# Supplementary material for: Design of protein-binding proteins from the target structure alone
Source: Nature. 2022 Mar 24;605(7910):551–60. doi: 10.1038/s41586-022-04654-9 (PMC9117152; doi:10.1038/s41586-022-04654-9)
Supplement: Supplementary file 3 — Supplementary Code Design scripts and main pdb files. This compressed file is the main supplement and contains the following files: => cao_2021_protocol/ => design_models_final_combo_optimized/ => design_models_sequence/ => design_models_ssm_natives/ => ngs_analysis_scripts/ [file 41586_2022_4654_MOESM3_ESM.gz › supplemental_files/design_models_ssm_natives/Tie2_ssm/MINUS5_Motif011_ems_3hM_591_0001_0001_0002.pdb]

SSBOND     CYS B  264    CYS B  273                                       2.04  
SSBOND     CYS B  267    CYS B  280                                       2.03  
SSBOND     CYS B  282    CYS B  291                                       2.06  
SSBOND     CYS B  295    CYS B  304                                       2.02  
SSBOND     CYS B  308    CYS B  314                                       2.11  
SSBOND     CYS B  320    CYS B  327                                       2.11  
SSBOND     CYS B  329    CYS B  338                                       2.04  
SSBOND     CYS B  342    CYS B  351                                       2.00  
SSBOND     CYS B  355    CYS B  363                                       2.03  
SSBOND     CYS B  357    CYS B  369                                       2.03  
SSBOND     CYS B  371    CYS B  380                                       2.12  
ATOM      1  N   ASP A   1      -4.582   7.541  11.877  1.00  0.00           N  
ATOM      2  CA  ASP A   1      -5.791   7.738  11.085  1.00  0.00           C  
ATOM      3  C   ASP A   1      -6.499   6.414  10.764  1.00  0.00           C  
ATOM      4  O   ASP A   1      -6.093   5.337  11.231  1.00  0.00           O  
ATOM      5  CB  ASP A   1      -5.458   8.543   9.814  1.00  0.00           C  
ATOM      6  CG  ASP A   1      -4.530   7.810   8.856  1.00  0.00           C  
ATOM      7  OD1 ASP A   1      -4.355   6.613   9.039  1.00  0.00           O  
ATOM      8  OD2 ASP A   1      -3.988   8.430   7.987  1.00  0.00           O  
ATOM      9 1H   ASP A   1      -4.553   8.217  12.625  1.00  0.00           H  
ATOM     10 2H   ASP A   1      -4.585   6.608  12.265  1.00  0.00           H  
ATOM     11 3H   ASP A   1      -3.772   7.660  11.283  1.00  0.00           H  
ATOM     12  HA  ASP A   1      -6.486   8.341  11.673  1.00  0.00           H  
ATOM     13 1HB  ASP A   1      -6.383   8.797   9.288  1.00  0.00           H  
ATOM     14 2HB  ASP A   1      -4.985   9.485  10.098  1.00  0.00           H  
ATOM     15  N   GLU A   2      -7.596   6.518  10.011  1.00  0.00           N  
ATOM     16  CA  GLU A   2      -8.419   5.367   9.683  1.00  0.00           C  
ATOM     17  C   GLU A   2      -7.722   4.386   8.760  1.00  0.00           C  
ATOM     18  O   GLU A   2      -7.845   3.172   8.947  1.00  0.00           O  
ATOM     19  CB  GLU A   2      -9.707   5.862   9.021  1.00  0.00           C  
ATOM     20  CG  GLU A   2     -10.594   6.695   9.952  1.00  0.00           C  
ATOM     21  CD  GLU A   2     -10.112   8.136  10.093  1.00  0.00           C  
ATOM     22  OE1 GLU A   2      -9.188   8.508   9.389  1.00  0.00           O  
ATOM     23  OE2 GLU A   2     -10.639   8.847  10.908  1.00  0.00           O  
ATOM     24  H   GLU A   2      -7.898   7.432   9.676  1.00  0.00           H  
ATOM     25  HA  GLU A   2      -8.671   4.850  10.603  1.00  0.00           H  
ATOM     26 1HB  GLU A   2      -9.466   6.460   8.143  1.00  0.00           H  
ATOM     27 2HB  GLU A   2     -10.291   5.004   8.684  1.00  0.00           H  
ATOM     28 1HG  GLU A   2     -11.615   6.697   9.563  1.00  0.00           H  
ATOM     29 2HG  GLU A   2     -10.614   6.225  10.933  1.00  0.00           H  
ATOM     30  N   LEU A   3      -6.964   4.889   7.791  1.00  0.00           N  
ATOM     31  CA  LEU A   3      -6.299   4.003   6.859  1.00  0.00           C  
ATOM     32  C   LEU A   3      -5.234   3.199   7.574  1.00  0.00           C  
ATOM     33  O   LEU A   3      -5.151   1.985   7.392  1.00  0.00           O  
ATOM     34  CB  LEU A   3      -5.675   4.798   5.707  1.00  0.00           C  
ATOM     35  CG  LEU A   3      -6.661   5.495   4.706  1.00  0.00           C  
ATOM     36  CD1 LEU A   3      -5.860   6.369   3.747  1.00  0.00           C  
ATOM     37  CD2 LEU A   3      -7.448   4.455   3.918  1.00  0.00           C  
ATOM     38  H   LEU A   3      -6.873   5.894   7.707  1.00  0.00           H  
ATOM     39  HA  LEU A   3      -7.027   3.302   6.469  1.00  0.00           H  
ATOM     40 1HB  LEU A   3      -5.043   5.578   6.144  1.00  0.00           H  
ATOM     41 2HB  LEU A   3      -5.038   4.136   5.141  1.00  0.00           H  
ATOM     42  HG  LEU A   3      -7.351   6.133   5.260  1.00  0.00           H  
ATOM     43 1HD1 LEU A   3      -6.540   6.868   3.055  1.00  0.00           H  
ATOM     44 2HD1 LEU A   3      -5.305   7.120   4.315  1.00  0.00           H  
ATOM     45 3HD1 LEU A   3      -5.163   5.753   3.183  1.00  0.00           H  
ATOM     46 1HD2 LEU A   3      -8.119   4.956   3.218  1.00  0.00           H  
ATOM     47 2HD2 LEU A   3      -6.755   3.836   3.370  1.00  0.00           H  
ATOM     48 3HD2 LEU A   3      -8.036   3.837   4.578  1.00  0.00           H  
ATOM     49  N   THR A   4      -4.514   3.823   8.508  1.00  0.00           N  
ATOM     50  CA  THR A   4      -3.477   3.104   9.225  1.00  0.00           C  
ATOM     51  C   THR A   4      -4.056   1.903   9.937  1.00  0.00           C  
ATOM     52  O   THR A   4      -3.492   0.802   9.863  1.00  0.00           O  
ATOM     53  CB  THR A   4      -2.787   4.024  10.256  1.00  0.00           C  
ATOM     54  OG1 THR A   4      -2.144   5.109   9.573  1.00  0.00           O  
ATOM     55  CG2 THR A   4      -1.760   3.252  11.090  1.00  0.00           C  
ATOM     56  H   THR A   4      -4.615   4.833   8.665  1.00  0.00           H  
ATOM     57  HA  THR A   4      -2.751   2.743   8.512  1.00  0.00           H  
ATOM     58  HB  THR A   4      -3.545   4.439  10.920  1.00  0.00           H  
ATOM     59  HG1 THR A   4      -2.838   5.705   9.203  1.00  0.00           H  
ATOM     60 1HG2 THR A   4      -1.302   3.932  11.804  1.00  0.00           H  
ATOM     61 2HG2 THR A   4      -2.243   2.440  11.631  1.00  0.00           H  
ATOM     62 3HG2 THR A   4      -1.007   2.847  10.458  1.00  0.00           H  
ATOM     63  N   ARG A   5      -5.190   2.085  10.616  1.00  0.00           N  
ATOM     64  CA  ARG A   5      -5.762   0.948  11.304  1.00  0.00           C  
ATOM     65  C   ARG A   5      -6.231  -0.109  10.311  1.00  0.00           C  
ATOM     66  O   ARG A   5      -5.997  -1.297  10.529  1.00  0.00           O  
ATOM     67  CB  ARG A   5      -6.939   1.365  12.174  1.00  0.00           C  
ATOM     68  CG  ARG A   5      -7.630   0.231  12.994  1.00  0.00           C  
ATOM     69  CD  ARG A   5      -6.729  -0.336  14.074  1.00  0.00           C  
ATOM     70  NE  ARG A   5      -7.416  -1.336  14.916  1.00  0.00           N  
ATOM     71  CZ  ARG A   5      -8.228  -1.037  15.967  1.00  0.00           C  
ATOM     72  NH1 ARG A   5      -8.478   0.224  16.294  1.00  0.00           N  
ATOM     73  NH2 ARG A   5      -8.780  -2.017  16.669  1.00  0.00           N  
ATOM     74  H   ARG A   5      -5.597   3.027  10.685  1.00  0.00           H  
ATOM     75  HA  ARG A   5      -4.990   0.513  11.935  1.00  0.00           H  
ATOM     76 1HB  ARG A   5      -6.610   2.129  12.875  1.00  0.00           H  
ATOM     77 2HB  ARG A   5      -7.703   1.823  11.537  1.00  0.00           H  
ATOM     78 1HG  ARG A   5      -8.527   0.630  13.461  1.00  0.00           H  
ATOM     79 2HG  ARG A   5      -7.911  -0.586  12.328  1.00  0.00           H  
ATOM     80 1HD  ARG A   5      -5.889  -0.846  13.595  1.00  0.00           H  
ATOM     81 2HD  ARG A   5      -6.346   0.459  14.708  1.00  0.00           H  
ATOM     82  HE  ARG A   5      -7.233  -2.347  14.737  1.00  0.00           H  
ATOM     83 1HH1 ARG A   5      -8.067   0.979  15.768  1.00  0.00           H  
ATOM     84 2HH1 ARG A   5      -9.084   0.433  17.075  1.00  0.00           H  
ATOM     85 1HH2 ARG A   5      -8.599  -3.004  16.410  1.00  0.00           H  
ATOM     86 2HH2 ARG A   5      -9.383  -1.812  17.446  1.00  0.00           H  
ATOM     87  N   LEU A   6      -6.847   0.302   9.201  1.00  0.00           N  
ATOM     88  CA  LEU A   6      -7.359  -0.676   8.251  1.00  0.00           C  
ATOM     89  C   LEU A   6      -6.243  -1.493   7.607  1.00  0.00           C  
ATOM     90  O   LEU A   6      -6.403  -2.700   7.403  1.00  0.00           O  
ATOM     91  CB  LEU A   6      -8.135   0.028   7.148  1.00  0.00           C  
ATOM     92  CG  LEU A   6      -9.443   0.746   7.541  1.00  0.00           C  
ATOM     93  CD1 LEU A   6      -9.936   1.523   6.343  1.00  0.00           C  
ATOM     94  CD2 LEU A   6     -10.450  -0.229   8.020  1.00  0.00           C  
ATOM     95  H   LEU A   6      -7.033   1.303   9.057  1.00  0.00           H  
ATOM     96  HA  LEU A   6      -7.998  -1.369   8.786  1.00  0.00           H  
ATOM     97 1HB  LEU A   6      -7.474   0.765   6.689  1.00  0.00           H  
ATOM     98 2HB  LEU A   6      -8.388  -0.723   6.411  1.00  0.00           H  
ATOM     99  HG  LEU A   6      -9.256   1.442   8.326  1.00  0.00           H  
ATOM    100 1HD1 LEU A   6     -10.833   2.058   6.615  1.00  0.00           H  
ATOM    101 2HD1 LEU A   6      -9.178   2.235   6.039  1.00  0.00           H  
ATOM    102 3HD1 LEU A   6     -10.147   0.850   5.527  1.00  0.00           H  
ATOM    103 1HD2 LEU A   6     -11.367   0.288   8.281  1.00  0.00           H  
ATOM    104 2HD2 LEU A   6     -10.643  -0.950   7.248  1.00  0.00           H  
ATOM    105 3HD2 LEU A   6     -10.074  -0.726   8.892  1.00  0.00           H  
ATOM    106  N   PHE A   7      -5.106  -0.862   7.313  1.00  0.00           N  
ATOM    107  CA  PHE A   7      -4.009  -1.585   6.691  1.00  0.00           C  
ATOM    108  C   PHE A   7      -3.352  -2.572   7.659  1.00  0.00           C  
ATOM    109  O   PHE A   7      -2.939  -3.660   7.230  1.00  0.00           O  
ATOM    110  CB  PHE A   7      -2.993  -0.642   6.084  1.00  0.00           C  
ATOM    111  CG  PHE A   7      -3.397  -0.039   4.728  1.00  0.00           C  
ATOM    112  CD1 PHE A   7      -3.791   1.286   4.601  1.00  0.00           C  
ATOM    113  CD2 PHE A   7      -3.357  -0.807   3.579  1.00  0.00           C  
ATOM    114  CE1 PHE A   7      -4.122   1.815   3.371  1.00  0.00           C  
ATOM    115  CE2 PHE A   7      -3.684  -0.275   2.362  1.00  0.00           C  
ATOM    116  CZ  PHE A   7      -4.065   1.032   2.256  1.00  0.00           C  
ATOM    117  H   PHE A   7      -5.042   0.148   7.468  1.00  0.00           H  
ATOM    118  HA  PHE A   7      -4.423  -2.160   5.873  1.00  0.00           H  
ATOM    119 1HB  PHE A   7      -2.821   0.182   6.787  1.00  0.00           H  
ATOM    120 2HB  PHE A   7      -2.059  -1.169   5.960  1.00  0.00           H  
ATOM    121  HD1 PHE A   7      -3.821   1.913   5.478  1.00  0.00           H  
ATOM    122  HD2 PHE A   7      -3.052  -1.847   3.641  1.00  0.00           H  
ATOM    123  HE1 PHE A   7      -4.424   2.854   3.284  1.00  0.00           H  
ATOM    124  HE2 PHE A   7      -3.633  -0.891   1.475  1.00  0.00           H  
ATOM    125  HZ  PHE A   7      -4.322   1.446   1.282  1.00  0.00           H  
ATOM    126  N   GLU A   8      -3.286  -2.228   8.958  1.00  0.00           N  
ATOM    127  CA  GLU A   8      -2.766  -3.175   9.949  1.00  0.00           C  
ATOM    128  C   GLU A   8      -3.708  -4.369  10.057  1.00  0.00           C  
ATOM    129  O   GLU A   8      -3.268  -5.521  10.181  1.00  0.00           O  
ATOM    130  CB  GLU A   8      -2.604  -2.522  11.327  1.00  0.00           C  
ATOM    131  CG  GLU A   8      -1.464  -1.567  11.402  1.00  0.00           C  
ATOM    132  CD  GLU A   8      -0.178  -2.295  11.227  1.00  0.00           C  
ATOM    133  OE1 GLU A   8       0.164  -3.106  12.046  1.00  0.00           O  
ATOM    134  OE2 GLU A   8       0.413  -2.096  10.211  1.00  0.00           O  
ATOM    135  H   GLU A   8      -3.551  -1.276   9.242  1.00  0.00           H  
ATOM    136  HA  GLU A   8      -1.792  -3.534   9.614  1.00  0.00           H  
ATOM    137 1HB  GLU A   8      -3.517  -1.974  11.574  1.00  0.00           H  
ATOM    138 2HB  GLU A   8      -2.463  -3.288  12.087  1.00  0.00           H  
ATOM    139 1HG  GLU A   8      -1.565  -0.823  10.610  1.00  0.00           H  
ATOM    140 2HG  GLU A   8      -1.478  -1.051  12.361  1.00  0.00           H  
ATOM    141  N   VAL A   9      -5.014  -4.093   9.937  1.00  0.00           N  
ATOM    142  CA  VAL A   9      -5.995  -5.156   9.983  1.00  0.00           C  
ATOM    143  C   VAL A   9      -5.797  -6.063   8.772  1.00  0.00           C  
ATOM    144  O   VAL A   9      -5.817  -7.285   8.936  1.00  0.00           O  
ATOM    145  CB  VAL A   9      -7.441  -4.595  10.045  1.00  0.00           C  
ATOM    146  CG1 VAL A   9      -8.424  -5.706   9.870  1.00  0.00           C  
ATOM    147  CG2 VAL A   9      -7.657  -3.941  11.387  1.00  0.00           C  
ATOM    148  H   VAL A   9      -5.307  -3.114   9.894  1.00  0.00           H  
ATOM    149  HA  VAL A   9      -5.834  -5.738  10.884  1.00  0.00           H  
ATOM    150  HB  VAL A   9      -7.597  -3.874   9.253  1.00  0.00           H  
ATOM    151 1HG1 VAL A   9      -9.420  -5.329   9.931  1.00  0.00           H  
ATOM    152 2HG1 VAL A   9      -8.270  -6.133   8.919  1.00  0.00           H  
ATOM    153 3HG1 VAL A   9      -8.278  -6.452  10.643  1.00  0.00           H  
ATOM    154 1HG2 VAL A   9      -8.665  -3.550  11.462  1.00  0.00           H  
ATOM    155 2HG2 VAL A   9      -7.499  -4.669  12.156  1.00  0.00           H  
ATOM    156 3HG2 VAL A   9      -6.962  -3.149  11.533  1.00  0.00           H  
ATOM    157  N   LEU A  10      -5.559  -5.503   7.584  1.00  0.00           N  
ATOM    158  CA  LEU A  10      -5.332  -6.332   6.406  1.00  0.00           C  
ATOM    159  C   LEU A  10      -4.087  -7.214   6.555  1.00  0.00           C  
ATOM    160  O   LEU A  10      -4.127  -8.385   6.178  1.00  0.00           O  
ATOM    161  CB  LEU A  10      -5.185  -5.445   5.160  1.00  0.00           C  
ATOM    162  CG  LEU A  10      -6.463  -4.736   4.655  1.00  0.00           C  
ATOM    163  CD1 LEU A  10      -6.111  -3.711   3.616  1.00  0.00           C  
ATOM    164  CD2 LEU A  10      -7.396  -5.742   4.009  1.00  0.00           C  
ATOM    165  H   LEU A  10      -5.604  -4.481   7.502  1.00  0.00           H  
ATOM    166  HA  LEU A  10      -6.185  -6.985   6.282  1.00  0.00           H  
ATOM    167 1HB  LEU A  10      -4.454  -4.675   5.383  1.00  0.00           H  
ATOM    168 2HB  LEU A  10      -4.792  -6.047   4.344  1.00  0.00           H  
ATOM    169  HG  LEU A  10      -6.957  -4.241   5.484  1.00  0.00           H  
ATOM    170 1HD1 LEU A  10      -7.027  -3.242   3.296  1.00  0.00           H  
ATOM    171 2HD1 LEU A  10      -5.453  -2.964   4.030  1.00  0.00           H  
ATOM    172 3HD1 LEU A  10      -5.624  -4.197   2.775  1.00  0.00           H  
ATOM    173 1HD2 LEU A  10      -8.249  -5.227   3.639  1.00  0.00           H  
ATOM    174 2HD2 LEU A  10      -6.890  -6.208   3.174  1.00  0.00           H  
ATOM    175 3HD2 LEU A  10      -7.710  -6.499   4.715  1.00  0.00           H  
ATOM    176  N   GLN A  11      -2.991  -6.711   7.141  1.00  0.00           N  
ATOM    177  CA  GLN A  11      -1.832  -7.604   7.300  1.00  0.00           C  
ATOM    178  C   GLN A  11      -2.137  -8.761   8.262  1.00  0.00           C  
ATOM    179  O   GLN A  11      -1.727  -9.904   8.010  1.00  0.00           O  
ATOM    180  CB  GLN A  11      -0.596  -6.836   7.784  1.00  0.00           C  
ATOM    181  CG  GLN A  11       0.071  -5.935   6.741  1.00  0.00           C  
ATOM    182  CD  GLN A  11       0.833  -6.727   5.631  1.00  0.00           C  
ATOM    183  OE1 GLN A  11       0.320  -7.044   4.543  1.00  0.00           O  
ATOM    184  NE2 GLN A  11       2.108  -7.021   5.907  1.00  0.00           N  
ATOM    185  H   GLN A  11      -2.958  -5.718   7.402  1.00  0.00           H  
ATOM    186  HA  GLN A  11      -1.601  -8.034   6.326  1.00  0.00           H  
ATOM    187 1HB  GLN A  11      -0.885  -6.199   8.629  1.00  0.00           H  
ATOM    188 2HB  GLN A  11       0.147  -7.539   8.149  1.00  0.00           H  
ATOM    189 1HG  GLN A  11      -0.709  -5.339   6.267  1.00  0.00           H  
ATOM    190 2HG  GLN A  11       0.790  -5.291   7.250  1.00  0.00           H  
ATOM    191 1HE2 GLN A  11       2.666  -7.515   5.243  1.00  0.00           H  
ATOM    192 2HE2 GLN A  11       2.542  -6.699   6.779  1.00  0.00           H  
ATOM    193  N   LEU A  12      -2.909  -8.495   9.330  1.00  0.00           N  
ATOM    194  CA  LEU A  12      -3.268  -9.559  10.267  1.00  0.00           C  
ATOM    195  C   LEU A  12      -4.170 -10.578   9.588  1.00  0.00           C  
ATOM    196  O   LEU A  12      -4.029 -11.791   9.784  1.00  0.00           O  
ATOM    197  CB  LEU A  12      -3.988  -9.008  11.507  1.00  0.00           C  
ATOM    198  CG  LEU A  12      -4.423 -10.069  12.603  1.00  0.00           C  
ATOM    199  CD1 LEU A  12      -3.214 -10.825  13.171  1.00  0.00           C  
ATOM    200  CD2 LEU A  12      -5.212  -9.350  13.696  1.00  0.00           C  
ATOM    201  H   LEU A  12      -3.183  -7.521   9.523  1.00  0.00           H  
ATOM    202  HA  LEU A  12      -2.350 -10.048  10.577  1.00  0.00           H  
ATOM    203 1HB  LEU A  12      -3.338  -8.273  11.982  1.00  0.00           H  
ATOM    204 2HB  LEU A  12      -4.891  -8.488  11.171  1.00  0.00           H  
ATOM    205  HG  LEU A  12      -5.045 -10.800  12.153  1.00  0.00           H  
ATOM    206 1HD1 LEU A  12      -3.562 -11.553  13.906  1.00  0.00           H  
ATOM    207 2HD1 LEU A  12      -2.692 -11.357  12.377  1.00  0.00           H  
ATOM    208 3HD1 LEU A  12      -2.531 -10.125  13.649  1.00  0.00           H  
ATOM    209 1HD2 LEU A  12      -5.544 -10.070  14.434  1.00  0.00           H  
ATOM    210 2HD2 LEU A  12      -4.585  -8.600  14.177  1.00  0.00           H  
ATOM    211 3HD2 LEU A  12      -6.083  -8.867  13.253  1.00  0.00           H  
ATOM    212  N   ILE A  13      -5.103 -10.092   8.786  1.00  0.00           N  
ATOM    213  CA  ILE A  13      -6.005 -10.972   8.092  1.00  0.00           C  
ATOM    214  C   ILE A  13      -5.273 -11.812   7.084  1.00  0.00           C  
ATOM    215  O   ILE A  13      -5.505 -13.016   7.016  1.00  0.00           O  
ATOM    216  CB  ILE A  13      -7.082 -10.175   7.373  1.00  0.00           C  
ATOM    217  CG1 ILE A  13      -7.970  -9.508   8.355  1.00  0.00           C  
ATOM    218  CG2 ILE A  13      -7.869 -11.100   6.522  1.00  0.00           C  
ATOM    219  CD1 ILE A  13      -8.786  -8.487   7.737  1.00  0.00           C  
ATOM    220  H   ILE A  13      -5.204  -9.077   8.694  1.00  0.00           H  
ATOM    221  HA  ILE A  13      -6.470 -11.637   8.796  1.00  0.00           H  
ATOM    222  HB  ILE A  13      -6.623  -9.398   6.774  1.00  0.00           H  
ATOM    223 1HG1 ILE A  13      -8.635 -10.219   8.804  1.00  0.00           H  
ATOM    224 2HG1 ILE A  13      -7.375  -9.063   9.134  1.00  0.00           H  
ATOM    225 1HG2 ILE A  13      -8.648 -10.594   6.025  1.00  0.00           H  
ATOM    226 2HG2 ILE A  13      -7.243 -11.564   5.790  1.00  0.00           H  
ATOM    227 3HG2 ILE A  13      -8.273 -11.821   7.132  1.00  0.00           H  
ATOM    228 1HD1 ILE A  13      -9.374  -8.035   8.501  1.00  0.00           H  
ATOM    229 2HD1 ILE A  13      -8.141  -7.743   7.288  1.00  0.00           H  
ATOM    230 3HD1 ILE A  13      -9.439  -8.888   6.981  1.00  0.00           H  
ATOM    231  N   ASN A  14      -4.402 -11.205   6.285  1.00  0.00           N  
ATOM    232  CA  ASN A  14      -3.730 -11.957   5.254  1.00  0.00           C  
ATOM    233  C   ASN A  14      -2.877 -13.078   5.845  1.00  0.00           C  
ATOM    234  O   ASN A  14      -2.863 -14.188   5.301  1.00  0.00           O  
ATOM    235  CB  ASN A  14      -2.922 -11.017   4.387  1.00  0.00           C  
ATOM    236  CG  ASN A  14      -2.482 -11.645   3.112  1.00  0.00           C  
ATOM    237  OD1 ASN A  14      -1.310 -12.008   2.887  1.00  0.00           O  
ATOM    238  ND2 ASN A  14      -3.440 -11.779   2.238  1.00  0.00           N  
ATOM    239  H   ASN A  14      -4.243 -10.198   6.365  1.00  0.00           H  
ATOM    240  HA  ASN A  14      -4.483 -12.425   4.628  1.00  0.00           H  
ATOM    241 1HB  ASN A  14      -3.518 -10.147   4.154  1.00  0.00           H  
ATOM    242 2HB  ASN A  14      -2.063 -10.659   4.943  1.00  0.00           H  
ATOM    243 1HD2 ASN A  14      -3.266 -12.187   1.333  1.00  0.00           H  
ATOM    244 2HD2 ASN A  14      -4.362 -11.457   2.457  1.00  0.00           H  
ATOM    245  N   VAL A  15      -2.223 -12.847   6.986  1.00  0.00           N  
ATOM    246  CA  VAL A  15      -1.439 -13.934   7.550  1.00  0.00           C  
ATOM    247  C   VAL A  15      -2.332 -15.015   8.125  1.00  0.00           C  
ATOM    248  O   VAL A  15      -2.010 -16.201   8.010  1.00  0.00           O  
ATOM    249  CB  VAL A  15      -0.422 -13.439   8.583  1.00  0.00           C  
ATOM    250  CG1 VAL A  15      -1.055 -12.931   9.848  1.00  0.00           C  
ATOM    251  CG2 VAL A  15       0.547 -14.599   8.896  1.00  0.00           C  
ATOM    252  H   VAL A  15      -2.218 -11.907   7.404  1.00  0.00           H  
ATOM    253  HA  VAL A  15      -0.861 -14.378   6.734  1.00  0.00           H  
ATOM    254  HB  VAL A  15       0.075 -12.612   8.171  1.00  0.00           H  
ATOM    255 1HG1 VAL A  15      -0.287 -12.575  10.518  1.00  0.00           H  
ATOM    256 2HG1 VAL A  15      -1.692 -12.121   9.593  1.00  0.00           H  
ATOM    257 3HG1 VAL A  15      -1.611 -13.679  10.344  1.00  0.00           H  
ATOM    258 1HG2 VAL A  15       1.286 -14.267   9.603  1.00  0.00           H  
ATOM    259 2HG2 VAL A  15       0.009 -15.438   9.325  1.00  0.00           H  
ATOM    260 3HG2 VAL A  15       1.042 -14.924   7.976  1.00  0.00           H  
ATOM    261  N   ALA A  16      -3.442 -14.623   8.757  1.00  0.00           N  
ATOM    262  CA  ALA A  16      -4.377 -15.580   9.294  1.00  0.00           C  
ATOM    263  C   ALA A  16      -4.965 -16.438   8.157  1.00  0.00           C  
ATOM    264  O   ALA A  16      -5.146 -17.640   8.335  1.00  0.00           O  
ATOM    265  CB  ALA A  16      -5.414 -14.834  10.084  1.00  0.00           C  
ATOM    266  H   ALA A  16      -3.640 -13.624   8.896  1.00  0.00           H  
ATOM    267  HA  ALA A  16      -3.848 -16.252   9.965  1.00  0.00           H  
ATOM    268 1HB  ALA A  16      -6.121 -15.515  10.516  1.00  0.00           H  
ATOM    269 2HB  ALA A  16      -4.936 -14.257  10.868  1.00  0.00           H  
ATOM    270 3HB  ALA A  16      -5.885 -14.163   9.431  1.00  0.00           H  
ATOM    271  N   ILE A  17      -5.190 -15.839   6.969  1.00  0.00           N  
ATOM    272  CA  ILE A  17      -5.701 -16.577   5.804  1.00  0.00           C  
ATOM    273  C   ILE A  17      -4.726 -17.632   5.345  1.00  0.00           C  
ATOM    274  O   ILE A  17      -5.135 -18.735   4.990  1.00  0.00           O  
ATOM    275  CB  ILE A  17      -6.006 -15.644   4.600  1.00  0.00           C  
ATOM    276  CG1 ILE A  17      -7.217 -14.798   4.930  1.00  0.00           C  
ATOM    277  CG2 ILE A  17      -6.173 -16.438   3.270  1.00  0.00           C  
ATOM    278  CD1 ILE A  17      -7.479 -13.660   4.008  1.00  0.00           C  
ATOM    279  H   ILE A  17      -5.061 -14.826   6.911  1.00  0.00           H  
ATOM    280  HA  ILE A  17      -6.622 -17.071   6.092  1.00  0.00           H  
ATOM    281  HB  ILE A  17      -5.174 -14.959   4.484  1.00  0.00           H  
ATOM    282 1HG1 ILE A  17      -8.097 -15.443   4.928  1.00  0.00           H  
ATOM    283 2HG1 ILE A  17      -7.090 -14.399   5.909  1.00  0.00           H  
ATOM    284 1HG2 ILE A  17      -6.355 -15.758   2.452  1.00  0.00           H  
ATOM    285 2HG2 ILE A  17      -5.275 -17.004   3.037  1.00  0.00           H  
ATOM    286 3HG2 ILE A  17      -7.000 -17.113   3.346  1.00  0.00           H  
ATOM    287 1HD1 ILE A  17      -8.361 -13.156   4.366  1.00  0.00           H  
ATOM    288 2HD1 ILE A  17      -6.639 -12.979   4.009  1.00  0.00           H  
ATOM    289 3HD1 ILE A  17      -7.648 -14.004   3.006  1.00  0.00           H  
ATOM    290  N   VAL A  18      -3.451 -17.272   5.289  1.00  0.00           N  
ATOM    291  CA  VAL A  18      -2.426 -18.204   4.866  1.00  0.00           C  
ATOM    292  C   VAL A  18      -2.225 -19.338   5.883  1.00  0.00           C  
ATOM    293  O   VAL A  18      -2.039 -20.490   5.484  1.00  0.00           O  
ATOM    294  CB  VAL A  18      -1.115 -17.442   4.587  1.00  0.00           C  
ATOM    295  CG1 VAL A  18       0.028 -18.429   4.315  1.00  0.00           C  
ATOM    296  CG2 VAL A  18      -1.367 -16.514   3.375  1.00  0.00           C  
ATOM    297  H   VAL A  18      -3.214 -16.303   5.516  1.00  0.00           H  
ATOM    298  HA  VAL A  18      -2.744 -18.648   3.929  1.00  0.00           H  
ATOM    299  HB  VAL A  18      -0.841 -16.840   5.460  1.00  0.00           H  
ATOM    300 1HG1 VAL A  18       0.943 -17.896   4.108  1.00  0.00           H  
ATOM    301 2HG1 VAL A  18       0.181 -19.058   5.165  1.00  0.00           H  
ATOM    302 3HG1 VAL A  18      -0.234 -19.047   3.465  1.00  0.00           H  
ATOM    303 1HG2 VAL A  18      -0.490 -15.951   3.135  1.00  0.00           H  
ATOM    304 2HG2 VAL A  18      -1.648 -17.107   2.525  1.00  0.00           H  
ATOM    305 3HG2 VAL A  18      -2.172 -15.824   3.599  1.00  0.00           H  
ATOM    306  N   MET A  19      -2.227 -19.008   7.180  1.00  0.00           N  
ATOM    307  CA  MET A  19      -2.065 -19.986   8.257  1.00  0.00           C  
ATOM    308  C   MET A  19      -3.287 -20.913   8.377  1.00  0.00           C  
ATOM    309  O   MET A  19      -3.180 -22.081   8.776  1.00  0.00           O  
ATOM    310  CB  MET A  19      -1.864 -19.252   9.579  1.00  0.00           C  
ATOM    311  CG  MET A  19      -1.355 -20.106  10.765  1.00  0.00           C  
ATOM    312  SD  MET A  19       0.300 -20.788  10.498  1.00  0.00           S  
ATOM    313  CE  MET A  19       1.377 -19.340  10.612  1.00  0.00           C  
ATOM    314  H   MET A  19      -2.331 -18.020   7.435  1.00  0.00           H  
ATOM    315  HA  MET A  19      -1.199 -20.606   8.038  1.00  0.00           H  
ATOM    316 1HB  MET A  19      -1.190 -18.419   9.422  1.00  0.00           H  
ATOM    317 2HB  MET A  19      -2.827 -18.823   9.883  1.00  0.00           H  
ATOM    318 1HG  MET A  19      -1.351 -19.528  11.686  1.00  0.00           H  
ATOM    319 2HG  MET A  19      -2.042 -20.940  10.913  1.00  0.00           H  
ATOM    320 1HE  MET A  19       2.408 -19.651  10.470  1.00  0.00           H  
ATOM    321 2HE  MET A  19       1.115 -18.618   9.840  1.00  0.00           H  
ATOM    322 3HE  MET A  19       1.268 -18.879  11.595  1.00  0.00           H  
ATOM    323  N   ALA A  20      -4.460 -20.415   8.006  1.00  0.00           N  
ATOM    324  CA  ALA A  20      -5.689 -21.169   8.125  1.00  0.00           C  
ATOM    325  C   ALA A  20      -5.804 -22.270   7.100  1.00  0.00           C  
ATOM    326  O   ALA A  20      -6.434 -22.098   6.059  1.00  0.00           O  
ATOM    327  CB  ALA A  20      -6.885 -20.252   7.953  1.00  0.00           C  
ATOM    328  H   ALA A  20      -4.532 -19.432   7.734  1.00  0.00           H  
ATOM    329  HA  ALA A  20      -5.711 -21.614   9.118  1.00  0.00           H  
ATOM    330 1HB  ALA A  20      -7.810 -20.816   8.076  1.00  0.00           H  
ATOM    331 2HB  ALA A  20      -6.829 -19.486   8.679  1.00  0.00           H  
ATOM    332 3HB  ALA A  20      -6.854 -19.807   6.958  1.00  0.00           H  
ATOM    333  N   GLU A  21      -5.228 -23.427   7.427  1.00  0.00           N  
ATOM    334  CA  GLU A  21      -5.273 -24.591   6.550  1.00  0.00           C  
ATOM    335  C   GLU A  21      -6.722 -25.060   6.363  1.00  0.00           C  
ATOM    336  O   GLU A  21      -7.105 -25.517   5.281  1.00  0.00           O  
ATOM    337  CB  GLU A  21      -4.424 -25.738   7.103  1.00  0.00           C  
ATOM    338  CG  GLU A  21      -2.911 -25.507   7.053  1.00  0.00           C  
ATOM    339  CD  GLU A  21      -2.138 -26.649   7.654  1.00  0.00           C  
ATOM    340  OE1 GLU A  21      -2.750 -27.478   8.286  1.00  0.00           O  
ATOM    341  OE2 GLU A  21      -0.945 -26.704   7.471  1.00  0.00           O  
ATOM    342  H   GLU A  21      -4.674 -23.439   8.287  1.00  0.00           H  
ATOM    343  HA  GLU A  21      -4.872 -24.304   5.577  1.00  0.00           H  
ATOM    344 1HB  GLU A  21      -4.696 -25.918   8.142  1.00  0.00           H  
ATOM    345 2HB  GLU A  21      -4.640 -26.649   6.547  1.00  0.00           H  
ATOM    346 1HG  GLU A  21      -2.607 -25.381   6.014  1.00  0.00           H  
ATOM    347 2HG  GLU A  21      -2.672 -24.585   7.586  1.00  0.00           H  
ATOM    348  N   ASP A  22      -7.540 -24.930   7.415  1.00  0.00           N  
ATOM    349  CA  ASP A  22      -8.945 -25.329   7.356  1.00  0.00           C  
ATOM    350  C   ASP A  22      -9.725 -24.463   6.374  1.00  0.00           C  
ATOM    351  O   ASP A  22      -9.785 -23.236   6.516  1.00  0.00           O  
ATOM    352  CB  ASP A  22      -9.590 -25.232   8.739  1.00  0.00           C  
ATOM    353  CG  ASP A  22     -11.047 -25.695   8.753  1.00  0.00           C  
ATOM    354  OD1 ASP A  22     -11.267 -26.881   8.752  1.00  0.00           O  
ATOM    355  OD2 ASP A  22     -11.946 -24.838   8.739  1.00  0.00           O  
ATOM    356  H   ASP A  22      -7.162 -24.565   8.277  1.00  0.00           H  
ATOM    357  HA  ASP A  22      -8.994 -26.365   7.017  1.00  0.00           H  
ATOM    358 1HB  ASP A  22      -9.028 -25.853   9.439  1.00  0.00           H  
ATOM    359 2HB  ASP A  22      -9.528 -24.214   9.098  1.00  0.00           H  
ATOM    360  N   GLU A  23     -10.366 -25.118   5.404  1.00  0.00           N  
ATOM    361  CA  GLU A  23     -11.082 -24.437   4.334  1.00  0.00           C  
ATOM    362  C   GLU A  23     -12.234 -23.541   4.764  1.00  0.00           C  
ATOM    363  O   GLU A  23     -12.396 -22.454   4.209  1.00  0.00           O  
ATOM    364  CB  GLU A  23     -11.595 -25.462   3.331  1.00  0.00           C  
ATOM    365  CG  GLU A  23     -12.289 -24.861   2.132  1.00  0.00           C  
ATOM    366  CD  GLU A  23     -12.693 -25.887   1.128  1.00  0.00           C  
ATOM    367  OE1 GLU A  23     -12.431 -27.045   1.348  1.00  0.00           O  
ATOM    368  OE2 GLU A  23     -13.270 -25.511   0.128  1.00  0.00           O  
ATOM    369  H   GLU A  23     -10.297 -26.128   5.386  1.00  0.00           H  
ATOM    370  HA  GLU A  23     -10.363 -23.803   3.823  1.00  0.00           H  
ATOM    371 1HB  GLU A  23     -10.761 -26.067   2.973  1.00  0.00           H  
ATOM    372 2HB  GLU A  23     -12.301 -26.131   3.825  1.00  0.00           H  
ATOM    373 1HG  GLU A  23     -13.187 -24.340   2.464  1.00  0.00           H  
ATOM    374 2HG  GLU A  23     -11.630 -24.128   1.665  1.00  0.00           H  
ATOM    375  N   ASP A  24     -13.045 -23.962   5.731  1.00  0.00           N  
ATOM    376  CA  ASP A  24     -14.175 -23.120   6.106  1.00  0.00           C  
ATOM    377  C   ASP A  24     -13.690 -21.920   6.893  1.00  0.00           C  
ATOM    378  O   ASP A  24     -14.180 -20.793   6.718  1.00  0.00           O  
ATOM    379  CB  ASP A  24     -15.182 -23.908   6.936  1.00  0.00           C  
ATOM    380  CG  ASP A  24     -15.943 -24.962   6.136  1.00  0.00           C  
ATOM    381  OD1 ASP A  24     -15.988 -24.888   4.929  1.00  0.00           O  
ATOM    382  OD2 ASP A  24     -16.484 -25.840   6.756  1.00  0.00           O  
ATOM    383  H   ASP A  24     -12.892 -24.862   6.176  1.00  0.00           H  
ATOM    384  HA  ASP A  24     -14.665 -22.768   5.198  1.00  0.00           H  
ATOM    385 1HB  ASP A  24     -14.650 -24.409   7.754  1.00  0.00           H  
ATOM    386 2HB  ASP A  24     -15.896 -23.222   7.384  1.00  0.00           H  
ATOM    387  N   THR A  25     -12.675 -22.140   7.730  1.00  0.00           N  
ATOM    388  CA  THR A  25     -12.149 -21.060   8.537  1.00  0.00           C  
ATOM    389  C   THR A  25     -11.591 -19.977   7.625  1.00  0.00           C  
ATOM    390  O   THR A  25     -11.842 -18.775   7.839  1.00  0.00           O  
ATOM    391  CB  THR A  25     -11.032 -21.573   9.461  1.00  0.00           C  
ATOM    392  OG1 THR A  25     -11.552 -22.586  10.331  1.00  0.00           O  
ATOM    393  CG2 THR A  25     -10.521 -20.451  10.295  1.00  0.00           C  
ATOM    394  H   THR A  25     -12.311 -23.095   7.871  1.00  0.00           H  
ATOM    395  HA  THR A  25     -12.950 -20.641   9.134  1.00  0.00           H  
ATOM    396  HB  THR A  25     -10.221 -21.986   8.865  1.00  0.00           H  
ATOM    397  HG1 THR A  25     -11.743 -23.399   9.801  1.00  0.00           H  
ATOM    398 1HG2 THR A  25      -9.739 -20.822  10.953  1.00  0.00           H  
ATOM    399 2HG2 THR A  25     -10.119 -19.670   9.658  1.00  0.00           H  
ATOM    400 3HG2 THR A  25     -11.340 -20.051  10.890  1.00  0.00           H  
ATOM    401  N   ARG A  26     -10.839 -20.430   6.612  1.00  0.00           N  
ATOM    402  CA  ARG A  26     -10.194 -19.584   5.643  1.00  0.00           C  
ATOM    403  C   ARG A  26     -11.192 -18.874   4.741  1.00  0.00           C  
ATOM    404  O   ARG A  26     -11.098 -17.660   4.578  1.00  0.00           O  
ATOM    405  CB  ARG A  26      -9.244 -20.412   4.806  1.00  0.00           C  
ATOM    406  CG  ARG A  26      -8.430 -19.633   3.834  1.00  0.00           C  
ATOM    407  CD  ARG A  26      -7.376 -20.442   3.160  1.00  0.00           C  
ATOM    408  NE  ARG A  26      -7.926 -21.521   2.306  1.00  0.00           N  
ATOM    409  CZ  ARG A  26      -7.895 -22.861   2.585  1.00  0.00           C  
ATOM    410  NH1 ARG A  26      -7.364 -23.311   3.708  1.00  0.00           N  
ATOM    411  NH2 ARG A  26      -8.412 -23.721   1.715  1.00  0.00           N  
ATOM    412  H   ARG A  26     -10.675 -21.439   6.537  1.00  0.00           H  
ATOM    413  HA  ARG A  26      -9.612 -18.834   6.179  1.00  0.00           H  
ATOM    414 1HB  ARG A  26      -8.574 -20.958   5.455  1.00  0.00           H  
ATOM    415 2HB  ARG A  26      -9.817 -21.149   4.247  1.00  0.00           H  
ATOM    416 1HG  ARG A  26      -9.077 -19.227   3.070  1.00  0.00           H  
ATOM    417 2HG  ARG A  26      -7.946 -18.830   4.376  1.00  0.00           H  
ATOM    418 1HD  ARG A  26      -6.804 -19.769   2.518  1.00  0.00           H  
ATOM    419 2HD  ARG A  26      -6.705 -20.863   3.898  1.00  0.00           H  
ATOM    420  HE  ARG A  26      -8.346 -21.232   1.427  1.00  0.00           H  
ATOM    421 1HH1 ARG A  26      -6.976 -22.673   4.417  1.00  0.00           H  
ATOM    422 2HH1 ARG A  26      -7.345 -24.312   3.934  1.00  0.00           H  
ATOM    423 1HH2 ARG A  26      -8.826 -23.386   0.857  1.00  0.00           H  
ATOM    424 2HH2 ARG A  26      -8.397 -24.712   1.912  1.00  0.00           H  
ATOM    425  N   ARG A  27     -12.198 -19.575   4.205  1.00  0.00           N  
ATOM    426  CA  ARG A  27     -13.118 -18.891   3.305  1.00  0.00           C  
ATOM    427  C   ARG A  27     -13.846 -17.737   3.980  1.00  0.00           C  
ATOM    428  O   ARG A  27     -14.072 -16.701   3.343  1.00  0.00           O  
ATOM    429  CB  ARG A  27     -14.129 -19.850   2.702  1.00  0.00           C  
ATOM    430  CG  ARG A  27     -13.578 -20.777   1.625  1.00  0.00           C  
ATOM    431  CD  ARG A  27     -14.646 -21.657   1.076  1.00  0.00           C  
ATOM    432  NE  ARG A  27     -14.140 -22.583   0.063  1.00  0.00           N  
ATOM    433  CZ  ARG A  27     -13.938 -22.307  -1.235  1.00  0.00           C  
ATOM    434  NH1 ARG A  27     -14.176 -21.108  -1.743  1.00  0.00           N  
ATOM    435  NH2 ARG A  27     -13.489 -23.284  -1.988  1.00  0.00           N  
ATOM    436  H   ARG A  27     -12.288 -20.583   4.360  1.00  0.00           H  
ATOM    437  HA  ARG A  27     -12.529 -18.484   2.481  1.00  0.00           H  
ATOM    438 1HB  ARG A  27     -14.532 -20.482   3.498  1.00  0.00           H  
ATOM    439 2HB  ARG A  27     -14.955 -19.288   2.276  1.00  0.00           H  
ATOM    440 1HG  ARG A  27     -13.166 -20.174   0.819  1.00  0.00           H  
ATOM    441 2HG  ARG A  27     -12.792 -21.401   2.033  1.00  0.00           H  
ATOM    442 1HD  ARG A  27     -15.054 -22.254   1.897  1.00  0.00           H  
ATOM    443 2HD  ARG A  27     -15.441 -21.059   0.639  1.00  0.00           H  
ATOM    444  HE  ARG A  27     -13.929 -23.555   0.341  1.00  0.00           H  
ATOM    445 1HH1 ARG A  27     -14.517 -20.366  -1.153  1.00  0.00           H  
ATOM    446 2HH1 ARG A  27     -14.012 -20.932  -2.724  1.00  0.00           H  
ATOM    447 1HH2 ARG A  27     -13.325 -24.199  -1.536  1.00  0.00           H  
ATOM    448 2HH2 ARG A  27     -13.315 -23.146  -2.970  1.00  0.00           H  
ATOM    449  N   ARG A  28     -14.227 -17.895   5.253  1.00  0.00           N  
ATOM    450  CA  ARG A  28     -14.901 -16.789   5.919  1.00  0.00           C  
ATOM    451  C   ARG A  28     -13.963 -15.587   6.051  1.00  0.00           C  
ATOM    452  O   ARG A  28     -14.351 -14.442   5.774  1.00  0.00           O  
ATOM    453  CB  ARG A  28     -15.381 -17.213   7.296  1.00  0.00           C  
ATOM    454  CG  ARG A  28     -16.582 -18.150   7.323  1.00  0.00           C  
ATOM    455  CD  ARG A  28     -17.125 -18.266   8.707  1.00  0.00           C  
ATOM    456  NE  ARG A  28     -16.202 -18.984   9.594  1.00  0.00           N  
ATOM    457  CZ  ARG A  28     -16.197 -20.318   9.825  1.00  0.00           C  
ATOM    458  NH1 ARG A  28     -17.093 -21.119   9.272  1.00  0.00           N  
ATOM    459  NH2 ARG A  28     -15.272 -20.804  10.629  1.00  0.00           N  
ATOM    460  H   ARG A  28     -14.075 -18.792   5.733  1.00  0.00           H  
ATOM    461  HA  ARG A  28     -15.762 -16.498   5.320  1.00  0.00           H  
ATOM    462 1HB  ARG A  28     -14.567 -17.738   7.797  1.00  0.00           H  
ATOM    463 2HB  ARG A  28     -15.615 -16.331   7.888  1.00  0.00           H  
ATOM    464 1HG  ARG A  28     -17.362 -17.768   6.668  1.00  0.00           H  
ATOM    465 2HG  ARG A  28     -16.272 -19.140   6.987  1.00  0.00           H  
ATOM    466 1HD  ARG A  28     -17.276 -17.267   9.119  1.00  0.00           H  
ATOM    467 2HD  ARG A  28     -18.077 -18.787   8.690  1.00  0.00           H  
ATOM    468  HE  ARG A  28     -15.455 -18.449  10.034  1.00  0.00           H  
ATOM    469 1HH1 ARG A  28     -17.804 -20.744   8.663  1.00  0.00           H  
ATOM    470 2HH1 ARG A  28     -17.073 -22.111   9.464  1.00  0.00           H  
ATOM    471 1HH2 ARG A  28     -14.593 -20.157  11.032  1.00  0.00           H  
ATOM    472 2HH2 ARG A  28     -15.228 -21.792  10.832  1.00  0.00           H  
ATOM    473  N   LEU A  29     -12.705 -15.849   6.401  1.00  0.00           N  
ATOM    474  CA  LEU A  29     -11.766 -14.764   6.568  1.00  0.00           C  
ATOM    475  C   LEU A  29     -11.398 -14.099   5.224  1.00  0.00           C  
ATOM    476  O   LEU A  29     -11.189 -12.880   5.177  1.00  0.00           O  
ATOM    477  CB  LEU A  29     -10.532 -15.251   7.315  1.00  0.00           C  
ATOM    478  CG  LEU A  29      -9.546 -14.187   7.704  1.00  0.00           C  
ATOM    479  CD1 LEU A  29     -10.167 -13.096   8.645  1.00  0.00           C  
ATOM    480  CD2 LEU A  29      -8.440 -14.797   8.408  1.00  0.00           C  
ATOM    481  H   LEU A  29     -12.427 -16.809   6.643  1.00  0.00           H  
ATOM    482  HA  LEU A  29     -12.262 -14.021   7.177  1.00  0.00           H  
ATOM    483 1HB  LEU A  29     -10.834 -15.781   8.205  1.00  0.00           H  
ATOM    484 2HB  LEU A  29     -10.011 -15.962   6.667  1.00  0.00           H  
ATOM    485  HG  LEU A  29      -9.204 -13.718   6.802  1.00  0.00           H  
ATOM    486 1HD1 LEU A  29      -9.428 -12.373   8.895  1.00  0.00           H  
ATOM    487 2HD1 LEU A  29     -10.994 -12.583   8.173  1.00  0.00           H  
ATOM    488 3HD1 LEU A  29     -10.486 -13.557   9.553  1.00  0.00           H  
ATOM    489 1HD2 LEU A  29      -7.767 -14.003   8.623  1.00  0.00           H  
ATOM    490 2HD2 LEU A  29      -8.792 -15.255   9.321  1.00  0.00           H  
ATOM    491 3HD2 LEU A  29      -7.963 -15.548   7.787  1.00  0.00           H  
ATOM    492  N   GLU A  30     -11.300 -14.895   4.141  1.00  0.00           N  
ATOM    493  CA  GLU A  30     -10.974 -14.354   2.818  1.00  0.00           C  
ATOM    494  C   GLU A  30     -12.054 -13.392   2.344  1.00  0.00           C  
ATOM    495  O   GLU A  30     -11.726 -12.356   1.745  1.00  0.00           O  
ATOM    496  CB  GLU A  30     -10.812 -15.469   1.780  1.00  0.00           C  
ATOM    497  CG  GLU A  30      -9.552 -16.308   1.899  1.00  0.00           C  
ATOM    498  CD  GLU A  30      -9.536 -17.456   0.923  1.00  0.00           C  
ATOM    499  OE1 GLU A  30     -10.561 -17.732   0.343  1.00  0.00           O  
ATOM    500  OE2 GLU A  30      -8.494 -18.041   0.738  1.00  0.00           O  
ATOM    501  H   GLU A  30     -11.424 -15.900   4.258  1.00  0.00           H  
ATOM    502  HA  GLU A  30     -10.046 -13.811   2.879  1.00  0.00           H  
ATOM    503 1HB  GLU A  30     -11.667 -16.142   1.848  1.00  0.00           H  
ATOM    504 2HB  GLU A  30     -10.819 -15.032   0.789  1.00  0.00           H  
ATOM    505 1HG  GLU A  30      -8.703 -15.672   1.691  1.00  0.00           H  
ATOM    506 2HG  GLU A  30      -9.457 -16.676   2.915  1.00  0.00           H  
ATOM    507  N   GLU A  31     -13.324 -13.685   2.634  1.00  0.00           N  
ATOM    508  CA  GLU A  31     -14.392 -12.769   2.255  1.00  0.00           C  
ATOM    509  C   GLU A  31     -14.243 -11.457   3.013  1.00  0.00           C  
ATOM    510  O   GLU A  31     -14.379 -10.384   2.421  1.00  0.00           O  
ATOM    511  CB  GLU A  31     -15.760 -13.404   2.513  1.00  0.00           C  
ATOM    512  CG  GLU A  31     -16.997 -12.501   2.260  1.00  0.00           C  
ATOM    513  CD  GLU A  31     -17.248 -12.020   0.821  1.00  0.00           C  
ATOM    514  OE1 GLU A  31     -16.732 -12.595  -0.126  1.00  0.00           O  
ATOM    515  OE2 GLU A  31     -18.003 -11.064   0.688  1.00  0.00           O  
ATOM    516  H   GLU A  31     -13.537 -14.599   3.060  1.00  0.00           H  
ATOM    517  HA  GLU A  31     -14.304 -12.547   1.195  1.00  0.00           H  
ATOM    518 1HB  GLU A  31     -15.862 -14.292   1.892  1.00  0.00           H  
ATOM    519 2HB  GLU A  31     -15.801 -13.739   3.553  1.00  0.00           H  
ATOM    520 1HG  GLU A  31     -17.877 -13.050   2.587  1.00  0.00           H  
ATOM    521 2HG  GLU A  31     -16.902 -11.634   2.904  1.00  0.00           H  
ATOM    522  N   LEU A  32     -13.894 -11.524   4.298  1.00  0.00           N  
ATOM    523  CA  LEU A  32     -13.717 -10.289   5.049  1.00  0.00           C  
ATOM    524  C   LEU A  32     -12.546  -9.467   4.498  1.00  0.00           C  
ATOM    525  O   LEU A  32     -12.646  -8.239   4.401  1.00  0.00           O  
ATOM    526  CB  LEU A  32     -13.502 -10.625   6.522  1.00  0.00           C  
ATOM    527  CG  LEU A  32     -14.748 -11.186   7.287  1.00  0.00           C  
ATOM    528  CD1 LEU A  32     -14.320 -11.727   8.638  1.00  0.00           C  
ATOM    529  CD2 LEU A  32     -15.779 -10.051   7.508  1.00  0.00           C  
ATOM    530  H   LEU A  32     -13.832 -12.440   4.759  1.00  0.00           H  
ATOM    531  HA  LEU A  32     -14.616  -9.692   4.938  1.00  0.00           H  
ATOM    532 1HB  LEU A  32     -12.701 -11.356   6.598  1.00  0.00           H  
ATOM    533 2HB  LEU A  32     -13.189  -9.736   6.997  1.00  0.00           H  
ATOM    534  HG  LEU A  32     -15.197 -11.999   6.707  1.00  0.00           H  
ATOM    535 1HD1 LEU A  32     -15.184 -12.121   9.170  1.00  0.00           H  
ATOM    536 2HD1 LEU A  32     -13.594 -12.517   8.503  1.00  0.00           H  
ATOM    537 3HD1 LEU A  32     -13.897 -10.942   9.194  1.00  0.00           H  
ATOM    538 1HD2 LEU A  32     -16.637 -10.447   8.047  1.00  0.00           H  
ATOM    539 2HD2 LEU A  32     -15.319  -9.256   8.098  1.00  0.00           H  
ATOM    540 3HD2 LEU A  32     -16.119  -9.644   6.559  1.00  0.00           H  
ATOM    541  N   TYR A  33     -11.459 -10.138   4.090  1.00  0.00           N  
ATOM    542  CA  TYR A  33     -10.292  -9.446   3.539  1.00  0.00           C  
ATOM    543  C   TYR A  33     -10.685  -8.679   2.291  1.00  0.00           C  
ATOM    544  O   TYR A  33     -10.352  -7.498   2.141  1.00  0.00           O  
ATOM    545  CB  TYR A  33      -9.200 -10.444   3.162  1.00  0.00           C  
ATOM    546  CG  TYR A  33      -7.872  -9.835   2.722  1.00  0.00           C  
ATOM    547  CD1 TYR A  33      -7.083  -9.281   3.677  1.00  0.00           C  
ATOM    548  CD2 TYR A  33      -7.419  -9.871   1.404  1.00  0.00           C  
ATOM    549  CE1 TYR A  33      -5.887  -8.763   3.382  1.00  0.00           C  
ATOM    550  CE2 TYR A  33      -6.158  -9.324   1.099  1.00  0.00           C  
ATOM    551  CZ  TYR A  33      -5.406  -8.767   2.119  1.00  0.00           C  
ATOM    552  OH  TYR A  33      -4.156  -8.207   1.920  1.00  0.00           O  
ATOM    553  H   TYR A  33     -11.424 -11.153   4.244  1.00  0.00           H  
ATOM    554  HA  TYR A  33      -9.917  -8.737   4.275  1.00  0.00           H  
ATOM    555 1HB  TYR A  33      -9.032 -11.102   3.964  1.00  0.00           H  
ATOM    556 2HB  TYR A  33      -9.562 -11.059   2.338  1.00  0.00           H  
ATOM    557  HD1 TYR A  33      -7.418  -9.243   4.683  1.00  0.00           H  
ATOM    558  HD2 TYR A  33      -8.033 -10.320   0.621  1.00  0.00           H  
ATOM    559  HE1 TYR A  33      -5.301  -8.333   4.158  1.00  0.00           H  
ATOM    560  HE2 TYR A  33      -5.773  -9.338   0.076  1.00  0.00           H  
ATOM    561  HH  TYR A  33      -3.803  -8.406   1.029  1.00  0.00           H  
ATOM    562  N   ARG A  34     -11.416  -9.352   1.394  1.00  0.00           N  
ATOM    563  CA  ARG A  34     -11.839  -8.730   0.152  1.00  0.00           C  
ATOM    564  C   ARG A  34     -12.747  -7.536   0.406  1.00  0.00           C  
ATOM    565  O   ARG A  34     -12.604  -6.499  -0.256  1.00  0.00           O  
ATOM    566  CB  ARG A  34     -12.573  -9.737  -0.723  1.00  0.00           C  
ATOM    567  CG  ARG A  34     -11.695 -10.808  -1.376  1.00  0.00           C  
ATOM    568  CD  ARG A  34     -12.448 -11.566  -2.428  1.00  0.00           C  
ATOM    569  NE  ARG A  34     -13.529 -12.385  -1.852  1.00  0.00           N  
ATOM    570  CZ  ARG A  34     -13.415 -13.672  -1.430  1.00  0.00           C  
ATOM    571  NH1 ARG A  34     -12.282 -14.338  -1.525  1.00  0.00           N  
ATOM    572  NH2 ARG A  34     -14.465 -14.275  -0.908  1.00  0.00           N  
ATOM    573  H   ARG A  34     -11.648 -10.335   1.578  1.00  0.00           H  
ATOM    574  HA  ARG A  34     -10.951  -8.389  -0.377  1.00  0.00           H  
ATOM    575 1HB  ARG A  34     -13.315 -10.258  -0.112  1.00  0.00           H  
ATOM    576 2HB  ARG A  34     -13.110  -9.211  -1.509  1.00  0.00           H  
ATOM    577 1HG  ARG A  34     -10.832 -10.333  -1.842  1.00  0.00           H  
ATOM    578 2HG  ARG A  34     -11.354 -11.510  -0.619  1.00  0.00           H  
ATOM    579 1HD  ARG A  34     -12.897 -10.858  -3.124  1.00  0.00           H  
ATOM    580 2HD  ARG A  34     -11.767 -12.214  -2.973  1.00  0.00           H  
ATOM    581  HE  ARG A  34     -14.444 -11.947  -1.743  1.00  0.00           H  
ATOM    582 1HH1 ARG A  34     -11.459 -13.909  -1.915  1.00  0.00           H  
ATOM    583 2HH1 ARG A  34     -12.258 -15.304  -1.207  1.00  0.00           H  
ATOM    584 1HH2 ARG A  34     -15.356 -13.762  -0.798  1.00  0.00           H  
ATOM    585 2HH2 ARG A  34     -14.384 -15.219  -0.571  1.00  0.00           H  
ATOM    586  N   GLN A  35     -13.649  -7.651   1.386  1.00  0.00           N  
ATOM    587  CA  GLN A  35     -14.543  -6.552   1.701  1.00  0.00           C  
ATOM    588  C   GLN A  35     -13.781  -5.342   2.214  1.00  0.00           C  
ATOM    589  O   GLN A  35     -14.094  -4.219   1.829  1.00  0.00           O  
ATOM    590  CB  GLN A  35     -15.569  -6.971   2.741  1.00  0.00           C  
ATOM    591  CG  GLN A  35     -16.603  -7.947   2.281  1.00  0.00           C  
ATOM    592  CD  GLN A  35     -17.480  -8.390   3.431  1.00  0.00           C  
ATOM    593  OE1 GLN A  35     -17.323  -7.892   4.554  1.00  0.00           O  
ATOM    594  NE2 GLN A  35     -18.384  -9.326   3.172  1.00  0.00           N  
ATOM    595  H   GLN A  35     -13.753  -8.549   1.877  1.00  0.00           H  
ATOM    596  HA  GLN A  35     -15.064  -6.262   0.786  1.00  0.00           H  
ATOM    597 1HB  GLN A  35     -15.044  -7.461   3.549  1.00  0.00           H  
ATOM    598 2HB  GLN A  35     -16.065  -6.095   3.139  1.00  0.00           H  
ATOM    599 1HG  GLN A  35     -17.234  -7.461   1.542  1.00  0.00           H  
ATOM    600 2HG  GLN A  35     -16.136  -8.819   1.842  1.00  0.00           H  
ATOM    601 1HE2 GLN A  35     -18.983  -9.664   3.894  1.00  0.00           H  
ATOM    602 2HE2 GLN A  35     -18.445  -9.741   2.226  1.00  0.00           H  
ATOM    603  N   ILE A  36     -12.740  -5.553   3.031  1.00  0.00           N  
ATOM    604  CA  ILE A  36     -11.996  -4.406   3.542  1.00  0.00           C  
ATOM    605  C   ILE A  36     -11.298  -3.716   2.398  1.00  0.00           C  
ATOM    606  O   ILE A  36     -11.310  -2.488   2.324  1.00  0.00           O  
ATOM    607  CB  ILE A  36     -10.920  -4.777   4.571  1.00  0.00           C  
ATOM    608  CG1 ILE A  36     -11.569  -5.292   5.779  1.00  0.00           C  
ATOM    609  CG2 ILE A  36     -10.027  -3.475   4.919  1.00  0.00           C  
ATOM    610  CD1 ILE A  36     -10.641  -5.959   6.696  1.00  0.00           C  
ATOM    611  H   ILE A  36     -12.543  -6.507   3.356  1.00  0.00           H  
ATOM    612  HA  ILE A  36     -12.695  -3.720   4.003  1.00  0.00           H  
ATOM    613  HB  ILE A  36     -10.323  -5.582   4.174  1.00  0.00           H  
ATOM    614 1HG1 ILE A  36     -12.087  -4.488   6.301  1.00  0.00           H  
ATOM    615 2HG1 ILE A  36     -12.284  -6.017   5.464  1.00  0.00           H  
ATOM    616 1HG2 ILE A  36      -9.266  -3.709   5.647  1.00  0.00           H  
ATOM    617 2HG2 ILE A  36      -9.531  -3.095   4.028  1.00  0.00           H  
ATOM    618 3HG2 ILE A  36     -10.666  -2.699   5.321  1.00  0.00           H  
ATOM    619 1HD1 ILE A  36     -11.192  -6.360   7.507  1.00  0.00           H  
ATOM    620 2HD1 ILE A  36     -10.171  -6.761   6.146  1.00  0.00           H  
ATOM    621 3HD1 ILE A  36      -9.889  -5.282   7.070  1.00  0.00           H  
ATOM    622  N   VAL A  37     -10.678  -4.486   1.505  1.00  0.00           N  
ATOM    623  CA  VAL A  37      -9.945  -3.885   0.406  1.00  0.00           C  
ATOM    624  C   VAL A  37     -10.856  -3.052  -0.494  1.00  0.00           C  
ATOM    625  O   VAL A  37     -10.492  -1.930  -0.862  1.00  0.00           O  
ATOM    626  CB  VAL A  37      -9.244  -4.976  -0.444  1.00  0.00           C  
ATOM    627  CG1 VAL A  37      -8.644  -4.363  -1.734  1.00  0.00           C  
ATOM    628  CG2 VAL A  37      -8.139  -5.661   0.402  1.00  0.00           C  
ATOM    629  H   VAL A  37     -10.698  -5.508   1.626  1.00  0.00           H  
ATOM    630  HA  VAL A  37      -9.182  -3.229   0.828  1.00  0.00           H  
ATOM    631  HB  VAL A  37      -9.983  -5.724  -0.745  1.00  0.00           H  
ATOM    632 1HG1 VAL A  37      -8.172  -5.142  -2.313  1.00  0.00           H  
ATOM    633 2HG1 VAL A  37      -9.421  -3.903  -2.341  1.00  0.00           H  
ATOM    634 3HG1 VAL A  37      -7.920  -3.618  -1.479  1.00  0.00           H  
ATOM    635 1HG2 VAL A  37      -7.652  -6.441  -0.181  1.00  0.00           H  
ATOM    636 2HG2 VAL A  37      -7.409  -4.944   0.715  1.00  0.00           H  
ATOM    637 3HG2 VAL A  37      -8.579  -6.103   1.278  1.00  0.00           H  
ATOM    638  N   GLU A  38     -12.031  -3.583  -0.851  1.00  0.00           N  
ATOM    639  CA  GLU A  38     -12.922  -2.837  -1.732  1.00  0.00           C  
ATOM    640  C   GLU A  38     -13.547  -1.626  -1.039  1.00  0.00           C  
ATOM    641  O   GLU A  38     -13.598  -0.534  -1.620  1.00  0.00           O  
ATOM    642  CB  GLU A  38     -14.038  -3.761  -2.237  1.00  0.00           C  
ATOM    643  CG  GLU A  38     -15.030  -3.131  -3.244  1.00  0.00           C  
ATOM    644  CD  GLU A  38     -14.400  -2.741  -4.578  1.00  0.00           C  
ATOM    645  OE1 GLU A  38     -13.357  -3.265  -4.893  1.00  0.00           O  
ATOM    646  OE2 GLU A  38     -14.970  -1.921  -5.279  1.00  0.00           O  
ATOM    647  H   GLU A  38     -12.285  -4.526  -0.537  1.00  0.00           H  
ATOM    648  HA  GLU A  38     -12.344  -2.486  -2.587  1.00  0.00           H  
ATOM    649 1HB  GLU A  38     -13.591  -4.637  -2.706  1.00  0.00           H  
ATOM    650 2HB  GLU A  38     -14.615  -4.118  -1.379  1.00  0.00           H  
ATOM    651 1HG  GLU A  38     -15.825  -3.849  -3.435  1.00  0.00           H  
ATOM    652 2HG  GLU A  38     -15.483  -2.254  -2.789  1.00  0.00           H  
ATOM    653  N   LEU A  39     -13.961  -1.786   0.216  1.00  0.00           N  
ATOM    654  CA  LEU A  39     -14.593  -0.700   0.931  1.00  0.00           C  
ATOM    655  C   LEU A  39     -13.562   0.392   1.227  1.00  0.00           C  
ATOM    656  O   LEU A  39     -13.880   1.587   1.180  1.00  0.00           O  
ATOM    657  CB  LEU A  39     -15.233  -1.252   2.205  1.00  0.00           C  
ATOM    658  CG  LEU A  39     -16.434  -2.222   2.036  1.00  0.00           C  
ATOM    659  CD1 LEU A  39     -16.732  -2.838   3.377  1.00  0.00           C  
ATOM    660  CD2 LEU A  39     -17.651  -1.486   1.541  1.00  0.00           C  
ATOM    661  H   LEU A  39     -13.884  -2.697   0.681  1.00  0.00           H  
ATOM    662  HA  LEU A  39     -15.360  -0.269   0.298  1.00  0.00           H  
ATOM    663 1HB  LEU A  39     -14.474  -1.765   2.774  1.00  0.00           H  
ATOM    664 2HB  LEU A  39     -15.613  -0.420   2.770  1.00  0.00           H  
ATOM    665  HG  LEU A  39     -16.176  -3.011   1.331  1.00  0.00           H  
ATOM    666 1HD1 LEU A  39     -17.565  -3.534   3.284  1.00  0.00           H  
ATOM    667 2HD1 LEU A  39     -15.847  -3.373   3.725  1.00  0.00           H  
ATOM    668 3HD1 LEU A  39     -16.990  -2.068   4.079  1.00  0.00           H  
ATOM    669 1HD2 LEU A  39     -18.480  -2.182   1.448  1.00  0.00           H  
ATOM    670 2HD2 LEU A  39     -17.909  -0.721   2.249  1.00  0.00           H  
ATOM    671 3HD2 LEU A  39     -17.464  -1.034   0.573  1.00  0.00           H  
ATOM    672  N   LEU A  40     -12.301   0.003   1.495  1.00  0.00           N  
ATOM    673  CA  LEU A  40     -11.259   0.989   1.740  1.00  0.00           C  
ATOM    674  C   LEU A  40     -11.057   1.786   0.466  1.00  0.00           C  
ATOM    675  O   LEU A  40     -11.043   3.021   0.493  1.00  0.00           O  
ATOM    676  CB  LEU A  40      -9.921   0.316   2.140  1.00  0.00           C  
ATOM    677  CG  LEU A  40      -8.709   1.254   2.585  1.00  0.00           C  
ATOM    678  CD1 LEU A  40      -7.775   0.439   3.514  1.00  0.00           C  
ATOM    679  CD2 LEU A  40      -7.901   1.784   1.345  1.00  0.00           C  
ATOM    680  H   LEU A  40     -12.057  -0.986   1.570  1.00  0.00           H  
ATOM    681  HA  LEU A  40     -11.585   1.659   2.534  1.00  0.00           H  
ATOM    682 1HB  LEU A  40     -10.118  -0.358   2.965  1.00  0.00           H  
ATOM    683 2HB  LEU A  40      -9.582  -0.293   1.298  1.00  0.00           H  
ATOM    684  HG  LEU A  40      -9.099   2.094   3.152  1.00  0.00           H  
ATOM    685 1HD1 LEU A  40      -6.955   1.066   3.859  1.00  0.00           H  
ATOM    686 2HD1 LEU A  40      -8.328   0.093   4.345  1.00  0.00           H  
ATOM    687 3HD1 LEU A  40      -7.373  -0.403   2.999  1.00  0.00           H  
ATOM    688 1HD2 LEU A  40      -7.076   2.399   1.677  1.00  0.00           H  
ATOM    689 2HD2 LEU A  40      -7.515   0.967   0.783  1.00  0.00           H  
ATOM    690 3HD2 LEU A  40      -8.512   2.373   0.697  1.00  0.00           H  
ATOM    691  N   GLN A  41     -10.955   1.098  -0.677  1.00  0.00           N  
ATOM    692  CA  GLN A  41     -10.670   1.769  -1.936  1.00  0.00           C  
ATOM    693  C   GLN A  41     -11.749   2.764  -2.327  1.00  0.00           C  
ATOM    694  O   GLN A  41     -11.453   3.836  -2.859  1.00  0.00           O  
ATOM    695  CB  GLN A  41     -10.496   0.748  -3.062  1.00  0.00           C  
ATOM    696  CG  GLN A  41     -10.047   1.370  -4.366  1.00  0.00           C  
ATOM    697  CD  GLN A  41      -8.692   1.974  -4.201  1.00  0.00           C  
ATOM    698  OE1 GLN A  41      -7.745   1.243  -3.870  1.00  0.00           O  
ATOM    699  NE2 GLN A  41      -8.598   3.292  -4.361  1.00  0.00           N  
ATOM    700  H   GLN A  41     -10.991   0.072  -0.668  1.00  0.00           H  
ATOM    701  HA  GLN A  41      -9.737   2.318  -1.812  1.00  0.00           H  
ATOM    702 1HB  GLN A  41      -9.768  -0.007  -2.760  1.00  0.00           H  
ATOM    703 2HB  GLN A  41     -11.448   0.232  -3.235  1.00  0.00           H  
ATOM    704 1HG  GLN A  41      -9.985   0.589  -5.124  1.00  0.00           H  
ATOM    705 2HG  GLN A  41     -10.746   2.143  -4.682  1.00  0.00           H  
ATOM    706 1HE2 GLN A  41      -7.714   3.786  -4.184  1.00  0.00           H  
ATOM    707 2HE2 GLN A  41      -9.417   3.827  -4.584  1.00  0.00           H  
ATOM    708  N   ASN A  42     -12.996   2.445  -2.011  1.00  0.00           N  
ATOM    709  CA  ASN A  42     -14.105   3.317  -2.354  1.00  0.00           C  
ATOM    710  C   ASN A  42     -14.410   4.337  -1.253  1.00  0.00           C  
ATOM    711  O   ASN A  42     -15.383   5.087  -1.356  1.00  0.00           O  
ATOM    712  CB  ASN A  42     -15.336   2.476  -2.611  1.00  0.00           C  
ATOM    713  CG  ASN A  42     -15.190   1.616  -3.824  1.00  0.00           C  
ATOM    714  OD1 ASN A  42     -14.526   1.981  -4.806  1.00  0.00           O  
ATOM    715  ND2 ASN A  42     -15.797   0.457  -3.770  1.00  0.00           N  
ATOM    716  H   ASN A  42     -13.180   1.516  -1.614  1.00  0.00           H  
ATOM    717  HA  ASN A  42     -13.844   3.871  -3.255  1.00  0.00           H  
ATOM    718 1HB  ASN A  42     -15.513   1.830  -1.744  1.00  0.00           H  
ATOM    719 2HB  ASN A  42     -16.204   3.119  -2.729  1.00  0.00           H  
ATOM    720 1HD2 ASN A  42     -15.708  -0.210  -4.540  1.00  0.00           H  
ATOM    721 2HD2 ASN A  42     -16.310   0.197  -2.957  1.00  0.00           H  
ATOM    722  N   ARG A  43     -13.598   4.343  -0.187  1.00  0.00           N  
ATOM    723  CA  ARG A  43     -13.756   5.211   0.975  1.00  0.00           C  
ATOM    724  C   ARG A  43     -15.162   5.111   1.550  1.00  0.00           C  
ATOM    725  O   ARG A  43     -15.787   6.115   1.902  1.00  0.00           O  
ATOM    726  CB  ARG A  43     -13.406   6.655   0.625  1.00  0.00           C  
ATOM    727  CG  ARG A  43     -11.954   6.874   0.122  1.00  0.00           C  
ATOM    728  CD  ARG A  43     -10.906   6.580   1.180  1.00  0.00           C  
ATOM    729  NE  ARG A  43      -9.562   7.021   0.755  1.00  0.00           N  
ATOM    730  CZ  ARG A  43      -8.636   6.230   0.147  1.00  0.00           C  
ATOM    731  NH1 ARG A  43      -8.862   4.976  -0.100  1.00  0.00           N  
ATOM    732  NH2 ARG A  43      -7.469   6.702  -0.225  1.00  0.00           N  
ATOM    733  H   ARG A  43     -12.797   3.710  -0.172  1.00  0.00           H  
ATOM    734  HA  ARG A  43     -13.064   4.866   1.743  1.00  0.00           H  
ATOM    735 1HB  ARG A  43     -14.080   7.018  -0.149  1.00  0.00           H  
ATOM    736 2HB  ARG A  43     -13.550   7.283   1.502  1.00  0.00           H  
ATOM    737 1HG  ARG A  43     -11.769   6.206  -0.723  1.00  0.00           H  
ATOM    738 2HG  ARG A  43     -11.833   7.905  -0.202  1.00  0.00           H  
ATOM    739 1HD  ARG A  43     -11.163   7.114   2.095  1.00  0.00           H  
ATOM    740 2HD  ARG A  43     -10.872   5.515   1.390  1.00  0.00           H  
ATOM    741  HE  ARG A  43      -9.317   7.988   0.916  1.00  0.00           H  
ATOM    742 1HH1 ARG A  43      -9.748   4.537   0.172  1.00  0.00           H  
ATOM    743 2HH1 ARG A  43      -8.110   4.444  -0.568  1.00  0.00           H  
ATOM    744 1HH2 ARG A  43      -7.221   7.664  -0.069  1.00  0.00           H  
ATOM    745 2HH2 ARG A  43      -6.821   6.040  -0.690  1.00  0.00           H  
ATOM    746  N   ASP A  44     -15.640   3.877   1.647  1.00  0.00           N  
ATOM    747  CA  ASP A  44     -16.933   3.507   2.170  1.00  0.00           C  
ATOM    748  C   ASP A  44     -16.832   3.268   3.678  1.00  0.00           C  
ATOM    749  O   ASP A  44     -16.128   2.335   4.062  1.00  0.00           O  
ATOM    750  CB  ASP A  44     -17.456   2.261   1.462  1.00  0.00           C  
ATOM    751  CG  ASP A  44     -18.858   1.853   1.915  1.00  0.00           C  
ATOM    752  OD1 ASP A  44     -19.268   2.230   3.005  1.00  0.00           O  
ATOM    753  OD2 ASP A  44     -19.511   1.135   1.192  1.00  0.00           O  
ATOM    754  H   ASP A  44     -15.028   3.112   1.342  1.00  0.00           H  
ATOM    755  HA  ASP A  44     -17.626   4.306   1.934  1.00  0.00           H  
ATOM    756 1HB  ASP A  44     -17.468   2.441   0.383  1.00  0.00           H  
ATOM    757 2HB  ASP A  44     -16.768   1.440   1.638  1.00  0.00           H  
ATOM    758  N   PRO A  45     -17.492   4.054   4.558  1.00  0.00           N  
ATOM    759  CA  PRO A  45     -17.434   3.966   6.013  1.00  0.00           C  
ATOM    760  C   PRO A  45     -17.694   2.550   6.538  1.00  0.00           C  
ATOM    761  O   PRO A  45     -17.230   2.202   7.623  1.00  0.00           O  
ATOM    762  CB  PRO A  45     -18.544   4.929   6.455  1.00  0.00           C  
ATOM    763  CG  PRO A  45     -18.638   5.941   5.342  1.00  0.00           C  
ATOM    764  CD  PRO A  45     -18.363   5.159   4.072  1.00  0.00           C  
ATOM    765  HA  PRO A  45     -16.448   4.325   6.351  1.00  0.00           H  
ATOM    766 1HB  PRO A  45     -19.483   4.370   6.606  1.00  0.00           H  
ATOM    767 2HB  PRO A  45     -18.284   5.384   7.424  1.00  0.00           H  
ATOM    768 1HG  PRO A  45     -19.633   6.411   5.336  1.00  0.00           H  
ATOM    769 2HG  PRO A  45     -17.908   6.749   5.503  1.00  0.00           H  
ATOM    770 1HD  PRO A  45     -19.293   4.761   3.626  1.00  0.00           H  
ATOM    771 2HD  PRO A  45     -17.818   5.836   3.396  1.00  0.00           H  
ATOM    772  N   ARG A  46     -18.372   1.691   5.749  1.00  0.00           N  
ATOM    773  CA  ARG A  46     -18.663   0.319   6.191  1.00  0.00           C  
ATOM    774  C   ARG A  46     -17.375  -0.480   6.404  1.00  0.00           C  
ATOM    775  O   ARG A  46     -17.388  -1.525   7.074  1.00  0.00           O  
ATOM    776  CB  ARG A  46     -19.516  -0.449   5.187  1.00  0.00           C  
ATOM    777  CG  ARG A  46     -20.957   0.020   5.037  1.00  0.00           C  
ATOM    778  CD  ARG A  46     -21.730  -0.832   4.060  1.00  0.00           C  
ATOM    779  NE  ARG A  46     -21.288  -0.669   2.669  1.00  0.00           N  
ATOM    780  CZ  ARG A  46     -21.631  -1.451   1.634  1.00  0.00           C  
ATOM    781  NH1 ARG A  46     -22.422  -2.500   1.782  1.00  0.00           N  
ATOM    782  NH2 ARG A  46     -21.144  -1.128   0.460  1.00  0.00           N  
ATOM    783  H   ARG A  46     -18.712   1.987   4.820  1.00  0.00           H  
ATOM    784  HA  ARG A  46     -19.202   0.368   7.137  1.00  0.00           H  
ATOM    785 1HB  ARG A  46     -19.058  -0.360   4.211  1.00  0.00           H  
ATOM    786 2HB  ARG A  46     -19.527  -1.506   5.445  1.00  0.00           H  
ATOM    787 1HG  ARG A  46     -21.457  -0.016   6.004  1.00  0.00           H  
ATOM    788 2HG  ARG A  46     -20.957   1.046   4.662  1.00  0.00           H  
ATOM    789 1HD  ARG A  46     -21.605  -1.876   4.336  1.00  0.00           H  
ATOM    790 2HD  ARG A  46     -22.783  -0.563   4.114  1.00  0.00           H  
ATOM    791  HE  ARG A  46     -20.675   0.129   2.424  1.00  0.00           H  
ATOM    792 1HH1 ARG A  46     -22.790  -2.734   2.691  1.00  0.00           H  
ATOM    793 2HH1 ARG A  46     -22.660  -3.068   0.983  1.00  0.00           H  
ATOM    794 1HH2 ARG A  46     -20.528  -0.294   0.419  1.00  0.00           H  
ATOM    795 2HH2 ARG A  46     -21.357  -1.667  -0.362  1.00  0.00           H  
ATOM    796  N   VAL A  47     -16.270   0.023   5.852  1.00  0.00           N  
ATOM    797  CA  VAL A  47     -14.971  -0.594   5.951  1.00  0.00           C  
ATOM    798  C   VAL A  47     -14.520  -0.691   7.395  1.00  0.00           C  
ATOM    799  O   VAL A  47     -13.784  -1.616   7.740  1.00  0.00           O  
ATOM    800  CB  VAL A  47     -13.921   0.221   5.153  1.00  0.00           C  
ATOM    801  CG1 VAL A  47     -13.570   1.549   5.843  1.00  0.00           C  
ATOM    802  CG2 VAL A  47     -12.703  -0.621   4.947  1.00  0.00           C  
ATOM    803  H   VAL A  47     -16.350   0.897   5.318  1.00  0.00           H  
ATOM    804  HA  VAL A  47     -15.032  -1.601   5.534  1.00  0.00           H  
ATOM    805  HB  VAL A  47     -14.338   0.498   4.215  1.00  0.00           H  
ATOM    806 1HG1 VAL A  47     -12.865   2.090   5.215  1.00  0.00           H  
ATOM    807 2HG1 VAL A  47     -14.469   2.151   5.965  1.00  0.00           H  
ATOM    808 3HG1 VAL A  47     -13.115   1.385   6.809  1.00  0.00           H  
ATOM    809 1HG2 VAL A  47     -11.984  -0.071   4.376  1.00  0.00           H  
ATOM    810 2HG2 VAL A  47     -12.290  -0.881   5.885  1.00  0.00           H  
ATOM    811 3HG2 VAL A  47     -12.961  -1.513   4.418  1.00  0.00           H  
ATOM    812  N   GLU A  48     -14.933   0.256   8.249  1.00  0.00           N  
ATOM    813  CA  GLU A  48     -14.487   0.217   9.623  1.00  0.00           C  
ATOM    814  C   GLU A  48     -15.104  -0.944  10.373  1.00  0.00           C  
ATOM    815  O   GLU A  48     -14.456  -1.530  11.239  1.00  0.00           O  
ATOM    816  CB  GLU A  48     -14.811   1.506  10.354  1.00  0.00           C  
ATOM    817  CG  GLU A  48     -14.065   2.734   9.884  1.00  0.00           C  
ATOM    818  CD  GLU A  48     -14.333   3.945  10.780  1.00  0.00           C  
ATOM    819  OE1 GLU A  48     -14.779   3.768  11.915  1.00  0.00           O  
ATOM    820  OE2 GLU A  48     -14.110   5.041  10.326  1.00  0.00           O  
ATOM    821  H   GLU A  48     -15.563   1.010   7.951  1.00  0.00           H  
ATOM    822  HA  GLU A  48     -13.406   0.086   9.627  1.00  0.00           H  
ATOM    823 1HB  GLU A  48     -15.883   1.708  10.278  1.00  0.00           H  
ATOM    824 2HB  GLU A  48     -14.575   1.376  11.384  1.00  0.00           H  
ATOM    825 1HG  GLU A  48     -12.995   2.522   9.872  1.00  0.00           H  
ATOM    826 2HG  GLU A  48     -14.375   2.962   8.862  1.00  0.00           H  
ATOM    827  N   ASP A  49     -16.337  -1.309  10.026  1.00  0.00           N  
ATOM    828  CA  ASP A  49     -17.003  -2.381  10.736  1.00  0.00           C  
ATOM    829  C   ASP A  49     -16.522  -3.701  10.200  1.00  0.00           C  
ATOM    830  O   ASP A  49     -16.399  -4.671  10.956  1.00  0.00           O  
ATOM    831  CB  ASP A  49     -18.513  -2.280  10.588  1.00  0.00           C  
ATOM    832  CG  ASP A  49     -19.110  -1.096  11.314  1.00  0.00           C  
ATOM    833  OD1 ASP A  49     -19.061  -1.066  12.535  1.00  0.00           O  
ATOM    834  OD2 ASP A  49     -19.611  -0.224  10.659  1.00  0.00           O  
ATOM    835  H   ASP A  49     -16.822  -0.809   9.287  1.00  0.00           H  
ATOM    836  HA  ASP A  49     -16.748  -2.319  11.792  1.00  0.00           H  
ATOM    837 1HB  ASP A  49     -18.761  -2.201   9.526  1.00  0.00           H  
ATOM    838 2HB  ASP A  49     -18.972  -3.184  10.968  1.00  0.00           H  
ATOM    839  N   VAL A  50     -16.195  -3.756   8.910  1.00  0.00           N  
ATOM    840  CA  VAL A  50     -15.690  -5.014   8.419  1.00  0.00           C  
ATOM    841  C   VAL A  50     -14.341  -5.240   9.071  1.00  0.00           C  
ATOM    842  O   VAL A  50     -14.064  -6.347   9.524  1.00  0.00           O  
ATOM    843  CB  VAL A  50     -15.517  -5.065   6.897  1.00  0.00           C  
ATOM    844  CG1 VAL A  50     -14.829  -6.383   6.514  1.00  0.00           C  
ATOM    845  CG2 VAL A  50     -16.853  -4.972   6.219  1.00  0.00           C  
ATOM    846  H   VAL A  50     -16.348  -2.943   8.299  1.00  0.00           H  
ATOM    847  HA  VAL A  50     -16.366  -5.813   8.722  1.00  0.00           H  
ATOM    848  HB  VAL A  50     -14.874  -4.238   6.578  1.00  0.00           H  
ATOM    849 1HG1 VAL A  50     -14.690  -6.418   5.452  1.00  0.00           H  
ATOM    850 2HG1 VAL A  50     -13.868  -6.480   6.993  1.00  0.00           H  
ATOM    851 3HG1 VAL A  50     -15.453  -7.211   6.820  1.00  0.00           H  
ATOM    852 1HG2 VAL A  50     -16.720  -5.024   5.155  1.00  0.00           H  
ATOM    853 2HG2 VAL A  50     -17.468  -5.798   6.529  1.00  0.00           H  
ATOM    854 3HG2 VAL A  50     -17.338  -4.034   6.483  1.00  0.00           H  
ATOM    855  N   ALA A  51     -13.489  -4.202   9.105  1.00  0.00           N  
ATOM    856  CA  ALA A  51     -12.182  -4.336   9.712  1.00  0.00           C  
ATOM    857  C   ALA A  51     -12.265  -4.666  11.194  1.00  0.00           C  
ATOM    858  O   ALA A  51     -11.509  -5.497  11.684  1.00  0.00           O  
ATOM    859  CB  ALA A  51     -11.400  -3.076   9.493  1.00  0.00           C  
ATOM    860  H   ALA A  51     -13.741  -3.304   8.683  1.00  0.00           H  
ATOM    861  HA  ALA A  51     -11.671  -5.150   9.230  1.00  0.00           H  
ATOM    862 1HB  ALA A  51     -10.408  -3.167   9.904  1.00  0.00           H  
ATOM    863 2HB  ALA A  51     -11.339  -2.903   8.424  1.00  0.00           H  
ATOM    864 3HB  ALA A  51     -11.919  -2.246   9.973  1.00  0.00           H  
ATOM    865  N   ARG A  52     -13.199  -4.082  11.942  1.00  0.00           N  
ATOM    866  CA  ARG A  52     -13.267  -4.452  13.350  1.00  0.00           C  
ATOM    867  C   ARG A  52     -13.651  -5.929  13.521  1.00  0.00           C  
ATOM    868  O   ARG A  52     -13.065  -6.639  14.353  1.00  0.00           O  
ATOM    869  CB  ARG A  52     -14.228  -3.525  14.091  1.00  0.00           C  
ATOM    870  CG  ARG A  52     -13.661  -2.104  14.398  1.00  0.00           C  
ATOM    871  CD  ARG A  52     -14.556  -1.316  15.319  1.00  0.00           C  
ATOM    872  NE  ARG A  52     -15.773  -0.835  14.623  1.00  0.00           N  
ATOM    873  CZ  ARG A  52     -15.890   0.369  13.980  1.00  0.00           C  
ATOM    874  NH1 ARG A  52     -14.887   1.245  13.983  1.00  0.00           N  
ATOM    875  NH2 ARG A  52     -17.014   0.676  13.352  1.00  0.00           N  
ATOM    876  H   ARG A  52     -13.810  -3.351  11.569  1.00  0.00           H  
ATOM    877  HA  ARG A  52     -12.278  -4.310  13.784  1.00  0.00           H  
ATOM    878 1HB  ARG A  52     -15.127  -3.393  13.491  1.00  0.00           H  
ATOM    879 2HB  ARG A  52     -14.523  -3.985  15.033  1.00  0.00           H  
ATOM    880 1HG  ARG A  52     -12.689  -2.206  14.880  1.00  0.00           H  
ATOM    881 2HG  ARG A  52     -13.542  -1.548  13.482  1.00  0.00           H  
ATOM    882 1HD  ARG A  52     -14.872  -1.959  16.140  1.00  0.00           H  
ATOM    883 2HD  ARG A  52     -14.017  -0.466  15.724  1.00  0.00           H  
ATOM    884  HE  ARG A  52     -16.573  -1.461  14.589  1.00  0.00           H  
ATOM    885 1HH1 ARG A  52     -14.025   1.034  14.457  1.00  0.00           H  
ATOM    886 2HH1 ARG A  52     -14.983   2.158  13.490  1.00  0.00           H  
ATOM    887 1HH2 ARG A  52     -17.806   0.012  13.321  1.00  0.00           H  
ATOM    888 2HH2 ARG A  52     -17.113   1.560  12.875  1.00  0.00           H  
ATOM    889  N   ARG A  53     -14.603  -6.416  12.715  1.00  0.00           N  
ATOM    890  CA  ARG A  53     -14.990  -7.816  12.819  1.00  0.00           C  
ATOM    891  C   ARG A  53     -13.872  -8.737  12.358  1.00  0.00           C  
ATOM    892  O   ARG A  53     -13.645  -9.804  12.947  1.00  0.00           O  
ATOM    893  CB  ARG A  53     -16.209  -8.117  11.956  1.00  0.00           C  
ATOM    894  CG  ARG A  53     -17.528  -7.548  12.443  1.00  0.00           C  
ATOM    895  CD  ARG A  53     -18.684  -8.152  11.710  1.00  0.00           C  
ATOM    896  NE  ARG A  53     -18.693  -7.823  10.271  1.00  0.00           N  
ATOM    897  CZ  ARG A  53     -19.277  -6.734   9.708  1.00  0.00           C  
ATOM    898  NH1 ARG A  53     -19.901  -5.838  10.445  1.00  0.00           N  
ATOM    899  NH2 ARG A  53     -19.230  -6.581   8.401  1.00  0.00           N  
ATOM    900  H   ARG A  53     -15.089  -5.796  12.056  1.00  0.00           H  
ATOM    901  HA  ARG A  53     -15.220  -8.036  13.861  1.00  0.00           H  
ATOM    902 1HB  ARG A  53     -16.037  -7.703  10.957  1.00  0.00           H  
ATOM    903 2HB  ARG A  53     -16.320  -9.193  11.845  1.00  0.00           H  
ATOM    904 1HG  ARG A  53     -17.644  -7.762  13.504  1.00  0.00           H  
ATOM    905 2HG  ARG A  53     -17.541  -6.475  12.287  1.00  0.00           H  
ATOM    906 1HD  ARG A  53     -18.628  -9.237  11.803  1.00  0.00           H  
ATOM    907 2HD  ARG A  53     -19.617  -7.812  12.152  1.00  0.00           H  
ATOM    908  HE  ARG A  53     -18.238  -8.476   9.644  1.00  0.00           H  
ATOM    909 1HH1 ARG A  53     -19.946  -5.945  11.447  1.00  0.00           H  
ATOM    910 2HH1 ARG A  53     -20.353  -5.049  10.003  1.00  0.00           H  
ATOM    911 1HH2 ARG A  53     -18.761  -7.273   7.828  1.00  0.00           H  
ATOM    912 2HH2 ARG A  53     -19.660  -5.778   7.964  1.00  0.00           H  
ATOM    913  N   ALA A  54     -13.212  -8.335  11.276  1.00  0.00           N  
ATOM    914  CA  ALA A  54     -12.174  -9.106  10.646  1.00  0.00           C  
ATOM    915  C   ALA A  54     -10.892  -9.138  11.434  1.00  0.00           C  
ATOM    916  O   ALA A  54     -10.185 -10.139  11.385  1.00  0.00           O  
ATOM    917  CB  ALA A  54     -11.954  -8.561   9.278  1.00  0.00           C  
ATOM    918  H   ALA A  54     -13.474  -7.455  10.833  1.00  0.00           H  
ATOM    919  HA  ALA A  54     -12.527 -10.125  10.578  1.00  0.00           H  
ATOM    920 1HB  ALA A  54     -11.242  -9.176   8.764  1.00  0.00           H  
ATOM    921 2HB  ALA A  54     -12.888  -8.562   8.754  1.00  0.00           H  
ATOM    922 3HB  ALA A  54     -11.599  -7.548   9.376  1.00  0.00           H  
ATOM    923  N   GLU A  55     -10.567  -8.064  12.156  1.00  0.00           N  
ATOM    924  CA  GLU A  55      -9.363  -8.051  12.959  1.00  0.00           C  
ATOM    925  C   GLU A  55      -9.504  -9.102  14.039  1.00  0.00           C  
ATOM    926  O   GLU A  55      -8.592  -9.904  14.246  1.00  0.00           O  
ATOM    927  CB  GLU A  55      -9.167  -6.691  13.623  1.00  0.00           C  
ATOM    928  CG  GLU A  55      -7.854  -6.514  14.402  1.00  0.00           C  
ATOM    929  CD  GLU A  55      -7.749  -5.137  15.010  1.00  0.00           C  
ATOM    930  OE1 GLU A  55      -8.597  -4.791  15.798  1.00  0.00           O  
ATOM    931  OE2 GLU A  55      -6.830  -4.424  14.683  1.00  0.00           O  
ATOM    932  H   GLU A  55     -11.142  -7.222  12.107  1.00  0.00           H  
ATOM    933  HA  GLU A  55      -8.506  -8.293  12.332  1.00  0.00           H  
ATOM    934 1HB  GLU A  55      -9.248  -5.914  12.884  1.00  0.00           H  
ATOM    935 2HB  GLU A  55      -9.984  -6.528  14.327  1.00  0.00           H  
ATOM    936 1HG  GLU A  55      -7.789  -7.264  15.192  1.00  0.00           H  
ATOM    937 2HG  GLU A  55      -7.020  -6.666  13.719  1.00  0.00           H  
ATOM    938  N   GLU A  56     -10.668  -9.126  14.709  1.00  0.00           N  
ATOM    939  CA  GLU A  56     -10.892 -10.116  15.752  1.00  0.00           C  
ATOM    940  C   GLU A  56     -10.906 -11.524  15.198  1.00  0.00           C  
ATOM    941  O   GLU A  56     -10.307 -12.432  15.787  1.00  0.00           O  
ATOM    942  CB  GLU A  56     -12.196  -9.871  16.502  1.00  0.00           C  
ATOM    943  CG  GLU A  56     -12.460 -10.915  17.614  1.00  0.00           C  
ATOM    944  CD  GLU A  56     -13.701 -10.662  18.415  1.00  0.00           C  
ATOM    945  OE1 GLU A  56     -14.295  -9.628  18.264  1.00  0.00           O  
ATOM    946  OE2 GLU A  56     -14.077 -11.539  19.164  1.00  0.00           O  
ATOM    947  H   GLU A  56     -11.384  -8.416  14.508  1.00  0.00           H  
ATOM    948  HA  GLU A  56     -10.071 -10.044  16.466  1.00  0.00           H  
ATOM    949 1HB  GLU A  56     -12.175  -8.882  16.955  1.00  0.00           H  
ATOM    950 2HB  GLU A  56     -13.032  -9.894  15.797  1.00  0.00           H  
ATOM    951 1HG  GLU A  56     -12.555 -11.898  17.154  1.00  0.00           H  
ATOM    952 2HG  GLU A  56     -11.596 -10.944  18.279  1.00  0.00           H  
ATOM    953  N   TYR A  57     -11.571 -11.728  14.060  1.00  0.00           N  
ATOM    954  CA  TYR A  57     -11.611 -13.063  13.521  1.00  0.00           C  
ATOM    955  C   TYR A  57     -10.190 -13.461  13.123  1.00  0.00           C  
ATOM    956  O   TYR A  57      -9.727 -14.537  13.482  1.00  0.00           O  
ATOM    957  CB  TYR A  57     -12.663 -13.165  12.400  1.00  0.00           C  
ATOM    958  CG  TYR A  57     -12.892 -14.580  11.877  1.00  0.00           C  
ATOM    959  CD1 TYR A  57     -13.315 -15.571  12.761  1.00  0.00           C  
ATOM    960  CD2 TYR A  57     -12.750 -14.884  10.542  1.00  0.00           C  
ATOM    961  CE1 TYR A  57     -13.540 -16.847  12.304  1.00  0.00           C  
ATOM    962  CE2 TYR A  57     -12.979 -16.158  10.097  1.00  0.00           C  
ATOM    963  CZ  TYR A  57     -13.363 -17.131  10.965  1.00  0.00           C  
ATOM    964  OH  TYR A  57     -13.565 -18.395  10.500  1.00  0.00           O  
ATOM    965  H   TYR A  57     -12.096 -10.971  13.605  1.00  0.00           H  
ATOM    966  HA  TYR A  57     -11.921 -13.735  14.316  1.00  0.00           H  
ATOM    967 1HB  TYR A  57     -13.616 -12.771  12.759  1.00  0.00           H  
ATOM    968 2HB  TYR A  57     -12.352 -12.536  11.561  1.00  0.00           H  
ATOM    969  HD1 TYR A  57     -13.456 -15.347  13.816  1.00  0.00           H  
ATOM    970  HD2 TYR A  57     -12.466 -14.125   9.848  1.00  0.00           H  
ATOM    971  HE1 TYR A  57     -13.854 -17.625  12.996  1.00  0.00           H  
ATOM    972  HE2 TYR A  57     -12.861 -16.404   9.050  1.00  0.00           H  
ATOM    973  HH  TYR A  57     -13.216 -18.450   9.586  1.00  0.00           H  
ATOM    974  N   ALA A  58      -9.435 -12.581  12.466  1.00  0.00           N  
ATOM    975  CA  ALA A  58      -8.089 -12.948  12.057  1.00  0.00           C  
ATOM    976  C   ALA A  58      -7.215 -13.325  13.252  1.00  0.00           C  
ATOM    977  O   ALA A  58      -6.444 -14.289  13.168  1.00  0.00           O  
ATOM    978  CB  ALA A  58      -7.457 -11.800  11.333  1.00  0.00           C  
ATOM    979  H   ALA A  58      -9.806 -11.676  12.198  1.00  0.00           H  
ATOM    980  HA  ALA A  58      -8.158 -13.798  11.390  1.00  0.00           H  
ATOM    981 1HB  ALA A  58      -6.471 -12.089  11.008  1.00  0.00           H  
ATOM    982 2HB  ALA A  58      -8.062 -11.552  10.499  1.00  0.00           H  
ATOM    983 3HB  ALA A  58      -7.398 -10.941  11.996  1.00  0.00           H  
ATOM    984  N   GLU A  59      -7.350 -12.619  14.385  1.00  0.00           N  
ATOM    985  CA  GLU A  59      -6.566 -12.984  15.558  1.00  0.00           C  
ATOM    986  C   GLU A  59      -6.948 -14.382  16.041  1.00  0.00           C  
ATOM    987  O   GLU A  59      -6.076 -15.175  16.394  1.00  0.00           O  
ATOM    988  CB  GLU A  59      -6.738 -11.982  16.706  1.00  0.00           C  
ATOM    989  CG  GLU A  59      -5.834 -12.296  17.923  1.00  0.00           C  
ATOM    990  CD  GLU A  59      -5.900 -11.276  19.029  1.00  0.00           C  
ATOM    991  OE1 GLU A  59      -6.631 -10.328  18.904  1.00  0.00           O  
ATOM    992  OE2 GLU A  59      -5.209 -11.452  20.004  1.00  0.00           O  
ATOM    993  H   GLU A  59      -7.954 -11.786  14.404  1.00  0.00           H  
ATOM    994  HA  GLU A  59      -5.514 -13.001  15.275  1.00  0.00           H  
ATOM    995 1HB  GLU A  59      -6.523 -10.976  16.359  1.00  0.00           H  
ATOM    996 2HB  GLU A  59      -7.778 -11.996  17.041  1.00  0.00           H  
ATOM    997 1HG  GLU A  59      -6.128 -13.261  18.336  1.00  0.00           H  
ATOM    998 2HG  GLU A  59      -4.806 -12.383  17.577  1.00  0.00           H  
ATOM    999  N   ARG A  60      -8.258 -14.684  16.050  1.00  0.00           N  
ATOM   1000  CA  ARG A  60      -8.764 -15.996  16.464  1.00  0.00           C  
ATOM   1001  C   ARG A  60      -8.348 -17.122  15.503  1.00  0.00           C  
ATOM   1002  O   ARG A  60      -8.095 -18.250  15.938  1.00  0.00           O  
ATOM   1003  CB  ARG A  60     -10.284 -15.974  16.563  1.00  0.00           C  
ATOM   1004  CG  ARG A  60     -10.851 -15.183  17.737  1.00  0.00           C  
ATOM   1005  CD  ARG A  60     -12.348 -15.192  17.732  1.00  0.00           C  
ATOM   1006  NE  ARG A  60     -12.911 -14.411  18.837  1.00  0.00           N  
ATOM   1007  CZ  ARG A  60     -13.101 -14.837  20.095  1.00  0.00           C  
ATOM   1008  NH1 ARG A  60     -12.780 -16.064  20.488  1.00  0.00           N  
ATOM   1009  NH2 ARG A  60     -13.627 -13.972  20.929  1.00  0.00           N  
ATOM   1010  H   ARG A  60      -8.928 -13.945  15.802  1.00  0.00           H  
ATOM   1011  HA  ARG A  60      -8.358 -16.214  17.450  1.00  0.00           H  
ATOM   1012 1HB  ARG A  60     -10.695 -15.541  15.655  1.00  0.00           H  
ATOM   1013 2HB  ARG A  60     -10.655 -16.994  16.633  1.00  0.00           H  
ATOM   1014 1HG  ARG A  60     -10.491 -15.612  18.667  1.00  0.00           H  
ATOM   1015 2HG  ARG A  60     -10.524 -14.146  17.669  1.00  0.00           H  
ATOM   1016 1HD  ARG A  60     -12.689 -14.738  16.798  1.00  0.00           H  
ATOM   1017 2HD  ARG A  60     -12.726 -16.209  17.794  1.00  0.00           H  
ATOM   1018  HE  ARG A  60     -13.212 -13.435  18.659  1.00  0.00           H  
ATOM   1019 1HH1 ARG A  60     -12.378 -16.723  19.838  1.00  0.00           H  
ATOM   1020 2HH1 ARG A  60     -12.940 -16.345  21.446  1.00  0.00           H  
ATOM   1021 1HH2 ARG A  60     -13.859 -13.030  20.561  1.00  0.00           H  
ATOM   1022 2HH2 ARG A  60     -13.801 -14.216  21.889  1.00  0.00           H  
ATOM   1023  N   VAL A  61      -8.306 -16.804  14.209  1.00  0.00           N  
ATOM   1024  CA  VAL A  61      -7.936 -17.726  13.139  1.00  0.00           C  
ATOM   1025  C   VAL A  61      -6.451 -18.098  13.107  1.00  0.00           C  
ATOM   1026  O   VAL A  61      -6.126 -19.269  12.906  1.00  0.00           O  
ATOM   1027  CB  VAL A  61      -8.350 -17.141  11.767  1.00  0.00           C  
ATOM   1028  CG1 VAL A  61      -7.786 -17.972  10.637  1.00  0.00           C  
ATOM   1029  CG2 VAL A  61      -9.872 -17.133  11.651  1.00  0.00           C  
ATOM   1030  H   VAL A  61      -8.592 -15.855  13.967  1.00  0.00           H  
ATOM   1031  HA  VAL A  61      -8.505 -18.642  13.292  1.00  0.00           H  
ATOM   1032  HB  VAL A  61      -7.980 -16.132  11.682  1.00  0.00           H  
ATOM   1033 1HG1 VAL A  61      -8.099 -17.556   9.685  1.00  0.00           H  
ATOM   1034 2HG1 VAL A  61      -6.695 -17.984  10.666  1.00  0.00           H  
ATOM   1035 3HG1 VAL A  61      -8.145 -18.983  10.722  1.00  0.00           H  
ATOM   1036 1HG2 VAL A  61     -10.160 -16.719  10.693  1.00  0.00           H  
ATOM   1037 2HG2 VAL A  61     -10.242 -18.133  11.738  1.00  0.00           H  
ATOM   1038 3HG2 VAL A  61     -10.306 -16.546  12.435  1.00  0.00           H  
ATOM   1039  N   LEU A  62      -5.572 -17.103  13.246  1.00  0.00           N  
ATOM   1040  CA  LEU A  62      -4.125 -17.287  13.203  1.00  0.00           C  
ATOM   1041  C   LEU A  62      -3.580 -18.173  14.325  1.00  0.00           C  
ATOM   1042  O   LEU A  62      -3.172 -17.654  15.364  1.00  0.00           O  
ATOM   1043  OXT LEU A  62      -3.126 -19.269  14.002  1.00  0.00           O  
ATOM   1044  CB  LEU A  62      -3.440 -15.913  13.273  1.00  0.00           C  
ATOM   1045  CG  LEU A  62      -1.888 -15.866  13.167  1.00  0.00           C  
ATOM   1046  CD1 LEU A  62      -1.442 -16.334  11.790  1.00  0.00           C  
ATOM   1047  CD2 LEU A  62      -1.435 -14.432  13.421  1.00  0.00           C  
ATOM   1048  H   LEU A  62      -5.938 -16.156  13.373  1.00  0.00           H  
ATOM   1049  HA  LEU A  62      -3.892 -17.760  12.253  1.00  0.00           H  
ATOM   1050 1HB  LEU A  62      -3.836 -15.300  12.492  1.00  0.00           H  
ATOM   1051 2HB  LEU A  62      -3.725 -15.452  14.225  1.00  0.00           H  
ATOM   1052  HG  LEU A  62      -1.443 -16.530  13.912  1.00  0.00           H  
ATOM   1053 1HD1 LEU A  62      -0.357 -16.296  11.723  1.00  0.00           H  
ATOM   1054 2HD1 LEU A  62      -1.765 -17.331  11.646  1.00  0.00           H  
ATOM   1055 3HD1 LEU A  62      -1.866 -15.716  11.036  1.00  0.00           H  
ATOM   1056 1HD2 LEU A  62      -0.348 -14.371  13.355  1.00  0.00           H  
ATOM   1057 2HD2 LEU A  62      -1.881 -13.775  12.683  1.00  0.00           H  
ATOM   1058 3HD2 LEU A  62      -1.759 -14.126  14.417  1.00  0.00           H  
TER                                                                             
ATOM   1060  N   ALA B  63      38.398 -14.655  11.733  1.00  0.00           N  
ATOM   1061  CA  ALA B  63      38.047 -15.905  12.422  1.00  0.00           C  
ATOM   1062  C   ALA B  63      36.986 -16.666  11.622  1.00  0.00           C  
ATOM   1063  O   ALA B  63      36.936 -17.901  11.646  1.00  0.00           O  
ATOM   1064  CB  ALA B  63      37.551 -15.617  13.839  1.00  0.00           C  
ATOM   1065 1H   ALA B  63      39.091 -14.166  12.262  1.00  0.00           H  
ATOM   1066 2H   ALA B  63      38.758 -14.866  10.826  1.00  0.00           H  
ATOM   1067 3H   ALA B  63      37.583 -14.083  11.644  1.00  0.00           H  
ATOM   1068  HA  ALA B  63      38.942 -16.528  12.478  1.00  0.00           H  
ATOM   1069 1HB  ALA B  63      37.329 -16.554  14.344  1.00  0.00           H  
ATOM   1070 2HB  ALA B  63      38.323 -15.094  14.395  1.00  0.00           H  
ATOM   1071 3HB  ALA B  63      36.651 -14.998  13.800  1.00  0.00           H  
ATOM   1072  N   MET B  64      36.149 -15.892  10.910  1.00  0.00           N  
ATOM   1073  CA  MET B  64      35.076 -16.411  10.048  1.00  0.00           C  
ATOM   1074  C   MET B  64      34.846 -15.535   8.818  1.00  0.00           C  
ATOM   1075  O   MET B  64      34.880 -14.303   8.901  1.00  0.00           O  
ATOM   1076  CB  MET B  64      33.757 -16.523  10.805  1.00  0.00           C  
ATOM   1077  CG  MET B  64      32.564 -16.984   9.934  1.00  0.00           C  
ATOM   1078  SD  MET B  64      32.711 -18.682   9.258  1.00  0.00           S  
ATOM   1079  CE  MET B  64      32.083 -19.462  10.715  1.00  0.00           C  
ATOM   1080  H   MET B  64      36.288 -14.891  10.972  1.00  0.00           H  
ATOM   1081  HA  MET B  64      35.367 -17.404   9.698  1.00  0.00           H  
ATOM   1082 1HB  MET B  64      33.867 -17.248  11.585  1.00  0.00           H  
ATOM   1083 2HB  MET B  64      33.510 -15.563  11.266  1.00  0.00           H  
ATOM   1084 1HG  MET B  64      31.683 -16.972  10.569  1.00  0.00           H  
ATOM   1085 2HG  MET B  64      32.381 -16.295   9.126  1.00  0.00           H  
ATOM   1086 1HE  MET B  64      32.041 -20.537  10.567  1.00  0.00           H  
ATOM   1087 2HE  MET B  64      32.717 -19.220  11.567  1.00  0.00           H  
ATOM   1088 3HE  MET B  64      31.105 -19.093  10.911  1.00  0.00           H  
ATOM   1089  N   ASP B  65      34.572 -16.196   7.687  1.00  0.00           N  
ATOM   1090  CA  ASP B  65      34.244 -15.549   6.420  1.00  0.00           C  
ATOM   1091  C   ASP B  65      32.984 -16.164   5.846  1.00  0.00           C  
ATOM   1092  O   ASP B  65      33.045 -17.143   5.099  1.00  0.00           O  
ATOM   1093  CB  ASP B  65      35.371 -15.755   5.380  1.00  0.00           C  
ATOM   1094  CG  ASP B  65      35.168 -14.967   4.000  1.00  0.00           C  
ATOM   1095  OD1 ASP B  65      34.270 -14.183   3.920  1.00  0.00           O  
ATOM   1096  OD2 ASP B  65      35.947 -15.173   3.063  1.00  0.00           O  
ATOM   1097  H   ASP B  65      34.581 -17.206   7.721  1.00  0.00           H  
ATOM   1098  HA  ASP B  65      34.070 -14.486   6.587  1.00  0.00           H  
ATOM   1099 1HB  ASP B  65      36.312 -15.434   5.816  1.00  0.00           H  
ATOM   1100 2HB  ASP B  65      35.471 -16.820   5.168  1.00  0.00           H  
ATOM   1101  N   LEU B  66      31.824 -15.634   6.206  1.00  0.00           N  
ATOM   1102  CA  LEU B  66      30.632 -16.232   5.637  1.00  0.00           C  
ATOM   1103  C   LEU B  66      30.260 -15.515   4.410  1.00  0.00           C  
ATOM   1104  O   LEU B  66      30.396 -14.288   4.335  1.00  0.00           O  
ATOM   1105  CB  LEU B  66      29.364 -16.223   6.505  1.00  0.00           C  
ATOM   1106  CG  LEU B  66      29.289 -16.993   7.744  1.00  0.00           C  
ATOM   1107  CD1 LEU B  66      27.967 -16.714   8.327  1.00  0.00           C  
ATOM   1108  CD2 LEU B  66      29.415 -18.463   7.458  1.00  0.00           C  
ATOM   1109  H   LEU B  66      31.779 -14.836   6.822  1.00  0.00           H  
ATOM   1110  HA  LEU B  66      30.847 -17.260   5.380  1.00  0.00           H  
ATOM   1111 1HB  LEU B  66      29.176 -15.203   6.795  1.00  0.00           H  
ATOM   1112 2HB  LEU B  66      28.534 -16.563   5.880  1.00  0.00           H  
ATOM   1113  HG  LEU B  66      30.050 -16.684   8.431  1.00  0.00           H  
ATOM   1114 1HD1 LEU B  66      27.876 -17.264   9.237  1.00  0.00           H  
ATOM   1115 2HD1 LEU B  66      27.867 -15.650   8.528  1.00  0.00           H  
ATOM   1116 3HD1 LEU B  66      27.185 -17.027   7.631  1.00  0.00           H  
ATOM   1117 1HD2 LEU B  66      29.322 -19.031   8.386  1.00  0.00           H  
ATOM   1118 2HD2 LEU B  66      28.629 -18.769   6.768  1.00  0.00           H  
ATOM   1119 3HD2 LEU B  66      30.385 -18.661   7.009  1.00  0.00           H  
ATOM   1120  N   ILE B  67      29.784 -16.283   3.463  1.00  0.00           N  
ATOM   1121  CA  ILE B  67      29.268 -15.733   2.260  1.00  0.00           C  
ATOM   1122  C   ILE B  67      27.928 -16.363   1.962  1.00  0.00           C  
ATOM   1123  O   ILE B  67      27.784 -17.577   2.009  1.00  0.00           O  
ATOM   1124  CB  ILE B  67      30.233 -16.000   1.139  1.00  0.00           C  
ATOM   1125  CG1 ILE B  67      31.587 -15.395   1.549  1.00  0.00           C  
ATOM   1126  CG2 ILE B  67      29.673 -15.397  -0.166  1.00  0.00           C  
ATOM   1127  CD1 ILE B  67      32.690 -15.700   0.684  1.00  0.00           C  
ATOM   1128  H   ILE B  67      29.806 -17.292   3.606  1.00  0.00           H  
ATOM   1129  HA  ILE B  67      29.132 -14.660   2.383  1.00  0.00           H  
ATOM   1130  HB  ILE B  67      30.378 -17.056   1.017  1.00  0.00           H  
ATOM   1131 1HG1 ILE B  67      31.490 -14.313   1.650  1.00  0.00           H  
ATOM   1132 2HG1 ILE B  67      31.897 -15.813   2.490  1.00  0.00           H  
ATOM   1133 1HG2 ILE B  67      30.364 -15.566  -0.980  1.00  0.00           H  
ATOM   1134 2HG2 ILE B  67      28.714 -15.855  -0.405  1.00  0.00           H  
ATOM   1135 3HG2 ILE B  67      29.530 -14.326  -0.033  1.00  0.00           H  
ATOM   1136 1HD1 ILE B  67      33.575 -15.251   1.127  1.00  0.00           H  
ATOM   1137 2HD1 ILE B  67      32.826 -16.782   0.614  1.00  0.00           H  
ATOM   1138 3HD1 ILE B  67      32.502 -15.290  -0.271  1.00  0.00           H  
ATOM   1139  N   LEU B  68      26.930 -15.564   1.690  1.00  0.00           N  
ATOM   1140  CA  LEU B  68      25.635 -16.097   1.314  1.00  0.00           C  
ATOM   1141  C   LEU B  68      25.373 -15.821  -0.147  1.00  0.00           C  
ATOM   1142  O   LEU B  68      25.434 -14.673  -0.582  1.00  0.00           O  
ATOM   1143  CB  LEU B  68      24.539 -15.462   2.152  1.00  0.00           C  
ATOM   1144  CG  LEU B  68      23.071 -15.832   1.850  1.00  0.00           C  
ATOM   1145  CD1 LEU B  68      22.821 -17.303   2.130  1.00  0.00           C  
ATOM   1146  CD2 LEU B  68      22.197 -14.977   2.715  1.00  0.00           C  
ATOM   1147  H   LEU B  68      27.047 -14.550   1.712  1.00  0.00           H  
ATOM   1148  HA  LEU B  68      25.633 -17.165   1.482  1.00  0.00           H  
ATOM   1149 1HB  LEU B  68      24.729 -15.720   3.184  1.00  0.00           H  
ATOM   1150 2HB  LEU B  68      24.637 -14.419   2.057  1.00  0.00           H  
ATOM   1151  HG  LEU B  68      22.846 -15.640   0.794  1.00  0.00           H  
ATOM   1152 1HD1 LEU B  68      21.789 -17.538   1.918  1.00  0.00           H  
ATOM   1153 2HD1 LEU B  68      23.451 -17.888   1.504  1.00  0.00           H  
ATOM   1154 3HD1 LEU B  68      23.037 -17.521   3.171  1.00  0.00           H  
ATOM   1155 1HD2 LEU B  68      21.180 -15.231   2.512  1.00  0.00           H  
ATOM   1156 2HD2 LEU B  68      22.414 -15.164   3.769  1.00  0.00           H  
ATOM   1157 3HD2 LEU B  68      22.365 -13.929   2.490  1.00  0.00           H  
ATOM   1158  N   ILE B  69      25.085 -16.850  -0.914  1.00  0.00           N  
ATOM   1159  CA  ILE B  69      24.752 -16.613  -2.293  1.00  0.00           C  
ATOM   1160  C   ILE B  69      23.287 -16.810  -2.515  1.00  0.00           C  
ATOM   1161  O   ILE B  69      22.723 -17.866  -2.224  1.00  0.00           O  
ATOM   1162  CB  ILE B  69      25.549 -17.461  -3.265  1.00  0.00           C  
ATOM   1163  CG1 ILE B  69      27.038 -17.148  -3.058  1.00  0.00           C  
ATOM   1164  CG2 ILE B  69      25.076 -17.171  -4.728  1.00  0.00           C  
ATOM   1165  CD1 ILE B  69      27.984 -18.051  -3.834  1.00  0.00           C  
ATOM   1166  H   ILE B  69      25.077 -17.783  -0.531  1.00  0.00           H  
ATOM   1167  HA  ILE B  69      24.980 -15.579  -2.534  1.00  0.00           H  
ATOM   1168  HB  ILE B  69      25.400 -18.503  -3.042  1.00  0.00           H  
ATOM   1169 1HG1 ILE B  69      27.213 -16.111  -3.345  1.00  0.00           H  
ATOM   1170 2HG1 ILE B  69      27.266 -17.252  -1.998  1.00  0.00           H  
ATOM   1171 1HG2 ILE B  69      25.649 -17.775  -5.430  1.00  0.00           H  
ATOM   1172 2HG2 ILE B  69      24.018 -17.419  -4.820  1.00  0.00           H  
ATOM   1173 3HG2 ILE B  69      25.223 -16.112  -4.955  1.00  0.00           H  
ATOM   1174 1HD1 ILE B  69      29.008 -17.764  -3.615  1.00  0.00           H  
ATOM   1175 2HD1 ILE B  69      27.821 -19.085  -3.535  1.00  0.00           H  
ATOM   1176 3HD1 ILE B  69      27.798 -17.944  -4.908  1.00  0.00           H  
ATOM   1177  N   ASN B  70      22.662 -15.744  -2.984  1.00  0.00           N  
ATOM   1178  CA  ASN B  70      21.259 -15.730  -3.255  1.00  0.00           C  
ATOM   1179  C   ASN B  70      21.104 -16.023  -4.724  1.00  0.00           C  
ATOM   1180  O   ASN B  70      21.496 -15.247  -5.603  1.00  0.00           O  
ATOM   1181  CB  ASN B  70      20.619 -14.433  -2.816  1.00  0.00           C  
ATOM   1182  CG  ASN B  70      19.128 -14.462  -2.936  1.00  0.00           C  
ATOM   1183  OD1 ASN B  70      18.554 -15.220  -3.736  1.00  0.00           O  
ATOM   1184  ND2 ASN B  70      18.487 -13.641  -2.136  1.00  0.00           N  
ATOM   1185  H   ASN B  70      23.206 -14.906  -3.191  1.00  0.00           H  
ATOM   1186  HA  ASN B  70      20.785 -16.542  -2.720  1.00  0.00           H  
ATOM   1187 1HB  ASN B  70      20.885 -14.236  -1.774  1.00  0.00           H  
ATOM   1188 2HB  ASN B  70      21.002 -13.615  -3.393  1.00  0.00           H  
ATOM   1189 1HD2 ASN B  70      17.473 -13.549  -2.116  1.00  0.00           H  
ATOM   1190 2HD2 ASN B  70      18.981 -13.050  -1.511  1.00  0.00           H  
ATOM   1191  N   SER B  71      20.637 -17.219  -5.015  1.00  0.00           N  
ATOM   1192  CA  SER B  71      20.514 -17.614  -6.387  1.00  0.00           C  
ATOM   1193  C   SER B  71      19.221 -17.092  -6.877  1.00  0.00           C  
ATOM   1194  O   SER B  71      18.173 -17.734  -6.714  1.00  0.00           O  
ATOM   1195  CB  SER B  71      20.506 -19.112  -6.527  1.00  0.00           C  
ATOM   1196  OG  SER B  71      20.407 -19.497  -7.852  1.00  0.00           O  
ATOM   1197  H   SER B  71      20.325 -17.856  -4.289  1.00  0.00           H  
ATOM   1198  HA  SER B  71      21.326 -17.186  -6.976  1.00  0.00           H  
ATOM   1199 1HB  SER B  71      21.407 -19.534  -6.083  1.00  0.00           H  
ATOM   1200 2HB  SER B  71      19.676 -19.488  -6.000  1.00  0.00           H  
ATOM   1201  HG  SER B  71      21.263 -19.874  -8.082  1.00  0.00           H  
ATOM   1202  N   LEU B  72      19.322 -15.926  -7.502  1.00  0.00           N  
ATOM   1203  CA  LEU B  72      18.190 -15.236  -8.069  1.00  0.00           C  
ATOM   1204  C   LEU B  72      17.089 -14.835  -7.047  1.00  0.00           C  
ATOM   1205  O   LEU B  72      16.123 -15.570  -6.871  1.00  0.00           O  
ATOM   1206  CB  LEU B  72      17.656 -16.073  -9.226  1.00  0.00           C  
ATOM   1207  CG  LEU B  72      18.787 -16.324 -10.282  1.00  0.00           C  
ATOM   1208  CD1 LEU B  72      18.418 -17.538 -11.214  1.00  0.00           C  
ATOM   1209  CD2 LEU B  72      19.035 -15.006 -11.015  1.00  0.00           C  
ATOM   1210  H   LEU B  72      20.249 -15.503  -7.516  1.00  0.00           H  
ATOM   1211  HA  LEU B  72      18.571 -14.352  -8.553  1.00  0.00           H  
ATOM   1212 1HB  LEU B  72      17.275 -17.027  -8.877  1.00  0.00           H  
ATOM   1213 2HB  LEU B  72      16.839 -15.531  -9.710  1.00  0.00           H  
ATOM   1214  HG  LEU B  72      19.710 -16.602  -9.763  1.00  0.00           H  
ATOM   1215 1HD1 LEU B  72      19.229 -17.712 -11.928  1.00  0.00           H  
ATOM   1216 2HD1 LEU B  72      18.275 -18.437 -10.610  1.00  0.00           H  
ATOM   1217 3HD1 LEU B  72      17.501 -17.319 -11.757  1.00  0.00           H  
ATOM   1218 1HD2 LEU B  72      19.841 -15.127 -11.739  1.00  0.00           H  
ATOM   1219 2HD2 LEU B  72      18.129 -14.714 -11.523  1.00  0.00           H  
ATOM   1220 3HD2 LEU B  72      19.319 -14.226 -10.299  1.00  0.00           H  
ATOM   1221  N   PRO B  73      17.243 -13.694  -6.311  1.00  0.00           N  
ATOM   1222  CA  PRO B  73      16.297 -13.169  -5.321  1.00  0.00           C  
ATOM   1223  C   PRO B  73      14.919 -12.896  -5.949  1.00  0.00           C  
ATOM   1224  O   PRO B  73      13.901 -12.820  -5.246  1.00  0.00           O  
ATOM   1225  CB  PRO B  73      16.987 -11.886  -4.816  1.00  0.00           C  
ATOM   1226  CG  PRO B  73      17.955 -11.516  -5.863  1.00  0.00           C  
ATOM   1227  CD  PRO B  73      18.438 -12.834  -6.459  1.00  0.00           C  
ATOM   1228  HA  PRO B  73      16.207 -13.892  -4.506  1.00  0.00           H  
ATOM   1229 1HB  PRO B  73      16.224 -11.108  -4.662  1.00  0.00           H  
ATOM   1230 2HB  PRO B  73      17.443 -12.043  -3.854  1.00  0.00           H  
ATOM   1231 1HG  PRO B  73      17.488 -10.859  -6.609  1.00  0.00           H  
ATOM   1232 2HG  PRO B  73      18.779 -10.945  -5.414  1.00  0.00           H  
ATOM   1233 1HD  PRO B  73      18.695 -12.599  -7.485  1.00  0.00           H  
ATOM   1234 2HD  PRO B  73      19.280 -13.260  -5.893  1.00  0.00           H  
ATOM   1235  N   LEU B  74      14.890 -12.737  -7.275  1.00  0.00           N  
ATOM   1236  CA  LEU B  74      13.625 -12.596  -7.975  1.00  0.00           C  
ATOM   1237  C   LEU B  74      13.244 -13.994  -8.454  1.00  0.00           C  
ATOM   1238  O   LEU B  74      13.969 -14.602  -9.246  1.00  0.00           O  
ATOM   1239  CB  LEU B  74      13.722 -11.645  -9.152  1.00  0.00           C  
ATOM   1240  CG  LEU B  74      14.249 -10.313  -8.829  1.00  0.00           C  
ATOM   1241  CD1 LEU B  74      14.220  -9.455 -10.049  1.00  0.00           C  
ATOM   1242  CD2 LEU B  74      13.429  -9.762  -7.742  1.00  0.00           C  
ATOM   1243  H   LEU B  74      15.747 -12.752  -7.805  1.00  0.00           H  
ATOM   1244  HA  LEU B  74      12.859 -12.243  -7.285  1.00  0.00           H  
ATOM   1245 1HB  LEU B  74      14.372 -12.080  -9.887  1.00  0.00           H  
ATOM   1246 2HB  LEU B  74      12.737 -11.524  -9.582  1.00  0.00           H  
ATOM   1247  HG  LEU B  74      15.288 -10.394  -8.503  1.00  0.00           H  
ATOM   1248 1HD1 LEU B  74      14.605  -8.479  -9.805  1.00  0.00           H  
ATOM   1249 2HD1 LEU B  74      14.825  -9.896 -10.820  1.00  0.00           H  
ATOM   1250 3HD1 LEU B  74      13.193  -9.361 -10.400  1.00  0.00           H  
ATOM   1251 1HD2 LEU B  74      13.788  -8.775  -7.464  1.00  0.00           H  
ATOM   1252 2HD2 LEU B  74      12.387  -9.698  -8.066  1.00  0.00           H  
ATOM   1253 3HD2 LEU B  74      13.500 -10.430  -6.891  1.00  0.00           H  
ATOM   1254  N   VAL B  75      12.104 -14.478  -7.965  1.00  0.00           N  
ATOM   1255  CA  VAL B  75      11.595 -15.834  -8.189  1.00  0.00           C  
ATOM   1256  C   VAL B  75      10.541 -15.983  -9.296  1.00  0.00           C  
ATOM   1257  O   VAL B  75       9.610 -15.179  -9.437  1.00  0.00           O  
ATOM   1258  CB  VAL B  75      11.033 -16.360  -6.859  1.00  0.00           C  
ATOM   1259  CG1 VAL B  75      10.459 -17.730  -7.005  1.00  0.00           C  
ATOM   1260  CG2 VAL B  75      12.143 -16.359  -5.845  1.00  0.00           C  
ATOM   1261  H   VAL B  75      11.569 -13.874  -7.340  1.00  0.00           H  
ATOM   1262  HA  VAL B  75      12.449 -16.463  -8.450  1.00  0.00           H  
ATOM   1263  HB  VAL B  75      10.230 -15.703  -6.528  1.00  0.00           H  
ATOM   1264 1HG1 VAL B  75      10.068 -18.039  -6.044  1.00  0.00           H  
ATOM   1265 2HG1 VAL B  75       9.646 -17.724  -7.731  1.00  0.00           H  
ATOM   1266 3HG1 VAL B  75      11.229 -18.428  -7.334  1.00  0.00           H  
ATOM   1267 1HG2 VAL B  75      11.764 -16.706  -4.889  1.00  0.00           H  
ATOM   1268 2HG2 VAL B  75      12.941 -17.012  -6.185  1.00  0.00           H  
ATOM   1269 3HG2 VAL B  75      12.530 -15.343  -5.733  1.00  0.00           H  
ATOM   1270  N   SER B  76      10.723 -17.012 -10.101  1.00  0.00           N  
ATOM   1271  CA  SER B  76       9.832 -17.368 -11.190  1.00  0.00           C  
ATOM   1272  C   SER B  76       9.454 -18.811 -10.936  1.00  0.00           C  
ATOM   1273  O   SER B  76       9.661 -19.322  -9.845  1.00  0.00           O  
ATOM   1274  CB  SER B  76      10.503 -17.240 -12.553  1.00  0.00           C  
ATOM   1275  OG  SER B  76      11.453 -18.266 -12.781  1.00  0.00           O  
ATOM   1276  H   SER B  76      11.527 -17.602  -9.932  1.00  0.00           H  
ATOM   1277  HA  SER B  76       8.936 -16.747 -11.156  1.00  0.00           H  
ATOM   1278 1HB  SER B  76       9.753 -17.252 -13.338  1.00  0.00           H  
ATOM   1279 2HB  SER B  76      11.001 -16.270 -12.600  1.00  0.00           H  
ATOM   1280  HG  SER B  76      11.913 -18.019 -13.599  1.00  0.00           H  
ATOM   1281  N   ASP B  77       8.881 -19.473 -11.916  1.00  0.00           N  
ATOM   1282  CA  ASP B  77       8.580 -20.883 -11.747  1.00  0.00           C  
ATOM   1283  C   ASP B  77       9.871 -21.709 -11.639  1.00  0.00           C  
ATOM   1284  O   ASP B  77       9.853 -22.838 -11.151  1.00  0.00           O  
ATOM   1285  CB  ASP B  77       7.724 -21.385 -12.899  1.00  0.00           C  
ATOM   1286  CG  ASP B  77       6.315 -20.818 -12.823  1.00  0.00           C  
ATOM   1287  OD1 ASP B  77       5.928 -20.394 -11.748  1.00  0.00           O  
ATOM   1288  OD2 ASP B  77       5.642 -20.805 -13.827  1.00  0.00           O  
ATOM   1289  H   ASP B  77       8.693 -19.014 -12.793  1.00  0.00           H  
ATOM   1290  HA  ASP B  77       8.019 -21.003 -10.819  1.00  0.00           H  
ATOM   1291 1HB  ASP B  77       8.177 -21.090 -13.845  1.00  0.00           H  
ATOM   1292 2HB  ASP B  77       7.678 -22.476 -12.881  1.00  0.00           H  
ATOM   1293  N   ALA B  78      10.992 -21.145 -12.118  1.00  0.00           N  
ATOM   1294  CA  ALA B  78      12.305 -21.791 -12.106  1.00  0.00           C  
ATOM   1295  C   ALA B  78      12.738 -22.058 -10.691  1.00  0.00           C  
ATOM   1296  O   ALA B  78      12.302 -21.371  -9.772  1.00  0.00           O  
ATOM   1297  CB  ALA B  78      13.357 -20.926 -12.769  1.00  0.00           C  
ATOM   1298  H   ALA B  78      10.955 -20.191 -12.470  1.00  0.00           H  
ATOM   1299  HA  ALA B  78      12.227 -22.733 -12.640  1.00  0.00           H  
ATOM   1300 1HB  ALA B  78      14.316 -21.447 -12.742  1.00  0.00           H  
ATOM   1301 2HB  ALA B  78      13.077 -20.726 -13.800  1.00  0.00           H  
ATOM   1302 3HB  ALA B  78      13.440 -19.988 -12.225  1.00  0.00           H  
ATOM   1303  N   GLU B  79      13.581 -23.056 -10.490  1.00  0.00           N  
ATOM   1304  CA  GLU B  79      14.059 -23.287  -9.139  1.00  0.00           C  
ATOM   1305  C   GLU B  79      14.805 -22.045  -8.684  1.00  0.00           C  
ATOM   1306  O   GLU B  79      15.393 -21.332  -9.513  1.00  0.00           O  
ATOM   1307  CB  GLU B  79      15.048 -24.434  -9.045  1.00  0.00           C  
ATOM   1308  CG  GLU B  79      16.339 -24.117  -9.787  1.00  0.00           C  
ATOM   1309  CD  GLU B  79      17.296 -25.263  -9.870  1.00  0.00           C  
ATOM   1310  OE1 GLU B  79      16.936 -26.357  -9.474  1.00  0.00           O  
ATOM   1311  OE2 GLU B  79      18.395 -25.044 -10.341  1.00  0.00           O  
ATOM   1312  H   GLU B  79      13.914 -23.620 -11.256  1.00  0.00           H  
ATOM   1313  HA  GLU B  79      13.207 -23.460  -8.481  1.00  0.00           H  
ATOM   1314 1HB  GLU B  79      15.284 -24.634  -7.994  1.00  0.00           H  
ATOM   1315 2HB  GLU B  79      14.609 -25.335  -9.464  1.00  0.00           H  
ATOM   1316 1HG  GLU B  79      16.097 -23.775 -10.793  1.00  0.00           H  
ATOM   1317 2HG  GLU B  79      16.832 -23.293  -9.268  1.00  0.00           H  
ATOM   1318  N   THR B  80      14.847 -21.837  -7.371  1.00  0.00           N  
ATOM   1319  CA  THR B  80      15.603 -20.718  -6.805  1.00  0.00           C  
ATOM   1320  C   THR B  80      16.307 -21.309  -5.621  1.00  0.00           C  
ATOM   1321  O   THR B  80      15.870 -22.344  -5.110  1.00  0.00           O  
ATOM   1322  CB  THR B  80      14.706 -19.508  -6.369  1.00  0.00           C  
ATOM   1323  OG1 THR B  80      15.520 -18.408  -5.886  1.00  0.00           O  
ATOM   1324  CG2 THR B  80      13.783 -19.904  -5.234  1.00  0.00           C  
ATOM   1325  H   THR B  80      14.329 -22.489  -6.775  1.00  0.00           H  
ATOM   1326  HA  THR B  80      16.350 -20.369  -7.519  1.00  0.00           H  
ATOM   1327  HB  THR B  80      14.112 -19.172  -7.223  1.00  0.00           H  
ATOM   1328  HG1 THR B  80      15.984 -17.971  -6.635  1.00  0.00           H  
ATOM   1329 1HG2 THR B  80      13.172 -19.057  -4.940  1.00  0.00           H  
ATOM   1330 2HG2 THR B  80      13.143 -20.722  -5.553  1.00  0.00           H  
ATOM   1331 3HG2 THR B  80      14.387 -20.207  -4.405  1.00  0.00           H  
ATOM   1332  N   SER B  81      17.389 -20.683  -5.179  1.00  0.00           N  
ATOM   1333  CA  SER B  81      18.115 -21.264  -4.045  1.00  0.00           C  
ATOM   1334  C   SER B  81      18.953 -20.308  -3.166  1.00  0.00           C  
ATOM   1335  O   SER B  81      19.234 -19.174  -3.544  1.00  0.00           O  
ATOM   1336  CB  SER B  81      18.988 -22.368  -4.613  1.00  0.00           C  
ATOM   1337  OG  SER B  81      20.003 -21.867  -5.442  1.00  0.00           O  
ATOM   1338  H   SER B  81      17.701 -19.825  -5.644  1.00  0.00           H  
ATOM   1339  HA  SER B  81      17.377 -21.725  -3.390  1.00  0.00           H  
ATOM   1340 1HB  SER B  81      19.441 -22.909  -3.790  1.00  0.00           H  
ATOM   1341 2HB  SER B  81      18.371 -23.061  -5.171  1.00  0.00           H  
ATOM   1342  HG  SER B  81      20.757 -21.704  -4.871  1.00  0.00           H  
ATOM   1343  N   LEU B  82      19.328 -20.777  -1.977  1.00  0.00           N  
ATOM   1344  CA  LEU B  82      20.279 -20.066  -1.112  1.00  0.00           C  
ATOM   1345  C   LEU B  82      21.500 -20.934  -0.803  1.00  0.00           C  
ATOM   1346  O   LEU B  82      21.345 -22.094  -0.438  1.00  0.00           O  
ATOM   1347  CB  LEU B  82      19.648 -19.673   0.246  1.00  0.00           C  
ATOM   1348  CG  LEU B  82      18.497 -18.689   0.236  1.00  0.00           C  
ATOM   1349  CD1 LEU B  82      17.881 -18.620   1.602  1.00  0.00           C  
ATOM   1350  CD2 LEU B  82      19.025 -17.335  -0.159  1.00  0.00           C  
ATOM   1351  H   LEU B  82      18.983 -21.695  -1.701  1.00  0.00           H  
ATOM   1352  HA  LEU B  82      20.620 -19.170  -1.624  1.00  0.00           H  
ATOM   1353 1HB  LEU B  82      19.294 -20.577   0.733  1.00  0.00           H  
ATOM   1354 2HB  LEU B  82      20.428 -19.249   0.866  1.00  0.00           H  
ATOM   1355  HG  LEU B  82      17.742 -19.013  -0.463  1.00  0.00           H  
ATOM   1356 1HD1 LEU B  82      17.061 -17.910   1.583  1.00  0.00           H  
ATOM   1357 2HD1 LEU B  82      17.509 -19.605   1.885  1.00  0.00           H  
ATOM   1358 3HD1 LEU B  82      18.629 -18.293   2.317  1.00  0.00           H  
ATOM   1359 1HD2 LEU B  82      18.224 -16.606  -0.167  1.00  0.00           H  
ATOM   1360 2HD2 LEU B  82      19.788 -17.018   0.547  1.00  0.00           H  
ATOM   1361 3HD2 LEU B  82      19.456 -17.411  -1.143  1.00  0.00           H  
ATOM   1362  N   THR B  83      22.703 -20.371  -0.873  1.00  0.00           N  
ATOM   1363  CA  THR B  83      23.885 -21.120  -0.442  1.00  0.00           C  
ATOM   1364  C   THR B  83      24.673 -20.361   0.645  1.00  0.00           C  
ATOM   1365  O   THR B  83      25.066 -19.218   0.442  1.00  0.00           O  
ATOM   1366  CB  THR B  83      24.830 -21.412  -1.612  1.00  0.00           C  
ATOM   1367  OG1 THR B  83      24.155 -22.144  -2.627  1.00  0.00           O  
ATOM   1368  CG2 THR B  83      25.988 -22.227  -1.106  1.00  0.00           C  
ATOM   1369  H   THR B  83      22.798 -19.424  -1.239  1.00  0.00           H  
ATOM   1370  HA  THR B  83      23.569 -22.071  -0.020  1.00  0.00           H  
ATOM   1371  HB  THR B  83      25.189 -20.489  -2.026  1.00  0.00           H  
ATOM   1372  HG1 THR B  83      23.745 -22.927  -2.240  1.00  0.00           H  
ATOM   1373 1HG2 THR B  83      26.670 -22.445  -1.929  1.00  0.00           H  
ATOM   1374 2HG2 THR B  83      26.505 -21.683  -0.341  1.00  0.00           H  
ATOM   1375 3HG2 THR B  83      25.608 -23.168  -0.688  1.00  0.00           H  
ATOM   1376  N   CYS B  84      24.919 -20.987   1.794  1.00  0.00           N  
ATOM   1377  CA  CYS B  84      25.685 -20.353   2.873  1.00  0.00           C  
ATOM   1378  C   CYS B  84      27.047 -21.060   3.083  1.00  0.00           C  
ATOM   1379  O   CYS B  84      27.138 -22.233   3.475  1.00  0.00           O  
ATOM   1380  CB  CYS B  84      24.918 -20.290   4.161  1.00  0.00           C  
ATOM   1381  SG  CYS B  84      25.912 -19.669   5.363  1.00  0.00           S  
ATOM   1382  H   CYS B  84      24.589 -21.938   1.908  1.00  0.00           H  
ATOM   1383  HA  CYS B  84      25.885 -19.318   2.590  1.00  0.00           H  
ATOM   1384 1HB  CYS B  84      24.058 -19.638   4.062  1.00  0.00           H  
ATOM   1385 2HB  CYS B  84      24.578 -21.279   4.458  1.00  0.00           H  
ATOM   1386  HG  CYS B  84      25.351 -18.460   5.394  1.00  0.00           H  
ATOM   1387  N   ILE B  85      28.101 -20.323   2.785  1.00  0.00           N  
ATOM   1388  CA  ILE B  85      29.453 -20.827   2.722  1.00  0.00           C  
ATOM   1389  C   ILE B  85      30.370 -20.317   3.811  1.00  0.00           C  
ATOM   1390  O   ILE B  85      30.471 -19.106   4.006  1.00  0.00           O  
ATOM   1391  CB  ILE B  85      30.079 -20.280   1.429  1.00  0.00           C  
ATOM   1392  CG1 ILE B  85      29.312 -20.684   0.224  1.00  0.00           C  
ATOM   1393  CG2 ILE B  85      31.535 -20.760   1.290  1.00  0.00           C  
ATOM   1394  CD1 ILE B  85      29.668 -19.813  -0.979  1.00  0.00           C  
ATOM   1395  H   ILE B  85      27.949 -19.351   2.517  1.00  0.00           H  
ATOM   1396  HA  ILE B  85      29.434 -21.907   2.761  1.00  0.00           H  
ATOM   1397  HB  ILE B  85      30.065 -19.206   1.466  1.00  0.00           H  
ATOM   1398 1HG1 ILE B  85      29.521 -21.724  -0.010  1.00  0.00           H  
ATOM   1399 2HG1 ILE B  85      28.258 -20.572   0.422  1.00  0.00           H  
ATOM   1400 1HG2 ILE B  85      31.975 -20.345   0.379  1.00  0.00           H  
ATOM   1401 2HG2 ILE B  85      32.110 -20.423   2.135  1.00  0.00           H  
ATOM   1402 3HG2 ILE B  85      31.563 -21.850   1.242  1.00  0.00           H  
ATOM   1403 1HD1 ILE B  85      29.086 -20.127  -1.836  1.00  0.00           H  
ATOM   1404 2HD1 ILE B  85      29.437 -18.769  -0.749  1.00  0.00           H  
ATOM   1405 3HD1 ILE B  85      30.726 -19.900  -1.204  1.00  0.00           H  
ATOM   1406  N   ALA B  86      31.064 -21.216   4.501  1.00  0.00           N  
ATOM   1407  CA  ALA B  86      32.117 -20.804   5.428  1.00  0.00           C  
ATOM   1408  C   ALA B  86      33.416 -20.977   4.649  1.00  0.00           C  
ATOM   1409  O   ALA B  86      33.835 -22.099   4.333  1.00  0.00           O  
ATOM   1410  CB  ALA B  86      32.110 -21.597   6.714  1.00  0.00           C  
ATOM   1411  H   ALA B  86      30.917 -22.212   4.329  1.00  0.00           H  
ATOM   1412  HA  ALA B  86      32.005 -19.746   5.664  1.00  0.00           H  
ATOM   1413 1HB  ALA B  86      32.937 -21.260   7.347  1.00  0.00           H  
ATOM   1414 2HB  ALA B  86      31.170 -21.442   7.236  1.00  0.00           H  
ATOM   1415 3HB  ALA B  86      32.235 -22.655   6.489  1.00  0.00           H  
ATOM   1416  N   SER B  87      34.004 -19.875   4.229  1.00  0.00           N  
ATOM   1417  CA  SER B  87      35.135 -20.011   3.350  1.00  0.00           C  
ATOM   1418  C   SER B  87      36.406 -20.260   4.158  1.00  0.00           C  
ATOM   1419  O   SER B  87      36.745 -19.508   5.077  1.00  0.00           O  
ATOM   1420  CB  SER B  87      35.222 -18.776   2.463  1.00  0.00           C  
ATOM   1421  OG  SER B  87      36.342 -18.805   1.638  1.00  0.00           O  
ATOM   1422  H   SER B  87      33.663 -18.951   4.505  1.00  0.00           H  
ATOM   1423  HA  SER B  87      34.970 -20.871   2.698  1.00  0.00           H  
ATOM   1424 1HB  SER B  87      34.327 -18.712   1.850  1.00  0.00           H  
ATOM   1425 2HB  SER B  87      35.251 -17.885   3.082  1.00  0.00           H  
ATOM   1426  HG  SER B  87      36.126 -19.456   0.922  1.00  0.00           H  
ATOM   1427  N   GLY B  88      37.077 -21.372   3.864  1.00  0.00           N  
ATOM   1428  CA  GLY B  88      38.352 -21.743   4.486  1.00  0.00           C  
ATOM   1429  C   GLY B  88      38.301 -22.326   5.903  1.00  0.00           C  
ATOM   1430  O   GLY B  88      38.705 -23.470   6.127  1.00  0.00           O  
ATOM   1431  H   GLY B  88      36.705 -21.970   3.140  1.00  0.00           H  
ATOM   1432 1HA  GLY B  88      38.852 -22.460   3.835  1.00  0.00           H  
ATOM   1433 2HA  GLY B  88      38.991 -20.860   4.503  1.00  0.00           H  
ATOM   1434  N   TRP B  89      37.867 -21.523   6.870  1.00  0.00           N  
ATOM   1435  CA  TRP B  89      37.836 -21.977   8.272  1.00  0.00           C  
ATOM   1436  C   TRP B  89      36.852 -23.141   8.449  1.00  0.00           C  
ATOM   1437  O   TRP B  89      35.703 -23.025   8.043  1.00  0.00           O  
ATOM   1438  CB  TRP B  89      37.486 -20.814   9.264  1.00  0.00           C  
ATOM   1439  CG  TRP B  89      37.518 -21.241  10.783  1.00  0.00           C  
ATOM   1440  CD1 TRP B  89      38.637 -21.674  11.495  1.00  0.00           C  
ATOM   1441  CD2 TRP B  89      36.413 -21.280  11.744  1.00  0.00           C  
ATOM   1442  NE1 TRP B  89      38.282 -22.005  12.784  1.00  0.00           N  
ATOM   1443  CE2 TRP B  89      36.933 -21.771  12.956  1.00  0.00           C  
ATOM   1444  CE3 TRP B  89      35.045 -20.969  11.676  1.00  0.00           C  
ATOM   1445  CZ2 TRP B  89      36.103 -21.977  14.100  1.00  0.00           C  
ATOM   1446  CZ3 TRP B  89      34.225 -21.166  12.857  1.00  0.00           C  
ATOM   1447  CH2 TRP B  89      34.753 -21.659  14.014  1.00  0.00           C  
ATOM   1448  H   TRP B  89      37.543 -20.595   6.590  1.00  0.00           H  
ATOM   1449  HA  TRP B  89      38.833 -22.336   8.532  1.00  0.00           H  
ATOM   1450 1HB  TRP B  89      38.169 -19.975   9.125  1.00  0.00           H  
ATOM   1451 2HB  TRP B  89      36.476 -20.444   9.045  1.00  0.00           H  
ATOM   1452  HD1 TRP B  89      39.636 -21.773  11.085  1.00  0.00           H  
ATOM   1453  HE1 TRP B  89      38.861 -22.399  13.527  1.00  0.00           H  
ATOM   1454  HE3 TRP B  89      34.627 -20.597  10.749  1.00  0.00           H  
ATOM   1455  HZ2 TRP B  89      36.490 -22.369  15.020  1.00  0.00           H  
ATOM   1456  HZ3 TRP B  89      33.162 -20.931  12.817  1.00  0.00           H  
ATOM   1457  HH2 TRP B  89      34.109 -21.809  14.886  1.00  0.00           H  
ATOM   1458  N   ARG B  90      37.307 -24.226   9.093  1.00  0.00           N  
ATOM   1459  CA  ARG B  90      36.504 -25.416   9.403  1.00  0.00           C  
ATOM   1460  C   ARG B  90      35.580 -25.063  10.572  1.00  0.00           C  
ATOM   1461  O   ARG B  90      36.059 -24.972  11.692  1.00  0.00           O  
ATOM   1462  CB  ARG B  90      37.463 -26.545   9.857  1.00  0.00           C  
ATOM   1463  CG  ARG B  90      36.882 -27.976  10.216  1.00  0.00           C  
ATOM   1464  CD  ARG B  90      37.992 -28.919  10.841  1.00  0.00           C  
ATOM   1465  NE  ARG B  90      38.374 -28.515  12.287  1.00  0.00           N  
ATOM   1466  CZ  ARG B  90      39.406 -28.989  13.084  1.00  0.00           C  
ATOM   1467  NH1 ARG B  90      40.269 -29.863  12.669  1.00  0.00           N  
ATOM   1468  NH2 ARG B  90      39.475 -28.539  14.311  1.00  0.00           N  
ATOM   1469  H   ARG B  90      38.275 -24.224   9.376  1.00  0.00           H  
ATOM   1470  HA  ARG B  90      35.950 -25.727   8.534  1.00  0.00           H  
ATOM   1471 1HB  ARG B  90      38.191 -26.704   9.062  1.00  0.00           H  
ATOM   1472 2HB  ARG B  90      38.019 -26.200  10.728  1.00  0.00           H  
ATOM   1473 1HG  ARG B  90      36.092 -27.855  10.964  1.00  0.00           H  
ATOM   1474 2HG  ARG B  90      36.459 -28.450   9.360  1.00  0.00           H  
ATOM   1475 1HD  ARG B  90      37.617 -29.942  10.853  1.00  0.00           H  
ATOM   1476 2HD  ARG B  90      38.888 -28.869  10.224  1.00  0.00           H  
ATOM   1477  HE  ARG B  90      37.752 -27.841  12.732  1.00  0.00           H  
ATOM   1478 1HH1 ARG B  90      40.208 -30.219  11.728  1.00  0.00           H  
ATOM   1479 2HH1 ARG B  90      40.980 -30.205  13.291  1.00  0.00           H  
ATOM   1480 1HH2 ARG B  90      38.748 -27.857  14.639  1.00  0.00           H  
ATOM   1481 2HH2 ARG B  90      40.180 -28.873  14.938  1.00  0.00           H  
ATOM   1482  N   PRO B  91      34.282 -24.815  10.385  1.00  0.00           N  
ATOM   1483  CA  PRO B  91      33.402 -24.394  11.439  1.00  0.00           C  
ATOM   1484  C   PRO B  91      33.320 -25.403  12.559  1.00  0.00           C  
ATOM   1485  O   PRO B  91      33.406 -26.613  12.310  1.00  0.00           O  
ATOM   1486  CB  PRO B  91      32.063 -24.187  10.734  1.00  0.00           C  
ATOM   1487  CG  PRO B  91      32.411 -23.963   9.317  1.00  0.00           C  
ATOM   1488  CD  PRO B  91      33.614 -24.867   9.073  1.00  0.00           C  
ATOM   1489  HA  PRO B  91      33.774 -23.451  11.819  1.00  0.00           H  
ATOM   1490 1HB  PRO B  91      31.422 -25.069  10.893  1.00  0.00           H  
ATOM   1491 2HB  PRO B  91      31.533 -23.332  11.173  1.00  0.00           H  
ATOM   1492 1HG  PRO B  91      31.556 -24.167   8.657  1.00  0.00           H  
ATOM   1493 2HG  PRO B  91      32.672 -22.907   9.192  1.00  0.00           H  
ATOM   1494 1HD  PRO B  91      33.293 -25.898   8.884  1.00  0.00           H  
ATOM   1495 2HD  PRO B  91      34.172 -24.472   8.254  1.00  0.00           H  
ATOM   1496  N   HIS B  92      33.075 -24.924  13.771  1.00  0.00           N  
ATOM   1497  CA  HIS B  92      32.778 -25.797  14.896  1.00  0.00           C  
ATOM   1498  C   HIS B  92      31.275 -25.681  15.169  1.00  0.00           C  
ATOM   1499  O   HIS B  92      30.523 -26.559  14.768  1.00  0.00           O  
ATOM   1500  CB  HIS B  92      33.657 -25.532  16.111  1.00  0.00           C  
ATOM   1501  CG  HIS B  92      35.140 -25.952  15.900  1.00  0.00           C  
ATOM   1502  ND1 HIS B  92      36.094 -25.756  16.860  1.00  0.00           N  
ATOM   1503  CD2 HIS B  92      35.785 -26.568  14.847  1.00  0.00           C  
ATOM   1504  CE1 HIS B  92      37.276 -26.217  16.421  1.00  0.00           C  
ATOM   1505  NE2 HIS B  92      37.120 -26.724  15.204  1.00  0.00           N  
ATOM   1506  H   HIS B  92      33.053 -23.919  13.906  1.00  0.00           H  
ATOM   1507  HA  HIS B  92      32.968 -26.834  14.617  1.00  0.00           H  
ATOM   1508 1HB  HIS B  92      33.635 -24.465  16.348  1.00  0.00           H  
ATOM   1509 2HB  HIS B  92      33.257 -26.068  16.971  1.00  0.00           H  
ATOM   1510  HD1 HIS B  92      35.862 -25.611  17.860  1.00  0.00           H  
ATOM   1511  HD2 HIS B  92      35.440 -26.920  13.872  1.00  0.00           H  
ATOM   1512  HE1 HIS B  92      38.157 -26.142  17.052  1.00  0.00           H  
ATOM   1513  N   GLU B  93      30.810 -24.587  15.752  1.00  0.00           N  
ATOM   1514  CA  GLU B  93      29.358 -24.412  15.883  1.00  0.00           C  
ATOM   1515  C   GLU B  93      28.722 -24.533  14.455  1.00  0.00           C  
ATOM   1516  O   GLU B  93      29.216 -23.890  13.531  1.00  0.00           O  
ATOM   1517  CB  GLU B  93      29.067 -23.009  16.416  1.00  0.00           C  
ATOM   1518  CG  GLU B  93      29.442 -22.683  17.897  1.00  0.00           C  
ATOM   1519  CD  GLU B  93      28.555 -23.364  18.884  1.00  0.00           C  
ATOM   1520  OE1 GLU B  93      27.582 -23.879  18.425  1.00  0.00           O  
ATOM   1521  OE2 GLU B  93      28.791 -23.335  20.088  1.00  0.00           O  
ATOM   1522  H   GLU B  93      31.435 -23.868  16.087  1.00  0.00           H  
ATOM   1523  HA  GLU B  93      28.980 -25.150  16.579  1.00  0.00           H  
ATOM   1524 1HB  GLU B  93      29.586 -22.295  15.786  1.00  0.00           H  
ATOM   1525 2HB  GLU B  93      28.011 -22.809  16.306  1.00  0.00           H  
ATOM   1526 1HG  GLU B  93      30.469 -23.000  18.070  1.00  0.00           H  
ATOM   1527 2HG  GLU B  93      29.397 -21.606  18.047  1.00  0.00           H  
ATOM   1528  N   PRO B  94      27.647 -25.324  14.233  1.00  0.00           N  
ATOM   1529  CA  PRO B  94      26.953 -25.529  12.955  1.00  0.00           C  
ATOM   1530  C   PRO B  94      26.441 -24.273  12.237  1.00  0.00           C  
ATOM   1531  O   PRO B  94      25.853 -23.375  12.849  1.00  0.00           O  
ATOM   1532  CB  PRO B  94      25.745 -26.367  13.386  1.00  0.00           C  
ATOM   1533  CG  PRO B  94      26.222 -27.105  14.566  1.00  0.00           C  
ATOM   1534  CD  PRO B  94      27.115 -26.155  15.315  1.00  0.00           C  
ATOM   1535  HA  PRO B  94      27.609 -26.107  12.291  1.00  0.00           H  
ATOM   1536 1HB  PRO B  94      24.885 -25.720  13.600  1.00  0.00           H  
ATOM   1537 2HB  PRO B  94      25.440 -27.040  12.573  1.00  0.00           H  
ATOM   1538 1HG  PRO B  94      25.361 -27.443  15.165  1.00  0.00           H  
ATOM   1539 2HG  PRO B  94      26.740 -28.009  14.229  1.00  0.00           H  
ATOM   1540 1HD  PRO B  94      26.581 -25.532  16.018  1.00  0.00           H  
ATOM   1541 2HD  PRO B  94      27.888 -26.757  15.785  1.00  0.00           H  
ATOM   1542  N   ILE B  95      26.568 -24.285  10.908  1.00  0.00           N  
ATOM   1543  CA  ILE B  95      26.041 -23.213  10.055  1.00  0.00           C  
ATOM   1544  C   ILE B  95      24.520 -23.357  10.037  1.00  0.00           C  
ATOM   1545  O   ILE B  95      24.002 -24.480   9.850  1.00  0.00           O  
ATOM   1546  CB  ILE B  95      26.578 -23.298   8.578  1.00  0.00           C  
ATOM   1547  CG1 ILE B  95      28.100 -23.084   8.447  1.00  0.00           C  
ATOM   1548  CG2 ILE B  95      25.867 -22.328   7.662  1.00  0.00           C  
ATOM   1549  CD1 ILE B  95      28.619 -23.535   7.024  1.00  0.00           C  
ATOM   1550  H   ILE B  95      27.075 -25.044  10.477  1.00  0.00           H  
ATOM   1551  HA  ILE B  95      26.300 -22.240  10.485  1.00  0.00           H  
ATOM   1552  HB  ILE B  95      26.383 -24.291   8.211  1.00  0.00           H  
ATOM   1553 1HG1 ILE B  95      28.331 -22.025   8.590  1.00  0.00           H  
ATOM   1554 2HG1 ILE B  95      28.618 -23.656   9.217  1.00  0.00           H  
ATOM   1555 1HG2 ILE B  95      26.231 -22.456   6.639  1.00  0.00           H  
ATOM   1556 2HG2 ILE B  95      24.794 -22.514   7.684  1.00  0.00           H  
ATOM   1557 3HG2 ILE B  95      26.059 -21.308   7.996  1.00  0.00           H  
ATOM   1558 1HD1 ILE B  95      29.689 -23.377   6.950  1.00  0.00           H  
ATOM   1559 2HD1 ILE B  95      28.411 -24.594   6.866  1.00  0.00           H  
ATOM   1560 3HD1 ILE B  95      28.118 -22.956   6.241  1.00  0.00           H  
ATOM   1561  N   THR B  96      23.792 -22.262  10.289  1.00  0.00           N  
ATOM   1562  CA  THR B  96      22.334 -22.357  10.284  1.00  0.00           C  
ATOM   1563  C   THR B  96      21.865 -21.576   9.081  1.00  0.00           C  
ATOM   1564  O   THR B  96      22.564 -20.682   8.604  1.00  0.00           O  
ATOM   1565  CB  THR B  96      21.678 -21.676  11.498  1.00  0.00           C  
ATOM   1566  OG1 THR B  96      21.891 -20.302  11.399  1.00  0.00           O  
ATOM   1567  CG2 THR B  96      22.379 -22.083  12.818  1.00  0.00           C  
ATOM   1568  H   THR B  96      24.263 -21.383  10.463  1.00  0.00           H  
ATOM   1569  HA  THR B  96      22.017 -23.393  10.193  1.00  0.00           H  
ATOM   1570  HB  THR B  96      20.612 -21.910  11.526  1.00  0.00           H  
ATOM   1571  HG1 THR B  96      21.367 -19.860  12.088  1.00  0.00           H  
ATOM   1572 1HG2 THR B  96      21.914 -21.554  13.660  1.00  0.00           H  
ATOM   1573 2HG2 THR B  96      22.318 -23.111  12.985  1.00  0.00           H  
ATOM   1574 3HG2 THR B  96      23.433 -21.817  12.770  1.00  0.00           H  
ATOM   1575  N   ILE B  97      20.652 -21.823   8.663  1.00  0.00           N  
ATOM   1576  CA  ILE B  97      20.027 -21.054   7.593  1.00  0.00           C  
ATOM   1577  C   ILE B  97      18.514 -21.092   7.811  1.00  0.00           C  
ATOM   1578  O   ILE B  97      17.956 -22.107   8.224  1.00  0.00           O  
ATOM   1579  CB  ILE B  97      20.459 -21.633   6.241  1.00  0.00           C  
ATOM   1580  CG1 ILE B  97      20.039 -20.877   5.114  1.00  0.00           C  
ATOM   1581  CG2 ILE B  97      19.878 -22.942   6.090  1.00  0.00           C  
ATOM   1582  CD1 ILE B  97      20.964 -21.205   3.894  1.00  0.00           C  
ATOM   1583  H   ILE B  97      20.133 -22.568   9.100  1.00  0.00           H  
ATOM   1584  HA  ILE B  97      20.359 -20.023   7.649  1.00  0.00           H  
ATOM   1585  HB  ILE B  97      21.545 -21.697   6.211  1.00  0.00           H  
ATOM   1586 1HG1 ILE B  97      19.004 -21.144   4.864  1.00  0.00           H  
ATOM   1587 2HG1 ILE B  97      20.077 -19.814   5.341  1.00  0.00           H  
ATOM   1588 1HG2 ILE B  97      20.198 -23.369   5.143  1.00  0.00           H  
ATOM   1589 2HG2 ILE B  97      20.211 -23.569   6.895  1.00  0.00           H  
ATOM   1590 3HG2 ILE B  97      18.788 -22.856   6.106  1.00  0.00           H  
ATOM   1591 1HD1 ILE B  97      20.640 -20.643   3.022  1.00  0.00           H  
ATOM   1592 2HD1 ILE B  97      21.990 -20.936   4.141  1.00  0.00           H  
ATOM   1593 3HD1 ILE B  97      20.929 -22.259   3.674  1.00  0.00           H  
ATOM   1594  N   GLY B  98      17.832 -20.022   7.551  1.00  0.00           N  
ATOM   1595  CA  GLY B  98      16.412 -20.119   7.795  1.00  0.00           C  
ATOM   1596  C   GLY B  98      15.634 -18.837   7.576  1.00  0.00           C  
ATOM   1597  O   GLY B  98      16.164 -17.831   7.096  1.00  0.00           O  
ATOM   1598  H   GLY B  98      18.308 -19.172   7.241  1.00  0.00           H  
ATOM   1599 1HA  GLY B  98      16.005 -20.902   7.166  1.00  0.00           H  
ATOM   1600 2HA  GLY B  98      16.265 -20.447   8.823  1.00  0.00           H  
ATOM   1601  N   ARG B  99      14.338 -18.873   7.899  1.00  0.00           N  
ATOM   1602  CA  ARG B  99      13.534 -17.672   7.717  1.00  0.00           C  
ATOM   1603  C   ARG B  99      13.844 -16.703   8.824  1.00  0.00           C  
ATOM   1604  O   ARG B  99      13.875 -17.071  10.006  1.00  0.00           O  
ATOM   1605  CB  ARG B  99      12.073 -18.054   7.738  1.00  0.00           C  
ATOM   1606  CG  ARG B  99      11.658 -18.962   6.594  1.00  0.00           C  
ATOM   1607  CD  ARG B  99      10.228 -19.348   6.661  1.00  0.00           C  
ATOM   1608  NE  ARG B  99       9.866 -20.284   5.609  1.00  0.00           N  
ATOM   1609  CZ  ARG B  99       9.538 -19.926   4.348  1.00  0.00           C  
ATOM   1610  NH1 ARG B  99       9.559 -18.648   4.002  1.00  0.00           N  
ATOM   1611  NH2 ARG B  99       9.201 -20.853   3.461  1.00  0.00           N  
ATOM   1612  H   ARG B  99      13.923 -19.712   8.281  1.00  0.00           H  
ATOM   1613  HA  ARG B  99      13.784 -17.207   6.763  1.00  0.00           H  
ATOM   1614 1HB  ARG B  99      11.866 -18.568   8.656  1.00  0.00           H  
ATOM   1615 2HB  ARG B  99      11.452 -17.152   7.710  1.00  0.00           H  
ATOM   1616 1HG  ARG B  99      11.811 -18.419   5.675  1.00  0.00           H  
ATOM   1617 2HG  ARG B  99      12.262 -19.867   6.586  1.00  0.00           H  
ATOM   1618 1HD  ARG B  99      10.054 -19.851   7.598  1.00  0.00           H  
ATOM   1619 2HD  ARG B  99       9.579 -18.473   6.603  1.00  0.00           H  
ATOM   1620  HE  ARG B  99       9.836 -21.292   5.867  1.00  0.00           H  
ATOM   1621 1HH1 ARG B  99       9.828 -17.936   4.673  1.00  0.00           H  
ATOM   1622 2HH1 ARG B  99       9.319 -18.365   3.065  1.00  0.00           H  
ATOM   1623 1HH2 ARG B  99       9.180 -21.832   3.716  1.00  0.00           H  
ATOM   1624 2HH2 ARG B  99       8.955 -20.590   2.521  1.00  0.00           H  
ATOM   1625  N   ASP B 100      14.073 -15.452   8.451  1.00  0.00           N  
ATOM   1626  CA  ASP B 100      14.368 -14.408   9.419  1.00  0.00           C  
ATOM   1627  C   ASP B 100      13.052 -13.844   9.900  1.00  0.00           C  
ATOM   1628  O   ASP B 100      12.592 -12.776   9.474  1.00  0.00           O  
ATOM   1629  CB  ASP B 100      15.233 -13.344   8.793  1.00  0.00           C  
ATOM   1630  CG  ASP B 100      15.633 -12.368   9.717  1.00  0.00           C  
ATOM   1631  OD1 ASP B 100      15.109 -12.303  10.822  1.00  0.00           O  
ATOM   1632  OD2 ASP B 100      16.445 -11.599   9.337  1.00  0.00           O  
ATOM   1633  H   ASP B 100      14.012 -15.216   7.464  1.00  0.00           H  
ATOM   1634  HA  ASP B 100      14.896 -14.836  10.272  1.00  0.00           H  
ATOM   1635 1HB  ASP B 100      16.109 -13.794   8.350  1.00  0.00           H  
ATOM   1636 2HB  ASP B 100      14.698 -12.873   8.000  1.00  0.00           H  
ATOM   1637  N   PHE B 101      12.474 -14.561  10.842  1.00  0.00           N  
ATOM   1638  CA  PHE B 101      11.129 -14.282  11.268  1.00  0.00           C  
ATOM   1639  C   PHE B 101      11.005 -12.946  11.895  1.00  0.00           C  
ATOM   1640  O   PHE B 101       9.923 -12.360  11.874  1.00  0.00           O  
ATOM   1641  CB  PHE B 101      10.607 -15.348  12.220  1.00  0.00           C  
ATOM   1642  CG  PHE B 101      10.259 -16.648  11.530  1.00  0.00           C  
ATOM   1643  CD1 PHE B 101      10.906 -17.810  11.875  1.00  0.00           C  
ATOM   1644  CD2 PHE B 101       9.287 -16.705  10.522  1.00  0.00           C  
ATOM   1645  CE1 PHE B 101      10.598 -18.998  11.261  1.00  0.00           C  
ATOM   1646  CE2 PHE B 101       8.983 -17.899   9.900  1.00  0.00           C  
ATOM   1647  CZ  PHE B 101       9.646 -19.043  10.285  1.00  0.00           C  
ATOM   1648  H   PHE B 101      12.960 -15.407  11.145  1.00  0.00           H  
ATOM   1649  HA  PHE B 101      10.473 -14.318  10.395  1.00  0.00           H  
ATOM   1650 1HB  PHE B 101      11.356 -15.550  12.982  1.00  0.00           H  
ATOM   1651 2HB  PHE B 101       9.717 -14.976  12.724  1.00  0.00           H  
ATOM   1652  HD1 PHE B 101      11.669 -17.792  12.653  1.00  0.00           H  
ATOM   1653  HD2 PHE B 101       8.760 -15.798  10.234  1.00  0.00           H  
ATOM   1654  HE1 PHE B 101      11.116 -19.910  11.556  1.00  0.00           H  
ATOM   1655  HE2 PHE B 101       8.215 -17.939   9.115  1.00  0.00           H  
ATOM   1656  HZ  PHE B 101       9.419 -19.990   9.816  1.00  0.00           H  
ATOM   1657  N   GLU B 102      12.074 -12.471  12.511  1.00  0.00           N  
ATOM   1658  CA  GLU B 102      11.925 -11.221  13.194  1.00  0.00           C  
ATOM   1659  C   GLU B 102      12.054 -10.024  12.230  1.00  0.00           C  
ATOM   1660  O   GLU B 102      11.315  -9.050  12.351  1.00  0.00           O  
ATOM   1661  CB  GLU B 102      12.857 -11.162  14.406  1.00  0.00           C  
ATOM   1662  CG  GLU B 102      12.646  -9.879  15.201  1.00  0.00           C  
ATOM   1663  CD  GLU B 102      13.415  -9.771  16.490  1.00  0.00           C  
ATOM   1664  OE1 GLU B 102      14.145 -10.681  16.821  1.00  0.00           O  
ATOM   1665  OE2 GLU B 102      13.251  -8.753  17.146  1.00  0.00           O  
ATOM   1666  H   GLU B 102      12.959 -12.967  12.482  1.00  0.00           H  
ATOM   1667  HA  GLU B 102      10.913 -11.184  13.598  1.00  0.00           H  
ATOM   1668 1HB  GLU B 102      12.677 -12.026  15.054  1.00  0.00           H  
ATOM   1669 2HB  GLU B 102      13.897 -11.217  14.074  1.00  0.00           H  
ATOM   1670 1HG  GLU B 102      12.916  -9.043  14.563  1.00  0.00           H  
ATOM   1671 2HG  GLU B 102      11.583  -9.790  15.429  1.00  0.00           H  
ATOM   1672  N   ALA B 103      12.967 -10.094  11.250  1.00  0.00           N  
ATOM   1673  CA  ALA B 103      13.136  -8.969  10.311  1.00  0.00           C  
ATOM   1674  C   ALA B 103      11.869  -8.683   9.519  1.00  0.00           C  
ATOM   1675  O   ALA B 103      11.620  -7.548   9.115  1.00  0.00           O  
ATOM   1676  CB  ALA B 103      14.283  -9.213   9.340  1.00  0.00           C  
ATOM   1677  H   ALA B 103      13.579 -10.922  11.155  1.00  0.00           H  
ATOM   1678  HA  ALA B 103      13.365  -8.082  10.903  1.00  0.00           H  
ATOM   1679 1HB  ALA B 103      14.398  -8.350   8.690  1.00  0.00           H  
ATOM   1680 2HB  ALA B 103      15.204  -9.378   9.901  1.00  0.00           H  
ATOM   1681 3HB  ALA B 103      14.060 -10.092   8.740  1.00  0.00           H  
ATOM   1682  N   LEU B 104      11.098  -9.715   9.239  1.00  0.00           N  
ATOM   1683  CA  LEU B 104       9.858  -9.521   8.498  1.00  0.00           C  
ATOM   1684  C   LEU B 104       8.713 -10.375   9.052  1.00  0.00           C  
ATOM   1685  O   LEU B 104       8.722 -11.609   8.897  1.00  0.00           O  
ATOM   1686  CB  LEU B 104      10.080  -9.884   7.032  1.00  0.00           C  
ATOM   1687  CG  LEU B 104       8.856  -9.822   6.114  1.00  0.00           C  
ATOM   1688  CD1 LEU B 104       8.338  -8.394   5.989  1.00  0.00           C  
ATOM   1689  CD2 LEU B 104       9.236 -10.413   4.830  1.00  0.00           C  
ATOM   1690  H   LEU B 104      11.377 -10.646   9.557  1.00  0.00           H  
ATOM   1691  HA  LEU B 104       9.564  -8.477   8.577  1.00  0.00           H  
ATOM   1692 1HB  LEU B 104      10.829  -9.202   6.628  1.00  0.00           H  
ATOM   1693 2HB  LEU B 104      10.482 -10.884   6.989  1.00  0.00           H  
ATOM   1694  HG  LEU B 104       8.043 -10.421   6.541  1.00  0.00           H  
ATOM   1695 1HD1 LEU B 104       7.464  -8.384   5.340  1.00  0.00           H  
ATOM   1696 2HD1 LEU B 104       8.056  -8.038   6.956  1.00  0.00           H  
ATOM   1697 3HD1 LEU B 104       9.112  -7.751   5.571  1.00  0.00           H  
ATOM   1698 1HD2 LEU B 104       8.372 -10.424   4.176  1.00  0.00           H  
ATOM   1699 2HD2 LEU B 104      10.051  -9.844   4.372  1.00  0.00           H  
ATOM   1700 3HD2 LEU B 104       9.554 -11.427   5.019  1.00  0.00           H  
ATOM   1701  N   MET B 105       7.701  -9.713   9.646  1.00  0.00           N  
ATOM   1702  CA  MET B 105       6.609 -10.429  10.310  1.00  0.00           C  
ATOM   1703  C   MET B 105       5.635 -11.043   9.355  1.00  0.00           C  
ATOM   1704  O   MET B 105       5.509 -10.624   8.209  1.00  0.00           O  
ATOM   1705  CB  MET B 105       5.872  -9.492  11.259  1.00  0.00           C  
ATOM   1706  CG  MET B 105       6.712  -9.039  12.438  1.00  0.00           C  
ATOM   1707  SD  MET B 105       5.814  -8.000  13.611  1.00  0.00           S  
ATOM   1708  CE  MET B 105       5.696  -6.444  12.734  1.00  0.00           C  
ATOM   1709  H   MET B 105       7.721  -8.693   9.694  1.00  0.00           H  
ATOM   1710  HA  MET B 105       7.049 -11.240  10.891  1.00  0.00           H  
ATOM   1711 1HB  MET B 105       5.563  -8.609  10.702  1.00  0.00           H  
ATOM   1712 2HB  MET B 105       4.969  -9.973  11.637  1.00  0.00           H  
ATOM   1713 1HG  MET B 105       7.094  -9.912  12.965  1.00  0.00           H  
ATOM   1714 2HG  MET B 105       7.569  -8.473  12.063  1.00  0.00           H  
ATOM   1715 1HE  MET B 105       5.174  -5.725  13.360  1.00  0.00           H  
ATOM   1716 2HE  MET B 105       6.697  -6.071  12.505  1.00  0.00           H  
ATOM   1717 3HE  MET B 105       5.146  -6.573  11.799  1.00  0.00           H  
ATOM   1718  N   ASN B 106       4.882 -11.991   9.898  1.00  0.00           N  
ATOM   1719  CA  ASN B 106       3.836 -12.741   9.214  1.00  0.00           C  
ATOM   1720  C   ASN B 106       4.311 -13.657   8.074  1.00  0.00           C  
ATOM   1721  O   ASN B 106       3.537 -13.917   7.152  1.00  0.00           O  
ATOM   1722  CB  ASN B 106       2.816 -11.776   8.673  1.00  0.00           C  
ATOM   1723  CG  ASN B 106       2.165 -10.982   9.736  1.00  0.00           C  
ATOM   1724  OD1 ASN B 106       1.965 -11.467  10.859  1.00  0.00           O  
ATOM   1725  ND2 ASN B 106       1.819  -9.758   9.424  1.00  0.00           N  
ATOM   1726  H   ASN B 106       5.070 -12.237  10.858  1.00  0.00           H  
ATOM   1727  HA  ASN B 106       3.375 -13.395   9.956  1.00  0.00           H  
ATOM   1728 1HB  ASN B 106       3.244 -11.100   7.954  1.00  0.00           H  
ATOM   1729 2HB  ASN B 106       2.121 -12.327   8.146  1.00  0.00           H  
ATOM   1730 1HD2 ASN B 106       1.378  -9.177  10.106  1.00  0.00           H  
ATOM   1731 2HD2 ASN B 106       1.993  -9.394   8.505  1.00  0.00           H  
ATOM   1732  N   GLN B 107       5.549 -14.197   8.162  1.00  0.00           N  
ATOM   1733  CA  GLN B 107       6.000 -15.218   7.194  1.00  0.00           C  
ATOM   1734  C   GLN B 107       5.461 -16.547   7.636  1.00  0.00           C  
ATOM   1735  O   GLN B 107       5.352 -16.790   8.834  1.00  0.00           O  
ATOM   1736  CB  GLN B 107       7.521 -15.323   7.127  1.00  0.00           C  
ATOM   1737  CG  GLN B 107       8.228 -14.135   6.587  1.00  0.00           C  
ATOM   1738  CD  GLN B 107       9.734 -14.321   6.660  1.00  0.00           C  
ATOM   1739  OE1 GLN B 107      10.336 -15.146   5.963  1.00  0.00           O  
ATOM   1740  NE2 GLN B 107      10.341 -13.561   7.545  1.00  0.00           N  
ATOM   1741  H   GLN B 107       6.163 -13.906   8.911  1.00  0.00           H  
ATOM   1742  HA  GLN B 107       5.587 -14.990   6.209  1.00  0.00           H  
ATOM   1743 1HB  GLN B 107       7.905 -15.494   8.121  1.00  0.00           H  
ATOM   1744 2HB  GLN B 107       7.797 -16.189   6.522  1.00  0.00           H  
ATOM   1745 1HG  GLN B 107       7.944 -13.997   5.542  1.00  0.00           H  
ATOM   1746 2HG  GLN B 107       7.955 -13.254   7.166  1.00  0.00           H  
ATOM   1747 1HE2 GLN B 107      11.336 -13.626   7.710  1.00  0.00           H  
ATOM   1748 2HE2 GLN B 107       9.783 -12.903   8.110  1.00  0.00           H  
ATOM   1749  N   HIS B 108       5.130 -17.439   6.714  1.00  0.00           N  
ATOM   1750  CA  HIS B 108       4.568 -18.683   7.213  1.00  0.00           C  
ATOM   1751  C   HIS B 108       5.709 -19.502   7.826  1.00  0.00           C  
ATOM   1752  O   HIS B 108       6.840 -19.484   7.356  1.00  0.00           O  
ATOM   1753  CB  HIS B 108       3.791 -19.454   6.138  1.00  0.00           C  
ATOM   1754  CG  HIS B 108       2.992 -20.618   6.699  1.00  0.00           C  
ATOM   1755  ND1 HIS B 108       3.545 -21.843   6.952  1.00  0.00           N  
ATOM   1756  CD2 HIS B 108       1.697 -20.718   7.071  1.00  0.00           C  
ATOM   1757  CE1 HIS B 108       2.640 -22.647   7.439  1.00  0.00           C  
ATOM   1758  NE2 HIS B 108       1.506 -21.999   7.526  1.00  0.00           N  
ATOM   1759  H   HIS B 108       5.237 -17.250   5.731  1.00  0.00           H  
ATOM   1760  HA  HIS B 108       3.881 -18.463   8.027  1.00  0.00           H  
ATOM   1761 1HB  HIS B 108       3.105 -18.781   5.624  1.00  0.00           H  
ATOM   1762 2HB  HIS B 108       4.488 -19.848   5.392  1.00  0.00           H  
ATOM   1763  HD1 HIS B 108       4.496 -22.152   6.794  1.00  0.00           H  
ATOM   1764  HD2 HIS B 108       0.873 -20.015   7.074  1.00  0.00           H  
ATOM   1765  HE1 HIS B 108       2.908 -23.676   7.694  1.00  0.00           H  
ATOM   1766  N   GLN B 109       5.392 -20.203   8.900  1.00  0.00           N  
ATOM   1767  CA  GLN B 109       6.329 -21.022   9.663  1.00  0.00           C  
ATOM   1768  C   GLN B 109       6.661 -22.367   8.995  1.00  0.00           C  
ATOM   1769  O   GLN B 109       6.524 -23.423   9.612  1.00  0.00           O  
ATOM   1770  CB  GLN B 109       5.716 -21.329  11.032  1.00  0.00           C  
ATOM   1771  CG  GLN B 109       5.378 -20.111  11.884  1.00  0.00           C  
ATOM   1772  CD  GLN B 109       6.573 -19.318  12.315  1.00  0.00           C  
ATOM   1773  OE1 GLN B 109       7.513 -19.859  12.901  1.00  0.00           O  
ATOM   1774  NE2 GLN B 109       6.539 -18.026  12.053  1.00  0.00           N  
ATOM   1775  H   GLN B 109       4.436 -20.168   9.219  1.00  0.00           H  
ATOM   1776  HA  GLN B 109       7.245 -20.466   9.814  1.00  0.00           H  
ATOM   1777 1HB  GLN B 109       4.798 -21.904  10.893  1.00  0.00           H  
ATOM   1778 2HB  GLN B 109       6.406 -21.950  11.604  1.00  0.00           H  
ATOM   1779 1HG  GLN B 109       4.741 -19.447  11.309  1.00  0.00           H  
ATOM   1780 2HG  GLN B 109       4.851 -20.446  12.779  1.00  0.00           H  
ATOM   1781 1HE2 GLN B 109       7.304 -17.441  12.337  1.00  0.00           H  
ATOM   1782 2HE2 GLN B 109       5.756 -17.624  11.568  1.00  0.00           H  
ATOM   1783  N   ASP B 110       7.140 -22.327   7.758  1.00  0.00           N  
ATOM   1784  CA  ASP B 110       7.454 -23.557   7.029  1.00  0.00           C  
ATOM   1785  C   ASP B 110       8.905 -23.905   7.126  1.00  0.00           C  
ATOM   1786  O   ASP B 110       9.737 -23.057   6.780  1.00  0.00           O  
ATOM   1787  CB  ASP B 110       7.108 -23.474   5.542  1.00  0.00           C  
ATOM   1788  CG  ASP B 110       5.643 -23.562   5.213  1.00  0.00           C  
ATOM   1789  OD1 ASP B 110       4.873 -24.054   6.005  1.00  0.00           O  
ATOM   1790  OD2 ASP B 110       5.294 -23.147   4.147  1.00  0.00           O  
ATOM   1791  H   ASP B 110       7.258 -21.406   7.342  1.00  0.00           H  
ATOM   1792  HA  ASP B 110       6.828 -24.328   7.457  1.00  0.00           H  
ATOM   1793 1HB  ASP B 110       7.472 -22.527   5.151  1.00  0.00           H  
ATOM   1794 2HB  ASP B 110       7.636 -24.272   5.007  1.00  0.00           H  
ATOM   1795  N   PRO B 111       9.260 -25.130   7.557  1.00  0.00           N  
ATOM   1796  CA  PRO B 111      10.623 -25.587   7.679  1.00  0.00           C  
ATOM   1797  C   PRO B 111      11.260 -25.714   6.291  1.00  0.00           C  
ATOM   1798  O   PRO B 111      10.593 -26.095   5.327  1.00  0.00           O  
ATOM   1799  CB  PRO B 111      10.456 -26.931   8.405  1.00  0.00           C  
ATOM   1800  CG  PRO B 111       9.042 -27.368   8.116  1.00  0.00           C  
ATOM   1801  CD  PRO B 111       8.238 -26.101   8.011  1.00  0.00           C  
ATOM   1802  HA  PRO B 111      11.180 -24.863   8.278  1.00  0.00           H  
ATOM   1803 1HB  PRO B 111      11.205 -27.641   8.036  1.00  0.00           H  
ATOM   1804 2HB  PRO B 111      10.652 -26.796   9.478  1.00  0.00           H  
ATOM   1805 1HG  PRO B 111       9.018 -27.955   7.190  1.00  0.00           H  
ATOM   1806 2HG  PRO B 111       8.683 -28.024   8.916  1.00  0.00           H  
ATOM   1807 1HD  PRO B 111       7.466 -26.266   7.243  1.00  0.00           H  
ATOM   1808 2HD  PRO B 111       7.817 -25.819   8.989  1.00  0.00           H  
ATOM   1809  N   LEU B 112      12.556 -25.435   6.204  1.00  0.00           N  
ATOM   1810  CA  LEU B 112      13.251 -25.533   4.935  1.00  0.00           C  
ATOM   1811  C   LEU B 112      14.106 -26.748   4.948  1.00  0.00           C  
ATOM   1812  O   LEU B 112      14.678 -27.074   5.988  1.00  0.00           O  
ATOM   1813  CB  LEU B 112      14.182 -24.339   4.729  1.00  0.00           C  
ATOM   1814  CG  LEU B 112      13.567 -22.947   4.868  1.00  0.00           C  
ATOM   1815  CD1 LEU B 112      14.681 -21.926   4.689  1.00  0.00           C  
ATOM   1816  CD2 LEU B 112      12.426 -22.749   3.857  1.00  0.00           C  
ATOM   1817  H   LEU B 112      13.060 -25.132   7.025  1.00  0.00           H  
ATOM   1818  HA  LEU B 112      12.528 -25.609   4.124  1.00  0.00           H  
ATOM   1819 1HB  LEU B 112      14.995 -24.417   5.447  1.00  0.00           H  
ATOM   1820 2HB  LEU B 112      14.615 -24.416   3.733  1.00  0.00           H  
ATOM   1821  HG  LEU B 112      13.173 -22.836   5.879  1.00  0.00           H  
ATOM   1822 1HD1 LEU B 112      14.289 -20.940   4.830  1.00  0.00           H  
ATOM   1823 2HD1 LEU B 112      15.463 -22.111   5.412  1.00  0.00           H  
ATOM   1824 3HD1 LEU B 112      15.096 -22.007   3.698  1.00  0.00           H  
ATOM   1825 1HD2 LEU B 112      11.998 -21.750   3.976  1.00  0.00           H  
ATOM   1826 2HD2 LEU B 112      12.812 -22.862   2.849  1.00  0.00           H  
ATOM   1827 3HD2 LEU B 112      11.646 -23.496   4.034  1.00  0.00           H  
ATOM   1828  N   GLU B 113      14.268 -27.396   3.817  1.00  0.00           N  
ATOM   1829  CA  GLU B 113      15.207 -28.494   3.808  1.00  0.00           C  
ATOM   1830  C   GLU B 113      16.584 -27.930   3.498  1.00  0.00           C  
ATOM   1831  O   GLU B 113      16.766 -27.247   2.491  1.00  0.00           O  
ATOM   1832  CB  GLU B 113      14.799 -29.562   2.806  1.00  0.00           C  
ATOM   1833  CG  GLU B 113      15.706 -30.772   2.802  1.00  0.00           C  
ATOM   1834  CD  GLU B 113      15.281 -31.800   1.794  1.00  0.00           C  
ATOM   1835  OE1 GLU B 113      14.274 -31.582   1.139  1.00  0.00           O  
ATOM   1836  OE2 GLU B 113      15.947 -32.814   1.683  1.00  0.00           O  
ATOM   1837  H   GLU B 113      13.764 -27.125   2.983  1.00  0.00           H  
ATOM   1838  HA  GLU B 113      15.242 -28.951   4.798  1.00  0.00           H  
ATOM   1839 1HB  GLU B 113      13.788 -29.898   3.021  1.00  0.00           H  
ATOM   1840 2HB  GLU B 113      14.801 -29.139   1.800  1.00  0.00           H  
ATOM   1841 1HG  GLU B 113      16.720 -30.453   2.583  1.00  0.00           H  
ATOM   1842 2HG  GLU B 113      15.706 -31.216   3.800  1.00  0.00           H  
ATOM   1843  N   VAL B 114      17.535 -28.214   4.370  1.00  0.00           N  
ATOM   1844  CA  VAL B 114      18.900 -27.726   4.234  1.00  0.00           C  
ATOM   1845  C   VAL B 114      19.855 -28.882   3.982  1.00  0.00           C  
ATOM   1846  O   VAL B 114      19.931 -29.825   4.765  1.00  0.00           O  
ATOM   1847  CB  VAL B 114      19.313 -26.996   5.505  1.00  0.00           C  
ATOM   1848  CG1 VAL B 114      20.712 -26.475   5.363  1.00  0.00           C  
ATOM   1849  CG2 VAL B 114      18.342 -25.912   5.765  1.00  0.00           C  
ATOM   1850  H   VAL B 114      17.294 -28.785   5.168  1.00  0.00           H  
ATOM   1851  HA  VAL B 114      18.940 -27.035   3.397  1.00  0.00           H  
ATOM   1852  HB  VAL B 114      19.302 -27.691   6.334  1.00  0.00           H  
ATOM   1853 1HG1 VAL B 114      21.007 -25.960   6.277  1.00  0.00           H  
ATOM   1854 2HG1 VAL B 114      21.391 -27.308   5.180  1.00  0.00           H  
ATOM   1855 3HG1 VAL B 114      20.751 -25.778   4.524  1.00  0.00           H  
ATOM   1856 1HG2 VAL B 114      18.609 -25.401   6.664  1.00  0.00           H  
ATOM   1857 2HG2 VAL B 114      18.361 -25.228   4.951  1.00  0.00           H  
ATOM   1858 3HG2 VAL B 114      17.342 -26.321   5.873  1.00  0.00           H  
ATOM   1859  N   THR B 115      20.574 -28.817   2.891  1.00  0.00           N  
ATOM   1860  CA  THR B 115      21.431 -29.923   2.520  1.00  0.00           C  
ATOM   1861  C   THR B 115      22.878 -29.495   2.365  1.00  0.00           C  
ATOM   1862  O   THR B 115      23.189 -28.304   2.356  1.00  0.00           O  
ATOM   1863  CB  THR B 115      20.904 -30.558   1.237  1.00  0.00           C  
ATOM   1864  OG1 THR B 115      20.971 -29.613   0.173  1.00  0.00           O  
ATOM   1865  CG2 THR B 115      19.436 -30.941   1.451  1.00  0.00           C  
ATOM   1866  H   THR B 115      20.489 -27.991   2.300  1.00  0.00           H  
ATOM   1867  HA  THR B 115      21.392 -30.674   3.306  1.00  0.00           H  
ATOM   1868  HB  THR B 115      21.496 -31.442   0.983  1.00  0.00           H  
ATOM   1869  HG1 THR B 115      20.456 -28.836   0.418  1.00  0.00           H  
ATOM   1870 1HG2 THR B 115      19.037 -31.388   0.544  1.00  0.00           H  
ATOM   1871 2HG2 THR B 115      19.355 -31.654   2.272  1.00  0.00           H  
ATOM   1872 3HG2 THR B 115      18.853 -30.054   1.687  1.00  0.00           H  
ATOM   1873  N   GLN B 116      23.781 -30.461   2.250  1.00  0.00           N  
ATOM   1874  CA  GLN B 116      25.200 -30.139   2.097  1.00  0.00           C  
ATOM   1875  C   GLN B 116      25.516 -29.745   0.665  1.00  0.00           C  
ATOM   1876  O   GLN B 116      25.101 -30.427  -0.284  1.00  0.00           O  
ATOM   1877  CB  GLN B 116      26.053 -31.340   2.491  1.00  0.00           C  
ATOM   1878  CG  GLN B 116      27.537 -31.125   2.482  1.00  0.00           C  
ATOM   1879  CD  GLN B 116      28.162 -32.408   2.911  1.00  0.00           C  
ATOM   1880  OE1 GLN B 116      27.387 -33.344   3.131  1.00  0.00           O  
ATOM   1881  NE2 GLN B 116      29.489 -32.471   3.081  1.00  0.00           N  
ATOM   1882  H   GLN B 116      23.484 -31.429   2.262  1.00  0.00           H  
ATOM   1883  HA  GLN B 116      25.448 -29.299   2.744  1.00  0.00           H  
ATOM   1884 1HB  GLN B 116      25.784 -31.654   3.495  1.00  0.00           H  
ATOM   1885 2HB  GLN B 116      25.839 -32.167   1.818  1.00  0.00           H  
ATOM   1886 1HG  GLN B 116      27.881 -30.866   1.485  1.00  0.00           H  
ATOM   1887 2HG  GLN B 116      27.792 -30.340   3.188  1.00  0.00           H  
ATOM   1888 1HE2 GLN B 116      29.939 -33.332   3.461  1.00  0.00           H  
ATOM   1889 2HE2 GLN B 116      30.055 -31.668   2.897  1.00  0.00           H  
ATOM   1890  N   ASP B 117      26.237 -28.642   0.501  1.00  0.00           N  
ATOM   1891  CA  ASP B 117      26.680 -28.222  -0.817  1.00  0.00           C  
ATOM   1892  C   ASP B 117      28.056 -28.828  -1.004  1.00  0.00           C  
ATOM   1893  O   ASP B 117      28.964 -28.587  -0.215  1.00  0.00           O  
ATOM   1894  CB  ASP B 117      26.657 -26.700  -1.016  1.00  0.00           C  
ATOM   1895  CG  ASP B 117      27.042 -26.246  -2.505  1.00  0.00           C  
ATOM   1896  OD1 ASP B 117      27.741 -26.984  -3.198  1.00  0.00           O  
ATOM   1897  OD2 ASP B 117      26.612 -25.184  -2.921  1.00  0.00           O  
ATOM   1898  H   ASP B 117      26.523 -28.090   1.313  1.00  0.00           H  
ATOM   1899  HA  ASP B 117      26.021 -28.655  -1.568  1.00  0.00           H  
ATOM   1900 1HB  ASP B 117      25.668 -26.310  -0.763  1.00  0.00           H  
ATOM   1901 2HB  ASP B 117      27.353 -26.251  -0.322  1.00  0.00           H  
ATOM   1902  N   VAL B 118      28.187 -29.699  -1.979  1.00  0.00           N  
ATOM   1903  CA  VAL B 118      29.427 -30.414  -2.163  1.00  0.00           C  
ATOM   1904  C   VAL B 118      30.259 -29.919  -3.333  1.00  0.00           C  
ATOM   1905  O   VAL B 118      31.180 -30.607  -3.788  1.00  0.00           O  
ATOM   1906  CB  VAL B 118      29.112 -31.882  -2.299  1.00  0.00           C  
ATOM   1907  CG1 VAL B 118      28.446 -32.385  -1.011  1.00  0.00           C  
ATOM   1908  CG2 VAL B 118      28.184 -32.023  -3.471  1.00  0.00           C  
ATOM   1909  H   VAL B 118      27.413 -29.860  -2.607  1.00  0.00           H  
ATOM   1910  HA  VAL B 118      30.020 -30.286  -1.257  1.00  0.00           H  
ATOM   1911  HB  VAL B 118      30.026 -32.456  -2.456  1.00  0.00           H  
ATOM   1912 1HG1 VAL B 118      28.205 -33.441  -1.107  1.00  0.00           H  
ATOM   1913 2HG1 VAL B 118      29.134 -32.249  -0.173  1.00  0.00           H  
ATOM   1914 3HG1 VAL B 118      27.529 -31.822  -0.827  1.00  0.00           H  
ATOM   1915 1HG2 VAL B 118      27.917 -33.072  -3.605  1.00  0.00           H  
ATOM   1916 2HG2 VAL B 118      27.277 -31.437  -3.283  1.00  0.00           H  
ATOM   1917 3HG2 VAL B 118      28.678 -31.651  -4.367  1.00  0.00           H  
ATOM   1918  N   THR B 119      29.978 -28.688  -3.780  1.00  0.00           N  
ATOM   1919  CA  THR B 119      30.833 -28.027  -4.764  1.00  0.00           C  
ATOM   1920  C   THR B 119      31.765 -27.089  -4.007  1.00  0.00           C  
ATOM   1921  O   THR B 119      32.645 -26.467  -4.593  1.00  0.00           O  
ATOM   1922  CB  THR B 119      30.039 -27.195  -5.819  1.00  0.00           C  
ATOM   1923  OG1 THR B 119      29.353 -26.112  -5.177  1.00  0.00           O  
ATOM   1924  CG2 THR B 119      29.005 -28.055  -6.551  1.00  0.00           C  
ATOM   1925  H   THR B 119      29.155 -28.182  -3.421  1.00  0.00           H  
ATOM   1926  HA  THR B 119      31.436 -28.773  -5.281  1.00  0.00           H  
ATOM   1927  HB  THR B 119      30.743 -26.787  -6.545  1.00  0.00           H  
ATOM   1928  HG1 THR B 119      28.653 -26.457  -4.572  1.00  0.00           H  
ATOM   1929 1HG2 THR B 119      28.478 -27.437  -7.283  1.00  0.00           H  
ATOM   1930 2HG2 THR B 119      29.504 -28.873  -7.058  1.00  0.00           H  
ATOM   1931 3HG2 THR B 119      28.291 -28.448  -5.827  1.00  0.00           H  
ATOM   1932  N   ARG B 120      31.535 -26.952  -2.699  1.00  0.00           N  
ATOM   1933  CA  ARG B 120      32.329 -26.082  -1.839  1.00  0.00           C  
ATOM   1934  C   ARG B 120      32.686 -26.812  -0.560  1.00  0.00           C  
ATOM   1935  O   ARG B 120      31.879 -27.548  -0.007  1.00  0.00           O  
ATOM   1936  CB  ARG B 120      31.615 -24.752  -1.603  1.00  0.00           C  
ATOM   1937  CG  ARG B 120      31.564 -23.935  -2.894  1.00  0.00           C  
ATOM   1938  CD  ARG B 120      31.125 -22.573  -2.776  1.00  0.00           C  
ATOM   1939  NE  ARG B 120      31.307 -21.885  -4.077  1.00  0.00           N  
ATOM   1940  CZ  ARG B 120      30.351 -21.788  -5.044  1.00  0.00           C  
ATOM   1941  NH1 ARG B 120      29.131 -22.303  -4.825  1.00  0.00           N  
ATOM   1942  NH2 ARG B 120      30.624 -21.196  -6.212  1.00  0.00           N  
ATOM   1943  H   ARG B 120      30.779 -27.483  -2.290  1.00  0.00           H  
ATOM   1944  HA  ARG B 120      33.262 -25.847  -2.351  1.00  0.00           H  
ATOM   1945 1HB  ARG B 120      30.588 -24.933  -1.278  1.00  0.00           H  
ATOM   1946 2HB  ARG B 120      32.122 -24.175  -0.827  1.00  0.00           H  
ATOM   1947 1HG  ARG B 120      32.555 -23.925  -3.354  1.00  0.00           H  
ATOM   1948 2HG  ARG B 120      30.858 -24.409  -3.571  1.00  0.00           H  
ATOM   1949 1HD  ARG B 120      30.070 -22.546  -2.505  1.00  0.00           H  
ATOM   1950 2HD  ARG B 120      31.726 -22.059  -2.027  1.00  0.00           H  
ATOM   1951  HE  ARG B 120      32.226 -21.502  -4.284  1.00  0.00           H  
ATOM   1952 1HH1 ARG B 120      28.940 -22.768  -3.945  1.00  0.00           H  
ATOM   1953 2HH1 ARG B 120      28.411 -22.253  -5.535  1.00  0.00           H  
ATOM   1954 1HH2 ARG B 120      31.573 -20.833  -6.420  1.00  0.00           H  
ATOM   1955 2HH2 ARG B 120      29.907 -21.153  -6.919  1.00  0.00           H  
ATOM   1956  N   GLU B 121      33.904 -26.615  -0.078  1.00  0.00           N  
ATOM   1957  CA  GLU B 121      34.363 -27.408   1.070  1.00  0.00           C  
ATOM   1958  C   GLU B 121      33.430 -27.378   2.297  1.00  0.00           C  
ATOM   1959  O   GLU B 121      33.084 -28.434   2.827  1.00  0.00           O  
ATOM   1960  CB  GLU B 121      35.793 -26.981   1.436  1.00  0.00           C  
ATOM   1961  CG  GLU B 121      36.480 -27.857   2.491  1.00  0.00           C  
ATOM   1962  CD  GLU B 121      37.922 -27.402   2.836  1.00  0.00           C  
ATOM   1963  OE1 GLU B 121      38.310 -26.297   2.455  1.00  0.00           O  
ATOM   1964  OE2 GLU B 121      38.630 -28.196   3.482  1.00  0.00           O  
ATOM   1965  H   GLU B 121      34.528 -25.963  -0.533  1.00  0.00           H  
ATOM   1966  HA  GLU B 121      34.446 -28.436   0.768  1.00  0.00           H  
ATOM   1967 1HB  GLU B 121      36.417 -26.988   0.537  1.00  0.00           H  
ATOM   1968 2HB  GLU B 121      35.784 -25.960   1.815  1.00  0.00           H  
ATOM   1969 1HG  GLU B 121      35.874 -27.848   3.386  1.00  0.00           H  
ATOM   1970 2HG  GLU B 121      36.505 -28.884   2.124  1.00  0.00           H  
ATOM   1971  N   TRP B 122      33.036 -26.190   2.763  1.00  0.00           N  
ATOM   1972  CA  TRP B 122      32.174 -26.140   3.932  1.00  0.00           C  
ATOM   1973  C   TRP B 122      30.946 -25.291   3.663  1.00  0.00           C  
ATOM   1974  O   TRP B 122      30.954 -24.106   3.986  1.00  0.00           O  
ATOM   1975  CB  TRP B 122      32.888 -25.543   5.168  1.00  0.00           C  
ATOM   1976  CG  TRP B 122      34.326 -26.120   5.546  1.00  0.00           C  
ATOM   1977  CD1 TRP B 122      35.526 -25.418   5.395  1.00  0.00           C  
ATOM   1978  CD2 TRP B 122      34.708 -27.452   6.048  1.00  0.00           C  
ATOM   1979  NE1 TRP B 122      36.577 -26.191   5.785  1.00  0.00           N  
ATOM   1980  CE2 TRP B 122      36.098 -27.456   6.183  1.00  0.00           C  
ATOM   1981  CE3 TRP B 122      34.001 -28.611   6.369  1.00  0.00           C  
ATOM   1982  CZ2 TRP B 122      36.803 -28.605   6.639  1.00  0.00           C  
ATOM   1983  CZ3 TRP B 122      34.708 -29.752   6.821  1.00  0.00           C  
ATOM   1984  CH2 TRP B 122      36.064 -29.744   6.951  1.00  0.00           C  
ATOM   1985  H   TRP B 122      33.325 -25.341   2.307  1.00  0.00           H  
ATOM   1986  HA  TRP B 122      31.844 -27.148   4.169  1.00  0.00           H  
ATOM   1987 1HB  TRP B 122      33.001 -24.470   5.011  1.00  0.00           H  
ATOM   1988 2HB  TRP B 122      32.243 -25.665   6.040  1.00  0.00           H  
ATOM   1989  HD1 TRP B 122      35.617 -24.390   5.028  1.00  0.00           H  
ATOM   1990  HE1 TRP B 122      37.552 -25.889   5.760  1.00  0.00           H  
ATOM   1991  HE3 TRP B 122      32.920 -28.635   6.265  1.00  0.00           H  
ATOM   1992  HZ2 TRP B 122      37.886 -28.614   6.744  1.00  0.00           H  
ATOM   1993  HZ3 TRP B 122      34.136 -30.649   7.060  1.00  0.00           H  
ATOM   1994  HH2 TRP B 122      36.575 -30.643   7.300  1.00  0.00           H  
ATOM   1995  N   ALA B 123      29.889 -25.848   3.096  1.00  0.00           N  
ATOM   1996  CA  ALA B 123      28.733 -24.989   2.815  1.00  0.00           C  
ATOM   1997  C   ALA B 123      27.407 -25.740   2.833  1.00  0.00           C  
ATOM   1998  O   ALA B 123      27.356 -26.927   2.514  1.00  0.00           O  
ATOM   1999  CB  ALA B 123      28.932 -24.328   1.467  1.00  0.00           C  
ATOM   2000  H   ALA B 123      29.898 -26.825   2.829  1.00  0.00           H  
ATOM   2001  HA  ALA B 123      28.681 -24.225   3.593  1.00  0.00           H  
ATOM   2002 1HB  ALA B 123      28.093 -23.658   1.265  1.00  0.00           H  
ATOM   2003 2HB  ALA B 123      29.857 -23.766   1.467  1.00  0.00           H  
ATOM   2004 3HB  ALA B 123      28.984 -25.090   0.703  1.00  0.00           H  
ATOM   2005  N   LYS B 124      26.335 -25.028   3.181  1.00  0.00           N  
ATOM   2006  CA  LYS B 124      24.967 -25.578   3.206  1.00  0.00           C  
ATOM   2007  C   LYS B 124      24.052 -24.872   2.231  1.00  0.00           C  
ATOM   2008  O   LYS B 124      24.281 -23.727   1.876  1.00  0.00           O  
ATOM   2009  CB  LYS B 124      24.362 -25.491   4.604  1.00  0.00           C  
ATOM   2010  CG  LYS B 124      25.077 -26.363   5.631  1.00  0.00           C  
ATOM   2011  CD  LYS B 124      24.356 -26.398   6.997  1.00  0.00           C  
ATOM   2012  CE  LYS B 124      25.163 -27.261   8.058  1.00  0.00           C  
ATOM   2013  NZ  LYS B 124      24.468 -27.319   9.406  1.00  0.00           N  
ATOM   2014  H   LYS B 124      26.481 -24.049   3.429  1.00  0.00           H  
ATOM   2015  HA  LYS B 124      25.010 -26.625   2.909  1.00  0.00           H  
ATOM   2016 1HB  LYS B 124      24.391 -24.460   4.951  1.00  0.00           H  
ATOM   2017 2HB  LYS B 124      23.334 -25.791   4.560  1.00  0.00           H  
ATOM   2018 1HG  LYS B 124      25.146 -27.385   5.241  1.00  0.00           H  
ATOM   2019 2HG  LYS B 124      26.089 -25.985   5.773  1.00  0.00           H  
ATOM   2020 1HD  LYS B 124      24.226 -25.384   7.373  1.00  0.00           H  
ATOM   2021 2HD  LYS B 124      23.371 -26.841   6.871  1.00  0.00           H  
ATOM   2022 1HE  LYS B 124      25.293 -28.274   7.680  1.00  0.00           H  
ATOM   2023 2HE  LYS B 124      26.149 -26.811   8.196  1.00  0.00           H  
ATOM   2024 1HZ  LYS B 124      25.024 -27.867  10.046  1.00  0.00           H  
ATOM   2025 2HZ  LYS B 124      24.350 -26.342   9.750  1.00  0.00           H  
ATOM   2026 3HZ  LYS B 124      23.562 -27.742   9.309  1.00  0.00           H  
ATOM   2027  N   LYS B 125      22.988 -25.518   1.802  1.00  0.00           N  
ATOM   2028  CA  LYS B 125      22.082 -24.833   0.873  1.00  0.00           C  
ATOM   2029  C   LYS B 125      20.593 -25.174   1.009  1.00  0.00           C  
ATOM   2030  O   LYS B 125      20.207 -26.241   1.491  1.00  0.00           O  
ATOM   2031  CB  LYS B 125      22.488 -25.158  -0.561  1.00  0.00           C  
ATOM   2032  CG  LYS B 125      22.325 -26.627  -0.825  1.00  0.00           C  
ATOM   2033  CD  LYS B 125      22.751 -27.076  -2.184  1.00  0.00           C  
ATOM   2034  CE  LYS B 125      22.407 -28.581  -2.332  1.00  0.00           C  
ATOM   2035  NZ  LYS B 125      22.814 -29.151  -3.638  1.00  0.00           N  
ATOM   2036  H   LYS B 125      22.840 -26.486   2.087  1.00  0.00           H  
ATOM   2037  HA  LYS B 125      22.181 -23.768   1.044  1.00  0.00           H  
ATOM   2038 1HB  LYS B 125      21.863 -24.604  -1.262  1.00  0.00           H  
ATOM   2039 2HB  LYS B 125      23.525 -24.868  -0.737  1.00  0.00           H  
ATOM   2040 1HG  LYS B 125      22.903 -27.188  -0.085  1.00  0.00           H  
ATOM   2041 2HG  LYS B 125      21.277 -26.882  -0.696  1.00  0.00           H  
ATOM   2042 1HD  LYS B 125      22.220 -26.496  -2.940  1.00  0.00           H  
ATOM   2043 2HD  LYS B 125      23.823 -26.924  -2.311  1.00  0.00           H  
ATOM   2044 1HE  LYS B 125      22.906 -29.136  -1.532  1.00  0.00           H  
ATOM   2045 2HE  LYS B 125      21.333 -28.701  -2.226  1.00  0.00           H  
ATOM   2046 1HZ  LYS B 125      22.556 -30.130  -3.664  1.00  0.00           H  
ATOM   2047 2HZ  LYS B 125      22.347 -28.659  -4.381  1.00  0.00           H  
ATOM   2048 3HZ  LYS B 125      23.813 -29.062  -3.747  1.00  0.00           H  
ATOM   2049  N   VAL B 126      19.758 -24.252   0.526  1.00  0.00           N  
ATOM   2050  CA  VAL B 126      18.313 -24.446   0.446  1.00  0.00           C  
ATOM   2051  C   VAL B 126      17.864 -24.322  -0.975  1.00  0.00           C  
ATOM   2052  O   VAL B 126      18.157 -23.317  -1.619  1.00  0.00           O  
ATOM   2053  CB  VAL B 126      17.518 -23.400   1.247  1.00  0.00           C  
ATOM   2054  CG1 VAL B 126      16.024 -23.687   1.088  1.00  0.00           C  
ATOM   2055  CG2 VAL B 126      17.882 -23.473   2.695  1.00  0.00           C  
ATOM   2056  H   VAL B 126      20.172 -23.393   0.168  1.00  0.00           H  
ATOM   2057  HA  VAL B 126      18.064 -25.444   0.813  1.00  0.00           H  
ATOM   2058  HB  VAL B 126      17.728 -22.405   0.856  1.00  0.00           H  
ATOM   2059 1HG1 VAL B 126      15.458 -22.963   1.645  1.00  0.00           H  
ATOM   2060 2HG1 VAL B 126      15.738 -23.630   0.040  1.00  0.00           H  
ATOM   2061 3HG1 VAL B 126      15.802 -24.687   1.469  1.00  0.00           H  
ATOM   2062 1HG2 VAL B 126      17.322 -22.737   3.266  1.00  0.00           H  
ATOM   2063 2HG2 VAL B 126      17.640 -24.473   3.044  1.00  0.00           H  
ATOM   2064 3HG2 VAL B 126      18.930 -23.287   2.812  1.00  0.00           H  
ATOM   2065  N   VAL B 127      17.156 -25.325  -1.483  1.00  0.00           N  
ATOM   2066  CA  VAL B 127      16.699 -25.236  -2.848  1.00  0.00           C  
ATOM   2067  C   VAL B 127      15.199 -25.441  -2.916  1.00  0.00           C  
ATOM   2068  O   VAL B 127      14.660 -26.404  -2.354  1.00  0.00           O  
ATOM   2069  CB  VAL B 127      17.416 -26.270  -3.750  1.00  0.00           C  
ATOM   2070  CG1 VAL B 127      16.900 -26.133  -5.223  1.00  0.00           C  
ATOM   2071  CG2 VAL B 127      18.933 -26.081  -3.673  1.00  0.00           C  
ATOM   2072  H   VAL B 127      16.931 -26.133  -0.915  1.00  0.00           H  
ATOM   2073  HA  VAL B 127      16.914 -24.241  -3.237  1.00  0.00           H  
ATOM   2074  HB  VAL B 127      17.164 -27.276  -3.412  1.00  0.00           H  
ATOM   2075 1HG1 VAL B 127      17.389 -26.869  -5.863  1.00  0.00           H  
ATOM   2076 2HG1 VAL B 127      15.826 -26.292  -5.265  1.00  0.00           H  
ATOM   2077 3HG1 VAL B 127      17.121 -25.137  -5.607  1.00  0.00           H  
ATOM   2078 1HG2 VAL B 127      19.416 -26.822  -4.305  1.00  0.00           H  
ATOM   2079 2HG2 VAL B 127      19.197 -25.104  -4.015  1.00  0.00           H  
ATOM   2080 3HG2 VAL B 127      19.278 -26.207  -2.649  1.00  0.00           H  
ATOM   2081  N   TRP B 128      14.536 -24.538  -3.619  1.00  0.00           N  
ATOM   2082  CA  TRP B 128      13.120 -24.661  -3.848  1.00  0.00           C  
ATOM   2083  C   TRP B 128      12.973 -25.009  -5.309  1.00  0.00           C  
ATOM   2084  O   TRP B 128      13.303 -24.214  -6.201  1.00  0.00           O  
ATOM   2085  CB  TRP B 128      12.336 -23.405  -3.564  1.00  0.00           C  
ATOM   2086  CG  TRP B 128      12.357 -22.951  -2.152  1.00  0.00           C  
ATOM   2087  CD1 TRP B 128      11.401 -23.186  -1.225  1.00  0.00           C  
ATOM   2088  CD2 TRP B 128      13.351 -22.099  -1.511  1.00  0.00           C  
ATOM   2089  NE1 TRP B 128      11.709 -22.534  -0.048  1.00  0.00           N  
ATOM   2090  CE2 TRP B 128      12.896 -21.844  -0.217  1.00  0.00           C  
ATOM   2091  CE3 TRP B 128      14.549 -21.533  -1.929  1.00  0.00           C  
ATOM   2092  CZ2 TRP B 128      13.603 -21.007   0.671  1.00  0.00           C  
ATOM   2093  CZ3 TRP B 128      15.264 -20.719  -1.052  1.00  0.00           C  
ATOM   2094  CH2 TRP B 128      14.799 -20.450   0.221  1.00  0.00           C  
ATOM   2095  H   TRP B 128      15.040 -23.759  -4.045  1.00  0.00           H  
ATOM   2096  HA  TRP B 128      12.715 -25.477  -3.248  1.00  0.00           H  
ATOM   2097 1HB  TRP B 128      12.721 -22.608  -4.181  1.00  0.00           H  
ATOM   2098 2HB  TRP B 128      11.294 -23.562  -3.855  1.00  0.00           H  
ATOM   2099  HD1 TRP B 128      10.507 -23.787  -1.394  1.00  0.00           H  
ATOM   2100  HE1 TRP B 128      11.149 -22.542   0.790  1.00  0.00           H  
ATOM   2101  HE3 TRP B 128      14.918 -21.736  -2.922  1.00  0.00           H  
ATOM   2102  HZ2 TRP B 128      13.247 -20.799   1.674  1.00  0.00           H  
ATOM   2103  HZ3 TRP B 128      16.198 -20.304  -1.405  1.00  0.00           H  
ATOM   2104  HH2 TRP B 128      15.376 -19.806   0.881  1.00  0.00           H  
ATOM   2105  N   LYS B 129      12.513 -26.233  -5.529  1.00  0.00           N  
ATOM   2106  CA  LYS B 129      12.380 -26.833  -6.843  1.00  0.00           C  
ATOM   2107  C   LYS B 129      11.289 -26.125  -7.629  1.00  0.00           C  
ATOM   2108  O   LYS B 129      10.492 -25.357  -7.056  1.00  0.00           O  
ATOM   2109  CB  LYS B 129      12.114 -28.346  -6.703  1.00  0.00           C  
ATOM   2110  CG  LYS B 129      13.310 -29.130  -6.102  1.00  0.00           C  
ATOM   2111  CD  LYS B 129      13.048 -30.649  -5.984  1.00  0.00           C  
ATOM   2112  CE  LYS B 129      14.280 -31.411  -5.374  1.00  0.00           C  
ATOM   2113  NZ  LYS B 129      14.022 -32.891  -5.239  1.00  0.00           N  
ATOM   2114  H   LYS B 129      12.267 -26.792  -4.724  1.00  0.00           H  
ATOM   2115  HA  LYS B 129      13.321 -26.699  -7.385  1.00  0.00           H  
ATOM   2116 1HB  LYS B 129      11.255 -28.511  -6.064  1.00  0.00           H  
ATOM   2117 2HB  LYS B 129      11.882 -28.774  -7.679  1.00  0.00           H  
ATOM   2118 1HG  LYS B 129      14.190 -28.973  -6.729  1.00  0.00           H  
ATOM   2119 2HG  LYS B 129      13.528 -28.739  -5.107  1.00  0.00           H  
ATOM   2120 1HD  LYS B 129      12.184 -30.810  -5.340  1.00  0.00           H  
ATOM   2121 2HD  LYS B 129      12.831 -31.056  -6.967  1.00  0.00           H  
ATOM   2122 1HE  LYS B 129      15.147 -31.265  -6.019  1.00  0.00           H  
ATOM   2123 2HE  LYS B 129      14.501 -31.000  -4.391  1.00  0.00           H  
ATOM   2124 1HZ  LYS B 129      14.836 -33.343  -4.846  1.00  0.00           H  
ATOM   2125 2HZ  LYS B 129      13.229 -33.044  -4.632  1.00  0.00           H  
ATOM   2126 3HZ  LYS B 129      13.830 -33.291  -6.146  1.00  0.00           H  
ATOM   2127  N   ARG B 130      11.269 -26.376  -8.937  1.00  0.00           N  
ATOM   2128  CA  ARG B 130      10.311 -25.709  -9.803  1.00  0.00           C  
ATOM   2129  C   ARG B 130       8.899 -25.816  -9.304  1.00  0.00           C  
ATOM   2130  O   ARG B 130       8.451 -26.867  -8.827  1.00  0.00           O  
ATOM   2131  CB  ARG B 130      10.351 -26.255 -11.232  1.00  0.00           C  
ATOM   2132  CG  ARG B 130      11.580 -25.923 -11.962  1.00  0.00           C  
ATOM   2133  CD  ARG B 130      11.588 -26.395 -13.350  1.00  0.00           C  
ATOM   2134  NE  ARG B 130      12.839 -26.000 -13.961  1.00  0.00           N  
ATOM   2135  CZ  ARG B 130      13.189 -26.197 -15.225  1.00  0.00           C  
ATOM   2136  NH1 ARG B 130      12.365 -26.812 -16.058  1.00  0.00           N  
ATOM   2137  NH2 ARG B 130      14.377 -25.768 -15.622  1.00  0.00           N  
ATOM   2138  H   ARG B 130      11.940 -27.017  -9.336  1.00  0.00           H  
ATOM   2139  HA  ARG B 130      10.587 -24.657  -9.835  1.00  0.00           H  
ATOM   2140 1HB  ARG B 130      10.241 -27.334 -11.223  1.00  0.00           H  
ATOM   2141 2HB  ARG B 130       9.511 -25.843 -11.803  1.00  0.00           H  
ATOM   2142 1HG  ARG B 130      11.670 -24.852 -11.977  1.00  0.00           H  
ATOM   2143 2HG  ARG B 130      12.437 -26.351 -11.444  1.00  0.00           H  
ATOM   2144 1HD  ARG B 130      11.504 -27.480 -13.389  1.00  0.00           H  
ATOM   2145 2HD  ARG B 130      10.762 -25.938 -13.906  1.00  0.00           H  
ATOM   2146  HE  ARG B 130      13.505 -25.527 -13.374  1.00  0.00           H  
ATOM   2147 1HH1 ARG B 130      11.461 -27.136 -15.733  1.00  0.00           H  
ATOM   2148 2HH1 ARG B 130      12.632 -26.965 -17.020  1.00  0.00           H  
ATOM   2149 1HH2 ARG B 130      14.990 -25.301 -14.967  1.00  0.00           H  
ATOM   2150 2HH2 ARG B 130      14.672 -25.906 -16.578  1.00  0.00           H  
ATOM   2151  N   GLU B 131       8.242 -24.660  -9.348  1.00  0.00           N  
ATOM   2152  CA  GLU B 131       6.856 -24.450  -8.964  1.00  0.00           C  
ATOM   2153  C   GLU B 131       6.524 -24.812  -7.500  1.00  0.00           C  
ATOM   2154  O   GLU B 131       5.361 -24.749  -7.091  1.00  0.00           O  
ATOM   2155  CB  GLU B 131       6.025 -25.245  -9.964  1.00  0.00           C  
ATOM   2156  CG  GLU B 131       6.259 -24.746 -11.400  1.00  0.00           C  
ATOM   2157  CD  GLU B 131       5.454 -25.430 -12.417  1.00  0.00           C  
ATOM   2158  OE1 GLU B 131       4.348 -25.821 -12.123  1.00  0.00           O  
ATOM   2159  OE2 GLU B 131       5.960 -25.578 -13.520  1.00  0.00           O  
ATOM   2160  H   GLU B 131       8.747 -23.878  -9.773  1.00  0.00           H  
ATOM   2161  HA  GLU B 131       6.637 -23.387  -9.103  1.00  0.00           H  
ATOM   2162 1HB  GLU B 131       6.262 -26.305  -9.907  1.00  0.00           H  
ATOM   2163 2HB  GLU B 131       4.964 -25.131  -9.731  1.00  0.00           H  
ATOM   2164 1HG  GLU B 131       6.014 -23.685 -11.434  1.00  0.00           H  
ATOM   2165 2HG  GLU B 131       7.311 -24.839 -11.661  1.00  0.00           H  
ATOM   2166  N   LYS B 132       7.561 -25.052  -6.675  1.00  0.00           N  
ATOM   2167  CA  LYS B 132       7.371 -25.274  -5.245  1.00  0.00           C  
ATOM   2168  C   LYS B 132       7.488 -23.897  -4.621  1.00  0.00           C  
ATOM   2169  O   LYS B 132       6.970 -23.586  -3.538  1.00  0.00           O  
ATOM   2170  CB  LYS B 132       8.434 -26.235  -4.668  1.00  0.00           C  
ATOM   2171  CG  LYS B 132       8.449 -27.675  -5.284  1.00  0.00           C  
ATOM   2172  CD  LYS B 132       7.144 -28.443  -5.030  1.00  0.00           C  
ATOM   2173  CE  LYS B 132       7.213 -29.897  -5.552  1.00  0.00           C  
ATOM   2174  NZ  LYS B 132       5.916 -30.653  -5.327  1.00  0.00           N  
ATOM   2175  H   LYS B 132       8.507 -25.126  -7.050  1.00  0.00           H  
ATOM   2176  HA  LYS B 132       6.371 -25.665  -5.056  1.00  0.00           H  
ATOM   2177 1HB  LYS B 132       9.425 -25.804  -4.821  1.00  0.00           H  
ATOM   2178 2HB  LYS B 132       8.293 -26.336  -3.598  1.00  0.00           H  
ATOM   2179 1HG  LYS B 132       8.620 -27.605  -6.360  1.00  0.00           H  
ATOM   2180 2HG  LYS B 132       9.267 -28.241  -4.844  1.00  0.00           H  
ATOM   2181 1HD  LYS B 132       6.930 -28.463  -3.960  1.00  0.00           H  
ATOM   2182 2HD  LYS B 132       6.324 -27.930  -5.536  1.00  0.00           H  
ATOM   2183 1HE  LYS B 132       7.433 -29.883  -6.618  1.00  0.00           H  
ATOM   2184 2HE  LYS B 132       8.017 -30.421  -5.033  1.00  0.00           H  
ATOM   2185 1HZ  LYS B 132       6.003 -31.596  -5.678  1.00  0.00           H  
ATOM   2186 2HZ  LYS B 132       5.707 -30.684  -4.337  1.00  0.00           H  
ATOM   2187 3HZ  LYS B 132       5.162 -30.186  -5.812  1.00  0.00           H  
ATOM   2188  N   ALA B 133       8.142 -23.040  -5.385  1.00  0.00           N  
ATOM   2189  CA  ALA B 133       8.477 -21.692  -5.001  1.00  0.00           C  
ATOM   2190  C   ALA B 133       7.258 -20.742  -5.072  1.00  0.00           C  
ATOM   2191  O   ALA B 133       7.193 -19.861  -5.933  1.00  0.00           O  
ATOM   2192  CB  ALA B 133       9.618 -21.212  -5.906  1.00  0.00           C  
ATOM   2193  H   ALA B 133       8.481 -23.379  -6.273  1.00  0.00           H  
ATOM   2194  HA  ALA B 133       8.824 -21.709  -3.970  1.00  0.00           H  
ATOM   2195 1HB  ALA B 133       9.915 -20.230  -5.617  1.00  0.00           H  
ATOM   2196 2HB  ALA B 133      10.474 -21.889  -5.817  1.00  0.00           H  
ATOM   2197 3HB  ALA B 133       9.287 -21.198  -6.948  1.00  0.00           H  
ATOM   2198  N   SER B 134       6.296 -20.946  -4.152  1.00  0.00           N  
ATOM   2199  CA  SER B 134       5.079 -20.125  -4.059  1.00  0.00           C  
ATOM   2200  C   SER B 134       5.133 -19.189  -2.819  1.00  0.00           C  
ATOM   2201  O   SER B 134       5.669 -18.078  -2.881  1.00  0.00           O  
ATOM   2202  CB  SER B 134       3.846 -21.015  -3.989  1.00  0.00           C  
ATOM   2203  OG  SER B 134       3.828 -21.785  -2.808  1.00  0.00           O  
ATOM   2204  H   SER B 134       6.434 -21.736  -3.524  1.00  0.00           H  
ATOM   2205  HA  SER B 134       5.018 -19.500  -4.950  1.00  0.00           H  
ATOM   2206 1HB  SER B 134       2.950 -20.397  -4.037  1.00  0.00           H  
ATOM   2207 2HB  SER B 134       3.834 -21.677  -4.855  1.00  0.00           H  
ATOM   2208  HG  SER B 134       3.037 -22.341  -2.865  1.00  0.00           H  
ATOM   2209  N   LYS B 135       4.638 -19.633  -1.667  1.00  0.00           N  
ATOM   2210  CA  LYS B 135       4.720 -18.799  -0.455  1.00  0.00           C  
ATOM   2211  C   LYS B 135       6.075 -18.996   0.229  1.00  0.00           C  
ATOM   2212  O   LYS B 135       6.170 -19.522   1.346  1.00  0.00           O  
ATOM   2213  CB  LYS B 135       3.558 -19.106   0.480  1.00  0.00           C  
ATOM   2214  CG  LYS B 135       2.207 -18.722  -0.124  1.00  0.00           C  
ATOM   2215  CD  LYS B 135       1.072 -19.006   0.823  1.00  0.00           C  
ATOM   2216  CE  LYS B 135      -0.295 -18.610   0.240  1.00  0.00           C  
ATOM   2217  NZ  LYS B 135      -0.700 -19.459  -0.930  1.00  0.00           N  
ATOM   2218  H   LYS B 135       4.213 -20.546  -1.664  1.00  0.00           H  
ATOM   2219  HA  LYS B 135       4.633 -17.750  -0.742  1.00  0.00           H  
ATOM   2220 1HB  LYS B 135       3.547 -20.169   0.724  1.00  0.00           H  
ATOM   2221 2HB  LYS B 135       3.682 -18.550   1.412  1.00  0.00           H  
ATOM   2222 1HG  LYS B 135       2.218 -17.655  -0.353  1.00  0.00           H  
ATOM   2223 2HG  LYS B 135       2.065 -19.273  -1.049  1.00  0.00           H  
ATOM   2224 1HD  LYS B 135       1.064 -20.062   1.095  1.00  0.00           H  
ATOM   2225 2HD  LYS B 135       1.246 -18.418   1.716  1.00  0.00           H  
ATOM   2226 1HE  LYS B 135      -1.047 -18.720   1.013  1.00  0.00           H  
ATOM   2227 2HE  LYS B 135      -0.257 -17.566  -0.073  1.00  0.00           H  
ATOM   2228 1HZ  LYS B 135      -1.605 -19.157  -1.265  1.00  0.00           H  
ATOM   2229 2HZ  LYS B 135      -0.026 -19.369  -1.673  1.00  0.00           H  
ATOM   2230 3HZ  LYS B 135      -0.757 -20.427  -0.645  1.00  0.00           H  
ATOM   2231  N   ILE B 136       7.133 -18.569  -0.482  1.00  0.00           N  
ATOM   2232  CA  ILE B 136       8.516 -18.668   0.009  1.00  0.00           C  
ATOM   2233  C   ILE B 136       9.111 -17.278   0.069  1.00  0.00           C  
ATOM   2234  O   ILE B 136      10.309 -17.095   0.262  1.00  0.00           O  
ATOM   2235  CB  ILE B 136       9.446 -19.514  -0.886  1.00  0.00           C  
ATOM   2236  CG1 ILE B 136       9.664 -18.885  -2.301  1.00  0.00           C  
ATOM   2237  CG2 ILE B 136       8.761 -20.864  -1.050  1.00  0.00           C  
ATOM   2238  CD1 ILE B 136      10.851 -19.502  -3.041  1.00  0.00           C  
ATOM   2239  H   ILE B 136       6.934 -18.170  -1.402  1.00  0.00           H  
ATOM   2240  HA  ILE B 136       8.521 -19.094   1.005  1.00  0.00           H  
ATOM   2241  HB  ILE B 136      10.422 -19.643  -0.412  1.00  0.00           H  
ATOM   2242 1HG1 ILE B 136       8.763 -19.021  -2.902  1.00  0.00           H  
ATOM   2243 2HG1 ILE B 136       9.866 -17.818  -2.216  1.00  0.00           H  
ATOM   2244 1HG2 ILE B 136       9.350 -21.509  -1.651  1.00  0.00           H  
ATOM   2245 2HG2 ILE B 136       8.620 -21.315  -0.070  1.00  0.00           H  
ATOM   2246 3HG2 ILE B 136       7.793 -20.732  -1.526  1.00  0.00           H  
ATOM   2247 1HD1 ILE B 136      10.956 -19.016  -3.998  1.00  0.00           H  
ATOM   2248 2HD1 ILE B 136      11.761 -19.341  -2.455  1.00  0.00           H  
ATOM   2249 3HD1 ILE B 136      10.716 -20.557  -3.188  1.00  0.00           H  
ATOM   2250  N   ASN B 137       8.294 -16.292  -0.157  1.00  0.00           N  
ATOM   2251  CA  ASN B 137       8.828 -14.974  -0.194  1.00  0.00           C  
ATOM   2252  C   ASN B 137       9.072 -14.495   1.218  1.00  0.00           C  
ATOM   2253  O   ASN B 137       8.475 -15.027   2.166  1.00  0.00           O  
ATOM   2254  CB  ASN B 137       7.893 -14.104  -0.968  1.00  0.00           C  
ATOM   2255  CG  ASN B 137       7.816 -14.640  -2.347  1.00  0.00           C  
ATOM   2256  OD1 ASN B 137       8.806 -15.110  -2.931  1.00  0.00           O  
ATOM   2257  ND2 ASN B 137       6.644 -14.627  -2.881  1.00  0.00           N  
ATOM   2258  H   ASN B 137       7.314 -16.455  -0.306  1.00  0.00           H  
ATOM   2259  HA  ASN B 137       9.791 -14.997  -0.695  1.00  0.00           H  
ATOM   2260 1HB  ASN B 137       6.898 -14.100  -0.516  1.00  0.00           H  
ATOM   2261 2HB  ASN B 137       8.260 -13.082  -0.993  1.00  0.00           H  
ATOM   2262 1HD2 ASN B 137       6.511 -15.017  -3.791  1.00  0.00           H  
ATOM   2263 2HD2 ASN B 137       5.858 -14.214  -2.381  1.00  0.00           H  
ATOM   2264  N   GLY B 138       9.978 -13.519   1.354  1.00  0.00           N  
ATOM   2265  CA  GLY B 138      10.266 -12.910   2.652  1.00  0.00           C  
ATOM   2266  C   GLY B 138      11.751 -12.814   2.982  1.00  0.00           C  
ATOM   2267  O   GLY B 138      12.613 -12.817   2.098  1.00  0.00           O  
ATOM   2268  H   GLY B 138      10.431 -13.166   0.511  1.00  0.00           H  
ATOM   2269 1HA  GLY B 138       9.841 -11.909   2.653  1.00  0.00           H  
ATOM   2270 2HA  GLY B 138       9.763 -13.471   3.436  1.00  0.00           H  
ATOM   2271  N   ALA B 139      12.050 -12.656   4.272  1.00  0.00           N  
ATOM   2272  CA  ALA B 139      13.440 -12.501   4.721  1.00  0.00           C  
ATOM   2273  C   ALA B 139      14.068 -13.818   5.165  1.00  0.00           C  
ATOM   2274  O   ALA B 139      13.439 -14.628   5.844  1.00  0.00           O  
ATOM   2275  CB  ALA B 139      13.517 -11.500   5.866  1.00  0.00           C  
ATOM   2276  H   ALA B 139      11.302 -12.661   4.953  1.00  0.00           H  
ATOM   2277  HA  ALA B 139      14.025 -12.123   3.881  1.00  0.00           H  
ATOM   2278 1HB  ALA B 139      14.565 -11.373   6.161  1.00  0.00           H  
ATOM   2279 2HB  ALA B 139      13.113 -10.541   5.549  1.00  0.00           H  
ATOM   2280 3HB  ALA B 139      12.944 -11.868   6.720  1.00  0.00           H  
ATOM   2281  N   TYR B 140      15.330 -13.987   4.804  1.00  0.00           N  
ATOM   2282  CA  TYR B 140      16.141 -15.152   5.138  1.00  0.00           C  
ATOM   2283  C   TYR B 140      17.468 -14.740   5.722  1.00  0.00           C  
ATOM   2284  O   TYR B 140      17.897 -13.603   5.526  1.00  0.00           O  
ATOM   2285  CB  TYR B 140      16.360 -16.017   3.918  1.00  0.00           C  
ATOM   2286  CG  TYR B 140      15.099 -16.603   3.430  1.00  0.00           C  
ATOM   2287  CD1 TYR B 140      14.305 -15.942   2.490  1.00  0.00           C  
ATOM   2288  CD2 TYR B 140      14.713 -17.821   3.901  1.00  0.00           C  
ATOM   2289  CE1 TYR B 140      13.124 -16.544   2.038  1.00  0.00           C  
ATOM   2290  CE2 TYR B 140      13.554 -18.398   3.446  1.00  0.00           C  
ATOM   2291  CZ  TYR B 140      12.774 -17.775   2.523  1.00  0.00           C  
ATOM   2292  OH  TYR B 140      11.656 -18.388   2.089  1.00  0.00           O  
ATOM   2293  H   TYR B 140      15.757 -13.258   4.231  1.00  0.00           H  
ATOM   2294  HA  TYR B 140      15.620 -15.737   5.887  1.00  0.00           H  
ATOM   2295 1HB  TYR B 140      16.807 -15.427   3.116  1.00  0.00           H  
ATOM   2296 2HB  TYR B 140      17.044 -16.822   4.161  1.00  0.00           H  
ATOM   2297  HD1 TYR B 140      14.601 -14.963   2.108  1.00  0.00           H  
ATOM   2298  HD2 TYR B 140      15.331 -18.337   4.638  1.00  0.00           H  
ATOM   2299  HE1 TYR B 140      12.484 -16.044   1.306  1.00  0.00           H  
ATOM   2300  HE2 TYR B 140      13.248 -19.361   3.806  1.00  0.00           H  
ATOM   2301  HH  TYR B 140      11.289 -17.887   1.367  1.00  0.00           H  
ATOM   2302  N   PHE B 141      18.117 -15.658   6.439  1.00  0.00           N  
ATOM   2303  CA  PHE B 141      19.427 -15.341   7.011  1.00  0.00           C  
ATOM   2304  C   PHE B 141      20.323 -16.551   7.161  1.00  0.00           C  
ATOM   2305  O   PHE B 141      19.854 -17.690   7.077  1.00  0.00           O  
ATOM   2306  CB  PHE B 141      19.257 -14.813   8.422  1.00  0.00           C  
ATOM   2307  CG  PHE B 141      18.844 -15.907   9.358  1.00  0.00           C  
ATOM   2308  CD1 PHE B 141      19.774 -16.535  10.111  1.00  0.00           C  
ATOM   2309  CD2 PHE B 141      17.577 -16.366   9.393  1.00  0.00           C  
ATOM   2310  CE1 PHE B 141      19.448 -17.570  10.882  1.00  0.00           C  
ATOM   2311  CE2 PHE B 141      17.242 -17.415  10.163  1.00  0.00           C  
ATOM   2312  CZ  PHE B 141      18.178 -18.022  10.897  1.00  0.00           C  
ATOM   2313  H   PHE B 141      17.671 -16.559   6.600  1.00  0.00           H  
ATOM   2314  HA  PHE B 141      19.905 -14.626   6.369  1.00  0.00           H  
ATOM   2315 1HB  PHE B 141      20.198 -14.397   8.767  1.00  0.00           H  
ATOM   2316 2HB  PHE B 141      18.514 -14.019   8.447  1.00  0.00           H  
ATOM   2317  HD1 PHE B 141      20.803 -16.183  10.081  1.00  0.00           H  
ATOM   2318  HD2 PHE B 141      16.822 -15.888   8.775  1.00  0.00           H  
ATOM   2319  HE1 PHE B 141      20.210 -18.055  11.483  1.00  0.00           H  
ATOM   2320  HE2 PHE B 141      16.215 -17.777  10.182  1.00  0.00           H  
ATOM   2321  HZ  PHE B 141      17.911 -18.879  11.514  1.00  0.00           H  
ATOM   2322  N   CYS B 142      21.601 -16.309   7.487  1.00  0.00           N  
ATOM   2323  CA  CYS B 142      22.480 -17.417   7.910  1.00  0.00           C  
ATOM   2324  C   CYS B 142      23.526 -17.009   8.981  1.00  0.00           C  
ATOM   2325  O   CYS B 142      23.921 -15.845   9.059  1.00  0.00           O  
ATOM   2326  CB  CYS B 142      23.173 -18.005   6.708  1.00  0.00           C  
ATOM   2327  SG  CYS B 142      24.108 -16.828   5.880  1.00  0.00           S  
ATOM   2328  H   CYS B 142      21.939 -15.353   7.422  1.00  0.00           H  
ATOM   2329  HA  CYS B 142      21.854 -18.195   8.343  1.00  0.00           H  
ATOM   2330 1HB  CYS B 142      23.810 -18.810   7.042  1.00  0.00           H  
ATOM   2331 2HB  CYS B 142      22.446 -18.426   6.014  1.00  0.00           H  
ATOM   2332  HG  CYS B 142      23.128 -15.922   5.785  1.00  0.00           H  
ATOM   2333  N   GLU B 143      23.961 -18.013   9.787  1.00  0.00           N  
ATOM   2334  CA  GLU B 143      24.927 -17.886  10.913  1.00  0.00           C  
ATOM   2335  C   GLU B 143      26.188 -18.697  10.775  1.00  0.00           C  
ATOM   2336  O   GLU B 143      26.345 -19.434   9.805  1.00  0.00           O  
ATOM   2337  CB  GLU B 143      24.330 -18.239  12.296  1.00  0.00           C  
ATOM   2338  CG  GLU B 143      23.186 -17.340  12.799  1.00  0.00           C  
ATOM   2339  CD  GLU B 143      22.509 -17.806  14.095  1.00  0.00           C  
ATOM   2340  OE1 GLU B 143      22.843 -18.881  14.558  1.00  0.00           O  
ATOM   2341  OE2 GLU B 143      21.680 -17.061  14.619  1.00  0.00           O  
ATOM   2342  H   GLU B 143      23.570 -18.938   9.588  1.00  0.00           H  
ATOM   2343  HA  GLU B 143      25.225 -16.850  10.951  1.00  0.00           H  
ATOM   2344 1HB  GLU B 143      23.966 -19.250  12.260  1.00  0.00           H  
ATOM   2345 2HB  GLU B 143      25.090 -18.218  13.064  1.00  0.00           H  
ATOM   2346 1HG  GLU B 143      23.675 -16.426  13.049  1.00  0.00           H  
ATOM   2347 2HG  GLU B 143      22.457 -17.149  12.013  1.00  0.00           H  
ATOM   2348  N   GLY B 144      27.074 -18.590  11.787  1.00  0.00           N  
ATOM   2349  CA  GLY B 144      28.376 -19.268  11.775  1.00  0.00           C  
ATOM   2350  C   GLY B 144      29.084 -19.353  13.158  1.00  0.00           C  
ATOM   2351  O   GLY B 144      29.700 -20.372  13.462  1.00  0.00           O  
ATOM   2352  H   GLY B 144      26.841 -17.983  12.557  1.00  0.00           H  
ATOM   2353 1HA  GLY B 144      28.244 -20.277  11.383  1.00  0.00           H  
ATOM   2354 2HA  GLY B 144      29.020 -18.747  11.071  1.00  0.00           H  
ATOM   2355  N   ARG B 145      28.977 -18.336  14.008  1.00  0.00           N  
ATOM   2356  CA  ARG B 145      29.371 -18.510  15.418  1.00  0.00           C  
ATOM   2357  C   ARG B 145      30.800 -19.075  15.807  1.00  0.00           C  
ATOM   2358  O   ARG B 145      30.941 -20.232  16.203  1.00  0.00           O  
ATOM   2359  CB  ARG B 145      28.298 -19.384  16.074  1.00  0.00           C  
ATOM   2360  CG  ARG B 145      26.835 -18.765  16.116  1.00  0.00           C  
ATOM   2361  CD  ARG B 145      25.765 -19.727  16.734  1.00  0.00           C  
ATOM   2362  NE  ARG B 145      25.546 -20.942  15.907  1.00  0.00           N  
ATOM   2363  CZ  ARG B 145      25.002 -22.135  16.353  1.00  0.00           C  
ATOM   2364  NH1 ARG B 145      24.604 -22.310  17.583  1.00  0.00           N  
ATOM   2365  NH2 ARG B 145      24.882 -23.191  15.572  1.00  0.00           N  
ATOM   2366  H   ARG B 145      28.547 -17.478  13.714  1.00  0.00           H  
ATOM   2367  HA  ARG B 145      29.310 -17.530  15.875  1.00  0.00           H  
ATOM   2368 1HB  ARG B 145      28.232 -20.334  15.563  1.00  0.00           H  
ATOM   2369 2HB  ARG B 145      28.591 -19.583  17.105  1.00  0.00           H  
ATOM   2370 1HG  ARG B 145      26.857 -17.857  16.715  1.00  0.00           H  
ATOM   2371 2HG  ARG B 145      26.518 -18.520  15.101  1.00  0.00           H  
ATOM   2372 1HD  ARG B 145      26.084 -20.041  17.727  1.00  0.00           H  
ATOM   2373 2HD  ARG B 145      24.812 -19.198  16.809  1.00  0.00           H  
ATOM   2374  HE  ARG B 145      25.833 -20.902  14.936  1.00  0.00           H  
ATOM   2375 1HH1 ARG B 145      24.681 -21.572  18.265  1.00  0.00           H  
ATOM   2376 2HH1 ARG B 145      24.275 -23.263  17.830  1.00  0.00           H  
ATOM   2377 1HH2 ARG B 145      25.238 -23.176  14.598  1.00  0.00           H  
ATOM   2378 2HH2 ARG B 145      24.500 -24.044  16.013  1.00  0.00           H  
ATOM   2379  N   VAL B 146      31.861 -18.264  15.692  1.00  0.00           N  
ATOM   2380  CA  VAL B 146      33.182 -18.699  16.189  1.00  0.00           C  
ATOM   2381  C   VAL B 146      33.079 -18.608  17.700  1.00  0.00           C  
ATOM   2382  O   VAL B 146      32.100 -18.068  18.177  1.00  0.00           O  
ATOM   2383  CB  VAL B 146      34.339 -17.787  15.762  1.00  0.00           C  
ATOM   2384  CG1 VAL B 146      34.398 -17.776  14.285  1.00  0.00           C  
ATOM   2385  CG2 VAL B 146      34.209 -16.406  16.358  1.00  0.00           C  
ATOM   2386  H   VAL B 146      31.745 -17.337  15.320  1.00  0.00           H  
ATOM   2387  HA  VAL B 146      33.376 -19.725  15.892  1.00  0.00           H  
ATOM   2388  HB  VAL B 146      35.272 -18.220  16.120  1.00  0.00           H  
ATOM   2389 1HG1 VAL B 146      35.217 -17.171  13.955  1.00  0.00           H  
ATOM   2390 2HG1 VAL B 146      34.525 -18.773  13.923  1.00  0.00           H  
ATOM   2391 3HG1 VAL B 146      33.468 -17.362  13.903  1.00  0.00           H  
ATOM   2392 1HG2 VAL B 146      35.059 -15.787  16.056  1.00  0.00           H  
ATOM   2393 2HG2 VAL B 146      33.296 -15.948  16.012  1.00  0.00           H  
ATOM   2394 3HG2 VAL B 146      34.195 -16.466  17.450  1.00  0.00           H  
ATOM   2395  N   ARG B 147      34.050 -19.116  18.461  1.00  0.00           N  
ATOM   2396  CA  ARG B 147      33.952 -19.108  19.941  1.00  0.00           C  
ATOM   2397  C   ARG B 147      33.100 -17.934  20.539  1.00  0.00           C  
ATOM   2398  O   ARG B 147      33.500 -16.777  20.475  1.00  0.00           O  
ATOM   2399  CB  ARG B 147      35.420 -18.976  20.481  1.00  0.00           C  
ATOM   2400  CG  ARG B 147      35.687 -19.010  22.021  1.00  0.00           C  
ATOM   2401  CD  ARG B 147      37.213 -18.911  22.358  1.00  0.00           C  
ATOM   2402  NE  ARG B 147      37.466 -18.878  23.869  1.00  0.00           N  
ATOM   2403  CZ  ARG B 147      38.692 -18.706  24.506  1.00  0.00           C  
ATOM   2404  NH1 ARG B 147      39.803 -18.519  23.804  1.00  0.00           N  
ATOM   2405  NH2 ARG B 147      38.768 -18.737  25.856  1.00  0.00           N  
ATOM   2406  H   ARG B 147      34.872 -19.561  18.043  1.00  0.00           H  
ATOM   2407  HA  ARG B 147      33.522 -20.064  20.252  1.00  0.00           H  
ATOM   2408 1HB  ARG B 147      36.023 -19.778  20.052  1.00  0.00           H  
ATOM   2409 2HB  ARG B 147      35.843 -18.040  20.117  1.00  0.00           H  
ATOM   2410 1HG  ARG B 147      35.180 -18.169  22.495  1.00  0.00           H  
ATOM   2411 2HG  ARG B 147      35.304 -19.946  22.430  1.00  0.00           H  
ATOM   2412 1HD  ARG B 147      37.732 -19.776  21.938  1.00  0.00           H  
ATOM   2413 2HD  ARG B 147      37.626 -18.004  21.919  1.00  0.00           H  
ATOM   2414  HE  ARG B 147      36.664 -19.022  24.463  1.00  0.00           H  
ATOM   2415 1HH1 ARG B 147      39.777 -18.488  22.775  1.00  0.00           H  
ATOM   2416 2HH1 ARG B 147      40.679 -18.402  24.281  1.00  0.00           H  
ATOM   2417 1HH2 ARG B 147      37.936 -18.886  26.408  1.00  0.00           H  
ATOM   2418 2HH2 ARG B 147      39.660 -18.618  26.315  1.00  0.00           H  
ATOM   2419  N   GLY B 148      31.922 -18.249  21.169  1.00  0.00           N  
ATOM   2420  CA  GLY B 148      31.063 -17.275  21.914  1.00  0.00           C  
ATOM   2421  C   GLY B 148      30.168 -16.295  21.083  1.00  0.00           C  
ATOM   2422  O   GLY B 148      28.999 -16.047  21.416  1.00  0.00           O  
ATOM   2423  H   GLY B 148      31.623 -19.212  21.134  1.00  0.00           H  
ATOM   2424 1HA  GLY B 148      30.415 -17.842  22.584  1.00  0.00           H  
ATOM   2425 2HA  GLY B 148      31.708 -16.685  22.561  1.00  0.00           H  
ATOM   2426  N   GLU B 149      30.796 -15.739  20.038  1.00  0.00           N  
ATOM   2427  CA  GLU B 149      30.357 -14.724  19.059  1.00  0.00           C  
ATOM   2428  C   GLU B 149      29.330 -15.237  18.047  1.00  0.00           C  
ATOM   2429  O   GLU B 149      28.951 -16.406  18.038  1.00  0.00           O  
ATOM   2430  CB  GLU B 149      31.591 -14.233  18.238  1.00  0.00           C  
ATOM   2431  CG  GLU B 149      32.735 -13.452  19.033  1.00  0.00           C  
ATOM   2432  CD  GLU B 149      33.961 -12.872  18.132  1.00  0.00           C  
ATOM   2433  OE1 GLU B 149      33.930 -12.983  16.915  1.00  0.00           O  
ATOM   2434  OE2 GLU B 149      34.895 -12.333  18.717  1.00  0.00           O  
ATOM   2435  H   GLU B 149      31.759 -16.057  19.940  1.00  0.00           H  
ATOM   2436  HA  GLU B 149      29.916 -13.890  19.605  1.00  0.00           H  
ATOM   2437 1HB  GLU B 149      32.050 -15.102  17.789  1.00  0.00           H  
ATOM   2438 2HB  GLU B 149      31.257 -13.591  17.425  1.00  0.00           H  
ATOM   2439 1HG  GLU B 149      32.280 -12.624  19.574  1.00  0.00           H  
ATOM   2440 2HG  GLU B 149      33.152 -14.135  19.776  1.00  0.00           H  
ATOM   2441  N   ALA B 150      28.857 -14.339  17.199  1.00  0.00           N  
ATOM   2442  CA  ALA B 150      27.926 -14.683  16.131  1.00  0.00           C  
ATOM   2443  C   ALA B 150      28.222 -13.830  14.937  1.00  0.00           C  
ATOM   2444  O   ALA B 150      28.808 -12.765  15.056  1.00  0.00           O  
ATOM   2445  CB  ALA B 150      26.475 -14.480  16.536  1.00  0.00           C  
ATOM   2446  H   ALA B 150      29.175 -13.383  17.276  1.00  0.00           H  
ATOM   2447  HA  ALA B 150      28.077 -15.717  15.855  1.00  0.00           H  
ATOM   2448 1HB  ALA B 150      25.821 -14.750  15.702  1.00  0.00           H  
ATOM   2449 2HB  ALA B 150      26.248 -15.110  17.395  1.00  0.00           H  
ATOM   2450 3HB  ALA B 150      26.314 -13.435  16.794  1.00  0.00           H  
ATOM   2451  N   ILE B 151      27.822 -14.303  13.791  1.00  0.00           N  
ATOM   2452  CA  ILE B 151      27.955 -13.581  12.536  1.00  0.00           C  
ATOM   2453  C   ILE B 151      26.704 -13.799  11.730  1.00  0.00           C  
ATOM   2454  O   ILE B 151      26.294 -14.948  11.617  1.00  0.00           O  
ATOM   2455  CB  ILE B 151      29.110 -14.165  11.762  1.00  0.00           C  
ATOM   2456  CG1 ILE B 151      29.182 -13.566  10.370  1.00  0.00           C  
ATOM   2457  CG2 ILE B 151      28.917 -15.674  11.753  1.00  0.00           C  
ATOM   2458  CD1 ILE B 151      30.504 -13.849   9.676  1.00  0.00           C  
ATOM   2459  H   ILE B 151      27.361 -15.194  13.783  1.00  0.00           H  
ATOM   2460  HA  ILE B 151      28.091 -12.516  12.727  1.00  0.00           H  
ATOM   2461  HB  ILE B 151      30.045 -13.921  12.261  1.00  0.00           H  
ATOM   2462 1HG1 ILE B 151      28.370 -13.966   9.763  1.00  0.00           H  
ATOM   2463 2HG1 ILE B 151      29.056 -12.490  10.443  1.00  0.00           H  
ATOM   2464 1HG2 ILE B 151      29.727 -16.157  11.225  1.00  0.00           H  
ATOM   2465 2HG2 ILE B 151      28.890 -16.016  12.762  1.00  0.00           H  
ATOM   2466 3HG2 ILE B 151      27.979 -15.906  11.272  1.00  0.00           H  
ATOM   2467 1HD1 ILE B 151      30.505 -13.397   8.691  1.00  0.00           H  
ATOM   2468 2HD1 ILE B 151      31.324 -13.436  10.264  1.00  0.00           H  
ATOM   2469 3HD1 ILE B 151      30.635 -14.911   9.581  1.00  0.00           H  
ATOM   2470  N   ARG B 152      26.088 -12.754  11.162  1.00  0.00           N  
ATOM   2471  CA  ARG B 152      24.871 -13.047  10.413  1.00  0.00           C  
ATOM   2472  C   ARG B 152      24.736 -12.315   9.101  1.00  0.00           C  
ATOM   2473  O   ARG B 152      24.988 -11.112   9.008  1.00  0.00           O  
ATOM   2474  CB  ARG B 152      23.628 -12.721  11.206  1.00  0.00           C  
ATOM   2475  CG  ARG B 152      23.439 -13.502  12.491  1.00  0.00           C  
ATOM   2476  CD  ARG B 152      22.144 -13.208  13.150  1.00  0.00           C  
ATOM   2477  NE  ARG B 152      21.940 -13.968  14.371  1.00  0.00           N  
ATOM   2478  CZ  ARG B 152      22.363 -13.531  15.569  1.00  0.00           C  
ATOM   2479  NH1 ARG B 152      22.961 -12.336  15.651  1.00  0.00           N  
ATOM   2480  NH2 ARG B 152      22.168 -14.259  16.659  1.00  0.00           N  
ATOM   2481  H   ARG B 152      26.440 -11.816  11.262  1.00  0.00           H  
ATOM   2482  HA  ARG B 152      24.868 -14.102  10.199  1.00  0.00           H  
ATOM   2483 1HB  ARG B 152      23.622 -11.659  11.446  1.00  0.00           H  
ATOM   2484 2HB  ARG B 152      22.766 -12.918  10.578  1.00  0.00           H  
ATOM   2485 1HG  ARG B 152      23.435 -14.511  12.201  1.00  0.00           H  
ATOM   2486 2HG  ARG B 152      24.251 -13.318  13.196  1.00  0.00           H  
ATOM   2487 1HD  ARG B 152      22.092 -12.145  13.400  1.00  0.00           H  
ATOM   2488 2HD  ARG B 152      21.336 -13.458  12.468  1.00  0.00           H  
ATOM   2489  HE  ARG B 152      21.485 -14.897  14.311  1.00  0.00           H  
ATOM   2490 1HH1 ARG B 152      23.103 -11.775  14.820  1.00  0.00           H  
ATOM   2491 2HH1 ARG B 152      23.276 -11.989  16.545  1.00  0.00           H  
ATOM   2492 1HH2 ARG B 152      21.703 -15.159  16.589  1.00  0.00           H  
ATOM   2493 2HH2 ARG B 152      22.473 -13.918  17.557  1.00  0.00           H  
ATOM   2494  N   ILE B 153      24.244 -13.034   8.110  1.00  0.00           N  
ATOM   2495  CA  ILE B 153      23.989 -12.461   6.795  1.00  0.00           C  
ATOM   2496  C   ILE B 153      22.535 -12.621   6.389  1.00  0.00           C  
ATOM   2497  O   ILE B 153      21.994 -13.716   6.475  1.00  0.00           O  
ATOM   2498  CB  ILE B 153      24.821 -13.142   5.739  1.00  0.00           C  
ATOM   2499  CG1 ILE B 153      26.255 -13.016   6.026  1.00  0.00           C  
ATOM   2500  CG2 ILE B 153      24.540 -12.537   4.415  1.00  0.00           C  
ATOM   2501  CD1 ILE B 153      27.062 -13.976   5.205  1.00  0.00           C  
ATOM   2502  H   ILE B 153      24.069 -14.025   8.286  1.00  0.00           H  
ATOM   2503  HA  ILE B 153      24.227 -11.399   6.818  1.00  0.00           H  
ATOM   2504  HB  ILE B 153      24.587 -14.162   5.707  1.00  0.00           H  
ATOM   2505 1HG1 ILE B 153      26.561 -12.020   5.801  1.00  0.00           H  
ATOM   2506 2HG1 ILE B 153      26.452 -13.219   7.075  1.00  0.00           H  
ATOM   2507 1HG2 ILE B 153      25.138 -13.029   3.684  1.00  0.00           H  
ATOM   2508 2HG2 ILE B 153      23.497 -12.652   4.161  1.00  0.00           H  
ATOM   2509 3HG2 ILE B 153      24.797 -11.478   4.431  1.00  0.00           H  
ATOM   2510 1HD1 ILE B 153      28.099 -13.837   5.428  1.00  0.00           H  
ATOM   2511 2HD1 ILE B 153      26.769 -15.004   5.428  1.00  0.00           H  
ATOM   2512 3HD1 ILE B 153      26.899 -13.779   4.152  1.00  0.00           H  
ATOM   2513  N   ARG B 154      21.911 -11.537   5.940  1.00  0.00           N  
ATOM   2514  CA  ARG B 154      20.504 -11.521   5.518  1.00  0.00           C  
ATOM   2515  C   ARG B 154      20.250 -11.255   4.037  1.00  0.00           C  
ATOM   2516  O   ARG B 154      20.978 -10.514   3.392  1.00  0.00           O  
ATOM   2517  CB  ARG B 154      19.749 -10.454   6.283  1.00  0.00           C  
ATOM   2518  CG  ARG B 154      19.583 -10.700   7.744  1.00  0.00           C  
ATOM   2519  CD  ARG B 154      18.830  -9.595   8.376  1.00  0.00           C  
ATOM   2520  NE  ARG B 154      18.468  -9.886   9.747  1.00  0.00           N  
ATOM   2521  CZ  ARG B 154      19.182  -9.675  10.837  1.00  0.00           C  
ATOM   2522  NH1 ARG B 154      20.403  -9.129  10.787  1.00  0.00           N  
ATOM   2523  NH2 ARG B 154      18.635 -10.036  11.981  1.00  0.00           N  
ATOM   2524  H   ARG B 154      22.435 -10.673   5.904  1.00  0.00           H  
ATOM   2525  HA  ARG B 154      20.074 -12.483   5.764  1.00  0.00           H  
ATOM   2526 1HB  ARG B 154      20.246  -9.491   6.163  1.00  0.00           H  
ATOM   2527 2HB  ARG B 154      18.748 -10.358   5.861  1.00  0.00           H  
ATOM   2528 1HG  ARG B 154      19.008 -11.620   7.889  1.00  0.00           H  
ATOM   2529 2HG  ARG B 154      20.557 -10.791   8.222  1.00  0.00           H  
ATOM   2530 1HD  ARG B 154      19.441  -8.689   8.371  1.00  0.00           H  
ATOM   2531 2HD  ARG B 154      17.913  -9.416   7.813  1.00  0.00           H  
ATOM   2532  HE  ARG B 154      17.575 -10.357   9.889  1.00  0.00           H  
ATOM   2533 1HH1 ARG B 154      20.799  -8.861   9.898  1.00  0.00           H  
ATOM   2534 2HH1 ARG B 154      20.928  -8.984  11.638  1.00  0.00           H  
ATOM   2535 1HH2 ARG B 154      17.707 -10.470  11.993  1.00  0.00           H  
ATOM   2536 2HH2 ARG B 154      19.129  -9.890  12.837  1.00  0.00           H  
ATOM   2537  N   THR B 155      19.190 -11.841   3.514  1.00  0.00           N  
ATOM   2538  CA  THR B 155      18.768 -11.550   2.155  1.00  0.00           C  
ATOM   2539  C   THR B 155      17.257 -11.737   2.002  1.00  0.00           C  
ATOM   2540  O   THR B 155      16.552 -12.006   2.981  1.00  0.00           O  
ATOM   2541  CB  THR B 155      19.496 -12.414   1.144  1.00  0.00           C  
ATOM   2542  OG1 THR B 155      19.234 -11.886  -0.172  1.00  0.00           O  
ATOM   2543  CG2 THR B 155      18.992 -13.854   1.229  1.00  0.00           C  
ATOM   2544  H   THR B 155      18.648 -12.471   4.105  1.00  0.00           H  
ATOM   2545  HA  THR B 155      19.000 -10.507   1.935  1.00  0.00           H  
ATOM   2546  HB  THR B 155      20.562 -12.391   1.347  1.00  0.00           H  
ATOM   2547  HG1 THR B 155      19.833 -11.131  -0.326  1.00  0.00           H  
ATOM   2548 1HG2 THR B 155      19.529 -14.461   0.502  1.00  0.00           H  
ATOM   2549 2HG2 THR B 155      19.168 -14.239   2.227  1.00  0.00           H  
ATOM   2550 3HG2 THR B 155      17.929 -13.912   1.022  1.00  0.00           H  
ATOM   2551  N   MET B 156      16.754 -11.560   0.775  1.00  0.00           N  
ATOM   2552  CA  MET B 156      15.309 -11.662   0.507  1.00  0.00           C  
ATOM   2553  C   MET B 156      14.920 -12.400  -0.799  1.00  0.00           C  
ATOM   2554  O   MET B 156      15.677 -12.463  -1.775  1.00  0.00           O  
ATOM   2555  CB  MET B 156      14.693 -10.261   0.532  1.00  0.00           C  
ATOM   2556  CG  MET B 156      14.801  -9.552   1.873  1.00  0.00           C  
ATOM   2557  SD  MET B 156      14.696  -7.863   1.708  1.00  0.00           S  
ATOM   2558  CE  MET B 156      16.396  -7.647   1.306  1.00  0.00           C  
ATOM   2559  H   MET B 156      17.422 -11.381   0.035  1.00  0.00           H  
ATOM   2560  HA  MET B 156      14.869 -12.228   1.325  1.00  0.00           H  
ATOM   2561 1HB  MET B 156      15.160  -9.639  -0.217  1.00  0.00           H  
ATOM   2562 2HB  MET B 156      13.634 -10.332   0.284  1.00  0.00           H  
ATOM   2563 1HG  MET B 156      13.982  -9.889   2.505  1.00  0.00           H  
ATOM   2564 2HG  MET B 156      15.709  -9.754   2.375  1.00  0.00           H  
ATOM   2565 1HE  MET B 156      16.603  -6.607   1.121  1.00  0.00           H  
ATOM   2566 2HE  MET B 156      17.010  -8.008   2.126  1.00  0.00           H  
ATOM   2567 3HE  MET B 156      16.618  -8.213   0.426  1.00  0.00           H  
ATOM   2568  N   LYS B 157      13.705 -12.956  -0.790  1.00  0.00           N  
ATOM   2569  CA  LYS B 157      13.096 -13.579  -1.970  1.00  0.00           C  
ATOM   2570  C   LYS B 157      11.757 -12.912  -2.271  1.00  0.00           C  
ATOM   2571  O   LYS B 157      10.963 -12.636  -1.355  1.00  0.00           O  
ATOM   2572  CB  LYS B 157      12.820 -15.081  -1.743  1.00  0.00           C  
ATOM   2573  CG  LYS B 157      13.998 -16.008  -1.437  1.00  0.00           C  
ATOM   2574  CD  LYS B 157      14.875 -16.208  -2.664  1.00  0.00           C  
ATOM   2575  CE  LYS B 157      15.932 -17.225  -2.449  1.00  0.00           C  
ATOM   2576  NZ  LYS B 157      16.796 -17.326  -3.567  1.00  0.00           N  
ATOM   2577  H   LYS B 157      13.176 -12.912   0.086  1.00  0.00           H  
ATOM   2578  HA  LYS B 157      13.752 -13.442  -2.829  1.00  0.00           H  
ATOM   2579 1HB  LYS B 157      12.134 -15.187  -0.909  1.00  0.00           H  
ATOM   2580 2HB  LYS B 157      12.315 -15.483  -2.615  1.00  0.00           H  
ATOM   2581 1HG  LYS B 157      14.598 -15.593  -0.630  1.00  0.00           H  
ATOM   2582 2HG  LYS B 157      13.607 -16.982  -1.115  1.00  0.00           H  
ATOM   2583 1HD  LYS B 157      14.271 -16.516  -3.520  1.00  0.00           H  
ATOM   2584 2HD  LYS B 157      15.355 -15.268  -2.903  1.00  0.00           H  
ATOM   2585 1HE  LYS B 157      16.512 -16.948  -1.588  1.00  0.00           H  
ATOM   2586 2HE  LYS B 157      15.476 -18.186  -2.282  1.00  0.00           H  
ATOM   2587 1HZ  LYS B 157      17.520 -18.016  -3.364  1.00  0.00           H  
ATOM   2588 2HZ  LYS B 157      16.270 -17.617  -4.405  1.00  0.00           H  
ATOM   2589 3HZ  LYS B 157      17.251 -16.437  -3.723  1.00  0.00           H  
ATOM   2590  N   MET B 158      11.454 -12.723  -3.558  1.00  0.00           N  
ATOM   2591  CA  MET B 158      10.153 -12.155  -3.931  1.00  0.00           C  
ATOM   2592  C   MET B 158       9.673 -12.597  -5.277  1.00  0.00           C  
ATOM   2593  O   MET B 158      10.480 -12.895  -6.153  1.00  0.00           O  
ATOM   2594  CB  MET B 158      10.265 -10.652  -3.921  1.00  0.00           C  
ATOM   2595  CG  MET B 158      11.211 -10.106  -4.955  1.00  0.00           C  
ATOM   2596  SD  MET B 158      11.783  -8.397  -4.569  1.00  0.00           S  
ATOM   2597  CE  MET B 158      13.061  -8.862  -3.342  1.00  0.00           C  
ATOM   2598  H   MET B 158      12.166 -12.924  -4.262  1.00  0.00           H  
ATOM   2599  HA  MET B 158       9.414 -12.464  -3.199  1.00  0.00           H  
ATOM   2600 1HB  MET B 158       9.280 -10.205  -4.083  1.00  0.00           H  
ATOM   2601 2HB  MET B 158      10.620 -10.332  -2.972  1.00  0.00           H  
ATOM   2602 1HG  MET B 158      12.081 -10.768  -5.009  1.00  0.00           H  
ATOM   2603 2HG  MET B 158      10.718 -10.098  -5.932  1.00  0.00           H  
ATOM   2604 1HE  MET B 158      13.559  -7.983  -2.967  1.00  0.00           H  
ATOM   2605 2HE  MET B 158      12.607  -9.397  -2.515  1.00  0.00           H  
ATOM   2606 3HE  MET B 158      13.802  -9.513  -3.816  1.00  0.00           H  
ATOM   2607  N   ARG B 159       8.363 -12.566  -5.490  1.00  0.00           N  
ATOM   2608  CA  ARG B 159       7.890 -12.881  -6.818  1.00  0.00           C  
ATOM   2609  C   ARG B 159       8.468 -11.916  -7.824  1.00  0.00           C  
ATOM   2610  O   ARG B 159       8.429 -10.711  -7.614  1.00  0.00           O  
ATOM   2611  CB  ARG B 159       6.381 -12.770  -6.958  1.00  0.00           C  
ATOM   2612  CG  ARG B 159       5.512 -13.827  -6.295  1.00  0.00           C  
ATOM   2613  CD  ARG B 159       4.081 -13.632  -6.748  1.00  0.00           C  
ATOM   2614  NE  ARG B 159       3.161 -14.644  -6.251  1.00  0.00           N  
ATOM   2615  CZ  ARG B 159       1.847 -14.689  -6.577  1.00  0.00           C  
ATOM   2616  NH1 ARG B 159       1.350 -13.795  -7.420  1.00  0.00           N  
ATOM   2617  NH2 ARG B 159       1.060 -15.621  -6.056  1.00  0.00           N  
ATOM   2618  H   ARG B 159       7.717 -12.328  -4.747  1.00  0.00           H  
ATOM   2619  HA  ARG B 159       8.207 -13.892  -7.078  1.00  0.00           H  
ATOM   2620 1HB  ARG B 159       6.070 -11.812  -6.534  1.00  0.00           H  
ATOM   2621 2HB  ARG B 159       6.127 -12.754  -8.019  1.00  0.00           H  
ATOM   2622 1HG  ARG B 159       5.855 -14.834  -6.547  1.00  0.00           H  
ATOM   2623 2HG  ARG B 159       5.534 -13.681  -5.217  1.00  0.00           H  
ATOM   2624 1HD  ARG B 159       3.736 -12.658  -6.396  1.00  0.00           H  
ATOM   2625 2HD  ARG B 159       4.049 -13.651  -7.840  1.00  0.00           H  
ATOM   2626  HE  ARG B 159       3.517 -15.339  -5.606  1.00  0.00           H  
ATOM   2627 1HH1 ARG B 159       1.949 -13.084  -7.818  1.00  0.00           H  
ATOM   2628 2HH1 ARG B 159       0.371 -13.822  -7.664  1.00  0.00           H  
ATOM   2629 1HH2 ARG B 159       1.440 -16.303  -5.412  1.00  0.00           H  
ATOM   2630 2HH2 ARG B 159       0.083 -15.650  -6.298  1.00  0.00           H  
ATOM   2631  N   GLN B 160       8.957 -12.426  -8.940  1.00  0.00           N  
ATOM   2632  CA  GLN B 160       9.481 -11.572  -9.989  1.00  0.00           C  
ATOM   2633  C   GLN B 160       8.406 -10.681 -10.586  1.00  0.00           C  
ATOM   2634  O   GLN B 160       8.660  -9.521 -10.893  1.00  0.00           O  
ATOM   2635  CB  GLN B 160      10.114 -12.418 -11.083  1.00  0.00           C  
ATOM   2636  CG  GLN B 160      10.780 -11.629 -12.189  1.00  0.00           C  
ATOM   2637  CD  GLN B 160      11.423 -12.566 -13.197  1.00  0.00           C  
ATOM   2638  OE1 GLN B 160      10.804 -13.574 -13.571  1.00  0.00           O  
ATOM   2639  NE2 GLN B 160      12.642 -12.248 -13.651  1.00  0.00           N  
ATOM   2640  H   GLN B 160       9.013 -13.438  -9.057  1.00  0.00           H  
ATOM   2641  HA  GLN B 160      10.247 -10.930  -9.552  1.00  0.00           H  
ATOM   2642 1HB  GLN B 160      10.868 -13.067 -10.642  1.00  0.00           H  
ATOM   2643 2HB  GLN B 160       9.353 -13.064 -11.529  1.00  0.00           H  
ATOM   2644 1HG  GLN B 160      10.031 -11.023 -12.695  1.00  0.00           H  
ATOM   2645 2HG  GLN B 160      11.553 -10.989 -11.762  1.00  0.00           H  
ATOM   2646 1HE2 GLN B 160      13.102 -12.833 -14.321  1.00  0.00           H  
ATOM   2647 2HE2 GLN B 160      13.100 -11.419 -13.329  1.00  0.00           H  
ATOM   2648  N   GLN B 161       7.195 -11.230 -10.765  1.00  0.00           N  
ATOM   2649  CA  GLN B 161       6.106 -10.459 -11.383  1.00  0.00           C  
ATOM   2650  C   GLN B 161       5.690  -9.275 -10.512  1.00  0.00           C  
ATOM   2651  O   GLN B 161       5.402  -8.172 -10.993  1.00  0.00           O  
ATOM   2652  CB  GLN B 161       4.913 -11.383 -11.641  1.00  0.00           C  
ATOM   2653  CG  GLN B 161       5.188 -12.425 -12.702  1.00  0.00           C  
ATOM   2654  CD  GLN B 161       5.464 -11.754 -14.083  1.00  0.00           C  
ATOM   2655  OE1 GLN B 161       4.698 -10.886 -14.519  1.00  0.00           O  
ATOM   2656  NE2 GLN B 161       6.555 -12.157 -14.754  1.00  0.00           N  
ATOM   2657  H   GLN B 161       7.045 -12.186 -10.486  1.00  0.00           H  
ATOM   2658  HA  GLN B 161       6.458 -10.068 -12.337  1.00  0.00           H  
ATOM   2659 1HB  GLN B 161       4.643 -11.900 -10.718  1.00  0.00           H  
ATOM   2660 2HB  GLN B 161       4.049 -10.788 -11.951  1.00  0.00           H  
ATOM   2661 1HG  GLN B 161       6.069 -13.002 -12.407  1.00  0.00           H  
ATOM   2662 2HG  GLN B 161       4.320 -13.081 -12.796  1.00  0.00           H  
ATOM   2663 1HE2 GLN B 161       6.776 -11.755 -15.646  1.00  0.00           H  
ATOM   2664 2HE2 GLN B 161       7.152 -12.865 -14.371  1.00  0.00           H  
ATOM   2665  N   ALA B 162       5.718  -9.520  -9.221  1.00  0.00           N  
ATOM   2666  CA  ALA B 162       5.423  -8.548  -8.199  1.00  0.00           C  
ATOM   2667  C   ALA B 162       4.241  -7.635  -8.538  1.00  0.00           C  
ATOM   2668  O   ALA B 162       3.159  -8.085  -8.928  1.00  0.00           O  
ATOM   2669  CB  ALA B 162       6.673  -7.737  -7.977  1.00  0.00           C  
ATOM   2670  H   ALA B 162       5.988 -10.445  -8.931  1.00  0.00           H  
ATOM   2671  HA  ALA B 162       5.183  -9.096  -7.284  1.00  0.00           H  
ATOM   2672 1HB  ALA B 162       6.513  -7.052  -7.164  1.00  0.00           H  
ATOM   2673 2HB  ALA B 162       7.494  -8.397  -7.718  1.00  0.00           H  
ATOM   2674 3HB  ALA B 162       6.928  -7.190  -8.895  1.00  0.00           H  
ATOM   2675  N   SER B 163       4.399  -6.341  -8.274  1.00  0.00           N  
ATOM   2676  CA  SER B 163       3.457  -5.339  -8.715  1.00  0.00           C  
ATOM   2677  C   SER B 163       4.333  -4.113  -8.941  1.00  0.00           C  
ATOM   2678  O   SER B 163       4.215  -3.346  -9.906  1.00  0.00           O  
ATOM   2679  CB  SER B 163       2.386  -5.169  -7.696  1.00  0.00           C  
ATOM   2680  OG  SER B 163       2.912  -4.752  -6.492  1.00  0.00           O  
ATOM   2681  H   SER B 163       5.278  -5.999  -7.885  1.00  0.00           H  
ATOM   2682  HA  SER B 163       3.011  -5.649  -9.658  1.00  0.00           H  
ATOM   2683 1HB  SER B 163       1.692  -4.453  -8.063  1.00  0.00           H  
ATOM   2684 2HB  SER B 163       1.853  -6.110  -7.565  1.00  0.00           H  
ATOM   2685  HG  SER B 163       2.220  -4.904  -5.860  1.00  0.00           H  
ATOM   2686  N   PHE B 164       5.295  -4.048  -8.041  1.00  0.00           N  
ATOM   2687  CA  PHE B 164       6.345  -3.041  -7.906  1.00  0.00           C  
ATOM   2688  C   PHE B 164       7.642  -3.802  -7.868  1.00  0.00           C  
ATOM   2689  O   PHE B 164       7.597  -4.977  -7.565  1.00  0.00           O  
ATOM   2690  CB  PHE B 164       6.209  -2.196  -6.623  1.00  0.00           C  
ATOM   2691  CG  PHE B 164       5.017  -1.323  -6.543  1.00  0.00           C  
ATOM   2692  CD1 PHE B 164       3.837  -1.760  -6.011  1.00  0.00           C  
ATOM   2693  CD2 PHE B 164       5.103  -0.022  -7.019  1.00  0.00           C  
ATOM   2694  CE1 PHE B 164       2.750  -0.925  -5.963  1.00  0.00           C  
ATOM   2695  CE2 PHE B 164       4.022   0.804  -6.979  1.00  0.00           C  
ATOM   2696  CZ  PHE B 164       2.844   0.350  -6.452  1.00  0.00           C  
ATOM   2697  H   PHE B 164       5.270  -4.786  -7.350  1.00  0.00           H  
ATOM   2698  HA  PHE B 164       6.339  -2.394  -8.781  1.00  0.00           H  
ATOM   2699 1HB  PHE B 164       6.198  -2.864  -5.755  1.00  0.00           H  
ATOM   2700 2HB  PHE B 164       7.072  -1.578  -6.536  1.00  0.00           H  
ATOM   2701  HD1 PHE B 164       3.772  -2.774  -5.634  1.00  0.00           H  
ATOM   2702  HD2 PHE B 164       6.045   0.335  -7.438  1.00  0.00           H  
ATOM   2703  HE1 PHE B 164       1.806  -1.274  -5.544  1.00  0.00           H  
ATOM   2704  HE2 PHE B 164       4.092   1.824  -7.360  1.00  0.00           H  
ATOM   2705  HZ  PHE B 164       1.979   1.001  -6.416  1.00  0.00           H  
ATOM   2706  N   LEU B 165       8.766  -3.206  -8.214  1.00  0.00           N  
ATOM   2707  CA  LEU B 165       9.979  -3.998  -8.100  1.00  0.00           C  
ATOM   2708  C   LEU B 165      11.122  -3.054  -7.599  1.00  0.00           C  
ATOM   2709  O   LEU B 165      11.274  -1.951  -8.108  1.00  0.00           O  
ATOM   2710  CB  LEU B 165      10.192  -4.661  -9.469  1.00  0.00           C  
ATOM   2711  CG  LEU B 165      11.303  -5.561  -9.617  1.00  0.00           C  
ATOM   2712  CD1 LEU B 165      10.980  -6.810  -8.840  1.00  0.00           C  
ATOM   2713  CD2 LEU B 165      11.469  -5.916 -11.068  1.00  0.00           C  
ATOM   2714  H   LEU B 165       8.751  -2.240  -8.537  1.00  0.00           H  
ATOM   2715  HA  LEU B 165       9.786  -4.780  -7.387  1.00  0.00           H  
ATOM   2716 1HB  LEU B 165       9.295  -5.233  -9.713  1.00  0.00           H  
ATOM   2717 2HB  LEU B 165      10.303  -3.880 -10.214  1.00  0.00           H  
ATOM   2718  HG  LEU B 165      12.204  -5.114  -9.231  1.00  0.00           H  
ATOM   2719 1HD1 LEU B 165      11.791  -7.511  -8.940  1.00  0.00           H  
ATOM   2720 2HD1 LEU B 165      10.821  -6.598  -7.809  1.00  0.00           H  
ATOM   2721 3HD1 LEU B 165      10.065  -7.252  -9.247  1.00  0.00           H  
ATOM   2722 1HD2 LEU B 165      12.289  -6.620 -11.178  1.00  0.00           H  
ATOM   2723 2HD2 LEU B 165      10.547  -6.374 -11.432  1.00  0.00           H  
ATOM   2724 3HD2 LEU B 165      11.679  -5.021 -11.643  1.00  0.00           H  
ATOM   2725  N   PRO B 166      11.931  -3.435  -6.591  1.00  0.00           N  
ATOM   2726  CA  PRO B 166      12.845  -2.565  -5.850  1.00  0.00           C  
ATOM   2727  C   PRO B 166      13.923  -1.822  -6.567  1.00  0.00           C  
ATOM   2728  O   PRO B 166      14.417  -0.811  -6.068  1.00  0.00           O  
ATOM   2729  CB  PRO B 166      13.595  -3.560  -4.976  1.00  0.00           C  
ATOM   2730  CG  PRO B 166      12.672  -4.626  -4.718  1.00  0.00           C  
ATOM   2731  CD  PRO B 166      11.924  -4.805  -6.006  1.00  0.00           C  
ATOM   2732  HA  PRO B 166      12.270  -1.874  -5.225  1.00  0.00           H  
ATOM   2733 1HB  PRO B 166      14.479  -3.910  -5.503  1.00  0.00           H  
ATOM   2734 2HB  PRO B 166      13.954  -3.056  -4.081  1.00  0.00           H  
ATOM   2735 1HG  PRO B 166      13.229  -5.522  -4.414  1.00  0.00           H  
ATOM   2736 2HG  PRO B 166      12.033  -4.354  -3.866  1.00  0.00           H  
ATOM   2737 1HD  PRO B 166      12.503  -5.431  -6.691  1.00  0.00           H  
ATOM   2738 2HD  PRO B 166      10.999  -5.238  -5.745  1.00  0.00           H  
ATOM   2739  N   ALA B 167      14.345  -2.323  -7.694  1.00  0.00           N  
ATOM   2740  CA  ALA B 167      15.500  -1.735  -8.368  1.00  0.00           C  
ATOM   2741  C   ALA B 167      16.613  -1.288  -7.347  1.00  0.00           C  
ATOM   2742  O   ALA B 167      17.260  -0.251  -7.528  1.00  0.00           O  
ATOM   2743  CB  ALA B 167      15.034  -0.577  -9.203  1.00  0.00           C  
ATOM   2744  H   ALA B 167      13.888  -3.127  -8.096  1.00  0.00           H  
ATOM   2745  HA  ALA B 167      15.930  -2.483  -9.026  1.00  0.00           H  
ATOM   2746 1HB  ALA B 167      15.876  -0.150  -9.742  1.00  0.00           H  
ATOM   2747 2HB  ALA B 167      14.288  -0.936  -9.907  1.00  0.00           H  
ATOM   2748 3HB  ALA B 167      14.591   0.187  -8.560  1.00  0.00           H  
ATOM   2749  N   THR B 168      16.849  -2.167  -6.341  1.00  0.00           N  
ATOM   2750  CA  THR B 168      17.948  -2.272  -5.372  1.00  0.00           C  
ATOM   2751  C   THR B 168      17.606  -3.378  -4.351  1.00  0.00           C  
ATOM   2752  O   THR B 168      16.539  -3.318  -3.724  1.00  0.00           O  
ATOM   2753  CB  THR B 168      18.207  -0.967  -4.630  1.00  0.00           C  
ATOM   2754  OG1 THR B 168      19.383  -1.158  -3.813  1.00  0.00           O  
ATOM   2755  CG2 THR B 168      16.954  -0.526  -3.760  1.00  0.00           C  
ATOM   2756  H   THR B 168      16.176  -2.909  -6.292  1.00  0.00           H  
ATOM   2757  HA  THR B 168      18.860  -2.558  -5.895  1.00  0.00           H  
ATOM   2758  HB  THR B 168      18.419  -0.180  -5.346  1.00  0.00           H  
ATOM   2759  HG1 THR B 168      19.158  -1.659  -3.021  1.00  0.00           H  
ATOM   2760 1HG2 THR B 168      17.173   0.405  -3.239  1.00  0.00           H  
ATOM   2761 2HG2 THR B 168      16.094  -0.373  -4.392  1.00  0.00           H  
ATOM   2762 3HG2 THR B 168      16.729  -1.287  -3.045  1.00  0.00           H  
ATOM   2763  N   LEU B 169      18.514  -4.312  -4.062  1.00  0.00           N  
ATOM   2764  CA  LEU B 169      18.106  -5.347  -3.101  1.00  0.00           C  
ATOM   2765  C   LEU B 169      18.330  -4.863  -1.684  1.00  0.00           C  
ATOM   2766  O   LEU B 169      17.425  -4.956  -0.853  1.00  0.00           O  
ATOM   2767  CB  LEU B 169      18.791  -6.691  -3.344  1.00  0.00           C  
ATOM   2768  CG  LEU B 169      18.392  -7.797  -2.324  1.00  0.00           C  
ATOM   2769  CD1 LEU B 169      16.946  -8.063  -2.489  1.00  0.00           C  
ATOM   2770  CD2 LEU B 169      19.191  -9.093  -2.576  1.00  0.00           C  
ATOM   2771  H   LEU B 169      19.412  -4.339  -4.524  1.00  0.00           H  
ATOM   2772  HA  LEU B 169      17.039  -5.527  -3.225  1.00  0.00           H  
ATOM   2773 1HB  LEU B 169      18.530  -7.048  -4.341  1.00  0.00           H  
ATOM   2774 2HB  LEU B 169      19.870  -6.551  -3.289  1.00  0.00           H  
ATOM   2775  HG  LEU B 169      18.571  -7.453  -1.303  1.00  0.00           H  
ATOM   2776 1HD1 LEU B 169      16.638  -8.837  -1.802  1.00  0.00           H  
ATOM   2777 2HD1 LEU B 169      16.381  -7.149  -2.297  1.00  0.00           H  
ATOM   2778 3HD1 LEU B 169      16.764  -8.399  -3.506  1.00  0.00           H  
ATOM   2779 1HD2 LEU B 169      18.879  -9.857  -1.865  1.00  0.00           H  
ATOM   2780 2HD2 LEU B 169      18.999  -9.436  -3.587  1.00  0.00           H  
ATOM   2781 3HD2 LEU B 169      20.250  -8.901  -2.457  1.00  0.00           H  
ATOM   2782  N   THR B 170      19.520  -4.336  -1.422  1.00  0.00           N  
ATOM   2783  CA  THR B 170      19.835  -3.759  -0.119  1.00  0.00           C  
ATOM   2784  C   THR B 170      20.364  -2.353  -0.390  1.00  0.00           C  
ATOM   2785  O   THR B 170      20.851  -2.086  -1.490  1.00  0.00           O  
ATOM   2786  CB  THR B 170      20.908  -4.567   0.676  1.00  0.00           C  
ATOM   2787  OG1 THR B 170      22.131  -4.538  -0.043  1.00  0.00           O  
ATOM   2788  CG2 THR B 170      20.508  -6.024   0.923  1.00  0.00           C  
ATOM   2789  H   THR B 170      20.216  -4.313  -2.151  1.00  0.00           H  
ATOM   2790  HA  THR B 170      18.930  -3.681   0.474  1.00  0.00           H  
ATOM   2791  HB  THR B 170      21.059  -4.082   1.641  1.00  0.00           H  
ATOM   2792  HG1 THR B 170      22.527  -3.656   0.034  1.00  0.00           H  
ATOM   2793 1HG2 THR B 170      21.296  -6.529   1.487  1.00  0.00           H  
ATOM   2794 2HG2 THR B 170      19.603  -6.067   1.478  1.00  0.00           H  
ATOM   2795 3HG2 THR B 170      20.365  -6.527  -0.022  1.00  0.00           H  
ATOM   2796  N   MET B 171      20.320  -1.476   0.606  1.00  0.00           N  
ATOM   2797  CA  MET B 171      20.912  -0.146   0.468  1.00  0.00           C  
ATOM   2798  C   MET B 171      21.629   0.181   1.768  1.00  0.00           C  
ATOM   2799  O   MET B 171      21.019   0.064   2.836  1.00  0.00           O  
ATOM   2800  CB  MET B 171      19.811   0.854   0.112  1.00  0.00           C  
ATOM   2801  CG  MET B 171      20.244   2.277  -0.088  1.00  0.00           C  
ATOM   2802  SD  MET B 171      18.858   3.284  -0.731  1.00  0.00           S  
ATOM   2803  CE  MET B 171      17.868   3.576   0.740  1.00  0.00           C  
ATOM   2804  H   MET B 171      19.846  -1.745   1.465  1.00  0.00           H  
ATOM   2805  HA  MET B 171      21.656  -0.162  -0.328  1.00  0.00           H  
ATOM   2806 1HB  MET B 171      19.323   0.536  -0.807  1.00  0.00           H  
ATOM   2807 2HB  MET B 171      19.058   0.849   0.900  1.00  0.00           H  
ATOM   2808 1HG  MET B 171      20.583   2.701   0.857  1.00  0.00           H  
ATOM   2809 2HG  MET B 171      21.069   2.322  -0.800  1.00  0.00           H  
ATOM   2810 1HE  MET B 171      17.010   4.193   0.485  1.00  0.00           H  
ATOM   2811 2HE  MET B 171      17.536   2.624   1.141  1.00  0.00           H  
ATOM   2812 3HE  MET B 171      18.470   4.087   1.487  1.00  0.00           H  
ATOM   2813  N   THR B 172      22.913   0.580   1.676  1.00  0.00           N  
ATOM   2814  CA  THR B 172      23.725   0.793   2.877  1.00  0.00           C  
ATOM   2815  C   THR B 172      24.123   2.254   3.051  1.00  0.00           C  
ATOM   2816  O   THR B 172      24.783   2.818   2.170  1.00  0.00           O  
ATOM   2817  CB  THR B 172      25.012  -0.061   2.796  1.00  0.00           C  
ATOM   2818  OG1 THR B 172      24.657  -1.451   2.688  1.00  0.00           O  
ATOM   2819  CG2 THR B 172      25.826   0.127   4.074  1.00  0.00           C  
ATOM   2820  H   THR B 172      23.337   0.694   0.764  1.00  0.00           H  
ATOM   2821  HA  THR B 172      23.150   0.500   3.748  1.00  0.00           H  
ATOM   2822  HB  THR B 172      25.606   0.235   1.931  1.00  0.00           H  
ATOM   2823  HG1 THR B 172      25.444  -2.003   2.464  1.00  0.00           H  
ATOM   2824 1HG2 THR B 172      26.716  -0.479   4.009  1.00  0.00           H  
ATOM   2825 2HG2 THR B 172      26.102   1.173   4.186  1.00  0.00           H  
ATOM   2826 3HG2 THR B 172      25.239  -0.181   4.943  1.00  0.00           H  
ATOM   2827  N   VAL B 173      23.697   2.861   4.181  1.00  0.00           N  
ATOM   2828  CA  VAL B 173      23.960   4.280   4.453  1.00  0.00           C  
ATOM   2829  C   VAL B 173      24.534   4.513   5.830  1.00  0.00           C  
ATOM   2830  O   VAL B 173      24.567   3.611   6.676  1.00  0.00           O  
ATOM   2831  CB  VAL B 173      22.706   5.125   4.303  1.00  0.00           C  
ATOM   2832  CG1 VAL B 173      22.222   4.941   2.854  1.00  0.00           C  
ATOM   2833  CG2 VAL B 173      21.715   4.792   5.373  1.00  0.00           C  
ATOM   2834  H   VAL B 173      23.161   2.305   4.850  1.00  0.00           H  
ATOM   2835  HA  VAL B 173      24.690   4.642   3.728  1.00  0.00           H  
ATOM   2836  HB  VAL B 173      22.975   6.167   4.408  1.00  0.00           H  
ATOM   2837 1HG1 VAL B 173      21.407   5.527   2.653  1.00  0.00           H  
ATOM   2838 2HG1 VAL B 173      23.027   5.225   2.174  1.00  0.00           H  
ATOM   2839 3HG1 VAL B 173      21.947   3.905   2.681  1.00  0.00           H  
ATOM   2840 1HG2 VAL B 173      20.835   5.409   5.268  1.00  0.00           H  
ATOM   2841 2HG2 VAL B 173      21.439   3.742   5.288  1.00  0.00           H  
ATOM   2842 3HG2 VAL B 173      22.170   4.974   6.344  1.00  0.00           H  
ATOM   2843  N   ASP B 174      25.004   5.725   6.025  1.00  0.00           N  
ATOM   2844  CA  ASP B 174      25.606   6.144   7.266  1.00  0.00           C  
ATOM   2845  C   ASP B 174      24.565   6.832   8.144  1.00  0.00           C  
ATOM   2846  O   ASP B 174      23.526   7.289   7.645  1.00  0.00           O  
ATOM   2847  CB  ASP B 174      26.773   7.063   6.908  1.00  0.00           C  
ATOM   2848  CG  ASP B 174      27.953   6.266   6.196  1.00  0.00           C  
ATOM   2849  OD1 ASP B 174      28.318   5.236   6.714  1.00  0.00           O  
ATOM   2850  OD2 ASP B 174      28.423   6.660   5.146  1.00  0.00           O  
ATOM   2851  H   ASP B 174      24.929   6.431   5.276  1.00  0.00           H  
ATOM   2852  HA  ASP B 174      25.976   5.271   7.797  1.00  0.00           H  
ATOM   2853 1HB  ASP B 174      26.426   7.860   6.239  1.00  0.00           H  
ATOM   2854 2HB  ASP B 174      27.149   7.539   7.813  1.00  0.00           H  
ATOM   2855  N   LYS B 175      24.818   6.907   9.454  1.00  0.00           N  
ATOM   2856  CA  LYS B 175      23.892   7.619  10.337  1.00  0.00           C  
ATOM   2857  C   LYS B 175      23.783   9.075   9.921  1.00  0.00           C  
ATOM   2858  O   LYS B 175      24.790   9.729   9.672  1.00  0.00           O  
ATOM   2859  CB  LYS B 175      24.340   7.532  11.785  1.00  0.00           C  
ATOM   2860  CG  LYS B 175      23.375   8.166  12.789  1.00  0.00           C  
ATOM   2861  CD  LYS B 175      23.868   7.996  14.251  1.00  0.00           C  
ATOM   2862  CE  LYS B 175      22.876   8.593  15.237  1.00  0.00           C  
ATOM   2863  NZ  LYS B 175      23.353   8.523  16.608  1.00  0.00           N  
ATOM   2864  H   LYS B 175      25.676   6.501   9.844  1.00  0.00           H  
ATOM   2865  HA  LYS B 175      22.903   7.168  10.253  1.00  0.00           H  
ATOM   2866 1HB  LYS B 175      24.467   6.479  12.053  1.00  0.00           H  
ATOM   2867 2HB  LYS B 175      25.309   8.013  11.891  1.00  0.00           H  
ATOM   2868 1HG  LYS B 175      23.287   9.231  12.579  1.00  0.00           H  
ATOM   2869 2HG  LYS B 175      22.388   7.715  12.673  1.00  0.00           H  
ATOM   2870 1HD  LYS B 175      23.985   6.932  14.472  1.00  0.00           H  
ATOM   2871 2HD  LYS B 175      24.835   8.477  14.373  1.00  0.00           H  
ATOM   2872 1HE  LYS B 175      22.681   9.633  14.980  1.00  0.00           H  
ATOM   2873 2HE  LYS B 175      21.956   8.033  15.176  1.00  0.00           H  
ATOM   2874 1HZ  LYS B 175      22.658   8.916  17.229  1.00  0.00           H  
ATOM   2875 2HZ  LYS B 175      23.517   7.557  16.850  1.00  0.00           H  
ATOM   2876 3HZ  LYS B 175      24.214   9.041  16.689  1.00  0.00           H  
ATOM   2877  N   GLY B 176      22.566   9.589   9.818  1.00  0.00           N  
ATOM   2878  CA  GLY B 176      22.367  10.988   9.470  1.00  0.00           C  
ATOM   2879  C   GLY B 176      22.190  11.266   7.979  1.00  0.00           C  
ATOM   2880  O   GLY B 176      21.845  12.390   7.605  1.00  0.00           O  
ATOM   2881  H   GLY B 176      21.754   9.005   9.994  1.00  0.00           H  
ATOM   2882 1HA  GLY B 176      21.492  11.353  10.007  1.00  0.00           H  
ATOM   2883 2HA  GLY B 176      23.214  11.564   9.842  1.00  0.00           H  
ATOM   2884  N   ASP B 177      22.439  10.276   7.118  1.00  0.00           N  
ATOM   2885  CA  ASP B 177      22.240  10.465   5.672  1.00  0.00           C  
ATOM   2886  C   ASP B 177      20.756  10.670   5.311  1.00  0.00           C  
ATOM   2887  O   ASP B 177      19.875  10.060   5.913  1.00  0.00           O  
ATOM   2888  CB  ASP B 177      22.730   9.241   4.869  1.00  0.00           C  
ATOM   2889  CG  ASP B 177      24.222   9.101   4.736  1.00  0.00           C  
ATOM   2890  OD1 ASP B 177      24.930  10.022   5.099  1.00  0.00           O  
ATOM   2891  OD2 ASP B 177      24.659   8.049   4.246  1.00  0.00           O  
ATOM   2892  H   ASP B 177      22.762   9.368   7.460  1.00  0.00           H  
ATOM   2893  HA  ASP B 177      22.799  11.346   5.359  1.00  0.00           H  
ATOM   2894 1HB  ASP B 177      22.359   8.337   5.355  1.00  0.00           H  
ATOM   2895 2HB  ASP B 177      22.297   9.273   3.865  1.00  0.00           H  
ATOM   2896  N   ASN B 178      20.450  11.476   4.299  1.00  0.00           N  
ATOM   2897  CA  ASN B 178      19.047  11.524   3.855  1.00  0.00           C  
ATOM   2898  C   ASN B 178      18.930  10.430   2.790  1.00  0.00           C  
ATOM   2899  O   ASN B 178      19.804  10.347   1.921  1.00  0.00           O  
ATOM   2900  CB  ASN B 178      18.631  12.896   3.302  1.00  0.00           C  
ATOM   2901  CG  ASN B 178      18.622  14.158   4.316  1.00  0.00           C  
ATOM   2902  OD1 ASN B 178      18.307  14.105   5.512  1.00  0.00           O  
ATOM   2903  ND2 ASN B 178      18.998  15.302   3.773  1.00  0.00           N  
ATOM   2904  H   ASN B 178      21.167  12.008   3.826  1.00  0.00           H  
ATOM   2905  HA  ASN B 178      18.379  11.249   4.675  1.00  0.00           H  
ATOM   2906 1HB  ASN B 178      19.280  13.144   2.461  1.00  0.00           H  
ATOM   2907 2HB  ASN B 178      17.631  12.800   2.906  1.00  0.00           H  
ATOM   2908 1HD2 ASN B 178      19.018  16.148   4.317  1.00  0.00           H  
ATOM   2909 2HD2 ASN B 178      19.257  15.337   2.804  1.00  0.00           H  
ATOM   2910  N   VAL B 179      17.905   9.572   2.857  1.00  0.00           N  
ATOM   2911  CA  VAL B 179      17.835   8.512   1.839  1.00  0.00           C  
ATOM   2912  C   VAL B 179      16.487   8.444   1.158  1.00  0.00           C  
ATOM   2913  O   VAL B 179      15.459   8.795   1.744  1.00  0.00           O  
ATOM   2914  CB  VAL B 179      18.077   7.096   2.453  1.00  0.00           C  
ATOM   2915  CG1 VAL B 179      19.362   7.046   3.094  1.00  0.00           C  
ATOM   2916  CG2 VAL B 179      17.053   6.704   3.436  1.00  0.00           C  
ATOM   2917  H   VAL B 179      17.205   9.661   3.599  1.00  0.00           H  
ATOM   2918  HA  VAL B 179      18.592   8.700   1.079  1.00  0.00           H  
ATOM   2919  HB  VAL B 179      18.078   6.383   1.639  1.00  0.00           H  
ATOM   2920 1HG1 VAL B 179      19.493   6.043   3.476  1.00  0.00           H  
ATOM   2921 2HG1 VAL B 179      20.133   7.301   2.368  1.00  0.00           H  
ATOM   2922 3HG1 VAL B 179      19.390   7.758   3.925  1.00  0.00           H  
ATOM   2923 1HG2 VAL B 179      17.276   5.703   3.815  1.00  0.00           H  
ATOM   2924 2HG2 VAL B 179      17.102   7.423   4.244  1.00  0.00           H  
ATOM   2925 3HG2 VAL B 179      16.067   6.708   2.972  1.00  0.00           H  
ATOM   2926  N   ASN B 180      16.488   7.921  -0.065  1.00  0.00           N  
ATOM   2927  CA  ASN B 180      15.247   7.672  -0.781  1.00  0.00           C  
ATOM   2928  C   ASN B 180      15.159   6.203  -1.138  1.00  0.00           C  
ATOM   2929  O   ASN B 180      15.879   5.724  -2.014  1.00  0.00           O  
ATOM   2930  CB  ASN B 180      15.075   8.546  -2.031  1.00  0.00           C  
ATOM   2931  CG  ASN B 180      14.969  10.131  -1.767  1.00  0.00           C  
ATOM   2932  OD1 ASN B 180      14.049  10.575  -1.049  1.00  0.00           O  
ATOM   2933  ND2 ASN B 180      15.867  10.943  -2.364  1.00  0.00           N  
ATOM   2934  H   ASN B 180      17.367   7.671  -0.495  1.00  0.00           H  
ATOM   2935  HA  ASN B 180      14.408   7.877  -0.116  1.00  0.00           H  
ATOM   2936 1HB  ASN B 180      15.897   8.354  -2.715  1.00  0.00           H  
ATOM   2937 2HB  ASN B 180      14.164   8.227  -2.540  1.00  0.00           H  
ATOM   2938 1HD2 ASN B 180      15.812  11.937  -2.233  1.00  0.00           H  
ATOM   2939 2HD2 ASN B 180      16.579  10.561  -2.946  1.00  0.00           H  
ATOM   2940  N   ILE B 181      14.286   5.485  -0.427  1.00  0.00           N  
ATOM   2941  CA  ILE B 181      14.062   4.059  -0.635  1.00  0.00           C  
ATOM   2942  C   ILE B 181      13.046   3.968  -1.721  1.00  0.00           C  
ATOM   2943  O   ILE B 181      11.976   4.558  -1.593  1.00  0.00           O  
ATOM   2944  CB  ILE B 181      13.495   3.375   0.602  1.00  0.00           C  
ATOM   2945  CG1 ILE B 181      14.432   3.462   1.740  1.00  0.00           C  
ATOM   2946  CG2 ILE B 181      13.114   1.969   0.316  1.00  0.00           C  
ATOM   2947  CD1 ILE B 181      13.754   3.169   3.030  1.00  0.00           C  
ATOM   2948  H   ILE B 181      13.713   5.967   0.269  1.00  0.00           H  
ATOM   2949  HA  ILE B 181      14.982   3.572  -0.955  1.00  0.00           H  
ATOM   2950  HB  ILE B 181      12.641   3.891   0.884  1.00  0.00           H  
ATOM   2951 1HG1 ILE B 181      15.219   2.742   1.605  1.00  0.00           H  
ATOM   2952 2HG1 ILE B 181      14.870   4.462   1.786  1.00  0.00           H  
ATOM   2953 1HG2 ILE B 181      12.675   1.520   1.208  1.00  0.00           H  
ATOM   2954 2HG2 ILE B 181      12.384   1.943  -0.495  1.00  0.00           H  
ATOM   2955 3HG2 ILE B 181      14.002   1.413   0.026  1.00  0.00           H  
ATOM   2956 1HD1 ILE B 181      14.460   3.225   3.840  1.00  0.00           H  
ATOM   2957 2HD1 ILE B 181      12.952   3.891   3.196  1.00  0.00           H  
ATOM   2958 3HD1 ILE B 181      13.338   2.173   2.988  1.00  0.00           H  
ATOM   2959  N   SER B 182      13.352   3.262  -2.795  1.00  0.00           N  
ATOM   2960  CA  SER B 182      12.435   3.317  -3.918  1.00  0.00           C  
ATOM   2961  C   SER B 182      12.049   1.984  -4.513  1.00  0.00           C  
ATOM   2962  O   SER B 182      12.743   0.983  -4.308  1.00  0.00           O  
ATOM   2963  CB  SER B 182      13.083   4.157  -4.999  1.00  0.00           C  
ATOM   2964  OG  SER B 182      14.232   3.532  -5.472  1.00  0.00           O  
ATOM   2965  H   SER B 182      14.219   2.748  -2.858  1.00  0.00           H  
ATOM   2966  HA  SER B 182      11.525   3.801  -3.589  1.00  0.00           H  
ATOM   2967 1HB  SER B 182      12.378   4.314  -5.811  1.00  0.00           H  
ATOM   2968 2HB  SER B 182      13.352   5.129  -4.598  1.00  0.00           H  
ATOM   2969  HG  SER B 182      13.931   2.838  -6.066  1.00  0.00           H  
ATOM   2970  N   PHE B 183      10.918   2.015  -5.255  1.00  0.00           N  
ATOM   2971  CA  PHE B 183      10.400   0.897  -6.035  1.00  0.00           C  
ATOM   2972  C   PHE B 183       9.899   1.382  -7.419  1.00  0.00           C  
ATOM   2973  O   PHE B 183       9.283   2.442  -7.524  1.00  0.00           O  
ATOM   2974  CB  PHE B 183       9.243   0.289  -5.275  1.00  0.00           C  
ATOM   2975  CG  PHE B 183       9.612  -0.296  -3.925  1.00  0.00           C  
ATOM   2976  CD1 PHE B 183       9.601   0.509  -2.797  1.00  0.00           C  
ATOM   2977  CD2 PHE B 183       9.947  -1.636  -3.777  1.00  0.00           C  
ATOM   2978  CE1 PHE B 183       9.911  -0.004  -1.565  1.00  0.00           C  
ATOM   2979  CE2 PHE B 183      10.255  -2.156  -2.543  1.00  0.00           C  
ATOM   2980  CZ  PHE B 183      10.236  -1.339  -1.435  1.00  0.00           C  
ATOM   2981  H   PHE B 183      10.392   2.889  -5.254  1.00  0.00           H  
ATOM   2982  HA  PHE B 183      11.191   0.160  -6.185  1.00  0.00           H  
ATOM   2983 1HB  PHE B 183       8.462   1.033  -5.129  1.00  0.00           H  
ATOM   2984 2HB  PHE B 183       8.835  -0.500  -5.873  1.00  0.00           H  
ATOM   2985  HD1 PHE B 183       9.339   1.566  -2.901  1.00  0.00           H  
ATOM   2986  HD2 PHE B 183       9.956  -2.275  -4.654  1.00  0.00           H  
ATOM   2987  HE1 PHE B 183       9.898   0.644  -0.687  1.00  0.00           H  
ATOM   2988  HE2 PHE B 183      10.514  -3.214  -2.442  1.00  0.00           H  
ATOM   2989  HZ  PHE B 183      10.474  -1.744  -0.456  1.00  0.00           H  
ATOM   2990  N   LYS B 184      10.100   0.606  -8.480  1.00  0.00           N  
ATOM   2991  CA  LYS B 184       9.544   1.005  -9.788  1.00  0.00           C  
ATOM   2992  C   LYS B 184       8.119   0.495  -9.916  1.00  0.00           C  
ATOM   2993  O   LYS B 184       7.834  -0.628  -9.512  1.00  0.00           O  
ATOM   2994  CB  LYS B 184      10.344   0.405 -10.954  1.00  0.00           C  
ATOM   2995  CG  LYS B 184      11.786   0.889 -11.168  1.00  0.00           C  
ATOM   2996  CD  LYS B 184      12.388   0.211 -12.429  1.00  0.00           C  
ATOM   2997  CE  LYS B 184      13.797   0.681 -12.757  1.00  0.00           C  
ATOM   2998  NZ  LYS B 184      14.329  -0.002 -13.966  1.00  0.00           N  
ATOM   2999  H   LYS B 184      10.619  -0.264  -8.388  1.00  0.00           H  
ATOM   3000  HA  LYS B 184       9.526   2.091  -9.861  1.00  0.00           H  
ATOM   3001 1HB  LYS B 184      10.388  -0.672 -10.822  1.00  0.00           H  
ATOM   3002 2HB  LYS B 184       9.794   0.591 -11.878  1.00  0.00           H  
ATOM   3003 1HG  LYS B 184      11.796   1.959 -11.302  1.00  0.00           H  
ATOM   3004 2HG  LYS B 184      12.388   0.638 -10.298  1.00  0.00           H  
ATOM   3005 1HD  LYS B 184      12.422  -0.866 -12.272  1.00  0.00           H  
ATOM   3006 2HD  LYS B 184      11.745   0.410 -13.287  1.00  0.00           H  
ATOM   3007 1HE  LYS B 184      13.782   1.752 -12.934  1.00  0.00           H  
ATOM   3008 2HE  LYS B 184      14.450   0.476 -11.929  1.00  0.00           H  
ATOM   3009 1HZ  LYS B 184      15.262   0.335 -14.157  1.00  0.00           H  
ATOM   3010 2HZ  LYS B 184      14.357  -0.998 -13.807  1.00  0.00           H  
ATOM   3011 3HZ  LYS B 184      13.731   0.195 -14.758  1.00  0.00           H  
ATOM   3012  N   LYS B 185       7.221   1.262 -10.506  1.00  0.00           N  
ATOM   3013  CA  LYS B 185       5.866   0.742 -10.716  1.00  0.00           C  
ATOM   3014  C   LYS B 185       5.886  -0.119 -11.964  1.00  0.00           C  
ATOM   3015  O   LYS B 185       6.457   0.304 -12.968  1.00  0.00           O  
ATOM   3016  CB  LYS B 185       4.852   1.903 -10.856  1.00  0.00           C  
ATOM   3017  CG  LYS B 185       3.347   1.506 -11.015  1.00  0.00           C  
ATOM   3018  CD  LYS B 185       2.390   2.755 -10.884  1.00  0.00           C  
ATOM   3019  CE  LYS B 185       2.469   3.704 -12.098  1.00  0.00           C  
ATOM   3020  NZ  LYS B 185       1.441   4.820 -12.066  1.00  0.00           N  
ATOM   3021  H   LYS B 185       7.447   2.215 -10.802  1.00  0.00           H  
ATOM   3022  HA  LYS B 185       5.580   0.114  -9.875  1.00  0.00           H  
ATOM   3023 1HB  LYS B 185       4.927   2.557  -9.985  1.00  0.00           H  
ATOM   3024 2HB  LYS B 185       5.122   2.505 -11.724  1.00  0.00           H  
ATOM   3025 1HG  LYS B 185       3.194   1.029 -11.981  1.00  0.00           H  
ATOM   3026 2HG  LYS B 185       3.093   0.789 -10.235  1.00  0.00           H  
ATOM   3027 1HD  LYS B 185       1.361   2.445 -10.730  1.00  0.00           H  
ATOM   3028 2HD  LYS B 185       2.713   3.314 -10.041  1.00  0.00           H  
ATOM   3029 1HE  LYS B 185       3.440   4.144 -12.125  1.00  0.00           H  
ATOM   3030 2HE  LYS B 185       2.324   3.131 -13.000  1.00  0.00           H  
ATOM   3031 1HZ  LYS B 185       1.561   5.391 -12.893  1.00  0.00           H  
ATOM   3032 2HZ  LYS B 185       0.518   4.432 -12.061  1.00  0.00           H  
ATOM   3033 3HZ  LYS B 185       1.529   5.444 -11.235  1.00  0.00           H  
ATOM   3034  N   VAL B 186       5.329  -1.336 -11.916  1.00  0.00           N  
ATOM   3035  CA  VAL B 186       5.325  -2.166 -13.117  1.00  0.00           C  
ATOM   3036  C   VAL B 186       3.911  -2.604 -13.571  1.00  0.00           C  
ATOM   3037  O   VAL B 186       3.425  -2.208 -14.635  1.00  0.00           O  
ATOM   3038  CB  VAL B 186       6.191  -3.393 -12.865  1.00  0.00           C  
ATOM   3039  CG1 VAL B 186       6.199  -4.272 -14.060  1.00  0.00           C  
ATOM   3040  CG2 VAL B 186       7.561  -2.946 -12.496  1.00  0.00           C  
ATOM   3041  H   VAL B 186       4.905  -1.707 -11.063  1.00  0.00           H  
ATOM   3042  HA  VAL B 186       5.779  -1.596 -13.927  1.00  0.00           H  
ATOM   3043  HB  VAL B 186       5.773  -3.974 -12.041  1.00  0.00           H  
ATOM   3044 1HG1 VAL B 186       6.812  -5.146 -13.859  1.00  0.00           H  
ATOM   3045 2HG1 VAL B 186       5.188  -4.586 -14.290  1.00  0.00           H  
ATOM   3046 3HG1 VAL B 186       6.609  -3.721 -14.901  1.00  0.00           H  
ATOM   3047 1HG2 VAL B 186       8.181  -3.814 -12.306  1.00  0.00           H  
ATOM   3048 2HG2 VAL B 186       7.977  -2.364 -13.319  1.00  0.00           H  
ATOM   3049 3HG2 VAL B 186       7.522  -2.331 -11.600  1.00  0.00           H  
ATOM   3050  N   LEU B 187       3.221  -3.406 -12.761  1.00  0.00           N  
ATOM   3051  CA  LEU B 187       1.919  -3.931 -13.195  1.00  0.00           C  
ATOM   3052  C   LEU B 187       0.848  -2.991 -12.738  1.00  0.00           C  
ATOM   3053  O   LEU B 187       0.290  -3.141 -11.657  1.00  0.00           O  
ATOM   3054  CB  LEU B 187       1.641  -5.351 -12.660  1.00  0.00           C  
ATOM   3055  CG  LEU B 187       2.687  -6.421 -13.014  1.00  0.00           C  
ATOM   3056  CD1 LEU B 187       2.330  -7.768 -12.343  1.00  0.00           C  
ATOM   3057  CD2 LEU B 187       2.735  -6.556 -14.526  1.00  0.00           C  
ATOM   3058  H   LEU B 187       3.601  -3.651 -11.850  1.00  0.00           H  
ATOM   3059  HA  LEU B 187       1.898  -3.971 -14.280  1.00  0.00           H  
ATOM   3060 1HB  LEU B 187       1.557  -5.310 -11.577  1.00  0.00           H  
ATOM   3061 2HB  LEU B 187       0.682  -5.683 -13.063  1.00  0.00           H  
ATOM   3062  HG  LEU B 187       3.670  -6.115 -12.638  1.00  0.00           H  
ATOM   3063 1HD1 LEU B 187       3.087  -8.516 -12.600  1.00  0.00           H  
ATOM   3064 2HD1 LEU B 187       2.306  -7.642 -11.261  1.00  0.00           H  
ATOM   3065 3HD1 LEU B 187       1.357  -8.104 -12.691  1.00  0.00           H  
ATOM   3066 1HD2 LEU B 187       3.478  -7.307 -14.801  1.00  0.00           H  
ATOM   3067 2HD2 LEU B 187       1.754  -6.867 -14.889  1.00  0.00           H  
ATOM   3068 3HD2 LEU B 187       3.002  -5.598 -14.973  1.00  0.00           H  
ATOM   3069  N   ILE B 188       0.574  -1.996 -13.549  1.00  0.00           N  
ATOM   3070  CA  ILE B 188      -0.325  -0.930 -13.134  1.00  0.00           C  
ATOM   3071  C   ILE B 188      -1.746  -1.418 -12.836  1.00  0.00           C  
ATOM   3072  O   ILE B 188      -2.390  -2.035 -13.687  1.00  0.00           O  
ATOM   3073  CB  ILE B 188      -0.390   0.101 -14.240  1.00  0.00           C  
ATOM   3074  CG1 ILE B 188       0.936   0.702 -14.371  1.00  0.00           C  
ATOM   3075  CG2 ILE B 188      -1.407   1.137 -13.882  1.00  0.00           C  
ATOM   3076  CD1 ILE B 188       1.100   1.521 -15.595  1.00  0.00           C  
ATOM   3077  H   ILE B 188       1.099  -1.953 -14.424  1.00  0.00           H  
ATOM   3078  HA  ILE B 188       0.080  -0.470 -12.235  1.00  0.00           H  
ATOM   3079  HB  ILE B 188      -0.645  -0.374 -15.184  1.00  0.00           H  
ATOM   3080 1HG1 ILE B 188       1.112   1.316 -13.506  1.00  0.00           H  
ATOM   3081 2HG1 ILE B 188       1.686  -0.090 -14.389  1.00  0.00           H  
ATOM   3082 1HG2 ILE B 188      -1.451   1.893 -14.661  1.00  0.00           H  
ATOM   3083 2HG2 ILE B 188      -2.388   0.673 -13.780  1.00  0.00           H  
ATOM   3084 3HG2 ILE B 188      -1.130   1.603 -12.937  1.00  0.00           H  
ATOM   3085 1HD1 ILE B 188       2.113   1.935 -15.621  1.00  0.00           H  
ATOM   3086 2HD1 ILE B 188       0.942   0.890 -16.472  1.00  0.00           H  
ATOM   3087 3HD1 ILE B 188       0.374   2.332 -15.593  1.00  0.00           H  
ATOM   3088  N   LYS B 189      -2.235  -1.108 -11.628  1.00  0.00           N  
ATOM   3089  CA  LYS B 189      -3.566  -1.504 -11.190  1.00  0.00           C  
ATOM   3090  C   LYS B 189      -4.338  -0.263 -10.778  1.00  0.00           C  
ATOM   3091  O   LYS B 189      -3.757   0.685 -10.250  1.00  0.00           O  
ATOM   3092  CB  LYS B 189      -3.553  -2.422  -9.965  1.00  0.00           C  
ATOM   3093  CG  LYS B 189      -2.930  -3.790 -10.105  1.00  0.00           C  
ATOM   3094  CD  LYS B 189      -3.217  -4.580  -8.809  1.00  0.00           C  
ATOM   3095  CE  LYS B 189      -2.628  -5.983  -8.792  1.00  0.00           C  
ATOM   3096  NZ  LYS B 189      -2.992  -6.722  -7.512  1.00  0.00           N  
ATOM   3097  H   LYS B 189      -1.647  -0.594 -10.986  1.00  0.00           H  
ATOM   3098  HA  LYS B 189      -4.092  -1.984 -12.014  1.00  0.00           H  
ATOM   3099 1HB  LYS B 189      -3.026  -1.917  -9.153  1.00  0.00           H  
ATOM   3100 2HB  LYS B 189      -4.576  -2.569  -9.624  1.00  0.00           H  
ATOM   3101 1HG  LYS B 189      -3.352  -4.305 -10.967  1.00  0.00           H  
ATOM   3102 2HG  LYS B 189      -1.853  -3.687 -10.248  1.00  0.00           H  
ATOM   3103 1HD  LYS B 189      -2.829  -4.028  -7.963  1.00  0.00           H  
ATOM   3104 2HD  LYS B 189      -4.298  -4.667  -8.677  1.00  0.00           H  
ATOM   3105 1HE  LYS B 189      -3.002  -6.545  -9.645  1.00  0.00           H  
ATOM   3106 2HE  LYS B 189      -1.541  -5.912  -8.862  1.00  0.00           H  
ATOM   3107 1HZ  LYS B 189      -2.590  -7.644  -7.511  1.00  0.00           H  
ATOM   3108 2HZ  LYS B 189      -2.641  -6.206  -6.712  1.00  0.00           H  
ATOM   3109 3HZ  LYS B 189      -4.003  -6.809  -7.427  1.00  0.00           H  
ATOM   3110  N   GLU B 190      -5.665  -0.283 -10.919  1.00  0.00           N  
ATOM   3111  CA  GLU B 190      -6.471   0.856 -10.472  1.00  0.00           C  
ATOM   3112  C   GLU B 190      -6.788   0.745  -8.971  1.00  0.00           C  
ATOM   3113  O   GLU B 190      -7.957   0.687  -8.587  1.00  0.00           O  
ATOM   3114  CB  GLU B 190      -7.758   0.932 -11.289  1.00  0.00           C  
ATOM   3115  CG  GLU B 190      -7.544   1.206 -12.788  1.00  0.00           C  
ATOM   3116  CD  GLU B 190      -6.973   2.587 -13.105  1.00  0.00           C  
ATOM   3117  OE1 GLU B 190      -7.479   3.585 -12.612  1.00  0.00           O  
ATOM   3118  OE2 GLU B 190      -6.024   2.636 -13.850  1.00  0.00           O  
ATOM   3119  H   GLU B 190      -6.117  -1.077 -11.345  1.00  0.00           H  
ATOM   3120  HA  GLU B 190      -5.901   1.773 -10.630  1.00  0.00           H  
ATOM   3121 1HB  GLU B 190      -8.295  -0.011 -11.201  1.00  0.00           H  
ATOM   3122 2HB  GLU B 190      -8.396   1.696 -10.890  1.00  0.00           H  
ATOM   3123 1HG  GLU B 190      -6.864   0.454 -13.186  1.00  0.00           H  
ATOM   3124 2HG  GLU B 190      -8.499   1.094 -13.299  1.00  0.00           H  
ATOM   3125  N   GLU B 191      -5.732   0.710  -8.147  1.00  0.00           N  
ATOM   3126  CA  GLU B 191      -5.837   0.523  -6.688  1.00  0.00           C  
ATOM   3127  C   GLU B 191      -4.875   1.404  -5.935  1.00  0.00           C  
ATOM   3128  O   GLU B 191      -3.843   1.800  -6.478  1.00  0.00           O  
ATOM   3129  CB  GLU B 191      -5.533  -0.915  -6.314  1.00  0.00           C  
ATOM   3130  CG  GLU B 191      -6.416  -1.972  -6.918  1.00  0.00           C  
ATOM   3131  CD  GLU B 191      -6.028  -3.298  -6.390  1.00  0.00           C  
ATOM   3132  OE1 GLU B 191      -5.337  -3.294  -5.393  1.00  0.00           O  
ATOM   3133  OE2 GLU B 191      -6.376  -4.300  -6.965  1.00  0.00           O  
ATOM   3134  H   GLU B 191      -4.819   0.802  -8.591  1.00  0.00           H  
ATOM   3135  HA  GLU B 191      -6.842   0.787  -6.378  1.00  0.00           H  
ATOM   3136 1HB  GLU B 191      -4.504  -1.146  -6.588  1.00  0.00           H  
ATOM   3137 2HB  GLU B 191      -5.608  -1.005  -5.249  1.00  0.00           H  
ATOM   3138 1HG  GLU B 191      -7.456  -1.763  -6.667  1.00  0.00           H  
ATOM   3139 2HG  GLU B 191      -6.315  -1.964  -7.999  1.00  0.00           H  
ATOM   3140  N   ASP B 192      -5.185   1.721  -4.683  1.00  0.00           N  
ATOM   3141  CA  ASP B 192      -4.187   2.454  -3.922  1.00  0.00           C  
ATOM   3142  C   ASP B 192      -2.917   1.649  -3.700  1.00  0.00           C  
ATOM   3143  O   ASP B 192      -2.953   0.413  -3.632  1.00  0.00           O  
ATOM   3144  CB  ASP B 192      -4.695   2.876  -2.537  1.00  0.00           C  
ATOM   3145  CG  ASP B 192      -5.803   3.983  -2.469  1.00  0.00           C  
ATOM   3146  OD1 ASP B 192      -6.217   4.592  -3.475  1.00  0.00           O  
ATOM   3147  OD2 ASP B 192      -6.211   4.232  -1.348  1.00  0.00           O  
ATOM   3148  H   ASP B 192      -6.075   1.458  -4.244  1.00  0.00           H  
ATOM   3149  HA  ASP B 192      -3.900   3.334  -4.495  1.00  0.00           H  
ATOM   3150 1HB  ASP B 192      -5.076   1.989  -2.025  1.00  0.00           H  
ATOM   3151 2HB  ASP B 192      -3.835   3.230  -1.955  1.00  0.00           H  
ATOM   3152  N   ALA B 193      -1.790   2.353  -3.598  1.00  0.00           N  
ATOM   3153  CA  ALA B 193      -0.503   1.732  -3.294  1.00  0.00           C  
ATOM   3154  C   ALA B 193      -0.262   1.781  -1.805  1.00  0.00           C  
ATOM   3155  O   ALA B 193      -0.656   2.741  -1.150  1.00  0.00           O  
ATOM   3156  CB  ALA B 193       0.643   2.390  -4.052  1.00  0.00           C  
ATOM   3157  H   ALA B 193      -1.845   3.371  -3.658  1.00  0.00           H  
ATOM   3158  HA  ALA B 193      -0.544   0.691  -3.600  1.00  0.00           H  
ATOM   3159 1HB  ALA B 193       1.574   1.879  -3.809  1.00  0.00           H  
ATOM   3160 2HB  ALA B 193       0.454   2.312  -5.115  1.00  0.00           H  
ATOM   3161 3HB  ALA B 193       0.718   3.416  -3.773  1.00  0.00           H  
ATOM   3162  N   VAL B 194       0.439   0.804  -1.264  1.00  0.00           N  
ATOM   3163  CA  VAL B 194       0.766   0.826   0.152  1.00  0.00           C  
ATOM   3164  C   VAL B 194       2.204   0.343   0.505  1.00  0.00           C  
ATOM   3165  O   VAL B 194       2.743  -0.582  -0.112  1.00  0.00           O  
ATOM   3166  CB  VAL B 194      -0.309   0.029   0.924  1.00  0.00           C  
ATOM   3167  CG1 VAL B 194      -0.437  -1.392   0.377  1.00  0.00           C  
ATOM   3168  CG2 VAL B 194       0.072  -0.013   2.394  1.00  0.00           C  
ATOM   3169  H   VAL B 194       0.722   0.006  -1.830  1.00  0.00           H  
ATOM   3170  HA  VAL B 194       0.679   1.851   0.496  1.00  0.00           H  
ATOM   3171  HB  VAL B 194      -1.267   0.530   0.814  1.00  0.00           H  
ATOM   3172 1HG1 VAL B 194      -1.192  -1.940   0.938  1.00  0.00           H  
ATOM   3173 2HG1 VAL B 194      -0.724  -1.355  -0.670  1.00  0.00           H  
ATOM   3174 3HG1 VAL B 194       0.511  -1.890   0.457  1.00  0.00           H  
ATOM   3175 1HG2 VAL B 194      -0.681  -0.536   2.950  1.00  0.00           H  
ATOM   3176 2HG2 VAL B 194       1.008  -0.519   2.542  1.00  0.00           H  
ATOM   3177 3HG2 VAL B 194       0.157   0.992   2.747  1.00  0.00           H  
ATOM   3178  N   ILE B 195       2.822   1.031   1.498  1.00  0.00           N  
ATOM   3179  CA  ILE B 195       4.169   0.760   2.028  1.00  0.00           C  
ATOM   3180  C   ILE B 195       4.205   0.144   3.427  1.00  0.00           C  
ATOM   3181  O   ILE B 195       3.596   0.677   4.376  1.00  0.00           O  
ATOM   3182  CB  ILE B 195       5.013   2.065   2.080  1.00  0.00           C  
ATOM   3183  CG1 ILE B 195       5.156   2.715   0.657  1.00  0.00           C  
ATOM   3184  CG2 ILE B 195       6.411   1.825   2.756  1.00  0.00           C  
ATOM   3185  CD1 ILE B 195       5.845   1.855  -0.399  1.00  0.00           C  
ATOM   3186  H   ILE B 195       2.306   1.791   1.944  1.00  0.00           H  
ATOM   3187  HA  ILE B 195       4.663   0.067   1.346  1.00  0.00           H  
ATOM   3188  HB  ILE B 195       4.470   2.794   2.685  1.00  0.00           H  
ATOM   3189 1HG1 ILE B 195       4.165   2.985   0.294  1.00  0.00           H  
ATOM   3190 2HG1 ILE B 195       5.740   3.623   0.760  1.00  0.00           H  
ATOM   3191 1HG2 ILE B 195       6.936   2.763   2.809  1.00  0.00           H  
ATOM   3192 2HG2 ILE B 195       6.295   1.446   3.767  1.00  0.00           H  
ATOM   3193 3HG2 ILE B 195       6.995   1.107   2.176  1.00  0.00           H  
ATOM   3194 1HD1 ILE B 195       5.906   2.413  -1.312  1.00  0.00           H  
ATOM   3195 2HD1 ILE B 195       6.852   1.595  -0.084  1.00  0.00           H  
ATOM   3196 3HD1 ILE B 195       5.278   0.950  -0.575  1.00  0.00           H  
ATOM   3197  N   TYR B 196       4.987  -0.937   3.557  1.00  0.00           N  
ATOM   3198  CA  TYR B 196       5.171  -1.645   4.822  1.00  0.00           C  
ATOM   3199  C   TYR B 196       6.672  -1.724   5.229  1.00  0.00           C  
ATOM   3200  O   TYR B 196       7.550  -1.726   4.363  1.00  0.00           O  
ATOM   3201  CB  TYR B 196       4.578  -3.060   4.736  1.00  0.00           C  
ATOM   3202  CG  TYR B 196       3.085  -3.123   4.445  1.00  0.00           C  
ATOM   3203  CD1 TYR B 196       2.618  -3.229   3.149  1.00  0.00           C  
ATOM   3204  CD2 TYR B 196       2.198  -3.076   5.468  1.00  0.00           C  
ATOM   3205  CE1 TYR B 196       1.260  -3.286   2.929  1.00  0.00           C  
ATOM   3206  CE2 TYR B 196       0.852  -3.103   5.250  1.00  0.00           C  
ATOM   3207  CZ  TYR B 196       0.379  -3.212   3.996  1.00  0.00           C  
ATOM   3208  OH  TYR B 196      -0.978  -3.252   3.791  1.00  0.00           O  
ATOM   3209  H   TYR B 196       5.472  -1.281   2.723  1.00  0.00           H  
ATOM   3210  HA  TYR B 196       4.650  -1.089   5.600  1.00  0.00           H  
ATOM   3211 1HB  TYR B 196       5.080  -3.605   3.973  1.00  0.00           H  
ATOM   3212 2HB  TYR B 196       4.761  -3.576   5.676  1.00  0.00           H  
ATOM   3213  HD1 TYR B 196       3.316  -3.274   2.309  1.00  0.00           H  
ATOM   3214  HD2 TYR B 196       2.563  -3.016   6.457  1.00  0.00           H  
ATOM   3215  HE1 TYR B 196       0.886  -3.383   1.929  1.00  0.00           H  
ATOM   3216  HE2 TYR B 196       0.160  -3.054   6.091  1.00  0.00           H  
ATOM   3217  HH  TYR B 196      -1.430  -3.141   4.636  1.00  0.00           H  
ATOM   3218  N   LYS B 197       6.959  -1.810   6.550  1.00  0.00           N  
ATOM   3219  CA  LYS B 197       8.310  -1.997   7.132  1.00  0.00           C  
ATOM   3220  C   LYS B 197       8.293  -3.072   8.190  1.00  0.00           C  
ATOM   3221  O   LYS B 197       7.464  -3.071   9.078  1.00  0.00           O  
ATOM   3222  CB  LYS B 197       8.869  -0.745   7.776  1.00  0.00           C  
ATOM   3223  CG  LYS B 197      10.291  -0.904   8.299  1.00  0.00           C  
ATOM   3224  CD  LYS B 197      10.812   0.351   8.971  1.00  0.00           C  
ATOM   3225  CE  LYS B 197      12.277   0.172   9.381  1.00  0.00           C  
ATOM   3226  NZ  LYS B 197      12.469  -0.577  10.680  1.00  0.00           N  
ATOM   3227  H   LYS B 197       6.181  -1.756   7.194  1.00  0.00           H  
ATOM   3228  HA  LYS B 197       8.978  -2.306   6.340  1.00  0.00           H  
ATOM   3229 1HB  LYS B 197       8.822   0.095   7.092  1.00  0.00           H  
ATOM   3230 2HB  LYS B 197       8.281  -0.546   8.628  1.00  0.00           H  
ATOM   3231 1HG  LYS B 197      10.320  -1.693   9.013  1.00  0.00           H  
ATOM   3232 2HG  LYS B 197      10.951  -1.166   7.465  1.00  0.00           H  
ATOM   3233 1HD  LYS B 197      10.713   1.201   8.309  1.00  0.00           H  
ATOM   3234 2HD  LYS B 197      10.223   0.544   9.866  1.00  0.00           H  
ATOM   3235 1HE  LYS B 197      12.773  -0.386   8.587  1.00  0.00           H  
ATOM   3236 2HE  LYS B 197      12.738   1.140   9.470  1.00  0.00           H  
ATOM   3237 1HZ  LYS B 197      13.487  -0.673  10.836  1.00  0.00           H  
ATOM   3238 2HZ  LYS B 197      12.055  -0.060  11.437  1.00  0.00           H  
ATOM   3239 3HZ  LYS B 197      12.056  -1.509  10.660  1.00  0.00           H  
ATOM   3240  N   ASN B 198       9.153  -4.060   8.053  1.00  0.00           N  
ATOM   3241  CA  ASN B 198       9.195  -5.204   8.952  1.00  0.00           C  
ATOM   3242  C   ASN B 198       7.839  -5.910   8.871  1.00  0.00           C  
ATOM   3243  O   ASN B 198       7.487  -6.695   9.746  1.00  0.00           O  
ATOM   3244  CB  ASN B 198       9.549  -4.814  10.386  1.00  0.00           C  
ATOM   3245  CG  ASN B 198      10.938  -4.198  10.505  1.00  0.00           C  
ATOM   3246  OD1 ASN B 198      11.070  -3.037  10.924  1.00  0.00           O  
ATOM   3247  ND2 ASN B 198      11.969  -4.937  10.163  1.00  0.00           N  
ATOM   3248  H   ASN B 198       9.815  -4.021   7.288  1.00  0.00           H  
ATOM   3249  HA  ASN B 198       9.950  -5.895   8.590  1.00  0.00           H  
ATOM   3250 1HB  ASN B 198       8.817  -4.127  10.798  1.00  0.00           H  
ATOM   3251 2HB  ASN B 198       9.523  -5.716  11.005  1.00  0.00           H  
ATOM   3252 1HD2 ASN B 198      12.894  -4.578  10.247  1.00  0.00           H  
ATOM   3253 2HD2 ASN B 198      11.829  -5.888   9.828  1.00  0.00           H  
ATOM   3254  N   GLY B 199       7.083  -5.640   7.793  1.00  0.00           N  
ATOM   3255  CA  GLY B 199       5.753  -6.184   7.554  1.00  0.00           C  
ATOM   3256  C   GLY B 199       4.641  -5.307   8.149  1.00  0.00           C  
ATOM   3257  O   GLY B 199       3.457  -5.588   7.959  1.00  0.00           O  
ATOM   3258  H   GLY B 199       7.460  -5.000   7.109  1.00  0.00           H  
ATOM   3259 1HA  GLY B 199       5.600  -6.269   6.480  1.00  0.00           H  
ATOM   3260 2HA  GLY B 199       5.689  -7.197   7.949  1.00  0.00           H  
ATOM   3261  N   SER B 200       5.019  -4.254   8.867  1.00  0.00           N  
ATOM   3262  CA  SER B 200       4.081  -3.324   9.489  1.00  0.00           C  
ATOM   3263  C   SER B 200       3.781  -2.086   8.626  1.00  0.00           C  
ATOM   3264  O   SER B 200       4.666  -1.502   8.009  1.00  0.00           O  
ATOM   3265  CB  SER B 200       4.607  -2.806  10.817  1.00  0.00           C  
ATOM   3266  OG  SER B 200       4.713  -3.809  11.768  1.00  0.00           O  
ATOM   3267  H   SER B 200       6.003  -4.072   8.993  1.00  0.00           H  
ATOM   3268  HA  SER B 200       3.144  -3.857   9.661  1.00  0.00           H  
ATOM   3269 1HB  SER B 200       5.584  -2.348  10.661  1.00  0.00           H  
ATOM   3270 2HB  SER B 200       3.939  -2.026  11.183  1.00  0.00           H  
ATOM   3271  HG  SER B 200       5.042  -3.381  12.558  1.00  0.00           H  
ATOM   3272  N   PHE B 201       2.534  -1.636   8.604  1.00  0.00           N  
ATOM   3273  CA  PHE B 201       2.181  -0.466   7.802  1.00  0.00           C  
ATOM   3274  C   PHE B 201       2.920   0.818   8.173  1.00  0.00           C  
ATOM   3275  O   PHE B 201       3.027   1.158   9.355  1.00  0.00           O  
ATOM   3276  CB  PHE B 201       0.697  -0.185   7.951  1.00  0.00           C  
ATOM   3277  CG  PHE B 201       0.188   0.982   7.201  1.00  0.00           C  
ATOM   3278  CD1 PHE B 201      -0.147   0.913   5.882  1.00  0.00           C  
ATOM   3279  CD2 PHE B 201       0.030   2.176   7.853  1.00  0.00           C  
ATOM   3280  CE1 PHE B 201      -0.667   2.016   5.262  1.00  0.00           C  
ATOM   3281  CE2 PHE B 201      -0.475   3.266   7.224  1.00  0.00           C  
ATOM   3282  CZ  PHE B 201      -0.840   3.177   5.929  1.00  0.00           C  
ATOM   3283  H   PHE B 201       1.821  -2.123   9.127  1.00  0.00           H  
ATOM   3284  HA  PHE B 201       2.404  -0.690   6.758  1.00  0.00           H  
ATOM   3285 1HB  PHE B 201       0.125  -1.061   7.658  1.00  0.00           H  
ATOM   3286 2HB  PHE B 201       0.483  -0.011   9.003  1.00  0.00           H  
ATOM   3287  HD1 PHE B 201      -0.021  -0.022   5.336  1.00  0.00           H  
ATOM   3288  HD2 PHE B 201       0.322   2.240   8.896  1.00  0.00           H  
ATOM   3289  HE1 PHE B 201      -0.959   1.968   4.234  1.00  0.00           H  
ATOM   3290  HE2 PHE B 201      -0.592   4.206   7.772  1.00  0.00           H  
ATOM   3291  HZ  PHE B 201      -1.262   4.037   5.415  1.00  0.00           H  
ATOM   3292  N   ILE B 202       3.405   1.533   7.155  1.00  0.00           N  
ATOM   3293  CA  ILE B 202       4.004   2.824   7.415  1.00  0.00           C  
ATOM   3294  C   ILE B 202       3.082   3.895   6.852  1.00  0.00           C  
ATOM   3295  O   ILE B 202       2.702   4.823   7.567  1.00  0.00           O  
ATOM   3296  CB  ILE B 202       5.409   2.945   6.792  1.00  0.00           C  
ATOM   3297  CG1 ILE B 202       6.346   1.837   7.362  1.00  0.00           C  
ATOM   3298  CG2 ILE B 202       5.992   4.359   7.021  1.00  0.00           C  
ATOM   3299  CD1 ILE B 202       6.551   1.876   8.897  1.00  0.00           C  
ATOM   3300  H   ILE B 202       3.348   1.181   6.201  1.00  0.00           H  
ATOM   3301  HA  ILE B 202       4.107   2.977   8.486  1.00  0.00           H  
ATOM   3302  HB  ILE B 202       5.330   2.767   5.719  1.00  0.00           H  
ATOM   3303 1HG1 ILE B 202       5.931   0.864   7.103  1.00  0.00           H  
ATOM   3304 2HG1 ILE B 202       7.318   1.936   6.885  1.00  0.00           H  
ATOM   3305 1HG2 ILE B 202       6.973   4.429   6.553  1.00  0.00           H  
ATOM   3306 2HG2 ILE B 202       5.338   5.105   6.591  1.00  0.00           H  
ATOM   3307 3HG2 ILE B 202       6.083   4.563   8.083  1.00  0.00           H  
ATOM   3308 1HD1 ILE B 202       7.193   1.108   9.215  1.00  0.00           H  
ATOM   3309 2HD1 ILE B 202       6.987   2.819   9.195  1.00  0.00           H  
ATOM   3310 3HD1 ILE B 202       5.609   1.739   9.411  1.00  0.00           H  
ATOM   3311  N   HIS B 203       2.766   3.801   5.543  1.00  0.00           N  
ATOM   3312  CA  HIS B 203       1.947   4.832   4.865  1.00  0.00           C  
ATOM   3313  C   HIS B 203       1.320   4.342   3.532  1.00  0.00           C  
ATOM   3314  O   HIS B 203       1.558   3.214   3.103  1.00  0.00           O  
ATOM   3315  CB  HIS B 203       2.683   6.147   4.576  1.00  0.00           C  
ATOM   3316  CG  HIS B 203       3.750   6.091   3.565  1.00  0.00           C  
ATOM   3317  ND1 HIS B 203       5.030   5.748   3.856  1.00  0.00           N  
ATOM   3318  CD2 HIS B 203       3.720   6.353   2.237  1.00  0.00           C  
ATOM   3319  CE1 HIS B 203       5.750   5.810   2.774  1.00  0.00           C  
ATOM   3320  NE2 HIS B 203       4.981   6.172   1.769  1.00  0.00           N  
ATOM   3321  H   HIS B 203       3.085   2.980   5.030  1.00  0.00           H  
ATOM   3322  HA  HIS B 203       1.115   5.087   5.510  1.00  0.00           H  
ATOM   3323 1HB  HIS B 203       1.965   6.900   4.257  1.00  0.00           H  
ATOM   3324 2HB  HIS B 203       3.128   6.510   5.502  1.00  0.00           H  
ATOM   3325  HD1 HIS B 203       5.403   5.513   4.747  1.00  0.00           H  
ATOM   3326  HD2 HIS B 203       2.921   6.662   1.558  1.00  0.00           H  
ATOM   3327  HE1 HIS B 203       6.780   5.587   2.834  1.00  0.00           H  
ATOM   3328  N   SER B 204       0.485   5.189   2.892  1.00  0.00           N  
ATOM   3329  CA  SER B 204      -0.124   4.812   1.593  1.00  0.00           C  
ATOM   3330  C   SER B 204      -0.235   5.969   0.558  1.00  0.00           C  
ATOM   3331  O   SER B 204      -0.096   7.146   0.883  1.00  0.00           O  
ATOM   3332  CB  SER B 204      -1.496   4.198   1.809  1.00  0.00           C  
ATOM   3333  OG  SER B 204      -2.405   5.120   2.336  1.00  0.00           O  
ATOM   3334  H   SER B 204       0.289   6.093   3.319  1.00  0.00           H  
ATOM   3335  HA  SER B 204       0.515   4.054   1.141  1.00  0.00           H  
ATOM   3336 1HB  SER B 204      -1.875   3.821   0.859  1.00  0.00           H  
ATOM   3337 2HB  SER B 204      -1.409   3.348   2.473  1.00  0.00           H  
ATOM   3338  HG  SER B 204      -3.233   4.643   2.387  1.00  0.00           H  
ATOM   3339  N   VAL B 205      -0.433   5.602  -0.706  1.00  0.00           N  
ATOM   3340  CA  VAL B 205      -0.576   6.569  -1.790  1.00  0.00           C  
ATOM   3341  C   VAL B 205      -1.890   6.315  -2.589  1.00  0.00           C  
ATOM   3342  O   VAL B 205      -2.114   5.188  -3.019  1.00  0.00           O  
ATOM   3343  CB  VAL B 205       0.637   6.498  -2.739  1.00  0.00           C  
ATOM   3344  CG1 VAL B 205       0.477   7.486  -3.882  1.00  0.00           C  
ATOM   3345  CG2 VAL B 205       1.901   6.793  -1.959  1.00  0.00           C  
ATOM   3346  H   VAL B 205      -0.516   4.608  -0.914  1.00  0.00           H  
ATOM   3347  HA  VAL B 205      -0.546   7.556  -1.353  1.00  0.00           H  
ATOM   3348  HB  VAL B 205       0.701   5.521  -3.169  1.00  0.00           H  
ATOM   3349 1HG1 VAL B 205       1.336   7.416  -4.513  1.00  0.00           H  
ATOM   3350 2HG1 VAL B 205      -0.422   7.268  -4.468  1.00  0.00           H  
ATOM   3351 3HG1 VAL B 205       0.411   8.499  -3.494  1.00  0.00           H  
ATOM   3352 1HG2 VAL B 205       2.751   6.747  -2.623  1.00  0.00           H  
ATOM   3353 2HG2 VAL B 205       1.837   7.791  -1.523  1.00  0.00           H  
ATOM   3354 3HG2 VAL B 205       2.031   6.064  -1.162  1.00  0.00           H  
ATOM   3355  N   PRO B 206      -2.766   7.326  -2.808  1.00  0.00           N  
ATOM   3356  CA  PRO B 206      -4.032   7.231  -3.540  1.00  0.00           C  
ATOM   3357  C   PRO B 206      -3.936   6.750  -4.990  1.00  0.00           C  
ATOM   3358  O   PRO B 206      -3.026   7.115  -5.726  1.00  0.00           O  
ATOM   3359  CB  PRO B 206      -4.523   8.687  -3.528  1.00  0.00           C  
ATOM   3360  CG  PRO B 206      -3.882   9.313  -2.326  1.00  0.00           C  
ATOM   3361  CD  PRO B 206      -2.533   8.668  -2.211  1.00  0.00           C  
ATOM   3362  HA  PRO B 206      -4.720   6.605  -2.972  1.00  0.00           H  
ATOM   3363 1HB  PRO B 206      -4.234   9.192  -4.464  1.00  0.00           H  
ATOM   3364 2HB  PRO B 206      -5.620   8.705  -3.482  1.00  0.00           H  
ATOM   3365 1HG  PRO B 206      -3.804  10.408  -2.476  1.00  0.00           H  
ATOM   3366 2HG  PRO B 206      -4.506   9.155  -1.436  1.00  0.00           H  
ATOM   3367 1HD  PRO B 206      -1.780   9.246  -2.776  1.00  0.00           H  
ATOM   3368 2HD  PRO B 206      -2.318   8.611  -1.134  1.00  0.00           H  
ATOM   3369  N   ARG B 207      -4.960   6.036  -5.439  1.00  0.00           N  
ATOM   3370  CA  ARG B 207      -5.088   5.518  -6.805  1.00  0.00           C  
ATOM   3371  C   ARG B 207      -4.541   6.382  -7.901  1.00  0.00           C  
ATOM   3372  O   ARG B 207      -3.855   5.887  -8.786  1.00  0.00           O  
ATOM   3373  CB  ARG B 207      -6.562   5.270  -7.095  1.00  0.00           C  
ATOM   3374  CG  ARG B 207      -6.921   4.745  -8.484  1.00  0.00           C  
ATOM   3375  CD  ARG B 207      -8.383   4.515  -8.577  1.00  0.00           C  
ATOM   3376  NE  ARG B 207      -8.822   4.213  -9.930  1.00  0.00           N  
ATOM   3377  CZ  ARG B 207     -10.101   4.064 -10.317  1.00  0.00           C  
ATOM   3378  NH1 ARG B 207     -11.102   4.175  -9.458  1.00  0.00           N  
ATOM   3379  NH2 ARG B 207     -10.321   3.802 -11.586  1.00  0.00           N  
ATOM   3380  H   ARG B 207      -5.670   5.735  -4.769  1.00  0.00           H  
ATOM   3381  HA  ARG B 207      -4.575   4.554  -6.842  1.00  0.00           H  
ATOM   3382 1HB  ARG B 207      -6.937   4.546  -6.374  1.00  0.00           H  
ATOM   3383 2HB  ARG B 207      -7.119   6.194  -6.945  1.00  0.00           H  
ATOM   3384 1HG  ARG B 207      -6.648   5.470  -9.251  1.00  0.00           H  
ATOM   3385 2HG  ARG B 207      -6.405   3.803  -8.670  1.00  0.00           H  
ATOM   3386 1HD  ARG B 207      -8.647   3.671  -7.936  1.00  0.00           H  
ATOM   3387 2HD  ARG B 207      -8.903   5.411  -8.240  1.00  0.00           H  
ATOM   3388  HE  ARG B 207      -8.115   4.107 -10.676  1.00  0.00           H  
ATOM   3389 1HH1 ARG B 207     -10.914   4.374  -8.488  1.00  0.00           H  
ATOM   3390 2HH1 ARG B 207     -12.054   4.061  -9.772  1.00  0.00           H  
ATOM   3391 1HH2 ARG B 207      -9.499   3.725 -12.205  1.00  0.00           H  
ATOM   3392 2HH2 ARG B 207     -11.256   3.678 -11.938  1.00  0.00           H  
ATOM   3393  N   HIS B 208      -4.858   7.678  -7.861  1.00  0.00           N  
ATOM   3394  CA  HIS B 208      -4.511   8.582  -8.956  1.00  0.00           C  
ATOM   3395  C   HIS B 208      -3.198   9.342  -8.764  1.00  0.00           C  
ATOM   3396  O   HIS B 208      -2.837  10.169  -9.606  1.00  0.00           O  
ATOM   3397  CB  HIS B 208      -5.654   9.570  -9.155  1.00  0.00           C  
ATOM   3398  CG  HIS B 208      -6.931   8.885  -9.536  1.00  0.00           C  
ATOM   3399  ND1 HIS B 208      -7.123   8.280 -10.762  1.00  0.00           N  
ATOM   3400  CD2 HIS B 208      -8.075   8.698  -8.841  1.00  0.00           C  
ATOM   3401  CE1 HIS B 208      -8.333   7.754 -10.801  1.00  0.00           C  
ATOM   3402  NE2 HIS B 208      -8.929   7.999  -9.648  1.00  0.00           N  
ATOM   3403  H   HIS B 208      -5.377   8.026  -7.071  1.00  0.00           H  
ATOM   3404  HA  HIS B 208      -4.413   8.003  -9.873  1.00  0.00           H  
ATOM   3405 1HB  HIS B 208      -5.818  10.129  -8.234  1.00  0.00           H  
ATOM   3406 2HB  HIS B 208      -5.394  10.282  -9.936  1.00  0.00           H  
ATOM   3407  HD1 HIS B 208      -6.463   8.224 -11.513  1.00  0.00           H  
ATOM   3408  HD2 HIS B 208      -8.389   8.989  -7.839  1.00  0.00           H  
ATOM   3409  HE1 HIS B 208      -8.682   7.225 -11.688  1.00  0.00           H  
ATOM   3410  N   GLU B 209      -2.488   9.061  -7.672  1.00  0.00           N  
ATOM   3411  CA  GLU B 209      -1.199   9.679  -7.383  1.00  0.00           C  
ATOM   3412  C   GLU B 209      -0.089   8.686  -7.256  1.00  0.00           C  
ATOM   3413  O   GLU B 209       0.965   9.067  -6.746  1.00  0.00           O  
ATOM   3414  CB  GLU B 209      -1.294  10.493  -6.082  1.00  0.00           C  
ATOM   3415  CG  GLU B 209      -2.286  11.666  -6.126  1.00  0.00           C  
ATOM   3416  CD  GLU B 209      -2.307  12.498  -4.847  1.00  0.00           C  
ATOM   3417  OE1 GLU B 209      -1.594  12.167  -3.927  1.00  0.00           O  
ATOM   3418  OE2 GLU B 209      -3.034  13.464  -4.804  1.00  0.00           O  
ATOM   3419  H   GLU B 209      -2.836   8.364  -7.018  1.00  0.00           H  
ATOM   3420  HA  GLU B 209      -0.951  10.349  -8.203  1.00  0.00           H  
ATOM   3421 1HB  GLU B 209      -1.603   9.828  -5.272  1.00  0.00           H  
ATOM   3422 2HB  GLU B 209      -0.315  10.890  -5.823  1.00  0.00           H  
ATOM   3423 1HG  GLU B 209      -2.028  12.310  -6.966  1.00  0.00           H  
ATOM   3424 2HG  GLU B 209      -3.283  11.268  -6.305  1.00  0.00           H  
ATOM   3425  N   VAL B 210      -0.279   7.435  -7.694  1.00  0.00           N  
ATOM   3426  CA  VAL B 210       0.829   6.505  -7.523  1.00  0.00           C  
ATOM   3427  C   VAL B 210       1.836   6.818  -8.647  1.00  0.00           C  
ATOM   3428  O   VAL B 210       1.504   6.633  -9.826  1.00  0.00           O  
ATOM   3429  CB  VAL B 210       0.389   5.025  -7.591  1.00  0.00           C  
ATOM   3430  CG1 VAL B 210       1.628   4.120  -7.420  1.00  0.00           C  
ATOM   3431  CG2 VAL B 210      -0.655   4.725  -6.508  1.00  0.00           C  
ATOM   3432  H   VAL B 210      -1.161   7.159  -8.107  1.00  0.00           H  
ATOM   3433  HA  VAL B 210       1.232   6.626  -6.543  1.00  0.00           H  
ATOM   3434  HB  VAL B 210      -0.036   4.827  -8.574  1.00  0.00           H  
ATOM   3435 1HG1 VAL B 210       1.330   3.074  -7.500  1.00  0.00           H  
ATOM   3436 2HG1 VAL B 210       2.358   4.345  -8.180  1.00  0.00           H  
ATOM   3437 3HG1 VAL B 210       2.076   4.296  -6.442  1.00  0.00           H  
ATOM   3438 1HG2 VAL B 210      -0.968   3.682  -6.568  1.00  0.00           H  
ATOM   3439 2HG2 VAL B 210      -0.239   4.924  -5.527  1.00  0.00           H  
ATOM   3440 3HG2 VAL B 210      -1.521   5.361  -6.659  1.00  0.00           H  
ATOM   3441  N   PRO B 211       3.055   7.281  -8.314  1.00  0.00           N  
ATOM   3442  CA  PRO B 211       4.108   7.711  -9.204  1.00  0.00           C  
ATOM   3443  C   PRO B 211       4.589   6.590 -10.049  1.00  0.00           C  
ATOM   3444  O   PRO B 211       4.224   5.443  -9.823  1.00  0.00           O  
ATOM   3445  CB  PRO B 211       5.229   8.094  -8.264  1.00  0.00           C  
ATOM   3446  CG  PRO B 211       4.589   8.416  -6.962  1.00  0.00           C  
ATOM   3447  CD  PRO B 211       3.446   7.500  -6.866  1.00  0.00           C  
ATOM   3448  HA  PRO B 211       3.766   8.552  -9.817  1.00  0.00           H  
ATOM   3449 1HB  PRO B 211       5.864   7.244  -8.187  1.00  0.00           H  
ATOM   3450 2HB  PRO B 211       5.826   8.907  -8.683  1.00  0.00           H  
ATOM   3451 1HG  PRO B 211       5.314   8.279  -6.147  1.00  0.00           H  
ATOM   3452 2HG  PRO B 211       4.269   9.467  -6.935  1.00  0.00           H  
ATOM   3453 1HD  PRO B 211       3.743   6.533  -6.448  1.00  0.00           H  
ATOM   3454 2HD  PRO B 211       2.779   8.034  -6.231  1.00  0.00           H  
ATOM   3455  N   ASP B 212       5.478   6.902 -10.978  1.00  0.00           N  
ATOM   3456  CA  ASP B 212       6.119   5.829 -11.739  1.00  0.00           C  
ATOM   3457  C   ASP B 212       7.255   5.247 -10.856  1.00  0.00           C  
ATOM   3458  O   ASP B 212       7.577   4.054 -10.910  1.00  0.00           O  
ATOM   3459  CB  ASP B 212       6.593   6.357 -13.095  1.00  0.00           C  
ATOM   3460  CG  ASP B 212       5.364   6.792 -13.972  1.00  0.00           C  
ATOM   3461  OD1 ASP B 212       4.527   5.957 -14.258  1.00  0.00           O  
ATOM   3462  OD2 ASP B 212       5.263   7.952 -14.287  1.00  0.00           O  
ATOM   3463  H   ASP B 212       5.721   7.867 -11.157  1.00  0.00           H  
ATOM   3464  HA  ASP B 212       5.404   5.037 -11.921  1.00  0.00           H  
ATOM   3465 1HB  ASP B 212       7.260   7.207 -12.951  1.00  0.00           H  
ATOM   3466 2HB  ASP B 212       7.152   5.579 -13.620  1.00  0.00           H  
ATOM   3467  N   ILE B 213       7.847   6.107 -10.021  1.00  0.00           N  
ATOM   3468  CA  ILE B 213       8.809   5.648  -9.020  1.00  0.00           C  
ATOM   3469  C   ILE B 213       8.241   5.943  -7.645  1.00  0.00           C  
ATOM   3470  O   ILE B 213       8.019   7.100  -7.291  1.00  0.00           O  
ATOM   3471  CB  ILE B 213      10.176   6.307  -9.142  1.00  0.00           C  
ATOM   3472  CG1 ILE B 213      10.719   6.143 -10.585  1.00  0.00           C  
ATOM   3473  CG2 ILE B 213      11.111   5.694  -8.086  1.00  0.00           C  
ATOM   3474  CD1 ILE B 213      10.967   4.701 -11.004  1.00  0.00           C  
ATOM   3475  H   ILE B 213       7.582   7.076 -10.045  1.00  0.00           H  
ATOM   3476  HA  ILE B 213       8.939   4.569  -9.108  1.00  0.00           H  
ATOM   3477  HB  ILE B 213      10.081   7.377  -8.953  1.00  0.00           H  
ATOM   3478 1HG1 ILE B 213      10.003   6.585 -11.283  1.00  0.00           H  
ATOM   3479 2HG1 ILE B 213      11.657   6.689 -10.666  1.00  0.00           H  
ATOM   3480 1HG2 ILE B 213      12.091   6.163  -8.135  1.00  0.00           H  
ATOM   3481 2HG2 ILE B 213      10.693   5.852  -7.093  1.00  0.00           H  
ATOM   3482 3HG2 ILE B 213      11.208   4.623  -8.267  1.00  0.00           H  
ATOM   3483 1HD1 ILE B 213      11.347   4.677 -12.026  1.00  0.00           H  
ATOM   3484 2HD1 ILE B 213      11.696   4.249 -10.334  1.00  0.00           H  
ATOM   3485 3HD1 ILE B 213      10.049   4.144 -10.955  1.00  0.00           H  
ATOM   3486  N   LEU B 214       8.005   4.915  -6.872  1.00  0.00           N  
ATOM   3487  CA  LEU B 214       7.381   5.058  -5.561  1.00  0.00           C  
ATOM   3488  C   LEU B 214       8.453   5.157  -4.495  1.00  0.00           C  
ATOM   3489  O   LEU B 214       9.357   4.320  -4.454  1.00  0.00           O  
ATOM   3490  CB  LEU B 214       6.398   3.888  -5.329  1.00  0.00           C  
ATOM   3491  CG  LEU B 214       5.675   3.838  -4.004  1.00  0.00           C  
ATOM   3492  CD1 LEU B 214       4.760   5.000  -3.877  1.00  0.00           C  
ATOM   3493  CD2 LEU B 214       4.851   2.551  -3.960  1.00  0.00           C  
ATOM   3494  H   LEU B 214       8.271   3.990  -7.200  1.00  0.00           H  
ATOM   3495  HA  LEU B 214       6.806   5.984  -5.548  1.00  0.00           H  
ATOM   3496 1HB  LEU B 214       5.637   3.921  -6.110  1.00  0.00           H  
ATOM   3497 2HB  LEU B 214       6.947   2.949  -5.437  1.00  0.00           H  
ATOM   3498  HG  LEU B 214       6.395   3.865  -3.188  1.00  0.00           H  
ATOM   3499 1HD1 LEU B 214       4.247   4.938  -2.921  1.00  0.00           H  
ATOM   3500 2HD1 LEU B 214       5.332   5.927  -3.917  1.00  0.00           H  
ATOM   3501 3HD1 LEU B 214       4.035   4.979  -4.685  1.00  0.00           H  
ATOM   3502 1HD2 LEU B 214       4.307   2.485  -3.019  1.00  0.00           H  
ATOM   3503 2HD2 LEU B 214       4.137   2.565  -4.778  1.00  0.00           H  
ATOM   3504 3HD2 LEU B 214       5.514   1.689  -4.062  1.00  0.00           H  
ATOM   3505  N   GLU B 215       8.417   6.214  -3.677  1.00  0.00           N  
ATOM   3506  CA  GLU B 215       9.483   6.392  -2.693  1.00  0.00           C  
ATOM   3507  C   GLU B 215       9.058   6.592  -1.251  1.00  0.00           C  
ATOM   3508  O   GLU B 215       7.990   7.133  -0.946  1.00  0.00           O  
ATOM   3509  CB  GLU B 215      10.375   7.588  -3.049  1.00  0.00           C  
ATOM   3510  CG  GLU B 215      11.089   7.470  -4.370  1.00  0.00           C  
ATOM   3511  CD  GLU B 215      11.996   8.658  -4.666  1.00  0.00           C  
ATOM   3512  OE1 GLU B 215      11.953   9.616  -3.923  1.00  0.00           O  
ATOM   3513  OE2 GLU B 215      12.754   8.595  -5.620  1.00  0.00           O  
ATOM   3514  H   GLU B 215       7.662   6.883  -3.742  1.00  0.00           H  
ATOM   3515  HA  GLU B 215      10.095   5.500  -2.713  1.00  0.00           H  
ATOM   3516 1HB  GLU B 215       9.774   8.493  -3.071  1.00  0.00           H  
ATOM   3517 2HB  GLU B 215      11.132   7.718  -2.273  1.00  0.00           H  
ATOM   3518 1HG  GLU B 215      11.662   6.567  -4.362  1.00  0.00           H  
ATOM   3519 2HG  GLU B 215      10.340   7.382  -5.157  1.00  0.00           H  
ATOM   3520  N   VAL B 216       9.966   6.195  -0.374  1.00  0.00           N  
ATOM   3521  CA  VAL B 216       9.875   6.455   1.041  1.00  0.00           C  
ATOM   3522  C   VAL B 216      11.030   7.376   1.396  1.00  0.00           C  
ATOM   3523  O   VAL B 216      12.191   7.009   1.216  1.00  0.00           O  
ATOM   3524  CB  VAL B 216      10.014   5.147   1.848  1.00  0.00           C  
ATOM   3525  CG1 VAL B 216       9.883   5.442   3.329  1.00  0.00           C  
ATOM   3526  CG2 VAL B 216       9.008   4.111   1.358  1.00  0.00           C  
ATOM   3527  H   VAL B 216      10.781   5.698  -0.734  1.00  0.00           H  
ATOM   3528  HA  VAL B 216       8.928   6.946   1.269  1.00  0.00           H  
ATOM   3529  HB  VAL B 216      10.971   4.767   1.713  1.00  0.00           H  
ATOM   3530 1HG1 VAL B 216      10.013   4.522   3.890  1.00  0.00           H  
ATOM   3531 2HG1 VAL B 216      10.653   6.159   3.626  1.00  0.00           H  
ATOM   3532 3HG1 VAL B 216       8.922   5.860   3.540  1.00  0.00           H  
ATOM   3533 1HG2 VAL B 216       9.144   3.189   1.922  1.00  0.00           H  
ATOM   3534 2HG2 VAL B 216       8.003   4.486   1.496  1.00  0.00           H  
ATOM   3535 3HG2 VAL B 216       9.181   3.915   0.300  1.00  0.00           H  
ATOM   3536  N   HIS B 217      10.740   8.570   1.893  1.00  0.00           N  
ATOM   3537  CA  HIS B 217      11.834   9.479   2.231  1.00  0.00           C  
ATOM   3538  C   HIS B 217      12.139   9.455   3.708  1.00  0.00           C  
ATOM   3539  O   HIS B 217      11.251   9.672   4.532  1.00  0.00           O  
ATOM   3540  CB  HIS B 217      11.561  10.935   1.852  1.00  0.00           C  
ATOM   3541  CG  HIS B 217      12.774  11.841   2.181  1.00  0.00           C  
ATOM   3542  ND1 HIS B 217      13.926  11.833   1.421  1.00  0.00           N  
ATOM   3543  CD2 HIS B 217      12.998  12.746   3.192  1.00  0.00           C  
ATOM   3544  CE1 HIS B 217      14.811  12.691   1.938  1.00  0.00           C  
ATOM   3545  NE2 HIS B 217      14.271  13.267   3.006  1.00  0.00           N  
ATOM   3546  H   HIS B 217       9.780   8.849   2.028  1.00  0.00           H  
ATOM   3547  HA  HIS B 217      12.741   9.174   1.710  1.00  0.00           H  
ATOM   3548 1HB  HIS B 217      11.360  10.999   0.780  1.00  0.00           H  
ATOM   3549 2HB  HIS B 217      10.688  11.306   2.387  1.00  0.00           H  
ATOM   3550  HD1 HIS B 217      13.998  11.406   0.499  1.00  0.00           H  
ATOM   3551  HD2 HIS B 217      12.392  13.088   4.029  1.00  0.00           H  
ATOM   3552  HE1 HIS B 217      15.779  12.815   1.463  1.00  0.00           H  
ATOM   3553  N   LEU B 218      13.382   9.154   4.042  1.00  0.00           N  
ATOM   3554  CA  LEU B 218      13.773   9.149   5.428  1.00  0.00           C  
ATOM   3555  C   LEU B 218      14.810  10.242   5.617  1.00  0.00           C  
ATOM   3556  O   LEU B 218      15.919  10.131   5.085  1.00  0.00           O  
ATOM   3557  CB  LEU B 218      14.378   7.816   5.840  1.00  0.00           C  
ATOM   3558  CG  LEU B 218      13.563   6.564   5.554  1.00  0.00           C  
ATOM   3559  CD1 LEU B 218      14.412   5.387   5.869  1.00  0.00           C  
ATOM   3560  CD2 LEU B 218      12.313   6.542   6.411  1.00  0.00           C  
ATOM   3561  H   LEU B 218      14.070   8.971   3.307  1.00  0.00           H  
ATOM   3562  HA  LEU B 218      12.896   9.317   6.037  1.00  0.00           H  
ATOM   3563 1HB  LEU B 218      15.308   7.718   5.376  1.00  0.00           H  
ATOM   3564 2HB  LEU B 218      14.548   7.849   6.922  1.00  0.00           H  
ATOM   3565  HG  LEU B 218      13.287   6.525   4.497  1.00  0.00           H  
ATOM   3566 1HD1 LEU B 218      13.866   4.475   5.682  1.00  0.00           H  
ATOM   3567 2HD1 LEU B 218      15.300   5.406   5.254  1.00  0.00           H  
ATOM   3568 3HD1 LEU B 218      14.684   5.444   6.891  1.00  0.00           H  
ATOM   3569 1HD2 LEU B 218      11.750   5.629   6.210  1.00  0.00           H  
ATOM   3570 2HD2 LEU B 218      12.594   6.567   7.470  1.00  0.00           H  
ATOM   3571 3HD2 LEU B 218      11.696   7.413   6.177  1.00  0.00           H  
ATOM   3572  N   PRO B 219      14.478  11.364   6.258  1.00  0.00           N  
ATOM   3573  CA  PRO B 219      15.409  12.427   6.475  1.00  0.00           C  
ATOM   3574  C   PRO B 219      16.309  11.901   7.565  1.00  0.00           C  
ATOM   3575  O   PRO B 219      15.832  11.185   8.449  1.00  0.00           O  
ATOM   3576  CB  PRO B 219      14.528  13.577   6.932  1.00  0.00           C  
ATOM   3577  CG  PRO B 219      13.348  12.875   7.619  1.00  0.00           C  
ATOM   3578  CD  PRO B 219      13.146  11.569   6.852  1.00  0.00           C  
ATOM   3579  HA  PRO B 219      15.957  12.651   5.549  1.00  0.00           H  
ATOM   3580 1HB  PRO B 219      15.096  14.238   7.597  1.00  0.00           H  
ATOM   3581 2HB  PRO B 219      14.230  14.178   6.057  1.00  0.00           H  
ATOM   3582 1HG  PRO B 219      13.582  12.698   8.681  1.00  0.00           H  
ATOM   3583 2HG  PRO B 219      12.456  13.513   7.591  1.00  0.00           H  
ATOM   3584 1HD  PRO B 219      12.905  10.786   7.587  1.00  0.00           H  
ATOM   3585 2HD  PRO B 219      12.381  11.670   6.067  1.00  0.00           H  
ATOM   3586  N   HIS B 220      17.566  12.283   7.535  1.00  0.00           N  
ATOM   3587  CA  HIS B 220      18.554  11.951   8.570  1.00  0.00           C  
ATOM   3588  C   HIS B 220      18.382  10.532   9.164  1.00  0.00           C  
ATOM   3589  O   HIS B 220      18.006  10.383  10.327  1.00  0.00           O  
ATOM   3590  CB  HIS B 220      18.506  13.045   9.635  1.00  0.00           C  
ATOM   3591  CG  HIS B 220      18.863  14.363   9.021  1.00  0.00           C  
ATOM   3592  ND1 HIS B 220      20.129  14.638   8.544  1.00  0.00           N  
ATOM   3593  CD2 HIS B 220      18.103  15.458   8.743  1.00  0.00           C  
ATOM   3594  CE1 HIS B 220      20.134  15.857   8.015  1.00  0.00           C  
ATOM   3595  NE2 HIS B 220      18.916  16.370   8.124  1.00  0.00           N  
ATOM   3596  H   HIS B 220      17.852  12.863   6.752  1.00  0.00           H  
ATOM   3597  HA  HIS B 220      19.534  11.985   8.116  1.00  0.00           H  
ATOM   3598 1HB  HIS B 220      17.507  13.105  10.070  1.00  0.00           H  
ATOM   3599 2HB  HIS B 220      19.217  12.821  10.430  1.00  0.00           H  
ATOM   3600  HD1 HIS B 220      20.805  13.903   8.287  1.00  0.00           H  
ATOM   3601  HD2 HIS B 220      17.051  15.689   8.914  1.00  0.00           H  
ATOM   3602  HE1 HIS B 220      21.043  16.269   7.581  1.00  0.00           H  
ATOM   3603  N   ALA B 221      18.687   9.497   8.381  1.00  0.00           N  
ATOM   3604  CA  ALA B 221      18.437   8.117   8.794  1.00  0.00           C  
ATOM   3605  C   ALA B 221      19.109   7.755  10.112  1.00  0.00           C  
ATOM   3606  O   ALA B 221      20.279   8.052  10.372  1.00  0.00           O  
ATOM   3607  CB  ALA B 221      18.911   7.152   7.702  1.00  0.00           C  
ATOM   3608  H   ALA B 221      19.056   9.678   7.453  1.00  0.00           H  
ATOM   3609  HA  ALA B 221      17.359   8.005   8.930  1.00  0.00           H  
ATOM   3610 1HB  ALA B 221      18.683   6.130   7.998  1.00  0.00           H  
ATOM   3611 2HB  ALA B 221      18.400   7.387   6.765  1.00  0.00           H  
ATOM   3612 3HB  ALA B 221      19.988   7.259   7.563  1.00  0.00           H  
ATOM   3613  N   GLN B 222      18.340   7.097  10.956  1.00  0.00           N  
ATOM   3614  CA  GLN B 222      18.826   6.626  12.241  1.00  0.00           C  
ATOM   3615  C   GLN B 222      18.862   5.089  12.214  1.00  0.00           C  
ATOM   3616  O   GLN B 222      18.197   4.480  11.383  1.00  0.00           O  
ATOM   3617  CB  GLN B 222      17.935   7.187  13.349  1.00  0.00           C  
ATOM   3618  CG  GLN B 222      17.864   8.691  13.338  1.00  0.00           C  
ATOM   3619  CD  GLN B 222      19.208   9.373  13.617  1.00  0.00           C  
ATOM   3620  OE1 GLN B 222      19.897   9.120  14.625  1.00  0.00           O  
ATOM   3621  NE2 GLN B 222      19.590  10.241  12.690  1.00  0.00           N  
ATOM   3622  H   GLN B 222      17.357   6.918  10.694  1.00  0.00           H  
ATOM   3623  HA  GLN B 222      19.829   7.011  12.378  1.00  0.00           H  
ATOM   3624 1HB  GLN B 222      16.921   6.811  13.204  1.00  0.00           H  
ATOM   3625 2HB  GLN B 222      18.259   6.885  14.320  1.00  0.00           H  
ATOM   3626 1HG  GLN B 222      17.510   9.009  12.361  1.00  0.00           H  
ATOM   3627 2HG  GLN B 222      17.158   9.006  14.104  1.00  0.00           H  
ATOM   3628 1HE2 GLN B 222      20.453  10.734  12.781  1.00  0.00           H  
ATOM   3629 2HE2 GLN B 222      18.974  10.409  11.885  1.00  0.00           H  
ATOM   3630  N   PRO B 223      19.610   4.405  13.080  1.00  0.00           N  
ATOM   3631  CA  PRO B 223      19.651   2.954  13.168  1.00  0.00           C  
ATOM   3632  C   PRO B 223      18.304   2.261  13.192  1.00  0.00           C  
ATOM   3633  O   PRO B 223      18.106   1.250  12.524  1.00  0.00           O  
ATOM   3634  CB  PRO B 223      20.345   2.755  14.507  1.00  0.00           C  
ATOM   3635  CG  PRO B 223      21.270   3.928  14.611  1.00  0.00           C  
ATOM   3636  CD  PRO B 223      20.494   5.082  14.048  1.00  0.00           C  
ATOM   3637  HA  PRO B 223      20.275   2.560  12.350  1.00  0.00           H  
ATOM   3638 1HB  PRO B 223      19.593   2.740  15.322  1.00  0.00           H  
ATOM   3639 2HB  PRO B 223      20.860   1.790  14.523  1.00  0.00           H  
ATOM   3640 1HG  PRO B 223      21.563   4.081  15.658  1.00  0.00           H  
ATOM   3641 2HG  PRO B 223      22.193   3.722  14.041  1.00  0.00           H  
ATOM   3642 1HD  PRO B 223      19.918   5.542  14.852  1.00  0.00           H  
ATOM   3643 2HD  PRO B 223      21.196   5.782  13.570  1.00  0.00           H  
ATOM   3644  N   GLN B 224      17.327   2.841  13.869  1.00  0.00           N  
ATOM   3645  CA  GLN B 224      16.005   2.235  13.945  1.00  0.00           C  
ATOM   3646  C   GLN B 224      15.187   2.350  12.657  1.00  0.00           C  
ATOM   3647  O   GLN B 224      14.101   1.775  12.560  1.00  0.00           O  
ATOM   3648  CB  GLN B 224      15.277   2.787  15.157  1.00  0.00           C  
ATOM   3649  CG  GLN B 224      14.878   4.221  15.008  1.00  0.00           C  
ATOM   3650  CD  GLN B 224      16.012   5.164  15.554  1.00  0.00           C  
ATOM   3651  OE1 GLN B 224      17.213   4.849  15.507  1.00  0.00           O  
ATOM   3652  NE2 GLN B 224      15.616   6.323  16.065  1.00  0.00           N  
ATOM   3653  H   GLN B 224      17.504   3.692  14.381  1.00  0.00           H  
ATOM   3654  HA  GLN B 224      16.144   1.172  14.131  1.00  0.00           H  
ATOM   3655 1HB  GLN B 224      14.375   2.203  15.335  1.00  0.00           H  
ATOM   3656 2HB  GLN B 224      15.906   2.695  16.038  1.00  0.00           H  
ATOM   3657 1HG  GLN B 224      14.721   4.441  13.945  1.00  0.00           H  
ATOM   3658 2HG  GLN B 224      13.962   4.408  15.567  1.00  0.00           H  
ATOM   3659 1HE2 GLN B 224      16.289   6.967  16.431  1.00  0.00           H  
ATOM   3660 2HE2 GLN B 224      14.641   6.550  16.089  1.00  0.00           H  
ATOM   3661  N   ASP B 225      15.722   3.050  11.648  1.00  0.00           N  
ATOM   3662  CA  ASP B 225      15.078   3.142  10.347  1.00  0.00           C  
ATOM   3663  C   ASP B 225      15.476   1.990   9.469  1.00  0.00           C  
ATOM   3664  O   ASP B 225      14.898   1.796   8.395  1.00  0.00           O  
ATOM   3665  CB  ASP B 225      15.428   4.409   9.616  1.00  0.00           C  
ATOM   3666  CG  ASP B 225      14.850   5.609  10.235  1.00  0.00           C  
ATOM   3667  OD1 ASP B 225      13.663   5.575  10.538  1.00  0.00           O  
ATOM   3668  OD2 ASP B 225      15.575   6.576  10.435  1.00  0.00           O  
ATOM   3669  H   ASP B 225      16.621   3.508  11.766  1.00  0.00           H  
ATOM   3670  HA  ASP B 225      14.000   3.114  10.490  1.00  0.00           H  
ATOM   3671 1HB  ASP B 225      16.510   4.511   9.557  1.00  0.00           H  
ATOM   3672 2HB  ASP B 225      15.067   4.309   8.623  1.00  0.00           H  
ATOM   3673  N   ALA B 226      16.473   1.236   9.915  1.00  0.00           N  
ATOM   3674  CA  ALA B 226      16.942   0.096   9.178  1.00  0.00           C  
ATOM   3675  C   ALA B 226      15.917  -0.992   9.281  1.00  0.00           C  
ATOM   3676  O   ALA B 226      15.141  -1.061  10.246  1.00  0.00           O  
ATOM   3677  CB  ALA B 226      18.270  -0.391   9.699  1.00  0.00           C  
ATOM   3678  H   ALA B 226      16.913   1.434  10.813  1.00  0.00           H  
ATOM   3679  HA  ALA B 226      17.044   0.376   8.133  1.00  0.00           H  
ATOM   3680 1HB  ALA B 226      18.593  -1.252   9.118  1.00  0.00           H  
ATOM   3681 2HB  ALA B 226      19.004   0.396   9.615  1.00  0.00           H  
ATOM   3682 3HB  ALA B 226      18.160  -0.677  10.740  1.00  0.00           H  
ATOM   3683  N   GLY B 227      15.902  -1.849   8.293  1.00  0.00           N  
ATOM   3684  CA  GLY B 227      14.975  -2.958   8.306  1.00  0.00           C  
ATOM   3685  C   GLY B 227      14.501  -3.243   6.908  1.00  0.00           C  
ATOM   3686  O   GLY B 227      15.048  -2.738   5.923  1.00  0.00           O  
ATOM   3687  H   GLY B 227      16.583  -1.735   7.543  1.00  0.00           H  
ATOM   3688 1HA  GLY B 227      15.461  -3.840   8.720  1.00  0.00           H  
ATOM   3689 2HA  GLY B 227      14.127  -2.730   8.945  1.00  0.00           H  
ATOM   3690  N   VAL B 228      13.486  -4.075   6.812  1.00  0.00           N  
ATOM   3691  CA  VAL B 228      13.001  -4.434   5.498  1.00  0.00           C  
ATOM   3692  C   VAL B 228      11.752  -3.660   5.104  1.00  0.00           C  
ATOM   3693  O   VAL B 228      10.732  -3.716   5.780  1.00  0.00           O  
ATOM   3694  CB  VAL B 228      12.697  -5.943   5.450  1.00  0.00           C  
ATOM   3695  CG1 VAL B 228      12.144  -6.332   4.087  1.00  0.00           C  
ATOM   3696  CG2 VAL B 228      13.956  -6.735   5.767  1.00  0.00           C  
ATOM   3697  H   VAL B 228      13.062  -4.468   7.640  1.00  0.00           H  
ATOM   3698  HA  VAL B 228      13.775  -4.206   4.767  1.00  0.00           H  
ATOM   3699  HB  VAL B 228      11.927  -6.173   6.187  1.00  0.00           H  
ATOM   3700 1HG1 VAL B 228      11.934  -7.402   4.071  1.00  0.00           H  
ATOM   3701 2HG1 VAL B 228      11.224  -5.780   3.897  1.00  0.00           H  
ATOM   3702 3HG1 VAL B 228      12.876  -6.095   3.316  1.00  0.00           H  
ATOM   3703 1HG2 VAL B 228      13.734  -7.801   5.732  1.00  0.00           H  
ATOM   3704 2HG2 VAL B 228      14.728  -6.501   5.033  1.00  0.00           H  
ATOM   3705 3HG2 VAL B 228      14.311  -6.472   6.763  1.00  0.00           H  
ATOM   3706  N   TYR B 229      11.839  -2.957   3.991  1.00  0.00           N  
ATOM   3707  CA  TYR B 229      10.748  -2.163   3.457  1.00  0.00           C  
ATOM   3708  C   TYR B 229      10.099  -2.908   2.320  1.00  0.00           C  
ATOM   3709  O   TYR B 229      10.763  -3.639   1.585  1.00  0.00           O  
ATOM   3710  CB  TYR B 229      11.249  -0.824   2.984  1.00  0.00           C  
ATOM   3711  CG  TYR B 229      11.603   0.063   4.062  1.00  0.00           C  
ATOM   3712  CD1 TYR B 229      12.783  -0.078   4.667  1.00  0.00           C  
ATOM   3713  CD2 TYR B 229      10.756   1.078   4.417  1.00  0.00           C  
ATOM   3714  CE1 TYR B 229      13.152   0.791   5.669  1.00  0.00           C  
ATOM   3715  CE2 TYR B 229      11.120   1.956   5.416  1.00  0.00           C  
ATOM   3716  CZ  TYR B 229      12.320   1.819   6.050  1.00  0.00           C  
ATOM   3717  OH  TYR B 229      12.709   2.714   7.072  1.00  0.00           O  
ATOM   3718  H   TYR B 229      12.713  -2.989   3.470  1.00  0.00           H  
ATOM   3719  HA  TYR B 229      10.008  -2.009   4.235  1.00  0.00           H  
ATOM   3720 1HB  TYR B 229      12.133  -0.973   2.366  1.00  0.00           H  
ATOM   3721 2HB  TYR B 229      10.492  -0.343   2.370  1.00  0.00           H  
ATOM   3722  HD1 TYR B 229      13.457  -0.884   4.365  1.00  0.00           H  
ATOM   3723  HD2 TYR B 229       9.798   1.194   3.906  1.00  0.00           H  
ATOM   3724  HE1 TYR B 229      14.119   0.667   6.157  1.00  0.00           H  
ATOM   3725  HE2 TYR B 229      10.456   2.764   5.701  1.00  0.00           H  
ATOM   3726  HH  TYR B 229      13.542   2.368   7.530  1.00  0.00           H  
ATOM   3727  N   SER B 230       8.802  -2.733   2.153  1.00  0.00           N  
ATOM   3728  CA  SER B 230       8.131  -3.418   1.069  1.00  0.00           C  
ATOM   3729  C   SER B 230       7.031  -2.589   0.464  1.00  0.00           C  
ATOM   3730  O   SER B 230       6.486  -1.695   1.122  1.00  0.00           O  
ATOM   3731  CB  SER B 230       7.597  -4.763   1.524  1.00  0.00           C  
ATOM   3732  OG  SER B 230       6.605  -4.626   2.469  1.00  0.00           O  
ATOM   3733  H   SER B 230       8.282  -2.159   2.800  1.00  0.00           H  
ATOM   3734  HA  SER B 230       8.865  -3.602   0.294  1.00  0.00           H  
ATOM   3735 1HB  SER B 230       7.216  -5.327   0.677  1.00  0.00           H  
ATOM   3736 2HB  SER B 230       8.404  -5.316   1.942  1.00  0.00           H  
ATOM   3737  HG  SER B 230       6.313  -5.512   2.674  1.00  0.00           H  
ATOM   3738  N   ALA B 231       6.663  -2.951  -0.775  1.00  0.00           N  
ATOM   3739  CA  ALA B 231       5.614  -2.231  -1.477  1.00  0.00           C  
ATOM   3740  C   ALA B 231       4.700  -3.133  -2.247  1.00  0.00           C  
ATOM   3741  O   ALA B 231       5.133  -4.098  -2.885  1.00  0.00           O  
ATOM   3742  CB  ALA B 231       6.225  -1.222  -2.445  1.00  0.00           C  
ATOM   3743  H   ALA B 231       7.172  -3.724  -1.212  1.00  0.00           H  
ATOM   3744  HA  ALA B 231       5.013  -1.704  -0.736  1.00  0.00           H  
ATOM   3745 1HB  ALA B 231       5.430  -0.665  -2.941  1.00  0.00           H  
ATOM   3746 2HB  ALA B 231       6.863  -0.536  -1.897  1.00  0.00           H  
ATOM   3747 3HB  ALA B 231       6.817  -1.746  -3.190  1.00  0.00           H  
ATOM   3748  N   ARG B 232       3.426  -2.774  -2.237  1.00  0.00           N  
ATOM   3749  CA  ARG B 232       2.414  -3.507  -2.970  1.00  0.00           C  
ATOM   3750  C   ARG B 232       1.169  -2.715  -3.192  1.00  0.00           C  
ATOM   3751  O   ARG B 232       1.013  -1.642  -2.628  1.00  0.00           O  
ATOM   3752  CB  ARG B 232       2.028  -4.794  -2.259  1.00  0.00           C  
ATOM   3753  CG  ARG B 232       1.389  -4.669  -0.868  1.00  0.00           C  
ATOM   3754  CD  ARG B 232       0.958  -6.019  -0.418  1.00  0.00           C  
ATOM   3755  NE  ARG B 232       0.408  -6.071   0.918  1.00  0.00           N  
ATOM   3756  CZ  ARG B 232      -0.881  -5.854   1.233  1.00  0.00           C  
ATOM   3757  NH1 ARG B 232      -1.763  -5.509   0.323  1.00  0.00           N  
ATOM   3758  NH2 ARG B 232      -1.298  -5.998   2.482  1.00  0.00           N  
ATOM   3759  H   ARG B 232       3.148  -1.978  -1.658  1.00  0.00           H  
ATOM   3760  HA  ARG B 232       2.823  -3.783  -3.937  1.00  0.00           H  
ATOM   3761 1HB  ARG B 232       1.323  -5.349  -2.875  1.00  0.00           H  
ATOM   3762 2HB  ARG B 232       2.896  -5.404  -2.152  1.00  0.00           H  
ATOM   3763 1HG  ARG B 232       2.113  -4.270  -0.158  1.00  0.00           H  
ATOM   3764 2HG  ARG B 232       0.516  -4.021  -0.909  1.00  0.00           H  
ATOM   3765 1HD  ARG B 232       0.207  -6.402  -1.110  1.00  0.00           H  
ATOM   3766 2HD  ARG B 232       1.802  -6.684  -0.443  1.00  0.00           H  
ATOM   3767  HE  ARG B 232       1.033  -6.335   1.668  1.00  0.00           H  
ATOM   3768 1HH1 ARG B 232      -1.521  -5.363  -0.668  1.00  0.00           H  
ATOM   3769 2HH1 ARG B 232      -2.733  -5.407   0.604  1.00  0.00           H  
ATOM   3770 1HH2 ARG B 232      -0.655  -6.286   3.229  1.00  0.00           H  
ATOM   3771 2HH2 ARG B 232      -2.266  -5.837   2.690  1.00  0.00           H  
ATOM   3772  N   TYR B 233       0.270  -3.232  -4.014  1.00  0.00           N  
ATOM   3773  CA  TYR B 233      -1.060  -2.635  -4.097  1.00  0.00           C  
ATOM   3774  C   TYR B 233      -1.890  -3.249  -2.972  1.00  0.00           C  
ATOM   3775  O   TYR B 233      -1.605  -4.369  -2.537  1.00  0.00           O  
ATOM   3776  CB  TYR B 233      -1.723  -2.809  -5.453  1.00  0.00           C  
ATOM   3777  CG  TYR B 233      -1.104  -1.951  -6.498  1.00  0.00           C  
ATOM   3778  CD1 TYR B 233      -0.276  -2.499  -7.424  1.00  0.00           C  
ATOM   3779  CD2 TYR B 233      -1.359  -0.595  -6.502  1.00  0.00           C  
ATOM   3780  CE1 TYR B 233       0.317  -1.706  -8.372  1.00  0.00           C  
ATOM   3781  CE2 TYR B 233      -0.778   0.205  -7.427  1.00  0.00           C  
ATOM   3782  CZ  TYR B 233       0.059  -0.344  -8.361  1.00  0.00           C  
ATOM   3783  OH  TYR B 233       0.643   0.454  -9.269  1.00  0.00           O  
ATOM   3784  H   TYR B 233       0.478  -4.084  -4.525  1.00  0.00           H  
ATOM   3785  HA  TYR B 233      -0.991  -1.568  -3.904  1.00  0.00           H  
ATOM   3786 1HB  TYR B 233      -1.656  -3.849  -5.766  1.00  0.00           H  
ATOM   3787 2HB  TYR B 233      -2.782  -2.553  -5.378  1.00  0.00           H  
ATOM   3788  HD1 TYR B 233      -0.098  -3.558  -7.400  1.00  0.00           H  
ATOM   3789  HD2 TYR B 233      -2.021  -0.165  -5.766  1.00  0.00           H  
ATOM   3790  HE1 TYR B 233       0.985  -2.143  -9.121  1.00  0.00           H  
ATOM   3791  HE2 TYR B 233      -0.981   1.278  -7.423  1.00  0.00           H  
ATOM   3792  HH  TYR B 233       1.177  -0.085  -9.856  1.00  0.00           H  
ATOM   3793  N   ILE B 234      -2.932  -2.556  -2.539  1.00  0.00           N  
ATOM   3794  CA  ILE B 234      -3.748  -3.100  -1.459  1.00  0.00           C  
ATOM   3795  C   ILE B 234      -4.360  -4.457  -1.806  1.00  0.00           C  
ATOM   3796  O   ILE B 234      -4.374  -5.363  -0.956  1.00  0.00           O  
ATOM   3797  CB  ILE B 234      -4.855  -2.073  -1.114  1.00  0.00           C  
ATOM   3798  CG1 ILE B 234      -5.611  -2.574   0.087  1.00  0.00           C  
ATOM   3799  CG2 ILE B 234      -5.740  -1.664  -2.332  1.00  0.00           C  
ATOM   3800  CD1 ILE B 234      -6.601  -1.630   0.632  1.00  0.00           C  
ATOM   3801  H   ILE B 234      -3.110  -1.626  -2.924  1.00  0.00           H  
ATOM   3802  HA  ILE B 234      -3.129  -3.214  -0.584  1.00  0.00           H  
ATOM   3803  HB  ILE B 234      -4.353  -1.163  -0.790  1.00  0.00           H  
ATOM   3804 1HG1 ILE B 234      -6.105  -3.472  -0.185  1.00  0.00           H  
ATOM   3805 2HG1 ILE B 234      -4.894  -2.807   0.871  1.00  0.00           H  
ATOM   3806 1HG2 ILE B 234      -6.446  -0.889  -2.053  1.00  0.00           H  
ATOM   3807 2HG2 ILE B 234      -5.093  -1.271  -3.105  1.00  0.00           H  
ATOM   3808 3HG2 ILE B 234      -6.293  -2.496  -2.729  1.00  0.00           H  
ATOM   3809 1HD1 ILE B 234      -7.085  -2.067   1.471  1.00  0.00           H  
ATOM   3810 2HD1 ILE B 234      -6.099  -0.732   0.932  1.00  0.00           H  
ATOM   3811 3HD1 ILE B 234      -7.360  -1.395  -0.109  1.00  0.00           H  
ATOM   3812  N   GLY B 235      -4.871  -4.633  -3.019  1.00  0.00           N  
ATOM   3813  CA  GLY B 235      -5.485  -5.897  -3.398  1.00  0.00           C  
ATOM   3814  C   GLY B 235      -4.401  -6.917  -3.647  1.00  0.00           C  
ATOM   3815  O   GLY B 235      -4.097  -7.279  -4.791  1.00  0.00           O  
ATOM   3816  H   GLY B 235      -4.862  -3.905  -3.734  1.00  0.00           H  
ATOM   3817 1HA  GLY B 235      -6.152  -6.240  -2.607  1.00  0.00           H  
ATOM   3818 2HA  GLY B 235      -6.082  -5.756  -4.298  1.00  0.00           H  
ATOM   3819  N   GLY B 236      -3.804  -7.372  -2.565  1.00  0.00           N  
ATOM   3820  CA  GLY B 236      -2.677  -8.256  -2.669  1.00  0.00           C  
ATOM   3821  C   GLY B 236      -2.229  -8.775  -1.327  1.00  0.00           C  
ATOM   3822  O   GLY B 236      -2.683  -8.330  -0.272  1.00  0.00           O  
ATOM   3823  H   GLY B 236      -4.120  -7.023  -1.666  1.00  0.00           H  
ATOM   3824 1HA  GLY B 236      -2.929  -9.091  -3.321  1.00  0.00           H  
ATOM   3825 2HA  GLY B 236      -1.850  -7.722  -3.139  1.00  0.00           H  
ATOM   3826  N   ASN B 237      -1.363  -9.764  -1.391  1.00  0.00           N  
ATOM   3827  CA  ASN B 237      -0.907 -10.460  -0.220  1.00  0.00           C  
ATOM   3828  C   ASN B 237       0.364  -9.871   0.349  1.00  0.00           C  
ATOM   3829  O   ASN B 237       1.129  -9.180  -0.323  1.00  0.00           O  
ATOM   3830  CB  ASN B 237      -0.658 -11.917  -0.565  1.00  0.00           C  
ATOM   3831  CG  ASN B 237      -1.874 -12.677  -1.008  1.00  0.00           C  
ATOM   3832  OD1 ASN B 237      -2.941 -12.684  -0.384  1.00  0.00           O  
ATOM   3833  ND2 ASN B 237      -1.728 -13.348  -2.121  1.00  0.00           N  
ATOM   3834  H   ASN B 237      -1.021 -10.054  -2.299  1.00  0.00           H  
ATOM   3835  HA  ASN B 237      -1.675 -10.391   0.551  1.00  0.00           H  
ATOM   3836 1HB  ASN B 237       0.065 -11.951  -1.341  1.00  0.00           H  
ATOM   3837 2HB  ASN B 237      -0.232 -12.429   0.295  1.00  0.00           H  
ATOM   3838 1HD2 ASN B 237      -2.492 -13.884  -2.484  1.00  0.00           H  
ATOM   3839 2HD2 ASN B 237      -0.856 -13.332  -2.610  1.00  0.00           H  
ATOM   3840  N   LEU B 238       0.664 -10.318   1.546  1.00  0.00           N  
ATOM   3841  CA  LEU B 238       1.848  -9.973   2.310  1.00  0.00           C  
ATOM   3842  C   LEU B 238       3.079 -10.724   1.727  1.00  0.00           C  
ATOM   3843  O   LEU B 238       4.226 -10.392   1.991  1.00  0.00           O  
ATOM   3844  CB  LEU B 238       1.693 -10.294   3.813  1.00  0.00           C  
ATOM   3845  CG  LEU B 238       1.782 -11.769   4.270  1.00  0.00           C  
ATOM   3846  CD1 LEU B 238       3.261 -12.122   4.636  1.00  0.00           C  
ATOM   3847  CD2 LEU B 238       0.891 -11.988   5.468  1.00  0.00           C  
ATOM   3848  H   LEU B 238      -0.017 -10.939   1.977  1.00  0.00           H  
ATOM   3849  HA  LEU B 238       2.022  -8.899   2.231  1.00  0.00           H  
ATOM   3850 1HB  LEU B 238       2.456  -9.746   4.357  1.00  0.00           H  
ATOM   3851 2HB  LEU B 238       0.720  -9.915   4.135  1.00  0.00           H  
ATOM   3852  HG  LEU B 238       1.463 -12.416   3.470  1.00  0.00           H  
ATOM   3853 1HD1 LEU B 238       3.300 -13.141   4.945  1.00  0.00           H  
ATOM   3854 2HD1 LEU B 238       3.937 -12.009   3.821  1.00  0.00           H  
ATOM   3855 3HD1 LEU B 238       3.596 -11.488   5.455  1.00  0.00           H  
ATOM   3856 1HD2 LEU B 238       0.968 -13.029   5.779  1.00  0.00           H  
ATOM   3857 2HD2 LEU B 238       1.206 -11.338   6.272  1.00  0.00           H  
ATOM   3858 3HD2 LEU B 238      -0.121 -11.767   5.215  1.00  0.00           H  
ATOM   3859  N   PHE B 239       2.784 -11.728   0.901  1.00  0.00           N  
ATOM   3860  CA  PHE B 239       3.731 -12.553   0.186  1.00  0.00           C  
ATOM   3861  C   PHE B 239       3.940 -12.161  -1.272  1.00  0.00           C  
ATOM   3862  O   PHE B 239       4.688 -12.829  -1.978  1.00  0.00           O  
ATOM   3863  CB  PHE B 239       3.303 -14.027   0.203  1.00  0.00           C  
ATOM   3864  CG  PHE B 239       3.365 -14.676   1.542  1.00  0.00           C  
ATOM   3865  CD1 PHE B 239       2.227 -14.842   2.304  1.00  0.00           C  
ATOM   3866  CD2 PHE B 239       4.578 -15.131   2.049  1.00  0.00           C  
ATOM   3867  CE1 PHE B 239       2.299 -15.429   3.542  1.00  0.00           C  
ATOM   3868  CE2 PHE B 239       4.639 -15.727   3.284  1.00  0.00           C  
ATOM   3869  CZ  PHE B 239       3.482 -15.868   4.028  1.00  0.00           C  
ATOM   3870  H   PHE B 239       1.807 -11.925   0.762  1.00  0.00           H  
ATOM   3871  HA  PHE B 239       4.689 -12.476   0.700  1.00  0.00           H  
ATOM   3872 1HB  PHE B 239       2.283 -14.108  -0.169  1.00  0.00           H  
ATOM   3873 2HB  PHE B 239       3.939 -14.595  -0.475  1.00  0.00           H  
ATOM   3874  HD1 PHE B 239       1.268 -14.493   1.928  1.00  0.00           H  
ATOM   3875  HD2 PHE B 239       5.494 -15.010   1.463  1.00  0.00           H  
ATOM   3876  HE1 PHE B 239       1.410 -15.538   4.152  1.00  0.00           H  
ATOM   3877  HE2 PHE B 239       5.600 -16.075   3.670  1.00  0.00           H  
ATOM   3878  HZ  PHE B 239       3.495 -16.314   5.006  1.00  0.00           H  
ATOM   3879  N   THR B 240       3.284 -11.124  -1.777  1.00  0.00           N  
ATOM   3880  CA  THR B 240       3.454 -10.837  -3.220  1.00  0.00           C  
ATOM   3881  C   THR B 240       4.064  -9.481  -3.478  1.00  0.00           C  
ATOM   3882  O   THR B 240       4.147  -9.007  -4.609  1.00  0.00           O  
ATOM   3883  CB  THR B 240       2.121 -10.980  -3.982  1.00  0.00           C  
ATOM   3884  OG1 THR B 240       1.138 -10.069  -3.459  1.00  0.00           O  
ATOM   3885  CG2 THR B 240       1.633 -12.402  -3.822  1.00  0.00           C  
ATOM   3886  H   THR B 240       2.669 -10.542  -1.208  1.00  0.00           H  
ATOM   3887  HA  THR B 240       4.127 -11.574  -3.651  1.00  0.00           H  
ATOM   3888  HB  THR B 240       2.276 -10.768  -5.039  1.00  0.00           H  
ATOM   3889  HG1 THR B 240       1.377  -9.174  -3.731  1.00  0.00           H  
ATOM   3890 1HG2 THR B 240       0.698 -12.532  -4.361  1.00  0.00           H  
ATOM   3891 2HG2 THR B 240       2.377 -13.069  -4.213  1.00  0.00           H  
ATOM   3892 3HG2 THR B 240       1.486 -12.631  -2.791  1.00  0.00           H  
ATOM   3893  N   SER B 241       4.449  -8.857  -2.409  1.00  0.00           N  
ATOM   3894  CA  SER B 241       5.015  -7.541  -2.440  1.00  0.00           C  
ATOM   3895  C   SER B 241       6.460  -7.571  -2.892  1.00  0.00           C  
ATOM   3896  O   SER B 241       7.067  -8.637  -2.976  1.00  0.00           O  
ATOM   3897  CB  SER B 241       4.971  -6.976  -1.037  1.00  0.00           C  
ATOM   3898  OG  SER B 241       5.851  -7.679  -0.217  1.00  0.00           O  
ATOM   3899  H   SER B 241       4.354  -9.328  -1.522  1.00  0.00           H  
ATOM   3900  HA  SER B 241       4.446  -6.929  -3.142  1.00  0.00           H  
ATOM   3901 1HB  SER B 241       5.236  -5.921  -1.043  1.00  0.00           H  
ATOM   3902 2HB  SER B 241       3.978  -7.066  -0.645  1.00  0.00           H  
ATOM   3903  HG  SER B 241       5.646  -7.426   0.683  1.00  0.00           H  
ATOM   3904  N   ALA B 242       6.997  -6.397  -3.188  1.00  0.00           N  
ATOM   3905  CA  ALA B 242       8.411  -6.221  -3.486  1.00  0.00           C  
ATOM   3906  C   ALA B 242       9.134  -5.930  -2.183  1.00  0.00           C  
ATOM   3907  O   ALA B 242       8.567  -5.217  -1.363  1.00  0.00           O  
ATOM   3908  CB  ALA B 242       8.587  -5.067  -4.444  1.00  0.00           C  
ATOM   3909  H   ALA B 242       6.398  -5.571  -3.151  1.00  0.00           H  
ATOM   3910  HA  ALA B 242       8.808  -7.141  -3.915  1.00  0.00           H  
ATOM   3911 1HB  ALA B 242       9.617  -4.921  -4.648  1.00  0.00           H  
ATOM   3912 2HB  ALA B 242       8.069  -5.298  -5.333  1.00  0.00           H  
ATOM   3913 3HB  ALA B 242       8.174  -4.162  -4.001  1.00  0.00           H  
ATOM   3914  N   PHE B 243      10.385  -6.388  -2.002  1.00  0.00           N  
ATOM   3915  CA  PHE B 243      11.122  -6.061  -0.763  1.00  0.00           C  
ATOM   3916  C   PHE B 243      12.511  -5.418  -0.986  1.00  0.00           C  
ATOM   3917  O   PHE B 243      13.196  -5.724  -1.951  1.00  0.00           O  
ATOM   3918  CB  PHE B 243      11.404  -7.301   0.057  1.00  0.00           C  
ATOM   3919  CG  PHE B 243      10.289  -8.084   0.495  1.00  0.00           C  
ATOM   3920  CD1 PHE B 243       9.909  -9.164  -0.208  1.00  0.00           C  
ATOM   3921  CD2 PHE B 243       9.621  -7.769   1.633  1.00  0.00           C  
ATOM   3922  CE1 PHE B 243       8.861  -9.963   0.210  1.00  0.00           C  
ATOM   3923  CE2 PHE B 243       8.565  -8.536   2.075  1.00  0.00           C  
ATOM   3924  CZ  PHE B 243       8.182  -9.645   1.368  1.00  0.00           C  
ATOM   3925  H   PHE B 243      10.819  -6.977  -2.703  1.00  0.00           H  
ATOM   3926  HA  PHE B 243      10.522  -5.374  -0.176  1.00  0.00           H  
ATOM   3927 1HB  PHE B 243      12.080  -7.951  -0.485  1.00  0.00           H  
ATOM   3928 2HB  PHE B 243      11.925  -6.977   0.947  1.00  0.00           H  
ATOM   3929  HD1 PHE B 243      10.447  -9.401  -1.094  1.00  0.00           H  
ATOM   3930  HD2 PHE B 243       9.938  -6.899   2.195  1.00  0.00           H  
ATOM   3931  HE1 PHE B 243       8.576 -10.837  -0.374  1.00  0.00           H  
ATOM   3932  HE2 PHE B 243       8.039  -8.267   2.986  1.00  0.00           H  
ATOM   3933  HZ  PHE B 243       7.347 -10.257   1.711  1.00  0.00           H  
ATOM   3934  N   THR B 244      12.955  -4.609  -0.035  1.00  0.00           N  
ATOM   3935  CA  THR B 244      14.316  -4.092  -0.085  1.00  0.00           C  
ATOM   3936  C   THR B 244      14.793  -3.844   1.363  1.00  0.00           C  
ATOM   3937  O   THR B 244      14.003  -3.486   2.239  1.00  0.00           O  
ATOM   3938  CB  THR B 244      14.349  -2.801  -0.935  1.00  0.00           C  
ATOM   3939  OG1 THR B 244      15.683  -2.410  -1.206  1.00  0.00           O  
ATOM   3940  CG2 THR B 244      13.681  -1.679  -0.196  1.00  0.00           C  
ATOM   3941  H   THR B 244      12.327  -4.339   0.719  1.00  0.00           H  
ATOM   3942  HA  THR B 244      14.964  -4.837  -0.542  1.00  0.00           H  
ATOM   3943  HB  THR B 244      13.826  -2.969  -1.855  1.00  0.00           H  
ATOM   3944  HG1 THR B 244      16.024  -2.915  -2.013  1.00  0.00           H  
ATOM   3945 1HG2 THR B 244      13.705  -0.790  -0.821  1.00  0.00           H  
ATOM   3946 2HG2 THR B 244      12.652  -1.951   0.022  1.00  0.00           H  
ATOM   3947 3HG2 THR B 244      14.213  -1.492   0.740  1.00  0.00           H  
ATOM   3948  N   ARG B 245      16.081  -3.967   1.619  1.00  0.00           N  
ATOM   3949  CA  ARG B 245      16.571  -3.774   2.986  1.00  0.00           C  
ATOM   3950  C   ARG B 245      17.464  -2.567   3.168  1.00  0.00           C  
ATOM   3951  O   ARG B 245      18.454  -2.398   2.451  1.00  0.00           O  
ATOM   3952  CB  ARG B 245      17.303  -5.013   3.455  1.00  0.00           C  
ATOM   3953  CG  ARG B 245      17.929  -4.914   4.821  1.00  0.00           C  
ATOM   3954  CD  ARG B 245      18.626  -6.232   5.301  1.00  0.00           C  
ATOM   3955  NE  ARG B 245      19.422  -6.010   6.552  1.00  0.00           N  
ATOM   3956  CZ  ARG B 245      18.924  -5.988   7.810  1.00  0.00           C  
ATOM   3957  NH1 ARG B 245      17.623  -6.136   8.094  1.00  0.00           N  
ATOM   3958  NH2 ARG B 245      19.775  -5.801   8.767  1.00  0.00           N  
ATOM   3959  H   ARG B 245      16.702  -4.238   0.852  1.00  0.00           H  
ATOM   3960  HA  ARG B 245      15.716  -3.644   3.638  1.00  0.00           H  
ATOM   3961 1HB  ARG B 245      16.617  -5.846   3.467  1.00  0.00           H  
ATOM   3962 2HB  ARG B 245      18.076  -5.233   2.764  1.00  0.00           H  
ATOM   3963 1HG  ARG B 245      18.658  -4.120   4.816  1.00  0.00           H  
ATOM   3964 2HG  ARG B 245      17.143  -4.659   5.535  1.00  0.00           H  
ATOM   3965 1HD  ARG B 245      17.879  -7.000   5.500  1.00  0.00           H  
ATOM   3966 2HD  ARG B 245      19.314  -6.582   4.527  1.00  0.00           H  
ATOM   3967  HE  ARG B 245      20.459  -5.895   6.496  1.00  0.00           H  
ATOM   3968 1HH1 ARG B 245      16.958  -6.276   7.351  1.00  0.00           H  
ATOM   3969 2HH1 ARG B 245      17.311  -6.107   9.057  1.00  0.00           H  
ATOM   3970 1HH2 ARG B 245      20.780  -5.703   8.509  1.00  0.00           H  
ATOM   3971 2HH2 ARG B 245      19.479  -5.764   9.730  1.00  0.00           H  
ATOM   3972  N   LEU B 246      17.105  -1.727   4.145  1.00  0.00           N  
ATOM   3973  CA  LEU B 246      17.895  -0.530   4.473  1.00  0.00           C  
ATOM   3974  C   LEU B 246      18.808  -0.891   5.599  1.00  0.00           C  
ATOM   3975  O   LEU B 246      18.374  -1.405   6.639  1.00  0.00           O  
ATOM   3976  CB  LEU B 246      17.047   0.686   4.933  1.00  0.00           C  
ATOM   3977  CG  LEU B 246      17.871   1.929   5.349  1.00  0.00           C  
ATOM   3978  CD1 LEU B 246      18.553   2.505   4.153  1.00  0.00           C  
ATOM   3979  CD2 LEU B 246      16.995   2.942   5.971  1.00  0.00           C  
ATOM   3980  H   LEU B 246      16.282  -1.952   4.701  1.00  0.00           H  
ATOM   3981  HA  LEU B 246      18.502  -0.240   3.612  1.00  0.00           H  
ATOM   3982 1HB  LEU B 246      16.389   0.986   4.120  1.00  0.00           H  
ATOM   3983 2HB  LEU B 246      16.432   0.391   5.783  1.00  0.00           H  
ATOM   3984  HG  LEU B 246      18.630   1.627   6.049  1.00  0.00           H  
ATOM   3985 1HD1 LEU B 246      19.142   3.370   4.451  1.00  0.00           H  
ATOM   3986 2HD1 LEU B 246      19.206   1.757   3.707  1.00  0.00           H  
ATOM   3987 3HD1 LEU B 246      17.799   2.816   3.442  1.00  0.00           H  
ATOM   3988 1HD2 LEU B 246      17.586   3.809   6.263  1.00  0.00           H  
ATOM   3989 2HD2 LEU B 246      16.251   3.244   5.264  1.00  0.00           H  
ATOM   3990 3HD2 LEU B 246      16.523   2.525   6.836  1.00  0.00           H  
ATOM   3991  N   ILE B 247      20.067  -0.667   5.372  1.00  0.00           N  
ATOM   3992  CA  ILE B 247      21.069  -0.943   6.341  1.00  0.00           C  
ATOM   3993  C   ILE B 247      21.658   0.360   6.766  1.00  0.00           C  
ATOM   3994  O   ILE B 247      22.121   1.112   5.917  1.00  0.00           O  
ATOM   3995  CB  ILE B 247      22.116  -1.849   5.715  1.00  0.00           C  
ATOM   3996  CG1 ILE B 247      21.436  -3.124   5.269  1.00  0.00           C  
ATOM   3997  CG2 ILE B 247      23.239  -2.091   6.647  1.00  0.00           C  
ATOM   3998  CD1 ILE B 247      22.286  -4.041   4.433  1.00  0.00           C  
ATOM   3999  H   ILE B 247      20.348  -0.289   4.474  1.00  0.00           H  
ATOM   4000  HA  ILE B 247      20.628  -1.437   7.201  1.00  0.00           H  
ATOM   4001  HB  ILE B 247      22.495  -1.379   4.821  1.00  0.00           H  
ATOM   4002 1HG1 ILE B 247      21.104  -3.666   6.154  1.00  0.00           H  
ATOM   4003 2HG1 ILE B 247      20.574  -2.857   4.673  1.00  0.00           H  
ATOM   4004 1HG2 ILE B 247      23.978  -2.728   6.157  1.00  0.00           H  
ATOM   4005 2HG2 ILE B 247      23.699  -1.138   6.909  1.00  0.00           H  
ATOM   4006 3HG2 ILE B 247      22.866  -2.585   7.547  1.00  0.00           H  
ATOM   4007 1HD1 ILE B 247      21.705  -4.925   4.152  1.00  0.00           H  
ATOM   4008 2HD1 ILE B 247      22.607  -3.511   3.532  1.00  0.00           H  
ATOM   4009 3HD1 ILE B 247      23.159  -4.346   5.013  1.00  0.00           H  
ATOM   4010  N   VAL B 248      21.622   0.656   8.061  1.00  0.00           N  
ATOM   4011  CA  VAL B 248      22.170   1.932   8.511  1.00  0.00           C  
ATOM   4012  C   VAL B 248      23.327   1.661   9.436  1.00  0.00           C  
ATOM   4013  O   VAL B 248      23.156   0.994  10.462  1.00  0.00           O  
ATOM   4014  CB  VAL B 248      21.110   2.788   9.260  1.00  0.00           C  
ATOM   4015  CG1 VAL B 248      21.731   4.100   9.694  1.00  0.00           C  
ATOM   4016  CG2 VAL B 248      19.880   3.065   8.383  1.00  0.00           C  
ATOM   4017  H   VAL B 248      21.231   0.004   8.726  1.00  0.00           H  
ATOM   4018  HA  VAL B 248      22.540   2.497   7.658  1.00  0.00           H  
ATOM   4019  HB  VAL B 248      20.799   2.255  10.149  1.00  0.00           H  
ATOM   4020 1HG1 VAL B 248      20.999   4.693  10.237  1.00  0.00           H  
ATOM   4021 2HG1 VAL B 248      22.575   3.902  10.334  1.00  0.00           H  
ATOM   4022 3HG1 VAL B 248      22.063   4.652   8.814  1.00  0.00           H  
ATOM   4023 1HG2 VAL B 248      19.158   3.658   8.949  1.00  0.00           H  
ATOM   4024 2HG2 VAL B 248      20.175   3.610   7.498  1.00  0.00           H  
ATOM   4025 3HG2 VAL B 248      19.423   2.127   8.095  1.00  0.00           H  
ATOM   4026  N   ARG B 249      24.496   2.170   9.088  1.00  0.00           N  
ATOM   4027  CA  ARG B 249      25.666   1.971   9.921  1.00  0.00           C  
ATOM   4028  C   ARG B 249      25.468   2.855  11.128  1.00  0.00           C  
ATOM   4029  O   ARG B 249      24.934   3.952  11.005  1.00  0.00           O  
ATOM   4030  CB  ARG B 249      26.958   2.336   9.194  1.00  0.00           C  
ATOM   4031  CG  ARG B 249      27.375   1.450   8.001  1.00  0.00           C  
ATOM   4032  CD  ARG B 249      28.650   1.983   7.354  1.00  0.00           C  
ATOM   4033  NE  ARG B 249      29.799   1.935   8.267  1.00  0.00           N  
ATOM   4034  CZ  ARG B 249      30.354   2.995   8.928  1.00  0.00           C  
ATOM   4035  NH1 ARG B 249      29.905   4.217   8.774  1.00  0.00           N  
ATOM   4036  NH2 ARG B 249      31.382   2.777   9.745  1.00  0.00           N  
ATOM   4037  H   ARG B 249      24.571   2.709   8.227  1.00  0.00           H  
ATOM   4038  HA  ARG B 249      25.721   0.931  10.247  1.00  0.00           H  
ATOM   4039 1HB  ARG B 249      26.889   3.358   8.826  1.00  0.00           H  
ATOM   4040 2HB  ARG B 249      27.783   2.308   9.910  1.00  0.00           H  
ATOM   4041 1HG  ARG B 249      27.574   0.432   8.342  1.00  0.00           H  
ATOM   4042 2HG  ARG B 249      26.573   1.439   7.254  1.00  0.00           H  
ATOM   4043 1HD  ARG B 249      28.893   1.372   6.482  1.00  0.00           H  
ATOM   4044 2HD  ARG B 249      28.505   2.994   7.053  1.00  0.00           H  
ATOM   4045  HE  ARG B 249      30.251   1.020   8.398  1.00  0.00           H  
ATOM   4046 1HH1 ARG B 249      29.130   4.424   8.127  1.00  0.00           H  
ATOM   4047 2HH1 ARG B 249      30.359   4.974   9.282  1.00  0.00           H  
ATOM   4048 1HH2 ARG B 249      31.720   1.826   9.865  1.00  0.00           H  
ATOM   4049 2HH2 ARG B 249      31.830   3.552  10.266  1.00  0.00           H  
ATOM   4050  N   ARG B 250      25.882   2.397  12.294  1.00  0.00           N  
ATOM   4051  CA  ARG B 250      25.742   3.177  13.546  1.00  0.00           C  
ATOM   4052  C   ARG B 250      26.419   4.558  13.586  1.00  0.00           C  
ATOM   4053  O   ARG B 250      26.006   5.468  14.321  1.00  0.00           O  
ATOM   4054  CB  ARG B 250      26.330   2.408  14.708  1.00  0.00           C  
ATOM   4055  CG  ARG B 250      26.101   3.054  16.007  1.00  0.00           C  
ATOM   4056  CD  ARG B 250      26.568   2.232  17.145  1.00  0.00           C  
ATOM   4057  NE  ARG B 250      28.042   1.993  17.166  1.00  0.00           N  
ATOM   4058  CZ  ARG B 250      28.641   0.804  16.936  1.00  0.00           C  
ATOM   4059  NH1 ARG B 250      27.929  -0.300  16.645  1.00  0.00           N  
ATOM   4060  NH2 ARG B 250      29.949   0.706  17.029  1.00  0.00           N  
ATOM   4061  H   ARG B 250      26.302   1.473  12.329  1.00  0.00           H  
ATOM   4062  HA  ARG B 250      24.675   3.320  13.723  1.00  0.00           H  
ATOM   4063 1HB  ARG B 250      25.939   1.389  14.734  1.00  0.00           H  
ATOM   4064 2HB  ARG B 250      27.407   2.360  14.589  1.00  0.00           H  
ATOM   4065 1HG  ARG B 250      26.638   4.006  16.024  1.00  0.00           H  
ATOM   4066 2HG  ARG B 250      25.032   3.242  16.130  1.00  0.00           H  
ATOM   4067 1HD  ARG B 250      26.291   2.730  18.074  1.00  0.00           H  
ATOM   4068 2HD  ARG B 250      26.073   1.262  17.096  1.00  0.00           H  
ATOM   4069  HE  ARG B 250      28.651   2.784  17.386  1.00  0.00           H  
ATOM   4070 1HH1 ARG B 250      26.927  -0.269  16.571  1.00  0.00           H  
ATOM   4071 2HH1 ARG B 250      28.445  -1.192  16.499  1.00  0.00           H  
ATOM   4072 1HH2 ARG B 250      30.519   1.530  17.263  1.00  0.00           H  
ATOM   4073 2HH2 ARG B 250      30.366  -0.228  16.890  1.00  0.00           H  
ATOM   4074  N   CYS B 251      27.531   4.640  12.890  1.00  0.00           N  
ATOM   4075  CA  CYS B 251      28.408   5.793  12.889  1.00  0.00           C  
ATOM   4076  C   CYS B 251      28.300   6.609  11.615  1.00  0.00           C  
ATOM   4077  O   CYS B 251      27.672   6.197  10.642  1.00  0.00           O  
ATOM   4078  CB  CYS B 251      29.851   5.336  13.075  1.00  0.00           C  
ATOM   4079  SG  CYS B 251      30.082   4.199  14.450  1.00  0.00           S  
ATOM   4080  H   CYS B 251      27.778   3.848  12.317  1.00  0.00           H  
ATOM   4081  HA  CYS B 251      28.126   6.437  13.717  1.00  0.00           H  
ATOM   4082 1HB  CYS B 251      30.189   4.836  12.166  1.00  0.00           H  
ATOM   4083 2HB  CYS B 251      30.498   6.197  13.231  1.00  0.00           H  
ATOM   4084  HG  CYS B 251      31.120   3.555  13.926  1.00  0.00           H  
ATOM   4085  N   GLU B 252      28.928   7.788  11.659  1.00  0.00           N  
ATOM   4086  CA  GLU B 252      29.030   8.673  10.508  1.00  0.00           C  
ATOM   4087  C   GLU B 252      30.012   8.068   9.524  1.00  0.00           C  
ATOM   4088  O   GLU B 252      30.798   7.179   9.875  1.00  0.00           O  
ATOM   4089  CB  GLU B 252      29.536  10.046  10.912  1.00  0.00           C  
ATOM   4090  CG  GLU B 252      28.627  10.829  11.811  1.00  0.00           C  
ATOM   4091  CD  GLU B 252      29.283  12.143  12.292  1.00  0.00           C  
ATOM   4092  OE1 GLU B 252      30.503  12.216  12.308  1.00  0.00           O  
ATOM   4093  OE2 GLU B 252      28.561  13.060  12.610  1.00  0.00           O  
ATOM   4094  H   GLU B 252      29.383   8.066  12.518  1.00  0.00           H  
ATOM   4095  HA  GLU B 252      28.054   8.765  10.028  1.00  0.00           H  
ATOM   4096 1HB  GLU B 252      30.500   9.933  11.415  1.00  0.00           H  
ATOM   4097 2HB  GLU B 252      29.703  10.637  10.015  1.00  0.00           H  
ATOM   4098 1HG  GLU B 252      27.706  11.058  11.270  1.00  0.00           H  
ATOM   4099 2HG  GLU B 252      28.367  10.206  12.672  1.00  0.00           H  
ATOM   4100  N   ALA B 253      29.959   8.513   8.294  1.00  0.00           N  
ATOM   4101  CA  ALA B 253      30.865   7.947   7.330  1.00  0.00           C  
ATOM   4102  C   ALA B 253      32.296   8.086   7.815  1.00  0.00           C  
ATOM   4103  O   ALA B 253      32.657   9.063   8.464  1.00  0.00           O  
ATOM   4104  CB  ALA B 253      30.714   8.637   6.004  1.00  0.00           C  
ATOM   4105  H   ALA B 253      29.297   9.230   8.025  1.00  0.00           H  
ATOM   4106  HA  ALA B 253      30.632   6.891   7.219  1.00  0.00           H  
ATOM   4107 1HB  ALA B 253      31.391   8.181   5.283  1.00  0.00           H  
ATOM   4108 2HB  ALA B 253      29.699   8.546   5.651  1.00  0.00           H  
ATOM   4109 3HB  ALA B 253      30.951   9.681   6.121  1.00  0.00           H  
ATOM   4110  N   GLN B 254      33.092   7.068   7.538  1.00  0.00           N  
ATOM   4111  CA  GLN B 254      34.515   6.986   7.887  1.00  0.00           C  
ATOM   4112  C   GLN B 254      34.823   7.031   9.383  1.00  0.00           C  
ATOM   4113  O   GLN B 254      36.006   7.108   9.750  1.00  0.00           O  
ATOM   4114  CB  GLN B 254      35.354   8.066   7.198  1.00  0.00           C  
ATOM   4115  CG  GLN B 254      35.345   8.073   5.674  1.00  0.00           C  
ATOM   4116  CD  GLN B 254      35.908   6.790   5.066  1.00  0.00           C  
ATOM   4117  OE1 GLN B 254      37.031   6.369   5.350  1.00  0.00           O  
ATOM   4118  NE2 GLN B 254      35.119   6.184   4.198  1.00  0.00           N  
ATOM   4119  H   GLN B 254      32.692   6.292   7.034  1.00  0.00           H  
ATOM   4120  HA  GLN B 254      34.873   6.027   7.518  1.00  0.00           H  
ATOM   4121 1HB  GLN B 254      35.039   9.049   7.539  1.00  0.00           H  
ATOM   4122 2HB  GLN B 254      36.395   7.940   7.507  1.00  0.00           H  
ATOM   4123 1HG  GLN B 254      34.321   8.192   5.328  1.00  0.00           H  
ATOM   4124 2HG  GLN B 254      35.954   8.904   5.323  1.00  0.00           H  
ATOM   4125 1HE2 GLN B 254      35.412   5.347   3.745  1.00  0.00           H  
ATOM   4126 2HE2 GLN B 254      34.219   6.568   3.990  1.00  0.00           H  
ATOM   4127  N   LYS B 255      33.800   6.896  10.237  1.00  0.00           N  
ATOM   4128  CA  LYS B 255      34.038   6.761  11.656  1.00  0.00           C  
ATOM   4129  C   LYS B 255      33.558   5.441  12.205  1.00  0.00           C  
ATOM   4130  O   LYS B 255      32.592   4.853  11.720  1.00  0.00           O  
ATOM   4131  CB  LYS B 255      33.464   7.915  12.454  1.00  0.00           C  
ATOM   4132  CG  LYS B 255      34.101   9.300  12.152  1.00  0.00           C  
ATOM   4133  CD  LYS B 255      33.403  10.394  12.992  1.00  0.00           C  
ATOM   4134  CE  LYS B 255      33.899  11.808  12.739  1.00  0.00           C  
ATOM   4135  NZ  LYS B 255      33.076  12.778  13.515  1.00  0.00           N  
ATOM   4136  H   LYS B 255      32.837   6.907   9.898  1.00  0.00           H  
ATOM   4137  HA  LYS B 255      35.111   6.790  11.808  1.00  0.00           H  
ATOM   4138 1HB  LYS B 255      32.398   7.998  12.228  1.00  0.00           H  
ATOM   4139 2HB  LYS B 255      33.560   7.706  13.521  1.00  0.00           H  
ATOM   4140 1HG  LYS B 255      35.170   9.274  12.391  1.00  0.00           H  
ATOM   4141 2HG  LYS B 255      33.981   9.522  11.088  1.00  0.00           H  
ATOM   4142 1HD  LYS B 255      32.320  10.360  12.812  1.00  0.00           H  
ATOM   4143 2HD  LYS B 255      33.582  10.185  14.033  1.00  0.00           H  
ATOM   4144 1HE  LYS B 255      34.944  11.890  13.053  1.00  0.00           H  
ATOM   4145 2HE  LYS B 255      33.827  12.043  11.680  1.00  0.00           H  
ATOM   4146 1HZ  LYS B 255      33.400  13.714  13.348  1.00  0.00           H  
ATOM   4147 2HZ  LYS B 255      32.099  12.696  13.220  1.00  0.00           H  
ATOM   4148 3HZ  LYS B 255      33.139  12.573  14.504  1.00  0.00           H  
ATOM   4149  N   TRP B 256      34.223   5.000  13.260  1.00  0.00           N  
ATOM   4150  CA  TRP B 256      33.865   3.763  13.947  1.00  0.00           C  
ATOM   4151  C   TRP B 256      34.208   3.821  15.415  1.00  0.00           C  
ATOM   4152  O   TRP B 256      34.795   4.785  15.912  1.00  0.00           O  
ATOM   4153  CB  TRP B 256      34.573   2.531  13.389  1.00  0.00           C  
ATOM   4154  CG  TRP B 256      36.016   2.499  13.573  1.00  0.00           C  
ATOM   4155  CD1 TRP B 256      36.905   3.141  12.848  1.00  0.00           C  
ATOM   4156  CD2 TRP B 256      36.768   1.759  14.565  1.00  0.00           C  
ATOM   4157  NE1 TRP B 256      38.175   2.863  13.283  1.00  0.00           N  
ATOM   4158  CE2 TRP B 256      38.097   2.030  14.343  1.00  0.00           C  
ATOM   4159  CE3 TRP B 256      36.412   0.910  15.585  1.00  0.00           C  
ATOM   4160  CZ2 TRP B 256      39.063   1.505  15.105  1.00  0.00           C  
ATOM   4161  CZ3 TRP B 256      37.377   0.379  16.354  1.00  0.00           C  
ATOM   4162  CH2 TRP B 256      38.677   0.672  16.126  1.00  0.00           C  
ATOM   4163  H   TRP B 256      35.036   5.532  13.563  1.00  0.00           H  
ATOM   4164  HA  TRP B 256      32.794   3.609  13.849  1.00  0.00           H  
ATOM   4165 1HB  TRP B 256      34.188   1.652  13.857  1.00  0.00           H  
ATOM   4166 2HB  TRP B 256      34.361   2.451  12.324  1.00  0.00           H  
ATOM   4167  HD1 TRP B 256      36.654   3.785  12.020  1.00  0.00           H  
ATOM   4168  HE1 TRP B 256      39.015   3.258  12.842  1.00  0.00           H  
ATOM   4169  HE3 TRP B 256      35.376   0.665  15.763  1.00  0.00           H  
ATOM   4170  HZ2 TRP B 256      40.115   1.720  14.931  1.00  0.00           H  
ATOM   4171  HZ3 TRP B 256      37.081  -0.294  17.157  1.00  0.00           H  
ATOM   4172  HH2 TRP B 256      39.434   0.223  16.764  1.00  0.00           H  
ATOM   4173  N   GLY B 257      33.800   2.798  16.136  1.00  0.00           N  
ATOM   4174  CA  GLY B 257      34.135   2.701  17.539  1.00  0.00           C  
ATOM   4175  C   GLY B 257      32.886   2.651  18.380  1.00  0.00           C  
ATOM   4176  O   GLY B 257      31.792   2.966  17.914  1.00  0.00           O  
ATOM   4177  H   GLY B 257      33.268   2.049  15.687  1.00  0.00           H  
ATOM   4178 1HA  GLY B 257      34.729   1.803  17.705  1.00  0.00           H  
ATOM   4179 2HA  GLY B 257      34.746   3.552  17.820  1.00  0.00           H  
ATOM   4180  N   PRO B 258      33.026   2.337  19.657  1.00  0.00           N  
ATOM   4181  CA  PRO B 258      31.952   2.197  20.615  1.00  0.00           C  
ATOM   4182  C   PRO B 258      31.290   3.546  20.850  1.00  0.00           C  
ATOM   4183  O   PRO B 258      30.163   3.648  21.332  1.00  0.00           O  
ATOM   4184  CB  PRO B 258      32.696   1.695  21.851  1.00  0.00           C  
ATOM   4185  CG  PRO B 258      34.154   2.062  21.603  1.00  0.00           C  
ATOM   4186  CD  PRO B 258      34.341   1.936  20.134  1.00  0.00           C  
ATOM   4187  HA  PRO B 258      31.220   1.453  20.247  1.00  0.00           H  
ATOM   4188 1HB  PRO B 258      32.293   2.183  22.748  1.00  0.00           H  
ATOM   4189 2HB  PRO B 258      32.540   0.615  21.973  1.00  0.00           H  
ATOM   4190 1HG  PRO B 258      34.363   3.080  21.971  1.00  0.00           H  
ATOM   4191 2HG  PRO B 258      34.814   1.393  22.164  1.00  0.00           H  
ATOM   4192 1HD  PRO B 258      35.129   2.636  19.826  1.00  0.00           H  
ATOM   4193 2HD  PRO B 258      34.587   0.900  19.875  1.00  0.00           H  
ATOM   4194  N   GLU B 259      32.015   4.578  20.475  1.00  0.00           N  
ATOM   4195  CA  GLU B 259      31.636   5.949  20.638  1.00  0.00           C  
ATOM   4196  C   GLU B 259      31.801   6.739  19.331  1.00  0.00           C  
ATOM   4197  O   GLU B 259      31.824   7.971  19.348  1.00  0.00           O  
ATOM   4198  CB  GLU B 259      32.694   6.436  21.598  1.00  0.00           C  
ATOM   4199  CG  GLU B 259      34.112   6.049  20.909  1.00  0.00           C  
ATOM   4200  CD  GLU B 259      35.422   6.410  21.578  1.00  0.00           C  
ATOM   4201  OE1 GLU B 259      36.239   5.496  21.709  1.00  0.00           O  
ATOM   4202  OE2 GLU B 259      35.651   7.572  21.903  1.00  0.00           O  
ATOM   4203  H   GLU B 259      32.922   4.403  20.085  1.00  0.00           H  
ATOM   4204  HA  GLU B 259      30.619   6.018  21.017  1.00  0.00           H  
ATOM   4205 1HB  GLU B 259      32.624   7.508  21.744  1.00  0.00           H  
ATOM   4206 2HB  GLU B 259      32.600   5.934  22.561  1.00  0.00           H  
ATOM   4207 1HG  GLU B 259      34.124   5.001  20.726  1.00  0.00           H  
ATOM   4208 2HG  GLU B 259      34.115   6.510  19.940  1.00  0.00           H  
ATOM   4209  N   CYS B 260      31.832   6.035  18.196  1.00  0.00           N  
ATOM   4210  CA  CYS B 260      32.008   6.663  16.876  1.00  0.00           C  
ATOM   4211  C   CYS B 260      33.092   7.766  16.827  1.00  0.00           C  
ATOM   4212  O   CYS B 260      32.852   8.836  16.265  1.00  0.00           O  
ATOM   4213  CB  CYS B 260      30.679   7.197  16.359  1.00  0.00           C  
ATOM   4214  SG  CYS B 260      29.238   6.145  16.840  1.00  0.00           S  
ATOM   4215  H   CYS B 260      31.743   5.019  18.225  1.00  0.00           H  
ATOM   4216  HA  CYS B 260      32.322   5.883  16.188  1.00  0.00           H  
ATOM   4217 1HB  CYS B 260      30.512   8.208  16.748  1.00  0.00           H  
ATOM   4218 2HB  CYS B 260      30.704   7.263  15.274  1.00  0.00           H  
ATOM   4219  HG  CYS B 260      28.370   6.704  16.004  1.00  0.00           H  
ATOM   4220  N   ASN B 261      34.273   7.525  17.431  1.00  0.00           N  
ATOM   4221  CA  ASN B 261      35.367   8.506  17.421  1.00  0.00           C  
ATOM   4222  C   ASN B 261      36.684   8.045  16.812  1.00  0.00           C  
ATOM   4223  O   ASN B 261      37.691   8.731  16.970  1.00  0.00           O  
ATOM   4224  CB  ASN B 261      35.676   9.014  18.811  1.00  0.00           C  
ATOM   4225  CG  ASN B 261      34.609   9.907  19.376  1.00  0.00           C  
ATOM   4226  OD1 ASN B 261      34.072  10.781  18.674  1.00  0.00           O  
ATOM   4227  ND2 ASN B 261      34.322   9.744  20.640  1.00  0.00           N  
ATOM   4228  H   ASN B 261      34.412   6.636  17.888  1.00  0.00           H  
ATOM   4229  HA  ASN B 261      35.040   9.355  16.821  1.00  0.00           H  
ATOM   4230 1HB  ASN B 261      35.819   8.170  19.480  1.00  0.00           H  
ATOM   4231 2HB  ASN B 261      36.612   9.562  18.794  1.00  0.00           H  
ATOM   4232 1HD2 ASN B 261      33.631  10.322  21.071  1.00  0.00           H  
ATOM   4233 2HD2 ASN B 261      34.792   9.016  21.185  1.00  0.00           H  
ATOM   4234  N   HIS B 262      36.701   6.917  16.123  1.00  0.00           N  
ATOM   4235  CA  HIS B 262      37.936   6.377  15.545  1.00  0.00           C  
ATOM   4236  C   HIS B 262      37.853   6.455  14.016  1.00  0.00           C  
ATOM   4237  O   HIS B 262      36.760   6.356  13.461  1.00  0.00           O  
ATOM   4238  CB  HIS B 262      38.099   4.921  15.979  1.00  0.00           C  
ATOM   4239  CG  HIS B 262      38.230   4.673  17.451  1.00  0.00           C  
ATOM   4240  ND1 HIS B 262      39.393   4.216  18.047  1.00  0.00           N  
ATOM   4241  CD2 HIS B 262      37.331   4.836  18.455  1.00  0.00           C  
ATOM   4242  CE1 HIS B 262      39.184   4.080  19.349  1.00  0.00           C  
ATOM   4243  NE2 HIS B 262      37.944   4.456  19.609  1.00  0.00           N  
ATOM   4244  H   HIS B 262      35.855   6.368  16.007  1.00  0.00           H  
ATOM   4245  HA  HIS B 262      38.802   6.945  15.882  1.00  0.00           H  
ATOM   4246 1HB  HIS B 262      37.247   4.367  15.640  1.00  0.00           H  
ATOM   4247 2HB  HIS B 262      38.977   4.506  15.498  1.00  0.00           H  
ATOM   4248  HD2 HIS B 262      36.303   5.197  18.360  1.00  0.00           H  
ATOM   4249  HE1 HIS B 262      39.899   3.725  20.094  1.00  0.00           H  
ATOM   4250  HE2 HIS B 262      37.479   4.477  20.530  1.00  0.00           H  
ATOM   4251  N   LEU B 263      38.986   6.625  13.315  1.00  0.00           N  
ATOM   4252  CA  LEU B 263      38.909   6.614  11.850  1.00  0.00           C  
ATOM   4253  C   LEU B 263      38.920   5.244  11.250  1.00  0.00           C  
ATOM   4254  O   LEU B 263      39.680   4.366  11.666  1.00  0.00           O  
ATOM   4255  CB  LEU B 263      40.051   7.356  11.163  1.00  0.00           C  
ATOM   4256  CG  LEU B 263      40.189   8.780  11.433  1.00  0.00           C  
ATOM   4257  CD1 LEU B 263      41.500   9.253  10.809  1.00  0.00           C  
ATOM   4258  CD2 LEU B 263      38.959   9.500  10.818  1.00  0.00           C  
ATOM   4259  H   LEU B 263      39.876   6.727  13.784  1.00  0.00           H  
ATOM   4260  HA  LEU B 263      37.976   7.094  11.556  1.00  0.00           H  
ATOM   4261 1HB  LEU B 263      40.989   6.878  11.443  1.00  0.00           H  
ATOM   4262 2HB  LEU B 263      39.931   7.236  10.078  1.00  0.00           H  
ATOM   4263  HG  LEU B 263      40.230   8.966  12.503  1.00  0.00           H  
ATOM   4264 1HD1 LEU B 263      41.634  10.322  10.980  1.00  0.00           H  
ATOM   4265 2HD1 LEU B 263      42.340   8.708  11.250  1.00  0.00           H  
ATOM   4266 3HD1 LEU B 263      41.464   9.051   9.736  1.00  0.00           H  
ATOM   4267 1HD2 LEU B 263      39.026  10.578  10.979  1.00  0.00           H  
ATOM   4268 2HD2 LEU B 263      38.927   9.299   9.742  1.00  0.00           H  
ATOM   4269 3HD2 LEU B 263      38.041   9.124  11.274  1.00  0.00           H  
ATOM   4270  N   CYS B 264      38.126   5.094  10.216  1.00  0.00           N  
ATOM   4271  CA  CYS B 264      38.105   3.862   9.464  1.00  0.00           C  
ATOM   4272  C   CYS B 264      39.306   3.748   8.579  1.00  0.00           C  
ATOM   4273  O   CYS B 264      39.818   4.744   8.069  1.00  0.00           O  
ATOM   4274  CB  CYS B 264      36.875   3.776   8.556  1.00  0.00           C  
ATOM   4275  SG  CYS B 264      35.293   3.531   9.399  1.00  0.00           S  
ATOM   4276  H   CYS B 264      37.504   5.851   9.952  1.00  0.00           H  
ATOM   4277  HA  CYS B 264      38.100   3.023  10.160  1.00  0.00           H  
ATOM   4278 1HB  CYS B 264      36.808   4.690   7.969  1.00  0.00           H  
ATOM   4279 2HB  CYS B 264      37.011   2.957   7.847  1.00  0.00           H  
ATOM   4280  N   THR B 265      39.706   2.521   8.347  1.00  0.00           N  
ATOM   4281  CA  THR B 265      40.603   2.320   7.256  1.00  0.00           C  
ATOM   4282  C   THR B 265      39.800   2.759   6.042  1.00  0.00           C  
ATOM   4283  O   THR B 265      38.664   2.332   5.841  1.00  0.00           O  
ATOM   4284  CB  THR B 265      41.033   0.851   7.192  1.00  0.00           C  
ATOM   4285  OG1 THR B 265      41.695   0.532   8.434  1.00  0.00           O  
ATOM   4286  CG2 THR B 265      41.905   0.576   6.017  1.00  0.00           C  
ATOM   4287  H   THR B 265      39.316   1.724   8.862  1.00  0.00           H  
ATOM   4288  HA  THR B 265      41.474   2.960   7.362  1.00  0.00           H  
ATOM   4289  HB  THR B 265      40.139   0.230   7.110  1.00  0.00           H  
ATOM   4290  HG1 THR B 265      41.728  -0.444   8.594  1.00  0.00           H  
ATOM   4291 1HG2 THR B 265      42.176  -0.474   6.020  1.00  0.00           H  
ATOM   4292 2HG2 THR B 265      41.365   0.812   5.097  1.00  0.00           H  
ATOM   4293 3HG2 THR B 265      42.803   1.184   6.080  1.00  0.00           H  
ATOM   4294  N   ALA B 266      40.334   3.645   5.251  1.00  0.00           N  
ATOM   4295  CA  ALA B 266      39.561   4.048   4.111  1.00  0.00           C  
ATOM   4296  C   ALA B 266      39.367   2.830   3.254  1.00  0.00           C  
ATOM   4297  O   ALA B 266      40.323   2.084   3.028  1.00  0.00           O  
ATOM   4298  CB  ALA B 266      40.257   5.157   3.341  1.00  0.00           C  
ATOM   4299  H   ALA B 266      41.255   4.018   5.438  1.00  0.00           H  
ATOM   4300  HA  ALA B 266      38.583   4.395   4.449  1.00  0.00           H  
ATOM   4301 1HB  ALA B 266      39.656   5.436   2.475  1.00  0.00           H  
ATOM   4302 2HB  ALA B 266      40.386   6.023   3.995  1.00  0.00           H  
ATOM   4303 3HB  ALA B 266      41.236   4.810   3.009  1.00  0.00           H  
ATOM   4304  N   CYS B 267      38.175   2.658   2.711  1.00  0.00           N  
ATOM   4305  CA  CYS B 267      37.962   1.543   1.810  1.00  0.00           C  
ATOM   4306  C   CYS B 267      37.831   2.095   0.396  1.00  0.00           C  
ATOM   4307  O   CYS B 267      37.165   3.103   0.184  1.00  0.00           O  
ATOM   4308  CB  CYS B 267      36.681   0.786   2.175  1.00  0.00           C  
ATOM   4309  SG  CYS B 267      36.613   0.193   3.895  1.00  0.00           S  
ATOM   4310  H   CYS B 267      37.417   3.284   2.933  1.00  0.00           H  
ATOM   4311  HA  CYS B 267      38.812   0.865   1.852  1.00  0.00           H  
ATOM   4312 1HB  CYS B 267      35.817   1.427   2.008  1.00  0.00           H  
ATOM   4313 2HB  CYS B 267      36.576  -0.080   1.519  1.00  0.00           H  
ATOM   4314  N   MET B 268      38.491   1.465  -0.562  1.00  0.00           N  
ATOM   4315  CA  MET B 268      38.370   1.857  -1.956  1.00  0.00           C  
ATOM   4316  C   MET B 268      37.514   0.814  -2.636  1.00  0.00           C  
ATOM   4317  O   MET B 268      37.040  -0.109  -1.963  1.00  0.00           O  
ATOM   4318  CB  MET B 268      39.728   1.999  -2.630  1.00  0.00           C  
ATOM   4319  CG  MET B 268      40.720   2.949  -1.921  1.00  0.00           C  
ATOM   4320  SD  MET B 268      40.173   4.660  -1.874  1.00  0.00           S  
ATOM   4321  CE  MET B 268      40.407   5.214  -3.535  1.00  0.00           C  
ATOM   4322  H   MET B 268      39.087   0.667  -0.336  1.00  0.00           H  
ATOM   4323  HA  MET B 268      37.851   2.812  -2.022  1.00  0.00           H  
ATOM   4324 1HB  MET B 268      40.193   1.012  -2.713  1.00  0.00           H  
ATOM   4325 2HB  MET B 268      39.579   2.379  -3.629  1.00  0.00           H  
ATOM   4326 1HG  MET B 268      40.880   2.612  -0.896  1.00  0.00           H  
ATOM   4327 2HG  MET B 268      41.688   2.912  -2.437  1.00  0.00           H  
ATOM   4328 1HE  MET B 268      40.106   6.262  -3.612  1.00  0.00           H  
ATOM   4329 2HE  MET B 268      41.462   5.118  -3.803  1.00  0.00           H  
ATOM   4330 3HE  MET B 268      39.800   4.609  -4.210  1.00  0.00           H  
ATOM   4331  N   ASN B 269      37.201   1.008  -3.909  1.00  0.00           N  
ATOM   4332  CA  ASN B 269      36.425   0.047  -4.717  1.00  0.00           C  
ATOM   4333  C   ASN B 269      35.089  -0.374  -4.126  1.00  0.00           C  
ATOM   4334  O   ASN B 269      34.657  -1.525  -4.264  1.00  0.00           O  
ATOM   4335  CB  ASN B 269      37.219  -1.193  -5.089  1.00  0.00           C  
ATOM   4336  CG  ASN B 269      38.350  -0.896  -5.981  1.00  0.00           C  
ATOM   4337  OD1 ASN B 269      38.168  -0.160  -6.957  1.00  0.00           O  
ATOM   4338  ND2 ASN B 269      39.509  -1.440  -5.692  1.00  0.00           N  
ATOM   4339  H   ASN B 269      37.568   1.833  -4.373  1.00  0.00           H  
ATOM   4340  HA  ASN B 269      36.214   0.558  -5.639  1.00  0.00           H  
ATOM   4341 1HB  ASN B 269      37.595  -1.679  -4.186  1.00  0.00           H  
ATOM   4342 2HB  ASN B 269      36.555  -1.905  -5.592  1.00  0.00           H  
ATOM   4343 1HD2 ASN B 269      40.300  -1.282  -6.279  1.00  0.00           H  
ATOM   4344 2HD2 ASN B 269      39.603  -2.046  -4.867  1.00  0.00           H  
ATOM   4345  N   ASN B 270      34.414   0.576  -3.529  1.00  0.00           N  
ATOM   4346  CA  ASN B 270      33.078   0.424  -3.009  1.00  0.00           C  
ATOM   4347  C   ASN B 270      32.971  -0.537  -1.806  1.00  0.00           C  
ATOM   4348  O   ASN B 270      31.879  -1.030  -1.502  1.00  0.00           O  
ATOM   4349  CB  ASN B 270      32.209  -0.058  -4.148  1.00  0.00           C  
ATOM   4350  CG  ASN B 270      30.872   0.401  -4.041  1.00  0.00           C  
ATOM   4351  OD1 ASN B 270      30.707   1.609  -3.829  1.00  0.00           O  
ATOM   4352  ND2 ASN B 270      29.892  -0.470  -4.168  1.00  0.00           N  
ATOM   4353  H   ASN B 270      34.863   1.478  -3.434  1.00  0.00           H  
ATOM   4354  HA  ASN B 270      32.722   1.399  -2.678  1.00  0.00           H  
ATOM   4355 1HB  ASN B 270      32.607   0.271  -5.097  1.00  0.00           H  
ATOM   4356 2HB  ASN B 270      32.203  -1.151  -4.158  1.00  0.00           H  
ATOM   4357 1HD2 ASN B 270      28.947  -0.167  -4.092  1.00  0.00           H  
ATOM   4358 2HD2 ASN B 270      30.093  -1.436  -4.333  1.00  0.00           H  
ATOM   4359  N   GLY B 271      34.064  -0.748  -1.066  1.00  0.00           N  
ATOM   4360  CA  GLY B 271      33.988  -1.567   0.145  1.00  0.00           C  
ATOM   4361  C   GLY B 271      33.434  -0.743   1.295  1.00  0.00           C  
ATOM   4362  O   GLY B 271      33.258   0.465   1.149  1.00  0.00           O  
ATOM   4363  H   GLY B 271      34.972  -0.374  -1.364  1.00  0.00           H  
ATOM   4364 1HA  GLY B 271      33.339  -2.426  -0.022  1.00  0.00           H  
ATOM   4365 2HA  GLY B 271      34.976  -1.953   0.411  1.00  0.00           H  
ATOM   4366  N   VAL B 272      33.166  -1.364   2.434  1.00  0.00           N  
ATOM   4367  CA  VAL B 272      32.612  -0.589   3.531  1.00  0.00           C  
ATOM   4368  C   VAL B 272      33.312  -0.826   4.831  1.00  0.00           C  
ATOM   4369  O   VAL B 272      33.782  -1.922   5.115  1.00  0.00           O  
ATOM   4370  CB  VAL B 272      31.164  -0.974   3.797  1.00  0.00           C  
ATOM   4371  CG1 VAL B 272      30.217  -0.611   2.623  1.00  0.00           C  
ATOM   4372  CG2 VAL B 272      31.183  -2.389   4.056  1.00  0.00           C  
ATOM   4373  H   VAL B 272      33.347  -2.369   2.506  1.00  0.00           H  
ATOM   4374  HA  VAL B 272      32.680   0.467   3.289  1.00  0.00           H  
ATOM   4375  HB  VAL B 272      30.806  -0.443   4.688  1.00  0.00           H  
ATOM   4376 1HG1 VAL B 272      29.199  -0.912   2.869  1.00  0.00           H  
ATOM   4377 2HG1 VAL B 272      30.240   0.463   2.455  1.00  0.00           H  
ATOM   4378 3HG1 VAL B 272      30.533  -1.123   1.714  1.00  0.00           H  
ATOM   4379 1HG2 VAL B 272      30.212  -2.716   4.299  1.00  0.00           H  
ATOM   4380 2HG2 VAL B 272      31.555  -2.898   3.176  1.00  0.00           H  
ATOM   4381 3HG2 VAL B 272      31.845  -2.586   4.901  1.00  0.00           H  
ATOM   4382  N   CYS B 273      33.298   0.183   5.670  1.00  0.00           N  
ATOM   4383  CA  CYS B 273      33.864   0.115   7.009  1.00  0.00           C  
ATOM   4384  C   CYS B 273      32.915  -0.496   8.050  1.00  0.00           C  
ATOM   4385  O   CYS B 273      31.734  -0.133   8.156  1.00  0.00           O  
ATOM   4386  CB  CYS B 273      34.302   1.502   7.456  1.00  0.00           C  
ATOM   4387  SG  CYS B 273      34.957   1.545   9.096  1.00  0.00           S  
ATOM   4388  H   CYS B 273      32.894   1.054   5.360  1.00  0.00           H  
ATOM   4389  HA  CYS B 273      34.762  -0.505   6.964  1.00  0.00           H  
ATOM   4390 1HB  CYS B 273      35.072   1.869   6.769  1.00  0.00           H  
ATOM   4391 2HB  CYS B 273      33.461   2.189   7.405  1.00  0.00           H  
ATOM   4392  N   HIS B 274      33.434  -1.420   8.839  1.00  0.00           N  
ATOM   4393  CA  HIS B 274      32.640  -2.016   9.901  1.00  0.00           C  
ATOM   4394  C   HIS B 274      32.716  -1.134  11.154  1.00  0.00           C  
ATOM   4395  O   HIS B 274      33.765  -1.027  11.806  1.00  0.00           O  
ATOM   4396  CB  HIS B 274      33.107  -3.462  10.166  1.00  0.00           C  
ATOM   4397  CG  HIS B 274      32.322  -4.215  11.210  1.00  0.00           C  
ATOM   4398  ND1 HIS B 274      32.627  -5.509  11.581  1.00  0.00           N  
ATOM   4399  CD2 HIS B 274      31.266  -3.854  11.972  1.00  0.00           C  
ATOM   4400  CE1 HIS B 274      31.777  -5.899  12.532  1.00  0.00           C  
ATOM   4401  NE2 HIS B 274      30.961  -4.903  12.783  1.00  0.00           N  
ATOM   4402  H   HIS B 274      34.399  -1.729   8.691  1.00  0.00           H  
ATOM   4403  HA  HIS B 274      31.593  -2.057   9.595  1.00  0.00           H  
ATOM   4404 1HB  HIS B 274      33.062  -4.030   9.237  1.00  0.00           H  
ATOM   4405 2HB  HIS B 274      34.149  -3.443  10.473  1.00  0.00           H  
ATOM   4406  HD2 HIS B 274      30.742  -2.915  11.979  1.00  0.00           H  
ATOM   4407  HE1 HIS B 274      31.775  -6.865  13.036  1.00  0.00           H  
ATOM   4408  HE2 HIS B 274      30.209  -4.842  13.499  1.00  0.00           H  
ATOM   4409  N   GLU B 275      31.577  -0.507  11.519  1.00  0.00           N  
ATOM   4410  CA  GLU B 275      31.482   0.470  12.628  1.00  0.00           C  
ATOM   4411  C   GLU B 275      31.984  -0.040  14.016  1.00  0.00           C  
ATOM   4412  O   GLU B 275      32.123   0.747  14.952  1.00  0.00           O  
ATOM   4413  CB  GLU B 275      30.036   0.997  12.765  1.00  0.00           C  
ATOM   4414  CG  GLU B 275      28.896  -0.091  12.880  1.00  0.00           C  
ATOM   4415  CD  GLU B 275      28.300  -0.619  11.583  1.00  0.00           C  
ATOM   4416  OE1 GLU B 275      29.025  -0.774  10.633  1.00  0.00           O  
ATOM   4417  OE2 GLU B 275      27.095  -0.837  11.549  1.00  0.00           O  
ATOM   4418  H   GLU B 275      30.752  -0.675  10.955  1.00  0.00           H  
ATOM   4419  HA  GLU B 275      32.097   1.325  12.356  1.00  0.00           H  
ATOM   4420 1HB  GLU B 275      29.979   1.619  13.649  1.00  0.00           H  
ATOM   4421 2HB  GLU B 275      29.804   1.639  11.914  1.00  0.00           H  
ATOM   4422 1HG  GLU B 275      29.299  -0.942  13.430  1.00  0.00           H  
ATOM   4423 2HG  GLU B 275      28.101   0.306  13.471  1.00  0.00           H  
ATOM   4424  N   ASP B 276      32.224  -1.344  14.159  1.00  0.00           N  
ATOM   4425  CA  ASP B 276      32.718  -1.934  15.396  1.00  0.00           C  
ATOM   4426  C   ASP B 276      34.237  -2.156  15.442  1.00  0.00           C  
ATOM   4427  O   ASP B 276      34.789  -2.278  16.533  1.00  0.00           O  
ATOM   4428  CB  ASP B 276      32.059  -3.274  15.671  1.00  0.00           C  
ATOM   4429  CG  ASP B 276      30.571  -3.157  15.789  1.00  0.00           C  
ATOM   4430  OD1 ASP B 276      30.137  -2.307  16.547  1.00  0.00           O  
ATOM   4431  OD2 ASP B 276      29.843  -3.898  15.123  1.00  0.00           O  
ATOM   4432  H   ASP B 276      32.081  -1.942  13.362  1.00  0.00           H  
ATOM   4433  HA  ASP B 276      32.461  -1.259  16.212  1.00  0.00           H  
ATOM   4434 1HB  ASP B 276      32.309  -3.964  14.877  1.00  0.00           H  
ATOM   4435 2HB  ASP B 276      32.457  -3.686  16.595  1.00  0.00           H  
ATOM   4436  N   THR B 277      34.889  -2.311  14.268  1.00  0.00           N  
ATOM   4437  CA  THR B 277      36.298  -2.745  14.243  1.00  0.00           C  
ATOM   4438  C   THR B 277      37.257  -1.819  13.513  1.00  0.00           C  
ATOM   4439  O   THR B 277      38.458  -1.842  13.782  1.00  0.00           O  
ATOM   4440  CB  THR B 277      36.439  -4.063  13.448  1.00  0.00           C  
ATOM   4441  OG1 THR B 277      36.117  -3.852  12.058  1.00  0.00           O  
ATOM   4442  CG2 THR B 277      35.454  -5.045  13.944  1.00  0.00           C  
ATOM   4443  H   THR B 277      34.401  -2.115  13.400  1.00  0.00           H  
ATOM   4444  HA  THR B 277      36.651  -2.860  15.267  1.00  0.00           H  
ATOM   4445  HB  THR B 277      37.452  -4.454  13.546  1.00  0.00           H  
ATOM   4446  HG1 THR B 277      36.278  -4.672  11.566  1.00  0.00           H  
ATOM   4447 1HG2 THR B 277      35.545  -5.966  13.369  1.00  0.00           H  
ATOM   4448 2HG2 THR B 277      35.637  -5.246  14.997  1.00  0.00           H  
ATOM   4449 3HG2 THR B 277      34.448  -4.648  13.817  1.00  0.00           H  
ATOM   4450  N   GLY B 278      36.737  -1.044  12.565  1.00  0.00           N  
ATOM   4451  CA  GLY B 278      37.556  -0.175  11.719  1.00  0.00           C  
ATOM   4452  C   GLY B 278      38.034  -0.792  10.408  1.00  0.00           C  
ATOM   4453  O   GLY B 278      38.600  -0.083   9.569  1.00  0.00           O  
ATOM   4454  H   GLY B 278      35.737  -1.074  12.389  1.00  0.00           H  
ATOM   4455 1HA  GLY B 278      36.979   0.714  11.485  1.00  0.00           H  
ATOM   4456 2HA  GLY B 278      38.424   0.152  12.284  1.00  0.00           H  
ATOM   4457  N   GLU B 279      37.837  -2.096  10.215  1.00  0.00           N  
ATOM   4458  CA  GLU B 279      38.305  -2.704   8.970  1.00  0.00           C  
ATOM   4459  C   GLU B 279      37.234  -2.810   7.915  1.00  0.00           C  
ATOM   4460  O   GLU B 279      36.039  -2.689   8.197  1.00  0.00           O  
ATOM   4461  CB  GLU B 279      39.021  -4.022   9.218  1.00  0.00           C  
ATOM   4462  CG  GLU B 279      40.321  -3.821  10.023  1.00  0.00           C  
ATOM   4463  CD  GLU B 279      41.520  -3.050   9.204  1.00  0.00           C  
ATOM   4464  OE1 GLU B 279      41.950  -3.503   8.156  1.00  0.00           O  
ATOM   4465  OE2 GLU B 279      41.933  -2.000   9.658  1.00  0.00           O  
ATOM   4466  H   GLU B 279      37.357  -2.654  10.919  1.00  0.00           H  
ATOM   4467  HA  GLU B 279      39.068  -2.047   8.555  1.00  0.00           H  
ATOM   4468 1HB  GLU B 279      38.368  -4.693   9.780  1.00  0.00           H  
ATOM   4469 2HB  GLU B 279      39.255  -4.508   8.270  1.00  0.00           H  
ATOM   4470 1HG  GLU B 279      40.080  -3.242  10.919  1.00  0.00           H  
ATOM   4471 2HG  GLU B 279      40.678  -4.798  10.352  1.00  0.00           H  
ATOM   4472  N   CYS B 280      37.685  -2.985   6.679  1.00  0.00           N  
ATOM   4473  CA  CYS B 280      36.796  -3.036   5.540  1.00  0.00           C  
ATOM   4474  C   CYS B 280      36.174  -4.381   5.232  1.00  0.00           C  
ATOM   4475  O   CYS B 280      36.813  -5.420   5.394  1.00  0.00           O  
ATOM   4476  CB  CYS B 280      37.564  -2.668   4.264  1.00  0.00           C  
ATOM   4477  SG  CYS B 280      38.219  -1.012   4.203  1.00  0.00           S  
ATOM   4478  H   CYS B 280      38.681  -3.078   6.530  1.00  0.00           H  
ATOM   4479  HA  CYS B 280      36.009  -2.316   5.713  1.00  0.00           H  
ATOM   4480 1HB  CYS B 280      38.397  -3.357   4.130  1.00  0.00           H  
ATOM   4481 2HB  CYS B 280      36.898  -2.795   3.410  1.00  0.00           H  
ATOM   4482  N   ILE B 281      34.971  -4.335   4.663  1.00  0.00           N  
ATOM   4483  CA  ILE B 281      34.396  -5.487   3.995  1.00  0.00           C  
ATOM   4484  C   ILE B 281      34.502  -5.209   2.504  1.00  0.00           C  
ATOM   4485  O   ILE B 281      34.034  -4.176   2.024  1.00  0.00           O  
ATOM   4486  CB  ILE B 281      32.940  -5.776   4.363  1.00  0.00           C  
ATOM   4487  CG1 ILE B 281      32.809  -6.056   5.860  1.00  0.00           C  
ATOM   4488  CG2 ILE B 281      32.395  -6.947   3.484  1.00  0.00           C  
ATOM   4489  CD1 ILE B 281      31.338  -6.070   6.335  1.00  0.00           C  
ATOM   4490  H   ILE B 281      34.475  -3.458   4.663  1.00  0.00           H  
ATOM   4491  HA  ILE B 281      34.982  -6.371   4.226  1.00  0.00           H  
ATOM   4492  HB  ILE B 281      32.358  -4.904   4.171  1.00  0.00           H  
ATOM   4493 1HG1 ILE B 281      33.264  -7.024   6.086  1.00  0.00           H  
ATOM   4494 2HG1 ILE B 281      33.352  -5.286   6.413  1.00  0.00           H  
ATOM   4495 1HG2 ILE B 281      31.350  -7.146   3.721  1.00  0.00           H  
ATOM   4496 2HG2 ILE B 281      32.473  -6.680   2.427  1.00  0.00           H  
ATOM   4497 3HG2 ILE B 281      32.978  -7.847   3.669  1.00  0.00           H  
ATOM   4498 1HD1 ILE B 281      31.298  -6.273   7.402  1.00  0.00           H  
ATOM   4499 2HD1 ILE B 281      30.874  -5.111   6.133  1.00  0.00           H  
ATOM   4500 3HD1 ILE B 281      30.785  -6.850   5.804  1.00  0.00           H  
ATOM   4501  N   CYS B 282      35.182  -6.099   1.784  1.00  0.00           N  
ATOM   4502  CA  CYS B 282      35.441  -5.887   0.367  1.00  0.00           C  
ATOM   4503  C   CYS B 282      34.411  -6.599  -0.487  1.00  0.00           C  
ATOM   4504  O   CYS B 282      33.986  -7.707  -0.143  1.00  0.00           O  
ATOM   4505  CB  CYS B 282      36.841  -6.384  -0.007  1.00  0.00           C  
ATOM   4506  SG  CYS B 282      38.209  -5.522   0.849  1.00  0.00           S  
ATOM   4507  H   CYS B 282      35.538  -6.932   2.231  1.00  0.00           H  
ATOM   4508  HA  CYS B 282      35.382  -4.818   0.176  1.00  0.00           H  
ATOM   4509 1HB  CYS B 282      36.920  -7.452   0.220  1.00  0.00           H  
ATOM   4510 2HB  CYS B 282      37.001  -6.278  -1.076  1.00  0.00           H  
ATOM   4511  N   PRO B 283      34.033  -6.033  -1.630  1.00  0.00           N  
ATOM   4512  CA  PRO B 283      33.074  -6.577  -2.548  1.00  0.00           C  
ATOM   4513  C   PRO B 283      33.626  -7.816  -3.164  1.00  0.00           C  
ATOM   4514  O   PRO B 283      34.846  -7.972  -3.181  1.00  0.00           O  
ATOM   4515  CB  PRO B 283      32.897  -5.445  -3.539  1.00  0.00           C  
ATOM   4516  CG  PRO B 283      34.128  -4.568  -3.399  1.00  0.00           C  
ATOM   4517  CD  PRO B 283      34.529  -4.672  -1.997  1.00  0.00           C  
ATOM   4518  HA  PRO B 283      32.168  -6.761  -1.972  1.00  0.00           H  
ATOM   4519 1HB  PRO B 283      32.788  -5.860  -4.552  1.00  0.00           H  
ATOM   4520 2HB  PRO B 283      31.982  -4.897  -3.312  1.00  0.00           H  
ATOM   4521 1HG  PRO B 283      34.899  -4.833  -4.087  1.00  0.00           H  
ATOM   4522 2HG  PRO B 283      33.837  -3.559  -3.639  1.00  0.00           H  
ATOM   4523 1HD  PRO B 283      35.615  -4.572  -1.937  1.00  0.00           H  
ATOM   4524 2HD  PRO B 283      34.009  -3.901  -1.441  1.00  0.00           H  
ATOM   4525  N   PRO B 284      32.788  -8.720  -3.664  1.00  0.00           N  
ATOM   4526  CA  PRO B 284      33.215  -9.957  -4.271  1.00  0.00           C  
ATOM   4527  C   PRO B 284      34.156  -9.649  -5.427  1.00  0.00           C  
ATOM   4528  O   PRO B 284      33.725  -9.050  -6.426  1.00  0.00           O  
ATOM   4529  CB  PRO B 284      31.918 -10.517  -4.834  1.00  0.00           C  
ATOM   4530  CG  PRO B 284      30.836  -9.945  -3.954  1.00  0.00           C  
ATOM   4531  CD  PRO B 284      31.315  -8.560  -3.590  1.00  0.00           C  
ATOM   4532  HA  PRO B 284      33.675 -10.617  -3.519  1.00  0.00           H  
ATOM   4533 1HB  PRO B 284      31.856 -10.256  -5.872  1.00  0.00           H  
ATOM   4534 2HB  PRO B 284      31.938 -11.616  -4.789  1.00  0.00           H  
ATOM   4535 1HG  PRO B 284      29.883  -9.909  -4.514  1.00  0.00           H  
ATOM   4536 2HG  PRO B 284      30.677 -10.583  -3.082  1.00  0.00           H  
ATOM   4537 1HD  PRO B 284      31.003  -7.816  -4.340  1.00  0.00           H  
ATOM   4538 2HD  PRO B 284      30.918  -8.342  -2.603  1.00  0.00           H  
ATOM   4539  N   GLY B 285      35.413 -10.117  -5.319  1.00  0.00           N  
ATOM   4540  CA  GLY B 285      36.426  -9.883  -6.345  1.00  0.00           C  
ATOM   4541  C   GLY B 285      37.552  -8.960  -5.892  1.00  0.00           C  
ATOM   4542  O   GLY B 285      38.502  -8.711  -6.648  1.00  0.00           O  
ATOM   4543  H   GLY B 285      35.693 -10.616  -4.484  1.00  0.00           H  
ATOM   4544 1HA  GLY B 285      36.852 -10.849  -6.636  1.00  0.00           H  
ATOM   4545 2HA  GLY B 285      35.955  -9.466  -7.233  1.00  0.00           H  
ATOM   4546  N   PHE B 286      37.447  -8.418  -4.689  1.00  0.00           N  
ATOM   4547  CA  PHE B 286      38.533  -7.572  -4.191  1.00  0.00           C  
ATOM   4548  C   PHE B 286      39.010  -7.951  -2.794  1.00  0.00           C  
ATOM   4549  O   PHE B 286      38.279  -8.507  -1.977  1.00  0.00           O  
ATOM   4550  CB  PHE B 286      38.188  -6.075  -4.234  1.00  0.00           C  
ATOM   4551  CG  PHE B 286      38.026  -5.431  -5.640  1.00  0.00           C  
ATOM   4552  CD1 PHE B 286      36.823  -5.387  -6.307  1.00  0.00           C  
ATOM   4553  CD2 PHE B 286      39.100  -4.857  -6.256  1.00  0.00           C  
ATOM   4554  CE1 PHE B 286      36.700  -4.786  -7.539  1.00  0.00           C  
ATOM   4555  CE2 PHE B 286      38.973  -4.264  -7.511  1.00  0.00           C  
ATOM   4556  CZ  PHE B 286      37.762  -4.235  -8.145  1.00  0.00           C  
ATOM   4557  H   PHE B 286      36.612  -8.567  -4.120  1.00  0.00           H  
ATOM   4558  HA  PHE B 286      39.389  -7.704  -4.852  1.00  0.00           H  
ATOM   4559 1HB  PHE B 286      37.261  -5.917  -3.689  1.00  0.00           H  
ATOM   4560 2HB  PHE B 286      38.968  -5.521  -3.701  1.00  0.00           H  
ATOM   4561  HD1 PHE B 286      35.956  -5.837  -5.850  1.00  0.00           H  
ATOM   4562  HD2 PHE B 286      40.074  -4.866  -5.744  1.00  0.00           H  
ATOM   4563  HE1 PHE B 286      35.735  -4.765  -8.023  1.00  0.00           H  
ATOM   4564  HE2 PHE B 286      39.841  -3.812  -7.990  1.00  0.00           H  
ATOM   4565  HZ  PHE B 286      37.661  -3.776  -9.124  1.00  0.00           H  
ATOM   4566  N   MET B 287      40.253  -7.606  -2.505  1.00  0.00           N  
ATOM   4567  CA  MET B 287      40.794  -7.846  -1.191  1.00  0.00           C  
ATOM   4568  C   MET B 287      41.838  -6.810  -0.752  1.00  0.00           C  
ATOM   4569  O   MET B 287      42.270  -5.937  -1.520  1.00  0.00           O  
ATOM   4570  CB  MET B 287      41.415  -9.227  -1.124  1.00  0.00           C  
ATOM   4571  CG  MET B 287      42.604  -9.455  -2.075  1.00  0.00           C  
ATOM   4572  SD  MET B 287      43.230 -11.184  -2.001  1.00  0.00           S  
ATOM   4573  CE  MET B 287      44.460 -11.296  -3.265  1.00  0.00           C  
ATOM   4574  H   MET B 287      40.839  -7.194  -3.232  1.00  0.00           H  
ATOM   4575  HA  MET B 287      39.973  -7.802  -0.475  1.00  0.00           H  
ATOM   4576 1HB  MET B 287      41.734  -9.442  -0.102  1.00  0.00           H  
ATOM   4577 2HB  MET B 287      40.645  -9.968  -1.379  1.00  0.00           H  
ATOM   4578 1HG  MET B 287      42.308  -9.222  -3.091  1.00  0.00           H  
ATOM   4579 2HG  MET B 287      43.397  -8.787  -1.816  1.00  0.00           H  
ATOM   4580 1HE  MET B 287      44.870 -12.309  -3.284  1.00  0.00           H  
ATOM   4581 2HE  MET B 287      44.010 -11.069  -4.230  1.00  0.00           H  
ATOM   4582 3HE  MET B 287      45.256 -10.598  -3.061  1.00  0.00           H  
ATOM   4583  N   GLY B 288      42.229  -6.915   0.517  1.00  0.00           N  
ATOM   4584  CA  GLY B 288      43.288  -6.091   1.089  1.00  0.00           C  
ATOM   4585  C   GLY B 288      42.704  -5.176   2.102  1.00  0.00           C  
ATOM   4586  O   GLY B 288      41.496  -4.954   2.082  1.00  0.00           O  
ATOM   4587  H   GLY B 288      41.799  -7.618   1.106  1.00  0.00           H  
ATOM   4588 1HA  GLY B 288      44.041  -6.726   1.561  1.00  0.00           H  
ATOM   4589 2HA  GLY B 288      43.789  -5.516   0.311  1.00  0.00           H  
ATOM   4590  N   ARG B 289      43.545  -4.560   2.925  1.00  0.00           N  
ATOM   4591  CA  ARG B 289      43.017  -3.696   4.001  1.00  0.00           C  
ATOM   4592  C   ARG B 289      42.181  -2.540   3.508  1.00  0.00           C  
ATOM   4593  O   ARG B 289      41.310  -2.045   4.219  1.00  0.00           O  
ATOM   4594  CB  ARG B 289      44.101  -3.100   4.845  1.00  0.00           C  
ATOM   4595  CG  ARG B 289      44.858  -4.057   5.633  1.00  0.00           C  
ATOM   4596  CD  ARG B 289      45.775  -3.368   6.547  1.00  0.00           C  
ATOM   4597  NE  ARG B 289      45.070  -2.728   7.656  1.00  0.00           N  
ATOM   4598  CZ  ARG B 289      45.707  -2.064   8.626  1.00  0.00           C  
ATOM   4599  NH1 ARG B 289      47.025  -1.949   8.567  1.00  0.00           N  
ATOM   4600  NH2 ARG B 289      45.038  -1.568   9.645  1.00  0.00           N  
ATOM   4601  H   ARG B 289      44.541  -4.778   2.844  1.00  0.00           H  
ATOM   4602  HA  ARG B 289      42.394  -4.313   4.648  1.00  0.00           H  
ATOM   4603 1HB  ARG B 289      44.801  -2.570   4.211  1.00  0.00           H  
ATOM   4604 2HB  ARG B 289      43.663  -2.380   5.539  1.00  0.00           H  
ATOM   4605 1HG  ARG B 289      44.179  -4.666   6.231  1.00  0.00           H  
ATOM   4606 2HG  ARG B 289      45.437  -4.702   4.975  1.00  0.00           H  
ATOM   4607 1HD  ARG B 289      46.462  -4.100   6.959  1.00  0.00           H  
ATOM   4608 2HD  ARG B 289      46.344  -2.607   6.013  1.00  0.00           H  
ATOM   4609  HE  ARG B 289      44.038  -2.854   7.734  1.00  0.00           H  
ATOM   4610 1HH1 ARG B 289      47.561  -2.369   7.782  1.00  0.00           H  
ATOM   4611 2HH1 ARG B 289      47.523  -1.462   9.301  1.00  0.00           H  
ATOM   4612 1HH2 ARG B 289      44.011  -1.691   9.695  1.00  0.00           H  
ATOM   4613 2HH2 ARG B 289      45.539  -1.135  10.429  1.00  0.00           H  
ATOM   4614  N   THR B 290      42.480  -2.111   2.298  1.00  0.00           N  
ATOM   4615  CA  THR B 290      41.800  -1.025   1.639  1.00  0.00           C  
ATOM   4616  C   THR B 290      40.978  -1.513   0.444  1.00  0.00           C  
ATOM   4617  O   THR B 290      40.466  -0.705  -0.325  1.00  0.00           O  
ATOM   4618  CB  THR B 290      42.829   0.026   1.200  1.00  0.00           C  
ATOM   4619  OG1 THR B 290      43.812  -0.595   0.346  1.00  0.00           O  
ATOM   4620  CG2 THR B 290      43.495   0.648   2.381  1.00  0.00           C  
ATOM   4621  H   THR B 290      43.223  -2.583   1.806  1.00  0.00           H  
ATOM   4622  HA  THR B 290      41.116  -0.558   2.354  1.00  0.00           H  
ATOM   4623  HB  THR B 290      42.321   0.806   0.634  1.00  0.00           H  
ATOM   4624  HG1 THR B 290      44.244   0.112  -0.197  1.00  0.00           H  
ATOM   4625 1HG2 THR B 290      44.214   1.395   2.039  1.00  0.00           H  
ATOM   4626 2HG2 THR B 290      42.741   1.124   3.005  1.00  0.00           H  
ATOM   4627 3HG2 THR B 290      44.004  -0.114   2.953  1.00  0.00           H  
ATOM   4628  N   CYS B 291      40.891  -2.829   0.255  1.00  0.00           N  
ATOM   4629  CA  CYS B 291      40.202  -3.438  -0.889  1.00  0.00           C  
ATOM   4630  C   CYS B 291      40.744  -2.988  -2.247  1.00  0.00           C  
ATOM   4631  O   CYS B 291      40.004  -3.002  -3.231  1.00  0.00           O  
ATOM   4632  CB  CYS B 291      38.711  -3.076  -0.887  1.00  0.00           C  
ATOM   4633  SG  CYS B 291      37.824  -3.512   0.601  1.00  0.00           S  
ATOM   4634  H   CYS B 291      41.268  -3.462   0.952  1.00  0.00           H  
ATOM   4635  HA  CYS B 291      40.313  -4.512  -0.819  1.00  0.00           H  
ATOM   4636 1HB  CYS B 291      38.577  -2.012  -1.061  1.00  0.00           H  
ATOM   4637 2HB  CYS B 291      38.229  -3.586  -1.718  1.00  0.00           H  
ATOM   4638  N   GLU B 292      42.021  -2.613  -2.328  1.00  0.00           N  
ATOM   4639  CA  GLU B 292      42.580  -2.172  -3.596  1.00  0.00           C  
ATOM   4640  C   GLU B 292      43.109  -3.306  -4.459  1.00  0.00           C  
ATOM   4641  O   GLU B 292      43.343  -3.117  -5.651  1.00  0.00           O  
ATOM   4642  CB  GLU B 292      43.695  -1.141  -3.389  1.00  0.00           C  
ATOM   4643  CG  GLU B 292      43.249   0.183  -2.791  1.00  0.00           C  
ATOM   4644  CD  GLU B 292      44.396   1.141  -2.536  1.00  0.00           C  
ATOM   4645  OE1 GLU B 292      44.945   1.667  -3.480  1.00  0.00           O  
ATOM   4646  OE2 GLU B 292      44.756   1.309  -1.385  1.00  0.00           O  
ATOM   4647  H   GLU B 292      42.592  -2.625  -1.496  1.00  0.00           H  
ATOM   4648  HA  GLU B 292      41.789  -1.679  -4.153  1.00  0.00           H  
ATOM   4649 1HB  GLU B 292      44.459  -1.566  -2.732  1.00  0.00           H  
ATOM   4650 2HB  GLU B 292      44.167  -0.925  -4.344  1.00  0.00           H  
ATOM   4651 1HG  GLU B 292      42.569   0.651  -3.483  1.00  0.00           H  
ATOM   4652 2HG  GLU B 292      42.710  -0.003  -1.868  1.00  0.00           H  
ATOM   4653  N   LYS B 293      43.313  -4.489  -3.899  1.00  0.00           N  
ATOM   4654  CA  LYS B 293      43.874  -5.545  -4.719  1.00  0.00           C  
ATOM   4655  C   LYS B 293      42.793  -6.277  -5.482  1.00  0.00           C  
ATOM   4656  O   LYS B 293      41.871  -6.847  -4.892  1.00  0.00           O  
ATOM   4657  CB  LYS B 293      44.716  -6.511  -3.870  1.00  0.00           C  
ATOM   4658  CG  LYS B 293      45.099  -7.846  -4.563  1.00  0.00           C  
ATOM   4659  CD  LYS B 293      46.031  -7.749  -5.783  1.00  0.00           C  
ATOM   4660  CE  LYS B 293      46.268  -9.198  -6.397  1.00  0.00           C  
ATOM   4661  NZ  LYS B 293      47.054  -9.187  -7.704  1.00  0.00           N  
ATOM   4662  H   LYS B 293      43.072  -4.685  -2.932  1.00  0.00           H  
ATOM   4663  HA  LYS B 293      44.543  -5.092  -5.449  1.00  0.00           H  
ATOM   4664 1HB  LYS B 293      45.641  -6.015  -3.573  1.00  0.00           H  
ATOM   4665 2HB  LYS B 293      44.181  -6.749  -2.961  1.00  0.00           H  
ATOM   4666 1HG  LYS B 293      45.606  -8.447  -3.826  1.00  0.00           H  
ATOM   4667 2HG  LYS B 293      44.189  -8.363  -4.867  1.00  0.00           H  
ATOM   4668 1HD  LYS B 293      45.589  -7.107  -6.543  1.00  0.00           H  
ATOM   4669 2HD  LYS B 293      46.988  -7.325  -5.473  1.00  0.00           H  
ATOM   4670 1HE  LYS B 293      46.803  -9.793  -5.677  1.00  0.00           H  
ATOM   4671 2HE  LYS B 293      45.305  -9.662  -6.576  1.00  0.00           H  
ATOM   4672 1HZ  LYS B 293      47.163 -10.136  -8.041  1.00  0.00           H  
ATOM   4673 2HZ  LYS B 293      46.554  -8.645  -8.406  1.00  0.00           H  
ATOM   4674 3HZ  LYS B 293      47.959  -8.781  -7.553  1.00  0.00           H  
ATOM   4675  N   ALA B 294      42.878  -6.234  -6.813  1.00  0.00           N  
ATOM   4676  CA  ALA B 294      41.907  -6.955  -7.628  1.00  0.00           C  
ATOM   4677  C   ALA B 294      42.342  -8.407  -7.712  1.00  0.00           C  
ATOM   4678  O   ALA B 294      43.514  -8.711  -7.951  1.00  0.00           O  
ATOM   4679  CB  ALA B 294      41.769  -6.350  -9.003  1.00  0.00           C  
ATOM   4680  H   ALA B 294      43.626  -5.715  -7.252  1.00  0.00           H  
ATOM   4681  HA  ALA B 294      40.937  -6.921  -7.129  1.00  0.00           H  
ATOM   4682 1HB  ALA B 294      41.027  -6.919  -9.550  1.00  0.00           H  
ATOM   4683 2HB  ALA B 294      41.444  -5.314  -8.931  1.00  0.00           H  
ATOM   4684 3HB  ALA B 294      42.725  -6.392  -9.520  1.00  0.00           H  
ATOM   4685  N   CYS B 295      41.390  -9.277  -7.548  1.00  0.00           N  
ATOM   4686  CA  CYS B 295      41.622 -10.703  -7.523  1.00  0.00           C  
ATOM   4687  C   CYS B 295      41.537 -11.344  -8.891  1.00  0.00           C  
ATOM   4688  O   CYS B 295      41.091 -10.725  -9.856  1.00  0.00           O  
ATOM   4689  CB  CYS B 295      40.617 -11.361  -6.602  1.00  0.00           C  
ATOM   4690  SG  CYS B 295      40.774 -10.784  -4.914  1.00  0.00           S  
ATOM   4691  H   CYS B 295      40.443  -8.944  -7.366  1.00  0.00           H  
ATOM   4692  HA  CYS B 295      42.622 -10.876  -7.127  1.00  0.00           H  
ATOM   4693 1HB  CYS B 295      39.604 -11.149  -6.946  1.00  0.00           H  
ATOM   4694 2HB  CYS B 295      40.751 -12.436  -6.624  1.00  0.00           H  
ATOM   4695  N   GLU B 296      41.946 -12.622  -8.927  1.00  0.00           N  
ATOM   4696  CA  GLU B 296      41.833 -13.390 -10.143  1.00  0.00           C  
ATOM   4697  C   GLU B 296      40.410 -13.283 -10.613  1.00  0.00           C  
ATOM   4698  O   GLU B 296      39.441 -13.230  -9.846  1.00  0.00           O  
ATOM   4699  CB  GLU B 296      42.257 -14.857  -9.985  1.00  0.00           C  
ATOM   4700  CG  GLU B 296      43.764 -15.022  -9.768  1.00  0.00           C  
ATOM   4701  CD  GLU B 296      44.310 -16.486  -9.656  1.00  0.00           C  
ATOM   4702  OE1 GLU B 296      43.576 -17.471  -9.867  1.00  0.00           O  
ATOM   4703  OE2 GLU B 296      45.495 -16.583  -9.363  1.00  0.00           O  
ATOM   4704  H   GLU B 296      42.328 -13.055  -8.098  1.00  0.00           H  
ATOM   4705  HA  GLU B 296      42.476 -12.941 -10.904  1.00  0.00           H  
ATOM   4706 1HB  GLU B 296      41.747 -15.286  -9.126  1.00  0.00           H  
ATOM   4707 2HB  GLU B 296      41.955 -15.427 -10.865  1.00  0.00           H  
ATOM   4708 1HG  GLU B 296      44.271 -14.535 -10.604  1.00  0.00           H  
ATOM   4709 2HG  GLU B 296      44.036 -14.475  -8.863  1.00  0.00           H  
ATOM   4710  N   LEU B 297      40.302 -13.205 -11.886  1.00  0.00           N  
ATOM   4711  CA  LEU B 297      39.056 -12.997 -12.530  1.00  0.00           C  
ATOM   4712  C   LEU B 297      38.052 -14.094 -12.169  1.00  0.00           C  
ATOM   4713  O   LEU B 297      38.390 -15.276 -12.173  1.00  0.00           O  
ATOM   4714  CB  LEU B 297      39.383 -12.969 -14.004  1.00  0.00           C  
ATOM   4715  CG  LEU B 297      38.341 -12.728 -14.893  1.00  0.00           C  
ATOM   4716  CD1 LEU B 297      37.979 -11.322 -14.733  1.00  0.00           C  
ATOM   4717  CD2 LEU B 297      38.802 -13.020 -16.275  1.00  0.00           C  
ATOM   4718  H   LEU B 297      41.134 -13.267 -12.449  1.00  0.00           H  
ATOM   4719  HA  LEU B 297      38.661 -12.032 -12.215  1.00  0.00           H  
ATOM   4720 1HB  LEU B 297      40.112 -12.190 -14.159  1.00  0.00           H  
ATOM   4721 2HB  LEU B 297      39.836 -13.923 -14.278  1.00  0.00           H  
ATOM   4722  HG  LEU B 297      37.483 -13.332 -14.652  1.00  0.00           H  
ATOM   4723 1HD1 LEU B 297      37.216 -11.117 -15.407  1.00  0.00           H  
ATOM   4724 2HD1 LEU B 297      37.648 -11.136 -13.714  1.00  0.00           H  
ATOM   4725 3HD1 LEU B 297      38.825 -10.697 -14.950  1.00  0.00           H  
ATOM   4726 1HD2 LEU B 297      37.998 -12.808 -16.975  1.00  0.00           H  
ATOM   4727 2HD2 LEU B 297      39.666 -12.396 -16.510  1.00  0.00           H  
ATOM   4728 3HD2 LEU B 297      39.085 -14.071 -16.349  1.00  0.00           H  
ATOM   4729  N   HIS B 298      36.821 -13.678 -11.845  1.00  0.00           N  
ATOM   4730  CA  HIS B 298      35.672 -14.538 -11.482  1.00  0.00           C  
ATOM   4731  C   HIS B 298      35.815 -15.300 -10.165  1.00  0.00           C  
ATOM   4732  O   HIS B 298      35.347 -16.437 -10.040  1.00  0.00           O  
ATOM   4733  CB  HIS B 298      35.409 -15.602 -12.549  1.00  0.00           C  
ATOM   4734  CG  HIS B 298      35.288 -15.070 -13.872  1.00  0.00           C  
ATOM   4735  ND1 HIS B 298      34.427 -14.073 -14.196  1.00  0.00           N  
ATOM   4736  CD2 HIS B 298      35.920 -15.412 -15.005  1.00  0.00           C  
ATOM   4737  CE1 HIS B 298      34.542 -13.804 -15.489  1.00  0.00           C  
ATOM   4738  NE2 HIS B 298      35.442 -14.614 -16.006  1.00  0.00           N  
ATOM   4739  H   HIS B 298      36.664 -12.680 -11.852  1.00  0.00           H  
ATOM   4740  HA  HIS B 298      34.782 -13.915 -11.398  1.00  0.00           H  
ATOM   4741 1HB  HIS B 298      36.203 -16.338 -12.539  1.00  0.00           H  
ATOM   4742 2HB  HIS B 298      34.484 -16.129 -12.307  1.00  0.00           H  
ATOM   4743  HD2 HIS B 298      36.677 -16.188 -15.105  1.00  0.00           H  
ATOM   4744  HE1 HIS B 298      33.984 -13.046 -16.037  1.00  0.00           H  
ATOM   4745  HE2 HIS B 298      35.738 -14.644 -16.973  1.00  0.00           H  
ATOM   4746  N   THR B 299      36.413 -14.653  -9.174  1.00  0.00           N  
ATOM   4747  CA  THR B 299      36.585 -15.251  -7.866  1.00  0.00           C  
ATOM   4748  C   THR B 299      35.987 -14.398  -6.781  1.00  0.00           C  
ATOM   4749  O   THR B 299      35.673 -13.224  -6.997  1.00  0.00           O  
ATOM   4750  CB  THR B 299      38.080 -15.452  -7.525  1.00  0.00           C  
ATOM   4751  OG1 THR B 299      38.745 -14.172  -7.405  1.00  0.00           O  
ATOM   4752  CG2 THR B 299      38.761 -16.247  -8.622  1.00  0.00           C  
ATOM   4753  H   THR B 299      36.789 -13.731  -9.350  1.00  0.00           H  
ATOM   4754  HA  THR B 299      36.078 -16.212  -7.850  1.00  0.00           H  
ATOM   4755  HB  THR B 299      38.167 -15.988  -6.581  1.00  0.00           H  
ATOM   4756  HG1 THR B 299      38.877 -13.784  -8.306  1.00  0.00           H  
ATOM   4757 1HG2 THR B 299      39.807 -16.390  -8.368  1.00  0.00           H  
ATOM   4758 2HG2 THR B 299      38.274 -17.192  -8.713  1.00  0.00           H  
ATOM   4759 3HG2 THR B 299      38.691 -15.717  -9.564  1.00  0.00           H  
ATOM   4760  N   PHE B 300      35.868 -14.990  -5.597  1.00  0.00           N  
ATOM   4761  CA  PHE B 300      35.372 -14.270  -4.421  1.00  0.00           C  
ATOM   4762  C   PHE B 300      35.898 -14.836  -3.093  1.00  0.00           C  
ATOM   4763  O   PHE B 300      36.592 -15.863  -3.042  1.00  0.00           O  
ATOM   4764  CB  PHE B 300      33.838 -14.203  -4.433  1.00  0.00           C  
ATOM   4765  CG  PHE B 300      33.175 -15.473  -4.390  1.00  0.00           C  
ATOM   4766  CD1 PHE B 300      32.792 -15.974  -3.198  1.00  0.00           C  
ATOM   4767  CD2 PHE B 300      32.941 -16.182  -5.530  1.00  0.00           C  
ATOM   4768  CE1 PHE B 300      32.151 -17.191  -3.084  1.00  0.00           C  
ATOM   4769  CE2 PHE B 300      32.313 -17.399  -5.463  1.00  0.00           C  
ATOM   4770  CZ  PHE B 300      31.909 -17.913  -4.219  1.00  0.00           C  
ATOM   4771  H   PHE B 300      36.132 -15.975  -5.532  1.00  0.00           H  
ATOM   4772  HA  PHE B 300      35.731 -13.244  -4.492  1.00  0.00           H  
ATOM   4773 1HB  PHE B 300      33.495 -13.618  -3.580  1.00  0.00           H  
ATOM   4774 2HB  PHE B 300      33.508 -13.685  -5.329  1.00  0.00           H  
ATOM   4775  HD1 PHE B 300      32.998 -15.379  -2.334  1.00  0.00           H  
ATOM   4776  HD2 PHE B 300      33.253 -15.781  -6.491  1.00  0.00           H  
ATOM   4777  HE1 PHE B 300      31.845 -17.576  -2.112  1.00  0.00           H  
ATOM   4778  HE2 PHE B 300      32.125 -17.967  -6.376  1.00  0.00           H  
ATOM   4779  HZ  PHE B 300      31.405 -18.878  -4.156  1.00  0.00           H  
ATOM   4780  N   GLY B 301      35.626 -14.110  -2.016  1.00  0.00           N  
ATOM   4781  CA  GLY B 301      36.037 -14.534  -0.683  1.00  0.00           C  
ATOM   4782  C   GLY B 301      37.039 -13.571  -0.142  1.00  0.00           C  
ATOM   4783  O   GLY B 301      37.744 -12.932  -0.910  1.00  0.00           O  
ATOM   4784  H   GLY B 301      35.093 -13.258  -2.108  1.00  0.00           H  
ATOM   4785 1HA  GLY B 301      35.183 -14.550  -0.023  1.00  0.00           H  
ATOM   4786 2HA  GLY B 301      36.454 -15.541  -0.706  1.00  0.00           H  
ATOM   4787  N   ARG B 302      37.144 -13.500   1.176  1.00  0.00           N  
ATOM   4788  CA  ARG B 302      38.056 -12.589   1.870  1.00  0.00           C  
ATOM   4789  C   ARG B 302      39.499 -12.678   1.318  1.00  0.00           C  
ATOM   4790  O   ARG B 302      40.237 -11.687   1.300  1.00  0.00           O  
ATOM   4791  CB  ARG B 302      38.047 -12.910   3.363  1.00  0.00           C  
ATOM   4792  CG  ARG B 302      38.812 -11.939   4.250  1.00  0.00           C  
ATOM   4793  CD  ARG B 302      38.915 -12.378   5.776  1.00  0.00           C  
ATOM   4794  NE  ARG B 302      37.648 -12.489   6.536  1.00  0.00           N  
ATOM   4795  CZ  ARG B 302      36.981 -11.428   7.080  1.00  0.00           C  
ATOM   4796  NH1 ARG B 302      37.446 -10.187   6.926  1.00  0.00           N  
ATOM   4797  NH2 ARG B 302      35.863 -11.631   7.774  1.00  0.00           N  
ATOM   4798  H   ARG B 302      36.541 -14.103   1.758  1.00  0.00           H  
ATOM   4799  HA  ARG B 302      37.697 -11.570   1.728  1.00  0.00           H  
ATOM   4800 1HB  ARG B 302      37.020 -12.904   3.712  1.00  0.00           H  
ATOM   4801 2HB  ARG B 302      38.443 -13.910   3.530  1.00  0.00           H  
ATOM   4802 1HG  ARG B 302      39.796 -11.832   3.829  1.00  0.00           H  
ATOM   4803 2HG  ARG B 302      38.308 -10.972   4.213  1.00  0.00           H  
ATOM   4804 1HD  ARG B 302      39.425 -13.344   5.828  1.00  0.00           H  
ATOM   4805 2HD  ARG B 302      39.519 -11.630   6.284  1.00  0.00           H  
ATOM   4806  HE  ARG B 302      37.260 -13.414   6.682  1.00  0.00           H  
ATOM   4807 1HH1 ARG B 302      38.293 -10.020   6.404  1.00  0.00           H  
ATOM   4808 2HH1 ARG B 302      36.947  -9.406   7.333  1.00  0.00           H  
ATOM   4809 1HH2 ARG B 302      35.496 -12.594   7.929  1.00  0.00           H  
ATOM   4810 2HH2 ARG B 302      35.374 -10.847   8.177  1.00  0.00           H  
ATOM   4811  N   THR B 303      39.900 -13.897   0.921  1.00  0.00           N  
ATOM   4812  CA  THR B 303      41.235 -14.209   0.420  1.00  0.00           C  
ATOM   4813  C   THR B 303      41.201 -14.577  -1.053  1.00  0.00           C  
ATOM   4814  O   THR B 303      42.159 -15.124  -1.599  1.00  0.00           O  
ATOM   4815  CB  THR B 303      41.830 -15.382   1.195  1.00  0.00           C  
ATOM   4816  OG1 THR B 303      40.956 -16.522   1.080  1.00  0.00           O  
ATOM   4817  CG2 THR B 303      41.989 -15.008   2.661  1.00  0.00           C  
ATOM   4818  H   THR B 303      39.224 -14.645   0.970  1.00  0.00           H  
ATOM   4819  HA  THR B 303      41.876 -13.334   0.543  1.00  0.00           H  
ATOM   4820  HB  THR B 303      42.805 -15.636   0.778  1.00  0.00           H  
ATOM   4821  HG1 THR B 303      40.117 -16.329   1.503  1.00  0.00           H  
ATOM   4822 1HG2 THR B 303      42.413 -15.851   3.204  1.00  0.00           H  
ATOM   4823 2HG2 THR B 303      42.641 -14.157   2.732  1.00  0.00           H  
ATOM   4824 3HG2 THR B 303      41.021 -14.760   3.089  1.00  0.00           H  
ATOM   4825  N   CYS B 304      40.059 -14.370  -1.675  1.00  0.00           N  
ATOM   4826  CA  CYS B 304      39.873 -14.698  -3.080  1.00  0.00           C  
ATOM   4827  C   CYS B 304      40.304 -16.087  -3.503  1.00  0.00           C  
ATOM   4828  O   CYS B 304      41.052 -16.269  -4.462  1.00  0.00           O  
ATOM   4829  CB  CYS B 304      40.496 -13.651  -3.964  1.00  0.00           C  
ATOM   4830  SG  CYS B 304      39.620 -12.029  -3.821  1.00  0.00           S  
ATOM   4831  H   CYS B 304      39.303 -13.896  -1.195  1.00  0.00           H  
ATOM   4832  HA  CYS B 304      38.806 -14.630  -3.270  1.00  0.00           H  
ATOM   4833 1HB  CYS B 304      41.547 -13.509  -3.699  1.00  0.00           H  
ATOM   4834 2HB  CYS B 304      40.449 -13.991  -4.993  1.00  0.00           H  
ATOM   4835  N   LYS B 305      39.821 -17.060  -2.766  1.00  0.00           N  
ATOM   4836  CA  LYS B 305      40.067 -18.432  -3.079  1.00  0.00           C  
ATOM   4837  C   LYS B 305      38.815 -19.191  -3.492  1.00  0.00           C  
ATOM   4838  O   LYS B 305      38.900 -20.397  -3.648  1.00  0.00           O  
ATOM   4839  CB  LYS B 305      40.741 -19.139  -1.921  1.00  0.00           C  
ATOM   4840  CG  LYS B 305      42.149 -18.658  -1.622  1.00  0.00           C  
ATOM   4841  CD  LYS B 305      42.817 -19.571  -0.571  1.00  0.00           C  
ATOM   4842  CE  LYS B 305      44.295 -19.220  -0.342  1.00  0.00           C  
ATOM   4843  NZ  LYS B 305      44.939 -20.166   0.642  1.00  0.00           N  
ATOM   4844  H   LYS B 305      39.236 -16.826  -1.977  1.00  0.00           H  
ATOM   4845  HA  LYS B 305      40.752 -18.462  -3.927  1.00  0.00           H  
ATOM   4846 1HB  LYS B 305      40.147 -18.985  -1.020  1.00  0.00           H  
ATOM   4847 2HB  LYS B 305      40.770 -20.208  -2.113  1.00  0.00           H  
ATOM   4848 1HG  LYS B 305      42.738 -18.651  -2.542  1.00  0.00           H  
ATOM   4849 2HG  LYS B 305      42.105 -17.644  -1.235  1.00  0.00           H  
ATOM   4850 1HD  LYS B 305      42.285 -19.460   0.378  1.00  0.00           H  
ATOM   4851 2HD  LYS B 305      42.746 -20.608  -0.890  1.00  0.00           H  
ATOM   4852 1HE  LYS B 305      44.827 -19.276  -1.291  1.00  0.00           H  
ATOM   4853 2HE  LYS B 305      44.371 -18.199   0.046  1.00  0.00           H  
ATOM   4854 1HZ  LYS B 305      45.918 -19.925   0.785  1.00  0.00           H  
ATOM   4855 2HZ  LYS B 305      44.462 -20.116   1.533  1.00  0.00           H  
ATOM   4856 3HZ  LYS B 305      44.881 -21.109   0.286  1.00  0.00           H  
ATOM   4857  N   GLU B 306      37.655 -18.541  -3.649  1.00  0.00           N  
ATOM   4858  CA  GLU B 306      36.475 -19.292  -4.091  1.00  0.00           C  
ATOM   4859  C   GLU B 306      36.246 -18.994  -5.558  1.00  0.00           C  
ATOM   4860  O   GLU B 306      36.499 -17.873  -6.000  1.00  0.00           O  
ATOM   4861  CB  GLU B 306      35.224 -18.920  -3.295  1.00  0.00           C  
ATOM   4862  CG  GLU B 306      35.293 -19.142  -1.762  1.00  0.00           C  
ATOM   4863  CD  GLU B 306      35.334 -20.599  -1.318  1.00  0.00           C  
ATOM   4864  OE1 GLU B 306      35.074 -21.479  -2.119  1.00  0.00           O  
ATOM   4865  OE2 GLU B 306      35.606 -20.817  -0.146  1.00  0.00           O  
ATOM   4866  H   GLU B 306      37.561 -17.541  -3.485  1.00  0.00           H  
ATOM   4867  HA  GLU B 306      36.660 -20.363  -3.980  1.00  0.00           H  
ATOM   4868 1HB  GLU B 306      35.001 -17.873  -3.472  1.00  0.00           H  
ATOM   4869 2HB  GLU B 306      34.387 -19.502  -3.675  1.00  0.00           H  
ATOM   4870 1HG  GLU B 306      36.186 -18.640  -1.387  1.00  0.00           H  
ATOM   4871 2HG  GLU B 306      34.429 -18.658  -1.304  1.00  0.00           H  
ATOM   4872  N   ARG B 307      35.689 -19.943  -6.305  1.00  0.00           N  
ATOM   4873  CA  ARG B 307      35.426 -19.702  -7.722  1.00  0.00           C  
ATOM   4874  C   ARG B 307      33.940 -19.658  -8.018  1.00  0.00           C  
ATOM   4875  O   ARG B 307      33.157 -20.367  -7.370  1.00  0.00           O  
ATOM   4876  CB  ARG B 307      35.964 -20.836  -8.579  1.00  0.00           C  
ATOM   4877  CG  ARG B 307      37.449 -21.097  -8.516  1.00  0.00           C  
ATOM   4878  CD  ARG B 307      38.278 -20.225  -9.331  1.00  0.00           C  
ATOM   4879  NE  ARG B 307      39.691 -20.376  -8.921  1.00  0.00           N  
ATOM   4880  CZ  ARG B 307      40.738 -19.610  -9.325  1.00  0.00           C  
ATOM   4881  NH1 ARG B 307      40.577 -18.610 -10.200  1.00  0.00           N  
ATOM   4882  NH2 ARG B 307      41.939 -19.880  -8.807  1.00  0.00           N  
ATOM   4883  H   ARG B 307      35.477 -20.844  -5.895  1.00  0.00           H  
ATOM   4884  HA  ARG B 307      35.877 -18.758  -8.023  1.00  0.00           H  
ATOM   4885 1HB  ARG B 307      35.453 -21.756  -8.310  1.00  0.00           H  
ATOM   4886 2HB  ARG B 307      35.716 -20.628  -9.624  1.00  0.00           H  
ATOM   4887 1HG  ARG B 307      37.776 -20.978  -7.482  1.00  0.00           H  
ATOM   4888 2HG  ARG B 307      37.645 -22.126  -8.832  1.00  0.00           H  
ATOM   4889 1HD  ARG B 307      38.181 -20.470 -10.393  1.00  0.00           H  
ATOM   4890 2HD  ARG B 307      37.980 -19.210  -9.159  1.00  0.00           H  
ATOM   4891  HE  ARG B 307      39.910 -21.140  -8.244  1.00  0.00           H  
ATOM   4892 1HH1 ARG B 307      39.663 -18.409 -10.585  1.00  0.00           H  
ATOM   4893 2HH1 ARG B 307      41.389 -18.036 -10.489  1.00  0.00           H  
ATOM   4894 1HH2 ARG B 307      42.039 -20.643  -8.134  1.00  0.00           H  
ATOM   4895 2HH2 ARG B 307      42.747 -19.327  -9.065  1.00  0.00           H  
ATOM   4896  N   CYS B 308      33.570 -18.882  -9.040  1.00  0.00           N  
ATOM   4897  CA  CYS B 308      32.226 -18.956  -9.605  1.00  0.00           C  
ATOM   4898  C   CYS B 308      32.164 -20.124 -10.598  1.00  0.00           C  
ATOM   4899  O   CYS B 308      33.173 -20.448 -11.235  1.00  0.00           O  
ATOM   4900  CB  CYS B 308      31.845 -17.619 -10.275  1.00  0.00           C  
ATOM   4901  SG  CYS B 308      31.586 -16.212  -9.096  1.00  0.00           S  
ATOM   4902  H   CYS B 308      34.243 -18.246  -9.457  1.00  0.00           H  
ATOM   4903  HA  CYS B 308      31.522 -19.148  -8.798  1.00  0.00           H  
ATOM   4904 1HB  CYS B 308      32.626 -17.331 -10.981  1.00  0.00           H  
ATOM   4905 2HB  CYS B 308      30.934 -17.759 -10.842  1.00  0.00           H  
ATOM   4906  N   SER B 309      31.009 -20.809 -10.724  1.00  0.00           N  
ATOM   4907  CA  SER B 309      30.926 -21.959 -11.631  1.00  0.00           C  
ATOM   4908  C   SER B 309      30.279 -21.675 -12.976  1.00  0.00           C  
ATOM   4909  O   SER B 309      30.610 -22.331 -13.970  1.00  0.00           O  
ATOM   4910  CB  SER B 309      30.136 -23.082 -10.983  1.00  0.00           C  
ATOM   4911  OG  SER B 309      30.750 -23.522  -9.805  1.00  0.00           O  
ATOM   4912  H   SER B 309      30.164 -20.530 -10.235  1.00  0.00           H  
ATOM   4913  HA  SER B 309      31.941 -22.307 -11.830  1.00  0.00           H  
ATOM   4914 1HB  SER B 309      29.126 -22.743 -10.770  1.00  0.00           H  
ATOM   4915 2HB  SER B 309      30.059 -23.912 -11.690  1.00  0.00           H  
ATOM   4916  HG  SER B 309      31.617 -23.848 -10.061  1.00  0.00           H  
ATOM   4917  N   GLY B 310      29.358 -20.711 -13.012  1.00  0.00           N  
ATOM   4918  CA  GLY B 310      28.628 -20.438 -14.250  1.00  0.00           C  
ATOM   4919  C   GLY B 310      29.612 -20.218 -15.389  1.00  0.00           C  
ATOM   4920  O   GLY B 310      30.698 -19.681 -15.183  1.00  0.00           O  
ATOM   4921  H   GLY B 310      29.107 -20.233 -12.148  1.00  0.00           H  
ATOM   4922 1HA  GLY B 310      27.960 -21.262 -14.486  1.00  0.00           H  
ATOM   4923 2HA  GLY B 310      28.016 -19.543 -14.118  1.00  0.00           H  
ATOM   4924  N   GLN B 311      29.236 -20.623 -16.612  1.00  0.00           N  
ATOM   4925  CA  GLN B 311      30.164 -20.450 -17.737  1.00  0.00           C  
ATOM   4926  C   GLN B 311      30.533 -18.977 -17.845  1.00  0.00           C  
ATOM   4927  O   GLN B 311      31.702 -18.617 -17.991  1.00  0.00           O
[truncated: 212,711 more chars]
