# Supplementary material for: Design of protein-binding proteins from the target structure alone
Source: Nature. 2022 Mar 24;605(7910):551–60. doi: 10.1038/s41586-022-04654-9 (PMC9117152; doi:10.1038/s41586-022-04654-9)
Supplement: Supplementary file 3 — Supplementary Code Design scripts and main pdb files. This compressed file is the main supplement and contains the following files: => cao_2021_protocol/ => design_models_final_combo_optimized/ => design_models_sequence/ => design_models_ssm_natives/ => ngs_analysis_scripts/ [file 41586_2022_4654_MOESM3_ESM.gz › supplemental_files/design_models_ssm_natives/Tie2_ssm/Motif492_bcov_4helix_11364_0001_0001.pdb]

SSBOND     CYS B  267    CYS B  276                                       2.04  
SSBOND     CYS B  270    CYS B  283                                       2.03  
SSBOND     CYS B  285    CYS B  294                                       2.06  
SSBOND     CYS B  298    CYS B  307                                       2.02  
SSBOND     CYS B  311    CYS B  317                                       2.11  
SSBOND     CYS B  323    CYS B  330                                       2.11  
SSBOND     CYS B  332    CYS B  341                                       2.04  
SSBOND     CYS B  345    CYS B  354                                       1.87  
SSBOND     CYS B  358    CYS B  366                                       2.03  
SSBOND     CYS B  360    CYS B  372                                       2.03  
ATOM      1  N   ASP A   1      -8.382   7.177  10.370  1.00  0.00           N  
ATOM      2  CA  ASP A   1      -8.553   6.031  11.253  1.00  0.00           C  
ATOM      3  C   ASP A   1      -8.848   4.734  10.500  1.00  0.00           C  
ATOM      4  O   ASP A   1      -8.138   3.731  10.654  1.00  0.00           O  
ATOM      5  CB  ASP A   1      -9.700   6.282  12.227  1.00  0.00           C  
ATOM      6  CG  ASP A   1      -9.427   7.403  13.175  1.00  0.00           C  
ATOM      7  OD1 ASP A   1      -8.314   7.845  13.239  1.00  0.00           O  
ATOM      8  OD2 ASP A   1     -10.351   7.831  13.818  1.00  0.00           O  
ATOM      9 1H   ASP A   1      -7.908   7.907  10.888  1.00  0.00           H  
ATOM     10 2H   ASP A   1      -7.803   6.893   9.585  1.00  0.00           H  
ATOM     11 3H   ASP A   1      -9.268   7.520  10.043  1.00  0.00           H  
ATOM     12  HA  ASP A   1      -7.630   5.893  11.814  1.00  0.00           H  
ATOM     13 1HB  ASP A   1     -10.614   6.497  11.682  1.00  0.00           H  
ATOM     14 2HB  ASP A   1      -9.870   5.387  12.802  1.00  0.00           H  
ATOM     15  N   VAL A   2      -9.907   4.747   9.686  1.00  0.00           N  
ATOM     16  CA  VAL A   2     -10.322   3.537   8.989  1.00  0.00           C  
ATOM     17  C   VAL A   2      -9.461   3.051   7.860  1.00  0.00           C  
ATOM     18  O   VAL A   2      -9.243   1.846   7.746  1.00  0.00           O  
ATOM     19  CB  VAL A   2     -11.788   3.659   8.562  1.00  0.00           C  
ATOM     20  CG1 VAL A   2     -12.038   4.759   7.582  1.00  0.00           C  
ATOM     21  CG2 VAL A   2     -12.164   2.391   7.910  1.00  0.00           C  
ATOM     22  H   VAL A   2     -10.451   5.589   9.582  1.00  0.00           H  
ATOM     23  HA  VAL A   2     -10.308   2.740   9.716  1.00  0.00           H  
ATOM     24  HB  VAL A   2     -12.381   3.830   9.446  1.00  0.00           H  
ATOM     25 1HG1 VAL A   2     -13.099   4.764   7.333  1.00  0.00           H  
ATOM     26 2HG1 VAL A   2     -11.771   5.715   8.011  1.00  0.00           H  
ATOM     27 3HG1 VAL A   2     -11.469   4.593   6.684  1.00  0.00           H  
ATOM     28 1HG2 VAL A   2     -13.197   2.391   7.657  1.00  0.00           H  
ATOM     29 2HG2 VAL A   2     -11.591   2.252   7.019  1.00  0.00           H  
ATOM     30 3HG2 VAL A   2     -11.967   1.603   8.566  1.00  0.00           H  
ATOM     31  N   ARG A   3      -8.944   3.923   7.031  1.00  0.00           N  
ATOM     32  CA  ARG A   3      -8.158   3.408   5.943  1.00  0.00           C  
ATOM     33  C   ARG A   3      -6.891   2.773   6.488  1.00  0.00           C  
ATOM     34  O   ARG A   3      -6.489   1.693   6.061  1.00  0.00           O  
ATOM     35  CB  ARG A   3      -7.870   4.526   4.972  1.00  0.00           C  
ATOM     36  CG  ARG A   3      -9.104   4.964   4.195  1.00  0.00           C  
ATOM     37  CD  ARG A   3      -8.857   6.158   3.381  1.00  0.00           C  
ATOM     38  NE  ARG A   3     -10.066   6.596   2.685  1.00  0.00           N  
ATOM     39  CZ  ARG A   3     -10.457   6.176   1.464  1.00  0.00           C  
ATOM     40  NH1 ARG A   3      -9.716   5.324   0.796  1.00  0.00           N  
ATOM     41  NH2 ARG A   3     -11.575   6.643   0.940  1.00  0.00           N  
ATOM     42  H   ARG A   3      -9.091   4.915   7.156  1.00  0.00           H  
ATOM     43  HA  ARG A   3      -8.738   2.639   5.426  1.00  0.00           H  
ATOM     44 1HB  ARG A   3      -7.480   5.390   5.518  1.00  0.00           H  
ATOM     45 2HB  ARG A   3      -7.109   4.212   4.261  1.00  0.00           H  
ATOM     46 1HG  ARG A   3      -9.411   4.153   3.534  1.00  0.00           H  
ATOM     47 2HG  ARG A   3      -9.914   5.186   4.886  1.00  0.00           H  
ATOM     48 1HD  ARG A   3      -8.537   6.969   4.038  1.00  0.00           H  
ATOM     49 2HD  ARG A   3      -8.074   5.962   2.654  1.00  0.00           H  
ATOM     50  HE  ARG A   3     -10.660   7.262   3.162  1.00  0.00           H  
ATOM     51 1HH1 ARG A   3      -8.855   4.993   1.190  1.00  0.00           H  
ATOM     52 2HH1 ARG A   3      -9.978   5.031  -0.147  1.00  0.00           H  
ATOM     53 1HH2 ARG A   3     -12.136   7.309   1.452  1.00  0.00           H  
ATOM     54 2HH2 ARG A   3     -11.860   6.346   0.017  1.00  0.00           H  
ATOM     55  N   GLU A   4      -6.314   3.405   7.505  1.00  0.00           N  
ATOM     56  CA  GLU A   4      -5.062   2.948   8.064  1.00  0.00           C  
ATOM     57  C   GLU A   4      -5.202   1.593   8.773  1.00  0.00           C  
ATOM     58  O   GLU A   4      -4.358   0.703   8.581  1.00  0.00           O  
ATOM     59  CB  GLU A   4      -4.577   4.016   9.048  1.00  0.00           C  
ATOM     60  CG  GLU A   4      -4.303   5.409   8.388  1.00  0.00           C  
ATOM     61  CD  GLU A   4      -5.529   6.266   8.241  1.00  0.00           C  
ATOM     62  OE1 GLU A   4      -6.568   5.837   8.680  1.00  0.00           O  
ATOM     63  OE2 GLU A   4      -5.441   7.332   7.697  1.00  0.00           O  
ATOM     64  H   GLU A   4      -6.715   4.273   7.853  1.00  0.00           H  
ATOM     65  HA  GLU A   4      -4.339   2.842   7.260  1.00  0.00           H  
ATOM     66 1HB  GLU A   4      -5.321   4.147   9.836  1.00  0.00           H  
ATOM     67 2HB  GLU A   4      -3.655   3.678   9.519  1.00  0.00           H  
ATOM     68 1HG  GLU A   4      -3.538   5.948   8.947  1.00  0.00           H  
ATOM     69 2HG  GLU A   4      -3.951   5.241   7.389  1.00  0.00           H  
ATOM     70  N   ILE A   5      -6.295   1.392   9.531  1.00  0.00           N  
ATOM     71  CA  ILE A   5      -6.464   0.113  10.210  1.00  0.00           C  
ATOM     72  C   ILE A   5      -6.800  -0.982   9.195  1.00  0.00           C  
ATOM     73  O   ILE A   5      -6.359  -2.120   9.371  1.00  0.00           O  
ATOM     74  CB  ILE A   5      -7.492   0.182  11.378  1.00  0.00           C  
ATOM     75  CG1 ILE A   5      -7.406  -1.088  12.314  1.00  0.00           C  
ATOM     76  CG2 ILE A   5      -8.881   0.315  10.871  1.00  0.00           C  
ATOM     77  CD1 ILE A   5      -6.120  -1.270  13.104  1.00  0.00           C  
ATOM     78  H   ILE A   5      -6.959   2.157   9.691  1.00  0.00           H  
ATOM     79  HA  ILE A   5      -5.510  -0.140  10.649  1.00  0.00           H  
ATOM     80  HB  ILE A   5      -7.265   1.061  11.983  1.00  0.00           H  
ATOM     81 1HG1 ILE A   5      -8.231  -1.035  13.027  1.00  0.00           H  
ATOM     82 2HG1 ILE A   5      -7.527  -1.975  11.705  1.00  0.00           H  
ATOM     83 1HG2 ILE A   5      -9.572   0.400  11.709  1.00  0.00           H  
ATOM     84 2HG2 ILE A   5      -8.933   1.186  10.270  1.00  0.00           H  
ATOM     85 3HG2 ILE A   5      -9.140  -0.549  10.283  1.00  0.00           H  
ATOM     86 1HD1 ILE A   5      -6.208  -2.176  13.706  1.00  0.00           H  
ATOM     87 2HD1 ILE A   5      -5.266  -1.373  12.443  1.00  0.00           H  
ATOM     88 3HD1 ILE A   5      -5.970  -0.414  13.759  1.00  0.00           H  
ATOM     89  N   ILE A   6      -7.545  -0.657   8.124  1.00  0.00           N  
ATOM     90  CA  ILE A   6      -7.816  -1.668   7.112  1.00  0.00           C  
ATOM     91  C   ILE A   6      -6.520  -2.094   6.453  1.00  0.00           C  
ATOM     92  O   ILE A   6      -6.243  -3.288   6.313  1.00  0.00           O  
ATOM     93  CB  ILE A   6      -8.772  -1.165   6.012  1.00  0.00           C  
ATOM     94  CG1 ILE A   6     -10.197  -0.954   6.586  1.00  0.00           C  
ATOM     95  CG2 ILE A   6      -8.761  -2.182   4.798  1.00  0.00           C  
ATOM     96  CD1 ILE A   6     -11.110  -0.165   5.678  1.00  0.00           C  
ATOM     97  H   ILE A   6      -7.948   0.283   8.030  1.00  0.00           H  
ATOM     98  HA  ILE A   6      -8.254  -2.524   7.600  1.00  0.00           H  
ATOM     99  HB  ILE A   6      -8.432  -0.188   5.680  1.00  0.00           H  
ATOM    100 1HG1 ILE A   6     -10.661  -1.909   6.754  1.00  0.00           H  
ATOM    101 2HG1 ILE A   6     -10.124  -0.438   7.536  1.00  0.00           H  
ATOM    102 1HG2 ILE A   6      -9.415  -1.849   4.013  1.00  0.00           H  
ATOM    103 2HG2 ILE A   6      -7.762  -2.278   4.382  1.00  0.00           H  
ATOM    104 3HG2 ILE A   6      -9.083  -3.138   5.135  1.00  0.00           H  
ATOM    105 1HD1 ILE A   6     -12.089  -0.057   6.153  1.00  0.00           H  
ATOM    106 2HD1 ILE A   6     -10.676   0.817   5.508  1.00  0.00           H  
ATOM    107 3HD1 ILE A   6     -11.225  -0.663   4.729  1.00  0.00           H  
ATOM    108  N   PHE A   7      -5.669  -1.142   6.090  1.00  0.00           N  
ATOM    109  CA  PHE A   7      -4.447  -1.546   5.430  1.00  0.00           C  
ATOM    110  C   PHE A   7      -3.611  -2.479   6.301  1.00  0.00           C  
ATOM    111  O   PHE A   7      -2.988  -3.413   5.779  1.00  0.00           O  
ATOM    112  CB  PHE A   7      -3.611  -0.348   5.024  1.00  0.00           C  
ATOM    113  CG  PHE A   7      -4.043   0.365   3.758  1.00  0.00           C  
ATOM    114  CD1 PHE A   7      -4.545   1.658   3.787  1.00  0.00           C  
ATOM    115  CD2 PHE A   7      -3.912  -0.249   2.537  1.00  0.00           C  
ATOM    116  CE1 PHE A   7      -4.901   2.307   2.637  1.00  0.00           C  
ATOM    117  CE2 PHE A   7      -4.258   0.405   1.388  1.00  0.00           C  
ATOM    118  CZ  PHE A   7      -4.754   1.679   1.434  1.00  0.00           C  
ATOM    119  H   PHE A   7      -5.901  -0.151   6.212  1.00  0.00           H  
ATOM    120  HA  PHE A   7      -4.717  -2.082   4.528  1.00  0.00           H  
ATOM    121 1HB  PHE A   7      -3.628   0.379   5.841  1.00  0.00           H  
ATOM    122 2HB  PHE A   7      -2.591  -0.671   4.892  1.00  0.00           H  
ATOM    123  HD1 PHE A   7      -4.641   2.167   4.740  1.00  0.00           H  
ATOM    124  HD2 PHE A   7      -3.509  -1.264   2.488  1.00  0.00           H  
ATOM    125  HE1 PHE A   7      -5.289   3.321   2.685  1.00  0.00           H  
ATOM    126  HE2 PHE A   7      -4.133  -0.084   0.435  1.00  0.00           H  
ATOM    127  HZ  PHE A   7      -5.026   2.188   0.511  1.00  0.00           H  
ATOM    128  N   GLN A   8      -3.533  -2.223   7.616  1.00  0.00           N  
ATOM    129  CA  GLN A   8      -2.757  -3.149   8.442  1.00  0.00           C  
ATOM    130  C   GLN A   8      -3.449  -4.506   8.614  1.00  0.00           C  
ATOM    131  O   GLN A   8      -2.796  -5.563   8.608  1.00  0.00           O  
ATOM    132  CB  GLN A   8      -2.547  -2.599   9.854  1.00  0.00           C  
ATOM    133  CG  GLN A   8      -1.551  -3.442  10.648  1.00  0.00           C  
ATOM    134  CD  GLN A   8      -0.276  -3.348   9.920  1.00  0.00           C  
ATOM    135  OE1 GLN A   8       0.038  -2.189   9.655  1.00  0.00           O  
ATOM    136  NE2 GLN A   8       0.413  -4.444   9.570  1.00  0.00           N  
ATOM    137  H   GLN A   8      -3.977  -1.386   8.009  1.00  0.00           H  
ATOM    138  HA  GLN A   8      -1.801  -3.310   7.957  1.00  0.00           H  
ATOM    139 1HB  GLN A   8      -2.202  -1.565   9.800  1.00  0.00           H  
ATOM    140 2HB  GLN A   8      -3.501  -2.595  10.389  1.00  0.00           H  
ATOM    141 1HG  GLN A   8      -1.420  -3.017  11.642  1.00  0.00           H  
ATOM    142 2HG  GLN A   8      -1.861  -4.485  10.714  1.00  0.00           H  
ATOM    143 1HE2 GLN A   8       1.294  -4.375   9.020  1.00  0.00           H  
ATOM    144 2HE2 GLN A   8       0.062  -5.344   9.821  1.00  0.00           H  
ATOM    145  N   ALA A   9      -4.766  -4.478   8.758  1.00  0.00           N  
ATOM    146  CA  ALA A   9      -5.562  -5.663   8.980  1.00  0.00           C  
ATOM    147  C   ALA A   9      -5.479  -6.629   7.802  1.00  0.00           C  
ATOM    148  O   ALA A   9      -5.538  -7.848   7.986  1.00  0.00           O  
ATOM    149  CB  ALA A   9      -6.956  -5.240   9.274  1.00  0.00           C  
ATOM    150  H   ALA A   9      -5.252  -3.572   8.785  1.00  0.00           H  
ATOM    151  HA  ALA A   9      -5.169  -6.173   9.850  1.00  0.00           H  
ATOM    152 1HB  ALA A   9      -7.550  -6.083   9.498  1.00  0.00           H  
ATOM    153 2HB  ALA A   9      -6.948  -4.570  10.128  1.00  0.00           H  
ATOM    154 3HB  ALA A   9      -7.324  -4.724   8.400  1.00  0.00           H  
ATOM    155  N   LEU A  10      -5.329  -6.092   6.596  1.00  0.00           N  
ATOM    156  CA  LEU A  10      -5.186  -6.920   5.409  1.00  0.00           C  
ATOM    157  C   LEU A  10      -3.899  -7.754   5.458  1.00  0.00           C  
ATOM    158  O   LEU A  10      -3.895  -8.908   5.015  1.00  0.00           O  
ATOM    159  CB  LEU A  10      -5.165  -6.030   4.164  1.00  0.00           C  
ATOM    160  CG  LEU A  10      -6.478  -5.322   3.768  1.00  0.00           C  
ATOM    161  CD1 LEU A  10      -6.183  -4.314   2.675  1.00  0.00           C  
ATOM    162  CD2 LEU A  10      -7.452  -6.321   3.273  1.00  0.00           C  
ATOM    163  H   LEU A  10      -5.374  -5.070   6.506  1.00  0.00           H  
ATOM    164  HA  LEU A  10      -6.026  -7.606   5.368  1.00  0.00           H  
ATOM    165 1HB  LEU A  10      -4.417  -5.247   4.332  1.00  0.00           H  
ATOM    166 2HB  LEU A  10      -4.844  -6.631   3.313  1.00  0.00           H  
ATOM    167  HG  LEU A  10      -6.902  -4.806   4.612  1.00  0.00           H  
ATOM    168 1HD1 LEU A  10      -7.107  -3.821   2.388  1.00  0.00           H  
ATOM    169 2HD1 LEU A  10      -5.478  -3.581   3.035  1.00  0.00           H  
ATOM    170 3HD1 LEU A  10      -5.757  -4.824   1.823  1.00  0.00           H  
ATOM    171 1HD2 LEU A  10      -8.326  -5.819   2.965  1.00  0.00           H  
ATOM    172 2HD2 LEU A  10      -7.037  -6.823   2.435  1.00  0.00           H  
ATOM    173 3HD2 LEU A  10      -7.703  -7.039   4.037  1.00  0.00           H  
ATOM    174  N   GLU A  11      -2.807  -7.187   6.003  1.00  0.00           N  
ATOM    175  CA  GLU A  11      -1.525  -7.898   6.109  1.00  0.00           C  
ATOM    176  C   GLU A  11      -1.708  -9.060   7.074  1.00  0.00           C  
ATOM    177  O   GLU A  11      -1.161 -10.150   6.883  1.00  0.00           O  
ATOM    178  CB  GLU A  11      -0.431  -6.981   6.673  1.00  0.00           C  
ATOM    179  CG  GLU A  11       0.036  -5.806   5.801  1.00  0.00           C  
ATOM    180  CD  GLU A  11       1.029  -6.066   4.644  1.00  0.00           C  
ATOM    181  OE1 GLU A  11       2.137  -6.480   4.924  1.00  0.00           O  
ATOM    182  OE2 GLU A  11       0.649  -5.894   3.502  1.00  0.00           O  
ATOM    183  H   GLU A  11      -2.882  -6.236   6.364  1.00  0.00           H  
ATOM    184  HA  GLU A  11      -1.236  -8.282   5.128  1.00  0.00           H  
ATOM    185 1HB  GLU A  11      -0.763  -6.568   7.619  1.00  0.00           H  
ATOM    186 2HB  GLU A  11       0.451  -7.583   6.886  1.00  0.00           H  
ATOM    187 1HG  GLU A  11      -0.854  -5.335   5.383  1.00  0.00           H  
ATOM    188 2HG  GLU A  11       0.495  -5.084   6.477  1.00  0.00           H  
ATOM    189  N   ILE A  12      -2.501  -8.811   8.121  1.00  0.00           N  
ATOM    190  CA  ILE A  12      -2.740  -9.827   9.131  1.00  0.00           C  
ATOM    191  C   ILE A  12      -3.569 -10.967   8.534  1.00  0.00           C  
ATOM    192  O   ILE A  12      -3.245 -12.133   8.731  1.00  0.00           O  
ATOM    193  CB  ILE A  12      -3.456  -9.259  10.365  1.00  0.00           C  
ATOM    194  CG1 ILE A  12      -2.539  -8.234  11.063  1.00  0.00           C  
ATOM    195  CG2 ILE A  12      -3.746 -10.432  11.328  1.00  0.00           C  
ATOM    196  CD1 ILE A  12      -3.226  -7.376  12.115  1.00  0.00           C  
ATOM    197  H   ILE A  12      -2.869  -7.857   8.216  1.00  0.00           H  
ATOM    198  HA  ILE A  12      -1.779 -10.231   9.451  1.00  0.00           H  
ATOM    199  HB  ILE A  12      -4.381  -8.767  10.078  1.00  0.00           H  
ATOM    200 1HG1 ILE A  12      -1.713  -8.767  11.530  1.00  0.00           H  
ATOM    201 2HG1 ILE A  12      -2.130  -7.565  10.304  1.00  0.00           H  
ATOM    202 1HG2 ILE A  12      -4.240 -10.072  12.218  1.00  0.00           H  
ATOM    203 2HG2 ILE A  12      -4.380 -11.163  10.853  1.00  0.00           H  
ATOM    204 3HG2 ILE A  12      -2.806 -10.911  11.607  1.00  0.00           H  
ATOM    205 1HD1 ILE A  12      -2.502  -6.681  12.537  1.00  0.00           H  
ATOM    206 2HD1 ILE A  12      -4.031  -6.814  11.666  1.00  0.00           H  
ATOM    207 3HD1 ILE A  12      -3.627  -7.992  12.909  1.00  0.00           H  
ATOM    208  N   LEU A  13      -4.635 -10.661   7.801  1.00  0.00           N  
ATOM    209  CA  LEU A  13      -5.400 -11.765   7.233  1.00  0.00           C  
ATOM    210  C   LEU A  13      -4.573 -12.564   6.246  1.00  0.00           C  
ATOM    211  O   LEU A  13      -4.696 -13.798   6.182  1.00  0.00           O  
ATOM    212  CB  LEU A  13      -6.661 -11.274   6.539  1.00  0.00           C  
ATOM    213  CG  LEU A  13      -7.781 -10.766   7.412  1.00  0.00           C  
ATOM    214  CD1 LEU A  13      -8.832 -10.149   6.545  1.00  0.00           C  
ATOM    215  CD2 LEU A  13      -8.408 -11.923   8.182  1.00  0.00           C  
ATOM    216  H   LEU A  13      -4.911  -9.682   7.676  1.00  0.00           H  
ATOM    217  HA  LEU A  13      -5.669 -12.435   8.037  1.00  0.00           H  
ATOM    218 1HB  LEU A  13      -6.361 -10.448   5.896  1.00  0.00           H  
ATOM    219 2HB  LEU A  13      -7.050 -12.087   5.920  1.00  0.00           H  
ATOM    220  HG  LEU A  13      -7.399 -10.016   8.104  1.00  0.00           H  
ATOM    221 1HD1 LEU A  13      -9.631  -9.817   7.182  1.00  0.00           H  
ATOM    222 2HD1 LEU A  13      -8.412  -9.308   5.990  1.00  0.00           H  
ATOM    223 3HD1 LEU A  13      -9.213 -10.896   5.850  1.00  0.00           H  
ATOM    224 1HD2 LEU A  13      -9.196 -11.530   8.786  1.00  0.00           H  
ATOM    225 2HD2 LEU A  13      -8.812 -12.654   7.486  1.00  0.00           H  
ATOM    226 3HD2 LEU A  13      -7.697 -12.411   8.820  1.00  0.00           H  
ATOM    227  N   ASP A  14      -3.713 -11.888   5.488  1.00  0.00           N  
ATOM    228  CA  ASP A  14      -2.891 -12.583   4.526  1.00  0.00           C  
ATOM    229  C   ASP A  14      -1.862 -13.506   5.216  1.00  0.00           C  
ATOM    230  O   ASP A  14      -1.658 -14.631   4.754  1.00  0.00           O  
ATOM    231  CB  ASP A  14      -2.269 -11.560   3.577  1.00  0.00           C  
ATOM    232  CG  ASP A  14      -1.439 -12.148   2.476  1.00  0.00           C  
ATOM    233  OD1 ASP A  14      -1.780 -13.177   1.964  1.00  0.00           O  
ATOM    234  OD2 ASP A  14      -0.486 -11.523   2.078  1.00  0.00           O  
ATOM    235  H   ASP A  14      -3.663 -10.865   5.538  1.00  0.00           H  
ATOM    236  HA  ASP A  14      -3.546 -13.208   3.920  1.00  0.00           H  
ATOM    237 1HB  ASP A  14      -3.072 -10.980   3.119  1.00  0.00           H  
ATOM    238 2HB  ASP A  14      -1.689 -10.852   4.145  1.00  0.00           H  
ATOM    239  N   THR A  15      -1.285 -13.090   6.364  1.00  0.00           N  
ATOM    240  CA  THR A  15      -0.321 -13.948   7.079  1.00  0.00           C  
ATOM    241  C   THR A  15      -1.041 -15.140   7.706  1.00  0.00           C  
ATOM    242  O   THR A  15      -0.472 -16.225   7.848  1.00  0.00           O  
ATOM    243  CB  THR A  15       0.446 -13.184   8.184  1.00  0.00           C  
ATOM    244  OG1 THR A  15       1.766 -13.766   8.340  1.00  0.00           O  
ATOM    245  CG2 THR A  15      -0.231 -13.267   9.555  1.00  0.00           C  
ATOM    246  H   THR A  15      -1.436 -12.126   6.677  1.00  0.00           H  
ATOM    247  HA  THR A  15       0.403 -14.326   6.360  1.00  0.00           H  
ATOM    248  HB  THR A  15       0.497 -12.157   7.904  1.00  0.00           H  
ATOM    249  HG1 THR A  15       2.401 -13.423   7.650  1.00  0.00           H  
ATOM    250 1HG2 THR A  15       0.363 -12.707  10.267  1.00  0.00           H  
ATOM    251 2HG2 THR A  15      -1.200 -12.848   9.519  1.00  0.00           H  
ATOM    252 3HG2 THR A  15      -0.296 -14.297   9.896  1.00  0.00           H  
ATOM    253  N   LEU A  16      -2.310 -14.940   8.076  1.00  0.00           N  
ATOM    254  CA  LEU A  16      -3.117 -16.008   8.641  1.00  0.00           C  
ATOM    255  C   LEU A  16      -3.538 -16.968   7.525  1.00  0.00           C  
ATOM    256  O   LEU A  16      -3.776 -18.153   7.773  1.00  0.00           O  
ATOM    257  CB  LEU A  16      -4.350 -15.441   9.361  1.00  0.00           C  
ATOM    258  CG  LEU A  16      -4.097 -14.583  10.648  1.00  0.00           C  
ATOM    259  CD1 LEU A  16      -5.420 -13.972  11.085  1.00  0.00           C  
ATOM    260  CD2 LEU A  16      -3.505 -15.432  11.762  1.00  0.00           C  
ATOM    261  H   LEU A  16      -2.694 -13.992   8.013  1.00  0.00           H  
ATOM    262  HA  LEU A  16      -2.507 -16.568   9.342  1.00  0.00           H  
ATOM    263 1HB  LEU A  16      -4.883 -14.807   8.656  1.00  0.00           H  
ATOM    264 2HB  LEU A  16      -5.003 -16.269   9.633  1.00  0.00           H  
ATOM    265  HG  LEU A  16      -3.411 -13.786  10.426  1.00  0.00           H  
ATOM    266 1HD1 LEU A  16      -5.262 -13.355  11.969  1.00  0.00           H  
ATOM    267 2HD1 LEU A  16      -5.811 -13.355  10.283  1.00  0.00           H  
ATOM    268 3HD1 LEU A  16      -6.134 -14.759  11.317  1.00  0.00           H  
ATOM    269 1HD2 LEU A  16      -3.347 -14.807  12.640  1.00  0.00           H  
ATOM    270 2HD2 LEU A  16      -4.191 -16.242  12.011  1.00  0.00           H  
ATOM    271 3HD2 LEU A  16      -2.551 -15.850  11.453  1.00  0.00           H  
ATOM    272  N   GLY A  17      -3.592 -16.466   6.279  1.00  0.00           N  
ATOM    273  CA  GLY A  17      -3.949 -17.276   5.128  1.00  0.00           C  
ATOM    274  C   GLY A  17      -5.425 -17.234   4.772  1.00  0.00           C  
ATOM    275  O   GLY A  17      -5.926 -18.157   4.128  1.00  0.00           O  
ATOM    276  H   GLY A  17      -3.444 -15.467   6.123  1.00  0.00           H  
ATOM    277 1HA  GLY A  17      -3.365 -16.924   4.276  1.00  0.00           H  
ATOM    278 2HA  GLY A  17      -3.648 -18.305   5.309  1.00  0.00           H  
ATOM    279  N   ASP A  18      -6.142 -16.212   5.239  1.00  0.00           N  
ATOM    280  CA  ASP A  18      -7.560 -16.092   4.953  1.00  0.00           C  
ATOM    281  C   ASP A  18      -7.806 -15.202   3.714  1.00  0.00           C  
ATOM    282  O   ASP A  18      -7.714 -13.973   3.827  1.00  0.00           O  
ATOM    283  CB  ASP A  18      -8.293 -15.531   6.165  1.00  0.00           C  
ATOM    284  CG  ASP A  18      -9.812 -15.478   5.990  1.00  0.00           C  
ATOM    285  OD1 ASP A  18     -10.308 -15.489   4.855  1.00  0.00           O  
ATOM    286  OD2 ASP A  18     -10.473 -15.455   6.988  1.00  0.00           O  
ATOM    287  H   ASP A  18      -5.675 -15.454   5.744  1.00  0.00           H  
ATOM    288  HA  ASP A  18      -7.936 -17.096   4.802  1.00  0.00           H  
ATOM    289 1HB  ASP A  18      -8.063 -16.149   7.038  1.00  0.00           H  
ATOM    290 2HB  ASP A  18      -7.918 -14.531   6.373  1.00  0.00           H  
ATOM    291  N   PRO A  19      -8.225 -15.763   2.554  1.00  0.00           N  
ATOM    292  CA  PRO A  19      -8.369 -15.110   1.258  1.00  0.00           C  
ATOM    293  C   PRO A  19      -9.468 -14.062   1.260  1.00  0.00           C  
ATOM    294  O   PRO A  19      -9.585 -13.286   0.310  1.00  0.00           O  
ATOM    295  CB  PRO A  19      -8.703 -16.271   0.313  1.00  0.00           C  
ATOM    296  CG  PRO A  19      -9.368 -17.300   1.186  1.00  0.00           C  
ATOM    297  CD  PRO A  19      -8.684 -17.183   2.534  1.00  0.00           C  
ATOM    298  HA  PRO A  19      -7.407 -14.652   0.981  1.00  0.00           H  
ATOM    299 1HB  PRO A  19      -9.358 -15.918  -0.499  1.00  0.00           H  
ATOM    300 2HB  PRO A  19      -7.782 -16.646  -0.160  1.00  0.00           H  
ATOM    301 1HG  PRO A  19     -10.451 -17.104   1.243  1.00  0.00           H  
ATOM    302 2HG  PRO A  19      -9.252 -18.301   0.744  1.00  0.00           H  
ATOM    303 1HD  PRO A  19      -9.450 -17.366   3.309  1.00  0.00           H  
ATOM    304 2HD  PRO A  19      -7.837 -17.883   2.594  1.00  0.00           H  
ATOM    305  N   SER A  20     -10.266 -14.020   2.337  1.00  0.00           N  
ATOM    306  CA  SER A  20     -11.378 -13.096   2.469  1.00  0.00           C  
ATOM    307  C   SER A  20     -10.870 -11.663   2.496  1.00  0.00           C  
ATOM    308  O   SER A  20     -11.617 -10.728   2.195  1.00  0.00           O  
ATOM    309  CB  SER A  20     -12.135 -13.360   3.758  1.00  0.00           C  
ATOM    310  OG  SER A  20     -12.686 -14.642   3.780  1.00  0.00           O  
ATOM    311  H   SER A  20     -10.132 -14.667   3.126  1.00  0.00           H  
ATOM    312  HA  SER A  20     -12.047 -13.224   1.616  1.00  0.00           H  
ATOM    313 1HB  SER A  20     -11.466 -13.235   4.607  1.00  0.00           H  
ATOM    314 2HB  SER A  20     -12.928 -12.626   3.852  1.00  0.00           H  
ATOM    315  HG  SER A  20     -11.992 -15.185   4.231  1.00  0.00           H  
ATOM    316  N   PHE A  21      -9.566 -11.493   2.761  1.00  0.00           N  
ATOM    317  CA  PHE A  21      -8.962 -10.169   2.810  1.00  0.00           C  
ATOM    318  C   PHE A  21      -9.125  -9.466   1.466  1.00  0.00           C  
ATOM    319  O   PHE A  21      -9.113  -8.236   1.417  1.00  0.00           O  
ATOM    320  CB  PHE A  21      -7.474 -10.231   3.185  1.00  0.00           C  
ATOM    321  CG  PHE A  21      -6.450 -10.549   2.114  1.00  0.00           C  
ATOM    322  CD1 PHE A  21      -5.899  -9.524   1.346  1.00  0.00           C  
ATOM    323  CD2 PHE A  21      -5.981 -11.832   1.911  1.00  0.00           C  
ATOM    324  CE1 PHE A  21      -4.937  -9.771   0.419  1.00  0.00           C  
ATOM    325  CE2 PHE A  21      -5.005 -12.077   0.970  1.00  0.00           C  
ATOM    326  CZ  PHE A  21      -4.488 -11.038   0.230  1.00  0.00           C  
ATOM    327  H   PHE A  21      -8.998 -12.320   2.987  1.00  0.00           H  
ATOM    328  HA  PHE A  21      -9.471  -9.582   3.569  1.00  0.00           H  
ATOM    329 1HB  PHE A  21      -7.173  -9.318   3.682  1.00  0.00           H  
ATOM    330 2HB  PHE A  21      -7.386 -11.019   3.899  1.00  0.00           H  
ATOM    331  HD1 PHE A  21      -6.232  -8.517   1.487  1.00  0.00           H  
ATOM    332  HD2 PHE A  21      -6.369 -12.646   2.502  1.00  0.00           H  
ATOM    333  HE1 PHE A  21      -4.518  -8.951  -0.167  1.00  0.00           H  
ATOM    334  HE2 PHE A  21      -4.625 -13.089   0.815  1.00  0.00           H  
ATOM    335  HZ  PHE A  21      -3.719 -11.228  -0.508  1.00  0.00           H  
ATOM    336  N   HIS A  22      -9.321 -10.219   0.377  1.00  0.00           N  
ATOM    337  CA  HIS A  22      -9.484  -9.605  -0.923  1.00  0.00           C  
ATOM    338  C   HIS A  22     -10.840  -8.881  -1.045  1.00  0.00           C  
ATOM    339  O   HIS A  22     -10.946  -7.915  -1.808  1.00  0.00           O  
ATOM    340  CB  HIS A  22      -9.334 -10.642  -2.039  1.00  0.00           C  
ATOM    341  CG  HIS A  22      -7.913 -11.123  -2.276  1.00  0.00           C  
ATOM    342  ND1 HIS A  22      -6.930 -10.314  -2.832  1.00  0.00           N  
ATOM    343  CD2 HIS A  22      -7.328 -12.326  -2.051  1.00  0.00           C  
ATOM    344  CE1 HIS A  22      -5.804 -11.006  -2.941  1.00  0.00           C  
ATOM    345  NE2 HIS A  22      -6.021 -12.229  -2.482  1.00  0.00           N  
ATOM    346  H   HIS A  22      -9.342 -11.244   0.451  1.00  0.00           H  
ATOM    347  HA  HIS A  22      -8.698  -8.866  -1.063  1.00  0.00           H  
ATOM    348 1HB  HIS A  22      -9.944 -11.515  -1.793  1.00  0.00           H  
ATOM    349 2HB  HIS A  22      -9.714 -10.232  -2.971  1.00  0.00           H  
ATOM    350  HD1 HIS A  22      -7.037  -9.365  -3.129  1.00  0.00           H  
ATOM    351  HD2 HIS A  22      -7.703 -13.263  -1.635  1.00  0.00           H  
ATOM    352  HE1 HIS A  22      -4.905 -10.547  -3.358  1.00  0.00           H  
ATOM    353  N   GLU A  23     -11.882  -9.324  -0.309  1.00  0.00           N  
ATOM    354  CA  GLU A  23     -13.173  -8.632  -0.357  1.00  0.00           C  
ATOM    355  C   GLU A  23     -12.996  -7.303   0.338  1.00  0.00           C  
ATOM    356  O   GLU A  23     -13.538  -6.278  -0.079  1.00  0.00           O  
ATOM    357  CB  GLU A  23     -14.304  -9.411   0.311  1.00  0.00           C  
ATOM    358  CG  GLU A  23     -15.679  -8.715   0.176  1.00  0.00           C  
ATOM    359  CD  GLU A  23     -16.817  -9.528   0.701  1.00  0.00           C  
ATOM    360  OE1 GLU A  23     -16.568 -10.589   1.208  1.00  0.00           O  
ATOM    361  OE2 GLU A  23     -17.937  -9.090   0.595  1.00  0.00           O  
ATOM    362  H   GLU A  23     -11.779 -10.114   0.331  1.00  0.00           H  
ATOM    363  HA  GLU A  23     -13.444  -8.447  -1.396  1.00  0.00           H  
ATOM    364 1HB  GLU A  23     -14.376 -10.402  -0.134  1.00  0.00           H  
ATOM    365 2HB  GLU A  23     -14.084  -9.542   1.371  1.00  0.00           H  
ATOM    366 1HG  GLU A  23     -15.652  -7.771   0.722  1.00  0.00           H  
ATOM    367 2HG  GLU A  23     -15.853  -8.485  -0.874  1.00  0.00           H  
ATOM    368  N   ILE A  24     -12.214  -7.333   1.409  1.00  0.00           N  
ATOM    369  CA  ILE A  24     -11.977  -6.142   2.202  1.00  0.00           C  
ATOM    370  C   ILE A  24     -11.260  -5.124   1.303  1.00  0.00           C  
ATOM    371  O   ILE A  24     -11.568  -3.923   1.352  1.00  0.00           O  
ATOM    372  CB  ILE A  24     -11.141  -6.426   3.451  1.00  0.00           C  
ATOM    373  CG1 ILE A  24     -11.943  -7.160   4.562  1.00  0.00           C  
ATOM    374  CG2 ILE A  24     -10.696  -5.116   4.030  1.00  0.00           C  
ATOM    375  CD1 ILE A  24     -12.542  -8.462   4.221  1.00  0.00           C  
ATOM    376  H   ILE A  24     -11.836  -8.248   1.686  1.00  0.00           H  
ATOM    377  HA  ILE A  24     -12.929  -5.724   2.512  1.00  0.00           H  
ATOM    378  HB  ILE A  24     -10.292  -7.030   3.190  1.00  0.00           H  
ATOM    379 1HG1 ILE A  24     -11.275  -7.369   5.340  1.00  0.00           H  
ATOM    380 2HG1 ILE A  24     -12.731  -6.499   4.932  1.00  0.00           H  
ATOM    381 1HG2 ILE A  24     -10.106  -5.293   4.891  1.00  0.00           H  
ATOM    382 2HG2 ILE A  24     -10.111  -4.531   3.332  1.00  0.00           H  
ATOM    383 3HG2 ILE A  24     -11.561  -4.580   4.304  1.00  0.00           H  
ATOM    384 1HD1 ILE A  24     -13.003  -8.863   5.096  1.00  0.00           H  
ATOM    385 2HD1 ILE A  24     -13.284  -8.372   3.451  1.00  0.00           H  
ATOM    386 3HD1 ILE A  24     -11.766  -9.119   3.909  1.00  0.00           H  
ATOM    387  N   VAL A  25     -10.305  -5.604   0.485  1.00  0.00           N  
ATOM    388  CA  VAL A  25      -9.608  -4.727  -0.451  1.00  0.00           C  
ATOM    389  C   VAL A  25     -10.565  -4.081  -1.423  1.00  0.00           C  
ATOM    390  O   VAL A  25     -10.473  -2.870  -1.660  1.00  0.00           O  
ATOM    391  CB  VAL A  25      -8.605  -5.499  -1.337  1.00  0.00           C  
ATOM    392  CG1 VAL A  25      -8.111  -4.580  -2.453  1.00  0.00           C  
ATOM    393  CG2 VAL A  25      -7.464  -5.993  -0.505  1.00  0.00           C  
ATOM    394  H   VAL A  25     -10.054  -6.595   0.566  1.00  0.00           H  
ATOM    395  HA  VAL A  25      -9.088  -3.956   0.116  1.00  0.00           H  
ATOM    396  HB  VAL A  25      -9.092  -6.338  -1.803  1.00  0.00           H  
ATOM    397 1HG1 VAL A  25      -7.432  -5.096  -3.059  1.00  0.00           H  
ATOM    398 2HG1 VAL A  25      -8.914  -4.240  -3.092  1.00  0.00           H  
ATOM    399 3HG1 VAL A  25      -7.649  -3.739  -2.031  1.00  0.00           H  
ATOM    400 1HG2 VAL A  25      -6.753  -6.534  -1.121  1.00  0.00           H  
ATOM    401 2HG2 VAL A  25      -6.981  -5.174  -0.046  1.00  0.00           H  
ATOM    402 3HG2 VAL A  25      -7.836  -6.642   0.250  1.00  0.00           H  
ATOM    403  N   GLU A  26     -11.471  -4.871  -2.003  1.00  0.00           N  
ATOM    404  CA  GLU A  26     -12.419  -4.311  -2.944  1.00  0.00           C  
ATOM    405  C   GLU A  26     -13.236  -3.209  -2.300  1.00  0.00           C  
ATOM    406  O   GLU A  26     -13.446  -2.161  -2.906  1.00  0.00           O  
ATOM    407  CB  GLU A  26     -13.352  -5.390  -3.495  1.00  0.00           C  
ATOM    408  CG  GLU A  26     -14.385  -4.871  -4.493  1.00  0.00           C  
ATOM    409  CD  GLU A  26     -15.249  -5.955  -5.074  1.00  0.00           C  
ATOM    410  OE1 GLU A  26     -14.926  -7.106  -4.921  1.00  0.00           O  
ATOM    411  OE2 GLU A  26     -16.260  -5.625  -5.654  1.00  0.00           O  
ATOM    412  H   GLU A  26     -11.460  -5.881  -1.813  1.00  0.00           H  
ATOM    413  HA  GLU A  26     -11.861  -3.879  -3.774  1.00  0.00           H  
ATOM    414 1HB  GLU A  26     -12.759  -6.165  -3.983  1.00  0.00           H  
ATOM    415 2HB  GLU A  26     -13.887  -5.862  -2.669  1.00  0.00           H  
ATOM    416 1HG  GLU A  26     -15.029  -4.155  -3.987  1.00  0.00           H  
ATOM    417 2HG  GLU A  26     -13.870  -4.347  -5.298  1.00  0.00           H  
ATOM    418  N   LEU A  27     -13.671  -3.430  -1.062  1.00  0.00           N  
ATOM    419  CA  LEU A  27     -14.463  -2.428  -0.376  1.00  0.00           C  
ATOM    420  C   LEU A  27     -13.665  -1.149  -0.077  1.00  0.00           C  
ATOM    421  O   LEU A  27     -14.176  -0.043  -0.301  1.00  0.00           O  
ATOM    422  CB  LEU A  27     -14.979  -3.064   0.913  1.00  0.00           C  
ATOM    423  CG  LEU A  27     -16.035  -4.171   0.751  1.00  0.00           C  
ATOM    424  CD1 LEU A  27     -16.196  -4.856   2.060  1.00  0.00           C  
ATOM    425  CD2 LEU A  27     -17.361  -3.571   0.317  1.00  0.00           C  
ATOM    426  H   LEU A  27     -13.494  -4.341  -0.631  1.00  0.00           H  
ATOM    427  HA  LEU A  27     -15.291  -2.157  -1.013  1.00  0.00           H  
ATOM    428 1HB  LEU A  27     -14.133  -3.500   1.430  1.00  0.00           H  
ATOM    429 2HB  LEU A  27     -15.401  -2.294   1.531  1.00  0.00           H  
ATOM    430  HG  LEU A  27     -15.702  -4.905   0.015  1.00  0.00           H  
ATOM    431 1HD1 LEU A  27     -16.936  -5.649   1.969  1.00  0.00           H  
ATOM    432 2HD1 LEU A  27     -15.243  -5.277   2.348  1.00  0.00           H  
ATOM    433 3HD1 LEU A  27     -16.510  -4.155   2.782  1.00  0.00           H  
ATOM    434 1HD2 LEU A  27     -18.100  -4.366   0.229  1.00  0.00           H  
ATOM    435 2HD2 LEU A  27     -17.691  -2.845   1.055  1.00  0.00           H  
ATOM    436 3HD2 LEU A  27     -17.253  -3.086  -0.642  1.00  0.00           H  
ATOM    437  N   LEU A  28     -12.395  -1.250   0.323  1.00  0.00           N  
ATOM    438  CA  LEU A  28     -11.659  -0.010   0.559  1.00  0.00           C  
ATOM    439  C   LEU A  28     -11.530   0.738  -0.758  1.00  0.00           C  
ATOM    440  O   LEU A  28     -11.719   1.961  -0.794  1.00  0.00           O  
ATOM    441  CB  LEU A  28     -10.252  -0.230   1.160  1.00  0.00           C  
ATOM    442  CG  LEU A  28      -9.430   1.124   1.595  1.00  0.00           C  
ATOM    443  CD1 LEU A  28      -8.468   0.791   2.746  1.00  0.00           C  
ATOM    444  CD2 LEU A  28      -8.608   1.723   0.410  1.00  0.00           C  
ATOM    445  H   LEU A  28     -11.991  -2.172   0.532  1.00  0.00           H  
ATOM    446  HA  LEU A  28     -12.235   0.604   1.248  1.00  0.00           H  
ATOM    447 1HB  LEU A  28     -10.355  -0.860   2.037  1.00  0.00           H  
ATOM    448 2HB  LEU A  28      -9.655  -0.770   0.425  1.00  0.00           H  
ATOM    449  HG  LEU A  28     -10.137   1.872   1.947  1.00  0.00           H  
ATOM    450 1HD1 LEU A  28      -7.935   1.686   3.061  1.00  0.00           H  
ATOM    451 2HD1 LEU A  28      -9.038   0.421   3.567  1.00  0.00           H  
ATOM    452 3HD1 LEU A  28      -7.743   0.040   2.431  1.00  0.00           H  
ATOM    453 1HD2 LEU A  28      -8.081   2.609   0.759  1.00  0.00           H  
ATOM    454 2HD2 LEU A  28      -7.895   1.012   0.055  1.00  0.00           H  
ATOM    455 3HD2 LEU A  28      -9.237   2.012  -0.416  1.00  0.00           H  
ATOM    456  N   GLN A  29     -11.204   0.016  -1.842  1.00  0.00           N  
ATOM    457  CA  GLN A  29     -11.012   0.672  -3.122  1.00  0.00           C  
ATOM    458  C   GLN A  29     -12.318   1.310  -3.602  1.00  0.00           C  
ATOM    459  O   GLN A  29     -12.302   2.439  -4.105  1.00  0.00           O  
ATOM    460  CB  GLN A  29     -10.490  -0.334  -4.157  1.00  0.00           C  
ATOM    461  CG  GLN A  29     -10.079   0.274  -5.508  1.00  0.00           C  
ATOM    462  CD  GLN A  29      -8.905   1.216  -5.362  1.00  0.00           C  
ATOM    463  OE1 GLN A  29      -7.882   0.821  -4.769  1.00  0.00           O  
ATOM    464  NE2 GLN A  29      -9.047   2.440  -5.866  1.00  0.00           N  
ATOM    465  H   GLN A  29     -11.058  -0.997  -1.761  1.00  0.00           H  
ATOM    466  HA  GLN A  29     -10.271   1.462  -2.995  1.00  0.00           H  
ATOM    467 1HB  GLN A  29      -9.633  -0.868  -3.740  1.00  0.00           H  
ATOM    468 2HB  GLN A  29     -11.268  -1.078  -4.346  1.00  0.00           H  
ATOM    469 1HG  GLN A  29      -9.796  -0.525  -6.191  1.00  0.00           H  
ATOM    470 2HG  GLN A  29     -10.918   0.843  -5.925  1.00  0.00           H  
ATOM    471 1HE2 GLN A  29      -8.309   3.155  -5.747  1.00  0.00           H  
ATOM    472 2HE2 GLN A  29      -9.932   2.684  -6.356  1.00  0.00           H  
ATOM    473  N   ARG A  30     -13.469   0.662  -3.375  1.00  0.00           N  
ATOM    474  CA  ARG A  30     -14.712   1.287  -3.795  1.00  0.00           C  
ATOM    475  C   ARG A  30     -14.919   2.602  -3.065  1.00  0.00           C  
ATOM    476  O   ARG A  30     -15.412   3.562  -3.664  1.00  0.00           O  
ATOM    477  CB  ARG A  30     -15.906   0.366  -3.615  1.00  0.00           C  
ATOM    478  CG  ARG A  30     -15.986  -0.755  -4.644  1.00  0.00           C  
ATOM    479  CD  ARG A  30     -17.169  -1.630  -4.450  1.00  0.00           C  
ATOM    480  NE  ARG A  30     -17.216  -2.706  -5.451  1.00  0.00           N  
ATOM    481  CZ  ARG A  30     -17.740  -2.620  -6.691  1.00  0.00           C  
ATOM    482  NH1 ARG A  30     -18.307  -1.516  -7.149  1.00  0.00           N  
ATOM    483  NH2 ARG A  30     -17.666  -3.692  -7.442  1.00  0.00           N  
ATOM    484  H   ARG A  30     -13.465  -0.287  -2.988  1.00  0.00           H  
ATOM    485  HA  ARG A  30     -14.637   1.499  -4.860  1.00  0.00           H  
ATOM    486 1HB  ARG A  30     -15.866  -0.089  -2.624  1.00  0.00           H  
ATOM    487 2HB  ARG A  30     -16.822   0.945  -3.680  1.00  0.00           H  
ATOM    488 1HG  ARG A  30     -16.048  -0.316  -5.636  1.00  0.00           H  
ATOM    489 2HG  ARG A  30     -15.095  -1.371  -4.587  1.00  0.00           H  
ATOM    490 1HD  ARG A  30     -17.117  -2.088  -3.460  1.00  0.00           H  
ATOM    491 2HD  ARG A  30     -18.077  -1.044  -4.530  1.00  0.00           H  
ATOM    492  HE  ARG A  30     -16.806  -3.625  -5.218  1.00  0.00           H  
ATOM    493 1HH1 ARG A  30     -18.377  -0.698  -6.572  1.00  0.00           H  
ATOM    494 2HH1 ARG A  30     -18.688  -1.496  -8.084  1.00  0.00           H  
ATOM    495 1HH2 ARG A  30     -17.214  -4.529  -7.040  1.00  0.00           H  
ATOM    496 2HH2 ARG A  30     -18.038  -3.699  -8.378  1.00  0.00           H  
ATOM    497  N   ALA A  31     -14.551   2.685  -1.785  1.00  0.00           N  
ATOM    498  CA  ALA A  31     -14.684   3.961  -1.096  1.00  0.00           C  
ATOM    499  C   ALA A  31     -13.802   5.027  -1.748  1.00  0.00           C  
ATOM    500  O   ALA A  31     -14.233   6.160  -1.978  1.00  0.00           O  
ATOM    501  CB  ALA A  31     -14.279   3.845   0.346  1.00  0.00           C  
ATOM    502  H   ALA A  31     -14.218   1.842  -1.295  1.00  0.00           H  
ATOM    503  HA  ALA A  31     -15.729   4.273  -1.157  1.00  0.00           H  
ATOM    504 1HB  ALA A  31     -14.405   4.811   0.828  1.00  0.00           H  
ATOM    505 2HB  ALA A  31     -14.870   3.117   0.842  1.00  0.00           H  
ATOM    506 3HB  ALA A  31     -13.237   3.546   0.402  1.00  0.00           H  
ATOM    507  N   SER A  32     -12.581   4.647  -2.152  1.00  0.00           N  
ATOM    508  CA  SER A  32     -11.684   5.617  -2.779  1.00  0.00           C  
ATOM    509  C   SER A  32     -12.223   6.144  -4.103  1.00  0.00           C  
ATOM    510  O   SER A  32     -12.103   7.338  -4.394  1.00  0.00           O  
ATOM    511  CB  SER A  32     -10.318   5.011  -3.029  1.00  0.00           C  
ATOM    512  OG  SER A  32      -9.646   4.728  -1.840  1.00  0.00           O  
ATOM    513  H   SER A  32     -12.243   3.701  -1.924  1.00  0.00           H  
ATOM    514  HA  SER A  32     -11.568   6.463  -2.104  1.00  0.00           H  
ATOM    515 1HB  SER A  32     -10.426   4.096  -3.606  1.00  0.00           H  
ATOM    516 2HB  SER A  32      -9.719   5.694  -3.628  1.00  0.00           H  
ATOM    517  HG  SER A  32      -8.759   4.398  -2.125  1.00  0.00           H  
ATOM    518  N   ASP A  33     -12.865   5.275  -4.879  1.00  0.00           N  
ATOM    519  CA  ASP A  33     -13.396   5.681  -6.174  1.00  0.00           C  
ATOM    520  C   ASP A  33     -14.790   6.310  -6.128  1.00  0.00           C  
ATOM    521  O   ASP A  33     -15.102   7.165  -6.959  1.00  0.00           O  
ATOM    522  CB  ASP A  33     -13.398   4.493  -7.133  1.00  0.00           C  
ATOM    523  CG  ASP A  33     -11.988   4.042  -7.484  1.00  0.00           C  
ATOM    524  OD1 ASP A  33     -11.244   4.822  -8.024  1.00  0.00           O  
ATOM    525  OD2 ASP A  33     -11.671   2.909  -7.271  1.00  0.00           O  
ATOM    526  H   ASP A  33     -12.883   4.291  -4.587  1.00  0.00           H  
ATOM    527  HA  ASP A  33     -12.718   6.428  -6.585  1.00  0.00           H  
ATOM    528 1HB  ASP A  33     -13.925   3.658  -6.662  1.00  0.00           H  
ATOM    529 2HB  ASP A  33     -13.935   4.756  -8.042  1.00  0.00           H  
ATOM    530  N   THR A  34     -15.633   5.914  -5.172  1.00  0.00           N  
ATOM    531  CA  THR A  34     -16.990   6.458  -5.130  1.00  0.00           C  
ATOM    532  C   THR A  34     -17.182   7.601  -4.134  1.00  0.00           C  
ATOM    533  O   THR A  34     -18.117   8.392  -4.277  1.00  0.00           O  
ATOM    534  CB  THR A  34     -17.998   5.381  -4.704  1.00  0.00           C  
ATOM    535  OG1 THR A  34     -17.682   4.964  -3.364  1.00  0.00           O  
ATOM    536  CG2 THR A  34     -17.987   4.168  -5.635  1.00  0.00           C  
ATOM    537  H   THR A  34     -15.360   5.182  -4.522  1.00  0.00           H  
ATOM    538  HA  THR A  34     -17.246   6.822  -6.122  1.00  0.00           H  
ATOM    539  HB  THR A  34     -18.996   5.818  -4.707  1.00  0.00           H  
ATOM    540  HG1 THR A  34     -16.846   4.446  -3.388  1.00  0.00           H  
ATOM    541 1HG2 THR A  34     -18.718   3.437  -5.292  1.00  0.00           H  
ATOM    542 2HG2 THR A  34     -18.238   4.489  -6.643  1.00  0.00           H  
ATOM    543 3HG2 THR A  34     -16.998   3.715  -5.636  1.00  0.00           H  
ATOM    544  N   GLY A  35     -16.329   7.701  -3.111  1.00  0.00           N  
ATOM    545  CA  GLY A  35     -16.459   8.735  -2.091  1.00  0.00           C  
ATOM    546  C   GLY A  35     -17.460   8.361  -0.996  1.00  0.00           C  
ATOM    547  O   GLY A  35     -17.730   9.157  -0.095  1.00  0.00           O  
ATOM    548  H   GLY A  35     -15.557   7.044  -2.997  1.00  0.00           H  
ATOM    549 1HA  GLY A  35     -15.480   8.908  -1.642  1.00  0.00           H  
ATOM    550 2HA  GLY A  35     -16.761   9.669  -2.561  1.00  0.00           H  
ATOM    551  N   ASP A  36     -18.021   7.152  -1.087  1.00  0.00           N  
ATOM    552  CA  ASP A  36     -19.018   6.666  -0.148  1.00  0.00           C  
ATOM    553  C   ASP A  36     -18.374   5.886   1.016  1.00  0.00           C  
ATOM    554  O   ASP A  36     -17.950   4.739   0.827  1.00  0.00           O  
ATOM    555  CB  ASP A  36     -20.030   5.791  -0.889  1.00  0.00           C  
ATOM    556  CG  ASP A  36     -21.199   5.274  -0.027  1.00  0.00           C  
ATOM    557  OD1 ASP A  36     -21.142   5.284   1.193  1.00  0.00           O  
ATOM    558  OD2 ASP A  36     -22.179   4.868  -0.600  1.00  0.00           O  
ATOM    559  H   ASP A  36     -17.754   6.555  -1.868  1.00  0.00           H  
ATOM    560  HA  ASP A  36     -19.560   7.535   0.203  1.00  0.00           H  
ATOM    561 1HB  ASP A  36     -20.446   6.361  -1.724  1.00  0.00           H  
ATOM    562 2HB  ASP A  36     -19.510   4.948  -1.321  1.00  0.00           H  
ATOM    563  N   PRO A  37     -18.363   6.426   2.253  1.00  0.00           N  
ATOM    564  CA  PRO A  37     -17.685   5.879   3.409  1.00  0.00           C  
ATOM    565  C   PRO A  37     -18.293   4.564   3.864  1.00  0.00           C  
ATOM    566  O   PRO A  37     -17.657   3.835   4.625  1.00  0.00           O  
ATOM    567  CB  PRO A  37     -17.865   6.971   4.476  1.00  0.00           C  
ATOM    568  CG  PRO A  37     -19.129   7.686   4.081  1.00  0.00           C  
ATOM    569  CD  PRO A  37     -19.152   7.645   2.557  1.00  0.00           C  
ATOM    570  HA  PRO A  37     -16.623   5.747   3.164  1.00  0.00           H  
ATOM    571 1HB  PRO A  37     -17.929   6.512   5.482  1.00  0.00           H  
ATOM    572 2HB  PRO A  37     -16.987   7.635   4.484  1.00  0.00           H  
ATOM    573 1HG  PRO A  37     -20.002   7.184   4.534  1.00  0.00           H  
ATOM    574 2HG  PRO A  37     -19.120   8.714   4.471  1.00  0.00           H  
ATOM    575 1HD  PRO A  37     -20.205   7.519   2.247  1.00  0.00           H  
ATOM    576 2HD  PRO A  37     -18.680   8.545   2.129  1.00  0.00           H  
ATOM    577  N   ARG A  38     -19.486   4.206   3.368  1.00  0.00           N  
ATOM    578  CA  ARG A  38     -20.098   2.961   3.815  1.00  0.00           C  
ATOM    579  C   ARG A  38     -19.290   1.769   3.344  1.00  0.00           C  
ATOM    580  O   ARG A  38     -19.384   0.684   3.922  1.00  0.00           O  
ATOM    581  CB  ARG A  38     -21.520   2.819   3.320  1.00  0.00           C  
ATOM    582  CG  ARG A  38     -22.492   3.811   3.915  1.00  0.00           C  
ATOM    583  CD  ARG A  38     -23.856   3.616   3.385  1.00  0.00           C  
ATOM    584  NE  ARG A  38     -23.933   3.904   1.950  1.00  0.00           N  
ATOM    585  CZ  ARG A  38     -24.996   3.672   1.162  1.00  0.00           C  
ATOM    586  NH1 ARG A  38     -26.114   3.148   1.644  1.00  0.00           N  
ATOM    587  NH2 ARG A  38     -24.885   3.980  -0.108  1.00  0.00           N  
ATOM    588  H   ARG A  38     -19.992   4.783   2.678  1.00  0.00           H  
ATOM    589  HA  ARG A  38     -20.124   2.964   4.903  1.00  0.00           H  
ATOM    590 1HB  ARG A  38     -21.535   2.933   2.237  1.00  0.00           H  
ATOM    591 2HB  ARG A  38     -21.884   1.818   3.552  1.00  0.00           H  
ATOM    592 1HG  ARG A  38     -22.511   3.692   4.999  1.00  0.00           H  
ATOM    593 2HG  ARG A  38     -22.166   4.822   3.661  1.00  0.00           H  
ATOM    594 1HD  ARG A  38     -24.152   2.581   3.549  1.00  0.00           H  
ATOM    595 2HD  ARG A  38     -24.541   4.284   3.909  1.00  0.00           H  
ATOM    596  HE  ARG A  38     -23.098   4.323   1.478  1.00  0.00           H  
ATOM    597 1HH1 ARG A  38     -26.188   2.914   2.624  1.00  0.00           H  
ATOM    598 2HH1 ARG A  38     -26.897   2.982   1.030  1.00  0.00           H  
ATOM    599 1HH2 ARG A  38     -23.980   4.376  -0.434  1.00  0.00           H  
ATOM    600 2HH2 ARG A  38     -25.642   3.828  -0.749  1.00  0.00           H  
ATOM    601  N   TYR A  39     -18.457   1.961   2.319  1.00  0.00           N  
ATOM    602  CA  TYR A  39     -17.636   0.863   1.861  1.00  0.00           C  
ATOM    603  C   TYR A  39     -16.491   0.637   2.864  1.00  0.00           C  
ATOM    604  O   TYR A  39     -15.979  -0.478   2.982  1.00  0.00           O  
ATOM    605  CB  TYR A  39     -17.094   1.122   0.467  1.00  0.00           C  
ATOM    606  CG  TYR A  39     -18.061   1.070  -0.658  1.00  0.00           C  
ATOM    607  CD1 TYR A  39     -18.405   2.233  -1.304  1.00  0.00           C  
ATOM    608  CD2 TYR A  39     -18.589  -0.130  -1.073  1.00  0.00           C  
ATOM    609  CE1 TYR A  39     -19.277   2.206  -2.355  1.00  0.00           C  
ATOM    610  CE2 TYR A  39     -19.465  -0.162  -2.133  1.00  0.00           C  
ATOM    611  CZ  TYR A  39     -19.810   1.010  -2.771  1.00  0.00           C  
ATOM    612  OH  TYR A  39     -20.669   0.994  -3.840  1.00  0.00           O  
ATOM    613  H   TYR A  39     -18.391   2.879   1.857  1.00  0.00           H  
ATOM    614  HA  TYR A  39     -18.241  -0.043   1.834  1.00  0.00           H  
ATOM    615 1HB  TYR A  39     -16.657   2.084   0.448  1.00  0.00           H  
ATOM    616 2HB  TYR A  39     -16.343   0.413   0.267  1.00  0.00           H  
ATOM    617  HD1 TYR A  39     -17.979   3.175  -0.987  1.00  0.00           H  
ATOM    618  HD2 TYR A  39     -18.313  -1.043  -0.568  1.00  0.00           H  
ATOM    619  HE1 TYR A  39     -19.542   3.130  -2.865  1.00  0.00           H  
ATOM    620  HE2 TYR A  39     -19.886  -1.109  -2.470  1.00  0.00           H  
ATOM    621  HH  TYR A  39     -20.970   1.890  -4.022  1.00  0.00           H  
ATOM    622  N   LEU A  40     -16.078   1.690   3.590  1.00  0.00           N  
ATOM    623  CA  LEU A  40     -15.014   1.571   4.568  1.00  0.00           C  
ATOM    624  C   LEU A  40     -15.619   0.887   5.783  1.00  0.00           C  
ATOM    625  O   LEU A  40     -14.964   0.072   6.439  1.00  0.00           O  
ATOM    626  CB  LEU A  40     -14.480   2.967   4.919  1.00  0.00           C  
ATOM    627  CG  LEU A  40     -13.784   3.708   3.802  1.00  0.00           C  
ATOM    628  CD1 LEU A  40     -13.566   5.153   4.189  1.00  0.00           C  
ATOM    629  CD2 LEU A  40     -12.407   3.044   3.484  1.00  0.00           C  
ATOM    630  H   LEU A  40     -16.531   2.596   3.520  1.00  0.00           H  
ATOM    631  HA  LEU A  40     -14.224   0.942   4.173  1.00  0.00           H  
ATOM    632 1HB  LEU A  40     -15.297   3.581   5.276  1.00  0.00           H  
ATOM    633 2HB  LEU A  40     -13.776   2.869   5.686  1.00  0.00           H  
ATOM    634  HG  LEU A  40     -14.414   3.687   2.961  1.00  0.00           H  
ATOM    635 1HD1 LEU A  40     -13.093   5.673   3.366  1.00  0.00           H  
ATOM    636 2HD1 LEU A  40     -14.524   5.620   4.409  1.00  0.00           H  
ATOM    637 3HD1 LEU A  40     -12.941   5.217   5.040  1.00  0.00           H  
ATOM    638 1HD2 LEU A  40     -11.923   3.584   2.671  1.00  0.00           H  
ATOM    639 2HD2 LEU A  40     -11.772   3.078   4.369  1.00  0.00           H  
ATOM    640 3HD2 LEU A  40     -12.543   2.015   3.185  1.00  0.00           H  
ATOM    641  N   GLU A  41     -16.902   1.184   6.053  1.00  0.00           N  
ATOM    642  CA  GLU A  41     -17.577   0.553   7.178  1.00  0.00           C  
ATOM    643  C   GLU A  41     -17.716  -0.940   6.926  1.00  0.00           C  
ATOM    644  O   GLU A  41     -17.468  -1.745   7.825  1.00  0.00           O  
ATOM    645  CB  GLU A  41     -18.994   1.094   7.377  1.00  0.00           C  
ATOM    646  CG  GLU A  41     -19.137   2.514   7.833  1.00  0.00           C  
ATOM    647  CD  GLU A  41     -20.588   2.878   7.954  1.00  0.00           C  
ATOM    648  OE1 GLU A  41     -21.408   2.010   7.745  1.00  0.00           O  
ATOM    649  OE2 GLU A  41     -20.887   4.001   8.226  1.00  0.00           O  
ATOM    650  H   GLU A  41     -17.366   1.904   5.492  1.00  0.00           H  
ATOM    651  HA  GLU A  41     -16.986   0.705   8.077  1.00  0.00           H  
ATOM    652 1HB  GLU A  41     -19.542   0.996   6.448  1.00  0.00           H  
ATOM    653 2HB  GLU A  41     -19.502   0.477   8.104  1.00  0.00           H  
ATOM    654 1HG  GLU A  41     -18.671   2.618   8.809  1.00  0.00           H  
ATOM    655 2HG  GLU A  41     -18.636   3.182   7.132  1.00  0.00           H  
ATOM    656  N   LYS A  42     -18.064  -1.319   5.685  1.00  0.00           N  
ATOM    657  CA  LYS A  42     -18.203  -2.729   5.353  1.00  0.00           C  
ATOM    658  C   LYS A  42     -16.858  -3.421   5.434  1.00  0.00           C  
ATOM    659  O   LYS A  42     -16.775  -4.560   5.908  1.00  0.00           O  
ATOM    660  CB  LYS A  42     -18.829  -2.917   3.974  1.00  0.00           C  
ATOM    661  CG  LYS A  42     -20.311  -2.572   3.893  1.00  0.00           C  
ATOM    662  CD  LYS A  42     -20.860  -2.767   2.472  1.00  0.00           C  
ATOM    663  CE  LYS A  42     -22.350  -2.426   2.408  1.00  0.00           C  
ATOM    664  NZ  LYS A  42     -22.918  -2.600   1.035  1.00  0.00           N  
ATOM    665  H   LYS A  42     -18.302  -0.604   4.992  1.00  0.00           H  
ATOM    666  HA  LYS A  42     -18.861  -3.191   6.088  1.00  0.00           H  
ATOM    667 1HB  LYS A  42     -18.304  -2.281   3.263  1.00  0.00           H  
ATOM    668 2HB  LYS A  42     -18.709  -3.949   3.653  1.00  0.00           H  
ATOM    669 1HG  LYS A  42     -20.861  -3.218   4.578  1.00  0.00           H  
ATOM    670 2HG  LYS A  42     -20.464  -1.542   4.203  1.00  0.00           H  
ATOM    671 1HD  LYS A  42     -20.314  -2.115   1.784  1.00  0.00           H  
ATOM    672 2HD  LYS A  42     -20.713  -3.800   2.161  1.00  0.00           H  
ATOM    673 1HE  LYS A  42     -22.889  -3.075   3.095  1.00  0.00           H  
ATOM    674 2HE  LYS A  42     -22.488  -1.389   2.718  1.00  0.00           H  
ATOM    675 1HZ  LYS A  42     -23.901  -2.364   1.046  1.00  0.00           H  
ATOM    676 2HZ  LYS A  42     -22.439  -1.993   0.385  1.00  0.00           H  
ATOM    677 3HZ  LYS A  42     -22.809  -3.560   0.740  1.00  0.00           H  
ATOM    678  N   ALA A  43     -15.795  -2.741   4.992  1.00  0.00           N  
ATOM    679  CA  ALA A  43     -14.475  -3.320   5.057  1.00  0.00           C  
ATOM    680  C   ALA A  43     -14.109  -3.612   6.513  1.00  0.00           C  
ATOM    681  O   ALA A  43     -13.663  -4.718   6.825  1.00  0.00           O  
ATOM    682  CB  ALA A  43     -13.497  -2.355   4.417  1.00  0.00           C  
ATOM    683  H   ALA A  43     -15.917  -1.823   4.553  1.00  0.00           H  
ATOM    684  HA  ALA A  43     -14.474  -4.265   4.514  1.00  0.00           H  
ATOM    685 1HB  ALA A  43     -12.505  -2.722   4.441  1.00  0.00           H  
ATOM    686 2HB  ALA A  43     -13.783  -2.168   3.390  1.00  0.00           H  
ATOM    687 3HB  ALA A  43     -13.541  -1.434   4.964  1.00  0.00           H  
ATOM    688  N   LEU A  44     -14.421  -2.683   7.436  1.00  0.00           N  
ATOM    689  CA  LEU A  44     -14.113  -2.938   8.839  1.00  0.00           C  
ATOM    690  C   LEU A  44     -14.980  -4.004   9.446  1.00  0.00           C  
ATOM    691  O   LEU A  44     -14.494  -4.796  10.253  1.00  0.00           O  
ATOM    692  CB  LEU A  44     -14.311  -1.711   9.701  1.00  0.00           C  
ATOM    693  CG  LEU A  44     -13.385  -0.579   9.528  1.00  0.00           C  
ATOM    694  CD1 LEU A  44     -13.892   0.527  10.362  1.00  0.00           C  
ATOM    695  CD2 LEU A  44     -12.000  -0.942   9.970  1.00  0.00           C  
ATOM    696  H   LEU A  44     -14.783  -1.771   7.137  1.00  0.00           H  
ATOM    697  HA  LEU A  44     -13.093  -3.276   8.905  1.00  0.00           H  
ATOM    698 1HB  LEU A  44     -15.295  -1.338   9.486  1.00  0.00           H  
ATOM    699 2HB  LEU A  44     -14.280  -2.016  10.749  1.00  0.00           H  
ATOM    700  HG  LEU A  44     -13.378  -0.268   8.485  1.00  0.00           H  
ATOM    701 1HD1 LEU A  44     -13.271   1.369  10.273  1.00  0.00           H  
ATOM    702 2HD1 LEU A  44     -14.896   0.785  10.045  1.00  0.00           H  
ATOM    703 3HD1 LEU A  44     -13.895   0.198  11.389  1.00  0.00           H  
ATOM    704 1HD2 LEU A  44     -11.374  -0.082   9.856  1.00  0.00           H  
ATOM    705 2HD2 LEU A  44     -12.028  -1.239  11.015  1.00  0.00           H  
ATOM    706 3HD2 LEU A  44     -11.603  -1.743   9.374  1.00  0.00           H  
ATOM    707  N   GLU A  45     -16.261  -4.047   9.091  1.00  0.00           N  
ATOM    708  CA  GLU A  45     -17.119  -5.056   9.671  1.00  0.00           C  
ATOM    709  C   GLU A  45     -16.619  -6.438   9.295  1.00  0.00           C  
ATOM    710  O   GLU A  45     -16.576  -7.337  10.143  1.00  0.00           O  
ATOM    711  CB  GLU A  45     -18.573  -4.858   9.247  1.00  0.00           C  
ATOM    712  CG  GLU A  45     -19.533  -5.868   9.865  1.00  0.00           C  
ATOM    713  CD  GLU A  45     -20.984  -5.582   9.584  1.00  0.00           C  
ATOM    714  OE1 GLU A  45     -21.300  -4.513   9.098  1.00  0.00           O  
ATOM    715  OE2 GLU A  45     -21.780  -6.461   9.838  1.00  0.00           O  
ATOM    716  H   GLU A  45     -16.646  -3.342   8.455  1.00  0.00           H  
ATOM    717  HA  GLU A  45     -17.071  -4.967  10.756  1.00  0.00           H  
ATOM    718 1HB  GLU A  45     -18.898  -3.852   9.520  1.00  0.00           H  
ATOM    719 2HB  GLU A  45     -18.643  -4.936   8.161  1.00  0.00           H  
ATOM    720 1HG  GLU A  45     -19.295  -6.854   9.464  1.00  0.00           H  
ATOM    721 2HG  GLU A  45     -19.369  -5.896  10.943  1.00  0.00           H  
ATOM    722  N   LEU A  46     -16.212  -6.625   8.033  1.00  0.00           N  
ATOM    723  CA  LEU A  46     -15.715  -7.930   7.653  1.00  0.00           C  
ATOM    724  C   LEU A  46     -14.383  -8.220   8.326  1.00  0.00           C  
ATOM    725  O   LEU A  46     -14.181  -9.330   8.813  1.00  0.00           O  
ATOM    726  CB  LEU A  46     -15.527  -8.031   6.147  1.00  0.00           C  
ATOM    727  CG  LEU A  46     -16.766  -8.003   5.263  1.00  0.00           C  
ATOM    728  CD1 LEU A  46     -16.299  -7.933   3.830  1.00  0.00           C  
ATOM    729  CD2 LEU A  46     -17.622  -9.245   5.486  1.00  0.00           C  
ATOM    730  H   LEU A  46     -16.294  -5.867   7.344  1.00  0.00           H  
ATOM    731  HA  LEU A  46     -16.422  -8.680   7.990  1.00  0.00           H  
ATOM    732 1HB  LEU A  46     -14.884  -7.206   5.834  1.00  0.00           H  
ATOM    733 2HB  LEU A  46     -15.027  -8.965   5.948  1.00  0.00           H  
ATOM    734  HG  LEU A  46     -17.351  -7.107   5.479  1.00  0.00           H  
ATOM    735 1HD1 LEU A  46     -17.161  -7.889   3.162  1.00  0.00           H  
ATOM    736 2HD1 LEU A  46     -15.693  -7.054   3.704  1.00  0.00           H  
ATOM    737 3HD1 LEU A  46     -15.706  -8.815   3.587  1.00  0.00           H  
ATOM    738 1HD2 LEU A  46     -18.487  -9.205   4.824  1.00  0.00           H  
ATOM    739 2HD2 LEU A  46     -17.034 -10.137   5.258  1.00  0.00           H  
ATOM    740 3HD2 LEU A  46     -17.966  -9.291   6.514  1.00  0.00           H  
ATOM    741  N   LEU A  47     -13.497  -7.223   8.431  1.00  0.00           N  
ATOM    742  CA  LEU A  47     -12.215  -7.460   9.078  1.00  0.00           C  
ATOM    743  C   LEU A  47     -12.394  -7.808  10.534  1.00  0.00           C  
ATOM    744  O   LEU A  47     -11.641  -8.621  11.068  1.00  0.00           O  
ATOM    745  CB  LEU A  47     -11.334  -6.217   9.019  1.00  0.00           C  
ATOM    746  CG  LEU A  47     -10.748  -5.803   7.733  1.00  0.00           C  
ATOM    747  CD1 LEU A  47     -10.198  -4.447   7.900  1.00  0.00           C  
ATOM    748  CD2 LEU A  47      -9.652  -6.797   7.355  1.00  0.00           C  
ATOM    749  H   LEU A  47     -13.686  -6.311   8.004  1.00  0.00           H  
ATOM    750  HA  LEU A  47     -11.730  -8.298   8.590  1.00  0.00           H  
ATOM    751 1HB  LEU A  47     -11.909  -5.384   9.407  1.00  0.00           H  
ATOM    752 2HB  LEU A  47     -10.491  -6.396   9.671  1.00  0.00           H  
ATOM    753  HG  LEU A  47     -11.491  -5.765   6.970  1.00  0.00           H  
ATOM    754 1HD1 LEU A  47      -9.758  -4.144   6.979  1.00  0.00           H  
ATOM    755 2HD1 LEU A  47     -10.993  -3.774   8.162  1.00  0.00           H  
ATOM    756 3HD1 LEU A  47      -9.475  -4.443   8.670  1.00  0.00           H  
ATOM    757 1HD2 LEU A  47      -9.170  -6.514   6.430  1.00  0.00           H  
ATOM    758 2HD2 LEU A  47      -8.921  -6.858   8.106  1.00  0.00           H  
ATOM    759 3HD2 LEU A  47     -10.093  -7.741   7.241  1.00  0.00           H  
ATOM    760  N   LEU A  48     -13.356  -7.176  11.201  1.00  0.00           N  
ATOM    761  CA  LEU A  48     -13.588  -7.445  12.603  1.00  0.00           C  
ATOM    762  C   LEU A  48     -14.110  -8.853  12.788  1.00  0.00           C  
ATOM    763  O   LEU A  48     -13.618  -9.596  13.641  1.00  0.00           O  
ATOM    764  CB  LEU A  48     -14.587  -6.438  13.184  1.00  0.00           C  
ATOM    765  CG  LEU A  48     -14.964  -6.587  14.694  1.00  0.00           C  
ATOM    766  CD1 LEU A  48     -13.708  -6.446  15.599  1.00  0.00           C  
ATOM    767  CD2 LEU A  48     -16.004  -5.522  15.014  1.00  0.00           C  
ATOM    768  H   LEU A  48     -13.905  -6.455  10.728  1.00  0.00           H  
ATOM    769  HA  LEU A  48     -12.643  -7.352  13.123  1.00  0.00           H  
ATOM    770 1HB  LEU A  48     -14.184  -5.438  13.037  1.00  0.00           H  
ATOM    771 2HB  LEU A  48     -15.510  -6.511  12.601  1.00  0.00           H  
ATOM    772  HG  LEU A  48     -15.390  -7.577  14.872  1.00  0.00           H  
ATOM    773 1HD1 LEU A  48     -14.001  -6.555  16.643  1.00  0.00           H  
ATOM    774 2HD1 LEU A  48     -12.979  -7.212  15.365  1.00  0.00           H  
ATOM    775 3HD1 LEU A  48     -13.263  -5.480  15.456  1.00  0.00           H  
ATOM    776 1HD2 LEU A  48     -16.306  -5.599  16.060  1.00  0.00           H  
ATOM    777 2HD2 LEU A  48     -15.579  -4.555  14.824  1.00  0.00           H  
ATOM    778 3HD2 LEU A  48     -16.873  -5.664  14.374  1.00  0.00           H  
ATOM    779  N   LYS A  49     -15.054  -9.276  11.949  1.00  0.00           N  
ATOM    780  CA  LYS A  49     -15.575 -10.629  12.072  1.00  0.00           C  
ATOM    781  C   LYS A  49     -14.484 -11.677  11.836  1.00  0.00           C  
ATOM    782  O   LYS A  49     -14.468 -12.718  12.499  1.00  0.00           O  
ATOM    783  CB  LYS A  49     -16.740 -10.830  11.104  1.00  0.00           C  
ATOM    784  CG  LYS A  49     -18.005 -10.078  11.515  1.00  0.00           C  
ATOM    785  CD  LYS A  49     -19.133 -10.225  10.496  1.00  0.00           C  
ATOM    786  CE  LYS A  49     -20.394  -9.497  10.981  1.00  0.00           C  
ATOM    787  NZ  LYS A  49     -21.487  -9.504   9.964  1.00  0.00           N  
ATOM    788  H   LYS A  49     -15.448  -8.638  11.248  1.00  0.00           H  
ATOM    789  HA  LYS A  49     -15.944 -10.759  13.088  1.00  0.00           H  
ATOM    790 1HB  LYS A  49     -16.443 -10.480  10.110  1.00  0.00           H  
ATOM    791 2HB  LYS A  49     -16.972 -11.891  11.026  1.00  0.00           H  
ATOM    792 1HG  LYS A  49     -18.342 -10.445  12.483  1.00  0.00           H  
ATOM    793 2HG  LYS A  49     -17.766  -9.020  11.618  1.00  0.00           H  
ATOM    794 1HD  LYS A  49     -18.817  -9.787   9.546  1.00  0.00           H  
ATOM    795 2HD  LYS A  49     -19.359 -11.280  10.338  1.00  0.00           H  
ATOM    796 1HE  LYS A  49     -20.754  -9.988  11.883  1.00  0.00           H  
ATOM    797 2HE  LYS A  49     -20.140  -8.468  11.219  1.00  0.00           H  
ATOM    798 1HZ  LYS A  49     -22.296  -9.011  10.339  1.00  0.00           H  
ATOM    799 2HZ  LYS A  49     -21.172  -9.032   9.122  1.00  0.00           H  
ATOM    800 3HZ  LYS A  49     -21.747 -10.450   9.744  1.00  0.00           H  
ATOM    801  N   LEU A  50     -13.572 -11.395  10.903  1.00  0.00           N  
ATOM    802  CA  LEU A  50     -12.492 -12.309  10.569  1.00  0.00           C  
ATOM    803  C   LEU A  50     -11.314 -12.290  11.576  1.00  0.00           C  
ATOM    804  O   LEU A  50     -10.735 -13.340  11.866  1.00  0.00           O  
ATOM    805  CB  LEU A  50     -11.963 -11.918   9.187  1.00  0.00           C  
ATOM    806  CG  LEU A  50     -12.928 -12.044   7.975  1.00  0.00           C  
ATOM    807  CD1 LEU A  50     -12.290 -11.339   6.785  1.00  0.00           C  
ATOM    808  CD2 LEU A  50     -13.176 -13.485   7.643  1.00  0.00           C  
ATOM    809  H   LEU A  50     -13.682 -10.530  10.363  1.00  0.00           H  
ATOM    810  HA  LEU A  50     -12.896 -13.316  10.546  1.00  0.00           H  
ATOM    811 1HB  LEU A  50     -11.599 -10.891   9.232  1.00  0.00           H  
ATOM    812 2HB  LEU A  50     -11.135 -12.579   8.974  1.00  0.00           H  
ATOM    813  HG  LEU A  50     -13.872 -11.576   8.200  1.00  0.00           H  
ATOM    814 1HD1 LEU A  50     -12.953 -11.402   5.930  1.00  0.00           H  
ATOM    815 2HD1 LEU A  50     -12.125 -10.292   7.033  1.00  0.00           H  
ATOM    816 3HD1 LEU A  50     -11.343 -11.816   6.551  1.00  0.00           H  
ATOM    817 1HD2 LEU A  50     -13.840 -13.549   6.782  1.00  0.00           H  
ATOM    818 2HD2 LEU A  50     -12.237 -13.966   7.402  1.00  0.00           H  
ATOM    819 3HD2 LEU A  50     -13.634 -13.994   8.482  1.00  0.00           H  
ATOM    820  N   LEU A  51     -10.947 -11.110  12.106  1.00  0.00           N  
ATOM    821  CA  LEU A  51      -9.813 -11.001  13.034  1.00  0.00           C  
ATOM    822  C   LEU A  51     -10.125 -10.896  14.535  1.00  0.00           C  
ATOM    823  O   LEU A  51      -9.306 -11.316  15.351  1.00  0.00           O  
ATOM    824  CB  LEU A  51      -8.952  -9.777  12.658  1.00  0.00           C  
ATOM    825  CG  LEU A  51      -8.264  -9.783  11.271  1.00  0.00           C  
ATOM    826  CD1 LEU A  51      -7.576  -8.462  11.040  1.00  0.00           C  
ATOM    827  CD2 LEU A  51      -7.236 -10.886  11.225  1.00  0.00           C  
ATOM    828  H   LEU A  51     -11.419 -10.257  11.816  1.00  0.00           H  
ATOM    829  HA  LEU A  51      -9.220 -11.900  12.918  1.00  0.00           H  
ATOM    830 1HB  LEU A  51      -9.590  -8.895  12.693  1.00  0.00           H  
ATOM    831 2HB  LEU A  51      -8.173  -9.662  13.412  1.00  0.00           H  
ATOM    832  HG  LEU A  51      -9.006  -9.916  10.487  1.00  0.00           H  
ATOM    833 1HD1 LEU A  51      -7.093  -8.471  10.062  1.00  0.00           H  
ATOM    834 2HD1 LEU A  51      -8.312  -7.678  11.068  1.00  0.00           H  
ATOM    835 3HD1 LEU A  51      -6.825  -8.291  11.810  1.00  0.00           H  
ATOM    836 1HD2 LEU A  51      -6.730 -10.868  10.270  1.00  0.00           H  
ATOM    837 2HD2 LEU A  51      -6.516 -10.727  12.012  1.00  0.00           H  
ATOM    838 3HD2 LEU A  51      -7.705 -11.852  11.358  1.00  0.00           H  
ATOM    839  N   GLY A  52     -11.236 -10.262  14.930  1.00  0.00           N  
ATOM    840  CA  GLY A  52     -11.552 -10.070  16.347  1.00  0.00           C  
ATOM    841  C   GLY A  52     -10.808  -8.898  17.001  1.00  0.00           C  
ATOM    842  O   GLY A  52     -10.874  -8.723  18.215  1.00  0.00           O  
ATOM    843  H   GLY A  52     -11.938  -9.943  14.267  1.00  0.00           H  
ATOM    844 1HA  GLY A  52     -12.627  -9.908  16.439  1.00  0.00           H  
ATOM    845 2HA  GLY A  52     -11.328 -10.988  16.887  1.00  0.00           H  
ATOM    846  N   ASP A  53     -10.101  -8.108  16.190  1.00  0.00           N  
ATOM    847  CA  ASP A  53      -9.277  -6.978  16.629  1.00  0.00           C  
ATOM    848  C   ASP A  53     -10.128  -5.756  17.065  1.00  0.00           C  
ATOM    849  O   ASP A  53     -10.808  -5.150  16.224  1.00  0.00           O  
ATOM    850  CB  ASP A  53      -8.295  -6.611  15.503  1.00  0.00           C  
ATOM    851  CG  ASP A  53      -7.226  -5.512  15.821  1.00  0.00           C  
ATOM    852  OD1 ASP A  53      -7.472  -4.553  16.552  1.00  0.00           O  
ATOM    853  OD2 ASP A  53      -6.136  -5.666  15.303  1.00  0.00           O  
ATOM    854  H   ASP A  53     -10.118  -8.349  15.212  1.00  0.00           H  
ATOM    855  HA  ASP A  53      -8.652  -7.338  17.433  1.00  0.00           H  
ATOM    856 1HB  ASP A  53      -7.759  -7.518  15.207  1.00  0.00           H  
ATOM    857 2HB  ASP A  53      -8.842  -6.293  14.648  1.00  0.00           H  
ATOM    858  N   PRO A  54     -10.080  -5.344  18.360  1.00  0.00           N  
ATOM    859  CA  PRO A  54     -10.849  -4.262  18.955  1.00  0.00           C  
ATOM    860  C   PRO A  54     -10.647  -2.918  18.270  1.00  0.00           C  
ATOM    861  O   PRO A  54     -11.480  -2.030  18.439  1.00  0.00           O  
ATOM    862  CB  PRO A  54     -10.293  -4.187  20.388  1.00  0.00           C  
ATOM    863  CG  PRO A  54      -9.775  -5.562  20.678  1.00  0.00           C  
ATOM    864  CD  PRO A  54      -9.225  -6.060  19.358  1.00  0.00           C  
ATOM    865  HA  PRO A  54     -11.909  -4.540  18.962  1.00  0.00           H  
ATOM    866 1HB  PRO A  54      -9.511  -3.413  20.447  1.00  0.00           H  
ATOM    867 2HB  PRO A  54     -11.094  -3.882  21.082  1.00  0.00           H  
ATOM    868 1HG  PRO A  54      -9.008  -5.520  21.466  1.00  0.00           H  
ATOM    869 2HG  PRO A  54     -10.586  -6.202  21.059  1.00  0.00           H  
ATOM    870 1HD  PRO A  54      -8.160  -5.796  19.230  1.00  0.00           H  
ATOM    871 2HD  PRO A  54      -9.403  -7.141  19.366  1.00  0.00           H  
ATOM    872  N   ARG A  55      -9.555  -2.740  17.517  1.00  0.00           N  
ATOM    873  CA  ARG A  55      -9.351  -1.451  16.877  1.00  0.00           C  
ATOM    874  C   ARG A  55     -10.217  -1.325  15.640  1.00  0.00           C  
ATOM    875  O   ARG A  55     -10.491  -0.221  15.176  1.00  0.00           O  
ATOM    876  CB  ARG A  55      -7.906  -1.271  16.481  1.00  0.00           C  
ATOM    877  CG  ARG A  55      -6.941  -1.202  17.644  1.00  0.00           C  
ATOM    878  CD  ARG A  55      -5.549  -1.176  17.179  1.00  0.00           C  
ATOM    879  NE  ARG A  55      -5.203  -2.427  16.525  1.00  0.00           N  
ATOM    880  CZ  ARG A  55      -4.047  -2.683  15.876  1.00  0.00           C  
ATOM    881  NH1 ARG A  55      -3.090  -1.767  15.800  1.00  0.00           N  
ATOM    882  NH2 ARG A  55      -3.886  -3.867  15.312  1.00  0.00           N  
ATOM    883  H   ARG A  55      -8.863  -3.489  17.349  1.00  0.00           H  
ATOM    884  HA  ARG A  55      -9.621  -0.664  17.584  1.00  0.00           H  
ATOM    885 1HB  ARG A  55      -7.616  -2.100  15.840  1.00  0.00           H  
ATOM    886 2HB  ARG A  55      -7.797  -0.356  15.900  1.00  0.00           H  
ATOM    887 1HG  ARG A  55      -7.136  -0.306  18.231  1.00  0.00           H  
ATOM    888 2HG  ARG A  55      -7.074  -2.087  18.268  1.00  0.00           H  
ATOM    889 1HD  ARG A  55      -5.423  -0.365  16.464  1.00  0.00           H  
ATOM    890 2HD  ARG A  55      -4.884  -1.034  18.028  1.00  0.00           H  
ATOM    891  HE  ARG A  55      -5.914  -3.190  16.551  1.00  0.00           H  
ATOM    892 1HH1 ARG A  55      -3.215  -0.864  16.232  1.00  0.00           H  
ATOM    893 2HH1 ARG A  55      -2.231  -1.973  15.311  1.00  0.00           H  
ATOM    894 1HH2 ARG A  55      -4.657  -4.567  15.371  1.00  0.00           H  
ATOM    895 2HH2 ARG A  55      -3.042  -4.092  14.821  1.00  0.00           H  
ATOM    896  N   LEU A  56     -10.686  -2.449  15.107  1.00  0.00           N  
ATOM    897  CA  LEU A  56     -11.547  -2.392  13.952  1.00  0.00           C  
ATOM    898  C   LEU A  56     -12.914  -2.046  14.486  1.00  0.00           C  
ATOM    899  O   LEU A  56     -13.661  -1.278  13.881  1.00  0.00           O  
ATOM    900  CB  LEU A  56     -11.555  -3.750  13.275  1.00  0.00           C  
ATOM    901  CG  LEU A  56     -10.237  -4.195  12.683  1.00  0.00           C  
ATOM    902  CD1 LEU A  56     -10.350  -5.599  12.371  1.00  0.00           C  
ATOM    903  CD2 LEU A  56      -9.960  -3.438  11.410  1.00  0.00           C  
ATOM    904  H   LEU A  56     -10.474  -3.366  15.511  1.00  0.00           H  
ATOM    905  HA  LEU A  56     -11.215  -1.606  13.279  1.00  0.00           H  
ATOM    906 1HB  LEU A  56     -11.844  -4.488  13.998  1.00  0.00           H  
ATOM    907 2HB  LEU A  56     -12.301  -3.743  12.477  1.00  0.00           H  
ATOM    908  HG  LEU A  56      -9.427  -4.040  13.399  1.00  0.00           H  
ATOM    909 1HD1 LEU A  56      -9.431  -5.945  11.934  1.00  0.00           H  
ATOM    910 2HD1 LEU A  56     -10.565  -6.164  13.266  1.00  0.00           H  
ATOM    911 3HD1 LEU A  56     -11.140  -5.701  11.699  1.00  0.00           H  
ATOM    912 1HD2 LEU A  56      -9.027  -3.780  10.980  1.00  0.00           H  
ATOM    913 2HD2 LEU A  56     -10.768  -3.610  10.710  1.00  0.00           H  
ATOM    914 3HD2 LEU A  56      -9.891  -2.390  11.618  1.00  0.00           H  
ATOM    915  N   LYS A  57     -13.203  -2.578  15.681  1.00  0.00           N  
ATOM    916  CA  LYS A  57     -14.482  -2.321  16.333  1.00  0.00           C  
ATOM    917  C   LYS A  57     -14.596  -0.857  16.733  1.00  0.00           C  
ATOM    918  O   LYS A  57     -15.602  -0.215  16.419  1.00  0.00           O  
ATOM    919  CB  LYS A  57     -14.652  -3.212  17.570  1.00  0.00           C  
ATOM    920  CG  LYS A  57     -16.011  -3.103  18.295  1.00  0.00           C  
ATOM    921  CD  LYS A  57     -16.063  -4.094  19.476  1.00  0.00           C  
ATOM    922  CE  LYS A  57     -17.452  -4.186  20.161  1.00  0.00           C  
ATOM    923  NZ  LYS A  57     -17.848  -2.935  20.914  1.00  0.00           N  
ATOM    924  H   LYS A  57     -12.514  -3.220  16.085  1.00  0.00           H  
ATOM    925  HA  LYS A  57     -15.285  -2.522  15.631  1.00  0.00           H  
ATOM    926 1HB  LYS A  57     -14.493  -4.241  17.300  1.00  0.00           H  
ATOM    927 2HB  LYS A  57     -13.888  -2.953  18.295  1.00  0.00           H  
ATOM    928 1HG  LYS A  57     -16.146  -2.084  18.669  1.00  0.00           H  
ATOM    929 2HG  LYS A  57     -16.819  -3.322  17.596  1.00  0.00           H  
ATOM    930 1HD  LYS A  57     -15.789  -5.088  19.118  1.00  0.00           H  
ATOM    931 2HD  LYS A  57     -15.331  -3.788  20.224  1.00  0.00           H  
ATOM    932 1HE  LYS A  57     -18.209  -4.395  19.406  1.00  0.00           H  
ATOM    933 2HE  LYS A  57     -17.420  -5.015  20.866  1.00  0.00           H  
ATOM    934 1HZ  LYS A  57     -18.748  -3.080  21.341  1.00  0.00           H  
ATOM    935 2HZ  LYS A  57     -17.171  -2.730  21.628  1.00  0.00           H  
ATOM    936 3HZ  LYS A  57     -17.930  -2.127  20.284  1.00  0.00           H  
ATOM    937  N   GLU A  58     -13.554  -0.305  17.373  1.00  0.00           N  
ATOM    938  CA  GLU A  58     -13.619   1.086  17.800  1.00  0.00           C  
ATOM    939  C   GLU A  58     -13.706   2.043  16.625  1.00  0.00           C  
ATOM    940  O   GLU A  58     -14.464   3.019  16.677  1.00  0.00           O  
ATOM    941  CB  GLU A  58     -12.408   1.457  18.659  1.00  0.00           C  
ATOM    942  CG  GLU A  58     -12.390   0.831  20.052  1.00  0.00           C  
ATOM    943  CD  GLU A  58     -11.149   1.181  20.831  1.00  0.00           C  
ATOM    944  OE1 GLU A  58     -10.261   1.770  20.258  1.00  0.00           O  
ATOM    945  OE2 GLU A  58     -11.090   0.866  21.997  1.00  0.00           O  
ATOM    946  H   GLU A  58     -12.743  -0.879  17.625  1.00  0.00           H  
ATOM    947  HA  GLU A  58     -14.521   1.212  18.403  1.00  0.00           H  
ATOM    948 1HB  GLU A  58     -11.499   1.134  18.146  1.00  0.00           H  
ATOM    949 2HB  GLU A  58     -12.354   2.538  18.770  1.00  0.00           H  
ATOM    950 1HG  GLU A  58     -13.264   1.180  20.601  1.00  0.00           H  
ATOM    951 2HG  GLU A  58     -12.467  -0.249  19.959  1.00  0.00           H  
ATOM    952  N   VAL A  59     -12.963   1.761  15.550  1.00  0.00           N  
ATOM    953  CA  VAL A  59     -13.017   2.640  14.405  1.00  0.00           C  
ATOM    954  C   VAL A  59     -14.371   2.537  13.728  1.00  0.00           C  
ATOM    955  O   VAL A  59     -14.902   3.559  13.299  1.00  0.00           O  
ATOM    956  CB  VAL A  59     -11.895   2.370  13.401  1.00  0.00           C  
ATOM    957  CG1 VAL A  59     -12.110   3.215  12.177  1.00  0.00           C  
ATOM    958  CG2 VAL A  59     -10.550   2.727  14.018  1.00  0.00           C  
ATOM    959  H   VAL A  59     -12.321   0.963  15.541  1.00  0.00           H  
ATOM    960  HA  VAL A  59     -12.890   3.663  14.757  1.00  0.00           H  
ATOM    961  HB  VAL A  59     -11.909   1.313  13.110  1.00  0.00           H  
ATOM    962 1HG1 VAL A  59     -11.326   3.005  11.526  1.00  0.00           H  
ATOM    963 2HG1 VAL A  59     -13.046   2.996  11.703  1.00  0.00           H  
ATOM    964 3HG1 VAL A  59     -12.096   4.266  12.451  1.00  0.00           H  
ATOM    965 1HG2 VAL A  59      -9.751   2.539  13.297  1.00  0.00           H  
ATOM    966 2HG2 VAL A  59     -10.552   3.775  14.298  1.00  0.00           H  
ATOM    967 3HG2 VAL A  59     -10.379   2.136  14.901  1.00  0.00           H  
ATOM    968  N   LEU A  60     -14.923   1.327  13.586  1.00  0.00           N  
ATOM    969  CA  LEU A  60     -16.210   1.170  12.936  1.00  0.00           C  
ATOM    970  C   LEU A  60     -17.286   1.913  13.687  1.00  0.00           C  
ATOM    971  O   LEU A  60     -18.152   2.539  13.066  1.00  0.00           O  
ATOM    972  CB  LEU A  60     -16.574  -0.320  12.822  1.00  0.00           C  
ATOM    973  CG  LEU A  60     -17.940  -0.695  12.164  1.00  0.00           C  
ATOM    974  CD1 LEU A  60     -18.027  -0.145  10.749  1.00  0.00           C  
ATOM    975  CD2 LEU A  60     -18.040  -2.229  12.122  1.00  0.00           C  
ATOM    976  H   LEU A  60     -14.437   0.484  13.906  1.00  0.00           H  
ATOM    977  HA  LEU A  60     -16.132   1.595  11.941  1.00  0.00           H  
ATOM    978 1HB  LEU A  60     -15.798  -0.828  12.272  1.00  0.00           H  
ATOM    979 2HB  LEU A  60     -16.575  -0.735  13.834  1.00  0.00           H  
ATOM    980  HG  LEU A  60     -18.764  -0.282  12.750  1.00  0.00           H  
ATOM    981 1HD1 LEU A  60     -18.969  -0.438  10.308  1.00  0.00           H  
ATOM    982 2HD1 LEU A  60     -17.964   0.941  10.751  1.00  0.00           H  
ATOM    983 3HD1 LEU A  60     -17.229  -0.548  10.163  1.00  0.00           H  
ATOM    984 1HD2 LEU A  60     -18.988  -2.524  11.666  1.00  0.00           H  
ATOM    985 2HD2 LEU A  60     -17.215  -2.624  11.531  1.00  0.00           H  
ATOM    986 3HD2 LEU A  60     -17.984  -2.627  13.135  1.00  0.00           H  
ATOM    987  N   GLU A  61     -17.272   1.855  15.015  1.00  0.00           N  
ATOM    988  CA  GLU A  61     -18.286   2.571  15.757  1.00  0.00           C  
ATOM    989  C   GLU A  61     -18.138   4.080  15.549  1.00  0.00           C  
ATOM    990  O   GLU A  61     -19.133   4.766  15.300  1.00  0.00           O  
ATOM    991  CB  GLU A  61     -18.182   2.202  17.234  1.00  0.00           C  
ATOM    992  CG  GLU A  61     -18.599   0.766  17.525  1.00  0.00           C  
ATOM    993  CD  GLU A  61     -18.274   0.312  18.916  1.00  0.00           C  
ATOM    994  OE1 GLU A  61     -17.704   1.069  19.661  1.00  0.00           O  
ATOM    995  OE2 GLU A  61     -18.579  -0.825  19.223  1.00  0.00           O  
ATOM    996  H   GLU A  61     -16.575   1.282  15.508  1.00  0.00           H  
ATOM    997  HA  GLU A  61     -19.265   2.265  15.387  1.00  0.00           H  
ATOM    998 1HB  GLU A  61     -17.144   2.321  17.561  1.00  0.00           H  
ATOM    999 2HB  GLU A  61     -18.798   2.872  17.829  1.00  0.00           H  
ATOM   1000 1HG  GLU A  61     -19.675   0.687  17.377  1.00  0.00           H  
ATOM   1001 2HG  GLU A  61     -18.118   0.103  16.810  1.00  0.00           H  
ATOM   1002  N   LYS A  62     -16.893   4.587  15.562  1.00  0.00           N  
ATOM   1003  CA  LYS A  62     -16.632   6.010  15.357  1.00  0.00           C  
ATOM   1004  C   LYS A  62     -17.038   6.475  13.959  1.00  0.00           C  
ATOM   1005  O   LYS A  62     -17.565   7.577  13.796  1.00  0.00           O  
ATOM   1006  CB  LYS A  62     -15.148   6.310  15.579  1.00  0.00           C  
ATOM   1007  CG  LYS A  62     -14.748   7.787  15.459  1.00  0.00           C  
ATOM   1008  CD  LYS A  62     -13.255   7.963  15.744  1.00  0.00           C  
ATOM   1009  CE  LYS A  62     -12.806   9.414  15.591  1.00  0.00           C  
ATOM   1010  NZ  LYS A  62     -11.330   9.556  15.785  1.00  0.00           N  
ATOM   1011  H   LYS A  62     -16.101   3.972  15.787  1.00  0.00           H  
ATOM   1012  HA  LYS A  62     -17.220   6.573  16.081  1.00  0.00           H  
ATOM   1013 1HB  LYS A  62     -14.855   5.954  16.567  1.00  0.00           H  
ATOM   1014 2HB  LYS A  62     -14.560   5.748  14.851  1.00  0.00           H  
ATOM   1015 1HG  LYS A  62     -14.954   8.141  14.447  1.00  0.00           H  
ATOM   1016 2HG  LYS A  62     -15.330   8.385  16.161  1.00  0.00           H  
ATOM   1017 1HD  LYS A  62     -13.034   7.626  16.757  1.00  0.00           H  
ATOM   1018 2HD  LYS A  62     -12.679   7.349  15.043  1.00  0.00           H  
ATOM   1019 1HE  LYS A  62     -13.064   9.762  14.592  1.00  0.00           H  
ATOM   1020 2HE  LYS A  62     -13.321  10.031  16.326  1.00  0.00           H  
ATOM   1021 1HZ  LYS A  62     -11.053  10.514  15.666  1.00  0.00           H  
ATOM   1022 2HZ  LYS A  62     -11.065   9.240  16.700  1.00  0.00           H  
ATOM   1023 3HZ  LYS A  62     -10.853   8.974  15.073  1.00  0.00           H  
ATOM   1024  N   LEU A  63     -16.737   5.642  12.960  1.00  0.00           N  
ATOM   1025  CA  LEU A  63     -16.998   5.895  11.553  1.00  0.00           C  
ATOM   1026  C   LEU A  63     -18.481   5.872  11.211  1.00  0.00           C  
ATOM   1027  O   LEU A  63     -18.961   6.738  10.474  1.00  0.00           O  
ATOM   1028  CB  LEU A  63     -16.294   4.792  10.736  1.00  0.00           C  
ATOM   1029  CG  LEU A  63     -16.407   4.797   9.190  1.00  0.00           C  
ATOM   1030  CD1 LEU A  63     -15.785   6.059   8.588  1.00  0.00           C  
ATOM   1031  CD2 LEU A  63     -15.734   3.532   8.684  1.00  0.00           C  
ATOM   1032  H   LEU A  63     -16.254   4.777  13.197  1.00  0.00           H  
ATOM   1033  HA  LEU A  63     -16.591   6.871  11.307  1.00  0.00           H  
ATOM   1034 1HB  LEU A  63     -15.235   4.818  10.985  1.00  0.00           H  
ATOM   1035 2HB  LEU A  63     -16.684   3.837  11.078  1.00  0.00           H  
ATOM   1036  HG  LEU A  63     -17.460   4.783   8.898  1.00  0.00           H  
ATOM   1037 1HD1 LEU A  63     -15.881   6.025   7.501  1.00  0.00           H  
ATOM   1038 2HD1 LEU A  63     -16.301   6.943   8.964  1.00  0.00           H  
ATOM   1039 3HD1 LEU A  63     -14.731   6.111   8.858  1.00  0.00           H  
ATOM   1040 1HD2 LEU A  63     -15.812   3.486   7.604  1.00  0.00           H  
ATOM   1041 2HD2 LEU A  63     -14.703   3.542   8.977  1.00  0.00           H  
ATOM   1042 3HD2 LEU A  63     -16.220   2.670   9.120  1.00  0.00           H  
ATOM   1043  N   ARG A  64     -19.194   4.864  11.724  1.00  0.00           N  
ATOM   1044  CA  ARG A  64     -20.610   4.677  11.457  1.00  0.00           C  
ATOM   1045  C   ARG A  64     -21.516   5.665  12.205  1.00  0.00           C  
ATOM   1046  O   ARG A  64     -22.571   6.027  11.682  1.00  0.00           O  
ATOM   1047  CB  ARG A  64     -21.005   3.230  11.740  1.00  0.00           C  
ATOM   1048  CG  ARG A  64     -22.451   2.867  11.399  1.00  0.00           C  
ATOM   1049  CD  ARG A  64     -22.717   1.387  11.497  1.00  0.00           C  
ATOM   1050  NE  ARG A  64     -22.164   0.606  10.349  1.00  0.00           N  
ATOM   1051  CZ  ARG A  64     -21.921  -0.743  10.358  1.00  0.00           C  
ATOM   1052  NH1 ARG A  64     -22.140  -1.457  11.447  1.00  0.00           N  
ATOM   1053  NH2 ARG A  64     -21.472  -1.351   9.261  1.00  0.00           N  
ATOM   1054  H   ARG A  64     -18.728   4.162  12.303  1.00  0.00           H  
ATOM   1055  HA  ARG A  64     -20.763   4.847  10.395  1.00  0.00           H  
ATOM   1056 1HB  ARG A  64     -20.353   2.566  11.172  1.00  0.00           H  
ATOM   1057 2HB  ARG A  64     -20.842   3.015  12.797  1.00  0.00           H  
ATOM   1058 1HG  ARG A  64     -23.129   3.382  12.078  1.00  0.00           H  
ATOM   1059 2HG  ARG A  64     -22.658   3.180  10.372  1.00  0.00           H  
ATOM   1060 1HD  ARG A  64     -22.259   1.022  12.412  1.00  0.00           H  
ATOM   1061 2HD  ARG A  64     -23.793   1.222  11.535  1.00  0.00           H  
ATOM   1062  HE  ARG A  64     -21.983   1.117   9.464  1.00  0.00           H  
ATOM   1063 1HH1 ARG A  64     -22.483  -1.019  12.283  1.00  0.00           H  
ATOM   1064 2HH1 ARG A  64     -21.964  -2.458  11.442  1.00  0.00           H  
ATOM   1065 1HH2 ARG A  64     -21.317  -0.820   8.408  1.00  0.00           H  
ATOM   1066 2HH2 ARG A  64     -21.304  -2.377   9.259  1.00  0.00           H  
ATOM   1067  N   LYS A  65     -21.141   6.028  13.444  1.00  0.00           N  
ATOM   1068  CA  LYS A  65     -21.879   6.954  14.305  1.00  0.00           C  
ATOM   1069  C   LYS A  65     -22.686   8.012  13.556  1.00  0.00           C  
ATOM   1070  O   LYS A  65     -23.783   8.353  14.004  1.00  0.00           O  
ATOM   1071  OXT LYS A  65     -22.065   8.812  12.854  1.00  0.00           O  
ATOM   1072  CB  LYS A  65     -20.908   7.654  15.258  1.00  0.00           C  
ATOM   1073  CG  LYS A  65     -21.550   8.613  16.262  1.00  0.00           C  
ATOM   1074  CD  LYS A  65     -20.498   9.189  17.221  1.00  0.00           C  
ATOM   1075  CE  LYS A  65     -21.114  10.143  18.233  1.00  0.00           C  
ATOM   1076  NZ  LYS A  65     -20.090  10.700  19.165  1.00  0.00           N  
ATOM   1077  H   LYS A  65     -20.280   5.641  13.838  1.00  0.00           H  
ATOM   1078  HA  LYS A  65     -22.579   6.366  14.899  1.00  0.00           H  
ATOM   1079 1HB  LYS A  65     -20.359   6.905  15.824  1.00  0.00           H  
ATOM   1080 2HB  LYS A  65     -20.172   8.212  14.673  1.00  0.00           H  
ATOM   1081 1HG  LYS A  65     -22.023   9.434  15.717  1.00  0.00           H  
ATOM   1082 2HG  LYS A  65     -22.318   8.087  16.825  1.00  0.00           H  
ATOM   1083 1HD  LYS A  65     -20.008   8.371  17.751  1.00  0.00           H  
ATOM   1084 2HD  LYS A  65     -19.744   9.723  16.641  1.00  0.00           H  
ATOM   1085 1HE  LYS A  65     -21.593  10.964  17.701  1.00  0.00           H  
ATOM   1086 2HE  LYS A  65     -21.868   9.611  18.813  1.00  0.00           H  
ATOM   1087 1HZ  LYS A  65     -20.536  11.328  19.820  1.00  0.00           H  
ATOM   1088 2HZ  LYS A  65     -19.647   9.946  19.672  1.00  0.00           H  
ATOM   1089 3HZ  LYS A  65     -19.391  11.206  18.639  1.00  0.00           H  
TER                                                                             
ATOM   1091  N   ALA B  66      38.316  -9.866  14.253  1.00  0.00           N  
ATOM   1092  CA  ALA B  66      38.040 -11.130  14.948  1.00  0.00           C  
ATOM   1093  C   ALA B  66      37.120 -12.009  14.098  1.00  0.00           C  
ATOM   1094  O   ALA B  66      37.194 -13.242  14.152  1.00  0.00           O  
ATOM   1095  CB  ALA B  66      37.415 -10.865  16.318  1.00  0.00           C  
ATOM   1096 1H   ALA B  66      38.917  -9.299  14.817  1.00  0.00           H  
ATOM   1097 2H   ALA B  66      38.761 -10.055  13.378  1.00  0.00           H  
ATOM   1098 3H   ALA B  66      37.456  -9.379  14.091  1.00  0.00           H  
ATOM   1099  HA  ALA B  66      38.987 -11.659  15.083  1.00  0.00           H  
ATOM   1100 1HB  ALA B  66      37.253 -11.811  16.832  1.00  0.00           H  
ATOM   1101 2HB  ALA B  66      38.090 -10.257  16.914  1.00  0.00           H  
ATOM   1102 3HB  ALA B  66      36.465 -10.343  16.200  1.00  0.00           H  
ATOM   1103  N   MET B  67      36.264 -11.338  13.307  1.00  0.00           N  
ATOM   1104  CA  MET B  67      35.315 -11.979  12.386  1.00  0.00           C  
ATOM   1105  C   MET B  67      35.089 -11.154  11.121  1.00  0.00           C  
ATOM   1106  O   MET B  67      34.995  -9.926  11.170  1.00  0.00           O  
ATOM   1107  CB  MET B  67      33.961 -12.208  13.052  1.00  0.00           C  
ATOM   1108  CG  MET B  67      32.887 -12.803  12.110  1.00  0.00           C  
ATOM   1109  SD  MET B  67      33.243 -14.496  11.502  1.00  0.00           S  
ATOM   1110  CE  MET B  67      32.590 -15.296  12.937  1.00  0.00           C  
ATOM   1111  H   MET B  67      36.301 -10.328  13.352  1.00  0.00           H  
ATOM   1112  HA  MET B  67      35.725 -12.944  12.083  1.00  0.00           H  
ATOM   1113 1HB  MET B  67      34.085 -12.904  13.855  1.00  0.00           H  
ATOM   1114 2HB  MET B  67      33.588 -11.270  13.468  1.00  0.00           H  
ATOM   1115 1HG  MET B  67      31.963 -12.861  12.679  1.00  0.00           H  
ATOM   1116 2HG  MET B  67      32.701 -12.156  11.270  1.00  0.00           H  
ATOM   1117 1HE  MET B  67      32.661 -16.375  12.821  1.00  0.00           H  
ATOM   1118 2HE  MET B  67      33.134 -14.972  13.820  1.00  0.00           H  
ATOM   1119 3HE  MET B  67      31.568 -15.020  13.052  1.00  0.00           H  
ATOM   1120  N   ASP B  68      34.964 -11.862   9.992  1.00  0.00           N  
ATOM   1121  CA  ASP B  68      34.666 -11.279   8.686  1.00  0.00           C  
ATOM   1122  C   ASP B  68      33.519 -12.026   8.041  1.00  0.00           C  
ATOM   1123  O   ASP B  68      33.730 -13.009   7.328  1.00  0.00           O  
ATOM   1124  CB  ASP B  68      35.880 -11.389   7.736  1.00  0.00           C  
ATOM   1125  CG  ASP B  68      35.700 -10.654   6.323  1.00  0.00           C  
ATOM   1126  OD1 ASP B  68      34.739  -9.968   6.157  1.00  0.00           O  
ATOM   1127  OD2 ASP B  68      36.562 -10.803   5.446  1.00  0.00           O  
ATOM   1128  H   ASP B  68      35.070 -12.865  10.052  1.00  0.00           H  
ATOM   1129  HA  ASP B  68      34.377 -10.234   8.813  1.00  0.00           H  
ATOM   1130 1HB  ASP B  68      36.751 -10.965   8.227  1.00  0.00           H  
ATOM   1131 2HB  ASP B  68      36.103 -12.441   7.560  1.00  0.00           H  
ATOM   1132  N   LEU B  69      32.289 -11.609   8.307  1.00  0.00           N  
ATOM   1133  CA  LEU B  69      31.205 -12.338   7.671  1.00  0.00           C  
ATOM   1134  C   LEU B  69      30.857 -11.684   6.402  1.00  0.00           C  
ATOM   1135  O   LEU B  69      30.875 -10.451   6.304  1.00  0.00           O  
ATOM   1136  CB  LEU B  69      29.884 -12.437   8.447  1.00  0.00           C  
ATOM   1137  CG  LEU B  69      29.796 -13.187   9.698  1.00  0.00           C  
ATOM   1138  CD1 LEU B  69      28.413 -13.035  10.178  1.00  0.00           C  
ATOM   1139  CD2 LEU B  69      30.092 -14.642   9.461  1.00  0.00           C  
ATOM   1140  H   LEU B  69      32.120 -10.809   8.897  1.00  0.00           H  
ATOM   1141  HA  LEU B  69      31.541 -13.342   7.457  1.00  0.00           H  
ATOM   1142 1HB  LEU B  69      29.576 -11.434   8.695  1.00  0.00           H  
ATOM   1143 2HB  LEU B  69      29.139 -12.872   7.776  1.00  0.00           H  
ATOM   1144  HG  LEU B  69      30.469 -12.787  10.428  1.00  0.00           H  
ATOM   1145 1HD1 LEU B  69      28.312 -13.571  11.091  1.00  0.00           H  
ATOM   1146 2HD1 LEU B  69      28.191 -11.984  10.341  1.00  0.00           H  
ATOM   1147 3HD1 LEU B  69      27.721 -13.439   9.434  1.00  0.00           H  
ATOM   1148 1HD2 LEU B  69      29.988 -15.197  10.396  1.00  0.00           H  
ATOM   1149 2HD2 LEU B  69      29.394 -15.038   8.725  1.00  0.00           H  
ATOM   1150 3HD2 LEU B  69      31.108 -14.747   9.089  1.00  0.00           H  
ATOM   1151  N   ILE B  70      30.528 -12.514   5.447  1.00  0.00           N  
ATOM   1152  CA  ILE B  70      30.047 -12.045   4.195  1.00  0.00           C  
ATOM   1153  C   ILE B  70      28.803 -12.811   3.818  1.00  0.00           C  
ATOM   1154  O   ILE B  70      28.776 -14.032   3.888  1.00  0.00           O  
ATOM   1155  CB  ILE B  70      31.114 -12.233   3.151  1.00  0.00           C  
ATOM   1156  CG1 ILE B  70      32.368 -11.488   3.640  1.00  0.00           C  
ATOM   1157  CG2 ILE B  70      30.595 -11.715   1.796  1.00  0.00           C  
ATOM   1158  CD1 ILE B  70      33.558 -11.698   2.864  1.00  0.00           C  
ATOM   1159  H   ILE B  70      30.639 -13.514   5.615  1.00  0.00           H  
ATOM   1160  HA  ILE B  70      29.799 -10.986   4.276  1.00  0.00           H  
ATOM   1161  HB  ILE B  70      31.370 -13.271   3.067  1.00  0.00           H  
ATOM   1162 1HG1 ILE B  70      32.159 -10.420   3.705  1.00  0.00           H  
ATOM   1163 2HG1 ILE B  70      32.649 -11.855   4.611  1.00  0.00           H  
ATOM   1164 1HG2 ILE B  70      31.355 -11.830   1.035  1.00  0.00           H  
ATOM   1165 2HG2 ILE B  70      29.706 -12.270   1.500  1.00  0.00           H  
ATOM   1166 3HG2 ILE B  70      30.337 -10.661   1.890  1.00  0.00           H  
ATOM   1167 1HD1 ILE B  70      34.359 -11.155   3.355  1.00  0.00           H  
ATOM   1168 2HD1 ILE B  70      33.803 -12.763   2.832  1.00  0.00           H  
ATOM   1169 3HD1 ILE B  70      33.399 -11.328   1.886  1.00  0.00           H  
ATOM   1170  N   LEU B  71      27.754 -12.122   3.456  1.00  0.00           N  
ATOM   1171  CA  LEU B  71      26.549 -12.791   3.005  1.00  0.00           C  
ATOM   1172  C   LEU B  71      26.367 -12.571   1.523  1.00  0.00           C  
ATOM   1173  O   LEU B  71      26.347 -11.432   1.062  1.00  0.00           O  
ATOM   1174  CB  LEU B  71      25.336 -12.250   3.747  1.00  0.00           C  
ATOM   1175  CG  LEU B  71      23.938 -12.771   3.350  1.00  0.00           C  
ATOM   1176  CD1 LEU B  71      23.813 -14.254   3.650  1.00  0.00           C  
ATOM   1177  CD2 LEU B  71      22.924 -11.993   4.128  1.00  0.00           C  
ATOM   1178  H   LEU B  71      27.766 -11.102   3.460  1.00  0.00           H  
ATOM   1179  HA  LEU B  71      26.639 -13.850   3.201  1.00  0.00           H  
ATOM   1180 1HB  LEU B  71      25.474 -12.469   4.796  1.00  0.00           H  
ATOM   1181 2HB  LEU B  71      25.340 -11.207   3.634  1.00  0.00           H  
ATOM   1182  HG  LEU B  71      23.774 -12.624   2.276  1.00  0.00           H  
ATOM   1183 1HD1 LEU B  71      22.827 -14.594   3.372  1.00  0.00           H  
ATOM   1184 2HD1 LEU B  71      24.542 -14.786   3.087  1.00  0.00           H  
ATOM   1185 3HD1 LEU B  71      23.974 -14.430   4.710  1.00  0.00           H  
ATOM   1186 1HD2 LEU B  71      21.954 -12.350   3.862  1.00  0.00           H  
ATOM   1187 2HD2 LEU B  71      23.079 -12.135   5.201  1.00  0.00           H  
ATOM   1188 3HD2 LEU B  71      23.005 -10.936   3.886  1.00  0.00           H  
ATOM   1189  N   ILE B  72      26.238 -13.639   0.763  1.00  0.00           N  
ATOM   1190  CA  ILE B  72      25.983 -13.463  -0.640  1.00  0.00           C  
ATOM   1191  C   ILE B  72      24.566 -13.811  -0.958  1.00  0.00           C  
ATOM   1192  O   ILE B  72      24.089 -14.913  -0.680  1.00  0.00           O  
ATOM   1193  CB  ILE B  72      26.928 -14.245  -1.531  1.00  0.00           C  
ATOM   1194  CG1 ILE B  72      28.363 -13.780  -1.228  1.00  0.00           C  
ATOM   1195  CG2 ILE B  72      26.540 -14.032  -3.030  1.00  0.00           C  
ATOM   1196  CD1 ILE B  72      29.447 -14.597  -1.912  1.00  0.00           C  
ATOM   1197  H   ILE B  72      26.295 -14.559   1.172  1.00  0.00           H  
ATOM   1198  HA  ILE B  72      26.126 -12.415  -0.892  1.00  0.00           H  
ATOM   1199  HB  ILE B  72      26.869 -15.293  -1.291  1.00  0.00           H  
ATOM   1200 1HG1 ILE B  72      28.455 -12.737  -1.524  1.00  0.00           H  
ATOM   1201 2HG1 ILE B  72      28.521 -13.847  -0.150  1.00  0.00           H  
ATOM   1202 1HG2 ILE B  72      27.218 -14.588  -3.673  1.00  0.00           H  
ATOM   1203 2HG2 ILE B  72      25.519 -14.386  -3.192  1.00  0.00           H  
ATOM   1204 3HG2 ILE B  72      26.597 -12.969  -3.274  1.00  0.00           H  
ATOM   1205 1HD1 ILE B  72      30.417 -14.206  -1.627  1.00  0.00           H  
ATOM   1206 2HD1 ILE B  72      29.366 -15.639  -1.601  1.00  0.00           H  
ATOM   1207 3HD1 ILE B  72      29.330 -14.529  -2.997  1.00  0.00           H  
ATOM   1208  N   ASN B  73      23.873 -12.823  -1.499  1.00  0.00           N  
ATOM   1209  CA  ASN B  73      22.501 -12.956  -1.870  1.00  0.00           C  
ATOM   1210  C   ASN B  73      22.482 -13.292  -3.336  1.00  0.00           C  
ATOM   1211  O   ASN B  73      22.858 -12.498  -4.207  1.00  0.00           O  
ATOM   1212  CB  ASN B  73      21.705 -11.720  -1.510  1.00  0.00           C  
ATOM   1213  CG  ASN B  73      20.238 -11.902  -1.735  1.00  0.00           C  
ATOM   1214  OD1 ASN B  73      19.801 -12.728  -2.556  1.00  0.00           O  
ATOM   1215  ND2 ASN B  73      19.461 -11.137  -1.001  1.00  0.00           N  
ATOM   1216  H   ASN B  73      24.347 -11.939  -1.689  1.00  0.00           H  
ATOM   1217  HA  ASN B  73      22.071 -13.801  -1.348  1.00  0.00           H  
ATOM   1218 1HB  ASN B  73      21.872 -11.478  -0.458  1.00  0.00           H  
ATOM   1219 2HB  ASN B  73      22.046 -10.880  -2.080  1.00  0.00           H  
ATOM   1220 1HD2 ASN B  73      18.443 -11.147  -1.056  1.00  0.00           H  
ATOM   1221 2HD2 ASN B  73      19.846 -10.489  -0.357  1.00  0.00           H  
ATOM   1222  N   SER B  74      22.159 -14.534  -3.627  1.00  0.00           N  
ATOM   1223  CA  SER B  74      22.173 -14.967  -4.993  1.00  0.00           C  
ATOM   1224  C   SER B  74      20.877 -14.588  -5.588  1.00  0.00           C  
ATOM   1225  O   SER B  74      19.887 -15.326  -5.482  1.00  0.00           O  
ATOM   1226  CB  SER B  74      22.326 -16.460  -5.094  1.00  0.00           C  
ATOM   1227  OG  SER B  74      22.351 -16.880  -6.410  1.00  0.00           O  
ATOM   1228  H   SER B  74      21.860 -15.184  -2.908  1.00  0.00           H  
ATOM   1229  HA  SER B  74      22.983 -14.469  -5.534  1.00  0.00           H  
ATOM   1230 1HB  SER B  74      23.235 -16.779  -4.585  1.00  0.00           H  
ATOM   1231 2HB  SER B  74      21.505 -16.907  -4.608  1.00  0.00           H  
ATOM   1232  HG  SER B  74      23.280 -16.956  -6.647  1.00  0.00           H  
ATOM   1233  N   LEU B  75      20.904 -13.429  -6.235  1.00  0.00           N  
ATOM   1234  CA  LEU B  75      19.756 -12.867  -6.898  1.00  0.00           C  
ATOM   1235  C   LEU B  75      18.549 -12.561  -5.965  1.00  0.00           C  
ATOM   1236  O   LEU B  75      17.650 -13.385  -5.840  1.00  0.00           O  
ATOM   1237  CB  LEU B  75      19.392 -13.777  -8.065  1.00  0.00           C  
ATOM   1238  CG  LEU B  75      20.617 -13.935  -9.030  1.00  0.00           C  
ATOM   1239  CD1 LEU B  75      20.437 -15.196  -9.959  1.00  0.00           C  
ATOM   1240  CD2 LEU B  75      20.793 -12.612  -9.777  1.00  0.00           C  
ATOM   1241  H   LEU B  75      21.786 -12.914  -6.196  1.00  0.00           H  
ATOM   1242  HA  LEU B  75      20.082 -11.957  -7.377  1.00  0.00           H  
ATOM   1243 1HB  LEU B  75      19.082 -14.759  -7.719  1.00  0.00           H  
ATOM   1244 2HB  LEU B  75      18.564 -13.329  -8.623  1.00  0.00           H  
ATOM   1245  HG  LEU B  75      21.521 -14.114  -8.440  1.00  0.00           H  
ATOM   1246 1HD1 LEU B  75      21.310 -15.303 -10.605  1.00  0.00           H  
ATOM   1247 2HD1 LEU B  75      20.336 -16.094  -9.343  1.00  0.00           H  
ATOM   1248 3HD1 LEU B  75      19.544 -15.078 -10.571  1.00  0.00           H  
ATOM   1249 1HD2 LEU B  75      21.657 -12.667 -10.438  1.00  0.00           H  
ATOM   1250 2HD2 LEU B  75      19.904 -12.420 -10.357  1.00  0.00           H  
ATOM   1251 3HD2 LEU B  75      20.946 -11.797  -9.063  1.00  0.00           H  
ATOM   1252  N   PRO B  76      18.535 -11.394  -5.254  1.00  0.00           N  
ATOM   1253  CA  PRO B  76      17.471 -10.949  -4.346  1.00  0.00           C  
ATOM   1254  C   PRO B  76      16.123 -10.828  -5.078  1.00  0.00           C  
ATOM   1255  O   PRO B  76      15.055 -10.840  -4.448  1.00  0.00           O  
ATOM   1256  CB  PRO B  76      17.994  -9.592  -3.830  1.00  0.00           C  
ATOM   1257  CG  PRO B  76      18.995  -9.148  -4.815  1.00  0.00           C  
ATOM   1258  CD  PRO B  76      19.647 -10.421  -5.338  1.00  0.00           C  
ATOM   1259  HA  PRO B  76      17.395 -11.659  -3.520  1.00  0.00           H  
ATOM   1260 1HB  PRO B  76      17.149  -8.893  -3.748  1.00  0.00           H  
ATOM   1261 2HB  PRO B  76      18.394  -9.683  -2.833  1.00  0.00           H  
ATOM   1262 1HG  PRO B  76      18.517  -8.558  -5.611  1.00  0.00           H  
ATOM   1263 2HG  PRO B  76      19.719  -8.485  -4.326  1.00  0.00           H  
ATOM   1264 1HD  PRO B  76      19.952 -10.184  -6.353  1.00  0.00           H  
ATOM   1265 2HD  PRO B  76      20.489 -10.744  -4.705  1.00  0.00           H  
ATOM   1266  N   LEU B  77      16.176 -10.697  -6.405  1.00  0.00           N  
ATOM   1267  CA  LEU B  77      14.958 -10.699  -7.196  1.00  0.00           C  
ATOM   1268  C   LEU B  77      14.750 -12.138  -7.663  1.00  0.00           C  
ATOM   1269  O   LEU B  77      15.589 -12.685  -8.385  1.00  0.00           O  
ATOM   1270  CB  LEU B  77      15.044  -9.768  -8.388  1.00  0.00           C  
ATOM   1271  CG  LEU B  77      15.419  -8.386  -8.066  1.00  0.00           C  
ATOM   1272  CD1 LEU B  77      15.388  -7.555  -9.306  1.00  0.00           C  
ATOM   1273  CD2 LEU B  77      14.482  -7.895  -7.045  1.00  0.00           C  
ATOM   1274  H   LEU B  77      17.065 -10.638  -6.873  1.00  0.00           H  
ATOM   1275  HA  LEU B  77      14.111 -10.411  -6.569  1.00  0.00           H  
ATOM   1276 1HB  LEU B  77      15.782 -10.153  -9.067  1.00  0.00           H  
ATOM   1277 2HB  LEU B  77      14.083  -9.749  -8.884  1.00  0.00           H  
ATOM   1278  HG  LEU B  77      16.440  -8.359  -7.674  1.00  0.00           H  
ATOM   1279 1HD1 LEU B  77      15.662  -6.543  -9.062  1.00  0.00           H  
ATOM   1280 2HD1 LEU B  77      16.080  -7.951 -10.027  1.00  0.00           H  
ATOM   1281 3HD1 LEU B  77      14.382  -7.566  -9.722  1.00  0.00           H  
ATOM   1282 1HD2 LEU B  77      14.727  -6.873  -6.771  1.00  0.00           H  
ATOM   1283 2HD2 LEU B  77      13.464  -7.938  -7.437  1.00  0.00           H  
ATOM   1284 3HD2 LEU B  77      14.563  -8.537  -6.176  1.00  0.00           H  
ATOM   1285  N   VAL B  78      13.633 -12.725  -7.241  1.00  0.00           N  
ATOM   1286  CA  VAL B  78      13.280 -14.129  -7.462  1.00  0.00           C  
ATOM   1287  C   VAL B  78      12.327 -14.404  -8.639  1.00  0.00           C  
ATOM   1288  O   VAL B  78      11.334 -13.702  -8.866  1.00  0.00           O  
ATOM   1289  CB  VAL B  78      12.676 -14.682  -6.166  1.00  0.00           C  
ATOM   1290  CG1 VAL B  78      12.253 -16.107  -6.313  1.00  0.00           C  
ATOM   1291  CG2 VAL B  78      13.703 -14.549  -5.074  1.00  0.00           C  
ATOM   1292  H   VAL B  78      12.997 -12.165  -6.673  1.00  0.00           H  
ATOM   1293  HA  VAL B  78      14.208 -14.674  -7.648  1.00  0.00           H  
ATOM   1294  HB  VAL B  78      11.789 -14.105  -5.908  1.00  0.00           H  
ATOM   1295 1HG1 VAL B  78      11.826 -16.434  -5.373  1.00  0.00           H  
ATOM   1296 2HG1 VAL B  78      11.500 -16.199  -7.093  1.00  0.00           H  
ATOM   1297 3HG1 VAL B  78      13.111 -16.729  -6.567  1.00  0.00           H  
ATOM   1298 1HG2 VAL B  78      13.291 -14.914  -4.138  1.00  0.00           H  
ATOM   1299 2HG2 VAL B  78      14.586 -15.124  -5.339  1.00  0.00           H  
ATOM   1300 3HG2 VAL B  78      13.979 -13.495  -4.964  1.00  0.00           H  
ATOM   1301  N   SER B  79      12.669 -15.426  -9.402  1.00  0.00           N  
ATOM   1302  CA  SER B  79      11.898 -15.892 -10.541  1.00  0.00           C  
ATOM   1303  C   SER B  79      11.648 -17.358 -10.276  1.00  0.00           C  
ATOM   1304  O   SER B  79      11.824 -17.827  -9.158  1.00  0.00           O  
ATOM   1305  CB  SER B  79      12.651 -15.724 -11.855  1.00  0.00           C  
ATOM   1306  OG  SER B  79      13.712 -16.654 -11.988  1.00  0.00           O  
ATOM   1307  H   SER B  79      13.512 -15.929  -9.159  1.00  0.00           H  
ATOM   1308  HA  SER B  79      10.946 -15.364 -10.587  1.00  0.00           H  
ATOM   1309 1HB  SER B  79      11.965 -15.825 -12.690  1.00  0.00           H  
ATOM   1310 2HB  SER B  79      13.053 -14.709 -11.895  1.00  0.00           H  
ATOM   1311  HG  SER B  79      14.205 -16.379 -12.777  1.00  0.00           H  
ATOM   1312  N   ASP B  80      11.217 -18.095 -11.273  1.00  0.00           N  
ATOM   1313  CA  ASP B  80      11.044 -19.525 -11.089  1.00  0.00           C  
ATOM   1314  C   ASP B  80      12.399 -20.214 -10.869  1.00  0.00           C  
ATOM   1315  O   ASP B  80      12.458 -21.329 -10.353  1.00  0.00           O  
ATOM   1316  CB  ASP B  80      10.328 -20.133 -12.284  1.00  0.00           C  
ATOM   1317  CG  ASP B  80       8.870 -19.708 -12.325  1.00  0.00           C  
ATOM   1318  OD1 ASP B  80       8.363 -19.307 -11.290  1.00  0.00           O  
ATOM   1319  OD2 ASP B  80       8.274 -19.779 -13.374  1.00  0.00           O  
ATOM   1320  H   ASP B  80      11.047 -17.676 -12.174  1.00  0.00           H  
ATOM   1321  HA  ASP B  80      10.432 -19.684 -10.199  1.00  0.00           H  
ATOM   1322 1HB  ASP B  80      10.818 -19.814 -13.203  1.00  0.00           H  
ATOM   1323 2HB  ASP B  80      10.387 -21.223 -12.240  1.00  0.00           H  
ATOM   1324  N   ALA B  81      13.492 -19.550 -11.282  1.00  0.00           N  
ATOM   1325  CA  ALA B  81      14.857 -20.060 -11.161  1.00  0.00           C  
ATOM   1326  C   ALA B  81      15.211 -20.256  -9.711  1.00  0.00           C  
ATOM   1327  O   ALA B  81      14.643 -19.595  -8.845  1.00  0.00           O  
ATOM   1328  CB  ALA B  81      15.863 -19.108 -11.771  1.00  0.00           C  
ATOM   1329  H   ALA B  81      13.386 -18.612 -11.661  1.00  0.00           H  
ATOM   1330  HA  ALA B  81      14.913 -21.015 -11.673  1.00  0.00           H  
ATOM   1331 1HB  ALA B  81      16.866 -19.527 -11.662  1.00  0.00           H  
ATOM   1332 2HB  ALA B  81      15.642 -18.957 -12.823  1.00  0.00           H  
ATOM   1333 3HB  ALA B  81      15.813 -18.157 -11.248  1.00  0.00           H  
ATOM   1334  N   GLU B  82      16.132 -21.159  -9.427  1.00  0.00           N  
ATOM   1335  CA  GLU B  82      16.531 -21.313  -8.038  1.00  0.00           C  
ATOM   1336  C   GLU B  82      17.114 -19.994  -7.565  1.00  0.00           C  
ATOM   1337  O   GLU B  82      17.689 -19.241  -8.371  1.00  0.00           O  
ATOM   1338  CB  GLU B  82      17.619 -22.353  -7.844  1.00  0.00           C  
ATOM   1339  CG  GLU B  82      18.923 -21.922  -8.502  1.00  0.00           C  
ATOM   1340  CD  GLU B  82      19.991 -22.966  -8.486  1.00  0.00           C  
ATOM   1341  OE1 GLU B  82      19.716 -24.080  -8.084  1.00  0.00           O  
ATOM   1342  OE2 GLU B  82      21.095 -22.650  -8.889  1.00  0.00           O  
ATOM   1343  H   GLU B  82      16.573 -21.701 -10.151  1.00  0.00           H  
ATOM   1344  HA  GLU B  82      15.654 -21.558  -7.438  1.00  0.00           H  
ATOM   1345 1HB  GLU B  82      17.795 -22.509  -6.775  1.00  0.00           H  
ATOM   1346 2HB  GLU B  82      17.303 -23.300  -8.271  1.00  0.00           H  
ATOM   1347 1HG  GLU B  82      18.725 -21.624  -9.529  1.00  0.00           H  
ATOM   1348 2HG  GLU B  82      19.293 -21.041  -7.971  1.00  0.00           H  
ATOM   1349  N   THR B  83      17.041 -19.756  -6.259  1.00  0.00           N  
ATOM   1350  CA  THR B  83      17.639 -18.558  -5.673  1.00  0.00           C  
ATOM   1351  C   THR B  83      18.309 -19.050  -4.426  1.00  0.00           C  
ATOM   1352  O   THR B  83      17.943 -20.113  -3.921  1.00  0.00           O  
ATOM   1353  CB  THR B  83      16.595 -17.435  -5.334  1.00  0.00           C  
ATOM   1354  OG1 THR B  83      17.263 -16.250  -4.822  1.00  0.00           O  
ATOM   1355  CG2 THR B  83      15.638 -17.901  -4.257  1.00  0.00           C  
ATOM   1356  H   THR B  83      16.548 -20.446  -5.684  1.00  0.00           H  
ATOM   1357  HA  THR B  83      18.397 -18.148  -6.341  1.00  0.00           H  
ATOM   1358  HB  THR B  83      16.036 -17.179  -6.234  1.00  0.00           H  
ATOM   1359  HG1 THR B  83      17.735 -15.783  -5.547  1.00  0.00           H  
ATOM   1360 1HG2 THR B  83      14.926 -17.113  -4.027  1.00  0.00           H  
ATOM   1361 2HG2 THR B  83      15.108 -18.783  -4.597  1.00  0.00           H  
ATOM   1362 3HG2 THR B  83      16.206 -18.125  -3.379  1.00  0.00           H  
ATOM   1363  N   SER B  84      19.290 -18.310  -3.925  1.00  0.00           N  
ATOM   1364  CA  SER B  84      19.986 -18.792  -2.728  1.00  0.00           C  
ATOM   1365  C   SER B  84      20.659 -17.741  -1.818  1.00  0.00           C  
ATOM   1366  O   SER B  84      20.852 -16.591  -2.206  1.00  0.00           O  
ATOM   1367  CB  SER B  84      21.002 -19.813  -3.203  1.00  0.00           C  
ATOM   1368  OG  SER B  84      22.022 -19.228  -3.969  1.00  0.00           O  
ATOM   1369  H   SER B  84      19.549 -17.434  -4.391  1.00  0.00           H  
ATOM   1370  HA  SER B  84      19.252 -19.312  -2.115  1.00  0.00           H  
ATOM   1371 1HB  SER B  84      21.443 -20.294  -2.336  1.00  0.00           H  
ATOM   1372 2HB  SER B  84      20.501 -20.576  -3.788  1.00  0.00           H  
ATOM   1373  HG  SER B  84      22.709 -18.977  -3.348  1.00  0.00           H  
ATOM   1374  N   LEU B  85      20.989 -18.145  -0.594  1.00  0.00           N  
ATOM   1375  CA  LEU B  85      21.802 -17.326   0.315  1.00  0.00           C  
ATOM   1376  C   LEU B  85      23.077 -18.059   0.734  1.00  0.00           C  
ATOM   1377  O   LEU B  85      23.012 -19.222   1.118  1.00  0.00           O  
ATOM   1378  CB  LEU B  85      21.037 -16.971   1.616  1.00  0.00           C  
ATOM   1379  CG  LEU B  85      19.798 -16.109   1.498  1.00  0.00           C  
ATOM   1380  CD1 LEU B  85      19.082 -16.072   2.816  1.00  0.00           C  
ATOM   1381  CD2 LEU B  85      20.218 -14.715   1.100  1.00  0.00           C  
ATOM   1382  H   LEU B  85      20.719 -19.087  -0.319  1.00  0.00           H  
ATOM   1383  HA  LEU B  85      22.088 -16.409  -0.195  1.00  0.00           H  
ATOM   1384 1HB  LEU B  85      20.741 -17.895   2.100  1.00  0.00           H  
ATOM   1385 2HB  LEU B  85      21.726 -16.458   2.276  1.00  0.00           H  
ATOM   1386  HG  LEU B  85      19.130 -16.521   0.759  1.00  0.00           H  
ATOM   1387 1HD1 LEU B  85      18.201 -15.448   2.721  1.00  0.00           H  
ATOM   1388 2HD1 LEU B  85      18.791 -17.083   3.100  1.00  0.00           H  
ATOM   1389 3HD1 LEU B  85      19.743 -15.656   3.572  1.00  0.00           H  
ATOM   1390 1HD2 LEU B  85      19.349 -14.074   1.017  1.00  0.00           H  
ATOM   1391 2HD2 LEU B  85      20.893 -14.309   1.850  1.00  0.00           H  
ATOM   1392 3HD2 LEU B  85      20.722 -14.770   0.152  1.00  0.00           H  
ATOM   1393  N   THR B  86      24.221 -17.379   0.731  1.00  0.00           N  
ATOM   1394  CA  THR B  86      25.437 -17.997   1.265  1.00  0.00           C  
ATOM   1395  C   THR B  86      26.064 -17.141   2.385  1.00  0.00           C  
ATOM   1396  O   THR B  86      26.356 -15.968   2.180  1.00  0.00           O  
ATOM   1397  CB  THR B  86      26.488 -18.215   0.174  1.00  0.00           C  
ATOM   1398  OG1 THR B  86      25.965 -19.031  -0.867  1.00  0.00           O  
ATOM   1399  CG2 THR B  86      27.680 -18.899   0.780  1.00  0.00           C  
ATOM   1400  H   THR B  86      24.247 -16.435   0.349  1.00  0.00           H  
ATOM   1401  HA  THR B  86      25.186 -18.965   1.690  1.00  0.00           H  
ATOM   1402  HB  THR B  86      26.782 -17.269  -0.240  1.00  0.00           H  
ATOM   1403  HG1 THR B  86      25.609 -19.846  -0.487  1.00  0.00           H  
ATOM   1404 1HG2 THR B  86      28.441 -19.064   0.013  1.00  0.00           H  
ATOM   1405 2HG2 THR B  86      28.085 -18.290   1.566  1.00  0.00           H  
ATOM   1406 3HG2 THR B  86      27.368 -19.864   1.196  1.00  0.00           H  
ATOM   1407  N   CYS B  87      26.285 -17.716   3.566  1.00  0.00           N  
ATOM   1408  CA  CYS B  87      26.906 -16.986   4.677  1.00  0.00           C  
ATOM   1409  C   CYS B  87      28.312 -17.550   5.001  1.00  0.00           C  
ATOM   1410  O   CYS B  87      28.489 -18.700   5.430  1.00  0.00           O  
ATOM   1411  CB  CYS B  87      26.046 -16.976   5.906  1.00  0.00           C  
ATOM   1412  SG  CYS B  87      26.879 -16.228   7.156  1.00  0.00           S  
ATOM   1413  H   CYS B  87      26.045 -18.695   3.680  1.00  0.00           H  
ATOM   1414  HA  CYS B  87      27.021 -15.943   4.381  1.00  0.00           H  
ATOM   1415 1HB  CYS B  87      25.131 -16.421   5.728  1.00  0.00           H  
ATOM   1416 2HB  CYS B  87      25.788 -17.991   6.208  1.00  0.00           H  
ATOM   1417  HG  CYS B  87      26.243 -15.058   7.064  1.00  0.00           H  
ATOM   1418  N   ILE B  88      29.308 -16.716   4.759  1.00  0.00           N  
ATOM   1419  CA  ILE B  88      30.703 -17.084   4.805  1.00  0.00           C  
ATOM   1420  C   ILE B  88      31.483 -16.462   5.940  1.00  0.00           C  
ATOM   1421  O   ILE B  88      31.450 -15.244   6.111  1.00  0.00           O  
ATOM   1422  CB  ILE B  88      31.366 -16.501   3.545  1.00  0.00           C  
ATOM   1423  CG1 ILE B  88      30.729 -17.003   2.300  1.00  0.00           C  
ATOM   1424  CG2 ILE B  88      32.866 -16.836   3.519  1.00  0.00           C  
ATOM   1425  CD1 ILE B  88      31.084 -16.123   1.101  1.00  0.00           C  
ATOM   1426  H   ILE B  88      29.079 -15.768   4.454  1.00  0.00           H  
ATOM   1427  HA  ILE B  88      30.787 -18.158   4.870  1.00  0.00           H  
ATOM   1428  HB  ILE B  88      31.243 -15.434   3.553  1.00  0.00           H  
ATOM   1429 1HG1 ILE B  88      31.052 -18.020   2.109  1.00  0.00           H  
ATOM   1430 2HG1 ILE B  88      29.657 -16.990   2.420  1.00  0.00           H  
ATOM   1431 1HG2 ILE B  88      33.328 -16.398   2.631  1.00  0.00           H  
ATOM   1432 2HG2 ILE B  88      33.343 -16.429   4.393  1.00  0.00           H  
ATOM   1433 3HG2 ILE B  88      33.004 -17.920   3.503  1.00  0.00           H  
ATOM   1434 1HD1 ILE B  88      30.600 -16.511   0.215  1.00  0.00           H  
ATOM   1435 2HD1 ILE B  88      30.740 -15.103   1.288  1.00  0.00           H  
ATOM   1436 3HD1 ILE B  88      32.159 -16.110   0.955  1.00  0.00           H  
ATOM   1437  N   ALA B  89      32.212 -17.272   6.702  1.00  0.00           N  
ATOM   1438  CA  ALA B  89      33.148 -16.737   7.691  1.00  0.00           C  
ATOM   1439  C   ALA B  89      34.513 -16.795   7.009  1.00  0.00           C  
ATOM   1440  O   ALA B  89      35.060 -17.875   6.753  1.00  0.00           O  
ATOM   1441  CB  ALA B  89      33.127 -17.502   8.992  1.00  0.00           C  
ATOM   1442  H   ALA B  89      32.178 -18.282   6.547  1.00  0.00           H  
ATOM   1443  HA  ALA B  89      32.914 -15.692   7.888  1.00  0.00           H  
ATOM   1444 1HB  ALA B  89      33.867 -17.071   9.673  1.00  0.00           H  
ATOM   1445 2HB  ALA B  89      32.141 -17.433   9.443  1.00  0.00           H  
ATOM   1446 3HB  ALA B  89      33.371 -18.548   8.805  1.00  0.00           H  
ATOM   1447  N   SER B  90      35.017 -15.648   6.602  1.00  0.00           N  
ATOM   1448  CA  SER B  90      36.216 -15.687   5.809  1.00  0.00           C  
ATOM   1449  C   SER B  90      37.443 -15.791   6.711  1.00  0.00           C  
ATOM   1450  O   SER B  90      37.638 -14.989   7.632  1.00  0.00           O  
ATOM   1451  CB  SER B  90      36.244 -14.467   4.897  1.00  0.00           C  
ATOM   1452  OG  SER B  90      37.418 -14.398   4.154  1.00  0.00           O  
ATOM   1453  H   SER B  90      34.565 -14.756   6.827  1.00  0.00           H  
ATOM   1454  HA  SER B  90      36.184 -16.571   5.169  1.00  0.00           H  
ATOM   1455 1HB  SER B  90      35.395 -14.505   4.220  1.00  0.00           H  
ATOM   1456 2HB  SER B  90      36.139 -13.567   5.493  1.00  0.00           H  
ATOM   1457  HG  SER B  90      37.321 -15.080   3.442  1.00  0.00           H  
ATOM   1458  N   GLY B  91      38.241 -16.835   6.493  1.00  0.00           N  
ATOM   1459  CA  GLY B  91      39.498 -17.064   7.214  1.00  0.00           C  
ATOM   1460  C   GLY B  91      39.402 -17.620   8.637  1.00  0.00           C  
ATOM   1461  O   GLY B  91      39.899 -18.712   8.920  1.00  0.00           O  
ATOM   1462  H   GLY B  91      37.983 -17.480   5.762  1.00  0.00           H  
ATOM   1463 1HA  GLY B  91      40.112 -17.738   6.618  1.00  0.00           H  
ATOM   1464 2HA  GLY B  91      40.042 -16.121   7.251  1.00  0.00           H  
ATOM   1465  N   TRP B  92      38.820 -16.847   9.549  1.00  0.00           N  
ATOM   1466  CA  TRP B  92      38.734 -17.275  10.959  1.00  0.00           C  
ATOM   1467  C   TRP B  92      37.860 -18.526  11.096  1.00  0.00           C  
ATOM   1468  O   TRP B  92      36.738 -18.536  10.610  1.00  0.00           O  
ATOM   1469  CB  TRP B  92      38.196 -16.132  11.892  1.00  0.00           C  
ATOM   1470  CG  TRP B  92      38.160 -16.523  13.420  1.00  0.00           C  
ATOM   1471  CD1 TRP B  92      39.259 -16.831  14.221  1.00  0.00           C  
ATOM   1472  CD2 TRP B  92      36.996 -16.654  14.300  1.00  0.00           C  
ATOM   1473  NE1 TRP B  92      38.844 -17.171  15.490  1.00  0.00           N  
ATOM   1474  CE2 TRP B  92      37.469 -17.068  15.558  1.00  0.00           C  
ATOM   1475  CE3 TRP B  92      35.613 -16.479  14.127  1.00  0.00           C  
ATOM   1476  CZ2 TRP B  92      36.582 -17.331  16.645  1.00  0.00           C  
ATOM   1477  CZ3 TRP B  92      34.730 -16.732  15.251  1.00  0.00           C  
ATOM   1478  CH2 TRP B  92      35.218 -17.150  16.455  1.00  0.00           C  
ATOM   1479  H   TRP B  92      38.428 -15.961   9.223  1.00  0.00           H  
ATOM   1480  HA  TRP B  92      39.739 -17.525  11.299  1.00  0.00           H  
ATOM   1481 1HB  TRP B  92      38.804 -15.233  11.780  1.00  0.00           H  
ATOM   1482 2HB  TRP B  92      37.177 -15.868  11.593  1.00  0.00           H  
ATOM   1483  HD1 TRP B  92      40.291 -16.841  13.887  1.00  0.00           H  
ATOM   1484  HE1 TRP B  92      39.403 -17.491  16.282  1.00  0.00           H  
ATOM   1485  HE3 TRP B  92      35.232 -16.167  13.163  1.00  0.00           H  
ATOM   1486  HZ2 TRP B  92      36.935 -17.667  17.601  1.00  0.00           H  
ATOM   1487  HZ3 TRP B  92      33.657 -16.604  15.129  1.00  0.00           H  
ATOM   1488  HH2 TRP B  92      34.528 -17.346  17.283  1.00  0.00           H  
ATOM   1489  N   ARG B  93      38.372 -19.546  11.800  1.00  0.00           N  
ATOM   1490  CA  ARG B  93      37.671 -20.806  12.086  1.00  0.00           C  
ATOM   1491  C   ARG B  93      36.634 -20.525  13.177  1.00  0.00           C  
ATOM   1492  O   ARG B  93      37.018 -20.364  14.323  1.00  0.00           O  
ATOM   1493  CB  ARG B  93      38.700 -21.824  12.636  1.00  0.00           C  
ATOM   1494  CG  ARG B  93      38.241 -23.300  12.992  1.00  0.00           C  
ATOM   1495  CD  ARG B  93      39.390 -24.114  13.713  1.00  0.00           C  
ATOM   1496  NE  ARG B  93      39.625 -23.651  15.175  1.00  0.00           N  
ATOM   1497  CZ  ARG B  93      40.637 -24.007  16.052  1.00  0.00           C  
ATOM   1498  NH1 ARG B  93      41.610 -24.797  15.719  1.00  0.00           N  
ATOM   1499  NH2 ARG B  93      40.570 -23.533  17.272  1.00  0.00           N  
ATOM   1500  H   ARG B  93      39.313 -19.442  12.150  1.00  0.00           H  
ATOM   1501  HA  ARG B  93      37.215 -21.188  11.189  1.00  0.00           H  
ATOM   1502 1HB  ARG B  93      39.496 -21.923  11.898  1.00  0.00           H  
ATOM   1503 2HB  ARG B  93      39.154 -21.407  13.535  1.00  0.00           H  
ATOM   1504 1HG  ARG B  93      37.391 -23.244  13.681  1.00  0.00           H  
ATOM   1505 2HG  ARG B  93      37.928 -23.828  12.120  1.00  0.00           H  
ATOM   1506 1HD  ARG B  93      39.122 -25.170  13.723  1.00  0.00           H  
ATOM   1507 2HD  ARG B  93      40.319 -23.981  13.161  1.00  0.00           H  
ATOM   1508  HE  ARG B  93      38.907 -23.035  15.557  1.00  0.00           H  
ATOM   1509 1HH1 ARG B  93      41.653 -25.173  14.786  1.00  0.00           H  
ATOM   1510 2HH1 ARG B  93      42.305 -25.056  16.398  1.00  0.00           H  
ATOM   1511 1HH2 ARG B  93      39.758 -22.922  17.531  1.00  0.00           H  
ATOM   1512 2HH2 ARG B  93      41.258 -23.785  17.955  1.00  0.00           H  
ATOM   1513  N   PRO B  94      35.334 -20.412  12.892  1.00  0.00           N  
ATOM   1514  CA  PRO B  94      34.342 -20.062  13.870  1.00  0.00           C  
ATOM   1515  C   PRO B  94      34.279 -21.050  15.008  1.00  0.00           C  
ATOM   1516  O   PRO B  94      34.505 -22.251  14.799  1.00  0.00           O  
ATOM   1517  CB  PRO B  94      33.044 -20.004  13.067  1.00  0.00           C  
ATOM   1518  CG  PRO B  94      33.472 -19.774  11.674  1.00  0.00           C  
ATOM   1519  CD  PRO B  94      34.771 -20.557  11.539  1.00  0.00           C  
ATOM   1520  HA  PRO B  94      34.590 -19.079  14.251  1.00  0.00           H  
ATOM   1521 1HB  PRO B  94      32.485 -20.942  13.204  1.00  0.00           H  
ATOM   1522 2HB  PRO B  94      32.402 -19.199  13.446  1.00  0.00           H  
ATOM   1523 1HG  PRO B  94      32.692 -20.075  10.960  1.00  0.00           H  
ATOM   1524 2HG  PRO B  94      33.634 -18.699  11.538  1.00  0.00           H  
ATOM   1525 1HD  PRO B  94      34.570 -21.617  11.346  1.00  0.00           H  
ATOM   1526 2HD  PRO B  94      35.349 -20.119  10.757  1.00  0.00           H  
ATOM   1527  N   HIS B  95      33.901 -20.576  16.187  1.00  0.00           N  
ATOM   1528  CA  HIS B  95      33.612 -21.451  17.312  1.00  0.00           C  
ATOM   1529  C   HIS B  95      32.089 -21.483  17.473  1.00  0.00           C  
ATOM   1530  O   HIS B  95      31.458 -22.439  17.046  1.00  0.00           O  
ATOM   1531  CB  HIS B  95      34.368 -21.075  18.578  1.00  0.00           C  
ATOM   1532  CG  HIS B  95      35.896 -21.354  18.486  1.00  0.00           C  
ATOM   1533  ND1 HIS B  95      36.755 -21.042  19.504  1.00  0.00           N  
ATOM   1534  CD2 HIS B  95      36.673 -21.927  17.500  1.00  0.00           C  
ATOM   1535  CE1 HIS B  95      38.004 -21.394  19.163  1.00  0.00           C  
ATOM   1536  NE2 HIS B  95      37.987 -21.942  17.954  1.00  0.00           N  
ATOM   1537  H   HIS B  95      33.770 -19.577  16.293  1.00  0.00           H  
ATOM   1538  HA  HIS B  95      33.923 -22.470  17.076  1.00  0.00           H  
ATOM   1539 1HB  HIS B  95      34.229 -20.010  18.782  1.00  0.00           H  
ATOM   1540 2HB  HIS B  95      33.961 -21.629  19.422  1.00  0.00           H  
ATOM   1541  HD1 HIS B  95      36.438 -20.898  20.479  1.00  0.00           H  
ATOM   1542  HD2 HIS B  95      36.436 -22.334  16.514  1.00  0.00           H  
ATOM   1543  HE1 HIS B  95      38.825 -21.221  19.852  1.00  0.00           H  
ATOM   1544  N   GLU B  96      31.475 -20.430  17.995  1.00  0.00           N  
ATOM   1545  CA  GLU B  96      30.009 -20.399  18.019  1.00  0.00           C  
ATOM   1546  C   GLU B  96      29.492 -20.611  16.551  1.00  0.00           C  
ATOM   1547  O   GLU B  96      29.988 -19.940  15.647  1.00  0.00           O  
ATOM   1548  CB  GLU B  96      29.542 -19.023  18.490  1.00  0.00           C  
ATOM   1549  CG  GLU B  96      29.774 -18.630  19.985  1.00  0.00           C  
ATOM   1550  CD  GLU B  96      28.887 -19.376  20.927  1.00  0.00           C  
ATOM   1551  OE1 GLU B  96      28.005 -19.994  20.413  1.00  0.00           O  
ATOM   1552  OE2 GLU B  96      29.031 -19.302  22.143  1.00  0.00           O  
ATOM   1553  H   GLU B  96      32.002 -19.646  18.353  1.00  0.00           H  
ATOM   1554  HA  GLU B  96      29.656 -21.157  18.706  1.00  0.00           H  
ATOM   1555 1HB  GLU B  96      30.032 -18.271  17.879  1.00  0.00           H  
ATOM   1556 2HB  GLU B  96      28.481 -18.932  18.302  1.00  0.00           H  
ATOM   1557 1HG  GLU B  96      30.810 -18.841  20.240  1.00  0.00           H  
ATOM   1558 2HG  GLU B  96      29.612 -17.561  20.102  1.00  0.00           H  
ATOM   1559  N   PRO B  97      28.520 -21.511  16.276  1.00  0.00           N  
ATOM   1560  CA  PRO B  97      27.945 -21.811  14.959  1.00  0.00           C  
ATOM   1561  C   PRO B  97      27.364 -20.625  14.175  1.00  0.00           C  
ATOM   1562  O   PRO B  97      26.648 -19.780  14.717  1.00  0.00           O  
ATOM   1563  CB  PRO B  97      26.797 -22.757  15.326  1.00  0.00           C  
ATOM   1564  CG  PRO B  97      27.256 -23.420  16.556  1.00  0.00           C  
ATOM   1565  CD  PRO B  97      27.997 -22.369  17.341  1.00  0.00           C  
ATOM   1566  HA  PRO B  97      28.701 -22.332  14.358  1.00  0.00           H  
ATOM   1567 1HB  PRO B  97      25.863 -22.195  15.461  1.00  0.00           H  
ATOM   1568 2HB  PRO B  97      26.621 -23.473  14.513  1.00  0.00           H  
ATOM   1569 1HG  PRO B  97      26.393 -23.829  17.103  1.00  0.00           H  
ATOM   1570 2HG  PRO B  97      27.885 -24.273  16.282  1.00  0.00           H  
ATOM   1571 1HD  PRO B  97      27.354 -21.792  17.990  1.00  0.00           H  
ATOM   1572 2HD  PRO B  97      28.790 -22.880  17.877  1.00  0.00           H  
ATOM   1573  N   ILE B  98      27.589 -20.650  12.858  1.00  0.00           N  
ATOM   1574  CA  ILE B  98      27.021 -19.653  11.942  1.00  0.00           C  
ATOM   1575  C   ILE B  98      25.527 -19.952  11.821  1.00  0.00           C  
ATOM   1576  O   ILE B  98      25.137 -21.125  11.627  1.00  0.00           O  
ATOM   1577  CB  ILE B  98      27.670 -19.716  10.509  1.00  0.00           C  
ATOM   1578  CG1 ILE B  98      29.167 -19.351  10.479  1.00  0.00           C  
ATOM   1579  CG2 ILE B  98      26.935 -18.840   9.519  1.00  0.00           C  
ATOM   1580  CD1 ILE B  98      29.832 -19.777   9.109  1.00  0.00           C  
ATOM   1581  H   ILE B  98      28.198 -21.365  12.485  1.00  0.00           H  
ATOM   1582  HA  ILE B  98      27.150 -18.654  12.362  1.00  0.00           H  
ATOM   1583  HB  ILE B  98      27.601 -20.729  10.155  1.00  0.00           H  
ATOM   1584 1HG1 ILE B  98      29.281 -18.272  10.608  1.00  0.00           H  
ATOM   1585 2HG1 ILE B  98      29.684 -19.851  11.299  1.00  0.00           H  
ATOM   1586 1HG2 ILE B  98      27.382 -18.949   8.527  1.00  0.00           H  
ATOM   1587 2HG2 ILE B  98      25.886 -19.133   9.470  1.00  0.00           H  
ATOM   1588 3HG2 ILE B  98      26.999 -17.800   9.837  1.00  0.00           H  
ATOM   1589 1HD1 ILE B  98      30.883 -19.514   9.107  1.00  0.00           H  
ATOM   1590 2HD1 ILE B  98      29.740 -20.854   8.968  1.00  0.00           H  
ATOM   1591 3HD1 ILE B  98      29.334 -19.268   8.278  1.00  0.00           H  
ATOM   1592  N   THR B  99      24.678 -18.930  11.991  1.00  0.00           N  
ATOM   1593  CA  THR B  99      23.241 -19.172  11.886  1.00  0.00           C  
ATOM   1594  C   THR B  99      22.787 -18.467  10.632  1.00  0.00           C  
ATOM   1595  O   THR B  99      23.424 -17.515  10.182  1.00  0.00           O  
ATOM   1596  CB  THR B  99      22.433 -18.536  13.032  1.00  0.00           C  
ATOM   1597  OG1 THR B  99      22.532 -17.151  12.923  1.00  0.00           O  
ATOM   1598  CG2 THR B  99      23.062 -18.863  14.411  1.00  0.00           C  
ATOM   1599  H   THR B  99      25.046 -18.006  12.174  1.00  0.00           H  
ATOM   1600  HA  THR B  99      23.034 -20.236  11.799  1.00  0.00           H  
ATOM   1601  HB  THR B  99      21.395 -18.863  12.980  1.00  0.00           H  
ATOM   1602  HG1 THR B  99      21.923 -16.749  13.564  1.00  0.00           H  
ATOM   1603 1HG2 THR B  99      22.488 -18.367  15.202  1.00  0.00           H  
ATOM   1604 2HG2 THR B  99      23.079 -19.890  14.592  1.00  0.00           H  
ATOM   1605 3HG2 THR B  99      24.088 -18.504  14.437  1.00  0.00           H  
ATOM   1606  N   ILE B 100      21.635 -18.842  10.136  1.00  0.00           N  
ATOM   1607  CA  ILE B 100      21.018 -18.161   9.005  1.00  0.00           C  
ATOM   1608  C   ILE B 100      19.504 -18.348   9.119  1.00  0.00           C  
ATOM   1609  O   ILE B 100      19.021 -19.406   9.517  1.00  0.00           O  
ATOM   1610  CB  ILE B 100      21.602 -18.721   7.704  1.00  0.00           C  
ATOM   1611  CG1 ILE B 100      21.194 -18.032   6.530  1.00  0.00           C  
ATOM   1612  CG2 ILE B 100      21.163 -20.083   7.544  1.00  0.00           C  
ATOM   1613  CD1 ILE B 100      22.235 -18.289   5.389  1.00  0.00           C  
ATOM   1614  H   ILE B 100      21.162 -19.627  10.557  1.00  0.00           H  
ATOM   1615  HA  ILE B 100      21.241 -17.101   9.056  1.00  0.00           H  
ATOM   1616  HB  ILE B 100      22.690 -18.678   7.751  1.00  0.00           H  
ATOM   1617 1HG1 ILE B 100      20.212 -18.403   6.213  1.00  0.00           H  
ATOM   1618 2HG1 ILE B 100      21.113 -16.965   6.731  1.00  0.00           H  
ATOM   1619 1HG2 ILE B 100      21.592 -20.494   6.635  1.00  0.00           H  
ATOM   1620 2HG2 ILE B 100      21.493 -20.659   8.389  1.00  0.00           H  
ATOM   1621 3HG2 ILE B 100      20.070 -20.105   7.480  1.00  0.00           H  
ATOM   1622 1HD1 ILE B 100      21.922 -17.780   4.481  1.00  0.00           H  
ATOM   1623 2HD1 ILE B 100      23.210 -17.918   5.700  1.00  0.00           H  
ATOM   1624 3HD1 ILE B 100      22.318 -19.347   5.194  1.00  0.00           H  
ATOM   1625  N   GLY B 101      18.739 -17.356   8.782  1.00  0.00           N  
ATOM   1626  CA  GLY B 101      17.322 -17.592   8.926  1.00  0.00           C  
ATOM   1627  C   GLY B 101      16.439 -16.399   8.619  1.00  0.00           C  
ATOM   1628  O   GLY B 101      16.899 -15.354   8.152  1.00  0.00           O  
ATOM   1629  H   GLY B 101      19.151 -16.471   8.483  1.00  0.00           H  
ATOM   1630 1HA  GLY B 101      17.043 -18.424   8.292  1.00  0.00           H  
ATOM   1631 2HA  GLY B 101      17.135 -17.913   9.950  1.00  0.00           H  
ATOM   1632  N   ARG B 102      15.133 -16.559   8.853  1.00  0.00           N  
ATOM   1633  CA  ARG B 102      14.229 -15.449   8.582  1.00  0.00           C  
ATOM   1634  C   ARG B 102      14.361 -14.432   9.681  1.00  0.00           C  
ATOM   1635  O   ARG B 102      14.342 -14.770  10.872  1.00  0.00           O  
ATOM   1636  CB  ARG B 102      12.808 -15.950   8.497  1.00  0.00           C  
ATOM   1637  CG  ARG B 102      12.470 -16.812   7.277  1.00  0.00           C  
ATOM   1638  CD  ARG B 102      11.089 -17.317   7.395  1.00  0.00           C  
ATOM   1639  NE  ARG B 102      10.641 -18.137   6.285  1.00  0.00           N  
ATOM   1640  CZ  ARG B 102      10.036 -17.645   5.151  1.00  0.00           C  
ATOM   1641  NH1 ARG B 102       9.872 -16.320   4.977  1.00  0.00           N  
ATOM   1642  NH2 ARG B 102       9.589 -18.503   4.219  1.00  0.00           N  
ATOM   1643  H   ARG B 102      14.777 -17.427   9.227  1.00  0.00           H  
ATOM   1644  HA  ARG B 102      14.502 -14.980   7.636  1.00  0.00           H  
ATOM   1645 1HB  ARG B 102      12.610 -16.546   9.368  1.00  0.00           H  
ATOM   1646 2HB  ARG B 102      12.121 -15.102   8.518  1.00  0.00           H  
ATOM   1647 1HG  ARG B 102      12.529 -16.194   6.385  1.00  0.00           H  
ATOM   1648 2HG  ARG B 102      13.157 -17.653   7.193  1.00  0.00           H  
ATOM   1649 1HD  ARG B 102      11.049 -17.946   8.271  1.00  0.00           H  
ATOM   1650 2HD  ARG B 102      10.392 -16.491   7.523  1.00  0.00           H  
ATOM   1651  HE  ARG B 102      10.743 -19.170   6.412  1.00  0.00           H  
ATOM   1652 1HH1 ARG B 102      10.219 -15.619   5.663  1.00  0.00           H  
ATOM   1653 2HH1 ARG B 102       9.419 -15.973   4.140  1.00  0.00           H  
ATOM   1654 1HH2 ARG B 102       9.710 -19.495   4.352  1.00  0.00           H  
ATOM   1655 2HH2 ARG B 102       9.078 -18.180   3.370  1.00  0.00           H  
ATOM   1656  N   ASP B 103      14.491 -13.172   9.293  1.00  0.00           N  
ATOM   1657  CA  ASP B 103      14.610 -12.085  10.250  1.00  0.00           C  
ATOM   1658  C   ASP B 103      13.213 -11.647  10.621  1.00  0.00           C  
ATOM   1659  O   ASP B 103      12.682 -10.638  10.134  1.00  0.00           O  
ATOM   1660  CB  ASP B 103      15.409 -10.952   9.659  1.00  0.00           C  
ATOM   1661  CG  ASP B 103      15.639  -9.920  10.581  1.00  0.00           C  
ATOM   1662  OD1 ASP B 103      15.038  -9.894  11.646  1.00  0.00           O  
ATOM   1663  OD2 ASP B 103      16.385  -9.074  10.231  1.00  0.00           O  
ATOM   1664  H   ASP B 103      14.479 -12.963   8.297  1.00  0.00           H  
ATOM   1665  HA  ASP B 103      15.113 -12.439  11.149  1.00  0.00           H  
ATOM   1666 1HB  ASP B 103      16.356 -11.318   9.294  1.00  0.00           H  
ATOM   1667 2HB  ASP B 103      14.890 -10.556   8.816  1.00  0.00           H  
ATOM   1668  N   PHE B 104      12.643 -12.399  11.540  1.00  0.00           N  
ATOM   1669  CA  PHE B 104      11.249 -12.249  11.864  1.00  0.00           C  
ATOM   1670  C   PHE B 104      10.948 -10.919  12.443  1.00  0.00           C  
ATOM   1671  O   PHE B 104       9.818 -10.447  12.329  1.00  0.00           O  
ATOM   1672  CB  PHE B 104      10.767 -13.343  12.802  1.00  0.00           C  
ATOM   1673  CG  PHE B 104      10.595 -14.676  12.115  1.00  0.00           C  
ATOM   1674  CD1 PHE B 104      11.343 -15.759  12.505  1.00  0.00           C  
ATOM   1675  CD2 PHE B 104       9.685 -14.841  11.064  1.00  0.00           C  
ATOM   1676  CE1 PHE B 104      11.192 -16.975  11.890  1.00  0.00           C  
ATOM   1677  CE2 PHE B 104       9.540 -16.063  10.444  1.00  0.00           C  
ATOM   1678  CZ  PHE B 104      10.300 -17.127  10.872  1.00  0.00           C  
ATOM   1679  H   PHE B 104      13.185 -13.187  11.899  1.00  0.00           H  
ATOM   1680  HA  PHE B 104      10.663 -12.368  10.946  1.00  0.00           H  
ATOM   1681 1HB  PHE B 104      11.477 -13.462  13.617  1.00  0.00           H  
ATOM   1682 2HB  PHE B 104       9.813 -13.053  13.237  1.00  0.00           H  
ATOM   1683  HD1 PHE B 104      12.061 -15.655  13.318  1.00  0.00           H  
ATOM   1684  HD2 PHE B 104       9.081 -13.995  10.739  1.00  0.00           H  
ATOM   1685  HE1 PHE B 104      11.789 -17.825  12.220  1.00  0.00           H  
ATOM   1686  HE2 PHE B 104       8.820 -16.189   9.624  1.00  0.00           H  
ATOM   1687  HZ  PHE B 104      10.198 -18.095  10.405  1.00  0.00           H  
ATOM   1688  N   GLU B 105      11.919 -10.326  13.120  1.00  0.00           N  
ATOM   1689  CA  GLU B 105      11.595  -9.085  13.756  1.00  0.00           C  
ATOM   1690  C   GLU B 105      11.676  -7.900  12.772  1.00  0.00           C  
ATOM   1691  O   GLU B 105      10.838  -7.005  12.815  1.00  0.00           O  
ATOM   1692  CB  GLU B 105      12.427  -8.910  15.029  1.00  0.00           C  
ATOM   1693  CG  GLU B 105      12.029  -7.641  15.775  1.00  0.00           C  
ATOM   1694  CD  GLU B 105      12.690  -7.431  17.111  1.00  0.00           C  
ATOM   1695  OE1 GLU B 105      13.590  -8.174  17.450  1.00  0.00           O  
ATOM   1696  OE2 GLU B 105      12.272  -6.508  17.795  1.00  0.00           O  
ATOM   1697  H   GLU B 105      12.847 -10.733  13.166  1.00  0.00           H  
ATOM   1698  HA  GLU B 105      10.559  -9.143  14.088  1.00  0.00           H  
ATOM   1699 1HB  GLU B 105      12.292  -9.776  15.684  1.00  0.00           H  
ATOM   1700 2HB  GLU B 105      13.489  -8.861  14.773  1.00  0.00           H  
ATOM   1701 1HG  GLU B 105      12.255  -6.794  15.135  1.00  0.00           H  
ATOM   1702 2HG  GLU B 105      10.950  -7.660  15.930  1.00  0.00           H  
ATOM   1703  N   ALA B 106      12.659  -7.897  11.862  1.00  0.00           N  
ATOM   1704  CA  ALA B 106      12.786  -6.779  10.907  1.00  0.00           C  
ATOM   1705  C   ALA B 106      11.557  -6.640  10.019  1.00  0.00           C  
ATOM   1706  O   ALA B 106      11.226  -5.544   9.570  1.00  0.00           O  
ATOM   1707  CB  ALA B 106      14.017  -6.926  10.025  1.00  0.00           C  
ATOM   1708  H   ALA B 106      13.357  -8.661  11.832  1.00  0.00           H  
ATOM   1709  HA  ALA B 106      12.881  -5.865  11.488  1.00  0.00           H  
ATOM   1710 1HB  ALA B 106      14.094  -6.069   9.362  1.00  0.00           H  
ATOM   1711 2HB  ALA B 106      14.908  -6.988  10.654  1.00  0.00           H  
ATOM   1712 3HB  ALA B 106      13.927  -7.836   9.434  1.00  0.00           H  
ATOM   1713  N   LEU B 107      10.913  -7.749   9.715  1.00  0.00           N  
ATOM   1714  CA  LEU B 107       9.717  -7.694   8.883  1.00  0.00           C  
ATOM   1715  C   LEU B 107       8.625  -8.650   9.378  1.00  0.00           C  
ATOM   1716  O   LEU B 107       8.767  -9.880   9.258  1.00  0.00           O  
ATOM   1717  CB  LEU B 107      10.066  -8.060   7.441  1.00  0.00           C  
ATOM   1718  CG  LEU B 107       8.886  -8.134   6.442  1.00  0.00           C  
ATOM   1719  CD1 LEU B 107       8.230  -6.776   6.278  1.00  0.00           C  
ATOM   1720  CD2 LEU B 107       9.405  -8.674   5.167  1.00  0.00           C  
ATOM   1721  H   LEU B 107      11.261  -8.642  10.078  1.00  0.00           H  
ATOM   1722  HA  LEU B 107       9.316  -6.687   8.914  1.00  0.00           H  
ATOM   1723 1HB  LEU B 107      10.777  -7.324   7.066  1.00  0.00           H  
ATOM   1724 2HB  LEU B 107      10.556  -9.028   7.449  1.00  0.00           H  
ATOM   1725  HG  LEU B 107       8.120  -8.819   6.824  1.00  0.00           H  
ATOM   1726 1HD1 LEU B 107       7.399  -6.862   5.583  1.00  0.00           H  
ATOM   1727 2HD1 LEU B 107       7.856  -6.453   7.223  1.00  0.00           H  
ATOM   1728 3HD1 LEU B 107       8.955  -6.053   5.902  1.00  0.00           H  
ATOM   1729 1HD2 LEU B 107       8.588  -8.770   4.452  1.00  0.00           H  
ATOM   1730 2HD2 LEU B 107      10.177  -8.014   4.760  1.00  0.00           H  
ATOM   1731 3HD2 LEU B 107       9.822  -9.647   5.373  1.00  0.00           H  
ATOM   1732  N   MET B 108       7.513  -8.082   9.881  1.00  0.00           N  
ATOM   1733  CA  MET B 108       6.451  -8.890  10.486  1.00  0.00           C  
ATOM   1734  C   MET B 108       5.615  -9.619   9.481  1.00  0.00           C  
ATOM   1735  O   MET B 108       5.531  -9.236   8.319  1.00  0.00           O  
ATOM   1736  CB  MET B 108       5.536  -7.987  11.315  1.00  0.00           C  
ATOM   1737  CG  MET B 108       6.203  -7.348  12.526  1.00  0.00           C  
ATOM   1738  SD  MET B 108       5.081  -6.293  13.506  1.00  0.00           S  
ATOM   1739  CE  MET B 108       4.912  -4.809  12.490  1.00  0.00           C  
ATOM   1740  H   MET B 108       7.430  -7.064   9.903  1.00  0.00           H  
ATOM   1741  HA  MET B 108       6.925  -9.640  11.119  1.00  0.00           H  
ATOM   1742 1HB  MET B 108       5.169  -7.188  10.675  1.00  0.00           H  
ATOM   1743 2HB  MET B 108       4.669  -8.550  11.659  1.00  0.00           H  
ATOM   1744 1HG  MET B 108       6.602  -8.127  13.172  1.00  0.00           H  
ATOM   1745 2HG  MET B 108       7.041  -6.733  12.186  1.00  0.00           H  
ATOM   1746 1HE  MET B 108       4.258  -4.101  12.996  1.00  0.00           H  
ATOM   1747 2HE  MET B 108       5.895  -4.355  12.338  1.00  0.00           H  
ATOM   1748 3HE  MET B 108       4.486  -5.064  11.518  1.00  0.00           H  
ATOM   1749  N   ASN B 109       4.921 -10.626   9.996  1.00  0.00           N  
ATOM   1750  CA  ASN B 109       4.008 -11.490   9.261  1.00  0.00           C  
ATOM   1751  C   ASN B 109       4.654 -12.376   8.183  1.00  0.00           C  
ATOM   1752  O   ASN B 109       3.977 -12.731   7.215  1.00  0.00           O  
ATOM   1753  CB  ASN B 109       2.927 -10.633   8.632  1.00  0.00           C  
ATOM   1754  CG  ASN B 109       2.060  -9.929   9.610  1.00  0.00           C  
ATOM   1755  OD1 ASN B 109       1.697 -10.462  10.668  1.00  0.00           O  
ATOM   1756  ND2 ASN B 109       1.716  -8.715   9.283  1.00  0.00           N  
ATOM   1757  H   ASN B 109       5.064 -10.832  10.973  1.00  0.00           H  
ATOM   1758  HA  ASN B 109       3.562 -12.173   9.986  1.00  0.00           H  
ATOM   1759 1HB  ASN B 109       3.339  -9.898   7.963  1.00  0.00           H  
ATOM   1760 2HB  ASN B 109       2.350 -11.236   8.034  1.00  0.00           H  
ATOM   1761 1HD2 ASN B 109       1.126  -8.179   9.886  1.00  0.00           H  
ATOM   1762 2HD2 ASN B 109       2.056  -8.310   8.426  1.00  0.00           H  
ATOM   1763  N   GLN B 110       5.929 -12.787   8.371  1.00  0.00           N  
ATOM   1764  CA  GLN B 110       6.547 -13.777   7.464  1.00  0.00           C  
ATOM   1765  C   GLN B 110       6.111 -15.145   7.905  1.00  0.00           C  
ATOM   1766  O   GLN B 110       5.940 -15.374   9.097  1.00  0.00           O  
ATOM   1767  CB  GLN B 110       8.061 -13.767   7.505  1.00  0.00           C  
ATOM   1768  CG  GLN B 110       8.729 -12.574   6.990  1.00  0.00           C  
ATOM   1769  CD  GLN B 110      10.200 -12.752   7.159  1.00  0.00           C  
ATOM   1770  OE1 GLN B 110      10.802 -13.701   6.605  1.00  0.00           O  
ATOM   1771  NE2 GLN B 110      10.789 -11.871   7.951  1.00  0.00           N  
ATOM   1772  H   GLN B 110       6.456 -12.421   9.152  1.00  0.00           H  
ATOM   1773  HA  GLN B 110       6.186 -13.612   6.447  1.00  0.00           H  
ATOM   1774 1HB  GLN B 110       8.382 -13.886   8.528  1.00  0.00           H  
ATOM   1775 2HB  GLN B 110       8.435 -14.629   6.955  1.00  0.00           H  
ATOM   1776 1HG  GLN B 110       8.502 -12.454   5.930  1.00  0.00           H  
ATOM   1777 2HG  GLN B 110       8.408 -11.695   7.550  1.00  0.00           H  
ATOM   1778 1HE2 GLN B 110      11.777 -11.937   8.148  1.00  0.00           H  
ATOM   1779 2HE2 GLN B 110      10.215 -11.136   8.407  1.00  0.00           H  
ATOM   1780  N   HIS B 111       5.939 -16.083   6.984  1.00  0.00           N  
ATOM   1781  CA  HIS B 111       5.468 -17.367   7.477  1.00  0.00           C  
ATOM   1782  C   HIS B 111       6.636 -18.054   8.188  1.00  0.00           C  
ATOM   1783  O   HIS B 111       7.792 -17.933   7.801  1.00  0.00           O  
ATOM   1784  CB  HIS B 111       4.948 -18.337   6.405  1.00  0.00           C  
ATOM   1785  CG  HIS B 111       3.659 -17.994   5.742  1.00  0.00           C  
ATOM   1786  ND1 HIS B 111       2.481 -17.774   6.435  1.00  0.00           N  
ATOM   1787  CD2 HIS B 111       3.349 -17.913   4.443  1.00  0.00           C  
ATOM   1788  CE1 HIS B 111       1.508 -17.543   5.574  1.00  0.00           C  
ATOM   1789  NE2 HIS B 111       2.005 -17.625   4.359  1.00  0.00           N  
ATOM   1790  H   HIS B 111       6.098 -15.903   6.008  1.00  0.00           H  
ATOM   1791  HA  HIS B 111       4.706 -17.201   8.233  1.00  0.00           H  
ATOM   1792 1HB  HIS B 111       5.704 -18.427   5.619  1.00  0.00           H  
ATOM   1793 2HB  HIS B 111       4.846 -19.333   6.846  1.00  0.00           H  
ATOM   1794  HD1 HIS B 111       2.341 -17.800   7.427  1.00  0.00           H  
ATOM   1795  HD2 HIS B 111       3.946 -18.040   3.550  1.00  0.00           H  
ATOM   1796  HE1 HIS B 111       0.494 -17.341   5.911  1.00  0.00           H  
ATOM   1797  N   GLN B 112       6.314 -18.763   9.258  1.00  0.00           N  
ATOM   1798  CA  GLN B 112       7.269 -19.468  10.105  1.00  0.00           C  
ATOM   1799  C   GLN B 112       7.782 -20.786   9.500  1.00  0.00           C  
ATOM   1800  O   GLN B 112       7.704 -21.838  10.133  1.00  0.00           O  
ATOM   1801  CB  GLN B 112       6.604 -19.817  11.442  1.00  0.00           C  
ATOM   1802  CG  GLN B 112       6.102 -18.635  12.264  1.00  0.00           C  
ATOM   1803  CD  GLN B 112       7.192 -17.746  12.793  1.00  0.00           C  
ATOM   1804  OE1 GLN B 112       8.110 -18.208  13.475  1.00  0.00           O  
ATOM   1805  NE2 GLN B 112       7.090 -16.466  12.503  1.00  0.00           N  
ATOM   1806  H   GLN B 112       5.338 -18.817   9.507  1.00  0.00           H  
ATOM   1807  HA  GLN B 112       8.113 -18.819  10.306  1.00  0.00           H  
ATOM   1808 1HB  GLN B 112       5.760 -20.482  11.261  1.00  0.00           H  
ATOM   1809 2HB  GLN B 112       7.316 -20.362  12.062  1.00  0.00           H  
ATOM   1810 1HG  GLN B 112       5.457 -18.022  11.639  1.00  0.00           H  
ATOM   1811 2HG  GLN B 112       5.537 -19.018  13.115  1.00  0.00           H  
ATOM   1812 1HE2 GLN B 112       7.782 -15.823  12.842  1.00  0.00           H  
ATOM   1813 2HE2 GLN B 112       6.328 -16.130  11.940  1.00  0.00           H  
ATOM   1814  N   ASP B 113       8.342 -20.722   8.298  1.00  0.00           N  
ATOM   1815  CA  ASP B 113       8.829 -21.930   7.626  1.00  0.00           C  
ATOM   1816  C   ASP B 113      10.296 -22.126   7.836  1.00  0.00           C  
ATOM   1817  O   ASP B 113      11.063 -21.205   7.524  1.00  0.00           O  
ATOM   1818  CB  ASP B 113       8.510 -21.869   6.138  1.00  0.00           C  
ATOM   1819  CG  ASP B 113       6.994 -22.007   5.826  1.00  0.00           C  
ATOM   1820  OD1 ASP B 113       6.249 -22.548   6.614  1.00  0.00           O  
ATOM   1821  OD2 ASP B 113       6.610 -21.576   4.774  1.00  0.00           O  
ATOM   1822  H   ASP B 113       8.399 -19.803   7.867  1.00  0.00           H  
ATOM   1823  HA  ASP B 113       8.252 -22.750   8.030  1.00  0.00           H  
ATOM   1824 1HB  ASP B 113       8.852 -20.919   5.741  1.00  0.00           H  
ATOM   1825 2HB  ASP B 113       9.054 -22.660   5.617  1.00  0.00           H  
ATOM   1826  N   PRO B 114      10.736 -23.303   8.322  1.00  0.00           N  
ATOM   1827  CA  PRO B 114      12.127 -23.614   8.552  1.00  0.00           C  
ATOM   1828  C   PRO B 114      12.874 -23.705   7.215  1.00  0.00           C  
ATOM   1829  O   PRO B 114      12.319 -24.171   6.219  1.00  0.00           O  
ATOM   1830  CB  PRO B 114      12.041 -24.955   9.300  1.00  0.00           C  
ATOM   1831  CG  PRO B 114      10.703 -25.539   8.924  1.00  0.00           C  
ATOM   1832  CD  PRO B 114       9.786 -24.362   8.730  1.00  0.00           C  
ATOM   1833  HA  PRO B 114      12.564 -22.828   9.170  1.00  0.00           H  
ATOM   1834 1HB  PRO B 114      12.884 -25.593   9.005  1.00  0.00           H  
ATOM   1835 2HB  PRO B 114      12.143 -24.780  10.381  1.00  0.00           H  
ATOM   1836 1HG  PRO B 114      10.805 -26.141   8.012  1.00  0.00           H  
ATOM   1837 2HG  PRO B 114      10.355 -26.214   9.712  1.00  0.00           H  
ATOM   1838 1HD  PRO B 114       9.088 -24.619   7.916  1.00  0.00           H  
ATOM   1839 2HD  PRO B 114       9.273 -24.102   9.671  1.00  0.00           H  
ATOM   1840  N   LEU B 115      14.137 -23.298   7.212  1.00  0.00           N  
ATOM   1841  CA  LEU B 115      14.926 -23.352   6.000  1.00  0.00           C  
ATOM   1842  C   LEU B 115      15.898 -24.474   6.106  1.00  0.00           C  
ATOM   1843  O   LEU B 115      16.421 -24.719   7.191  1.00  0.00           O  
ATOM   1844  CB  LEU B 115      15.749 -22.075   5.827  1.00  0.00           C  
ATOM   1845  CG  LEU B 115      14.993 -20.749   5.888  1.00  0.00           C  
ATOM   1846  CD1 LEU B 115      16.010 -19.624   5.757  1.00  0.00           C  
ATOM   1847  CD2 LEU B 115      13.910 -20.686   4.797  1.00  0.00           C  
ATOM   1848  H   LEU B 115      14.548 -22.931   8.059  1.00  0.00           H  
ATOM   1849  HA  LEU B 115      14.278 -23.516   5.142  1.00  0.00           H  
ATOM   1850 1HB  LEU B 115      16.514 -22.057   6.601  1.00  0.00           H  
ATOM   1851 2HB  LEU B 115      16.258 -22.126   4.865  1.00  0.00           H  
ATOM   1852  HG  LEU B 115      14.520 -20.659   6.868  1.00  0.00           H  
ATOM   1853 1HD1 LEU B 115      15.513 -18.680   5.845  1.00  0.00           H  
ATOM   1854 2HD1 LEU B 115      16.753 -19.715   6.537  1.00  0.00           H  
ATOM   1855 3HD1 LEU B 115      16.497 -19.681   4.799  1.00  0.00           H  
ATOM   1856 1HD2 LEU B 115      13.380 -19.733   4.860  1.00  0.00           H  
ATOM   1857 2HD2 LEU B 115      14.375 -20.780   3.822  1.00  0.00           H  
ATOM   1858 3HD2 LEU B 115      13.197 -21.505   4.941  1.00  0.00           H  
ATOM   1859  N   GLU B 116      16.204 -25.125   5.007  1.00  0.00           N  
ATOM   1860  CA  GLU B 116      17.246 -26.122   5.092  1.00  0.00           C  
ATOM   1861  C   GLU B 116      18.580 -25.429   4.864  1.00  0.00           C  
ATOM   1862  O   GLU B 116      18.764 -24.750   3.855  1.00  0.00           O  
ATOM   1863  CB  GLU B 116      17.020 -27.245   4.094  1.00  0.00           C  
ATOM   1864  CG  GLU B 116      18.041 -28.357   4.183  1.00  0.00           C  
ATOM   1865  CD  GLU B 116      17.793 -29.443   3.178  1.00  0.00           C  
ATOM   1866  OE1 GLU B 116      16.817 -29.341   2.451  1.00  0.00           O  
ATOM   1867  OE2 GLU B 116      18.560 -30.388   3.144  1.00  0.00           O  
ATOM   1868  H   GLU B 116      15.738 -24.924   4.132  1.00  0.00           H  
ATOM   1869  HA  GLU B 116      17.253 -26.554   6.093  1.00  0.00           H  
ATOM   1870 1HB  GLU B 116      16.033 -27.679   4.247  1.00  0.00           H  
ATOM   1871 2HB  GLU B 116      17.049 -26.844   3.079  1.00  0.00           H  
ATOM   1872 1HG  GLU B 116      19.031 -27.939   4.021  1.00  0.00           H  
ATOM   1873 2HG  GLU B 116      18.019 -28.775   5.190  1.00  0.00           H  
ATOM   1874  N   VAL B 117      19.488 -25.599   5.809  1.00  0.00           N  
ATOM   1875  CA  VAL B 117      20.803 -24.978   5.757  1.00  0.00           C  
ATOM   1876  C   VAL B 117      21.884 -26.035   5.604  1.00  0.00           C  
ATOM   1877  O   VAL B 117      21.995 -26.950   6.415  1.00  0.00           O  
ATOM   1878  CB  VAL B 117      21.049 -24.186   7.033  1.00  0.00           C  
ATOM   1879  CG1 VAL B 117      22.394 -23.529   6.976  1.00  0.00           C  
ATOM   1880  CG2 VAL B 117      19.959 -23.199   7.195  1.00  0.00           C  
ATOM   1881  H   VAL B 117      19.246 -26.172   6.604  1.00  0.00           H  
ATOM   1882  HA  VAL B 117      20.836 -24.302   4.906  1.00  0.00           H  
ATOM   1883  HB  VAL B 117      21.046 -24.863   7.877  1.00  0.00           H  
ATOM   1884 1HG1 VAL B 117      22.571 -22.969   7.894  1.00  0.00           H  
ATOM   1885 2HG1 VAL B 117      23.165 -24.293   6.862  1.00  0.00           H  
ATOM   1886 3HG1 VAL B 117      22.427 -22.848   6.121  1.00  0.00           H  
ATOM   1887 1HG2 VAL B 117      20.106 -22.646   8.097  1.00  0.00           H  
ATOM   1888 2HG2 VAL B 117      19.970 -22.534   6.366  1.00  0.00           H  
ATOM   1889 3HG2 VAL B 117      18.999 -23.705   7.242  1.00  0.00           H  
ATOM   1890  N   THR B 118      22.671 -25.921   4.564  1.00  0.00           N  
ATOM   1891  CA  THR B 118      23.658 -26.942   4.282  1.00  0.00           C  
ATOM   1892  C   THR B 118      25.062 -26.374   4.219  1.00  0.00           C  
ATOM   1893  O   THR B 118      25.254 -25.158   4.200  1.00  0.00           O  
ATOM   1894  CB  THR B 118      23.290 -27.653   2.984  1.00  0.00           C  
ATOM   1895  OG1 THR B 118      23.339 -26.727   1.904  1.00  0.00           O  
ATOM   1896  CG2 THR B 118      21.856 -28.177   3.105  1.00  0.00           C  
ATOM   1897  H   THR B 118      22.548 -25.119   3.946  1.00  0.00           H  
ATOM   1898  HA  THR B 118      23.636 -27.678   5.085  1.00  0.00           H  
ATOM   1899  HB  THR B 118      23.984 -28.474   2.796  1.00  0.00           H  
ATOM   1900  HG1 THR B 118      22.733 -26.000   2.090  1.00  0.00           H  
ATOM   1901 1HG2 THR B 118      21.570 -28.681   2.185  1.00  0.00           H  
ATOM   1902 2HG2 THR B 118      21.788 -28.879   3.937  1.00  0.00           H  
ATOM   1903 3HG2 THR B 118      21.173 -27.349   3.275  1.00  0.00           H  
ATOM   1904  N   GLN B 119      26.061 -27.246   4.196  1.00  0.00           N  
ATOM   1905  CA  GLN B 119      27.450 -26.787   4.132  1.00  0.00           C  
ATOM   1906  C   GLN B 119      27.829 -26.391   2.716  1.00  0.00           C  
ATOM   1907  O   GLN B 119      27.553 -27.129   1.760  1.00  0.00           O  
ATOM   1908  CB  GLN B 119      28.388 -27.885   4.616  1.00  0.00           C  
ATOM   1909  CG  GLN B 119      29.838 -27.526   4.707  1.00  0.00           C  
ATOM   1910  CD  GLN B 119      30.555 -28.729   5.215  1.00  0.00           C  
ATOM   1911  OE1 GLN B 119      29.872 -29.748   5.354  1.00  0.00           O  
ATOM   1912  NE2 GLN B 119      31.851 -28.640   5.531  1.00  0.00           N  
ATOM   1913  H   GLN B 119      25.862 -28.238   4.211  1.00  0.00           H  
ATOM   1914  HA  GLN B 119      27.566 -25.912   4.773  1.00  0.00           H  
ATOM   1915 1HB  GLN B 119      28.078 -28.206   5.609  1.00  0.00           H  
ATOM   1916 2HB  GLN B 119      28.304 -28.745   3.955  1.00  0.00           H  
ATOM   1917 1HG  GLN B 119      30.226 -27.253   3.728  1.00  0.00           H  
ATOM   1918 2HG  GLN B 119      29.964 -26.704   5.408  1.00  0.00           H  
ATOM   1919 1HE2 GLN B 119      32.353 -29.445   5.966  1.00  0.00           H  
ATOM   1920 2HE2 GLN B 119      32.340 -27.778   5.404  1.00  0.00           H  
ATOM   1921  N   ASP B 120      28.447 -25.224   2.575  1.00  0.00           N  
ATOM   1922  CA  ASP B 120      28.941 -24.787   1.279  1.00  0.00           C  
ATOM   1923  C   ASP B 120      30.379 -25.255   1.206  1.00  0.00           C  
ATOM   1924  O   ASP B 120      31.201 -24.909   2.051  1.00  0.00           O  
ATOM   1925  CB  ASP B 120      28.780 -23.279   1.038  1.00  0.00           C  
ATOM   1926  CG  ASP B 120      29.225 -22.820  -0.433  1.00  0.00           C  
ATOM   1927  OD1 ASP B 120      30.044 -23.494  -1.053  1.00  0.00           O  
ATOM   1928  OD2 ASP B 120      28.717 -21.816  -0.907  1.00  0.00           O  
ATOM   1929  H   ASP B 120      28.618 -24.630   3.388  1.00  0.00           H  
ATOM   1930  HA  ASP B 120      28.383 -25.300   0.496  1.00  0.00           H  
ATOM   1931 1HB  ASP B 120      27.743 -22.986   1.212  1.00  0.00           H  
ATOM   1932 2HB  ASP B 120      29.379 -22.750   1.765  1.00  0.00           H  
ATOM   1933  N   VAL B 121      30.667 -26.129   0.267  1.00  0.00           N  
ATOM   1934  CA  VAL B 121      31.982 -26.718   0.191  1.00  0.00           C  
ATOM   1935  C   VAL B 121      32.843 -26.166  -0.932  1.00  0.00           C  
ATOM   1936  O   VAL B 121      33.859 -26.766  -1.302  1.00  0.00           O  
ATOM   1937  CB  VAL B 121      31.824 -28.212   0.071  1.00  0.00           C  
ATOM   1938  CG1 VAL B 121      31.119 -28.753   1.321  1.00  0.00           C  
ATOM   1939  CG2 VAL B 121      31.003 -28.470  -1.161  1.00  0.00           C  
ATOM   1940  H   VAL B 121      29.959 -26.379  -0.410  1.00  0.00           H  
ATOM   1941  HA  VAL B 121      32.491 -26.513   1.131  1.00  0.00           H  
ATOM   1942  HB  VAL B 121      32.800 -28.696  -0.004  1.00  0.00           H  
ATOM   1943 1HG1 VAL B 121      30.992 -29.831   1.237  1.00  0.00           H  
ATOM   1944 2HG1 VAL B 121      31.727 -28.534   2.202  1.00  0.00           H  
ATOM   1945 3HG1 VAL B 121      30.138 -28.284   1.425  1.00  0.00           H  
ATOM   1946 1HG2 VAL B 121      30.852 -29.541  -1.283  1.00  0.00           H  
ATOM   1947 2HG2 VAL B 121      30.031 -27.976  -1.052  1.00  0.00           H  
ATOM   1948 3HG2 VAL B 121      31.523 -28.068  -2.028  1.00  0.00           H  
ATOM   1949  N   THR B 122      32.476 -24.978  -1.433  1.00  0.00           N  
ATOM   1950  CA  THR B 122      33.328 -24.255  -2.371  1.00  0.00           C  
ATOM   1951  C   THR B 122      34.105 -23.210  -1.575  1.00  0.00           C  
ATOM   1952  O   THR B 122      34.961 -22.515  -2.114  1.00  0.00           O  
ATOM   1953  CB  THR B 122      32.536 -23.526  -3.500  1.00  0.00           C  
ATOM   1954  OG1 THR B 122      31.701 -22.505  -2.937  1.00  0.00           O  
ATOM   1955  CG2 THR B 122      31.648 -24.500  -4.280  1.00  0.00           C  
ATOM   1956  H   THR B 122      31.582 -24.549  -1.144  1.00  0.00           H  
ATOM   1957  HA  THR B 122      34.040 -24.944  -2.823  1.00  0.00           H  
ATOM   1958  HB  THR B 122      33.246 -23.063  -4.185  1.00  0.00           H  
ATOM   1959  HG1 THR B 122      30.997 -22.908  -2.374  1.00  0.00           H  
ATOM   1960 1HG2 THR B 122      31.118 -23.952  -5.063  1.00  0.00           H  
ATOM   1961 2HG2 THR B 122      32.262 -25.274  -4.727  1.00  0.00           H  
ATOM   1962 3HG2 THR B 122      30.925 -24.949  -3.596  1.00  0.00           H  
ATOM   1963  N   ARG B 123      33.768 -23.073  -0.290  1.00  0.00           N  
ATOM   1964  CA  ARG B 123      34.407 -22.109   0.600  1.00  0.00           C  
ATOM   1965  C   ARG B 123      34.742 -22.775   1.921  1.00  0.00           C  
ATOM   1966  O   ARG B 123      33.973 -23.578   2.435  1.00  0.00           O  
ATOM   1967  CB  ARG B 123      33.551 -20.856   0.750  1.00  0.00           C  
ATOM   1968  CG  ARG B 123      33.515 -20.073  -0.565  1.00  0.00           C  
ATOM   1969  CD  ARG B 123      32.934 -18.759  -0.515  1.00  0.00           C  
ATOM   1970  NE  ARG B 123      33.144 -18.081  -1.817  1.00  0.00           N  
ATOM   1971  CZ  ARG B 123      32.256 -18.101  -2.849  1.00  0.00           C  
ATOM   1972  NH1 ARG B 123      31.079 -18.730  -2.704  1.00  0.00           N  
ATOM   1973  NH2 ARG B 123      32.552 -17.506  -4.012  1.00  0.00           N  
ATOM   1974  H   ARG B 123      33.042 -23.670   0.079  1.00  0.00           H  
ATOM   1975  HA  ARG B 123      35.350 -21.792   0.147  1.00  0.00           H  
ATOM   1976 1HB  ARG B 123      32.528 -21.132   1.008  1.00  0.00           H  
ATOM   1977 2HB  ARG B 123      33.942 -20.214   1.543  1.00  0.00           H  
ATOM   1978 1HG  ARG B 123      34.528 -19.971  -0.954  1.00  0.00           H  
ATOM   1979 2HG  ARG B 123      32.909 -20.631  -1.276  1.00  0.00           H  
ATOM   1980 1HD  ARG B 123      31.863 -18.836  -0.321  1.00  0.00           H  
ATOM   1981 2HD  ARG B 123      33.423 -18.174   0.263  1.00  0.00           H  
ATOM   1982  HE  ARG B 123      34.030 -17.614  -1.966  1.00  0.00           H  
ATOM   1983 1HH1 ARG B 123      30.869 -19.195  -1.830  1.00  0.00           H  
ATOM   1984 2HH1 ARG B 123      30.409 -18.764  -3.466  1.00  0.00           H  
ATOM   1985 1HH2 ARG B 123      33.475 -17.055  -4.162  1.00  0.00           H  
ATOM   1986 2HH2 ARG B 123      31.889 -17.547  -4.770  1.00  0.00           H  
ATOM   1987  N   GLU B 124      35.896 -22.447   2.482  1.00  0.00           N  
ATOM   1988  CA  GLU B 124      36.348 -23.166   3.679  1.00  0.00           C  
ATOM   1989  C   GLU B 124      35.330 -23.207   4.836  1.00  0.00           C  
ATOM   1990  O   GLU B 124      35.054 -24.281   5.369  1.00  0.00           O  
ATOM   1991  CB  GLU B 124      37.700 -22.591   4.133  1.00  0.00           C  
ATOM   1992  CG  GLU B 124      38.387 -23.370   5.261  1.00  0.00           C  
ATOM   1993  CD  GLU B 124      39.750 -22.766   5.691  1.00  0.00           C  
ATOM   1994  OE1 GLU B 124      40.055 -21.634   5.309  1.00  0.00           O  
ATOM   1995  OE2 GLU B 124      40.484 -23.472   6.406  1.00  0.00           O  
ATOM   1996  H   GLU B 124      36.484 -21.743   2.053  1.00  0.00           H  
ATOM   1997  HA  GLU B 124      36.554 -24.188   3.411  1.00  0.00           H  
ATOM   1998 1HB  GLU B 124      38.384 -22.555   3.280  1.00  0.00           H  
ATOM   1999 2HB  GLU B 124      37.561 -21.567   4.480  1.00  0.00           H  
ATOM   2000 1HG  GLU B 124      37.720 -23.401   6.109  1.00  0.00           H  
ATOM   2001 2HG  GLU B 124      38.537 -24.398   4.927  1.00  0.00           H  
ATOM   2002  N   TRP B 125      34.788 -22.055   5.242  1.00  0.00           N  
ATOM   2003  CA  TRP B 125      33.843 -22.069   6.346  1.00  0.00           C  
ATOM   2004  C   TRP B 125      32.559 -21.355   5.967  1.00  0.00           C  
ATOM   2005  O   TRP B 125      32.425 -20.168   6.259  1.00  0.00           O  
ATOM   2006  CB  TRP B 125      34.403 -21.379   7.612  1.00  0.00           C  
ATOM   2007  CG  TRP B 125      35.858 -21.801   8.104  1.00  0.00           C  
ATOM   2008  CD1 TRP B 125      36.992 -20.984   8.018  1.00  0.00           C  
ATOM   2009  CD2 TRP B 125      36.334 -23.076   8.670  1.00  0.00           C  
ATOM   2010  NE1 TRP B 125      38.083 -21.639   8.501  1.00  0.00           N  
ATOM   2011  CE2 TRP B 125      37.705 -22.938   8.902  1.00  0.00           C  
ATOM   2012  CE3 TRP B 125      35.724 -24.293   8.975  1.00  0.00           C  
ATOM   2013  CZ2 TRP B 125      38.484 -23.999   9.436  1.00  0.00           C  
ATOM   2014  CZ3 TRP B 125      36.505 -25.347   9.504  1.00  0.00           C  
ATOM   2015  CH2 TRP B 125      37.841 -25.199   9.730  1.00  0.00           C  
ATOM   2016  H   TRP B 125      35.023 -21.190   4.784  1.00  0.00           H  
ATOM   2017  HA  TRP B 125      33.597 -23.101   6.586  1.00  0.00           H  
ATOM   2018 1HB  TRP B 125      34.418 -20.304   7.435  1.00  0.00           H  
ATOM   2019 2HB  TRP B 125      33.709 -21.549   8.438  1.00  0.00           H  
ATOM   2020  HD1 TRP B 125      37.006 -19.960   7.628  1.00  0.00           H  
ATOM   2021  HE1 TRP B 125      39.022 -21.242   8.535  1.00  0.00           H  
ATOM   2022  HE3 TRP B 125      34.660 -24.428   8.796  1.00  0.00           H  
ATOM   2023  HZ2 TRP B 125      39.554 -23.898   9.616  1.00  0.00           H  
ATOM   2024  HZ3 TRP B 125      36.010 -26.291   9.730  1.00  0.00           H  
ATOM   2025  HH2 TRP B 125      38.413 -26.034  10.138  1.00  0.00           H  
ATOM   2026  N   ALA B 126      31.605 -22.025   5.342  1.00  0.00           N  
ATOM   2027  CA  ALA B 126      30.394 -21.294   4.959  1.00  0.00           C  
ATOM   2028  C   ALA B 126      29.151 -22.173   4.904  1.00  0.00           C  
ATOM   2029  O   ALA B 126      29.241 -23.366   4.615  1.00  0.00           O  
ATOM   2030  CB  ALA B 126      30.622 -20.644   3.610  1.00  0.00           C  
ATOM   2031  H   ALA B 126      31.730 -23.002   5.103  1.00  0.00           H  
ATOM   2032  HA  ALA B 126      30.211 -20.524   5.710  1.00  0.00           H  
ATOM   2033 1HB  ALA B 126      29.739 -20.063   3.331  1.00  0.00           H  
ATOM   2034 2HB  ALA B 126      31.486 -19.991   3.662  1.00  0.00           H  
ATOM   2035 3HB  ALA B 126      30.806 -21.410   2.874  1.00  0.00           H  
ATOM   2036  N   LYS B 127      27.991 -21.567   5.157  1.00  0.00           N  
ATOM   2037  CA  LYS B 127      26.687 -22.252   5.099  1.00  0.00           C  
ATOM   2038  C   LYS B 127      25.779 -21.660   4.044  1.00  0.00           C  
ATOM   2039  O   LYS B 127      25.919 -20.502   3.674  1.00  0.00           O  
ATOM   2040  CB  LYS B 127      25.977 -22.198   6.449  1.00  0.00           C  
ATOM   2041  CG  LYS B 127      26.698 -22.971   7.546  1.00  0.00           C  
ATOM   2042  CD  LYS B 127      25.887 -23.050   8.861  1.00  0.00           C  
ATOM   2043  CE  LYS B 127      26.696 -23.807   9.996  1.00  0.00           C  
ATOM   2044  NZ  LYS B 127      25.915 -23.911  11.294  1.00  0.00           N  
ATOM   2045  H   LYS B 127      28.023 -20.573   5.388  1.00  0.00           H  
ATOM   2046  HA  LYS B 127      26.854 -23.292   4.835  1.00  0.00           H  
ATOM   2047 1HB  LYS B 127      25.876 -21.163   6.768  1.00  0.00           H  
ATOM   2048 2HB  LYS B 127      24.988 -22.601   6.341  1.00  0.00           H  
ATOM   2049 1HG  LYS B 127      26.896 -23.989   7.193  1.00  0.00           H  
ATOM   2050 2HG  LYS B 127      27.655 -22.491   7.748  1.00  0.00           H  
ATOM   2051 1HD  LYS B 127      25.631 -22.048   9.199  1.00  0.00           H  
ATOM   2052 2HD  LYS B 127      24.963 -23.592   8.678  1.00  0.00           H  
ATOM   2053 1HE  LYS B 127      26.952 -24.810   9.655  1.00  0.00           H  
ATOM   2054 2HE  LYS B 127      27.619 -23.258  10.193  1.00  0.00           H  
ATOM   2055 1HZ  LYS B 127      26.474 -24.388  11.985  1.00  0.00           H  
ATOM   2056 2HZ  LYS B 127      25.676 -22.944  11.603  1.00  0.00           H  
ATOM   2057 3HZ  LYS B 127      25.065 -24.424  11.144  1.00  0.00           H  
ATOM   2058  N   LYS B 128      24.819 -22.418   3.560  1.00  0.00           N  
ATOM   2059  CA  LYS B 128      23.919 -21.847   2.550  1.00  0.00           C  
ATOM   2060  C   LYS B 128      22.465 -22.333   2.589  1.00  0.00           C  
ATOM   2061  O   LYS B 128      22.153 -23.424   3.073  1.00  0.00           O  
ATOM   2062  CB  LYS B 128      24.458 -22.159   1.158  1.00  0.00           C  
ATOM   2063  CG  LYS B 128      24.461 -23.639   0.924  1.00  0.00           C  
ATOM   2064  CD  LYS B 128      25.028 -24.070  -0.391  1.00  0.00           C  
ATOM   2065  CE  LYS B 128      24.849 -25.605  -0.521  1.00  0.00           C  
ATOM   2066  NZ  LYS B 128      25.402 -26.156  -1.778  1.00  0.00           N  
ATOM   2067  H   LYS B 128      24.747 -23.390   3.858  1.00  0.00           H  
ATOM   2068  HA  LYS B 128      23.897 -20.774   2.699  1.00  0.00           H  
ATOM   2069 1HB  LYS B 128      23.834 -21.683   0.401  1.00  0.00           H  
ATOM   2070 2HB  LYS B 128      25.472 -21.766   1.048  1.00  0.00           H  
ATOM   2071 1HG  LYS B 128      25.037 -24.124   1.718  1.00  0.00           H  
ATOM   2072 2HG  LYS B 128      23.437 -23.996   0.984  1.00  0.00           H  
ATOM   2073 1HD  LYS B 128      24.497 -23.563  -1.197  1.00  0.00           H  
ATOM   2074 2HD  LYS B 128      26.084 -23.812  -0.447  1.00  0.00           H  
ATOM   2075 1HE  LYS B 128      25.344 -26.089   0.327  1.00  0.00           H  
ATOM   2076 2HE  LYS B 128      23.786 -25.833  -0.483  1.00  0.00           H  
ATOM   2077 1HZ  LYS B 128      25.248 -27.159  -1.797  1.00  0.00           H  
ATOM   2078 2HZ  LYS B 128      24.941 -25.731  -2.565  1.00  0.00           H  
ATOM   2079 3HZ  LYS B 128      26.394 -25.966  -1.821  1.00  0.00           H  
ATOM   2080  N   VAL B 129      21.581 -21.510   2.025  1.00  0.00           N  
ATOM   2081  CA  VAL B 129      20.171 -21.849   1.850  1.00  0.00           C  
ATOM   2082  C   VAL B 129      19.816 -21.799   0.397  1.00  0.00           C  
ATOM   2083  O   VAL B 129      20.054 -20.782  -0.254  1.00  0.00           O  
ATOM   2084  CB  VAL B 129      19.221 -20.873   2.564  1.00  0.00           C  
ATOM   2085  CG1 VAL B 129      17.776 -21.312   2.308  1.00  0.00           C  
ATOM   2086  CG2 VAL B 129      19.485 -20.879   4.036  1.00  0.00           C  
ATOM   2087  H   VAL B 129      21.931 -20.621   1.674  1.00  0.00           H  
ATOM   2088  HA  VAL B 129      19.997 -22.859   2.225  1.00  0.00           H  
ATOM   2089  HB  VAL B 129      19.359 -19.872   2.161  1.00  0.00           H  
ATOM   2090 1HG1 VAL B 129      17.103 -20.639   2.805  1.00  0.00           H  
ATOM   2091 2HG1 VAL B 129      17.564 -21.306   1.244  1.00  0.00           H  
ATOM   2092 3HG1 VAL B 129      17.629 -22.323   2.701  1.00  0.00           H  
ATOM   2093 1HG2 VAL B 129      18.815 -20.192   4.547  1.00  0.00           H  
ATOM   2094 2HG2 VAL B 129      19.319 -21.893   4.394  1.00  0.00           H  
ATOM   2095 3HG2 VAL B 129      20.498 -20.589   4.219  1.00  0.00           H  
ATOM   2096  N   VAL B 130      19.250 -22.878  -0.130  1.00  0.00           N  
ATOM   2097  CA  VAL B 130      18.887 -22.862  -1.529  1.00  0.00           C  
ATOM   2098  C   VAL B 130      17.424 -23.220  -1.696  1.00  0.00           C  
ATOM   2099  O   VAL B 130      16.944 -24.218  -1.147  1.00  0.00           O  
ATOM   2100  CB  VAL B 130      19.766 -23.837  -2.350  1.00  0.00           C  
ATOM   2101  CG1 VAL B 130      19.348 -23.779  -3.859  1.00  0.00           C  
ATOM   2102  CG2 VAL B 130      21.247 -23.496  -2.168  1.00  0.00           C  
ATOM   2103  H   VAL B 130      19.067 -23.694   0.440  1.00  0.00           H  
ATOM   2104  HA  VAL B 130      19.030 -21.857  -1.927  1.00  0.00           H  
ATOM   2105  HB  VAL B 130      19.588 -24.855  -2.003  1.00  0.00           H  
ATOM   2106 1HG1 VAL B 130      19.955 -24.475  -4.441  1.00  0.00           H  
ATOM   2107 2HG1 VAL B 130      18.303 -24.044  -3.973  1.00  0.00           H  
ATOM   2108 3HG1 VAL B 130      19.501 -22.772  -4.251  1.00  0.00           H  
ATOM   2109 1HG2 VAL B 130      21.845 -24.197  -2.746  1.00  0.00           H  
ATOM   2110 2HG2 VAL B 130      21.439 -22.505  -2.515  1.00  0.00           H  
ATOM   2111 3HG2 VAL B 130      21.527 -23.568  -1.119  1.00  0.00           H  
ATOM   2112  N   TRP B 131      16.727 -22.400  -2.467  1.00  0.00           N  
ATOM   2113  CA  TRP B 131      15.349 -22.672  -2.792  1.00  0.00           C  
ATOM   2114  C   TRP B 131      15.345 -23.060  -4.248  1.00  0.00           C  
ATOM   2115  O   TRP B 131      15.658 -22.254  -5.138  1.00  0.00           O  
ATOM   2116  CB  TRP B 131      14.427 -21.494  -2.596  1.00  0.00           C  
ATOM   2117  CG  TRP B 131      14.303 -21.011  -1.202  1.00  0.00           C  
ATOM   2118  CD1 TRP B 131      13.309 -21.322  -0.336  1.00  0.00           C  
ATOM   2119  CD2 TRP B 131      15.158 -20.054  -0.517  1.00  0.00           C  
ATOM   2120  NE1 TRP B 131      13.466 -20.618   0.841  1.00  0.00           N  
ATOM   2121  CE2 TRP B 131      14.590 -19.817   0.735  1.00  0.00           C  
ATOM   2122  CE3 TRP B 131      16.324 -19.380  -0.864  1.00  0.00           C  
ATOM   2123  CZ2 TRP B 131      15.148 -18.896   1.648  1.00  0.00           C  
ATOM   2124  CZ3 TRP B 131      16.891 -18.481   0.038  1.00  0.00           C  
ATOM   2125  CH2 TRP B 131      16.313 -18.232   1.268  1.00  0.00           C  
ATOM   2126  H   TRP B 131      17.181 -21.584  -2.879  1.00  0.00           H  
ATOM   2127  HA  TRP B 131      14.986 -23.511  -2.200  1.00  0.00           H  
ATOM   2128 1HB  TRP B 131      14.774 -20.675  -3.208  1.00  0.00           H  
ATOM   2129 2HB  TRP B 131      13.430 -21.762  -2.954  1.00  0.00           H  
ATOM   2130  HD1 TRP B 131      12.492 -22.010  -0.551  1.00  0.00           H  
ATOM   2131  HE1 TRP B 131      12.851 -20.664   1.639  1.00  0.00           H  
ATOM   2132  HE3 TRP B 131      16.783 -19.565  -1.823  1.00  0.00           H  
ATOM   2133  HZ2 TRP B 131      14.700 -18.702   2.618  1.00  0.00           H  
ATOM   2134  HZ3 TRP B 131      17.804 -17.983  -0.260  1.00  0.00           H  
ATOM   2135  HH2 TRP B 131      16.774 -17.522   1.948  1.00  0.00           H  
ATOM   2136  N   LYS B 132      15.025 -24.328  -4.468  1.00  0.00           N  
ATOM   2137  CA  LYS B 132      15.049 -24.965  -5.772  1.00  0.00           C  
ATOM   2138  C   LYS B 132      13.953 -24.387  -6.652  1.00  0.00           C  
ATOM   2139  O   LYS B 132      13.044 -23.691  -6.157  1.00  0.00           O  
ATOM   2140  CB  LYS B 132      14.924 -26.493  -5.610  1.00  0.00           C  
ATOM   2141  CG  LYS B 132      16.144 -27.143  -4.904  1.00  0.00           C  
ATOM   2142  CD  LYS B 132      16.027 -28.675  -4.763  1.00  0.00           C  
ATOM   2143  CE  LYS B 132      17.280 -29.298  -4.047  1.00  0.00           C  
ATOM   2144  NZ  LYS B 132      17.159 -30.794  -3.890  1.00  0.00           N  
ATOM   2145  H   LYS B 132      14.779 -24.894  -3.668  1.00  0.00           H  
ATOM   2146  HA  LYS B 132      16.008 -24.748  -6.249  1.00  0.00           H  
ATOM   2147 1HB  LYS B 132      14.041 -26.732  -5.031  1.00  0.00           H  
ATOM   2148 2HB  LYS B 132      14.807 -26.960  -6.587  1.00  0.00           H  
ATOM   2149 1HG  LYS B 132      17.048 -26.909  -5.471  1.00  0.00           H  
ATOM   2150 2HG  LYS B 132      16.249 -26.710  -3.909  1.00  0.00           H  
ATOM   2151 1HD  LYS B 132      15.138 -28.911  -4.179  1.00  0.00           H  
ATOM   2152 2HD  LYS B 132      15.922 -29.122  -5.748  1.00  0.00           H  
ATOM   2153 1HE  LYS B 132      18.173 -29.080  -4.635  1.00  0.00           H  
ATOM   2154 2HE  LYS B 132      17.389 -28.846  -3.063  1.00  0.00           H  
ATOM   2155 1HZ  LYS B 132      17.983 -31.152  -3.425  1.00  0.00           H  
ATOM   2156 2HZ  LYS B 132      16.342 -31.012  -3.334  1.00  0.00           H  
ATOM   2157 3HZ  LYS B 132      17.072 -31.230  -4.794  1.00  0.00           H  
ATOM   2158  N   ARG B 133      14.055 -24.663  -7.951  1.00  0.00           N  
ATOM   2159  CA  ARG B 133      13.101 -24.113  -8.899  1.00  0.00           C  
ATOM   2160  C   ARG B 133      11.672 -24.352  -8.497  1.00  0.00           C  
ATOM   2161  O   ARG B 133      11.297 -25.433  -8.025  1.00  0.00           O  
ATOM   2162  CB  ARG B 133      13.296 -24.680 -10.306  1.00  0.00           C  
ATOM   2163  CG  ARG B 133      14.535 -24.237 -10.958  1.00  0.00           C  
ATOM   2164  CD  ARG B 133      14.690 -24.734 -12.329  1.00  0.00           C  
ATOM   2165  NE  ARG B 133      15.934 -24.222 -12.864  1.00  0.00           N  
ATOM   2166  CZ  ARG B 133      16.391 -24.408 -14.095  1.00  0.00           C  
ATOM   2167  NH1 ARG B 133      15.698 -25.125 -14.964  1.00  0.00           N  
ATOM   2168  NH2 ARG B 133      17.554 -23.864 -14.421  1.00  0.00           N  
ATOM   2169  H   ARG B 133      14.812 -25.241  -8.284  1.00  0.00           H  
ATOM   2170  HA  ARG B 133      13.272 -23.039  -8.939  1.00  0.00           H  
ATOM   2171 1HB  ARG B 133      13.296 -25.765 -10.276  1.00  0.00           H  
ATOM   2172 2HB  ARG B 133      12.462 -24.368 -10.946  1.00  0.00           H  
ATOM   2173 1HG  ARG B 133      14.516 -23.163 -10.996  1.00  0.00           H  
ATOM   2174 2HG  ARG B 133      15.393 -24.566 -10.369  1.00  0.00           H  
ATOM   2175 1HD  ARG B 133      14.723 -25.822 -12.343  1.00  0.00           H  
ATOM   2176 2HD  ARG B 133      13.863 -24.378 -12.953  1.00  0.00           H  
ATOM   2177  HE  ARG B 133      16.502 -23.670 -12.246  1.00  0.00           H  
ATOM   2178 1HH1 ARG B 133      14.811 -25.535 -14.691  1.00  0.00           H  
ATOM   2179 2HH1 ARG B 133      16.050 -25.270 -15.900  1.00  0.00           H  
ATOM   2180 1HH2 ARG B 133      18.067 -23.323 -13.738  1.00  0.00           H  
ATOM   2181 2HH2 ARG B 133      17.930 -23.989 -15.350  1.00  0.00           H  
ATOM   2182  N   GLU B 134      10.909 -23.270  -8.620  1.00  0.00           N  
ATOM   2183  CA  GLU B 134       9.486 -23.192  -8.340  1.00  0.00           C  
ATOM   2184  C   GLU B 134       9.087 -23.558  -6.893  1.00  0.00           C  
ATOM   2185  O   GLU B 134       7.895 -23.603  -6.569  1.00  0.00           O  
ATOM   2186  CB  GLU B 134       8.811 -24.087  -9.372  1.00  0.00           C  
ATOM   2187  CG  GLU B 134       9.091 -23.589 -10.803  1.00  0.00           C  
ATOM   2188  CD  GLU B 134       8.433 -24.369 -11.853  1.00  0.00           C  
ATOM   2189  OE1 GLU B 134       7.300 -24.754 -11.676  1.00  0.00           O  
ATOM   2190  OE2 GLU B 134       9.081 -24.603 -12.865  1.00  0.00           O  
ATOM   2191  H   GLU B 134      11.363 -22.447  -9.029  1.00  0.00           H  
ATOM   2192  HA  GLU B 134       9.171 -22.161  -8.523  1.00  0.00           H  
ATOM   2193 1HB  GLU B 134       9.152 -25.115  -9.275  1.00  0.00           H  
ATOM   2194 2HB  GLU B 134       7.731 -24.079  -9.213  1.00  0.00           H  
ATOM   2195 1HG  GLU B 134       8.744 -22.562 -10.878  1.00  0.00           H  
ATOM   2196 2HG  GLU B 134      10.163 -23.579 -10.990  1.00  0.00           H  
ATOM   2197  N   LYS B 135      10.078 -23.676  -5.992  1.00  0.00           N  
ATOM   2198  CA  LYS B 135       9.807 -23.887  -4.572  1.00  0.00           C  
ATOM   2199  C   LYS B 135       9.743 -22.494  -3.978  1.00  0.00           C  
ATOM   2200  O   LYS B 135       9.119 -22.216  -2.944  1.00  0.00           O  
ATOM   2201  CB  LYS B 135      10.916 -24.725  -3.896  1.00  0.00           C  
ATOM   2202  CG  LYS B 135      11.116 -26.169  -4.469  1.00  0.00           C  
ATOM   2203  CD  LYS B 135       9.879 -27.060  -4.279  1.00  0.00           C  
ATOM   2204  CE  LYS B 135      10.128 -28.510  -4.756  1.00  0.00           C  
ATOM   2205  NZ  LYS B 135       8.900 -29.387  -4.595  1.00  0.00           N  
ATOM   2206  H   LYS B 135      11.052 -23.661  -6.296  1.00  0.00           H  
ATOM   2207  HA  LYS B 135       8.841 -24.373  -4.442  1.00  0.00           H  
ATOM   2208 1HB  LYS B 135      11.869 -24.199  -3.993  1.00  0.00           H  
ATOM   2209 2HB  LYS B 135      10.706 -24.817  -2.835  1.00  0.00           H  
ATOM   2210 1HG  LYS B 135      11.352 -26.103  -5.533  1.00  0.00           H  
ATOM   2211 2HG  LYS B 135      11.953 -26.639  -3.961  1.00  0.00           H  
ATOM   2212 1HD  LYS B 135       9.598 -27.078  -3.225  1.00  0.00           H  
ATOM   2213 2HD  LYS B 135       9.049 -26.643  -4.851  1.00  0.00           H  
ATOM   2214 1HE  LYS B 135      10.417 -28.495  -5.805  1.00  0.00           H  
ATOM   2215 2HE  LYS B 135      10.944 -28.937  -4.171  1.00  0.00           H  
ATOM   2216 1HZ  LYS B 135       9.103 -30.324  -4.914  1.00  0.00           H  
ATOM   2217 2HZ  LYS B 135       8.628 -29.419  -3.622  1.00  0.00           H  
ATOM   2218 3HZ  LYS B 135       8.139 -29.009  -5.141  1.00  0.00           H  
ATOM   2219  N   ALA B 136      10.360 -21.590  -4.716  1.00  0.00           N  
ATOM   2220  CA  ALA B 136      10.532 -20.206  -4.347  1.00  0.00           C  
ATOM   2221  C   ALA B 136       9.234 -19.386  -4.530  1.00  0.00           C  
ATOM   2222  O   ALA B 136       9.144 -18.533  -5.416  1.00  0.00           O  
ATOM   2223  CB  ALA B 136      11.683 -19.634  -5.183  1.00  0.00           C  
ATOM   2224  H   ALA B 136      10.795 -21.910  -5.570  1.00  0.00           H  
ATOM   2225  HA  ALA B 136      10.804 -20.170  -3.295  1.00  0.00           H  
ATOM   2226 1HB  ALA B 136      11.860 -18.620  -4.900  1.00  0.00           H  
ATOM   2227 2HB  ALA B 136      12.592 -20.219  -5.015  1.00  0.00           H  
ATOM   2228 3HB  ALA B 136      11.429 -19.672  -6.245  1.00  0.00           H  
ATOM   2229  N   SER B 137       8.233 -19.668  -3.674  1.00  0.00           N  
ATOM   2230  CA  SER B 137       6.936 -18.972  -3.689  1.00  0.00           C  
ATOM   2231  C   SER B 137       6.807 -18.012  -2.474  1.00  0.00           C  
ATOM   2232  O   SER B 137       7.234 -16.854  -2.528  1.00  0.00           O  
ATOM   2233  CB  SER B 137       5.793 -19.978  -3.680  1.00  0.00           C  
ATOM   2234  OG  SER B 137       5.766 -20.723  -2.483  1.00  0.00           O  
ATOM   2235  H   SER B 137       8.402 -20.428  -3.018  1.00  0.00           H  
ATOM   2236  HA  SER B 137       6.879 -18.374  -4.599  1.00  0.00           H  
ATOM   2237 1HB  SER B 137       4.847 -19.453  -3.806  1.00  0.00           H  
ATOM   2238 2HB  SER B 137       5.908 -20.656  -4.527  1.00  0.00           H  
ATOM   2239  HG  SER B 137       5.030 -21.346  -2.575  1.00  0.00           H  
ATOM   2240  N   LYS B 138       6.276 -18.480  -1.348  1.00  0.00           N  
ATOM   2241  CA  LYS B 138       6.187 -17.617  -0.157  1.00  0.00           C  
ATOM   2242  C   LYS B 138       7.503 -17.663   0.626  1.00  0.00           C  
ATOM   2243  O   LYS B 138       7.567 -18.156   1.761  1.00  0.00           O  
ATOM   2244  CB  LYS B 138       4.981 -17.955   0.700  1.00  0.00           C  
ATOM   2245  CG  LYS B 138       3.659 -17.658  -0.016  1.00  0.00           C  
ATOM   2246  CD  LYS B 138       2.472 -17.917   0.872  1.00  0.00           C  
ATOM   2247  CE  LYS B 138       1.157 -17.612   0.181  1.00  0.00           C  
ATOM   2248  NZ  LYS B 138      -0.004 -17.899   1.068  1.00  0.00           N  
ATOM   2249  H   LYS B 138       5.944 -19.431  -1.350  1.00  0.00           H  
ATOM   2250  HA  LYS B 138       6.019 -16.590  -0.476  1.00  0.00           H  
ATOM   2251 1HB  LYS B 138       5.006 -19.006   0.992  1.00  0.00           H  
ATOM   2252 2HB  LYS B 138       5.010 -17.351   1.602  1.00  0.00           H  
ATOM   2253 1HG  LYS B 138       3.651 -16.609  -0.313  1.00  0.00           H  
ATOM   2254 2HG  LYS B 138       3.586 -18.272  -0.912  1.00  0.00           H  
ATOM   2255 1HD  LYS B 138       2.479 -18.945   1.234  1.00  0.00           H  
ATOM   2256 2HD  LYS B 138       2.546 -17.247   1.718  1.00  0.00           H  
ATOM   2257 1HE  LYS B 138       1.139 -16.556  -0.089  1.00  0.00           H  
ATOM   2258 2HE  LYS B 138       1.069 -18.212  -0.723  1.00  0.00           H  
ATOM   2259 1HZ  LYS B 138      -0.865 -17.674   0.592  1.00  0.00           H  
ATOM   2260 2HZ  LYS B 138      -0.002 -18.877   1.320  1.00  0.00           H  
ATOM   2261 3HZ  LYS B 138       0.071 -17.335   1.913  1.00  0.00           H  
ATOM   2262  N   ILE B 139       8.561 -17.147  -0.020  1.00  0.00           N  
ATOM   2263  CA  ILE B 139       9.908 -17.096   0.570  1.00  0.00           C  
ATOM   2264  C   ILE B 139      10.358 -15.653   0.634  1.00  0.00           C  
ATOM   2265  O   ILE B 139      11.512 -15.346   0.907  1.00  0.00           O  
ATOM   2266  CB  ILE B 139      11.002 -17.797  -0.246  1.00  0.00           C  
ATOM   2267  CG1 ILE B 139      11.201 -17.113  -1.621  1.00  0.00           C  
ATOM   2268  CG2 ILE B 139      10.537 -19.264  -0.452  1.00  0.00           C  
ATOM   2269  CD1 ILE B 139      12.470 -17.542  -2.296  1.00  0.00           C  
ATOM   2270  H   ILE B 139       8.390 -16.789  -0.962  1.00  0.00           H  
ATOM   2271  HA  ILE B 139       9.884 -17.501   1.575  1.00  0.00           H  
ATOM   2272  HB  ILE B 139      11.959 -17.774   0.289  1.00  0.00           H  
ATOM   2273 1HG1 ILE B 139      10.357 -17.358  -2.274  1.00  0.00           H  
ATOM   2274 2HG1 ILE B 139      11.237 -16.034  -1.494  1.00  0.00           H  
ATOM   2275 1HG2 ILE B 139      11.272 -19.795  -1.023  1.00  0.00           H  
ATOM   2276 2HG2 ILE B 139      10.405 -19.748   0.519  1.00  0.00           H  
ATOM   2277 3HG2 ILE B 139       9.590 -19.277  -0.987  1.00  0.00           H  
ATOM   2278 1HD1 ILE B 139      12.556 -17.036  -3.244  1.00  0.00           H  
ATOM   2279 2HD1 ILE B 139      13.322 -17.276  -1.663  1.00  0.00           H  
ATOM   2280 3HD1 ILE B 139      12.462 -18.612  -2.453  1.00  0.00           H  
ATOM   2281  N   ASN B 140       9.465 -14.757   0.326  1.00  0.00           N  
ATOM   2282  CA  ASN B 140       9.867 -13.395   0.289  1.00  0.00           C  
ATOM   2283  C   ASN B 140       9.958 -12.864   1.702  1.00  0.00           C  
ATOM   2284  O   ASN B 140       9.351 -13.437   2.620  1.00  0.00           O  
ATOM   2285  CB  ASN B 140       8.908 -12.638  -0.572  1.00  0.00           C  
ATOM   2286  CG  ASN B 140       8.984 -13.210  -1.940  1.00  0.00           C  
ATOM   2287  OD1 ASN B 140      10.053 -13.592  -2.443  1.00  0.00           O  
ATOM   2288  ND2 ASN B 140       7.855 -13.327  -2.552  1.00  0.00           N  
ATOM   2289  H   ASN B 140       8.518 -15.024   0.112  1.00  0.00           H  
ATOM   2290  HA  ASN B 140      10.861 -13.330  -0.141  1.00  0.00           H  
ATOM   2291 1HB  ASN B 140       7.888 -12.727  -0.190  1.00  0.00           H  
ATOM   2292 2HB  ASN B 140       9.172 -11.579  -0.598  1.00  0.00           H  
ATOM   2293 1HD2 ASN B 140       7.825 -13.748  -3.456  1.00  0.00           H  
ATOM   2294 2HD2 ASN B 140       6.999 -12.985  -2.117  1.00  0.00           H  
ATOM   2295  N   GLY B 141      10.751 -11.801   1.876  1.00  0.00           N  
ATOM   2296  CA  GLY B 141      10.883 -11.139   3.173  1.00  0.00           C  
ATOM   2297  C   GLY B 141      12.324 -10.889   3.604  1.00  0.00           C  
ATOM   2298  O   GLY B 141      13.243 -10.823   2.784  1.00  0.00           O  
ATOM   2299  H   GLY B 141      11.229 -11.421   1.057  1.00  0.00           H  
ATOM   2300 1HA  GLY B 141      10.362 -10.188   3.119  1.00  0.00           H  
ATOM   2301 2HA  GLY B 141      10.381 -11.734   3.935  1.00  0.00           H  
ATOM   2302  N   ALA B 142      12.511 -10.677   4.908  1.00  0.00           N  
ATOM   2303  CA  ALA B 142      13.841 -10.373   5.448  1.00  0.00           C  
ATOM   2304  C   ALA B 142      14.563 -11.612   5.970  1.00  0.00           C  
ATOM   2305  O   ALA B 142      13.970 -12.469   6.627  1.00  0.00           O  
ATOM   2306  CB  ALA B 142      13.737  -9.348   6.569  1.00  0.00           C  
ATOM   2307  H   ALA B 142      11.720 -10.744   5.535  1.00  0.00           H  
ATOM   2308  HA  ALA B 142      14.446  -9.957   4.642  1.00  0.00           H  
ATOM   2309 1HB  ALA B 142      14.742  -9.111   6.934  1.00  0.00           H  
ATOM   2310 2HB  ALA B 142      13.264  -8.440   6.198  1.00  0.00           H  
ATOM   2311 3HB  ALA B 142      13.141  -9.753   7.390  1.00  0.00           H  
ATOM   2312  N   TYR B 143      15.857 -11.659   5.703  1.00  0.00           N  
ATOM   2313  CA  TYR B 143      16.755 -12.729   6.124  1.00  0.00           C  
ATOM   2314  C   TYR B 143      17.987 -12.175   6.789  1.00  0.00           C  
ATOM   2315  O   TYR B 143      18.316 -11.005   6.593  1.00  0.00           O  
ATOM   2316  CB  TYR B 143      17.147 -13.592   4.947  1.00  0.00           C  
ATOM   2317  CG  TYR B 143      15.989 -14.311   4.387  1.00  0.00           C  
ATOM   2318  CD1 TYR B 143      15.206 -13.755   3.374  1.00  0.00           C  
ATOM   2319  CD2 TYR B 143      15.689 -15.552   4.866  1.00  0.00           C  
ATOM   2320  CE1 TYR B 143      14.126 -14.479   2.857  1.00  0.00           C  
ATOM   2321  CE2 TYR B 143      14.629 -16.251   4.343  1.00  0.00           C  
ATOM   2322  CZ  TYR B 143      13.862 -15.728   3.350  1.00  0.00           C  
ATOM   2323  OH  TYR B 143      12.843 -16.456   2.855  1.00  0.00           O  
ATOM   2324  H   TYR B 143      16.250 -10.904   5.143  1.00  0.00           H  
ATOM   2325  HA  TYR B 143      16.241 -13.351   6.851  1.00  0.00           H  
ATOM   2326 1HB  TYR B 143      17.590 -12.976   4.164  1.00  0.00           H  
ATOM   2327 2HB  TYR B 143      17.888 -14.320   5.260  1.00  0.00           H  
ATOM   2328  HD1 TYR B 143      15.433 -12.758   2.985  1.00  0.00           H  
ATOM   2329  HD2 TYR B 143      16.297 -15.988   5.657  1.00  0.00           H  
ATOM   2330  HE1 TYR B 143      13.497 -14.061   2.067  1.00  0.00           H  
ATOM   2331  HE2 TYR B 143      14.392 -17.232   4.710  1.00  0.00           H  
ATOM   2332  HH  TYR B 143      12.484 -16.011   2.094  1.00  0.00           H  
ATOM   2333  N   PHE B 144      18.672 -13.010   7.575  1.00  0.00           N  
ATOM   2334  CA  PHE B 144      19.899 -12.550   8.230  1.00  0.00           C  
ATOM   2335  C   PHE B 144      20.897 -13.661   8.474  1.00  0.00           C  
ATOM   2336  O   PHE B 144      20.550 -14.843   8.388  1.00  0.00           O  
ATOM   2337  CB  PHE B 144      19.575 -12.014   9.611  1.00  0.00           C  
ATOM   2338  CG  PHE B 144      19.210 -13.126  10.545  1.00  0.00           C  
ATOM   2339  CD1 PHE B 144      20.143 -13.636  11.379  1.00  0.00           C  
ATOM   2340  CD2 PHE B 144      17.997 -13.714  10.502  1.00  0.00           C  
ATOM   2341  CE1 PHE B 144      19.869 -14.685  12.153  1.00  0.00           C  
ATOM   2342  CE2 PHE B 144      17.716 -14.778  11.275  1.00  0.00           C  
ATOM   2343  CZ  PHE B 144      18.655 -15.268  12.092  1.00  0.00           C  
ATOM   2344  H   PHE B 144      18.306 -13.947   7.730  1.00  0.00           H  
ATOM   2345  HA  PHE B 144      20.349 -11.805   7.603  1.00  0.00           H  
ATOM   2346 1HB  PHE B 144      20.441 -11.497  10.009  1.00  0.00           H  
ATOM   2347 2HB  PHE B 144      18.755 -11.302   9.562  1.00  0.00           H  
ATOM   2348  HD1 PHE B 144      21.129 -13.179  11.411  1.00  0.00           H  
ATOM   2349  HD2 PHE B 144      17.245 -13.332   9.822  1.00  0.00           H  
ATOM   2350  HE1 PHE B 144      20.631 -15.075  12.821  1.00  0.00           H  
ATOM   2351  HE2 PHE B 144      16.735 -15.246  11.232  1.00  0.00           H  
ATOM   2352  HZ  PHE B 144      18.432 -16.136  12.714  1.00  0.00           H  
ATOM   2353  N   CYS B 145      22.118 -13.286   8.882  1.00  0.00           N  
ATOM   2354  CA  CYS B 145      23.068 -14.292   9.396  1.00  0.00           C  
ATOM   2355  C   CYS B 145      23.990 -13.759  10.526  1.00  0.00           C  
ATOM   2356  O   CYS B 145      24.260 -12.558  10.603  1.00  0.00           O  
ATOM   2357  CB  CYS B 145      23.903 -14.830   8.262  1.00  0.00           C  
ATOM   2358  SG  CYS B 145      24.777 -13.582   7.473  1.00  0.00           S  
ATOM   2359  H   CYS B 145      22.363 -12.302   8.816  1.00  0.00           H  
ATOM   2360  HA  CYS B 145      22.493 -15.119   9.804  1.00  0.00           H  
ATOM   2361 1HB  CYS B 145      24.588 -15.561   8.661  1.00  0.00           H  
ATOM   2362 2HB  CYS B 145      23.273 -15.332   7.528  1.00  0.00           H  
ATOM   2363  HG  CYS B 145      23.723 -12.778   7.285  1.00  0.00           H  
ATOM   2364  N   GLU B 146      24.463 -14.697  11.388  1.00  0.00           N  
ATOM   2365  CA  GLU B 146      25.327 -14.451  12.576  1.00  0.00           C  
ATOM   2366  C   GLU B 146      26.666 -15.135  12.547  1.00  0.00           C  
ATOM   2367  O   GLU B 146      26.967 -15.871  11.613  1.00  0.00           O  
ATOM   2368  CB  GLU B 146      24.666 -14.836  13.921  1.00  0.00           C  
ATOM   2369  CG  GLU B 146      23.413 -14.038  14.324  1.00  0.00           C  
ATOM   2370  CD  GLU B 146      22.719 -14.514  15.607  1.00  0.00           C  
ATOM   2371  OE1 GLU B 146      23.185 -15.481  16.183  1.00  0.00           O  
ATOM   2372  OE2 GLU B 146      21.742 -13.882  16.011  1.00  0.00           O  
ATOM   2373  H   GLU B 146      24.179 -15.661  11.187  1.00  0.00           H  
ATOM   2374  HA  GLU B 146      25.515 -13.390  12.607  1.00  0.00           H  
ATOM   2375 1HB  GLU B 146      24.402 -15.877  13.884  1.00  0.00           H  
ATOM   2376 2HB  GLU B 146      25.365 -14.731  14.740  1.00  0.00           H  
ATOM   2377 1HG  GLU B 146      23.791 -13.069  14.550  1.00  0.00           H  
ATOM   2378 2HG  GLU B 146      22.710 -13.961  13.497  1.00  0.00           H  
ATOM   2379  N   GLY B 147      27.462 -14.919  13.617  1.00  0.00           N  
ATOM   2380  CA  GLY B 147      28.823 -15.462  13.716  1.00  0.00           C  
ATOM   2381  C   GLY B 147      29.432 -15.449  15.145  1.00  0.00           C  
ATOM   2382  O   GLY B 147      30.123 -16.393  15.518  1.00  0.00           O  
ATOM   2383  H   GLY B 147      27.116 -14.323  14.351  1.00  0.00           H  
ATOM   2384 1HA  GLY B 147      28.819 -16.486  13.342  1.00  0.00           H  
ATOM   2385 2HA  GLY B 147      29.461 -14.892  13.044  1.00  0.00           H  
ATOM   2386  N   ARG B 148      29.165 -14.431  15.958  1.00  0.00           N  
ATOM   2387  CA  ARG B 148      29.471 -14.536  17.397  1.00  0.00           C  
ATOM   2388  C   ARG B 148      30.917 -14.946  17.900  1.00  0.00           C  
ATOM   2389  O   ARG B 148      31.142 -16.075  18.336  1.00  0.00           O  
ATOM   2390  CB  ARG B 148      28.444 -15.500  17.998  1.00  0.00           C  
ATOM   2391  CG  ARG B 148      26.929 -15.027  17.927  1.00  0.00           C  
ATOM   2392  CD  ARG B 148      25.917 -16.078  18.498  1.00  0.00           C  
ATOM   2393  NE  ARG B 148      25.878 -17.327  17.690  1.00  0.00           N  
ATOM   2394  CZ  ARG B 148      25.430 -18.559  18.132  1.00  0.00           C  
ATOM   2395  NH1 ARG B 148      24.974 -18.750  19.339  1.00  0.00           N  
ATOM   2396  NH2 ARG B 148      25.470 -19.639  17.374  1.00  0.00           N  
ATOM   2397  H   ARG B 148      28.676 -13.626  15.611  1.00  0.00           H  
ATOM   2398  HA  ARG B 148      29.279 -13.558  17.822  1.00  0.00           H  
ATOM   2399 1HB  ARG B 148      28.506 -16.460  17.506  1.00  0.00           H  
ATOM   2400 2HB  ARG B 148      28.685 -15.653  19.050  1.00  0.00           H  
ATOM   2401 1HG  ARG B 148      26.820 -14.111  18.504  1.00  0.00           H  
ATOM   2402 2HG  ARG B 148      26.659 -14.834  16.888  1.00  0.00           H  
ATOM   2403 1HD  ARG B 148      26.193 -16.339  19.520  1.00  0.00           H  
ATOM   2404 2HD  ARG B 148      24.915 -15.646  18.493  1.00  0.00           H  
ATOM   2405  HE  ARG B 148      26.222 -17.276  16.739  1.00  0.00           H  
ATOM   2406 1HH1 ARG B 148      24.931 -17.996  20.005  1.00  0.00           H  
ATOM   2407 2HH1 ARG B 148      24.728 -19.728  19.590  1.00  0.00           H  
ATOM   2408 1HH2 ARG B 148      25.884 -19.604  16.425  1.00  0.00           H  
ATOM   2409 2HH2 ARG B 148      25.149 -20.516  17.811  1.00  0.00           H  
ATOM   2410  N   VAL B 149      31.896 -14.035  17.838  1.00  0.00           N  
ATOM   2411  CA  VAL B 149      33.216 -14.324  18.440  1.00  0.00           C  
ATOM   2412  C   VAL B 149      32.995 -14.215  19.936  1.00  0.00           C  
ATOM   2413  O   VAL B 149      31.934 -13.767  20.327  1.00  0.00           O  
ATOM   2414  CB  VAL B 149      34.303 -13.312  18.068  1.00  0.00           C  
ATOM   2415  CG1 VAL B 149      34.471 -13.323  16.599  1.00  0.00           C  
ATOM   2416  CG2 VAL B 149      33.994 -11.937  18.616  1.00  0.00           C  
ATOM   2417  H   VAL B 149      31.719 -13.131  17.434  1.00  0.00           H  
ATOM   2418  HA  VAL B 149      33.532 -15.332  18.185  1.00  0.00           H  
ATOM   2419  HB  VAL B 149      35.246 -13.639  18.504  1.00  0.00           H  
ATOM   2420 1HG1 VAL B 149      35.248 -12.647  16.314  1.00  0.00           H  
ATOM   2421 2HG1 VAL B 149      34.723 -14.311  16.276  1.00  0.00           H  
ATOM   2422 3HG1 VAL B 149      33.535 -13.014  16.142  1.00  0.00           H  
ATOM   2423 1HG2 VAL B 149      34.798 -11.242  18.357  1.00  0.00           H  
ATOM   2424 2HG2 VAL B 149      33.068 -11.581  18.191  1.00  0.00           H  
ATOM   2425 3HG2 VAL B 149      33.904 -11.976  19.705  1.00  0.00           H  
ATOM   2426  N   ARG B 150      33.954 -14.607  20.776  1.00  0.00           N  
ATOM   2427  CA  ARG B 150      33.747 -14.581  22.245  1.00  0.00           C  
ATOM   2428  C   ARG B 150      32.741 -13.486  22.749  1.00  0.00           C  
ATOM   2429  O   ARG B 150      33.029 -12.297  22.684  1.00  0.00           O  
ATOM   2430  CB  ARG B 150      35.151 -14.291  22.882  1.00  0.00           C  
ATOM   2431  CG  ARG B 150      35.310 -14.267  24.438  1.00  0.00           C  
ATOM   2432  CD  ARG B 150      36.790 -14.009  24.879  1.00  0.00           C  
ATOM   2433  NE  ARG B 150      36.927 -13.920  26.403  1.00  0.00           N  
ATOM   2434  CZ  ARG B 150      38.080 -13.610  27.119  1.00  0.00           C  
ATOM   2435  NH1 ARG B 150      39.214 -13.324  26.492  1.00  0.00           N  
ATOM   2436  NH2 ARG B 150      38.062 -13.607  28.471  1.00  0.00           N  
ATOM   2437  H   ARG B 150      34.844 -14.975  20.429  1.00  0.00           H  
ATOM   2438  HA  ARG B 150      33.394 -15.569  22.551  1.00  0.00           H  
ATOM   2439 1HB  ARG B 150      35.862 -15.036  22.517  1.00  0.00           H  
ATOM   2440 2HB  ARG B 150      35.505 -13.324  22.523  1.00  0.00           H  
ATOM   2441 1HG  ARG B 150      34.688 -13.474  24.853  1.00  0.00           H  
ATOM   2442 2HG  ARG B 150      34.992 -15.230  24.843  1.00  0.00           H  
ATOM   2443 1HD  ARG B 150      37.421 -14.826  24.520  1.00  0.00           H  
ATOM   2444 2HD  ARG B 150      37.141 -13.073  24.445  1.00  0.00           H  
ATOM   2445  HE  ARG B 150      36.102 -14.133  26.943  1.00  0.00           H  
ATOM   2446 1HH1 ARG B 150      39.262 -13.317  25.463  1.00  0.00           H  
ATOM   2447 2HH1 ARG B 150      40.037 -13.110  27.027  1.00  0.00           H  
ATOM   2448 1HH2 ARG B 150      37.211 -13.830  28.967  1.00  0.00           H  
ATOM   2449 2HH2 ARG B 150      38.900 -13.387  28.989  1.00  0.00           H  
ATOM   2450  N   GLY B 151      31.558 -13.907  23.303  1.00  0.00           N  
ATOM   2451  CA  GLY B 151      30.556 -13.008  23.960  1.00  0.00           C  
ATOM   2452  C   GLY B 151      29.631 -12.140  23.042  1.00  0.00           C  
ATOM   2453  O   GLY B 151      28.420 -12.005  23.285  1.00  0.00           O  
ATOM   2454  H   GLY B 151      31.358 -14.895  23.275  1.00  0.00           H  
ATOM   2455 1HA  GLY B 151      29.921 -13.624  24.598  1.00  0.00           H  
ATOM   2456 2HA  GLY B 151      31.090 -12.345  24.635  1.00  0.00           H  
ATOM   2457  N   GLU B 152      30.276 -11.544  22.029  1.00  0.00           N  
ATOM   2458  CA  GLU B 152      29.808 -10.599  20.996  1.00  0.00           C  
ATOM   2459  C   GLU B 152      28.916 -11.233  19.928  1.00  0.00           C  
ATOM   2460  O   GLU B 152      28.655 -12.433  19.923  1.00  0.00           O  
ATOM   2461  CB  GLU B 152      31.045 -10.003  20.251  1.00  0.00           C  
ATOM   2462  CG  GLU B 152      32.046  -9.098  21.103  1.00  0.00           C  
ATOM   2463  CD  GLU B 152      33.271  -8.414  20.275  1.00  0.00           C  
ATOM   2464  OE1 GLU B 152      33.341  -8.550  19.061  1.00  0.00           O  
ATOM   2465  OE2 GLU B 152      34.101  -7.771  20.909  1.00  0.00           O  
ATOM   2466  H   GLU B 152      31.269 -11.766  22.009  1.00  0.00           H  
ATOM   2467  HA  GLU B 152      29.248  -9.802  21.486  1.00  0.00           H  
ATOM   2468 1HB  GLU B 152      31.618 -10.829  19.857  1.00  0.00           H  
ATOM   2469 2HB  GLU B 152      30.710  -9.412  19.400  1.00  0.00           H  
ATOM   2470 1HG  GLU B 152      31.475  -8.308  21.590  1.00  0.00           H  
ATOM   2471 2HG  GLU B 152      32.476  -9.721  21.890  1.00  0.00           H  
ATOM   2472  N   ALA B 153      28.416 -10.403  19.024  1.00  0.00           N  
ATOM   2473  CA  ALA B 153      27.606 -10.860  17.903  1.00  0.00           C  
ATOM   2474  C   ALA B 153      27.901 -10.005  16.711  1.00  0.00           C  
ATOM   2475  O   ALA B 153      28.370  -8.884  16.842  1.00  0.00           O  
ATOM   2476  CB  ALA B 153      26.116 -10.796  18.199  1.00  0.00           C  
ATOM   2477  H   ALA B 153      28.634  -9.419  19.098  1.00  0.00           H  
ATOM   2478  HA  ALA B 153      27.877 -11.879  17.667  1.00  0.00           H  
ATOM   2479 1HB  ALA B 153      25.554 -11.147  17.328  1.00  0.00           H  
ATOM   2480 2HB  ALA B 153      25.890 -11.429  19.057  1.00  0.00           H  
ATOM   2481 3HB  ALA B 153      25.833  -9.769  18.418  1.00  0.00           H  
ATOM   2482  N   ILE B 154      27.636 -10.540  15.553  1.00  0.00           N  
ATOM   2483  CA  ILE B 154      27.786  -9.833  14.290  1.00  0.00           C  
ATOM   2484  C   ILE B 154      26.624 -10.191  13.404  1.00  0.00           C  
ATOM   2485  O   ILE B 154      26.340 -11.378  13.294  1.00  0.00           O  
ATOM   2486  CB  ILE B 154      29.047 -10.311  13.615  1.00  0.00           C  
ATOM   2487  CG1 ILE B 154      29.158  -9.738  12.216  1.00  0.00           C  
ATOM   2488  CG2 ILE B 154      29.007 -11.832  13.636  1.00  0.00           C  
ATOM   2489  CD1 ILE B 154      30.547  -9.901  11.624  1.00  0.00           C  
ATOM   2490  H   ILE B 154      27.266 -11.473  15.536  1.00  0.00           H  
ATOM   2491  HA  ILE B 154      27.803  -8.757  14.462  1.00  0.00           H  
ATOM   2492  HB  ILE B 154      29.914  -9.963  14.172  1.00  0.00           H  
ATOM   2493 1HG1 ILE B 154      28.437 -10.232  11.566  1.00  0.00           H  
ATOM   2494 2HG1 ILE B 154      28.921  -8.679  12.250  1.00  0.00           H  
ATOM   2495 1HG2 ILE B 154      29.897 -12.241  13.179  1.00  0.00           H  
ATOM   2496 2HG2 ILE B 154      28.940 -12.154  14.650  1.00  0.00           H  
ATOM   2497 3HG2 ILE B 154      28.134 -12.169  13.099  1.00  0.00           H  
ATOM   2498 1HD1 ILE B 154      30.574  -9.473  10.627  1.00  0.00           H  
ATOM   2499 2HD1 ILE B 154      31.278  -9.395  12.255  1.00  0.00           H  
ATOM   2500 3HD1 ILE B 154      30.790 -10.948  11.568  1.00  0.00           H  
ATOM   2501  N   ARG B 155      25.952  -9.225  12.769  1.00  0.00           N  
ATOM   2502  CA  ARG B 155      24.827  -9.653  11.942  1.00  0.00           C  
ATOM   2503  C   ARG B 155      24.716  -8.963  10.605  1.00  0.00           C  
ATOM   2504  O   ARG B 155      24.855  -7.744  10.498  1.00  0.00           O  
ATOM   2505  CB  ARG B 155      23.504  -9.437  12.638  1.00  0.00           C  
ATOM   2506  CG  ARG B 155      23.289 -10.231  13.912  1.00  0.00           C  
ATOM   2507  CD  ARG B 155      21.926 -10.055  14.467  1.00  0.00           C  
ATOM   2508  NE  ARG B 155      21.695 -10.837  15.669  1.00  0.00           N  
ATOM   2509  CZ  ARG B 155      21.978 -10.370  16.898  1.00  0.00           C  
ATOM   2510  NH1 ARG B 155      22.455  -9.126  17.028  1.00  0.00           N  
ATOM   2511  NH2 ARG B 155      21.762 -11.119  17.968  1.00  0.00           N  
ATOM   2512  H   ARG B 155      26.200  -8.253  12.869  1.00  0.00           H  
ATOM   2513  HA  ARG B 155      24.944 -10.707  11.757  1.00  0.00           H  
ATOM   2514 1HB  ARG B 155      23.384  -8.381  12.865  1.00  0.00           H  
ATOM   2515 2HB  ARG B 155      22.712  -9.713  11.949  1.00  0.00           H  
ATOM   2516 1HG  ARG B 155      23.399 -11.238  13.633  1.00  0.00           H  
ATOM   2517 2HG  ARG B 155      24.023  -9.972  14.674  1.00  0.00           H  
ATOM   2518 1HD  ARG B 155      21.762  -9.003  14.713  1.00  0.00           H  
ATOM   2519 2HD  ARG B 155      21.199 -10.369  13.723  1.00  0.00           H  
ATOM   2520  HE  ARG B 155      21.333 -11.805  15.574  1.00  0.00           H  
ATOM   2521 1HH1 ARG B 155      22.611  -8.550  16.210  1.00  0.00           H  
ATOM   2522 2HH1 ARG B 155      22.664  -8.758  17.943  1.00  0.00           H  
ATOM   2523 1HH2 ARG B 155      21.390 -12.059  17.861  1.00  0.00           H  
ATOM   2524 2HH2 ARG B 155      21.962 -10.760  18.888  1.00  0.00           H  
ATOM   2525  N   ILE B 156      24.371  -9.749   9.602  1.00  0.00           N  
ATOM   2526  CA  ILE B 156      24.157  -9.230   8.258  1.00  0.00           C  
ATOM   2527  C   ILE B 156      22.759  -9.545   7.753  1.00  0.00           C  
ATOM   2528  O   ILE B 156      22.323 -10.687   7.832  1.00  0.00           O  
ATOM   2529  CB  ILE B 156      25.126  -9.846   7.282  1.00  0.00           C  
ATOM   2530  CG1 ILE B 156      26.516  -9.575   7.665  1.00  0.00           C  
ATOM   2531  CG2 ILE B 156      24.887  -9.293   5.925  1.00  0.00           C  
ATOM   2532  CD1 ILE B 156      27.471 -10.459   6.925  1.00  0.00           C  
ATOM   2533  H   ILE B 156      24.282 -10.749   9.791  1.00  0.00           H  
ATOM   2534  HA  ILE B 156      24.285  -8.151   8.269  1.00  0.00           H  
ATOM   2535  HB  ILE B 156      24.994 -10.885   7.258  1.00  0.00           H  
ATOM   2536 1HG1 ILE B 156      26.739  -8.555   7.446  1.00  0.00           H  
ATOM   2537 2HG1 ILE B 156      26.654  -9.742   8.733  1.00  0.00           H  
ATOM   2538 1HG2 ILE B 156      25.581  -9.738   5.252  1.00  0.00           H  
ATOM   2539 2HG2 ILE B 156      23.880  -9.515   5.598  1.00  0.00           H  
ATOM   2540 3HG2 ILE B 156      25.040  -8.215   5.934  1.00  0.00           H  
ATOM   2541 1HD1 ILE B 156      28.470 -10.216   7.218  1.00  0.00           H  
ATOM   2542 2HD1 ILE B 156      27.266 -11.509   7.148  1.00  0.00           H  
ATOM   2543 3HD1 ILE B 156      27.368 -10.294   5.860  1.00  0.00           H  
ATOM   2544  N   ARG B 157      22.065  -8.537   7.234  1.00  0.00           N  
ATOM   2545  CA  ARG B 157      20.697  -8.672   6.714  1.00  0.00           C  
ATOM   2546  C   ARG B 157      20.527  -8.462   5.212  1.00  0.00           C  
ATOM   2547  O   ARG B 157      21.223  -7.664   4.601  1.00  0.00           O  
ATOM   2548  CB  ARG B 157      19.787  -7.671   7.395  1.00  0.00           C  
ATOM   2549  CG  ARG B 157      19.541  -7.902   8.846  1.00  0.00           C  
ATOM   2550  CD  ARG B 157      18.635  -6.869   9.393  1.00  0.00           C  
ATOM   2551  NE  ARG B 157      18.205  -7.171  10.744  1.00  0.00           N  
ATOM   2552  CZ  ARG B 157      18.815  -6.866  11.873  1.00  0.00           C  
ATOM   2553  NH1 ARG B 157      19.976  -6.199  11.894  1.00  0.00           N  
ATOM   2554  NH2 ARG B 157      18.226  -7.257  12.987  1.00  0.00           N  
ATOM   2555  H   ARG B 157      22.502  -7.625   7.212  1.00  0.00           H  
ATOM   2556  HA  ARG B 157      20.349  -9.667   6.956  1.00  0.00           H  
ATOM   2557 1HB  ARG B 157      20.193  -6.666   7.285  1.00  0.00           H  
ATOM   2558 2HB  ARG B 157      18.815  -7.685   6.899  1.00  0.00           H  
ATOM   2559 1HG  ARG B 157      19.052  -8.876   8.975  1.00  0.00           H  
ATOM   2560 2HG  ARG B 157      20.482  -7.884   9.394  1.00  0.00           H  
ATOM   2561 1HD  ARG B 157      19.148  -5.906   9.406  1.00  0.00           H  
ATOM   2562 2HD  ARG B 157      17.748  -6.800   8.763  1.00  0.00           H  
ATOM   2563  HE  ARG B 157      17.355  -7.725  10.833  1.00  0.00           H  
ATOM   2564 1HH1 ARG B 157      20.406  -5.911  11.028  1.00  0.00           H  
ATOM   2565 2HH1 ARG B 157      20.421  -5.985  12.775  1.00  0.00           H  
ATOM   2566 1HH2 ARG B 157      17.346  -7.783  12.947  1.00  0.00           H  
ATOM   2567 2HH2 ARG B 157      18.639  -7.046  13.871  1.00  0.00           H  
ATOM   2568  N   THR B 158      19.570  -9.162   4.631  1.00  0.00           N  
ATOM   2569  CA  THR B 158      19.221  -8.941   3.240  1.00  0.00           C  
ATOM   2570  C   THR B 158      17.751  -9.283   2.983  1.00  0.00           C  
ATOM   2571  O   THR B 158      17.009  -9.604   3.918  1.00  0.00           O  
ATOM   2572  CB  THR B 158      20.102  -9.745   2.304  1.00  0.00           C  
ATOM   2573  OG1 THR B 158      19.887  -9.275   0.960  1.00  0.00           O  
ATOM   2574  CG2 THR B 158      19.739 -11.231   2.393  1.00  0.00           C  
ATOM   2575  H   THR B 158      19.054  -9.833   5.198  1.00  0.00           H  
ATOM   2576  HA  THR B 158      19.363  -7.885   3.007  1.00  0.00           H  
ATOM   2577  HB  THR B 158      21.145  -9.614   2.582  1.00  0.00           H  
ATOM   2578  HG1 THR B 158      20.419  -8.467   0.828  1.00  0.00           H  
ATOM   2579 1HG2 THR B 158      20.385 -11.793   1.723  1.00  0.00           H  
ATOM   2580 2HG2 THR B 158      19.879 -11.575   3.411  1.00  0.00           H  
ATOM   2581 3HG2 THR B 158      18.706 -11.398   2.114  1.00  0.00           H  
ATOM   2582  N   MET B 159      17.324  -9.182   1.721  1.00  0.00           N  
ATOM   2583  CA  MET B 159      15.920  -9.434   1.355  1.00  0.00           C  
ATOM   2584  C   MET B 159      15.700 -10.233   0.047  1.00  0.00           C  
ATOM   2585  O   MET B 159      16.529 -10.238  -0.874  1.00  0.00           O  
ATOM   2586  CB  MET B 159      15.168  -8.101   1.300  1.00  0.00           C  
ATOM   2587  CG  MET B 159      15.111  -7.358   2.624  1.00  0.00           C  
ATOM   2588  SD  MET B 159      14.849  -5.692   2.404  1.00  0.00           S  
ATOM   2589  CE  MET B 159      16.541  -5.311   2.109  1.00  0.00           C  
ATOM   2590  H   MET B 159      18.023  -8.950   1.026  1.00  0.00           H  
ATOM   2591  HA  MET B 159      15.479 -10.026   2.155  1.00  0.00           H  
ATOM   2592 1HB  MET B 159      15.621  -7.452   0.565  1.00  0.00           H  
ATOM   2593 2HB  MET B 159      14.140  -8.285   0.983  1.00  0.00           H  
ATOM   2594 1HG  MET B 159      14.290  -7.762   3.211  1.00  0.00           H  
ATOM   2595 2HG  MET B 159      15.998  -7.453   3.191  1.00  0.00           H  
ATOM   2596 1HE  MET B 159      16.652  -4.259   1.908  1.00  0.00           H  
ATOM   2597 2HE  MET B 159      17.131  -5.588   2.977  1.00  0.00           H  
ATOM   2598 3HE  MET B 159      16.880  -5.869   1.262  1.00  0.00           H  
ATOM   2599  N   LYS B 160      14.550 -10.908  -0.016  1.00  0.00           N  
ATOM   2600  CA  LYS B 160      14.093 -11.613  -1.218  1.00  0.00           C  
ATOM   2601  C   LYS B 160      12.718 -11.091  -1.632  1.00  0.00           C  
ATOM   2602  O   LYS B 160      11.838 -10.876  -0.781  1.00  0.00           O  
ATOM   2603  CB  LYS B 160      13.952 -13.130  -0.971  1.00  0.00           C  
ATOM   2604  CG  LYS B 160      15.192 -13.928  -0.561  1.00  0.00           C  
ATOM   2605  CD  LYS B 160      16.169 -14.061  -1.719  1.00  0.00           C  
ATOM   2606  CE  LYS B 160      17.303 -14.960  -1.404  1.00  0.00           C  
ATOM   2607  NZ  LYS B 160      18.249 -14.998  -2.458  1.00  0.00           N  
ATOM   2608  H   LYS B 160      13.957 -10.899   0.819  1.00  0.00           H  
ATOM   2609  HA  LYS B 160      14.792 -11.426  -2.034  1.00  0.00           H  
ATOM   2610 1HB  LYS B 160      13.221 -13.288  -0.184  1.00  0.00           H  
ATOM   2611 2HB  LYS B 160      13.553 -13.598  -1.865  1.00  0.00           H  
ATOM   2612 1HG  LYS B 160      15.687 -13.440   0.275  1.00  0.00           H  
ATOM   2613 2HG  LYS B 160      14.875 -14.930  -0.242  1.00  0.00           H  
ATOM   2614 1HD  LYS B 160      15.662 -14.444  -2.607  1.00  0.00           H  
ATOM   2615 2HD  LYS B 160      16.570 -13.080  -1.946  1.00  0.00           H  
ATOM   2616 1HE  LYS B 160      17.791 -14.609  -0.514  1.00  0.00           H  
ATOM   2617 2HE  LYS B 160      16.935 -15.958  -1.241  1.00  0.00           H  
ATOM   2618 1HZ  LYS B 160      19.023 -15.608  -2.188  1.00  0.00           H  
ATOM   2619 2HZ  LYS B 160      17.816 -15.357  -3.321  1.00  0.00           H  
ATOM   2620 3HZ  LYS B 160      18.625 -14.070  -2.608  1.00  0.00           H  
ATOM   2621  N   MET B 161      12.494 -10.958  -2.940  1.00  0.00           N  
ATOM   2622  CA  MET B 161      11.175 -10.532  -3.418  1.00  0.00           C  
ATOM   2623  C   MET B 161      10.839 -11.045  -4.783  1.00  0.00           C  
ATOM   2624  O   MET B 161      11.733 -11.278  -5.592  1.00  0.00           O  
ATOM   2625  CB  MET B 161      11.136  -9.024  -3.442  1.00  0.00           C  
ATOM   2626  CG  MET B 161      12.094  -8.406  -4.424  1.00  0.00           C  
ATOM   2627  SD  MET B 161      12.456  -6.640  -4.048  1.00  0.00           S  
ATOM   2628  CE  MET B 161      13.689  -6.940  -2.726  1.00  0.00           C  
ATOM   2629  H   MET B 161      13.272 -11.100  -3.586  1.00  0.00           H  
ATOM   2630  HA  MET B 161      10.418 -10.897  -2.733  1.00  0.00           H  
ATOM   2631 1HB  MET B 161      10.125  -8.682  -3.684  1.00  0.00           H  
ATOM   2632 2HB  MET B 161      11.390  -8.651  -2.478  1.00  0.00           H  
ATOM   2633 1HG  MET B 161      13.028  -8.975  -4.395  1.00  0.00           H  
ATOM   2634 2HG  MET B 161      11.675  -8.472  -5.432  1.00  0.00           H  
ATOM   2635 1HE  MET B 161      14.067  -6.005  -2.346  1.00  0.00           H  
ATOM   2636 2HE  MET B 161      13.237  -7.500  -1.916  1.00  0.00           H  
ATOM   2637 3HE  MET B 161      14.523  -7.519  -3.133  1.00  0.00           H  
ATOM   2638  N   ARG B 162       9.551 -11.151  -5.089  1.00  0.00           N  
ATOM   2639  CA  ARG B 162       9.209 -11.539  -6.438  1.00  0.00           C  
ATOM   2640  C   ARG B 162       9.761 -10.540  -7.425  1.00  0.00           C  
ATOM   2641  O   ARG B 162       9.587  -9.340  -7.252  1.00  0.00           O  
ATOM   2642  CB  ARG B 162       7.712 -11.582  -6.685  1.00  0.00           C  
ATOM   2643  CG  ARG B 162       6.905 -12.708  -6.057  1.00  0.00           C  
ATOM   2644  CD  ARG B 162       5.498 -12.664  -6.611  1.00  0.00           C  
ATOM   2645  NE  ARG B 162       4.647 -13.751  -6.152  1.00  0.00           N  
ATOM   2646  CZ  ARG B 162       3.368 -13.929  -6.559  1.00  0.00           C  
ATOM   2647  NH1 ARG B 162       2.843 -13.100  -7.451  1.00  0.00           N  
ATOM   2648  NH2 ARG B 162       2.641 -14.923  -6.067  1.00  0.00           N  
ATOM   2649  H   ARG B 162       8.833 -10.964  -4.399  1.00  0.00           H  
ATOM   2650  HA  ARG B 162       9.643 -12.517  -6.647  1.00  0.00           H  
ATOM   2651 1HB  ARG B 162       7.276 -10.652  -6.311  1.00  0.00           H  
ATOM   2652 2HB  ARG B 162       7.534 -11.613  -7.762  1.00  0.00           H  
ATOM   2653 1HG  ARG B 162       7.361 -13.681  -6.261  1.00  0.00           H  
ATOM   2654 2HG  ARG B 162       6.837 -12.542  -4.985  1.00  0.00           H  
ATOM   2655 1HD  ARG B 162       5.034 -11.722  -6.309  1.00  0.00           H  
ATOM   2656 2HD  ARG B 162       5.544 -12.708  -7.703  1.00  0.00           H  
ATOM   2657  HE  ARG B 162       5.024 -14.397  -5.469  1.00  0.00           H  
ATOM   2658 1HH1 ARG B 162       3.397 -12.342  -7.828  1.00  0.00           H  
ATOM   2659 2HH1 ARG B 162       1.891 -13.225  -7.758  1.00  0.00           H  
ATOM   2660 1HH2 ARG B 162       3.041 -15.555  -5.387  1.00  0.00           H  
ATOM   2661 2HH2 ARG B 162       1.687 -15.049  -6.372  1.00  0.00           H  
ATOM   2662  N   GLN B 163      10.378 -11.020  -8.490  1.00  0.00           N  
ATOM   2663  CA  GLN B 163      10.889 -10.139  -9.523  1.00  0.00           C  
ATOM   2664  C   GLN B 163       9.777  -9.372 -10.218  1.00  0.00           C  
ATOM   2665  O   GLN B 163       9.936  -8.199 -10.538  1.00  0.00           O  
ATOM   2666  CB  GLN B 163      11.680 -10.938 -10.547  1.00  0.00           C  
ATOM   2667  CG  GLN B 163      12.346 -10.106 -11.622  1.00  0.00           C  
ATOM   2668  CD  GLN B 163      13.152 -10.994 -12.555  1.00  0.00           C  
ATOM   2669  OE1 GLN B 163      12.665 -12.066 -12.946  1.00  0.00           O  
ATOM   2670  NE2 GLN B 163      14.364 -10.563 -12.928  1.00  0.00           N  
ATOM   2671  H   GLN B 163      10.541 -12.023  -8.577  1.00  0.00           H  
ATOM   2672  HA  GLN B 163      11.554  -9.414  -9.051  1.00  0.00           H  
ATOM   2673 1HB  GLN B 163      12.459 -11.502 -10.036  1.00  0.00           H  
ATOM   2674 2HB  GLN B 163      11.021 -11.665 -11.028  1.00  0.00           H  
ATOM   2675 1HG  GLN B 163      11.581  -9.590 -12.197  1.00  0.00           H  
ATOM   2676 2HG  GLN B 163      13.017  -9.384 -11.159  1.00  0.00           H  
ATOM   2677 1HE2 GLN B 163      14.928 -11.113 -13.546  1.00  0.00           H  
ATOM   2678 2HE2 GLN B 163      14.713  -9.687 -12.595  1.00  0.00           H  
ATOM   2679  N   GLN B 164       8.643 -10.042 -10.465  1.00  0.00           N  
ATOM   2680  CA  GLN B 164       7.530  -9.398 -11.180  1.00  0.00           C  
ATOM   2681  C   GLN B 164       6.937  -8.246 -10.373  1.00  0.00           C  
ATOM   2682  O   GLN B 164       6.575  -7.187 -10.902  1.00  0.00           O  
ATOM   2683  CB  GLN B 164       6.456 -10.443 -11.498  1.00  0.00           C  
ATOM   2684  CG  GLN B 164       6.909 -11.471 -12.508  1.00  0.00           C  
ATOM   2685  CD  GLN B 164       7.215 -10.805 -13.883  1.00  0.00           C  
ATOM   2686  OE1 GLN B 164       6.400 -10.028 -14.394  1.00  0.00           O  
ATOM   2687  NE2 GLN B 164       8.389 -11.109 -14.465  1.00  0.00           N  
ATOM   2688  H   GLN B 164       8.568 -11.005 -10.174  1.00  0.00           H  
ATOM   2689  HA  GLN B 164       7.911  -8.993 -12.118  1.00  0.00           H  
ATOM   2690 1HB  GLN B 164       6.171 -10.965 -10.580  1.00  0.00           H  
ATOM   2691 2HB  GLN B 164       5.563  -9.943 -11.881  1.00  0.00           H  
ATOM   2692 1HG  GLN B 164       7.820 -11.951 -12.137  1.00  0.00           H  
ATOM   2693 2HG  GLN B 164       6.121 -12.216 -12.643  1.00  0.00           H  
ATOM   2694 1HE2 GLN B 164       8.631 -10.704 -15.350  1.00  0.00           H  
ATOM   2695 2HE2 GLN B 164       9.022 -11.744 -14.021  1.00  0.00           H  
ATOM   2696  N   ALA B 165       6.895  -8.460  -9.078  1.00  0.00           N  
ATOM   2697  CA  ALA B 165       6.434  -7.505  -8.104  1.00  0.00           C  
ATOM   2698  C   ALA B 165       5.193  -6.721  -8.550  1.00  0.00           C  
ATOM   2699  O   ALA B 165       4.192  -7.285  -9.004  1.00  0.00           O  
ATOM   2700  CB  ALA B 165       7.578  -6.566  -7.817  1.00  0.00           C  
ATOM   2701  H   ALA B 165       7.234  -9.348  -8.744  1.00  0.00           H  
ATOM   2702  HA  ALA B 165       6.182  -8.054  -7.194  1.00  0.00           H  
ATOM   2703 1HB  ALA B 165       7.291  -5.885  -7.036  1.00  0.00           H  
ATOM   2704 2HB  ALA B 165       8.438  -7.135  -7.483  1.00  0.00           H  
ATOM   2705 3HB  ALA B 165       7.841  -6.014  -8.729  1.00  0.00           H  
ATOM   2706  N   SER B 166       5.204  -5.413  -8.312  1.00  0.00           N  
ATOM   2707  CA  SER B 166       4.201  -4.520  -8.844  1.00  0.00           C  
ATOM   2708  C   SER B 166       4.965  -3.216  -9.040  1.00  0.00           C  
ATOM   2709  O   SER B 166       4.842  -2.484 -10.031  1.00  0.00           O  
ATOM   2710  CB  SER B 166       3.048  -4.438  -7.907  1.00  0.00           C  
ATOM   2711  OG  SER B 166       3.443  -3.944  -6.682  1.00  0.00           O  
ATOM   2712  H   SER B 166       6.012  -4.977  -7.871  1.00  0.00           H  
ATOM   2713  HA  SER B 166       3.859  -4.891  -9.807  1.00  0.00           H  
ATOM   2714 1HB  SER B 166       2.314  -3.804  -8.342  1.00  0.00           H  
ATOM   2715 2HB  SER B 166       2.604  -5.425  -7.786  1.00  0.00           H  
ATOM   2716  HG  SER B 166       2.726  -4.147  -6.094  1.00  0.00           H  
ATOM   2717  N   PHE B 167       5.848  -3.036  -8.077  1.00  0.00           N  
ATOM   2718  CA  PHE B 167       6.782  -1.927  -7.894  1.00  0.00           C  
ATOM   2719  C   PHE B 167       8.140  -2.551  -7.746  1.00  0.00           C  
ATOM   2720  O   PHE B 167       8.190  -3.720  -7.416  1.00  0.00           O  
ATOM   2721  CB  PHE B 167       6.469  -1.074  -6.648  1.00  0.00           C  
ATOM   2722  CG  PHE B 167       5.196  -0.325  -6.674  1.00  0.00           C  
ATOM   2723  CD1 PHE B 167       4.027  -0.865  -6.212  1.00  0.00           C  
ATOM   2724  CD2 PHE B 167       5.184   0.967  -7.186  1.00  0.00           C  
ATOM   2725  CE1 PHE B 167       2.862  -0.143  -6.263  1.00  0.00           C  
ATOM   2726  CE2 PHE B 167       4.027   1.680  -7.243  1.00  0.00           C  
ATOM   2727  CZ  PHE B 167       2.864   1.122  -6.783  1.00  0.00           C  
ATOM   2728  H   PHE B 167       5.848  -3.759  -7.369  1.00  0.00           H  
ATOM   2729  HA  PHE B 167       6.775  -1.301  -8.786  1.00  0.00           H  
ATOM   2730 1HB  PHE B 167       6.462  -1.722  -5.766  1.00  0.00           H  
ATOM   2731 2HB  PHE B 167       7.259  -0.369  -6.517  1.00  0.00           H  
ATOM   2732  HD1 PHE B 167       4.038  -1.871  -5.807  1.00  0.00           H  
ATOM   2733  HD2 PHE B 167       6.112   1.406  -7.551  1.00  0.00           H  
ATOM   2734  HE1 PHE B 167       1.933  -0.576  -5.896  1.00  0.00           H  
ATOM   2735  HE2 PHE B 167       4.020   2.693  -7.649  1.00  0.00           H  
ATOM   2736  HZ  PHE B 167       1.940   1.682  -6.825  1.00  0.00           H  
ATOM   2737  N   LEU B 168       9.221  -1.853  -8.028  1.00  0.00           N  
ATOM   2738  CA  LEU B 168      10.497  -2.518  -7.808  1.00  0.00           C  
ATOM   2739  C   LEU B 168      11.500  -1.453  -7.253  1.00  0.00           C  
ATOM   2740  O   LEU B 168      11.579  -0.349  -7.780  1.00  0.00           O  
ATOM   2741  CB  LEU B 168      10.873  -3.183  -9.139  1.00  0.00           C  
ATOM   2742  CG  LEU B 168      12.074  -3.972  -9.186  1.00  0.00           C  
ATOM   2743  CD1 LEU B 168      11.817  -5.227  -8.397  1.00  0.00           C  
ATOM   2744  CD2 LEU B 168      12.377  -4.339 -10.610  1.00  0.00           C  
ATOM   2745  H   LEU B 168       9.135  -0.901  -8.377  1.00  0.00           H  
ATOM   2746  HA  LEU B 168      10.330  -3.301  -7.089  1.00  0.00           H  
ATOM   2747 1HB  LEU B 168      10.055  -3.845  -9.432  1.00  0.00           H  
ATOM   2748 2HB  LEU B 168      10.961  -2.408  -9.895  1.00  0.00           H  
ATOM   2749  HG  LEU B 168      12.897  -3.427  -8.749  1.00  0.00           H  
ATOM   2750 1HD1 LEU B 168      12.698  -5.848  -8.421  1.00  0.00           H  
ATOM   2751 2HD1 LEU B 168      11.566  -5.011  -7.385  1.00  0.00           H  
ATOM   2752 3HD1 LEU B 168      10.981  -5.768  -8.853  1.00  0.00           H  
ATOM   2753 1HD2 LEU B 168      13.269  -4.960 -10.643  1.00  0.00           H  
ATOM   2754 2HD2 LEU B 168      11.531  -4.893 -11.024  1.00  0.00           H  
ATOM   2755 3HD2 LEU B 168      12.539  -3.441 -11.194  1.00  0.00           H  
ATOM   2756  N   PRO B 169      12.268  -1.729  -6.181  1.00  0.00           N  
ATOM   2757  CA  PRO B 169      13.034  -0.759  -5.402  1.00  0.00           C  
ATOM   2758  C   PRO B 169      14.083   0.076  -6.060  1.00  0.00           C  
ATOM   2759  O   PRO B 169      14.438   1.140  -5.555  1.00  0.00           O  
ATOM   2760  CB  PRO B 169      13.814  -1.655  -4.450  1.00  0.00           C  
ATOM   2761  CG  PRO B 169      12.988  -2.806  -4.232  1.00  0.00           C  
ATOM   2762  CD  PRO B 169      12.358  -3.083  -5.566  1.00  0.00           C  
ATOM   2763  HA  PRO B 169      12.350  -0.117  -4.838  1.00  0.00           H  
ATOM   2764 1HB  PRO B 169      14.766  -1.922  -4.902  1.00  0.00           H  
ATOM   2765 2HB  PRO B 169      14.053  -1.100  -3.544  1.00  0.00           H  
ATOM   2766 1HG  PRO B 169      13.610  -3.635  -3.869  1.00  0.00           H  
ATOM   2767 2HG  PRO B 169      12.263  -2.587  -3.436  1.00  0.00           H  
ATOM   2768 1HD  PRO B 169      13.037  -3.674  -6.186  1.00  0.00           H  
ATOM   2769 2HD  PRO B 169      11.453  -3.582  -5.361  1.00  0.00           H  
ATOM   2770  N   ALA B 170      14.634  -0.403  -7.140  1.00  0.00           N  
ATOM   2771  CA  ALA B 170      15.770   0.283  -7.746  1.00  0.00           C  
ATOM   2772  C   ALA B 170      16.755   0.862  -6.662  1.00  0.00           C  
ATOM   2773  O   ALA B 170      17.310   1.954  -6.828  1.00  0.00           O  
ATOM   2774  CB  ALA B 170      15.253   1.374  -8.644  1.00  0.00           C  
ATOM   2775  H   ALA B 170      14.288  -1.257  -7.552  1.00  0.00           H  
ATOM   2776  HA  ALA B 170      16.319  -0.429  -8.353  1.00  0.00           H  
ATOM   2777 1HB  ALA B 170      16.087   1.873  -9.134  1.00  0.00           H  
ATOM   2778 2HB  ALA B 170      14.600   0.927  -9.389  1.00  0.00           H  
ATOM   2779 3HB  ALA B 170      14.692   2.102  -8.054  1.00  0.00           H  
ATOM   2780  N   THR B 171      17.005   0.032  -5.620  1.00  0.00           N  
ATOM   2781  CA  THR B 171      18.035   0.055  -4.574  1.00  0.00           C  
ATOM   2782  C   THR B 171      17.731  -1.058  -3.550  1.00  0.00           C  
ATOM   2783  O   THR B 171      16.623  -1.095  -3.001  1.00  0.00           O  
ATOM   2784  CB  THR B 171      18.109   1.395  -3.851  1.00  0.00           C  
ATOM   2785  OG1 THR B 171      19.235   1.339  -2.948  1.00  0.00           O  
ATOM   2786  CG2 THR B 171      16.758   1.727  -3.086  1.00  0.00           C  
ATOM   2787  H   THR B 171      16.408  -0.774  -5.598  1.00  0.00           H  
ATOM   2788  HA  THR B 171      19.007  -0.147  -5.022  1.00  0.00           H  
ATOM   2789  HB  THR B 171      18.297   2.185  -4.571  1.00  0.00           H  
ATOM   2790  HG1 THR B 171      19.002   0.832  -2.160  1.00  0.00           H  
ATOM   2791 1HG2 THR B 171      16.845   2.687  -2.577  1.00  0.00           H  
ATOM   2792 2HG2 THR B 171      15.939   1.782  -3.783  1.00  0.00           H  
ATOM   2793 3HG2 THR B 171      16.555   0.961  -2.366  1.00  0.00           H  
ATOM   2794  N   LEU B 172      18.705  -1.889  -3.173  1.00  0.00           N  
ATOM   2795  CA  LEU B 172      18.332  -2.942  -2.217  1.00  0.00           C  
ATOM   2796  C   LEU B 172      18.404  -2.410  -0.801  1.00  0.00           C  
ATOM   2797  O   LEU B 172      17.455  -2.577  -0.032  1.00  0.00           O  
ATOM   2798  CB  LEU B 172      19.162  -4.214  -2.373  1.00  0.00           C  
ATOM   2799  CG  LEU B 172      18.797  -5.338  -1.360  1.00  0.00           C  
ATOM   2800  CD1 LEU B 172      17.404  -5.754  -1.636  1.00  0.00           C  
ATOM   2801  CD2 LEU B 172      19.740  -6.547  -1.515  1.00  0.00           C  
ATOM   2802  H   LEU B 172      19.632  -1.836  -3.569  1.00  0.00           H  
ATOM   2803  HA  LEU B 172      17.300  -3.231  -2.409  1.00  0.00           H  
ATOM   2804 1HB  LEU B 172      19.017  -4.611  -3.379  1.00  0.00           H  
ATOM   2805 2HB  LEU B 172      20.214  -3.964  -2.240  1.00  0.00           H  
ATOM   2806  HG  LEU B 172      18.854  -4.958  -0.338  1.00  0.00           H  
ATOM   2807 1HD1 LEU B 172      17.118  -6.546  -0.955  1.00  0.00           H  
ATOM   2808 2HD1 LEU B 172      16.733  -4.902  -1.512  1.00  0.00           H  
ATOM   2809 3HD1 LEU B 172      17.339  -6.125  -2.654  1.00  0.00           H  
ATOM   2810 1HD2 LEU B 172      19.449  -7.329  -0.811  1.00  0.00           H  
ATOM   2811 2HD2 LEU B 172      19.667  -6.927  -2.529  1.00  0.00           H  
ATOM   2812 3HD2 LEU B 172      20.761  -6.247  -1.316  1.00  0.00           H  
ATOM   2813  N   THR B 173      19.513  -1.761  -0.470  1.00  0.00           N  
ATOM   2814  CA  THR B 173      19.675  -1.129   0.837  1.00  0.00           C  
ATOM   2815  C   THR B 173      20.079   0.317   0.567  1.00  0.00           C  
ATOM   2816  O   THR B 173      20.615   0.609  -0.502  1.00  0.00           O  
ATOM   2817  CB  THR B 173      20.761  -1.809   1.728  1.00  0.00           C  
ATOM   2818  OG1 THR B 173      22.024  -1.671   1.093  1.00  0.00           O  
ATOM   2819  CG2 THR B 173      20.490  -3.294   1.984  1.00  0.00           C  
ATOM   2820  H   THR B 173      20.256  -1.681  -1.148  1.00  0.00           H  
ATOM   2821  HA  THR B 173      18.725  -1.131   1.363  1.00  0.00           H  
ATOM   2822  HB  THR B 173      20.793  -1.291   2.687  1.00  0.00           H  
ATOM   2823  HG1 THR B 173      22.324  -0.752   1.173  1.00  0.00           H  
ATOM   2824 1HG2 THR B 173      21.281  -3.707   2.617  1.00  0.00           H  
ATOM   2825 2HG2 THR B 173      19.556  -3.418   2.476  1.00  0.00           H  
ATOM   2826 3HG2 THR B 173      20.465  -3.828   1.046  1.00  0.00           H  
ATOM   2827  N   MET B 174      19.876   1.205   1.532  1.00  0.00           N  
ATOM   2828  CA  MET B 174      20.342   2.584   1.401  1.00  0.00           C  
ATOM   2829  C   MET B 174      20.927   3.009   2.739  1.00  0.00           C  
ATOM   2830  O   MET B 174      20.257   2.851   3.766  1.00  0.00           O  
ATOM   2831  CB  MET B 174      19.177   3.464   0.943  1.00  0.00           C  
ATOM   2832  CG  MET B 174      19.480   4.918   0.735  1.00  0.00           C  
ATOM   2833  SD  MET B 174      18.055   5.764  -0.043  1.00  0.00           S  
ATOM   2834  CE  MET B 174      16.929   5.983   1.340  1.00  0.00           C  
ATOM   2835  H   MET B 174      19.371   0.906   2.362  1.00  0.00           H  
ATOM   2836  HA  MET B 174      21.140   2.628   0.660  1.00  0.00           H  
ATOM   2837 1HB  MET B 174      18.790   3.077   0.000  1.00  0.00           H  
ATOM   2838 2HB  MET B 174      18.374   3.396   1.675  1.00  0.00           H  
ATOM   2839 1HG  MET B 174      19.702   5.393   1.688  1.00  0.00           H  
ATOM   2840 2HG  MET B 174      20.350   5.031   0.085  1.00  0.00           H  
ATOM   2841 1HE  MET B 174      16.037   6.504   1.004  1.00  0.00           H  
ATOM   2842 2HE  MET B 174      16.663   5.011   1.740  1.00  0.00           H  
ATOM   2843 3HE  MET B 174      17.416   6.569   2.116  1.00  0.00           H  
ATOM   2844  N   THR B 175      22.167   3.533   2.725  1.00  0.00           N  
ATOM   2845  CA  THR B 175      22.867   3.849   3.976  1.00  0.00           C  
ATOM   2846  C   THR B 175      23.104   5.346   4.138  1.00  0.00           C  
ATOM   2847  O   THR B 175      23.768   5.957   3.290  1.00  0.00           O  
ATOM   2848  CB  THR B 175      24.234   3.128   4.009  1.00  0.00           C  
ATOM   2849  OG1 THR B 175      24.029   1.708   3.913  1.00  0.00           O  
ATOM   2850  CG2 THR B 175      24.931   3.423   5.336  1.00  0.00           C  
ATOM   2851  H   THR B 175      22.645   3.670   1.844  1.00  0.00           H  
ATOM   2852  HA  THR B 175      22.262   3.518   4.811  1.00  0.00           H  
ATOM   2853  HB  THR B 175      24.856   3.464   3.179  1.00  0.00           H  
ATOM   2854  HG1 THR B 175      24.879   1.232   3.761  1.00  0.00           H  
ATOM   2855 1HG2 THR B 175      25.879   2.909   5.347  1.00  0.00           H  
ATOM   2856 2HG2 THR B 175      25.094   4.494   5.437  1.00  0.00           H  
ATOM   2857 3HG2 THR B 175      24.318   3.074   6.167  1.00  0.00           H  
ATOM   2858  N   VAL B 176      22.539   5.930   5.218  1.00  0.00           N  
ATOM   2859  CA  VAL B 176      22.640   7.372   5.470  1.00  0.00           C  
ATOM   2860  C   VAL B 176      23.086   7.688   6.877  1.00  0.00           C  
ATOM   2861  O   VAL B 176      23.147   6.813   7.748  1.00  0.00           O  
ATOM   2862  CB  VAL B 176      21.324   8.084   5.209  1.00  0.00           C  
ATOM   2863  CG1 VAL B 176      20.966   7.826   3.736  1.00  0.00           C  
ATOM   2864  CG2 VAL B 176      20.293   7.670   6.212  1.00  0.00           C  
ATOM   2865  H   VAL B 176      22.012   5.336   5.863  1.00  0.00           H  
ATOM   2866  HA  VAL B 176      23.381   7.792   4.789  1.00  0.00           H  
ATOM   2867  HB  VAL B 176      21.479   9.151   5.307  1.00  0.00           H  
ATOM   2868 1HG1 VAL B 176      20.113   8.323   3.463  1.00  0.00           H  
ATOM   2869 2HG1 VAL B 176      21.789   8.177   3.108  1.00  0.00           H  
ATOM   2870 3HG1 VAL B 176      20.810   6.766   3.569  1.00  0.00           H  
ATOM   2871 1HG2 VAL B 176      19.367   8.196   6.033  1.00  0.00           H  
ATOM   2872 2HG2 VAL B 176      20.129   6.599   6.137  1.00  0.00           H  
ATOM   2873 3HG2 VAL B 176      20.655   7.918   7.211  1.00  0.00           H  
ATOM   2874  N   ASP B 177      23.419   8.947   7.071  1.00  0.00           N  
ATOM   2875  CA  ASP B 177      23.884   9.449   8.341  1.00  0.00           C  
ATOM   2876  C   ASP B 177      22.719  10.044   9.124  1.00  0.00           C  
ATOM   2877  O   ASP B 177      21.679  10.386   8.541  1.00  0.00           O  
ATOM   2878  CB  ASP B 177      24.978  10.474   8.042  1.00  0.00           C  
ATOM   2879  CG  ASP B 177      26.284   9.783   7.445  1.00  0.00           C  
ATOM   2880  OD1 ASP B 177      26.696   8.797   8.009  1.00  0.00           O  
ATOM   2881  OD2 ASP B 177      26.803  10.209   6.432  1.00  0.00           O  
ATOM   2882  H   ASP B 177      23.328   9.627   6.302  1.00  0.00           H  
ATOM   2883  HA  ASP B 177      24.299   8.628   8.918  1.00  0.00           H  
ATOM   2884 1HB  ASP B 177      24.604  11.211   7.323  1.00  0.00           H  
ATOM   2885 2HB  ASP B 177      25.232  11.007   8.956  1.00  0.00           H  
ATOM   2886  N   LYS B 178      22.868  10.171  10.446  1.00  0.00           N  
ATOM   2887  CA  LYS B 178      21.814  10.803  11.243  1.00  0.00           C  
ATOM   2888  C   LYS B 178      21.590  12.233  10.782  1.00  0.00           C  
ATOM   2889  O   LYS B 178      22.545  12.978  10.585  1.00  0.00           O  
ATOM   2890  CB  LYS B 178      22.164  10.790  12.720  1.00  0.00           C  
ATOM   2891  CG  LYS B 178      21.070  11.346  13.635  1.00  0.00           C  
ATOM   2892  CD  LYS B 178      21.471  11.261  15.133  1.00  0.00           C  
ATOM   2893  CE  LYS B 178      20.358  11.776  16.031  1.00  0.00           C  
ATOM   2894  NZ  LYS B 178      20.739  11.782  17.432  1.00  0.00           N  
ATOM   2895  H   LYS B 178      23.731   9.862  10.906  1.00  0.00           H  
ATOM   2896  HA  LYS B 178      20.882  10.253  11.100  1.00  0.00           H  
ATOM   2897 1HB  LYS B 178      22.372   9.762  13.025  1.00  0.00           H  
ATOM   2898 2HB  LYS B 178      23.069  11.367  12.880  1.00  0.00           H  
ATOM   2899 1HG  LYS B 178      20.894  12.391  13.390  1.00  0.00           H  
ATOM   2900 2HG  LYS B 178      20.142  10.796  13.465  1.00  0.00           H  
ATOM   2901 1HD  LYS B 178      21.677  10.217  15.394  1.00  0.00           H  
ATOM   2902 2HD  LYS B 178      22.377  11.839  15.309  1.00  0.00           H  
ATOM   2903 1HE  LYS B 178      20.082  12.787  15.731  1.00  0.00           H  
ATOM   2904 2HE  LYS B 178      19.505  11.125  15.921  1.00  0.00           H  
ATOM   2905 1HZ  LYS B 178      19.966  12.117  17.993  1.00  0.00           H  
ATOM   2906 2HZ  LYS B 178      20.980  10.844  17.714  1.00  0.00           H  
ATOM   2907 3HZ  LYS B 178      21.537  12.385  17.559  1.00  0.00           H  
ATOM   2908  N   GLY B 179      20.341  12.619  10.579  1.00  0.00           N  
ATOM   2909  CA  GLY B 179      20.030  13.985  10.180  1.00  0.00           C  
ATOM   2910  C   GLY B 179      19.935  14.213   8.673  1.00  0.00           C  
ATOM   2911  O   GLY B 179      19.510  15.289   8.245  1.00  0.00           O  
ATOM   2912  H   GLY B 179      19.579  11.960  10.713  1.00  0.00           H  
ATOM   2913 1HA  GLY B 179      19.086  14.270  10.644  1.00  0.00           H  
ATOM   2914 2HA  GLY B 179      20.787  14.650  10.597  1.00  0.00           H  
ATOM   2915  N   ASP B 180      20.343  13.236   7.860  1.00  0.00           N  
ATOM   2916  CA  ASP B 180      20.232  13.375   6.398  1.00  0.00           C  
ATOM   2917  C   ASP B 180      18.764  13.423   5.928  1.00  0.00           C  
ATOM   2918  O   ASP B 180      17.907  12.740   6.484  1.00  0.00           O  
ATOM   2919  CB  ASP B 180      20.898  12.191   5.664  1.00  0.00           C  
ATOM   2920  CG  ASP B 180      22.401  12.202   5.639  1.00  0.00           C  
ATOM   2921  OD1 ASP B 180      22.989  13.195   6.026  1.00  0.00           O  
ATOM   2922  OD2 ASP B 180      22.975  11.189   5.210  1.00  0.00           O  
ATOM   2923  H   ASP B 180      20.730  12.371   8.247  1.00  0.00           H  
ATOM   2924  HA  ASP B 180      20.723  14.302   6.101  1.00  0.00           H  
ATOM   2925 1HB  ASP B 180      20.582  11.265   6.149  1.00  0.00           H  
ATOM   2926 2HB  ASP B 180      20.537  12.161   4.634  1.00  0.00           H  
ATOM   2927  N   ASN B 181      18.455  14.173   4.877  1.00  0.00           N  
ATOM   2928  CA  ASN B 181      17.090  14.071   4.334  1.00  0.00           C  
ATOM   2929  C   ASN B 181      17.160  12.952   3.291  1.00  0.00           C  
ATOM   2930  O   ASN B 181      18.099  12.940   2.489  1.00  0.00           O  
ATOM   2931  CB  ASN B 181      16.582  15.385   3.717  1.00  0.00           C  
ATOM   2932  CG  ASN B 181      16.375  16.658   4.691  1.00  0.00           C  
ATOM   2933  OD1 ASN B 181      15.982  16.598   5.866  1.00  0.00           O  
ATOM   2934  ND2 ASN B 181      16.672  17.825   4.146  1.00  0.00           N  
ATOM   2935  H   ASN B 181      19.149  14.765   4.440  1.00  0.00           H  
ATOM   2936  HA  ASN B 181      16.395  13.747   5.110  1.00  0.00           H  
ATOM   2937 1HB  ASN B 181      17.261  15.679   2.917  1.00  0.00           H  
ATOM   2938 2HB  ASN B 181      15.628  15.179   3.254  1.00  0.00           H  
ATOM   2939 1HD2 ASN B 181      16.570  18.678   4.666  1.00  0.00           H  
ATOM   2940 2HD2 ASN B 181      16.994  17.867   3.199  1.00  0.00           H  
ATOM   2941  N   VAL B 182      16.222  11.995   3.310  1.00  0.00           N  
ATOM   2942  CA  VAL B 182      16.331  10.914   2.320  1.00  0.00           C  
ATOM   2943  C   VAL B 182      15.050  10.697   1.548  1.00  0.00           C  
ATOM   2944  O   VAL B 182      13.952  10.954   2.050  1.00  0.00           O  
ATOM   2945  CB  VAL B 182      16.668   9.542   2.987  1.00  0.00           C  
ATOM   2946  CG1 VAL B 182      17.900   9.635   3.719  1.00  0.00           C  
ATOM   2947  CG2 VAL B 182      15.618   9.068   3.903  1.00  0.00           C  
ATOM   2948  H   VAL B 182      15.465  12.029   3.998  1.00  0.00           H  
ATOM   2949  HA  VAL B 182      17.120  11.162   1.610  1.00  0.00           H  
ATOM   2950  HB  VAL B 182      16.801   8.818   2.194  1.00  0.00           H  
ATOM   2951 1HG1 VAL B 182      18.101   8.659   4.137  1.00  0.00           H  
ATOM   2952 2HG1 VAL B 182      18.694   9.952   3.046  1.00  0.00           H  
ATOM   2953 3HG1 VAL B 182      17.794  10.361   4.530  1.00  0.00           H  
ATOM   2954 1HG2 VAL B 182      15.910   8.101   4.322  1.00  0.00           H  
ATOM   2955 2HG2 VAL B 182      15.533   9.800   4.692  1.00  0.00           H  
ATOM   2956 3HG2 VAL B 182      14.673   8.962   3.369  1.00  0.00           H  
ATOM   2957  N   ASN B 183      15.192  10.153   0.343  1.00  0.00           N  
ATOM   2958  CA  ASN B 183      14.036   9.767  -0.452  1.00  0.00           C  
ATOM   2959  C   ASN B 183      14.120   8.289  -0.777  1.00  0.00           C  
ATOM   2960  O   ASN B 183      14.947   7.868  -1.587  1.00  0.00           O  
ATOM   2961  CB  ASN B 183      13.869  10.593  -1.735  1.00  0.00           C  
ATOM   2962  CG  ASN B 183      13.591  12.165  -1.522  1.00  0.00           C  
ATOM   2963  OD1 ASN B 183      12.583  12.527  -0.875  1.00  0.00           O  
ATOM   2964  ND2 ASN B 183      14.436  13.052  -2.082  1.00  0.00           N  
ATOM   2965  H   ASN B 183      16.119   9.984  -0.019  1.00  0.00           H  
ATOM   2966  HA  ASN B 183      13.135   9.899   0.144  1.00  0.00           H  
ATOM   2967 1HB  ASN B 183      14.754  10.473  -2.352  1.00  0.00           H  
ATOM   2968 2HB  ASN B 183      13.036  10.175  -2.299  1.00  0.00           H  
ATOM   2969 1HD2 ASN B 183      14.274  14.038  -1.983  1.00  0.00           H  
ATOM   2970 2HD2 ASN B 183      15.221  12.735  -2.607  1.00  0.00           H  
ATOM   2971  N   ILE B 184      13.276   7.502  -0.110  1.00  0.00           N  
ATOM   2972  CA  ILE B 184      13.210   6.056  -0.293  1.00  0.00           C  
ATOM   2973  C   ILE B 184      12.288   5.841  -1.446  1.00  0.00           C  
ATOM   2974  O   ILE B 184      11.156   6.325  -1.409  1.00  0.00           O  
ATOM   2975  CB  ILE B 184      12.624   5.344   0.918  1.00  0.00           C  
ATOM   2976  CG1 ILE B 184      13.462   5.547   2.117  1.00  0.00           C  
ATOM   2977  CG2 ILE B 184      12.405   3.900   0.644  1.00  0.00           C  
ATOM   2978  CD1 ILE B 184      12.724   5.214   3.364  1.00  0.00           C  
ATOM   2979  H   ILE B 184      12.608   7.937   0.533  1.00  0.00           H  
ATOM   2980  HA  ILE B 184      14.193   5.658  -0.536  1.00  0.00           H  
ATOM   2981  HB  ILE B 184      11.706   5.777   1.125  1.00  0.00           H  
ATOM   2982 1HG1 ILE B 184      14.324   4.907   2.059  1.00  0.00           H  
ATOM   2983 2HG1 ILE B 184      13.794   6.586   2.167  1.00  0.00           H  
ATOM   2984 1HG2 ILE B 184      11.951   3.428   1.517  1.00  0.00           H  
ATOM   2985 2HG2 ILE B 184      11.743   3.784  -0.214  1.00  0.00           H  
ATOM   2986 3HG2 ILE B 184      13.364   3.431   0.433  1.00  0.00           H  
ATOM   2987 1HD1 ILE B 184      13.360   5.357   4.220  1.00  0.00           H  
ATOM   2988 2HD1 ILE B 184      11.844   5.854   3.453  1.00  0.00           H  
ATOM   2989 3HD1 ILE B 184      12.413   4.180   3.319  1.00  0.00           H  
ATOM   2990  N   SER B 185      12.739   5.149  -2.476  1.00  0.00           N  
ATOM   2991  CA  SER B 185      11.906   5.089  -3.662  1.00  0.00           C  
ATOM   2992  C   SER B 185      11.698   3.713  -4.245  1.00  0.00           C  
ATOM   2993  O   SER B 185      12.471   2.791  -3.965  1.00  0.00           O  
ATOM   2994  CB  SER B 185      12.545   5.969  -4.716  1.00  0.00           C  
ATOM   2995  OG  SER B 185      13.779   5.452  -5.092  1.00  0.00           O  
ATOM   2996  H   SER B 185      13.655   4.722  -2.464  1.00  0.00           H  
ATOM   2997  HA  SER B 185      10.930   5.485  -3.410  1.00  0.00           H  
ATOM   2998 1HB  SER B 185      11.887   6.041  -5.580  1.00  0.00           H  
ATOM   2999 2HB  SER B 185      12.688   6.970  -4.323  1.00  0.00           H  
ATOM   3000  HG  SER B 185      13.591   4.722  -5.688  1.00  0.00           H  
ATOM   3001  N   PHE B 186      10.626   3.615  -5.066  1.00  0.00           N  
ATOM   3002  CA  PHE B 186      10.280   2.435  -5.850  1.00  0.00           C  
ATOM   3003  C   PHE B 186       9.835   2.840  -7.279  1.00  0.00           C  
ATOM   3004  O   PHE B 186       9.125   3.830  -7.455  1.00  0.00           O  
ATOM   3005  CB  PHE B 186       9.136   1.729  -5.157  1.00  0.00           C  
ATOM   3006  CG  PHE B 186       9.459   1.221  -3.764  1.00  0.00           C  
ATOM   3007  CD1 PHE B 186       9.282   2.048  -2.670  1.00  0.00           C  
ATOM   3008  CD2 PHE B 186       9.915  -0.072  -3.550  1.00  0.00           C  
ATOM   3009  CE1 PHE B 186       9.549   1.599  -1.399  1.00  0.00           C  
ATOM   3010  CE2 PHE B 186      10.182  -0.528  -2.281  1.00  0.00           C  
ATOM   3011  CZ  PHE B 186       9.995   0.311  -1.206  1.00  0.00           C  
ATOM   3012  H   PHE B 186      10.017   4.431  -5.126  1.00  0.00           H  
ATOM   3013  HA  PHE B 186      11.147   1.778  -5.926  1.00  0.00           H  
ATOM   3014 1HB  PHE B 186       8.274   2.392  -5.095  1.00  0.00           H  
ATOM   3015 2HB  PHE B 186       8.857   0.888  -5.758  1.00  0.00           H  
ATOM   3016  HD1 PHE B 186       8.923   3.069  -2.825  1.00  0.00           H  
ATOM   3017  HD2 PHE B 186      10.055  -0.732  -4.404  1.00  0.00           H  
ATOM   3018  HE1 PHE B 186       9.403   2.266  -0.548  1.00  0.00           H  
ATOM   3019  HE2 PHE B 186      10.536  -1.552  -2.128  1.00  0.00           H  
ATOM   3020  HZ  PHE B 186      10.200  -0.044  -0.198  1.00  0.00           H  
ATOM   3021  N   LYS B 187      10.187   2.068  -8.302  1.00  0.00           N  
ATOM   3022  CA  LYS B 187       9.692   2.384  -9.656  1.00  0.00           C  
ATOM   3023  C   LYS B 187       8.339   1.731  -9.870  1.00  0.00           C  
ATOM   3024  O   LYS B 187       8.136   0.592  -9.456  1.00  0.00           O  
ATOM   3025  CB  LYS B 187      10.630   1.843 -10.746  1.00  0.00           C  
ATOM   3026  CG  LYS B 187      12.027   2.466 -10.872  1.00  0.00           C  
ATOM   3027  CD  LYS B 187      12.783   1.830 -12.071  1.00  0.00           C  
ATOM   3028  CE  LYS B 187      14.158   2.432 -12.309  1.00  0.00           C  
ATOM   3029  NZ  LYS B 187      14.841   1.784 -13.463  1.00  0.00           N  
ATOM   3030  H   LYS B 187      10.782   1.255  -8.148  1.00  0.00           H  
ATOM   3031  HA  LYS B 187       9.573   3.460  -9.759  1.00  0.00           H  
ATOM   3032 1HB  LYS B 187      10.771   0.779 -10.582  1.00  0.00           H  
ATOM   3033 2HB  LYS B 187      10.130   1.952 -11.712  1.00  0.00           H  
ATOM   3034 1HG  LYS B 187      11.940   3.531 -11.034  1.00  0.00           H  
ATOM   3035 2HG  LYS B 187      12.589   2.297  -9.956  1.00  0.00           H  
ATOM   3036 1HD  LYS B 187      12.912   0.764 -11.883  1.00  0.00           H  
ATOM   3037 2HD  LYS B 187      12.188   1.947 -12.977  1.00  0.00           H  
ATOM   3038 1HE  LYS B 187      14.051   3.494 -12.516  1.00  0.00           H  
ATOM   3039 2HE  LYS B 187      14.766   2.309 -11.435  1.00  0.00           H  
ATOM   3040 1HZ  LYS B 187      15.747   2.210 -13.595  1.00  0.00           H  
ATOM   3041 2HZ  LYS B 187      14.957   0.799 -13.277  1.00  0.00           H  
ATOM   3042 3HZ  LYS B 187      14.287   1.907 -14.298  1.00  0.00           H  
ATOM   3043  N   LYS B 188       7.412   2.391 -10.542  1.00  0.00           N  
ATOM   3044  CA  LYS B 188       6.134   1.734 -10.833  1.00  0.00           C  
ATOM   3045  C   LYS B 188       6.330   0.854 -12.053  1.00  0.00           C  
ATOM   3046  O   LYS B 188       6.928   1.311 -13.024  1.00  0.00           O  
ATOM   3047  CB  LYS B 188       5.024   2.782 -11.074  1.00  0.00           C  
ATOM   3048  CG  LYS B 188       3.581   2.234 -11.324  1.00  0.00           C  
ATOM   3049  CD  LYS B 188       2.499   3.383 -11.296  1.00  0.00           C  
ATOM   3050  CE  LYS B 188       2.571   4.310 -12.527  1.00  0.00           C  
ATOM   3051  NZ  LYS B 188       1.439   5.315 -12.599  1.00  0.00           N  
ATOM   3052  H   LYS B 188       7.564   3.354 -10.848  1.00  0.00           H  
ATOM   3053  HA  LYS B 188       5.852   1.096  -9.996  1.00  0.00           H  
ATOM   3054 1HB  LYS B 188       4.972   3.460 -10.220  1.00  0.00           H  
ATOM   3055 2HB  LYS B 188       5.294   3.391 -11.938  1.00  0.00           H  
ATOM   3056 1HG  LYS B 188       3.544   1.722 -12.285  1.00  0.00           H  
ATOM   3057 2HG  LYS B 188       3.342   1.512 -10.543  1.00  0.00           H  
ATOM   3058 1HD  LYS B 188       1.496   2.974 -11.205  1.00  0.00           H  
ATOM   3059 2HD  LYS B 188       2.702   3.988 -10.447  1.00  0.00           H  
ATOM   3060 1HE  LYS B 188       3.494   4.846 -12.497  1.00  0.00           H  
ATOM   3061 2HE  LYS B 188       2.551   3.708 -13.420  1.00  0.00           H  
ATOM   3062 1HZ  LYS B 188       1.559   5.879 -13.432  1.00  0.00           H  
ATOM   3063 2HZ  LYS B 188       0.562   4.837 -12.649  1.00  0.00           H  
ATOM   3064 3HZ  LYS B 188       1.400   5.960 -11.782  1.00  0.00           H  
ATOM   3065  N   VAL B 189       5.895  -0.412 -12.011  1.00  0.00           N  
ATOM   3066  CA  VAL B 189       6.060  -1.262 -13.188  1.00  0.00           C  
ATOM   3067  C   VAL B 189       4.733  -1.848 -13.726  1.00  0.00           C  
ATOM   3068  O   VAL B 189       4.289  -1.525 -14.833  1.00  0.00           O  
ATOM   3069  CB  VAL B 189       7.024  -2.392 -12.841  1.00  0.00           C  
ATOM   3070  CG1 VAL B 189       7.203  -3.287 -14.008  1.00  0.00           C  
ATOM   3071  CG2 VAL B 189       8.312  -1.801 -12.393  1.00  0.00           C  
ATOM   3072  H   VAL B 189       5.450  -0.807 -11.181  1.00  0.00           H  
ATOM   3073  HA  VAL B 189       6.513  -0.665 -13.979  1.00  0.00           H  
ATOM   3074  HB  VAL B 189       6.607  -2.991 -12.031  1.00  0.00           H  
ATOM   3075 1HG1 VAL B 189       7.882  -4.091 -13.742  1.00  0.00           H  
ATOM   3076 2HG1 VAL B 189       6.246  -3.709 -14.297  1.00  0.00           H  
ATOM   3077 3HG1 VAL B 189       7.614  -2.717 -14.835  1.00  0.00           H  
ATOM   3078 1HG2 VAL B 189       9.000  -2.598 -12.135  1.00  0.00           H  
ATOM   3079 2HG2 VAL B 189       8.726  -1.197 -13.201  1.00  0.00           H  
ATOM   3080 3HG2 VAL B 189       8.151  -1.173 -11.519  1.00  0.00           H  
ATOM   3081  N   LEU B 190       4.069  -2.700 -12.945  1.00  0.00           N  
ATOM   3082  CA  LEU B 190       2.861  -3.363 -13.456  1.00  0.00           C  
ATOM   3083  C   LEU B 190       1.672  -2.524 -13.101  1.00  0.00           C  
ATOM   3084  O   LEU B 190       1.053  -2.711 -12.059  1.00  0.00           O  
ATOM   3085  CB  LEU B 190       2.687  -4.792 -12.904  1.00  0.00           C  
ATOM   3086  CG  LEU B 190       3.855  -5.758 -13.157  1.00  0.00           C  
ATOM   3087  CD1 LEU B 190       3.585  -7.121 -12.480  1.00  0.00           C  
ATOM   3088  CD2 LEU B 190       4.024  -5.916 -14.659  1.00  0.00           C  
ATOM   3089  H   LEU B 190       4.404  -2.887 -12.003  1.00  0.00           H  
ATOM   3090  HA  LEU B 190       2.922  -3.425 -14.540  1.00  0.00           H  
ATOM   3091 1HB  LEU B 190       2.524  -4.739 -11.832  1.00  0.00           H  
ATOM   3092 2HB  LEU B 190       1.795  -5.227 -13.362  1.00  0.00           H  
ATOM   3093  HG  LEU B 190       4.773  -5.350 -12.722  1.00  0.00           H  
ATOM   3094 1HD1 LEU B 190       4.427  -7.795 -12.665  1.00  0.00           H  
ATOM   3095 2HD1 LEU B 190       3.472  -6.981 -11.407  1.00  0.00           H  
ATOM   3096 3HD1 LEU B 190       2.677  -7.561 -12.887  1.00  0.00           H  
ATOM   3097 1HD2 LEU B 190       4.855  -6.593 -14.861  1.00  0.00           H  
ATOM   3098 2HD2 LEU B 190       3.108  -6.328 -15.082  1.00  0.00           H  
ATOM   3099 3HD2 LEU B 190       4.228  -4.943 -15.110  1.00  0.00           H  
ATOM   3100  N   ILE B 191       1.360  -1.580 -13.957  1.00  0.00           N  
ATOM   3101  CA  ILE B 191       0.332  -0.603 -13.634  1.00  0.00           C  
ATOM   3102  C   ILE B 191      -1.054  -1.224 -13.423  1.00  0.00           C  
ATOM   3103  O   ILE B 191      -1.567  -1.920 -14.301  1.00  0.00           O  
ATOM   3104  CB  ILE B 191       0.246   0.395 -14.768  1.00  0.00           C  
ATOM   3105  CG1 ILE B 191       1.511   1.125 -14.823  1.00  0.00           C  
ATOM   3106  CG2 ILE B 191      -0.894   1.329 -14.512  1.00  0.00           C  
ATOM   3107  CD1 ILE B 191       1.682   1.932 -16.054  1.00  0.00           C  
ATOM   3108  H   ILE B 191       1.940  -1.501 -14.792  1.00  0.00           H  
ATOM   3109  HA  ILE B 191       0.623  -0.086 -12.722  1.00  0.00           H  
ATOM   3110  HB  ILE B 191       0.109  -0.120 -15.717  1.00  0.00           H  
ATOM   3111 1HG1 ILE B 191       1.560   1.770 -13.964  1.00  0.00           H  
ATOM   3112 2HG1 ILE B 191       2.335   0.413 -14.765  1.00  0.00           H  
ATOM   3113 1HG2 ILE B 191      -0.953   2.062 -15.311  1.00  0.00           H  
ATOM   3114 2HG2 ILE B 191      -1.829   0.771 -14.467  1.00  0.00           H  
ATOM   3115 3HG2 ILE B 191      -0.734   1.841 -13.562  1.00  0.00           H  
ATOM   3116 1HD1 ILE B 191       2.646   2.446 -16.018  1.00  0.00           H  
ATOM   3117 2HD1 ILE B 191       1.651   1.272 -16.922  1.00  0.00           H  
ATOM   3118 3HD1 ILE B 191       0.881   2.665 -16.123  1.00  0.00           H  
ATOM   3119  N   LYS B 192      -1.656  -0.940 -12.262  1.00  0.00           N  
ATOM   3120  CA  LYS B 192      -2.969  -1.461 -11.908  1.00  0.00           C  
ATOM   3121  C   LYS B 192      -3.888  -0.295 -11.585  1.00  0.00           C  
ATOM   3122  O   LYS B 192      -3.444   0.716 -11.042  1.00  0.00           O  
ATOM   3123  CB  LYS B 192      -2.955  -2.348 -10.660  1.00  0.00           C  
ATOM   3124  CG  LYS B 192      -2.191  -3.648 -10.718  1.00  0.00           C  
ATOM   3125  CD  LYS B 192      -2.494  -4.437  -9.423  1.00  0.00           C  
ATOM   3126  CE  LYS B 192      -1.771  -5.772  -9.325  1.00  0.00           C  
ATOM   3127  NZ  LYS B 192      -2.154  -6.517  -8.054  1.00  0.00           N  
ATOM   3128  H   LYS B 192      -1.170  -0.359 -11.594  1.00  0.00           H  
ATOM   3129  HA  LYS B 192      -3.384  -2.007 -12.754  1.00  0.00           H  
ATOM   3130 1HB  LYS B 192      -2.541  -1.776  -9.827  1.00  0.00           H  
ATOM   3131 2HB  LYS B 192      -3.981  -2.590 -10.388  1.00  0.00           H  
ATOM   3132 1HG  LYS B 192      -2.495  -4.221 -11.593  1.00  0.00           H  
ATOM   3133 2HG  LYS B 192      -1.121  -3.440 -10.786  1.00  0.00           H  
ATOM   3134 1HD  LYS B 192      -2.226  -3.831  -8.568  1.00  0.00           H  
ATOM   3135 2HD  LYS B 192      -3.568  -4.629  -9.367  1.00  0.00           H  
ATOM   3136 1HE  LYS B 192      -2.024  -6.387 -10.187  1.00  0.00           H  
ATOM   3137 2HE  LYS B 192      -0.695  -5.593  -9.319  1.00  0.00           H  
ATOM   3138 1HZ  LYS B 192      -1.663  -7.393  -7.997  1.00  0.00           H  
ATOM   3139 2HZ  LYS B 192      -1.916  -5.951  -7.246  1.00  0.00           H  
ATOM   3140 3HZ  LYS B 192      -3.155  -6.704  -8.038  1.00  0.00           H  
ATOM   3141  N   GLU B 193      -5.192  -0.450 -11.819  1.00  0.00           N  
ATOM   3142  CA  GLU B 193      -6.137   0.608 -11.459  1.00  0.00           C  
ATOM   3143  C   GLU B 193      -6.551   0.497  -9.982  1.00  0.00           C  
ATOM   3144  O   GLU B 193      -7.732   0.329  -9.679  1.00  0.00           O  
ATOM   3145  CB  GLU B 193      -7.370   0.541 -12.359  1.00  0.00           C  
ATOM   3146  CG  GLU B 193      -7.087   0.797 -13.846  1.00  0.00           C  
ATOM   3147  CD  GLU B 193      -6.633   2.215 -14.164  1.00  0.00           C  
ATOM   3148  OE1 GLU B 193      -7.269   3.166 -13.738  1.00  0.00           O  
ATOM   3149  OE2 GLU B 193      -5.642   2.342 -14.841  1.00  0.00           O  
ATOM   3150  H   GLU B 193      -5.531  -1.297 -12.253  1.00  0.00           H  
ATOM   3151  HA  GLU B 193      -5.651   1.575 -11.602  1.00  0.00           H  
ATOM   3152 1HB  GLU B 193      -7.825  -0.445 -12.273  1.00  0.00           H  
ATOM   3153 2HB  GLU B 193      -8.103   1.261 -12.025  1.00  0.00           H  
ATOM   3154 1HG  GLU B 193      -6.313   0.106 -14.177  1.00  0.00           H  
ATOM   3155 2HG  GLU B 193      -7.991   0.580 -14.412  1.00  0.00           H  
ATOM   3156  N   GLU B 194      -5.559   0.583  -9.086  1.00  0.00           N  
ATOM   3157  CA  GLU B 194      -5.750   0.415  -7.633  1.00  0.00           C  
ATOM   3158  C   GLU B 194      -4.937   1.404  -6.838  1.00  0.00           C  
ATOM   3159  O   GLU B 194      -3.913   1.891  -7.317  1.00  0.00           O  
ATOM   3160  CB  GLU B 194      -5.333  -0.976  -7.194  1.00  0.00           C  
ATOM   3161  CG  GLU B 194      -6.067  -2.128  -7.822  1.00  0.00           C  
ATOM   3162  CD  GLU B 194      -5.587  -3.395  -7.235  1.00  0.00           C  
ATOM   3163  OE1 GLU B 194      -4.969  -3.300  -6.196  1.00  0.00           O  
ATOM   3164  OE2 GLU B 194      -5.795  -4.439  -7.804  1.00  0.00           O  
ATOM   3165  H   GLU B 194      -4.631   0.759  -9.466  1.00  0.00           H  
ATOM   3166  HA  GLU B 194      -6.797   0.583  -7.403  1.00  0.00           H  
ATOM   3167 1HB  GLU B 194      -4.272  -1.111  -7.400  1.00  0.00           H  
ATOM   3168 2HB  GLU B 194      -5.463  -1.048  -6.127  1.00  0.00           H  
ATOM   3169 1HG  GLU B 194      -7.137  -2.017  -7.643  1.00  0.00           H  
ATOM   3170 2HG  GLU B 194      -5.896  -2.134  -8.895  1.00  0.00           H  
ATOM   3171  N   ASP B 195      -5.367   1.713  -5.620  1.00  0.00           N  
ATOM   3172  CA  ASP B 195      -4.505   2.555  -4.810  1.00  0.00           C  
ATOM   3173  C   ASP B 195      -3.182   1.887  -4.477  1.00  0.00           C  
ATOM   3174  O   ASP B 195      -3.100   0.658  -4.380  1.00  0.00           O  
ATOM   3175  CB  ASP B 195      -5.224   2.923  -3.517  1.00  0.00           C  
ATOM   3176  CG  ASP B 195      -6.524   3.796  -3.713  1.00  0.00           C  
ATOM   3177  OD1 ASP B 195      -6.838   4.294  -4.819  1.00  0.00           O  
ATOM   3178  OD2 ASP B 195      -7.205   3.928  -2.727  1.00  0.00           O  
ATOM   3179  H   ASP B 195      -6.256   1.370  -5.238  1.00  0.00           H  
ATOM   3180  HA  ASP B 195      -4.267   3.449  -5.387  1.00  0.00           H  
ATOM   3181 1HB  ASP B 195      -5.500   2.006  -2.991  1.00  0.00           H  
ATOM   3182 2HB  ASP B 195      -4.527   3.472  -2.873  1.00  0.00           H  
ATOM   3183  N   ALA B 196      -2.139   2.705  -4.317  1.00  0.00           N  
ATOM   3184  CA  ALA B 196      -0.824   2.222  -3.907  1.00  0.00           C  
ATOM   3185  C   ALA B 196      -0.697   2.326  -2.406  1.00  0.00           C  
ATOM   3186  O   ALA B 196      -1.231   3.254  -1.806  1.00  0.00           O  
ATOM   3187  CB  ALA B 196       0.303   2.975  -4.602  1.00  0.00           C  
ATOM   3188  H   ALA B 196      -2.291   3.711  -4.407  1.00  0.00           H  
ATOM   3189  HA  ALA B 196      -0.739   1.175  -4.185  1.00  0.00           H  
ATOM   3190 1HB  ALA B 196       1.259   2.566  -4.280  1.00  0.00           H  
ATOM   3191 2HB  ALA B 196       0.200   2.856  -5.672  1.00  0.00           H  
ATOM   3192 3HB  ALA B 196       0.257   4.009  -4.348  1.00  0.00           H  
ATOM   3193  N   VAL B 197       0.056   1.435  -1.789  1.00  0.00           N  
ATOM   3194  CA  VAL B 197       0.276   1.517  -0.356  1.00  0.00           C  
ATOM   3195  C   VAL B 197       1.725   1.189   0.110  1.00  0.00           C  
ATOM   3196  O   VAL B 197       2.396   0.311  -0.445  1.00  0.00           O  
ATOM   3197  CB  VAL B 197      -0.765   0.632   0.359  1.00  0.00           C  
ATOM   3198  CG1 VAL B 197      -0.695  -0.811  -0.149  1.00  0.00           C  
ATOM   3199  CG2 VAL B 197      -0.512   0.687   1.869  1.00  0.00           C  
ATOM   3200  H   VAL B 197       0.457   0.657  -2.313  1.00  0.00           H  
ATOM   3201  HA  VAL B 197       0.065   2.535  -0.047  1.00  0.00           H  
ATOM   3202  HB  VAL B 197      -1.756   1.016   0.148  1.00  0.00           H  
ATOM   3203 1HG1 VAL B 197      -1.439  -1.420   0.364  1.00  0.00           H  
ATOM   3204 2HG1 VAL B 197      -0.895  -0.829  -1.217  1.00  0.00           H  
ATOM   3205 3HG1 VAL B 197       0.292  -1.209   0.025  1.00  0.00           H  
ATOM   3206 1HG2 VAL B 197      -1.238   0.099   2.387  1.00  0.00           H  
ATOM   3207 2HG2 VAL B 197       0.459   0.306   2.116  1.00  0.00           H  
ATOM   3208 3HG2 VAL B 197      -0.577   1.708   2.186  1.00  0.00           H  
ATOM   3209  N   ILE B 198       2.198   1.954   1.124  1.00  0.00           N  
ATOM   3210  CA  ILE B 198       3.523   1.828   1.755  1.00  0.00           C  
ATOM   3211  C   ILE B 198       3.517   1.249   3.169  1.00  0.00           C  
ATOM   3212  O   ILE B 198       2.792   1.736   4.059  1.00  0.00           O  
ATOM   3213  CB  ILE B 198       4.230   3.212   1.831  1.00  0.00           C  
ATOM   3214  CG1 ILE B 198       4.415   3.844   0.405  1.00  0.00           C  
ATOM   3215  CG2 ILE B 198       5.590   3.128   2.613  1.00  0.00           C  
ATOM   3216  CD1 ILE B 198       5.264   3.036  -0.574  1.00  0.00           C  
ATOM   3217  H   ILE B 198       1.578   2.666   1.513  1.00  0.00           H  
ATOM   3218  HA  ILE B 198       4.132   1.179   1.128  1.00  0.00           H  
ATOM   3219  HB  ILE B 198       3.574   3.895   2.374  1.00  0.00           H  
ATOM   3220 1HG1 ILE B 198       3.433   4.004  -0.038  1.00  0.00           H  
ATOM   3221 2HG1 ILE B 198       4.896   4.809   0.525  1.00  0.00           H  
ATOM   3222 1HG2 ILE B 198       6.014   4.114   2.677  1.00  0.00           H  
ATOM   3223 2HG2 ILE B 198       5.436   2.760   3.623  1.00  0.00           H  
ATOM   3224 3HG2 ILE B 198       6.283   2.459   2.098  1.00  0.00           H  
ATOM   3225 1HD1 ILE B 198       5.338   3.579  -1.495  1.00  0.00           H  
ATOM   3226 2HD1 ILE B 198       6.264   2.886  -0.177  1.00  0.00           H  
ATOM   3227 3HD1 ILE B 198       4.804   2.076  -0.765  1.00  0.00           H  
ATOM   3228  N   TYR B 199       4.392   0.255   3.383  1.00  0.00           N  
ATOM   3229  CA  TYR B 199       4.552  -0.405   4.676  1.00  0.00           C  
ATOM   3230  C   TYR B 199       6.022  -0.325   5.190  1.00  0.00           C  
ATOM   3231  O   TYR B 199       6.955  -0.256   4.390  1.00  0.00           O  
ATOM   3232  CB  TYR B 199       4.075  -1.868   4.604  1.00  0.00           C  
ATOM   3233  CG  TYR B 199       2.563  -2.089   4.315  1.00  0.00           C  
ATOM   3234  CD1 TYR B 199       2.082  -2.130   3.020  1.00  0.00           C  
ATOM   3235  CD2 TYR B 199       1.680  -2.290   5.355  1.00  0.00           C  
ATOM   3236  CE1 TYR B 199       0.735  -2.358   2.804  1.00  0.00           C  
ATOM   3237  CE2 TYR B 199       0.336  -2.495   5.132  1.00  0.00           C  
ATOM   3238  CZ  TYR B 199      -0.137  -2.528   3.861  1.00  0.00           C  
ATOM   3239  OH  TYR B 199      -1.482  -2.764   3.613  1.00  0.00           O  
ATOM   3240  H   TYR B 199       4.968  -0.055   2.595  1.00  0.00           H  
ATOM   3241  HA  TYR B 199       3.924   0.109   5.399  1.00  0.00           H  
ATOM   3242 1HB  TYR B 199       4.620  -2.375   3.844  1.00  0.00           H  
ATOM   3243 2HB  TYR B 199       4.310  -2.358   5.545  1.00  0.00           H  
ATOM   3244  HD1 TYR B 199       2.760  -1.995   2.173  1.00  0.00           H  
ATOM   3245  HD2 TYR B 199       2.046  -2.296   6.352  1.00  0.00           H  
ATOM   3246  HE1 TYR B 199       0.359  -2.409   1.806  1.00  0.00           H  
ATOM   3247  HE2 TYR B 199      -0.342  -2.654   5.972  1.00  0.00           H  
ATOM   3248  HH  TYR B 199      -1.941  -3.038   4.443  1.00  0.00           H  
ATOM   3249  N   LYS B 200       6.219  -0.355   6.531  1.00  0.00           N  
ATOM   3250  CA  LYS B 200       7.535  -0.394   7.210  1.00  0.00           C  
ATOM   3251  C   LYS B 200       7.549  -1.445   8.294  1.00  0.00           C  
ATOM   3252  O   LYS B 200       6.661  -1.510   9.122  1.00  0.00           O  
ATOM   3253  CB  LYS B 200       7.919   0.921   7.859  1.00  0.00           C  
ATOM   3254  CG  LYS B 200       9.309   0.917   8.484  1.00  0.00           C  
ATOM   3255  CD  LYS B 200       9.652   2.231   9.158  1.00  0.00           C  
ATOM   3256  CE  LYS B 200      11.093   2.209   9.675  1.00  0.00           C  
ATOM   3257  NZ  LYS B 200      11.264   1.508  11.004  1.00  0.00           N  
ATOM   3258  H   LYS B 200       5.394  -0.366   7.116  1.00  0.00           H  
ATOM   3259  HA  LYS B 200       8.285  -0.649   6.477  1.00  0.00           H  
ATOM   3260 1HB  LYS B 200       7.838   1.739   7.150  1.00  0.00           H  
ATOM   3261 2HB  LYS B 200       7.253   1.078   8.662  1.00  0.00           H  
ATOM   3262 1HG  LYS B 200       9.364   0.147   9.219  1.00  0.00           H  
ATOM   3263 2HG  LYS B 200      10.050   0.706   7.707  1.00  0.00           H  
ATOM   3264 1HD  LYS B 200       9.517   3.055   8.469  1.00  0.00           H  
ATOM   3265 2HD  LYS B 200       8.983   2.380  10.004  1.00  0.00           H  
ATOM   3266 1HE  LYS B 200      11.698   1.689   8.933  1.00  0.00           H  
ATOM   3267 2HE  LYS B 200      11.448   3.220   9.771  1.00  0.00           H  
ATOM   3268 1HZ  LYS B 200      12.272   1.518  11.233  1.00  0.00           H  
ATOM   3269 2HZ  LYS B 200      10.745   1.996  11.715  1.00  0.00           H  
ATOM   3270 3HZ  LYS B 200      10.947   0.539  10.978  1.00  0.00           H  
ATOM   3271  N   ASN B 201       8.509  -2.343   8.243  1.00  0.00           N  
ATOM   3272  CA  ASN B 201       8.599  -3.459   9.175  1.00  0.00           C  
ATOM   3273  C   ASN B 201       7.329  -4.298   9.016  1.00  0.00           C  
ATOM   3274  O   ASN B 201       6.994  -5.099   9.883  1.00  0.00           O  
ATOM   3275  CB  ASN B 201       8.806  -3.007  10.619  1.00  0.00           C  
ATOM   3276  CG  ASN B 201      10.115  -2.251  10.819  1.00  0.00           C  
ATOM   3277  OD1 ASN B 201      10.100  -1.075  11.215  1.00  0.00           O  
ATOM   3278  ND2 ASN B 201      11.236  -2.889  10.572  1.00  0.00           N  
ATOM   3279  H   ASN B 201       9.218  -2.253   7.526  1.00  0.00           H  
ATOM   3280  HA  ASN B 201       9.443  -4.079   8.885  1.00  0.00           H  
ATOM   3281 1HB  ASN B 201       7.982  -2.389  10.960  1.00  0.00           H  
ATOM   3282 2HB  ASN B 201       8.825  -3.893  11.259  1.00  0.00           H  
ATOM   3283 1HD2 ASN B 201      12.112  -2.437  10.711  1.00  0.00           H  
ATOM   3284 2HD2 ASN B 201      11.216  -3.856  10.253  1.00  0.00           H  
ATOM   3285  N   GLY B 202       6.630  -4.128   7.881  1.00  0.00           N  
ATOM   3286  CA  GLY B 202       5.382  -4.809   7.564  1.00  0.00           C  
ATOM   3287  C   GLY B 202       4.148  -4.036   8.055  1.00  0.00           C  
ATOM   3288  O   GLY B 202       3.014  -4.438   7.790  1.00  0.00           O  
ATOM   3289  H   GLY B 202       6.991  -3.468   7.208  1.00  0.00           H  
ATOM   3290 1HA  GLY B 202       5.317  -4.929   6.484  1.00  0.00           H  
ATOM   3291 2HA  GLY B 202       5.390  -5.815   7.980  1.00  0.00           H  
ATOM   3292  N   SER B 203       4.367  -2.937   8.769  1.00  0.00           N  
ATOM   3293  CA  SER B 203       3.297  -2.094   9.299  1.00  0.00           C  
ATOM   3294  C   SER B 203       2.941  -0.909   8.383  1.00  0.00           C  
ATOM   3295  O   SER B 203       3.806  -0.251   7.815  1.00  0.00           O  
ATOM   3296  CB  SER B 203       3.701  -1.568  10.662  1.00  0.00           C  
ATOM   3297  OG  SER B 203       2.757  -0.676  11.164  1.00  0.00           O  
ATOM   3298  H   SER B 203       5.316  -2.654   8.959  1.00  0.00           H  
ATOM   3299  HA  SER B 203       2.408  -2.715   9.420  1.00  0.00           H  
ATOM   3300 1HB  SER B 203       3.816  -2.395  11.343  1.00  0.00           H  
ATOM   3301 2HB  SER B 203       4.665  -1.073  10.586  1.00  0.00           H  
ATOM   3302  HG  SER B 203       3.109  -0.365  12.000  1.00  0.00           H  
ATOM   3303  N   PHE B 204       1.660  -0.588   8.261  1.00  0.00           N  
ATOM   3304  CA  PHE B 204       1.252   0.525   7.406  1.00  0.00           C  
ATOM   3305  C   PHE B 204       1.832   1.883   7.794  1.00  0.00           C  
ATOM   3306  O   PHE B 204       1.818   2.256   8.971  1.00  0.00           O  
ATOM   3307  CB  PHE B 204      -0.262   0.611   7.458  1.00  0.00           C  
ATOM   3308  CG  PHE B 204      -0.820   1.713   6.712  1.00  0.00           C  
ATOM   3309  CD1 PHE B 204      -1.029   1.646   5.370  1.00  0.00           C  
ATOM   3310  CD2 PHE B 204      -1.131   2.867   7.376  1.00  0.00           C  
ATOM   3311  CE1 PHE B 204      -1.580   2.712   4.722  1.00  0.00           C  
ATOM   3312  CE2 PHE B 204      -1.649   3.913   6.726  1.00  0.00           C  
ATOM   3313  CZ  PHE B 204      -1.896   3.835   5.398  1.00  0.00           C  
ATOM   3314  H   PHE B 204       0.961  -1.133   8.747  1.00  0.00           H  
ATOM   3315  HA  PHE B 204       1.571   0.304   6.387  1.00  0.00           H  
ATOM   3316 1HB  PHE B 204      -0.690  -0.311   7.073  1.00  0.00           H  
ATOM   3317 2HB  PHE B 204      -0.582   0.700   8.496  1.00  0.00           H  
ATOM   3318  HD1 PHE B 204      -0.770   0.740   4.823  1.00  0.00           H  
ATOM   3319  HD2 PHE B 204      -0.942   2.936   8.453  1.00  0.00           H  
ATOM   3320  HE1 PHE B 204      -1.768   2.668   3.666  1.00  0.00           H  
ATOM   3321  HE2 PHE B 204      -1.864   4.820   7.273  1.00  0.00           H  
ATOM   3322  HZ  PHE B 204      -2.331   4.681   4.871  1.00  0.00           H  
ATOM   3323  N   ILE B 205       2.316   2.622   6.794  1.00  0.00           N  
ATOM   3324  CA  ILE B 205       2.764   3.976   7.060  1.00  0.00           C  
ATOM   3325  C   ILE B 205       1.783   4.935   6.404  1.00  0.00           C  
ATOM   3326  O   ILE B 205       1.262   5.833   7.066  1.00  0.00           O  
ATOM   3327  CB  ILE B 205       4.192   4.226   6.537  1.00  0.00           C  
ATOM   3328  CG1 ILE B 205       5.188   3.229   7.203  1.00  0.00           C  
ATOM   3329  CG2 ILE B 205       4.613   5.695   6.774  1.00  0.00           C  
ATOM   3330  CD1 ILE B 205       5.273   3.315   8.748  1.00  0.00           C  
ATOM   3331  H   ILE B 205       2.364   2.249   5.848  1.00  0.00           H  
ATOM   3332  HA  ILE B 205       2.772   4.156   8.131  1.00  0.00           H  
ATOM   3333  HB  ILE B 205       4.212   4.023   5.466  1.00  0.00           H  
ATOM   3334 1HG1 ILE B 205       4.893   2.214   6.939  1.00  0.00           H  
ATOM   3335 2HG1 ILE B 205       6.178   3.417   6.795  1.00  0.00           H  
ATOM   3336 1HG2 ILE B 205       5.616   5.854   6.379  1.00  0.00           H  
ATOM   3337 2HG2 ILE B 205       3.923   6.364   6.281  1.00  0.00           H  
ATOM   3338 3HG2 ILE B 205       4.604   5.923   7.835  1.00  0.00           H  
ATOM   3339 1HD1 ILE B 205       5.963   2.621   9.130  1.00  0.00           H  
ATOM   3340 2HD1 ILE B 205       5.590   4.302   9.054  1.00  0.00           H  
ATOM   3341 3HD1 ILE B 205       4.313   3.093   9.196  1.00  0.00           H  
ATOM   3342  N   HIS B 206       1.574   4.782   5.081  1.00  0.00           N  
ATOM   3343  CA  HIS B 206       0.709   5.715   4.320  1.00  0.00           C  
ATOM   3344  C   HIS B 206       0.231   5.138   2.958  1.00  0.00           C  
ATOM   3345  O   HIS B 206       0.611   4.029   2.577  1.00  0.00           O  
ATOM   3346  CB  HIS B 206       1.332   7.090   4.050  1.00  0.00           C  
ATOM   3347  CG  HIS B 206       2.471   7.118   3.120  1.00  0.00           C  
ATOM   3348  ND1 HIS B 206       3.753   6.911   3.513  1.00  0.00           N  
ATOM   3349  CD2 HIS B 206       2.515   7.344   1.785  1.00  0.00           C  
ATOM   3350  CE1 HIS B 206       4.543   7.018   2.485  1.00  0.00           C  
ATOM   3351  NE2 HIS B 206       3.820   7.278   1.416  1.00  0.00           N  
ATOM   3352  H   HIS B 206       2.011   3.990   4.613  1.00  0.00           H  
ATOM   3353  HA  HIS B 206      -0.189   5.896   4.897  1.00  0.00           H  
ATOM   3354 1HB  HIS B 206       0.571   7.763   3.660  1.00  0.00           H  
ATOM   3355 2HB  HIS B 206       1.671   7.514   4.995  1.00  0.00           H  
ATOM   3356  HD1 HIS B 206       4.078   6.737   4.437  1.00  0.00           H  
ATOM   3357  HD2 HIS B 206       1.742   7.556   1.041  1.00  0.00           H  
ATOM   3358  HE1 HIS B 206       5.583   6.900   2.626  1.00  0.00           H  
ATOM   3359  N   SER B 207      -0.634   5.883   2.239  1.00  0.00           N  
ATOM   3360  CA  SER B 207      -1.106   5.420   0.911  1.00  0.00           C  
ATOM   3361  C   SER B 207      -1.256   6.539  -0.160  1.00  0.00           C  
ATOM   3362  O   SER B 207      -1.258   7.731   0.141  1.00  0.00           O  
ATOM   3363  CB  SER B 207      -2.433   4.702   1.058  1.00  0.00           C  
ATOM   3364  OG  SER B 207      -3.436   5.582   1.490  1.00  0.00           O  
ATOM   3365  H   SER B 207      -0.950   6.770   2.626  1.00  0.00           H  
ATOM   3366  HA  SER B 207      -0.365   4.723   0.525  1.00  0.00           H  
ATOM   3367 1HB  SER B 207      -2.719   4.264   0.102  1.00  0.00           H  
ATOM   3368 2HB  SER B 207      -2.327   3.886   1.765  1.00  0.00           H  
ATOM   3369  HG  SER B 207      -4.231   5.057   1.555  1.00  0.00           H  
ATOM   3370  N   VAL B 208      -1.325   6.132  -1.424  1.00  0.00           N  
ATOM   3371  CA  VAL B 208      -1.483   7.054  -2.542  1.00  0.00           C  
ATOM   3372  C   VAL B 208      -2.704   6.655  -3.423  1.00  0.00           C  
ATOM   3373  O   VAL B 208      -2.783   5.503  -3.839  1.00  0.00           O  
ATOM   3374  CB  VAL B 208      -0.203   7.086  -3.400  1.00  0.00           C  
ATOM   3375  CG1 VAL B 208      -0.376   8.026  -4.579  1.00  0.00           C  
ATOM   3376  CG2 VAL B 208       0.965   7.523  -2.543  1.00  0.00           C  
ATOM   3377  H   VAL B 208      -1.293   5.129  -1.610  1.00  0.00           H  
ATOM   3378  HA  VAL B 208      -1.582   8.048  -2.130  1.00  0.00           H  
ATOM   3379  HB  VAL B 208      -0.011   6.111  -3.796  1.00  0.00           H  
ATOM   3380 1HG1 VAL B 208       0.531   8.030  -5.145  1.00  0.00           H  
ATOM   3381 2HG1 VAL B 208      -1.204   7.706  -5.220  1.00  0.00           H  
ATOM   3382 3HG1 VAL B 208      -0.569   9.035  -4.225  1.00  0.00           H  
ATOM   3383 1HG2 VAL B 208       1.861   7.549  -3.145  1.00  0.00           H  
ATOM   3384 2HG2 VAL B 208       0.770   8.519  -2.143  1.00  0.00           H  
ATOM   3385 3HG2 VAL B 208       1.108   6.829  -1.718  1.00  0.00           H  
ATOM   3386  N   PRO B 209      -3.658   7.568  -3.732  1.00  0.00           N  
ATOM   3387  CA  PRO B 209      -4.851   7.334  -4.548  1.00  0.00           C  
ATOM   3388  C   PRO B 209      -4.605   6.835  -5.973  1.00  0.00           C  
ATOM   3389  O   PRO B 209      -3.685   7.275  -6.652  1.00  0.00           O  
ATOM   3390  CB  PRO B 209      -5.482   8.734  -4.608  1.00  0.00           C  
ATOM   3391  CG  PRO B 209      -4.998   9.442  -3.379  1.00  0.00           C  
ATOM   3392  CD  PRO B 209      -3.603   8.937  -3.152  1.00  0.00           C  
ATOM   3393  HA  PRO B 209      -5.514   6.651  -4.012  1.00  0.00           H  
ATOM   3394 1HB  PRO B 209      -5.176   9.250  -5.533  1.00  0.00           H  
ATOM   3395 2HB  PRO B 209      -6.577   8.644  -4.642  1.00  0.00           H  
ATOM   3396 1HG  PRO B 209      -5.015  10.536  -3.553  1.00  0.00           H  
ATOM   3397 2HG  PRO B 209      -5.667   9.242  -2.531  1.00  0.00           H  
ATOM   3398 1HD  PRO B 209      -2.871   9.579  -3.674  1.00  0.00           H  
ATOM   3399 2HD  PRO B 209      -3.465   8.918  -2.060  1.00  0.00           H  
ATOM   3400  N   ARG B 210      -5.517   6.013  -6.474  1.00  0.00           N  
ATOM   3401  CA  ARG B 210      -5.493   5.457  -7.831  1.00  0.00           C  
ATOM   3402  C   ARG B 210      -4.957   6.350  -8.909  1.00  0.00           C  
ATOM   3403  O   ARG B 210      -4.163   5.909  -9.730  1.00  0.00           O  
ATOM   3404  CB  ARG B 210      -6.909   5.075  -8.222  1.00  0.00           C  
ATOM   3405  CG  ARG B 210      -7.107   4.500  -9.617  1.00  0.00           C  
ATOM   3406  CD  ARG B 210      -8.529   4.188  -9.818  1.00  0.00           C  
ATOM   3407  NE  ARG B 210      -8.839   3.816 -11.184  1.00  0.00           N  
ATOM   3408  CZ  ARG B 210     -10.078   3.644 -11.657  1.00  0.00           C  
ATOM   3409  NH1 ARG B 210     -11.133   3.814 -10.876  1.00  0.00           N  
ATOM   3410  NH2 ARG B 210     -10.204   3.308 -12.925  1.00  0.00           N  
ATOM   3411  H   ARG B 210      -6.240   5.654  -5.848  1.00  0.00           H  
ATOM   3412  HA  ARG B 210      -4.886   4.550  -7.807  1.00  0.00           H  
ATOM   3413 1HB  ARG B 210      -7.278   4.331  -7.514  1.00  0.00           H  
ATOM   3414 2HB  ARG B 210      -7.557   5.946  -8.138  1.00  0.00           H  
ATOM   3415 1HG  ARG B 210      -6.815   5.221 -10.381  1.00  0.00           H  
ATOM   3416 2HG  ARG B 210      -6.526   3.585  -9.730  1.00  0.00           H  
ATOM   3417 1HD  ARG B 210      -8.813   3.359  -9.163  1.00  0.00           H  
ATOM   3418 2HD  ARG B 210      -9.119   5.068  -9.561  1.00  0.00           H  
ATOM   3419  HE  ARG B 210      -8.075   3.672 -11.862  1.00  0.00           H  
ATOM   3420 1HH1 ARG B 210     -11.015   4.093  -9.881  1.00  0.00           H  
ATOM   3421 2HH1 ARG B 210     -12.061   3.686 -11.240  1.00  0.00           H  
ATOM   3422 1HH2 ARG B 210      -9.338   3.204 -13.479  1.00  0.00           H  
ATOM   3423 2HH2 ARG B 210     -11.111   3.167 -13.339  1.00  0.00           H  
ATOM   3424  N   HIS B 211      -5.402   7.607  -8.925  1.00  0.00           N  
ATOM   3425  CA  HIS B 211      -5.067   8.520 -10.019  1.00  0.00           C  
ATOM   3426  C   HIS B 211      -3.854   9.413  -9.756  1.00  0.00           C  
ATOM   3427  O   HIS B 211      -3.516  10.255 -10.590  1.00  0.00           O  
ATOM   3428  CB  HIS B 211      -6.278   9.385 -10.353  1.00  0.00           C  
ATOM   3429  CG  HIS B 211      -7.426   8.590 -10.897  1.00  0.00           C  
ATOM   3430  ND1 HIS B 211      -7.394   7.993 -12.143  1.00  0.00           N  
ATOM   3431  CD2 HIS B 211      -8.634   8.293 -10.371  1.00  0.00           C  
ATOM   3432  CE1 HIS B 211      -8.535   7.366 -12.354  1.00  0.00           C  
ATOM   3433  NE2 HIS B 211      -9.303   7.541 -11.298  1.00  0.00           N  
ATOM   3434  H   HIS B 211      -6.009   7.919  -8.184  1.00  0.00           H  
ATOM   3435  HA  HIS B 211      -4.847   7.936 -10.913  1.00  0.00           H  
ATOM   3436 1HB  HIS B 211      -6.610   9.907  -9.455  1.00  0.00           H  
ATOM   3437 2HB  HIS B 211      -5.999  10.138 -11.089  1.00  0.00           H  
ATOM   3438  HD1 HIS B 211      -6.639   8.014 -12.800  1.00  0.00           H  
ATOM   3439  HD2 HIS B 211      -9.112   8.539  -9.422  1.00  0.00           H  
ATOM   3440  HE1 HIS B 211      -8.711   6.827 -13.285  1.00  0.00           H  
ATOM   3441  N   GLU B 212      -3.201   9.227  -8.608  1.00  0.00           N  
ATOM   3442  CA  GLU B 212      -2.004   9.976  -8.247  1.00  0.00           C  
ATOM   3443  C   GLU B 212      -0.813   9.104  -8.015  1.00  0.00           C  
ATOM   3444  O   GLU B 212       0.157   9.597  -7.442  1.00  0.00           O  
ATOM   3445  CB  GLU B 212      -2.273  10.802  -6.978  1.00  0.00           C  
ATOM   3446  CG  GLU B 212      -3.371  11.868  -7.123  1.00  0.00           C  
ATOM   3447  CD  GLU B 212      -3.567  12.718  -5.871  1.00  0.00           C  
ATOM   3448  OE1 GLU B 212      -2.894  12.479  -4.895  1.00  0.00           O  
ATOM   3449  OE2 GLU B 212      -4.386  13.608  -5.905  1.00  0.00           O  
ATOM   3450  H   GLU B 212      -3.525   8.511  -7.961  1.00  0.00           H  
ATOM   3451  HA  GLU B 212      -1.765  10.652  -9.063  1.00  0.00           H  
ATOM   3452 1HB  GLU B 212      -2.573  10.125  -6.174  1.00  0.00           H  
ATOM   3453 2HB  GLU B 212      -1.360  11.301  -6.662  1.00  0.00           H  
ATOM   3454 1HG  GLU B 212      -3.117  12.518  -7.960  1.00  0.00           H  
ATOM   3455 2HG  GLU B 212      -4.308  11.369  -7.361  1.00  0.00           H  
ATOM   3456  N   VAL B 213      -0.845   7.832  -8.432  1.00  0.00           N  
ATOM   3457  CA  VAL B 213       0.332   7.021  -8.158  1.00  0.00           C  
ATOM   3458  C   VAL B 213       1.383   7.412  -9.216  1.00  0.00           C  
ATOM   3459  O   VAL B 213       1.159   7.170 -10.410  1.00  0.00           O  
ATOM   3460  CB  VAL B 213       0.046   5.504  -8.219  1.00  0.00           C  
ATOM   3461  CG1 VAL B 213       1.352   4.731  -7.935  1.00  0.00           C  
ATOM   3462  CG2 VAL B 213      -1.040   5.120  -7.207  1.00  0.00           C  
ATOM   3463  H   VAL B 213      -1.665   7.457  -8.897  1.00  0.00           H  
ATOM   3464  HA  VAL B 213       0.649   7.200  -7.156  1.00  0.00           H  
ATOM   3465  HB  VAL B 213      -0.282   5.245  -9.224  1.00  0.00           H  
ATOM   3466 1HG1 VAL B 213       1.165   3.659  -8.008  1.00  0.00           H  
ATOM   3467 2HG1 VAL B 213       2.111   5.013  -8.645  1.00  0.00           H  
ATOM   3468 3HG1 VAL B 213       1.705   4.970  -6.932  1.00  0.00           H  
ATOM   3469 1HG2 VAL B 213      -1.243   4.049  -7.263  1.00  0.00           H  
ATOM   3470 2HG2 VAL B 213      -0.721   5.377  -6.204  1.00  0.00           H  
ATOM   3471 3HG2 VAL B 213      -1.952   5.662  -7.437  1.00  0.00           H  
ATOM   3472  N   PRO B 214       2.523   8.001  -8.811  1.00  0.00           N  
ATOM   3473  CA  PRO B 214       3.591   8.518  -9.637  1.00  0.00           C  
ATOM   3474  C   PRO B 214       4.241   7.436 -10.415  1.00  0.00           C  
ATOM   3475  O   PRO B 214       3.974   6.261 -10.185  1.00  0.00           O  
ATOM   3476  CB  PRO B 214       4.596   9.030  -8.628  1.00  0.00           C  
ATOM   3477  CG  PRO B 214       3.834   9.312  -7.386  1.00  0.00           C  
ATOM   3478  CD  PRO B 214       2.784   8.288  -7.345  1.00  0.00           C  
ATOM   3479  HA  PRO B 214       3.212   9.307 -10.294  1.00  0.00           H  
ATOM   3480 1HB  PRO B 214       5.305   8.251  -8.485  1.00  0.00           H  
ATOM   3481 2HB  PRO B 214       5.140   9.892  -9.027  1.00  0.00           H  
ATOM   3482 1HG  PRO B 214       4.509   9.265  -6.518  1.00  0.00           H  
ATOM   3483 2HG  PRO B 214       3.411  10.326  -7.409  1.00  0.00           H  
ATOM   3484 1HD  PRO B 214       3.136   7.372  -6.862  1.00  0.00           H  
ATOM   3485 2HD  PRO B 214       2.014   8.772  -6.793  1.00  0.00           H  
ATOM   3486  N   ASP B 215       5.160   7.816 -11.287  1.00  0.00           N  
ATOM   3487  CA  ASP B 215       5.956   6.798 -11.972  1.00  0.00           C  
ATOM   3488  C   ASP B 215       7.078   6.351 -10.997  1.00  0.00           C  
ATOM   3489  O   ASP B 215       7.519   5.195 -10.994  1.00  0.00           O  
ATOM   3490  CB  ASP B 215       6.472   7.344 -13.304  1.00  0.00           C  
ATOM   3491  CG  ASP B 215       5.274   7.637 -14.278  1.00  0.00           C  
ATOM   3492  OD1 ASP B 215       4.547   6.714 -14.599  1.00  0.00           O  
ATOM   3493  OD2 ASP B 215       5.082   8.774 -14.630  1.00  0.00           O  
ATOM   3494  H   ASP B 215       5.317   8.798 -11.474  1.00  0.00           H  
ATOM   3495  HA  ASP B 215       5.339   5.935 -12.183  1.00  0.00           H  
ATOM   3496 1HB  ASP B 215       7.041   8.260 -13.137  1.00  0.00           H  
ATOM   3497 2HB  ASP B 215       7.143   6.617 -13.767  1.00  0.00           H  
ATOM   3498  N   ILE B 216       7.520   7.281 -10.145  1.00  0.00           N  
ATOM   3499  CA  ILE B 216       8.446   6.942  -9.067  1.00  0.00           C  
ATOM   3500  C   ILE B 216       7.754   7.206  -7.744  1.00  0.00           C  
ATOM   3501  O   ILE B 216       7.393   8.339  -7.438  1.00  0.00           O  
ATOM   3502  CB  ILE B 216       9.748   7.733  -9.110  1.00  0.00           C  
ATOM   3503  CG1 ILE B 216      10.405   7.598 -10.507  1.00  0.00           C  
ATOM   3504  CG2 ILE B 216      10.661   7.236  -7.976  1.00  0.00           C  
ATOM   3505  CD1 ILE B 216      10.825   6.180 -10.870  1.00  0.00           C  
ATOM   3506  H   ILE B 216       7.162   8.219 -10.216  1.00  0.00           H  
ATOM   3507  HA  ILE B 216       8.689   5.880  -9.115  1.00  0.00           H  
ATOM   3508  HB  ILE B 216       9.534   8.790  -8.955  1.00  0.00           H  
ATOM   3509 1HG1 ILE B 216       9.703   7.954 -11.264  1.00  0.00           H  
ATOM   3510 2HG1 ILE B 216      11.289   8.233 -10.537  1.00  0.00           H  
ATOM   3511 1HG2 ILE B 216      11.589   7.802  -7.969  1.00  0.00           H  
ATOM   3512 2HG2 ILE B 216      10.157   7.370  -7.019  1.00  0.00           H  
ATOM   3513 3HG2 ILE B 216      10.875   6.178  -8.122  1.00  0.00           H  
ATOM   3514 1HD1 ILE B 216      11.278   6.176 -11.862  1.00  0.00           H  
ATOM   3515 2HD1 ILE B 216      11.543   5.817 -10.139  1.00  0.00           H  
ATOM   3516 3HD1 ILE B 216       9.962   5.537 -10.871  1.00  0.00           H  
ATOM   3517  N   LEU B 217       7.565   6.174  -6.962  1.00  0.00           N  
ATOM   3518  CA  LEU B 217       6.835   6.281  -5.702  1.00  0.00           C  
ATOM   3519  C   LEU B 217       7.814   6.507  -4.566  1.00  0.00           C  
ATOM   3520  O   LEU B 217       8.790   5.767  -4.439  1.00  0.00           O  
ATOM   3521  CB  LEU B 217       5.961   5.020  -5.508  1.00  0.00           C  
ATOM   3522  CG  LEU B 217       5.158   4.921  -4.233  1.00  0.00           C  
ATOM   3523  CD1 LEU B 217       4.127   5.988  -4.191  1.00  0.00           C  
ATOM   3524  CD2 LEU B 217       4.467   3.558  -4.212  1.00  0.00           C  
ATOM   3525  H   LEU B 217       7.945   5.274  -7.245  1.00  0.00           H  
ATOM   3526  HA  LEU B 217       6.173   7.143  -5.755  1.00  0.00           H  
ATOM   3527 1HB  LEU B 217       5.253   4.967  -6.336  1.00  0.00           H  
ATOM   3528 2HB  LEU B 217       6.605   4.141  -5.558  1.00  0.00           H  
ATOM   3529  HG  LEU B 217       5.817   5.034  -3.371  1.00  0.00           H  
ATOM   3530 1HD1 LEU B 217       3.558   5.889  -3.270  1.00  0.00           H  
ATOM   3531 2HD1 LEU B 217       4.604   6.966  -4.218  1.00  0.00           H  
ATOM   3532 3HD1 LEU B 217       3.461   5.876  -5.044  1.00  0.00           H  
ATOM   3533 1HD2 LEU B 217       3.870   3.451  -3.307  1.00  0.00           H  
ATOM   3534 2HD2 LEU B 217       3.812   3.487  -5.074  1.00  0.00           H  
ATOM   3535 3HD2 LEU B 217       5.218   2.766  -4.249  1.00  0.00           H  
ATOM   3536  N   GLU B 218       7.613   7.572  -3.782  1.00  0.00           N  
ATOM   3537  CA  GLU B 218       8.582   7.875  -2.730  1.00  0.00           C  
ATOM   3538  C   GLU B 218       8.037   8.061  -1.328  1.00  0.00           C  
ATOM   3539  O   GLU B 218       6.901   8.498  -1.113  1.00  0.00           O  
ATOM   3540  CB  GLU B 218       9.374   9.147  -3.056  1.00  0.00           C  
ATOM   3541  CG  GLU B 218      10.191   9.075  -4.319  1.00  0.00           C  
ATOM   3542  CD  GLU B 218      10.994  10.345  -4.585  1.00  0.00           C  
ATOM   3543  OE1 GLU B 218      10.802  11.306  -3.869  1.00  0.00           O  
ATOM   3544  OE2 GLU B 218      11.819  10.341  -5.482  1.00  0.00           O  
ATOM   3545  H   GLU B 218       6.802   8.159  -3.917  1.00  0.00           H  
ATOM   3546  HA  GLU B 218       9.279   7.049  -2.682  1.00  0.00           H  
ATOM   3547 1HB  GLU B 218       8.690   9.987  -3.144  1.00  0.00           H  
ATOM   3548 2HB  GLU B 218      10.057   9.368  -2.231  1.00  0.00           H  
ATOM   3549 1HG  GLU B 218      10.849   8.237  -4.247  1.00  0.00           H  
ATOM   3550 2HG  GLU B 218       9.514   8.896  -5.154  1.00  0.00           H  
ATOM   3551  N   VAL B 219       8.912   7.773  -0.379  1.00  0.00           N  
ATOM   3552  CA  VAL B 219       8.694   8.052   1.018  1.00  0.00           C  
ATOM   3553  C   VAL B 219       9.723   9.091   1.429  1.00  0.00           C  
ATOM   3554  O   VAL B 219      10.925   8.839   1.341  1.00  0.00           O  
ATOM   3555  CB  VAL B 219       8.902   6.780   1.868  1.00  0.00           C  
ATOM   3556  CG1 VAL B 219       8.638   7.089   3.329  1.00  0.00           C  
ATOM   3557  CG2 VAL B 219       8.043   5.640   1.338  1.00  0.00           C  
ATOM   3558  H   VAL B 219       9.795   7.354  -0.666  1.00  0.00           H  
ATOM   3559  HA  VAL B 219       7.688   8.448   1.168  1.00  0.00           H  
ATOM   3560  HB  VAL B 219       9.900   6.496   1.810  1.00  0.00           H  
ATOM   3561 1HG1 VAL B 219       8.816   6.198   3.924  1.00  0.00           H  
ATOM   3562 2HG1 VAL B 219       9.310   7.886   3.659  1.00  0.00           H  
ATOM   3563 3HG1 VAL B 219       7.625   7.413   3.461  1.00  0.00           H  
ATOM   3564 1HG2 VAL B 219       8.227   4.746   1.934  1.00  0.00           H  
ATOM   3565 2HG2 VAL B 219       6.998   5.913   1.395  1.00  0.00           H  
ATOM   3566 3HG2 VAL B 219       8.308   5.441   0.299  1.00  0.00           H  
ATOM   3567  N   HIS B 220       9.280  10.259   1.873  1.00  0.00           N  
ATOM   3568  CA  HIS B 220      10.253  11.279   2.262  1.00  0.00           C  
ATOM   3569  C   HIS B 220      10.449  11.315   3.757  1.00  0.00           C  
ATOM   3570  O   HIS B 220       9.486  11.459   4.512  1.00  0.00           O  
ATOM   3571  CB  HIS B 220       9.865  12.693   1.826  1.00  0.00           C  
ATOM   3572  CG  HIS B 220      10.955  13.725   2.217  1.00  0.00           C  
ATOM   3573  ND1 HIS B 220      12.154  13.817   1.544  1.00  0.00           N  
ATOM   3574  CD2 HIS B 220      11.011  14.666   3.215  1.00  0.00           C  
ATOM   3575  CE1 HIS B 220      12.909  14.769   2.099  1.00  0.00           C  
ATOM   3576  NE2 HIS B 220      12.236  15.309   3.109  1.00  0.00           N  
ATOM   3577  H   HIS B 220       8.291  10.443   1.932  1.00  0.00           H  
ATOM   3578  HA  HIS B 220      11.221  11.057   1.815  1.00  0.00           H  
ATOM   3579 1HB  HIS B 220       9.739  12.715   0.741  1.00  0.00           H  
ATOM   3580 2HB  HIS B 220       8.924  12.982   2.286  1.00  0.00           H  
ATOM   3581  HD1 HIS B 220      12.337  13.379   0.642  1.00  0.00           H  
ATOM   3582  HD2 HIS B 220      10.311  14.961   4.000  1.00  0.00           H  
ATOM   3583  HE1 HIS B 220      13.892  14.981   1.693  1.00  0.00           H  
ATOM   3584  N   LEU B 221      11.689  11.148   4.185  1.00  0.00           N  
ATOM   3585  CA  LEU B 221      11.975  11.210   5.596  1.00  0.00           C  
ATOM   3586  C   LEU B 221      12.884  12.406   5.827  1.00  0.00           C  
ATOM   3587  O   LEU B 221      14.034  12.396   5.377  1.00  0.00           O  
ATOM   3588  CB  LEU B 221      12.680   9.953   6.084  1.00  0.00           C  
ATOM   3589  CG  LEU B 221      12.016   8.618   5.774  1.00  0.00           C  
ATOM   3590  CD1 LEU B 221      12.953   7.541   6.179  1.00  0.00           C  
ATOM   3591  CD2 LEU B 221      10.715   8.488   6.542  1.00  0.00           C  
ATOM   3592  H   LEU B 221      12.444  11.021   3.505  1.00  0.00           H  
ATOM   3593  HA  LEU B 221      11.046  11.300   6.136  1.00  0.00           H  
ATOM   3594 1HB  LEU B 221      13.646   9.938   5.690  1.00  0.00           H  
ATOM   3595 2HB  LEU B 221      12.764  10.022   7.174  1.00  0.00           H  
ATOM   3596  HG  LEU B 221      11.823   8.532   4.704  1.00  0.00           H  
ATOM   3597 1HD1 LEU B 221      12.514   6.575   5.976  1.00  0.00           H  
ATOM   3598 2HD1 LEU B 221      13.877   7.637   5.628  1.00  0.00           H  
ATOM   3599 3HD1 LEU B 221      13.144   7.644   7.215  1.00  0.00           H  
ATOM   3600 1HD2 LEU B 221      10.261   7.517   6.324  1.00  0.00           H  
ATOM   3601 2HD2 LEU B 221      10.916   8.560   7.617  1.00  0.00           H  
ATOM   3602 3HD2 LEU B 221      10.033   9.286   6.242  1.00  0.00           H  
ATOM   3603  N   PRO B 222      12.397  13.501   6.412  1.00  0.00           N  
ATOM   3604  CA  PRO B 222      13.200  14.656   6.666  1.00  0.00           C  
ATOM   3605  C   PRO B 222      14.065  14.245   7.830  1.00  0.00           C  
ATOM   3606  O   PRO B 222      13.599  13.502   8.698  1.00  0.00           O  
ATOM   3607  CB  PRO B 222      12.179  15.720   7.027  1.00  0.00           C  
ATOM   3608  CG  PRO B 222      11.027  14.915   7.649  1.00  0.00           C  
ATOM   3609  CD  PRO B 222      11.012  13.583   6.907  1.00  0.00           C  
ATOM   3610  HA  PRO B 222      13.788  14.915   5.774  1.00  0.00           H  
ATOM   3611 1HB  PRO B 222      12.630  16.449   7.714  1.00  0.00           H  
ATOM   3612 2HB  PRO B 222      11.887  16.269   6.121  1.00  0.00           H  
ATOM   3613 1HG  PRO B 222      11.202  14.786   8.731  1.00  0.00           H  
ATOM   3614 2HG  PRO B 222      10.079  15.461   7.543  1.00  0.00           H  
ATOM   3615 1HD  PRO B 222      10.801  12.794   7.644  1.00  0.00           H  
ATOM   3616 2HD  PRO B 222      10.296  13.589   6.072  1.00  0.00           H  
ATOM   3617  N   HIS B 223      15.277  14.753   7.879  1.00  0.00           N  
ATOM   3618  CA  HIS B 223      16.216  14.540   8.988  1.00  0.00           C  
ATOM   3619  C   HIS B 223      16.144  13.124   9.607  1.00  0.00           C  
ATOM   3620  O   HIS B 223      15.700  12.959  10.746  1.00  0.00           O  
ATOM   3621  CB  HIS B 223      15.983  15.645  10.018  1.00  0.00           C  
ATOM   3622  CG  HIS B 223      16.252  16.980   9.395  1.00  0.00           C  
ATOM   3623  ND1 HIS B 223      17.516  17.369   9.001  1.00  0.00           N  
ATOM   3624  CD2 HIS B 223      15.410  17.987   9.037  1.00  0.00           C  
ATOM   3625  CE1 HIS B 223      17.439  18.574   8.442  1.00  0.00           C  
ATOM   3626  NE2 HIS B 223      16.169  18.963   8.452  1.00  0.00           N  
ATOM   3627  H   HIS B 223      15.561  15.340   7.104  1.00  0.00           H  
ATOM   3628  HA  HIS B 223      17.218  14.663   8.605  1.00  0.00           H  
ATOM   3629 1HB  HIS B 223      14.954  15.614  10.380  1.00  0.00           H  
ATOM   3630 2HB  HIS B 223      16.652  15.509  10.867  1.00  0.00           H  
ATOM   3631  HD1 HIS B 223      18.277  16.702   8.812  1.00  0.00           H  
ATOM   3632  HD2 HIS B 223      14.330  18.116   9.127  1.00  0.00           H  
ATOM   3633  HE1 HIS B 223      18.333  19.065   8.063  1.00  0.00           H  
ATOM   3634  N   ALA B 224      16.605  12.108   8.874  1.00  0.00           N  
ATOM   3635  CA  ALA B 224      16.464  10.721   9.307  1.00  0.00           C  
ATOM   3636  C   ALA B 224      17.069  10.453  10.680  1.00  0.00           C  
ATOM   3637  O   ALA B 224      18.182  10.872  11.013  1.00  0.00           O  
ATOM   3638  CB  ALA B 224      17.109   9.785   8.276  1.00  0.00           C  
ATOM   3639  H   ALA B 224      17.021  12.306   7.972  1.00  0.00           H  
ATOM   3640  HA  ALA B 224      15.394  10.502   9.368  1.00  0.00           H  
ATOM   3641 1HB  ALA B 224      16.963   8.753   8.583  1.00  0.00           H  
ATOM   3642 2HB  ALA B 224      16.646   9.949   7.301  1.00  0.00           H  
ATOM   3643 3HB  ALA B 224      18.177   9.996   8.212  1.00  0.00           H  
ATOM   3644  N   GLN B 225      16.311   9.738  11.483  1.00  0.00           N  
ATOM   3645  CA  GLN B 225      16.747   9.342  12.813  1.00  0.00           C  
ATOM   3646  C   GLN B 225      16.937   7.816  12.829  1.00  0.00           C  
ATOM   3647  O   GLN B 225      16.398   7.128  11.969  1.00  0.00           O  
ATOM   3648  CB  GLN B 225      15.726   9.833  13.839  1.00  0.00           C  
ATOM   3649  CG  GLN B 225      15.507  11.322  13.781  1.00  0.00           C  
ATOM   3650  CD  GLN B 225      16.749  12.143  14.138  1.00  0.00           C  
ATOM   3651  OE1 GLN B 225      17.384  11.984  15.199  1.00  0.00           O  
ATOM   3652  NE2 GLN B 225      17.112  13.025  13.216  1.00  0.00           N  
ATOM   3653  H   GLN B 225      15.373   9.456  11.158  1.00  0.00           H  
ATOM   3654  HA  GLN B 225      17.694   9.831  13.008  1.00  0.00           H  
ATOM   3655 1HB  GLN B 225      14.769   9.353  13.634  1.00  0.00           H  
ATOM   3656 2HB  GLN B 225      16.008   9.587  14.838  1.00  0.00           H  
ATOM   3657 1HG  GLN B 225      15.196  11.581  12.772  1.00  0.00           H  
ATOM   3658 2HG  GLN B 225      14.718  11.580  14.484  1.00  0.00           H  
ATOM   3659 1HE2 GLN B 225      17.912  13.603  13.354  1.00  0.00           H  
ATOM   3660 2HE2 GLN B 225      16.545  13.110  12.362  1.00  0.00           H  
ATOM   3661  N   PRO B 226      17.684   7.230  13.764  1.00  0.00           N  
ATOM   3662  CA  PRO B 226      17.862   5.790  13.893  1.00  0.00           C  
ATOM   3663  C   PRO B 226      16.592   4.967  13.841  1.00  0.00           C  
ATOM   3664  O   PRO B 226      16.544   3.928  13.188  1.00  0.00           O  
ATOM   3665  CB  PRO B 226      18.473   5.691  15.283  1.00  0.00           C  
ATOM   3666  CG  PRO B 226      19.266   6.952  15.419  1.00  0.00           C  
ATOM   3667  CD  PRO B 226      18.423   8.011  14.772  1.00  0.00           C  
ATOM   3668  HA  PRO B 226      18.579   5.446  13.132  1.00  0.00           H  
ATOM   3669 1HB  PRO B 226      17.670   5.614  16.043  1.00  0.00           H  
ATOM   3670 2HB  PRO B 226      19.080   4.783  15.360  1.00  0.00           H  
ATOM   3671 1HG  PRO B 226      19.466   7.156  16.480  1.00  0.00           H  
ATOM   3672 2HG  PRO B 226      20.246   6.830  14.922  1.00  0.00           H  
ATOM   3673 1HD  PRO B 226      17.751   8.430  15.521  1.00  0.00           H  
ATOM   3674 2HD  PRO B 226      19.085   8.766  14.322  1.00  0.00           H  
ATOM   3675  N   GLN B 227      15.516   5.458  14.431  1.00  0.00           N  
ATOM   3676  CA  GLN B 227      14.257   4.725  14.431  1.00  0.00           C  
ATOM   3677  C   GLN B 227      13.528   4.731  13.086  1.00  0.00           C  
ATOM   3678  O   GLN B 227      12.515   4.048  12.928  1.00  0.00           O  
ATOM   3679  CB  GLN B 227      13.391   5.225  15.573  1.00  0.00           C  
ATOM   3680  CG  GLN B 227      12.870   6.610  15.359  1.00  0.00           C  
ATOM   3681  CD  GLN B 227      13.868   7.667  15.962  1.00  0.00           C  
ATOM   3682  OE1 GLN B 227      15.092   7.469  16.010  1.00  0.00           O  
ATOM   3683  NE2 GLN B 227      13.325   8.792  16.413  1.00  0.00           N  
ATOM   3684  H   GLN B 227      15.571   6.333  14.931  1.00  0.00           H  
ATOM   3685  HA  GLN B 227      14.487   3.686  14.655  1.00  0.00           H  
ATOM   3686 1HB  GLN B 227      12.540   4.559  15.699  1.00  0.00           H  
ATOM   3687 2HB  GLN B 227      13.962   5.209  16.499  1.00  0.00           H  
ATOM   3688 1HG  GLN B 227      12.773   6.795  14.284  1.00  0.00           H  
ATOM   3689 2HG  GLN B 227      11.901   6.717  15.850  1.00  0.00           H  
ATOM   3690 1HE2 GLN B 227      13.905   9.506  16.810  1.00  0.00           H  
ATOM   3691 2HE2 GLN B 227      12.334   8.926  16.360  1.00  0.00           H  
ATOM   3692  N   ASP B 228      14.064   5.461  12.098  1.00  0.00           N  
ATOM   3693  CA  ASP B 228      13.510   5.464  10.752  1.00  0.00           C  
ATOM   3694  C   ASP B 228      14.084   4.341   9.938  1.00  0.00           C  
ATOM   3695  O   ASP B 228      13.605   4.068   8.830  1.00  0.00           O  
ATOM   3696  CB  ASP B 228      13.785   6.746  10.015  1.00  0.00           C  
ATOM   3697  CG  ASP B 228      13.048   7.891  10.560  1.00  0.00           C  
ATOM   3698  OD1 ASP B 228      11.849   7.744  10.780  1.00  0.00           O  
ATOM   3699  OD2 ASP B 228      13.657   8.931  10.785  1.00  0.00           O  
ATOM   3700  H   ASP B 228      14.901   6.009  12.267  1.00  0.00           H  
ATOM   3701  HA  ASP B 228      12.432   5.331  10.822  1.00  0.00           H  
ATOM   3702 1HB  ASP B 228      14.853   6.953  10.028  1.00  0.00           H  
ATOM   3703 2HB  ASP B 228      13.507   6.588   9.002  1.00  0.00           H  
ATOM   3704  N   ALA B 229      15.115   3.698  10.473  1.00  0.00           N  
ATOM   3705  CA  ALA B 229      15.745   2.598   9.800  1.00  0.00           C  
ATOM   3706  C   ALA B 229      14.829   1.414   9.863  1.00  0.00           C  
ATOM   3707  O   ALA B 229      13.996   1.283  10.770  1.00  0.00           O  
ATOM   3708  CB  ALA B 229      17.074   2.256  10.426  1.00  0.00           C  
ATOM   3709  H   ALA B 229      15.466   3.958  11.393  1.00  0.00           H  
ATOM   3710  HA  ALA B 229      15.894   2.864   8.758  1.00  0.00           H  
ATOM   3711 1HB  ALA B 229      17.522   1.422   9.892  1.00  0.00           H  
ATOM   3712 2HB  ALA B 229      17.730   3.115  10.374  1.00  0.00           H  
ATOM   3713 3HB  ALA B 229      16.919   1.982  11.464  1.00  0.00           H  
ATOM   3714  N   GLY B 230      14.971   0.542   8.897  1.00  0.00           N  
ATOM   3715  CA  GLY B 230      14.160  -0.655   8.876  1.00  0.00           C  
ATOM   3716  C   GLY B 230      13.818  -1.015   7.456  1.00  0.00           C  
ATOM   3717  O   GLY B 230      14.384  -0.476   6.499  1.00  0.00           O  
ATOM   3718  H   GLY B 230      15.691   0.707   8.193  1.00  0.00           H  
ATOM   3719 1HA  GLY B 230      14.700  -1.476   9.346  1.00  0.00           H  
ATOM   3720 2HA  GLY B 230      13.248  -0.502   9.445  1.00  0.00           H  
ATOM   3721  N   VAL B 231      12.900  -1.947   7.310  1.00  0.00           N  
ATOM   3722  CA  VAL B 231      12.551  -2.378   5.975  1.00  0.00           C  
ATOM   3723  C   VAL B 231      11.264  -1.741   5.475  1.00  0.00           C  
ATOM   3724  O   VAL B 231      10.208  -1.885   6.078  1.00  0.00           O  
ATOM   3725  CB  VAL B 231      12.442  -3.923   5.934  1.00  0.00           C  
ATOM   3726  CG1 VAL B 231      12.036  -4.384   4.532  1.00  0.00           C  
ATOM   3727  CG2 VAL B 231      13.795  -4.543   6.337  1.00  0.00           C  
ATOM   3728  H   VAL B 231      12.457  -2.364   8.117  1.00  0.00           H  
ATOM   3729  HA  VAL B 231      13.348  -2.086   5.294  1.00  0.00           H  
ATOM   3730  HB  VAL B 231      11.669  -4.254   6.633  1.00  0.00           H  
ATOM   3731 1HG1 VAL B 231      11.959  -5.473   4.511  1.00  0.00           H  
ATOM   3732 2HG1 VAL B 231      11.076  -3.949   4.273  1.00  0.00           H  
ATOM   3733 3HG1 VAL B 231      12.785  -4.055   3.813  1.00  0.00           H  
ATOM   3734 1HG2 VAL B 231      13.718  -5.631   6.316  1.00  0.00           H  
ATOM   3735 2HG2 VAL B 231      14.559  -4.219   5.636  1.00  0.00           H  
ATOM   3736 3HG2 VAL B 231      14.062  -4.221   7.339  1.00  0.00           H  
ATOM   3737  N   TYR B 232      11.361  -1.055   4.351  1.00  0.00           N  
ATOM   3738  CA  TYR B 232      10.238  -0.386   3.721  1.00  0.00           C  
ATOM   3739  C   TYR B 232       9.750  -1.215   2.563  1.00  0.00           C  
ATOM   3740  O   TYR B 232      10.534  -1.890   1.897  1.00  0.00           O  
ATOM   3741  CB  TYR B 232      10.638   0.987   3.249  1.00  0.00           C  
ATOM   3742  CG  TYR B 232      10.825   1.925   4.326  1.00  0.00           C  
ATOM   3743  CD1 TYR B 232      11.968   1.918   5.012  1.00  0.00           C  
ATOM   3744  CD2 TYR B 232       9.856   2.855   4.596  1.00  0.00           C  
ATOM   3745  CE1 TYR B 232      12.176   2.838   6.012  1.00  0.00           C  
ATOM   3746  CE2 TYR B 232      10.060   3.785   5.594  1.00  0.00           C  
ATOM   3747  CZ  TYR B 232      11.219   3.784   6.311  1.00  0.00           C  
ATOM   3748  OH  TYR B 232      11.444   4.733   7.333  1.00  0.00           O  
ATOM   3749  H   TYR B 232      12.269  -1.009   3.895  1.00  0.00           H  
ATOM   3750  HA  TYR B 232       9.433  -0.292   4.442  1.00  0.00           H  
ATOM   3751 1HB  TYR B 232      11.575   0.916   2.697  1.00  0.00           H  
ATOM   3752 2HB  TYR B 232       9.882   1.379   2.573  1.00  0.00           H  
ATOM   3753  HD1 TYR B 232      12.736   1.179   4.777  1.00  0.00           H  
ATOM   3754  HD2 TYR B 232       8.930   2.863   4.018  1.00  0.00           H  
ATOM   3755  HE1 TYR B 232      13.113   2.823   6.569  1.00  0.00           H  
ATOM   3756  HE2 TYR B 232       9.299   4.526   5.812  1.00  0.00           H  
ATOM   3757  HH  TYR B 232      12.267   4.478   7.863  1.00  0.00           H  
ATOM   3758  N   SER B 233       8.460  -1.176   2.299  1.00  0.00           N  
ATOM   3759  CA  SER B 233       7.939  -1.945   1.190  1.00  0.00           C  
ATOM   3760  C   SER B 233       6.811  -1.243   0.488  1.00  0.00           C  
ATOM   3761  O   SER B 233       6.132  -0.395   1.081  1.00  0.00           O  
ATOM   3762  CB  SER B 233       7.474  -3.304   1.656  1.00  0.00           C  
ATOM   3763  OG  SER B 233       6.372  -3.203   2.484  1.00  0.00           O  
ATOM   3764  H   SER B 233       7.837  -0.643   2.893  1.00  0.00           H  
ATOM   3765  HA  SER B 233       8.741  -2.070   0.472  1.00  0.00           H  
ATOM   3766 1HB  SER B 233       7.247  -3.948   0.810  1.00  0.00           H  
ATOM   3767 2HB  SER B 233       8.270  -3.741   2.198  1.00  0.00           H  
ATOM   3768  HG  SER B 233       6.115  -4.099   2.703  1.00  0.00           H  
ATOM   3769  N   ALA B 234       6.571  -1.665  -0.764  1.00  0.00           N  
ATOM   3770  CA  ALA B 234       5.508  -1.069  -1.557  1.00  0.00           C  
ATOM   3771  C   ALA B 234       4.748  -2.073  -2.365  1.00  0.00           C  
ATOM   3772  O   ALA B 234       5.317  -3.002  -2.946  1.00  0.00           O  
ATOM   3773  CB  ALA B 234       6.084  -0.022  -2.506  1.00  0.00           C  
ATOM   3774  H   ALA B 234       7.183  -2.389  -1.145  1.00  0.00           H  
ATOM   3775  HA  ALA B 234       4.806  -0.590  -0.874  1.00  0.00           H  
ATOM   3776 1HB  ALA B 234       5.275   0.442  -3.072  1.00  0.00           H  
ATOM   3777 2HB  ALA B 234       6.609   0.735  -1.933  1.00  0.00           H  
ATOM   3778 3HB  ALA B 234       6.777  -0.498  -3.194  1.00  0.00           H  
ATOM   3779  N   ARG B 235       3.445  -1.843  -2.454  1.00  0.00           N  
ATOM   3780  CA  ARG B 235       2.567  -2.687  -3.236  1.00  0.00           C  
ATOM   3781  C   ARG B 235       1.269  -2.029  -3.567  1.00  0.00           C  
ATOM   3782  O   ARG B 235       0.968  -0.966  -3.045  1.00  0.00           O  
ATOM   3783  CB  ARG B 235       2.243  -3.982  -2.510  1.00  0.00           C  
ATOM   3784  CG  ARG B 235       1.464  -3.870  -1.183  1.00  0.00           C  
ATOM   3785  CD  ARG B 235       1.130  -5.241  -0.697  1.00  0.00           C  
ATOM   3786  NE  ARG B 235       0.386  -5.282   0.543  1.00  0.00           N  
ATOM   3787  CZ  ARG B 235      -0.949  -5.211   0.638  1.00  0.00           C  
ATOM   3788  NH1 ARG B 235      -1.717  -5.034  -0.407  1.00  0.00           N  
ATOM   3789  NH2 ARG B 235      -1.496  -5.341   1.821  1.00  0.00           N  
ATOM   3790  H   ARG B 235       3.048  -1.068  -1.918  1.00  0.00           H  
ATOM   3791  HA  ARG B 235       3.071  -2.942  -4.165  1.00  0.00           H  
ATOM   3792 1HB  ARG B 235       1.656  -4.624  -3.163  1.00  0.00           H  
ATOM   3793 2HB  ARG B 235       3.150  -4.495  -2.307  1.00  0.00           H  
ATOM   3794 1HG  ARG B 235       2.073  -3.366  -0.430  1.00  0.00           H  
ATOM   3795 2HG  ARG B 235       0.539  -3.322  -1.333  1.00  0.00           H  
ATOM   3796 1HD  ARG B 235       0.546  -5.758  -1.460  1.00  0.00           H  
ATOM   3797 2HD  ARG B 235       2.038  -5.793  -0.540  1.00  0.00           H  
ATOM   3798  HE  ARG B 235       0.888  -5.447   1.431  1.00  0.00           H  
ATOM   3799 1HH1 ARG B 235      -1.353  -4.900  -1.355  1.00  0.00           H  
ATOM   3800 2HH1 ARG B 235      -2.732  -5.042  -0.294  1.00  0.00           H  
ATOM   3801 1HH2 ARG B 235      -0.887  -5.500   2.635  1.00  0.00           H  
ATOM   3802 2HH2 ARG B 235      -2.490  -5.300   1.918  1.00  0.00           H  
ATOM   3803  N   TYR B 236       0.488  -2.653  -4.435  1.00  0.00           N  
ATOM   3804  CA  TYR B 236      -0.884  -2.194  -4.627  1.00  0.00           C  
ATOM   3805  C   TYR B 236      -1.729  -2.865  -3.548  1.00  0.00           C  
ATOM   3806  O   TYR B 236      -1.369  -3.943  -3.064  1.00  0.00           O  
ATOM   3807  CB  TYR B 236      -1.425  -2.462  -6.021  1.00  0.00           C  
ATOM   3808  CG  TYR B 236      -0.822  -1.566  -7.043  1.00  0.00           C  
ATOM   3809  CD1 TYR B 236       0.123  -2.045  -7.892  1.00  0.00           C  
ATOM   3810  CD2 TYR B 236      -1.210  -0.242  -7.101  1.00  0.00           C  
ATOM   3811  CE1 TYR B 236       0.701  -1.214  -8.818  1.00  0.00           C  
ATOM   3812  CE2 TYR B 236      -0.647   0.594  -8.006  1.00  0.00           C  
ATOM   3813  CZ  TYR B 236       0.308   0.115  -8.862  1.00  0.00           C  
ATOM   3814  OH  TYR B 236       0.874   0.950  -9.748  1.00  0.00           O  
ATOM   3815  H   TYR B 236       0.816  -3.487  -4.906  1.00  0.00           H  
ATOM   3816  HA  TYR B 236      -0.937  -1.121  -4.460  1.00  0.00           H  
ATOM   3817 1HB  TYR B 236      -1.232  -3.495  -6.300  1.00  0.00           H  
ATOM   3818 2HB  TYR B 236      -2.508  -2.314  -6.028  1.00  0.00           H  
ATOM   3819  HD1 TYR B 236       0.403  -3.078  -7.828  1.00  0.00           H  
ATOM   3820  HD2 TYR B 236      -1.964   0.134  -6.427  1.00  0.00           H  
ATOM   3821  HE1 TYR B 236       1.462  -1.595  -9.505  1.00  0.00           H  
ATOM   3822  HE2 TYR B 236      -0.955   1.640  -8.047  1.00  0.00           H  
ATOM   3823  HH  TYR B 236       1.500   0.456 -10.282  1.00  0.00           H  
ATOM   3824  N   ILE B 237      -2.864  -2.272  -3.207  1.00  0.00           N  
ATOM   3825  CA  ILE B 237      -3.700  -2.874  -2.174  1.00  0.00           C  
ATOM   3826  C   ILE B 237      -4.148  -4.293  -2.526  1.00  0.00           C  
ATOM   3827  O   ILE B 237      -4.132  -5.180  -1.656  1.00  0.00           O  
ATOM   3828  CB  ILE B 237      -4.913  -1.948  -1.865  1.00  0.00           C  
ATOM   3829  CG1 ILE B 237      -5.619  -2.485  -0.582  1.00  0.00           C  
ATOM   3830  CG2 ILE B 237      -5.844  -1.696  -3.089  1.00  0.00           C  
ATOM   3831  CD1 ILE B 237      -6.778  -1.641  -0.043  1.00  0.00           C  
ATOM   3832  H   ILE B 237      -3.105  -1.372  -3.630  1.00  0.00           H  
ATOM   3833  HA  ILE B 237      -3.136  -2.909  -1.255  1.00  0.00           H  
ATOM   3834  HB  ILE B 237      -4.513  -0.976  -1.596  1.00  0.00           H  
ATOM   3835 1HG1 ILE B 237      -5.943  -3.460  -0.769  1.00  0.00           H  
ATOM   3836 2HG1 ILE B 237      -4.868  -2.537   0.206  1.00  0.00           H  
ATOM   3837 1HG2 ILE B 237      -6.632  -0.992  -2.824  1.00  0.00           H  
ATOM   3838 2HG2 ILE B 237      -5.252  -1.269  -3.889  1.00  0.00           H  
ATOM   3839 3HG2 ILE B 237      -6.297  -2.598  -3.444  1.00  0.00           H  
ATOM   3840 1HD1 ILE B 237      -7.174  -2.092   0.858  1.00  0.00           H  
ATOM   3841 2HD1 ILE B 237      -6.435  -0.659   0.182  1.00  0.00           H  
ATOM   3842 3HD1 ILE B 237      -7.575  -1.582  -0.781  1.00  0.00           H  
ATOM   3843  N   GLY B 238      -4.547  -4.546  -3.767  1.00  0.00           N  
ATOM   3844  CA  GLY B 238      -5.004  -5.870  -4.156  1.00  0.00           C  
ATOM   3845  C   GLY B 238      -3.810  -6.782  -4.299  1.00  0.00           C  
ATOM   3846  O   GLY B 238      -3.388  -7.131  -5.409  1.00  0.00           O  
ATOM   3847  H   GLY B 238      -4.559  -3.831  -4.498  1.00  0.00           H  
ATOM   3848 1HA  GLY B 238      -5.689  -6.262  -3.404  1.00  0.00           H  
ATOM   3849 2HA  GLY B 238      -5.546  -5.808  -5.098  1.00  0.00           H  
ATOM   3850  N   GLY B 239      -3.250  -7.151  -3.165  1.00  0.00           N  
ATOM   3851  CA  GLY B 239      -2.036  -7.921  -3.168  1.00  0.00           C  
ATOM   3852  C   GLY B 239      -1.640  -8.365  -1.783  1.00  0.00           C  
ATOM   3853  O   GLY B 239      -2.209  -7.947  -0.776  1.00  0.00           O  
ATOM   3854  H   GLY B 239      -3.664  -6.818  -2.302  1.00  0.00           H  
ATOM   3855 1HA  GLY B 239      -2.158  -8.789  -3.812  1.00  0.00           H  
ATOM   3856 2HA  GLY B 239      -1.235  -7.315  -3.593  1.00  0.00           H  
ATOM   3857  N   ASN B 240      -0.675  -9.262  -1.759  1.00  0.00           N  
ATOM   3858  CA  ASN B 240      -0.240  -9.885  -0.541  1.00  0.00           C  
ATOM   3859  C   ASN B 240       0.922  -9.160   0.100  1.00  0.00           C  
ATOM   3860  O   ASN B 240       1.660  -8.409  -0.536  1.00  0.00           O  
ATOM   3861  CB  ASN B 240       0.150 -11.301  -0.909  1.00  0.00           C  
ATOM   3862  CG  ASN B 240      -0.992 -12.083  -1.554  1.00  0.00           C  
ATOM   3863  OD1 ASN B 240      -1.247 -11.888  -2.756  1.00  0.00           O  
ATOM   3864  ND2 ASN B 240      -1.653 -12.953  -0.837  1.00  0.00           N  
ATOM   3865  H   ASN B 240      -0.245  -9.534  -2.633  1.00  0.00           H  
ATOM   3866  HA  ASN B 240      -1.065  -9.878   0.172  1.00  0.00           H  
ATOM   3867 1HB  ASN B 240       0.949 -11.245  -1.596  1.00  0.00           H  
ATOM   3868 2HB  ASN B 240       0.510 -11.842  -0.044  1.00  0.00           H  
ATOM   3869 1HD2 ASN B 240      -2.396 -13.476  -1.248  1.00  0.00           H  
ATOM   3870 2HD2 ASN B 240      -1.446 -13.097   0.152  1.00  0.00           H  
ATOM   3871  N   LEU B 241       1.176  -9.550   1.327  1.00  0.00           N  
ATOM   3872  CA  LEU B 241       2.262  -9.073   2.162  1.00  0.00           C  
ATOM   3873  C   LEU B 241       3.601  -9.709   1.688  1.00  0.00           C  
ATOM   3874  O   LEU B 241       4.687  -9.258   2.023  1.00  0.00           O  
ATOM   3875  CB  LEU B 241       2.039  -9.399   3.654  1.00  0.00           C  
ATOM   3876  CG  LEU B 241       2.264 -10.839   4.141  1.00  0.00           C  
ATOM   3877  CD1 LEU B 241       3.743 -11.023   4.620  1.00  0.00           C  
ATOM   3878  CD2 LEU B 241       1.337 -11.125   5.266  1.00  0.00           C  
ATOM   3879  H   LEU B 241       0.532 -10.229   1.724  1.00  0.00           H  
ATOM   3880  HA  LEU B 241       2.334  -7.989   2.067  1.00  0.00           H  
ATOM   3881 1HB  LEU B 241       2.695  -8.761   4.241  1.00  0.00           H  
ATOM   3882 2HB  LEU B 241       1.011  -9.129   3.902  1.00  0.00           H  
ATOM   3883  HG  LEU B 241       2.069 -11.530   3.334  1.00  0.00           H  
ATOM   3884 1HD1 LEU B 241       3.869 -12.027   4.956  1.00  0.00           H  
ATOM   3885 2HD1 LEU B 241       4.461 -10.849   3.857  1.00  0.00           H  
ATOM   3886 3HD1 LEU B 241       3.941 -10.342   5.446  1.00  0.00           H  
ATOM   3887 1HD2 LEU B 241       1.502 -12.143   5.600  1.00  0.00           H  
ATOM   3888 2HD2 LEU B 241       1.524 -10.429   6.073  1.00  0.00           H  
ATOM   3889 3HD2 LEU B 241       0.332 -11.014   4.936  1.00  0.00           H  
ATOM   3890  N   PHE B 242       3.466 -10.752   0.871  1.00  0.00           N  
ATOM   3891  CA  PHE B 242       4.541 -11.492   0.246  1.00  0.00           C  
ATOM   3892  C   PHE B 242       4.816 -11.108  -1.205  1.00  0.00           C  
ATOM   3893  O   PHE B 242       5.676 -11.713  -1.837  1.00  0.00           O  
ATOM   3894  CB  PHE B 242       4.252 -12.998   0.259  1.00  0.00           C  
ATOM   3895  CG  PHE B 242       4.235 -13.604   1.608  1.00  0.00           C  
ATOM   3896  CD1 PHE B 242       3.038 -13.940   2.223  1.00  0.00           C  
ATOM   3897  CD2 PHE B 242       5.425 -13.842   2.281  1.00  0.00           C  
ATOM   3898  CE1 PHE B 242       3.034 -14.483   3.474  1.00  0.00           C  
ATOM   3899  CE2 PHE B 242       5.418 -14.390   3.534  1.00  0.00           C  
ATOM   3900  CZ  PHE B 242       4.214 -14.706   4.131  1.00  0.00           C  
ATOM   3901  H   PHE B 242       2.528 -11.051   0.669  1.00  0.00           H  
ATOM   3902  HA  PHE B 242       5.447 -11.309   0.824  1.00  0.00           H  
ATOM   3903 1HB  PHE B 242       3.285 -13.179  -0.209  1.00  0.00           H  
ATOM   3904 2HB  PHE B 242       5.002 -13.518  -0.336  1.00  0.00           H  
ATOM   3905  HD1 PHE B 242       2.087 -13.761   1.712  1.00  0.00           H  
ATOM   3906  HD2 PHE B 242       6.378 -13.581   1.809  1.00  0.00           H  
ATOM   3907  HE1 PHE B 242       2.087 -14.737   3.958  1.00  0.00           H  
ATOM   3908  HE2 PHE B 242       6.360 -14.564   4.051  1.00  0.00           H  
ATOM   3909  HZ  PHE B 242       4.182 -15.129   5.127  1.00  0.00           H  
ATOM   3910  N   THR B 243       4.097 -10.154  -1.782  1.00  0.00           N  
ATOM   3911  CA  THR B 243       4.343  -9.879  -3.217  1.00  0.00           C  
ATOM   3912  C   THR B 243       4.833  -8.475  -3.468  1.00  0.00           C  
ATOM   3913  O   THR B 243       4.950  -8.018  -4.603  1.00  0.00           O  
ATOM   3914  CB  THR B 243       3.092 -10.167  -4.066  1.00  0.00           C  
ATOM   3915  OG1 THR B 243       1.992  -9.344  -3.642  1.00  0.00           O  
ATOM   3916  CG2 THR B 243       2.731 -11.630  -3.898  1.00  0.00           C  
ATOM   3917  H   THR B 243       3.388  -9.626  -1.273  1.00  0.00           H  
ATOM   3918  HA  THR B 243       5.114 -10.554  -3.579  1.00  0.00           H  
ATOM   3919  HB  THR B 243       3.302  -9.966  -5.115  1.00  0.00           H  
ATOM   3920  HG1 THR B 243       2.173  -8.435  -3.902  1.00  0.00           H  
ATOM   3921 1HG2 THR B 243       1.853 -11.864  -4.494  1.00  0.00           H  
ATOM   3922 2HG2 THR B 243       3.562 -12.228  -4.216  1.00  0.00           H  
ATOM   3923 3HG2 THR B 243       2.533 -11.850  -2.875  1.00  0.00           H  
ATOM   3924  N   SER B 244       5.076  -7.794  -2.391  1.00  0.00           N  
ATOM   3925  CA  SER B 244       5.509  -6.429  -2.416  1.00  0.00           C  
ATOM   3926  C   SER B 244       6.978  -6.323  -2.766  1.00  0.00           C  
ATOM   3927  O   SER B 244       7.693  -7.325  -2.778  1.00  0.00           O  
ATOM   3928  CB  SER B 244       5.244  -5.811  -1.068  1.00  0.00           C  
ATOM   3929  OG  SER B 244       6.053  -6.369  -0.142  1.00  0.00           O  
ATOM   3930  H   SER B 244       4.962  -8.255  -1.500  1.00  0.00           H  
ATOM   3931  HA  SER B 244       4.934  -5.891  -3.174  1.00  0.00           H  
ATOM   3932 1HB  SER B 244       5.409  -4.739  -1.099  1.00  0.00           H  
ATOM   3933 2HB  SER B 244       4.228  -5.985  -0.790  1.00  0.00           H  
ATOM   3934  HG  SER B 244       5.728  -6.085   0.714  1.00  0.00           H  
ATOM   3935  N   ALA B 245       7.417  -5.107  -3.055  1.00  0.00           N  
ATOM   3936  CA  ALA B 245       8.824  -4.794  -3.257  1.00  0.00           C  
ATOM   3937  C   ALA B 245       9.418  -4.408  -1.914  1.00  0.00           C  
ATOM   3938  O   ALA B 245       8.725  -3.740  -1.156  1.00  0.00           O  
ATOM   3939  CB  ALA B 245       8.955  -3.647  -4.231  1.00  0.00           C  
ATOM   3940  H   ALA B 245       6.739  -4.343  -3.082  1.00  0.00           H  
ATOM   3941  HA  ALA B 245       9.341  -5.680  -3.633  1.00  0.00           H  
ATOM   3942 1HB  ALA B 245       9.978  -3.403  -4.366  1.00  0.00           H  
ATOM   3943 2HB  ALA B 245       8.529  -3.948  -5.148  1.00  0.00           H  
ATOM   3944 3HB  ALA B 245       8.423  -2.780  -3.843  1.00  0.00           H  
ATOM   3945  N   PHE B 246      10.693  -4.735  -1.633  1.00  0.00           N  
ATOM   3946  CA  PHE B 246      11.304  -4.308  -0.356  1.00  0.00           C  
ATOM   3947  C   PHE B 246      12.632  -3.534  -0.498  1.00  0.00           C  
ATOM   3948  O   PHE B 246      13.413  -3.789  -1.402  1.00  0.00           O  
ATOM   3949  CB  PHE B 246      11.542  -5.533   0.529  1.00  0.00           C  
ATOM   3950  CG  PHE B 246      10.282  -6.252   0.920  1.00  0.00           C  
ATOM   3951  CD1 PHE B 246       9.720  -7.204   0.083  1.00  0.00           C  
ATOM   3952  CD2 PHE B 246       9.655  -5.976   2.126  1.00  0.00           C  
ATOM   3953  CE1 PHE B 246       8.561  -7.865   0.442  1.00  0.00           C  
ATOM   3954  CE2 PHE B 246       8.497  -6.637   2.489  1.00  0.00           C  
ATOM   3955  CZ  PHE B 246       7.950  -7.582   1.645  1.00  0.00           C  
ATOM   3956  H   PHE B 246      11.232  -5.290  -2.285  1.00  0.00           H  
ATOM   3957  HA  PHE B 246      10.595  -3.675   0.168  1.00  0.00           H  
ATOM   3958 1HB  PHE B 246      12.187  -6.239   0.007  1.00  0.00           H  
ATOM   3959 2HB  PHE B 246      12.057  -5.230   1.439  1.00  0.00           H  
ATOM   3960  HD1 PHE B 246      10.205  -7.429  -0.868  1.00  0.00           H  
ATOM   3961  HD2 PHE B 246      10.088  -5.229   2.793  1.00  0.00           H  
ATOM   3962  HE1 PHE B 246       8.131  -8.611  -0.226  1.00  0.00           H  
ATOM   3963  HE2 PHE B 246       8.015  -6.411   3.440  1.00  0.00           H  
ATOM   3964  HZ  PHE B 246       7.036  -8.102   1.928  1.00  0.00           H  
ATOM   3965  N   THR B 247      12.923  -2.666   0.460  1.00  0.00           N  
ATOM   3966  CA  THR B 247      14.227  -2.015   0.492  1.00  0.00           C  
ATOM   3967  C   THR B 247      14.570  -1.691   1.963  1.00  0.00           C  
ATOM   3968  O   THR B 247      13.690  -1.399   2.772  1.00  0.00           O  
ATOM   3969  CB  THR B 247      14.194  -0.745  -0.387  1.00  0.00           C  
ATOM   3970  OG1 THR B 247      15.498  -0.224  -0.573  1.00  0.00           O  
ATOM   3971  CG2 THR B 247      13.365   0.317   0.271  1.00  0.00           C  
ATOM   3972  H   THR B 247      12.218  -2.446   1.160  1.00  0.00           H  
ATOM   3973  HA  THR B 247      14.976  -2.701   0.101  1.00  0.00           H  
ATOM   3974  HB  THR B 247      13.759  -0.983  -1.339  1.00  0.00           H  
ATOM   3975  HG1 THR B 247      15.946  -0.707  -1.340  1.00  0.00           H  
ATOM   3976 1HG2 THR B 247      13.345   1.192  -0.373  1.00  0.00           H  
ATOM   3977 2HG2 THR B 247      12.355  -0.053   0.422  1.00  0.00           H  
ATOM   3978 3HG2 THR B 247      13.804   0.577   1.236  1.00  0.00           H  
ATOM   3979  N   ARG B 248      15.843  -1.679   2.311  1.00  0.00           N  
ATOM   3980  CA  ARG B 248      16.211  -1.411   3.704  1.00  0.00           C  
ATOM   3981  C   ARG B 248      16.964  -0.117   3.914  1.00  0.00           C  
ATOM   3982  O   ARG B 248      17.982   0.137   3.267  1.00  0.00           O  
ATOM   3983  CB  ARG B 248      17.027  -2.560   4.257  1.00  0.00           C  
ATOM   3984  CG  ARG B 248      17.542  -2.371   5.658  1.00  0.00           C  
ATOM   3985  CD  ARG B 248      18.326  -3.603   6.223  1.00  0.00           C  
ATOM   3986  NE  ARG B 248      19.004  -3.278   7.519  1.00  0.00           N  
ATOM   3987  CZ  ARG B 248      18.415  -3.280   8.740  1.00  0.00           C  
ATOM   3988  NH1 ARG B 248      17.118  -3.552   8.935  1.00  0.00           N  
ATOM   3989  NH2 ARG B 248      19.171  -2.991   9.748  1.00  0.00           N  
ATOM   3990  H   ARG B 248      16.541  -1.902   1.597  1.00  0.00           H  
ATOM   3991  HA  ARG B 248      15.302  -1.356   4.292  1.00  0.00           H  
ATOM   3992 1HB  ARG B 248      16.426  -3.458   4.246  1.00  0.00           H  
ATOM   3993 2HB  ARG B 248      17.864  -2.717   3.627  1.00  0.00           H  
ATOM   3994 1HG  ARG B 248      18.189  -1.509   5.678  1.00  0.00           H  
ATOM   3995 2HG  ARG B 248      16.686  -2.177   6.310  1.00  0.00           H  
ATOM   3996 1HD  ARG B 248      17.646  -4.437   6.391  1.00  0.00           H  
ATOM   3997 2HD  ARG B 248      19.099  -3.900   5.508  1.00  0.00           H  
ATOM   3998  HE  ARG B 248      20.026  -3.060   7.533  1.00  0.00           H  
ATOM   3999 1HH1 ARG B 248      16.526  -3.771   8.151  1.00  0.00           H  
ATOM   4000 2HH1 ARG B 248      16.735  -3.534   9.872  1.00  0.00           H  
ATOM   4001 1HH2 ARG B 248      20.179  -2.797   9.559  1.00  0.00           H  
ATOM   4002 2HH2 ARG B 248      18.806  -2.963  10.686  1.00  0.00           H  
ATOM   4003  N   LEU B 249      16.457   0.702   4.843  1.00  0.00           N  
ATOM   4004  CA  LEU B 249      17.095   1.979   5.192  1.00  0.00           C  
ATOM   4005  C   LEU B 249      17.956   1.732   6.389  1.00  0.00           C  
ATOM   4006  O   LEU B 249      17.501   1.197   7.410  1.00  0.00           O  
ATOM   4007  CB  LEU B 249      16.101   3.112   5.558  1.00  0.00           C  
ATOM   4008  CG  LEU B 249      16.766   4.442   5.990  1.00  0.00           C  
ATOM   4009  CD1 LEU B 249      17.462   5.058   4.824  1.00  0.00           C  
ATOM   4010  CD2 LEU B 249      15.751   5.375   6.524  1.00  0.00           C  
ATOM   4011  H   LEU B 249      15.619   0.404   5.345  1.00  0.00           H  
ATOM   4012  HA  LEU B 249      17.732   2.310   4.370  1.00  0.00           H  
ATOM   4013 1HB  LEU B 249      15.471   3.323   4.695  1.00  0.00           H  
ATOM   4014 2HB  LEU B 249      15.462   2.774   6.376  1.00  0.00           H  
ATOM   4015  HG  LEU B 249      17.502   4.236   6.746  1.00  0.00           H  
ATOM   4016 1HD1 LEU B 249      17.941   5.985   5.134  1.00  0.00           H  
ATOM   4017 2HD1 LEU B 249      18.216   4.370   4.441  1.00  0.00           H  
ATOM   4018 3HD1 LEU B 249      16.732   5.272   4.056  1.00  0.00           H  
ATOM   4019 1HD2 LEU B 249      16.231   6.303   6.829  1.00  0.00           H  
ATOM   4020 2HD2 LEU B 249      15.028   5.580   5.763  1.00  0.00           H  
ATOM   4021 3HD2 LEU B 249      15.268   4.929   7.368  1.00  0.00           H  
ATOM   4022  N   ILE B 250      19.199   2.077   6.246  1.00  0.00           N  
ATOM   4023  CA  ILE B 250      20.151   1.922   7.288  1.00  0.00           C  
ATOM   4024  C   ILE B 250      20.575   3.287   7.718  1.00  0.00           C  
ATOM   4025  O   ILE B 250      21.024   4.065   6.886  1.00  0.00           O  
ATOM   4026  CB  ILE B 250      21.325   1.116   6.763  1.00  0.00           C  
ATOM   4027  CG1 ILE B 250      20.811  -0.230   6.305  1.00  0.00           C  
ATOM   4028  CG2 ILE B 250      22.397   1.006   7.778  1.00  0.00           C  
ATOM   4029  CD1 ILE B 250      21.803  -1.073   5.557  1.00  0.00           C  
ATOM   4030  H   ILE B 250      19.506   2.465   5.360  1.00  0.00           H  
ATOM   4031  HA  ILE B 250      19.699   1.405   8.130  1.00  0.00           H  
ATOM   4032  HB  ILE B 250      21.721   1.604   5.886  1.00  0.00           H  
ATOM   4033 1HG1 ILE B 250      20.469  -0.785   7.178  1.00  0.00           H  
ATOM   4034 2HG1 ILE B 250      19.970  -0.063   5.644  1.00  0.00           H  
ATOM   4035 1HG2 ILE B 250      23.228   0.438   7.358  1.00  0.00           H  
ATOM   4036 2HG2 ILE B 250      22.739   2.005   8.045  1.00  0.00           H  
ATOM   4037 3HG2 ILE B 250      22.009   0.497   8.663  1.00  0.00           H  
ATOM   4038 1HD1 ILE B 250      21.336  -2.017   5.260  1.00  0.00           H  
ATOM   4039 2HD1 ILE B 250      22.136  -0.532   4.665  1.00  0.00           H  
ATOM   4040 3HD1 ILE B 250      22.659  -1.277   6.205  1.00  0.00           H  
ATOM   4041  N   VAL B 251      20.417   3.604   8.999  1.00  0.00           N  
ATOM   4042  CA  VAL B 251      20.802   4.937   9.454  1.00  0.00           C  
ATOM   4043  C   VAL B 251      21.909   4.802  10.466  1.00  0.00           C  
ATOM   4044  O   VAL B 251      21.732   4.141  11.493  1.00  0.00           O  
ATOM   4045  CB  VAL B 251      19.611   5.696  10.103  1.00  0.00           C  
ATOM   4046  CG1 VAL B 251      20.066   7.072  10.547  1.00  0.00           C  
ATOM   4047  CG2 VAL B 251      18.427   5.833   9.133  1.00  0.00           C  
ATOM   4048  H   VAL B 251      20.045   2.929   9.654  1.00  0.00           H  
ATOM   4049  HA  VAL B 251      21.176   5.519   8.614  1.00  0.00           H  
ATOM   4050  HB  VAL B 251      19.288   5.151  10.980  1.00  0.00           H  
ATOM   4051 1HG1 VAL B 251      19.240   7.599  11.020  1.00  0.00           H  
ATOM   4052 2HG1 VAL B 251      20.876   6.971  11.250  1.00  0.00           H  
ATOM   4053 3HG1 VAL B 251      20.404   7.637   9.677  1.00  0.00           H  
ATOM   4054 1HG2 VAL B 251      17.611   6.360   9.632  1.00  0.00           H  
ATOM   4055 2HG2 VAL B 251      18.731   6.389   8.259  1.00  0.00           H  
ATOM   4056 3HG2 VAL B 251      18.087   4.851   8.839  1.00  0.00           H  
ATOM   4057  N   ARG B 252      23.045   5.420  10.186  1.00  0.00           N  
ATOM   4058  CA  ARG B 252      24.164   5.355  11.104  1.00  0.00           C  
ATOM   4059  C   ARG B 252      23.793   6.239  12.270  1.00  0.00           C  
ATOM   4060  O   ARG B 252      23.163   7.274  12.079  1.00  0.00           O  
ATOM   4061  CB  ARG B 252      25.464   5.834  10.461  1.00  0.00           C  
ATOM   4062  CG  ARG B 252      26.054   4.971   9.325  1.00  0.00           C  
ATOM   4063  CD  ARG B 252      27.312   5.616   8.754  1.00  0.00           C  
ATOM   4064  NE  ARG B 252      28.389   5.703   9.747  1.00  0.00           N  
ATOM   4065  CZ  ARG B 252      28.788   6.825  10.415  1.00  0.00           C  
ATOM   4066  NH1 ARG B 252      28.233   7.994  10.197  1.00  0.00           N  
ATOM   4067  NH2 ARG B 252      29.772   6.730  11.309  1.00  0.00           N  
ATOM   4068  H   ARG B 252      23.127   5.947   9.318  1.00  0.00           H  
ATOM   4069  HA  ARG B 252      24.299   4.333  11.462  1.00  0.00           H  
ATOM   4070 1HB  ARG B 252      25.322   6.836  10.061  1.00  0.00           H  
ATOM   4071 2HB  ARG B 252      26.233   5.905  11.234  1.00  0.00           H  
ATOM   4072 1HG  ARG B 252      26.327   3.985   9.707  1.00  0.00           H  
ATOM   4073 2HG  ARG B 252      25.311   4.863   8.524  1.00  0.00           H  
ATOM   4074 1HD  ARG B 252      27.677   5.016   7.919  1.00  0.00           H  
ATOM   4075 2HD  ARG B 252      27.090   6.603   8.417  1.00  0.00           H  
ATOM   4076  HE  ARG B 252      28.920   4.841   9.934  1.00  0.00           H  
ATOM   4077 1HH1 ARG B 252      27.490   8.108   9.492  1.00  0.00           H  
ATOM   4078 2HH1 ARG B 252      28.573   8.802  10.716  1.00  0.00           H  
ATOM   4079 1HH2 ARG B 252      30.191   5.821  11.479  1.00  0.00           H  
ATOM   4080 2HH2 ARG B 252      30.100   7.557  11.838  1.00  0.00           H  
ATOM   4081  N   ARG B 253      24.164   5.848  13.474  1.00  0.00           N  
ATOM   4082  CA  ARG B 253      23.858   6.634  14.691  1.00  0.00           C  
ATOM   4083  C   ARG B 253      24.391   8.076  14.742  1.00  0.00           C  
ATOM   4084  O   ARG B 253      23.836   8.954  15.422  1.00  0.00           O  
ATOM   4085  CB  ARG B 253      24.432   5.952  15.913  1.00  0.00           C  
ATOM   4086  CG  ARG B 253      24.045   6.595  17.175  1.00  0.00           C  
ATOM   4087  CD  ARG B 253      24.507   5.847  18.364  1.00  0.00           C  
ATOM   4088  NE  ARG B 253      25.991   5.757  18.499  1.00  0.00           N  
ATOM   4089  CZ  ARG B 253      26.721   4.629  18.341  1.00  0.00           C  
ATOM   4090  NH1 ARG B 253      26.145   3.455  18.030  1.00  0.00           N  
ATOM   4091  NH2 ARG B 253      28.020   4.666  18.533  1.00  0.00           N  
ATOM   4092  H   ARG B 253      24.670   4.973  13.563  1.00  0.00           H  
ATOM   4093  HA  ARG B 253      22.772   6.673  14.788  1.00  0.00           H  
ATOM   4094 1HB  ARG B 253      24.145   4.899  15.939  1.00  0.00           H  
ATOM   4095 2HB  ARG B 253      25.515   6.010  15.873  1.00  0.00           H  
ATOM   4096 1HG  ARG B 253      24.483   7.598  17.206  1.00  0.00           H  
ATOM   4097 2HG  ARG B 253      22.958   6.679  17.215  1.00  0.00           H  
ATOM   4098 1HD  ARG B 253      24.113   6.331  19.259  1.00  0.00           H  
ATOM   4099 2HD  ARG B 253      24.115   4.830  18.303  1.00  0.00           H  
ATOM   4100  HE  ARG B 253      26.500   6.608  18.741  1.00  0.00           H  
ATOM   4101 1HH1 ARG B 253      25.153   3.384  17.883  1.00  0.00           H  
ATOM   4102 2HH1 ARG B 253      26.755   2.617  17.946  1.00  0.00           H  
ATOM   4103 1HH2 ARG B 253      28.486   5.547  18.787  1.00  0.00           H  
ATOM   4104 2HH2 ARG B 253      28.536   3.776  18.449  1.00  0.00           H  
ATOM   4105  N   CYS B 254      25.536   8.256  14.124  1.00  0.00           N  
ATOM   4106  CA  CYS B 254      26.291   9.493  14.154  1.00  0.00           C  
ATOM   4107  C   CYS B 254      26.196  10.268  12.855  1.00  0.00           C  
ATOM   4108  O   CYS B 254      25.685   9.775  11.851  1.00  0.00           O  
ATOM   4109  CB  CYS B 254      27.755   9.186  14.453  1.00  0.00           C  
ATOM   4110  SG  CYS B 254      27.997   8.109  15.874  1.00  0.00           S  
ATOM   4111  H   CYS B 254      25.901   7.482  13.590  1.00  0.00           H  
ATOM   4112  HA  CYS B 254      25.888  10.121  14.942  1.00  0.00           H  
ATOM   4113 1HB  CYS B 254      28.207   8.702  13.585  1.00  0.00           H  
ATOM   4114 2HB  CYS B 254      28.302  10.112  14.629  1.00  0.00           H  
ATOM   4115  HG  CYS B 254      29.157   7.601  15.468  1.00  0.00           H  
ATOM   4116  N   GLU B 255      26.700  11.504  12.911  1.00  0.00           N  
ATOM   4117  CA  GLU B 255      26.796  12.371  11.745  1.00  0.00           C  
ATOM   4118  C   GLU B 255      27.903  11.851  10.849  1.00  0.00           C  
ATOM   4119  O   GLU B 255      28.745  11.053  11.278  1.00  0.00           O  
ATOM   4120  CB  GLU B 255      27.135  13.795  12.148  1.00  0.00           C  
ATOM   4121  CG  GLU B 255      26.088  14.502  12.961  1.00  0.00           C  
ATOM   4122  CD  GLU B 255      26.565  15.894  13.428  1.00  0.00           C  
ATOM   4123  OE1 GLU B 255      27.759  16.066  13.641  1.00  0.00           O  
ATOM   4124  OE2 GLU B 255      25.739  16.773  13.545  1.00  0.00           O  
ATOM   4125  H   GLU B 255      27.061  11.844  13.792  1.00  0.00           H  
ATOM   4126  HA  GLU B 255      25.855  12.355  11.197  1.00  0.00           H  
ATOM   4127 1HB  GLU B 255      28.066  13.793  12.720  1.00  0.00           H  
ATOM   4128 2HB  GLU B 255      27.307  14.385  11.249  1.00  0.00           H  
ATOM   4129 1HG  GLU B 255      25.186  14.611  12.355  1.00  0.00           H  
ATOM   4130 2HG  GLU B 255      25.845  13.880  13.826  1.00  0.00           H  
ATOM   4131  N   ALA B 256      27.895  12.264   9.608  1.00  0.00           N  
ATOM   4132  CA  ALA B 256      28.921  11.773   8.725  1.00  0.00           C  
ATOM   4133  C   ALA B 256      30.292  12.064   9.306  1.00  0.00           C  
ATOM   4134  O   ALA B 256      30.507  13.085   9.951  1.00  0.00           O  
ATOM   4135  CB  ALA B 256      28.797  12.417   7.373  1.00  0.00           C  
ATOM   4136  H   ALA B 256      27.188  12.906   9.275  1.00  0.00           H  
ATOM   4137  HA  ALA B 256      28.802  10.697   8.628  1.00  0.00           H  
ATOM   4138 1HB  ALA B 256      29.568  12.019   6.715  1.00  0.00           H  
ATOM   4139 2HB  ALA B 256      27.826  12.217   6.952  1.00  0.00           H  
ATOM   4140 3HB  ALA B 256      28.922  13.484   7.479  1.00  0.00           H  
ATOM   4141  N   GLN B 257      31.203  11.127   9.113  1.00  0.00           N  
ATOM   4142  CA  GLN B 257      32.598  11.196   9.564  1.00  0.00           C  
ATOM   4143  C   GLN B 257      32.790  11.300  11.076  1.00  0.00           C  
ATOM   4144  O   GLN B 257      33.930  11.502  11.522  1.00  0.00           O  
ATOM   4145  CB  GLN B 257      33.374  12.340   8.907  1.00  0.00           C  
ATOM   4146  CG  GLN B 257      33.476  12.316   7.386  1.00  0.00           C  
ATOM   4147  CD  GLN B 257      34.206  11.084   6.854  1.00  0.00           C  
ATOM   4148  OE1 GLN B 257      35.343  10.784   7.227  1.00  0.00           O  
ATOM   4149  NE2 GLN B 257      33.544  10.381   5.952  1.00  0.00           N  
ATOM   4150  H   GLN B 257      30.919  10.305   8.603  1.00  0.00           H  
ATOM   4151  HA  GLN B 257      33.075  10.270   9.247  1.00  0.00           H  
ATOM   4152 1HB  GLN B 257      32.937  13.293   9.197  1.00  0.00           H  
ATOM   4153 2HB  GLN B 257      34.396  12.326   9.293  1.00  0.00           H  
ATOM   4154 1HG  GLN B 257      32.474  12.324   6.964  1.00  0.00           H  
ATOM   4155 2HG  GLN B 257      34.025  13.196   7.057  1.00  0.00           H  
ATOM   4156 1HE2 GLN B 257      33.951   9.569   5.546  1.00  0.00           H  
ATOM   4157 2HE2 GLN B 257      32.628  10.665   5.674  1.00  0.00           H  
ATOM   4158  N   LYS B 258      31.726  11.081  11.857  1.00  0.00           N  
ATOM   4159  CA  LYS B 258      31.875  10.997  13.294  1.00  0.00           C  
ATOM   4160  C   LYS B 258      31.488   9.648  13.843  1.00  0.00           C  
ATOM   4161  O   LYS B 258      30.623   8.956  13.307  1.00  0.00           O  
ATOM   4162  CB  LYS B 258      31.131  12.103  14.018  1.00  0.00           C  
ATOM   4163  CG  LYS B 258      31.645  13.538  13.720  1.00  0.00           C  
ATOM   4164  CD  LYS B 258      30.788  14.575  14.488  1.00  0.00           C  
ATOM   4165  CE  LYS B 258      31.155  16.025  14.226  1.00  0.00           C  
ATOM   4166  NZ  LYS B 258      30.199  16.923  14.940  1.00  0.00           N  
ATOM   4167  H   LYS B 258      30.794  10.988  11.452  1.00  0.00           H  
ATOM   4168  HA  LYS B 258      32.924  11.136  13.521  1.00  0.00           H  
ATOM   4169 1HB  LYS B 258      30.080  12.072  13.719  1.00  0.00           H  
ATOM   4170 2HB  LYS B 258      31.173  11.928  15.094  1.00  0.00           H  
ATOM   4171 1HG  LYS B 258      32.692  13.627  14.028  1.00  0.00           H  
ATOM   4172 2HG  LYS B 258      31.573  13.728  12.646  1.00  0.00           H  
ATOM   4173 1HD  LYS B 258      29.727  14.424  14.242  1.00  0.00           H  
ATOM   4174 2HD  LYS B 258      30.921  14.404  15.541  1.00  0.00           H  
ATOM   4175 1HE  LYS B 258      32.168  16.218  14.589  1.00  0.00           H  
ATOM   4176 2HE  LYS B 258      31.113  16.232  13.161  1.00  0.00           H  
ATOM   4177 1HZ  LYS B 258      30.438  17.883  14.768  1.00  0.00           H  
ATOM   4178 2HZ  LYS B 258      29.252  16.739  14.600  1.00  0.00           H  
ATOM   4179 3HZ  LYS B 258      30.233  16.741  15.936  1.00  0.00           H  
ATOM   4180  N   TRP B 259      32.114   9.297  14.955  1.00  0.00           N  
ATOM   4181  CA  TRP B 259      31.833   8.044  15.647  1.00  0.00           C  
ATOM   4182  C   TRP B 259      32.060   8.165  17.134  1.00  0.00           C  
ATOM   4183  O   TRP B 259      32.511   9.192  17.645  1.00  0.00           O  
ATOM   4184  CB  TRP B 259      32.696   6.879  15.173  1.00  0.00           C  
ATOM   4185  CG  TRP B 259      34.119   6.995  15.461  1.00  0.00           C  
ATOM   4186  CD1 TRP B 259      34.991   7.711  14.784  1.00  0.00           C  
ATOM   4187  CD2 TRP B 259      34.865   6.351  16.521  1.00  0.00           C  
ATOM   4188  NE1 TRP B 259      36.246   7.569  15.314  1.00  0.00           N  
ATOM   4189  CE2 TRP B 259      36.174   6.750  16.388  1.00  0.00           C  
ATOM   4190  CE3 TRP B 259      34.523   5.487  17.532  1.00  0.00           C  
ATOM   4191  CZ2 TRP B 259      37.129   6.337  17.228  1.00  0.00           C  
ATOM   4192  CZ3 TRP B 259      35.474   5.070  18.381  1.00  0.00           C  
ATOM   4193  CH2 TRP B 259      36.753   5.487  18.240  1.00  0.00           C  
ATOM   4194  H   TRP B 259      32.847   9.914  15.298  1.00  0.00           H  
ATOM   4195  HA  TRP B 259      30.792   7.779  15.477  1.00  0.00           H  
ATOM   4196 1HB  TRP B 259      32.367   5.974  15.636  1.00  0.00           H  
ATOM   4197 2HB  TRP B 259      32.572   6.756  14.099  1.00  0.00           H  
ATOM   4198  HD1 TRP B 259      34.737   8.312  13.926  1.00  0.00           H  
ATOM   4199  HE1 TRP B 259      37.073   8.039  14.926  1.00  0.00           H  
ATOM   4200  HE3 TRP B 259      33.505   5.141  17.642  1.00  0.00           H  
ATOM   4201  HZ2 TRP B 259      38.164   6.655  17.124  1.00  0.00           H  
ATOM   4202  HZ3 TRP B 259      35.190   4.385  19.178  1.00  0.00           H  
ATOM   4203  HH2 TRP B 259      37.502   5.128  18.941  1.00  0.00           H  
ATOM   4204  N   GLY B 260      31.704   7.120  17.851  1.00  0.00           N  
ATOM   4205  CA  GLY B 260      31.944   7.084  19.276  1.00  0.00           C  
ATOM   4206  C   GLY B 260      30.648   6.926  20.029  1.00  0.00           C  
ATOM   4207  O   GLY B 260      29.564   7.120  19.477  1.00  0.00           O  
ATOM   4208  H   GLY B 260      31.282   6.312  17.385  1.00  0.00           H  
ATOM   4209 1HA  GLY B 260      32.610   6.255  19.507  1.00  0.00           H  
ATOM   4210 2HA  GLY B 260      32.445   7.997  19.577  1.00  0.00           H  
ATOM   4211  N   PRO B 261      30.726   6.653  21.321  1.00  0.00           N  
ATOM   4212  CA  PRO B 261      29.604   6.424  22.204  1.00  0.00           C  
ATOM   4213  C   PRO B 261      28.796   7.704  22.357  1.00  0.00           C  
ATOM   4214  O   PRO B 261      27.634   7.702  22.755  1.00  0.00           O  
ATOM   4215  CB  PRO B 261      30.302   6.023  23.502  1.00  0.00           C  
ATOM   4216  CG  PRO B 261      31.730   6.532  23.348  1.00  0.00           C  
ATOM   4217  CD  PRO B 261      32.036   6.396  21.900  1.00  0.00           C  
ATOM   4218  HA  PRO B 261      28.977   5.604  21.806  1.00  0.00           H  
ATOM   4219 1HB  PRO B 261      29.788   6.487  24.356  1.00  0.00           H  
ATOM   4220 2HB  PRO B 261      30.244   4.935  23.642  1.00  0.00           H  
ATOM   4221 1HG  PRO B 261      31.810   7.571  23.702  1.00  0.00           H  
ATOM   4222 2HG  PRO B 261      32.412   5.943  23.972  1.00  0.00           H  
ATOM   4223 1HD  PRO B 261      32.782   7.157  21.633  1.00  0.00           H  
ATOM   4224 2HD  PRO B 261      32.387   5.381  21.683  1.00  0.00           H  
ATOM   4225  N   GLU B 262      29.441   8.795  22.005  1.00  0.00           N  
ATOM   4226  CA  GLU B 262      28.917  10.125  22.103  1.00  0.00           C  
ATOM   4227  C   GLU B 262      29.098  10.902  20.791  1.00  0.00           C  
ATOM   4228  O   GLU B 262      28.997  12.128  20.777  1.00  0.00           O  
ATOM   4229  CB  GLU B 262      29.850  10.733  23.122  1.00  0.00           C  
ATOM   4230  CG  GLU B 262      31.345  10.476  22.548  1.00  0.00           C  
ATOM   4231  CD  GLU B 262      32.561  10.979  23.297  1.00  0.00           C  
ATOM   4232  OE1 GLU B 262      33.452  10.154  23.510  1.00  0.00           O  
ATOM   4233  OE2 GLU B 262      32.650  12.163  23.606  1.00  0.00           O  
ATOM   4234  H   GLU B 262      30.388   8.706  21.684  1.00  0.00           H  
ATOM   4235  HA  GLU B 262      27.874  10.100  22.408  1.00  0.00           H  
ATOM   4236 1HB  GLU B 262      29.664  11.797  23.233  1.00  0.00           H  
ATOM   4237 2HB  GLU B 262      29.733  10.247  24.089  1.00  0.00           H  
ATOM   4238 1HG  GLU B 262      31.472   9.431  22.397  1.00  0.00           H  
ATOM   4239 2HG  GLU B 262      31.374  10.915  21.567  1.00  0.00           H  
ATOM   4240  N   CYS B 263      29.281  10.183  19.679  1.00  0.00           N  
ATOM   4241  CA  CYS B 263      29.488  10.799  18.360  1.00  0.00           C  
ATOM   4242  C   CYS B 263      30.460  12.005  18.358  1.00  0.00           C  
ATOM   4243  O   CYS B 263      30.156  13.033  17.752  1.00  0.00           O  
ATOM   4244  CB  CYS B 263      28.153  11.186  17.737  1.00  0.00           C  
ATOM   4245  SG  CYS B 263      26.791  10.014  18.159  1.00  0.00           S  
ATOM   4246  H   CYS B 263      29.291   9.163  19.729  1.00  0.00           H  
ATOM   4247  HA  CYS B 263      29.928  10.041  17.717  1.00  0.00           H  
ATOM   4248 1HB  CYS B 263      27.866  12.186  18.076  1.00  0.00           H  
ATOM   4249 2HB  CYS B 263      28.250  11.222  16.653  1.00  0.00           H  
ATOM   4250  HG  CYS B 263      25.923  10.482  17.268  1.00  0.00           H  
ATOM   4251  N   ASN B 264      31.611  11.896  19.048  1.00  0.00           N  
ATOM   4252  CA  ASN B 264      32.601  12.982  19.088  1.00  0.00           C  
ATOM   4253  C   ASN B 264      33.995  12.642  18.586  1.00  0.00           C  
ATOM   4254  O   ASN B 264      34.917  13.430  18.797  1.00  0.00           O  
ATOM   4255  CB  ASN B 264      32.755  13.545  20.483  1.00  0.00           C  
ATOM   4256  CG  ASN B 264      31.566  14.332  20.948  1.00  0.00           C  
ATOM   4257  OD1 ASN B 264      30.993  15.133  20.189  1.00  0.00           O  
ATOM   4258  ND2 ASN B 264      31.208  14.166  22.194  1.00  0.00           N  
ATOM   4259  H   ASN B 264      31.802  11.035  19.539  1.00  0.00           H  
ATOM   4260  HA  ASN B 264      32.236  13.780  18.444  1.00  0.00           H  
ATOM   4261 1HB  ASN B 264      32.936  12.732  21.182  1.00  0.00           H  
ATOM   4262 2HB  ASN B 264      33.630  14.188  20.518  1.00  0.00           H  
ATOM   4263 1HD2 ASN B 264      30.430  14.677  22.561  1.00  0.00           H  
ATOM   4264 2HD2 ASN B 264      31.710  13.500  22.789  1.00  0.00           H  
ATOM   4265  N   HIS B 265      34.176  11.509  17.931  1.00  0.00           N  
ATOM   4266  CA  HIS B 265      35.498  11.085  17.458  1.00  0.00           C  
ATOM   4267  C   HIS B 265      35.518  11.125  15.923  1.00  0.00           C  
ATOM   4268  O   HIS B 265      34.482  10.905  15.297  1.00  0.00           O  
ATOM   4269  CB  HIS B 265      35.772   9.661  17.940  1.00  0.00           C  
ATOM   4270  CG  HIS B 265      35.816   9.457  19.424  1.00  0.00           C  
ATOM   4271  ND1 HIS B 265      36.973   9.135  20.114  1.00  0.00           N  
ATOM   4272  CD2 HIS B 265      34.832   9.545  20.355  1.00  0.00           C  
ATOM   4273  CE1 HIS B 265      36.682   9.001  21.400  1.00  0.00           C  
ATOM   4274  NE2 HIS B 265      35.395   9.251  21.560  1.00  0.00           N  
ATOM   4275  H   HIS B 265      33.398  10.875  17.772  1.00  0.00           H  
ATOM   4276  HA  HIS B 265      36.275  11.742  17.840  1.00  0.00           H  
ATOM   4277 1HB  HIS B 265      35.006   9.018  17.556  1.00  0.00           H  
ATOM   4278 2HB  HIS B 265      36.720   9.329  17.533  1.00  0.00           H  
ATOM   4279  HD2 HIS B 265      33.784   9.793  20.177  1.00  0.00           H  
ATOM   4280  HE1 HIS B 265      37.371   8.740  22.204  1.00  0.00           H  
ATOM   4281  HE2 HIS B 265      34.862   9.241  22.444  1.00  0.00           H  
ATOM   4282  N   LEU B 266      36.676  11.393  15.299  1.00  0.00           N  
ATOM   4283  CA  LEU B 266      36.707  11.345  13.832  1.00  0.00           C  
ATOM   4284  C   LEU B 266      36.897   9.973  13.274  1.00  0.00           C  
ATOM   4285  O   LEU B 266      37.710   9.183  13.767  1.00  0.00           O  
ATOM   4286  CB  LEU B 266      37.817  12.186  13.208  1.00  0.00           C  
ATOM   4287  CG  LEU B 266      37.792  13.622  13.449  1.00  0.00           C  
ATOM   4288  CD1 LEU B 266      39.093  14.211  12.908  1.00  0.00           C  
ATOM   4289  CD2 LEU B 266      36.548  14.199  12.725  1.00  0.00           C  
ATOM   4290  H   LEU B 266      37.516  11.594  15.826  1.00  0.00           H  
ATOM   4291  HA  LEU B 266      35.755  11.723  13.462  1.00  0.00           H  
ATOM   4292 1HB  LEU B 266      38.776  11.812  13.567  1.00  0.00           H  
ATOM   4293 2HB  LEU B 266      37.789  12.032  12.122  1.00  0.00           H  
ATOM   4294  HG  LEU B 266      37.735  13.833  14.513  1.00  0.00           H  
ATOM   4295 1HD1 LEU B 266      39.106  15.292  13.058  1.00  0.00           H  
ATOM   4296 2HD1 LEU B 266      39.949  13.764  13.423  1.00  0.00           H  
ATOM   4297 3HD1 LEU B 266      39.157  13.986  11.841  1.00  0.00           H  
ATOM   4298 1HD2 LEU B 266      36.494  15.284  12.862  1.00  0.00           H  
ATOM   4299 2HD2 LEU B 266      36.613  13.975  11.656  1.00  0.00           H  
ATOM   4300 3HD2 LEU B 266      35.638  13.741  13.127  1.00  0.00           H  
ATOM   4301  N   CYS B 267      36.200   9.723  12.192  1.00  0.00           N  
ATOM   4302  CA  CYS B 267      36.354   8.480  11.473  1.00  0.00           C  
ATOM   4303  C   CYS B 267      37.622   8.469  10.677  1.00  0.00           C  
ATOM   4304  O   CYS B 267      38.069   9.503  10.178  1.00  0.00           O  
ATOM   4305  CB  CYS B 267      35.209   8.252  10.482  1.00  0.00           C  
ATOM   4306  SG  CYS B 267      33.603   7.868  11.220  1.00  0.00           S  
ATOM   4307  H   CYS B 267      35.527  10.407  11.864  1.00  0.00           H  
ATOM   4308  HA  CYS B 267      36.382   7.659  12.188  1.00  0.00           H  
ATOM   4309 1HB  CYS B 267      35.094   9.143   9.868  1.00  0.00           H  
ATOM   4310 2HB  CYS B 267      35.478   7.439   9.807  1.00  0.00           H  
ATOM   4311  N   THR B 268      38.157   7.285  10.507  1.00  0.00           N  
ATOM   4312  CA  THR B 268      39.147   7.155   9.486  1.00  0.00           C  
ATOM   4313  C   THR B 268      38.396   7.486   8.210  1.00  0.00           C  
ATOM   4314  O   THR B 268      37.324   6.943   7.940  1.00  0.00           O  
ATOM   4315  CB  THR B 268      39.723   5.737   9.493  1.00  0.00           C  
ATOM   4316  OG1 THR B 268      40.322   5.509  10.785  1.00  0.00           O  
ATOM   4317  CG2 THR B 268      40.702   5.526   8.390  1.00  0.00           C  
ATOM   4318  H   THR B 268      37.814   6.463  11.014  1.00  0.00           H  
ATOM   4319  HA  THR B 268      39.939   7.878   9.638  1.00  0.00           H  
ATOM   4320  HB  THR B 268      38.905   5.025   9.365  1.00  0.00           H  
ATOM   4321  HG1 THR B 268      40.440   4.545  10.977  1.00  0.00           H  
ATOM   4322 1HG2 THR B 268      41.073   4.509   8.442  1.00  0.00           H  
ATOM   4323 2HG2 THR B 268      40.210   5.689   7.429  1.00  0.00           H  
ATOM   4324 3HG2 THR B 268      41.528   6.223   8.499  1.00  0.00           H  
ATOM   4325  N   ALA B 269      38.893   8.405   7.435  1.00  0.00           N  
ATOM   4326  CA  ALA B 269      38.171   8.706   6.232  1.00  0.00           C  
ATOM   4327  C   ALA B 269      38.161   7.457   5.395  1.00  0.00           C  
ATOM   4328  O   ALA B 269      39.201   6.808   5.258  1.00  0.00           O  
ATOM   4329  CB  ALA B 269      38.808   9.865   5.484  1.00  0.00           C  
ATOM   4330  H   ALA B 269      39.760   8.872   7.676  1.00  0.00           H  
ATOM   4331  HA  ALA B 269      37.141   8.960   6.491  1.00  0.00           H  
ATOM   4332 1HB  ALA B 269      38.246  10.065   4.570  1.00  0.00           H  
ATOM   4333 2HB  ALA B 269      38.802  10.752   6.121  1.00  0.00           H  
ATOM   4334 3HB  ALA B 269      39.838   9.611   5.230  1.00  0.00           H  
ATOM   4335  N   CYS B 270      37.034   7.156   4.777  1.00  0.00           N  
ATOM   4336  CA  CYS B 270      36.999   6.008   3.890  1.00  0.00           C  
ATOM   4337  C   CYS B 270      36.916   6.516   2.458  1.00  0.00           C  
ATOM   4338  O   CYS B 270      36.172   7.448   2.173  1.00  0.00           O  
ATOM   4339  CB  CYS B 270      35.776   5.133   4.188  1.00  0.00           C  
ATOM   4340  SG  CYS B 270      35.644   4.570   5.913  1.00  0.00           S  
ATOM   4341  H   CYS B 270      36.204   7.707   4.926  1.00  0.00           H  
ATOM   4342  HA  CYS B 270      37.906   5.420   4.013  1.00  0.00           H  
ATOM   4343 1HB  CYS B 270      34.868   5.680   3.943  1.00  0.00           H  
ATOM   4344 2HB  CYS B 270      35.805   4.249   3.547  1.00  0.00           H  
ATOM   4345  N   MET B 271      37.704   5.937   1.567  1.00  0.00           N  
ATOM   4346  CA  MET B 271      37.646   6.287   0.158  1.00  0.00           C  
ATOM   4347  C   MET B 271      36.951   5.150  -0.553  1.00  0.00           C  
ATOM   4348  O   MET B 271      36.521   4.198   0.108  1.00  0.00           O  
ATOM   4349  CB  MET B 271      39.028   6.550  -0.423  1.00  0.00           C  
ATOM   4350  CG  MET B 271      39.868   7.610   0.330  1.00  0.00           C  
ATOM   4351  SD  MET B 271      39.151   9.257   0.296  1.00  0.00           S  
ATOM   4352  CE  MET B 271      39.448   9.804  -1.357  1.00  0.00           C  
ATOM   4353  H   MET B 271      38.357   5.208   1.855  1.00  0.00           H  
ATOM   4354  HA  MET B 271      37.041   7.185   0.029  1.00  0.00           H  
ATOM   4355 1HB  MET B 271      39.594   5.615  -0.449  1.00  0.00           H  
ATOM   4356 2HB  MET B 271      38.916   6.895  -1.441  1.00  0.00           H  
ATOM   4357 1HG  MET B 271      39.989   7.308   1.371  1.00  0.00           H  
ATOM   4358 2HG  MET B 271      40.869   7.662  -0.118  1.00  0.00           H  
ATOM   4359 1HE  MET B 271      39.048  10.815  -1.480  1.00  0.00           H  
ATOM   4360 2HE  MET B 271      40.522   9.812  -1.548  1.00  0.00           H  
ATOM   4361 3HE  MET B 271      38.954   9.129  -2.057  1.00  0.00           H  
ATOM   4362  N   ASN B 272      36.712   5.287  -1.850  1.00  0.00           N  
ATOM   4363  CA  ASN B 272      36.095   4.235  -2.684  1.00  0.00           C  
ATOM   4364  C   ASN B 272      34.768   3.694  -2.177  1.00  0.00           C  
ATOM   4365  O   ASN B 272      34.466   2.505  -2.314  1.00  0.00           O  
ATOM   4366  CB  ASN B 272      37.033   3.075  -2.966  1.00  0.00           C  
ATOM   4367  CG  ASN B 272      38.191   3.468  -3.785  1.00  0.00           C  
ATOM   4368  OD1 ASN B 272      38.006   4.160  -4.790  1.00  0.00           O  
ATOM   4369  ND2 ASN B 272      39.375   3.050  -3.399  1.00  0.00           N  
ATOM   4370  H   ASN B 272      37.028   6.134  -2.309  1.00  0.00           H  
ATOM   4371  HA  ASN B 272      35.904   4.706  -3.632  1.00  0.00           H  
ATOM   4372 1HB  ASN B 272      37.389   2.648  -2.026  1.00  0.00           H  
ATOM   4373 2HB  ASN B 272      36.481   2.289  -3.494  1.00  0.00           H  
ATOM   4374 1HD2 ASN B 272      40.186   3.276  -3.935  1.00  0.00           H  
ATOM   4375 2HD2 ASN B 272      39.469   2.475  -2.553  1.00  0.00           H  
ATOM   4376  N   ASN B 273      33.960   4.584  -1.654  1.00  0.00           N  
ATOM   4377  CA  ASN B 273      32.612   4.309  -1.226  1.00  0.00           C  
ATOM   4378  C   ASN B 273      32.514   3.366  -0.007  1.00  0.00           C  
ATOM   4379  O   ASN B 273      31.458   2.773   0.229  1.00  0.00           O  
ATOM   4380  CB  ASN B 273      31.879   3.719  -2.410  1.00  0.00           C  
ATOM   4381  CG  ASN B 273      30.499   4.041  -2.408  1.00  0.00           C  
ATOM   4382  OD1 ASN B 273      30.200   5.228  -2.229  1.00  0.00           O  
ATOM   4383  ND2 ASN B 273      29.624   3.076  -2.593  1.00  0.00           N  
ATOM   4384  H   ASN B 273      34.310   5.528  -1.553  1.00  0.00           H  
ATOM   4385  HA  ASN B 273      32.140   5.250  -0.948  1.00  0.00           H  
ATOM   4386 1HB  ASN B 273      32.309   4.068  -3.338  1.00  0.00           H  
ATOM   4387 2HB  ASN B 273      31.984   2.631  -2.391  1.00  0.00           H  
ATOM   4388 1HD2 ASN B 273      28.651   3.281  -2.593  1.00  0.00           H  
ATOM   4389 2HD2 ASN B 273      29.932   2.134  -2.727  1.00  0.00           H  
ATOM   4390  N   GLY B 274      33.566   3.281   0.811  1.00  0.00           N  
ATOM   4391  CA  GLY B 274      33.484   2.482   2.037  1.00  0.00           C  
ATOM   4392  C   GLY B 274      32.769   3.269   3.122  1.00  0.00           C  
ATOM   4393  O   GLY B 274      32.486   4.449   2.931  1.00  0.00           O  
ATOM   4394  H   GLY B 274      34.451   3.737   0.569  1.00  0.00           H  
ATOM   4395 1HA  GLY B 274      32.937   1.558   1.848  1.00  0.00           H  
ATOM   4396 2HA  GLY B 274      34.485   2.203   2.381  1.00  0.00           H  
ATOM   4397  N   VAL B 275      32.483   2.645   4.255  1.00  0.00           N  
ATOM   4398  CA  VAL B 275      31.775   3.383   5.289  1.00  0.00           C  
ATOM   4399  C   VAL B 275      32.399   3.242   6.642  1.00  0.00           C  
ATOM   4400  O   VAL B 275      32.953   2.205   6.987  1.00  0.00           O  
ATOM   4401  CB  VAL B 275      30.358   2.860   5.463  1.00  0.00           C  
ATOM   4402  CG1 VAL B 275      29.467   3.103   4.217  1.00  0.00           C  
ATOM   4403  CG2 VAL B 275      30.498   1.459   5.760  1.00  0.00           C  
ATOM   4404  H   VAL B 275      32.754   1.666   4.366  1.00  0.00           H  
ATOM   4405  HA  VAL B 275      31.757   4.435   5.025  1.00  0.00           H  
ATOM   4406  HB  VAL B 275      29.884   3.369   6.312  1.00  0.00           H  
ATOM   4407 1HG1 VAL B 275      28.468   2.706   4.398  1.00  0.00           H  
ATOM   4408 2HG1 VAL B 275      29.395   4.171   4.024  1.00  0.00           H  
ATOM   4409 3HG1 VAL B 275      29.896   2.606   3.346  1.00  0.00           H  
ATOM   4410 1HG2 VAL B 275      29.547   1.040   5.940  1.00  0.00           H  
ATOM   4411 2HG2 VAL B 275      30.980   0.973   4.921  1.00  0.00           H  
ATOM   4412 3HG2 VAL B 275      31.113   1.345   6.654  1.00  0.00           H  
ATOM   4413  N   CYS B 276      32.225   4.261   7.450  1.00  0.00           N  
ATOM   4414  CA  CYS B 276      32.696   4.276   8.827  1.00  0.00           C  
ATOM   4415  C   CYS B 276      31.740   3.594   9.814  1.00  0.00           C  
ATOM   4416  O   CYS B 276      30.525   3.839   9.826  1.00  0.00           O  
ATOM   4417  CB  CYS B 276      32.960   5.711   9.266  1.00  0.00           C  
ATOM   4418  SG  CYS B 276      33.486   5.853  10.947  1.00  0.00           S  
ATOM   4419  H   CYS B 276      31.762   5.082   7.089  1.00  0.00           H  
ATOM   4420  HA  CYS B 276      33.651   3.750   8.862  1.00  0.00           H  
ATOM   4421 1HB  CYS B 276      33.741   6.138   8.625  1.00  0.00           H  
ATOM   4422 2HB  CYS B 276      32.062   6.306   9.136  1.00  0.00           H  
ATOM   4423  N   HIS B 277      32.289   2.743  10.662  1.00  0.00           N  
ATOM   4424  CA  HIS B 277      31.481   2.091  11.680  1.00  0.00           C  
ATOM   4425  C   HIS B 277      31.380   3.001  12.913  1.00  0.00           C  
ATOM   4426  O   HIS B 277      32.363   3.226  13.634  1.00  0.00           O  
ATOM   4427  CB  HIS B 277      32.068   0.706  12.018  1.00  0.00           C  
ATOM   4428  CG  HIS B 277      31.287  -0.102  13.024  1.00  0.00           C  
ATOM   4429  ND1 HIS B 277      31.695  -1.349  13.453  1.00  0.00           N  
ATOM   4430  CD2 HIS B 277      30.145   0.162  13.694  1.00  0.00           C  
ATOM   4431  CE1 HIS B 277      30.819  -1.806  14.350  1.00  0.00           C  
ATOM   4432  NE2 HIS B 277      29.889  -0.895  14.510  1.00  0.00           N  
ATOM   4433  H   HIS B 277      33.288   2.531  10.592  1.00  0.00           H  
ATOM   4434  HA  HIS B 277      30.470   1.940  11.304  1.00  0.00           H  
ATOM   4435 1HB  HIS B 277      32.150   0.118  11.103  1.00  0.00           H  
ATOM   4436 2HB  HIS B 277      33.078   0.837  12.397  1.00  0.00           H  
ATOM   4437  HD2 HIS B 277      29.529   1.042  13.634  1.00  0.00           H  
ATOM   4438  HE1 HIS B 277      30.876  -2.755  14.880  1.00  0.00           H  
ATOM   4439  HE2 HIS B 277      29.081  -0.899  15.168  1.00  0.00           H  
ATOM   4440  N   GLU B 278      30.159   3.518  13.178  1.00  0.00           N  
ATOM   4441  CA  GLU B 278      29.888   4.501  14.253  1.00  0.00           C  
ATOM   4442  C   GLU B 278      30.335   4.073  15.686  1.00  0.00           C  
ATOM   4443  O   GLU B 278      30.328   4.887  16.608  1.00  0.00           O  
ATOM   4444  CB  GLU B 278      28.391   4.883  14.272  1.00  0.00           C  
ATOM   4445  CG  GLU B 278      27.358   3.688  14.336  1.00  0.00           C  
ATOM   4446  CD  GLU B 278      26.914   3.080  13.013  1.00  0.00           C  
ATOM   4447  OE1 GLU B 278      27.719   2.980  12.122  1.00  0.00           O  
ATOM   4448  OE2 GLU B 278      25.742   2.742  12.899  1.00  0.00           O  
ATOM   4449  H   GLU B 278      29.398   3.257  12.565  1.00  0.00           H  
ATOM   4450  HA  GLU B 278      30.435   5.410  14.001  1.00  0.00           H  
ATOM   4451 1HB  GLU B 278      28.209   5.511  15.135  1.00  0.00           H  
ATOM   4452 2HB  GLU B 278      28.160   5.482  13.392  1.00  0.00           H  
ATOM   4453 1HG  GLU B 278      27.805   2.892  14.933  1.00  0.00           H  
ATOM   4454 2HG  GLU B 278      26.488   4.014  14.858  1.00  0.00           H  
ATOM   4455  N   ASP B 279      30.694   2.801  15.882  1.00  0.00           N  
ATOM   4456  CA  ASP B 279      31.153   2.290  17.164  1.00  0.00           C  
ATOM   4457  C   ASP B 279      32.678   2.222  17.324  1.00  0.00           C  
ATOM   4458  O   ASP B 279      33.160   2.178  18.454  1.00  0.00           O  
ATOM   4459  CB  ASP B 279      30.611   0.895  17.426  1.00  0.00           C  
ATOM   4460  CG  ASP B 279      29.114   0.864  17.439  1.00  0.00           C  
ATOM   4461  OD1 ASP B 279      28.544   1.680  18.140  1.00  0.00           O  
ATOM   4462  OD2 ASP B 279      28.513   0.040  16.741  1.00  0.00           O  
ATOM   4463  H   ASP B 279      30.668   2.177  15.091  1.00  0.00           H  
ATOM   4464  HA  ASP B 279      30.772   2.949  17.941  1.00  0.00           H  
ATOM   4465 1HB  ASP B 279      30.987   0.218  16.673  1.00  0.00           H  
ATOM   4466 2HB  ASP B 279      30.979   0.544  18.389  1.00  0.00           H  
ATOM   4467  N   THR B 280      33.427   2.111  16.202  1.00  0.00           N  
ATOM   4468  CA  THR B 280      34.869   1.822  16.287  1.00  0.00           C  
ATOM   4469  C   THR B 280      35.783   2.823  15.603  1.00  0.00           C  
ATOM   4470  O   THR B 280      36.956   2.927  15.955  1.00  0.00           O  
ATOM   4471  CB  THR B 280      35.198   0.508  15.541  1.00  0.00           C  
ATOM   4472  OG1 THR B 280      34.956   0.658  14.126  1.00  0.00           O  
ATOM   4473  CG2 THR B 280      34.281  -0.560  15.994  1.00  0.00           C  
ATOM   4474  H   THR B 280      32.984   2.239  15.297  1.00  0.00           H  
ATOM   4475  HA  THR B 280      35.157   1.760  17.336  1.00  0.00           H  
ATOM   4476  HB  THR B 280      36.235   0.223  15.720  1.00  0.00           H  
ATOM   4477  HG1 THR B 280      35.232  -0.153  13.669  1.00  0.00           H  
ATOM   4478 1HG2 THR B 280      34.506  -1.478  15.452  1.00  0.00           H  
ATOM   4479 2HG2 THR B 280      34.408  -0.719  17.060  1.00  0.00           H  
ATOM   4480 3HG2 THR B 280      33.253  -0.267  15.786  1.00  0.00           H  
ATOM   4481  N   GLY B 281      35.259   3.522  14.599  1.00  0.00           N  
ATOM   4482  CA  GLY B 281      36.046   4.454  13.791  1.00  0.00           C  
ATOM   4483  C   GLY B 281      36.677   3.863  12.535  1.00  0.00           C  
ATOM   4484  O   GLY B 281      37.229   4.608  11.717  1.00  0.00           O  
ATOM   4485  H   GLY B 281      34.282   3.390  14.354  1.00  0.00           H  
ATOM   4486 1HA  GLY B 281      35.402   5.276  13.493  1.00  0.00           H  
ATOM   4487 2HA  GLY B 281      36.834   4.877  14.407  1.00  0.00           H  
ATOM   4488  N   GLU B 282      36.626   2.541  12.363  1.00  0.00           N  
ATOM   4489  CA  GLU B 282      37.240   1.958  11.171  1.00  0.00           C  
ATOM   4490  C   GLU B 282      36.263   1.726  10.046  1.00  0.00           C  
ATOM   4491  O   GLU B 282      35.046   1.732  10.240  1.00  0.00           O  
ATOM   4492  CB  GLU B 282      38.062   0.725  11.503  1.00  0.00           C  
ATOM   4493  CG  GLU B 282      39.275   1.071  12.393  1.00  0.00           C  
ATOM   4494  CD  GLU B 282      40.447   1.944  11.639  1.00  0.00           C  
ATOM   4495  OE1 GLU B 282      40.994   1.515  10.636  1.00  0.00           O  
ATOM   4496  OE2 GLU B 282      40.720   3.039  12.093  1.00  0.00           O  
ATOM   4497  H   GLU B 282      36.153   1.952  13.046  1.00  0.00           H  
ATOM   4498  HA  GLU B 282      37.962   2.681  10.794  1.00  0.00           H  
ATOM   4499 1HB  GLU B 282      37.442   0.003  12.036  1.00  0.00           H  
ATOM   4500 2HB  GLU B 282      38.412   0.248  10.586  1.00  0.00           H  
ATOM   4501 1HG  GLU B 282      38.913   1.642  13.253  1.00  0.00           H  
ATOM   4502 2HG  GLU B 282      39.702   0.143  12.770  1.00  0.00           H  
ATOM   4503  N   CYS B 283      36.820   1.571   8.849  1.00  0.00           N  
ATOM   4504  CA  CYS B 283      36.024   1.409   7.654  1.00  0.00           C  
ATOM   4505  C   CYS B 283      35.563   0.003   7.338  1.00  0.00           C  
ATOM   4506  O   CYS B 283      36.289  -0.963   7.573  1.00  0.00           O  
ATOM   4507  CB  CYS B 283      36.844   1.828   6.425  1.00  0.00           C  
ATOM   4508  SG  CYS B 283      37.335   3.539   6.366  1.00  0.00           S  
ATOM   4509  H   CYS B 283      37.827   1.576   8.773  1.00  0.00           H  
ATOM   4510  HA  CYS B 283      35.160   2.050   7.752  1.00  0.00           H  
ATOM   4511 1HB  CYS B 283      37.746   1.223   6.366  1.00  0.00           H  
ATOM   4512 2HB  CYS B 283      36.255   1.618   5.529  1.00  0.00           H  
ATOM   4513  N   ILE B 284      34.406  -0.085   6.685  1.00  0.00           N  
ATOM   4514  CA  ILE B 284      33.995  -1.298   6.010  1.00  0.00           C  
ATOM   4515  C   ILE B 284      34.184  -1.043   4.522  1.00  0.00           C  
ATOM   4516  O   ILE B 284      33.651  -0.072   3.983  1.00  0.00           O  
ATOM   4517  CB  ILE B 284      32.553  -1.727   6.282  1.00  0.00           C  
ATOM   4518  CG1 ILE B 284      32.343  -1.991   7.772  1.00  0.00           C  
ATOM   4519  CG2 ILE B 284      32.193  -2.963   5.396  1.00  0.00           C  
ATOM   4520  CD1 ILE B 284      30.851  -2.148   8.142  1.00  0.00           C  
ATOM   4521  H   ILE B 284      33.826   0.738   6.626  1.00  0.00           H  
ATOM   4522  HA  ILE B 284      34.651  -2.117   6.304  1.00  0.00           H  
ATOM   4523  HB  ILE B 284      31.904  -0.922   6.028  1.00  0.00           H  
ATOM   4524 1HG1 ILE B 284      32.877  -2.903   8.056  1.00  0.00           H  
ATOM   4525 2HG1 ILE B 284      32.765  -1.159   8.343  1.00  0.00           H  
ATOM   4526 1HG2 ILE B 284      31.157  -3.263   5.565  1.00  0.00           H  
ATOM   4527 2HG2 ILE B 284      32.320  -2.710   4.340  1.00  0.00           H  
ATOM   4528 3HG2 ILE B 284      32.848  -3.796   5.645  1.00  0.00           H  
ATOM   4529 1HD1 ILE B 284      30.755  -2.333   9.208  1.00  0.00           H  
ATOM   4530 2HD1 ILE B 284      30.308  -1.245   7.884  1.00  0.00           H  
ATOM   4531 3HD1 ILE B 284      30.420  -2.990   7.595  1.00  0.00           H  
ATOM   4532  N   CYS B 285      34.998  -1.873   3.874  1.00  0.00           N  
ATOM   4533  CA  CYS B 285      35.338  -1.664   2.476  1.00  0.00           C  
ATOM   4534  C   CYS B 285      34.448  -2.496   1.571  1.00  0.00           C  
ATOM   4535  O   CYS B 285      34.111  -3.631   1.914  1.00  0.00           O  
ATOM   4536  CB  CYS B 285      36.804  -2.026   2.214  1.00  0.00           C  
ATOM   4537  SG  CYS B 285      38.012  -1.013   3.140  1.00  0.00           S  
ATOM   4538  H   CYS B 285      35.402  -2.659   4.369  1.00  0.00           H  
ATOM   4539  HA  CYS B 285      35.188  -0.611   2.253  1.00  0.00           H  
ATOM   4540 1HB  CYS B 285      36.970  -3.075   2.476  1.00  0.00           H  
ATOM   4541 2HB  CYS B 285      37.029  -1.924   1.158  1.00  0.00           H  
ATOM   4542  N   PRO B 286      34.099  -1.990   0.390  1.00  0.00           N  
ATOM   4543  CA  PRO B 286      33.268  -2.647  -0.578  1.00  0.00           C  
ATOM   4544  C   PRO B 286      33.983  -3.835  -1.120  1.00  0.00           C  
ATOM   4545  O   PRO B 286      35.211  -3.869  -1.048  1.00  0.00           O  
ATOM   4546  CB  PRO B 286      33.054  -1.559  -1.610  1.00  0.00           C  
ATOM   4547  CG  PRO B 286      34.178  -0.561  -1.409  1.00  0.00           C  
ATOM   4548  CD  PRO B 286      34.483  -0.595   0.020  1.00  0.00           C  
ATOM   4549  HA  PRO B 286      32.344  -2.910  -0.063  1.00  0.00           H  
ATOM   4550 1HB  PRO B 286      33.058  -2.003  -2.617  1.00  0.00           H  
ATOM   4551 2HB  PRO B 286      32.074  -1.099  -1.461  1.00  0.00           H  
ATOM   4552 1HG  PRO B 286      35.021  -0.763  -2.033  1.00  0.00           H  
ATOM   4553 2HG  PRO B 286      33.808   0.409  -1.699  1.00  0.00           H  
ATOM   4554 1HD  PRO B 286      35.547  -0.375   0.154  1.00  0.00           H  
ATOM   4555 2HD  PRO B 286      33.846   0.130   0.517  1.00  0.00           H  
ATOM   4556  N   PRO B 287      33.278  -4.830  -1.654  1.00  0.00           N  
ATOM   4557  CA  PRO B 287      33.868  -6.030  -2.197  1.00  0.00           C  
ATOM   4558  C   PRO B 287      34.856  -5.651  -3.290  1.00  0.00           C  
ATOM   4559  O   PRO B 287      34.440  -5.117  -4.334  1.00  0.00           O  
ATOM   4560  CB  PRO B 287      32.678  -6.728  -2.833  1.00  0.00           C  
ATOM   4561  CG  PRO B 287      31.484  -6.251  -2.049  1.00  0.00           C  
ATOM   4562  CD  PRO B 287      31.795  -4.817  -1.688  1.00  0.00           C  
ATOM   4563  HA  PRO B 287      34.335  -6.624  -1.396  1.00  0.00           H  
ATOM   4564 1HB  PRO B 287      32.665  -6.495  -3.879  1.00  0.00           H  
ATOM   4565 2HB  PRO B 287      32.805  -7.818  -2.758  1.00  0.00           H  
ATOM   4566 1HG  PRO B 287      30.574  -6.323  -2.673  1.00  0.00           H  
ATOM   4567 2HG  PRO B 287      31.325  -6.885  -1.172  1.00  0.00           H  
ATOM   4568 1HD  PRO B 287      31.457  -4.124  -2.474  1.00  0.00           H  
ATOM   4569 2HD  PRO B 287      31.315  -4.625  -0.733  1.00  0.00           H  
ATOM   4570  N   GLY B 288      36.142  -5.988  -3.082  1.00  0.00           N  
ATOM   4571  CA  GLY B 288      37.197  -5.673  -4.041  1.00  0.00           C  
ATOM   4572  C   GLY B 288      38.192  -4.633  -3.535  1.00  0.00           C  
ATOM   4573  O   GLY B 288      39.166  -4.302  -4.228  1.00  0.00           O  
ATOM   4574  H   GLY B 288      36.406  -6.439  -2.218  1.00  0.00           H  
ATOM   4575 1HA  GLY B 288      37.737  -6.595  -4.276  1.00  0.00           H  
ATOM   4576 2HA  GLY B 288      36.753  -5.323  -4.970  1.00  0.00           H  
ATOM   4577  N   PHE B 289      37.946  -4.081  -2.357  1.00  0.00           N  
ATOM   4578  CA  PHE B 289      38.903  -3.119  -1.807  1.00  0.00           C  
ATOM   4579  C   PHE B 289      39.313  -3.420  -0.369  1.00  0.00           C  
ATOM   4580  O   PHE B 289      38.583  -4.032   0.408  1.00  0.00           O  
ATOM   4581  CB  PHE B 289      38.415  -1.666  -1.914  1.00  0.00           C  
ATOM   4582  CG  PHE B 289      38.298  -1.069  -3.344  1.00  0.00           C  
ATOM   4583  CD1 PHE B 289      37.149  -1.154  -4.096  1.00  0.00           C  
ATOM   4584  CD2 PHE B 289      39.355  -0.405  -3.896  1.00  0.00           C  
ATOM   4585  CE1 PHE B 289      37.059  -0.591  -5.349  1.00  0.00           C  
ATOM   4586  CE2 PHE B 289      39.263   0.149  -5.174  1.00  0.00           C  
ATOM   4587  CZ  PHE B 289      38.108   0.048  -5.894  1.00  0.00           C  
ATOM   4588  H   PHE B 289      37.090  -4.300  -1.845  1.00  0.00           H  
ATOM   4589  HA  PHE B 289      39.813  -3.178  -2.402  1.00  0.00           H  
ATOM   4590 1HB  PHE B 289      37.440  -1.593  -1.442  1.00  0.00           H  
ATOM   4591 2HB  PHE B 289      39.096  -1.027  -1.340  1.00  0.00           H  
ATOM   4592  HD1 PHE B 289      36.296  -1.676  -3.692  1.00  0.00           H  
ATOM   4593  HD2 PHE B 289      40.284  -0.311  -3.318  1.00  0.00           H  
ATOM   4594  HE1 PHE B 289      36.137  -0.675  -5.902  1.00  0.00           H  
ATOM   4595  HE2 PHE B 289      40.118   0.674  -5.602  1.00  0.00           H  
ATOM   4596  HZ  PHE B 289      38.034   0.475  -6.887  1.00  0.00           H  
ATOM   4597  N   MET B 290      40.492  -2.947  -0.004  1.00  0.00           N  
ATOM   4598  CA  MET B 290      40.957  -3.105   1.352  1.00  0.00           C  
ATOM   4599  C   MET B 290      41.859  -1.961   1.833  1.00  0.00           C  
ATOM   4600  O   MET B 290      42.257  -1.063   1.074  1.00  0.00           O  
ATOM   4601  CB  MET B 290      41.705  -4.415   1.497  1.00  0.00           C  
ATOM   4602  CG  MET B 290      42.976  -4.540   0.637  1.00  0.00           C  
ATOM   4603  SD  MET B 290      43.759  -6.198   0.798  1.00  0.00           S  
ATOM   4604  CE  MET B 290      45.081  -6.213  -0.376  1.00  0.00           C  
ATOM   4605  H   MET B 290      41.086  -2.492  -0.699  1.00  0.00           H  
ATOM   4606  HA  MET B 290      40.087  -3.129   2.006  1.00  0.00           H  
ATOM   4607 1HB  MET B 290      41.971  -4.575   2.545  1.00  0.00           H  
ATOM   4608 2HB  MET B 290      41.033  -5.234   1.211  1.00  0.00           H  
ATOM   4609 1HG  MET B 290      42.732  -4.358  -0.401  1.00  0.00           H  
ATOM   4610 2HG  MET B 290      43.680  -3.794   0.935  1.00  0.00           H  
ATOM   4611 1HE  MET B 290      45.585  -7.180  -0.343  1.00  0.00           H  
ATOM   4612 2HE  MET B 290      44.678  -6.048  -1.376  1.00  0.00           H  
ATOM   4613 3HE  MET B 290      45.788  -5.436  -0.134  1.00  0.00           H  
ATOM   4614  N   GLY B 291      42.165  -2.000   3.131  1.00  0.00           N  
ATOM   4615  CA  GLY B 291      43.093  -1.064   3.752  1.00  0.00           C  
ATOM   4616  C   GLY B 291      42.349  -0.193   4.697  1.00  0.00           C  
ATOM   4617  O   GLY B 291      41.130  -0.093   4.586  1.00  0.00           O  
ATOM   4618  H   GLY B 291      41.765  -2.732   3.706  1.00  0.00           H  
ATOM   4619 1HA  GLY B 291      43.868  -1.609   4.294  1.00  0.00           H  
ATOM   4620 2HA  GLY B 291      43.588  -0.458   2.996  1.00  0.00           H  
ATOM   4621  N   ARG B 292      43.063   0.522   5.561  1.00  0.00           N  
ATOM   4622  CA  ARG B 292      42.376   1.349   6.574  1.00  0.00           C  
ATOM   4623  C   ARG B 292      41.467   2.405   5.992  1.00  0.00           C  
ATOM   4624  O   ARG B 292      40.503   2.823   6.626  1.00  0.00           O  
ATOM   4625  CB  ARG B 292      43.330   2.068   7.475  1.00  0.00           C  
ATOM   4626  CG  ARG B 292      44.120   1.208   8.340  1.00  0.00           C  
ATOM   4627  CD  ARG B 292      44.895   2.003   9.296  1.00  0.00           C  
ATOM   4628  NE  ARG B 292      44.052   2.590  10.336  1.00  0.00           N  
ATOM   4629  CZ  ARG B 292      44.548   3.334  11.329  1.00  0.00           C  
ATOM   4630  NH1 ARG B 292      45.847   3.582  11.359  1.00  0.00           N  
ATOM   4631  NH2 ARG B 292      43.760   3.781  12.284  1.00  0.00           N  
ATOM   4632  H   ARG B 292      44.079   0.403   5.555  1.00  0.00           H  
ATOM   4633  HA  ARG B 292      41.770   0.685   7.191  1.00  0.00           H  
ATOM   4634 1HB  ARG B 292      44.018   2.654   6.877  1.00  0.00           H  
ATOM   4635 2HB  ARG B 292      42.774   2.753   8.116  1.00  0.00           H  
ATOM   4636 1HG  ARG B 292      43.464   0.545   8.902  1.00  0.00           H  
ATOM   4637 2HG  ARG B 292      44.808   0.611   7.741  1.00  0.00           H  
ATOM   4638 1HD  ARG B 292      45.620   1.353   9.775  1.00  0.00           H  
ATOM   4639 2HD  ARG B 292      45.424   2.809   8.783  1.00  0.00           H  
ATOM   4640  HE  ARG B 292      43.035   2.363  10.344  1.00  0.00           H  
ATOM   4641 1HH1 ARG B 292      46.480   3.203  10.627  1.00  0.00           H  
ATOM   4642 2HH1 ARG B 292      46.241   4.132  12.113  1.00  0.00           H  
ATOM   4643 1HH2 ARG B 292      42.750   3.556  12.266  1.00  0.00           H  
ATOM   4644 2HH2 ARG B 292      44.158   4.279  13.090  1.00  0.00           H  
ATOM   4645  N   THR B 293      41.809   2.837   4.794  1.00  0.00           N  
ATOM   4646  CA  THR B 293      41.075   3.837   4.061  1.00  0.00           C  
ATOM   4647  C   THR B 293      40.393   3.245   2.824  1.00  0.00           C  
ATOM   4648  O   THR B 293      39.862   3.982   1.998  1.00  0.00           O  
ATOM   4649  CB  THR B 293      42.024   4.977   3.666  1.00  0.00           C  
ATOM   4650  OG1 THR B 293      43.124   4.442   2.901  1.00  0.00           O  
ATOM   4651  CG2 THR B 293      42.536   5.686   4.874  1.00  0.00           C  
ATOM   4652  H   THR B 293      42.630   2.434   4.369  1.00  0.00           H  
ATOM   4653  HA  THR B 293      40.297   4.245   4.712  1.00  0.00           H  
ATOM   4654  HB  THR B 293      41.483   5.690   3.043  1.00  0.00           H  
ATOM   4655  HG1 THR B 293      43.523   5.178   2.372  1.00  0.00           H  
ATOM   4656 1HG2 THR B 293      43.202   6.495   4.564  1.00  0.00           H  
ATOM   4657 2HG2 THR B 293      41.695   6.096   5.431  1.00  0.00           H  
ATOM   4658 3HG2 THR B 293      43.077   4.992   5.501  1.00  0.00           H  
ATOM   4659  N   CYS B 294      40.451   1.923   2.664  1.00  0.00           N  
ATOM   4660  CA  CYS B 294      39.911   1.226   1.492  1.00  0.00           C  
ATOM   4661  C   CYS B 294      40.503   1.701   0.163  1.00  0.00           C  
ATOM   4662  O   CYS B 294      39.842   1.593  -0.869  1.00  0.00           O  
ATOM   4663  CB  CYS B 294      38.395   1.437   1.380  1.00  0.00           C  
ATOM   4664  SG  CYS B 294      37.451   0.943   2.812  1.00  0.00           S  
ATOM   4665  H   CYS B 294      40.840   1.345   3.403  1.00  0.00           H  
ATOM   4666  HA  CYS B 294      40.121   0.169   1.598  1.00  0.00           H  
ATOM   4667 1HB  CYS B 294      38.171   2.478   1.169  1.00  0.00           H  
ATOM   4668 2HB  CYS B 294      38.029   0.865   0.531  1.00  0.00           H  
ATOM   4669  N   GLU B 295      41.740   2.200   0.163  1.00  0.00           N  
ATOM   4670  CA  GLU B 295      42.343   2.672  -1.074  1.00  0.00           C  
ATOM   4671  C   GLU B 295      43.043   1.578  -1.867  1.00  0.00           C  
ATOM   4672  O   GLU B 295      43.343   1.767  -3.045  1.00  0.00           O  
ATOM   4673  CB  GLU B 295      43.331   3.814  -0.818  1.00  0.00           C  
ATOM   4674  CG  GLU B 295      42.716   5.095  -0.286  1.00  0.00           C  
ATOM   4675  CD  GLU B 295      43.739   6.169   0.022  1.00  0.00           C  
ATOM   4676  OE1 GLU B 295      44.301   6.728  -0.896  1.00  0.00           O  
ATOM   4677  OE2 GLU B 295      43.998   6.399   1.191  1.00  0.00           O  
ATOM   4678  H   GLU B 295      42.247   2.264   1.033  1.00  0.00           H  
ATOM   4679  HA  GLU B 295      41.548   3.071  -1.699  1.00  0.00           H  
ATOM   4680 1HB  GLU B 295      44.085   3.479  -0.099  1.00  0.00           H  
ATOM   4681 2HB  GLU B 295      43.846   4.057  -1.743  1.00  0.00           H  
ATOM   4682 1HG  GLU B 295      42.042   5.479  -1.033  1.00  0.00           H  
ATOM   4683 2HG  GLU B 295      42.133   4.873   0.603  1.00  0.00           H  
ATOM   4684  N   LYS B 296      43.322   0.434  -1.262  1.00  0.00           N  
ATOM   4685  CA  LYS B 296      44.043  -0.576  -2.012  1.00  0.00           C  
ATOM   4686  C   LYS B 296      43.097  -1.428  -2.829  1.00  0.00           C  
ATOM   4687  O   LYS B 296      42.197  -2.074  -2.292  1.00  0.00           O  
ATOM   4688  CB  LYS B 296      44.911  -1.435  -1.081  1.00  0.00           C  
ATOM   4689  CG  LYS B 296      45.474  -2.738  -1.709  1.00  0.00           C  
ATOM   4690  CD  LYS B 296      46.479  -2.574  -2.863  1.00  0.00           C  
ATOM   4691  CE  LYS B 296      46.904  -4.004  -3.414  1.00  0.00           C  
ATOM   4692  NZ  LYS B 296      47.782  -3.941  -4.659  1.00  0.00           N  
ATOM   4693  H   LYS B 296      43.031   0.234  -0.309  1.00  0.00           H  
ATOM   4694  HA  LYS B 296      44.715  -0.073  -2.705  1.00  0.00           H  
ATOM   4695 1HB  LYS B 296      45.760  -0.844  -0.733  1.00  0.00           H  
ATOM   4696 2HB  LYS B 296      44.338  -1.707  -0.205  1.00  0.00           H  
ATOM   4697 1HG  LYS B 296      45.981  -3.272  -0.922  1.00  0.00           H  
ATOM   4698 2HG  LYS B 296      44.643  -3.350  -2.063  1.00  0.00           H  
ATOM   4699 1HD  LYS B 296      46.030  -1.998  -3.671  1.00  0.00           H  
ATOM   4700 2HD  LYS B 296      47.362  -2.046  -2.496  1.00  0.00           H  
ATOM   4701 1HE  LYS B 296      47.442  -4.525  -2.639  1.00  0.00           H  
ATOM   4702 2HE  LYS B 296      46.010  -4.571  -3.648  1.00  0.00           H  
ATOM   4703 1HZ  LYS B 296      48.010  -4.881  -4.959  1.00  0.00           H  
ATOM   4704 2HZ  LYS B 296      47.283  -3.471  -5.412  1.00  0.00           H  
ATOM   4705 3HZ  LYS B 296      48.627  -3.440  -4.457  1.00  0.00           H  
ATOM   4706  N   ALA B 297      43.276  -1.404  -4.151  1.00  0.00           N  
ATOM   4707  CA  ALA B 297      42.440  -2.234  -5.013  1.00  0.00           C  
ATOM   4708  C   ALA B 297      43.021  -3.635  -5.028  1.00  0.00           C  
ATOM   4709  O   ALA B 297      44.233  -3.826  -5.176  1.00  0.00           O  
ATOM   4710  CB  ALA B 297      42.343  -1.673  -6.412  1.00  0.00           C  
ATOM   4711  H   ALA B 297      43.997  -0.819  -4.550  1.00  0.00           H  
ATOM   4712  HA  ALA B 297      41.440  -2.289  -4.585  1.00  0.00           H  
ATOM   4713 1HB  ALA B 297      41.703  -2.325  -6.993  1.00  0.00           H  
ATOM   4714 2HB  ALA B 297      41.913  -0.673  -6.389  1.00  0.00           H  
ATOM   4715 3HB  ALA B 297      43.335  -1.629  -6.858  1.00  0.00           H  
ATOM   4716  N   CYS B 298      42.152  -4.595  -4.908  1.00  0.00           N  
ATOM   4717  CA  CYS B 298      42.521  -5.989  -4.828  1.00  0.00           C  
ATOM   4718  C   CYS B 298      42.599  -6.662  -6.181  1.00  0.00           C  
ATOM   4719  O   CYS B 298      42.168  -6.110  -7.193  1.00  0.00           O  
ATOM   4720  CB  CYS B 298      41.522  -6.727  -3.963  1.00  0.00           C  
ATOM   4721  SG  CYS B 298      41.495  -6.101  -2.284  1.00  0.00           S  
ATOM   4722  H   CYS B 298      41.167  -4.356  -4.802  1.00  0.00           H  
ATOM   4723  HA  CYS B 298      43.503  -6.053  -4.357  1.00  0.00           H  
ATOM   4724 1HB  CYS B 298      40.521  -6.626  -4.385  1.00  0.00           H  
ATOM   4725 2HB  CYS B 298      41.765  -7.782  -3.944  1.00  0.00           H  
ATOM   4726  N   GLU B 299      43.135  -7.892  -6.154  1.00  0.00           N  
ATOM   4727  CA  GLU B 299      43.187  -8.692  -7.353  1.00  0.00           C  
ATOM   4728  C   GLU B 299      41.798  -8.738  -7.926  1.00  0.00           C  
ATOM   4729  O   GLU B 299      40.776  -8.767  -7.230  1.00  0.00           O  
ATOM   4730  CB  GLU B 299      43.741 -10.104  -7.127  1.00  0.00           C  
ATOM   4731  CG  GLU B 299      45.238 -10.113  -6.798  1.00  0.00           C  
ATOM   4732  CD  GLU B 299      45.917 -11.513  -6.615  1.00  0.00           C  
ATOM   4733  OE1 GLU B 299      45.304 -12.571  -6.855  1.00  0.00           O  
ATOM   4734  OE2 GLU B 299      47.082 -11.486  -6.237  1.00  0.00           O  
ATOM   4735  H   GLU B 299      43.496  -8.267  -5.289  1.00  0.00           H  
ATOM   4736  HA  GLU B 299      43.835  -8.195  -8.081  1.00  0.00           H  
ATOM   4737 1HB  GLU B 299      43.215 -10.568  -6.295  1.00  0.00           H  
ATOM   4738 2HB  GLU B 299      43.564 -10.720  -8.011  1.00  0.00           H  
ATOM   4739 1HG  GLU B 299      45.755  -9.590  -7.607  1.00  0.00           H  
ATOM   4740 2HG  GLU B 299      45.386  -9.528  -5.888  1.00  0.00           H  
ATOM   4741  N   LEU B 300      41.775  -8.697  -9.205  1.00  0.00           N  
ATOM   4742  CA  LEU B 300      40.566  -8.627  -9.940  1.00  0.00           C  
ATOM   4743  C   LEU B 300      39.652  -9.812  -9.620  1.00  0.00           C  
ATOM   4744  O   LEU B 300      40.105 -10.953  -9.570  1.00  0.00           O  
ATOM   4745  CB  LEU B 300      40.995  -8.596 -11.386  1.00  0.00           C  
ATOM   4746  CG  LEU B 300      40.001  -8.468 -12.353  1.00  0.00           C  
ATOM   4747  CD1 LEU B 300      39.508  -7.095 -12.257  1.00  0.00           C  
ATOM   4748  CD2 LEU B 300      40.583  -8.744 -13.691  1.00  0.00           C  
ATOM   4749  H   LEU B 300      42.652  -8.685  -9.706  1.00  0.00           H  
ATOM   4750  HA  LEU B 300      40.052  -7.702  -9.679  1.00  0.00           H  
ATOM   4751 1HB  LEU B 300      41.660  -7.757 -11.510  1.00  0.00           H  
ATOM   4752 2HB  LEU B 300      41.549  -9.509 -11.606  1.00  0.00           H  
ATOM   4753  HG  LEU B 300      39.186  -9.140 -12.157  1.00  0.00           H  
ATOM   4754 1HD1 LEU B 300      38.781  -6.973 -12.988  1.00  0.00           H  
ATOM   4755 2HD1 LEU B 300      39.091  -6.917 -11.269  1.00  0.00           H  
ATOM   4756 3HD1 LEU B 300      40.310  -6.403 -12.430  1.00  0.00           H  
ATOM   4757 1HD2 LEU B 300      39.817  -8.619 -14.452  1.00  0.00           H  
ATOM   4758 2HD2 LEU B 300      41.405  -8.051 -13.882  1.00  0.00           H  
ATOM   4759 3HD2 LEU B 300      40.961  -9.767 -13.718  1.00  0.00           H  
ATOM   4760  N   HIS B 301      38.366  -9.517  -9.396  1.00  0.00           N  
ATOM   4761  CA  HIS B 301      37.284 -10.481  -9.092  1.00  0.00           C  
ATOM   4762  C   HIS B 301      37.406 -11.197  -7.747  1.00  0.00           C  
ATOM   4763  O   HIS B 301      37.045 -12.373  -7.626  1.00  0.00           O  
ATOM   4764  CB  HIS B 301      37.204 -11.586 -10.145  1.00  0.00           C  
ATOM   4765  CG  HIS B 301      37.126 -11.095 -11.488  1.00  0.00           C  
ATOM   4766  ND1 HIS B 301      36.196 -10.194 -11.895  1.00  0.00           N  
ATOM   4767  CD2 HIS B 301      37.866 -11.397 -12.565  1.00  0.00           C  
ATOM   4768  CE1 HIS B 301      36.376  -9.942 -13.185  1.00  0.00           C  
ATOM   4769  NE2 HIS B 301      37.384 -10.670 -13.616  1.00  0.00           N  
ATOM   4770  H   HIS B 301      38.111  -8.539  -9.439  1.00  0.00           H  
ATOM   4771  HA  HIS B 301      36.333  -9.948  -9.088  1.00  0.00           H  
ATOM   4772 1HB  HIS B 301      38.066 -12.236 -10.060  1.00  0.00           H  
ATOM   4773 2HB  HIS B 301      36.324 -12.200  -9.953  1.00  0.00           H  
ATOM   4774  HD2 HIS B 301      38.698 -12.095 -12.593  1.00  0.00           H  
ATOM   4775  HE1 HIS B 301      35.787  -9.253 -13.788  1.00  0.00           H  
ATOM   4776  HE2 HIS B 301      37.749 -10.688 -14.560  1.00  0.00           H  
ATOM   4777  N   THR B 302      37.864 -10.473  -6.735  1.00  0.00           N  
ATOM   4778  CA  THR B 302      37.997 -11.027  -5.401  1.00  0.00           C  
ATOM   4779  C   THR B 302      37.241 -10.217  -4.386  1.00  0.00           C  
ATOM   4780  O   THR B 302      36.829  -9.085  -4.652  1.00  0.00           O  
ATOM   4781  CB  THR B 302      39.478 -11.069  -4.953  1.00  0.00           C  
ATOM   4782  OG1 THR B 302      40.002  -9.726  -4.819  1.00  0.00           O  
ATOM   4783  CG2 THR B 302      40.311 -11.812  -5.976  1.00  0.00           C  
ATOM   4784  H   THR B 302      38.158  -9.523  -6.909  1.00  0.00           H  
ATOM   4785  HA  THR B 302      37.587 -12.034  -5.396  1.00  0.00           H  
ATOM   4786  HB  THR B 302      39.547 -11.575  -3.991  1.00  0.00           H  
ATOM   4787  HG1 THR B 302      40.160  -9.345  -5.719  1.00  0.00           H  
ATOM   4788 1HG2 THR B 302      41.344 -11.844  -5.646  1.00  0.00           H  
ATOM   4789 2HG2 THR B 302      39.928 -12.805  -6.077  1.00  0.00           H  
ATOM   4790 3HG2 THR B 302      40.257 -11.310  -6.935  1.00  0.00           H  
ATOM   4791  N   PHE B 303      37.096 -10.795  -3.196  1.00  0.00           N  
ATOM   4792  CA  PHE B 303      36.447 -10.105  -2.079  1.00  0.00           C  
ATOM   4793  C   PHE B 303      36.928 -10.589  -0.701  1.00  0.00           C  
ATOM   4794  O   PHE B 303      37.714 -11.540  -0.575  1.00  0.00           O  
ATOM   4795  CB  PHE B 303      34.919 -10.193  -2.200  1.00  0.00           C  
ATOM   4796  CG  PHE B 303      34.383 -11.521  -2.168  1.00  0.00           C  
ATOM   4797  CD1 PHE B 303      33.964 -12.033  -0.991  1.00  0.00           C  
ATOM   4798  CD2 PHE B 303      34.306 -12.276  -3.301  1.00  0.00           C  
ATOM   4799  CE1 PHE B 303      33.440 -13.308  -0.889  1.00  0.00           C  
ATOM   4800  CE2 PHE B 303      33.797 -13.548  -3.244  1.00  0.00           C  
ATOM   4801  CZ  PHE B 303      33.355 -14.073  -2.017  1.00  0.00           C  
ATOM   4802  H   PHE B 303      37.451 -11.745  -3.086  1.00  0.00           H  
ATOM   4803  HA  PHE B 303      36.706  -9.049  -2.152  1.00  0.00           H  
ATOM   4804 1HB  PHE B 303      34.457  -9.627  -1.390  1.00  0.00           H  
ATOM   4805 2HB  PHE B 303      34.604  -9.730  -3.132  1.00  0.00           H  
ATOM   4806  HD1 PHE B 303      34.046 -11.403  -0.132  1.00  0.00           H  
ATOM   4807  HD2 PHE B 303      34.646 -11.865  -4.249  1.00  0.00           H  
ATOM   4808  HE1 PHE B 303      33.104 -13.700   0.070  1.00  0.00           H  
ATOM   4809  HE2 PHE B 303      33.733 -14.151  -4.152  1.00  0.00           H  
ATOM   4810  HZ  PHE B 303      32.946 -15.082  -1.962  1.00  0.00           H  
ATOM   4811  N   GLY B 304      36.507  -9.874   0.334  1.00  0.00           N  
ATOM   4812  CA  GLY B 304      36.862 -10.228   1.703  1.00  0.00           C  
ATOM   4813  C   GLY B 304      37.723  -9.158   2.287  1.00  0.00           C  
ATOM   4814  O   GLY B 304      38.415  -8.467   1.553  1.00  0.00           O  
ATOM   4815  H   GLY B 304      35.902  -9.081   0.182  1.00  0.00           H  
ATOM   4816 1HA  GLY B 304      35.967 -10.316   2.302  1.00  0.00           H  
ATOM   4817 2HA  GLY B 304      37.377 -11.187   1.736  1.00  0.00           H  
ATOM   4818  N   ARG B 305      37.722  -9.052   3.607  1.00  0.00           N  
ATOM   4819  CA  ARG B 305      38.487  -8.038   4.338  1.00  0.00           C  
ATOM   4820  C   ARG B 305      39.968  -7.992   3.891  1.00  0.00           C  
ATOM   4821  O   ARG B 305      40.604  -6.935   3.899  1.00  0.00           O  
ATOM   4822  CB  ARG B 305      38.401  -8.329   5.835  1.00  0.00           C  
ATOM   4823  CG  ARG B 305      39.000  -7.269   6.746  1.00  0.00           C  
ATOM   4824  CD  ARG B 305      39.034  -7.664   8.287  1.00  0.00           C  
ATOM   4825  NE  ARG B 305      37.733  -7.890   8.959  1.00  0.00           N  
ATOM   4826  CZ  ARG B 305      36.926  -6.893   9.425  1.00  0.00           C  
ATOM   4827  NH1 ARG B 305      37.275  -5.613   9.273  1.00  0.00           N  
ATOM   4828  NH2 ARG B 305      35.786  -7.195  10.045  1.00  0.00           N  
ATOM   4829  H   ARG B 305      37.142  -9.700   4.162  1.00  0.00           H  
ATOM   4830  HA  ARG B 305      38.039  -7.064   4.146  1.00  0.00           H  
ATOM   4831 1HB  ARG B 305      37.357  -8.418   6.109  1.00  0.00           H  
ATOM   4832 2HB  ARG B 305      38.881  -9.283   6.057  1.00  0.00           H  
ATOM   4833 1HG  ARG B 305      39.998  -7.074   6.394  1.00  0.00           H  
ATOM   4834 2HG  ARG B 305      38.409  -6.358   6.649  1.00  0.00           H  
ATOM   4835 1HD  ARG B 305      39.633  -8.573   8.403  1.00  0.00           H  
ATOM   4836 2HD  ARG B 305      39.524  -6.850   8.818  1.00  0.00           H  
ATOM   4837  HE  ARG B 305      37.430  -8.847   9.101  1.00  0.00           H  
ATOM   4838 1HH1 ARG B 305      38.137  -5.371   8.808  1.00  0.00           H  
ATOM   4839 2HH1 ARG B 305      36.671  -4.879   9.623  1.00  0.00           H  
ATOM   4840 1HH2 ARG B 305      35.505  -8.185  10.199  1.00  0.00           H  
ATOM   4841 2HH2 ARG B 305      35.193  -6.455  10.390  1.00  0.00           H  
ATOM   4842  N   THR B 306      40.515  -9.172   3.558  1.00  0.00           N  
ATOM   4843  CA  THR B 306      41.908  -9.359   3.158  1.00  0.00           C  
ATOM   4844  C   THR B 306      42.017  -9.758   1.698  1.00  0.00           C  
ATOM   4845  O   THR B 306      43.060 -10.215   1.235  1.00  0.00           O  
ATOM   4846  CB  THR B 306      42.558 -10.450   4.006  1.00  0.00           C  
ATOM   4847  OG1 THR B 306      41.812 -11.673   3.862  1.00  0.00           O  
ATOM   4848  CG2 THR B 306      42.573 -10.033   5.467  1.00  0.00           C  
ATOM   4849  H   THR B 306      39.915  -9.985   3.578  1.00  0.00           H  
ATOM   4850  HA  THR B 306      42.449  -8.421   3.303  1.00  0.00           H  
ATOM   4851  HB  THR B 306      43.580 -10.612   3.664  1.00  0.00           H  
ATOM   4852  HG1 THR B 306      40.929 -11.559   4.221  1.00  0.00           H  
ATOM   4853 1HG2 THR B 306      43.039 -10.817   6.062  1.00  0.00           H  
ATOM   4854 2HG2 THR B 306      43.132  -9.119   5.560  1.00  0.00           H  
ATOM   4855 3HG2 THR B 306      41.559  -9.873   5.822  1.00  0.00           H  
ATOM   4856  N   CYS B 307      40.908  -9.679   0.992  1.00  0.00           N  
ATOM   4857  CA  CYS B 307      40.859 -10.052  -0.414  1.00  0.00           C  
ATOM   4858  C   CYS B 307      41.455 -11.397  -0.768  1.00  0.00           C  
ATOM   4859  O   CYS B 307      42.285 -11.521  -1.667  1.00  0.00           O  
ATOM   4860  CB  CYS B 307      41.438  -8.963  -1.279  1.00  0.00           C  
ATOM   4861  SG  CYS B 307      40.397  -7.435  -1.245  1.00  0.00           S  
ATOM   4862  H   CYS B 307      40.075  -9.273   1.404  1.00  0.00           H  
ATOM   4863  HA  CYS B 307      39.806 -10.095  -0.680  1.00  0.00           H  
ATOM   4864 1HB  CYS B 307      42.447  -8.710  -0.944  1.00  0.00           H  
ATOM   4865 2HB  CYS B 307      41.499  -9.329  -2.301  1.00  0.00           H  
ATOM   4866  N   LYS B 308      41.018 -12.399  -0.040  1.00  0.00           N  
ATOM   4867  CA  LYS B 308      41.421 -13.745  -0.300  1.00  0.00           C  
ATOM   4868  C   LYS B 308      40.284 -14.635  -0.776  1.00  0.00           C  
ATOM   4869  O   LYS B 308      40.499 -15.829  -0.895  1.00  0.00           O  
ATOM   4870  CB  LYS B 308      42.076 -14.359   0.923  1.00  0.00           C  
ATOM   4871  CG  LYS B 308      43.403 -13.732   1.308  1.00  0.00           C  
ATOM   4872  CD  LYS B 308      44.081 -14.550   2.425  1.00  0.00           C  
ATOM   4873  CE  LYS B 308      45.496 -14.047   2.749  1.00  0.00           C  
ATOM   4874  NZ  LYS B 308      46.159 -14.907   3.801  1.00  0.00           N  
ATOM   4875  H   LYS B 308      40.356 -12.212   0.699  1.00  0.00           H  
ATOM   4876  HA  LYS B 308      42.165 -13.722  -1.095  1.00  0.00           H  
ATOM   4877 1HB  LYS B 308      41.405 -14.249   1.775  1.00  0.00           H  
ATOM   4878 2HB  LYS B 308      42.224 -15.422   0.762  1.00  0.00           H  
ATOM   4879 1HG  LYS B 308      44.054 -13.679   0.432  1.00  0.00           H  
ATOM   4880 2HG  LYS B 308      43.230 -12.720   1.666  1.00  0.00           H  
ATOM   4881 1HD  LYS B 308      43.473 -14.478   3.333  1.00  0.00           H  
ATOM   4882 2HD  LYS B 308      44.136 -15.597   2.131  1.00  0.00           H  
ATOM   4883 1HE  LYS B 308      46.099 -14.069   1.843  1.00  0.00           H  
ATOM   4884 2HE  LYS B 308      45.441 -13.018   3.116  1.00  0.00           H  
ATOM   4885 1HZ  LYS B 308      47.095 -14.565   4.005  1.00  0.00           H  
ATOM   4886 2HZ  LYS B 308      45.616 -14.888   4.654  1.00  0.00           H  
ATOM   4887 3HZ  LYS B 308      46.219 -15.857   3.464  1.00  0.00           H  
ATOM   4888  N   GLU B 309      39.079 -14.108  -1.031  1.00  0.00           N  
ATOM   4889  CA  GLU B 309      38.016 -14.984  -1.537  1.00  0.00           C  
ATOM   4890  C   GLU B 309      37.864 -14.738  -3.024  1.00  0.00           C  
ATOM   4891  O   GLU B 309      38.036 -13.608  -3.477  1.00  0.00           O  
ATOM   4892  CB  GLU B 309      36.680 -14.723  -0.842  1.00  0.00           C  
ATOM   4893  CG  GLU B 309      36.658 -14.907   0.698  1.00  0.00           C  
ATOM   4894  CD  GLU B 309      36.810 -16.342   1.184  1.00  0.00           C  
ATOM   4895  OE1 GLU B 309      36.698 -17.260   0.392  1.00  0.00           O  
ATOM   4896  OE2 GLU B 309      37.017 -16.507   2.378  1.00  0.00           O  
ATOM   4897  H   GLU B 309      38.875 -13.120  -0.904  1.00  0.00           H  
ATOM   4898  HA  GLU B 309      38.297 -16.027  -1.385  1.00  0.00           H  
ATOM   4899 1HB  GLU B 309      36.367 -13.709  -1.061  1.00  0.00           H  
ATOM   4900 2HB  GLU B 309      35.932 -15.393  -1.261  1.00  0.00           H  
ATOM   4901 1HG  GLU B 309      37.468 -14.309   1.121  1.00  0.00           H  
ATOM   4902 2HG  GLU B 309      35.719 -14.502   1.081  1.00  0.00           H  
ATOM   4903  N   ARG B 310      37.459 -15.754  -3.781  1.00  0.00           N  
ATOM   4904  CA  ARG B 310      37.278 -15.568  -5.221  1.00  0.00           C  
ATOM   4905  C   ARG B 310      35.820 -15.680  -5.621  1.00  0.00           C  
ATOM   4906  O   ARG B 310      35.066 -16.451  -5.011  1.00  0.00           O  
ATOM   4907  CB  ARG B 310      37.986 -16.659  -6.007  1.00  0.00           C  
ATOM   4908  CG  ARG B 310      39.481 -16.768  -5.833  1.00  0.00           C  
ATOM   4909  CD  ARG B 310      40.275 -15.825  -6.605  1.00  0.00           C  
ATOM   4910  NE  ARG B 310      41.660 -15.820  -6.084  1.00  0.00           N  
ATOM   4911  CZ  ARG B 310      42.655 -14.964  -6.435  1.00  0.00           C  
ATOM   4912  NH1 ARG B 310      42.464 -14.011  -7.357  1.00  0.00           N  
ATOM   4913  NH2 ARG B 310      43.832 -15.094  -5.820  1.00  0.00           N  
ATOM   4914  H   ARG B 310      37.309 -16.662  -3.365  1.00  0.00           H  
ATOM   4915  HA  ARG B 310      37.653 -14.589  -5.514  1.00  0.00           H  
ATOM   4916 1HB  ARG B 310      37.551 -17.620  -5.748  1.00  0.00           H  
ATOM   4917 2HB  ARG B 310      37.794 -16.498  -7.071  1.00  0.00           H  
ATOM   4918 1HG  ARG B 310      39.719 -16.603  -4.780  1.00  0.00           H  
ATOM   4919 2HG  ARG B 310      39.802 -17.775  -6.113  1.00  0.00           H  
ATOM   4920 1HD  ARG B 310      40.290 -16.099  -7.663  1.00  0.00           H  
ATOM   4921 2HD  ARG B 310      39.862 -14.847  -6.481  1.00  0.00           H  
ATOM   4922  HE  ARG B 310      41.900 -16.539  -5.364  1.00  0.00           H  
ATOM   4923 1HH1 ARG B 310      41.567 -13.915  -7.817  1.00  0.00           H  
ATOM   4924 2HH1 ARG B 310      43.236 -13.366  -7.606  1.00  0.00           H  
ATOM   4925 1HH2 ARG B 310      43.954 -15.824  -5.114  1.00  0.00           H  
ATOM   4926 2HH2 ARG B 310      44.600 -14.470  -6.038  1.00  0.00           H  
ATOM   4927  N   CYS B 311      35.451 -14.965  -6.686  1.00  0.00           N  
ATOM   4928  CA  CYS B 311      34.166 -15.184  -7.342  1.00  0.00           C
[truncated: 215,299 more chars]
