# Supplementary material for: Design of protein-binding proteins from the target structure alone
Source: Nature. 2022 Mar 24;605(7910):551–60. doi: 10.1038/s41586-022-04654-9 (PMC9117152; doi:10.1038/s41586-022-04654-9)
Supplement: Supplementary file 3 — Supplementary Code Design scripts and main pdb files. This compressed file is the main supplement and contains the following files: => cao_2021_protocol/ => design_models_final_combo_optimized/ => design_models_sequence/ => design_models_ssm_natives/ => ngs_analysis_scripts/ [file 41586_2022_4654_MOESM3_ESM.gz › supplemental_files/design_models_ssm_natives/Tie2_ssm/norm_patc_95962eb7c909a8e0b674c52458384d14_0001_000000010_0001.pdb]

ATOM      1  N   SER A   1      -9.767   7.550  -1.822  1.00  0.00           N  
ATOM      2  CA  SER A   1      -8.990   6.509  -2.487  1.00  0.00           C  
ATOM      3  C   SER A   1      -9.346   5.092  -2.036  1.00  0.00           C  
ATOM      4  O   SER A   1     -10.512   4.759  -1.802  1.00  0.00           O  
ATOM      5  CB  SER A   1      -7.519   6.738  -2.229  1.00  0.00           C  
ATOM      6  OG  SER A   1      -6.759   5.845  -2.982  1.00  0.00           O  
ATOM      7 1H   SER A   1      -9.529   8.432  -2.252  1.00  0.00           H  
ATOM      8 2H   SER A   1     -10.770   7.420  -1.910  1.00  0.00           H  
ATOM      9 3H   SER A   1      -9.526   7.593  -0.845  1.00  0.00           H  
ATOM     10  HA  SER A   1      -9.175   6.582  -3.561  1.00  0.00           H  
ATOM     11 1HB  SER A   1      -7.252   7.762  -2.491  1.00  0.00           H  
ATOM     12 2HB  SER A   1      -7.309   6.602  -1.163  1.00  0.00           H  
ATOM     13  HG  SER A   1      -6.721   6.278  -3.879  1.00  0.00           H  
ATOM     14  N   VAL A   2      -8.321   4.278  -1.818  1.00  0.00           N  
ATOM     15  CA  VAL A   2      -8.502   2.877  -1.443  1.00  0.00           C  
ATOM     16  C   VAL A   2      -9.278   2.706  -0.140  1.00  0.00           C  
ATOM     17  O   VAL A   2     -10.025   1.733   0.006  1.00  0.00           O  
ATOM     18  CB  VAL A   2      -7.125   2.188  -1.361  1.00  0.00           C  
ATOM     19  CG1 VAL A   2      -6.317   2.656  -0.168  1.00  0.00           C  
ATOM     20  CG2 VAL A   2      -7.312   0.720  -1.316  1.00  0.00           C  
ATOM     21  H   VAL A   2      -7.386   4.636  -2.010  1.00  0.00           H  
ATOM     22  HA  VAL A   2      -9.073   2.389  -2.230  1.00  0.00           H  
ATOM     23  HB  VAL A   2      -6.563   2.462  -2.233  1.00  0.00           H  
ATOM     24 1HG1 VAL A   2      -5.346   2.162  -0.179  1.00  0.00           H  
ATOM     25 2HG1 VAL A   2      -6.169   3.736  -0.217  1.00  0.00           H  
ATOM     26 3HG1 VAL A   2      -6.814   2.408   0.756  1.00  0.00           H  
ATOM     27 1HG2 VAL A   2      -6.351   0.231  -1.279  1.00  0.00           H  
ATOM     28 2HG2 VAL A   2      -7.875   0.450  -0.437  1.00  0.00           H  
ATOM     29 3HG2 VAL A   2      -7.844   0.414  -2.211  1.00  0.00           H  
ATOM     30  N   GLU A   3      -9.138   3.642   0.791  1.00  0.00           N  
ATOM     31  CA  GLU A   3      -9.862   3.573   2.039  1.00  0.00           C  
ATOM     32  C   GLU A   3     -11.371   3.672   1.812  1.00  0.00           C  
ATOM     33  O   GLU A   3     -12.139   3.041   2.542  1.00  0.00           O  
ATOM     34  CB  GLU A   3      -9.389   4.680   2.980  1.00  0.00           C  
ATOM     35  CG  GLU A   3      -7.932   4.540   3.445  1.00  0.00           C  
ATOM     36  CD  GLU A   3      -6.937   5.044   2.435  1.00  0.00           C  
ATOM     37  OE1 GLU A   3      -7.365   5.515   1.396  1.00  0.00           O  
ATOM     38  OE2 GLU A   3      -5.762   4.949   2.681  1.00  0.00           O  
ATOM     39  H   GLU A   3      -8.484   4.417   0.650  1.00  0.00           H  
ATOM     40  HA  GLU A   3      -9.652   2.608   2.501  1.00  0.00           H  
ATOM     41 1HB  GLU A   3      -9.498   5.645   2.486  1.00  0.00           H  
ATOM     42 2HB  GLU A   3     -10.021   4.695   3.867  1.00  0.00           H  
ATOM     43 1HG  GLU A   3      -7.803   5.094   4.373  1.00  0.00           H  
ATOM     44 2HG  GLU A   3      -7.730   3.494   3.650  1.00  0.00           H  
ATOM     45  N   GLU A   4     -11.796   4.480   0.819  1.00  0.00           N  
ATOM     46  CA  GLU A   4     -13.203   4.689   0.493  1.00  0.00           C  
ATOM     47  C   GLU A   4     -13.775   3.452  -0.173  1.00  0.00           C  
ATOM     48  O   GLU A   4     -14.931   3.084   0.062  1.00  0.00           O  
ATOM     49  CB  GLU A   4     -13.364   5.908  -0.413  1.00  0.00           C  
ATOM     50  CG  GLU A   4     -13.065   7.236   0.271  1.00  0.00           C  
ATOM     51  CD  GLU A   4     -13.072   8.396  -0.683  1.00  0.00           C  
ATOM     52  OE1 GLU A   4     -12.420   8.303  -1.709  1.00  0.00           O  
ATOM     53  OE2 GLU A   4     -13.713   9.374  -0.396  1.00  0.00           O  
ATOM     54  H   GLU A   4     -11.113   4.944   0.229  1.00  0.00           H  
ATOM     55  HA  GLU A   4     -13.749   4.871   1.416  1.00  0.00           H  
ATOM     56 1HB  GLU A   4     -12.713   5.814  -1.276  1.00  0.00           H  
ATOM     57 2HB  GLU A   4     -14.387   5.947  -0.785  1.00  0.00           H  
ATOM     58 1HG  GLU A   4     -13.811   7.407   1.045  1.00  0.00           H  
ATOM     59 2HG  GLU A   4     -12.090   7.170   0.752  1.00  0.00           H  
ATOM     60  N   PHE A   5     -12.962   2.793  -1.001  1.00  0.00           N  
ATOM     61  CA  PHE A   5     -13.425   1.578  -1.658  1.00  0.00           C  
ATOM     62  C   PHE A   5     -13.658   0.501  -0.620  1.00  0.00           C  
ATOM     63  O   PHE A   5     -14.695  -0.170  -0.628  1.00  0.00           O  
ATOM     64  CB  PHE A   5     -12.404   1.061  -2.661  1.00  0.00           C  
ATOM     65  CG  PHE A   5     -12.415   1.676  -3.999  1.00  0.00           C  
ATOM     66  CD1 PHE A   5     -11.683   2.809  -4.270  1.00  0.00           C  
ATOM     67  CD2 PHE A   5     -13.131   1.083  -5.023  1.00  0.00           C  
ATOM     68  CE1 PHE A   5     -11.673   3.357  -5.522  1.00  0.00           C  
ATOM     69  CE2 PHE A   5     -13.120   1.628  -6.283  1.00  0.00           C  
ATOM     70  CZ  PHE A   5     -12.392   2.766  -6.527  1.00  0.00           C  
ATOM     71  H   PHE A   5     -12.041   3.201  -1.196  1.00  0.00           H  
ATOM     72  HA  PHE A   5     -14.367   1.787  -2.168  1.00  0.00           H  
ATOM     73 1HB  PHE A   5     -11.420   1.229  -2.242  1.00  0.00           H  
ATOM     74 2HB  PHE A   5     -12.537  -0.010  -2.779  1.00  0.00           H  
ATOM     75  HD1 PHE A   5     -11.112   3.262  -3.483  1.00  0.00           H  
ATOM     76  HD2 PHE A   5     -13.704   0.173  -4.821  1.00  0.00           H  
ATOM     77  HE1 PHE A   5     -11.091   4.253  -5.716  1.00  0.00           H  
ATOM     78  HE2 PHE A   5     -13.684   1.166  -7.094  1.00  0.00           H  
ATOM     79  HZ  PHE A   5     -12.384   3.192  -7.518  1.00  0.00           H  
ATOM     80  N   LEU A   6     -12.730   0.376   0.332  1.00  0.00           N  
ATOM     81  CA  LEU A   6     -12.940  -0.646   1.328  1.00  0.00           C  
ATOM     82  C   LEU A   6     -14.094  -0.242   2.231  1.00  0.00           C  
ATOM     83  O   LEU A   6     -14.980  -1.054   2.487  1.00  0.00           O  
ATOM     84  CB  LEU A   6     -11.656  -0.890   2.137  1.00  0.00           C  
ATOM     85  CG  LEU A   6     -11.701  -1.997   3.226  1.00  0.00           C  
ATOM     86  CD1 LEU A   6     -12.096  -3.384   2.606  1.00  0.00           C  
ATOM     87  CD2 LEU A   6     -10.315  -2.081   3.850  1.00  0.00           C  
ATOM     88  H   LEU A   6     -11.875   0.937   0.316  1.00  0.00           H  
ATOM     89  HA  LEU A   6     -13.201  -1.561   0.816  1.00  0.00           H  
ATOM     90 1HB  LEU A   6     -10.864  -1.143   1.460  1.00  0.00           H  
ATOM     91 2HB  LEU A   6     -11.388   0.049   2.628  1.00  0.00           H  
ATOM     92  HG  LEU A   6     -12.431  -1.736   3.985  1.00  0.00           H  
ATOM     93 1HD1 LEU A   6     -12.115  -4.131   3.393  1.00  0.00           H  
ATOM     94 2HD1 LEU A   6     -13.086  -3.336   2.160  1.00  0.00           H  
ATOM     95 3HD1 LEU A   6     -11.373  -3.675   1.844  1.00  0.00           H  
ATOM     96 1HD2 LEU A   6     -10.307  -2.838   4.627  1.00  0.00           H  
ATOM     97 2HD2 LEU A   6      -9.592  -2.344   3.076  1.00  0.00           H  
ATOM     98 3HD2 LEU A   6     -10.054  -1.114   4.283  1.00  0.00           H  
ATOM     99  N   LYS A   7     -14.182   1.025   2.644  1.00  0.00           N  
ATOM    100  CA  LYS A   7     -15.270   1.428   3.524  1.00  0.00           C  
ATOM    101  C   LYS A   7     -16.618   1.057   2.918  1.00  0.00           C  
ATOM    102  O   LYS A   7     -17.468   0.491   3.612  1.00  0.00           O  
ATOM    103  CB  LYS A   7     -15.198   2.937   3.785  1.00  0.00           C  
ATOM    104  CG  LYS A   7     -16.245   3.527   4.752  1.00  0.00           C  
ATOM    105  CD  LYS A   7     -15.987   5.042   4.933  1.00  0.00           C  
ATOM    106  CE  LYS A   7     -16.877   5.714   6.006  1.00  0.00           C  
ATOM    107  NZ  LYS A   7     -18.331   5.779   5.631  1.00  0.00           N  
ATOM    108  H   LYS A   7     -13.452   1.707   2.421  1.00  0.00           H  
ATOM    109  HA  LYS A   7     -15.165   0.899   4.470  1.00  0.00           H  
ATOM    110 1HB  LYS A   7     -14.209   3.181   4.174  1.00  0.00           H  
ATOM    111 2HB  LYS A   7     -15.301   3.459   2.836  1.00  0.00           H  
ATOM    112 1HG  LYS A   7     -17.245   3.373   4.341  1.00  0.00           H  
ATOM    113 2HG  LYS A   7     -16.187   3.023   5.716  1.00  0.00           H  
ATOM    114 1HD  LYS A   7     -14.943   5.194   5.207  1.00  0.00           H  
ATOM    115 2HD  LYS A   7     -16.162   5.540   3.979  1.00  0.00           H  
ATOM    116 1HE  LYS A   7     -16.781   5.169   6.944  1.00  0.00           H  
ATOM    117 2HE  LYS A   7     -16.513   6.730   6.151  1.00  0.00           H  
ATOM    118 1HZ  LYS A   7     -18.842   6.240   6.364  1.00  0.00           H  
ATOM    119 2HZ  LYS A   7     -18.447   6.290   4.772  1.00  0.00           H  
ATOM    120 3HZ  LYS A   7     -18.722   4.836   5.521  1.00  0.00           H  
ATOM    121  N   LYS A   8     -16.803   1.330   1.617  1.00  0.00           N  
ATOM    122  CA  LYS A   8     -18.052   1.006   0.947  1.00  0.00           C  
ATOM    123  C   LYS A   8     -18.340  -0.487   1.012  1.00  0.00           C  
ATOM    124  O   LYS A   8     -19.442  -0.892   1.387  1.00  0.00           O  
ATOM    125  CB  LYS A   8     -17.975   1.458  -0.519  1.00  0.00           C  
ATOM    126  CG  LYS A   8     -19.231   1.217  -1.396  1.00  0.00           C  
ATOM    127  CD  LYS A   8     -18.979   1.770  -2.823  1.00  0.00           C  
ATOM    128  CE  LYS A   8     -20.213   1.724  -3.756  1.00  0.00           C  
ATOM    129  NZ  LYS A   8     -20.610   0.330  -4.170  1.00  0.00           N  
ATOM    130  H   LYS A   8     -16.067   1.814   1.091  1.00  0.00           H  
ATOM    131  HA  LYS A   8     -18.863   1.533   1.452  1.00  0.00           H  
ATOM    132 1HB  LYS A   8     -17.750   2.525  -0.545  1.00  0.00           H  
ATOM    133 2HB  LYS A   8     -17.135   0.950  -0.999  1.00  0.00           H  
ATOM    134 1HG  LYS A   8     -19.435   0.144  -1.455  1.00  0.00           H  
ATOM    135 2HG  LYS A   8     -20.095   1.710  -0.954  1.00  0.00           H  
ATOM    136 1HD  LYS A   8     -18.642   2.805  -2.746  1.00  0.00           H  
ATOM    137 2HD  LYS A   8     -18.179   1.189  -3.282  1.00  0.00           H  
ATOM    138 1HE  LYS A   8     -21.058   2.195  -3.257  1.00  0.00           H  
ATOM    139 2HE  LYS A   8     -19.972   2.292  -4.653  1.00  0.00           H  
ATOM    140 1HZ  LYS A   8     -21.404   0.382  -4.786  1.00  0.00           H  
ATOM    141 2HZ  LYS A   8     -19.849  -0.122  -4.647  1.00  0.00           H  
ATOM    142 3HZ  LYS A   8     -20.882  -0.234  -3.358  1.00  0.00           H  
ATOM    143  N   LEU A   9     -17.338  -1.309   0.703  1.00  0.00           N  
ATOM    144  CA  LEU A   9     -17.527  -2.751   0.699  1.00  0.00           C  
ATOM    145  C   LEU A   9     -17.783  -3.320   2.091  1.00  0.00           C  
ATOM    146  O   LEU A   9     -18.597  -4.235   2.254  1.00  0.00           O  
ATOM    147  CB  LEU A   9     -16.300  -3.392   0.067  1.00  0.00           C  
ATOM    148  CG  LEU A   9     -16.104  -3.097  -1.461  1.00  0.00           C  
ATOM    149  CD1 LEU A   9     -14.751  -3.625  -1.899  1.00  0.00           C  
ATOM    150  CD2 LEU A   9     -17.235  -3.726  -2.293  1.00  0.00           C  
ATOM    151  H   LEU A   9     -16.439  -0.912   0.395  1.00  0.00           H  
ATOM    152  HA  LEU A   9     -18.408  -2.969   0.104  1.00  0.00           H  
ATOM    153 1HB  LEU A   9     -15.417  -3.018   0.591  1.00  0.00           H  
ATOM    154 2HB  LEU A   9     -16.359  -4.444   0.219  1.00  0.00           H  
ATOM    155  HG  LEU A   9     -16.109  -2.021  -1.621  1.00  0.00           H  
ATOM    156 1HD1 LEU A   9     -14.611  -3.399  -2.948  1.00  0.00           H  
ATOM    157 2HD1 LEU A   9     -13.973  -3.145  -1.314  1.00  0.00           H  
ATOM    158 3HD1 LEU A   9     -14.704  -4.678  -1.756  1.00  0.00           H  
ATOM    159 1HD2 LEU A   9     -17.067  -3.498  -3.336  1.00  0.00           H  
ATOM    160 2HD2 LEU A   9     -17.249  -4.791  -2.162  1.00  0.00           H  
ATOM    161 3HD2 LEU A   9     -18.204  -3.323  -2.009  1.00  0.00           H  
ATOM    162  N   VAL A  10     -17.132  -2.760   3.100  1.00  0.00           N  
ATOM    163  CA  VAL A  10     -17.312  -3.219   4.462  1.00  0.00           C  
ATOM    164  C   VAL A  10     -18.744  -2.974   4.899  1.00  0.00           C  
ATOM    165  O   VAL A  10     -19.368  -3.853   5.512  1.00  0.00           O  
ATOM    166  CB  VAL A  10     -16.346  -2.479   5.402  1.00  0.00           C  
ATOM    167  CG1 VAL A  10     -16.677  -2.791   6.846  1.00  0.00           C  
ATOM    168  CG2 VAL A  10     -14.902  -2.908   5.088  1.00  0.00           C  
ATOM    169  H   VAL A  10     -16.458  -2.021   2.888  1.00  0.00           H  
ATOM    170  HA  VAL A  10     -17.105  -4.286   4.503  1.00  0.00           H  
ATOM    171  HB  VAL A  10     -16.452  -1.406   5.244  1.00  0.00           H  
ATOM    172 1HG1 VAL A  10     -15.997  -2.260   7.505  1.00  0.00           H  
ATOM    173 2HG1 VAL A  10     -17.693  -2.490   7.092  1.00  0.00           H  
ATOM    174 3HG1 VAL A  10     -16.575  -3.858   6.994  1.00  0.00           H  
ATOM    175 1HG2 VAL A  10     -14.217  -2.367   5.730  1.00  0.00           H  
ATOM    176 2HG2 VAL A  10     -14.793  -3.958   5.252  1.00  0.00           H  
ATOM    177 3HG2 VAL A  10     -14.669  -2.699   4.075  1.00  0.00           H  
ATOM    178  N   GLU A  11     -19.258  -1.775   4.599  1.00  0.00           N  
ATOM    179  CA  GLU A  11     -20.617  -1.390   4.948  1.00  0.00           C  
ATOM    180  C   GLU A  11     -21.670  -2.220   4.222  1.00  0.00           C  
ATOM    181  O   GLU A  11     -22.664  -2.621   4.830  1.00  0.00           O  
ATOM    182  CB  GLU A  11     -20.821   0.090   4.644  1.00  0.00           C  
ATOM    183  CG  GLU A  11     -20.047   1.014   5.566  1.00  0.00           C  
ATOM    184  CD  GLU A  11     -20.091   2.449   5.139  1.00  0.00           C  
ATOM    185  OE1 GLU A  11     -20.677   2.740   4.125  1.00  0.00           O  
ATOM    186  OE2 GLU A  11     -19.513   3.262   5.830  1.00  0.00           O  
ATOM    187  H   GLU A  11     -18.651  -1.088   4.135  1.00  0.00           H  
ATOM    188  HA  GLU A  11     -20.746  -1.543   6.019  1.00  0.00           H  
ATOM    189 1HB  GLU A  11     -20.499   0.293   3.618  1.00  0.00           H  
ATOM    190 2HB  GLU A  11     -21.878   0.339   4.713  1.00  0.00           H  
ATOM    191 1HG  GLU A  11     -20.469   0.935   6.566  1.00  0.00           H  
ATOM    192 2HG  GLU A  11     -19.011   0.685   5.617  1.00  0.00           H  
ATOM    193  N   GLU A  12     -21.436  -2.532   2.939  1.00  0.00           N  
ATOM    194  CA  GLU A  12     -22.385  -3.343   2.182  1.00  0.00           C  
ATOM    195  C   GLU A  12     -22.467  -4.757   2.739  1.00  0.00           C  
ATOM    196  O   GLU A  12     -23.552  -5.333   2.842  1.00  0.00           O  
ATOM    197  CB  GLU A  12     -21.992  -3.388   0.705  1.00  0.00           C  
ATOM    198  CG  GLU A  12     -22.190  -2.071  -0.021  1.00  0.00           C  
ATOM    199  CD  GLU A  12     -21.667  -2.076  -1.421  1.00  0.00           C  
ATOM    200  OE1 GLU A  12     -21.116  -3.064  -1.838  1.00  0.00           O  
ATOM    201  OE2 GLU A  12     -21.806  -1.065  -2.077  1.00  0.00           O  
ATOM    202  H   GLU A  12     -20.615  -2.137   2.467  1.00  0.00           H  
ATOM    203  HA  GLU A  12     -23.370  -2.885   2.265  1.00  0.00           H  
ATOM    204 1HB  GLU A  12     -20.937  -3.660   0.624  1.00  0.00           H  
ATOM    205 2HB  GLU A  12     -22.571  -4.156   0.195  1.00  0.00           H  
ATOM    206 1HG  GLU A  12     -23.257  -1.858  -0.053  1.00  0.00           H  
ATOM    207 2HG  GLU A  12     -21.716  -1.275   0.538  1.00  0.00           H  
ATOM    208  N   PHE A  13     -21.321  -5.310   3.132  1.00  0.00           N  
ATOM    209  CA  PHE A  13     -21.285  -6.642   3.707  1.00  0.00           C  
ATOM    210  C   PHE A  13     -21.601  -6.690   5.205  1.00  0.00           C  
ATOM    211  O   PHE A  13     -22.060  -7.719   5.705  1.00  0.00           O  
ATOM    212  CB  PHE A  13     -19.976  -7.321   3.379  1.00  0.00           C  
ATOM    213  CG  PHE A  13     -19.944  -7.843   1.947  1.00  0.00           C  
ATOM    214  CD1 PHE A  13     -19.344  -7.142   0.917  1.00  0.00           C  
ATOM    215  CD2 PHE A  13     -20.534  -9.072   1.642  1.00  0.00           C  
ATOM    216  CE1 PHE A  13     -19.343  -7.641  -0.361  1.00  0.00           C  
ATOM    217  CE2 PHE A  13     -20.517  -9.571   0.354  1.00  0.00           C  
ATOM    218  CZ  PHE A  13     -19.924  -8.850  -0.640  1.00  0.00           C  
ATOM    219  H   PHE A  13     -20.442  -4.808   2.970  1.00  0.00           H  
ATOM    220  HA  PHE A  13     -22.060  -7.224   3.207  1.00  0.00           H  
ATOM    221 1HB  PHE A  13     -19.161  -6.607   3.502  1.00  0.00           H  
ATOM    222 2HB  PHE A  13     -19.821  -8.118   4.062  1.00  0.00           H  
ATOM    223  HD1 PHE A  13     -18.879  -6.190   1.109  1.00  0.00           H  
ATOM    224  HD2 PHE A  13     -21.014  -9.645   2.438  1.00  0.00           H  
ATOM    225  HE1 PHE A  13     -18.879  -7.070  -1.161  1.00  0.00           H  
ATOM    226  HE2 PHE A  13     -20.977 -10.534   0.121  1.00  0.00           H  
ATOM    227  HZ  PHE A  13     -19.917  -9.234  -1.655  1.00  0.00           H  
ATOM    228  N   GLY A  14     -21.382  -5.584   5.921  1.00  0.00           N  
ATOM    229  CA  GLY A  14     -21.666  -5.517   7.348  1.00  0.00           C  
ATOM    230  C   GLY A  14     -20.579  -6.093   8.248  1.00  0.00           C  
ATOM    231  O   GLY A  14     -20.873  -6.583   9.341  1.00  0.00           O  
ATOM    232  H   GLY A  14     -20.957  -4.772   5.482  1.00  0.00           H  
ATOM    233 1HA  GLY A  14     -21.823  -4.471   7.609  1.00  0.00           H  
ATOM    234 2HA  GLY A  14     -22.606  -6.030   7.544  1.00  0.00           H  
ATOM    235  N   VAL A  15     -19.335  -6.090   7.783  1.00  0.00           N  
ATOM    236  CA  VAL A  15     -18.261  -6.641   8.611  1.00  0.00           C  
ATOM    237  C   VAL A  15     -17.754  -5.577   9.597  1.00  0.00           C  
ATOM    238  O   VAL A  15     -17.335  -4.511   9.170  1.00  0.00           O  
ATOM    239  CB  VAL A  15     -17.107  -7.179   7.749  1.00  0.00           C  
ATOM    240  CG1 VAL A  15     -15.962  -7.664   8.621  1.00  0.00           C  
ATOM    241  CG2 VAL A  15     -17.612  -8.332   6.949  1.00  0.00           C  
ATOM    242  H   VAL A  15     -19.170  -5.625   6.883  1.00  0.00           H  
ATOM    243  HA  VAL A  15     -18.663  -7.500   9.130  1.00  0.00           H  
ATOM    244  HB  VAL A  15     -16.736  -6.391   7.100  1.00  0.00           H  
ATOM    245 1HG1 VAL A  15     -15.158  -8.054   8.017  1.00  0.00           H  
ATOM    246 2HG1 VAL A  15     -15.584  -6.848   9.217  1.00  0.00           H  
ATOM    247 3HG1 VAL A  15     -16.318  -8.456   9.276  1.00  0.00           H  
ATOM    248 1HG2 VAL A  15     -16.805  -8.721   6.363  1.00  0.00           H  
ATOM    249 2HG2 VAL A  15     -17.974  -9.113   7.622  1.00  0.00           H  
ATOM    250 3HG2 VAL A  15     -18.427  -8.008   6.305  1.00  0.00           H  
ATOM    251  N   PRO A  16     -17.747  -5.818  10.920  1.00  0.00           N  
ATOM    252  CA  PRO A  16     -17.297  -4.855  11.905  1.00  0.00           C  
ATOM    253  C   PRO A  16     -15.864  -4.420  11.593  1.00  0.00           C  
ATOM    254  O   PRO A  16     -15.047  -5.295  11.297  1.00  0.00           O  
ATOM    255  CB  PRO A  16     -17.337  -5.670  13.205  1.00  0.00           C  
ATOM    256  CG  PRO A  16     -18.383  -6.732  12.962  1.00  0.00           C  
ATOM    257  CD  PRO A  16     -18.247  -7.089  11.495  1.00  0.00           C  
ATOM    258  HA  PRO A  16     -18.021  -4.037  11.940  1.00  0.00           H  
ATOM    259 1HB  PRO A  16     -16.343  -6.093  13.417  1.00  0.00           H  
ATOM    260 2HB  PRO A  16     -17.578  -5.009  14.055  1.00  0.00           H  
ATOM    261 1HG  PRO A  16     -18.202  -7.594  13.623  1.00  0.00           H  
ATOM    262 2HG  PRO A  16     -19.383  -6.346  13.211  1.00  0.00           H  
ATOM    263 1HD  PRO A  16     -17.531  -7.910  11.343  1.00  0.00           H  
ATOM    264 2HD  PRO A  16     -19.257  -7.330  11.141  1.00  0.00           H  
ATOM    265  N   PRO A  17     -15.489  -3.139  11.789  1.00  0.00           N  
ATOM    266  CA  PRO A  17     -14.163  -2.590  11.541  1.00  0.00           C  
ATOM    267  C   PRO A  17     -13.044  -3.415  12.162  1.00  0.00           C  
ATOM    268  O   PRO A  17     -11.980  -3.536  11.560  1.00  0.00           O  
ATOM    269  CB  PRO A  17     -14.257  -1.217  12.211  1.00  0.00           C  
ATOM    270  CG  PRO A  17     -15.710  -0.837  12.078  1.00  0.00           C  
ATOM    271  CD  PRO A  17     -16.469  -2.136  12.268  1.00  0.00           C  
ATOM    272  HA  PRO A  17     -14.016  -2.487  10.456  1.00  0.00           H  
ATOM    273 1HB  PRO A  17     -13.933  -1.290  13.268  1.00  0.00           H  
ATOM    274 2HB  PRO A  17     -13.576  -0.508  11.718  1.00  0.00           H  
ATOM    275 1HG  PRO A  17     -15.973  -0.080  12.834  1.00  0.00           H  
ATOM    276 2HG  PRO A  17     -15.895  -0.382  11.092  1.00  0.00           H  
ATOM    277 1HD  PRO A  17     -16.728  -2.309  13.330  1.00  0.00           H  
ATOM    278 2HD  PRO A  17     -17.347  -2.079  11.610  1.00  0.00           H  
ATOM    279  N   GLU A  18     -13.292  -4.021  13.325  1.00  0.00           N  
ATOM    280  CA  GLU A  18     -12.287  -4.839  13.985  1.00  0.00           C  
ATOM    281  C   GLU A  18     -11.956  -6.088  13.170  1.00  0.00           C  
ATOM    282  O   GLU A  18     -10.807  -6.549  13.159  1.00  0.00           O  
ATOM    283  CB  GLU A  18     -12.793  -5.241  15.370  1.00  0.00           C  
ATOM    284  CG  GLU A  18     -12.961  -4.070  16.345  1.00  0.00           C  
ATOM    285  CD  GLU A  18     -14.253  -3.294  16.151  1.00  0.00           C  
ATOM    286  OE1 GLU A  18     -15.026  -3.656  15.283  1.00  0.00           O  
ATOM    287  OE2 GLU A  18     -14.462  -2.345  16.861  1.00  0.00           O  
ATOM    288  H   GLU A  18     -14.176  -3.877  13.821  1.00  0.00           H  
ATOM    289  HA  GLU A  18     -11.377  -4.246  14.095  1.00  0.00           H  
ATOM    290 1HB  GLU A  18     -13.757  -5.742  15.270  1.00  0.00           H  
ATOM    291 2HB  GLU A  18     -12.101  -5.955  15.816  1.00  0.00           H  
ATOM    292 1HG  GLU A  18     -12.931  -4.453  17.364  1.00  0.00           H  
ATOM    293 2HG  GLU A  18     -12.118  -3.391  16.217  1.00  0.00           H  
ATOM    294  N   GLU A  19     -12.976  -6.656  12.520  1.00  0.00           N  
ATOM    295  CA  GLU A  19     -12.829  -7.861  11.730  1.00  0.00           C  
ATOM    296  C   GLU A  19     -12.174  -7.490  10.420  1.00  0.00           C  
ATOM    297  O   GLU A  19     -11.398  -8.266   9.858  1.00  0.00           O  
ATOM    298  CB  GLU A  19     -14.179  -8.544  11.525  1.00  0.00           C  
ATOM    299  CG  GLU A  19     -14.791  -9.112  12.794  1.00  0.00           C  
ATOM    300  CD  GLU A  19     -13.915 -10.144  13.433  1.00  0.00           C  
ATOM    301  OE1 GLU A  19     -13.359 -10.947  12.719  1.00  0.00           O  
ATOM    302  OE2 GLU A  19     -13.792 -10.132  14.629  1.00  0.00           O  
ATOM    303  H   GLU A  19     -13.892  -6.213  12.539  1.00  0.00           H  
ATOM    304  HA  GLU A  19     -12.172  -8.551  12.259  1.00  0.00           H  
ATOM    305 1HB  GLU A  19     -14.879  -7.815  11.169  1.00  0.00           H  
ATOM    306 2HB  GLU A  19     -14.099  -9.333  10.776  1.00  0.00           H  
ATOM    307 1HG  GLU A  19     -14.954  -8.297  13.501  1.00  0.00           H  
ATOM    308 2HG  GLU A  19     -15.759  -9.552  12.555  1.00  0.00           H  
ATOM    309  N   VAL A  20     -12.456  -6.278   9.950  1.00  0.00           N  
ATOM    310  CA  VAL A  20     -11.850  -5.812   8.718  1.00  0.00           C  
ATOM    311  C   VAL A  20     -10.357  -5.657   8.959  1.00  0.00           C  
ATOM    312  O   VAL A  20      -9.554  -6.087   8.135  1.00  0.00           O  
ATOM    313  CB  VAL A  20     -12.423  -4.474   8.260  1.00  0.00           C  
ATOM    314  CG1 VAL A  20     -11.653  -3.950   7.026  1.00  0.00           C  
ATOM    315  CG2 VAL A  20     -13.871  -4.633   7.980  1.00  0.00           C  
ATOM    316  H   VAL A  20     -13.155  -5.723  10.461  1.00  0.00           H  
ATOM    317  HA  VAL A  20     -12.012  -6.563   7.939  1.00  0.00           H  
ATOM    318  HB  VAL A  20     -12.292  -3.743   9.051  1.00  0.00           H  
ATOM    319 1HG1 VAL A  20     -12.063  -2.990   6.726  1.00  0.00           H  
ATOM    320 2HG1 VAL A  20     -10.596  -3.821   7.256  1.00  0.00           H  
ATOM    321 3HG1 VAL A  20     -11.756  -4.657   6.206  1.00  0.00           H  
ATOM    322 1HG2 VAL A  20     -14.245  -3.688   7.698  1.00  0.00           H  
ATOM    323 2HG2 VAL A  20     -14.022  -5.353   7.185  1.00  0.00           H  
ATOM    324 3HG2 VAL A  20     -14.386  -4.963   8.868  1.00  0.00           H  
ATOM    325  N   GLU A  21      -9.983  -5.042  10.093  1.00  0.00           N  
ATOM    326  CA  GLU A  21      -8.578  -4.865  10.409  1.00  0.00           C  
ATOM    327  C   GLU A  21      -7.894  -6.212  10.567  1.00  0.00           C  
ATOM    328  O   GLU A  21      -6.761  -6.371  10.106  1.00  0.00           O  
ATOM    329  CB  GLU A  21      -8.399  -4.022  11.670  1.00  0.00           C  
ATOM    330  CG  GLU A  21      -8.750  -2.544  11.501  1.00  0.00           C  
ATOM    331  CD  GLU A  21      -8.671  -1.771  12.795  1.00  0.00           C  
ATOM    332  OE1 GLU A  21      -8.443  -2.381  13.814  1.00  0.00           O  
ATOM    333  OE2 GLU A  21      -8.843  -0.575  12.764  1.00  0.00           O  
ATOM    334  H   GLU A  21     -10.694  -4.658  10.722  1.00  0.00           H  
ATOM    335  HA  GLU A  21      -8.105  -4.341   9.587  1.00  0.00           H  
ATOM    336 1HB  GLU A  21      -9.034  -4.426  12.462  1.00  0.00           H  
ATOM    337 2HB  GLU A  21      -7.366  -4.089  12.010  1.00  0.00           H  
ATOM    338 1HG  GLU A  21      -8.056  -2.104  10.786  1.00  0.00           H  
ATOM    339 2HG  GLU A  21      -9.750  -2.457  11.085  1.00  0.00           H  
ATOM    340  N   ARG A  22      -8.575  -7.193  11.180  1.00  0.00           N  
ATOM    341  CA  ARG A  22      -7.996  -8.518  11.306  1.00  0.00           C  
ATOM    342  C   ARG A  22      -7.741  -9.102   9.917  1.00  0.00           C  
ATOM    343  O   ARG A  22      -6.663  -9.650   9.668  1.00  0.00           O  
ATOM    344  CB  ARG A  22      -8.911  -9.443  12.100  1.00  0.00           C  
ATOM    345  CG  ARG A  22      -8.375 -10.856  12.312  1.00  0.00           C  
ATOM    346  CD  ARG A  22      -9.315 -11.724  13.107  1.00  0.00           C  
ATOM    347  NE  ARG A  22     -10.598 -11.963  12.422  1.00  0.00           N  
ATOM    348  CZ  ARG A  22     -10.819 -12.841  11.416  1.00  0.00           C  
ATOM    349  NH1 ARG A  22      -9.855 -13.593  10.926  1.00  0.00           N  
ATOM    350  NH2 ARG A  22     -12.038 -12.931  10.936  1.00  0.00           N  
ATOM    351  H   ARG A  22      -9.483  -6.994  11.611  1.00  0.00           H  
ATOM    352  HA  ARG A  22      -7.044  -8.434  11.831  1.00  0.00           H  
ATOM    353 1HB  ARG A  22      -9.118  -9.003  13.074  1.00  0.00           H  
ATOM    354 2HB  ARG A  22      -9.863  -9.532  11.580  1.00  0.00           H  
ATOM    355 1HG  ARG A  22      -8.231 -11.311  11.345  1.00  0.00           H  
ATOM    356 2HG  ARG A  22      -7.419 -10.810  12.833  1.00  0.00           H  
ATOM    357 1HD  ARG A  22      -8.847 -12.684  13.311  1.00  0.00           H  
ATOM    358 2HD  ARG A  22      -9.533 -11.226  14.053  1.00  0.00           H  
ATOM    359  HE  ARG A  22     -11.434 -11.445  12.751  1.00  0.00           H  
ATOM    360 1HH1 ARG A  22      -8.925 -13.529  11.304  1.00  0.00           H  
ATOM    361 2HH1 ARG A  22     -10.054 -14.243  10.174  1.00  0.00           H  
ATOM    362 1HH2 ARG A  22     -12.764 -12.325  11.353  1.00  0.00           H  
ATOM    363 2HH2 ARG A  22     -12.256 -13.574  10.190  1.00  0.00           H  
ATOM    364  N   ALA A  23      -8.721  -8.967   9.006  1.00  0.00           N  
ATOM    365  CA  ALA A  23      -8.578  -9.480   7.651  1.00  0.00           C  
ATOM    366  C   ALA A  23      -7.400  -8.824   6.945  1.00  0.00           C  
ATOM    367  O   ALA A  23      -6.624  -9.501   6.262  1.00  0.00           O  
ATOM    368  CB  ALA A  23      -9.854  -9.215   6.858  1.00  0.00           C  
ATOM    369  H   ALA A  23      -9.611  -8.542   9.286  1.00  0.00           H  
ATOM    370  HA  ALA A  23      -8.395 -10.548   7.708  1.00  0.00           H  
ATOM    371 1HB  ALA A  23      -9.769  -9.588   5.855  1.00  0.00           H  
ATOM    372 2HB  ALA A  23     -10.697  -9.697   7.352  1.00  0.00           H  
ATOM    373 3HB  ALA A  23     -10.033  -8.147   6.812  1.00  0.00           H  
ATOM    374  N   LEU A  24      -7.213  -7.520   7.164  1.00  0.00           N  
ATOM    375  CA  LEU A  24      -6.110  -6.819   6.536  1.00  0.00           C  
ATOM    376  C   LEU A  24      -4.757  -7.263   7.075  1.00  0.00           C  
ATOM    377  O   LEU A  24      -3.820  -7.449   6.291  1.00  0.00           O  
ATOM    378  CB  LEU A  24      -6.250  -5.309   6.769  1.00  0.00           C  
ATOM    379  CG  LEU A  24      -7.415  -4.603   6.071  1.00  0.00           C  
ATOM    380  CD1 LEU A  24      -7.519  -3.184   6.582  1.00  0.00           C  
ATOM    381  CD2 LEU A  24      -7.188  -4.591   4.609  1.00  0.00           C  
ATOM    382  H   LEU A  24      -7.911  -7.007   7.712  1.00  0.00           H  
ATOM    383  HA  LEU A  24      -6.131  -7.045   5.476  1.00  0.00           H  
ATOM    384 1HB  LEU A  24      -6.362  -5.147   7.837  1.00  0.00           H  
ATOM    385 2HB  LEU A  24      -5.329  -4.827   6.447  1.00  0.00           H  
ATOM    386  HG  LEU A  24      -8.339  -5.113   6.287  1.00  0.00           H  
ATOM    387 1HD1 LEU A  24      -8.342  -2.677   6.090  1.00  0.00           H  
ATOM    388 2HD1 LEU A  24      -7.694  -3.190   7.650  1.00  0.00           H  
ATOM    389 3HD1 LEU A  24      -6.596  -2.659   6.374  1.00  0.00           H  
ATOM    390 1HD2 LEU A  24      -8.010  -4.078   4.139  1.00  0.00           H  
ATOM    391 2HD2 LEU A  24      -6.273  -4.076   4.410  1.00  0.00           H  
ATOM    392 3HD2 LEU A  24      -7.120  -5.587   4.206  1.00  0.00           H  
ATOM    393  N   GLU A  25      -4.646  -7.489   8.395  1.00  0.00           N  
ATOM    394  CA  GLU A  25      -3.364  -7.927   8.940  1.00  0.00           C  
ATOM    395  C   GLU A  25      -3.004  -9.313   8.439  1.00  0.00           C  
ATOM    396  O   GLU A  25      -1.836  -9.584   8.136  1.00  0.00           O  
ATOM    397  CB  GLU A  25      -3.355  -7.997  10.466  1.00  0.00           C  
ATOM    398  CG  GLU A  25      -3.417  -6.709  11.227  1.00  0.00           C  
ATOM    399  CD  GLU A  25      -3.282  -6.958  12.724  1.00  0.00           C  
ATOM    400  OE1 GLU A  25      -2.923  -8.071  13.104  1.00  0.00           O  
ATOM    401  OE2 GLU A  25      -3.532  -6.051  13.482  1.00  0.00           O  
ATOM    402  H   GLU A  25      -5.435  -7.279   9.019  1.00  0.00           H  
ATOM    403  HA  GLU A  25      -2.594  -7.229   8.615  1.00  0.00           H  
ATOM    404 1HB  GLU A  25      -4.191  -8.619  10.799  1.00  0.00           H  
ATOM    405 2HB  GLU A  25      -2.457  -8.478  10.765  1.00  0.00           H  
ATOM    406 1HG  GLU A  25      -2.610  -6.057  10.897  1.00  0.00           H  
ATOM    407 2HG  GLU A  25      -4.362  -6.213  11.022  1.00  0.00           H  
ATOM    408  N   ILE A  26      -4.005 -10.186   8.325  1.00  0.00           N  
ATOM    409  CA  ILE A  26      -3.769 -11.537   7.865  1.00  0.00           C  
ATOM    410  C   ILE A  26      -3.308 -11.519   6.429  1.00  0.00           C  
ATOM    411  O   ILE A  26      -2.364 -12.229   6.090  1.00  0.00           O  
ATOM    412  CB  ILE A  26      -4.999 -12.419   8.023  1.00  0.00           C  
ATOM    413  CG1 ILE A  26      -5.295 -12.625   9.505  1.00  0.00           C  
ATOM    414  CG2 ILE A  26      -4.764 -13.778   7.300  1.00  0.00           C  
ATOM    415  CD1 ILE A  26      -6.662 -13.205   9.786  1.00  0.00           C  
ATOM    416  H   ILE A  26      -4.950  -9.902   8.618  1.00  0.00           H  
ATOM    417  HA  ILE A  26      -2.968 -11.968   8.468  1.00  0.00           H  
ATOM    418  HB  ILE A  26      -5.838 -11.894   7.607  1.00  0.00           H  
ATOM    419 1HG1 ILE A  26      -4.548 -13.295   9.916  1.00  0.00           H  
ATOM    420 2HG1 ILE A  26      -5.218 -11.670  10.017  1.00  0.00           H  
ATOM    421 1HG2 ILE A  26      -5.629 -14.417   7.389  1.00  0.00           H  
ATOM    422 2HG2 ILE A  26      -4.580 -13.606   6.256  1.00  0.00           H  
ATOM    423 3HG2 ILE A  26      -3.900 -14.279   7.739  1.00  0.00           H  
ATOM    424 1HD1 ILE A  26      -6.782 -13.313  10.861  1.00  0.00           H  
ATOM    425 2HD1 ILE A  26      -7.423 -12.524   9.398  1.00  0.00           H  
ATOM    426 3HD1 ILE A  26      -6.776 -14.176   9.318  1.00  0.00           H  
ATOM    427  N   ILE A  27      -3.961 -10.720   5.578  1.00  0.00           N  
ATOM    428  CA  ILE A  27      -3.537 -10.657   4.192  1.00  0.00           C  
ATOM    429  C   ILE A  27      -2.132 -10.105   4.113  1.00  0.00           C  
ATOM    430  O   ILE A  27      -1.292 -10.655   3.387  1.00  0.00           O  
ATOM    431  CB  ILE A  27      -4.469  -9.790   3.335  1.00  0.00           C  
ATOM    432  CG1 ILE A  27      -5.818 -10.482   3.202  1.00  0.00           C  
ATOM    433  CG2 ILE A  27      -3.840  -9.552   1.977  1.00  0.00           C  
ATOM    434  CD1 ILE A  27      -6.920  -9.626   2.627  1.00  0.00           C  
ATOM    435  H   ILE A  27      -4.768 -10.174   5.897  1.00  0.00           H  
ATOM    436  HA  ILE A  27      -3.535 -11.655   3.781  1.00  0.00           H  
ATOM    437  HB  ILE A  27      -4.641  -8.839   3.836  1.00  0.00           H  
ATOM    438 1HG1 ILE A  27      -5.701 -11.369   2.592  1.00  0.00           H  
ATOM    439 2HG1 ILE A  27      -6.125 -10.784   4.176  1.00  0.00           H  
ATOM    440 1HG2 ILE A  27      -4.498  -8.944   1.388  1.00  0.00           H  
ATOM    441 2HG2 ILE A  27      -2.889  -9.035   2.079  1.00  0.00           H  
ATOM    442 3HG2 ILE A  27      -3.679 -10.502   1.482  1.00  0.00           H  
ATOM    443 1HD1 ILE A  27      -7.838 -10.209   2.602  1.00  0.00           H  
ATOM    444 2HD1 ILE A  27      -7.053  -8.753   3.268  1.00  0.00           H  
ATOM    445 3HD1 ILE A  27      -6.682  -9.303   1.621  1.00  0.00           H  
ATOM    446  N   ALA A  28      -1.841  -9.041   4.872  1.00  0.00           N  
ATOM    447  CA  ALA A  28      -0.512  -8.482   4.816  1.00  0.00           C  
ATOM    448  C   ALA A  28       0.530  -9.544   5.176  1.00  0.00           C  
ATOM    449  O   ALA A  28       1.570  -9.668   4.517  1.00  0.00           O  
ATOM    450  CB  ALA A  28      -0.396  -7.281   5.742  1.00  0.00           C  
ATOM    451  H   ALA A  28      -2.556  -8.598   5.458  1.00  0.00           H  
ATOM    452  HA  ALA A  28      -0.344  -8.163   3.812  1.00  0.00           H  
ATOM    453 1HB  ALA A  28       0.606  -6.856   5.664  1.00  0.00           H  
ATOM    454 2HB  ALA A  28      -1.125  -6.532   5.473  1.00  0.00           H  
ATOM    455 3HB  ALA A  28      -0.578  -7.605   6.766  1.00  0.00           H  
ATOM    456  N   ARG A  29       0.236 -10.387   6.175  1.00  0.00           N  
ATOM    457  CA  ARG A  29       1.180 -11.440   6.501  1.00  0.00           C  
ATOM    458  C   ARG A  29       1.249 -12.533   5.417  1.00  0.00           C  
ATOM    459  O   ARG A  29       2.343 -12.914   4.998  1.00  0.00           O  
ATOM    460  CB  ARG A  29       0.841 -12.058   7.853  1.00  0.00           C  
ATOM    461  CG  ARG A  29       1.151 -11.146   9.056  1.00  0.00           C  
ATOM    462  CD  ARG A  29       1.083 -11.862  10.379  1.00  0.00           C  
ATOM    463  NE  ARG A  29      -0.282 -12.299  10.724  1.00  0.00           N  
ATOM    464  CZ  ARG A  29      -1.211 -11.550  11.378  1.00  0.00           C  
ATOM    465  NH1 ARG A  29      -0.935 -10.315  11.764  1.00  0.00           N  
ATOM    466  NH2 ARG A  29      -2.401 -12.067  11.628  1.00  0.00           N  
ATOM    467  H   ARG A  29      -0.605 -10.238   6.743  1.00  0.00           H  
ATOM    468  HA  ARG A  29       2.165 -10.987   6.584  1.00  0.00           H  
ATOM    469 1HB  ARG A  29      -0.225 -12.290   7.881  1.00  0.00           H  
ATOM    470 2HB  ARG A  29       1.388 -12.989   7.979  1.00  0.00           H  
ATOM    471 1HG  ARG A  29       2.155 -10.741   8.942  1.00  0.00           H  
ATOM    472 2HG  ARG A  29       0.436 -10.325   9.073  1.00  0.00           H  
ATOM    473 1HD  ARG A  29       1.716 -12.749  10.332  1.00  0.00           H  
ATOM    474 2HD  ARG A  29       1.452 -11.212  11.167  1.00  0.00           H  
ATOM    475  HE  ARG A  29      -0.547 -13.239  10.455  1.00  0.00           H  
ATOM    476 1HH1 ARG A  29      -0.032  -9.916  11.574  1.00  0.00           H  
ATOM    477 2HH1 ARG A  29      -1.650  -9.730  12.248  1.00  0.00           H  
ATOM    478 1HH2 ARG A  29      -2.606 -13.013  11.342  1.00  0.00           H  
ATOM    479 2HH2 ARG A  29      -3.101 -11.518  12.112  1.00  0.00           H  
ATOM    480  N   LEU A  30       0.106 -12.952   4.860  1.00  0.00           N  
ATOM    481  CA  LEU A  30       0.086 -14.039   3.872  1.00  0.00           C  
ATOM    482  C   LEU A  30       0.854 -13.726   2.609  1.00  0.00           C  
ATOM    483  O   LEU A  30       1.559 -14.576   2.067  1.00  0.00           O  
ATOM    484  CB  LEU A  30      -1.361 -14.319   3.447  1.00  0.00           C  
ATOM    485  CG  LEU A  30      -2.289 -14.991   4.446  1.00  0.00           C  
ATOM    486  CD1 LEU A  30      -3.695 -14.878   3.925  1.00  0.00           C  
ATOM    487  CD2 LEU A  30      -1.922 -16.458   4.581  1.00  0.00           C  
ATOM    488  H   LEU A  30      -0.780 -12.572   5.203  1.00  0.00           H  
ATOM    489  HA  LEU A  30       0.529 -14.917   4.327  1.00  0.00           H  
ATOM    490 1HB  LEU A  30      -1.815 -13.367   3.172  1.00  0.00           H  
ATOM    491 2HB  LEU A  30      -1.337 -14.936   2.567  1.00  0.00           H  
ATOM    492  HG  LEU A  30      -2.219 -14.514   5.411  1.00  0.00           H  
ATOM    493 1HD1 LEU A  30      -4.382 -15.360   4.609  1.00  0.00           H  
ATOM    494 2HD1 LEU A  30      -3.972 -13.843   3.820  1.00  0.00           H  
ATOM    495 3HD1 LEU A  30      -3.741 -15.348   2.982  1.00  0.00           H  
ATOM    496 1HD2 LEU A  30      -2.605 -16.932   5.282  1.00  0.00           H  
ATOM    497 2HD2 LEU A  30      -1.995 -16.947   3.611  1.00  0.00           H  
ATOM    498 3HD2 LEU A  30      -0.908 -16.557   4.954  1.00  0.00           H  
ATOM    499  N   LEU A  31       0.746 -12.503   2.149  1.00  0.00           N  
ATOM    500  CA  LEU A  31       1.426 -12.100   0.939  1.00  0.00           C  
ATOM    501  C   LEU A  31       2.744 -11.379   1.190  1.00  0.00           C  
ATOM    502  O   LEU A  31       3.346 -10.882   0.251  1.00  0.00           O  
ATOM    503  CB  LEU A  31       0.447 -11.283   0.074  1.00  0.00           C  
ATOM    504  CG  LEU A  31      -0.799 -12.103  -0.478  1.00  0.00           C  
ATOM    505  CD1 LEU A  31      -1.790 -11.201  -1.104  1.00  0.00           C  
ATOM    506  CD2 LEU A  31      -0.343 -13.037  -1.568  1.00  0.00           C  
ATOM    507  H   LEU A  31       0.131 -11.838   2.637  1.00  0.00           H  
ATOM    508  HA  LEU A  31       1.681 -13.000   0.392  1.00  0.00           H  
ATOM    509 1HB  LEU A  31       0.065 -10.456   0.673  1.00  0.00           H  
ATOM    510 2HB  LEU A  31       0.990 -10.875  -0.778  1.00  0.00           H  
ATOM    511  HG  LEU A  31      -1.268 -12.655   0.337  1.00  0.00           H  
ATOM    512 1HD1 LEU A  31      -2.629 -11.776  -1.489  1.00  0.00           H  
ATOM    513 2HD1 LEU A  31      -2.136 -10.527  -0.350  1.00  0.00           H  
ATOM    514 3HD1 LEU A  31      -1.326 -10.654  -1.923  1.00  0.00           H  
ATOM    515 1HD2 LEU A  31      -1.203 -13.579  -1.957  1.00  0.00           H  
ATOM    516 2HD2 LEU A  31       0.090 -12.440  -2.354  1.00  0.00           H  
ATOM    517 3HD2 LEU A  31       0.388 -13.743  -1.199  1.00  0.00           H  
ATOM    518  N   ASN A  32       3.215 -11.298   2.437  1.00  0.00           N  
ATOM    519  CA  ASN A  32       4.461 -10.581   2.717  1.00  0.00           C  
ATOM    520  C   ASN A  32       4.446  -9.147   2.165  1.00  0.00           C  
ATOM    521  O   ASN A  32       5.373  -8.739   1.457  1.00  0.00           O  
ATOM    522  CB  ASN A  32       5.657 -11.350   2.160  1.00  0.00           C  
ATOM    523  CG  ASN A  32       6.987 -10.894   2.733  1.00  0.00           C  
ATOM    524  OD1 ASN A  32       7.067 -10.464   3.893  1.00  0.00           O  
ATOM    525  ND2 ASN A  32       8.032 -10.988   1.939  1.00  0.00           N  
ATOM    526  H   ASN A  32       2.730 -11.763   3.209  1.00  0.00           H  
ATOM    527  HA  ASN A  32       4.565 -10.506   3.801  1.00  0.00           H  
ATOM    528 1HB  ASN A  32       5.526 -12.410   2.373  1.00  0.00           H  
ATOM    529 2HB  ASN A  32       5.695 -11.239   1.076  1.00  0.00           H  
ATOM    530 1HD2 ASN A  32       8.935 -10.704   2.262  1.00  0.00           H  
ATOM    531 2HD2 ASN A  32       7.917 -11.337   1.010  1.00  0.00           H  
ATOM    532  N   VAL A  33       3.385  -8.394   2.478  1.00  0.00           N  
ATOM    533  CA  VAL A  33       3.246  -7.030   1.974  1.00  0.00           C  
ATOM    534  C   VAL A  33       2.959  -6.029   3.105  1.00  0.00           C  
ATOM    535  O   VAL A  33       2.712  -6.441   4.232  1.00  0.00           O  
ATOM    536  CB  VAL A  33       2.084  -6.946   0.960  1.00  0.00           C  
ATOM    537  CG1 VAL A  33       2.322  -7.828  -0.187  1.00  0.00           C  
ATOM    538  CG2 VAL A  33       0.789  -7.322   1.638  1.00  0.00           C  
ATOM    539  H   VAL A  33       2.680  -8.807   3.099  1.00  0.00           H  
ATOM    540  HA  VAL A  33       4.167  -6.785   1.465  1.00  0.00           H  
ATOM    541  HB  VAL A  33       2.038  -5.955   0.583  1.00  0.00           H  
ATOM    542 1HG1 VAL A  33       1.529  -7.734  -0.907  1.00  0.00           H  
ATOM    543 2HG1 VAL A  33       3.253  -7.569  -0.636  1.00  0.00           H  
ATOM    544 3HG1 VAL A  33       2.362  -8.813   0.151  1.00  0.00           H  
ATOM    545 1HG2 VAL A  33      -0.029  -7.247   0.962  1.00  0.00           H  
ATOM    546 2HG2 VAL A  33       0.873  -8.348   1.991  1.00  0.00           H  
ATOM    547 3HG2 VAL A  33       0.608  -6.646   2.471  1.00  0.00           H  
ATOM    548  N   PRO A  34       3.140  -4.715   2.886  1.00  0.00           N  
ATOM    549  CA  PRO A  34       2.718  -3.671   3.799  1.00  0.00           C  
ATOM    550  C   PRO A  34       1.182  -3.674   3.908  1.00  0.00           C  
ATOM    551  O   PRO A  34       0.519  -3.916   2.896  1.00  0.00           O  
ATOM    552  CB  PRO A  34       3.229  -2.392   3.116  1.00  0.00           C  
ATOM    553  CG  PRO A  34       4.341  -2.848   2.202  1.00  0.00           C  
ATOM    554  CD  PRO A  34       3.930  -4.221   1.730  1.00  0.00           C  
ATOM    555  HA  PRO A  34       3.228  -3.839   4.749  1.00  0.00           H  
ATOM    556 1HB  PRO A  34       2.408  -1.893   2.575  1.00  0.00           H  
ATOM    557 2HB  PRO A  34       3.574  -1.673   3.878  1.00  0.00           H  
ATOM    558 1HG  PRO A  34       4.455  -2.134   1.368  1.00  0.00           H  
ATOM    559 2HG  PRO A  34       5.298  -2.849   2.747  1.00  0.00           H  
ATOM    560 1HD  PRO A  34       3.318  -4.136   0.821  1.00  0.00           H  
ATOM    561 2HD  PRO A  34       4.847  -4.793   1.570  1.00  0.00           H  
ATOM    562  N   PRO A  35       0.601  -3.214   5.033  1.00  0.00           N  
ATOM    563  CA  PRO A  35      -0.832  -3.073   5.272  1.00  0.00           C  
ATOM    564  C   PRO A  35      -1.565  -2.313   4.170  1.00  0.00           C  
ATOM    565  O   PRO A  35      -2.740  -2.587   3.922  1.00  0.00           O  
ATOM    566  CB  PRO A  35      -0.866  -2.279   6.578  1.00  0.00           C  
ATOM    567  CG  PRO A  35       0.399  -2.674   7.291  1.00  0.00           C  
ATOM    568  CD  PRO A  35       1.433  -2.827   6.195  1.00  0.00           C  
ATOM    569  HA  PRO A  35      -1.270  -4.071   5.411  1.00  0.00           H  
ATOM    570 1HB  PRO A  35      -0.914  -1.197   6.359  1.00  0.00           H  
ATOM    571 2HB  PRO A  35      -1.774  -2.533   7.145  1.00  0.00           H  
ATOM    572 1HG  PRO A  35       0.673  -1.899   8.025  1.00  0.00           H  
ATOM    573 2HG  PRO A  35       0.240  -3.606   7.856  1.00  0.00           H  
ATOM    574 1HD  PRO A  35       1.968  -1.879   6.000  1.00  0.00           H  
ATOM    575 2HD  PRO A  35       2.098  -3.640   6.507  1.00  0.00           H  
ATOM    576  N   GLU A  36      -0.903  -1.374   3.495  1.00  0.00           N  
ATOM    577  CA  GLU A  36      -1.593  -0.662   2.444  1.00  0.00           C  
ATOM    578  C   GLU A  36      -1.993  -1.622   1.340  1.00  0.00           C  
ATOM    579  O   GLU A  36      -3.082  -1.497   0.777  1.00  0.00           O  
ATOM    580  CB  GLU A  36      -0.699   0.435   1.875  1.00  0.00           C  
ATOM    581  CG  GLU A  36      -0.402   1.575   2.845  1.00  0.00           C  
ATOM    582  CD  GLU A  36       0.687   1.250   3.843  1.00  0.00           C  
ATOM    583  OE1 GLU A  36       1.231   0.166   3.775  1.00  0.00           O  
ATOM    584  OE2 GLU A  36       0.969   2.074   4.673  1.00  0.00           O  
ATOM    585  H   GLU A  36       0.059  -1.093   3.713  1.00  0.00           H  
ATOM    586  HA  GLU A  36      -2.491  -0.207   2.859  1.00  0.00           H  
ATOM    587 1HB  GLU A  36       0.251  -0.001   1.566  1.00  0.00           H  
ATOM    588 2HB  GLU A  36      -1.166   0.858   0.985  1.00  0.00           H  
ATOM    589 1HG  GLU A  36      -0.102   2.451   2.270  1.00  0.00           H  
ATOM    590 2HG  GLU A  36      -1.315   1.824   3.383  1.00  0.00           H  
ATOM    591  N   ALA A  37      -1.116  -2.590   1.040  1.00  0.00           N  
ATOM    592  CA  ALA A  37      -1.360  -3.557  -0.013  1.00  0.00           C  
ATOM    593  C   ALA A  37      -2.534  -4.401   0.364  1.00  0.00           C  
ATOM    594  O   ALA A  37      -3.409  -4.673  -0.456  1.00  0.00           O  
ATOM    595  CB  ALA A  37      -0.160  -4.438  -0.204  1.00  0.00           C  
ATOM    596  H   ALA A  37      -0.270  -2.680   1.600  1.00  0.00           H  
ATOM    597  HA  ALA A  37      -1.591  -3.025  -0.926  1.00  0.00           H  
ATOM    598 1HB  ALA A  37      -0.354  -5.155  -0.976  1.00  0.00           H  
ATOM    599 2HB  ALA A  37       0.711  -3.880  -0.445  1.00  0.00           H  
ATOM    600 3HB  ALA A  37      -0.002  -4.928   0.719  1.00  0.00           H  
ATOM    601  N   ALA A  38      -2.613  -4.715   1.651  1.00  0.00           N  
ATOM    602  CA  ALA A  38      -3.709  -5.521   2.149  1.00  0.00           C  
ATOM    603  C   ALA A  38      -5.041  -4.829   1.872  1.00  0.00           C  
ATOM    604  O   ALA A  38      -6.044  -5.501   1.630  1.00  0.00           O  
ATOM    605  CB  ALA A  38      -3.556  -5.817   3.614  1.00  0.00           C  
ATOM    606  H   ALA A  38      -1.829  -4.430   2.253  1.00  0.00           H  
ATOM    607  HA  ALA A  38      -3.700  -6.466   1.607  1.00  0.00           H  
ATOM    608 1HB  ALA A  38      -4.374  -6.446   3.939  1.00  0.00           H  
ATOM    609 2HB  ALA A  38      -2.622  -6.331   3.768  1.00  0.00           H  
ATOM    610 3HB  ALA A  38      -3.566  -4.897   4.184  1.00  0.00           H  
ATOM    611  N   LEU A  39      -5.088  -3.480   1.894  1.00  0.00           N  
ATOM    612  CA  LEU A  39      -6.385  -2.853   1.625  1.00  0.00           C  
ATOM    613  C   LEU A  39      -6.720  -3.041   0.164  1.00  0.00           C  
ATOM    614  O   LEU A  39      -7.841  -3.420  -0.180  1.00  0.00           O  
ATOM    615  CB  LEU A  39      -6.409  -1.339   1.874  1.00  0.00           C  
ATOM    616  CG  LEU A  39      -6.689  -0.836   3.288  1.00  0.00           C  
ATOM    617  CD1 LEU A  39      -5.475  -1.082   4.175  1.00  0.00           C  
ATOM    618  CD2 LEU A  39      -7.081   0.633   3.214  1.00  0.00           C  
ATOM    619  H   LEU A  39      -4.252  -2.937   2.146  1.00  0.00           H  
ATOM    620  HA  LEU A  39      -7.156  -3.334   2.205  1.00  0.00           H  
ATOM    621 1HB  LEU A  39      -5.448  -0.928   1.563  1.00  0.00           H  
ATOM    622 2HB  LEU A  39      -7.172  -0.919   1.238  1.00  0.00           H  
ATOM    623  HG  LEU A  39      -7.505  -1.398   3.714  1.00  0.00           H  
ATOM    624 1HD1 LEU A  39      -5.684  -0.731   5.180  1.00  0.00           H  
ATOM    625 2HD1 LEU A  39      -5.233  -2.126   4.213  1.00  0.00           H  
ATOM    626 3HD1 LEU A  39      -4.625  -0.539   3.779  1.00  0.00           H  
ATOM    627 1HD2 LEU A  39      -7.303   1.004   4.214  1.00  0.00           H  
ATOM    628 2HD2 LEU A  39      -6.259   1.210   2.789  1.00  0.00           H  
ATOM    629 3HD2 LEU A  39      -7.967   0.745   2.581  1.00  0.00           H  
ATOM    630  N   PHE A  40      -5.728  -2.892  -0.702  1.00  0.00           N  
ATOM    631  CA  PHE A  40      -5.998  -3.018  -2.130  1.00  0.00           C  
ATOM    632  C   PHE A  40      -6.409  -4.437  -2.483  1.00  0.00           C  
ATOM    633  O   PHE A  40      -7.235  -4.652  -3.383  1.00  0.00           O  
ATOM    634  CB  PHE A  40      -4.772  -2.653  -2.947  1.00  0.00           C  
ATOM    635  CG  PHE A  40      -4.476  -1.191  -2.971  1.00  0.00           C  
ATOM    636  CD1 PHE A  40      -3.565  -0.702  -2.104  1.00  0.00           C  
ATOM    637  CD2 PHE A  40      -5.098  -0.308  -3.840  1.00  0.00           C  
ATOM    638  CE1 PHE A  40      -3.264   0.615  -2.042  1.00  0.00           C  
ATOM    639  CE2 PHE A  40      -4.772   1.041  -3.792  1.00  0.00           C  
ATOM    640  CZ  PHE A  40      -3.863   1.493  -2.889  1.00  0.00           C  
ATOM    641  H   PHE A  40      -4.813  -2.582  -0.349  1.00  0.00           H  
ATOM    642  HA  PHE A  40      -6.812  -2.344  -2.389  1.00  0.00           H  
ATOM    643 1HB  PHE A  40      -3.903  -3.174  -2.544  1.00  0.00           H  
ATOM    644 2HB  PHE A  40      -4.920  -2.999  -3.940  1.00  0.00           H  
ATOM    645  HD1 PHE A  40      -3.079  -1.381  -1.453  1.00  0.00           H  
ATOM    646  HD2 PHE A  40      -5.833  -0.676  -4.554  1.00  0.00           H  
ATOM    647  HE1 PHE A  40      -2.529   0.963  -1.316  1.00  0.00           H  
ATOM    648  HE2 PHE A  40      -5.229   1.745  -4.455  1.00  0.00           H  
ATOM    649  HZ  PHE A  40      -3.612   2.551  -2.845  1.00  0.00           H  
ATOM    650  N   PHE A  41      -5.804  -5.400  -1.802  1.00  0.00           N  
ATOM    651  CA  PHE A  41      -6.072  -6.800  -2.038  1.00  0.00           C  
ATOM    652  C   PHE A  41      -7.418  -7.203  -1.483  1.00  0.00           C  
ATOM    653  O   PHE A  41      -8.192  -7.880  -2.161  1.00  0.00           O  
ATOM    654  CB  PHE A  41      -5.040  -7.645  -1.346  1.00  0.00           C  
ATOM    655  CG  PHE A  41      -3.666  -7.479  -1.822  1.00  0.00           C  
ATOM    656  CD1 PHE A  41      -2.691  -7.958  -1.056  1.00  0.00           C  
ATOM    657  CD2 PHE A  41      -3.320  -6.839  -2.993  1.00  0.00           C  
ATOM    658  CE1 PHE A  41      -1.427  -7.878  -1.402  1.00  0.00           C  
ATOM    659  CE2 PHE A  41      -2.024  -6.749  -3.341  1.00  0.00           C  
ATOM    660  CZ  PHE A  41      -1.087  -7.291  -2.526  1.00  0.00           C  
ATOM    661  H   PHE A  41      -5.088  -5.131  -1.116  1.00  0.00           H  
ATOM    662  HA  PHE A  41      -6.079  -6.992  -3.108  1.00  0.00           H  
ATOM    663 1HB  PHE A  41      -5.056  -7.396  -0.290  1.00  0.00           H  
ATOM    664 2HB  PHE A  41      -5.308  -8.697  -1.435  1.00  0.00           H  
ATOM    665  HD1 PHE A  41      -2.943  -8.434  -0.158  1.00  0.00           H  
ATOM    666  HD2 PHE A  41      -4.066  -6.415  -3.637  1.00  0.00           H  
ATOM    667  HE1 PHE A  41      -0.674  -8.314  -0.769  1.00  0.00           H  
ATOM    668  HE2 PHE A  41      -1.729  -6.260  -4.270  1.00  0.00           H  
ATOM    669  HZ  PHE A  41      -0.068  -7.253  -2.781  1.00  0.00           H  
ATOM    670  N   LEU A  42      -7.757  -6.719  -0.283  1.00  0.00           N  
ATOM    671  CA  LEU A  42      -9.014  -7.091   0.329  1.00  0.00           C  
ATOM    672  C   LEU A  42     -10.131  -6.598  -0.593  1.00  0.00           C  
ATOM    673  O   LEU A  42     -11.093  -7.321  -0.842  1.00  0.00           O  
ATOM    674  CB  LEU A  42      -9.085  -6.485   1.760  1.00  0.00           C  
ATOM    675  CG  LEU A  42     -10.286  -6.862   2.696  1.00  0.00           C  
ATOM    676  CD1 LEU A  42     -10.299  -8.324   2.926  1.00  0.00           C  
ATOM    677  CD2 LEU A  42     -10.126  -6.200   4.046  1.00  0.00           C  
ATOM    678  H   LEU A  42      -7.104  -6.149   0.260  1.00  0.00           H  
ATOM    679  HA  LEU A  42      -9.057  -8.176   0.383  1.00  0.00           H  
ATOM    680 1HB  LEU A  42      -8.172  -6.762   2.279  1.00  0.00           H  
ATOM    681 2HB  LEU A  42      -9.081  -5.396   1.655  1.00  0.00           H  
ATOM    682  HG  LEU A  42     -11.211  -6.555   2.233  1.00  0.00           H  
ATOM    683 1HD1 LEU A  42     -11.102  -8.590   3.576  1.00  0.00           H  
ATOM    684 2HD1 LEU A  42     -10.405  -8.830   1.992  1.00  0.00           H  
ATOM    685 3HD1 LEU A  42      -9.381  -8.615   3.394  1.00  0.00           H  
ATOM    686 1HD2 LEU A  42     -10.940  -6.461   4.692  1.00  0.00           H  
ATOM    687 2HD2 LEU A  42      -9.208  -6.545   4.497  1.00  0.00           H  
ATOM    688 3HD2 LEU A  42     -10.095  -5.132   3.927  1.00  0.00           H  
ATOM    689  N   ILE A  43      -9.968  -5.402  -1.173  1.00  0.00           N  
ATOM    690  CA  ILE A  43     -10.955  -4.860  -2.099  1.00  0.00           C  
ATOM    691  C   ILE A  43     -11.061  -5.705  -3.357  1.00  0.00           C  
ATOM    692  O   ILE A  43     -12.170  -6.038  -3.779  1.00  0.00           O  
ATOM    693  CB  ILE A  43     -10.558  -3.430  -2.492  1.00  0.00           C  
ATOM    694  CG1 ILE A  43     -10.697  -2.535  -1.282  1.00  0.00           C  
ATOM    695  CG2 ILE A  43     -11.401  -2.904  -3.725  1.00  0.00           C  
ATOM    696  CD1 ILE A  43      -9.994  -1.265  -1.452  1.00  0.00           C  
ATOM    697  H   ILE A  43      -9.147  -4.837  -0.927  1.00  0.00           H  
ATOM    698  HA  ILE A  43     -11.924  -4.848  -1.601  1.00  0.00           H  
ATOM    699  HB  ILE A  43      -9.502  -3.426  -2.765  1.00  0.00           H  
ATOM    700 1HG1 ILE A  43     -11.746  -2.322  -1.119  1.00  0.00           H  
ATOM    701 2HG1 ILE A  43     -10.308  -3.036  -0.401  1.00  0.00           H  
ATOM    702 1HG2 ILE A  43     -11.095  -1.908  -4.005  1.00  0.00           H  
ATOM    703 2HG2 ILE A  43     -11.249  -3.550  -4.584  1.00  0.00           H  
ATOM    704 3HG2 ILE A  43     -12.447  -2.890  -3.477  1.00  0.00           H  
ATOM    705 1HD1 ILE A  43     -10.112  -0.656  -0.582  1.00  0.00           H  
ATOM    706 2HD1 ILE A  43      -8.952  -1.502  -1.589  1.00  0.00           H  
ATOM    707 3HD1 ILE A  43     -10.343  -0.739  -2.297  1.00  0.00           H  
ATOM    708  N   ALA A  44      -9.918  -6.062  -3.960  1.00  0.00           N  
ATOM    709  CA  ALA A  44      -9.918  -6.846  -5.189  1.00  0.00           C  
ATOM    710  C   ALA A  44     -10.620  -8.191  -5.024  1.00  0.00           C  
ATOM    711  O   ALA A  44     -11.385  -8.613  -5.902  1.00  0.00           O  
ATOM    712  CB  ALA A  44      -8.484  -7.082  -5.612  1.00  0.00           C  
ATOM    713  H   ALA A  44      -9.022  -5.736  -3.585  1.00  0.00           H  
ATOM    714  HA  ALA A  44     -10.441  -6.275  -5.960  1.00  0.00           H  
ATOM    715 1HB  ALA A  44      -8.458  -7.642  -6.517  1.00  0.00           H  
ATOM    716 2HB  ALA A  44      -7.996  -6.126  -5.756  1.00  0.00           H  
ATOM    717 3HB  ALA A  44      -7.969  -7.641  -4.832  1.00  0.00           H  
ATOM    718  N   ILE A  45     -10.398  -8.842  -3.879  1.00  0.00           N  
ATOM    719  CA  ILE A  45     -11.016 -10.130  -3.610  1.00  0.00           C  
ATOM    720  C   ILE A  45     -12.495  -9.988  -3.349  1.00  0.00           C  
ATOM    721  O   ILE A  45     -13.286 -10.797  -3.836  1.00  0.00           O  
ATOM    722  CB  ILE A  45     -10.345 -10.858  -2.445  1.00  0.00           C  
ATOM    723  CG1 ILE A  45      -8.849 -11.212  -2.772  1.00  0.00           C  
ATOM    724  CG2 ILE A  45     -11.141 -12.107  -2.086  1.00  0.00           C  
ATOM    725  CD1 ILE A  45      -8.595 -12.131  -3.978  1.00  0.00           C  
ATOM    726  H   ILE A  45      -9.731  -8.441  -3.210  1.00  0.00           H  
ATOM    727  HA  ILE A  45     -10.915 -10.743  -4.496  1.00  0.00           H  
ATOM    728  HB  ILE A  45     -10.317 -10.185  -1.586  1.00  0.00           H  
ATOM    729 1HG1 ILE A  45      -8.310 -10.286  -2.941  1.00  0.00           H  
ATOM    730 2HG1 ILE A  45      -8.438 -11.689  -1.904  1.00  0.00           H  
ATOM    731 1HG2 ILE A  45     -10.653 -12.563  -1.260  1.00  0.00           H  
ATOM    732 2HG2 ILE A  45     -12.156 -11.856  -1.803  1.00  0.00           H  
ATOM    733 3HG2 ILE A  45     -11.173 -12.785  -2.921  1.00  0.00           H  
ATOM    734 1HD1 ILE A  45      -7.532 -12.291  -4.068  1.00  0.00           H  
ATOM    735 2HD1 ILE A  45      -9.085 -13.088  -3.833  1.00  0.00           H  
ATOM    736 3HD1 ILE A  45      -8.960 -11.673  -4.893  1.00  0.00           H  
ATOM    737  N   ILE A  46     -12.896  -8.980  -2.583  1.00  0.00           N  
ATOM    738  CA  ILE A  46     -14.307  -8.809  -2.303  1.00  0.00           C  
ATOM    739  C   ILE A  46     -15.071  -8.582  -3.592  1.00  0.00           C  
ATOM    740  O   ILE A  46     -16.122  -9.206  -3.804  1.00  0.00           O  
ATOM    741  CB  ILE A  46     -14.531  -7.596  -1.384  1.00  0.00           C  
ATOM    742  CG1 ILE A  46     -13.988  -7.891   0.019  1.00  0.00           C  
ATOM    743  CG2 ILE A  46     -16.024  -7.222  -1.362  1.00  0.00           C  
ATOM    744  CD1 ILE A  46     -13.844  -6.661   0.894  1.00  0.00           C  
ATOM    745  H   ILE A  46     -12.213  -8.344  -2.158  1.00  0.00           H  
ATOM    746  HA  ILE A  46     -14.685  -9.699  -1.814  1.00  0.00           H  
ATOM    747  HB  ILE A  46     -13.947  -6.768  -1.765  1.00  0.00           H  
ATOM    748 1HG1 ILE A  46     -14.662  -8.583   0.519  1.00  0.00           H  
ATOM    749 2HG1 ILE A  46     -13.035  -8.367  -0.072  1.00  0.00           H  
ATOM    750 1HG2 ILE A  46     -16.178  -6.388  -0.738  1.00  0.00           H  
ATOM    751 2HG2 ILE A  46     -16.377  -6.976  -2.356  1.00  0.00           H  
ATOM    752 3HG2 ILE A  46     -16.592  -8.032  -0.994  1.00  0.00           H  
ATOM    753 1HD1 ILE A  46     -13.452  -6.965   1.838  1.00  0.00           H  
ATOM    754 2HD1 ILE A  46     -13.149  -5.964   0.425  1.00  0.00           H  
ATOM    755 3HD1 ILE A  46     -14.796  -6.177   1.038  1.00  0.00           H  
ATOM    756  N   LEU A  47     -14.544  -7.708  -4.463  1.00  0.00           N  
ATOM    757  CA  LEU A  47     -15.211  -7.383  -5.714  1.00  0.00           C  
ATOM    758  C   LEU A  47     -15.312  -8.569  -6.667  1.00  0.00           C  
ATOM    759  O   LEU A  47     -16.353  -8.758  -7.302  1.00  0.00           O  
ATOM    760  CB  LEU A  47     -14.425  -6.277  -6.442  1.00  0.00           C  
ATOM    761  CG  LEU A  47     -14.404  -4.862  -5.820  1.00  0.00           C  
ATOM    762  CD1 LEU A  47     -13.388  -4.014  -6.587  1.00  0.00           C  
ATOM    763  CD2 LEU A  47     -15.775  -4.226  -5.886  1.00  0.00           C  
ATOM    764  H   LEU A  47     -13.671  -7.225  -4.223  1.00  0.00           H  
ATOM    765  HA  LEU A  47     -16.217  -7.049  -5.486  1.00  0.00           H  
ATOM    766 1HB  LEU A  47     -13.383  -6.606  -6.516  1.00  0.00           H  
ATOM    767 2HB  LEU A  47     -14.820  -6.189  -7.452  1.00  0.00           H  
ATOM    768  HG  LEU A  47     -14.092  -4.925  -4.787  1.00  0.00           H  
ATOM    769 1HD1 LEU A  47     -13.348  -3.020  -6.149  1.00  0.00           H  
ATOM    770 2HD1 LEU A  47     -12.400  -4.478  -6.524  1.00  0.00           H  
ATOM    771 3HD1 LEU A  47     -13.682  -3.939  -7.633  1.00  0.00           H  
ATOM    772 1HD2 LEU A  47     -15.727  -3.230  -5.449  1.00  0.00           H  
ATOM    773 2HD2 LEU A  47     -16.094  -4.152  -6.925  1.00  0.00           H  
ATOM    774 3HD2 LEU A  47     -16.490  -4.823  -5.331  1.00  0.00           H  
ATOM    775  N   ASP A  48     -14.259  -9.389  -6.750  1.00  0.00           N  
ATOM    776  CA  ASP A  48     -14.251 -10.543  -7.642  1.00  0.00           C  
ATOM    777  C   ASP A  48     -15.069 -11.730  -7.128  1.00  0.00           C  
ATOM    778  O   ASP A  48     -15.765 -12.398  -7.895  1.00  0.00           O  
ATOM    779  CB  ASP A  48     -12.806 -10.967  -7.899  1.00  0.00           C  
ATOM    780  CG  ASP A  48     -12.649 -12.043  -8.963  1.00  0.00           C  
ATOM    781  OD1 ASP A  48     -13.324 -12.001  -9.971  1.00  0.00           O  
ATOM    782  OD2 ASP A  48     -11.763 -12.880  -8.847  1.00  0.00           O  
ATOM    783  H   ASP A  48     -13.398  -9.170  -6.238  1.00  0.00           H  
ATOM    784  HA  ASP A  48     -14.683 -10.230  -8.592  1.00  0.00           H  
ATOM    785 1HB  ASP A  48     -12.231 -10.088  -8.193  1.00  0.00           H  
ATOM    786 2HB  ASP A  48     -12.370 -11.324  -6.965  1.00  0.00           H  
ATOM    787  N   TYR A  49     -15.010 -11.994  -5.825  1.00  0.00           N  
ATOM    788  CA  TYR A  49     -15.700 -13.147  -5.280  1.00  0.00           C  
ATOM    789  C   TYR A  49     -17.064 -12.877  -4.644  1.00  0.00           C  
ATOM    790  O   TYR A  49     -17.784 -13.832  -4.354  1.00  0.00           O  
ATOM    791  CB  TYR A  49     -14.780 -13.850  -4.278  1.00  0.00           C  
ATOM    792  CG  TYR A  49     -13.639 -14.579  -4.884  1.00  0.00           C  
ATOM    793  CD1 TYR A  49     -12.460 -13.942  -5.224  1.00  0.00           C  
ATOM    794  CD2 TYR A  49     -13.773 -15.932  -5.068  1.00  0.00           C  
ATOM    795  CE1 TYR A  49     -11.420 -14.681  -5.770  1.00  0.00           C  
ATOM    796  CE2 TYR A  49     -12.754 -16.661  -5.593  1.00  0.00           C  
ATOM    797  CZ  TYR A  49     -11.586 -16.058  -5.947  1.00  0.00           C  
ATOM    798  OH  TYR A  49     -10.592 -16.848  -6.470  1.00  0.00           O  
ATOM    799  H   TYR A  49     -14.428 -11.429  -5.204  1.00  0.00           H  
ATOM    800  HA  TYR A  49     -15.871 -13.840  -6.102  1.00  0.00           H  
ATOM    801 1HB  TYR A  49     -14.373 -13.124  -3.596  1.00  0.00           H  
ATOM    802 2HB  TYR A  49     -15.348 -14.562  -3.709  1.00  0.00           H  
ATOM    803  HD1 TYR A  49     -12.348 -12.872  -5.071  1.00  0.00           H  
ATOM    804  HD2 TYR A  49     -14.702 -16.427  -4.789  1.00  0.00           H  
ATOM    805  HE1 TYR A  49     -10.485 -14.191  -6.051  1.00  0.00           H  
ATOM    806  HE2 TYR A  49     -12.871 -17.735  -5.734  1.00  0.00           H  
ATOM    807  HH  TYR A  49      -9.828 -16.325  -6.781  1.00  0.00           H  
ATOM    808  N   ASN A  50     -17.475 -11.607  -4.482  1.00  0.00           N  
ATOM    809  CA  ASN A  50     -18.750 -11.277  -3.837  1.00  0.00           C  
ATOM    810  C   ASN A  50     -18.789 -11.866  -2.437  1.00  0.00           C  
ATOM    811  O   ASN A  50     -19.762 -12.505  -2.024  1.00  0.00           O  
ATOM    812  CB  ASN A  50     -19.944 -11.757  -4.654  1.00  0.00           C  
ATOM    813  CG  ASN A  50     -21.243 -11.065  -4.260  1.00  0.00           C  
ATOM    814  OD1 ASN A  50     -21.243  -9.869  -3.930  1.00  0.00           O  
ATOM    815  ND2 ASN A  50     -22.338 -11.791  -4.301  1.00  0.00           N  
ATOM    816  H   ASN A  50     -16.867 -10.818  -4.710  1.00  0.00           H  
ATOM    817  HA  ASN A  50     -18.806 -10.191  -3.736  1.00  0.00           H  
ATOM    818 1HB  ASN A  50     -19.750 -11.576  -5.712  1.00  0.00           H  
ATOM    819 2HB  ASN A  50     -20.076 -12.831  -4.525  1.00  0.00           H  
ATOM    820 1HD2 ASN A  50     -23.220 -11.386  -4.056  1.00  0.00           H  
ATOM    821 2HD2 ASN A  50     -22.285 -12.752  -4.573  1.00  0.00           H  
ATOM    822  N   VAL A  51     -17.698 -11.632  -1.726  1.00  0.00           N  
ATOM    823  CA  VAL A  51     -17.525 -12.121  -0.363  1.00  0.00           C  
ATOM    824  C   VAL A  51     -17.236 -10.972   0.571  1.00  0.00           C  
ATOM    825  O   VAL A  51     -16.662  -9.990   0.147  1.00  0.00           O  
ATOM    826  CB  VAL A  51     -16.336 -13.119  -0.305  1.00  0.00           C  
ATOM    827  CG1 VAL A  51     -16.636 -14.310  -1.123  1.00  0.00           C  
ATOM    828  CG2 VAL A  51     -15.057 -12.429  -0.796  1.00  0.00           C  
ATOM    829  H   VAL A  51     -16.999 -11.061  -2.210  1.00  0.00           H  
ATOM    830  HA  VAL A  51     -18.441 -12.629  -0.076  1.00  0.00           H  
ATOM    831  HB  VAL A  51     -16.186 -13.452   0.687  1.00  0.00           H  
ATOM    832 1HG1 VAL A  51     -15.802 -15.010  -1.074  1.00  0.00           H  
ATOM    833 2HG1 VAL A  51     -17.536 -14.789  -0.737  1.00  0.00           H  
ATOM    834 3HG1 VAL A  51     -16.800 -14.017  -2.121  1.00  0.00           H  
ATOM    835 1HG2 VAL A  51     -14.232 -13.132  -0.757  1.00  0.00           H  
ATOM    836 2HG2 VAL A  51     -15.190 -12.087  -1.809  1.00  0.00           H  
ATOM    837 3HG2 VAL A  51     -14.839 -11.590  -0.165  1.00  0.00           H  
ATOM    838  N   PRO A  52     -17.583 -11.067   1.846  1.00  0.00           N  
ATOM    839  CA  PRO A  52     -17.309 -10.066   2.837  1.00  0.00           C  
ATOM    840  C   PRO A  52     -15.831 -10.049   3.120  1.00  0.00           C  
ATOM    841  O   PRO A  52     -15.200 -11.091   2.969  1.00  0.00           O  
ATOM    842  CB  PRO A  52     -18.123 -10.580   4.038  1.00  0.00           C  
ATOM    843  CG  PRO A  52     -18.217 -12.047   3.836  1.00  0.00           C  
ATOM    844  CD  PRO A  52     -18.346 -12.222   2.348  1.00  0.00           C  
ATOM    845  HA  PRO A  52     -17.662  -9.109   2.456  1.00  0.00           H  
ATOM    846 1HB  PRO A  52     -17.629 -10.341   4.971  1.00  0.00           H  
ATOM    847 2HB  PRO A  52     -19.103 -10.136   4.073  1.00  0.00           H  
ATOM    848 1HG  PRO A  52     -17.323 -12.521   4.238  1.00  0.00           H  
ATOM    849 2HG  PRO A  52     -19.068 -12.467   4.393  1.00  0.00           H  
ATOM    850 1HD  PRO A  52     -17.915 -13.178   2.071  1.00  0.00           H  
ATOM    851 2HD  PRO A  52     -19.400 -12.149   2.047  1.00  0.00           H  
ATOM    852  N   PRO A  53     -15.280  -8.962   3.678  1.00  0.00           N  
ATOM    853  CA  PRO A  53     -13.900  -8.851   4.147  1.00  0.00           C  
ATOM    854  C   PRO A  53     -13.492 -10.049   5.031  1.00  0.00           C  
ATOM    855  O   PRO A  53     -12.349 -10.524   4.986  1.00  0.00           O  
ATOM    856  CB  PRO A  53     -13.983  -7.564   4.981  1.00  0.00           C  
ATOM    857  CG  PRO A  53     -15.048  -6.720   4.293  1.00  0.00           C  
ATOM    858  CD  PRO A  53     -16.063  -7.698   3.746  1.00  0.00           C  
ATOM    859  HA  PRO A  53     -13.247  -8.744   3.278  1.00  0.00           H  
ATOM    860 1HB  PRO A  53     -14.218  -7.802   6.011  1.00  0.00           H  
ATOM    861 2HB  PRO A  53     -13.020  -7.075   5.001  1.00  0.00           H  
ATOM    862 1HG  PRO A  53     -15.520  -6.087   5.049  1.00  0.00           H  
ATOM    863 2HG  PRO A  53     -14.618  -6.037   3.559  1.00  0.00           H  
ATOM    864 1HD  PRO A  53     -16.941  -7.772   4.362  1.00  0.00           H  
ATOM    865 2HD  PRO A  53     -16.325  -7.368   2.725  1.00  0.00           H  
ATOM    866  N   GLU A  54     -14.468 -10.553   5.795  1.00  0.00           N  
ATOM    867  CA  GLU A  54     -14.338 -11.695   6.685  1.00  0.00           C  
ATOM    868  C   GLU A  54     -13.956 -12.973   5.937  1.00  0.00           C  
ATOM    869  O   GLU A  54     -13.265 -13.838   6.475  1.00  0.00           O  
ATOM    870  CB  GLU A  54     -15.651 -11.900   7.437  1.00  0.00           C  
ATOM    871  CG  GLU A  54     -15.628 -13.014   8.466  1.00  0.00           C  
ATOM    872  CD  GLU A  54     -16.903 -13.109   9.253  1.00  0.00           C  
ATOM    873  OE1 GLU A  54     -17.780 -12.311   9.026  1.00  0.00           O  
ATOM    874  OE2 GLU A  54     -17.002 -13.981  10.082  1.00  0.00           O  
ATOM    875  H   GLU A  54     -15.366 -10.098   5.806  1.00  0.00           H  
ATOM    876  HA  GLU A  54     -13.551 -11.477   7.408  1.00  0.00           H  
ATOM    877 1HB  GLU A  54     -15.919 -10.975   7.949  1.00  0.00           H  
ATOM    878 2HB  GLU A  54     -16.444 -12.118   6.722  1.00  0.00           H  
ATOM    879 1HG  GLU A  54     -15.463 -13.966   7.959  1.00  0.00           H  
ATOM    880 2HG  GLU A  54     -14.793 -12.846   9.146  1.00  0.00           H  
ATOM    881  N   GLU A  55     -14.475 -13.142   4.719  1.00  0.00           N  
ATOM    882  CA  GLU A  55     -14.190 -14.317   3.907  1.00  0.00           C  
ATOM    883  C   GLU A  55     -13.124 -14.011   2.857  1.00  0.00           C  
ATOM    884  O   GLU A  55     -12.374 -14.899   2.448  1.00  0.00           O  
ATOM    885  CB  GLU A  55     -15.457 -14.838   3.244  1.00  0.00           C  
ATOM    886  CG  GLU A  55     -16.508 -15.394   4.203  1.00  0.00           C  
ATOM    887  CD  GLU A  55     -17.766 -15.833   3.490  1.00  0.00           C  
ATOM    888  OE1 GLU A  55     -17.795 -15.754   2.284  1.00  0.00           O  
ATOM    889  OE2 GLU A  55     -18.695 -16.231   4.147  1.00  0.00           O  
ATOM    890  H   GLU A  55     -15.047 -12.416   4.297  1.00  0.00           H  
ATOM    891  HA  GLU A  55     -13.807 -15.102   4.559  1.00  0.00           H  
ATOM    892 1HB  GLU A  55     -15.908 -14.021   2.740  1.00  0.00           H  
ATOM    893 2HB  GLU A  55     -15.208 -15.596   2.505  1.00  0.00           H  
ATOM    894 1HG  GLU A  55     -16.078 -16.256   4.713  1.00  0.00           H  
ATOM    895 2HG  GLU A  55     -16.747 -14.651   4.961  1.00  0.00           H  
ATOM    896  N   ALA A  56     -12.994 -12.743   2.464  1.00  0.00           N  
ATOM    897  CA  ALA A  56     -12.028 -12.341   1.444  1.00  0.00           C  
ATOM    898  C   ALA A  56     -10.612 -12.732   1.892  1.00  0.00           C  
ATOM    899  O   ALA A  56      -9.765 -13.129   1.083  1.00  0.00           O  
ATOM    900  CB  ALA A  56     -12.150 -10.858   1.207  1.00  0.00           C  
ATOM    901  H   ALA A  56     -13.646 -12.050   2.831  1.00  0.00           H  
ATOM    902  HA  ALA A  56     -12.251 -12.876   0.527  1.00  0.00           H  
ATOM    903 1HB  ALA A  56     -11.450 -10.528   0.450  1.00  0.00           H  
ATOM    904 2HB  ALA A  56     -13.153 -10.623   0.898  1.00  0.00           H  
ATOM    905 3HB  ALA A  56     -11.951 -10.376   2.131  1.00  0.00           H  
ATOM    906  N   VAL A  57     -10.377 -12.653   3.194  1.00  0.00           N  
ATOM    907  CA  VAL A  57      -9.117 -13.073   3.788  1.00  0.00           C  
ATOM    908  C   VAL A  57      -8.859 -14.579   3.628  1.00  0.00           C  
ATOM    909  O   VAL A  57      -7.698 -14.999   3.570  1.00  0.00           O  
ATOM    910  CB  VAL A  57      -9.081 -12.657   5.266  1.00  0.00           C  
ATOM    911  CG1 VAL A  57     -10.102 -13.405   6.090  1.00  0.00           C  
ATOM    912  CG2 VAL A  57      -7.741 -12.936   5.842  1.00  0.00           C  
ATOM    913  H   VAL A  57     -11.104 -12.234   3.786  1.00  0.00           H  
ATOM    914  HA  VAL A  57      -8.316 -12.539   3.277  1.00  0.00           H  
ATOM    915  HB  VAL A  57      -9.303 -11.622   5.322  1.00  0.00           H  
ATOM    916 1HG1 VAL A  57     -10.059 -13.057   7.119  1.00  0.00           H  
ATOM    917 2HG1 VAL A  57     -11.080 -13.203   5.686  1.00  0.00           H  
ATOM    918 3HG1 VAL A  57      -9.919 -14.474   6.081  1.00  0.00           H  
ATOM    919 1HG2 VAL A  57      -7.755 -12.622   6.865  1.00  0.00           H  
ATOM    920 2HG2 VAL A  57      -7.523 -13.999   5.802  1.00  0.00           H  
ATOM    921 3HG2 VAL A  57      -6.981 -12.402   5.311  1.00  0.00           H  
ATOM    922  N   GLU A  58      -9.926 -15.393   3.622  1.00  0.00           N  
ATOM    923  CA  GLU A  58      -9.817 -16.834   3.501  1.00  0.00           C  
ATOM    924  C   GLU A  58      -9.492 -17.179   2.060  1.00  0.00           C  
ATOM    925  O   GLU A  58      -8.787 -18.153   1.794  1.00  0.00           O  
ATOM    926  CB  GLU A  58     -11.109 -17.527   3.945  1.00  0.00           C  
ATOM    927  CG  GLU A  58     -11.449 -17.352   5.436  1.00  0.00           C  
ATOM    928  CD  GLU A  58     -10.382 -17.891   6.343  1.00  0.00           C  
ATOM    929  OE1 GLU A  58      -9.781 -18.878   5.979  1.00  0.00           O  
ATOM    930  OE2 GLU A  58     -10.182 -17.344   7.402  1.00  0.00           O  
ATOM    931  H   GLU A  58     -10.865 -15.012   3.651  1.00  0.00           H  
ATOM    932  HA  GLU A  58      -9.000 -17.179   4.134  1.00  0.00           H  
ATOM    933 1HB  GLU A  58     -11.946 -17.154   3.363  1.00  0.00           H  
ATOM    934 2HB  GLU A  58     -11.030 -18.595   3.746  1.00  0.00           H  
ATOM    935 1HG  GLU A  58     -11.589 -16.288   5.641  1.00  0.00           H  
ATOM    936 2HG  GLU A  58     -12.390 -17.857   5.645  1.00  0.00           H  
ATOM    937  N   ILE A  59      -9.988 -16.360   1.131  1.00  0.00           N  
ATOM    938  CA  ILE A  59      -9.718 -16.587  -0.279  1.00  0.00           C  
ATOM    939  C   ILE A  59      -8.220 -16.401  -0.493  1.00  0.00           C  
ATOM    940  O   ILE A  59      -7.586 -17.199  -1.189  1.00  0.00           O  
ATOM    941  CB  ILE A  59     -10.448 -15.584  -1.188  1.00  0.00           C  
ATOM    942  CG1 ILE A  59     -12.026 -15.670  -1.069  1.00  0.00           C  
ATOM    943  CG2 ILE A  59     -10.000 -15.780  -2.636  1.00  0.00           C  
ATOM    944  CD1 ILE A  59     -12.665 -16.961  -1.456  1.00  0.00           C  
ATOM    945  H   ILE A  59     -10.612 -15.611   1.445  1.00  0.00           H  
ATOM    946  HA  ILE A  59      -9.984 -17.608  -0.544  1.00  0.00           H  
ATOM    947  HB  ILE A  59     -10.172 -14.608  -0.880  1.00  0.00           H  
ATOM    948 1HG1 ILE A  59     -12.292 -15.470  -0.036  1.00  0.00           H  
ATOM    949 2HG1 ILE A  59     -12.458 -14.886  -1.694  1.00  0.00           H  
ATOM    950 1HG2 ILE A  59     -10.489 -15.046  -3.237  1.00  0.00           H  
ATOM    951 2HG2 ILE A  59      -8.927 -15.652  -2.734  1.00  0.00           H  
ATOM    952 3HG2 ILE A  59     -10.262 -16.772  -2.989  1.00  0.00           H  
ATOM    953 1HD1 ILE A  59     -13.743 -16.875  -1.318  1.00  0.00           H  
ATOM    954 2HD1 ILE A  59     -12.460 -17.179  -2.495  1.00  0.00           H  
ATOM    955 3HD1 ILE A  59     -12.289 -17.766  -0.830  1.00  0.00           H  
ATOM    956  N   VAL A  60      -7.642 -15.350   0.114  1.00  0.00           N  
ATOM    957  CA  VAL A  60      -6.212 -15.130  -0.048  1.00  0.00           C  
ATOM    958  C   VAL A  60      -5.468 -16.276   0.638  1.00  0.00           C  
ATOM    959  O   VAL A  60      -4.536 -16.841   0.072  1.00  0.00           O  
ATOM    960  CB  VAL A  60      -5.744 -13.780   0.539  1.00  0.00           C  
ATOM    961  CG1 VAL A  60      -4.200 -13.671   0.453  1.00  0.00           C  
ATOM    962  CG2 VAL A  60      -6.397 -12.646  -0.214  1.00  0.00           C  
ATOM    963  H   VAL A  60      -8.234 -14.699   0.640  1.00  0.00           H  
ATOM    964  HA  VAL A  60      -5.973 -15.139  -1.111  1.00  0.00           H  
ATOM    965  HB  VAL A  60      -6.026 -13.733   1.596  1.00  0.00           H  
ATOM    966 1HG1 VAL A  60      -3.880 -12.730   0.877  1.00  0.00           H  
ATOM    967 2HG1 VAL A  60      -3.723 -14.468   0.984  1.00  0.00           H  
ATOM    968 3HG1 VAL A  60      -3.894 -13.720  -0.594  1.00  0.00           H  
ATOM    969 1HG2 VAL A  60      -6.080 -11.690   0.197  1.00  0.00           H  
ATOM    970 2HG2 VAL A  60      -6.116 -12.698  -1.267  1.00  0.00           H  
ATOM    971 3HG2 VAL A  60      -7.476 -12.740  -0.119  1.00  0.00           H  
ATOM    972  N   ARG A  61      -5.884 -16.681   1.844  1.00  0.00           N  
ATOM    973  CA  ARG A  61      -5.180 -17.782   2.493  1.00  0.00           C  
ATOM    974  C   ARG A  61      -5.178 -19.015   1.598  1.00  0.00           C  
ATOM    975  O   ARG A  61      -4.161 -19.717   1.502  1.00  0.00           O  
ATOM    976  CB  ARG A  61      -5.798 -18.116   3.846  1.00  0.00           C  
ATOM    977  CG  ARG A  61      -5.045 -19.187   4.649  1.00  0.00           C  
ATOM    978  CD  ARG A  61      -5.634 -19.411   6.010  1.00  0.00           C  
ATOM    979  NE  ARG A  61      -6.989 -19.978   5.965  1.00  0.00           N  
ATOM    980  CZ  ARG A  61      -7.306 -21.280   5.775  1.00  0.00           C  
ATOM    981  NH1 ARG A  61      -6.384 -22.215   5.596  1.00  0.00           N  
ATOM    982  NH2 ARG A  61      -8.581 -21.594   5.776  1.00  0.00           N  
ATOM    983  H   ARG A  61      -6.642 -16.195   2.333  1.00  0.00           H  
ATOM    984  HA  ARG A  61      -4.148 -17.495   2.654  1.00  0.00           H  
ATOM    985 1HB  ARG A  61      -5.876 -17.216   4.450  1.00  0.00           H  
ATOM    986 2HB  ARG A  61      -6.813 -18.482   3.687  1.00  0.00           H  
ATOM    987 1HG  ARG A  61      -5.079 -20.129   4.104  1.00  0.00           H  
ATOM    988 2HG  ARG A  61      -4.006 -18.887   4.769  1.00  0.00           H  
ATOM    989 1HD  ARG A  61      -4.996 -20.081   6.582  1.00  0.00           H  
ATOM    990 2HD  ARG A  61      -5.694 -18.450   6.525  1.00  0.00           H  
ATOM    991  HE  ARG A  61      -7.796 -19.341   6.106  1.00  0.00           H  
ATOM    992 1HH1 ARG A  61      -5.404 -21.979   5.594  1.00  0.00           H  
ATOM    993 2HH1 ARG A  61      -6.662 -23.176   5.459  1.00  0.00           H  
ATOM    994 1HH2 ARG A  61      -9.260 -20.828   5.911  1.00  0.00           H  
ATOM    995 2HH2 ARG A  61      -8.884 -22.545   5.641  1.00  0.00           H  
ATOM    996  N   ARG A  62      -6.308 -19.301   0.944  1.00  0.00           N  
ATOM    997  CA  ARG A  62      -6.401 -20.435   0.044  1.00  0.00           C  
ATOM    998  C   ARG A  62      -5.479 -20.280  -1.174  1.00  0.00           C  
ATOM    999  O   ARG A  62      -4.829 -21.243  -1.575  1.00  0.00           O  
ATOM   1000  CB  ARG A  62      -7.836 -20.625  -0.416  1.00  0.00           C  
ATOM   1001  CG  ARG A  62      -8.086 -21.854  -1.275  1.00  0.00           C  
ATOM   1002  CD  ARG A  62      -9.529 -22.019  -1.577  1.00  0.00           C  
ATOM   1003  NE  ARG A  62     -10.024 -20.954  -2.447  1.00  0.00           N  
ATOM   1004  CZ  ARG A  62     -11.325 -20.646  -2.649  1.00  0.00           C  
ATOM   1005  NH1 ARG A  62     -12.277 -21.313  -2.028  1.00  0.00           N  
ATOM   1006  NH2 ARG A  62     -11.645 -19.677  -3.482  1.00  0.00           N  
ATOM   1007  H   ARG A  62      -7.143 -18.732   1.114  1.00  0.00           H  
ATOM   1008  HA  ARG A  62      -6.097 -21.326   0.591  1.00  0.00           H  
ATOM   1009 1HB  ARG A  62      -8.486 -20.681   0.456  1.00  0.00           H  
ATOM   1010 2HB  ARG A  62      -8.142 -19.749  -0.987  1.00  0.00           H  
ATOM   1011 1HG  ARG A  62      -7.551 -21.752  -2.221  1.00  0.00           H  
ATOM   1012 2HG  ARG A  62      -7.733 -22.743  -0.752  1.00  0.00           H  
ATOM   1013 1HD  ARG A  62      -9.688 -22.975  -2.077  1.00  0.00           H  
ATOM   1014 2HD  ARG A  62     -10.088 -21.993  -0.643  1.00  0.00           H  
ATOM   1015  HE  ARG A  62      -9.329 -20.405  -2.939  1.00  0.00           H  
ATOM   1016 1HH1 ARG A  62     -12.044 -22.060  -1.392  1.00  0.00           H  
ATOM   1017 2HH1 ARG A  62     -13.247 -21.079  -2.187  1.00  0.00           H  
ATOM   1018 1HH2 ARG A  62     -10.913 -19.177  -3.973  1.00  0.00           H  
ATOM   1019 2HH2 ARG A  62     -12.618 -19.454  -3.636  1.00  0.00           H  
ATOM   1020  N   ASN A  63      -5.395 -19.066  -1.744  1.00  0.00           N  
ATOM   1021  CA  ASN A  63      -4.543 -18.824  -2.911  1.00  0.00           C  
ATOM   1022  C   ASN A  63      -3.051 -18.918  -2.567  1.00  0.00           C  
ATOM   1023  O   ASN A  63      -2.244 -19.375  -3.380  1.00  0.00           O  
ATOM   1024  CB  ASN A  63      -4.768 -17.425  -3.460  1.00  0.00           C  
ATOM   1025  CG  ASN A  63      -6.089 -17.190  -4.097  1.00  0.00           C  
ATOM   1026  OD1 ASN A  63      -6.842 -18.114  -4.443  1.00  0.00           O  
ATOM   1027  ND2 ASN A  63      -6.370 -15.922  -4.276  1.00  0.00           N  
ATOM   1028  H   ASN A  63      -6.013 -18.319  -1.407  1.00  0.00           H  
ATOM   1029  HA  ASN A  63      -4.764 -19.572  -3.671  1.00  0.00           H  
ATOM   1030 1HB  ASN A  63      -4.657 -16.710  -2.646  1.00  0.00           H  
ATOM   1031 2HB  ASN A  63      -3.989 -17.196  -4.192  1.00  0.00           H  
ATOM   1032 1HD2 ASN A  63      -7.217 -15.638  -4.728  1.00  0.00           H  
ATOM   1033 2HD2 ASN A  63      -5.692 -15.226  -3.979  1.00  0.00           H  
ATOM   1034  N   VAL A  64      -2.703 -18.497  -1.356  1.00  0.00           N  
ATOM   1035  CA  VAL A  64      -1.328 -18.455  -0.871  1.00  0.00           C  
ATOM   1036  C   VAL A  64      -0.752 -19.762  -0.326  1.00  0.00           C  
ATOM   1037  O   VAL A  64       0.396 -20.091  -0.627  1.00  0.00           O  
ATOM   1038  CB  VAL A  64      -1.225 -17.360   0.213  1.00  0.00           C  
ATOM   1039  CG1 VAL A  64       0.144 -17.354   0.885  1.00  0.00           C  
ATOM   1040  CG2 VAL A  64      -1.463 -16.026  -0.445  1.00  0.00           C  
ATOM   1041  H   VAL A  64      -3.447 -18.108  -0.772  1.00  0.00           H  
ATOM   1042  HA  VAL A  64      -0.706 -18.149  -1.710  1.00  0.00           H  
ATOM   1043  HB  VAL A  64      -1.981 -17.540   0.980  1.00  0.00           H  
ATOM   1044 1HG1 VAL A  64       0.169 -16.572   1.630  1.00  0.00           H  
ATOM   1045 2HG1 VAL A  64       0.336 -18.307   1.376  1.00  0.00           H  
ATOM   1046 3HG1 VAL A  64       0.920 -17.170   0.143  1.00  0.00           H  
ATOM   1047 1HG2 VAL A  64      -1.407 -15.237   0.291  1.00  0.00           H  
ATOM   1048 2HG2 VAL A  64      -0.700 -15.878  -1.200  1.00  0.00           H  
ATOM   1049 3HG2 VAL A  64      -2.440 -16.007  -0.917  1.00  0.00           H  
ATOM   1050  N   THR A  65      -1.505 -20.449   0.524  1.00  0.00           N  
ATOM   1051  CA  THR A  65      -1.051 -21.656   1.205  1.00  0.00           C  
ATOM   1052  C   THR A  65      -0.587 -22.752   0.247  1.00  0.00           C  
ATOM   1053  O   THR A  65       0.442 -23.378   0.502  1.00  0.00           O  
ATOM   1054  OXT THR A  65      -1.434 -23.281  -0.470  1.00  0.00           O  
ATOM   1055  CB  THR A  65      -2.167 -22.205   2.120  1.00  0.00           C  
ATOM   1056  OG1 THR A  65      -2.549 -21.184   3.059  1.00  0.00           O  
ATOM   1057  CG2 THR A  65      -1.670 -23.418   2.882  1.00  0.00           C  
ATOM   1058  H   THR A  65      -2.443 -20.111   0.728  1.00  0.00           H  
ATOM   1059  HA  THR A  65      -0.204 -21.384   1.835  1.00  0.00           H  
ATOM   1060  HB  THR A  65      -3.036 -22.475   1.517  1.00  0.00           H  
ATOM   1061  HG1 THR A  65      -3.059 -20.513   2.565  1.00  0.00           H  
ATOM   1062 1HG2 THR A  65      -2.462 -23.784   3.529  1.00  0.00           H  
ATOM   1063 2HG2 THR A  65      -1.382 -24.203   2.184  1.00  0.00           H  
ATOM   1064 3HG2 THR A  65      -0.809 -23.136   3.483  1.00  0.00           H  
TER                                                                             
ATOM   1066  N   LEU B  66       0.454 -14.699 -28.334  1.00  0.00           N  
ATOM   1067  CA  LEU B  66      -0.388 -13.582 -27.988  1.00  0.00           C  
ATOM   1068  C   LEU B  66      -0.550 -13.332 -26.462  1.00  0.00           C  
ATOM   1069  O   LEU B  66      -1.512 -13.806 -25.865  1.00  0.00           O  
ATOM   1070  CB  LEU B  66      -1.719 -13.751 -28.711  1.00  0.00           C  
ATOM   1071  CG  LEU B  66      -1.489 -13.819 -30.260  1.00  0.00           C  
ATOM   1072  CD1 LEU B  66      -2.742 -14.443 -30.983  1.00  0.00           C  
ATOM   1073  CD2 LEU B  66      -1.112 -12.414 -30.734  1.00  0.00           C  
ATOM   1074 1H   LEU B  66       0.502 -14.785 -29.329  1.00  0.00           H  
ATOM   1075 2H   LEU B  66       1.372 -14.552 -27.967  1.00  0.00           H  
ATOM   1076 3H   LEU B  66       0.071 -15.538 -27.945  1.00  0.00           H  
ATOM   1077  HA  LEU B  66       0.043 -12.709 -28.451  1.00  0.00           H  
ATOM   1078 1HB  LEU B  66      -2.232 -14.652 -28.387  1.00  0.00           H  
ATOM   1079 2HB  LEU B  66      -2.357 -12.890 -28.490  1.00  0.00           H  
ATOM   1080  HG  LEU B  66      -0.647 -14.484 -30.471  1.00  0.00           H  
ATOM   1081 1HD1 LEU B  66      -2.554 -14.504 -32.057  1.00  0.00           H  
ATOM   1082 2HD1 LEU B  66      -2.928 -15.449 -30.595  1.00  0.00           H  
ATOM   1083 3HD1 LEU B  66      -3.618 -13.822 -30.803  1.00  0.00           H  
ATOM   1084 1HD2 LEU B  66      -0.910 -12.422 -31.805  1.00  0.00           H  
ATOM   1085 2HD2 LEU B  66      -1.932 -11.745 -30.524  1.00  0.00           H  
ATOM   1086 3HD2 LEU B  66      -0.215 -12.071 -30.209  1.00  0.00           H  
ATOM   1087  N   PRO B  67       0.415 -12.635 -25.792  1.00  0.00           N  
ATOM   1088  CA  PRO B  67       0.407 -12.305 -24.363  1.00  0.00           C  
ATOM   1089  C   PRO B  67      -0.831 -11.470 -23.987  1.00  0.00           C  
ATOM   1090  O   PRO B  67      -1.223 -11.409 -22.813  1.00  0.00           O  
ATOM   1091  CB  PRO B  67       1.728 -11.530 -24.172  1.00  0.00           C  
ATOM   1092  CG  PRO B  67       2.102 -11.044 -25.511  1.00  0.00           C  
ATOM   1093  CD  PRO B  67       1.619 -12.112 -26.484  1.00  0.00           C  
ATOM   1094  HA  PRO B  67       0.431 -13.232 -23.787  1.00  0.00           H  
ATOM   1095 1HB  PRO B  67       1.560 -10.707 -23.461  1.00  0.00           H  
ATOM   1096 2HB  PRO B  67       2.483 -12.154 -23.723  1.00  0.00           H  
ATOM   1097 1HG  PRO B  67       1.654 -10.059 -25.704  1.00  0.00           H  
ATOM   1098 2HG  PRO B  67       3.189 -10.906 -25.560  1.00  0.00           H  
ATOM   1099 1HD  PRO B  67       1.400 -11.576 -27.402  1.00  0.00           H  
ATOM   1100 2HD  PRO B  67       2.364 -12.911 -26.624  1.00  0.00           H  
ATOM   1101  N   LEU B  68      -1.434 -10.818 -24.984  1.00  0.00           N  
ATOM   1102  CA  LEU B  68      -2.677 -10.104 -24.751  1.00  0.00           C  
ATOM   1103  C   LEU B  68      -3.801 -11.068 -25.125  1.00  0.00           C  
ATOM   1104  O   LEU B  68      -3.898 -11.493 -26.280  1.00  0.00           O  
ATOM   1105  CB  LEU B  68      -2.776  -8.837 -25.577  1.00  0.00           C  
ATOM   1106  CG  LEU B  68      -1.646  -7.913 -25.427  1.00  0.00           C  
ATOM   1107  CD1 LEU B  68      -1.844  -6.729 -26.315  1.00  0.00           C  
ATOM   1108  CD2 LEU B  68      -1.564  -7.535 -24.009  1.00  0.00           C  
ATOM   1109  H   LEU B  68      -1.051 -10.849 -25.914  1.00  0.00           H  
ATOM   1110  HA  LEU B  68      -2.769  -9.856 -23.693  1.00  0.00           H  
ATOM   1111 1HB  LEU B  68      -2.832  -9.110 -26.613  1.00  0.00           H  
ATOM   1112 2HB  LEU B  68      -3.680  -8.311 -25.301  1.00  0.00           H  
ATOM   1113  HG  LEU B  68      -0.720  -8.405 -25.732  1.00  0.00           H  
ATOM   1114 1HD1 LEU B  68      -1.013  -6.054 -26.197  1.00  0.00           H  
ATOM   1115 2HD1 LEU B  68      -1.907  -7.049 -27.339  1.00  0.00           H  
ATOM   1116 3HD1 LEU B  68      -2.766  -6.219 -26.036  1.00  0.00           H  
ATOM   1117 1HD2 LEU B  68      -0.733  -6.853 -23.849  1.00  0.00           H  
ATOM   1118 2HD2 LEU B  68      -2.498  -7.058 -23.705  1.00  0.00           H  
ATOM   1119 3HD2 LEU B  68      -1.413  -8.438 -23.427  1.00  0.00           H  
ATOM   1120  N   VAL B  69      -4.633 -11.393 -24.139  1.00  0.00           N  
ATOM   1121  CA  VAL B  69      -5.706 -12.385 -24.230  1.00  0.00           C  
ATOM   1122  C   VAL B  69      -7.116 -11.827 -24.491  1.00  0.00           C  
ATOM   1123  O   VAL B  69      -7.548 -10.821 -23.914  1.00  0.00           O  
ATOM   1124  CB  VAL B  69      -5.708 -13.212 -22.937  1.00  0.00           C  
ATOM   1125  CG1 VAL B  69      -6.799 -14.231 -22.932  1.00  0.00           C  
ATOM   1126  CG2 VAL B  69      -4.366 -13.877 -22.804  1.00  0.00           C  
ATOM   1127  H   VAL B  69      -4.474 -10.956 -23.230  1.00  0.00           H  
ATOM   1128  HA  VAL B  69      -5.457 -13.062 -25.049  1.00  0.00           H  
ATOM   1129  HB  VAL B  69      -5.876 -12.550 -22.089  1.00  0.00           H  
ATOM   1130 1HG1 VAL B  69      -6.757 -14.770 -21.994  1.00  0.00           H  
ATOM   1131 2HG1 VAL B  69      -7.770 -13.745 -23.014  1.00  0.00           H  
ATOM   1132 3HG1 VAL B  69      -6.672 -14.923 -23.764  1.00  0.00           H  
ATOM   1133 1HG2 VAL B  69      -4.332 -14.452 -21.884  1.00  0.00           H  
ATOM   1134 2HG2 VAL B  69      -4.202 -14.533 -23.655  1.00  0.00           H  
ATOM   1135 3HG2 VAL B  69      -3.584 -13.114 -22.782  1.00  0.00           H  
ATOM   1136  N   SER B  70      -7.812 -12.482 -25.399  1.00  0.00           N  
ATOM   1137  CA  SER B  70      -9.176 -12.158 -25.778  1.00  0.00           C  
ATOM   1138  C   SER B  70      -9.955 -13.440 -25.589  1.00  0.00           C  
ATOM   1139  O   SER B  70      -9.481 -14.362 -24.939  1.00  0.00           O  
ATOM   1140  CB  SER B  70      -9.281 -11.699 -27.228  1.00  0.00           C  
ATOM   1141  OG  SER B  70      -9.108 -12.767 -28.143  1.00  0.00           O  
ATOM   1142  H   SER B  70      -7.372 -13.277 -25.844  1.00  0.00           H  
ATOM   1143  HA  SER B  70      -9.574 -11.390 -25.115  1.00  0.00           H  
ATOM   1144 1HB  SER B  70     -10.240 -11.220 -27.396  1.00  0.00           H  
ATOM   1145 2HB  SER B  70      -8.512 -10.944 -27.406  1.00  0.00           H  
ATOM   1146  HG  SER B  70      -9.047 -12.355 -29.019  1.00  0.00           H  
ATOM   1147  N   ASP B  71     -11.153 -13.512 -26.121  1.00  0.00           N  
ATOM   1148  CA  ASP B  71     -11.903 -14.752 -26.037  1.00  0.00           C  
ATOM   1149  C   ASP B  71     -11.223 -15.857 -26.859  1.00  0.00           C  
ATOM   1150  O   ASP B  71     -11.481 -17.041 -26.650  1.00  0.00           O  
ATOM   1151  CB  ASP B  71     -13.333 -14.543 -26.509  1.00  0.00           C  
ATOM   1152  CG  ASP B  71     -14.122 -13.707 -25.516  1.00  0.00           C  
ATOM   1153  OD1 ASP B  71     -13.708 -13.641 -24.371  1.00  0.00           O  
ATOM   1154  OD2 ASP B  71     -15.118 -13.139 -25.898  1.00  0.00           O  
ATOM   1155  H   ASP B  71     -11.531 -12.723 -26.621  1.00  0.00           H  
ATOM   1156  HA  ASP B  71     -11.925 -15.070 -24.993  1.00  0.00           H  
ATOM   1157 1HB  ASP B  71     -13.326 -14.038 -27.475  1.00  0.00           H  
ATOM   1158 2HB  ASP B  71     -13.826 -15.507 -26.644  1.00  0.00           H  
ATOM   1159  N   ALA B  72     -10.365 -15.461 -27.815  1.00  0.00           N  
ATOM   1160  CA  ALA B  72      -9.640 -16.375 -28.697  1.00  0.00           C  
ATOM   1161  C   ALA B  72      -8.730 -17.261 -27.890  1.00  0.00           C  
ATOM   1162  O   ALA B  72      -8.316 -16.886 -26.797  1.00  0.00           O  
ATOM   1163  CB  ALA B  72      -8.797 -15.624 -29.706  1.00  0.00           C  
ATOM   1164  H   ALA B  72     -10.159 -14.470 -27.913  1.00  0.00           H  
ATOM   1165  HA  ALA B  72     -10.362 -16.990 -29.223  1.00  0.00           H  
ATOM   1166 1HB  ALA B  72      -8.277 -16.341 -30.344  1.00  0.00           H  
ATOM   1167 2HB  ALA B  72      -9.430 -14.982 -30.314  1.00  0.00           H  
ATOM   1168 3HB  ALA B  72      -8.066 -15.017 -29.177  1.00  0.00           H  
ATOM   1169  N   THR B  73      -5.404 -18.862 -26.513  1.00  0.00           N  
ATOM   1170  CA  THR B  73      -4.076 -18.276 -26.341  1.00  0.00           C  
ATOM   1171  C   THR B  73      -3.213 -19.430 -25.929  1.00  0.00           C  
ATOM   1172  O   THR B  73      -3.736 -20.432 -25.437  1.00  0.00           O  
ATOM   1173  CB  THR B  73      -4.026 -17.136 -25.264  1.00  0.00           C  
ATOM   1174  OG1 THR B  73      -2.712 -16.516 -25.230  1.00  0.00           O  
ATOM   1175  CG2 THR B  73      -4.287 -17.692 -23.880  1.00  0.00           C  
ATOM   1176  H   THR B  73      -5.785 -19.536 -25.842  1.00  0.00           H  
ATOM   1177  HA  THR B  73      -3.710 -17.885 -27.291  1.00  0.00           H  
ATOM   1178  HB  THR B  73      -4.778 -16.382 -25.501  1.00  0.00           H  
ATOM   1179  HG1 THR B  73      -2.785 -15.551 -25.401  1.00  0.00           H  
ATOM   1180 1HG2 THR B  73      -4.243 -16.895 -23.144  1.00  0.00           H  
ATOM   1181 2HG2 THR B  73      -5.266 -18.160 -23.854  1.00  0.00           H  
ATOM   1182 3HG2 THR B  73      -3.526 -18.412 -23.660  1.00  0.00           H  
ATOM   1183  N   SER B  74      -1.907 -19.319 -26.128  1.00  0.00           N  
ATOM   1184  CA  SER B  74      -1.046 -20.450 -25.769  1.00  0.00           C  
ATOM   1185  C   SER B  74       0.428 -20.149 -25.424  1.00  0.00           C  
ATOM   1186  O   SER B  74       0.942 -19.069 -25.705  1.00  0.00           O  
ATOM   1187  CB  SER B  74      -1.135 -21.438 -26.916  1.00  0.00           C  
ATOM   1188  OG  SER B  74      -0.582 -20.927 -28.101  1.00  0.00           O  
ATOM   1189  H   SER B  74      -1.531 -18.458 -26.541  1.00  0.00           H  
ATOM   1190  HA  SER B  74      -1.483 -20.920 -24.889  1.00  0.00           H  
ATOM   1191 1HB  SER B  74      -0.601 -22.342 -26.639  1.00  0.00           H  
ATOM   1192 2HB  SER B  74      -2.172 -21.704 -27.085  1.00  0.00           H  
ATOM   1193  HG  SER B  74       0.318 -21.261 -28.137  1.00  0.00           H  
ATOM   1194  N   LEU B  75       1.096 -21.112 -24.793  1.00  0.00           N  
ATOM   1195  CA  LEU B  75       2.548 -21.052 -24.570  1.00  0.00           C  
ATOM   1196  C   LEU B  75       3.256 -22.252 -25.199  1.00  0.00           C  
ATOM   1197  O   LEU B  75       2.820 -23.383 -25.010  1.00  0.00           O  
ATOM   1198  CB  LEU B  75       2.903 -21.056 -23.063  1.00  0.00           C  
ATOM   1199  CG  LEU B  75       2.430 -19.892 -22.218  1.00  0.00           C  
ATOM   1200  CD1 LEU B  75       2.634 -20.207 -20.766  1.00  0.00           C  
ATOM   1201  CD2 LEU B  75       3.226 -18.669 -22.597  1.00  0.00           C  
ATOM   1202  H   LEU B  75       0.578 -21.945 -24.521  1.00  0.00           H  
ATOM   1203  HA  LEU B  75       2.939 -20.147 -25.030  1.00  0.00           H  
ATOM   1204 1HB  LEU B  75       2.499 -21.960 -22.620  1.00  0.00           H  
ATOM   1205 2HB  LEU B  75       3.982 -21.100 -22.976  1.00  0.00           H  
ATOM   1206  HG  LEU B  75       1.380 -19.717 -22.385  1.00  0.00           H  
ATOM   1207 1HD1 LEU B  75       2.297 -19.365 -20.171  1.00  0.00           H  
ATOM   1208 2HD1 LEU B  75       2.063 -21.097 -20.502  1.00  0.00           H  
ATOM   1209 3HD1 LEU B  75       3.690 -20.383 -20.582  1.00  0.00           H  
ATOM   1210 1HD2 LEU B  75       2.914 -17.820 -22.000  1.00  0.00           H  
ATOM   1211 2HD2 LEU B  75       4.284 -18.854 -22.429  1.00  0.00           H  
ATOM   1212 3HD2 LEU B  75       3.057 -18.462 -23.638  1.00  0.00           H  
ATOM   1213  N   THR B  76       9.872 -28.230 -18.091  1.00  0.00           N  
ATOM   1214  CA  THR B  76       8.722 -27.940 -17.237  1.00  0.00           C  
ATOM   1215  C   THR B  76       8.110 -26.669 -17.773  1.00  0.00           C  
ATOM   1216  O   THR B  76       8.787 -25.871 -18.419  1.00  0.00           O  
ATOM   1217  CB  THR B  76       9.111 -27.627 -15.781  1.00  0.00           C  
ATOM   1218  OG1 THR B  76       9.901 -26.478 -15.774  1.00  0.00           O  
ATOM   1219  CG2 THR B  76      10.026 -28.731 -15.193  1.00  0.00           C  
ATOM   1220  H   THR B  76      10.691 -27.635 -18.093  1.00  0.00           H  
ATOM   1221  HA  THR B  76       7.992 -28.744 -17.287  1.00  0.00           H  
ATOM   1222  HB  THR B  76       8.213 -27.491 -15.176  1.00  0.00           H  
ATOM   1223  HG1 THR B  76      10.042 -26.209 -14.851  1.00  0.00           H  
ATOM   1224 1HG2 THR B  76      10.316 -28.463 -14.171  1.00  0.00           H  
ATOM   1225 2HG2 THR B  76       9.549 -29.659 -15.182  1.00  0.00           H  
ATOM   1226 3HG2 THR B  76      10.923 -28.825 -15.804  1.00  0.00           H  
ATOM   1227  N   ILE B  77       6.877 -26.419 -17.413  1.00  0.00           N  
ATOM   1228  CA  ILE B  77       6.207 -25.170 -17.753  1.00  0.00           C  
ATOM   1229  C   ILE B  77       5.149 -24.901 -16.682  1.00  0.00           C  
ATOM   1230  O   ILE B  77       4.494 -25.817 -16.191  1.00  0.00           O  
ATOM   1231  CB  ILE B  77       5.624 -25.282 -19.166  1.00  0.00           C  
ATOM   1232  CG1 ILE B  77       5.064 -24.077 -19.671  1.00  0.00           C  
ATOM   1233  CG2 ILE B  77       4.556 -26.248 -19.153  1.00  0.00           C  
ATOM   1234  CD1 ILE B  77       5.029 -24.138 -21.235  1.00  0.00           C  
ATOM   1235  H   ILE B  77       6.378 -27.115 -16.881  1.00  0.00           H  
ATOM   1236  HA  ILE B  77       6.928 -24.360 -17.741  1.00  0.00           H  
ATOM   1237  HB  ILE B  77       6.408 -25.597 -19.853  1.00  0.00           H  
ATOM   1238 1HG1 ILE B  77       4.043 -23.964 -19.291  1.00  0.00           H  
ATOM   1239 2HG1 ILE B  77       5.655 -23.225 -19.341  1.00  0.00           H  
ATOM   1240 1HG2 ILE B  77       4.152 -26.350 -20.156  1.00  0.00           H  
ATOM   1241 2HG2 ILE B  77       4.942 -27.194 -18.824  1.00  0.00           H  
ATOM   1242 3HG2 ILE B  77       3.770 -25.907 -18.472  1.00  0.00           H  
ATOM   1243 1HD1 ILE B  77       4.586 -23.227 -21.631  1.00  0.00           H  
ATOM   1244 2HD1 ILE B  77       6.043 -24.247 -21.615  1.00  0.00           H  
ATOM   1245 3HD1 ILE B  77       4.447 -24.987 -21.561  1.00  0.00           H  
ATOM   1246  N   GLY B  78       4.961 -23.675 -16.303  1.00  0.00           N  
ATOM   1247  CA  GLY B  78       3.961 -23.491 -15.278  1.00  0.00           C  
ATOM   1248  C   GLY B  78       3.811 -22.070 -14.776  1.00  0.00           C  
ATOM   1249  O   GLY B  78       4.409 -21.128 -15.305  1.00  0.00           O  
ATOM   1250  H   GLY B  78       5.534 -22.925 -16.693  1.00  0.00           H  
ATOM   1251 1HA  GLY B  78       3.009 -23.846 -15.655  1.00  0.00           H  
ATOM   1252 2HA  GLY B  78       4.214 -24.136 -14.438  1.00  0.00           H  
ATOM   1253  N   ARG B  79       2.971 -21.894 -13.751  1.00  0.00           N  
ATOM   1254  CA  ARG B  79       2.785 -20.552 -13.217  1.00  0.00           C  
ATOM   1255  C   ARG B  79       3.978 -20.189 -12.378  1.00  0.00           C  
ATOM   1256  O   ARG B  79       4.424 -20.971 -11.529  1.00  0.00           O  
ATOM   1257  CB  ARG B  79       1.529 -20.496 -12.380  1.00  0.00           C  
ATOM   1258  CG  ARG B  79       0.211 -20.615 -13.137  1.00  0.00           C  
ATOM   1259  CD  ARG B  79      -0.912 -20.648 -12.178  1.00  0.00           C  
ATOM   1260  NE  ARG B  79      -2.224 -20.745 -12.795  1.00  0.00           N  
ATOM   1261  CZ  ARG B  79      -2.983 -19.664 -13.185  1.00  0.00           C  
ATOM   1262  NH1 ARG B  79      -2.512 -18.409 -13.059  1.00  0.00           N  
ATOM   1263  NH2 ARG B  79      -4.214 -19.868 -13.682  1.00  0.00           N  
ATOM   1264  H   ARG B  79       2.485 -22.679 -13.340  1.00  0.00           H  
ATOM   1265  HA  ARG B  79       2.706 -19.840 -14.040  1.00  0.00           H  
ATOM   1266 1HB  ARG B  79       1.556 -21.304 -11.674  1.00  0.00           H  
ATOM   1267 2HB  ARG B  79       1.512 -19.564 -11.809  1.00  0.00           H  
ATOM   1268 1HG  ARG B  79       0.090 -19.740 -13.772  1.00  0.00           H  
ATOM   1269 2HG  ARG B  79       0.193 -21.519 -13.744  1.00  0.00           H  
ATOM   1270 1HD  ARG B  79      -0.794 -21.531 -11.566  1.00  0.00           H  
ATOM   1271 2HD  ARG B  79      -0.890 -19.770 -11.533  1.00  0.00           H  
ATOM   1272  HE  ARG B  79      -2.615 -21.711 -12.888  1.00  0.00           H  
ATOM   1273 1HH1 ARG B  79      -1.560 -18.205 -12.697  1.00  0.00           H  
ATOM   1274 2HH1 ARG B  79      -3.082 -17.625 -13.353  1.00  0.00           H  
ATOM   1275 1HH2 ARG B  79      -4.567 -20.808 -13.778  1.00  0.00           H  
ATOM   1276 2HH2 ARG B  79      -4.844 -19.079 -13.939  1.00  0.00           H  
ATOM   1277  N   ASP B  80       4.503 -18.993 -12.603  1.00  0.00           N  
ATOM   1278  CA  ASP B  80       5.649 -18.508 -11.850  1.00  0.00           C  
ATOM   1279  C   ASP B  80       5.126 -17.853 -10.594  1.00  0.00           C  
ATOM   1280  O   ASP B  80       5.027 -16.623 -10.480  1.00  0.00           O  
ATOM   1281  CB  ASP B  80       6.453 -17.547 -12.686  1.00  0.00           C  
ATOM   1282  CG  ASP B  80       7.622 -17.121 -12.038  1.00  0.00           C  
ATOM   1283  OD1 ASP B  80       7.798 -17.364 -10.850  1.00  0.00           O  
ATOM   1284  OD2 ASP B  80       8.370 -16.481 -12.689  1.00  0.00           O  
ATOM   1285  H   ASP B  80       4.073 -18.394 -13.302  1.00  0.00           H  
ATOM   1286  HA  ASP B  80       6.286 -19.346 -11.567  1.00  0.00           H  
ATOM   1287 1HB  ASP B  80       6.717 -18.005 -13.628  1.00  0.00           H  
ATOM   1288 2HB  ASP B  80       5.856 -16.694 -12.918  1.00  0.00           H  
ATOM   1289  N   PHE B  81       4.844 -18.701  -9.626  1.00  0.00           N  
ATOM   1290  CA  PHE B  81       4.152 -18.271  -8.441  1.00  0.00           C  
ATOM   1291  C   PHE B  81       4.937 -17.288  -7.657  1.00  0.00           C  
ATOM   1292  O   PHE B  81       4.356 -16.484  -6.931  1.00  0.00           O  
ATOM   1293  CB  PHE B  81       3.780 -19.444  -7.548  1.00  0.00           C  
ATOM   1294  CG  PHE B  81       2.623 -20.240  -8.068  1.00  0.00           C  
ATOM   1295  CD1 PHE B  81       2.816 -21.517  -8.535  1.00  0.00           C  
ATOM   1296  CD2 PHE B  81       1.330 -19.704  -8.096  1.00  0.00           C  
ATOM   1297  CE1 PHE B  81       1.767 -22.257  -9.008  1.00  0.00           C  
ATOM   1298  CE2 PHE B  81       0.275 -20.445  -8.577  1.00  0.00           C  
ATOM   1299  CZ  PHE B  81       0.507 -21.730  -9.031  1.00  0.00           C  
ATOM   1300  H   PHE B  81       4.999 -19.693  -9.815  1.00  0.00           H  
ATOM   1301  HA  PHE B  81       3.209 -17.803  -8.739  1.00  0.00           H  
ATOM   1302 1HB  PHE B  81       4.636 -20.105  -7.443  1.00  0.00           H  
ATOM   1303 2HB  PHE B  81       3.527 -19.076  -6.556  1.00  0.00           H  
ATOM   1304  HD1 PHE B  81       3.818 -21.949  -8.526  1.00  0.00           H  
ATOM   1305  HD2 PHE B  81       1.158 -18.688  -7.731  1.00  0.00           H  
ATOM   1306  HE1 PHE B  81       1.942 -23.270  -9.373  1.00  0.00           H  
ATOM   1307  HE2 PHE B  81      -0.739 -20.018  -8.597  1.00  0.00           H  
ATOM   1308  HZ  PHE B  81      -0.305 -22.331  -9.415  1.00  0.00           H  
ATOM   1309  N   GLU B  82       6.255 -17.373  -7.737  1.00  0.00           N  
ATOM   1310  CA  GLU B  82       7.010 -16.482  -6.908  1.00  0.00           C  
ATOM   1311  C   GLU B  82       7.147 -15.085  -7.547  1.00  0.00           C  
ATOM   1312  O   GLU B  82       7.062 -14.078  -6.851  1.00  0.00           O  
ATOM   1313  CB  GLU B  82       8.395 -17.059  -6.615  1.00  0.00           C  
ATOM   1314  CG  GLU B  82       8.390 -18.310  -5.742  1.00  0.00           C  
ATOM   1315  CD  GLU B  82       9.772 -18.858  -5.513  1.00  0.00           C  
ATOM   1316  OE1 GLU B  82      10.689 -18.364  -6.127  1.00  0.00           O  
ATOM   1317  OE2 GLU B  82       9.912 -19.767  -4.730  1.00  0.00           O  
ATOM   1318  H   GLU B  82       6.699 -18.030  -8.371  1.00  0.00           H  
ATOM   1319  HA  GLU B  82       6.456 -16.346  -5.979  1.00  0.00           H  
ATOM   1320 1HB  GLU B  82       8.884 -17.309  -7.559  1.00  0.00           H  
ATOM   1321 2HB  GLU B  82       9.005 -16.304  -6.121  1.00  0.00           H  
ATOM   1322 1HG  GLU B  82       7.941 -18.065  -4.780  1.00  0.00           H  
ATOM   1323 2HG  GLU B  82       7.772 -19.070  -6.218  1.00  0.00           H  
ATOM   1324  N   ALA B  83       7.330 -15.009  -8.873  1.00  0.00           N  
ATOM   1325  CA  ALA B  83       7.478 -13.695  -9.528  1.00  0.00           C  
ATOM   1326  C   ALA B  83       6.249 -12.818  -9.345  1.00  0.00           C  
ATOM   1327  O   ALA B  83       6.347 -11.592  -9.327  1.00  0.00           O  
ATOM   1328  CB  ALA B  83       7.745 -13.858 -11.016  1.00  0.00           C  
ATOM   1329  H   ALA B  83       7.394 -15.865  -9.450  1.00  0.00           H  
ATOM   1330  HA  ALA B  83       8.320 -13.190  -9.058  1.00  0.00           H  
ATOM   1331 1HB  ALA B  83       7.878 -12.883 -11.473  1.00  0.00           H  
ATOM   1332 2HB  ALA B  83       8.643 -14.456 -11.162  1.00  0.00           H  
ATOM   1333 3HB  ALA B  83       6.897 -14.361 -11.477  1.00  0.00           H  
ATOM   1334  N   LEU B  84       5.085 -13.432  -9.269  1.00  0.00           N  
ATOM   1335  CA  LEU B  84       3.864 -12.660  -9.076  1.00  0.00           C  
ATOM   1336  C   LEU B  84       2.900 -13.339  -8.095  1.00  0.00           C  
ATOM   1337  O   LEU B  84       2.303 -14.379  -8.423  1.00  0.00           O  
ATOM   1338  CB  LEU B  84       3.143 -12.501 -10.410  1.00  0.00           C  
ATOM   1339  CG  LEU B  84       1.787 -11.780 -10.379  1.00  0.00           C  
ATOM   1340  CD1 LEU B  84       1.949 -10.326  -9.959  1.00  0.00           C  
ATOM   1341  CD2 LEU B  84       1.175 -11.932 -11.701  1.00  0.00           C  
ATOM   1342  H   LEU B  84       5.056 -14.453  -9.340  1.00  0.00           H  
ATOM   1343  HA  LEU B  84       4.125 -11.688  -8.668  1.00  0.00           H  
ATOM   1344 1HB  LEU B  84       3.798 -11.952 -11.086  1.00  0.00           H  
ATOM   1345 2HB  LEU B  84       2.985 -13.490 -10.824  1.00  0.00           H  
ATOM   1346  HG  LEU B  84       1.132 -12.256  -9.639  1.00  0.00           H  
ATOM   1347 1HD1 LEU B  84       0.972  -9.846  -9.935  1.00  0.00           H  
ATOM   1348 2HD1 LEU B  84       2.377 -10.290  -8.980  1.00  0.00           H  
ATOM   1349 3HD1 LEU B  84       2.597  -9.803 -10.663  1.00  0.00           H  
ATOM   1350 1HD2 LEU B  84       0.194 -11.468 -11.693  1.00  0.00           H  
ATOM   1351 2HD2 LEU B  84       1.804 -11.471 -12.467  1.00  0.00           H  
ATOM   1352 3HD2 LEU B  84       1.071 -12.990 -11.894  1.00  0.00           H  
ATOM   1353  N   MET B  85       2.707 -12.718  -6.917  1.00  0.00           N  
ATOM   1354  CA  MET B  85       1.898 -13.326  -5.858  1.00  0.00           C  
ATOM   1355  C   MET B  85       0.427 -13.261  -6.125  1.00  0.00           C  
ATOM   1356  O   MET B  85      -0.051 -12.422  -6.880  1.00  0.00           O  
ATOM   1357  CB  MET B  85       2.214 -12.650  -4.539  1.00  0.00           C  
ATOM   1358  CG  MET B  85       3.641 -12.816  -4.099  1.00  0.00           C  
ATOM   1359  SD  MET B  85       3.982 -12.093  -2.492  1.00  0.00           S  
ATOM   1360  CE  MET B  85       3.957 -10.303  -2.778  1.00  0.00           C  
ATOM   1361  H   MET B  85       3.182 -11.833  -6.726  1.00  0.00           H  
ATOM   1362  HA  MET B  85       2.170 -14.380  -5.798  1.00  0.00           H  
ATOM   1363 1HB  MET B  85       1.976 -11.589  -4.603  1.00  0.00           H  
ATOM   1364 2HB  MET B  85       1.609 -13.083  -3.774  1.00  0.00           H  
ATOM   1365 1HG  MET B  85       3.890 -13.876  -4.066  1.00  0.00           H  
ATOM   1366 2HG  MET B  85       4.299 -12.343  -4.832  1.00  0.00           H  
ATOM   1367 1HE  MET B  85       4.184  -9.791  -1.839  1.00  0.00           H  
ATOM   1368 2HE  MET B  85       4.709 -10.041  -3.524  1.00  0.00           H  
ATOM   1369 3HE  MET B  85       2.976  -9.988  -3.131  1.00  0.00           H  
ATOM   1370  N   ASN B  86      -0.284 -14.118  -5.400  1.00  0.00           N  
ATOM   1371  CA  ASN B  86      -1.733 -14.258  -5.434  1.00  0.00           C  
ATOM   1372  C   ASN B  86      -2.323 -14.762  -6.760  1.00  0.00           C  
ATOM   1373  O   ASN B  86      -3.476 -14.445  -7.063  1.00  0.00           O  
ATOM   1374  CB  ASN B  86      -2.425 -12.980  -5.002  1.00  0.00           C  
ATOM   1375  CG  ASN B  86      -3.813 -13.280  -4.435  1.00  0.00           C  
ATOM   1376  OD1 ASN B  86      -4.027 -14.243  -3.685  1.00  0.00           O  
ATOM   1377  ND2 ASN B  86      -4.750 -12.488  -4.796  1.00  0.00           N  
ATOM   1378  H   ASN B  86       0.226 -14.749  -4.801  1.00  0.00           H  
ATOM   1379  HA  ASN B  86      -1.999 -15.005  -4.683  1.00  0.00           H  
ATOM   1380 1HB  ASN B  86      -1.828 -12.465  -4.251  1.00  0.00           H  
ATOM   1381 2HB  ASN B  86      -2.529 -12.311  -5.857  1.00  0.00           H  
ATOM   1382 1HD2 ASN B  86      -5.680 -12.627  -4.473  1.00  0.00           H  
ATOM   1383 2HD2 ASN B  86      -4.541 -11.737  -5.418  1.00  0.00           H  
ATOM   1384  N   GLN B  87      -1.572 -15.591  -7.521  1.00  0.00           N  
ATOM   1385  CA  GLN B  87      -2.142 -16.246  -8.717  1.00  0.00           C  
ATOM   1386  C   GLN B  87      -2.901 -17.460  -8.263  1.00  0.00           C  
ATOM   1387  O   GLN B  87      -2.501 -18.101  -7.298  1.00  0.00           O  
ATOM   1388  CB  GLN B  87      -1.090 -16.736  -9.693  1.00  0.00           C  
ATOM   1389  CG  GLN B  87      -0.298 -15.718 -10.374  1.00  0.00           C  
ATOM   1390  CD  GLN B  87       0.691 -16.402 -11.254  1.00  0.00           C  
ATOM   1391  OE1 GLN B  87       0.316 -17.164 -12.175  1.00  0.00           O  
ATOM   1392  NE2 GLN B  87       1.960 -16.168 -10.963  1.00  0.00           N  
ATOM   1393  H   GLN B  87      -0.614 -15.773  -7.255  1.00  0.00           H  
ATOM   1394  HA  GLN B  87      -2.842 -15.565  -9.206  1.00  0.00           H  
ATOM   1395 1HB  GLN B  87      -0.391 -17.378  -9.166  1.00  0.00           H  
ATOM   1396 2HB  GLN B  87      -1.573 -17.351 -10.450  1.00  0.00           H  
ATOM   1397 1HG  GLN B  87      -0.952 -15.096 -10.988  1.00  0.00           H  
ATOM   1398 2HG  GLN B  87       0.232 -15.108  -9.644  1.00  0.00           H  
ATOM   1399 1HE2 GLN B  87       2.698 -16.616 -11.487  1.00  0.00           H  
ATOM   1400 2HE2 GLN B  87       2.192 -15.555 -10.158  1.00  0.00           H  
ATOM   1401  N   HIS B  88      -3.987 -17.817  -8.934  1.00  0.00           N  
ATOM   1402  CA  HIS B  88      -4.700 -18.969  -8.408  1.00  0.00           C  
ATOM   1403  C   HIS B  88      -3.885 -20.220  -8.745  1.00  0.00           C  
ATOM   1404  O   HIS B  88      -3.248 -20.317  -9.786  1.00  0.00           O  
ATOM   1405  CB  HIS B  88      -6.092 -19.108  -9.030  1.00  0.00           C  
ATOM   1406  CG  HIS B  88      -7.071 -18.030  -8.700  1.00  0.00           C  
ATOM   1407  ND1 HIS B  88      -8.237 -17.877  -9.407  1.00  0.00           N  
ATOM   1408  CD2 HIS B  88      -7.083 -17.075  -7.742  1.00  0.00           C  
ATOM   1409  CE1 HIS B  88      -8.925 -16.865  -8.919  1.00  0.00           C  
ATOM   1410  NE2 HIS B  88      -8.260 -16.359  -7.893  1.00  0.00           N  
ATOM   1411  H   HIS B  88      -4.307 -17.303  -9.738  1.00  0.00           H  
ATOM   1412  HA  HIS B  88      -4.729 -18.907  -7.324  1.00  0.00           H  
ATOM   1413 1HB  HIS B  88      -5.995 -19.145 -10.118  1.00  0.00           H  
ATOM   1414 2HB  HIS B  88      -6.526 -20.064  -8.724  1.00  0.00           H  
ATOM   1415  HD1 HIS B  88      -8.527 -18.460 -10.172  1.00  0.00           H  
ATOM   1416  HD2 HIS B  88      -6.379 -16.815  -6.957  1.00  0.00           H  
ATOM   1417  HE1 HIS B  88      -9.884 -16.586  -9.356  1.00  0.00           H  
ATOM   1418  N   GLN B  89      -3.896 -21.172  -7.826  1.00  0.00           N  
ATOM   1419  CA  GLN B  89      -3.163 -22.428  -7.922  1.00  0.00           C  
ATOM   1420  C   GLN B  89      -3.812 -23.457  -8.864  1.00  0.00           C  
ATOM   1421  O   GLN B  89      -4.066 -24.594  -8.470  1.00  0.00           O  
ATOM   1422  CB  GLN B  89      -2.968 -23.062  -6.544  1.00  0.00           C  
ATOM   1423  CG  GLN B  89      -2.082 -22.247  -5.601  1.00  0.00           C  
ATOM   1424  CD  GLN B  89      -1.842 -22.962  -4.275  1.00  0.00           C  
ATOM   1425  OE1 GLN B  89      -1.722 -24.197  -4.263  1.00  0.00           O  
ATOM   1426  NE2 GLN B  89      -1.771 -22.213  -3.187  1.00  0.00           N  
ATOM   1427  H   GLN B  89      -4.451 -21.016  -6.998  1.00  0.00           H  
ATOM   1428  HA  GLN B  89      -2.154 -22.225  -8.263  1.00  0.00           H  
ATOM   1429 1HB  GLN B  89      -3.936 -23.199  -6.062  1.00  0.00           H  
ATOM   1430 2HB  GLN B  89      -2.515 -24.047  -6.659  1.00  0.00           H  
ATOM   1431 1HG  GLN B  89      -1.117 -22.076  -6.081  1.00  0.00           H  
ATOM   1432 2HG  GLN B  89      -2.563 -21.287  -5.387  1.00  0.00           H  
ATOM   1433 1HE2 GLN B  89      -1.617 -22.643  -2.258  1.00  0.00           H  
ATOM   1434 2HE2 GLN B  89      -1.881 -21.198  -3.253  1.00  0.00           H  
ATOM   1435  N   ASP B  90      -4.039 -23.073 -10.115  1.00  0.00           N  
ATOM   1436  CA  ASP B  90      -4.685 -23.971 -11.075  1.00  0.00           C  
ATOM   1437  C   ASP B  90      -3.683 -24.687 -11.923  1.00  0.00           C  
ATOM   1438  O   ASP B  90      -2.860 -24.013 -12.557  1.00  0.00           O  
ATOM   1439  CB  ASP B  90      -5.638 -23.188 -11.968  1.00  0.00           C  
ATOM   1440  CG  ASP B  90      -6.887 -22.655 -11.237  1.00  0.00           C  
ATOM   1441  OD1 ASP B  90      -7.287 -23.181 -10.223  1.00  0.00           O  
ATOM   1442  OD2 ASP B  90      -7.437 -21.712 -11.735  1.00  0.00           O  
ATOM   1443  H   ASP B  90      -3.759 -22.127 -10.362  1.00  0.00           H  
ATOM   1444  HA  ASP B  90      -5.279 -24.659 -10.489  1.00  0.00           H  
ATOM   1445 1HB  ASP B  90      -5.109 -22.342 -12.390  1.00  0.00           H  
ATOM   1446 2HB  ASP B  90      -5.958 -23.823 -12.798  1.00  0.00           H  
ATOM   1447  N   PRO B  91      -3.728 -26.032 -11.997  1.00  0.00           N  
ATOM   1448  CA  PRO B  91      -2.827 -26.831 -12.793  1.00  0.00           C  
ATOM   1449  C   PRO B  91      -3.080 -26.581 -14.283  1.00  0.00           C  
ATOM   1450  O   PRO B  91      -4.221 -26.384 -14.703  1.00  0.00           O  
ATOM   1451  CB  PRO B  91      -3.173 -28.259 -12.341  1.00  0.00           C  
ATOM   1452  CG  PRO B  91      -4.575 -28.177 -11.793  1.00  0.00           C  
ATOM   1453  CD  PRO B  91      -4.695 -26.805 -11.187  1.00  0.00           C  
ATOM   1454  HA  PRO B  91      -1.802 -26.557 -12.537  1.00  0.00           H  
ATOM   1455 1HB  PRO B  91      -3.089 -28.941 -13.196  1.00  0.00           H  
ATOM   1456 2HB  PRO B  91      -2.439 -28.597 -11.595  1.00  0.00           H  
ATOM   1457 1HG  PRO B  91      -5.299 -28.340 -12.600  1.00  0.00           H  
ATOM   1458 2HG  PRO B  91      -4.734 -28.973 -11.058  1.00  0.00           H  
ATOM   1459 1HD  PRO B  91      -5.729 -26.463 -11.352  1.00  0.00           H  
ATOM   1460 2HD  PRO B  91      -4.411 -26.819 -10.122  1.00  0.00           H  
ATOM   1461  N   LEU B  92      -2.020 -26.629 -15.083  1.00  0.00           N  
ATOM   1462  CA  LEU B  92      -2.158 -26.412 -16.508  1.00  0.00           C  
ATOM   1463  C   LEU B  92      -2.020 -27.717 -17.209  1.00  0.00           C  
ATOM   1464  O   LEU B  92      -1.215 -28.547 -16.788  1.00  0.00           O  
ATOM   1465  CB  LEU B  92      -1.041 -25.511 -17.034  1.00  0.00           C  
ATOM   1466  CG  LEU B  92      -0.843 -24.171 -16.329  1.00  0.00           C  
ATOM   1467  CD1 LEU B  92       0.352 -23.478 -16.972  1.00  0.00           C  
ATOM   1468  CD2 LEU B  92      -2.120 -23.317 -16.404  1.00  0.00           C  
ATOM   1469  H   LEU B  92      -1.104 -26.801 -14.691  1.00  0.00           H  
ATOM   1470  HA  LEU B  92      -3.136 -25.988 -16.724  1.00  0.00           H  
ATOM   1471 1HB  LEU B  92      -0.104 -26.061 -16.972  1.00  0.00           H  
ATOM   1472 2HB  LEU B  92      -1.235 -25.311 -18.087  1.00  0.00           H  
ATOM   1473  HG  LEU B  92      -0.597 -24.356 -15.282  1.00  0.00           H  
ATOM   1474 1HD1 LEU B  92       0.545 -22.556 -16.464  1.00  0.00           H  
ATOM   1475 2HD1 LEU B  92       1.221 -24.118 -16.901  1.00  0.00           H  
ATOM   1476 3HD1 LEU B  92       0.145 -23.278 -18.008  1.00  0.00           H  
ATOM   1477 1HD2 LEU B  92      -1.958 -22.366 -15.892  1.00  0.00           H  
ATOM   1478 2HD2 LEU B  92      -2.370 -23.133 -17.443  1.00  0.00           H  
ATOM   1479 3HD2 LEU B  92      -2.944 -23.851 -15.921  1.00  0.00           H  
ATOM   1480  N   GLU B  93      -2.731 -27.906 -18.298  1.00  0.00           N  
ATOM   1481  CA  GLU B  93      -2.491 -29.117 -19.047  1.00  0.00           C  
ATOM   1482  C   GLU B  93      -1.356 -28.851 -20.022  1.00  0.00           C  
ATOM   1483  O   GLU B  93      -1.422 -27.907 -20.809  1.00  0.00           O  
ATOM   1484  CB  GLU B  93      -3.749 -29.583 -19.762  1.00  0.00           C  
ATOM   1485  CG  GLU B  93      -3.575 -30.879 -20.520  1.00  0.00           C  
ATOM   1486  CD  GLU B  93      -4.841 -31.319 -21.196  1.00  0.00           C  
ATOM   1487  OE1 GLU B  93      -5.840 -30.635 -21.047  1.00  0.00           O  
ATOM   1488  OE2 GLU B  93      -4.823 -32.348 -21.848  1.00  0.00           O  
ATOM   1489  H   GLU B  93      -3.408 -27.220 -18.607  1.00  0.00           H  
ATOM   1490  HA  GLU B  93      -2.174 -29.909 -18.366  1.00  0.00           H  
ATOM   1491 1HB  GLU B  93      -4.552 -29.717 -19.040  1.00  0.00           H  
ATOM   1492 2HB  GLU B  93      -4.068 -28.819 -20.473  1.00  0.00           H  
ATOM   1493 1HG  GLU B  93      -2.797 -30.751 -21.266  1.00  0.00           H  
ATOM   1494 2HG  GLU B  93      -3.243 -31.653 -19.825  1.00  0.00           H  
ATOM   1495  N   VAL B  94      -0.328 -29.678 -19.954  1.00  0.00           N  
ATOM   1496  CA  VAL B  94       0.850 -29.540 -20.798  1.00  0.00           C  
ATOM   1497  C   VAL B  94       0.957 -30.715 -21.755  1.00  0.00           C  
ATOM   1498  O   VAL B  94       0.995 -31.870 -21.340  1.00  0.00           O  
ATOM   1499  CB  VAL B  94       2.099 -29.479 -19.930  1.00  0.00           C  
ATOM   1500  CG1 VAL B  94       3.314 -29.317 -20.793  1.00  0.00           C  
ATOM   1501  CG2 VAL B  94       1.953 -28.366 -18.966  1.00  0.00           C  
ATOM   1502  H   VAL B  94      -0.363 -30.425 -19.276  1.00  0.00           H  
ATOM   1503  HA  VAL B  94       0.766 -28.618 -21.365  1.00  0.00           H  
ATOM   1504  HB  VAL B  94       2.200 -30.410 -19.388  1.00  0.00           H  
ATOM   1505 1HG1 VAL B  94       4.206 -29.282 -20.170  1.00  0.00           H  
ATOM   1506 2HG1 VAL B  94       3.383 -30.161 -21.482  1.00  0.00           H  
ATOM   1507 3HG1 VAL B  94       3.229 -28.387 -21.362  1.00  0.00           H  
ATOM   1508 1HG2 VAL B  94       2.814 -28.321 -18.338  1.00  0.00           H  
ATOM   1509 2HG2 VAL B  94       1.858 -27.454 -19.505  1.00  0.00           H  
ATOM   1510 3HG2 VAL B  94       1.071 -28.516 -18.351  1.00  0.00           H  
ATOM   1511  N   VAL B  95       1.167 -25.262 -23.655  1.00  0.00           N  
ATOM   1512  CA  VAL B  95      -0.053 -25.035 -22.883  1.00  0.00           C  
ATOM   1513  C   VAL B  95      -1.039 -24.270 -23.709  1.00  0.00           C  
ATOM   1514  O   VAL B  95      -0.703 -23.207 -24.227  1.00  0.00           O  
ATOM   1515  CB  VAL B  95       0.184 -24.206 -21.610  1.00  0.00           C  
ATOM   1516  CG1 VAL B  95      -1.150 -24.028 -20.879  1.00  0.00           C  
ATOM   1517  CG2 VAL B  95       1.148 -24.908 -20.708  1.00  0.00           C  
ATOM   1518  H   VAL B  95       1.671 -24.468 -24.043  1.00  0.00           H  
ATOM   1519  HA  VAL B  95      -0.488 -25.999 -22.609  1.00  0.00           H  
ATOM   1520  HB  VAL B  95       0.569 -23.226 -21.882  1.00  0.00           H  
ATOM   1521 1HG1 VAL B  95      -0.996 -23.452 -19.987  1.00  0.00           H  
ATOM   1522 2HG1 VAL B  95      -1.862 -23.511 -21.518  1.00  0.00           H  
ATOM   1523 3HG1 VAL B  95      -1.551 -25.010 -20.611  1.00  0.00           H  
ATOM   1524 1HG2 VAL B  95       1.318 -24.328 -19.805  1.00  0.00           H  
ATOM   1525 2HG2 VAL B  95       0.716 -25.873 -20.452  1.00  0.00           H  
ATOM   1526 3HG2 VAL B  95       2.078 -25.051 -21.219  1.00  0.00           H  
ATOM   1527  N   VAL B  96      -2.253 -24.790 -23.846  1.00  0.00           N  
ATOM   1528  CA  VAL B  96      -3.233 -24.074 -24.630  1.00  0.00           C  
ATOM   1529  C   VAL B  96      -4.493 -23.850 -23.818  1.00  0.00           C  
ATOM   1530  O   VAL B  96      -5.038 -24.780 -23.211  1.00  0.00           O  
ATOM   1531  CB  VAL B  96      -3.575 -24.835 -25.935  1.00  0.00           C  
ATOM   1532  CG1 VAL B  96      -4.648 -24.034 -26.745  1.00  0.00           C  
ATOM   1533  CG2 VAL B  96      -2.306 -25.063 -26.763  1.00  0.00           C  
ATOM   1534  H   VAL B  96      -2.491 -25.667 -23.399  1.00  0.00           H  
ATOM   1535  HA  VAL B  96      -2.835 -23.097 -24.900  1.00  0.00           H  
ATOM   1536  HB  VAL B  96      -4.013 -25.799 -25.681  1.00  0.00           H  
ATOM   1537 1HG1 VAL B  96      -4.905 -24.571 -27.660  1.00  0.00           H  
ATOM   1538 2HG1 VAL B  96      -5.549 -23.901 -26.153  1.00  0.00           H  
ATOM   1539 3HG1 VAL B  96      -4.259 -23.052 -27.017  1.00  0.00           H  
ATOM   1540 1HG2 VAL B  96      -2.567 -25.605 -27.668  1.00  0.00           H  
ATOM   1541 2HG2 VAL B  96      -1.873 -24.124 -27.030  1.00  0.00           H  
ATOM   1542 3HG2 VAL B  96      -1.583 -25.644 -26.195  1.00  0.00           H  
ATOM   1543  N   TRP B  97      -4.954 -22.608 -23.824  1.00  0.00           N  
ATOM   1544  CA  TRP B  97      -6.196 -22.270 -23.177  1.00  0.00           C  
ATOM   1545  C   TRP B  97      -7.172 -21.987 -24.290  1.00  0.00           C  
ATOM   1546  O   TRP B  97      -7.020 -21.026 -25.058  1.00  0.00           O  
ATOM   1547  CB  TRP B  97      -6.113 -21.061 -22.279  1.00  0.00           C  
ATOM   1548  CG  TRP B  97      -5.213 -21.199 -21.111  1.00  0.00           C  
ATOM   1549  CD1 TRP B  97      -5.587 -21.519 -19.849  1.00  0.00           C  
ATOM   1550  CD2 TRP B  97      -3.780 -20.938 -21.060  1.00  0.00           C  
ATOM   1551  NE1 TRP B  97      -4.498 -21.465 -19.001  1.00  0.00           N  
ATOM   1552  CE2 TRP B  97      -3.384 -21.088 -19.731  1.00  0.00           C  
ATOM   1553  CE3 TRP B  97      -2.831 -20.580 -22.010  1.00  0.00           C  
ATOM   1554  CZ2 TRP B  97      -2.053 -20.862 -19.318  1.00  0.00           C  
ATOM   1555  CZ3 TRP B  97      -1.511 -20.372 -21.614  1.00  0.00           C  
ATOM   1556  CH2 TRP B  97      -1.126 -20.498 -20.294  1.00  0.00           C  
ATOM   1557  H   TRP B  97      -4.448 -21.883 -24.334  1.00  0.00           H  
ATOM   1558  HA  TRP B  97      -6.556 -23.120 -22.596  1.00  0.00           H  
ATOM   1559 1HB  TRP B  97      -5.781 -20.217 -22.863  1.00  0.00           H  
ATOM   1560 2HB  TRP B  97      -7.114 -20.823 -21.911  1.00  0.00           H  
ATOM   1561  HD1 TRP B  97      -6.605 -21.761 -19.547  1.00  0.00           H  
ATOM   1562  HE1 TRP B  97      -4.517 -21.649 -18.011  1.00  0.00           H  
ATOM   1563  HE3 TRP B  97      -3.122 -20.477 -23.044  1.00  0.00           H  
ATOM   1564  HZ2 TRP B  97      -1.745 -20.967 -18.283  1.00  0.00           H  
ATOM   1565  HZ3 TRP B  97      -0.796 -20.105 -22.382  1.00  0.00           H  
ATOM   1566  HH2 TRP B  97      -0.091 -20.324 -20.014  1.00  0.00           H  
ATOM   1567  N   LYS B  98      -8.153 -22.874 -24.386  1.00  0.00           N  
ATOM   1568  CA  LYS B  98      -9.155 -22.876 -25.436  1.00  0.00           C  
ATOM   1569  C   LYS B  98     -10.067 -21.670 -25.283  1.00  0.00           C  
ATOM   1570  O   LYS B  98     -10.062 -21.000 -24.232  1.00  0.00           O  
ATOM   1571  CB  LYS B  98      -9.935 -24.206 -25.412  1.00  0.00           C  
ATOM   1572  CG  LYS B  98      -9.067 -25.438 -25.782  1.00  0.00           C  
ATOM   1573  CD  LYS B  98      -9.855 -26.766 -25.777  1.00  0.00           C  
ATOM   1574  CE  LYS B  98      -8.947 -27.990 -26.158  1.00  0.00           C  
ATOM   1575  NZ  LYS B  98      -9.709 -29.293 -26.136  1.00  0.00           N  
ATOM   1576  H   LYS B  98      -8.184 -23.615 -23.699  1.00  0.00           H  
ATOM   1577  HA  LYS B  98      -8.650 -22.792 -26.401  1.00  0.00           H  
ATOM   1578 1HB  LYS B  98     -10.346 -24.374 -24.425  1.00  0.00           H  
ATOM   1579 2HB  LYS B  98     -10.771 -24.157 -26.110  1.00  0.00           H  
ATOM   1580 1HG  LYS B  98      -8.639 -25.286 -26.774  1.00  0.00           H  
ATOM   1581 2HG  LYS B  98      -8.247 -25.520 -25.068  1.00  0.00           H  
ATOM   1582 1HD  LYS B  98     -10.266 -26.931 -24.782  1.00  0.00           H  
ATOM   1583 2HD  LYS B  98     -10.679 -26.701 -26.484  1.00  0.00           H  
ATOM   1584 1HE  LYS B  98      -8.545 -27.839 -27.161  1.00  0.00           H  
ATOM   1585 2HE  LYS B  98      -8.120 -28.053 -25.455  1.00  0.00           H  
ATOM   1586 1HZ  LYS B  98      -9.090 -30.052 -26.386  1.00  0.00           H  
ATOM   1587 2HZ  LYS B  98     -10.078 -29.454 -25.208  1.00  0.00           H  
ATOM   1588 3HZ  LYS B  98     -10.472 -29.256 -26.795  1.00  0.00           H  
ATOM   1589  N   ARG B  99     -10.831 -21.391 -26.339  1.00  0.00           N  
ATOM   1590  CA  ARG B  99     -11.697 -20.224 -26.336  1.00  0.00           C  
ATOM   1591  C   ARG B  99     -12.571 -20.148 -25.115  1.00  0.00           C  
ATOM   1592  O   ARG B  99     -13.126 -21.149 -24.645  1.00  0.00           O  
ATOM   1593  CB  ARG B  99     -12.603 -20.178 -27.567  1.00  0.00           C  
ATOM   1594  CG  ARG B  99     -11.888 -19.903 -28.820  1.00  0.00           C  
ATOM   1595  CD  ARG B  99     -12.767 -19.776 -29.987  1.00  0.00           C  
ATOM   1596  NE  ARG B  99     -11.954 -19.471 -31.144  1.00  0.00           N  
ATOM   1597  CZ  ARG B  99     -12.396 -19.248 -32.375  1.00  0.00           C  
ATOM   1598  NH1 ARG B  99     -13.691 -19.303 -32.638  1.00  0.00           N  
ATOM   1599  NH2 ARG B  99     -11.509 -18.979 -33.321  1.00  0.00           N  
ATOM   1600  H   ARG B  99     -10.791 -21.981 -27.157  1.00  0.00           H  
ATOM   1601  HA  ARG B  99     -11.054 -19.347 -26.354  1.00  0.00           H  
ATOM   1602 1HB  ARG B  99     -13.134 -21.116 -27.678  1.00  0.00           H  
ATOM   1603 2HB  ARG B  99     -13.352 -19.387 -27.442  1.00  0.00           H  
ATOM   1604 1HG  ARG B  99     -11.364 -18.971 -28.699  1.00  0.00           H  
ATOM   1605 2HG  ARG B  99     -11.170 -20.701 -29.011  1.00  0.00           H  
ATOM   1606 1HD  ARG B  99     -13.303 -20.707 -30.168  1.00  0.00           H  
ATOM   1607 2HD  ARG B  99     -13.482 -18.961 -29.830  1.00  0.00           H  
ATOM   1608  HE  ARG B  99     -10.960 -19.415 -31.000  1.00  0.00           H  
ATOM   1609 1HH1 ARG B  99     -14.352 -19.515 -31.900  1.00  0.00           H  
ATOM   1610 2HH1 ARG B  99     -14.027 -19.138 -33.577  1.00  0.00           H  
ATOM   1611 1HH2 ARG B  99     -10.525 -18.944 -33.095  1.00  0.00           H  
ATOM   1612 2HH2 ARG B  99     -11.815 -18.808 -34.268  1.00  0.00           H  
ATOM   1613  N   GLU B 100     -12.598 -18.935 -24.569  1.00  0.00           N  
ATOM   1614  CA  GLU B 100     -13.370 -18.540 -23.405  1.00  0.00           C  
ATOM   1615  C   GLU B 100     -13.058 -19.334 -22.116  1.00  0.00           C  
ATOM   1616  O   GLU B 100     -13.714 -19.136 -21.089  1.00  0.00           O  
ATOM   1617  CB  GLU B 100     -14.831 -18.656 -23.818  1.00  0.00           C  
ATOM   1618  CG  GLU B 100     -15.148 -17.722 -25.002  1.00  0.00           C  
ATOM   1619  CD  GLU B 100     -16.549 -17.740 -25.427  1.00  0.00           C  
ATOM   1620  OE1 GLU B 100     -17.416 -17.833 -24.588  1.00  0.00           O  
ATOM   1621  OE2 GLU B 100     -16.769 -17.668 -26.628  1.00  0.00           O  
ATOM   1622  H   GLU B 100     -12.088 -18.207 -25.076  1.00  0.00           H  
ATOM   1623  HA  GLU B 100     -13.151 -17.488 -23.208  1.00  0.00           H  
ATOM   1624 1HB  GLU B 100     -15.076 -19.680 -24.092  1.00  0.00           H  
ATOM   1625 2HB  GLU B 100     -15.473 -18.375 -22.981  1.00  0.00           H  
ATOM   1626 1HG  GLU B 100     -14.897 -16.705 -24.706  1.00  0.00           H  
ATOM   1627 2HG  GLU B 100     -14.517 -17.973 -25.852  1.00  0.00           H  
ATOM   1628  N   LYS B 101     -11.970 -20.125 -22.128  1.00  0.00           N  
ATOM   1629  CA  LYS B 101     -11.507 -20.816 -20.930  1.00  0.00           C  
ATOM   1630  C   LYS B 101     -10.522 -19.860 -20.286  1.00  0.00           C  
ATOM   1631  O   LYS B 101     -10.251 -19.862 -19.077  1.00  0.00           O  
ATOM   1632  CB  LYS B 101     -10.827 -22.163 -21.270  1.00  0.00           C  
ATOM   1633  CG  LYS B 101     -11.734 -23.212 -21.995  1.00  0.00           C  
ATOM   1634  CD  LYS B 101     -12.929 -23.660 -21.138  1.00  0.00           C  
ATOM   1635  CE  LYS B 101     -13.753 -24.773 -21.825  1.00  0.00           C  
ATOM   1636  NZ  LYS B 101     -14.949 -25.198 -20.992  1.00  0.00           N  
ATOM   1637  H   LYS B 101     -11.466 -20.290 -23.001  1.00  0.00           H  
ATOM   1638  HA  LYS B 101     -12.339 -20.981 -20.246  1.00  0.00           H  
ATOM   1639 1HB  LYS B 101      -9.966 -21.973 -21.914  1.00  0.00           H  
ATOM   1640 2HB  LYS B 101     -10.452 -22.622 -20.361  1.00  0.00           H  
ATOM   1641 1HG  LYS B 101     -12.103 -22.785 -22.929  1.00  0.00           H  
ATOM   1642 2HG  LYS B 101     -11.140 -24.091 -22.233  1.00  0.00           H  
ATOM   1643 1HD  LYS B 101     -12.570 -24.030 -20.175  1.00  0.00           H  
ATOM   1644 2HD  LYS B 101     -13.579 -22.803 -20.959  1.00  0.00           H  
ATOM   1645 1HE  LYS B 101     -14.105 -24.411 -22.790  1.00  0.00           H  
ATOM   1646 2HE  LYS B 101     -13.111 -25.640 -21.986  1.00  0.00           H  
ATOM   1647 1HZ  LYS B 101     -15.460 -25.926 -21.473  1.00  0.00           H  
ATOM   1648 2HZ  LYS B 101     -14.635 -25.548 -20.097  1.00  0.00           H  
ATOM   1649 3HZ  LYS B 101     -15.559 -24.407 -20.847  1.00  0.00           H  
ATOM   1650  N   ALA B 102     -10.034 -18.974 -21.136  1.00  0.00           N  
ATOM   1651  CA  ALA B 102      -9.015 -18.005 -20.816  1.00  0.00           C  
ATOM   1652  C   ALA B 102      -9.569 -16.824 -19.988  1.00  0.00           C  
ATOM   1653  O   ALA B 102      -9.665 -15.697 -20.481  1.00  0.00           O  
ATOM   1654  CB  ALA B 102      -8.390 -17.528 -22.133  1.00  0.00           C  
ATOM   1655  H   ALA B 102     -10.358 -19.024 -22.091  1.00  0.00           H  
ATOM   1656  HA  ALA B 102      -8.255 -18.502 -20.220  1.00  0.00           H  
ATOM   1657 1HB  ALA B 102      -7.600 -16.839 -21.923  1.00  0.00           H  
ATOM   1658 2HB  ALA B 102      -7.985 -18.382 -22.684  1.00  0.00           H  
ATOM   1659 3HB  ALA B 102      -9.145 -17.036 -22.749  1.00  0.00           H  
ATOM   1660  N   SER B 103      -9.935 -17.109 -18.725  1.00  0.00           N  
ATOM   1661  CA  SER B 103     -10.463 -16.103 -17.788  1.00  0.00           C  
ATOM   1662  C   SER B 103      -9.413 -15.754 -16.697  1.00  0.00           C  
ATOM   1663  O   SER B 103      -8.561 -14.881 -16.884  1.00  0.00           O  
ATOM   1664  CB  SER B 103     -11.745 -16.605 -17.137  1.00  0.00           C  
ATOM   1665  OG  SER B 103     -11.508 -17.735 -16.327  1.00  0.00           O  
ATOM   1666  H   SER B 103      -9.860 -18.085 -18.442  1.00  0.00           H  
ATOM   1667  HA  SER B 103     -10.679 -15.194 -18.348  1.00  0.00           H  
ATOM   1668 1HB  SER B 103     -12.180 -15.808 -16.535  1.00  0.00           H  
ATOM   1669 2HB  SER B 103     -12.465 -16.859 -17.915  1.00  0.00           H  
ATOM   1670  HG  SER B 103     -12.373 -17.997 -15.978  1.00  0.00           H  
ATOM   1671  N   LYS B 104      -9.413 -16.460 -15.568  1.00  0.00           N  
ATOM   1672  CA  LYS B 104      -8.399 -16.200 -14.532  1.00  0.00           C  
ATOM   1673  C   LYS B 104      -7.118 -16.981 -14.839  1.00  0.00           C  
ATOM   1674  O   LYS B 104      -6.724 -17.897 -14.105  1.00  0.00           O  
ATOM   1675  CB  LYS B 104      -8.957 -16.576 -13.158  1.00  0.00           C  
ATOM   1676  CG  LYS B 104     -10.240 -15.811 -12.792  1.00  0.00           C  
ATOM   1677  CD  LYS B 104      -9.977 -14.340 -12.472  1.00  0.00           C  
ATOM   1678  CE  LYS B 104     -11.270 -13.542 -12.324  1.00  0.00           C  
ATOM   1679  NZ  LYS B 104     -12.128 -14.008 -11.211  1.00  0.00           N  
ATOM   1680  H   LYS B 104     -10.125 -17.165 -15.460  1.00  0.00           H  
ATOM   1681  HA  LYS B 104      -8.157 -15.137 -14.535  1.00  0.00           H  
ATOM   1682 1HB  LYS B 104      -9.172 -17.645 -13.127  1.00  0.00           H  
ATOM   1683 2HB  LYS B 104      -8.208 -16.364 -12.390  1.00  0.00           H  
ATOM   1684 1HG  LYS B 104     -10.946 -15.869 -13.621  1.00  0.00           H  
ATOM   1685 2HG  LYS B 104     -10.688 -16.288 -11.923  1.00  0.00           H  
ATOM   1686 1HD  LYS B 104      -9.417 -14.271 -11.536  1.00  0.00           H  
ATOM   1687 2HD  LYS B 104      -9.396 -13.868 -13.250  1.00  0.00           H  
ATOM   1688 1HE  LYS B 104     -11.003 -12.507 -12.136  1.00  0.00           H  
ATOM   1689 2HE  LYS B 104     -11.835 -13.596 -13.252  1.00  0.00           H  
ATOM   1690 1HZ  LYS B 104     -12.945 -13.388 -11.134  1.00  0.00           H  
ATOM   1691 2HZ  LYS B 104     -12.430 -14.947 -11.336  1.00  0.00           H  
ATOM   1692 3HZ  LYS B 104     -11.643 -13.924 -10.316  1.00  0.00           H  
ATOM   1693  N   ILE B 105      -6.482 -16.602 -15.961  1.00  0.00           N  
ATOM   1694  CA  ILE B 105      -5.233 -17.229 -16.419  1.00  0.00           C  
ATOM   1695  C   ILE B 105      -4.157 -16.168 -16.503  1.00  0.00           C  
ATOM   1696  O   ILE B 105      -3.076 -16.386 -17.038  1.00  0.00           O  
ATOM   1697  CB  ILE B 105      -5.286 -17.827 -17.832  1.00  0.00           C  
ATOM   1698  CG1 ILE B 105      -5.530 -16.728 -18.896  1.00  0.00           C  
ATOM   1699  CG2 ILE B 105      -6.463 -18.840 -17.846  1.00  0.00           C  
ATOM   1700  CD1 ILE B 105      -5.251 -17.209 -20.289  1.00  0.00           C  
ATOM   1701  H   ILE B 105      -6.915 -15.847 -16.497  1.00  0.00           H  
ATOM   1702  HA  ILE B 105      -4.922 -17.989 -15.711  1.00  0.00           H  
ATOM   1703  HB  ILE B 105      -4.346 -18.334 -18.073  1.00  0.00           H  
ATOM   1704 1HG1 ILE B 105      -6.570 -16.394 -18.841  1.00  0.00           H  
ATOM   1705 2HG1 ILE B 105      -4.882 -15.876 -18.701  1.00  0.00           H  
ATOM   1706 1HG2 ILE B 105      -6.541 -19.282 -18.818  1.00  0.00           H  
ATOM   1707 2HG2 ILE B 105      -6.286 -19.619 -17.100  1.00  0.00           H  
ATOM   1708 3HG2 ILE B 105      -7.392 -18.327 -17.609  1.00  0.00           H  
ATOM   1709 1HD1 ILE B 105      -5.436 -16.407 -20.985  1.00  0.00           H  
ATOM   1710 2HD1 ILE B 105      -4.204 -17.520 -20.360  1.00  0.00           H  
ATOM   1711 3HD1 ILE B 105      -5.890 -18.050 -20.525  1.00  0.00           H  
ATOM   1712  N   ASN B 106      -4.467 -14.997 -16.028  1.00  0.00           N  
ATOM   1713  CA  ASN B 106      -3.517 -13.947 -16.164  1.00  0.00           C  
ATOM   1714  C   ASN B 106      -2.433 -14.118 -15.124  1.00  0.00           C  
ATOM   1715  O   ASN B 106      -2.649 -14.801 -14.111  1.00  0.00           O  
ATOM   1716  CB  ASN B 106      -4.233 -12.635 -16.071  1.00  0.00           C  
ATOM   1717  CG  ASN B 106      -5.197 -12.544 -17.208  1.00  0.00           C  
ATOM   1718  OD1 ASN B 106      -4.936 -13.004 -18.331  1.00  0.00           O  
ATOM   1719  ND2 ASN B 106      -6.335 -11.986 -16.936  1.00  0.00           N  
ATOM   1720  H   ASN B 106      -5.355 -14.835 -15.586  1.00  0.00           H  
ATOM   1721  HA  ASN B 106      -3.042 -14.023 -17.137  1.00  0.00           H  
ATOM   1722 1HB  ASN B 106      -4.771 -12.550 -15.124  1.00  0.00           H  
ATOM   1723 2HB  ASN B 106      -3.523 -11.815 -16.132  1.00  0.00           H  
ATOM   1724 1HD2 ASN B 106      -7.044 -11.929 -17.636  1.00  0.00           H  
ATOM   1725 2HD2 ASN B 106      -6.506 -11.604 -16.008  1.00  0.00           H  
ATOM   1726  N   GLY B 107      -1.261 -13.535 -15.402  1.00  0.00           N  
ATOM   1727  CA  GLY B 107      -0.146 -13.559 -14.458  1.00  0.00           C  
ATOM   1728  C   GLY B 107       1.185 -13.979 -15.073  1.00  0.00           C  
ATOM   1729  O   GLY B 107       1.404 -13.867 -16.282  1.00  0.00           O  
ATOM   1730  H   GLY B 107      -1.180 -13.017 -16.277  1.00  0.00           H  
ATOM   1731 1HA  GLY B 107      -0.040 -12.562 -14.039  1.00  0.00           H  
ATOM   1732 2HA  GLY B 107      -0.383 -14.228 -13.632  1.00  0.00           H  
ATOM   1733  N   ALA B 108       2.113 -14.405 -14.214  1.00  0.00           N  
ATOM   1734  CA  ALA B 108       3.454 -14.791 -14.668  1.00  0.00           C  
ATOM   1735  C   ALA B 108       3.585 -16.292 -14.911  1.00  0.00           C  
ATOM   1736  O   ALA B 108       3.095 -17.111 -14.133  1.00  0.00           O  
ATOM   1737  CB  ALA B 108       4.503 -14.357 -13.653  1.00  0.00           C  
ATOM   1738  H   ALA B 108       1.877 -14.477 -13.234  1.00  0.00           H  
ATOM   1739  HA  ALA B 108       3.647 -14.287 -15.616  1.00  0.00           H  
ATOM   1740 1HB  ALA B 108       5.497 -14.624 -14.030  1.00  0.00           H  
ATOM   1741 2HB  ALA B 108       4.451 -13.279 -13.505  1.00  0.00           H  
ATOM   1742 3HB  ALA B 108       4.329 -14.859 -12.701  1.00  0.00           H  
ATOM   1743  N   TYR B 109       4.293 -16.626 -15.977  1.00  0.00           N  
ATOM   1744  CA  TYR B 109       4.575 -17.997 -16.392  1.00  0.00           C  
ATOM   1745  C   TYR B 109       6.044 -18.191 -16.660  1.00  0.00           C  
ATOM   1746  O   TYR B 109       6.762 -17.216 -16.886  1.00  0.00           O  
ATOM   1747  CB  TYR B 109       3.774 -18.359 -17.620  1.00  0.00           C  
ATOM   1748  CG  TYR B 109       2.325 -18.375 -17.343  1.00  0.00           C  
ATOM   1749  CD1 TYR B 109       1.541 -17.232 -17.499  1.00  0.00           C  
ATOM   1750  CD2 TYR B 109       1.746 -19.540 -16.935  1.00  0.00           C  
ATOM   1751  CE1 TYR B 109       0.167 -17.294 -17.242  1.00  0.00           C  
ATOM   1752  CE2 TYR B 109       0.396 -19.586 -16.694  1.00  0.00           C  
ATOM   1753  CZ  TYR B 109      -0.385 -18.484 -16.850  1.00  0.00           C  
ATOM   1754  OH  TYR B 109      -1.709 -18.579 -16.619  1.00  0.00           O  
ATOM   1755  H   TYR B 109       4.647 -15.871 -16.563  1.00  0.00           H  
ATOM   1756  HA  TYR B 109       4.297 -18.668 -15.587  1.00  0.00           H  
ATOM   1757 1HB  TYR B 109       3.970 -17.643 -18.418  1.00  0.00           H  
ATOM   1758 2HB  TYR B 109       4.069 -19.341 -17.971  1.00  0.00           H  
ATOM   1759  HD1 TYR B 109       1.996 -16.290 -17.819  1.00  0.00           H  
ATOM   1760  HD2 TYR B 109       2.357 -20.433 -16.811  1.00  0.00           H  
ATOM   1761  HE1 TYR B 109      -0.466 -16.411 -17.355  1.00  0.00           H  
ATOM   1762  HE2 TYR B 109      -0.069 -20.501 -16.380  1.00  0.00           H  
ATOM   1763  HH  TYR B 109      -2.128 -17.768 -16.884  1.00  0.00           H  
ATOM   1764  N   PHE B 110       6.498 -19.447 -16.637  1.00  0.00           N  
ATOM   1765  CA  PHE B 110       7.908 -19.716 -16.921  1.00  0.00           C  
ATOM   1766  C   PHE B 110       8.144 -21.078 -17.536  1.00  0.00           C  
ATOM   1767  O   PHE B 110       7.261 -21.939 -17.507  1.00  0.00           O  
ATOM   1768  CB  PHE B 110       8.699 -19.739 -15.626  1.00  0.00           C  
ATOM   1769  CG  PHE B 110       8.366 -20.954 -14.817  1.00  0.00           C  
ATOM   1770  CD1 PHE B 110       9.162 -22.044 -14.885  1.00  0.00           C  
ATOM   1771  CD2 PHE B 110       7.227 -21.036 -14.100  1.00  0.00           C  
ATOM   1772  CE1 PHE B 110       8.840 -23.169 -14.249  1.00  0.00           C  
ATOM   1773  CE2 PHE B 110       6.892 -22.170 -13.461  1.00  0.00           C  
ATOM   1774  CZ  PHE B 110       7.693 -23.237 -13.544  1.00  0.00           C  
ATOM   1775  H   PHE B 110       5.853 -20.195 -16.390  1.00  0.00           H  
ATOM   1776  HA  PHE B 110       8.262 -18.958 -17.594  1.00  0.00           H  
ATOM   1777 1HB  PHE B 110       9.759 -19.750 -15.851  1.00  0.00           H  
ATOM   1778 2HB  PHE B 110       8.492 -18.848 -15.036  1.00  0.00           H  
ATOM   1779  HD1 PHE B 110      10.076 -21.996 -15.473  1.00  0.00           H  
ATOM   1780  HD2 PHE B 110       6.566 -20.178 -14.054  1.00  0.00           H  
ATOM   1781  HE1 PHE B 110       9.496 -24.031 -14.312  1.00  0.00           H  
ATOM   1782  HE2 PHE B 110       5.969 -22.225 -12.885  1.00  0.00           H  
ATOM   1783  HZ  PHE B 110       7.418 -24.161 -13.034  1.00  0.00           H  
ATOM   1784  N   CYS B 111       9.378 -21.313 -18.008  1.00  0.00           N  
ATOM   1785  CA  CYS B 111       9.778 -22.684 -18.382  1.00  0.00           C  
ATOM   1786  C   CYS B 111      11.273 -22.993 -18.102  1.00  0.00           C  
ATOM   1787  O   CYS B 111      12.111 -22.089 -18.086  1.00  0.00           O  
ATOM   1788  CB  CYS B 111       9.464 -22.927 -19.835  1.00  0.00           C  
ATOM   1789  SG  CYS B 111      10.388 -21.907 -20.860  1.00  0.00           S  
ATOM   1790  H   CYS B 111      10.012 -20.524 -18.104  1.00  0.00           H  
ATOM   1791  HA  CYS B 111       9.183 -23.380 -17.794  1.00  0.00           H  
ATOM   1792 1HB  CYS B 111       9.676 -23.960 -20.061  1.00  0.00           H  
ATOM   1793 2HB  CYS B 111       8.406 -22.754 -20.032  1.00  0.00           H  
ATOM   1794  HG  CYS B 111       9.864 -20.759 -20.414  1.00  0.00           H  
ATOM   1795  N   ARG B 112      10.896 -16.561 -18.628  1.00  0.00           N  
ATOM   1796  CA  ARG B 112       9.626 -16.028 -18.113  1.00  0.00           C  
ATOM   1797  C   ARG B 112       8.821 -15.164 -19.080  1.00  0.00           C  
ATOM   1798  O   ARG B 112       9.374 -14.446 -19.901  1.00  0.00           O  
ATOM   1799  CB  ARG B 112       9.885 -15.176 -16.888  1.00  0.00           C  
ATOM   1800  CG  ARG B 112      10.348 -15.910 -15.676  1.00  0.00           C  
ATOM   1801  CD  ARG B 112      10.589 -14.970 -14.559  1.00  0.00           C  
ATOM   1802  NE  ARG B 112      10.834 -15.655 -13.306  1.00  0.00           N  
ATOM   1803  CZ  ARG B 112      11.985 -16.097 -12.836  1.00  0.00           C  
ATOM   1804  NH1 ARG B 112      13.129 -15.949 -13.513  1.00  0.00           N  
ATOM   1805  NH2 ARG B 112      11.952 -16.699 -11.663  1.00  0.00           N  
ATOM   1806  H   ARG B 112      11.645 -15.913 -18.829  1.00  0.00           H  
ATOM   1807  HA  ARG B 112       9.011 -16.866 -17.820  1.00  0.00           H  
ATOM   1808 1HB  ARG B 112      10.629 -14.415 -17.118  1.00  0.00           H  
ATOM   1809 2HB  ARG B 112       8.964 -14.659 -16.617  1.00  0.00           H  
ATOM   1810 1HG  ARG B 112       9.563 -16.608 -15.360  1.00  0.00           H  
ATOM   1811 2HG  ARG B 112      11.264 -16.455 -15.894  1.00  0.00           H  
ATOM   1812 1HD  ARG B 112      11.461 -14.354 -14.786  1.00  0.00           H  
ATOM   1813 2HD  ARG B 112       9.715 -14.332 -14.431  1.00  0.00           H  
ATOM   1814  HE  ARG B 112      10.013 -15.865 -12.738  1.00  0.00           H  
ATOM   1815 1HH1 ARG B 112      13.128 -15.483 -14.409  1.00  0.00           H  
ATOM   1816 2HH1 ARG B 112      13.994 -16.303 -13.129  1.00  0.00           H  
ATOM   1817 1HH2 ARG B 112      11.061 -16.819 -11.170  1.00  0.00           H  
ATOM   1818 2HH2 ARG B 112      12.796 -17.045 -11.256  1.00  0.00           H  
ATOM   1819  N   THR B 113       7.508 -15.216 -18.951  1.00  0.00           N  
ATOM   1820  CA  THR B 113       6.645 -14.333 -19.716  1.00  0.00           C  
ATOM   1821  C   THR B 113       5.343 -14.055 -18.963  1.00  0.00           C  
ATOM   1822  O   THR B 113       5.173 -14.487 -17.818  1.00  0.00           O  
ATOM   1823  CB  THR B 113       6.333 -14.902 -21.086  1.00  0.00           C  
ATOM   1824  OG1 THR B 113       5.692 -13.875 -21.868  1.00  0.00           O  
ATOM   1825  CG2 THR B 113       5.394 -16.104 -20.950  1.00  0.00           C  
ATOM   1826  H   THR B 113       7.118 -15.863 -18.266  1.00  0.00           H  
ATOM   1827  HA  THR B 113       7.158 -13.381 -19.858  1.00  0.00           H  
ATOM   1828  HB  THR B 113       7.254 -15.216 -21.568  1.00  0.00           H  
ATOM   1829  HG1 THR B 113       6.381 -13.281 -22.219  1.00  0.00           H  
ATOM   1830 1HG2 THR B 113       5.186 -16.503 -21.940  1.00  0.00           H  
ATOM   1831 2HG2 THR B 113       5.869 -16.864 -20.341  1.00  0.00           H  
ATOM   1832 3HG2 THR B 113       4.460 -15.820 -20.478  1.00  0.00           H  
ATOM   1833  N   MET B 114       4.435 -13.303 -19.594  1.00  0.00           N  
ATOM   1834  CA  MET B 114       3.163 -12.924 -18.956  1.00  0.00           C  
ATOM   1835  C   MET B 114       1.911 -12.985 -19.866  1.00  0.00           C  
ATOM   1836  O   MET B 114       1.979 -12.862 -21.096  1.00  0.00           O  
ATOM   1837  CB  MET B 114       3.308 -11.530 -18.340  1.00  0.00           C  
ATOM   1838  CG  MET B 114       4.356 -11.435 -17.242  1.00  0.00           C  
ATOM   1839  SD  MET B 114       4.905  -9.840 -17.029  1.00  0.00           S  
ATOM   1840  CE  MET B 114       6.082  -9.911 -18.336  1.00  0.00           C  
ATOM   1841  H   MET B 114       4.656 -13.034 -20.545  1.00  0.00           H  
ATOM   1842  HA  MET B 114       2.988 -13.626 -18.142  1.00  0.00           H  
ATOM   1843 1HB  MET B 114       3.553 -10.811 -19.106  1.00  0.00           H  
ATOM   1844 2HB  MET B 114       2.352 -11.231 -17.905  1.00  0.00           H  
ATOM   1845 1HG  MET B 114       3.908 -11.774 -16.311  1.00  0.00           H  
ATOM   1846 2HG  MET B 114       5.209 -12.029 -17.433  1.00  0.00           H  
ATOM   1847 1HE  MET B 114       6.584  -8.965 -18.433  1.00  0.00           H  
ATOM   1848 2HE  MET B 114       6.805 -10.696 -18.130  1.00  0.00           H  
ATOM   1849 3HE  MET B 114       5.573 -10.136 -19.249  1.00  0.00           H  
ATOM   1850  N   LYS B 115       0.756 -13.172 -19.223  1.00  0.00           N  
ATOM   1851  CA  LYS B 115      -0.552 -13.124 -19.885  1.00  0.00           C  
ATOM   1852  C   LYS B 115      -1.433 -12.073 -19.212  1.00  0.00           C  
ATOM   1853  O   LYS B 115      -1.466 -11.972 -17.972  1.00  0.00           O  
ATOM   1854  CB  LYS B 115      -1.292 -14.474 -19.787  1.00  0.00           C  
ATOM   1855  CG  LYS B 115      -0.648 -15.715 -20.409  1.00  0.00           C  
ATOM   1856  CD  LYS B 115      -0.660 -15.638 -21.928  1.00  0.00           C  
ATOM   1857  CE  LYS B 115      -0.152 -16.878 -22.563  1.00  0.00           C  
ATOM   1858  NZ  LYS B 115      -0.082 -16.753 -23.972  1.00  0.00           N  
ATOM   1859  H   LYS B 115       0.803 -13.330 -18.213  1.00  0.00           H  
ATOM   1860  HA  LYS B 115      -0.418 -12.842 -20.929  1.00  0.00           H  
ATOM   1861 1HB  LYS B 115      -1.445 -14.712 -18.739  1.00  0.00           H  
ATOM   1862 2HB  LYS B 115      -2.278 -14.370 -20.229  1.00  0.00           H  
ATOM   1863 1HG  LYS B 115       0.378 -15.812 -20.062  1.00  0.00           H  
ATOM   1864 2HG  LYS B 115      -1.210 -16.601 -20.090  1.00  0.00           H  
ATOM   1865 1HD  LYS B 115      -1.672 -15.454 -22.294  1.00  0.00           H  
ATOM   1866 2HD  LYS B 115      -0.027 -14.817 -22.238  1.00  0.00           H  
ATOM   1867 1HE  LYS B 115       0.832 -17.085 -22.185  1.00  0.00           H  
ATOM   1868 2HE  LYS B 115      -0.807 -17.697 -22.326  1.00  0.00           H  
ATOM   1869 1HZ  LYS B 115       0.297 -17.616 -24.363  1.00  0.00           H  
ATOM   1870 2HZ  LYS B 115      -1.018 -16.579 -24.367  1.00  0.00           H  
ATOM   1871 3HZ  LYS B 115       0.552 -16.000 -24.213  1.00  0.00           H  
ATOM   1872  N   MET B 116      -2.213 -11.341 -20.008  1.00  0.00           N  
ATOM   1873  CA  MET B 116      -3.140 -10.361 -19.429  1.00  0.00           C  
ATOM   1874  C   MET B 116      -4.354 -10.120 -20.269  1.00  0.00           C  
ATOM   1875  O   MET B 116      -4.299 -10.258 -21.488  1.00  0.00           O  
ATOM   1876  CB  MET B 116      -2.407  -9.056 -19.244  1.00  0.00           C  
ATOM   1877  CG  MET B 116      -1.961  -8.422 -20.533  1.00  0.00           C  
ATOM   1878  SD  MET B 116      -0.608  -7.194 -20.291  1.00  0.00           S  
ATOM   1879  CE  MET B 116       0.767  -8.398 -20.165  1.00  0.00           C  
ATOM   1880  H   MET B 116      -2.103 -11.434 -21.019  1.00  0.00           H  
ATOM   1881  HA  MET B 116      -3.473 -10.723 -18.463  1.00  0.00           H  
ATOM   1882 1HB  MET B 116      -3.045  -8.345 -18.710  1.00  0.00           H  
ATOM   1883 2HB  MET B 116      -1.536  -9.223 -18.658  1.00  0.00           H  
ATOM   1884 1HG  MET B 116      -1.607  -9.214 -21.200  1.00  0.00           H  
ATOM   1885 2HG  MET B 116      -2.811  -7.920 -21.005  1.00  0.00           H  
ATOM   1886 1HE  MET B 116       1.704  -7.884 -20.025  1.00  0.00           H  
ATOM   1887 2HE  MET B 116       0.598  -9.069 -19.331  1.00  0.00           H  
ATOM   1888 3HE  MET B 116       0.820  -8.986 -21.085  1.00  0.00           H  
ATOM   1889  N   ARG B 117      -5.440  -9.677 -19.647  1.00  0.00           N  
ATOM   1890  CA  ARG B 117      -6.586  -9.332 -20.456  1.00  0.00           C  
ATOM   1891  C   ARG B 117      -6.227  -8.241 -21.434  1.00  0.00           C  
ATOM   1892  O   ARG B 117      -5.639  -7.238 -21.050  1.00  0.00           O  
ATOM   1893  CB  ARG B 117      -7.716  -8.854 -19.534  1.00  0.00           C  
ATOM   1894  CG  ARG B 117      -9.111  -8.815 -20.143  1.00  0.00           C  
ATOM   1895  CD  ARG B 117     -10.187  -8.497 -19.131  1.00  0.00           C  
ATOM   1896  NE  ARG B 117     -10.148  -7.093 -18.662  1.00  0.00           N  
ATOM   1897  CZ  ARG B 117     -10.954  -6.572 -17.711  1.00  0.00           C  
ATOM   1898  NH1 ARG B 117     -11.850  -7.337 -17.110  1.00  0.00           N  
ATOM   1899  NH2 ARG B 117     -10.856  -5.285 -17.378  1.00  0.00           N  
ATOM   1900  H   ARG B 117      -5.463  -9.582 -18.639  1.00  0.00           H  
ATOM   1901  HA  ARG B 117      -6.905 -10.214 -21.014  1.00  0.00           H  
ATOM   1902 1HB  ARG B 117      -7.761  -9.504 -18.660  1.00  0.00           H  
ATOM   1903 2HB  ARG B 117      -7.483  -7.852 -19.173  1.00  0.00           H  
ATOM   1904 1HG  ARG B 117      -9.144  -8.058 -20.909  1.00  0.00           H  
ATOM   1905 2HG  ARG B 117      -9.337  -9.784 -20.587  1.00  0.00           H  
ATOM   1906 1HD  ARG B 117     -11.161  -8.677 -19.587  1.00  0.00           H  
ATOM   1907 2HD  ARG B 117     -10.062  -9.151 -18.265  1.00  0.00           H  
ATOM   1908  HE  ARG B 117      -9.476  -6.468 -19.080  1.00  0.00           H  
ATOM   1909 1HH1 ARG B 117     -11.937  -8.311 -17.357  1.00  0.00           H  
ATOM   1910 2HH1 ARG B 117     -12.455  -6.946 -16.401  1.00  0.00           H  
ATOM   1911 1HH2 ARG B 117     -10.178  -4.649 -17.844  1.00  0.00           H  
ATOM   1912 2HH2 ARG B 117     -11.459  -4.903 -16.670  1.00  0.00           H  
ATOM   1913  N   GLN B 118      -6.622  -8.395 -22.685  1.00  0.00           N  
ATOM   1914  CA  GLN B 118      -6.375  -7.371 -23.682  1.00  0.00           C  
ATOM   1915  C   GLN B 118      -7.103  -6.077 -23.362  1.00  0.00           C  
ATOM   1916  O   GLN B 118      -6.566  -4.994 -23.566  1.00  0.00           O  
ATOM   1917  CB  GLN B 118      -6.793  -7.869 -25.057  1.00  0.00           C  
ATOM   1918  CG  GLN B 118      -6.509  -6.910 -26.192  1.00  0.00           C  
ATOM   1919  CD  GLN B 118      -7.034  -7.469 -27.504  1.00  0.00           C  
ATOM   1920  OE1 GLN B 118      -8.083  -8.132 -27.505  1.00  0.00           O  
ATOM   1921  NE2 GLN B 118      -6.335  -7.207 -28.615  1.00  0.00           N  
ATOM   1922  H   GLN B 118      -7.070  -9.264 -22.975  1.00  0.00           H  
ATOM   1923  HA  GLN B 118      -5.304  -7.161 -23.694  1.00  0.00           H  
ATOM   1924 1HB  GLN B 118      -6.272  -8.800 -25.273  1.00  0.00           H  
ATOM   1925 2HB  GLN B 118      -7.863  -8.094 -25.053  1.00  0.00           H  
ATOM   1926 1HG  GLN B 118      -7.002  -5.962 -25.989  1.00  0.00           H  
ATOM   1927 2HG  GLN B 118      -5.433  -6.762 -26.281  1.00  0.00           H  
ATOM   1928 1HE2 GLN B 118      -6.646  -7.550 -29.503  1.00  0.00           H  
ATOM   1929 2HE2 GLN B 118      -5.499  -6.660 -28.568  1.00  0.00           H  
ATOM   1930  N   GLN B 119      -8.344  -6.188 -22.866  1.00  0.00           N  
ATOM   1931  CA  GLN B 119      -9.145  -4.990 -22.573  1.00  0.00           C  
ATOM   1932  C   GLN B 119      -8.527  -4.161 -21.449  1.00  0.00           C  
ATOM   1933  O   GLN B 119      -8.511  -2.924 -21.473  1.00  0.00           O  
ATOM   1934  CB  GLN B 119     -10.572  -5.408 -22.212  1.00  0.00           C  
ATOM   1935  CG  GLN B 119     -11.315  -6.041 -23.367  1.00  0.00           C  
ATOM   1936  CD  GLN B 119     -11.460  -5.041 -24.553  1.00  0.00           C  
ATOM   1937  OE1 GLN B 119     -11.886  -3.896 -24.355  1.00  0.00           O  
ATOM   1938  NE2 GLN B 119     -11.097  -5.476 -25.771  1.00  0.00           N  
ATOM   1939  H   GLN B 119      -8.731  -7.106 -22.714  1.00  0.00           H  
ATOM   1940  HA  GLN B 119      -9.180  -4.370 -23.470  1.00  0.00           H  
ATOM   1941 1HB  GLN B 119     -10.547  -6.125 -21.388  1.00  0.00           H  
ATOM   1942 2HB  GLN B 119     -11.134  -4.536 -21.870  1.00  0.00           H  
ATOM   1943 1HG  GLN B 119     -10.754  -6.916 -23.708  1.00  0.00           H  
ATOM   1944 2HG  GLN B 119     -12.312  -6.341 -23.034  1.00  0.00           H  
ATOM   1945 1HE2 GLN B 119     -11.171  -4.870 -26.566  1.00  0.00           H  
ATOM   1946 2HE2 GLN B 119     -10.758  -6.411 -25.893  1.00  0.00           H  
ATOM   1947  N   ALA B 120      -7.977  -4.876 -20.494  1.00  0.00           N  
ATOM   1948  CA  ALA B 120      -7.283  -4.326 -19.357  1.00  0.00           C  
ATOM   1949  C   ALA B 120      -7.957  -3.083 -18.766  1.00  0.00           C  
ATOM   1950  O   ALA B 120      -9.162  -3.058 -18.497  1.00  0.00           O  
ATOM   1951  CB  ALA B 120      -5.878  -4.007 -19.799  1.00  0.00           C  
ATOM   1952  H   ALA B 120      -8.025  -5.878 -20.578  1.00  0.00           H  
ATOM   1953  HA  ALA B 120      -7.250  -5.098 -18.585  1.00  0.00           H  
ATOM   1954 1HB  ALA B 120      -5.308  -3.667 -18.954  1.00  0.00           H  
ATOM   1955 2HB  ALA B 120      -5.410  -4.903 -20.195  1.00  0.00           H  
ATOM   1956 3HB  ALA B 120      -5.902  -3.237 -20.582  1.00  0.00           H  
ATOM   1957  N   SER B 121      -7.153  -2.073 -18.444  1.00  0.00           N  
ATOM   1958  CA  SER B 121      -7.656  -0.774 -18.061  1.00  0.00           C  
ATOM   1959  C   SER B 121      -6.578   0.178 -18.564  1.00  0.00           C  
ATOM   1960  O   SER B 121      -6.814   1.257 -19.125  1.00  0.00           O  
ATOM   1961  CB  SER B 121      -7.895  -0.736 -16.590  1.00  0.00           C  
ATOM   1962  OG  SER B 121      -6.727  -0.957 -15.894  1.00  0.00           O  
ATOM   1963  H   SER B 121      -6.150  -2.141 -18.609  1.00  0.00           H  
ATOM   1964  HA  SER B 121      -8.590  -0.577 -18.585  1.00  0.00           H  
ATOM   1965 1HB  SER B 121      -8.295   0.218 -16.348  1.00  0.00           H  
ATOM   1966 2HB  SER B 121      -8.636  -1.487 -16.320  1.00  0.00           H  
ATOM   1967  HG  SER B 121      -7.005  -1.163 -15.009  1.00  0.00           H  
ATOM   1968  N   PHE B 122      -5.378  -0.350 -18.423  1.00  0.00           N  
ATOM   1969  CA  PHE B 122      -4.084   0.225 -18.783  1.00  0.00           C  
ATOM   1970  C   PHE B 122      -3.407  -0.796 -19.653  1.00  0.00           C  
ATOM   1971  O   PHE B 122      -3.795  -1.946 -19.580  1.00  0.00           O  
ATOM   1972  CB  PHE B 122      -3.197   0.524 -17.558  1.00  0.00           C  
ATOM   1973  CG  PHE B 122      -3.688   1.574 -16.639  1.00  0.00           C  
ATOM   1974  CD1 PHE B 122      -4.509   1.287 -15.585  1.00  0.00           C  
ATOM   1975  CD2 PHE B 122      -3.302   2.892 -16.854  1.00  0.00           C  
ATOM   1976  CE1 PHE B 122      -4.954   2.289 -14.762  1.00  0.00           C  
ATOM   1977  CE2 PHE B 122      -3.749   3.886 -16.041  1.00  0.00           C  
ATOM   1978  CZ  PHE B 122      -4.578   3.584 -14.995  1.00  0.00           C  
ATOM   1979  H   PHE B 122      -5.374  -1.264 -17.987  1.00  0.00           H  
ATOM   1980  HA  PHE B 122      -4.242   1.135 -19.360  1.00  0.00           H  
ATOM   1981 1HB  PHE B 122      -3.065  -0.396 -16.979  1.00  0.00           H  
ATOM   1982 2HB  PHE B 122      -2.234   0.821 -17.906  1.00  0.00           H  
ATOM   1983  HD1 PHE B 122      -4.806   0.258 -15.414  1.00  0.00           H  
ATOM   1984  HD2 PHE B 122      -2.641   3.126 -17.690  1.00  0.00           H  
ATOM   1985  HE1 PHE B 122      -5.611   2.060 -13.923  1.00  0.00           H  
ATOM   1986  HE2 PHE B 122      -3.447   4.920 -16.216  1.00  0.00           H  
ATOM   1987  HZ  PHE B 122      -4.938   4.370 -14.343  1.00  0.00           H  
ATOM   1988  N   LEU B 123      -2.469  -0.423 -20.500  1.00  0.00           N  
ATOM   1989  CA  LEU B 123      -1.831  -1.481 -21.267  1.00  0.00           C  
ATOM   1990  C   LEU B 123      -0.314  -1.124 -21.404  1.00  0.00           C  
ATOM   1991  O   LEU B 123       0.024   0.013 -21.715  1.00  0.00           O  
ATOM   1992  CB  LEU B 123      -2.624  -1.606 -22.575  1.00  0.00           C  
ATOM   1993  CG  LEU B 123      -2.255  -2.648 -23.493  1.00  0.00           C  
ATOM   1994  CD1 LEU B 123      -2.670  -3.957 -22.878  1.00  0.00           C  
ATOM   1995  CD2 LEU B 123      -2.991  -2.459 -24.789  1.00  0.00           C  
ATOM   1996  H   LEU B 123      -2.226   0.562 -20.588  1.00  0.00           H  
ATOM   1997  HA  LEU B 123      -1.962  -2.398 -20.719  1.00  0.00           H  
ATOM   1998 1HB  LEU B 123      -3.674  -1.772 -22.323  1.00  0.00           H  
ATOM   1999 2HB  LEU B 123      -2.555  -0.662 -23.108  1.00  0.00           H  
ATOM   2000  HG  LEU B 123      -1.189  -2.643 -23.657  1.00  0.00           H  
ATOM   2001 1HD1 LEU B 123      -2.416  -4.762 -23.549  1.00  0.00           H  
ATOM   2002 2HD1 LEU B 123      -2.195  -4.118 -21.939  1.00  0.00           H  
ATOM   2003 3HD1 LEU B 123      -3.754  -3.947 -22.720  1.00  0.00           H  
ATOM   2004 1HD2 LEU B 123      -2.735  -3.264 -25.473  1.00  0.00           H  
ATOM   2005 2HD2 LEU B 123      -4.067  -2.475 -24.595  1.00  0.00           H  
ATOM   2006 3HD2 LEU B 123      -2.718  -1.507 -25.230  1.00  0.00           H  
ATOM   2007  N   PRO B 124       0.633  -2.050 -21.160  1.00  0.00           N  
ATOM   2008  CA  PRO B 124       2.061  -1.792 -20.984  1.00  0.00           C  
ATOM   2009  C   PRO B 124       2.847  -1.135 -22.071  1.00  0.00           C  
ATOM   2010  O   PRO B 124       3.899  -0.552 -21.812  1.00  0.00           O  
ATOM   2011  CB  PRO B 124       2.635  -3.200 -20.909  1.00  0.00           C  
ATOM   2012  CG  PRO B 124       1.604  -4.011 -20.332  1.00  0.00           C  
ATOM   2013  CD  PRO B 124       0.329  -3.491 -20.929  1.00  0.00           C  
ATOM   2014  HA  PRO B 124       2.226  -1.269 -20.039  1.00  0.00           H  
ATOM   2015 1HB  PRO B 124       2.901  -3.535 -21.909  1.00  0.00           H  
ATOM   2016 2HB  PRO B 124       3.561  -3.183 -20.338  1.00  0.00           H  
ATOM   2017 1HG  PRO B 124       1.794  -5.066 -20.576  1.00  0.00           H  
ATOM   2018 2HG  PRO B 124       1.649  -3.931 -19.238  1.00  0.00           H  
ATOM   2019 1HD  PRO B 124       0.143  -3.971 -21.893  1.00  0.00           H  
ATOM   2020 2HD  PRO B 124      -0.425  -3.694 -20.221  1.00  0.00           H  
ATOM   2021  N   ALA B 125       2.400  -1.261 -23.290  1.00  0.00           N  
ATOM   2022  CA  ALA B 125       3.197  -0.778 -24.413  1.00  0.00           C  
ATOM   2023  C   ALA B 125       4.733  -1.051 -24.205  1.00  0.00           C  
ATOM   2024  O   ALA B 125       5.579  -0.226 -24.569  1.00  0.00           O  
ATOM   2025  CB  ALA B 125       2.928   0.690 -24.601  1.00  0.00           C  
ATOM   2026  H   ALA B 125       1.511  -1.706 -23.461  1.00  0.00           H  
ATOM   2027  HA  ALA B 125       2.879  -1.302 -25.309  1.00  0.00           H  
ATOM   2028 1HB  ALA B 125       3.485   1.057 -25.459  1.00  0.00           H  
ATOM   2029 2HB  ALA B 125       1.862   0.828 -24.764  1.00  0.00           H  
ATOM   2030 3HB  ALA B 125       3.234   1.237 -23.707  1.00  0.00           H  
ATOM   2031  N   THR B 126       5.030  -2.274 -23.702  1.00  0.00           N  
ATOM   2032  CA  THR B 126       6.295  -3.017 -23.618  1.00  0.00           C  
ATOM   2033  C   THR B 126       6.064  -4.300 -22.793  1.00  0.00           C  
ATOM   2034  O   THR B 126       5.588  -4.213 -21.652  1.00  0.00           O  
ATOM   2035  CB  THR B 126       7.414  -2.204 -22.978  1.00  0.00           C  
ATOM   2036  OG1 THR B 126       8.626  -2.983 -23.075  1.00  0.00           O  
ATOM   2037  CG2 THR B 126       7.080  -1.823 -21.474  1.00  0.00           C  
ATOM   2038  H   THR B 126       4.227  -2.782 -23.381  1.00  0.00           H  
ATOM   2039  HA  THR B 126       6.609  -3.305 -24.621  1.00  0.00           H  
ATOM   2040  HB  THR B 126       7.560  -1.286 -23.539  1.00  0.00           H  
ATOM   2041  HG1 THR B 126       8.630  -3.674 -22.403  1.00  0.00           H  
ATOM   2042 1HG2 THR B 126       7.900  -1.249 -21.046  1.00  0.00           H  
ATOM   2043 2HG2 THR B 126       6.182  -1.228 -21.429  1.00  0.00           H  
ATOM   2044 3HG2 THR B 126       6.936  -2.715 -20.901  1.00  0.00           H  
ATOM   2045  N   LEU B 127       6.496  -5.472 -23.262  1.00  0.00           N  
ATOM   2046  CA  LEU B 127       6.214  -6.654 -22.432  1.00  0.00           C  
ATOM   2047  C   LEU B 127       7.288  -6.818 -21.377  1.00  0.00           C  
ATOM   2048  O   LEU B 127       6.969  -6.985 -20.198  1.00  0.00           O  
ATOM   2049  CB  LEU B 127       6.042  -7.930 -23.251  1.00  0.00           C  
ATOM   2050  CG  LEU B 127       5.757  -9.198 -22.394  1.00  0.00           C  
ATOM   2051  CD1 LEU B 127       4.446  -9.010 -21.734  1.00  0.00           C  
ATOM   2052  CD2 LEU B 127       5.717 -10.463 -23.276  1.00  0.00           C  
ATOM   2053  H   LEU B 127       6.940  -5.551 -24.166  1.00  0.00           H  
ATOM   2054  HA  LEU B 127       5.268  -6.494 -21.919  1.00  0.00           H  
ATOM   2055 1HB  LEU B 127       5.206  -7.800 -23.941  1.00  0.00           H  
ATOM   2056 2HB  LEU B 127       6.950  -8.106 -23.826  1.00  0.00           H  
ATOM   2057  HG  LEU B 127       6.524  -9.314 -21.625  1.00  0.00           H  
ATOM   2058 1HD1 LEU B 127       4.211  -9.880 -21.135  1.00  0.00           H  
ATOM   2059 2HD1 LEU B 127       4.479  -8.122 -21.097  1.00  0.00           H  
ATOM   2060 3HD1 LEU B 127       3.682  -8.885 -22.494  1.00  0.00           H  
ATOM   2061 1HD2 LEU B 127       5.495 -11.332 -22.657  1.00  0.00           H  
ATOM   2062 2HD2 LEU B 127       4.945 -10.345 -24.028  1.00  0.00           H  
ATOM   2063 3HD2 LEU B 127       6.675 -10.603 -23.762  1.00  0.00           H  
ATOM   2064  N   THR B 128       8.544  -6.752 -21.798  1.00  0.00           N  
ATOM   2065  CA  THR B 128       9.671  -6.815 -20.871  1.00  0.00           C  
ATOM   2066  C   THR B 128      10.541  -5.597 -21.170  1.00  0.00           C  
ATOM   2067  O   THR B 128      10.483  -5.067 -22.281  1.00  0.00           O  
ATOM   2068  CB  THR B 128      10.530  -8.109 -21.020  1.00  0.00           C  
ATOM   2069  OG1 THR B 128      11.147  -8.103 -22.299  1.00  0.00           O  
ATOM   2070  CG2 THR B 128       9.716  -9.397 -20.865  1.00  0.00           C  
ATOM   2071  H   THR B 128       8.726  -6.633 -22.782  1.00  0.00           H  
ATOM   2072  HA  THR B 128       9.308  -6.740 -19.850  1.00  0.00           H  
ATOM   2073  HB  THR B 128      11.308  -8.096 -20.256  1.00  0.00           H  
ATOM   2074  HG1 THR B 128      11.857  -7.442 -22.309  1.00  0.00           H  
ATOM   2075 1HG2 THR B 128      10.376 -10.262 -20.974  1.00  0.00           H  
ATOM   2076 2HG2 THR B 128       9.260  -9.429 -19.905  1.00  0.00           H  
ATOM   2077 3HG2 THR B 128       8.946  -9.434 -21.621  1.00  0.00           H  
ATOM   2078  N   MET B 129      11.370  -5.184 -20.220  1.00  0.00           N  
ATOM   2079  CA  MET B 129      12.321  -4.100 -20.466  1.00  0.00           C  
ATOM   2080  C   MET B 129      13.643  -4.485 -19.823  1.00  0.00           C  
ATOM   2081  O   MET B 129      13.655  -4.840 -18.639  1.00  0.00           O  
ATOM   2082  CB  MET B 129      11.739  -2.794 -19.924  1.00  0.00           C  
ATOM   2083  CG  MET B 129      12.577  -1.562 -20.108  1.00  0.00           C  
ATOM   2084  SD  MET B 129      11.639  -0.071 -19.623  1.00  0.00           S  
ATOM   2085  CE  MET B 129      11.732  -0.114 -17.828  1.00  0.00           C  
ATOM   2086  H   MET B 129      11.317  -5.628 -19.308  1.00  0.00           H  
ATOM   2087  HA  MET B 129      12.489  -4.002 -21.539  1.00  0.00           H  
ATOM   2088 1HB  MET B 129      10.780  -2.604 -20.403  1.00  0.00           H  
ATOM   2089 2HB  MET B 129      11.553  -2.906 -18.855  1.00  0.00           H  
ATOM   2090 1HG  MET B 129      13.479  -1.630 -19.503  1.00  0.00           H  
ATOM   2091 2HG  MET B 129      12.874  -1.465 -21.154  1.00  0.00           H  
ATOM   2092 1HE  MET B 129      11.218   0.751 -17.416  1.00  0.00           H  
ATOM   2093 2HE  MET B 129      11.268  -1.027 -17.471  1.00  0.00           H  
ATOM   2094 3HE  MET B 129      12.773  -0.095 -17.519  1.00  0.00           H  
ATOM   2095  N   THR B 130      14.743  -4.424 -20.599  1.00  0.00           N  
ATOM   2096  CA  THR B 130      16.041  -4.899 -20.109  1.00  0.00           C  
ATOM   2097  C   THR B 130      17.053  -3.767 -19.973  1.00  0.00           C  
ATOM   2098  O   THR B 130      17.363  -3.099 -20.968  1.00  0.00           O  
ATOM   2099  CB  THR B 130      16.613  -5.956 -21.082  1.00  0.00           C  
ATOM   2100  OG1 THR B 130      15.693  -7.055 -21.190  1.00  0.00           O  
ATOM   2101  CG2 THR B 130      17.933  -6.489 -20.531  1.00  0.00           C  
ATOM   2102  H   THR B 130      14.667  -4.085 -21.550  1.00  0.00           H  
ATOM   2103  HA  THR B 130      15.906  -5.342 -19.130  1.00  0.00           H  
ATOM   2104  HB  THR B 130      16.773  -5.513 -22.066  1.00  0.00           H  
ATOM   2105  HG1 THR B 130      15.918  -7.639 -21.951  1.00  0.00           H  
ATOM   2106 1HG2 THR B 130      18.317  -7.230 -21.215  1.00  0.00           H  
ATOM   2107 2HG2 THR B 130      18.649  -5.676 -20.433  1.00  0.00           H  
ATOM   2108 3HG2 THR B 130      17.775  -6.944 -19.552  1.00  0.00           H  
ATOM   2109  N   VAL B 131      17.543  -3.547 -18.734  1.00  0.00           N  
ATOM   2110  CA  VAL B 131      18.484  -2.457 -18.446  1.00  0.00           C  
ATOM   2111  C   VAL B 131      19.694  -2.919 -17.672  1.00  0.00           C  
ATOM   2112  O   VAL B 131      19.750  -4.049 -17.175  1.00  0.00           O  
ATOM   2113  CB  VAL B 131      17.820  -1.327 -17.677  1.00  0.00           C  
ATOM   2114  CG1 VAL B 131      16.664  -0.815 -18.552  1.00  0.00           C  
ATOM   2115  CG2 VAL B 131      17.445  -1.778 -16.300  1.00  0.00           C  
ATOM   2116  H   VAL B 131      17.226  -4.158 -17.977  1.00  0.00           H  
ATOM   2117  HA  VAL B 131      18.837  -2.046 -19.394  1.00  0.00           H  
ATOM   2118  HB  VAL B 131      18.522  -0.509 -17.583  1.00  0.00           H  
ATOM   2119 1HG1 VAL B 131      16.198  -0.009 -18.127  1.00  0.00           H  
ATOM   2120 2HG1 VAL B 131      17.065  -0.511 -19.521  1.00  0.00           H  
ATOM   2121 3HG1 VAL B 131      15.927  -1.598 -18.694  1.00  0.00           H  
ATOM   2122 1HG2 VAL B 131      16.993  -0.964 -15.752  1.00  0.00           H  
ATOM   2123 2HG2 VAL B 131      16.746  -2.607 -16.372  1.00  0.00           H  
ATOM   2124 3HG2 VAL B 131      18.347  -2.101 -15.778  1.00  0.00           H  
ATOM   2125  N   ASP B 132      20.666  -2.034 -17.604  1.00  0.00           N  
ATOM   2126  CA  ASP B 132      21.911  -2.287 -16.922  1.00  0.00           C  
ATOM   2127  C   ASP B 132      21.845  -1.743 -15.499  1.00  0.00           C  
ATOM   2128  O   ASP B 132      21.007  -0.880 -15.194  1.00  0.00           O  
ATOM   2129  CB  ASP B 132      23.015  -1.630 -17.753  1.00  0.00           C  
ATOM   2130  CG  ASP B 132      23.279  -2.423 -19.109  1.00  0.00           C  
ATOM   2131  OD1 ASP B 132      23.099  -3.618 -19.098  1.00  0.00           O  
ATOM   2132  OD2 ASP B 132      23.597  -1.831 -20.121  1.00  0.00           O  
ATOM   2133  H   ASP B 132      20.542  -1.102 -18.031  1.00  0.00           H  
ATOM   2134  HA  ASP B 132      22.079  -3.358 -16.870  1.00  0.00           H  
ATOM   2135 1HB  ASP B 132      22.735  -0.599 -17.990  1.00  0.00           H  
ATOM   2136 2HB  ASP B 132      23.932  -1.593 -17.167  1.00  0.00           H  
ATOM   2137  N   LYS B 133      22.713  -2.237 -14.610  1.00  0.00           N  
ATOM   2138  CA  LYS B 133      22.748  -1.703 -13.247  1.00  0.00           C  
ATOM   2139  C   LYS B 133      23.083  -0.222 -13.270  1.00  0.00           C  
ATOM   2140  O   LYS B 133      24.004   0.196 -13.965  1.00  0.00           O  
ATOM   2141  CB  LYS B 133      23.762  -2.445 -12.396  1.00  0.00           C  
ATOM   2142  CG  LYS B 133      23.775  -2.033 -10.921  1.00  0.00           C  
ATOM   2143  CD  LYS B 133      24.800  -2.859 -10.100  1.00  0.00           C  
ATOM   2144  CE  LYS B 133      24.758  -2.481  -8.628  1.00  0.00           C  
ATOM   2145  NZ  LYS B 133      25.784  -3.159  -7.855  1.00  0.00           N  
ATOM   2146  H   LYS B 133      23.382  -2.965 -14.884  1.00  0.00           H  
ATOM   2147  HA  LYS B 133      21.762  -1.819 -12.796  1.00  0.00           H  
ATOM   2148 1HB  LYS B 133      23.551  -3.516 -12.448  1.00  0.00           H  
ATOM   2149 2HB  LYS B 133      24.756  -2.289 -12.802  1.00  0.00           H  
ATOM   2150 1HG  LYS B 133      24.045  -0.982 -10.846  1.00  0.00           H  
ATOM   2151 2HG  LYS B 133      22.773  -2.159 -10.504  1.00  0.00           H  
ATOM   2152 1HD  LYS B 133      24.567  -3.925 -10.195  1.00  0.00           H  
ATOM   2153 2HD  LYS B 133      25.804  -2.696 -10.487  1.00  0.00           H  
ATOM   2154 1HE  LYS B 133      24.883  -1.403  -8.522  1.00  0.00           H  
ATOM   2155 2HE  LYS B 133      23.798  -2.768  -8.231  1.00  0.00           H  
ATOM   2156 1HZ  LYS B 133      25.710  -2.890  -6.883  1.00  0.00           H  
ATOM   2157 2HZ  LYS B 133      25.658  -4.156  -7.942  1.00  0.00           H  
ATOM   2158 3HZ  LYS B 133      26.693  -2.904  -8.209  1.00  0.00           H  
ATOM   2159  N   GLY B 134      22.328   0.585 -12.540  1.00  0.00           N  
ATOM   2160  CA  GLY B 134      22.606   2.012 -12.465  1.00  0.00           C  
ATOM   2161  C   GLY B 134      21.858   2.870 -13.484  1.00  0.00           C  
ATOM   2162  O   GLY B 134      21.892   4.099 -13.389  1.00  0.00           O  
ATOM   2163  H   GLY B 134      21.548   0.206 -12.010  1.00  0.00           H  
ATOM   2164 1HA  GLY B 134      22.360   2.357 -11.462  1.00  0.00           H  
ATOM   2165 2HA  GLY B 134      23.677   2.166 -12.587  1.00  0.00           H  
ATOM   2166  N   ASP B 135      21.201   2.254 -14.470  1.00  0.00           N  
ATOM   2167  CA  ASP B 135      20.421   3.020 -15.453  1.00  0.00           C  
ATOM   2168  C   ASP B 135      19.204   3.719 -14.815  1.00  0.00           C  
ATOM   2169  O   ASP B 135      18.571   3.173 -13.914  1.00  0.00           O  
ATOM   2170  CB  ASP B 135      19.875   2.112 -16.576  1.00  0.00           C  
ATOM   2171  CG  ASP B 135      20.879   1.670 -17.606  1.00  0.00           C  
ATOM   2172  OD1 ASP B 135      21.985   2.179 -17.601  1.00  0.00           O  
ATOM   2173  OD2 ASP B 135      20.522   0.808 -18.422  1.00  0.00           O  
ATOM   2174  H   ASP B 135      21.226   1.231 -14.544  1.00  0.00           H  
ATOM   2175  HA  ASP B 135      21.068   3.780 -15.891  1.00  0.00           H  
ATOM   2176 1HB  ASP B 135      19.455   1.213 -16.119  1.00  0.00           H  
ATOM   2177 2HB  ASP B 135      19.062   2.628 -17.091  1.00  0.00           H  
ATOM   2178  N   ASN B 136      18.820   4.897 -15.294  1.00  0.00           N  
ATOM   2179  CA  ASN B 136      17.557   5.466 -14.794  1.00  0.00           C  
ATOM   2180  C   ASN B 136      16.479   4.930 -15.738  1.00  0.00           C  
ATOM   2181  O   ASN B 136      16.681   4.962 -16.957  1.00  0.00           O  
ATOM   2182  CB  ASN B 136      17.558   7.004 -14.755  1.00  0.00           C  
ATOM   2183  CG  ASN B 136      18.589   7.744 -13.750  1.00  0.00           C  
ATOM   2184  OD1 ASN B 136      18.913   7.322 -12.632  1.00  0.00           O  
ATOM   2185  ND2 ASN B 136      19.096   8.872 -14.215  1.00  0.00           N  
ATOM   2186  H   ASN B 136      19.359   5.368 -16.009  1.00  0.00           H  
ATOM   2187  HA  ASN B 136      17.336   5.083 -13.796  1.00  0.00           H  
ATOM   2188 1HB  ASN B 136      17.742   7.377 -15.762  1.00  0.00           H  
ATOM   2189 2HB  ASN B 136      16.563   7.323 -14.483  1.00  0.00           H  
ATOM   2190 1HD2 ASN B 136      19.740   9.411 -13.663  1.00  0.00           H  
ATOM   2191 2HD2 ASN B 136      18.832   9.203 -15.123  1.00  0.00           H  
ATOM   2192  N   VAL B 137      15.366   4.402 -15.211  1.00  0.00           N  
ATOM   2193  CA  VAL B 137      14.360   3.863 -16.140  1.00  0.00           C  
ATOM   2194  C   VAL B 137      12.974   4.406 -15.878  1.00  0.00           C  
ATOM   2195  O   VAL B 137      12.631   4.758 -14.746  1.00  0.00           O  
ATOM   2196  CB  VAL B 137      14.241   2.310 -16.034  1.00  0.00           C  
ATOM   2197  CG1 VAL B 137      15.509   1.695 -16.307  1.00  0.00           C  
ATOM   2198  CG2 VAL B 137      13.777   1.850 -14.715  1.00  0.00           C  
ATOM   2199  H   VAL B 137      15.237   4.379 -14.195  1.00  0.00           H  
ATOM   2200  HA  VAL B 137      14.643   4.126 -17.159  1.00  0.00           H  
ATOM   2201  HB  VAL B 137      13.538   1.984 -16.790  1.00  0.00           H  
ATOM   2202 1HG1 VAL B 137      15.368   0.624 -16.249  1.00  0.00           H  
ATOM   2203 2HG1 VAL B 137      15.849   1.998 -17.296  1.00  0.00           H  
ATOM   2204 3HG1 VAL B 137      16.241   2.004 -15.555  1.00  0.00           H  
ATOM   2205 1HG2 VAL B 137      13.703   0.759 -14.714  1.00  0.00           H  
ATOM   2206 2HG2 VAL B 137      14.515   2.170 -13.993  1.00  0.00           H  
ATOM   2207 3HG2 VAL B 137      12.802   2.282 -14.488  1.00  0.00           H  
ATOM   2208  N   ASN B 138      12.151   4.405 -16.922  1.00  0.00           N  
ATOM   2209  CA  ASN B 138      10.751   4.773 -16.781  1.00  0.00           C  
ATOM   2210  C   ASN B 138       9.879   3.625 -17.248  1.00  0.00           C  
ATOM   2211  O   ASN B 138       9.792   3.348 -18.445  1.00  0.00           O  
ATOM   2212  CB  ASN B 138      10.380   6.068 -17.516  1.00  0.00           C  
ATOM   2213  CG  ASN B 138      11.109   7.405 -16.989  1.00  0.00           C  
ATOM   2214  OD1 ASN B 138      10.950   7.762 -15.803  1.00  0.00           O  
ATOM   2215  ND2 ASN B 138      11.845   8.123 -17.860  1.00  0.00           N  
ATOM   2216  H   ASN B 138      12.500   4.121 -17.827  1.00  0.00           H  
ATOM   2217  HA  ASN B 138      10.527   4.917 -15.724  1.00  0.00           H  
ATOM   2218 1HB  ASN B 138      10.586   5.947 -18.575  1.00  0.00           H  
ATOM   2219 2HB  ASN B 138       9.303   6.210 -17.422  1.00  0.00           H  
ATOM   2220 1HD2 ASN B 138      12.293   8.971 -17.564  1.00  0.00           H  
ATOM   2221 2HD2 ASN B 138      11.938   7.822 -18.805  1.00  0.00           H  
ATOM   2222  N   ILE B 139       9.260   2.940 -16.286  1.00  0.00           N  
ATOM   2223  CA  ILE B 139       8.379   1.807 -16.546  1.00  0.00           C  
ATOM   2224  C   ILE B 139       7.034   2.398 -16.804  1.00  0.00           C  
ATOM   2225  O   ILE B 139       6.537   3.149 -15.965  1.00  0.00           O  
ATOM   2226  CB  ILE B 139       8.263   0.875 -15.348  1.00  0.00           C  
ATOM   2227  CG1 ILE B 139       9.570   0.281 -15.001  1.00  0.00           C  
ATOM   2228  CG2 ILE B 139       7.232  -0.172 -15.574  1.00  0.00           C  
ATOM   2229  CD1 ILE B 139       9.564  -0.293 -13.630  1.00  0.00           C  
ATOM   2230  H   ILE B 139       9.373   3.249 -15.317  1.00  0.00           H  
ATOM   2231  HA  ILE B 139       8.711   1.261 -17.427  1.00  0.00           H  
ATOM   2232  HB  ILE B 139       7.973   1.445 -14.531  1.00  0.00           H  
ATOM   2233 1HG1 ILE B 139       9.794  -0.509 -15.693  1.00  0.00           H  
ATOM   2234 2HG1 ILE B 139      10.352   1.042 -15.065  1.00  0.00           H  
ATOM   2235 1HG2 ILE B 139       7.147  -0.797 -14.683  1.00  0.00           H  
ATOM   2236 2HG2 ILE B 139       6.269   0.298 -15.778  1.00  0.00           H  
ATOM   2237 3HG2 ILE B 139       7.528  -0.782 -16.423  1.00  0.00           H  
ATOM   2238 1HD1 ILE B 139      10.522  -0.729 -13.407  1.00  0.00           H  
ATOM   2239 2HD1 ILE B 139       9.344   0.492 -12.903  1.00  0.00           H  
ATOM   2240 3HD1 ILE B 139       8.802  -1.057 -13.575  1.00  0.00           H  
ATOM   2241  N   SER B 140       6.438   2.100 -17.944  1.00  0.00           N  
ATOM   2242  CA  SER B 140       5.214   2.808 -18.267  1.00  0.00           C  
ATOM   2243  C   SER B 140       4.060   1.948 -18.718  1.00  0.00           C  
ATOM   2244  O   SER B 140       4.260   0.803 -19.137  1.00  0.00           O  
ATOM   2245  CB  SER B 140       5.535   3.802 -19.366  1.00  0.00           C  
ATOM   2246  OG  SER B 140       5.908   3.132 -20.527  1.00  0.00           O  
ATOM   2247  H   SER B 140       6.845   1.444 -18.596  1.00  0.00           H  
ATOM   2248  HA  SER B 140       4.891   3.347 -17.385  1.00  0.00           H  
ATOM   2249 1HB  SER B 140       4.668   4.429 -19.555  1.00  0.00           H  
ATOM   2250 2HB  SER B 140       6.352   4.444 -19.054  1.00  0.00           H  
ATOM   2251  HG  SER B 140       5.090   2.818 -20.925  1.00  0.00           H  
ATOM   2252  N   PHE B 141       2.850   2.546 -18.619  1.00  0.00           N  
ATOM   2253  CA  PHE B 141       1.596   1.981 -19.103  1.00  0.00           C  
ATOM   2254  C   PHE B 141       0.743   3.065 -19.809  1.00  0.00           C  
ATOM   2255  O   PHE B 141       0.677   4.205 -19.349  1.00  0.00           O  
ATOM   2256  CB  PHE B 141       0.830   1.447 -17.913  1.00  0.00           C  
ATOM   2257  CG  PHE B 141       1.529   0.327 -17.163  1.00  0.00           C  
ATOM   2258  CD1 PHE B 141       2.412   0.626 -16.141  1.00  0.00           C  
ATOM   2259  CD2 PHE B 141       1.291  -1.007 -17.463  1.00  0.00           C  
ATOM   2260  CE1 PHE B 141       3.037  -0.372 -15.438  1.00  0.00           C  
ATOM   2261  CE2 PHE B 141       1.911  -2.014 -16.761  1.00  0.00           C  
ATOM   2262  CZ  PHE B 141       2.784  -1.693 -15.745  1.00  0.00           C  
ATOM   2263  H   PHE B 141       2.824   3.458 -18.161  1.00  0.00           H  
ATOM   2264  HA  PHE B 141       1.806   1.181 -19.814  1.00  0.00           H  
ATOM   2265 1HB  PHE B 141       0.621   2.255 -17.213  1.00  0.00           H  
ATOM   2266 2HB  PHE B 141      -0.108   1.071 -18.266  1.00  0.00           H  
ATOM   2267  HD1 PHE B 141       2.607   1.673 -15.895  1.00  0.00           H  
ATOM   2268  HD2 PHE B 141       0.597  -1.254 -18.263  1.00  0.00           H  
ATOM   2269  HE1 PHE B 141       3.730  -0.119 -14.634  1.00  0.00           H  
ATOM   2270  HE2 PHE B 141       1.711  -3.060 -17.006  1.00  0.00           H  
ATOM   2271  HZ  PHE B 141       3.277  -2.482 -15.182  1.00  0.00           H  
ATOM   2272  N   LYS B 142       0.043   2.728 -20.887  1.00  0.00           N  
ATOM   2273  CA  LYS B 142      -0.850   3.721 -21.515  1.00  0.00           C  
ATOM   2274  C   LYS B 142      -2.212   3.680 -20.846  1.00  0.00           C  
ATOM   2275  O   LYS B 142      -2.710   2.600 -20.540  1.00  0.00           O  
ATOM   2276  CB  LYS B 142      -1.072   3.424 -23.006  1.00  0.00           C  
ATOM   2277  CG  LYS B 142       0.125   3.568 -23.959  1.00  0.00           C  
ATOM   2278  CD  LYS B 142      -0.327   3.290 -25.418  1.00  0.00           C  
ATOM   2279  CE  LYS B 142       0.782   3.473 -26.442  1.00  0.00           C  
ATOM   2280  NZ  LYS B 142       0.301   3.187 -27.820  1.00  0.00           N  
ATOM   2281  H   LYS B 142       0.110   1.784 -21.267  1.00  0.00           H  
ATOM   2282  HA  LYS B 142      -0.435   4.718 -21.385  1.00  0.00           H  
ATOM   2283 1HB  LYS B 142      -1.435   2.405 -23.104  1.00  0.00           H  
ATOM   2284 2HB  LYS B 142      -1.865   4.081 -23.371  1.00  0.00           H  
ATOM   2285 1HG  LYS B 142       0.523   4.570 -23.897  1.00  0.00           H  
ATOM   2286 2HG  LYS B 142       0.903   2.863 -23.677  1.00  0.00           H  
ATOM   2287 1HD  LYS B 142      -0.682   2.262 -25.489  1.00  0.00           H  
ATOM   2288 2HD  LYS B 142      -1.153   3.954 -25.676  1.00  0.00           H  
ATOM   2289 1HE  LYS B 142       1.140   4.498 -26.400  1.00  0.00           H  
ATOM   2290 2HE  LYS B 142       1.597   2.812 -26.217  1.00  0.00           H  
ATOM   2291 1HZ  LYS B 142       1.059   3.321 -28.473  1.00  0.00           H  
ATOM   2292 2HZ  LYS B 142      -0.023   2.232 -27.875  1.00  0.00           H  
ATOM   2293 3HZ  LYS B 142      -0.457   3.813 -28.052  1.00  0.00           H  
ATOM   2294  N   LYS B 143      -2.857   4.815 -20.645  1.00  0.00           N  
ATOM   2295  CA  LYS B 143      -4.210   4.779 -20.083  1.00  0.00           C  
ATOM   2296  C   LYS B 143      -5.175   4.481 -21.215  1.00  0.00           C  
ATOM   2297  O   LYS B 143      -5.055   5.092 -22.274  1.00  0.00           O  
ATOM   2298  CB  LYS B 143      -4.552   6.122 -19.397  1.00  0.00           C  
ATOM   2299  CG  LYS B 143      -5.941   6.213 -18.684  1.00  0.00           C  
ATOM   2300  CD  LYS B 143      -6.070   7.520 -17.807  1.00  0.00           C  
ATOM   2301  CE  LYS B 143      -6.199   8.803 -18.652  1.00  0.00           C  
ATOM   2302  NZ  LYS B 143      -6.486  10.047 -17.832  1.00  0.00           N  
ATOM   2303  H   LYS B 143      -2.423   5.716 -20.858  1.00  0.00           H  
ATOM   2304  HA  LYS B 143      -4.283   3.973 -19.354  1.00  0.00           H  
ATOM   2305 1HB  LYS B 143      -3.787   6.355 -18.653  1.00  0.00           H  
ATOM   2306 2HB  LYS B 143      -4.516   6.919 -20.141  1.00  0.00           H  
ATOM   2307 1HG  LYS B 143      -6.737   6.194 -19.426  1.00  0.00           H  
ATOM   2308 2HG  LYS B 143      -6.056   5.345 -18.034  1.00  0.00           H  
ATOM   2309 1HD  LYS B 143      -6.908   7.450 -17.120  1.00  0.00           H  
ATOM   2310 2HD  LYS B 143      -5.172   7.615 -17.246  1.00  0.00           H  
ATOM   2311 1HE  LYS B 143      -5.285   8.956 -19.182  1.00  0.00           H  
ATOM   2312 2HE  LYS B 143      -6.994   8.673 -19.367  1.00  0.00           H  
ATOM   2313 1HZ  LYS B 143      -6.556  10.838 -18.461  1.00  0.00           H  
ATOM   2314 2HZ  LYS B 143      -7.350   9.937 -17.340  1.00  0.00           H  
ATOM   2315 3HZ  LYS B 143      -5.746  10.263 -17.130  1.00  0.00           H  
ATOM   2316  N   VAL B 144      -6.096   3.522 -21.040  1.00  0.00           N  
ATOM   2317  CA  VAL B 144      -7.043   3.242 -22.116  1.00  0.00           C  
ATOM   2318  C   VAL B 144      -8.525   3.386 -21.695  1.00  0.00           C  
ATOM   2319  O   VAL B 144      -9.248   4.266 -22.175  1.00  0.00           O  
ATOM   2320  CB  VAL B 144      -6.786   1.832 -22.637  1.00  0.00           C  
ATOM   2321  CG1 VAL B 144      -7.742   1.504 -23.720  1.00  0.00           C  
ATOM   2322  CG2 VAL B 144      -5.375   1.742 -23.096  1.00  0.00           C  
ATOM   2323  H   VAL B 144      -6.157   2.977 -20.179  1.00  0.00           H  
ATOM   2324  HA  VAL B 144      -6.853   3.940 -22.930  1.00  0.00           H  
ATOM   2325  HB  VAL B 144      -6.946   1.112 -21.835  1.00  0.00           H  
ATOM   2326 1HG1 VAL B 144      -7.553   0.495 -24.072  1.00  0.00           H  
ATOM   2327 2HG1 VAL B 144      -8.758   1.569 -23.346  1.00  0.00           H  
ATOM   2328 3HG1 VAL B 144      -7.610   2.209 -24.536  1.00  0.00           H  
ATOM   2329 1HG2 VAL B 144      -5.182   0.739 -23.458  1.00  0.00           H  
ATOM   2330 2HG2 VAL B 144      -5.214   2.465 -23.895  1.00  0.00           H  
ATOM   2331 3HG2 VAL B 144      -4.700   1.959 -22.270  1.00  0.00           H  
ATOM   2332  N   LEU B 145      -8.996   2.541 -20.778  1.00  0.00           N  
ATOM   2333  CA  LEU B 145     -10.421   2.571 -20.425  1.00  0.00           C  
ATOM   2334  C   LEU B 145     -10.607   3.509 -19.271  1.00  0.00           C  
ATOM   2335  O   LEU B 145     -10.565   3.105 -18.115  1.00  0.00           O  
ATOM   2336  CB  LEU B 145     -10.977   1.177 -20.069  1.00  0.00           C  
ATOM   2337  CG  LEU B 145     -10.814   0.094 -21.149  1.00  0.00           C  
ATOM   2338  CD1 LEU B 145     -11.332  -1.267 -20.629  1.00  0.00           C  
ATOM   2339  CD2 LEU B 145     -11.582   0.536 -22.383  1.00  0.00           C  
ATOM   2340  H   LEU B 145      -8.364   1.881 -20.330  1.00  0.00           H  
ATOM   2341  HA  LEU B 145     -10.987   2.954 -21.271  1.00  0.00           H  
ATOM   2342 1HB  LEU B 145     -10.491   0.823 -19.166  1.00  0.00           H  
ATOM   2343 2HB  LEU B 145     -12.044   1.279 -19.864  1.00  0.00           H  
ATOM   2344  HG  LEU B 145      -9.755  -0.028 -21.394  1.00  0.00           H  
ATOM   2345 1HD1 LEU B 145     -11.205  -2.028 -21.405  1.00  0.00           H  
ATOM   2346 2HD1 LEU B 145     -10.764  -1.562 -19.747  1.00  0.00           H  
ATOM   2347 3HD1 LEU B 145     -12.385  -1.186 -20.371  1.00  0.00           H  
ATOM   2348 1HD2 LEU B 145     -11.474  -0.217 -23.166  1.00  0.00           H  
ATOM   2349 2HD2 LEU B 145     -12.636   0.648 -22.131  1.00  0.00           H  
ATOM   2350 3HD2 LEU B 145     -11.189   1.490 -22.738  1.00  0.00           H  
ATOM   2351  N   ILE B 146     -10.789   4.770 -19.583  1.00  0.00           N  
ATOM   2352  CA  ILE B 146     -10.812   5.790 -18.545  1.00  0.00           C  
ATOM   2353  C   ILE B 146     -11.953   5.607 -17.539  1.00  0.00           C  
ATOM   2354  O   ILE B 146     -13.123   5.544 -17.922  1.00  0.00           O  
ATOM   2355  CB  ILE B 146     -10.962   7.142 -19.204  1.00  0.00           C  
ATOM   2356  CG1 ILE B 146      -9.764   7.389 -20.005  1.00  0.00           C  
ATOM   2357  CG2 ILE B 146     -11.117   8.188 -18.146  1.00  0.00           C  
ATOM   2358  CD1 ILE B 146      -9.890   8.540 -20.930  1.00  0.00           C  
ATOM   2359  H   ILE B 146     -10.801   5.007 -20.575  1.00  0.00           H  
ATOM   2360  HA  ILE B 146      -9.866   5.754 -18.007  1.00  0.00           H  
ATOM   2361  HB  ILE B 146     -11.824   7.146 -19.870  1.00  0.00           H  
ATOM   2362 1HG1 ILE B 146      -8.944   7.562 -19.332  1.00  0.00           H  
ATOM   2363 2HG1 ILE B 146      -9.543   6.499 -20.596  1.00  0.00           H  
ATOM   2364 1HG2 ILE B 146     -11.206   9.167 -18.609  1.00  0.00           H  
ATOM   2365 2HG2 ILE B 146     -12.008   7.989 -17.554  1.00  0.00           H  
ATOM   2366 3HG2 ILE B 146     -10.242   8.173 -17.495  1.00  0.00           H  
ATOM   2367 1HD1 ILE B 146      -8.959   8.658 -21.489  1.00  0.00           H  
ATOM   2368 2HD1 ILE B 146     -10.711   8.352 -21.624  1.00  0.00           H  
ATOM   2369 3HD1 ILE B 146     -10.093   9.445 -20.361  1.00  0.00           H  
ATOM   2370  N   LYS B 147     -11.598   5.549 -16.248  1.00  0.00           N  
ATOM   2371  CA  LYS B 147     -12.563   5.370 -15.173  1.00  0.00           C  
ATOM   2372  C   LYS B 147     -12.416   6.514 -14.186  1.00  0.00           C  
ATOM   2373  O   LYS B 147     -11.310   7.008 -13.964  1.00  0.00           O  
ATOM   2374  CB  LYS B 147     -12.344   4.084 -14.371  1.00  0.00           C  
ATOM   2375  CG  LYS B 147     -12.521   2.764 -15.079  1.00  0.00           C  
ATOM   2376  CD  LYS B 147     -12.443   1.641 -14.022  1.00  0.00           C  
ATOM   2377  CE  LYS B 147     -12.578   0.238 -14.593  1.00  0.00           C  
ATOM   2378  NZ  LYS B 147     -12.544  -0.812 -13.492  1.00  0.00           N  
ATOM   2379  H   LYS B 147     -10.618   5.611 -16.013  1.00  0.00           H  
ATOM   2380  HA  LYS B 147     -13.572   5.390 -15.582  1.00  0.00           H  
ATOM   2381 1HB  LYS B 147     -11.332   4.093 -13.963  1.00  0.00           H  
ATOM   2382 2HB  LYS B 147     -13.021   4.083 -13.520  1.00  0.00           H  
ATOM   2383 1HG  LYS B 147     -13.483   2.740 -15.590  1.00  0.00           H  
ATOM   2384 2HG  LYS B 147     -11.727   2.636 -15.817  1.00  0.00           H  
ATOM   2385 1HD  LYS B 147     -11.501   1.715 -13.494  1.00  0.00           H  
ATOM   2386 2HD  LYS B 147     -13.241   1.786 -13.291  1.00  0.00           H  
ATOM   2387 1HE  LYS B 147     -13.517   0.155 -15.134  1.00  0.00           H  
ATOM   2388 2HE  LYS B 147     -11.752   0.055 -15.282  1.00  0.00           H  
ATOM   2389 1HZ  LYS B 147     -12.626  -1.735 -13.883  1.00  0.00           H  
ATOM   2390 2HZ  LYS B 147     -11.667  -0.744 -12.985  1.00  0.00           H  
ATOM   2391 3HZ  LYS B 147     -13.310  -0.668 -12.837  1.00  0.00           H  
ATOM   2392  N   GLU B 148     -13.501   6.889 -13.505  1.00  0.00           N  
ATOM   2393  CA  GLU B 148     -13.407   7.938 -12.485  1.00  0.00           C  
ATOM   2394  C   GLU B 148     -12.958   7.351 -11.136  1.00  0.00           C  
ATOM   2395  O   GLU B 148     -13.681   7.451 -10.145  1.00  0.00           O  
ATOM   2396  CB  GLU B 148     -14.754   8.642 -12.344  1.00  0.00           C  
ATOM   2397  CG  GLU B 148     -15.218   9.379 -13.612  1.00  0.00           C  
ATOM   2398  CD  GLU B 148     -14.347  10.566 -14.016  1.00  0.00           C  
ATOM   2399  OE1 GLU B 148     -14.040  11.411 -13.188  1.00  0.00           O  
ATOM   2400  OE2 GLU B 148     -13.992  10.623 -15.168  1.00  0.00           O  
ATOM   2401  H   GLU B 148     -14.393   6.459 -13.697  1.00  0.00           H  
ATOM   2402  HA  GLU B 148     -12.659   8.667 -12.803  1.00  0.00           H  
ATOM   2403 1HB  GLU B 148     -15.517   7.906 -12.092  1.00  0.00           H  
ATOM   2404 2HB  GLU B 148     -14.713   9.345 -11.534  1.00  0.00           H  
ATOM   2405 1HG  GLU B 148     -15.237   8.670 -14.439  1.00  0.00           H  
ATOM   2406 2HG  GLU B 148     -16.237   9.727 -13.452  1.00  0.00           H  
ATOM   2407  N   GLU B 149     -11.767   6.736 -11.130  1.00  0.00           N  
ATOM   2408  CA  GLU B 149     -11.211   6.043  -9.952  1.00  0.00           C  
ATOM   2409  C   GLU B 149      -9.734   6.295  -9.795  1.00  0.00           C  
ATOM   2410  O   GLU B 149      -9.047   6.589 -10.774  1.00  0.00           O  
ATOM   2411  CB  GLU B 149     -11.400   4.540 -10.079  1.00  0.00           C  
ATOM   2412  CG  GLU B 149     -12.822   4.053 -10.222  1.00  0.00           C  
ATOM   2413  CD  GLU B 149     -12.838   2.578 -10.248  1.00  0.00           C  
ATOM   2414  OE1 GLU B 149     -11.821   2.031  -9.868  1.00  0.00           O  
ATOM   2415  OE2 GLU B 149     -13.812   1.991 -10.651  1.00  0.00           O  
ATOM   2416  H   GLU B 149     -11.252   6.753 -12.009  1.00  0.00           H  
ATOM   2417  HA  GLU B 149     -11.708   6.417  -9.065  1.00  0.00           H  
ATOM   2418 1HB  GLU B 149     -10.855   4.193 -10.957  1.00  0.00           H  
ATOM   2419 2HB  GLU B 149     -10.949   4.055  -9.214  1.00  0.00           H  
ATOM   2420 1HG  GLU B 149     -13.423   4.418  -9.389  1.00  0.00           H  
ATOM   2421 2HG  GLU B 149     -13.249   4.437 -11.143  1.00  0.00           H  
ATOM   2422  N   ASP B 150      -9.219   6.180  -8.576  1.00  0.00           N  
ATOM   2423  CA  ASP B 150      -7.775   6.288  -8.457  1.00  0.00           C  
ATOM   2424  C   ASP B 150      -7.046   5.164  -9.174  1.00  0.00           C  
ATOM   2425  O   ASP B 150      -7.568   4.048  -9.300  1.00  0.00           O  
ATOM   2426  CB  ASP B 150      -7.292   6.313  -7.011  1.00  0.00           C  
ATOM   2427  CG  ASP B 150      -7.618   7.570  -6.184  1.00  0.00           C  
ATOM   2428  OD1 ASP B 150      -8.177   8.542  -6.674  1.00  0.00           O  
ATOM   2429  OD2 ASP B 150      -7.258   7.556  -5.028  1.00  0.00           O  
ATOM   2430  H   ASP B 150      -9.791   6.007  -7.742  1.00  0.00           H  
ATOM   2431  HA  ASP B 150      -7.462   7.216  -8.936  1.00  0.00           H  
ATOM   2432 1HB  ASP B 150      -7.701   5.489  -6.515  1.00  0.00           H  
ATOM   2433 2HB  ASP B 150      -6.203   6.177  -7.011  1.00  0.00           H  
ATOM   2434  N   ALA B 151      -5.839   5.464  -9.656  1.00  0.00           N  
ATOM   2435  CA  ALA B 151      -4.979   4.468 -10.288  1.00  0.00           C  
ATOM   2436  C   ALA B 151      -4.044   3.885  -9.257  1.00  0.00           C  
ATOM   2437  O   ALA B 151      -3.611   4.591  -8.351  1.00  0.00           O  
ATOM   2438  CB  ALA B 151      -4.200   5.047 -11.462  1.00  0.00           C  
ATOM   2439  H   ALA B 151      -5.475   6.406  -9.502  1.00  0.00           H  
ATOM   2440  HA  ALA B 151      -5.605   3.667 -10.672  1.00  0.00           H  
ATOM   2441 1HB  ALA B 151      -3.592   4.263 -11.913  1.00  0.00           H  
ATOM   2442 2HB  ALA B 151      -4.899   5.429 -12.196  1.00  0.00           H  
ATOM   2443 3HB  ALA B 151      -3.567   5.836 -11.122  1.00  0.00           H  
ATOM   2444  N   VAL B 152      -3.663   2.631  -9.411  1.00  0.00           N  
ATOM   2445  CA  VAL B 152      -2.711   2.029  -8.493  1.00  0.00           C  
ATOM   2446  C   VAL B 152      -1.652   1.100  -9.156  1.00  0.00           C  
ATOM   2447  O   VAL B 152      -1.943   0.373 -10.115  1.00  0.00           O  
ATOM   2448  CB  VAL B 152      -3.491   1.312  -7.365  1.00  0.00           C  
ATOM   2449  CG1 VAL B 152      -4.497   0.318  -7.941  1.00  0.00           C  
ATOM   2450  CG2 VAL B 152      -2.489   0.576  -6.459  1.00  0.00           C  
ATOM   2451  H   VAL B 152      -4.067   2.063 -10.153  1.00  0.00           H  
ATOM   2452  HA  VAL B 152      -2.170   2.832  -8.005  1.00  0.00           H  
ATOM   2453  HB  VAL B 152      -4.038   2.053  -6.783  1.00  0.00           H  
ATOM   2454 1HG1 VAL B 152      -5.032  -0.166  -7.133  1.00  0.00           H  
ATOM   2455 2HG1 VAL B 152      -5.208   0.849  -8.572  1.00  0.00           H  
ATOM   2456 3HG1 VAL B 152      -3.984  -0.406  -8.534  1.00  0.00           H  
ATOM   2457 1HG2 VAL B 152      -2.998   0.085  -5.656  1.00  0.00           H  
ATOM   2458 2HG2 VAL B 152      -1.943  -0.171  -7.008  1.00  0.00           H  
ATOM   2459 3HG2 VAL B 152      -1.799   1.291  -6.061  1.00  0.00           H  
ATOM   2460  N   ILE B 153      -0.403   1.176  -8.636  1.00  0.00           N  
ATOM   2461  CA  ILE B 153       0.764   0.388  -9.071  1.00  0.00           C  
ATOM   2462  C   ILE B 153       1.215  -0.699  -8.095  1.00  0.00           C  
ATOM   2463  O   ILE B 153       1.447  -0.429  -6.900  1.00  0.00           O  
ATOM   2464  CB  ILE B 153       1.990   1.314  -9.327  1.00  0.00           C  
ATOM   2465  CG1 ILE B 153       1.678   2.392 -10.425  1.00  0.00           C  
ATOM   2466  CG2 ILE B 153       3.282   0.491  -9.676  1.00  0.00           C  
ATOM   2467  CD1 ILE B 153       1.317   1.849 -11.804  1.00  0.00           C  
ATOM   2468  H   ILE B 153      -0.250   1.814  -7.853  1.00  0.00           H  
ATOM   2469  HA  ILE B 153       0.509  -0.093 -10.014  1.00  0.00           H  
ATOM   2470  HB  ILE B 153       2.190   1.872  -8.409  1.00  0.00           H  
ATOM   2471 1HG1 ILE B 153       0.863   3.023 -10.076  1.00  0.00           H  
ATOM   2472 2HG1 ILE B 153       2.559   3.007 -10.548  1.00  0.00           H  
ATOM   2473 1HG2 ILE B 153       4.108   1.175  -9.799  1.00  0.00           H  
ATOM   2474 2HG2 ILE B 153       3.529  -0.199  -8.873  1.00  0.00           H  
ATOM   2475 3HG2 ILE B 153       3.135  -0.079 -10.595  1.00  0.00           H  
ATOM   2476 1HD1 ILE B 153       1.154   2.674 -12.469  1.00  0.00           H  
ATOM   2477 2HD1 ILE B 153       2.125   1.238 -12.200  1.00  0.00           H  
ATOM   2478 3HD1 ILE B 153       0.414   1.256 -11.748  1.00  0.00           H  
ATOM   2479  N   TYR B 154       1.410  -1.908  -8.637  1.00  0.00           N  
ATOM   2480  CA  TYR B 154       1.868  -3.065  -7.871  1.00  0.00           C  
ATOM   2481  C   TYR B 154       3.175  -3.674  -8.464  1.00  0.00           C  
ATOM   2482  O   TYR B 154       3.415  -3.570  -9.668  1.00  0.00           O  
ATOM   2483  CB  TYR B 154       0.815  -4.163  -7.827  1.00  0.00           C  
ATOM   2484  CG  TYR B 154      -0.480  -3.744  -7.288  1.00  0.00           C  
ATOM   2485  CD1 TYR B 154      -1.371  -3.208  -8.171  1.00  0.00           C  
ATOM   2486  CD2 TYR B 154      -0.815  -3.894  -5.952  1.00  0.00           C  
ATOM   2487  CE1 TYR B 154      -2.565  -2.812  -7.752  1.00  0.00           C  
ATOM   2488  CE2 TYR B 154      -2.054  -3.476  -5.525  1.00  0.00           C  
ATOM   2489  CZ  TYR B 154      -2.919  -2.931  -6.448  1.00  0.00           C  
ATOM   2490  OH  TYR B 154      -4.147  -2.511  -6.099  1.00  0.00           O  
ATOM   2491  H   TYR B 154       1.223  -2.022  -9.637  1.00  0.00           H  
ATOM   2492  HA  TYR B 154       2.091  -2.734  -6.859  1.00  0.00           H  
ATOM   2493 1HB  TYR B 154       0.658  -4.544  -8.803  1.00  0.00           H  
ATOM   2494 2HB  TYR B 154       1.184  -4.981  -7.217  1.00  0.00           H  
ATOM   2495  HD1 TYR B 154      -1.103  -3.100  -9.225  1.00  0.00           H  
ATOM   2496  HD2 TYR B 154      -0.114  -4.334  -5.255  1.00  0.00           H  
ATOM   2497  HE1 TYR B 154      -3.249  -2.398  -8.453  1.00  0.00           H  
ATOM   2498  HE2 TYR B 154      -2.345  -3.579  -4.482  1.00  0.00           H  
ATOM   2499  HH  TYR B 154      -4.524  -2.010  -6.828  1.00  0.00           H  
ATOM   2500  N   LYS B 155       4.004  -4.325  -7.614  1.00  0.00           N  
ATOM   2501  CA  LYS B 155       5.235  -5.058  -7.997  1.00  0.00           C  
ATOM   2502  C   LYS B 155       5.282  -6.411  -7.332  1.00  0.00           C  
ATOM   2503  O   LYS B 155       5.089  -6.535  -6.138  1.00  0.00           O  
ATOM   2504  CB  LYS B 155       6.511  -4.331  -7.621  1.00  0.00           C  
ATOM   2505  CG  LYS B 155       7.779  -5.035  -8.085  1.00  0.00           C  
ATOM   2506  CD  LYS B 155       9.042  -4.306  -7.663  1.00  0.00           C  
ATOM   2507  CE  LYS B 155      10.278  -4.995  -8.250  1.00  0.00           C  
ATOM   2508  NZ  LYS B 155      10.742  -6.205  -7.470  1.00  0.00           N  
ATOM   2509  H   LYS B 155       3.752  -4.323  -6.634  1.00  0.00           H  
ATOM   2510  HA  LYS B 155       5.221  -5.202  -9.066  1.00  0.00           H  
ATOM   2511 1HB  LYS B 155       6.500  -3.313  -7.996  1.00  0.00           H  
ATOM   2512 2HB  LYS B 155       6.564  -4.322  -6.566  1.00  0.00           H  
ATOM   2513 1HG  LYS B 155       7.814  -6.018  -7.674  1.00  0.00           H  
ATOM   2514 2HG  LYS B 155       7.763  -5.117  -9.178  1.00  0.00           H  
ATOM   2515 1HD  LYS B 155       9.006  -3.271  -7.978  1.00  0.00           H  
ATOM   2516 2HD  LYS B 155       9.118  -4.331  -6.578  1.00  0.00           H  
ATOM   2517 1HE  LYS B 155      10.026  -5.314  -9.261  1.00  0.00           H  
ATOM   2518 2HE  LYS B 155      11.085  -4.286  -8.298  1.00  0.00           H  
ATOM   2519 1HZ  LYS B 155      11.550  -6.608  -7.973  1.00  0.00           H  
ATOM   2520 2HZ  LYS B 155      11.019  -5.928  -6.543  1.00  0.00           H  
ATOM   2521 3HZ  LYS B 155      10.020  -6.921  -7.391  1.00  0.00           H  
ATOM   2522  N   ASN B 156       5.444  -7.456  -8.115  1.00  0.00           N  
ATOM   2523  CA  ASN B 156       5.429  -8.826  -7.620  1.00  0.00           C  
ATOM   2524  C   ASN B 156       4.058  -9.076  -6.988  1.00  0.00           C  
ATOM   2525  O   ASN B 156       3.884 -10.017  -6.219  1.00  0.00           O  
ATOM   2526  CB  ASN B 156       6.568  -9.114  -6.643  1.00  0.00           C  
ATOM   2527  CG  ASN B 156       7.946  -8.968  -7.281  1.00  0.00           C  
ATOM   2528  OD1 ASN B 156       8.750  -8.131  -6.840  1.00  0.00           O  
ATOM   2529  ND2 ASN B 156       8.243  -9.757  -8.289  1.00  0.00           N  
ATOM   2530  H   ASN B 156       5.588  -7.301  -9.105  1.00  0.00           H  
ATOM   2531  HA  ASN B 156       5.528  -9.497  -8.470  1.00  0.00           H  
ATOM   2532 1HB  ASN B 156       6.510  -8.471  -5.770  1.00  0.00           H  
ATOM   2533 2HB  ASN B 156       6.467 -10.143  -6.287  1.00  0.00           H  
ATOM   2534 1HD2 ASN B 156       9.140  -9.706  -8.718  1.00  0.00           H  
ATOM   2535 2HD2 ASN B 156       7.565 -10.437  -8.625  1.00  0.00           H  
ATOM   2536  N   GLY B 157       3.070  -8.233  -7.336  1.00  0.00           N  
ATOM   2537  CA  GLY B 157       1.711  -8.288  -6.816  1.00  0.00           C  
ATOM   2538  C   GLY B 157       1.534  -7.450  -5.541  1.00  0.00           C  
ATOM   2539  O   GLY B 157       0.421  -7.324  -5.027  1.00  0.00           O  
ATOM   2540  H   GLY B 157       3.294  -7.502  -7.994  1.00  0.00           H  
ATOM   2541 1HA  GLY B 157       1.031  -7.915  -7.581  1.00  0.00           H  
ATOM   2542 2HA  GLY B 157       1.422  -9.322  -6.633  1.00  0.00           H  
ATOM   2543  N   SER B 158       2.623  -6.883  -5.033  1.00  0.00           N  
ATOM   2544  CA  SER B 158       2.614  -6.052  -3.831  1.00  0.00           C  
ATOM   2545  C   SER B 158       2.492  -4.546  -4.128  1.00  0.00           C  
ATOM   2546  O   SER B 158       3.111  -4.020  -5.046  1.00  0.00           O  
ATOM   2547  CB  SER B 158       3.887  -6.277  -3.056  1.00  0.00           C  
ATOM   2548  OG  SER B 158       3.941  -5.446  -1.936  1.00  0.00           O  
ATOM   2549  H   SER B 158       3.510  -7.019  -5.493  1.00  0.00           H  
ATOM   2550  HA  SER B 158       1.760  -6.352  -3.222  1.00  0.00           H  
ATOM   2551 1HB  SER B 158       3.960  -7.317  -2.765  1.00  0.00           H  
ATOM   2552 2HB  SER B 158       4.737  -6.066  -3.699  1.00  0.00           H  
ATOM   2553  HG  SER B 158       4.776  -5.647  -1.504  1.00  0.00           H  
ATOM   2554  N   PHE B 159       1.726  -3.819  -3.325  1.00  0.00           N  
ATOM   2555  CA  PHE B 159       1.566  -2.384  -3.551  1.00  0.00           C  
ATOM   2556  C   PHE B 159       2.857  -1.574  -3.494  1.00  0.00           C  
ATOM   2557  O   PHE B 159       3.665  -1.746  -2.576  1.00  0.00           O  
ATOM   2558  CB  PHE B 159       0.582  -1.841  -2.536  1.00  0.00           C  
ATOM   2559  CG  PHE B 159       0.382  -0.420  -2.544  1.00  0.00           C  
ATOM   2560  CD1 PHE B 159      -0.316   0.202  -3.520  1.00  0.00           C  
ATOM   2561  CD2 PHE B 159       0.892   0.323  -1.498  1.00  0.00           C  
ATOM   2562  CE1 PHE B 159      -0.501   1.559  -3.451  1.00  0.00           C  
ATOM   2563  CE2 PHE B 159       0.705   1.664  -1.433  1.00  0.00           C  
ATOM   2564  CZ  PHE B 159       0.002   2.284  -2.413  1.00  0.00           C  
ATOM   2565  H   PHE B 159       1.233  -4.269  -2.566  1.00  0.00           H  
ATOM   2566  HA  PHE B 159       1.126  -2.244  -4.541  1.00  0.00           H  
ATOM   2567 1HB  PHE B 159      -0.377  -2.311  -2.699  1.00  0.00           H  
ATOM   2568 2HB  PHE B 159       0.926  -2.087  -1.559  1.00  0.00           H  
ATOM   2569  HD1 PHE B 159      -0.730  -0.378  -4.349  1.00  0.00           H  
ATOM   2570  HD2 PHE B 159       1.455  -0.183  -0.708  1.00  0.00           H  
ATOM   2571  HE1 PHE B 159      -1.056   2.064  -4.214  1.00  0.00           H  
ATOM   2572  HE2 PHE B 159       1.117   2.234  -0.598  1.00  0.00           H  
ATOM   2573  HZ  PHE B 159      -0.162   3.359  -2.372  1.00  0.00           H  
ATOM   2574  N   ILE B 160       3.032  -0.675  -4.466  1.00  0.00           N  
ATOM   2575  CA  ILE B 160       4.167   0.224  -4.411  1.00  0.00           C  
ATOM   2576  C   ILE B 160       3.648   1.624  -4.127  1.00  0.00           C  
ATOM   2577  O   ILE B 160       4.107   2.275  -3.187  1.00  0.00           O  
ATOM   2578  CB  ILE B 160       4.971   0.202  -5.729  1.00  0.00           C  
ATOM   2579  CG1 ILE B 160       5.497  -1.238  -6.013  1.00  0.00           C  
ATOM   2580  CG2 ILE B 160       6.111   1.240  -5.711  1.00  0.00           C  
ATOM   2581  CD1 ILE B 160       6.435  -1.820  -4.928  1.00  0.00           C  
ATOM   2582  H   ILE B 160       2.370  -0.610  -5.238  1.00  0.00           H  
ATOM   2583  HA  ILE B 160       4.834  -0.075  -3.608  1.00  0.00           H  
ATOM   2584  HB  ILE B 160       4.298   0.452  -6.549  1.00  0.00           H  
ATOM   2585 1HG1 ILE B 160       4.644  -1.908  -6.114  1.00  0.00           H  
ATOM   2586 2HG1 ILE B 160       6.034  -1.221  -6.957  1.00  0.00           H  
ATOM   2587 1HG2 ILE B 160       6.637   1.216  -6.663  1.00  0.00           H  
ATOM   2588 2HG2 ILE B 160       5.703   2.237  -5.559  1.00  0.00           H  
ATOM   2589 3HG2 ILE B 160       6.807   1.026  -4.908  1.00  0.00           H  
ATOM   2590 1HD1 ILE B 160       6.758  -2.789  -5.184  1.00  0.00           H  
ATOM   2591 2HD1 ILE B 160       7.310  -1.193  -4.815  1.00  0.00           H  
ATOM   2592 3HD1 ILE B 160       5.922  -1.891  -3.977  1.00  0.00           H  
ATOM   2593  N   HIS B 161       2.725   2.117  -4.979  1.00  0.00           N  
ATOM   2594  CA  HIS B 161       2.212   3.501  -4.852  1.00  0.00           C  
ATOM   2595  C   HIS B 161       0.872   3.733  -5.601  1.00  0.00           C  
ATOM   2596  O   HIS B 161       0.359   2.829  -6.265  1.00  0.00           O  
ATOM   2597  CB  HIS B 161       3.195   4.590  -5.310  1.00  0.00           C  
ATOM   2598  CG  HIS B 161       3.475   4.662  -6.761  1.00  0.00           C  
ATOM   2599  ND1 HIS B 161       4.428   3.912  -7.377  1.00  0.00           N  
ATOM   2600  CD2 HIS B 161       2.912   5.426  -7.728  1.00  0.00           C  
ATOM   2601  CE1 HIS B 161       4.451   4.204  -8.649  1.00  0.00           C  
ATOM   2602  NE2 HIS B 161       3.543   5.122  -8.894  1.00  0.00           N  
ATOM   2603  H   HIS B 161       2.366   1.501  -5.707  1.00  0.00           H  
ATOM   2604  HA  HIS B 161       2.006   3.696  -3.806  1.00  0.00           H  
ATOM   2605 1HB  HIS B 161       2.825   5.563  -4.997  1.00  0.00           H  
ATOM   2606 2HB  HIS B 161       4.147   4.438  -4.801  1.00  0.00           H  
ATOM   2607  HD2 HIS B 161       2.109   6.153  -7.596  1.00  0.00           H  
ATOM   2608  HE1 HIS B 161       5.103   3.774  -9.354  1.00  0.00           H  
ATOM   2609  HE2 HIS B 161       3.344   5.537  -9.799  1.00  0.00           H  
ATOM   2610  N   SER B 162       0.287   4.941  -5.466  1.00  0.00           N  
ATOM   2611  CA  SER B 162      -0.974   5.253  -6.182  1.00  0.00           C  
ATOM   2612  C   SER B 162      -1.073   6.703  -6.739  1.00  0.00           C  
ATOM   2613  O   SER B 162      -0.305   7.592  -6.375  1.00  0.00           O  
ATOM   2614  CB  SER B 162      -2.158   5.008  -5.265  1.00  0.00           C  
ATOM   2615  OG  SER B 162      -2.138   5.900  -4.180  1.00  0.00           O  
ATOM   2616  H   SER B 162       0.733   5.632  -4.866  1.00  0.00           H  
ATOM   2617  HA  SER B 162      -1.036   4.589  -7.042  1.00  0.00           H  
ATOM   2618 1HB  SER B 162      -3.086   5.136  -5.826  1.00  0.00           H  
ATOM   2619 2HB  SER B 162      -2.138   3.985  -4.906  1.00  0.00           H  
ATOM   2620  HG  SER B 162      -2.902   5.685  -3.642  1.00  0.00           H  
ATOM   2621  N   VAL B 163      -2.000   6.909  -7.670  1.00  0.00           N  
ATOM   2622  CA  VAL B 163      -2.228   8.215  -8.278  1.00  0.00           C  
ATOM   2623  C   VAL B 163      -3.725   8.629  -8.159  1.00  0.00           C  
ATOM   2624  O   VAL B 163      -4.589   7.847  -8.546  1.00  0.00           O  
ATOM   2625  CB  VAL B 163      -1.802   8.203  -9.759  1.00  0.00           C  
ATOM   2626  CG1 VAL B 163      -2.063   9.554 -10.400  1.00  0.00           C  
ATOM   2627  CG2 VAL B 163      -0.335   7.850  -9.856  1.00  0.00           C  
ATOM   2628  H   VAL B 163      -2.589   6.125  -7.946  1.00  0.00           H  
ATOM   2629  HA  VAL B 163      -1.568   8.920  -7.792  1.00  0.00           H  
ATOM   2630  HB  VAL B 163      -2.381   7.479 -10.294  1.00  0.00           H  
ATOM   2631 1HG1 VAL B 163      -1.749   9.510 -11.421  1.00  0.00           H  
ATOM   2632 2HG1 VAL B 163      -3.126   9.811 -10.356  1.00  0.00           H  
ATOM   2633 3HG1 VAL B 163      -1.490  10.325  -9.890  1.00  0.00           H  
ATOM   2634 1HG2 VAL B 163      -0.037   7.844 -10.895  1.00  0.00           H  
ATOM   2635 2HG2 VAL B 163       0.254   8.590  -9.314  1.00  0.00           H  
ATOM   2636 3HG2 VAL B 163      -0.156   6.868  -9.428  1.00  0.00           H  
ATOM   2637  N   PRO B 164      -4.066   9.836  -7.642  1.00  0.00           N  
ATOM   2638  CA  PRO B 164      -5.427  10.352  -7.473  1.00  0.00           C  
ATOM   2639  C   PRO B 164      -6.272  10.450  -8.745  1.00  0.00           C  
ATOM   2640  O   PRO B 164      -5.786  10.822  -9.808  1.00  0.00           O  
ATOM   2641  CB  PRO B 164      -5.172  11.767  -6.930  1.00  0.00           C  
ATOM   2642  CG  PRO B 164      -3.830  11.701  -6.267  1.00  0.00           C  
ATOM   2643  CD  PRO B 164      -3.023  10.741  -7.093  1.00  0.00           C  
ATOM   2644  HA  PRO B 164      -5.938   9.755  -6.717  1.00  0.00           H  
ATOM   2645 1HB  PRO B 164      -5.198  12.498  -7.752  1.00  0.00           H  
ATOM   2646 2HB  PRO B 164      -5.975  12.042  -6.231  1.00  0.00           H  
ATOM   2647 1HG  PRO B 164      -3.374  12.710  -6.247  1.00  0.00           H  
ATOM   2648 2HG  PRO B 164      -3.937  11.376  -5.222  1.00  0.00           H  
ATOM   2649 1HD  PRO B 164      -2.479  11.275  -7.892  1.00  0.00           H  
ATOM   2650 2HD  PRO B 164      -2.357  10.225  -6.383  1.00  0.00           H  
ATOM   2651  N   ARG B 165      -7.574  10.247  -8.601  1.00  0.00           N  
ATOM   2652  CA  ARG B 165      -8.563  10.338  -9.681  1.00  0.00           C  
ATOM   2653  C   ARG B 165      -8.317  11.382 -10.726  1.00  0.00           C  
ATOM   2654  O   ARG B 165      -8.442  11.103 -11.911  1.00  0.00           O  
ATOM   2655  CB  ARG B 165      -9.932  10.608  -9.068  1.00  0.00           C  
ATOM   2656  CG  ARG B 165     -11.109  10.764 -10.040  1.00  0.00           C  
ATOM   2657  CD  ARG B 165     -12.373  10.983  -9.290  1.00  0.00           C  
ATOM   2658  NE  ARG B 165     -13.488  11.345 -10.160  1.00  0.00           N  
ATOM   2659  CZ  ARG B 165     -14.714  11.714  -9.742  1.00  0.00           C  
ATOM   2660  NH1 ARG B 165     -15.021  11.776  -8.457  1.00  0.00           N  
ATOM   2661  NH2 ARG B 165     -15.600  12.015 -10.665  1.00  0.00           N  
ATOM   2662  H   ARG B 165      -7.913   9.906  -7.699  1.00  0.00           H  
ATOM   2663  HA  ARG B 165      -8.605   9.365 -10.173  1.00  0.00           H  
ATOM   2664 1HB  ARG B 165     -10.177   9.788  -8.390  1.00  0.00           H  
ATOM   2665 2HB  ARG B 165      -9.886  11.517  -8.471  1.00  0.00           H  
ATOM   2666 1HG  ARG B 165     -10.956  11.625 -10.690  1.00  0.00           H  
ATOM   2667 2HG  ARG B 165     -11.210   9.863 -10.645  1.00  0.00           H  
ATOM   2668 1HD  ARG B 165     -12.635  10.062  -8.767  1.00  0.00           H  
ATOM   2669 2HD  ARG B 165     -12.223  11.786  -8.572  1.00  0.00           H  
ATOM   2670  HE  ARG B 165     -13.352  11.330 -11.184  1.00  0.00           H  
ATOM   2671 1HH1 ARG B 165     -14.330  11.540  -7.760  1.00  0.00           H  
ATOM   2672 2HH1 ARG B 165     -15.946  12.059  -8.170  1.00  0.00           H  
ATOM   2673 1HH2 ARG B 165     -15.302  11.946 -11.651  1.00  0.00           H  
ATOM   2674 2HH2 ARG B 165     -16.534  12.298 -10.418  1.00  0.00           H  
ATOM   2675  N   HIS B 166      -7.984  12.599 -10.294  1.00  0.00           N  
ATOM   2676  CA  HIS B 166      -7.872  13.732 -11.214  1.00  0.00           C  
ATOM   2677  C   HIS B 166      -6.456  14.000 -11.726  1.00  0.00           C  
ATOM   2678  O   HIS B 166      -6.240  14.961 -12.466  1.00  0.00           O  
ATOM   2679  CB  HIS B 166      -8.408  14.979 -10.519  1.00  0.00           C  
ATOM   2680  CG  HIS B 166      -9.853  14.847 -10.149  1.00  0.00           C  
ATOM   2681  ND1 HIS B 166     -10.870  14.831 -11.080  1.00  0.00           N  
ATOM   2682  CD2 HIS B 166     -10.445  14.709  -8.942  1.00  0.00           C  
ATOM   2683  CE1 HIS B 166     -12.026  14.692 -10.457  1.00  0.00           C  
ATOM   2684  NE2 HIS B 166     -11.792  14.619  -9.160  1.00  0.00           N  
ATOM   2685  H   HIS B 166      -7.840  12.743  -9.306  1.00  0.00           H  
ATOM   2686  HA  HIS B 166      -8.496  13.540 -12.086  1.00  0.00           H  
ATOM   2687 1HB  HIS B 166      -7.831  15.168  -9.614  1.00  0.00           H  
ATOM   2688 2HB  HIS B 166      -8.294  15.842 -11.173  1.00  0.00           H  
ATOM   2689  HD1 HIS B 166     -10.774  14.901 -12.075  1.00  0.00           H  
ATOM   2690  HD2 HIS B 166     -10.055  14.663  -7.926  1.00  0.00           H  
ATOM   2691  HE1 HIS B 166     -12.960  14.654 -11.019  1.00  0.00           H  
ATOM   2692  N   GLU B 167      -5.500  13.153 -11.339  1.00  0.00           N  
ATOM   2693  CA  GLU B 167      -4.117  13.263 -11.784  1.00  0.00           C  
ATOM   2694  C   GLU B 167      -3.635  12.050 -12.511  1.00  0.00           C  
ATOM   2695  O   GLU B 167      -2.423  11.924 -12.679  1.00  0.00           O  
ATOM   2696  CB  GLU B 167      -3.202  13.517 -10.574  1.00  0.00           C  
ATOM   2697  CG  GLU B 167      -3.475  14.831  -9.824  1.00  0.00           C  
ATOM   2698  CD  GLU B 167      -2.507  15.090  -8.673  1.00  0.00           C  
ATOM   2699  OE1 GLU B 167      -1.657  14.265  -8.432  1.00  0.00           O  
ATOM   2700  OE2 GLU B 167      -2.623  16.119  -8.047  1.00  0.00           O  
ATOM   2701  H   GLU B 167      -5.742  12.374 -10.731  1.00  0.00           H  
ATOM   2702  HA  GLU B 167      -4.044  14.107 -12.467  1.00  0.00           H  
ATOM   2703 1HB  GLU B 167      -3.323  12.697  -9.862  1.00  0.00           H  
ATOM   2704 2HB  GLU B 167      -2.162  13.522 -10.893  1.00  0.00           H  
ATOM   2705 1HG  GLU B 167      -3.416  15.656 -10.533  1.00  0.00           H  
ATOM   2706 2HG  GLU B 167      -4.490  14.800  -9.432  1.00  0.00           H  
ATOM   2707  N   VAL B 168      -4.529  11.152 -12.945  1.00  0.00           N  
ATOM   2708  CA  VAL B 168      -4.002   9.976 -13.625  1.00  0.00           C  
ATOM   2709  C   VAL B 168      -3.656  10.424 -15.059  1.00  0.00           C  
ATOM   2710  O   VAL B 168      -4.565  10.793 -15.814  1.00  0.00           O  
ATOM   2711  CB  VAL B 168      -5.003   8.799 -13.656  1.00  0.00           C  
ATOM   2712  CG1 VAL B 168      -4.365   7.613 -14.408  1.00  0.00           C  
ATOM   2713  CG2 VAL B 168      -5.396   8.390 -12.232  1.00  0.00           C  
ATOM   2714  H   VAL B 168      -5.520  11.287 -12.785  1.00  0.00           H  
ATOM   2715  HA  VAL B 168      -3.164   9.609 -13.078  1.00  0.00           H  
ATOM   2716  HB  VAL B 168      -5.891   9.104 -14.208  1.00  0.00           H  
ATOM   2717 1HG1 VAL B 168      -5.077   6.790 -14.462  1.00  0.00           H  
ATOM   2718 2HG1 VAL B 168      -4.085   7.913 -15.405  1.00  0.00           H  
ATOM   2719 3HG1 VAL B 168      -3.471   7.285 -13.877  1.00  0.00           H  
ATOM   2720 1HG2 VAL B 168      -6.109   7.565 -12.264  1.00  0.00           H  
ATOM   2721 2HG2 VAL B 168      -4.515   8.087 -11.677  1.00  0.00           H  
ATOM   2722 3HG2 VAL B 168      -5.857   9.235 -11.730  1.00  0.00           H  
ATOM   2723  N   PRO B 169      -2.370  10.399 -15.452  1.00  0.00           N  
ATOM   2724  CA  PRO B 169      -1.822  10.850 -16.711  1.00  0.00           C  
ATOM   2725  C   PRO B 169      -2.350  10.051 -17.844  1.00  0.00           C  
ATOM   2726  O   PRO B 169      -3.008   9.039 -17.634  1.00  0.00           O  
ATOM   2727  CB  PRO B 169      -0.346  10.547 -16.581  1.00  0.00           C  
ATOM   2728  CG  PRO B 169      -0.056  10.503 -15.125  1.00  0.00           C  
ATOM   2729  CD  PRO B 169      -1.268   9.942 -14.514  1.00  0.00           C  
ATOM   2730  HA  PRO B 169      -2.023  11.918 -16.849  1.00  0.00           H  
ATOM   2731 1HB  PRO B 169      -0.190   9.600 -17.040  1.00  0.00           H  
ATOM   2732 2HB  PRO B 169       0.250  11.277 -17.136  1.00  0.00           H  
ATOM   2733 1HG  PRO B 169       0.836   9.886 -14.943  1.00  0.00           H  
ATOM   2734 2HG  PRO B 169       0.163  11.509 -14.741  1.00  0.00           H  
ATOM   2735 1HD  PRO B 169      -1.234   8.849 -14.490  1.00  0.00           H  
ATOM   2736 2HD  PRO B 169      -1.254  10.376 -13.543  1.00  0.00           H  
ATOM   2737  N   ASP B 170      -1.999  10.454 -19.054  1.00  0.00           N  
ATOM   2738  CA  ASP B 170      -2.345   9.625 -20.209  1.00  0.00           C  
ATOM   2739  C   ASP B 170      -1.298   8.483 -20.292  1.00  0.00           C  
ATOM   2740  O   ASP B 170      -1.590   7.359 -20.720  1.00  0.00           O  
ATOM   2741  CB  ASP B 170      -2.426  10.488 -21.470  1.00  0.00           C  
ATOM   2742  CG  ASP B 170      -3.603  11.522 -21.351  1.00  0.00           C  
ATOM   2743  OD1 ASP B 170      -4.736  11.100 -21.212  1.00  0.00           O  
ATOM   2744  OD2 ASP B 170      -3.338  12.699 -21.348  1.00  0.00           O  
ATOM   2745  H   ASP B 170      -1.491  11.318 -19.181  1.00  0.00           H  
ATOM   2746  HA  ASP B 170      -3.316   9.173 -20.053  1.00  0.00           H  
ATOM   2747 1HB  ASP B 170      -1.485  11.019 -21.617  1.00  0.00           H  
ATOM   2748 2HB  ASP B 170      -2.591   9.853 -22.342  1.00  0.00           H  
ATOM   2749  N   ILE B 171      -0.071   8.777 -19.852  1.00  0.00           N  
ATOM   2750  CA  ILE B 171       0.954   7.744 -19.718  1.00  0.00           C  
ATOM   2751  C   ILE B 171       1.324   7.630 -18.251  1.00  0.00           C  
ATOM   2752  O   ILE B 171       1.823   8.581 -17.652  1.00  0.00           O  
ATOM   2753  CB  ILE B 171       2.213   8.028 -20.524  1.00  0.00           C  
ATOM   2754  CG1 ILE B 171       1.847   8.293 -22.007  1.00  0.00           C  
ATOM   2755  CG2 ILE B 171       3.179   6.842 -20.357  1.00  0.00           C  
ATOM   2756  CD1 ILE B 171       1.213   7.107 -22.719  1.00  0.00           C  
ATOM   2757  H   ILE B 171       0.129   9.718 -19.554  1.00  0.00           H  
ATOM   2758  HA  ILE B 171       0.549   6.785 -20.039  1.00  0.00           H  
ATOM   2759  HB  ILE B 171       2.692   8.930 -20.144  1.00  0.00           H  
ATOM   2760 1HG1 ILE B 171       1.152   9.134 -22.053  1.00  0.00           H  
ATOM   2761 2HG1 ILE B 171       2.753   8.569 -22.544  1.00  0.00           H  
ATOM   2762 1HG2 ILE B 171       4.100   7.030 -20.906  1.00  0.00           H  
ATOM   2763 2HG2 ILE B 171       3.417   6.712 -19.302  1.00  0.00           H  
ATOM   2764 3HG2 ILE B 171       2.706   5.934 -20.730  1.00  0.00           H  
ATOM   2765 1HD1 ILE B 171       0.990   7.376 -23.752  1.00  0.00           H  
ATOM   2766 2HD1 ILE B 171       1.901   6.265 -22.704  1.00  0.00           H  
ATOM   2767 3HD1 ILE B 171       0.301   6.829 -22.221  1.00  0.00           H  
ATOM   2768  N   LEU B 172       1.084   6.483 -17.670  1.00  0.00           N  
ATOM   2769  CA  LEU B 172       1.315   6.273 -16.245  1.00  0.00           C  
ATOM   2770  C   LEU B 172       2.695   5.681 -16.036  1.00  0.00           C  
ATOM   2771  O   LEU B 172       3.043   4.691 -16.680  1.00  0.00           O  
ATOM   2772  CB  LEU B 172       0.184   5.394 -15.666  1.00  0.00           C  
ATOM   2773  CG  LEU B 172       0.267   5.027 -14.204  1.00  0.00           C  
ATOM   2774  CD1 LEU B 172       0.130   6.241 -13.362  1.00  0.00           C  
ATOM   2775  CD2 LEU B 172      -0.884   4.072 -13.887  1.00  0.00           C  
ATOM   2776  H   LEU B 172       0.731   5.716 -18.238  1.00  0.00           H  
ATOM   2777  HA  LEU B 172       1.281   7.238 -15.741  1.00  0.00           H  
ATOM   2778 1HB  LEU B 172      -0.762   5.917 -15.811  1.00  0.00           H  
ATOM   2779 2HB  LEU B 172       0.142   4.463 -16.235  1.00  0.00           H  
ATOM   2780  HG  LEU B 172       1.228   4.558 -13.994  1.00  0.00           H  
ATOM   2781 1HD1 LEU B 172       0.185   5.950 -12.316  1.00  0.00           H  
ATOM   2782 2HD1 LEU B 172       0.937   6.939 -13.584  1.00  0.00           H  
ATOM   2783 3HD1 LEU B 172      -0.829   6.711 -13.560  1.00  0.00           H  
ATOM   2784 1HD2 LEU B 172      -0.860   3.789 -12.835  1.00  0.00           H  
ATOM   2785 2HD2 LEU B 172      -1.822   4.575 -14.095  1.00  0.00           H  
ATOM   2786 3HD2 LEU B 172      -0.798   3.177 -14.507  1.00  0.00           H  
ATOM   2787  N   GLU B 173       3.521   6.320 -15.200  1.00  0.00           N  
ATOM   2788  CA  GLU B 173       4.889   5.832 -15.038  1.00  0.00           C  
ATOM   2789  C   GLU B 173       5.361   5.573 -13.620  1.00  0.00           C  
ATOM   2790  O   GLU B 173       4.931   6.211 -12.654  1.00  0.00           O  
ATOM   2791  CB  GLU B 173       5.902   6.803 -15.657  1.00  0.00           C  
ATOM   2792  CG  GLU B 173       5.746   7.016 -17.138  1.00  0.00           C  
ATOM   2793  CD  GLU B 173       6.800   7.953 -17.722  1.00  0.00           C  
ATOM   2794  OE1 GLU B 173       7.538   8.535 -16.957  1.00  0.00           O  
ATOM   2795  OE2 GLU B 173       6.882   8.061 -18.934  1.00  0.00           O  
ATOM   2796  H   GLU B 173       3.202   7.132 -14.690  1.00  0.00           H  
ATOM   2797  HA  GLU B 173       4.963   4.890 -15.564  1.00  0.00           H  
ATOM   2798 1HB  GLU B 173       5.822   7.770 -15.167  1.00  0.00           H  
ATOM   2799 2HB  GLU B 173       6.914   6.430 -15.480  1.00  0.00           H  
ATOM   2800 1HG  GLU B 173       5.797   6.065 -17.623  1.00  0.00           H  
ATOM   2801 2HG  GLU B 173       4.755   7.431 -17.323  1.00  0.00           H  
ATOM   2802  N   VAL B 174       6.309   4.654 -13.540  1.00  0.00           N  
ATOM   2803  CA  VAL B 174       7.047   4.372 -12.335  1.00  0.00           C  
ATOM   2804  C   VAL B 174       8.492   4.761 -12.598  1.00  0.00           C  
ATOM   2805  O   VAL B 174       9.128   4.206 -13.494  1.00  0.00           O  
ATOM   2806  CB  VAL B 174       6.989   2.867 -11.998  1.00  0.00           C  
ATOM   2807  CG1 VAL B 174       7.669   2.611 -10.667  1.00  0.00           C  
ATOM   2808  CG2 VAL B 174       5.550   2.369 -12.033  1.00  0.00           C  
ATOM   2809  H   VAL B 174       6.539   4.140 -14.390  1.00  0.00           H  
ATOM   2810  HA  VAL B 174       6.649   4.962 -11.508  1.00  0.00           H  
ATOM   2811  HB  VAL B 174       7.537   2.341 -12.706  1.00  0.00           H  
ATOM   2812 1HG1 VAL B 174       7.652   1.547 -10.452  1.00  0.00           H  
ATOM   2813 2HG1 VAL B 174       8.707   2.954 -10.718  1.00  0.00           H  
ATOM   2814 3HG1 VAL B 174       7.167   3.145  -9.886  1.00  0.00           H  
ATOM   2815 1HG2 VAL B 174       5.536   1.301 -11.821  1.00  0.00           H  
ATOM   2816 2HG2 VAL B 174       4.961   2.900 -11.296  1.00  0.00           H  
ATOM   2817 3HG2 VAL B 174       5.131   2.545 -13.024  1.00  0.00           H  
ATOM   2818  N   HIS B 175       9.026   5.707 -11.840  1.00  0.00           N  
ATOM   2819  CA  HIS B 175      10.412   6.108 -12.082  1.00  0.00           C  
ATOM   2820  C   HIS B 175      11.357   5.447 -11.110  1.00  0.00           C  
ATOM   2821  O   HIS B 175      11.180   5.554  -9.896  1.00  0.00           O  
ATOM   2822  CB  HIS B 175      10.641   7.616 -11.979  1.00  0.00           C  
ATOM   2823  CG  HIS B 175      12.111   7.988 -12.299  1.00  0.00           C  
ATOM   2824  ND1 HIS B 175      12.608   7.975 -13.586  1.00  0.00           N  
ATOM   2825  CD2 HIS B 175      13.163   8.351 -11.494  1.00  0.00           C  
ATOM   2826  CE1 HIS B 175      13.900   8.315 -13.572  1.00  0.00           C  
ATOM   2827  NE2 HIS B 175      14.262   8.559 -12.317  1.00  0.00           N  
ATOM   2828  H   HIS B 175       8.483   6.149 -11.113  1.00  0.00           H  
ATOM   2829  HA  HIS B 175      10.714   5.802 -13.083  1.00  0.00           H  
ATOM   2830 1HB  HIS B 175       9.988   8.131 -12.689  1.00  0.00           H  
ATOM   2831 2HB  HIS B 175      10.399   7.965 -10.977  1.00  0.00           H  
ATOM   2832  HD1 HIS B 175      12.027   7.926 -14.422  1.00  0.00           H  
ATOM   2833  HD2 HIS B 175      13.260   8.490 -10.416  1.00  0.00           H  
ATOM   2834  HE1 HIS B 175      14.455   8.359 -14.503  1.00  0.00           H  
ATOM   2835  N   LEU B 176      12.336   4.736 -11.641  1.00  0.00           N  
ATOM   2836  CA  LEU B 176      13.310   4.106 -10.787  1.00  0.00           C  
ATOM   2837  C   LEU B 176      14.658   4.741 -11.084  1.00  0.00           C  
ATOM   2838  O   LEU B 176      15.191   4.561 -12.183  1.00  0.00           O  
ATOM   2839  CB  LEU B 176      13.402   2.609 -11.045  1.00  0.00           C  
ATOM   2840  CG  LEU B 176      12.107   1.812 -10.991  1.00  0.00           C  
ATOM   2841  CD1 LEU B 176      12.405   0.429 -11.439  1.00  0.00           C  
ATOM   2842  CD2 LEU B 176      11.561   1.792  -9.577  1.00  0.00           C  
ATOM   2843  H   LEU B 176      12.419   4.677 -12.660  1.00  0.00           H  
ATOM   2844  HA  LEU B 176      13.016   4.247  -9.760  1.00  0.00           H  
ATOM   2845 1HB  LEU B 176      13.843   2.460 -11.981  1.00  0.00           H  
ATOM   2846 2HB  LEU B 176      14.072   2.183 -10.291  1.00  0.00           H  
ATOM   2847  HG  LEU B 176      11.367   2.249 -11.666  1.00  0.00           H  
ATOM   2848 1HD1 LEU B 176      11.508  -0.170 -11.411  1.00  0.00           H  
ATOM   2849 2HD1 LEU B 176      12.791   0.450 -12.447  1.00  0.00           H  
ATOM   2850 3HD1 LEU B 176      13.133   0.024 -10.786  1.00  0.00           H  
ATOM   2851 1HD2 LEU B 176      10.643   1.201  -9.551  1.00  0.00           H  
ATOM   2852 2HD2 LEU B 176      12.301   1.341  -8.906  1.00  0.00           H  
ATOM   2853 3HD2 LEU B 176      11.348   2.813  -9.252  1.00  0.00           H  
ATOM   2854  N   PRO B 177      15.200   5.580 -10.200  1.00  0.00           N  
ATOM   2855  CA  PRO B 177      16.469   6.205 -10.414  1.00  0.00           C  
ATOM   2856  C   PRO B 177      17.461   5.094 -10.184  1.00  0.00           C  
ATOM   2857  O   PRO B 177      17.228   4.243  -9.321  1.00  0.00           O  
ATOM   2858  CB  PRO B 177      16.515   7.280  -9.341  1.00  0.00           C  
ATOM   2859  CG  PRO B 177      15.657   6.695  -8.210  1.00  0.00           C  
ATOM   2860  CD  PRO B 177      14.570   5.877  -8.903  1.00  0.00           C  
ATOM   2861  HA  PRO B 177      16.525   6.617 -11.432  1.00  0.00           H  
ATOM   2862 1HB  PRO B 177      17.557   7.470  -9.053  1.00  0.00           H  
ATOM   2863 2HB  PRO B 177      16.117   8.220  -9.751  1.00  0.00           H  
ATOM   2864 1HG  PRO B 177      16.283   6.075  -7.546  1.00  0.00           H  
ATOM   2865 2HG  PRO B 177      15.240   7.501  -7.592  1.00  0.00           H  
ATOM   2866 1HD  PRO B 177      14.419   4.959  -8.314  1.00  0.00           H  
ATOM   2867 2HD  PRO B 177      13.645   6.457  -9.034  1.00  0.00           H  
ATOM   2868  N   HIS B 178      18.566   5.125 -10.898  1.00  0.00           N  
ATOM   2869  CA  HIS B 178      19.680   4.183 -10.733  1.00  0.00           C  
ATOM   2870  C   HIS B 178      19.236   2.740 -10.395  1.00  0.00           C  
ATOM   2871  O   HIS B 178      19.457   2.262  -9.281  1.00  0.00           O  
ATOM   2872  CB  HIS B 178      20.635   4.764  -9.690  1.00  0.00           C  
ATOM   2873  CG  HIS B 178      21.169   6.078 -10.172  1.00  0.00           C  
ATOM   2874  ND1 HIS B 178      22.012   6.179 -11.259  1.00  0.00           N  
ATOM   2875  CD2 HIS B 178      20.925   7.350  -9.755  1.00  0.00           C  
ATOM   2876  CE1 HIS B 178      22.279   7.463 -11.478  1.00  0.00           C  
ATOM   2877  NE2 HIS B 178      21.627   8.189 -10.578  1.00  0.00           N  
ATOM   2878  H   HIS B 178      18.646   5.862 -11.588  1.00  0.00           H  
ATOM   2879  HA  HIS B 178      20.216   4.135 -11.669  1.00  0.00           H  
ATOM   2880 1HB  HIS B 178      20.116   4.908  -8.741  1.00  0.00           H  
ATOM   2881 2HB  HIS B 178      21.469   4.081  -9.529  1.00  0.00           H  
ATOM   2882  HD1 HIS B 178      22.085   5.451 -11.984  1.00  0.00           H  
ATOM   2883  HD2 HIS B 178      20.309   7.761  -8.953  1.00  0.00           H  
ATOM   2884  HE1 HIS B 178      22.933   7.761 -12.296  1.00  0.00           H  
ATOM   2885  N   ALA B 179      18.639   2.039 -11.360  1.00  0.00           N  
ATOM   2886  CA  ALA B 179      18.063   0.719 -11.111  1.00  0.00           C  
ATOM   2887  C   ALA B 179      19.064  -0.275 -10.537  1.00  0.00           C  
ATOM   2888  O   ALA B 179      20.208  -0.407 -10.985  1.00  0.00           O  
ATOM   2889  CB  ALA B 179      17.474   0.154 -12.408  1.00  0.00           C  
ATOM   2890  H   ALA B 179      18.541   2.456 -12.279  1.00  0.00           H  
ATOM   2891  HA  ALA B 179      17.262   0.843 -10.377  1.00  0.00           H  
ATOM   2892 1HB  ALA B 179      17.009  -0.808 -12.206  1.00  0.00           H  
ATOM   2893 2HB  ALA B 179      16.726   0.849 -12.798  1.00  0.00           H  
ATOM   2894 3HB  ALA B 179      18.268   0.027 -13.144  1.00  0.00           H  
ATOM   2895  N   GLN B 180      18.614  -0.983  -9.523  1.00  0.00           N  
ATOM   2896  CA  GLN B 180      19.411  -2.016  -8.883  1.00  0.00           C  
ATOM   2897  C   GLN B 180      18.768  -3.382  -9.176  1.00  0.00           C  
ATOM   2898  O   GLN B 180      17.596  -3.437  -9.529  1.00  0.00           O  
ATOM   2899  CB  GLN B 180      19.519  -1.709  -7.389  1.00  0.00           C  
ATOM   2900  CG  GLN B 180      20.111  -0.353  -7.111  1.00  0.00           C  
ATOM   2901  CD  GLN B 180      21.558  -0.200  -7.592  1.00  0.00           C  
ATOM   2902  OE1 GLN B 180      22.466  -0.988  -7.261  1.00  0.00           O  
ATOM   2903  NE2 GLN B 180      21.765   0.826  -8.406  1.00  0.00           N  
ATOM   2904  H   GLN B 180      17.663  -0.793  -9.170  1.00  0.00           H  
ATOM   2905  HA  GLN B 180      20.405  -1.980  -9.314  1.00  0.00           H  
ATOM   2906 1HB  GLN B 180      18.518  -1.723  -6.959  1.00  0.00           H  
ATOM   2907 2HB  GLN B 180      20.108  -2.432  -6.871  1.00  0.00           H  
ATOM   2908 1HG  GLN B 180      19.500   0.395  -7.608  1.00  0.00           H  
ATOM   2909 2HG  GLN B 180      20.092  -0.185  -6.036  1.00  0.00           H  
ATOM   2910 1HE2 GLN B 180      22.674   1.005  -8.775  1.00  0.00           H  
ATOM   2911 2HE2 GLN B 180      20.974   1.441  -8.636  1.00  0.00           H  
ATOM   2912  N   PRO B 181      19.470  -4.508  -9.056  1.00  0.00           N  
ATOM   2913  CA  PRO B 181      18.924  -5.843  -9.247  1.00  0.00           C  
ATOM   2914  C   PRO B 181      17.616  -6.124  -8.535  1.00  0.00           C  
ATOM   2915  O   PRO B 181      16.706  -6.719  -9.105  1.00  0.00           O  
ATOM   2916  CB  PRO B 181      20.023  -6.704  -8.645  1.00  0.00           C  
ATOM   2917  CG  PRO B 181      21.276  -5.937  -8.926  1.00  0.00           C  
ATOM   2918  CD  PRO B 181      20.905  -4.499  -8.715  1.00  0.00           C  
ATOM   2919  HA  PRO B 181      18.827  -6.042 -10.327  1.00  0.00           H  
ATOM   2920 1HB  PRO B 181      19.844  -6.838  -7.560  1.00  0.00           H  
ATOM   2921 2HB  PRO B 181      20.010  -7.700  -9.099  1.00  0.00           H  
ATOM   2922 1HG  PRO B 181      22.078  -6.273  -8.256  1.00  0.00           H  
ATOM   2923 2HG  PRO B 181      21.611  -6.138  -9.959  1.00  0.00           H  
ATOM   2924 1HD  PRO B 181      21.074  -4.244  -7.669  1.00  0.00           H  
ATOM   2925 2HD  PRO B 181      21.489  -3.875  -9.407  1.00  0.00           H  
ATOM   2926  N   GLN B 182      17.455  -5.616  -7.326  1.00  0.00           N  
ATOM   2927  CA  GLN B 182      16.230  -5.845  -6.572  1.00  0.00           C  
ATOM   2928  C   GLN B 182      15.026  -5.046  -7.074  1.00  0.00           C  
ATOM   2929  O   GLN B 182      13.908  -5.243  -6.594  1.00  0.00           O  
ATOM   2930  CB  GLN B 182      16.508  -5.629  -5.096  1.00  0.00           C  
ATOM   2931  CG  GLN B 182      16.747  -4.196  -4.742  1.00  0.00           C  
ATOM   2932  CD  GLN B 182      18.280  -3.857  -4.839  1.00  0.00           C  
ATOM   2933  OE1 GLN B 182      19.033  -4.428  -5.646  1.00  0.00           O  
ATOM   2934  NE2 GLN B 182      18.727  -2.918  -4.013  1.00  0.00           N  
ATOM   2935  H   GLN B 182      18.205  -5.099  -6.892  1.00  0.00           H  
ATOM   2936  HA  GLN B 182      15.972  -6.896  -6.682  1.00  0.00           H  
ATOM   2937 1HB  GLN B 182      15.660  -5.983  -4.512  1.00  0.00           H  
ATOM   2938 2HB  GLN B 182      17.378  -6.208  -4.797  1.00  0.00           H  
ATOM   2939 1HG  GLN B 182      16.203  -3.556  -5.445  1.00  0.00           H  
ATOM   2940 2HG  GLN B 182      16.407  -4.007  -3.723  1.00  0.00           H  
ATOM   2941 1HE2 GLN B 182      19.694  -2.658  -4.025  1.00  0.00           H  
ATOM   2942 2HE2 GLN B 182      18.096  -2.474  -3.376  1.00  0.00           H  
ATOM   2943  N   ASP B 183      15.235  -4.177  -8.072  1.00  0.00           N  
ATOM   2944  CA  ASP B 183      14.148  -3.436  -8.692  1.00  0.00           C  
ATOM   2945  C   ASP B 183      13.527  -4.229  -9.805  1.00  0.00           C  
ATOM   2946  O   ASP B 183      12.477  -3.845 -10.333  1.00  0.00           O  
ATOM   2947  CB  ASP B 183      14.598  -2.121  -9.267  1.00  0.00           C  
ATOM   2948  CG  ASP B 183      14.974  -1.143  -8.241  1.00  0.00           C  
ATOM   2949  OD1 ASP B 183      14.207  -0.983  -7.297  1.00  0.00           O  
ATOM   2950  OD2 ASP B 183      16.037  -0.544  -8.361  1.00  0.00           O  
ATOM   2951  H   ASP B 183      16.171  -4.044  -8.443  1.00  0.00           H  
ATOM   2952  HA  ASP B 183      13.388  -3.240  -7.937  1.00  0.00           H  
ATOM   2953 1HB  ASP B 183      15.432  -2.285  -9.945  1.00  0.00           H  
ATOM   2954 2HB  ASP B 183      13.791  -1.741  -9.846  1.00  0.00           H  
ATOM   2955  N   ALA B 184      14.180  -5.324 -10.175  1.00  0.00           N  
ATOM   2956  CA  ALA B 184      13.687  -6.177 -11.220  1.00  0.00           C  
ATOM   2957  C   ALA B 184      12.494  -6.923 -10.701  1.00  0.00           C  
ATOM   2958  O   ALA B 184      12.347  -7.153  -9.493  1.00  0.00           O  
ATOM   2959  CB  ALA B 184      14.742  -7.147 -11.686  1.00  0.00           C  
ATOM   2960  H   ALA B 184      15.039  -5.600  -9.703  1.00  0.00           H  
ATOM   2961  HA  ALA B 184      13.370  -5.558 -12.055  1.00  0.00           H  
ATOM   2962 1HB  ALA B 184      14.333  -7.776 -12.475  1.00  0.00           H  
ATOM   2963 2HB  ALA B 184      15.594  -6.601 -12.062  1.00  0.00           H  
ATOM   2964 3HB  ALA B 184      15.047  -7.768 -10.851  1.00  0.00           H  
ATOM   2965  N   GLY B 185      11.632  -7.304 -11.608  1.00  0.00           N  
ATOM   2966  CA  GLY B 185      10.460  -8.059 -11.223  1.00  0.00           C  
ATOM   2967  C   GLY B 185       9.291  -7.662 -12.081  1.00  0.00           C  
ATOM   2968  O   GLY B 185       9.440  -6.978 -13.099  1.00  0.00           O  
ATOM   2969  H   GLY B 185      11.828  -7.094 -12.587  1.00  0.00           H  
ATOM   2970 1HA  GLY B 185      10.655  -9.126 -11.333  1.00  0.00           H  
ATOM   2971 2HA  GLY B 185      10.226  -7.882 -10.177  1.00  0.00           H  
ATOM   2972  N   VAL B 186       8.117  -8.105 -11.685  1.00  0.00           N  
ATOM   2973  CA  VAL B 186       6.951  -7.802 -12.484  1.00  0.00           C  
ATOM   2974  C   VAL B 186       6.141  -6.645 -11.919  1.00  0.00           C  
ATOM   2975  O   VAL B 186       5.676  -6.690 -10.787  1.00  0.00           O  
ATOM   2976  CB  VAL B 186       6.067  -9.060 -12.630  1.00  0.00           C  
ATOM   2977  CG1 VAL B 186       4.831  -8.699 -13.451  1.00  0.00           C  
ATOM   2978  CG2 VAL B 186       6.876 -10.211 -13.339  1.00  0.00           C  
ATOM   2979  H   VAL B 186       8.034  -8.661 -10.845  1.00  0.00           H  
ATOM   2980  HA  VAL B 186       7.277  -7.518 -13.483  1.00  0.00           H  
ATOM   2981  HB  VAL B 186       5.740  -9.401 -11.640  1.00  0.00           H  
ATOM   2982 1HG1 VAL B 186       4.193  -9.576 -13.564  1.00  0.00           H  
ATOM   2983 2HG1 VAL B 186       4.276  -7.908 -12.944  1.00  0.00           H  
ATOM   2984 3HG1 VAL B 186       5.144  -8.344 -14.431  1.00  0.00           H  
ATOM   2985 1HG2 VAL B 186       6.241 -11.094 -13.443  1.00  0.00           H  
ATOM   2986 2HG2 VAL B 186       7.190  -9.876 -14.325  1.00  0.00           H  
ATOM   2987 3HG2 VAL B 186       7.752 -10.467 -12.745  1.00  0.00           H  
ATOM   2988  N   TYR B 187       5.961  -5.619 -12.729  1.00  0.00           N  
ATOM   2989  CA  TYR B 187       5.210  -4.432 -12.365  1.00  0.00           C  
ATOM   2990  C   TYR B 187       3.841  -4.498 -12.988  1.00  0.00           C  
ATOM   2991  O   TYR B 187       3.672  -5.038 -14.082  1.00  0.00           O  
ATOM   2992  CB  TYR B 187       5.932  -3.190 -12.819  1.00  0.00           C  
ATOM   2993  CG  TYR B 187       7.108  -2.901 -12.039  1.00  0.00           C  
ATOM   2994  CD1 TYR B 187       8.251  -3.529 -12.318  1.00  0.00           C  
ATOM   2995  CD2 TYR B 187       7.061  -1.943 -11.062  1.00  0.00           C  
ATOM   2996  CE1 TYR B 187       9.392  -3.229 -11.611  1.00  0.00           C  
ATOM   2997  CE2 TYR B 187       8.202  -1.632 -10.352  1.00  0.00           C  
ATOM   2998  CZ  TYR B 187       9.375  -2.273 -10.620  1.00  0.00           C  
ATOM   2999  OH  TYR B 187      10.554  -1.962  -9.904  1.00  0.00           O  
ATOM   3000  H   TYR B 187       6.355  -5.673 -13.666  1.00  0.00           H  
ATOM   3001  HA  TYR B 187       5.097  -4.402 -11.287  1.00  0.00           H  
ATOM   3002 1HB  TYR B 187       6.236  -3.313 -13.857  1.00  0.00           H  
ATOM   3003 2HB  TYR B 187       5.261  -2.336 -12.768  1.00  0.00           H  
ATOM   3004  HD1 TYR B 187       8.277  -4.282 -13.109  1.00  0.00           H  
ATOM   3005  HD2 TYR B 187       6.125  -1.423 -10.851  1.00  0.00           H  
ATOM   3006  HE1 TYR B 187      10.320  -3.748 -11.846  1.00  0.00           H  
ATOM   3007  HE2 TYR B 187       8.173  -0.872  -9.580  1.00  0.00           H  
ATOM   3008  HH  TYR B 187      11.267  -2.650 -10.104  1.00  0.00           H  
ATOM   3009  N   SER B 188       2.849  -3.948 -12.316  1.00  0.00           N  
ATOM   3010  CA  SER B 188       1.515  -3.974 -12.875  1.00  0.00           C  
ATOM   3011  C   SER B 188       0.739  -2.726 -12.556  1.00  0.00           C  
ATOM   3012  O   SER B 188       1.029  -2.040 -11.569  1.00  0.00           O  
ATOM   3013  CB  SER B 188       0.753  -5.201 -12.413  1.00  0.00           C  
ATOM   3014  OG  SER B 188       0.511  -5.167 -11.059  1.00  0.00           O  
ATOM   3015  H   SER B 188       3.018  -3.549 -11.403  1.00  0.00           H  
ATOM   3016  HA  SER B 188       1.612  -4.030 -13.953  1.00  0.00           H  
ATOM   3017 1HB  SER B 188      -0.186  -5.286 -12.948  1.00  0.00           H  
ATOM   3018 2HB  SER B 188       1.335  -6.065 -12.643  1.00  0.00           H  
ATOM   3019  HG  SER B 188       0.009  -5.956 -10.861  1.00  0.00           H  
ATOM   3020  N   ALA B 189      -0.305  -2.483 -13.366  1.00  0.00           N  
ATOM   3021  CA  ALA B 189      -1.137  -1.310 -13.170  1.00  0.00           C  
ATOM   3022  C   ALA B 189      -2.594  -1.586 -13.375  1.00  0.00           C  
ATOM   3023  O   ALA B 189      -2.994  -2.311 -14.291  1.00  0.00           O  
ATOM   3024  CB  ALA B 189      -0.716  -0.201 -14.130  1.00  0.00           C  
ATOM   3025  H   ALA B 189      -0.463  -3.133 -14.140  1.00  0.00           H  
ATOM   3026  HA  ALA B 189      -1.005  -0.968 -12.145  1.00  0.00           H  
ATOM   3027 1HB  ALA B 189      -1.325   0.686 -13.953  1.00  0.00           H  
ATOM   3028 2HB  ALA B 189       0.330   0.038 -13.969  1.00  0.00           H  
ATOM   3029 3HB  ALA B 189      -0.856  -0.534 -15.154  1.00  0.00           H  
ATOM   3030  N   ARG B 190      -3.403  -0.944 -12.544  1.00  0.00           N  
ATOM   3031  CA  ARG B 190      -4.844  -1.059 -12.633  1.00  0.00           C  
ATOM   3032  C   ARG B 190      -5.560   0.049 -11.933  1.00  0.00           C  
ATOM   3033  O   ARG B 190      -4.944   0.828 -11.223  1.00  0.00           O  
ATOM   3034  CB  ARG B 190      -5.356  -2.374 -12.078  1.00  0.00           C  
ATOM   3035  CG  ARG B 190      -5.120  -2.636 -10.621  1.00  0.00           C  
ATOM   3036  CD  ARG B 190      -5.811  -3.882 -10.232  1.00  0.00           C  
ATOM   3037  NE  ARG B 190      -5.601  -4.270  -8.864  1.00  0.00           N  
ATOM   3038  CZ  ARG B 190      -6.345  -3.874  -7.819  1.00  0.00           C  
ATOM   3039  NH1 ARG B 190      -7.340  -3.034  -7.958  1.00  0.00           N  
ATOM   3040  NH2 ARG B 190      -6.081  -4.339  -6.617  1.00  0.00           N  
ATOM   3041  H   ARG B 190      -2.990  -0.384 -11.794  1.00  0.00           H  
ATOM   3042  HA  ARG B 190      -5.128  -1.042 -13.682  1.00  0.00           H  
ATOM   3043 1HB  ARG B 190      -6.430  -2.442 -12.238  1.00  0.00           H  
ATOM   3044 2HB  ARG B 190      -4.908  -3.179 -12.619  1.00  0.00           H  
ATOM   3045 1HG  ARG B 190      -4.056  -2.767 -10.468  1.00  0.00           H  
ATOM   3046 2HG  ARG B 190      -5.491  -1.815 -10.011  1.00  0.00           H  
ATOM   3047 1HD  ARG B 190      -6.884  -3.764 -10.391  1.00  0.00           H  
ATOM   3048 2HD  ARG B 190      -5.467  -4.688 -10.853  1.00  0.00           H  
ATOM   3049  HE  ARG B 190      -4.850  -4.918  -8.682  1.00  0.00           H  
ATOM   3050 1HH1 ARG B 190      -7.594  -2.601  -8.857  1.00  0.00           H  
ATOM   3051 2HH1 ARG B 190      -7.904  -2.800  -7.142  1.00  0.00           H  
ATOM   3052 1HH2 ARG B 190      -5.324  -4.990  -6.478  1.00  0.00           H  
ATOM   3053 2HH2 ARG B 190      -6.657  -4.042  -5.838  1.00  0.00           H  
ATOM   3054  N   TYR B 191      -6.867   0.129 -12.124  1.00  0.00           N  
ATOM   3055  CA  TYR B 191      -7.662   1.031 -11.296  1.00  0.00           C  
ATOM   3056  C   TYR B 191      -8.002   0.271 -10.016  1.00  0.00           C  
ATOM   3057  O   TYR B 191      -8.052  -0.964 -10.028  1.00  0.00           O  
ATOM   3058  CB  TYR B 191      -8.905   1.560 -11.991  1.00  0.00           C  
ATOM   3059  CG  TYR B 191      -8.583   2.565 -13.041  1.00  0.00           C  
ATOM   3060  CD1 TYR B 191      -8.642   2.220 -14.352  1.00  0.00           C  
ATOM   3061  CD2 TYR B 191      -8.197   3.837 -12.669  1.00  0.00           C  
ATOM   3062  CE1 TYR B 191      -8.319   3.137 -15.321  1.00  0.00           C  
ATOM   3063  CE2 TYR B 191      -7.871   4.753 -13.612  1.00  0.00           C  
ATOM   3064  CZ  TYR B 191      -7.927   4.408 -14.934  1.00  0.00           C  
ATOM   3065  OH  TYR B 191      -7.588   5.314 -15.864  1.00  0.00           O  
ATOM   3066  H   TYR B 191      -7.324  -0.488 -12.786  1.00  0.00           H  
ATOM   3067  HA  TYR B 191      -7.059   1.890 -11.012  1.00  0.00           H  
ATOM   3068 1HB  TYR B 191      -9.450   0.738 -12.447  1.00  0.00           H  
ATOM   3069 2HB  TYR B 191      -9.564   2.028 -11.258  1.00  0.00           H  
ATOM   3070  HD1 TYR B 191      -8.948   1.226 -14.612  1.00  0.00           H  
ATOM   3071  HD2 TYR B 191      -8.155   4.108 -11.626  1.00  0.00           H  
ATOM   3072  HE1 TYR B 191      -8.365   2.864 -16.379  1.00  0.00           H  
ATOM   3073  HE2 TYR B 191      -7.564   5.756 -13.313  1.00  0.00           H  
ATOM   3074  HH  TYR B 191      -7.701   4.922 -16.732  1.00  0.00           H  
ATOM   3075  N   ILE B 192      -8.285   0.989  -8.939  1.00  0.00           N  
ATOM   3076  CA  ILE B 192      -8.607   0.304  -7.692  1.00  0.00           C  
ATOM   3077  C   ILE B 192      -9.822  -0.616  -7.819  1.00  0.00           C  
ATOM   3078  O   ILE B 192      -9.803  -1.741  -7.292  1.00  0.00           O  
ATOM   3079  CB  ILE B 192      -8.835   1.239  -6.498  1.00  0.00           C  
ATOM   3080  CG1 ILE B 192      -7.534   1.925  -6.156  1.00  0.00           C  
ATOM   3081  CG2 ILE B 192      -9.327   0.390  -5.253  1.00  0.00           C  
ATOM   3082  CD1 ILE B 192      -7.678   3.033  -5.140  1.00  0.00           C  
ATOM   3083  H   ILE B 192      -8.211   2.007  -8.983  1.00  0.00           H  
ATOM   3084  HA  ILE B 192      -7.756  -0.288  -7.396  1.00  0.00           H  
ATOM   3085  HB  ILE B 192      -9.557   1.996  -6.758  1.00  0.00           H  
ATOM   3086 1HG1 ILE B 192      -6.834   1.191  -5.814  1.00  0.00           H  
ATOM   3087 2HG1 ILE B 192      -7.137   2.371  -7.073  1.00  0.00           H  
ATOM   3088 1HG2 ILE B 192      -9.481   1.014  -4.395  1.00  0.00           H  
ATOM   3089 2HG2 ILE B 192     -10.268  -0.102  -5.473  1.00  0.00           H  
ATOM   3090 3HG2 ILE B 192      -8.579  -0.366  -5.008  1.00  0.00           H  
ATOM   3091 1HD1 ILE B 192      -6.711   3.508  -4.969  1.00  0.00           H  
ATOM   3092 2HD1 ILE B 192      -8.383   3.759  -5.498  1.00  0.00           H  
ATOM   3093 3HD1 ILE B 192      -8.033   2.641  -4.228  1.00  0.00           H  
ATOM   3094  N   GLY B 193     -10.881  -0.183  -8.494  1.00  0.00           N  
ATOM   3095  CA  GLY B 193     -12.074  -1.004  -8.629  1.00  0.00           C  
ATOM   3096  C   GLY B 193     -11.810  -2.095  -9.638  1.00  0.00           C  
ATOM   3097  O   GLY B 193     -12.293  -2.058 -10.778  1.00  0.00           O  
ATOM   3098  H   GLY B 193     -10.912   0.736  -8.940  1.00  0.00           H  
ATOM   3099 1HA  GLY B 193     -12.338  -1.439  -7.665  1.00  0.00           H  
ATOM   3100 2HA  GLY B 193     -12.908  -0.384  -8.954  1.00  0.00           H  
ATOM   3101  N   GLY B 194     -11.019  -3.061  -9.222  1.00  0.00           N  
ATOM   3102  CA  GLY B 194     -10.592  -4.097 -10.122  1.00  0.00           C  
ATOM   3103  C   GLY B 194      -9.817  -5.181  -9.422  1.00  0.00           C  
ATOM   3104  O   GLY B 194      -9.452  -5.071  -8.252  1.00  0.00           O  
ATOM   3105  H   GLY B 194     -10.669  -3.011  -8.271  1.00  0.00           H  
ATOM   3106 1HA  GLY B 194     -11.461  -4.527 -10.619  1.00  0.00           H  
ATOM   3107 2HA  GLY B 194      -9.968  -3.654 -10.900  1.00  0.00           H  
ATOM   3108  N   ASN B 195      -9.613  -6.258 -10.153  1.00  0.00           N  
ATOM   3109  CA  ASN B 195      -8.989  -7.437  -9.620  1.00  0.00           C  
ATOM   3110  C   ASN B 195      -7.493  -7.454  -9.839  1.00  0.00           C  
ATOM   3111  O   ASN B 195      -6.948  -6.780 -10.712  1.00  0.00           O  
ATOM   3112  CB  ASN B 195      -9.630  -8.663 -10.240  1.00  0.00           C  
ATOM   3113  CG  ASN B 195      -9.457  -9.902  -9.439  1.00  0.00           C  
ATOM   3114  OD1 ASN B 195      -8.866  -9.884  -8.352  1.00  0.00           O  
ATOM   3115  ND2 ASN B 195      -9.945 -10.970  -9.953  1.00  0.00           N  
ATOM   3116  H   ASN B 195      -9.924  -6.258 -11.116  1.00  0.00           H  
ATOM   3117  HA  ASN B 195      -9.164  -7.473  -8.544  1.00  0.00           H  
ATOM   3118 1HB  ASN B 195     -10.695  -8.488 -10.383  1.00  0.00           H  
ATOM   3119 2HB  ASN B 195      -9.194  -8.828 -11.214  1.00  0.00           H  
ATOM   3120 1HD2 ASN B 195      -9.894 -11.851  -9.450  1.00  0.00           H  
ATOM   3121 2HD2 ASN B 195     -10.423 -10.931 -10.829  1.00  0.00           H  
ATOM   3122  N   LEU B 196      -6.870  -8.382  -9.153  1.00  0.00           N  
ATOM   3123  CA  LEU B 196      -5.447  -8.668  -9.207  1.00  0.00           C  
ATOM   3124  C   LEU B 196      -5.122  -9.430 -10.522  1.00  0.00           C  
ATOM   3125  O   LEU B 196      -3.979  -9.528 -10.949  1.00  0.00           O  
ATOM   3126  CB  LEU B 196      -5.013  -9.387  -7.925  1.00  0.00           C  
ATOM   3127  CG  LEU B 196      -5.095  -8.459  -6.616  1.00  0.00           C  
ATOM   3128  CD1 LEU B 196      -4.868  -9.286  -5.367  1.00  0.00           C  
ATOM   3129  CD2 LEU B 196      -4.016  -7.322  -6.674  1.00  0.00           C  
ATOM   3130  H   LEU B 196      -7.440  -8.925  -8.510  1.00  0.00           H  
ATOM   3131  HA  LEU B 196      -4.895  -7.728  -9.198  1.00  0.00           H  
ATOM   3132 1HB  LEU B 196      -5.659 -10.254  -7.775  1.00  0.00           H  
ATOM   3133 2HB  LEU B 196      -3.985  -9.737  -8.043  1.00  0.00           H  
ATOM   3134  HG  LEU B 196      -6.069  -8.015  -6.561  1.00  0.00           H  
ATOM   3135 1HD1 LEU B 196      -4.942  -8.656  -4.493  1.00  0.00           H  
ATOM   3136 2HD1 LEU B 196      -5.637 -10.048  -5.319  1.00  0.00           H  
ATOM   3137 3HD1 LEU B 196      -3.877  -9.745  -5.398  1.00  0.00           H  
ATOM   3138 1HD2 LEU B 196      -4.093  -6.714  -5.795  1.00  0.00           H  
ATOM   3139 2HD2 LEU B 196      -3.019  -7.768  -6.715  1.00  0.00           H  
ATOM   3140 3HD2 LEU B 196      -4.145  -6.684  -7.528  1.00  0.00           H  
ATOM   3141  N   PHE B 197      -6.179  -9.933 -11.157  1.00  0.00           N  
ATOM   3142  CA  PHE B 197      -6.163 -10.637 -12.419  1.00  0.00           C  
ATOM   3143  C   PHE B 197      -6.553  -9.787 -13.625  1.00  0.00           C  
ATOM   3144  O   PHE B 197      -6.617 -10.306 -14.735  1.00  0.00           O  
ATOM   3145  CB  PHE B 197      -7.073 -11.853 -12.365  1.00  0.00           C  
ATOM   3146  CG  PHE B 197      -6.550 -12.876 -11.467  1.00  0.00           C  
ATOM   3147  CD1 PHE B 197      -6.943 -12.917 -10.153  1.00  0.00           C  
ATOM   3148  CD2 PHE B 197      -5.640 -13.815 -11.928  1.00  0.00           C  
ATOM   3149  CE1 PHE B 197      -6.448 -13.846  -9.314  1.00  0.00           C  
ATOM   3150  CE2 PHE B 197      -5.142 -14.759 -11.078  1.00  0.00           C  
ATOM   3151  CZ  PHE B 197      -5.555 -14.759  -9.764  1.00  0.00           C  
ATOM   3152  H   PHE B 197      -7.073  -9.806 -10.713  1.00  0.00           H  
ATOM   3153  HA  PHE B 197      -5.151 -11.007 -12.579  1.00  0.00           H  
ATOM   3154 1HB  PHE B 197      -8.062 -11.563 -12.028  1.00  0.00           H  
ATOM   3155 2HB  PHE B 197      -7.173 -12.287 -13.360  1.00  0.00           H  
ATOM   3156  HD1 PHE B 197      -7.643 -12.197  -9.778  1.00  0.00           H  
ATOM   3157  HD2 PHE B 197      -5.313 -13.795 -12.971  1.00  0.00           H  
ATOM   3158  HE1 PHE B 197      -6.763 -13.867  -8.269  1.00  0.00           H  
ATOM   3159  HE2 PHE B 197      -4.420 -15.493 -11.439  1.00  0.00           H  
ATOM   3160  HZ  PHE B 197      -5.178 -15.474  -9.062  1.00  0.00           H  
ATOM   3161  N   THR B 198      -6.856  -8.506 -13.459  1.00  0.00           N  
ATOM   3162  CA  THR B 198      -7.313  -7.747 -14.646  1.00  0.00           C  
ATOM   3163  C   THR B 198      -6.397  -6.599 -14.992  1.00  0.00           C  
ATOM   3164  O   THR B 198      -6.687  -5.770 -15.852  1.00  0.00           O  
ATOM   3165  CB  THR B 198      -8.760  -7.237 -14.471  1.00  0.00           C  
ATOM   3166  OG1 THR B 198      -8.858  -6.385 -13.315  1.00  0.00           O  
ATOM   3167  CG2 THR B 198      -9.700  -8.424 -14.320  1.00  0.00           C  
ATOM   3168  H   THR B 198      -6.795  -8.047 -12.549  1.00  0.00           H  
ATOM   3169  HA  THR B 198      -7.329  -8.411 -15.506  1.00  0.00           H  
ATOM   3170  HB  THR B 198      -9.047  -6.665 -15.348  1.00  0.00           H  
ATOM   3171  HG1 THR B 198      -8.391  -5.563 -13.499  1.00  0.00           H  
ATOM   3172 1HG2 THR B 198     -10.720  -8.065 -14.209  1.00  0.00           H  
ATOM   3173 2HG2 THR B 198      -9.627  -9.052 -15.210  1.00  0.00           H  
ATOM   3174 3HG2 THR B 198      -9.427  -9.004 -13.454  1.00  0.00           H  
ATOM   3175  N   SER B 199      -5.313  -6.548 -14.283  1.00  0.00           N  
ATOM   3176  CA  SER B 199      -4.334  -5.512 -14.431  1.00  0.00           C  
ATOM   3177  C   SER B 199      -3.474  -5.736 -15.656  1.00  0.00           C  
ATOM   3178  O   SER B 199      -3.511  -6.807 -16.259  1.00  0.00           O  
ATOM   3179  CB  SER B 199      -3.436  -5.533 -13.213  1.00  0.00           C  
ATOM   3180  OG  SER B 199      -2.667  -6.695 -13.213  1.00  0.00           O  
ATOM   3181  H   SER B 199      -5.151  -7.280 -13.606  1.00  0.00           H  
ATOM   3182  HA  SER B 199      -4.850  -4.556 -14.542  1.00  0.00           H  
ATOM   3183 1HB  SER B 199      -2.786  -4.661 -13.205  1.00  0.00           H  
ATOM   3184 2HB  SER B 199      -4.034  -5.509 -12.325  1.00  0.00           H  
ATOM   3185  HG  SER B 199      -2.273  -6.761 -12.343  1.00  0.00           H  
ATOM   3186  N   ALA B 200      -2.709  -4.717 -16.019  1.00  0.00           N  
ATOM   3187  CA  ALA B 200      -1.706  -4.808 -17.071  1.00  0.00           C  
ATOM   3188  C   ALA B 200      -0.394  -5.230 -16.434  1.00  0.00           C  
ATOM   3189  O   ALA B 200      -0.118  -4.762 -15.335  1.00  0.00           O  
ATOM   3190  CB  ALA B 200      -1.550  -3.463 -17.739  1.00  0.00           C  
ATOM   3191  H   ALA B 200      -2.792  -3.843 -15.497  1.00  0.00           H  
ATOM   3192  HA  ALA B 200      -2.009  -5.565 -17.795  1.00  0.00           H  
ATOM   3193 1HB  ALA B 200      -0.806  -3.519 -18.492  1.00  0.00           H  
ATOM   3194 2HB  ALA B 200      -2.478  -3.199 -18.164  1.00  0.00           H  
ATOM   3195 3HB  ALA B 200      -1.258  -2.721 -16.998  1.00  0.00           H  
ATOM   3196  N   PHE B 201       0.449  -6.026 -17.117  1.00  0.00           N  
ATOM   3197  CA  PHE B 201       1.757  -6.392 -16.534  1.00  0.00           C  
ATOM   3198  C   PHE B 201       2.976  -6.091 -17.434  1.00  0.00           C  
ATOM   3199  O   PHE B 201       2.892  -6.172 -18.652  1.00  0.00           O  
ATOM   3200  CB  PHE B 201       1.844  -7.879 -16.261  1.00  0.00           C  
ATOM   3201  CG  PHE B 201       0.883  -8.454 -15.368  1.00  0.00           C  
ATOM   3202  CD1 PHE B 201      -0.218  -9.045 -15.858  1.00  0.00           C  
ATOM   3203  CD2 PHE B 201       1.081  -8.438 -14.027  1.00  0.00           C  
ATOM   3204  CE1 PHE B 201      -1.143  -9.646 -15.024  1.00  0.00           C  
ATOM   3205  CE2 PHE B 201       0.176  -9.015 -13.165  1.00  0.00           C  
ATOM   3206  CZ  PHE B 201      -0.943  -9.631 -13.661  1.00  0.00           C  
ATOM   3207  H   PHE B 201       0.182  -6.394 -18.021  1.00  0.00           H  
ATOM   3208  HA  PHE B 201       1.882  -5.849 -15.601  1.00  0.00           H  
ATOM   3209 1HB  PHE B 201       1.803  -8.423 -17.196  1.00  0.00           H  
ATOM   3210 2HB  PHE B 201       2.816  -8.062 -15.829  1.00  0.00           H  
ATOM   3211  HD1 PHE B 201      -0.357  -9.057 -16.912  1.00  0.00           H  
ATOM   3212  HD2 PHE B 201       1.976  -7.961 -13.641  1.00  0.00           H  
ATOM   3213  HE1 PHE B 201      -2.026 -10.125 -15.447  1.00  0.00           H  
ATOM   3214  HE2 PHE B 201       0.349  -8.989 -12.094  1.00  0.00           H  
ATOM   3215  HZ  PHE B 201      -1.665 -10.090 -12.985  1.00  0.00           H  
ATOM   3216  N   THR B 202       4.126  -5.845 -16.823  1.00  0.00           N  
ATOM   3217  CA  THR B 202       5.356  -5.714 -17.593  1.00  0.00           C  
ATOM   3218  C   THR B 202       6.535  -6.165 -16.702  1.00  0.00           C  
ATOM   3219  O   THR B 202       6.519  -5.979 -15.485  1.00  0.00           O  
ATOM   3220  CB  THR B 202       5.515  -4.253 -18.070  1.00  0.00           C  
ATOM   3221  OG1 THR B 202       6.563  -4.142 -19.016  1.00  0.00           O  
ATOM   3222  CG2 THR B 202       5.850  -3.365 -16.907  1.00  0.00           C  
ATOM   3223  H   THR B 202       4.134  -5.732 -15.811  1.00  0.00           H  
ATOM   3224  HA  THR B 202       5.303  -6.368 -18.461  1.00  0.00           H  
ATOM   3225  HB  THR B 202       4.594  -3.918 -18.506  1.00  0.00           H  
ATOM   3226  HG1 THR B 202       6.211  -4.371 -19.936  1.00  0.00           H  
ATOM   3227 1HG2 THR B 202       5.942  -2.342 -17.266  1.00  0.00           H  
ATOM   3228 2HG2 THR B 202       5.060  -3.427 -16.165  1.00  0.00           H  
ATOM   3229 3HG2 THR B 202       6.793  -3.689 -16.461  1.00  0.00           H  
ATOM   3230  N   ARG B 203       7.585  -6.700 -17.294  1.00  0.00           N  
ATOM   3231  CA  ARG B 203       8.711  -7.173 -16.484  1.00  0.00           C  
ATOM   3232  C   ARG B 203       9.994  -6.397 -16.679  1.00  0.00           C  
ATOM   3233  O   ARG B 203      10.466  -6.226 -17.806  1.00  0.00           O  
ATOM   3234  CB  ARG B 203       8.968  -8.640 -16.756  1.00  0.00           C  
ATOM   3235  CG  ARG B 203      10.134  -9.240 -16.016  1.00  0.00           C  
ATOM   3236  CD  ARG B 203      10.342 -10.768 -16.284  1.00  0.00           C  
ATOM   3237  NE  ARG B 203      11.652 -11.249 -15.737  1.00  0.00           N  
ATOM   3238  CZ  ARG B 203      11.877 -11.644 -14.461  1.00  0.00           C  
ATOM   3239  NH1 ARG B 203      10.939 -11.624 -13.505  1.00  0.00           N  
ATOM   3240  NH2 ARG B 203      13.074 -12.047 -14.181  1.00  0.00           N  
ATOM   3241  H   ARG B 203       7.563  -6.809 -18.310  1.00  0.00           H  
ATOM   3242  HA  ARG B 203       8.437  -7.087 -15.439  1.00  0.00           H  
ATOM   3243 1HB  ARG B 203       8.087  -9.208 -16.495  1.00  0.00           H  
ATOM   3244 2HB  ARG B 203       9.147  -8.767 -17.793  1.00  0.00           H  
ATOM   3245 1HG  ARG B 203      11.032  -8.713 -16.294  1.00  0.00           H  
ATOM   3246 2HG  ARG B 203       9.964  -9.095 -14.946  1.00  0.00           H  
ATOM   3247 1HD  ARG B 203       9.544 -11.344 -15.820  1.00  0.00           H  
ATOM   3248 2HD  ARG B 203      10.346 -10.950 -17.363  1.00  0.00           H  
ATOM   3249  HE  ARG B 203      12.481 -11.337 -16.368  1.00  0.00           H  
ATOM   3250 1HH1 ARG B 203      10.007 -11.304 -13.719  1.00  0.00           H  
ATOM   3251 2HH1 ARG B 203      11.169 -11.929 -12.568  1.00  0.00           H  
ATOM   3252 1HH2 ARG B 203      13.773 -12.061 -14.954  1.00  0.00           H  
ATOM   3253 2HH2 ARG B 203      13.320 -12.348 -13.251  1.00  0.00           H  
ATOM   3254  N   LEU B 204      10.561  -5.929 -15.563  1.00  0.00           N  
ATOM   3255  CA  LEU B 204      11.833  -5.190 -15.582  1.00  0.00           C  
ATOM   3256  C   LEU B 204      12.924  -6.174 -15.305  1.00  0.00           C  
ATOM   3257  O   LEU B 204      12.885  -6.915 -14.313  1.00  0.00           O  
ATOM   3258  CB  LEU B 204      11.935  -4.067 -14.516  1.00  0.00           C  
ATOM   3259  CG  LEU B 204      13.295  -3.330 -14.482  1.00  0.00           C  
ATOM   3260  CD1 LEU B 204      13.470  -2.537 -15.734  1.00  0.00           C  
ATOM   3261  CD2 LEU B 204      13.369  -2.440 -13.304  1.00  0.00           C  
ATOM   3262  H   LEU B 204      10.111  -6.131 -14.669  1.00  0.00           H  
ATOM   3263  HA  LEU B 204      11.995  -4.762 -16.573  1.00  0.00           H  
ATOM   3264 1HB  LEU B 204      11.162  -3.325 -14.710  1.00  0.00           H  
ATOM   3265 2HB  LEU B 204      11.760  -4.496 -13.529  1.00  0.00           H  
ATOM   3266  HG  LEU B 204      14.087  -4.057 -14.437  1.00  0.00           H  
ATOM   3267 1HD1 LEU B 204      14.434  -2.031 -15.713  1.00  0.00           H  
ATOM   3268 2HD1 LEU B 204      13.426  -3.200 -16.598  1.00  0.00           H  
ATOM   3269 3HD1 LEU B 204      12.682  -1.800 -15.791  1.00  0.00           H  
ATOM   3270 1HD2 LEU B 204      14.332  -1.931 -13.289  1.00  0.00           H  
ATOM   3271 2HD2 LEU B 204      12.585  -1.715 -13.363  1.00  0.00           H  
ATOM   3272 3HD2 LEU B 204      13.258  -3.020 -12.413  1.00  0.00           H  
ATOM   3273  N   ILE B 205      13.863  -6.210 -16.200  1.00  0.00           N  
ATOM   3274  CA  ILE B 205      14.982  -7.078 -16.086  1.00  0.00           C  
ATOM   3275  C   ILE B 205      16.195  -6.231 -15.892  1.00  0.00           C  
ATOM   3276  O   ILE B 205      16.452  -5.359 -16.713  1.00  0.00           O  
ATOM   3277  CB  ILE B 205      15.083  -7.914 -17.350  1.00  0.00           C  
ATOM   3278  CG1 ILE B 205      13.803  -8.706 -17.501  1.00  0.00           C  
ATOM   3279  CG2 ILE B 205      16.289  -8.770 -17.332  1.00  0.00           C  
ATOM   3280  CD1 ILE B 205      13.625  -9.383 -18.830  1.00  0.00           C  
ATOM   3281  H   ILE B 205      13.799  -5.604 -17.011  1.00  0.00           H  
ATOM   3282  HA  ILE B 205      14.859  -7.732 -15.226  1.00  0.00           H  
ATOM   3283  HB  ILE B 205      15.132  -7.253 -18.202  1.00  0.00           H  
ATOM   3284 1HG1 ILE B 205      13.769  -9.462 -16.716  1.00  0.00           H  
ATOM   3285 2HG1 ILE B 205      12.969  -8.028 -17.374  1.00  0.00           H  
ATOM   3286 1HG2 ILE B 205      16.336  -9.338 -18.262  1.00  0.00           H  
ATOM   3287 2HG2 ILE B 205      17.174  -8.139 -17.248  1.00  0.00           H  
ATOM   3288 3HG2 ILE B 205      16.238  -9.453 -16.482  1.00  0.00           H  
ATOM   3289 1HD1 ILE B 205      12.670  -9.918 -18.845  1.00  0.00           H  
ATOM   3290 2HD1 ILE B 205      13.635  -8.629 -19.623  1.00  0.00           H  
ATOM   3291 3HD1 ILE B 205      14.442 -10.090 -18.983  1.00  0.00           H  
ATOM   3292  N   VAL B 206      16.930  -6.450 -14.808  1.00  0.00           N  
ATOM   3293  CA  VAL B 206      18.113  -5.627 -14.575  1.00  0.00           C  
ATOM   3294  C   VAL B 206      19.329  -6.515 -14.585  1.00  0.00           C  
ATOM   3295  O   VAL B 206      19.417  -7.453 -13.788  1.00  0.00           O  
ATOM   3296  OXT VAL B 206      20.215  -6.311 -15.369  1.00  0.00           O  
ATOM   3297  CB  VAL B 206      18.043  -4.879 -13.214  1.00  0.00           C  
ATOM   3298  CG1 VAL B 206      19.295  -4.051 -13.022  1.00  0.00           C  
ATOM   3299  CG2 VAL B 206      16.806  -3.971 -13.128  1.00  0.00           C  
ATOM   3300  H   VAL B 206      16.681  -7.183 -14.158  1.00  0.00           H  
ATOM   3301  HA  VAL B 206      18.217  -4.896 -15.373  1.00  0.00           H  
ATOM   3302  HB  VAL B 206      18.000  -5.611 -12.418  1.00  0.00           H  
ATOM   3303 1HG1 VAL B 206      19.259  -3.543 -12.062  1.00  0.00           H  
ATOM   3304 2HG1 VAL B 206      20.159  -4.697 -13.052  1.00  0.00           H  
ATOM   3305 3HG1 VAL B 206      19.365  -3.311 -13.820  1.00  0.00           H  
ATOM   3306 1HG2 VAL B 206      16.789  -3.475 -12.154  1.00  0.00           H  
ATOM   3307 2HG2 VAL B 206      16.843  -3.225 -13.908  1.00  0.00           H  
ATOM   3308 3HG2 VAL B 206      15.912  -4.567 -13.237  1.00  0.00           H  
TER                                                                             
REMARK PDBinfo-LABEL:    1 BOINC norm_patc_95962eb7c909a8e0b674c52458384d14_0001_000000010_0001__native

score 14220.2
silent_score 14220.2
time -1173.51
                               
