# Supplementary material for: Design of protein-binding proteins from the target structure alone
Source: Nature. 2022 Mar 24;605(7910):551–60. doi: 10.1038/s41586-022-04654-9 (PMC9117152; doi:10.1038/s41586-022-04654-9)
Supplement: Supplementary file 3 — Supplementary Code Design scripts and main pdb files. This compressed file is the main supplement and contains the following files: => cao_2021_protocol/ => design_models_final_combo_optimized/ => design_models_sequence/ => design_models_ssm_natives/ => ngs_analysis_scripts/ [file 41586_2022_4654_MOESM3_ESM.gz › supplemental_files/design_models_ssm_natives/Tie2_ssm/MINUS5_Motif001_bcov_4helix_07025_0001_0001_0002.pdb]

SSBOND     CYS B  267    CYS B  276                                       2.04  
SSBOND     CYS B  270    CYS B  283                                       2.03  
SSBOND     CYS B  285    CYS B  294                                       2.06  
SSBOND     CYS B  298    CYS B  307                                       2.02  
SSBOND     CYS B  311    CYS B  317                                       2.11  
SSBOND     CYS B  323    CYS B  330                                       2.11  
SSBOND     CYS B  332    CYS B  341                                       2.04  
SSBOND     CYS B  345    CYS B  354                                       1.87  
SSBOND     CYS B  358    CYS B  366                                       2.03  
SSBOND     CYS B  360    CYS B  372                                       2.03  
ATOM      1  N   PRO A   1      -8.773   6.438   1.581  1.00  0.00           N  
ATOM      2  CA  PRO A   1      -8.022   5.242   1.970  1.00  0.00           C  
ATOM      3  C   PRO A   1      -8.911   4.048   2.317  1.00  0.00           C  
ATOM      4  O   PRO A   1      -8.660   2.925   1.865  1.00  0.00           O  
ATOM      5  CB  PRO A   1      -7.229   5.728   3.197  1.00  0.00           C  
ATOM      6  CG  PRO A   1      -8.007   6.903   3.727  1.00  0.00           C  
ATOM      7  CD  PRO A   1      -8.549   7.568   2.488  1.00  0.00           C  
ATOM      8  HA  PRO A   1      -7.334   4.970   1.155  1.00  0.00           H  
ATOM      9 1HB  PRO A   1      -7.140   4.913   3.930  1.00  0.00           H  
ATOM     10 2HB  PRO A   1      -6.212   6.007   2.891  1.00  0.00           H  
ATOM     11 1HG  PRO A   1      -8.788   6.582   4.430  1.00  0.00           H  
ATOM     12 2HG  PRO A   1      -7.333   7.565   4.289  1.00  0.00           H  
ATOM     13 1HD  PRO A   1      -9.502   8.078   2.690  1.00  0.00           H  
ATOM     14 2HD  PRO A   1      -7.804   8.250   2.045  1.00  0.00           H  
ATOM     15 1H   PRO A   1      -9.702   6.475   1.169  1.00  0.00           H  
ATOM     16 2H   PRO A   1      -8.174   6.824   0.612  1.00  0.00           H  
ATOM     17  N   GLU A   2      -9.969   4.294   3.087  1.00  0.00           N  
ATOM     18  CA  GLU A   2     -10.872   3.235   3.539  1.00  0.00           C  
ATOM     19  C   GLU A   2     -11.594   2.575   2.372  1.00  0.00           C  
ATOM     20  O   GLU A   2     -11.883   1.377   2.409  1.00  0.00           O  
ATOM     21  CB  GLU A   2     -11.899   3.801   4.525  1.00  0.00           C  
ATOM     22  CG  GLU A   2     -11.323   4.254   5.850  1.00  0.00           C  
ATOM     23  CD  GLU A   2     -12.338   4.930   6.797  1.00  0.00           C  
ATOM     24  OE1 GLU A   2     -13.561   4.842   6.603  1.00  0.00           O  
ATOM     25  OE2 GLU A   2     -11.863   5.560   7.717  1.00  0.00           O  
ATOM     26  H   GLU A   2     -10.156   5.238   3.397  1.00  0.00           H  
ATOM     27  HA  GLU A   2     -10.281   2.475   4.052  1.00  0.00           H  
ATOM     28 1HB  GLU A   2     -12.434   4.635   4.066  1.00  0.00           H  
ATOM     29 2HB  GLU A   2     -12.614   3.031   4.760  1.00  0.00           H  
ATOM     30 1HG  GLU A   2     -10.925   3.375   6.351  1.00  0.00           H  
ATOM     31 2HG  GLU A   2     -10.493   4.933   5.665  1.00  0.00           H  
ATOM     32  N   GLU A   3     -11.906   3.356   1.338  1.00  0.00           N  
ATOM     33  CA  GLU A   3     -12.631   2.855   0.182  1.00  0.00           C  
ATOM     34  C   GLU A   3     -11.814   1.805  -0.553  1.00  0.00           C  
ATOM     35  O   GLU A   3     -12.359   0.811  -1.051  1.00  0.00           O  
ATOM     36  CB  GLU A   3     -12.923   4.017  -0.771  1.00  0.00           C  
ATOM     37  CG  GLU A   3     -13.818   5.118  -0.180  1.00  0.00           C  
ATOM     38  CD  GLU A   3     -13.037   6.114   0.685  1.00  0.00           C  
ATOM     39  OE1 GLU A   3     -11.817   5.976   0.774  1.00  0.00           O  
ATOM     40  OE2 GLU A   3     -13.644   6.981   1.259  1.00  0.00           O  
ATOM     41  H   GLU A   3     -11.661   4.349   1.356  1.00  0.00           H  
ATOM     42  HA  GLU A   3     -13.563   2.402   0.514  1.00  0.00           H  
ATOM     43 1HB  GLU A   3     -11.982   4.471  -1.089  1.00  0.00           H  
ATOM     44 2HB  GLU A   3     -13.412   3.634  -1.665  1.00  0.00           H  
ATOM     45 1HG  GLU A   3     -14.301   5.661  -0.993  1.00  0.00           H  
ATOM     46 2HG  GLU A   3     -14.595   4.650   0.423  1.00  0.00           H  
ATOM     47  N   PHE A   4     -10.504   2.039  -0.618  1.00  0.00           N  
ATOM     48  CA  PHE A   4      -9.601   1.158  -1.317  1.00  0.00           C  
ATOM     49  C   PHE A   4      -9.325  -0.062  -0.491  1.00  0.00           C  
ATOM     50  O   PHE A   4      -9.175  -1.151  -1.041  1.00  0.00           O  
ATOM     51  CB  PHE A   4      -8.321   1.876  -1.650  1.00  0.00           C  
ATOM     52  CG  PHE A   4      -8.511   2.907  -2.676  1.00  0.00           C  
ATOM     53  CD1 PHE A   4      -8.482   4.243  -2.338  1.00  0.00           C  
ATOM     54  CD2 PHE A   4      -8.763   2.554  -3.987  1.00  0.00           C  
ATOM     55  CE1 PHE A   4      -8.695   5.208  -3.294  1.00  0.00           C  
ATOM     56  CE2 PHE A   4      -8.983   3.514  -4.940  1.00  0.00           C  
ATOM     57  CZ  PHE A   4      -8.948   4.846  -4.594  1.00  0.00           C  
ATOM     58  H   PHE A   4     -10.138   2.872  -0.177  1.00  0.00           H  
ATOM     59  HA  PHE A   4     -10.079   0.841  -2.245  1.00  0.00           H  
ATOM     60 1HB  PHE A   4      -7.963   2.351  -0.752  1.00  0.00           H  
ATOM     61 2HB  PHE A   4      -7.577   1.173  -1.996  1.00  0.00           H  
ATOM     62  HD1 PHE A   4      -8.289   4.543  -1.304  1.00  0.00           H  
ATOM     63  HD2 PHE A   4      -8.796   1.497  -4.268  1.00  0.00           H  
ATOM     64  HE1 PHE A   4      -8.664   6.268  -3.010  1.00  0.00           H  
ATOM     65  HE2 PHE A   4      -9.184   3.224  -5.980  1.00  0.00           H  
ATOM     66  HZ  PHE A   4      -9.120   5.604  -5.352  1.00  0.00           H  
ATOM     67  N   VAL A   5      -9.261   0.092   0.829  1.00  0.00           N  
ATOM     68  CA  VAL A   5      -9.051  -1.079   1.647  1.00  0.00           C  
ATOM     69  C   VAL A   5     -10.278  -1.978   1.536  1.00  0.00           C  
ATOM     70  O   VAL A   5     -10.137  -3.185   1.369  1.00  0.00           O  
ATOM     71  CB  VAL A   5      -8.704  -0.755   3.101  1.00  0.00           C  
ATOM     72  CG1 VAL A   5      -8.698  -2.053   3.907  1.00  0.00           C  
ATOM     73  CG2 VAL A   5      -7.301  -0.095   3.146  1.00  0.00           C  
ATOM     74  H   VAL A   5      -9.323   1.030   1.241  1.00  0.00           H  
ATOM     75  HA  VAL A   5      -8.197  -1.624   1.241  1.00  0.00           H  
ATOM     76  HB  VAL A   5      -9.455  -0.083   3.526  1.00  0.00           H  
ATOM     77 1HG1 VAL A   5      -8.446  -1.847   4.935  1.00  0.00           H  
ATOM     78 2HG1 VAL A   5      -9.664  -2.524   3.877  1.00  0.00           H  
ATOM     79 3HG1 VAL A   5      -7.978  -2.716   3.481  1.00  0.00           H  
ATOM     80 1HG2 VAL A   5      -7.021   0.129   4.153  1.00  0.00           H  
ATOM     81 2HG2 VAL A   5      -6.567  -0.771   2.722  1.00  0.00           H  
ATOM     82 3HG2 VAL A   5      -7.315   0.825   2.567  1.00  0.00           H  
ATOM     83  N   ARG A   6     -11.501  -1.418   1.584  1.00  0.00           N  
ATOM     84  CA  ARG A   6     -12.660  -2.299   1.461  1.00  0.00           C  
ATOM     85  C   ARG A   6     -12.579  -3.093   0.161  1.00  0.00           C  
ATOM     86  O   ARG A   6     -12.778  -4.316   0.168  1.00  0.00           O  
ATOM     87  CB  ARG A   6     -13.971  -1.506   1.470  1.00  0.00           C  
ATOM     88  CG  ARG A   6     -14.334  -0.908   2.802  1.00  0.00           C  
ATOM     89  CD  ARG A   6     -15.615  -0.152   2.839  1.00  0.00           C  
ATOM     90  NE  ARG A   6     -15.720   0.600   4.112  1.00  0.00           N  
ATOM     91  CZ  ARG A   6     -15.331   1.883   4.297  1.00  0.00           C  
ATOM     92  NH1 ARG A   6     -14.843   2.597   3.306  1.00  0.00           N  
ATOM     93  NH2 ARG A   6     -15.438   2.404   5.507  1.00  0.00           N  
ATOM     94  H   ARG A   6     -11.615  -0.412   1.742  1.00  0.00           H  
ATOM     95  HA  ARG A   6     -12.661  -2.993   2.300  1.00  0.00           H  
ATOM     96 1HB  ARG A   6     -13.896  -0.685   0.755  1.00  0.00           H  
ATOM     97 2HB  ARG A   6     -14.792  -2.149   1.150  1.00  0.00           H  
ATOM     98 1HG  ARG A   6     -14.480  -1.739   3.473  1.00  0.00           H  
ATOM     99 2HG  ARG A   6     -13.539  -0.273   3.164  1.00  0.00           H  
ATOM    100 1HD  ARG A   6     -15.673   0.540   2.004  1.00  0.00           H  
ATOM    101 2HD  ARG A   6     -16.448  -0.853   2.788  1.00  0.00           H  
ATOM    102  HE  ARG A   6     -16.086   0.119   4.955  1.00  0.00           H  
ATOM    103 1HH1 ARG A   6     -14.749   2.195   2.391  1.00  0.00           H  
ATOM    104 2HH1 ARG A   6     -14.552   3.555   3.469  1.00  0.00           H  
ATOM    105 1HH2 ARG A   6     -15.831   1.812   6.259  1.00  0.00           H  
ATOM    106 2HH2 ARG A   6     -15.109   3.359   5.711  1.00  0.00           H  
ATOM    107  N   GLU A   7     -12.225  -2.433  -0.953  1.00  0.00           N  
ATOM    108  CA  GLU A   7     -12.121  -3.185  -2.188  1.00  0.00           C  
ATOM    109  C   GLU A   7     -10.991  -4.210  -2.118  1.00  0.00           C  
ATOM    110  O   GLU A   7     -11.170  -5.349  -2.549  1.00  0.00           O  
ATOM    111  CB  GLU A   7     -11.920  -2.279  -3.399  1.00  0.00           C  
ATOM    112  CG  GLU A   7     -11.916  -3.067  -4.711  1.00  0.00           C  
ATOM    113  CD  GLU A   7     -11.793  -2.240  -5.938  1.00  0.00           C  
ATOM    114  OE1 GLU A   7     -11.753  -1.041  -5.839  1.00  0.00           O  
ATOM    115  OE2 GLU A   7     -11.712  -2.824  -7.006  1.00  0.00           O  
ATOM    116  H   GLU A   7     -12.080  -1.416  -0.944  1.00  0.00           H  
ATOM    117  HA  GLU A   7     -13.052  -3.722  -2.335  1.00  0.00           H  
ATOM    118 1HB  GLU A   7     -12.715  -1.533  -3.437  1.00  0.00           H  
ATOM    119 2HB  GLU A   7     -10.970  -1.747  -3.305  1.00  0.00           H  
ATOM    120 1HG  GLU A   7     -11.074  -3.740  -4.684  1.00  0.00           H  
ATOM    121 2HG  GLU A   7     -12.821  -3.669  -4.767  1.00  0.00           H  
ATOM    122  N   ALA A   8      -9.836  -3.833  -1.568  1.00  0.00           N  
ATOM    123  CA  ALA A   8      -8.703  -4.739  -1.498  1.00  0.00           C  
ATOM    124  C   ALA A   8      -9.021  -5.990  -0.678  1.00  0.00           C  
ATOM    125  O   ALA A   8      -8.609  -7.089  -1.061  1.00  0.00           O  
ATOM    126  CB  ALA A   8      -7.514  -4.017  -0.923  1.00  0.00           C  
ATOM    127  H   ALA A   8      -9.722  -2.874  -1.235  1.00  0.00           H  
ATOM    128  HA  ALA A   8      -8.465  -5.050  -2.512  1.00  0.00           H  
ATOM    129 1HB  ALA A   8      -6.650  -4.671  -0.913  1.00  0.00           H  
ATOM    130 2HB  ALA A   8      -7.303  -3.153  -1.538  1.00  0.00           H  
ATOM    131 3HB  ALA A   8      -7.747  -3.695   0.087  1.00  0.00           H  
ATOM    132  N   LEU A   9      -9.781  -5.844   0.415  1.00  0.00           N  
ATOM    133  CA  LEU A   9     -10.136  -7.002   1.230  1.00  0.00           C  
ATOM    134  C   LEU A   9     -11.061  -7.914   0.421  1.00  0.00           C  
ATOM    135  O   LEU A   9     -10.909  -9.146   0.440  1.00  0.00           O  
ATOM    136  CB  LEU A   9     -10.841  -6.551   2.522  1.00  0.00           C  
ATOM    137  CG  LEU A   9      -9.995  -5.765   3.575  1.00  0.00           C  
ATOM    138  CD1 LEU A   9     -10.923  -5.225   4.627  1.00  0.00           C  
ATOM    139  CD2 LEU A   9      -8.967  -6.647   4.247  1.00  0.00           C  
ATOM    140  H   LEU A   9     -10.054  -4.899   0.701  1.00  0.00           H  
ATOM    141  HA  LEU A   9      -9.234  -7.551   1.468  1.00  0.00           H  
ATOM    142 1HB  LEU A   9     -11.682  -5.911   2.239  1.00  0.00           H  
ATOM    143 2HB  LEU A   9     -11.231  -7.424   3.013  1.00  0.00           H  
ATOM    144  HG  LEU A   9      -9.494  -4.939   3.081  1.00  0.00           H  
ATOM    145 1HD1 LEU A   9     -10.343  -4.656   5.352  1.00  0.00           H  
ATOM    146 2HD1 LEU A   9     -11.661  -4.574   4.162  1.00  0.00           H  
ATOM    147 3HD1 LEU A   9     -11.434  -6.046   5.134  1.00  0.00           H  
ATOM    148 1HD2 LEU A   9      -8.422  -6.055   4.961  1.00  0.00           H  
ATOM    149 2HD2 LEU A   9      -9.463  -7.447   4.763  1.00  0.00           H  
ATOM    150 3HD2 LEU A   9      -8.284  -7.050   3.519  1.00  0.00           H  
ATOM    151  N   ARG A  10     -11.972  -7.295  -0.346  1.00  0.00           N  
ATOM    152  CA  ARG A  10     -12.895  -8.015  -1.220  1.00  0.00           C  
ATOM    153  C   ARG A  10     -12.161  -8.713  -2.375  1.00  0.00           C  
ATOM    154  O   ARG A  10     -12.589  -9.782  -2.814  1.00  0.00           O  
ATOM    155  CB  ARG A  10     -13.953  -7.075  -1.781  1.00  0.00           C  
ATOM    156  CG  ARG A  10     -15.008  -6.578  -0.790  1.00  0.00           C  
ATOM    157  CD  ARG A  10     -15.859  -5.526  -1.417  1.00  0.00           C  
ATOM    158  NE  ARG A  10     -16.922  -5.057  -0.541  1.00  0.00           N  
ATOM    159  CZ  ARG A  10     -17.630  -3.917  -0.703  1.00  0.00           C  
ATOM    160  NH1 ARG A  10     -17.377  -3.082  -1.696  1.00  0.00           N  
ATOM    161  NH2 ARG A  10     -18.592  -3.662   0.160  1.00  0.00           N  
ATOM    162  H   ARG A  10     -12.065  -6.276  -0.255  1.00  0.00           H  
ATOM    163  HA  ARG A  10     -13.395  -8.778  -0.626  1.00  0.00           H  
ATOM    164 1HB  ARG A  10     -13.474  -6.201  -2.197  1.00  0.00           H  
ATOM    165 2HB  ARG A  10     -14.476  -7.571  -2.594  1.00  0.00           H  
ATOM    166 1HG  ARG A  10     -15.652  -7.405  -0.496  1.00  0.00           H  
ATOM    167 2HG  ARG A  10     -14.526  -6.164   0.093  1.00  0.00           H  
ATOM    168 1HD  ARG A  10     -15.224  -4.679  -1.665  1.00  0.00           H  
ATOM    169 2HD  ARG A  10     -16.312  -5.925  -2.322  1.00  0.00           H  
ATOM    170  HE  ARG A  10     -17.203  -5.650   0.259  1.00  0.00           H  
ATOM    171 1HH1 ARG A  10     -16.642  -3.285  -2.354  1.00  0.00           H  
ATOM    172 2HH1 ARG A  10     -17.923  -2.239  -1.798  1.00  0.00           H  
ATOM    173 1HH2 ARG A  10     -18.759  -4.360   0.899  1.00  0.00           H  
ATOM    174 2HH2 ARG A  10     -19.155  -2.833   0.087  1.00  0.00           H  
ATOM    175  N   ARG A  11     -11.069  -8.104  -2.875  1.00  0.00           N  
ATOM    176  CA  ARG A  11     -10.272  -8.709  -3.943  1.00  0.00           C  
ATOM    177  C   ARG A  11      -9.491  -9.916  -3.417  1.00  0.00           C  
ATOM    178  O   ARG A  11      -9.337 -10.909  -4.129  1.00  0.00           O  
ATOM    179  CB  ARG A  11      -9.266  -7.729  -4.547  1.00  0.00           C  
ATOM    180  CG  ARG A  11      -9.831  -6.588  -5.403  1.00  0.00           C  
ATOM    181  CD  ARG A  11      -8.727  -5.684  -5.883  1.00  0.00           C  
ATOM    182  NE  ARG A  11      -9.213  -4.516  -6.642  1.00  0.00           N  
ATOM    183  CZ  ARG A  11      -8.434  -3.524  -7.131  1.00  0.00           C  
ATOM    184  NH1 ARG A  11      -7.129  -3.548  -6.990  1.00  0.00           N  
ATOM    185  NH2 ARG A  11      -9.007  -2.515  -7.751  1.00  0.00           N  
ATOM    186  H   ARG A  11     -10.836  -7.175  -2.518  1.00  0.00           H  
ATOM    187  HA  ARG A  11     -10.946  -9.046  -4.728  1.00  0.00           H  
ATOM    188 1HB  ARG A  11      -8.697  -7.273  -3.741  1.00  0.00           H  
ATOM    189 2HB  ARG A  11      -8.561  -8.282  -5.165  1.00  0.00           H  
ATOM    190 1HG  ARG A  11     -10.337  -7.002  -6.272  1.00  0.00           H  
ATOM    191 2HG  ARG A  11     -10.532  -6.010  -4.826  1.00  0.00           H  
ATOM    192 1HD  ARG A  11      -8.177  -5.319  -5.018  1.00  0.00           H  
ATOM    193 2HD  ARG A  11      -8.060  -6.254  -6.526  1.00  0.00           H  
ATOM    194  HE  ARG A  11     -10.231  -4.387  -6.781  1.00  0.00           H  
ATOM    195 1HH1 ARG A  11      -6.686  -4.325  -6.530  1.00  0.00           H  
ATOM    196 2HH1 ARG A  11      -6.565  -2.752  -7.335  1.00  0.00           H  
ATOM    197 1HH2 ARG A  11     -10.035  -2.505  -7.838  1.00  0.00           H  
ATOM    198 2HH2 ARG A  11      -8.452  -1.756  -8.123  1.00  0.00           H  
ATOM    199  N   LEU A  12      -8.987  -9.831  -2.172  1.00  0.00           N  
ATOM    200  CA  LEU A  12      -8.252 -10.954  -1.596  1.00  0.00           C  
ATOM    201  C   LEU A  12      -9.175 -12.153  -1.440  1.00  0.00           C  
ATOM    202  O   LEU A  12      -8.784 -13.285  -1.737  1.00  0.00           O  
ATOM    203  CB  LEU A  12      -7.661 -10.572  -0.221  1.00  0.00           C  
ATOM    204  CG  LEU A  12      -6.476  -9.566  -0.197  1.00  0.00           C  
ATOM    205  CD1 LEU A  12      -6.212  -9.163   1.241  1.00  0.00           C  
ATOM    206  CD2 LEU A  12      -5.216 -10.207  -0.786  1.00  0.00           C  
ATOM    207  H   LEU A  12      -9.071  -8.946  -1.661  1.00  0.00           H  
ATOM    208  HA  LEU A  12      -7.455 -11.231  -2.275  1.00  0.00           H  
ATOM    209 1HB  LEU A  12      -8.463 -10.128   0.367  1.00  0.00           H  
ATOM    210 2HB  LEU A  12      -7.341 -11.467   0.286  1.00  0.00           H  
ATOM    211  HG  LEU A  12      -6.730  -8.679  -0.769  1.00  0.00           H  
ATOM    212 1HD1 LEU A  12      -5.388  -8.460   1.269  1.00  0.00           H  
ATOM    213 2HD1 LEU A  12      -7.089  -8.695   1.645  1.00  0.00           H  
ATOM    214 3HD1 LEU A  12      -5.966 -10.038   1.825  1.00  0.00           H  
ATOM    215 1HD2 LEU A  12      -4.393  -9.488  -0.746  1.00  0.00           H  
ATOM    216 2HD2 LEU A  12      -4.941 -11.091  -0.209  1.00  0.00           H  
ATOM    217 3HD2 LEU A  12      -5.383 -10.491  -1.818  1.00  0.00           H  
ATOM    218  N   ILE A  13     -10.414 -11.905  -1.019  1.00  0.00           N  
ATOM    219  CA  ILE A  13     -11.401 -12.962  -0.921  1.00  0.00           C  
ATOM    220  C   ILE A  13     -12.660 -12.618  -1.726  1.00  0.00           C  
ATOM    221  O   ILE A  13     -13.539 -11.944  -1.206  1.00  0.00           O  
ATOM    222  CB  ILE A  13     -11.755 -13.273   0.541  1.00  0.00           C  
ATOM    223  CG1 ILE A  13     -10.447 -13.701   1.287  1.00  0.00           C  
ATOM    224  CG2 ILE A  13     -12.861 -14.328   0.606  1.00  0.00           C  
ATOM    225  CD1 ILE A  13     -10.600 -13.953   2.751  1.00  0.00           C  
ATOM    226  H   ILE A  13     -10.664 -10.949  -0.738  1.00  0.00           H  
ATOM    227  HA  ILE A  13     -10.958 -13.876  -1.298  1.00  0.00           H  
ATOM    228  HB  ILE A  13     -12.109 -12.359   1.031  1.00  0.00           H  
ATOM    229 1HG1 ILE A  13     -10.038 -14.585   0.808  1.00  0.00           H  
ATOM    230 2HG1 ILE A  13      -9.722 -12.901   1.191  1.00  0.00           H  
ATOM    231 1HG2 ILE A  13     -13.086 -14.523   1.630  1.00  0.00           H  
ATOM    232 2HG2 ILE A  13     -13.766 -13.978   0.114  1.00  0.00           H  
ATOM    233 3HG2 ILE A  13     -12.535 -15.237   0.128  1.00  0.00           H  
ATOM    234 1HD1 ILE A  13      -9.631 -14.221   3.166  1.00  0.00           H  
ATOM    235 2HD1 ILE A  13     -10.975 -13.054   3.233  1.00  0.00           H  
ATOM    236 3HD1 ILE A  13     -11.288 -14.762   2.924  1.00  0.00           H  
ATOM    237  N   PRO A  14     -12.786 -13.101  -2.980  1.00  0.00           N  
ATOM    238  CA  PRO A  14     -13.895 -12.884  -3.910  1.00  0.00           C  
ATOM    239  C   PRO A  14     -15.273 -13.440  -3.505  1.00  0.00           C  
ATOM    240  O   PRO A  14     -16.275 -13.056  -4.102  1.00  0.00           O  
ATOM    241  CB  PRO A  14     -13.422 -13.631  -5.169  1.00  0.00           C  
ATOM    242  CG  PRO A  14     -11.929 -13.698  -5.053  1.00  0.00           C  
ATOM    243  CD  PRO A  14     -11.652 -13.830  -3.594  1.00  0.00           C  
ATOM    244  HA  PRO A  14     -13.960 -11.808  -4.124  1.00  0.00           H  
ATOM    245 1HB  PRO A  14     -13.896 -14.624  -5.217  1.00  0.00           H  
ATOM    246 2HB  PRO A  14     -13.747 -13.081  -6.063  1.00  0.00           H  
ATOM    247 1HG  PRO A  14     -11.535 -14.541  -5.639  1.00  0.00           H  
ATOM    248 2HG  PRO A  14     -11.472 -12.781  -5.470  1.00  0.00           H  
ATOM    249 1HD  PRO A  14     -11.630 -14.884  -3.284  1.00  0.00           H  
ATOM    250 2HD  PRO A  14     -10.699 -13.317  -3.428  1.00  0.00           H  
ATOM    251  N   ASP A  15     -15.323 -14.383  -2.559  1.00  0.00           N  
ATOM    252  CA  ASP A  15     -16.572 -15.029  -2.138  1.00  0.00           C  
ATOM    253  C   ASP A  15     -17.375 -14.159  -1.147  1.00  0.00           C  
ATOM    254  O   ASP A  15     -16.921 -13.995  -0.008  1.00  0.00           O  
ATOM    255  CB  ASP A  15     -16.250 -16.393  -1.512  1.00  0.00           C  
ATOM    256  CG  ASP A  15     -17.490 -17.285  -1.135  1.00  0.00           C  
ATOM    257  OD1 ASP A  15     -18.541 -16.792  -0.712  1.00  0.00           O  
ATOM    258  OD2 ASP A  15     -17.363 -18.483  -1.303  1.00  0.00           O  
ATOM    259  H   ASP A  15     -14.466 -14.665  -2.108  1.00  0.00           H  
ATOM    260  HA  ASP A  15     -17.141 -15.241  -3.032  1.00  0.00           H  
ATOM    261 1HB  ASP A  15     -15.621 -16.959  -2.203  1.00  0.00           H  
ATOM    262 2HB  ASP A  15     -15.660 -16.233  -0.609  1.00  0.00           H  
ATOM    263  N   PRO A  16     -18.581 -13.648  -1.505  1.00  0.00           N  
ATOM    264  CA  PRO A  16     -19.420 -12.753  -0.714  1.00  0.00           C  
ATOM    265  C   PRO A  16     -19.773 -13.269   0.681  1.00  0.00           C  
ATOM    266  O   PRO A  16     -20.082 -12.470   1.577  1.00  0.00           O  
ATOM    267  CB  PRO A  16     -20.701 -12.652  -1.557  1.00  0.00           C  
ATOM    268  CG  PRO A  16     -20.262 -12.918  -2.961  1.00  0.00           C  
ATOM    269  CD  PRO A  16     -19.175 -13.960  -2.839  1.00  0.00           C  
ATOM    270  HA  PRO A  16     -18.944 -11.774  -0.667  1.00  0.00           H  
ATOM    271 1HB  PRO A  16     -21.446 -13.378  -1.195  1.00  0.00           H  
ATOM    272 2HB  PRO A  16     -21.146 -11.651  -1.439  1.00  0.00           H  
ATOM    273 1HG  PRO A  16     -21.110 -13.256  -3.573  1.00  0.00           H  
ATOM    274 2HG  PRO A  16     -19.889 -11.985  -3.417  1.00  0.00           H  
ATOM    275 1HD  PRO A  16     -19.580 -14.987  -2.857  1.00  0.00           H  
ATOM    276 2HD  PRO A  16     -18.495 -13.760  -3.662  1.00  0.00           H  
ATOM    277  N   ARG A  17     -19.721 -14.595   0.885  1.00  0.00           N  
ATOM    278  CA  ARG A  17     -20.088 -15.155   2.180  1.00  0.00           C  
ATOM    279  C   ARG A  17     -18.967 -14.965   3.178  1.00  0.00           C  
ATOM    280  O   ARG A  17     -19.153 -15.147   4.383  1.00  0.00           O  
ATOM    281  CB  ARG A  17     -20.385 -16.631   2.049  1.00  0.00           C  
ATOM    282  CG  ARG A  17     -21.593 -16.952   1.187  1.00  0.00           C  
ATOM    283  CD  ARG A  17     -21.735 -18.403   0.974  1.00  0.00           C  
ATOM    284  NE  ARG A  17     -20.609 -18.927   0.207  1.00  0.00           N  
ATOM    285  CZ  ARG A  17     -20.384 -20.230  -0.079  1.00  0.00           C  
ATOM    286  NH1 ARG A  17     -21.228 -21.176   0.320  1.00  0.00           N  
ATOM    287  NH2 ARG A  17     -19.301 -20.549  -0.765  1.00  0.00           N  
ATOM    288  H   ARG A  17     -19.407 -15.252   0.150  1.00  0.00           H  
ATOM    289  HA  ARG A  17     -20.976 -14.641   2.544  1.00  0.00           H  
ATOM    290 1HB  ARG A  17     -19.514 -17.129   1.625  1.00  0.00           H  
ATOM    291 2HB  ARG A  17     -20.555 -17.058   3.035  1.00  0.00           H  
ATOM    292 1HG  ARG A  17     -22.495 -16.577   1.667  1.00  0.00           H  
ATOM    293 2HG  ARG A  17     -21.472 -16.477   0.212  1.00  0.00           H  
ATOM    294 1HD  ARG A  17     -21.765 -18.909   1.937  1.00  0.00           H  
ATOM    295 2HD  ARG A  17     -22.651 -18.599   0.420  1.00  0.00           H  
ATOM    296  HE  ARG A  17     -19.908 -18.238  -0.142  1.00  0.00           H  
ATOM    297 1HH1 ARG A  17     -22.055 -20.933   0.845  1.00  0.00           H  
ATOM    298 2HH1 ARG A  17     -21.043 -22.144   0.098  1.00  0.00           H  
ATOM    299 1HH2 ARG A  17     -18.640 -19.796  -1.052  1.00  0.00           H  
ATOM    300 2HH2 ARG A  17     -19.100 -21.505  -0.994  1.00  0.00           H  
ATOM    301  N   LEU A  18     -17.784 -14.668   2.661  1.00  0.00           N  
ATOM    302  CA  LEU A  18     -16.618 -14.418   3.465  1.00  0.00           C  
ATOM    303  C   LEU A  18     -16.321 -12.930   3.460  1.00  0.00           C  
ATOM    304  O   LEU A  18     -15.806 -12.376   4.438  1.00  0.00           O  
ATOM    305  CB  LEU A  18     -15.458 -15.211   2.926  1.00  0.00           C  
ATOM    306  CG  LEU A  18     -15.634 -16.723   2.888  1.00  0.00           C  
ATOM    307  CD1 LEU A  18     -14.394 -17.297   2.278  1.00  0.00           C  
ATOM    308  CD2 LEU A  18     -15.898 -17.267   4.291  1.00  0.00           C  
ATOM    309  H   LEU A  18     -17.696 -14.549   1.652  1.00  0.00           H  
ATOM    310  HA  LEU A  18     -16.824 -14.699   4.491  1.00  0.00           H  
ATOM    311 1HB  LEU A  18     -15.314 -14.890   1.904  1.00  0.00           H  
ATOM    312 2HB  LEU A  18     -14.567 -14.981   3.506  1.00  0.00           H  
ATOM    313  HG  LEU A  18     -16.475 -16.992   2.242  1.00  0.00           H  
ATOM    314 1HD1 LEU A  18     -14.473 -18.384   2.221  1.00  0.00           H  
ATOM    315 2HD1 LEU A  18     -14.259 -16.896   1.280  1.00  0.00           H  
ATOM    316 3HD1 LEU A  18     -13.560 -17.020   2.886  1.00  0.00           H  
ATOM    317 1HD2 LEU A  18     -16.000 -18.352   4.239  1.00  0.00           H  
ATOM    318 2HD2 LEU A  18     -15.080 -17.007   4.953  1.00  0.00           H  
ATOM    319 3HD2 LEU A  18     -16.817 -16.858   4.696  1.00  0.00           H  
ATOM    320  N   GLN A  19     -16.723 -12.246   2.380  1.00  0.00           N  
ATOM    321  CA  GLN A  19     -16.458 -10.820   2.278  1.00  0.00           C  
ATOM    322  C   GLN A  19     -17.148 -10.103   3.419  1.00  0.00           C  
ATOM    323  O   GLN A  19     -16.567  -9.226   4.049  1.00  0.00           O  
ATOM    324  CB  GLN A  19     -16.915 -10.231   0.950  1.00  0.00           C  
ATOM    325  CG  GLN A  19     -16.069 -10.691  -0.207  1.00  0.00           C  
ATOM    326  CD  GLN A  19     -16.521 -10.215  -1.555  1.00  0.00           C  
ATOM    327  OE1 GLN A  19     -17.673  -9.808  -1.761  1.00  0.00           O  
ATOM    328  NE2 GLN A  19     -15.597 -10.258  -2.495  1.00  0.00           N  
ATOM    329  H   GLN A  19     -17.118 -12.755   1.588  1.00  0.00           H  
ATOM    330  HA  GLN A  19     -15.389 -10.674   2.338  1.00  0.00           H  
ATOM    331 1HB  GLN A  19     -17.946 -10.483   0.787  1.00  0.00           H  
ATOM    332 2HB  GLN A  19     -16.855  -9.143   1.000  1.00  0.00           H  
ATOM    333 1HG  GLN A  19     -15.069 -10.313  -0.047  1.00  0.00           H  
ATOM    334 2HG  GLN A  19     -16.033 -11.761  -0.227  1.00  0.00           H  
ATOM    335 1HE2 GLN A  19     -15.805  -9.968  -3.427  1.00  0.00           H  
ATOM    336 2HE2 GLN A  19     -14.641 -10.613  -2.267  1.00  0.00           H  
ATOM    337  N   LYS A  20     -18.337 -10.561   3.799  1.00  0.00           N  
ATOM    338  CA  LYS A  20     -19.031  -9.897   4.893  1.00  0.00           C  
ATOM    339  C   LYS A  20     -18.235  -9.928   6.214  1.00  0.00           C  
ATOM    340  O   LYS A  20     -18.423  -9.055   7.065  1.00  0.00           O  
ATOM    341  CB  LYS A  20     -20.404 -10.541   5.123  1.00  0.00           C  
ATOM    342  CG  LYS A  20     -20.366 -11.973   5.700  1.00  0.00           C  
ATOM    343  CD  LYS A  20     -21.768 -12.558   5.860  1.00  0.00           C  
ATOM    344  CE  LYS A  20     -21.718 -13.945   6.508  1.00  0.00           C  
ATOM    345  NZ  LYS A  20     -23.074 -14.539   6.675  1.00  0.00           N  
ATOM    346  H   LYS A  20     -18.801 -11.292   3.246  1.00  0.00           H  
ATOM    347  HA  LYS A  20     -19.178  -8.850   4.614  1.00  0.00           H  
ATOM    348 1HB  LYS A  20     -20.987  -9.918   5.798  1.00  0.00           H  
ATOM    349 2HB  LYS A  20     -20.938 -10.585   4.172  1.00  0.00           H  
ATOM    350 1HG  LYS A  20     -19.777 -12.619   5.045  1.00  0.00           H  
ATOM    351 2HG  LYS A  20     -19.902 -11.964   6.682  1.00  0.00           H  
ATOM    352 1HD  LYS A  20     -22.372 -11.895   6.479  1.00  0.00           H  
ATOM    353 2HD  LYS A  20     -22.235 -12.644   4.878  1.00  0.00           H  
ATOM    354 1HE  LYS A  20     -21.123 -14.604   5.883  1.00  0.00           H  
ATOM    355 2HE  LYS A  20     -21.244 -13.864   7.486  1.00  0.00           H  
ATOM    356 1HZ  LYS A  20     -22.985 -15.451   7.102  1.00  0.00           H  
ATOM    357 2HZ  LYS A  20     -23.637 -13.943   7.266  1.00  0.00           H  
ATOM    358 3HZ  LYS A  20     -23.517 -14.633   5.774  1.00  0.00           H  
ATOM    359  N   ILE A  21     -17.348 -10.917   6.386  1.00  0.00           N  
ATOM    360  CA  ILE A  21     -16.579 -11.065   7.606  1.00  0.00           C  
ATOM    361  C   ILE A  21     -15.446 -10.068   7.574  1.00  0.00           C  
ATOM    362  O   ILE A  21     -15.184  -9.381   8.567  1.00  0.00           O  
ATOM    363  CB  ILE A  21     -15.972 -12.473   7.732  1.00  0.00           C  
ATOM    364  CG1 ILE A  21     -17.080 -13.535   7.854  1.00  0.00           C  
ATOM    365  CG2 ILE A  21     -15.033 -12.512   8.965  1.00  0.00           C  
ATOM    366  CD1 ILE A  21     -16.574 -14.970   7.692  1.00  0.00           C  
ATOM    367  H   ILE A  21     -17.166 -11.566   5.625  1.00  0.00           H  
ATOM    368  HA  ILE A  21     -17.214 -10.857   8.464  1.00  0.00           H  
ATOM    369  HB  ILE A  21     -15.422 -12.695   6.849  1.00  0.00           H  
ATOM    370 1HG1 ILE A  21     -17.569 -13.436   8.820  1.00  0.00           H  
ATOM    371 2HG1 ILE A  21     -17.818 -13.358   7.070  1.00  0.00           H  
ATOM    372 1HG2 ILE A  21     -14.596 -13.481   9.061  1.00  0.00           H  
ATOM    373 2HG2 ILE A  21     -14.229 -11.786   8.868  1.00  0.00           H  
ATOM    374 3HG2 ILE A  21     -15.601 -12.288   9.874  1.00  0.00           H  
ATOM    375 1HD1 ILE A  21     -17.416 -15.657   7.766  1.00  0.00           H  
ATOM    376 2HD1 ILE A  21     -16.106 -15.082   6.716  1.00  0.00           H  
ATOM    377 3HD1 ILE A  21     -15.853 -15.215   8.458  1.00  0.00           H  
ATOM    378  N   VAL A  22     -14.765  -9.982   6.435  1.00  0.00           N  
ATOM    379  CA  VAL A  22     -13.646  -9.059   6.360  1.00  0.00           C  
ATOM    380  C   VAL A  22     -14.155  -7.610   6.373  1.00  0.00           C  
ATOM    381  O   VAL A  22     -13.473  -6.728   6.899  1.00  0.00           O  
ATOM    382  CB  VAL A  22     -12.708  -9.377   5.172  1.00  0.00           C  
ATOM    383  CG1 VAL A  22     -12.272 -10.836   5.304  1.00  0.00           C  
ATOM    384  CG2 VAL A  22     -13.349  -9.145   3.863  1.00  0.00           C  
ATOM    385  H   VAL A  22     -15.033 -10.605   5.664  1.00  0.00           H  
ATOM    386  HA  VAL A  22     -13.059  -9.202   7.259  1.00  0.00           H  
ATOM    387  HB  VAL A  22     -11.822  -8.755   5.247  1.00  0.00           H  
ATOM    388 1HG1 VAL A  22     -11.597 -11.098   4.517  1.00  0.00           H  
ATOM    389 2HG1 VAL A  22     -11.786 -10.976   6.265  1.00  0.00           H  
ATOM    390 3HG1 VAL A  22     -13.144 -11.477   5.243  1.00  0.00           H  
ATOM    391 1HG2 VAL A  22     -12.656  -9.402   3.058  1.00  0.00           H  
ATOM    392 2HG2 VAL A  22     -14.189  -9.768   3.820  1.00  0.00           H  
ATOM    393 3HG2 VAL A  22     -13.653  -8.107   3.754  1.00  0.00           H  
ATOM    394  N   GLU A  23     -15.349  -7.366   5.810  1.00  0.00           N  
ATOM    395  CA  GLU A  23     -15.940  -6.036   5.859  1.00  0.00           C  
ATOM    396  C   GLU A  23     -16.258  -5.663   7.306  1.00  0.00           C  
ATOM    397  O   GLU A  23     -15.975  -4.532   7.721  1.00  0.00           O  
ATOM    398  CB  GLU A  23     -17.232  -5.975   5.042  1.00  0.00           C  
ATOM    399  CG  GLU A  23     -17.076  -6.040   3.522  1.00  0.00           C  
ATOM    400  CD  GLU A  23     -18.411  -6.146   2.852  1.00  0.00           C  
ATOM    401  OE1 GLU A  23     -19.393  -6.271   3.546  1.00  0.00           O  
ATOM    402  OE2 GLU A  23     -18.458  -6.125   1.647  1.00  0.00           O  
ATOM    403  H   GLU A  23     -15.847  -8.123   5.336  1.00  0.00           H  
ATOM    404  HA  GLU A  23     -15.228  -5.319   5.459  1.00  0.00           H  
ATOM    405 1HB  GLU A  23     -17.868  -6.808   5.337  1.00  0.00           H  
ATOM    406 2HB  GLU A  23     -17.768  -5.058   5.285  1.00  0.00           H  
ATOM    407 1HG  GLU A  23     -16.578  -5.133   3.178  1.00  0.00           H  
ATOM    408 2HG  GLU A  23     -16.453  -6.884   3.248  1.00  0.00           H  
ATOM    409  N   GLU A  24     -16.767  -6.619   8.107  1.00  0.00           N  
ATOM    410  CA  GLU A  24     -17.037  -6.314   9.501  1.00  0.00           C  
ATOM    411  C   GLU A  24     -15.723  -6.086  10.222  1.00  0.00           C  
ATOM    412  O   GLU A  24     -15.618  -5.169  11.031  1.00  0.00           O  
ATOM    413  CB  GLU A  24     -17.787  -7.447  10.202  1.00  0.00           C  
ATOM    414  CG  GLU A  24     -18.211  -7.141  11.674  1.00  0.00           C  
ATOM    415  CD  GLU A  24     -19.268  -6.049  11.788  1.00  0.00           C  
ATOM    416  OE1 GLU A  24     -19.948  -5.820  10.816  1.00  0.00           O  
ATOM    417  OE2 GLU A  24     -19.392  -5.441  12.838  1.00  0.00           O  
ATOM    418  H   GLU A  24     -17.061  -7.525   7.722  1.00  0.00           H  
ATOM    419  HA  GLU A  24     -17.634  -5.403   9.554  1.00  0.00           H  
ATOM    420 1HB  GLU A  24     -18.682  -7.696   9.631  1.00  0.00           H  
ATOM    421 2HB  GLU A  24     -17.156  -8.340  10.217  1.00  0.00           H  
ATOM    422 1HG  GLU A  24     -18.604  -8.057  12.116  1.00  0.00           H  
ATOM    423 2HG  GLU A  24     -17.331  -6.851  12.250  1.00  0.00           H  
ATOM    424  N   ALA A  25     -14.690  -6.884   9.912  1.00  0.00           N  
ATOM    425  CA  ALA A  25     -13.406  -6.709  10.571  1.00  0.00           C  
ATOM    426  C   ALA A  25     -12.864  -5.308  10.298  1.00  0.00           C  
ATOM    427  O   ALA A  25     -12.296  -4.682  11.184  1.00  0.00           O  
ATOM    428  CB  ALA A  25     -12.419  -7.754  10.110  1.00  0.00           C  
ATOM    429  H   ALA A  25     -14.826  -7.659   9.256  1.00  0.00           H  
ATOM    430  HA  ALA A  25     -13.561  -6.822  11.645  1.00  0.00           H  
ATOM    431 1HB  ALA A  25     -11.486  -7.615  10.635  1.00  0.00           H  
ATOM    432 2HB  ALA A  25     -12.815  -8.748  10.309  1.00  0.00           H  
ATOM    433 3HB  ALA A  25     -12.264  -7.635   9.046  1.00  0.00           H  
ATOM    434  N   LEU A  26     -13.058  -4.784   9.088  1.00  0.00           N  
ATOM    435  CA  LEU A  26     -12.586  -3.434   8.823  1.00  0.00           C  
ATOM    436  C   LEU A  26     -13.382  -2.370   9.567  1.00  0.00           C  
ATOM    437  O   LEU A  26     -12.794  -1.414  10.088  1.00  0.00           O  
ATOM    438  CB  LEU A  26     -12.619  -3.105   7.338  1.00  0.00           C  
ATOM    439  CG  LEU A  26     -12.126  -1.669   6.962  1.00  0.00           C  
ATOM    440  CD1 LEU A  26     -10.721  -1.444   7.418  1.00  0.00           C  
ATOM    441  CD2 LEU A  26     -12.218  -1.501   5.490  1.00  0.00           C  
ATOM    442  H   LEU A  26     -13.463  -5.360   8.342  1.00  0.00           H  
ATOM    443  HA  LEU A  26     -11.561  -3.392   9.166  1.00  0.00           H  
ATOM    444 1HB  LEU A  26     -12.016  -3.827   6.821  1.00  0.00           H  
ATOM    445 2HB  LEU A  26     -13.652  -3.212   6.989  1.00  0.00           H  
ATOM    446  HG  LEU A  26     -12.763  -0.923   7.445  1.00  0.00           H  
ATOM    447 1HD1 LEU A  26     -10.456  -0.451   7.134  1.00  0.00           H  
ATOM    448 2HD1 LEU A  26     -10.639  -1.526   8.493  1.00  0.00           H  
ATOM    449 3HD1 LEU A  26     -10.054  -2.161   6.943  1.00  0.00           H  
ATOM    450 1HD2 LEU A  26     -11.901  -0.496   5.197  1.00  0.00           H  
ATOM    451 2HD2 LEU A  26     -11.604  -2.230   4.990  1.00  0.00           H  
ATOM    452 3HD2 LEU A  26     -13.240  -1.651   5.237  1.00  0.00           H  
ATOM    453  N   GLU A  27     -14.709  -2.507   9.620  1.00  0.00           N  
ATOM    454  CA  GLU A  27     -15.510  -1.508  10.318  1.00  0.00           C  
ATOM    455  C   GLU A  27     -15.211  -1.585  11.818  1.00  0.00           C  
ATOM    456  O   GLU A  27     -15.188  -0.565  12.518  1.00  0.00           O  
ATOM    457  CB  GLU A  27     -16.997  -1.709  10.032  1.00  0.00           C  
ATOM    458  CG  GLU A  27     -17.409  -1.422   8.567  1.00  0.00           C  
ATOM    459  CD  GLU A  27     -17.149   0.004   8.130  1.00  0.00           C  
ATOM    460  OE1 GLU A  27     -17.474   0.895   8.871  1.00  0.00           O  
ATOM    461  OE2 GLU A  27     -16.623   0.201   7.046  1.00  0.00           O  
ATOM    462  H   GLU A  27     -15.160  -3.286   9.122  1.00  0.00           H  
ATOM    463  HA  GLU A  27     -15.222  -0.519   9.961  1.00  0.00           H  
ATOM    464 1HB  GLU A  27     -17.269  -2.745  10.259  1.00  0.00           H  
ATOM    465 2HB  GLU A  27     -17.584  -1.065  10.684  1.00  0.00           H  
ATOM    466 1HG  GLU A  27     -16.848  -2.089   7.913  1.00  0.00           H  
ATOM    467 2HG  GLU A  27     -18.467  -1.650   8.448  1.00  0.00           H  
ATOM    468  N   LEU A  28     -14.939  -2.797  12.299  1.00  0.00           N  
ATOM    469  CA  LEU A  28     -14.585  -3.044  13.678  1.00  0.00           C  
ATOM    470  C   LEU A  28     -13.255  -2.376  13.949  1.00  0.00           C  
ATOM    471  O   LEU A  28     -13.094  -1.676  14.951  1.00  0.00           O  
ATOM    472  CB  LEU A  28     -14.484  -4.557  13.901  1.00  0.00           C  
ATOM    473  CG  LEU A  28     -14.095  -5.088  15.274  1.00  0.00           C  
ATOM    474  CD1 LEU A  28     -15.098  -4.670  16.338  1.00  0.00           C  
ATOM    475  CD2 LEU A  28     -13.998  -6.603  15.166  1.00  0.00           C  
ATOM    476  H   LEU A  28     -15.008  -3.599  11.673  1.00  0.00           H  
ATOM    477  HA  LEU A  28     -15.345  -2.608  14.318  1.00  0.00           H  
ATOM    478 1HB  LEU A  28     -15.444  -4.998  13.633  1.00  0.00           H  
ATOM    479 2HB  LEU A  28     -13.750  -4.934  13.210  1.00  0.00           H  
ATOM    480  HG  LEU A  28     -13.137  -4.690  15.555  1.00  0.00           H  
ATOM    481 1HD1 LEU A  28     -14.785  -5.073  17.304  1.00  0.00           H  
ATOM    482 2HD1 LEU A  28     -15.140  -3.582  16.405  1.00  0.00           H  
ATOM    483 3HD1 LEU A  28     -16.078  -5.062  16.083  1.00  0.00           H  
ATOM    484 1HD2 LEU A  28     -13.718  -6.991  16.115  1.00  0.00           H  
ATOM    485 2HD2 LEU A  28     -14.962  -7.018  14.875  1.00  0.00           H  
ATOM    486 3HD2 LEU A  28     -13.248  -6.873  14.420  1.00  0.00           H  
ATOM    487  N   ALA A  29     -12.306  -2.533  13.025  1.00  0.00           N  
ATOM    488  CA  ALA A  29     -11.011  -1.921  13.181  1.00  0.00           C  
ATOM    489  C   ALA A  29     -11.141  -0.419  13.287  1.00  0.00           C  
ATOM    490  O   ALA A  29     -10.479   0.218  14.103  1.00  0.00           O  
ATOM    491  CB  ALA A  29     -10.150  -2.260  11.989  1.00  0.00           C  
ATOM    492  H   ALA A  29     -12.465  -3.151  12.226  1.00  0.00           H  
ATOM    493  HA  ALA A  29     -10.564  -2.297  14.097  1.00  0.00           H  
ATOM    494 1HB  ALA A  29      -9.179  -1.821  12.072  1.00  0.00           H  
ATOM    495 2HB  ALA A  29     -10.055  -3.325  11.901  1.00  0.00           H  
ATOM    496 3HB  ALA A  29     -10.621  -1.875  11.100  1.00  0.00           H  
ATOM    497  N   LYS A  30     -12.032   0.170  12.496  1.00  0.00           N  
ATOM    498  CA  LYS A  30     -12.194   1.607  12.581  1.00  0.00           C  
ATOM    499  C   LYS A  30     -12.692   1.994  13.974  1.00  0.00           C  
ATOM    500  O   LYS A  30     -12.124   2.880  14.621  1.00  0.00           O  
ATOM    501  CB  LYS A  30     -13.143   2.089  11.483  1.00  0.00           C  
ATOM    502  CG  LYS A  30     -13.359   3.596  11.410  1.00  0.00           C  
ATOM    503  CD  LYS A  30     -14.219   3.946  10.194  1.00  0.00           C  
ATOM    504  CE  LYS A  30     -14.479   5.441  10.084  1.00  0.00           C  
ATOM    505  NZ  LYS A  30     -15.266   5.768   8.853  1.00  0.00           N  
ATOM    506  H   LYS A  30     -12.521  -0.382  11.784  1.00  0.00           H  
ATOM    507  HA  LYS A  30     -11.222   2.072  12.426  1.00  0.00           H  
ATOM    508 1HB  LYS A  30     -12.768   1.750  10.514  1.00  0.00           H  
ATOM    509 2HB  LYS A  30     -14.118   1.624  11.626  1.00  0.00           H  
ATOM    510 1HG  LYS A  30     -13.857   3.942  12.317  1.00  0.00           H  
ATOM    511 2HG  LYS A  30     -12.395   4.101  11.327  1.00  0.00           H  
ATOM    512 1HD  LYS A  30     -13.710   3.620   9.281  1.00  0.00           H  
ATOM    513 2HD  LYS A  30     -15.174   3.423  10.258  1.00  0.00           H  
ATOM    514 1HE  LYS A  30     -15.033   5.775  10.959  1.00  0.00           H  
ATOM    515 2HE  LYS A  30     -13.526   5.969  10.041  1.00  0.00           H  
ATOM    516 1HZ  LYS A  30     -15.416   6.762   8.801  1.00  0.00           H  
ATOM    517 2HZ  LYS A  30     -14.721   5.458   8.014  1.00  0.00           H  
ATOM    518 3HZ  LYS A  30     -16.152   5.291   8.873  1.00  0.00           H  
ATOM    519  N   ARG A  31     -13.693   1.263  14.483  1.00  0.00           N  
ATOM    520  CA  ARG A  31     -14.276   1.549  15.796  1.00  0.00           C  
ATOM    521  C   ARG A  31     -13.259   1.399  16.927  1.00  0.00           C  
ATOM    522  O   ARG A  31     -13.276   2.158  17.899  1.00  0.00           O  
ATOM    523  CB  ARG A  31     -15.468   0.641  16.089  1.00  0.00           C  
ATOM    524  CG  ARG A  31     -16.722   0.926  15.262  1.00  0.00           C  
ATOM    525  CD  ARG A  31     -17.943   0.241  15.809  1.00  0.00           C  
ATOM    526  NE  ARG A  31     -17.877  -1.240  15.780  1.00  0.00           N  
ATOM    527  CZ  ARG A  31     -18.250  -2.040  14.741  1.00  0.00           C  
ATOM    528  NH1 ARG A  31     -18.683  -1.521  13.609  1.00  0.00           N  
ATOM    529  NH2 ARG A  31     -18.193  -3.363  14.880  1.00  0.00           N  
ATOM    530  H   ARG A  31     -14.109   0.532  13.892  1.00  0.00           H  
ATOM    531  HA  ARG A  31     -14.628   2.579  15.788  1.00  0.00           H  
ATOM    532 1HB  ARG A  31     -15.181  -0.393  15.898  1.00  0.00           H  
ATOM    533 2HB  ARG A  31     -15.730   0.716  17.142  1.00  0.00           H  
ATOM    534 1HG  ARG A  31     -16.908   1.999  15.256  1.00  0.00           H  
ATOM    535 2HG  ARG A  31     -16.567   0.586  14.245  1.00  0.00           H  
ATOM    536 1HD  ARG A  31     -18.070   0.546  16.848  1.00  0.00           H  
ATOM    537 2HD  ARG A  31     -18.817   0.559  15.245  1.00  0.00           H  
ATOM    538  HE  ARG A  31     -17.565  -1.699  16.625  1.00  0.00           H  
ATOM    539 1HH1 ARG A  31     -18.734  -0.522  13.489  1.00  0.00           H  
ATOM    540 2HH1 ARG A  31     -18.977  -2.133  12.852  1.00  0.00           H  
ATOM    541 1HH2 ARG A  31     -17.872  -3.766  15.747  1.00  0.00           H  
ATOM    542 2HH2 ARG A  31     -18.496  -3.993  14.110  1.00  0.00           H  
ATOM    543  N   LEU A  32     -12.356   0.439  16.778  1.00  0.00           N  
ATOM    544  CA  LEU A  32     -11.338   0.135  17.772  1.00  0.00           C  
ATOM    545  C   LEU A  32     -10.046   0.948  17.635  1.00  0.00           C  
ATOM    546  O   LEU A  32      -9.115   0.737  18.416  1.00  0.00           O  
ATOM    547  CB  LEU A  32     -10.976  -1.353  17.688  1.00  0.00           C  
ATOM    548  CG  LEU A  32     -12.092  -2.382  18.002  1.00  0.00           C  
ATOM    549  CD1 LEU A  32     -11.551  -3.763  17.721  1.00  0.00           C  
ATOM    550  CD2 LEU A  32     -12.550  -2.274  19.450  1.00  0.00           C  
ATOM    551  H   LEU A  32     -12.445  -0.170  15.957  1.00  0.00           H  
ATOM    552  HA  LEU A  32     -11.752   0.358  18.749  1.00  0.00           H  
ATOM    553 1HB  LEU A  32     -10.649  -1.544  16.666  1.00  0.00           H  
ATOM    554 2HB  LEU A  32     -10.136  -1.548  18.353  1.00  0.00           H  
ATOM    555  HG  LEU A  32     -12.940  -2.211  17.350  1.00  0.00           H  
ATOM    556 1HD1 LEU A  32     -12.326  -4.489  17.918  1.00  0.00           H  
ATOM    557 2HD1 LEU A  32     -11.244  -3.826  16.683  1.00  0.00           H  
ATOM    558 3HD1 LEU A  32     -10.691  -3.975  18.359  1.00  0.00           H  
ATOM    559 1HD2 LEU A  32     -13.325  -3.018  19.633  1.00  0.00           H  
ATOM    560 2HD2 LEU A  32     -11.706  -2.457  20.117  1.00  0.00           H  
ATOM    561 3HD2 LEU A  32     -12.957  -1.287  19.644  1.00  0.00           H  
ATOM    562  N   GLY A  33      -9.950   1.847  16.646  1.00  0.00           N  
ATOM    563  CA  GLY A  33      -8.723   2.623  16.471  1.00  0.00           C  
ATOM    564  C   GLY A  33      -7.587   1.886  15.747  1.00  0.00           C  
ATOM    565  O   GLY A  33      -6.411   2.199  15.947  1.00  0.00           O  
ATOM    566  H   GLY A  33     -10.749   2.032  16.026  1.00  0.00           H  
ATOM    567 1HA  GLY A  33      -8.969   3.528  15.914  1.00  0.00           H  
ATOM    568 2HA  GLY A  33      -8.372   2.949  17.447  1.00  0.00           H  
ATOM    569  N   ILE A  34      -7.929   0.898  14.931  1.00  0.00           N  
ATOM    570  CA  ILE A  34      -6.973   0.100  14.185  1.00  0.00           C  
ATOM    571  C   ILE A  34      -6.976   0.517  12.719  1.00  0.00           C  
ATOM    572  O   ILE A  34      -7.987   0.434  12.027  1.00  0.00           O  
ATOM    573  CB  ILE A  34      -7.343  -1.388  14.319  1.00  0.00           C  
ATOM    574  CG1 ILE A  34      -7.273  -1.795  15.801  1.00  0.00           C  
ATOM    575  CG2 ILE A  34      -6.475  -2.283  13.381  1.00  0.00           C  
ATOM    576  CD1 ILE A  34      -7.901  -3.129  16.101  1.00  0.00           C  
ATOM    577  H   ILE A  34      -8.912   0.695  14.781  1.00  0.00           H  
ATOM    578  HA  ILE A  34      -5.977   0.264  14.592  1.00  0.00           H  
ATOM    579  HB  ILE A  34      -8.354  -1.487  14.061  1.00  0.00           H  
ATOM    580 1HG1 ILE A  34      -6.233  -1.821  16.109  1.00  0.00           H  
ATOM    581 2HG1 ILE A  34      -7.792  -1.047  16.402  1.00  0.00           H  
ATOM    582 1HG2 ILE A  34      -6.776  -3.320  13.463  1.00  0.00           H  
ATOM    583 2HG2 ILE A  34      -6.599  -1.970  12.341  1.00  0.00           H  
ATOM    584 3HG2 ILE A  34      -5.425  -2.189  13.657  1.00  0.00           H  
ATOM    585 1HD1 ILE A  34      -7.821  -3.338  17.168  1.00  0.00           H  
ATOM    586 2HD1 ILE A  34      -8.950  -3.108  15.829  1.00  0.00           H  
ATOM    587 3HD1 ILE A  34      -7.411  -3.926  15.557  1.00  0.00           H  
ATOM    588  N   ASP A  35      -5.824   0.941  12.234  1.00  0.00           N  
ATOM    589  CA  ASP A  35      -5.698   1.416  10.867  1.00  0.00           C  
ATOM    590  C   ASP A  35      -6.121   0.344   9.833  1.00  0.00           C  
ATOM    591  O   ASP A  35      -5.612  -0.779   9.889  1.00  0.00           O  
ATOM    592  CB  ASP A  35      -4.251   1.839  10.629  1.00  0.00           C  
ATOM    593  CG  ASP A  35      -3.890   3.152  11.332  1.00  0.00           C  
ATOM    594  OD1 ASP A  35      -4.747   3.982  11.516  1.00  0.00           O  
ATOM    595  OD2 ASP A  35      -2.774   3.265  11.760  1.00  0.00           O  
ATOM    596  H   ASP A  35      -5.024   0.983  12.855  1.00  0.00           H  
ATOM    597  HA  ASP A  35      -6.303   2.307  10.800  1.00  0.00           H  
ATOM    598 1HB  ASP A  35      -3.582   1.065  10.994  1.00  0.00           H  
ATOM    599 2HB  ASP A  35      -4.065   1.954   9.565  1.00  0.00           H  
ATOM    600  N   PRO A  36      -6.927   0.701   8.798  1.00  0.00           N  
ATOM    601  CA  PRO A  36      -7.402  -0.140   7.692  1.00  0.00           C  
ATOM    602  C   PRO A  36      -6.295  -0.888   6.977  1.00  0.00           C  
ATOM    603  O   PRO A  36      -6.484  -1.966   6.411  1.00  0.00           O  
ATOM    604  CB  PRO A  36      -8.004   0.911   6.741  1.00  0.00           C  
ATOM    605  CG  PRO A  36      -8.481   2.008   7.626  1.00  0.00           C  
ATOM    606  CD  PRO A  36      -7.476   2.085   8.744  1.00  0.00           C  
ATOM    607  HA  PRO A  36      -8.156  -0.835   8.077  1.00  0.00           H  
ATOM    608 1HB  PRO A  36      -7.217   1.284   6.071  1.00  0.00           H  
ATOM    609 2HB  PRO A  36      -8.770   0.483   6.095  1.00  0.00           H  
ATOM    610 1HG  PRO A  36      -8.554   2.949   7.053  1.00  0.00           H  
ATOM    611 2HG  PRO A  36      -9.498   1.786   7.993  1.00  0.00           H  
ATOM    612 1HD  PRO A  36      -6.691   2.834   8.535  1.00  0.00           H  
ATOM    613 2HD  PRO A  36      -8.062   2.314   9.654  1.00  0.00           H  
ATOM    614  N   PHE A  37      -5.127  -0.313   7.029  1.00  0.00           N  
ATOM    615  CA  PHE A  37      -3.968  -0.846   6.390  1.00  0.00           C  
ATOM    616  C   PHE A  37      -3.426  -2.056   7.133  1.00  0.00           C  
ATOM    617  O   PHE A  37      -2.826  -2.938   6.510  1.00  0.00           O  
ATOM    618  CB  PHE A  37      -2.984   0.265   6.352  1.00  0.00           C  
ATOM    619  CG  PHE A  37      -3.505   1.351   5.531  1.00  0.00           C  
ATOM    620  CD1 PHE A  37      -4.137   2.438   6.128  1.00  0.00           C  
ATOM    621  CD2 PHE A  37      -3.389   1.324   4.185  1.00  0.00           C  
ATOM    622  CE1 PHE A  37      -4.616   3.461   5.366  1.00  0.00           C  
ATOM    623  CE2 PHE A  37      -3.852   2.347   3.441  1.00  0.00           C  
ATOM    624  CZ  PHE A  37      -4.462   3.411   4.013  1.00  0.00           C  
ATOM    625  H   PHE A  37      -5.037   0.565   7.509  1.00  0.00           H  
ATOM    626  HA  PHE A  37      -4.238  -1.141   5.374  1.00  0.00           H  
ATOM    627 1HB  PHE A  37      -2.818   0.635   7.356  1.00  0.00           H  
ATOM    628 2HB  PHE A  37      -2.041  -0.066   5.942  1.00  0.00           H  
ATOM    629  HD1 PHE A  37      -4.237   2.484   7.210  1.00  0.00           H  
ATOM    630  HD2 PHE A  37      -2.903   0.476   3.700  1.00  0.00           H  
ATOM    631  HE1 PHE A  37      -5.101   4.311   5.841  1.00  0.00           H  
ATOM    632  HE2 PHE A  37      -3.729   2.320   2.393  1.00  0.00           H  
ATOM    633  HZ  PHE A  37      -4.817   4.211   3.386  1.00  0.00           H  
ATOM    634  N   GLU A  38      -3.633  -2.102   8.461  1.00  0.00           N  
ATOM    635  CA  GLU A  38      -3.187  -3.226   9.264  1.00  0.00           C  
ATOM    636  C   GLU A  38      -4.148  -4.343   8.997  1.00  0.00           C  
ATOM    637  O   GLU A  38      -3.760  -5.501   8.899  1.00  0.00           O  
ATOM    638  CB  GLU A  38      -3.206  -2.910  10.763  1.00  0.00           C  
ATOM    639  CG  GLU A  38      -2.227  -1.874  11.180  1.00  0.00           C  
ATOM    640  CD  GLU A  38      -0.849  -2.289  10.914  1.00  0.00           C  
ATOM    641  OE1 GLU A  38      -0.438  -3.320  11.374  1.00  0.00           O  
ATOM    642  OE2 GLU A  38      -0.209  -1.580  10.194  1.00  0.00           O  
ATOM    643  H   GLU A  38      -4.143  -1.366   8.940  1.00  0.00           H  
ATOM    644  HA  GLU A  38      -2.184  -3.526   8.959  1.00  0.00           H  
ATOM    645 1HB  GLU A  38      -4.199  -2.572  11.053  1.00  0.00           H  
ATOM    646 2HB  GLU A  38      -2.995  -3.819  11.326  1.00  0.00           H  
ATOM    647 1HG  GLU A  38      -2.426  -0.964  10.622  1.00  0.00           H  
ATOM    648 2HG  GLU A  38      -2.352  -1.661  12.240  1.00  0.00           H  
ATOM    649  N   VAL A  39      -5.409  -3.964   8.799  1.00  0.00           N  
ATOM    650  CA  VAL A  39      -6.467  -4.936   8.579  1.00  0.00           C  
ATOM    651  C   VAL A  39      -6.154  -5.656   7.267  1.00  0.00           C  
ATOM    652  O   VAL A  39      -6.212  -6.889   7.188  1.00  0.00           O  
ATOM    653  CB  VAL A  39      -7.833  -4.206   8.473  1.00  0.00           C  
ATOM    654  CG1 VAL A  39      -8.960  -5.149   8.107  1.00  0.00           C  
ATOM    655  CG2 VAL A  39      -8.115  -3.504   9.744  1.00  0.00           C  
ATOM    656  H   VAL A  39      -5.607  -2.964   8.908  1.00  0.00           H  
ATOM    657  HA  VAL A  39      -6.484  -5.650   9.399  1.00  0.00           H  
ATOM    658  HB  VAL A  39      -7.777  -3.493   7.676  1.00  0.00           H  
ATOM    659 1HG1 VAL A  39      -9.880  -4.595   8.014  1.00  0.00           H  
ATOM    660 2HG1 VAL A  39      -8.752  -5.638   7.171  1.00  0.00           H  
ATOM    661 3HG1 VAL A  39      -9.079  -5.893   8.883  1.00  0.00           H  
ATOM    662 1HG2 VAL A  39      -9.046  -2.981   9.627  1.00  0.00           H  
ATOM    663 2HG2 VAL A  39      -8.188  -4.221  10.548  1.00  0.00           H  
ATOM    664 3HG2 VAL A  39      -7.327  -2.789   9.970  1.00  0.00           H  
ATOM    665  N   LEU A  40      -5.756  -4.890   6.255  1.00  0.00           N  
ATOM    666  CA  LEU A  40      -5.405  -5.457   4.970  1.00  0.00           C  
ATOM    667  C   LEU A  40      -4.115  -6.287   5.003  1.00  0.00           C  
ATOM    668  O   LEU A  40      -4.081  -7.368   4.406  1.00  0.00           O  
ATOM    669  CB  LEU A  40      -5.303  -4.338   3.949  1.00  0.00           C  
ATOM    670  CG  LEU A  40      -5.046  -4.715   2.488  1.00  0.00           C  
ATOM    671  CD1 LEU A  40      -6.165  -5.637   1.967  1.00  0.00           C  
ATOM    672  CD2 LEU A  40      -5.006  -3.433   1.684  1.00  0.00           C  
ATOM    673  H   LEU A  40      -5.766  -3.870   6.369  1.00  0.00           H  
ATOM    674  HA  LEU A  40      -6.206  -6.124   4.688  1.00  0.00           H  
ATOM    675 1HB  LEU A  40      -6.201  -3.776   4.002  1.00  0.00           H  
ATOM    676 2HB  LEU A  40      -4.488  -3.681   4.264  1.00  0.00           H  
ATOM    677  HG  LEU A  40      -4.092  -5.243   2.397  1.00  0.00           H  
ATOM    678 1HD1 LEU A  40      -5.973  -5.889   0.927  1.00  0.00           H  
ATOM    679 2HD1 LEU A  40      -6.189  -6.549   2.539  1.00  0.00           H  
ATOM    680 3HD1 LEU A  40      -7.129  -5.133   2.045  1.00  0.00           H  
ATOM    681 1HD2 LEU A  40      -4.820  -3.662   0.634  1.00  0.00           H  
ATOM    682 2HD2 LEU A  40      -5.961  -2.923   1.780  1.00  0.00           H  
ATOM    683 3HD2 LEU A  40      -4.212  -2.789   2.060  1.00  0.00           H  
ATOM    684  N   GLN A  41      -3.057  -5.826   5.709  1.00  0.00           N  
ATOM    685  CA  GLN A  41      -1.824  -6.624   5.768  1.00  0.00           C  
ATOM    686  C   GLN A  41      -2.097  -7.954   6.459  1.00  0.00           C  
ATOM    687  O   GLN A  41      -1.552  -8.989   6.057  1.00  0.00           O  
ATOM    688  CB  GLN A  41      -0.714  -5.891   6.544  1.00  0.00           C  
ATOM    689  CG  GLN A  41      -0.052  -4.677   5.859  1.00  0.00           C  
ATOM    690  CD  GLN A  41       0.966  -5.026   4.742  1.00  0.00           C  
ATOM    691  OE1 GLN A  41       0.649  -5.116   3.544  1.00  0.00           O  
ATOM    692  NE2 GLN A  41       2.236  -5.177   5.147  1.00  0.00           N  
ATOM    693  H   GLN A  41      -3.091  -4.906   6.159  1.00  0.00           H  
ATOM    694  HA  GLN A  41      -1.485  -6.823   4.751  1.00  0.00           H  
ATOM    695 1HB  GLN A  41      -1.128  -5.534   7.491  1.00  0.00           H  
ATOM    696 2HB  GLN A  41       0.075  -6.598   6.787  1.00  0.00           H  
ATOM    697 1HG  GLN A  41      -0.838  -4.078   5.412  1.00  0.00           H  
ATOM    698 2HG  GLN A  41       0.472  -4.101   6.625  1.00  0.00           H  
ATOM    699 1HE2 GLN A  41       2.963  -5.366   4.491  1.00  0.00           H  
ATOM    700 2HE2 GLN A  41       2.497  -5.034   6.131  1.00  0.00           H  
ATOM    701  N   ILE A  42      -2.965  -7.935   7.479  1.00  0.00           N  
ATOM    702  CA  ILE A  42      -3.312  -9.140   8.205  1.00  0.00           C  
ATOM    703  C   ILE A  42      -4.097 -10.082   7.320  1.00  0.00           C  
ATOM    704  O   ILE A  42      -3.781 -11.271   7.281  1.00  0.00           O  
ATOM    705  CB  ILE A  42      -4.125  -8.825   9.479  1.00  0.00           C  
ATOM    706  CG1 ILE A  42      -3.238  -8.078  10.502  1.00  0.00           C  
ATOM    707  CG2 ILE A  42      -4.676 -10.154  10.094  1.00  0.00           C  
ATOM    708  CD1 ILE A  42      -4.026  -7.413  11.632  1.00  0.00           C  
ATOM    709  H   ILE A  42      -3.354  -7.039   7.789  1.00  0.00           H  
ATOM    710  HA  ILE A  42      -2.393  -9.639   8.504  1.00  0.00           H  
ATOM    711  HB  ILE A  42      -4.949  -8.161   9.222  1.00  0.00           H  
ATOM    712 1HG1 ILE A  42      -2.544  -8.792  10.943  1.00  0.00           H  
ATOM    713 2HG1 ILE A  42      -2.656  -7.323   9.986  1.00  0.00           H  
ATOM    714 1HG2 ILE A  42      -5.252  -9.940  10.975  1.00  0.00           H  
ATOM    715 2HG2 ILE A  42      -5.316 -10.654   9.384  1.00  0.00           H  
ATOM    716 3HG2 ILE A  42      -3.845 -10.811  10.353  1.00  0.00           H  
ATOM    717 1HD1 ILE A  42      -3.331  -6.913  12.307  1.00  0.00           H  
ATOM    718 2HD1 ILE A  42      -4.709  -6.674  11.205  1.00  0.00           H  
ATOM    719 3HD1 ILE A  42      -4.586  -8.137  12.181  1.00  0.00           H  
ATOM    720  N   LEU A  43      -5.103  -9.587   6.587  1.00  0.00           N  
ATOM    721  CA  LEU A  43      -5.877 -10.505   5.768  1.00  0.00           C  
ATOM    722  C   LEU A  43      -5.031 -11.107   4.673  1.00  0.00           C  
ATOM    723  O   LEU A  43      -5.203 -12.277   4.328  1.00  0.00           O  
ATOM    724  CB  LEU A  43      -7.076  -9.851   5.088  1.00  0.00           C  
ATOM    725  CG  LEU A  43      -8.038 -10.868   4.298  1.00  0.00           C  
ATOM    726  CD1 LEU A  43      -8.626 -11.932   5.286  1.00  0.00           C  
ATOM    727  CD2 LEU A  43      -9.157 -10.104   3.619  1.00  0.00           C  
ATOM    728  H   LEU A  43      -5.359  -8.593   6.648  1.00  0.00           H  
ATOM    729  HA  LEU A  43      -6.217 -11.300   6.421  1.00  0.00           H  
ATOM    730 1HB  LEU A  43      -7.623  -9.303   5.814  1.00  0.00           H  
ATOM    731 2HB  LEU A  43      -6.689  -9.130   4.362  1.00  0.00           H  
ATOM    732  HG  LEU A  43      -7.463 -11.395   3.533  1.00  0.00           H  
ATOM    733 1HD1 LEU A  43      -9.258 -12.604   4.758  1.00  0.00           H  
ATOM    734 2HD1 LEU A  43      -7.845 -12.513   5.756  1.00  0.00           H  
ATOM    735 3HD1 LEU A  43      -9.206 -11.442   6.047  1.00  0.00           H  
ATOM    736 1HD2 LEU A  43      -9.794 -10.793   3.068  1.00  0.00           H  
ATOM    737 2HD2 LEU A  43      -9.738  -9.598   4.361  1.00  0.00           H  
ATOM    738 3HD2 LEU A  43      -8.754  -9.392   2.934  1.00  0.00           H  
ATOM    739  N   ASP A  44      -4.142 -10.299   4.087  1.00  0.00           N  
ATOM    740  CA  ASP A  44      -3.314 -10.785   3.005  1.00  0.00           C  
ATOM    741  C   ASP A  44      -2.380 -11.854   3.538  1.00  0.00           C  
ATOM    742  O   ASP A  44      -2.258 -12.931   2.945  1.00  0.00           O  
ATOM    743  CB  ASP A  44      -2.553  -9.613   2.388  1.00  0.00           C  
ATOM    744  CG  ASP A  44      -1.759  -9.976   1.189  1.00  0.00           C  
ATOM    745  OD1 ASP A  44      -2.208 -10.771   0.436  1.00  0.00           O  
ATOM    746  OD2 ASP A  44      -0.731  -9.395   0.962  1.00  0.00           O  
ATOM    747  H   ASP A  44      -4.059  -9.319   4.374  1.00  0.00           H  
ATOM    748  HA  ASP A  44      -3.949 -11.233   2.243  1.00  0.00           H  
ATOM    749 1HB  ASP A  44      -3.252  -8.831   2.117  1.00  0.00           H  
ATOM    750 2HB  ASP A  44      -1.894  -9.184   3.142  1.00  0.00           H  
ATOM    751  N   PHE A  45      -1.781 -11.623   4.709  1.00  0.00           N  
ATOM    752  CA  PHE A  45      -0.917 -12.631   5.277  1.00  0.00           C  
ATOM    753  C   PHE A  45      -1.657 -13.904   5.513  1.00  0.00           C  
ATOM    754  O   PHE A  45      -1.205 -14.969   5.106  1.00  0.00           O  
ATOM    755  CB  PHE A  45      -0.331 -12.215   6.604  1.00  0.00           C  
ATOM    756  CG  PHE A  45       0.465 -13.337   7.250  1.00  0.00           C  
ATOM    757  CD1 PHE A  45       1.678 -13.733   6.722  1.00  0.00           C  
ATOM    758  CD2 PHE A  45       0.006 -13.982   8.390  1.00  0.00           C  
ATOM    759  CE1 PHE A  45       2.424 -14.727   7.301  1.00  0.00           C  
ATOM    760  CE2 PHE A  45       0.750 -14.984   8.973  1.00  0.00           C  
ATOM    761  CZ  PHE A  45       1.964 -15.350   8.427  1.00  0.00           C  
ATOM    762  H   PHE A  45      -1.887 -10.723   5.189  1.00  0.00           H  
ATOM    763  HA  PHE A  45      -0.113 -12.831   4.569  1.00  0.00           H  
ATOM    764 1HB  PHE A  45       0.279 -11.352   6.476  1.00  0.00           H  
ATOM    765 2HB  PHE A  45      -1.139 -11.934   7.283  1.00  0.00           H  
ATOM    766  HD1 PHE A  45       2.040 -13.241   5.826  1.00  0.00           H  
ATOM    767  HD2 PHE A  45      -0.952 -13.687   8.826  1.00  0.00           H  
ATOM    768  HE1 PHE A  45       3.382 -15.016   6.864  1.00  0.00           H  
ATOM    769  HE2 PHE A  45       0.386 -15.488   9.868  1.00  0.00           H  
ATOM    770  HZ  PHE A  45       2.552 -16.140   8.892  1.00  0.00           H  
ATOM    771  N   LEU A  46      -2.808 -13.813   6.169  1.00  0.00           N  
ATOM    772  CA  LEU A  46      -3.544 -15.002   6.514  1.00  0.00           C  
ATOM    773  C   LEU A  46      -3.986 -15.752   5.285  1.00  0.00           C  
ATOM    774  O   LEU A  46      -3.841 -16.965   5.205  1.00  0.00           O  
ATOM    775  CB  LEU A  46      -4.785 -14.595   7.288  1.00  0.00           C  
ATOM    776  CG  LEU A  46      -4.593 -14.014   8.668  1.00  0.00           C  
ATOM    777  CD1 LEU A  46      -5.930 -13.451   9.096  1.00  0.00           C  
ATOM    778  CD2 LEU A  46      -4.094 -15.078   9.625  1.00  0.00           C  
ATOM    779  H   LEU A  46      -3.157 -12.897   6.467  1.00  0.00           H  
ATOM    780  HA  LEU A  46      -2.902 -15.649   7.100  1.00  0.00           H  
ATOM    781 1HB  LEU A  46      -5.320 -13.852   6.694  1.00  0.00           H  
ATOM    782 2HB  LEU A  46      -5.415 -15.459   7.389  1.00  0.00           H  
ATOM    783  HG  LEU A  46      -3.873 -13.212   8.645  1.00  0.00           H  
ATOM    784 1HD1 LEU A  46      -5.843 -13.006  10.081  1.00  0.00           H  
ATOM    785 2HD1 LEU A  46      -6.247 -12.690   8.389  1.00  0.00           H  
ATOM    786 3HD1 LEU A  46      -6.663 -14.235   9.111  1.00  0.00           H  
ATOM    787 1HD2 LEU A  46      -3.981 -14.640  10.615  1.00  0.00           H  
ATOM    788 2HD2 LEU A  46      -4.811 -15.888   9.664  1.00  0.00           H  
ATOM    789 3HD2 LEU A  46      -3.134 -15.464   9.301  1.00  0.00           H  
ATOM    790  N   LEU A  47      -4.420 -15.058   4.250  1.00  0.00           N  
ATOM    791  CA  LEU A  47      -4.852 -15.783   3.080  1.00  0.00           C  
ATOM    792  C   LEU A  47      -3.710 -16.555   2.433  1.00  0.00           C  
ATOM    793  O   LEU A  47      -3.858 -17.743   2.117  1.00  0.00           O  
ATOM    794  CB  LEU A  47      -5.452 -14.797   2.080  1.00  0.00           C  
ATOM    795  CG  LEU A  47      -5.922 -15.364   0.746  1.00  0.00           C  
ATOM    796  CD1 LEU A  47      -7.001 -16.400   0.955  1.00  0.00           C  
ATOM    797  CD2 LEU A  47      -6.443 -14.226  -0.083  1.00  0.00           C  
ATOM    798  H   LEU A  47      -4.528 -14.039   4.292  1.00  0.00           H  
ATOM    799  HA  LEU A  47      -5.608 -16.492   3.390  1.00  0.00           H  
ATOM    800 1HB  LEU A  47      -6.301 -14.304   2.556  1.00  0.00           H  
ATOM    801 2HB  LEU A  47      -4.698 -14.029   1.872  1.00  0.00           H  
ATOM    802  HG  LEU A  47      -5.086 -15.837   0.230  1.00  0.00           H  
ATOM    803 1HD1 LEU A  47      -7.305 -16.761  -0.016  1.00  0.00           H  
ATOM    804 2HD1 LEU A  47      -6.640 -17.240   1.546  1.00  0.00           H  
ATOM    805 3HD1 LEU A  47      -7.834 -15.930   1.451  1.00  0.00           H  
ATOM    806 1HD2 LEU A  47      -6.777 -14.602  -1.050  1.00  0.00           H  
ATOM    807 2HD2 LEU A  47      -7.281 -13.765   0.434  1.00  0.00           H  
ATOM    808 3HD2 LEU A  47      -5.656 -13.489  -0.233  1.00  0.00           H  
ATOM    809  N   ILE A  48      -2.554 -15.918   2.275  1.00  0.00           N  
ATOM    810  CA  ILE A  48      -1.423 -16.576   1.640  1.00  0.00           C  
ATOM    811  C   ILE A  48      -0.864 -17.698   2.521  1.00  0.00           C  
ATOM    812  O   ILE A  48      -0.568 -18.791   2.035  1.00  0.00           O  
ATOM    813  CB  ILE A  48      -0.353 -15.533   1.263  1.00  0.00           C  
ATOM    814  CG1 ILE A  48      -0.960 -14.612   0.161  1.00  0.00           C  
ATOM    815  CG2 ILE A  48       0.957 -16.213   0.781  1.00  0.00           C  
ATOM    816  CD1 ILE A  48      -0.177 -13.371  -0.141  1.00  0.00           C  
ATOM    817  H   ILE A  48      -2.475 -14.935   2.577  1.00  0.00           H  
ATOM    818  HA  ILE A  48      -1.779 -17.030   0.714  1.00  0.00           H  
ATOM    819  HB  ILE A  48      -0.147 -14.906   2.139  1.00  0.00           H  
ATOM    820 1HG1 ILE A  48      -1.064 -15.189  -0.752  1.00  0.00           H  
ATOM    821 2HG1 ILE A  48      -1.953 -14.292   0.484  1.00  0.00           H  
ATOM    822 1HG2 ILE A  48       1.687 -15.467   0.528  1.00  0.00           H  
ATOM    823 2HG2 ILE A  48       1.358 -16.832   1.560  1.00  0.00           H  
ATOM    824 3HG2 ILE A  48       0.748 -16.829  -0.095  1.00  0.00           H  
ATOM    825 1HD1 ILE A  48      -0.696 -12.797  -0.908  1.00  0.00           H  
ATOM    826 2HD1 ILE A  48      -0.099 -12.761   0.766  1.00  0.00           H  
ATOM    827 3HD1 ILE A  48       0.800 -13.633  -0.497  1.00  0.00           H  
ATOM    828  N   TYR A  49      -0.703 -17.399   3.808  1.00  0.00           N  
ATOM    829  CA  TYR A  49      -0.190 -18.289   4.838  1.00  0.00           C  
ATOM    830  C   TYR A  49      -1.050 -19.521   5.090  1.00  0.00           C  
ATOM    831  O   TYR A  49      -0.529 -20.633   5.209  1.00  0.00           O  
ATOM    832  CB  TYR A  49       0.012 -17.489   6.112  1.00  0.00           C  
ATOM    833  CG  TYR A  49       0.572 -18.244   7.226  1.00  0.00           C  
ATOM    834  CD1 TYR A  49       1.912 -18.584   7.202  1.00  0.00           C  
ATOM    835  CD2 TYR A  49      -0.225 -18.576   8.300  1.00  0.00           C  
ATOM    836  CE1 TYR A  49       2.452 -19.265   8.250  1.00  0.00           C  
ATOM    837  CE2 TYR A  49       0.318 -19.259   9.357  1.00  0.00           C  
ATOM    838  CZ  TYR A  49       1.656 -19.605   9.339  1.00  0.00           C  
ATOM    839  OH  TYR A  49       2.198 -20.288  10.410  1.00  0.00           O  
ATOM    840  H   TYR A  49      -0.946 -16.459   4.111  1.00  0.00           H  
ATOM    841  HA  TYR A  49       0.767 -18.652   4.531  1.00  0.00           H  
ATOM    842 1HB  TYR A  49       0.665 -16.647   5.903  1.00  0.00           H  
ATOM    843 2HB  TYR A  49      -0.945 -17.085   6.435  1.00  0.00           H  
ATOM    844  HD1 TYR A  49       2.530 -18.310   6.348  1.00  0.00           H  
ATOM    845  HD2 TYR A  49      -1.276 -18.294   8.309  1.00  0.00           H  
ATOM    846  HE1 TYR A  49       3.495 -19.536   8.232  1.00  0.00           H  
ATOM    847  HE2 TYR A  49      -0.303 -19.524  10.211  1.00  0.00           H  
ATOM    848  HH  TYR A  49       3.164 -20.406  10.283  1.00  0.00           H  
ATOM    849  N   LEU A  50      -2.359 -19.332   5.206  1.00  0.00           N  
ATOM    850  CA  LEU A  50      -3.265 -20.423   5.506  1.00  0.00           C  
ATOM    851  C   LEU A  50      -3.678 -21.197   4.250  1.00  0.00           C  
ATOM    852  O   LEU A  50      -3.896 -22.407   4.318  1.00  0.00           O  
ATOM    853  CB  LEU A  50      -4.532 -19.845   6.145  1.00  0.00           C  
ATOM    854  CG  LEU A  50      -4.361 -19.066   7.480  1.00  0.00           C  
ATOM    855  CD1 LEU A  50      -5.681 -18.427   7.800  1.00  0.00           C  
ATOM    856  CD2 LEU A  50      -3.911 -19.972   8.609  1.00  0.00           C  
ATOM    857  H   LEU A  50      -2.747 -18.398   5.115  1.00  0.00           H  
ATOM    858  HA  LEU A  50      -2.768 -21.112   6.183  1.00  0.00           H  
ATOM    859 1HB  LEU A  50      -5.001 -19.173   5.429  1.00  0.00           H  
ATOM    860 2HB  LEU A  50      -5.222 -20.667   6.333  1.00  0.00           H  
ATOM    861  HG  LEU A  50      -3.624 -18.277   7.346  1.00  0.00           H  
ATOM    862 1HD1 LEU A  50      -5.584 -17.845   8.699  1.00  0.00           H  
ATOM    863 2HD1 LEU A  50      -5.954 -17.784   6.979  1.00  0.00           H  
ATOM    864 3HD1 LEU A  50      -6.438 -19.190   7.932  1.00  0.00           H  
ATOM    865 1HD2 LEU A  50      -3.814 -19.383   9.522  1.00  0.00           H  
ATOM    866 2HD2 LEU A  50      -4.649 -20.760   8.761  1.00  0.00           H  
ATOM    867 3HD2 LEU A  50      -2.948 -20.417   8.368  1.00  0.00           H  
ATOM    868  N   GLY A  51      -3.834 -20.513   3.101  1.00  0.00           N  
ATOM    869  CA  GLY A  51      -4.246 -21.178   1.866  1.00  0.00           C  
ATOM    870  C   GLY A  51      -5.751 -21.433   1.811  1.00  0.00           C  
ATOM    871  O   GLY A  51      -6.237 -22.193   0.971  1.00  0.00           O  
ATOM    872  H   GLY A  51      -3.665 -19.507   3.032  1.00  0.00           H  
ATOM    873 1HA  GLY A  51      -3.952 -20.554   1.021  1.00  0.00           H  
ATOM    874 2HA  GLY A  51      -3.709 -22.119   1.767  1.00  0.00           H  
ATOM    875  N   ASP A  52      -6.485 -20.803   2.716  1.00  0.00           N  
ATOM    876  CA  ASP A  52      -7.918 -20.984   2.832  1.00  0.00           C  
ATOM    877  C   ASP A  52      -8.637 -19.683   3.190  1.00  0.00           C  
ATOM    878  O   ASP A  52      -8.490 -19.206   4.321  1.00  0.00           O  
ATOM    879  CB  ASP A  52      -8.246 -22.022   3.900  1.00  0.00           C  
ATOM    880  CG  ASP A  52      -9.759 -22.287   3.996  1.00  0.00           C  
ATOM    881  OD1 ASP A  52     -10.514 -21.652   3.251  1.00  0.00           O  
ATOM    882  OD2 ASP A  52     -10.147 -23.095   4.800  1.00  0.00           O  
ATOM    883  H   ASP A  52      -6.004 -20.192   3.357  1.00  0.00           H  
ATOM    884  HA  ASP A  52      -8.279 -21.391   1.896  1.00  0.00           H  
ATOM    885 1HB  ASP A  52      -7.735 -22.960   3.660  1.00  0.00           H  
ATOM    886 2HB  ASP A  52      -7.875 -21.687   4.870  1.00  0.00           H  
ATOM    887  N   PRO A  53      -9.344 -19.041   2.244  1.00  0.00           N  
ATOM    888  CA  PRO A  53     -10.089 -17.820   2.438  1.00  0.00           C  
ATOM    889  C   PRO A  53     -11.093 -17.886   3.591  1.00  0.00           C  
ATOM    890  O   PRO A  53     -11.353 -16.865   4.227  1.00  0.00           O  
ATOM    891  CB  PRO A  53     -10.846 -17.693   1.110  1.00  0.00           C  
ATOM    892  CG  PRO A  53      -9.995 -18.390   0.097  1.00  0.00           C  
ATOM    893  CD  PRO A  53      -9.369 -19.549   0.849  1.00  0.00           C  
ATOM    894  HA  PRO A  53      -9.401 -16.987   2.586  1.00  0.00           H  
ATOM    895 1HB  PRO A  53     -11.842 -18.139   1.201  1.00  0.00           H  
ATOM    896 2HB  PRO A  53     -10.983 -16.655   0.877  1.00  0.00           H  
ATOM    897 1HG  PRO A  53     -10.628 -18.740  -0.733  1.00  0.00           H  
ATOM    898 2HG  PRO A  53      -9.282 -17.699  -0.340  1.00  0.00           H  
ATOM    899 1HD  PRO A  53     -10.007 -20.449   0.774  1.00  0.00           H  
ATOM    900 2HD  PRO A  53      -8.343 -19.714   0.466  1.00  0.00           H  
ATOM    901  N   GLU A  54     -11.651 -19.070   3.908  1.00  0.00           N  
ATOM    902  CA  GLU A  54     -12.630 -19.082   4.987  1.00  0.00           C  
ATOM    903  C   GLU A  54     -11.973 -18.862   6.321  1.00  0.00           C  
ATOM    904  O   GLU A  54     -12.428 -18.033   7.125  1.00  0.00           O  
ATOM    905  CB  GLU A  54     -13.449 -20.373   4.967  1.00  0.00           C  
ATOM    906  CG  GLU A  54     -14.518 -20.467   6.060  1.00  0.00           C  
ATOM    907  CD  GLU A  54     -15.453 -21.629   5.881  1.00  0.00           C  
ATOM    908  OE1 GLU A  54     -15.359 -22.289   4.881  1.00  0.00           O  
ATOM    909  OE2 GLU A  54     -16.259 -21.862   6.750  1.00  0.00           O  
ATOM    910  H   GLU A  54     -11.440 -19.962   3.430  1.00  0.00           H  
ATOM    911  HA  GLU A  54     -13.308 -18.263   4.832  1.00  0.00           H  
ATOM    912 1HB  GLU A  54     -13.941 -20.469   4.000  1.00  0.00           H  
ATOM    913 2HB  GLU A  54     -12.775 -21.228   5.077  1.00  0.00           H  
ATOM    914 1HG  GLU A  54     -14.003 -20.609   6.997  1.00  0.00           H  
ATOM    915 2HG  GLU A  54     -15.077 -19.540   6.122  1.00  0.00           H  
ATOM    916  N   GLU A  55     -10.864 -19.548   6.544  1.00  0.00           N  
ATOM    917  CA  GLU A  55     -10.183 -19.376   7.800  1.00  0.00           C  
ATOM    918  C   GLU A  55      -9.548 -17.998   7.825  1.00  0.00           C  
ATOM    919  O   GLU A  55      -9.538 -17.350   8.869  1.00  0.00           O  
ATOM    920  CB  GLU A  55      -9.137 -20.465   8.019  1.00  0.00           C  
ATOM    921  CG  GLU A  55      -9.724 -21.872   8.188  1.00  0.00           C  
ATOM    922  CD  GLU A  55     -10.711 -22.001   9.334  1.00  0.00           C  
ATOM    923  OE1 GLU A  55     -10.429 -21.531  10.406  1.00  0.00           O  
ATOM    924  OE2 GLU A  55     -11.774 -22.566   9.116  1.00  0.00           O  
ATOM    925  H   GLU A  55     -10.541 -20.219   5.851  1.00  0.00           H  
ATOM    926  HA  GLU A  55     -10.910 -19.430   8.607  1.00  0.00           H  
ATOM    927 1HB  GLU A  55      -8.458 -20.488   7.164  1.00  0.00           H  
ATOM    928 2HB  GLU A  55      -8.547 -20.235   8.904  1.00  0.00           H  
ATOM    929 1HG  GLU A  55     -10.233 -22.144   7.260  1.00  0.00           H  
ATOM    930 2HG  GLU A  55      -8.907 -22.575   8.335  1.00  0.00           H  
ATOM    931  N   ALA A  56      -9.045 -17.516   6.677  1.00  0.00           N  
ATOM    932  CA  ALA A  56      -8.409 -16.210   6.671  1.00  0.00           C  
ATOM    933  C   ALA A  56      -9.390 -15.110   7.037  1.00  0.00           C  
ATOM    934  O   ALA A  56      -9.047 -14.201   7.798  1.00  0.00           O  
ATOM    935  CB  ALA A  56      -7.811 -15.932   5.306  1.00  0.00           C  
ATOM    936  H   ALA A  56      -9.065 -18.083   5.822  1.00  0.00           H  
ATOM    937  HA  ALA A  56      -7.625 -16.216   7.422  1.00  0.00           H  
ATOM    938 1HB  ALA A  56      -7.308 -14.968   5.306  1.00  0.00           H  
ATOM    939 2HB  ALA A  56      -7.104 -16.717   5.074  1.00  0.00           H  
ATOM    940 3HB  ALA A  56      -8.600 -15.927   4.568  1.00  0.00           H  
ATOM    941  N   ALA A  57     -10.628 -15.192   6.537  1.00  0.00           N  
ATOM    942  CA  ALA A  57     -11.600 -14.171   6.870  1.00  0.00           C  
ATOM    943  C   ALA A  57     -11.953 -14.193   8.358  1.00  0.00           C  
ATOM    944  O   ALA A  57     -11.983 -13.143   9.021  1.00  0.00           O  
ATOM    945  CB  ALA A  57     -12.849 -14.386   6.033  1.00  0.00           C  
ATOM    946  H   ALA A  57     -10.872 -15.927   5.867  1.00  0.00           H  
ATOM    947  HA  ALA A  57     -11.164 -13.205   6.638  1.00  0.00           H  
ATOM    948 1HB  ALA A  57     -13.557 -13.621   6.251  1.00  0.00           H  
ATOM    949 2HB  ALA A  57     -12.592 -14.349   4.982  1.00  0.00           H  
ATOM    950 3HB  ALA A  57     -13.277 -15.363   6.266  1.00  0.00           H  
ATOM    951  N   LYS A  58     -12.133 -15.395   8.925  1.00  0.00           N  
ATOM    952  CA  LYS A  58     -12.486 -15.498  10.337  1.00  0.00           C  
ATOM    953  C   LYS A  58     -11.360 -15.037  11.241  1.00  0.00           C  
ATOM    954  O   LYS A  58     -11.592 -14.339  12.234  1.00  0.00           O  
ATOM    955  CB  LYS A  58     -12.840 -16.934  10.689  1.00  0.00           C  
ATOM    956  CG  LYS A  58     -14.158 -17.426  10.116  1.00  0.00           C  
ATOM    957  CD  LYS A  58     -14.525 -18.815  10.664  1.00  0.00           C  
ATOM    958  CE  LYS A  58     -13.598 -19.894  10.093  1.00  0.00           C  
ATOM    959  NZ  LYS A  58     -14.042 -21.278  10.419  1.00  0.00           N  
ATOM    960  H   LYS A  58     -12.083 -16.244   8.348  1.00  0.00           H  
ATOM    961  HA  LYS A  58     -13.348 -14.861  10.527  1.00  0.00           H  
ATOM    962 1HB  LYS A  58     -12.043 -17.575  10.310  1.00  0.00           H  
ATOM    963 2HB  LYS A  58     -12.865 -17.048  11.772  1.00  0.00           H  
ATOM    964 1HG  LYS A  58     -14.947 -16.721  10.377  1.00  0.00           H  
ATOM    965 2HG  LYS A  58     -14.087 -17.472   9.029  1.00  0.00           H  
ATOM    966 1HD  LYS A  58     -14.446 -18.815  11.750  1.00  0.00           H  
ATOM    967 2HD  LYS A  58     -15.552 -19.054  10.387  1.00  0.00           H  
ATOM    968 1HE  LYS A  58     -13.558 -19.778   9.023  1.00  0.00           H  
ATOM    969 2HE  LYS A  58     -12.596 -19.766  10.495  1.00  0.00           H  
ATOM    970 1HZ  LYS A  58     -13.357 -21.934   9.981  1.00  0.00           H  
ATOM    971 2HZ  LYS A  58     -14.055 -21.417  11.414  1.00  0.00           H  
ATOM    972 3HZ  LYS A  58     -14.963 -21.433  10.040  1.00  0.00           H  
ATOM    973  N   ILE A  59     -10.138 -15.401  10.876  1.00  0.00           N  
ATOM    974  CA  ILE A  59      -8.978 -15.059  11.659  1.00  0.00           C  
ATOM    975  C   ILE A  59      -8.768 -13.554  11.596  1.00  0.00           C  
ATOM    976  O   ILE A  59      -8.400 -12.956  12.603  1.00  0.00           O  
ATOM    977  CB  ILE A  59      -7.770 -15.926  11.294  1.00  0.00           C  
ATOM    978  CG1 ILE A  59      -8.088 -17.381  11.726  1.00  0.00           C  
ATOM    979  CG2 ILE A  59      -6.561 -15.431  12.064  1.00  0.00           C  
ATOM    980  CD1 ILE A  59      -7.163 -18.429  11.177  1.00  0.00           C  
ATOM    981  H   ILE A  59     -10.012 -15.979  10.040  1.00  0.00           H  
ATOM    982  HA  ILE A  59      -9.197 -15.305  12.697  1.00  0.00           H  
ATOM    983  HB  ILE A  59      -7.604 -15.917  10.222  1.00  0.00           H  
ATOM    984 1HG1 ILE A  59      -8.055 -17.426  12.817  1.00  0.00           H  
ATOM    985 2HG1 ILE A  59      -9.101 -17.628  11.407  1.00  0.00           H  
ATOM    986 1HG2 ILE A  59      -5.702 -16.044  11.859  1.00  0.00           H  
ATOM    987 2HG2 ILE A  59      -6.340 -14.418  11.788  1.00  0.00           H  
ATOM    988 3HG2 ILE A  59      -6.783 -15.473  13.134  1.00  0.00           H  
ATOM    989 1HD1 ILE A  59      -7.480 -19.409  11.537  1.00  0.00           H  
ATOM    990 2HD1 ILE A  59      -7.236 -18.408  10.108  1.00  0.00           H  
ATOM    991 3HD1 ILE A  59      -6.140 -18.252  11.484  1.00  0.00           H  
ATOM    992  N   LEU A  60      -8.955 -12.917  10.431  1.00  0.00           N  
ATOM    993  CA  LEU A  60      -8.810 -11.470  10.416  1.00  0.00           C  
ATOM    994  C   LEU A  60      -9.699 -10.853  11.487  1.00  0.00           C  
ATOM    995  O   LEU A  60      -9.227 -10.057  12.303  1.00  0.00           O  
ATOM    996  CB  LEU A  60      -9.257 -10.872   9.078  1.00  0.00           C  
ATOM    997  CG  LEU A  60      -9.231  -9.306   8.983  1.00  0.00           C  
ATOM    998  CD1 LEU A  60      -7.817  -8.814   9.078  1.00  0.00           C  
ATOM    999  CD2 LEU A  60      -9.940  -8.869   7.705  1.00  0.00           C  
ATOM   1000  H   LEU A  60      -9.178 -13.426   9.569  1.00  0.00           H  
ATOM   1001  HA  LEU A  60      -7.772 -11.232  10.620  1.00  0.00           H  
ATOM   1002 1HB  LEU A  60      -8.598 -11.264   8.308  1.00  0.00           H  
ATOM   1003 2HB  LEU A  60     -10.272 -11.211   8.860  1.00  0.00           H  
ATOM   1004  HG  LEU A  60      -9.757  -8.883   9.823  1.00  0.00           H  
ATOM   1005 1HD1 LEU A  60      -7.801  -7.745   9.033  1.00  0.00           H  
ATOM   1006 2HD1 LEU A  60      -7.381  -9.119  10.015  1.00  0.00           H  
ATOM   1007 3HD1 LEU A  60      -7.239  -9.210   8.262  1.00  0.00           H  
ATOM   1008 1HD2 LEU A  60      -9.959  -7.791   7.628  1.00  0.00           H  
ATOM   1009 2HD2 LEU A  60      -9.462  -9.267   6.853  1.00  0.00           H  
ATOM   1010 3HD2 LEU A  60     -10.935  -9.240   7.746  1.00  0.00           H  
ATOM   1011  N   GLU A  61     -10.978 -11.250  11.550  1.00  0.00           N  
ATOM   1012  CA  GLU A  61     -11.845 -10.644  12.559  1.00  0.00           C  
ATOM   1013  C   GLU A  61     -11.284 -10.855  13.964  1.00  0.00           C  
ATOM   1014  O   GLU A  61     -11.302  -9.922  14.774  1.00  0.00           O  
ATOM   1015  CB  GLU A  61     -13.274 -11.183  12.482  1.00  0.00           C  
ATOM   1016  CG  GLU A  61     -14.251 -10.511  13.477  1.00  0.00           C  
ATOM   1017  CD  GLU A  61     -15.660 -11.013  13.344  1.00  0.00           C  
ATOM   1018  OE1 GLU A  61     -15.892 -11.847  12.511  1.00  0.00           O  
ATOM   1019  OE2 GLU A  61     -16.508 -10.573  14.088  1.00  0.00           O  
ATOM   1020  H   GLU A  61     -11.333 -11.929  10.864  1.00  0.00           H  
ATOM   1021  HA  GLU A  61     -11.882  -9.574  12.378  1.00  0.00           H  
ATOM   1022 1HB  GLU A  61     -13.660 -11.034  11.473  1.00  0.00           H  
ATOM   1023 2HB  GLU A  61     -13.270 -12.259  12.675  1.00  0.00           H  
ATOM   1024 1HG  GLU A  61     -13.912 -10.697  14.497  1.00  0.00           H  
ATOM   1025 2HG  GLU A  61     -14.235  -9.432  13.310  1.00  0.00           H  
ATOM   1026  N   GLU A  62     -10.752 -12.055  14.242  1.00  0.00           N  
ATOM   1027  CA  GLU A  62     -10.161 -12.367  15.548  1.00  0.00           C  
ATOM   1028  C   GLU A  62      -8.932 -11.502  15.869  1.00  0.00           C  
ATOM   1029  O   GLU A  62      -8.711 -11.148  17.026  1.00  0.00           O  
ATOM   1030  CB  GLU A  62      -9.738 -13.836  15.628  1.00  0.00           C  
ATOM   1031  CG  GLU A  62     -10.868 -14.859  15.653  1.00  0.00           C  
ATOM   1032  CD  GLU A  62     -10.328 -16.261  15.653  1.00  0.00           C  
ATOM   1033  OE1 GLU A  62      -9.132 -16.386  15.555  1.00  0.00           O  
ATOM   1034  OE2 GLU A  62     -11.091 -17.191  15.753  1.00  0.00           O  
ATOM   1035  H   GLU A  62     -10.829 -12.794  13.529  1.00  0.00           H  
ATOM   1036  HA  GLU A  62     -10.915 -12.178  16.312  1.00  0.00           H  
ATOM   1037 1HB  GLU A  62      -9.101 -14.067  14.782  1.00  0.00           H  
ATOM   1038 2HB  GLU A  62      -9.140 -13.985  16.525  1.00  0.00           H  
ATOM   1039 1HG  GLU A  62     -11.470 -14.704  16.546  1.00  0.00           H  
ATOM   1040 2HG  GLU A  62     -11.505 -14.711  14.784  1.00  0.00           H  
ATOM   1041  N   LEU A  63      -8.133 -11.176  14.847  1.00  0.00           N  
ATOM   1042  CA  LEU A  63      -6.933 -10.354  15.011  1.00  0.00           C  
ATOM   1043  C   LEU A  63      -7.276  -8.886  15.225  1.00  0.00           C  
ATOM   1044  O   LEU A  63      -6.560  -8.178  15.938  1.00  0.00           O  
ATOM   1045  CB  LEU A  63      -6.034 -10.483  13.772  1.00  0.00           C  
ATOM   1046  CG  LEU A  63      -4.893 -11.556  13.772  1.00  0.00           C  
ATOM   1047  CD1 LEU A  63      -3.732 -11.058  14.614  1.00  0.00           C  
ATOM   1048  CD2 LEU A  63      -5.413 -12.880  14.311  1.00  0.00           C  
ATOM   1049  H   LEU A  63      -8.367 -11.551  13.923  1.00  0.00           H  
ATOM   1050  HA  LEU A  63      -6.403 -10.692  15.894  1.00  0.00           H  
ATOM   1051 1HB  LEU A  63      -6.678 -10.694  12.918  1.00  0.00           H  
ATOM   1052 2HB  LEU A  63      -5.575  -9.525  13.615  1.00  0.00           H  
ATOM   1053  HG  LEU A  63      -4.544 -11.703  12.751  1.00  0.00           H  
ATOM   1054 1HD1 LEU A  63      -2.929 -11.794  14.599  1.00  0.00           H  
ATOM   1055 2HD1 LEU A  63      -3.367 -10.116  14.201  1.00  0.00           H  
ATOM   1056 3HD1 LEU A  63      -4.055 -10.899  15.641  1.00  0.00           H  
ATOM   1057 1HD2 LEU A  63      -4.616 -13.623  14.283  1.00  0.00           H  
ATOM   1058 2HD2 LEU A  63      -5.761 -12.776  15.333  1.00  0.00           H  
ATOM   1059 3HD2 LEU A  63      -6.227 -13.204  13.705  1.00  0.00           H  
ATOM   1060  N   VAL A  64      -8.356  -8.428  14.598  1.00  0.00           N  
ATOM   1061  CA  VAL A  64      -8.807  -7.054  14.752  1.00  0.00           C  
ATOM   1062  C   VAL A  64      -9.507  -6.805  16.091  1.00  0.00           C  
ATOM   1063  O   VAL A  64      -9.257  -5.787  16.735  1.00  0.00           O  
ATOM   1064  CB  VAL A  64      -9.767  -6.651  13.611  1.00  0.00           C  
ATOM   1065  CG1 VAL A  64     -10.367  -5.292  13.905  1.00  0.00           C  
ATOM   1066  CG2 VAL A  64      -8.999  -6.585  12.265  1.00  0.00           C  
ATOM   1067  H   VAL A  64      -8.855  -9.074  13.978  1.00  0.00           H  
ATOM   1068  HA  VAL A  64      -7.931  -6.409  14.702  1.00  0.00           H  
ATOM   1069  HB  VAL A  64     -10.579  -7.382  13.544  1.00  0.00           H  
ATOM   1070 1HG1 VAL A  64     -11.029  -5.037  13.120  1.00  0.00           H  
ATOM   1071 2HG1 VAL A  64     -10.926  -5.300  14.827  1.00  0.00           H  
ATOM   1072 3HG1 VAL A  64      -9.571  -4.561  13.974  1.00  0.00           H  
ATOM   1073 1HG2 VAL A  64      -9.681  -6.294  11.467  1.00  0.00           H  
ATOM   1074 2HG2 VAL A  64      -8.198  -5.852  12.346  1.00  0.00           H  
ATOM   1075 3HG2 VAL A  64      -8.571  -7.562  12.039  1.00  0.00           H  
ATOM   1076  N   ARG A  65     -10.420  -7.698  16.462  1.00  0.00           N  
ATOM   1077  CA  ARG A  65     -11.225  -7.557  17.664  1.00  0.00           C  
ATOM   1078  C   ARG A  65     -10.429  -7.465  18.962  1.00  0.00           C  
ATOM   1079  O   ARG A  65     -10.916  -6.849  19.910  1.00  0.00           O  
ATOM   1080  OXT ARG A  65      -9.604  -8.343  19.201  1.00  0.00           O  
ATOM   1081  CB  ARG A  65     -12.215  -8.699  17.760  1.00  0.00           C  
ATOM   1082  CG  ARG A  65     -13.237  -8.531  18.862  1.00  0.00           C  
ATOM   1083  CD  ARG A  65     -14.253  -9.598  18.845  1.00  0.00           C  
ATOM   1084  NE  ARG A  65     -15.088  -9.519  17.632  1.00  0.00           N  
ATOM   1085  CZ  ARG A  65     -16.161  -8.700  17.469  1.00  0.00           C  
ATOM   1086  NH1 ARG A  65     -16.530  -7.870  18.431  1.00  0.00           N  
ATOM   1087  NH2 ARG A  65     -16.842  -8.729  16.334  1.00  0.00           N  
ATOM   1088  H   ARG A  65     -10.583  -8.508  15.860  1.00  0.00           H  
ATOM   1089  HA  ARG A  65     -11.800  -6.645  17.560  1.00  0.00           H  
ATOM   1090 1HB  ARG A  65     -12.717  -8.849  16.814  1.00  0.00           H  
ATOM   1091 2HB  ARG A  65     -11.662  -9.618  17.964  1.00  0.00           H  
ATOM   1092 1HG  ARG A  65     -12.734  -8.576  19.827  1.00  0.00           H  
ATOM   1093 2HG  ARG A  65     -13.719  -7.563  18.754  1.00  0.00           H  
ATOM   1094 1HD  ARG A  65     -13.746 -10.564  18.842  1.00  0.00           H  
ATOM   1095 2HD  ARG A  65     -14.892  -9.530  19.722  1.00  0.00           H  
ATOM   1096  HE  ARG A  65     -14.851 -10.139  16.859  1.00  0.00           H  
ATOM   1097 1HH1 ARG A  65     -16.018  -7.836  19.298  1.00  0.00           H  
ATOM   1098 2HH1 ARG A  65     -17.327  -7.265  18.297  1.00  0.00           H  
ATOM   1099 1HH2 ARG A  65     -16.568  -9.376  15.571  1.00  0.00           H  
ATOM   1100 2HH2 ARG A  65     -17.638  -8.126  16.201  1.00  0.00           H  
TER                                                                             
ATOM   1102  N   ALA B  66      38.483 -11.438  12.365  1.00  0.00           N  
ATOM   1103  CA  ALA B  66      38.190 -12.817  12.777  1.00  0.00           C  
ATOM   1104  C   ALA B  66      37.247 -13.478  11.770  1.00  0.00           C  
ATOM   1105  O   ALA B  66      37.294 -14.694  11.560  1.00  0.00           O  
ATOM   1106  CB  ALA B  66      37.584 -12.841  14.181  1.00  0.00           C  
ATOM   1107 1H   ALA B  66      39.102 -11.015  13.029  1.00  0.00           H  
ATOM   1108 2H   ALA B  66      38.918 -11.443  11.464  1.00  0.00           H  
ATOM   1109 3H   ALA B  66      37.634 -10.914  12.322  1.00  0.00           H  
ATOM   1110  HA  ALA B  66      39.128 -13.378  12.785  1.00  0.00           H  
ATOM   1111 1HB  ALA B  66      37.407 -13.870  14.483  1.00  0.00           H  
ATOM   1112 2HB  ALA B  66      38.275 -12.385  14.884  1.00  0.00           H  
ATOM   1113 3HB  ALA B  66      36.644 -12.288  14.188  1.00  0.00           H  
ATOM   1114  N   MET B  67      36.396 -12.639  11.152  1.00  0.00           N  
ATOM   1115  CA  MET B  67      35.427 -13.051  10.130  1.00  0.00           C  
ATOM   1116  C   MET B  67      35.204 -11.972   9.071  1.00  0.00           C  
ATOM   1117  O   MET B  67      35.135 -10.780   9.384  1.00  0.00           O  
ATOM   1118  CB  MET B  67      34.075 -13.395  10.748  1.00  0.00           C  
ATOM   1119  CG  MET B  67      32.980 -13.756   9.715  1.00  0.00           C  
ATOM   1120  SD  MET B  67      33.306 -15.276   8.744  1.00  0.00           S  
ATOM   1121  CE  MET B  67      32.648 -16.365   9.971  1.00  0.00           C  
ATOM   1122  H   MET B  67      36.452 -11.662  11.413  1.00  0.00           H  
ATOM   1123  HA  MET B  67      35.815 -13.937   9.622  1.00  0.00           H  
ATOM   1124 1HB  MET B  67      34.192 -14.248  11.381  1.00  0.00           H  
ATOM   1125 2HB  MET B  67      33.723 -12.560  11.359  1.00  0.00           H  
ATOM   1126 1HG  MET B  67      32.062 -13.928  10.271  1.00  0.00           H  
ATOM   1127 2HG  MET B  67      32.792 -12.936   9.042  1.00  0.00           H  
ATOM   1128 1HE  MET B  67      32.702 -17.391   9.616  1.00  0.00           H  
ATOM   1129 2HE  MET B  67      33.203 -16.254  10.899  1.00  0.00           H  
ATOM   1130 3HE  MET B  67      31.632 -16.107  10.153  1.00  0.00           H  
ATOM   1131  N   ASP B  68      35.056 -12.418   7.820  1.00  0.00           N  
ATOM   1132  CA  ASP B  68      34.757 -11.565   6.674  1.00  0.00           C  
ATOM   1133  C   ASP B  68      33.590 -12.139   5.899  1.00  0.00           C  
ATOM   1134  O   ASP B  68      33.776 -12.947   4.989  1.00  0.00           O  
ATOM   1135  CB  ASP B  68      35.960 -11.492   5.706  1.00  0.00           C  
ATOM   1136  CG  ASP B  68      35.783 -10.467   4.483  1.00  0.00           C  
ATOM   1137  OD1 ASP B  68      34.832  -9.744   4.482  1.00  0.00           O  
ATOM   1138  OD2 ASP B  68      36.634 -10.439   3.586  1.00  0.00           O  
ATOM   1139  H   ASP B  68      35.143 -13.413   7.663  1.00  0.00           H  
ATOM   1140  HA  ASP B  68      34.489 -10.567   7.024  1.00  0.00           H  
ATOM   1141 1HB  ASP B  68      36.845 -11.197   6.263  1.00  0.00           H  
ATOM   1142 2HB  ASP B  68      36.161 -12.485   5.305  1.00  0.00           H  
ATOM   1143  N   LEU B  69      32.371 -11.767   6.262  1.00  0.00           N  
ATOM   1144  CA  LEU B  69      31.267 -12.323   5.501  1.00  0.00           C  
ATOM   1145  C   LEU B  69      30.921 -11.407   4.406  1.00  0.00           C  
ATOM   1146  O   LEU B  69      30.962 -10.182   4.571  1.00  0.00           O  
ATOM   1147  CB  LEU B  69      29.953 -12.564   6.254  1.00  0.00           C  
ATOM   1148  CG  LEU B  69      29.860 -13.561   7.314  1.00  0.00           C  
ATOM   1149  CD1 LEU B  69      28.487 -13.490   7.838  1.00  0.00           C  
ATOM   1150  CD2 LEU B  69      30.122 -14.938   6.768  1.00  0.00           C  
ATOM   1151  H   LEU B  69      32.224 -11.107   7.012  1.00  0.00           H  
ATOM   1152  HA  LEU B  69      31.582 -13.263   5.072  1.00  0.00           H  
ATOM   1153 1HB  LEU B  69      29.665 -11.633   6.715  1.00  0.00           H  
ATOM   1154 2HB  LEU B  69      29.193 -12.831   5.514  1.00  0.00           H  
ATOM   1155  HG  LEU B  69      30.550 -13.342   8.106  1.00  0.00           H  
ATOM   1156 1HD1 LEU B  69      28.383 -14.209   8.617  1.00  0.00           H  
ATOM   1157 2HD1 LEU B  69      28.289 -12.493   8.224  1.00  0.00           H  
ATOM   1158 3HD1 LEU B  69      27.779 -13.711   7.034  1.00  0.00           H  
ATOM   1159 1HD2 LEU B  69      30.016 -15.679   7.563  1.00  0.00           H  
ATOM   1160 2HD2 LEU B  69      29.407 -15.154   5.975  1.00  0.00           H  
ATOM   1161 3HD2 LEU B  69      31.131 -14.979   6.367  1.00  0.00           H  
ATOM   1162  N   ILE B  70      30.567 -12.009   3.296  1.00  0.00           N  
ATOM   1163  CA  ILE B  70      30.085 -11.273   2.182  1.00  0.00           C  
ATOM   1164  C   ILE B  70      28.822 -11.919   1.666  1.00  0.00           C  
ATOM   1165  O   ILE B  70      28.771 -13.127   1.475  1.00  0.00           O  
ATOM   1166  CB  ILE B  70      31.138 -11.253   1.109  1.00  0.00           C  
ATOM   1167  CG1 ILE B  70      32.411 -10.649   1.727  1.00  0.00           C  
ATOM   1168  CG2 ILE B  70      30.615 -10.449  -0.100  1.00  0.00           C  
ATOM   1169  CD1 ILE B  70      33.589 -10.711   0.909  1.00  0.00           C  
ATOM   1170  H   ILE B  70      30.660 -13.022   3.248  1.00  0.00           H  
ATOM   1171  HA  ILE B  70      29.857 -10.254   2.490  1.00  0.00           H  
ATOM   1172  HB  ILE B  70      31.373 -12.253   0.803  1.00  0.00           H  
ATOM   1173 1HG1 ILE B  70      32.222  -9.615   2.019  1.00  0.00           H  
ATOM   1174 2HG1 ILE B  70      32.692 -11.218   2.595  1.00  0.00           H  
ATOM   1175 1HG2 ILE B  70      31.366 -10.413  -0.876  1.00  0.00           H  
ATOM   1176 2HG2 ILE B  70      29.714 -10.916  -0.496  1.00  0.00           H  
ATOM   1177 3HG2 ILE B  70      30.378  -9.436   0.218  1.00  0.00           H  
ATOM   1178 1HD1 ILE B  70      34.403 -10.297   1.495  1.00  0.00           H  
ATOM   1179 2HD1 ILE B  70      33.812 -11.748   0.651  1.00  0.00           H  
ATOM   1180 3HD1 ILE B  70      33.429 -10.142   0.035  1.00  0.00           H  
ATOM   1181  N   LEU B  71      27.782 -11.154   1.474  1.00  0.00           N  
ATOM   1182  CA  LEU B  71      26.561 -11.688   0.906  1.00  0.00           C  
ATOM   1183  C   LEU B  71      26.370 -11.153  -0.491  1.00  0.00           C  
ATOM   1184  O   LEU B  71      26.368  -9.942  -0.698  1.00  0.00           O  
ATOM   1185  CB  LEU B  71      25.366 -11.299   1.761  1.00  0.00           C  
ATOM   1186  CG  LEU B  71      23.954 -11.699   1.282  1.00  0.00           C  
ATOM   1187  CD1 LEU B  71      23.804 -13.210   1.260  1.00  0.00           C  
ATOM   1188  CD2 LEU B  71      22.963 -11.088   2.220  1.00  0.00           C  
ATOM   1189  H   LEU B  71      27.816 -10.157   1.696  1.00  0.00           H  
ATOM   1190  HA  LEU B  71      26.633 -12.765   0.869  1.00  0.00           H  
ATOM   1191 1HB  LEU B  71      25.510 -11.738   2.739  1.00  0.00           H  
ATOM   1192 2HB  LEU B  71      25.389 -10.253   1.872  1.00  0.00           H  
ATOM   1193  HG  LEU B  71      23.784 -11.322   0.267  1.00  0.00           H  
ATOM   1194 1HD1 LEU B  71      22.810 -13.464   0.929  1.00  0.00           H  
ATOM   1195 2HD1 LEU B  71      24.516 -13.621   0.587  1.00  0.00           H  
ATOM   1196 3HD1 LEU B  71      23.970 -13.609   2.255  1.00  0.00           H  
ATOM   1197 1HD2 LEU B  71      21.984 -11.362   1.896  1.00  0.00           H  
ATOM   1198 2HD2 LEU B  71      23.125 -11.456   3.236  1.00  0.00           H  
ATOM   1199 3HD2 LEU B  71      23.063 -10.005   2.208  1.00  0.00           H  
ATOM   1200  N   ILE B  72      26.213 -12.031  -1.460  1.00  0.00           N  
ATOM   1201  CA  ILE B  72      25.952 -11.555  -2.792  1.00  0.00           C  
ATOM   1202  C   ILE B  72      24.524 -11.803  -3.158  1.00  0.00           C  
ATOM   1203  O   ILE B  72      24.027 -12.931  -3.116  1.00  0.00           O  
ATOM   1204  CB  ILE B  72      26.872 -12.146  -3.841  1.00  0.00           C  
ATOM   1205  CG1 ILE B  72      28.317 -11.782  -3.463  1.00  0.00           C  
ATOM   1206  CG2 ILE B  72      26.476 -11.609  -5.254  1.00  0.00           C  
ATOM   1207  CD1 ILE B  72      29.379 -12.455  -4.318  1.00  0.00           C  
ATOM   1208  H   ILE B  72      26.257 -13.019  -1.260  1.00  0.00           H  
ATOM   1209  HA  ILE B  72      26.111 -10.481  -2.815  1.00  0.00           H  
ATOM   1210  HB  ILE B  72      26.792 -13.219  -3.831  1.00  0.00           H  
ATOM   1211 1HG1 ILE B  72      28.428 -10.702  -3.530  1.00  0.00           H  
ATOM   1212 2HG1 ILE B  72      28.483 -12.079  -2.426  1.00  0.00           H  
ATOM   1213 1HG2 ILE B  72      27.136 -12.026  -6.010  1.00  0.00           H  
ATOM   1214 2HG2 ILE B  72      25.447 -11.901  -5.475  1.00  0.00           H  
ATOM   1215 3HG2 ILE B  72      26.552 -10.519  -5.265  1.00  0.00           H  
ATOM   1216 1HD1 ILE B  72      30.359 -12.152  -3.969  1.00  0.00           H  
ATOM   1217 2HD1 ILE B  72      29.279 -13.538  -4.236  1.00  0.00           H  
ATOM   1218 3HD1 ILE B  72      29.254 -12.154  -5.362  1.00  0.00           H  
ATOM   1219  N   ASN B  73      23.847 -10.710  -3.466  1.00  0.00           N  
ATOM   1220  CA  ASN B  73      22.467 -10.738  -3.838  1.00  0.00           C  
ATOM   1221  C   ASN B  73      22.427 -10.752  -5.343  1.00  0.00           C  
ATOM   1222  O   ASN B  73      22.813  -9.798  -6.028  1.00  0.00           O  
ATOM   1223  CB  ASN B  73      21.699  -9.593  -3.213  1.00  0.00           C  
ATOM   1224  CG  ASN B  73      20.226  -9.698  -3.452  1.00  0.00           C  
ATOM   1225  OD1 ASN B  73      19.765 -10.323  -4.422  1.00  0.00           O  
ATOM   1226  ND2 ASN B  73      19.472  -9.093  -2.565  1.00  0.00           N  
ATOM   1227  H   ASN B  73      24.334  -9.814  -3.468  1.00  0.00           H  
ATOM   1228  HA  ASN B  73      22.027 -11.667  -3.504  1.00  0.00           H  
ATOM   1229 1HB  ASN B  73      21.882  -9.586  -2.136  1.00  0.00           H  
ATOM   1230 2HB  ASN B  73      22.050  -8.657  -3.595  1.00  0.00           H  
ATOM   1231 1HD2 ASN B  73      18.453  -9.072  -2.605  1.00  0.00           H  
ATOM   1232 2HD2 ASN B  73      19.877  -8.602  -1.801  1.00  0.00           H  
ATOM   1233  N   SER B  74      22.077 -11.897  -5.888  1.00  0.00           N  
ATOM   1234  CA  SER B  74      22.072 -12.029  -7.314  1.00  0.00           C  
ATOM   1235  C   SER B  74      20.778 -11.507  -7.797  1.00  0.00           C  
ATOM   1236  O   SER B  74      19.776 -12.236  -7.838  1.00  0.00           O  
ATOM   1237  CB  SER B  74      22.194 -13.468  -7.735  1.00  0.00           C  
ATOM   1238  OG  SER B  74      22.200 -13.596  -9.110  1.00  0.00           O  
ATOM   1239  H   SER B  74      21.773 -12.681  -5.320  1.00  0.00           H  
ATOM   1240  HA  SER B  74      22.885 -11.441  -7.746  1.00  0.00           H  
ATOM   1241 1HB  SER B  74      23.101 -13.904  -7.315  1.00  0.00           H  
ATOM   1242 2HB  SER B  74      21.369 -13.996  -7.343  1.00  0.00           H  
ATOM   1243  HG  SER B  74      23.116 -13.750  -9.359  1.00  0.00           H  
ATOM   1244  N   LEU B  75      20.824 -10.239  -8.183  1.00  0.00           N  
ATOM   1245  CA  LEU B  75      19.679  -9.529  -8.696  1.00  0.00           C  
ATOM   1246  C   LEU B  75      18.487  -9.408  -7.703  1.00  0.00           C  
ATOM   1247  O   LEU B  75      17.573 -10.223  -7.744  1.00  0.00           O  
ATOM   1248  CB  LEU B  75      19.287 -10.163 -10.026  1.00  0.00           C  
ATOM   1249  CG  LEU B  75      20.500 -10.129 -11.020  1.00  0.00           C  
ATOM   1250  CD1 LEU B  75      20.289 -11.160 -12.191  1.00  0.00           C  
ATOM   1251  CD2 LEU B  75      20.689  -8.680 -11.470  1.00  0.00           C  
ATOM   1252  H   LEU B  75      21.714  -9.760  -8.047  1.00  0.00           H  
ATOM   1253  HA  LEU B  75      20.018  -8.545  -8.973  1.00  0.00           H  
ATOM   1254 1HB  LEU B  75      18.961 -11.190  -9.892  1.00  0.00           H  
ATOM   1255 2HB  LEU B  75      18.461  -9.590 -10.463  1.00  0.00           H  
ATOM   1256  HG  LEU B  75      21.405 -10.441 -10.491  1.00  0.00           H  
ATOM   1257 1HD1 LEU B  75      21.152 -11.141 -12.858  1.00  0.00           H  
ATOM   1258 2HD1 LEU B  75      20.178 -12.167 -11.778  1.00  0.00           H  
ATOM   1259 3HD1 LEU B  75      19.391 -10.902 -12.752  1.00  0.00           H  
ATOM   1260 1HD2 LEU B  75      21.546  -8.604 -12.140  1.00  0.00           H  
ATOM   1261 2HD2 LEU B  75      19.797  -8.357 -11.985  1.00  0.00           H  
ATOM   1262 3HD2 LEU B  75      20.862  -8.036 -10.601  1.00  0.00           H  
ATOM   1263  N   PRO B  76      18.503  -8.422  -6.760  1.00  0.00           N  
ATOM   1264  CA  PRO B  76      17.456  -8.162  -5.762  1.00  0.00           C  
ATOM   1265  C   PRO B  76      16.102  -7.863  -6.435  1.00  0.00           C  
ATOM   1266  O   PRO B  76      15.042  -7.990  -5.809  1.00  0.00           O  
ATOM   1267  CB  PRO B  76      18.009  -6.955  -4.976  1.00  0.00           C  
ATOM   1268  CG  PRO B  76      19.010  -6.328  -5.856  1.00  0.00           C  
ATOM   1269  CD  PRO B  76      19.633  -7.472  -6.647  1.00  0.00           C  
ATOM   1270  HA  PRO B  76      17.374  -9.030  -5.107  1.00  0.00           H  
ATOM   1271 1HB  PRO B  76      17.178  -6.275  -4.737  1.00  0.00           H  
ATOM   1272 2HB  PRO B  76      18.416  -7.264  -4.028  1.00  0.00           H  
ATOM   1273 1HG  PRO B  76      18.538  -5.574  -6.502  1.00  0.00           H  
ATOM   1274 2HG  PRO B  76      19.750  -5.797  -5.248  1.00  0.00           H  
ATOM   1275 1HD  PRO B  76      19.939  -7.029  -7.589  1.00  0.00           H  
ATOM   1276 2HD  PRO B  76      20.470  -7.939  -6.105  1.00  0.00           H  
ATOM   1277  N   LEU B  77      16.147  -7.454  -7.704  1.00  0.00           N  
ATOM   1278  CA  LEU B  77      14.922  -7.265  -8.460  1.00  0.00           C  
ATOM   1279  C   LEU B  77      14.682  -8.568  -9.221  1.00  0.00           C  
ATOM   1280  O   LEU B  77      15.503  -8.961 -10.055  1.00  0.00           O  
ATOM   1281  CB  LEU B  77      15.016  -6.101  -9.428  1.00  0.00           C  
ATOM   1282  CG  LEU B  77      15.416  -4.826  -8.822  1.00  0.00           C  
ATOM   1283  CD1 LEU B  77      15.394  -3.749  -9.856  1.00  0.00           C  
ATOM   1284  CD2 LEU B  77      14.491  -4.549  -7.714  1.00  0.00           C  
ATOM   1285  H   LEU B  77      17.032  -7.310  -8.160  1.00  0.00           H  
ATOM   1286  HA  LEU B  77      14.088  -7.103  -7.777  1.00  0.00           H  
ATOM   1287 1HB  LEU B  77      15.741  -6.342 -10.179  1.00  0.00           H  
ATOM   1288 2HB  LEU B  77      14.052  -5.964  -9.900  1.00  0.00           H  
ATOM   1289  HG  LEU B  77      16.436  -4.900  -8.441  1.00  0.00           H  
ATOM   1290 1HD1 LEU B  77      15.686  -2.818  -9.407  1.00  0.00           H  
ATOM   1291 2HD1 LEU B  77      16.076  -3.995 -10.651  1.00  0.00           H  
ATOM   1292 3HD1 LEU B  77      14.386  -3.657 -10.260  1.00  0.00           H  
ATOM   1293 1HD2 LEU B  77      14.754  -3.612  -7.229  1.00  0.00           H  
ATOM   1294 2HD2 LEU B  77      13.472  -4.493  -8.098  1.00  0.00           H  
ATOM   1295 3HD2 LEU B  77      14.563  -5.363  -7.001  1.00  0.00           H  
ATOM   1296  N   VAL B  78      13.557  -9.211  -8.922  1.00  0.00           N  
ATOM   1297  CA  VAL B  78      13.174 -10.529  -9.433  1.00  0.00           C  
ATOM   1298  C   VAL B  78      12.205 -10.530 -10.628  1.00  0.00           C  
ATOM   1299  O   VAL B  78      11.225  -9.778 -10.687  1.00  0.00           O  
ATOM   1300  CB  VAL B  78      12.571 -11.338  -8.274  1.00  0.00           C  
ATOM   1301  CG1 VAL B  78      12.120 -12.689  -8.718  1.00  0.00           C  
ATOM   1302  CG2 VAL B  78      13.611 -11.457  -7.195  1.00  0.00           C  
ATOM   1303  H   VAL B  78      12.937  -8.775  -8.238  1.00  0.00           H  
ATOM   1304  HA  VAL B  78      14.088 -11.038  -9.742  1.00  0.00           H  
ATOM   1305  HB  VAL B  78      11.698 -10.812  -7.890  1.00  0.00           H  
ATOM   1306 1HG1 VAL B  78      11.695 -13.202  -7.866  1.00  0.00           H  
ATOM   1307 2HG1 VAL B  78      11.358 -12.600  -9.491  1.00  0.00           H  
ATOM   1308 3HG1 VAL B  78      12.964 -13.258  -9.111  1.00  0.00           H  
ATOM   1309 1HG2 VAL B  78      13.202 -12.005  -6.354  1.00  0.00           H  
ATOM   1310 2HG2 VAL B  78      14.480 -11.977  -7.586  1.00  0.00           H  
ATOM   1311 3HG2 VAL B  78      13.908 -10.457  -6.865  1.00  0.00           H  
ATOM   1312  N   SER B  79      12.521 -11.370 -11.595  1.00  0.00           N  
ATOM   1313  CA  SER B  79      11.729 -11.570 -12.797  1.00  0.00           C  
ATOM   1314  C   SER B  79      11.455 -13.054 -12.850  1.00  0.00           C  
ATOM   1315  O   SER B  79      11.632 -13.752 -11.860  1.00  0.00           O  
ATOM   1316  CB  SER B  79      12.474 -11.137 -14.055  1.00  0.00           C  
ATOM   1317  OG  SER B  79      13.516 -12.035 -14.398  1.00  0.00           O  
ATOM   1318  H   SER B  79      13.357 -11.928 -11.478  1.00  0.00           H  
ATOM   1319  HA  SER B  79      10.788 -11.026 -12.718  1.00  0.00           H  
ATOM   1320 1HB  SER B  79      11.778 -11.046 -14.884  1.00  0.00           H  
ATOM   1321 2HB  SER B  79      12.897 -10.145 -13.882  1.00  0.00           H  
ATOM   1322  HG  SER B  79      14.006 -11.606 -15.117  1.00  0.00           H  
ATOM   1323  N   ASP B  80      11.000 -13.553 -13.974  1.00  0.00           N  
ATOM   1324  CA  ASP B  80      10.800 -14.986 -14.098  1.00  0.00           C  
ATOM   1325  C   ASP B  80      12.144 -15.729 -14.047  1.00  0.00           C  
ATOM   1326  O   ASP B  80      12.184 -16.930 -13.784  1.00  0.00           O  
ATOM   1327  CB  ASP B  80      10.063 -15.312 -15.386  1.00  0.00           C  
ATOM   1328  CG  ASP B  80       8.612 -14.864 -15.315  1.00  0.00           C  
ATOM   1329  OD1 ASP B  80       8.125 -14.684 -14.214  1.00  0.00           O  
ATOM   1330  OD2 ASP B  80       8.006 -14.698 -16.347  1.00  0.00           O  
ATOM   1331  H   ASP B  80      10.830 -12.948 -14.763  1.00  0.00           H  
ATOM   1332  HA  ASP B  80      10.193 -15.321 -13.256  1.00  0.00           H  
ATOM   1333 1HB  ASP B  80      10.552 -14.812 -16.222  1.00  0.00           H  
ATOM   1334 2HB  ASP B  80      10.099 -16.387 -15.576  1.00  0.00           H  
ATOM   1335  N   ALA B  81      13.246 -15.012 -14.324  1.00  0.00           N  
ATOM   1336  CA  ALA B  81      14.600 -15.559 -14.333  1.00  0.00           C  
ATOM   1337  C   ALA B  81      14.965 -16.064 -12.963  1.00  0.00           C  
ATOM   1338  O   ALA B  81      14.418 -15.597 -11.969  1.00  0.00           O  
ATOM   1339  CB  ALA B  81      15.621 -14.516 -14.738  1.00  0.00           C  
ATOM   1340  H   ALA B  81      13.154 -14.013 -14.492  1.00  0.00           H  
ATOM   1341  HA  ALA B  81      14.634 -16.383 -15.037  1.00  0.00           H  
ATOM   1342 1HB  ALA B  81      16.616 -14.967 -14.736  1.00  0.00           H  
ATOM   1343 2HB  ALA B  81      15.391 -14.138 -15.731  1.00  0.00           H  
ATOM   1344 3HB  ALA B  81      15.594 -13.696 -14.024  1.00  0.00           H  
ATOM   1345  N   GLU B  82      15.871 -17.025 -12.889  1.00  0.00           N  
ATOM   1346  CA  GLU B  82      16.278 -17.477 -11.572  1.00  0.00           C  
ATOM   1347  C   GLU B  82      16.893 -16.301 -10.834  1.00  0.00           C  
ATOM   1348  O   GLU B  82      17.473 -15.405 -11.468  1.00  0.00           O  
ATOM   1349  CB  GLU B  82      17.349 -18.556 -11.617  1.00  0.00           C  
ATOM   1350  CG  GLU B  82      18.654 -18.016 -12.186  1.00  0.00           C  
ATOM   1351  CD  GLU B  82      19.701 -19.058 -12.407  1.00  0.00           C  
ATOM   1352  OE1 GLU B  82      19.407 -20.228 -12.252  1.00  0.00           O  
ATOM   1353  OE2 GLU B  82      20.809 -18.681 -12.746  1.00  0.00           O  
ATOM   1354  H   GLU B  82      16.295 -17.406 -13.718  1.00  0.00           H  
ATOM   1355  HA  GLU B  82      15.404 -17.831 -11.026  1.00  0.00           H  
ATOM   1356 1HB  GLU B  82      17.533 -18.937 -10.609  1.00  0.00           H  
ATOM   1357 2HB  GLU B  82      17.009 -19.385 -12.232  1.00  0.00           H  
ATOM   1358 1HG  GLU B  82      18.451 -17.503 -13.125  1.00  0.00           H  
ATOM   1359 2HG  GLU B  82      19.047 -17.274 -11.485  1.00  0.00           H  
ATOM   1360  N   THR B  83      16.836 -16.347  -9.507  1.00  0.00           N  
ATOM   1361  CA  THR B  83      17.462 -15.311  -8.687  1.00  0.00           C  
ATOM   1362  C   THR B  83      18.134 -16.071  -7.583  1.00  0.00           C  
ATOM   1363  O   THR B  83      17.752 -17.211  -7.312  1.00  0.00           O  
ATOM   1364  CB  THR B  83      16.446 -14.270  -8.101  1.00  0.00           C  
ATOM   1365  OG1 THR B  83      17.139 -13.232  -7.360  1.00  0.00           O  
ATOM   1366  CG2 THR B  83      15.489 -14.936  -7.136  1.00  0.00           C  
ATOM   1367  H   THR B  83      16.335 -17.136  -9.086  1.00  0.00           H  
ATOM   1368  HA  THR B  83      18.223 -14.782  -9.263  1.00  0.00           H  
ATOM   1369  HB  THR B  83      15.880 -13.819  -8.917  1.00  0.00           H  
ATOM   1370  HG1 THR B  83      17.612 -12.629  -7.975  1.00  0.00           H  
ATOM   1371 1HG2 THR B  83      14.794 -14.205  -6.733  1.00  0.00           H  
ATOM   1372 2HG2 THR B  83      14.937 -15.720  -7.649  1.00  0.00           H  
ATOM   1373 3HG2 THR B  83      16.059 -15.354  -6.332  1.00  0.00           H  
ATOM   1374  N   SER B  84      19.133 -15.472  -6.948  1.00  0.00           N  
ATOM   1375  CA  SER B  84      19.830 -16.212  -5.891  1.00  0.00           C  
ATOM   1376  C   SER B  84      20.531 -15.390  -4.786  1.00  0.00           C  
ATOM   1377  O   SER B  84      20.745 -14.188  -4.922  1.00  0.00           O  
ATOM   1378  CB  SER B  84      20.824 -17.124  -6.587  1.00  0.00           C  
ATOM   1379  OG  SER B  84      21.846 -16.407  -7.226  1.00  0.00           O  
ATOM   1380  H   SER B  84      19.405 -14.521  -7.219  1.00  0.00           H  
ATOM   1381  HA  SER B  84      19.091 -16.837  -5.393  1.00  0.00           H  
ATOM   1382 1HB  SER B  84      21.263 -17.784  -5.847  1.00  0.00           H  
ATOM   1383 2HB  SER B  84      20.301 -17.738  -7.312  1.00  0.00           H  
ATOM   1384  HG  SER B  84      22.545 -16.308  -6.575  1.00  0.00           H  
ATOM   1385  N   LEU B  85      20.865 -16.053  -3.681  1.00  0.00           N  
ATOM   1386  CA  LEU B  85      21.703 -15.461  -2.627  1.00  0.00           C  
ATOM   1387  C   LEU B  85      22.967 -16.287  -2.393  1.00  0.00           C  
ATOM   1388  O   LEU B  85      22.882 -17.505  -2.265  1.00  0.00           O  
ATOM   1389  CB  LEU B  85      20.958 -15.379  -1.272  1.00  0.00           C  
ATOM   1390  CG  LEU B  85      19.734 -14.489  -1.187  1.00  0.00           C  
ATOM   1391  CD1 LEU B  85      19.032 -14.724   0.118  1.00  0.00           C  
ATOM   1392  CD2 LEU B  85      20.178 -13.052  -1.283  1.00  0.00           C  
ATOM   1393  H   LEU B  85      20.580 -17.027  -3.610  1.00  0.00           H  
ATOM   1394  HA  LEU B  85      22.002 -14.460  -2.935  1.00  0.00           H  
ATOM   1395 1HB  LEU B  85      20.648 -16.380  -0.994  1.00  0.00           H  
ATOM   1396 2HB  LEU B  85      21.661 -15.031  -0.527  1.00  0.00           H  
ATOM   1397  HG  LEU B  85      19.052 -14.722  -1.989  1.00  0.00           H  
ATOM   1398 1HD1 LEU B  85      18.162 -14.079   0.170  1.00  0.00           H  
ATOM   1399 2HD1 LEU B  85      18.721 -15.766   0.182  1.00  0.00           H  
ATOM   1400 3HD1 LEU B  85      19.707 -14.491   0.935  1.00  0.00           H  
ATOM   1401 1HD2 LEU B  85      19.322 -12.390  -1.214  1.00  0.00           H  
ATOM   1402 2HD2 LEU B  85      20.868 -12.827  -0.473  1.00  0.00           H  
ATOM   1403 3HD2 LEU B  85      20.673 -12.910  -2.226  1.00  0.00           H  
ATOM   1404  N   THR B  86      24.124 -15.645  -2.265  1.00  0.00           N  
ATOM   1405  CA  THR B  86      25.332 -16.382  -1.892  1.00  0.00           C  
ATOM   1406  C   THR B  86      25.987 -15.795  -0.622  1.00  0.00           C  
ATOM   1407  O   THR B  86      26.299 -14.613  -0.578  1.00  0.00           O  
ATOM   1408  CB  THR B  86      26.368 -16.381  -3.018  1.00  0.00           C  
ATOM   1409  OG1 THR B  86      25.819 -16.947  -4.201  1.00  0.00           O  
ATOM   1410  CG2 THR B  86      27.554 -17.198  -2.585  1.00  0.00           C  
ATOM   1411  H   THR B  86      24.165 -14.640  -2.437  1.00  0.00           H  
ATOM   1412  HA  THR B  86      25.066 -17.415  -1.680  1.00  0.00           H  
ATOM   1413  HB  THR B  86      26.677 -15.373  -3.225  1.00  0.00           H  
ATOM   1414  HG1 THR B  86      25.450 -17.817  -3.998  1.00  0.00           H  
ATOM   1415 1HG2 THR B  86      28.302 -17.206  -3.379  1.00  0.00           H  
ATOM   1416 2HG2 THR B  86      27.977 -16.775  -1.694  1.00  0.00           H  
ATOM   1417 3HG2 THR B  86      27.228 -18.223  -2.381  1.00  0.00           H  
ATOM   1418  N   CYS B  87      26.206 -16.615   0.404  1.00  0.00           N  
ATOM   1419  CA  CYS B  87      26.851 -16.150   1.640  1.00  0.00           C  
ATOM   1420  C   CYS B  87      28.248 -16.793   1.816  1.00  0.00           C  
ATOM   1421  O   CYS B  87      28.408 -18.012   1.989  1.00  0.00           O  
ATOM   1422  CB  CYS B  87      26.001 -16.388   2.852  1.00  0.00           C  
ATOM   1423  SG  CYS B  87      26.866 -15.944   4.224  1.00  0.00           S  
ATOM   1424  H   CYS B  87      25.946 -17.589   0.311  1.00  0.00           H  
ATOM   1425  HA  CYS B  87      26.985 -15.071   1.571  1.00  0.00           H  
ATOM   1426 1HB  CYS B  87      25.099 -15.787   2.810  1.00  0.00           H  
ATOM   1427 2HB  CYS B  87      25.723 -17.437   2.933  1.00  0.00           H  
ATOM   1428  HG  CYS B  87      26.212 -14.801   4.433  1.00  0.00           H  
ATOM   1429  N   ILE B  88      29.259 -15.945   1.745  1.00  0.00           N  
ATOM   1430  CA  ILE B  88      30.646 -16.337   1.694  1.00  0.00           C  
ATOM   1431  C   ILE B  88      31.449 -15.986   2.924  1.00  0.00           C  
ATOM   1432  O   ILE B  88      31.442 -14.830   3.352  1.00  0.00           O  
ATOM   1433  CB  ILE B  88      31.309 -15.510   0.577  1.00  0.00           C  
ATOM   1434  CG1 ILE B  88      30.653 -15.723  -0.738  1.00  0.00           C  
ATOM   1435  CG2 ILE B  88      32.802 -15.856   0.464  1.00  0.00           C  
ATOM   1436  CD1 ILE B  88      31.014 -14.615  -1.724  1.00  0.00           C  
ATOM   1437  H   ILE B  88      29.048 -14.950   1.652  1.00  0.00           H  
ATOM   1438  HA  ILE B  88      30.711 -17.402   1.525  1.00  0.00           H  
ATOM   1439  HB  ILE B  88      31.206 -14.468   0.815  1.00  0.00           H  
ATOM   1440 1HG1 ILE B  88      30.956 -16.682  -1.144  1.00  0.00           H  
ATOM   1441 2HG1 ILE B  88      29.583 -15.722  -0.603  1.00  0.00           H  
ATOM   1442 1HG2 ILE B  88      33.265 -15.247  -0.317  1.00  0.00           H  
ATOM   1443 2HG2 ILE B  88      33.294 -15.653   1.399  1.00  0.00           H  
ATOM   1444 3HG2 ILE B  88      32.921 -16.914   0.214  1.00  0.00           H  
ATOM   1445 1HD1 ILE B  88      30.516 -14.795  -2.667  1.00  0.00           H  
ATOM   1446 2HD1 ILE B  88      30.689 -13.653  -1.322  1.00  0.00           H  
ATOM   1447 3HD1 ILE B  88      32.087 -14.588  -1.879  1.00  0.00           H  
ATOM   1448  N   ALA B  89      32.169 -16.952   3.486  1.00  0.00           N  
ATOM   1449  CA  ALA B  89      33.124 -16.657   4.553  1.00  0.00           C  
ATOM   1450  C   ALA B  89      34.480 -16.592   3.858  1.00  0.00           C  
ATOM   1451  O   ALA B  89      35.005 -17.601   3.370  1.00  0.00           O  
ATOM   1452  CB  ALA B  89      33.100 -17.683   5.661  1.00  0.00           C  
ATOM   1453  H   ALA B  89      32.114 -17.905   3.120  1.00  0.00           H  
ATOM   1454  HA  ALA B  89      32.912 -15.675   4.973  1.00  0.00           H  
ATOM   1455 1HB  ALA B  89      33.856 -17.421   6.411  1.00  0.00           H  
ATOM   1456 2HB  ALA B  89      32.120 -17.694   6.132  1.00  0.00           H  
ATOM   1457 3HB  ALA B  89      33.323 -18.669   5.253  1.00  0.00           H  
ATOM   1458  N   SER B  90      35.003 -15.394   3.699  1.00  0.00           N  
ATOM   1459  CA  SER B  90      36.196 -15.281   2.900  1.00  0.00           C  
ATOM   1460  C   SER B  90      37.429 -15.597   3.743  1.00  0.00           C  
ATOM   1461  O   SER B  90      37.647 -15.015   4.810  1.00  0.00           O  
ATOM   1462  CB  SER B  90      36.239 -13.895   2.269  1.00  0.00           C  
ATOM   1463  OG  SER B  90      37.408 -13.690   1.543  1.00  0.00           O  
ATOM   1464  H   SER B  90      34.571 -14.564   4.116  1.00  0.00           H  
ATOM   1465  HA  SER B  90      36.141 -16.009   2.087  1.00  0.00           H  
ATOM   1466 1HB  SER B  90      35.382 -13.773   1.611  1.00  0.00           H  
ATOM   1467 2HB  SER B  90      36.156 -13.141   3.045  1.00  0.00           H  
ATOM   1468  HG  SER B  90      37.291 -14.204   0.703  1.00  0.00           H  
ATOM   1469  N   GLY B  91      38.203 -16.585   3.297  1.00  0.00           N  
ATOM   1470  CA  GLY B  91      39.463 -16.983   3.937  1.00  0.00           C  
ATOM   1471  C   GLY B  91      39.368 -17.830   5.209  1.00  0.00           C  
ATOM   1472  O   GLY B  91      39.846 -18.965   5.246  1.00  0.00           O  
ATOM   1473  H   GLY B  91      37.927 -17.054   2.448  1.00  0.00           H  
ATOM   1474 1HA  GLY B  91      40.057 -17.526   3.200  1.00  0.00           H  
ATOM   1475 2HA  GLY B  91      40.025 -16.079   4.168  1.00  0.00           H  
ATOM   1476  N   TRP B  92      38.811 -17.258   6.273  1.00  0.00           N  
ATOM   1477  CA  TRP B  92      38.729 -17.977   7.559  1.00  0.00           C  
ATOM   1478  C   TRP B  92      37.831 -19.214   7.437  1.00  0.00           C  
ATOM   1479  O   TRP B  92      36.704 -19.099   6.976  1.00  0.00           O  
ATOM   1480  CB  TRP B  92      38.222 -17.051   8.723  1.00  0.00           C  
ATOM   1481  CG  TRP B  92      38.193 -17.759  10.133  1.00  0.00           C  
ATOM   1482  CD1 TRP B  92      39.296 -18.246  10.834  1.00  0.00           C  
ATOM   1483  CD2 TRP B  92      37.035 -18.057  10.979  1.00  0.00           C  
ATOM   1484  NE1 TRP B  92      38.886 -18.844  12.007  1.00  0.00           N  
ATOM   1485  CE2 TRP B  92      37.514 -18.737  12.115  1.00  0.00           C  
ATOM   1486  CE3 TRP B  92      35.654 -17.830  10.865  1.00  0.00           C  
ATOM   1487  CZ2 TRP B  92      36.634 -19.212  13.133  1.00  0.00           C  
ATOM   1488  CZ3 TRP B  92      34.778 -18.302  11.920  1.00  0.00           C  
ATOM   1489  CH2 TRP B  92      35.270 -18.975  13.003  1.00  0.00           C  
ATOM   1490  H   TRP B  92      38.432 -16.319   6.148  1.00  0.00           H  
ATOM   1491  HA  TRP B  92      39.731 -18.311   7.824  1.00  0.00           H  
ATOM   1492 1HB  TRP B  92      38.845 -16.159   8.796  1.00  0.00           H  
ATOM   1493 2HB  TRP B  92      37.203 -16.713   8.500  1.00  0.00           H  
ATOM   1494  HD1 TRP B  92      40.323 -18.201  10.491  1.00  0.00           H  
ATOM   1495  HE1 TRP B  92      39.446 -19.333  12.704  1.00  0.00           H  
ATOM   1496  HE3 TRP B  92      35.268 -17.313   9.996  1.00  0.00           H  
ATOM   1497  HZ2 TRP B  92      36.990 -19.749  13.988  1.00  0.00           H  
ATOM   1498  HZ3 TRP B  92      33.706 -18.135  11.844  1.00  0.00           H  
ATOM   1499  HH2 TRP B  92      34.586 -19.334  13.780  1.00  0.00           H  
ATOM   1500  N   ARG B  93      38.330 -20.370   7.900  1.00  0.00           N  
ATOM   1501  CA  ARG B  93      37.607 -21.649   7.920  1.00  0.00           C  
ATOM   1502  C   ARG B  93      36.584 -21.588   9.058  1.00  0.00           C  
ATOM   1503  O   ARG B  93      36.983 -21.685  10.210  1.00  0.00           O  
ATOM   1504  CB  ARG B  93      38.620 -22.779   8.226  1.00  0.00           C  
ATOM   1505  CG  ARG B  93      38.135 -24.288   8.264  1.00  0.00           C  
ATOM   1506  CD  ARG B  93      39.274 -25.257   8.783  1.00  0.00           C  
ATOM   1507  NE  ARG B  93      39.530 -25.116  10.305  1.00  0.00           N  
ATOM   1508  CZ  ARG B  93      40.544 -25.666  11.076  1.00  0.00           C  
ATOM   1509  NH1 ARG B  93      41.498 -26.385  10.572  1.00  0.00           N  
ATOM   1510  NH2 ARG B  93      40.499 -25.455  12.368  1.00  0.00           N  
ATOM   1511  H   ARG B  93      39.276 -20.359   8.253  1.00  0.00           H  
ATOM   1512  HA  ARG B  93      37.134 -21.822   6.968  1.00  0.00           H  
ATOM   1513 1HB  ARG B  93      39.408 -22.732   7.473  1.00  0.00           H  
ATOM   1514 2HB  ARG B  93      39.090 -22.574   9.188  1.00  0.00           H  
ATOM   1515 1HG  ARG B  93      37.290 -24.367   8.956  1.00  0.00           H  
ATOM   1516 2HG  ARG B  93      37.807 -24.614   7.301  1.00  0.00           H  
ATOM   1517 1HD  ARG B  93      38.983 -26.285   8.574  1.00  0.00           H  
ATOM   1518 2HD  ARG B  93      40.201 -25.030   8.260  1.00  0.00           H  
ATOM   1519  HE  ARG B  93      38.829 -24.580  10.818  1.00  0.00           H  
ATOM   1520 1HH1 ARG B  93      41.526 -26.555   9.581  1.00  0.00           H  
ATOM   1521 2HH1 ARG B  93      42.194 -26.791  11.172  1.00  0.00           H  
ATOM   1522 1HH2 ARG B  93      39.701 -24.899  12.761  1.00  0.00           H  
ATOM   1523 2HH2 ARG B  93      41.187 -25.858  12.974  1.00  0.00           H  
ATOM   1524  N   PRO B  94      35.284 -21.397   8.822  1.00  0.00           N  
ATOM   1525  CA  PRO B  94      34.310 -21.247   9.863  1.00  0.00           C  
ATOM   1526  C   PRO B  94      34.238 -22.454  10.768  1.00  0.00           C  
ATOM   1527  O   PRO B  94      34.436 -23.584  10.303  1.00  0.00           O  
ATOM   1528  CB  PRO B  94      33.004 -20.996   9.109  1.00  0.00           C  
ATOM   1529  CG  PRO B  94      33.425 -20.480   7.792  1.00  0.00           C  
ATOM   1530  CD  PRO B  94      34.705 -21.238   7.476  1.00  0.00           C  
ATOM   1531  HA  PRO B  94      34.580 -20.372  10.444  1.00  0.00           H  
ATOM   1532 1HB  PRO B  94      32.429 -21.934   9.049  1.00  0.00           H  
ATOM   1533 2HB  PRO B  94      32.380 -20.280   9.659  1.00  0.00           H  
ATOM   1534 1HG  PRO B  94      32.630 -20.607   7.041  1.00  0.00           H  
ATOM   1535 2HG  PRO B  94      33.608 -19.403   7.889  1.00  0.00           H  
ATOM   1536 1HD  PRO B  94      34.480 -22.233   7.071  1.00  0.00           H  
ATOM   1537 2HD  PRO B  94      35.283 -20.658   6.791  1.00  0.00           H  
ATOM   1538  N   HIS B  95      33.879 -22.236  12.023  1.00  0.00           N  
ATOM   1539  CA  HIS B  95      33.582 -23.327  12.940  1.00  0.00           C  
ATOM   1540  C   HIS B  95      32.061 -23.366  13.111  1.00  0.00           C  
ATOM   1541  O   HIS B  95      31.407 -24.198  12.496  1.00  0.00           O  
ATOM   1542  CB  HIS B  95      34.358 -23.243  14.247  1.00  0.00           C  
ATOM   1543  CG  HIS B  95      35.879 -23.518  14.077  1.00  0.00           C  
ATOM   1544  ND1 HIS B  95      36.752 -23.447  15.126  1.00  0.00           N  
ATOM   1545  CD2 HIS B  95      36.637 -23.879  12.981  1.00  0.00           C  
ATOM   1546  CE1 HIS B  95      37.993 -23.738  14.701  1.00  0.00           C  
ATOM   1547  NE2 HIS B  95      37.954 -24.010  13.404  1.00  0.00           N  
ATOM   1548  H   HIS B  95      33.769 -21.281  12.342  1.00  0.00           H  
ATOM   1549  HA  HIS B  95      33.871 -24.275  12.487  1.00  0.00           H  
ATOM   1550 1HB  HIS B  95      34.239 -22.245  14.676  1.00  0.00           H  
ATOM   1551 2HB  HIS B  95      33.949 -23.959  14.958  1.00  0.00           H  
ATOM   1552  HD1 HIS B  95      36.450 -23.510  16.115  1.00  0.00           H  
ATOM   1553  HD2 HIS B  95      36.383 -24.060  11.933  1.00  0.00           H  
ATOM   1554  HE1 HIS B  95      38.822 -23.730  15.401  1.00  0.00           H  
ATOM   1555  N   GLU B  96      31.474 -22.438  13.851  1.00  0.00           N  
ATOM   1556  CA  GLU B  96      30.008 -22.387  13.902  1.00  0.00           C  
ATOM   1557  C   GLU B  96      29.473 -22.273  12.430  1.00  0.00           C  
ATOM   1558  O   GLU B  96      29.973 -21.433  11.684  1.00  0.00           O  
ATOM   1559  CB  GLU B  96      29.571 -21.136  14.663  1.00  0.00           C  
ATOM   1560  CG  GLU B  96      29.828 -21.076  16.204  1.00  0.00           C  
ATOM   1561  CD  GLU B  96      28.939 -21.993  16.976  1.00  0.00           C  
ATOM   1562  OE1 GLU B  96      28.037 -22.470  16.358  1.00  0.00           O  
ATOM   1563  OE2 GLU B  96      29.100 -22.184  18.177  1.00  0.00           O  
ATOM   1564  H   GLU B  96      32.018 -21.757  14.363  1.00  0.00           H  
ATOM   1565  HA  GLU B  96      29.645 -23.270  14.415  1.00  0.00           H  
ATOM   1566 1HB  GLU B  96      30.070 -20.281  14.219  1.00  0.00           H  
ATOM   1567 2HB  GLU B  96      28.512 -20.991  14.512  1.00  0.00           H  
ATOM   1568 1HG  GLU B  96      30.863 -21.351  16.391  1.00  0.00           H  
ATOM   1569 2HG  GLU B  96      29.687 -20.055  16.547  1.00  0.00           H  
ATOM   1570  N   PRO B  97      28.482 -23.076  11.983  1.00  0.00           N  
ATOM   1571  CA  PRO B  97      27.888 -23.076  10.638  1.00  0.00           C  
ATOM   1572  C   PRO B  97      27.324 -21.743  10.132  1.00  0.00           C  
ATOM   1573  O   PRO B  97      26.629 -21.020  10.853  1.00  0.00           O  
ATOM   1574  CB  PRO B  97      26.728 -24.061  10.810  1.00  0.00           C  
ATOM   1575  CG  PRO B  97      27.184 -24.978  11.864  1.00  0.00           C  
ATOM   1576  CD  PRO B  97      27.951 -24.133  12.847  1.00  0.00           C  
ATOM   1577  HA  PRO B  97      28.629 -23.470   9.929  1.00  0.00           H  
ATOM   1578 1HB  PRO B  97      25.805 -23.525  11.075  1.00  0.00           H  
ATOM   1579 2HB  PRO B  97      26.528 -24.583   9.865  1.00  0.00           H  
ATOM   1580 1HG  PRO B  97      26.317 -25.482  12.322  1.00  0.00           H  
ATOM   1581 2HG  PRO B  97      27.794 -25.765  11.405  1.00  0.00           H  
ATOM   1582 1HD  PRO B  97      27.327 -23.696  13.610  1.00  0.00           H  
ATOM   1583 2HD  PRO B  97      28.737 -24.762  13.251  1.00  0.00           H  
ATOM   1584  N   ILE B  98      27.537 -21.489   8.838  1.00  0.00           N  
ATOM   1585  CA  ILE B  98      26.980 -20.310   8.165  1.00  0.00           C  
ATOM   1586  C   ILE B  98      25.479 -20.550   8.000  1.00  0.00           C  
ATOM   1587  O   ILE B  98      25.065 -21.646   7.566  1.00  0.00           O  
ATOM   1588  CB  ILE B  98      27.615 -20.074   6.741  1.00  0.00           C  
ATOM   1589  CG1 ILE B  98      29.118 -19.739   6.771  1.00  0.00           C  
ATOM   1590  CG2 ILE B  98      26.888 -18.997   5.972  1.00  0.00           C  
ATOM   1591  CD1 ILE B  98      29.761 -19.872   5.334  1.00  0.00           C  
ATOM   1592  H   ILE B  98      28.127 -22.117   8.312  1.00  0.00           H  
ATOM   1593  HA  ILE B  98      27.132 -19.425   8.787  1.00  0.00           H  
ATOM   1594  HB  ILE B  98      27.523 -20.989   6.182  1.00  0.00           H  
ATOM   1595 1HG1 ILE B  98      29.254 -18.712   7.126  1.00  0.00           H  
ATOM   1596 2HG1 ILE B  98      29.632 -20.408   7.460  1.00  0.00           H  
ATOM   1597 1HG2 ILE B  98      27.323 -18.898   4.973  1.00  0.00           H  
ATOM   1598 2HG2 ILE B  98      25.831 -19.254   5.876  1.00  0.00           H  
ATOM   1599 3HG2 ILE B  98      26.973 -18.050   6.503  1.00  0.00           H  
ATOM   1600 1HD1 ILE B  98      30.818 -19.631   5.374  1.00  0.00           H  
ATOM   1601 2HD1 ILE B  98      29.650 -20.892   4.967  1.00  0.00           H  
ATOM   1602 3HD1 ILE B  98      29.266 -19.188   4.638  1.00  0.00           H  
ATOM   1603  N   THR B  99      24.652 -19.574   8.396  1.00  0.00           N  
ATOM   1604  CA  THR B  99      23.210 -19.763   8.262  1.00  0.00           C  
ATOM   1605  C   THR B  99      22.757 -18.798   7.194  1.00  0.00           C  
ATOM   1606  O   THR B  99      23.410 -17.784   6.948  1.00  0.00           O  
ATOM   1607  CB  THR B  99      22.426 -19.373   9.527  1.00  0.00           C  
ATOM   1608  OG1 THR B  99      22.547 -17.996   9.713  1.00  0.00           O  
ATOM   1609  CG2 THR B  99      23.062 -19.994  10.797  1.00  0.00           C  
ATOM   1610  H   THR B  99      25.040 -18.715   8.768  1.00  0.00           H  
ATOM   1611  HA  THR B  99      22.981 -20.781   7.952  1.00  0.00           H  
ATOM   1612  HB  THR B  99      21.380 -19.666   9.422  1.00  0.00           H  
ATOM   1613  HG1 THR B  99      21.948 -17.732  10.431  1.00  0.00           H  
ATOM   1614 1HG2 THR B  99      22.505 -19.670  11.683  1.00  0.00           H  
ATOM   1615 2HG2 THR B  99      23.064 -21.037  10.754  1.00  0.00           H  
ATOM   1616 3HG2 THR B  99      24.096 -19.663  10.886  1.00  0.00           H  
ATOM   1617  N   ILE B 100      21.596 -19.038   6.643  1.00  0.00           N  
ATOM   1618  CA  ILE B 100      20.980 -18.122   5.692  1.00  0.00           C  
ATOM   1619  C   ILE B 100      19.464 -18.301   5.781  1.00  0.00           C  
ATOM   1620  O   ILE B 100      18.965 -19.412   5.951  1.00  0.00           O  
ATOM   1621  CB  ILE B 100      21.542 -18.399   4.294  1.00  0.00           C  
ATOM   1622  CG1 ILE B 100      21.135 -17.470   3.299  1.00  0.00           C  
ATOM   1623  CG2 ILE B 100      21.077 -19.689   3.853  1.00  0.00           C  
ATOM   1624  CD1 ILE B 100      22.160 -17.494   2.116  1.00  0.00           C  
ATOM   1625  H   ILE B 100      21.110 -19.888   6.892  1.00  0.00           H  
ATOM   1626  HA  ILE B 100      21.226 -17.101   5.965  1.00  0.00           H  
ATOM   1627  HB  ILE B 100      22.630 -18.385   4.335  1.00  0.00           H  
ATOM   1628 1HG1 ILE B 100      20.144 -17.750   2.923  1.00  0.00           H  
ATOM   1629 2HG1 ILE B 100      21.075 -16.470   3.724  1.00  0.00           H  
ATOM   1630 1HG2 ILE B 100      21.489 -19.904   2.871  1.00  0.00           H  
ATOM   1631 2HG2 ILE B 100      21.404 -20.437   4.551  1.00  0.00           H  
ATOM   1632 3HG2 ILE B 100      19.984 -19.680   3.801  1.00  0.00           H  
ATOM   1633 1HD1 ILE B 100      21.848 -16.798   1.341  1.00  0.00           H  
ATOM   1634 2HD1 ILE B 100      23.145 -17.212   2.486  1.00  0.00           H  
ATOM   1635 3HD1 ILE B 100      22.222 -18.487   1.699  1.00  0.00           H  
ATOM   1636  N   GLY B 101      18.717 -17.248   5.675  1.00  0.00           N  
ATOM   1637  CA  GLY B 101      17.296 -17.484   5.786  1.00  0.00           C  
ATOM   1638  C   GLY B 101      16.435 -16.238   5.751  1.00  0.00           C  
ATOM   1639  O   GLY B 101      16.912 -15.124   5.513  1.00  0.00           O  
ATOM   1640  H   GLY B 101      19.143 -16.326   5.569  1.00  0.00           H  
ATOM   1641 1HA  GLY B 101      16.994 -18.157   4.991  1.00  0.00           H  
ATOM   1642 2HA  GLY B 101      17.112 -18.013   6.719  1.00  0.00           H  
ATOM   1643  N   ARG B 102      15.127 -16.423   5.962  1.00  0.00           N  
ATOM   1644  CA  ARG B 102      14.243 -15.265   5.946  1.00  0.00           C  
ATOM   1645  C   ARG B 102      14.404 -14.509   7.236  1.00  0.00           C  
ATOM   1646  O   ARG B 102      14.390 -15.093   8.326  1.00  0.00           O  
ATOM   1647  CB  ARG B 102      12.809 -15.711   5.783  1.00  0.00           C  
ATOM   1648  CG  ARG B 102      12.437 -16.296   4.423  1.00  0.00           C  
ATOM   1649  CD  ARG B 102      11.042 -16.783   4.454  1.00  0.00           C  
ATOM   1650  NE  ARG B 102      10.574 -17.351   3.198  1.00  0.00           N  
ATOM   1651  CZ  ARG B 102       9.974 -16.626   2.191  1.00  0.00           C  
ATOM   1652  NH1 ARG B 102       9.829 -15.291   2.297  1.00  0.00           N  
ATOM   1653  NH2 ARG B 102       9.515 -17.264   1.097  1.00  0.00           N  
ATOM   1654  H   ARG B 102      14.758 -17.344   6.146  1.00  0.00           H  
ATOM   1655  HA  ARG B 102      14.517 -14.609   5.120  1.00  0.00           H  
ATOM   1656 1HB  ARG B 102      12.607 -16.471   6.513  1.00  0.00           H  
ATOM   1657 2HB  ARG B 102      12.140 -14.873   5.989  1.00  0.00           H  
ATOM   1658 1HG  ARG B 102      12.506 -15.512   3.672  1.00  0.00           H  
ATOM   1659 2HG  ARG B 102      13.100 -17.119   4.161  1.00  0.00           H  
ATOM   1660 1HD  ARG B 102      10.987 -17.574   5.189  1.00  0.00           H  
ATOM   1661 2HD  ARG B 102      10.365 -15.983   4.752  1.00  0.00           H  
ATOM   1662  HE  ARG B 102      10.664 -18.390   3.105  1.00  0.00           H  
ATOM   1663 1HH1 ARG B 102      10.183 -14.754   3.114  1.00  0.00           H  
ATOM   1664 2HH1 ARG B 102       9.384 -14.771   1.551  1.00  0.00           H  
ATOM   1665 1HH2 ARG B 102       9.625 -18.270   1.015  1.00  0.00           H  
ATOM   1666 2HH2 ARG B 102       9.009 -16.762   0.337  1.00  0.00           H  
ATOM   1667  N   ASP B 103      14.556 -13.197   7.122  1.00  0.00           N  
ATOM   1668  CA  ASP B 103      14.705 -12.342   8.288  1.00  0.00           C  
ATOM   1669  C   ASP B 103      13.319 -11.971   8.762  1.00  0.00           C  
ATOM   1670  O   ASP B 103      12.807 -10.872   8.511  1.00  0.00           O  
ATOM   1671  CB  ASP B 103      15.520 -11.123   7.942  1.00  0.00           C  
ATOM   1672  CG  ASP B 103      15.785 -10.320   9.061  1.00  0.00           C  
ATOM   1673  OD1 ASP B 103      15.185 -10.501  10.114  1.00  0.00           O  
ATOM   1674  OD2 ASP B 103      16.560  -9.444   8.899  1.00  0.00           O  
ATOM   1675  H   ASP B 103      14.539 -12.781   6.196  1.00  0.00           H  
ATOM   1676  HA  ASP B 103      15.209 -12.888   9.085  1.00  0.00           H  
ATOM   1677 1HB  ASP B 103      16.457 -11.419   7.490  1.00  0.00           H  
ATOM   1678 2HB  ASP B 103      14.999 -10.544   7.215  1.00  0.00           H  
ATOM   1679  N   PHE B 104      12.742 -12.891   9.507  1.00  0.00           N  
ATOM   1680  CA  PHE B 104      11.358 -12.790   9.874  1.00  0.00           C  
ATOM   1681  C   PHE B 104      11.087 -11.610  10.728  1.00  0.00           C  
ATOM   1682  O   PHE B 104       9.965 -11.104  10.734  1.00  0.00           O  
ATOM   1683  CB  PHE B 104      10.867 -14.046  10.577  1.00  0.00           C  
ATOM   1684  CG  PHE B 104      10.649 -15.200   9.646  1.00  0.00           C  
ATOM   1685  CD1 PHE B 104      11.468 -16.300   9.704  1.00  0.00           C  
ATOM   1686  CD2 PHE B 104       9.616 -15.182   8.699  1.00  0.00           C  
ATOM   1687  CE1 PHE B 104      11.276 -17.363   8.863  1.00  0.00           C  
ATOM   1688  CE2 PHE B 104       9.426 -16.248   7.850  1.00  0.00           C  
ATOM   1689  CZ  PHE B 104      10.266 -17.340   7.944  1.00  0.00           C  
ATOM   1690  H   PHE B 104      13.273 -13.746   9.683  1.00  0.00           H  
ATOM   1691  HA  PHE B 104      10.760 -12.700   8.960  1.00  0.00           H  
ATOM   1692 1HB  PHE B 104      11.588 -14.344  11.334  1.00  0.00           H  
ATOM   1693 2HB  PHE B 104       9.929 -13.831  11.085  1.00  0.00           H  
ATOM   1694  HD1 PHE B 104      12.281 -16.331  10.431  1.00  0.00           H  
ATOM   1695  HD2 PHE B 104       8.956 -14.314   8.637  1.00  0.00           H  
ATOM   1696  HE1 PHE B 104      11.936 -18.228   8.927  1.00  0.00           H  
ATOM   1697  HE2 PHE B 104       8.616 -16.228   7.107  1.00  0.00           H  
ATOM   1698  HZ  PHE B 104      10.138 -18.187   7.287  1.00  0.00           H  
ATOM   1699  N   GLU B 105      12.075 -11.192  11.504  1.00  0.00           N  
ATOM   1700  CA  GLU B 105      11.780 -10.110  12.394  1.00  0.00           C  
ATOM   1701  C   GLU B 105      11.876  -8.743  11.686  1.00  0.00           C  
ATOM   1702  O   GLU B 105      11.055  -7.864  11.929  1.00  0.00           O  
ATOM   1703  CB  GLU B 105      12.628 -10.226  13.664  1.00  0.00           C  
ATOM   1704  CG  GLU B 105      12.262  -9.138  14.670  1.00  0.00           C  
ATOM   1705  CD  GLU B 105      12.938  -9.231  16.010  1.00  0.00           C  
ATOM   1706  OE1 GLU B 105      13.721 -10.133  16.218  1.00  0.00           O  
ATOM   1707  OE2 GLU B 105      12.650  -8.374  16.834  1.00  0.00           O  
ATOM   1708  H   GLU B 105      12.996 -11.616  11.449  1.00  0.00           H  
ATOM   1709  HA  GLU B 105      10.746 -10.220  12.720  1.00  0.00           H  
ATOM   1710 1HB  GLU B 105      12.480 -11.209  14.121  1.00  0.00           H  
ATOM   1711 2HB  GLU B 105      13.689 -10.141  13.410  1.00  0.00           H  
ATOM   1712 1HG  GLU B 105      12.502  -8.179  14.222  1.00  0.00           H  
ATOM   1713 2HG  GLU B 105      11.182  -9.169  14.828  1.00  0.00           H  
ATOM   1714  N   ALA B 106      12.851  -8.563  10.782  1.00  0.00           N  
ATOM   1715  CA  ALA B 106      12.989  -7.270  10.089  1.00  0.00           C  
ATOM   1716  C   ALA B 106      11.756  -6.922   9.267  1.00  0.00           C  
ATOM   1717  O   ALA B 106      11.443  -5.750   9.066  1.00  0.00           O  
ATOM   1718  CB  ALA B 106      14.212  -7.245   9.179  1.00  0.00           C  
ATOM   1719  H   ALA B 106      13.533  -9.314  10.582  1.00  0.00           H  
ATOM   1720  HA  ALA B 106      13.109  -6.500  10.850  1.00  0.00           H  
ATOM   1721 1HB  ALA B 106      14.299  -6.268   8.713  1.00  0.00           H  
ATOM   1722 2HB  ALA B 106      15.106  -7.454   9.769  1.00  0.00           H  
ATOM   1723 3HB  ALA B 106      14.097  -8.006   8.410  1.00  0.00           H  
ATOM   1724  N   LEU B 107      11.089  -7.928   8.741  1.00  0.00           N  
ATOM   1725  CA  LEU B 107       9.887  -7.677   7.956  1.00  0.00           C  
ATOM   1726  C   LEU B 107       8.782  -8.698   8.250  1.00  0.00           C  
ATOM   1727  O   LEU B 107       8.897  -9.875   7.867  1.00  0.00           O  
ATOM   1728  CB  LEU B 107      10.224  -7.756   6.471  1.00  0.00           C  
ATOM   1729  CG  LEU B 107       9.060  -7.584   5.489  1.00  0.00           C  
ATOM   1730  CD1 LEU B 107       8.473  -6.182   5.581  1.00  0.00           C  
ATOM   1731  CD2 LEU B 107       9.555  -7.916   4.151  1.00  0.00           C  
ATOM   1732  H   LEU B 107      11.423  -8.885   8.900  1.00  0.00           H  
ATOM   1733  HA  LEU B 107       9.505  -6.692   8.207  1.00  0.00           H  
ATOM   1734 1HB  LEU B 107      10.962  -6.985   6.250  1.00  0.00           H  
ATOM   1735 2HB  LEU B 107      10.680  -8.721   6.282  1.00  0.00           H  
ATOM   1736  HG  LEU B 107       8.256  -8.286   5.743  1.00  0.00           H  
ATOM   1737 1HD1 LEU B 107       7.643  -6.093   4.883  1.00  0.00           H  
ATOM   1738 2HD1 LEU B 107       8.111  -6.017   6.572  1.00  0.00           H  
ATOM   1739 3HD1 LEU B 107       9.236  -5.440   5.341  1.00  0.00           H  
ATOM   1740 1HD2 LEU B 107       8.736  -7.843   3.443  1.00  0.00           H  
ATOM   1741 2HD2 LEU B 107      10.363  -7.236   3.864  1.00  0.00           H  
ATOM   1742 3HD2 LEU B 107       9.917  -8.933   4.178  1.00  0.00           H  
ATOM   1743  N   MET B 108       7.684  -8.232   8.877  1.00  0.00           N  
ATOM   1744  CA  MET B 108       6.613  -9.132   9.309  1.00  0.00           C  
ATOM   1745  C   MET B 108       5.754  -9.614   8.182  1.00  0.00           C  
ATOM   1746  O   MET B 108       5.667  -8.991   7.129  1.00  0.00           O  
ATOM   1747  CB  MET B 108       5.745  -8.447  10.357  1.00  0.00           C  
ATOM   1748  CG  MET B 108       6.470  -8.175  11.662  1.00  0.00           C  
ATOM   1749  SD  MET B 108       5.420  -7.445  12.937  1.00  0.00           S  
ATOM   1750  CE  MET B 108       5.233  -5.760  12.363  1.00  0.00           C  
ATOM   1751  H   MET B 108       7.620  -7.240   9.116  1.00  0.00           H  
ATOM   1752  HA  MET B 108       7.078 -10.008   9.759  1.00  0.00           H  
ATOM   1753 1HB  MET B 108       5.402  -7.495   9.954  1.00  0.00           H  
ATOM   1754 2HB  MET B 108       4.862  -9.050  10.567  1.00  0.00           H  
ATOM   1755 1HG  MET B 108       6.887  -9.105  12.043  1.00  0.00           H  
ATOM   1756 2HG  MET B 108       7.301  -7.491  11.468  1.00  0.00           H  
ATOM   1757 1HE  MET B 108       4.617  -5.212  13.071  1.00  0.00           H  
ATOM   1758 2HE  MET B 108       6.214  -5.284  12.287  1.00  0.00           H  
ATOM   1759 3HE  MET B 108       4.756  -5.740  11.381  1.00  0.00           H  
ATOM   1760  N   ASN B 109       5.044 -10.696   8.479  1.00  0.00           N  
ATOM   1761  CA  ASN B 109       4.109 -11.366   7.589  1.00  0.00           C  
ATOM   1762  C   ASN B 109       4.725 -12.013   6.337  1.00  0.00           C  
ATOM   1763  O   ASN B 109       4.034 -12.143   5.325  1.00  0.00           O  
ATOM   1764  CB  ASN B 109       3.020 -10.414   7.163  1.00  0.00           C  
ATOM   1765  CG  ASN B 109       2.215  -9.905   8.296  1.00  0.00           C  
ATOM   1766  OD1 ASN B 109       1.999 -10.589   9.307  1.00  0.00           O  
ATOM   1767  ND2 ASN B 109       1.751  -8.689   8.162  1.00  0.00           N  
ATOM   1768  H   ASN B 109       5.191 -11.110   9.387  1.00  0.00           H  
ATOM   1769  HA  ASN B 109       3.655 -12.184   8.155  1.00  0.00           H  
ATOM   1770 1HB  ASN B 109       3.422  -9.573   6.616  1.00  0.00           H  
ATOM   1771 2HB  ASN B 109       2.386 -10.925   6.489  1.00  0.00           H  
ATOM   1772 1HD2 ASN B 109       1.203  -8.281   8.891  1.00  0.00           H  
ATOM   1773 2HD2 ASN B 109       1.951  -8.155   7.336  1.00  0.00           H  
ATOM   1774  N   GLN B 110       5.994 -12.477   6.417  1.00  0.00           N  
ATOM   1775  CA  GLN B 110       6.586 -13.260   5.312  1.00  0.00           C  
ATOM   1776  C   GLN B 110       6.128 -14.683   5.455  1.00  0.00           C  
ATOM   1777  O   GLN B 110       5.963 -15.158   6.574  1.00  0.00           O  
ATOM   1778  CB  GLN B 110       8.102 -13.291   5.340  1.00  0.00           C  
ATOM   1779  CG  GLN B 110       8.790 -12.030   5.089  1.00  0.00           C  
ATOM   1780  CD  GLN B 110      10.256 -12.268   5.191  1.00  0.00           C  
ATOM   1781  OE1 GLN B 110      10.830 -13.088   4.438  1.00  0.00           O  
ATOM   1782  NE2 GLN B 110      10.873 -11.585   6.142  1.00  0.00           N  
ATOM   1783  H   GLN B 110       6.535 -12.294   7.251  1.00  0.00           H  
ATOM   1784  HA  GLN B 110       6.220 -12.875   4.356  1.00  0.00           H  
ATOM   1785 1HB  GLN B 110       8.429 -13.641   6.314  1.00  0.00           H  
ATOM   1786 2HB  GLN B 110       8.452 -14.018   4.609  1.00  0.00           H  
ATOM   1787 1HG  GLN B 110       8.554 -11.676   4.084  1.00  0.00           H  
ATOM   1788 2HG  GLN B 110       8.494 -11.290   5.833  1.00  0.00           H  
ATOM   1789 1HE2 GLN B 110      11.862 -11.709   6.303  1.00  0.00           H  
ATOM   1790 2HE2 GLN B 110      10.320 -10.953   6.753  1.00  0.00           H  
ATOM   1791  N   HIS B 111       5.928 -15.400   4.358  1.00  0.00           N  
ATOM   1792  CA  HIS B 111       5.436 -16.751   4.572  1.00  0.00           C  
ATOM   1793  C   HIS B 111       6.599 -17.595   5.104  1.00  0.00           C  
ATOM   1794  O   HIS B 111       7.751 -17.412   4.737  1.00  0.00           O  
ATOM   1795  CB  HIS B 111       4.923 -17.331   3.243  1.00  0.00           C  
ATOM   1796  CG  HIS B 111       4.285 -18.656   3.326  1.00  0.00           C  
ATOM   1797  ND1 HIS B 111       4.993 -19.813   3.528  1.00  0.00           N  
ATOM   1798  CD2 HIS B 111       3.017 -19.020   3.175  1.00  0.00           C  
ATOM   1799  CE1 HIS B 111       4.167 -20.833   3.554  1.00  0.00           C  
ATOM   1800  NE2 HIS B 111       2.956 -20.381   3.331  1.00  0.00           N  
ATOM   1801  H   HIS B 111       6.083 -15.018   3.441  1.00  0.00           H  
ATOM   1802  HA  HIS B 111       4.683 -16.738   5.355  1.00  0.00           H  
ATOM   1803 1HB  HIS B 111       4.196 -16.643   2.809  1.00  0.00           H  
ATOM   1804 2HB  HIS B 111       5.754 -17.404   2.540  1.00  0.00           H  
ATOM   1805  HD2 HIS B 111       2.200 -18.356   2.965  1.00  0.00           H  
ATOM   1806  HE1 HIS B 111       4.447 -21.876   3.709  1.00  0.00           H  
ATOM   1807  HE2 HIS B 111       2.108 -20.943   3.271  1.00  0.00           H  
ATOM   1808  N   GLN B 112       6.271 -18.510   6.000  1.00  0.00           N  
ATOM   1809  CA  GLN B 112       7.219 -19.396   6.666  1.00  0.00           C  
ATOM   1810  C   GLN B 112       7.701 -20.563   5.787  1.00  0.00           C  
ATOM   1811  O   GLN B 112       7.609 -21.725   6.181  1.00  0.00           O  
ATOM   1812  CB  GLN B 112       6.584 -19.943   7.943  1.00  0.00           C  
ATOM   1813  CG  GLN B 112       6.291 -18.860   8.979  1.00  0.00           C  
ATOM   1814  CD  GLN B 112       5.611 -19.397  10.228  1.00  0.00           C  
ATOM   1815  OE1 GLN B 112       4.897 -20.413  10.193  1.00  0.00           O  
ATOM   1816  NE2 GLN B 112       5.826 -18.717  11.344  1.00  0.00           N  
ATOM   1817  H   GLN B 112       5.297 -18.599   6.247  1.00  0.00           H  
ATOM   1818  HA  GLN B 112       8.078 -18.819   6.990  1.00  0.00           H  
ATOM   1819 1HB  GLN B 112       5.657 -20.457   7.696  1.00  0.00           H  
ATOM   1820 2HB  GLN B 112       7.254 -20.671   8.399  1.00  0.00           H  
ATOM   1821 1HG  GLN B 112       7.237 -18.405   9.276  1.00  0.00           H  
ATOM   1822 2HG  GLN B 112       5.646 -18.102   8.533  1.00  0.00           H  
ATOM   1823 1HE2 GLN B 112       5.409 -19.016  12.205  1.00  0.00           H  
ATOM   1824 2HE2 GLN B 112       6.409 -17.902  11.334  1.00  0.00           H  
ATOM   1825  N   ASP B 113       8.253 -20.254   4.620  1.00  0.00           N  
ATOM   1826  CA  ASP B 113       8.709 -21.298   3.699  1.00  0.00           C  
ATOM   1827  C   ASP B 113      10.173 -21.559   3.843  1.00  0.00           C  
ATOM   1828  O   ASP B 113      10.955 -20.606   3.724  1.00  0.00           O  
ATOM   1829  CB  ASP B 113       8.359 -20.850   2.269  1.00  0.00           C  
ATOM   1830  CG  ASP B 113       8.671 -21.835   1.153  1.00  0.00           C  
ATOM   1831  OD1 ASP B 113       8.136 -22.921   1.172  1.00  0.00           O  
ATOM   1832  OD2 ASP B 113       9.397 -21.462   0.254  1.00  0.00           O  
ATOM   1833  H   ASP B 113       8.323 -19.265   4.394  1.00  0.00           H  
ATOM   1834  HA  ASP B 113       8.121 -22.175   3.927  1.00  0.00           H  
ATOM   1835 1HB  ASP B 113       7.295 -20.625   2.226  1.00  0.00           H  
ATOM   1836 2HB  ASP B 113       8.878 -19.926   2.060  1.00  0.00           H  
ATOM   1837  N   PRO B 114      10.596 -22.820   4.061  1.00  0.00           N  
ATOM   1838  CA  PRO B 114      11.983 -23.199   4.201  1.00  0.00           C  
ATOM   1839  C   PRO B 114      12.713 -23.015   2.867  1.00  0.00           C  
ATOM   1840  O   PRO B 114      12.142 -23.247   1.800  1.00  0.00           O  
ATOM   1841  CB  PRO B 114      11.877 -24.665   4.648  1.00  0.00           C  
ATOM   1842  CG  PRO B 114      10.523 -25.130   4.174  1.00  0.00           C  
ATOM   1843  CD  PRO B 114       9.628 -23.924   4.246  1.00  0.00           C  
ATOM   1844  HA  PRO B 114      12.440 -22.568   4.967  1.00  0.00           H  
ATOM   1845 1HB  PRO B 114      12.701 -25.240   4.209  1.00  0.00           H  
ATOM   1846 2HB  PRO B 114      11.994 -24.728   5.738  1.00  0.00           H  
ATOM   1847 1HG  PRO B 114      10.603 -25.529   3.156  1.00  0.00           H  
ATOM   1848 2HG  PRO B 114      10.168 -25.952   4.807  1.00  0.00           H  
ATOM   1849 1HD  PRO B 114       8.918 -23.989   3.408  1.00  0.00           H  
ATOM   1850 2HD  PRO B 114       9.130 -23.859   5.228  1.00  0.00           H  
ATOM   1851  N   LEU B 115      13.986 -22.636   2.932  1.00  0.00           N  
ATOM   1852  CA  LEU B 115      14.763 -22.444   1.726  1.00  0.00           C  
ATOM   1853  C   LEU B 115      15.713 -23.579   1.578  1.00  0.00           C  
ATOM   1854  O   LEU B 115      16.240 -24.060   2.579  1.00  0.00           O  
ATOM   1855  CB  LEU B 115      15.608 -21.173   1.820  1.00  0.00           C  
ATOM   1856  CG  LEU B 115      14.877 -19.877   2.168  1.00  0.00           C  
ATOM   1857  CD1 LEU B 115      15.916 -18.770   2.271  1.00  0.00           C  
ATOM   1858  CD2 LEU B 115      13.792 -19.563   1.125  1.00  0.00           C  
ATOM   1859  H   LEU B 115      14.411 -22.466   3.833  1.00  0.00           H  
ATOM   1860  HA  LEU B 115      14.102 -22.409   0.862  1.00  0.00           H  
ATOM   1861 1HB  LEU B 115      16.377 -21.333   2.572  1.00  0.00           H  
ATOM   1862 2HB  LEU B 115      16.109 -21.028   0.863  1.00  0.00           H  
ATOM   1863  HG  LEU B 115      14.412 -19.989   3.149  1.00  0.00           H  
ATOM   1864 1HD1 LEU B 115      15.438 -17.858   2.564  1.00  0.00           H  
ATOM   1865 2HD1 LEU B 115      16.659 -19.038   3.009  1.00  0.00           H  
ATOM   1866 3HD1 LEU B 115      16.398 -18.631   1.319  1.00  0.00           H  
ATOM   1867 1HD2 LEU B 115      13.280 -18.638   1.395  1.00  0.00           H  
ATOM   1868 2HD2 LEU B 115      14.251 -19.456   0.148  1.00  0.00           H  
ATOM   1869 3HD2 LEU B 115      13.064 -20.383   1.097  1.00  0.00           H  
ATOM   1870  N   GLU B 116      15.996 -23.985   0.360  1.00  0.00           N  
ATOM   1871  CA  GLU B 116      17.019 -24.995   0.218  1.00  0.00           C  
ATOM   1872  C   GLU B 116      18.363 -24.292   0.127  1.00  0.00           C  
ATOM   1873  O   GLU B 116      18.552 -23.418  -0.716  1.00  0.00           O  
ATOM   1874  CB  GLU B 116      16.761 -25.875  -0.993  1.00  0.00           C  
ATOM   1875  CG  GLU B 116      17.761 -26.997  -1.156  1.00  0.00           C  
ATOM   1876  CD  GLU B 116      17.483 -27.839  -2.368  1.00  0.00           C  
ATOM   1877  OE1 GLU B 116      16.503 -27.569  -3.043  1.00  0.00           O  
ATOM   1878  OE2 GLU B 116      18.233 -28.766  -2.615  1.00  0.00           O  
ATOM   1879  H   GLU B 116      15.527 -23.593  -0.444  1.00  0.00           H  
ATOM   1880  HA  GLU B 116      17.027 -25.631   1.106  1.00  0.00           H  
ATOM   1881 1HB  GLU B 116      15.768 -26.313  -0.924  1.00  0.00           H  
ATOM   1882 2HB  GLU B 116      16.792 -25.266  -1.900  1.00  0.00           H  
ATOM   1883 1HG  GLU B 116      18.756 -26.574  -1.234  1.00  0.00           H  
ATOM   1884 2HG  GLU B 116      17.736 -27.623  -0.262  1.00  0.00           H  
ATOM   1885  N   VAL B 117      19.276 -24.676   1.002  1.00  0.00           N  
ATOM   1886  CA  VAL B 117      20.603 -24.081   1.066  1.00  0.00           C  
ATOM   1887  C   VAL B 117      21.662 -25.099   0.677  1.00  0.00           C  
ATOM   1888  O   VAL B 117      21.762 -26.169   1.272  1.00  0.00           O  
ATOM   1889  CB  VAL B 117      20.875 -23.585   2.479  1.00  0.00           C  
ATOM   1890  CG1 VAL B 117      22.234 -22.954   2.546  1.00  0.00           C  
ATOM   1891  CG2 VAL B 117      19.808 -22.636   2.863  1.00  0.00           C  
ATOM   1892  H   VAL B 117      19.031 -25.403   1.658  1.00  0.00           H  
ATOM   1893  HA  VAL B 117      20.642 -23.240   0.380  1.00  0.00           H  
ATOM   1894  HB  VAL B 117      20.867 -24.426   3.158  1.00  0.00           H  
ATOM   1895 1HG1 VAL B 117      22.429 -22.606   3.560  1.00  0.00           H  
ATOM   1896 2HG1 VAL B 117      22.990 -23.689   2.260  1.00  0.00           H  
ATOM   1897 3HG1 VAL B 117      22.272 -22.107   1.856  1.00  0.00           H  
ATOM   1898 1HG2 VAL B 117      19.974 -22.291   3.859  1.00  0.00           H  
ATOM   1899 2HG2 VAL B 117      19.821 -21.810   2.195  1.00  0.00           H  
ATOM   1900 3HG2 VAL B 117      18.838 -23.123   2.812  1.00  0.00           H  
ATOM   1901  N   THR B 118      22.441 -24.779  -0.324  1.00  0.00           N  
ATOM   1902  CA  THR B 118      23.406 -25.734  -0.831  1.00  0.00           C  
ATOM   1903  C   THR B 118      24.820 -25.189  -0.790  1.00  0.00           C  
ATOM   1904  O   THR B 118      25.036 -24.001  -0.551  1.00  0.00           O  
ATOM   1905  CB  THR B 118      23.012 -26.143  -2.245  1.00  0.00           C  
ATOM   1906  OG1 THR B 118      23.068 -25.009  -3.105  1.00  0.00           O  
ATOM   1907  CG2 THR B 118      21.569 -26.657  -2.220  1.00  0.00           C  
ATOM   1908  H   THR B 118      22.328 -23.862  -0.757  1.00  0.00           H  
ATOM   1909  HA  THR B 118      23.376 -26.624  -0.205  1.00  0.00           H  
ATOM   1910  HB  THR B 118      23.689 -26.917  -2.614  1.00  0.00           H  
ATOM   1911  HG1 THR B 118      22.478 -24.329  -2.760  1.00  0.00           H  
ATOM   1912 1HG2 THR B 118      21.266 -26.948  -3.224  1.00  0.00           H  
ATOM   1913 2HG2 THR B 118      21.495 -27.520  -1.558  1.00  0.00           H  
ATOM   1914 3HG2 THR B 118      20.904 -25.873  -1.870  1.00  0.00           H  
ATOM   1915  N   GLN B 119      25.803 -26.053  -1.012  1.00  0.00           N  
ATOM   1916  CA  GLN B 119      27.198 -25.615  -0.995  1.00  0.00           C  
ATOM   1917  C   GLN B 119      27.571 -24.933  -2.297  1.00  0.00           C  
ATOM   1918  O   GLN B 119      27.273 -25.444  -3.387  1.00  0.00           O  
ATOM   1919  CB  GLN B 119      28.119 -26.808  -0.769  1.00  0.00           C  
ATOM   1920  CG  GLN B 119      29.577 -26.499  -0.623  1.00  0.00           C  
ATOM   1921  CD  GLN B 119      30.275 -27.796  -0.393  1.00  0.00           C  
ATOM   1922  OE1 GLN B 119      29.566 -28.808  -0.423  1.00  0.00           O  
ATOM   1923  NE2 GLN B 119      31.586 -27.801  -0.124  1.00  0.00           N  
ATOM   1924  H   GLN B 119      25.583 -27.022  -1.206  1.00  0.00           H  
ATOM   1925  HA  GLN B 119      27.337 -24.899  -0.183  1.00  0.00           H  
ATOM   1926 1HB  GLN B 119      27.811 -27.328   0.137  1.00  0.00           H  
ATOM   1927 2HB  GLN B 119      28.013 -27.503  -1.597  1.00  0.00           H  
ATOM   1928 1HG  GLN B 119      29.960 -26.031  -1.524  1.00  0.00           H  
ATOM   1929 2HG  GLN B 119      29.725 -25.848   0.237  1.00  0.00           H  
ATOM   1930 1HE2 GLN B 119      32.078 -28.688   0.121  1.00  0.00           H  
ATOM   1931 2HE2 GLN B 119      32.094 -26.943  -0.104  1.00  0.00           H  
ATOM   1932  N   ASP B 120      28.212 -23.775  -2.195  1.00  0.00           N  
ATOM   1933  CA  ASP B 120      28.703 -23.078  -3.373  1.00  0.00           C  
ATOM   1934  C   ASP B 120      30.130 -23.543  -3.564  1.00  0.00           C  
ATOM   1935  O   ASP B 120      30.966 -23.401  -2.673  1.00  0.00           O  
ATOM   1936  CB  ASP B 120      28.569 -21.549  -3.284  1.00  0.00           C  
ATOM   1937  CG  ASP B 120      29.009 -20.794  -4.629  1.00  0.00           C  
ATOM   1938  OD1 ASP B 120      29.810 -21.334  -5.391  1.00  0.00           O  
ATOM   1939  OD2 ASP B 120      28.517 -19.705  -4.872  1.00  0.00           O  
ATOM   1940  H   ASP B 120      28.402 -23.370  -1.274  1.00  0.00           H  
ATOM   1941  HA  ASP B 120      28.128 -23.402  -4.239  1.00  0.00           H  
ATOM   1942 1HB  ASP B 120      27.540 -21.283  -3.038  1.00  0.00           H  
ATOM   1943 2HB  ASP B 120      29.184 -21.199  -2.468  1.00  0.00           H  
ATOM   1944  N   VAL B 121      30.392 -24.201  -4.671  1.00  0.00           N  
ATOM   1945  CA  VAL B 121      31.695 -24.781  -4.890  1.00  0.00           C  
ATOM   1946  C   VAL B 121      32.556 -24.018  -5.879  1.00  0.00           C  
ATOM   1947  O   VAL B 121      33.556 -24.543  -6.381  1.00  0.00           O  
ATOM   1948  CB  VAL B 121      31.507 -26.214  -5.323  1.00  0.00           C  
ATOM   1949  CG1 VAL B 121      30.803 -26.998  -4.207  1.00  0.00           C  
ATOM   1950  CG2 VAL B 121      30.667 -26.189  -6.568  1.00  0.00           C  
ATOM   1951  H   VAL B 121      29.674 -24.288  -5.376  1.00  0.00           H  
ATOM   1952  HA  VAL B 121      32.217 -24.792  -3.932  1.00  0.00           H  
ATOM   1953  HB  VAL B 121      32.472 -26.686  -5.514  1.00  0.00           H  
ATOM   1954 1HG1 VAL B 121      30.655 -28.030  -4.518  1.00  0.00           H  
ATOM   1955 2HG1 VAL B 121      31.427 -26.982  -3.309  1.00  0.00           H  
ATOM   1956 3HG1 VAL B 121      29.834 -26.545  -3.991  1.00  0.00           H  
ATOM   1957 1HG2 VAL B 121      30.494 -27.205  -6.917  1.00  0.00           H  
ATOM   1958 2HG2 VAL B 121      29.707 -25.713  -6.342  1.00  0.00           H  
ATOM   1959 3HG2 VAL B 121      31.186 -25.618  -7.338  1.00  0.00           H  
ATOM   1960  N   THR B 122      32.209 -22.744  -6.107  1.00  0.00           N  
ATOM   1961  CA  THR B 122      33.068 -21.853  -6.882  1.00  0.00           C  
ATOM   1962  C   THR B 122      33.873 -21.016  -5.892  1.00  0.00           C  
ATOM   1963  O   THR B 122      34.735 -20.236  -6.282  1.00  0.00           O  
ATOM   1964  CB  THR B 122      32.278 -20.886  -7.820  1.00  0.00           C  
ATOM   1965  OG1 THR B 122      31.469 -19.994  -7.040  1.00  0.00           O  
ATOM   1966  CG2 THR B 122      31.362 -21.655  -8.776  1.00  0.00           C  
ATOM   1967  H   THR B 122      31.326 -22.372  -5.725  1.00  0.00           H  
ATOM   1968  HA  THR B 122      33.760 -22.442  -7.479  1.00  0.00           H  
ATOM   1969  HB  THR B 122      32.992 -20.300  -8.401  1.00  0.00           H  
ATOM   1970  HG1 THR B 122      30.763 -20.494  -6.567  1.00  0.00           H  
ATOM   1971 1HG2 THR B 122      30.837 -20.943  -9.418  1.00  0.00           H  
ATOM   1972 2HG2 THR B 122      31.956 -22.326  -9.386  1.00  0.00           H  
ATOM   1973 3HG2 THR B 122      30.638 -22.228  -8.194  1.00  0.00           H  
ATOM   1974  N   ARG B 123      33.548 -21.150  -4.603  1.00  0.00           N  
ATOM   1975  CA  ARG B 123      34.215 -20.410  -3.537  1.00  0.00           C  
ATOM   1976  C   ARG B 123      34.547 -21.349  -2.393  1.00  0.00           C  
ATOM   1977  O   ARG B 123      33.769 -22.230  -2.052  1.00  0.00           O  
ATOM   1978  CB  ARG B 123      33.383 -19.202  -3.110  1.00  0.00           C  
ATOM   1979  CG  ARG B 123      33.350 -18.156  -4.228  1.00  0.00           C  
ATOM   1980  CD  ARG B 123      32.797 -16.875  -3.891  1.00  0.00           C  
ATOM   1981  NE  ARG B 123      33.007 -15.938  -5.020  1.00  0.00           N  
ATOM   1982  CZ  ARG B 123      32.109 -15.720  -6.022  1.00  0.00           C  
ATOM   1983  NH1 ARG B 123      30.921 -16.344  -5.998  1.00  0.00           N  
ATOM   1984  NH2 ARG B 123      32.407 -14.898  -7.034  1.00  0.00           N  
ATOM   1985  H   ARG B 123      32.813 -21.800  -4.361  1.00  0.00           H  
ATOM   1986  HA  ARG B 123      35.159 -20.019  -3.923  1.00  0.00           H  
ATOM   1987 1HB  ARG B 123      32.359 -19.511  -2.904  1.00  0.00           H  
ATOM   1988 2HB  ARG B 123      33.794 -18.753  -2.204  1.00  0.00           H  
ATOM   1989 1HG  ARG B 123      34.362 -17.993  -4.600  1.00  0.00           H  
ATOM   1990 2HG  ARG B 123      32.725 -18.540  -5.032  1.00  0.00           H  
ATOM   1991 1HD  ARG B 123      31.727 -16.971  -3.703  1.00  0.00           H  
ATOM   1992 2HD  ARG B 123      33.307 -16.478  -3.014  1.00  0.00           H  
ATOM   1993  HE  ARG B 123      33.902 -15.463  -5.080  1.00  0.00           H  
ATOM   1994 1HH1 ARG B 123      30.711 -16.982  -5.241  1.00  0.00           H  
ATOM   1995 2HH1 ARG B 123      30.244 -16.203  -6.738  1.00  0.00           H  
ATOM   1996 1HH2 ARG B 123      33.336 -14.439  -7.096  1.00  0.00           H  
ATOM   1997 2HH2 ARG B 123      31.736 -14.764  -7.774  1.00  0.00           H  
ATOM   1998  N   GLU B 124      35.712 -21.169  -1.790  1.00  0.00           N  
ATOM   1999  CA  GLU B 124      36.161 -22.135  -0.780  1.00  0.00           C  
ATOM   2000  C   GLU B 124      35.152 -22.404   0.356  1.00  0.00           C  
ATOM   2001  O   GLU B 124      34.860 -23.563   0.650  1.00  0.00           O  
ATOM   2002  CB  GLU B 124      37.526 -21.693  -0.231  1.00  0.00           C  
ATOM   2003  CG  GLU B 124      38.213 -22.709   0.690  1.00  0.00           C  
ATOM   2004  CD  GLU B 124      39.591 -22.235   1.225  1.00  0.00           C  
ATOM   2005  OE1 GLU B 124      39.913 -21.052   1.091  1.00  0.00           O  
ATOM   2006  OE2 GLU B 124      40.318 -23.089   1.763  1.00  0.00           O  
ATOM   2007  H   GLU B 124      36.309 -20.399  -2.064  1.00  0.00           H  
ATOM   2008  HA  GLU B 124      36.346 -23.079  -1.263  1.00  0.00           H  
ATOM   2009 1HB  GLU B 124      38.204 -21.483  -1.066  1.00  0.00           H  
ATOM   2010 2HB  GLU B 124      37.411 -20.768   0.332  1.00  0.00           H  
ATOM   2011 1HG  GLU B 124      37.553 -22.917   1.520  1.00  0.00           H  
ATOM   2012 2HG  GLU B 124      38.345 -23.641   0.137  1.00  0.00           H  
ATOM   2013  N   TRP B 125      34.637 -21.356   1.004  1.00  0.00           N  
ATOM   2014  CA  TRP B 125      33.703 -21.591   2.092  1.00  0.00           C  
ATOM   2015  C   TRP B 125      32.430 -20.789   1.893  1.00  0.00           C  
ATOM   2016  O   TRP B 125      32.322 -19.690   2.433  1.00  0.00           O  
ATOM   2017  CB  TRP B 125      34.286 -21.197   3.470  1.00  0.00           C  
ATOM   2018  CG  TRP B 125      35.740 -21.735   3.840  1.00  0.00           C  
ATOM   2019  CD1 TRP B 125      36.887 -20.936   3.914  1.00  0.00           C  
ATOM   2020  CD2 TRP B 125      36.198 -23.108   4.114  1.00  0.00           C  
ATOM   2021  NE1 TRP B 125      37.972 -21.694   4.230  1.00  0.00           N  
ATOM   2022  CE2 TRP B 125      37.575 -23.043   4.349  1.00  0.00           C  
ATOM   2023  CE3 TRP B 125      35.572 -24.353   4.160  1.00  0.00           C  
ATOM   2024  CZ2 TRP B 125      38.341 -24.207   4.635  1.00  0.00           C  
ATOM   2025  CZ3 TRP B 125      36.340 -25.509   4.440  1.00  0.00           C  
ATOM   2026  CH2 TRP B 125      37.682 -25.432   4.673  1.00  0.00           C  
ATOM   2027  H   TRP B 125      34.885 -20.418   0.741  1.00  0.00           H  
ATOM   2028  HA  TRP B 125      33.437 -22.646   2.110  1.00  0.00           H  
ATOM   2029 1HB  TRP B 125      34.319 -20.107   3.528  1.00  0.00           H  
ATOM   2030 2HB  TRP B 125      33.600 -21.530   4.249  1.00  0.00           H  
ATOM   2031  HD1 TRP B 125      36.915 -19.853   3.753  1.00  0.00           H  
ATOM   2032  HE1 TRP B 125      38.919 -21.328   4.335  1.00  0.00           H  
ATOM   2033  HE3 TRP B 125      34.504 -24.431   3.969  1.00  0.00           H  
ATOM   2034  HZ2 TRP B 125      39.416 -24.161   4.815  1.00  0.00           H  
ATOM   2035  HZ3 TRP B 125      35.831 -26.471   4.465  1.00  0.00           H  
ATOM   2036  HH2 TRP B 125      38.242 -26.342   4.885  1.00  0.00           H  
ATOM   2037  N   ALA B 126      31.457 -21.295   1.151  1.00  0.00           N  
ATOM   2038  CA  ALA B 126      30.258 -20.476   0.950  1.00  0.00           C  
ATOM   2039  C   ALA B 126      28.997 -21.302   0.723  1.00  0.00           C  
ATOM   2040  O   ALA B 126      29.060 -22.407   0.184  1.00  0.00           O  
ATOM   2041  CB  ALA B 126      30.487 -19.556  -0.233  1.00  0.00           C  
ATOM   2042  H   ALA B 126      31.560 -22.199   0.707  1.00  0.00           H  
ATOM   2043  HA  ALA B 126      30.095 -19.883   1.850  1.00  0.00           H  
ATOM   2044 1HB  ALA B 126      29.610 -18.916  -0.371  1.00  0.00           H  
ATOM   2045 2HB  ALA B 126      31.361 -18.946  -0.055  1.00  0.00           H  
ATOM   2046 3HB  ALA B 126      30.647 -20.151  -1.120  1.00  0.00           H  
ATOM   2047  N   LYS B 127      27.851 -20.744   1.113  1.00  0.00           N  
ATOM   2048  CA  LYS B 127      26.534 -21.378   0.929  1.00  0.00           C  
ATOM   2049  C   LYS B 127      25.627 -20.559   0.038  1.00  0.00           C  
ATOM   2050  O   LYS B 127      25.786 -19.353  -0.080  1.00  0.00           O  
ATOM   2051  CB  LYS B 127      25.837 -21.602   2.268  1.00  0.00           C  
ATOM   2052  CG  LYS B 127      26.552 -22.605   3.166  1.00  0.00           C  
ATOM   2053  CD  LYS B 127      25.751 -22.951   4.442  1.00  0.00           C  
ATOM   2054  CE  LYS B 127      26.555 -23.946   5.380  1.00  0.00           C  
ATOM   2055  NZ  LYS B 127      25.786 -24.309   6.635  1.00  0.00           N  
ATOM   2056  H   LYS B 127      27.904 -19.823   1.552  1.00  0.00           H  
ATOM   2057  HA  LYS B 127      26.679 -22.342   0.445  1.00  0.00           H  
ATOM   2058 1HB  LYS B 127      25.756 -20.658   2.802  1.00  0.00           H  
ATOM   2059 2HB  LYS B 127      24.840 -21.958   2.089  1.00  0.00           H  
ATOM   2060 1HG  LYS B 127      26.730 -23.525   2.600  1.00  0.00           H  
ATOM   2061 2HG  LYS B 127      27.519 -22.193   3.456  1.00  0.00           H  
ATOM   2062 1HD  LYS B 127      25.516 -22.040   4.991  1.00  0.00           H  
ATOM   2063 2HD  LYS B 127      24.818 -23.426   4.158  1.00  0.00           H  
ATOM   2064 1HE  LYS B 127      26.789 -24.856   4.830  1.00  0.00           H  
ATOM   2065 2HE  LYS B 127      27.492 -23.467   5.677  1.00  0.00           H  
ATOM   2066 1HZ  LYS B 127      26.342 -24.933   7.202  1.00  0.00           H  
ATOM   2067 2HZ  LYS B 127      25.569 -23.427   7.147  1.00  0.00           H  
ATOM   2068 3HZ  LYS B 127      24.924 -24.764   6.391  1.00  0.00           H  
ATOM   2069  N   LYS B 128      24.649 -21.180  -0.585  1.00  0.00           N  
ATOM   2070  CA  LYS B 128      23.752 -20.392  -1.439  1.00  0.00           C  
ATOM   2071  C   LYS B 128      22.289 -20.849  -1.485  1.00  0.00           C  
ATOM   2072  O   LYS B 128      21.959 -22.013  -1.242  1.00  0.00           O  
ATOM   2073  CB  LYS B 128      24.272 -20.407  -2.872  1.00  0.00           C  
ATOM   2074  CG  LYS B 128      24.245 -21.804  -3.418  1.00  0.00           C  
ATOM   2075  CD  LYS B 128      24.790 -21.953  -4.800  1.00  0.00           C  
ATOM   2076  CE  LYS B 128      24.577 -23.420  -5.254  1.00  0.00           C  
ATOM   2077  NZ  LYS B 128      25.108 -23.700  -6.608  1.00  0.00           N  
ATOM   2078  H   LYS B 128      24.560 -22.192  -0.501  1.00  0.00           H  
ATOM   2079  HA  LYS B 128      23.753 -19.373  -1.064  1.00  0.00           H  
ATOM   2080 1HB  LYS B 128      23.648 -19.770  -3.504  1.00  0.00           H  
ATOM   2081 2HB  LYS B 128      25.290 -20.016  -2.909  1.00  0.00           H  
ATOM   2082 1HG  LYS B 128      24.819 -22.455  -2.752  1.00  0.00           H  
ATOM   2083 2HG  LYS B 128      23.214 -22.147  -3.421  1.00  0.00           H  
ATOM   2084 1HD  LYS B 128      24.266 -21.273  -5.472  1.00  0.00           H  
ATOM   2085 2HD  LYS B 128      25.854 -21.710  -4.812  1.00  0.00           H  
ATOM   2086 1HE  LYS B 128      25.065 -24.086  -4.536  1.00  0.00           H  
ATOM   2087 2HE  LYS B 128      23.510 -23.628  -5.256  1.00  0.00           H  
ATOM   2088 1HZ  LYS B 128      24.930 -24.670  -6.839  1.00  0.00           H  
ATOM   2089 2HZ  LYS B 128      24.654 -23.105  -7.279  1.00  0.00           H  
ATOM   2090 3HZ  LYS B 128      26.103 -23.527  -6.620  1.00  0.00           H  
ATOM   2091  N   VAL B 129      21.416 -19.908  -1.848  1.00  0.00           N  
ATOM   2092  CA  VAL B 129      19.997 -20.179  -2.074  1.00  0.00           C  
ATOM   2093  C   VAL B 129      19.631 -19.814  -3.477  1.00  0.00           C  
ATOM   2094  O   VAL B 129      19.882 -18.687  -3.899  1.00  0.00           O  
ATOM   2095  CB  VAL B 129      19.073 -19.362  -1.156  1.00  0.00           C  
ATOM   2096  CG1 VAL B 129      17.617 -19.711  -1.479  1.00  0.00           C  
ATOM   2097  CG2 VAL B 129      19.350 -19.686   0.276  1.00  0.00           C  
ATOM   2098  H   VAL B 129      21.780 -18.971  -2.006  1.00  0.00           H  
ATOM   2099  HA  VAL B 129      19.806 -21.243  -1.922  1.00  0.00           H  
ATOM   2100  HB  VAL B 129      19.228 -18.300  -1.337  1.00  0.00           H  
ATOM   2101 1HG1 VAL B 129      16.963 -19.147  -0.843  1.00  0.00           H  
ATOM   2102 2HG1 VAL B 129      17.396 -19.474  -2.517  1.00  0.00           H  
ATOM   2103 3HG1 VAL B 129      17.454 -20.780  -1.311  1.00  0.00           H  
ATOM   2104 1HG2 VAL B 129      18.697 -19.114   0.931  1.00  0.00           H  
ATOM   2105 2HG2 VAL B 129      19.169 -20.750   0.413  1.00  0.00           H  
ATOM   2106 3HG2 VAL B 129      20.370 -19.460   0.505  1.00  0.00           H  
ATOM   2107  N   VAL B 130      19.038 -20.745  -4.217  1.00  0.00           N  
ATOM   2108  CA  VAL B 130      18.664 -20.425  -5.575  1.00  0.00           C  
ATOM   2109  C   VAL B 130      17.192 -20.714  -5.794  1.00  0.00           C  
ATOM   2110  O   VAL B 130      16.697 -21.798  -5.465  1.00  0.00           O  
ATOM   2111  CB  VAL B 130      19.515 -21.215  -6.596  1.00  0.00           C  
ATOM   2112  CG1 VAL B 130      19.085 -20.830  -8.051  1.00  0.00           C  
ATOM   2113  CG2 VAL B 130      21.006 -20.945  -6.365  1.00  0.00           C  
ATOM   2114  H   VAL B 130      18.844 -21.661  -3.831  1.00  0.00           H  
ATOM   2115  HA  VAL B 130      18.822 -19.361  -5.751  1.00  0.00           H  
ATOM   2116  HB  VAL B 130      19.322 -22.280  -6.473  1.00  0.00           H  
ATOM   2117 1HG1 VAL B 130      19.671 -21.395  -8.778  1.00  0.00           H  
ATOM   2118 2HG1 VAL B 130      18.032 -21.048  -8.205  1.00  0.00           H  
ATOM   2119 3HG1 VAL B 130      19.252 -19.765  -8.222  1.00  0.00           H  
ATOM   2120 1HG2 VAL B 130      21.583 -21.517  -7.086  1.00  0.00           H  
ATOM   2121 2HG2 VAL B 130      21.212 -19.906  -6.496  1.00  0.00           H  
ATOM   2122 3HG2 VAL B 130      21.292 -21.245  -5.360  1.00  0.00           H  
ATOM   2123  N   TRP B 131      16.505 -19.734  -6.364  1.00  0.00           N  
ATOM   2124  CA  TRP B 131      15.119 -19.907  -6.723  1.00  0.00           C  
ATOM   2125  C   TRP B 131      15.093 -19.974  -8.228  1.00  0.00           C  
ATOM   2126  O   TRP B 131      15.415 -19.003  -8.927  1.00  0.00           O  
ATOM   2127  CB  TRP B 131      14.221 -18.783  -6.265  1.00  0.00           C  
ATOM   2128  CG  TRP B 131      14.118 -18.608  -4.800  1.00  0.00           C  
ATOM   2129  CD1 TRP B 131      13.126 -19.080  -4.009  1.00  0.00           C  
ATOM   2130  CD2 TRP B 131      14.998 -17.833  -3.935  1.00  0.00           C  
ATOM   2131  NE1 TRP B 131      13.307 -18.648  -2.709  1.00  0.00           N  
ATOM   2132  CE2 TRP B 131      14.445 -17.862  -2.655  1.00  0.00           C  
ATOM   2133  CE3 TRP B 131      16.171 -17.120  -4.146  1.00  0.00           C  
ATOM   2134  CZ2 TRP B 131      15.026 -17.166  -1.573  1.00  0.00           C  
ATOM   2135  CZ3 TRP B 131      16.765 -16.444  -3.079  1.00  0.00           C  
ATOM   2136  CH2 TRP B 131      16.201 -16.456  -1.818  1.00  0.00           C  
ATOM   2137  H   TRP B 131      16.971 -18.857  -6.596  1.00  0.00           H  
ATOM   2138  HA  TRP B 131      14.744 -20.847  -6.319  1.00  0.00           H  
ATOM   2139 1HB  TRP B 131      14.579 -17.858  -6.693  1.00  0.00           H  
ATOM   2140 2HB  TRP B 131      13.215 -18.951  -6.661  1.00  0.00           H  
ATOM   2141  HD1 TRP B 131      12.295 -19.692  -4.355  1.00  0.00           H  
ATOM   2142  HE1 TRP B 131      12.698 -18.854  -1.933  1.00  0.00           H  
ATOM   2143  HE3 TRP B 131      16.619 -17.103  -5.128  1.00  0.00           H  
ATOM   2144  HZ2 TRP B 131      14.592 -17.179  -0.579  1.00  0.00           H  
ATOM   2145  HZ3 TRP B 131      17.684 -15.910  -3.276  1.00  0.00           H  
ATOM   2146  HH2 TRP B 131      16.681 -15.917  -1.008  1.00  0.00           H  
ATOM   2147  N   LYS B 132      14.747 -21.162  -8.708  1.00  0.00           N  
ATOM   2148  CA  LYS B 132      14.746 -21.505 -10.119  1.00  0.00           C  
ATOM   2149  C   LYS B 132      13.654 -20.733 -10.838  1.00  0.00           C  
ATOM   2150  O   LYS B 132      12.763 -20.143 -10.196  1.00  0.00           O  
ATOM   2151  CB  LYS B 132      14.593 -23.030 -10.284  1.00  0.00           C  
ATOM   2152  CG  LYS B 132      15.806 -23.835  -9.750  1.00  0.00           C  
ATOM   2153  CD  LYS B 132      15.660 -25.361  -9.937  1.00  0.00           C  
ATOM   2154  CE  LYS B 132      16.907 -26.144  -9.388  1.00  0.00           C  
ATOM   2155  NZ  LYS B 132      16.760 -27.637  -9.551  1.00  0.00           N  
ATOM   2156  H   LYS B 132      14.496 -21.881  -8.044  1.00  0.00           H  
ATOM   2157  HA  LYS B 132      15.706 -21.208 -10.549  1.00  0.00           H  
ATOM   2158 1HB  LYS B 132      13.712 -23.370  -9.758  1.00  0.00           H  
ATOM   2159 2HB  LYS B 132      14.459 -23.277 -11.339  1.00  0.00           H  
ATOM   2160 1HG  LYS B 132      16.709 -23.502 -10.265  1.00  0.00           H  
ATOM   2161 2HG  LYS B 132      15.929 -23.627  -8.687  1.00  0.00           H  
ATOM   2162 1HD  LYS B 132      14.773 -25.700  -9.405  1.00  0.00           H  
ATOM   2163 2HD  LYS B 132      15.536 -25.587 -10.993  1.00  0.00           H  
ATOM   2164 1HE  LYS B 132      17.798 -25.822  -9.928  1.00  0.00           H  
ATOM   2165 2HE  LYS B 132      17.036 -25.914  -8.333  1.00  0.00           H  
ATOM   2166 1HZ  LYS B 132      17.579 -28.101  -9.186  1.00  0.00           H  
ATOM   2167 2HZ  LYS B 132      15.943 -27.955  -9.044  1.00  0.00           H  
ATOM   2168 3HZ  LYS B 132      16.655 -27.868 -10.528  1.00  0.00           H  
ATOM   2169  N   ARG B 133      13.739 -20.728 -12.168  1.00  0.00           N  
ATOM   2170  CA  ARG B 133      12.787 -19.971 -12.967  1.00  0.00           C  
ATOM   2171  C   ARG B 133      11.357 -20.265 -12.606  1.00  0.00           C  
ATOM   2172  O   ARG B 133      10.967 -21.415 -12.371  1.00  0.00           O  
ATOM   2173  CB  ARG B 133      12.959 -20.228 -14.464  1.00  0.00           C  
ATOM   2174  CG  ARG B 133      14.201 -19.680 -15.021  1.00  0.00           C  
ATOM   2175  CD  ARG B 133      14.334 -19.873 -16.469  1.00  0.00           C  
ATOM   2176  NE  ARG B 133      15.587 -19.288 -16.897  1.00  0.00           N  
ATOM   2177  CZ  ARG B 133      16.030 -19.214 -18.144  1.00  0.00           C  
ATOM   2178  NH1 ARG B 133      15.311 -19.709 -19.138  1.00  0.00           N  
ATOM   2179  NH2 ARG B 133      17.205 -18.643 -18.360  1.00  0.00           N  
ATOM   2180  H   ARG B 133      14.481 -21.234 -12.626  1.00  0.00           H  
ATOM   2181  HA  ARG B 133      12.979 -18.915 -12.779  1.00  0.00           H  
ATOM   2182 1HB  ARG B 133      12.934 -21.292 -14.666  1.00  0.00           H  
ATOM   2183 2HB  ARG B 133      12.127 -19.768 -15.012  1.00  0.00           H  
ATOM   2184 1HG  ARG B 133      14.208 -18.623 -14.827  1.00  0.00           H  
ATOM   2185 2HG  ARG B 133      15.056 -20.146 -14.528  1.00  0.00           H  
ATOM   2186 1HD  ARG B 133      14.336 -20.933 -16.718  1.00  0.00           H  
ATOM   2187 2HD  ARG B 133      13.512 -19.371 -16.990  1.00  0.00           H  
ATOM   2188  HE  ARG B 133      16.174 -18.896 -16.181  1.00  0.00           H  
ATOM   2189 1HH1 ARG B 133      14.418 -20.146 -18.951  1.00  0.00           H  
ATOM   2190 2HH1 ARG B 133      15.653 -19.656 -20.089  1.00  0.00           H  
ATOM   2191 1HH2 ARG B 133      17.738 -18.273 -17.584  1.00  0.00           H  
ATOM   2192 2HH2 ARG B 133      17.571 -18.573 -19.298  1.00  0.00           H  
ATOM   2193  N   GLU B 134      10.614 -19.168 -12.485  1.00  0.00           N  
ATOM   2194  CA  GLU B 134       9.197 -19.128 -12.175  1.00  0.00           C  
ATOM   2195  C   GLU B 134       8.802 -19.787 -10.834  1.00  0.00           C  
ATOM   2196  O   GLU B 134       7.614 -19.882 -10.512  1.00  0.00           O  
ATOM   2197  CB  GLU B 134       8.495 -19.770 -13.366  1.00  0.00           C  
ATOM   2198  CG  GLU B 134       8.776 -18.985 -14.661  1.00  0.00           C  
ATOM   2199  CD  GLU B 134       8.092 -19.513 -15.846  1.00  0.00           C  
ATOM   2200  OE1 GLU B 134       6.976 -19.966 -15.729  1.00  0.00           O  
ATOM   2201  OE2 GLU B 134       8.702 -19.474 -16.907  1.00  0.00           O  
ATOM   2202  H   GLU B 134      11.082 -18.287 -12.712  1.00  0.00           H  
ATOM   2203  HA  GLU B 134       8.902 -18.077 -12.129  1.00  0.00           H  
ATOM   2204 1HB  GLU B 134       8.815 -20.802 -13.494  1.00  0.00           H  
ATOM   2205 2HB  GLU B 134       7.417 -19.775 -13.197  1.00  0.00           H  
ATOM   2206 1HG  GLU B 134       8.448 -17.958 -14.514  1.00  0.00           H  
ATOM   2207 2HG  GLU B 134       9.846 -18.957 -14.855  1.00  0.00           H  
ATOM   2208  N   LYS B 135       9.798 -20.113  -9.992  1.00  0.00           N  
ATOM   2209  CA  LYS B 135       9.538 -20.617  -8.649  1.00  0.00           C  
ATOM   2210  C   LYS B 135       9.506 -19.383  -7.769  1.00  0.00           C  
ATOM   2211  O   LYS B 135       8.898 -19.322  -6.691  1.00  0.00           O  
ATOM   2212  CB  LYS B 135      10.637 -21.600  -8.180  1.00  0.00           C  
ATOM   2213  CG  LYS B 135      10.804 -22.891  -9.052  1.00  0.00           C  
ATOM   2214  CD  LYS B 135       9.548 -23.780  -9.045  1.00  0.00           C  
ATOM   2215  CE  LYS B 135       9.767 -25.098  -9.822  1.00  0.00           C  
ATOM   2216  NZ  LYS B 135       8.521 -25.967  -9.841  1.00  0.00           N  
ATOM   2217  H   LYS B 135      10.770 -20.050 -10.300  1.00  0.00           H  
ATOM   2218  HA  LYS B 135       8.564 -21.104  -8.613  1.00  0.00           H  
ATOM   2219 1HB  LYS B 135      11.597 -21.081  -8.174  1.00  0.00           H  
ATOM   2220 2HB  LYS B 135      10.435 -21.913  -7.162  1.00  0.00           H  
ATOM   2221 1HG  LYS B 135      11.035 -22.603 -10.078  1.00  0.00           H  
ATOM   2222 2HG  LYS B 135      11.635 -23.475  -8.665  1.00  0.00           H  
ATOM   2223 1HD  LYS B 135       9.274 -24.017  -8.016  1.00  0.00           H  
ATOM   2224 2HD  LYS B 135       8.725 -23.235  -9.506  1.00  0.00           H  
ATOM   2225 1HE  LYS B 135      10.053 -24.865 -10.846  1.00  0.00           H  
ATOM   2226 2HE  LYS B 135      10.577 -25.655  -9.349  1.00  0.00           H  
ATOM   2227 1HZ  LYS B 135       8.706 -26.818 -10.355  1.00  0.00           H  
ATOM   2228 2HZ  LYS B 135       8.254 -26.199  -8.895  1.00  0.00           H  
ATOM   2229 3HZ  LYS B 135       7.767 -25.465 -10.287  1.00  0.00           H  
ATOM   2230  N   ALA B 136      10.135 -18.353  -8.305  1.00  0.00           N  
ATOM   2231  CA  ALA B 136      10.335 -17.084  -7.651  1.00  0.00           C  
ATOM   2232  C   ALA B 136       9.053 -16.222  -7.638  1.00  0.00           C  
ATOM   2233  O   ALA B 136       8.972 -15.198  -8.321  1.00  0.00           O  
ATOM   2234  CB  ALA B 136      11.491 -16.366  -8.362  1.00  0.00           C  
ATOM   2235  H   ALA B 136      10.555 -18.492  -9.213  1.00  0.00           H  
ATOM   2236  HA  ALA B 136      10.618 -17.278  -6.620  1.00  0.00           H  
ATOM   2237 1HB  ALA B 136      11.690 -15.438  -7.869  1.00  0.00           H  
ATOM   2238 2HB  ALA B 136      12.391 -16.989  -8.334  1.00  0.00           H  
ATOM   2239 3HB  ALA B 136      11.227 -16.173  -9.403  1.00  0.00           H  
ATOM   2240  N   SER B 137       8.054 -16.663  -6.850  1.00  0.00           N  
ATOM   2241  CA  SER B 137       6.772 -15.957  -6.698  1.00  0.00           C  
ATOM   2242  C   SER B 137       6.672 -15.276  -5.304  1.00  0.00           C  
ATOM   2243  O   SER B 137       7.120 -14.142  -5.114  1.00  0.00           O  
ATOM   2244  CB  SER B 137       5.614 -16.926  -6.891  1.00  0.00           C  
ATOM   2245  OG  SER B 137       5.590 -17.912  -5.882  1.00  0.00           O  
ATOM   2246  H   SER B 137       8.214 -17.548  -6.371  1.00  0.00           H  
ATOM   2247  HA  SER B 137       6.718 -15.177  -7.456  1.00  0.00           H  
ATOM   2248 1HB  SER B 137       4.675 -16.374  -6.886  1.00  0.00           H  
ATOM   2249 2HB  SER B 137       5.708 -17.405  -7.866  1.00  0.00           H  
ATOM   2250  HG  SER B 137       4.857 -18.503  -6.105  1.00  0.00           H  
ATOM   2251  N   LYS B 138       6.143 -15.966  -4.296  1.00  0.00           N  
ATOM   2252  CA  LYS B 138       6.081 -15.377  -2.948  1.00  0.00           C  
ATOM   2253  C   LYS B 138       7.403 -15.612  -2.210  1.00  0.00           C  
ATOM   2254  O   LYS B 138       7.467 -16.335  -1.208  1.00  0.00           O  
ATOM   2255  CB  LYS B 138       4.919 -15.944  -2.121  1.00  0.00           C  
ATOM   2256  CG  LYS B 138       3.597 -15.168  -2.214  1.00  0.00           C  
ATOM   2257  CD  LYS B 138       2.791 -15.497  -3.462  1.00  0.00           C  
ATOM   2258  CE  LYS B 138       1.430 -14.795  -3.423  1.00  0.00           C  
ATOM   2259  NZ  LYS B 138       0.603 -15.085  -4.638  1.00  0.00           N  
ATOM   2260  H   LYS B 138       5.792 -16.889  -4.499  1.00  0.00           H  
ATOM   2261  HA  LYS B 138       5.930 -14.301  -3.039  1.00  0.00           H  
ATOM   2262 1HB  LYS B 138       4.729 -16.973  -2.422  1.00  0.00           H  
ATOM   2263 2HB  LYS B 138       5.195 -15.958  -1.068  1.00  0.00           H  
ATOM   2264 1HG  LYS B 138       3.002 -15.390  -1.342  1.00  0.00           H  
ATOM   2265 2HG  LYS B 138       3.812 -14.104  -2.212  1.00  0.00           H  
ATOM   2266 1HD  LYS B 138       3.336 -15.168  -4.348  1.00  0.00           H  
ATOM   2267 2HD  LYS B 138       2.638 -16.574  -3.527  1.00  0.00           H  
ATOM   2268 1HE  LYS B 138       0.887 -15.130  -2.542  1.00  0.00           H  
ATOM   2269 2HE  LYS B 138       1.589 -13.718  -3.352  1.00  0.00           H  
ATOM   2270 1HZ  LYS B 138      -0.283 -14.601  -4.563  1.00  0.00           H  
ATOM   2271 2HZ  LYS B 138       1.088 -14.771  -5.465  1.00  0.00           H  
ATOM   2272 3HZ  LYS B 138       0.435 -16.079  -4.706  1.00  0.00           H  
ATOM   2273  N   ILE B 139       8.466 -14.987  -2.746  1.00  0.00           N  
ATOM   2274  CA  ILE B 139       9.819 -15.087  -2.176  1.00  0.00           C  
ATOM   2275  C   ILE B 139      10.297 -13.698  -1.810  1.00  0.00           C  
ATOM   2276  O   ILE B 139      11.460 -13.478  -1.493  1.00  0.00           O  
ATOM   2277  CB  ILE B 139      10.867 -15.682  -3.139  1.00  0.00           C  
ATOM   2278  CG1 ILE B 139      11.122 -14.778  -4.390  1.00  0.00           C  
ATOM   2279  CG2 ILE B 139      10.301 -17.019  -3.608  1.00  0.00           C  
ATOM   2280  CD1 ILE B 139      12.399 -15.160  -5.138  1.00  0.00           C  
ATOM   2281  H   ILE B 139       8.292 -14.432  -3.588  1.00  0.00           H  
ATOM   2282  HA  ILE B 139       9.796 -15.697  -1.280  1.00  0.00           H  
ATOM   2283  HB  ILE B 139      11.819 -15.837  -2.624  1.00  0.00           H  
ATOM   2284 1HG1 ILE B 139      10.276 -14.857  -5.074  1.00  0.00           H  
ATOM   2285 2HG1 ILE B 139      11.231 -13.737  -4.092  1.00  0.00           H  
ATOM   2286 1HG2 ILE B 139      10.976 -17.496  -4.274  1.00  0.00           H  
ATOM   2287 2HG2 ILE B 139      10.134 -17.660  -2.743  1.00  0.00           H  
ATOM   2288 3HG2 ILE B 139       9.358 -16.860  -4.123  1.00  0.00           H  
ATOM   2289 1HD1 ILE B 139      12.525 -14.493  -5.976  1.00  0.00           H  
ATOM   2290 2HD1 ILE B 139      13.253 -15.053  -4.463  1.00  0.00           H  
ATOM   2291 3HD1 ILE B 139      12.359 -16.174  -5.489  1.00  0.00           H  
ATOM   2292  N   ASN B 140       9.417 -12.743  -1.909  1.00  0.00           N  
ATOM   2293  CA  ASN B 140       9.846 -11.411  -1.658  1.00  0.00           C  
ATOM   2294  C   ASN B 140       9.961 -11.195  -0.166  1.00  0.00           C  
ATOM   2295  O   ASN B 140       9.351 -11.941   0.616  1.00  0.00           O  
ATOM   2296  CB  ASN B 140       8.895 -10.472  -2.325  1.00  0.00           C  
ATOM   2297  CG  ASN B 140       8.946 -10.737  -3.781  1.00  0.00           C  
ATOM   2298  OD1 ASN B 140      10.003 -11.019  -4.367  1.00  0.00           O  
ATOM   2299  ND2 ASN B 140       7.811 -10.699  -4.390  1.00  0.00           N  
ATOM   2300  H   ASN B 140       8.464 -12.940  -2.162  1.00  0.00           H  
ATOM   2301  HA  ASN B 140      10.837 -11.273  -2.079  1.00  0.00           H  
ATOM   2302 1HB  ASN B 140       7.876 -10.620  -1.956  1.00  0.00           H  
ATOM   2303 2HB  ASN B 140       9.181  -9.443  -2.130  1.00  0.00           H  
ATOM   2304 1HD2 ASN B 140       7.765 -10.914  -5.364  1.00  0.00           H  
ATOM   2305 2HD2 ASN B 140       6.966 -10.442  -3.882  1.00  0.00           H  
ATOM   2306  N   GLY B 141      10.777 -10.208   0.221  1.00  0.00           N  
ATOM   2307  CA  GLY B 141      10.933  -9.843   1.628  1.00  0.00           C  
ATOM   2308  C   GLY B 141      12.382  -9.714   2.083  1.00  0.00           C  
ATOM   2309  O   GLY B 141      13.296  -9.491   1.283  1.00  0.00           O  
ATOM   2310  H   GLY B 141      11.253  -9.669  -0.504  1.00  0.00           H  
ATOM   2311 1HA  GLY B 141      10.430  -8.892   1.784  1.00  0.00           H  
ATOM   2312 2HA  GLY B 141      10.427 -10.576   2.250  1.00  0.00           H  
ATOM   2313  N   ALA B 142      12.585  -9.788   3.399  1.00  0.00           N  
ATOM   2314  CA  ALA B 142      13.926  -9.629   3.975  1.00  0.00           C  
ATOM   2315  C   ALA B 142      14.628 -10.966   4.212  1.00  0.00           C  
ATOM   2316  O   ALA B 142      14.025 -11.931   4.676  1.00  0.00           O  
ATOM   2317  CB  ALA B 142      13.851  -8.865   5.290  1.00  0.00           C  
ATOM   2318  H   ALA B 142      11.799  -9.974   4.006  1.00  0.00           H  
ATOM   2319  HA  ALA B 142      14.532  -9.060   3.268  1.00  0.00           H  
ATOM   2320 1HB  ALA B 142      14.865  -8.729   5.683  1.00  0.00           H  
ATOM   2321 2HB  ALA B 142      13.393  -7.892   5.128  1.00  0.00           H  
ATOM   2322 3HB  ALA B 142      13.256  -9.428   6.013  1.00  0.00           H  
ATOM   2323  N   TYR B 143      15.919 -10.976   3.923  1.00  0.00           N  
ATOM   2324  CA  TYR B 143      16.798 -12.128   4.094  1.00  0.00           C  
ATOM   2325  C   TYR B 143      18.048 -11.749   4.845  1.00  0.00           C  
ATOM   2326  O   TYR B 143      18.398 -10.569   4.900  1.00  0.00           O  
ATOM   2327  CB  TYR B 143      17.162 -12.724   2.756  1.00  0.00           C  
ATOM   2328  CG  TYR B 143      15.986 -13.288   2.068  1.00  0.00           C  
ATOM   2329  CD1 TYR B 143      15.206 -12.516   1.209  1.00  0.00           C  
ATOM   2330  CD2 TYR B 143      15.667 -14.597   2.277  1.00  0.00           C  
ATOM   2331  CE1 TYR B 143      14.106 -13.095   0.564  1.00  0.00           C  
ATOM   2332  CE2 TYR B 143      14.590 -15.152   1.631  1.00  0.00           C  
ATOM   2333  CZ  TYR B 143      13.824 -14.416   0.783  1.00  0.00           C  
ATOM   2334  OH  TYR B 143      12.787 -15.006   0.156  1.00  0.00           O  
ATOM   2335  H   TYR B 143      16.322 -10.126   3.532  1.00  0.00           H  
ATOM   2336  HA  TYR B 143      16.279 -12.879   4.678  1.00  0.00           H  
ATOM   2337 1HB  TYR B 143      17.609 -11.963   2.116  1.00  0.00           H  
ATOM   2338 2HB  TYR B 143      17.892 -13.515   2.894  1.00  0.00           H  
ATOM   2339  HD1 TYR B 143      15.446 -11.462   1.039  1.00  0.00           H  
ATOM   2340  HD2 TYR B 143      16.276 -15.202   2.948  1.00  0.00           H  
ATOM   2341  HE1 TYR B 143      13.479 -12.506  -0.111  1.00  0.00           H  
ATOM   2342  HE2 TYR B 143      14.338 -16.183   1.784  1.00  0.00           H  
ATOM   2343  HH  TYR B 143      12.429 -14.403  -0.486  1.00  0.00           H  
ATOM   2344  N   PHE B 144      18.724 -12.743   5.426  1.00  0.00           N  
ATOM   2345  CA  PHE B 144      19.965 -12.456   6.147  1.00  0.00           C  
ATOM   2346  C   PHE B 144      20.942 -13.610   6.136  1.00  0.00           C  
ATOM   2347  O   PHE B 144      20.574 -14.740   5.805  1.00  0.00           O  
ATOM   2348  CB  PHE B 144      19.664 -12.222   7.614  1.00  0.00           C  
ATOM   2349  CG  PHE B 144      19.284 -13.501   8.294  1.00  0.00           C  
ATOM   2350  CD1 PHE B 144      20.214 -14.196   8.987  1.00  0.00           C  
ATOM   2351  CD2 PHE B 144      18.059 -14.042   8.144  1.00  0.00           C  
ATOM   2352  CE1 PHE B 144      19.926 -15.381   9.522  1.00  0.00           C  
ATOM   2353  CE2 PHE B 144      17.762 -15.241   8.676  1.00  0.00           C  
ATOM   2354  CZ  PHE B 144      18.697 -15.914   9.355  1.00  0.00           C  
ATOM   2355  H   PHE B 144      18.341 -13.685   5.381  1.00  0.00           H  
ATOM   2356  HA  PHE B 144      20.424 -11.600   5.689  1.00  0.00           H  
ATOM   2357 1HB  PHE B 144      20.545 -11.818   8.103  1.00  0.00           H  
ATOM   2358 2HB  PHE B 144      18.858 -11.500   7.731  1.00  0.00           H  
ATOM   2359  HD1 PHE B 144      21.210 -13.776   9.101  1.00  0.00           H  
ATOM   2360  HD2 PHE B 144      17.309 -13.509   7.571  1.00  0.00           H  
ATOM   2361  HE1 PHE B 144      20.684 -15.919  10.081  1.00  0.00           H  
ATOM   2362  HE2 PHE B 144      16.769 -15.670   8.547  1.00  0.00           H  
ATOM   2363  HZ  PHE B 144      18.462 -16.890   9.779  1.00  0.00           H  
ATOM   2364  N   CYS B 145      22.176 -13.352   6.599  1.00  0.00           N  
ATOM   2365  CA  CYS B 145      23.110 -14.461   6.874  1.00  0.00           C  
ATOM   2366  C   CYS B 145      24.051 -14.196   8.079  1.00  0.00           C  
ATOM   2367  O   CYS B 145      24.345 -13.046   8.406  1.00  0.00           O  
ATOM   2368  CB  CYS B 145      23.923 -14.758   5.641  1.00  0.00           C  
ATOM   2369  SG  CYS B 145      24.812 -13.384   5.125  1.00  0.00           S  
ATOM   2370  H   CYS B 145      22.439 -12.380   6.741  1.00  0.00           H  
ATOM   2371  HA  CYS B 145      22.523 -15.347   7.103  1.00  0.00           H  
ATOM   2372 1HB  CYS B 145      24.599 -15.567   5.865  1.00  0.00           H  
ATOM   2373 2HB  CYS B 145      23.277 -15.083   4.825  1.00  0.00           H  
ATOM   2374  HG  CYS B 145      23.771 -12.544   5.124  1.00  0.00           H  
ATOM   2375  N   GLU B 146      24.513 -15.306   8.714  1.00  0.00           N  
ATOM   2376  CA  GLU B 146      25.394 -15.335   9.916  1.00  0.00           C  
ATOM   2377  C   GLU B 146      26.721 -16.021   9.726  1.00  0.00           C  
ATOM   2378  O   GLU B 146      26.997 -16.543   8.650  1.00  0.00           O  
ATOM   2379  CB  GLU B 146      24.737 -15.987  11.157  1.00  0.00           C  
ATOM   2380  CG  GLU B 146      23.509 -15.268  11.741  1.00  0.00           C  
ATOM   2381  CD  GLU B 146      22.796 -16.011  12.881  1.00  0.00           C  
ATOM   2382  OE1 GLU B 146      23.212 -17.114  13.188  1.00  0.00           O  
ATOM   2383  OE2 GLU B 146      21.858 -15.449  13.447  1.00  0.00           O  
ATOM   2384  H   GLU B 146      24.211 -16.200   8.317  1.00  0.00           H  
ATOM   2385  HA  GLU B 146      25.603 -14.309  10.169  1.00  0.00           H  
ATOM   2386 1HB  GLU B 146      24.449 -16.989  10.901  1.00  0.00           H  
ATOM   2387 2HB  GLU B 146      25.447 -16.078  11.967  1.00  0.00           H  
ATOM   2388 1HG  GLU B 146      23.915 -14.391  12.187  1.00  0.00           H  
ATOM   2389 2HG  GLU B 146      22.812 -14.977  10.959  1.00  0.00           H  
ATOM   2390  N   GLY B 147      27.529 -16.051  10.806  1.00  0.00           N  
ATOM   2391  CA  GLY B 147      28.880 -16.627  10.768  1.00  0.00           C  
ATOM   2392  C   GLY B 147      29.504 -16.928  12.161  1.00  0.00           C  
ATOM   2393  O   GLY B 147      30.178 -17.943  12.314  1.00  0.00           O  
ATOM   2394  H   GLY B 147      27.201 -15.620  11.654  1.00  0.00           H  
ATOM   2395 1HA  GLY B 147      28.853 -17.548  10.184  1.00  0.00           H  
ATOM   2396 2HA  GLY B 147      29.522 -15.936  10.225  1.00  0.00           H  
ATOM   2397  N   ARG B 148      29.263 -16.103  13.173  1.00  0.00           N  
ATOM   2398  CA  ARG B 148      29.579 -16.520  14.552  1.00  0.00           C  
ATOM   2399  C   ARG B 148      31.021 -17.054  14.940  1.00  0.00           C  
ATOM   2400  O   ARG B 148      31.229 -18.252  15.120  1.00  0.00           O  
ATOM   2401  CB  ARG B 148      28.538 -17.573  14.949  1.00  0.00           C  
ATOM   2402  CG  ARG B 148      27.034 -17.068  15.004  1.00  0.00           C  
ATOM   2403  CD  ARG B 148      26.006 -18.200  15.351  1.00  0.00           C  
ATOM   2404  NE  ARG B 148      25.934 -19.244  14.297  1.00  0.00           N  
ATOM   2405  CZ  ARG B 148      25.452 -20.530  14.468  1.00  0.00           C  
ATOM   2406  NH1 ARG B 148      24.993 -20.962  15.608  1.00  0.00           N  
ATOM   2407  NH2 ARG B 148      25.463 -21.423  13.496  1.00  0.00           N  
ATOM   2408  H   ARG B 148      28.784 -15.235  13.014  1.00  0.00           H  
ATOM   2409  HA  ARG B 148      29.411 -15.651  15.179  1.00  0.00           H  
ATOM   2410 1HB  ARG B 148      28.575 -18.405  14.260  1.00  0.00           H  
ATOM   2411 2HB  ARG B 148      28.787 -17.954  15.939  1.00  0.00           H  
ATOM   2412 1HG  ARG B 148      26.952 -16.296  15.767  1.00  0.00           H  
ATOM   2413 2HG  ARG B 148      26.755 -16.649  14.036  1.00  0.00           H  
ATOM   2414 1HD  ARG B 148      26.289 -18.679  16.288  1.00  0.00           H  
ATOM   2415 2HD  ARG B 148      25.013 -17.757  15.455  1.00  0.00           H  
ATOM   2416  HE  ARG B 148      26.277 -18.999  13.376  1.00  0.00           H  
ATOM   2417 1HH1 ARG B 148      24.969 -20.370  16.422  1.00  0.00           H  
ATOM   2418 2HH1 ARG B 148      24.721 -21.965  15.645  1.00  0.00           H  
ATOM   2419 1HH2 ARG B 148      25.876 -21.197  12.573  1.00  0.00           H  
ATOM   2420 2HH2 ARG B 148      25.118 -22.365  13.738  1.00  0.00           H  
ATOM   2421  N   VAL B 149      32.018 -16.165  15.060  1.00  0.00           N  
ATOM   2422  CA  VAL B 149      33.337 -16.600  15.568  1.00  0.00           C  
ATOM   2423  C   VAL B 149      33.131 -16.809  17.055  1.00  0.00           C  
ATOM   2424  O   VAL B 149      32.083 -16.437  17.549  1.00  0.00           O  
ATOM   2425  CB  VAL B 149      34.440 -15.550  15.409  1.00  0.00           C  
ATOM   2426  CG1 VAL B 149      34.592 -15.250  13.968  1.00  0.00           C  
ATOM   2427  CG2 VAL B 149      34.163 -14.321  16.242  1.00  0.00           C  
ATOM   2428  H   VAL B 149      31.854 -15.195  14.861  1.00  0.00           H  
ATOM   2429  HA  VAL B 149      33.630 -17.535  15.099  1.00  0.00           H  
ATOM   2430  HB  VAL B 149      35.380 -15.979  15.751  1.00  0.00           H  
ATOM   2431 1HG1 VAL B 149      35.380 -14.540  13.823  1.00  0.00           H  
ATOM   2432 2HG1 VAL B 149      34.822 -16.149  13.437  1.00  0.00           H  
ATOM   2433 3HG1 VAL B 149      33.659 -14.834  13.600  1.00  0.00           H  
ATOM   2434 1HG2 VAL B 149      34.980 -13.599  16.126  1.00  0.00           H  
ATOM   2435 2HG2 VAL B 149      33.240 -13.865  15.917  1.00  0.00           H  
ATOM   2436 3HG2 VAL B 149      34.085 -14.589  17.298  1.00  0.00           H  
ATOM   2437  N   ARG B 150      34.091 -17.388  17.781  1.00  0.00           N  
ATOM   2438  CA  ARG B 150      33.898 -17.673  19.224  1.00  0.00           C  
ATOM   2439  C   ARG B 150      32.918 -16.695  19.965  1.00  0.00           C  
ATOM   2440  O   ARG B 150      33.228 -15.523  20.149  1.00  0.00           O  
ATOM   2441  CB  ARG B 150      35.313 -17.550  19.891  1.00  0.00           C  
ATOM   2442  CG  ARG B 150      35.486 -17.862  21.414  1.00  0.00           C  
ATOM   2443  CD  ARG B 150      36.974 -17.729  21.880  1.00  0.00           C  
ATOM   2444  NE  ARG B 150      37.128 -17.972  23.385  1.00  0.00           N  
ATOM   2445  CZ  ARG B 150      38.293 -17.848  24.134  1.00  0.00           C  
ATOM   2446  NH1 ARG B 150      39.426 -17.457  23.568  1.00  0.00           N  
ATOM   2447  NH2 ARG B 150      38.287 -18.134  25.457  1.00  0.00           N  
ATOM   2448  H   ARG B 150      34.970 -17.689  17.352  1.00  0.00           H  
ATOM   2449  HA  ARG B 150      33.529 -18.697  19.316  1.00  0.00           H  
ATOM   2450 1HB  ARG B 150      36.004 -18.212  19.366  1.00  0.00           H  
ATOM   2451 2HB  ARG B 150      35.682 -16.535  19.742  1.00  0.00           H  
ATOM   2452 1HG  ARG B 150      34.884 -17.165  21.996  1.00  0.00           H  
ATOM   2453 2HG  ARG B 150      35.153 -18.883  21.607  1.00  0.00           H  
ATOM   2454 1HD  ARG B 150      37.586 -18.460  21.346  1.00  0.00           H  
ATOM   2455 2HD  ARG B 150      37.339 -16.728  21.652  1.00  0.00           H  
ATOM   2456  HE  ARG B 150      36.303 -18.281  23.880  1.00  0.00           H  
ATOM   2457 1HH1 ARG B 150      39.464 -17.228  22.565  1.00  0.00           H  
ATOM   2458 2HH1 ARG B 150      40.260 -17.377  24.126  1.00  0.00           H  
ATOM   2459 1HH2 ARG B 150      37.436 -18.442  25.905  1.00  0.00           H  
ATOM   2460 2HH2 ARG B 150      39.135 -18.047  25.997  1.00  0.00           H  
ATOM   2461  N   GLY B 151      31.732 -17.202  20.430  1.00  0.00           N  
ATOM   2462  CA  GLY B 151      30.752 -16.450  21.277  1.00  0.00           C  
ATOM   2463  C   GLY B 151      29.835 -15.389  20.578  1.00  0.00           C  
ATOM   2464  O   GLY B 151      28.631 -15.288  20.861  1.00  0.00           O  
ATOM   2465  H   GLY B 151      31.512 -18.160  20.191  1.00  0.00           H  
ATOM   2466 1HA  GLY B 151      30.111 -17.177  21.777  1.00  0.00           H  
ATOM   2467 2HA  GLY B 151      31.307 -15.955  22.071  1.00  0.00           H  
ATOM   2468  N   GLU B 152      30.483 -14.601  19.707  1.00  0.00           N  
ATOM   2469  CA  GLU B 152      30.028 -13.449  18.905  1.00  0.00           C  
ATOM   2470  C   GLU B 152      29.112 -13.825  17.739  1.00  0.00           C  
ATOM   2471  O   GLU B 152      28.828 -14.991  17.482  1.00  0.00           O  
ATOM   2472  CB  GLU B 152      31.267 -12.727  18.289  1.00  0.00           C  
ATOM   2473  CG  GLU B 152      32.293 -12.041  19.301  1.00  0.00           C  
ATOM   2474  CD  GLU B 152      33.523 -11.216  18.623  1.00  0.00           C  
ATOM   2475  OE1 GLU B 152      33.579 -11.093  17.408  1.00  0.00           O  
ATOM   2476  OE2 GLU B 152      34.369 -10.739  19.369  1.00  0.00           O  
ATOM   2477  H   GLU B 152      31.474 -14.832  19.626  1.00  0.00           H  
ATOM   2478  HA  GLU B 152      29.487 -12.765  19.561  1.00  0.00           H  
ATOM   2479 1HB  GLU B 152      31.822 -13.463  17.722  1.00  0.00           H  
ATOM   2480 2HB  GLU B 152      30.936 -11.966  17.586  1.00  0.00           H  
ATOM   2481 1HG  GLU B 152      31.740 -11.363  19.951  1.00  0.00           H  
ATOM   2482 2HG  GLU B 152      32.716 -12.824  19.933  1.00  0.00           H  
ATOM   2483  N   ALA B 153      28.621 -12.812  17.039  1.00  0.00           N  
ATOM   2484  CA  ALA B 153      27.791 -13.007  15.857  1.00  0.00           C  
ATOM   2485  C   ALA B 153      28.093 -11.921  14.872  1.00  0.00           C  
ATOM   2486  O   ALA B 153      28.583 -10.862  15.233  1.00  0.00           O  
ATOM   2487  CB  ALA B 153      26.306 -12.980  16.179  1.00  0.00           C  
ATOM   2488  H   ALA B 153      28.857 -11.871  17.319  1.00  0.00           H  
ATOM   2489  HA  ALA B 153      28.042 -13.955  15.406  1.00  0.00           H  
ATOM   2490 1HB  ALA B 153      25.728 -13.128  15.263  1.00  0.00           H  
ATOM   2491 2HB  ALA B 153      26.075 -13.778  16.885  1.00  0.00           H  
ATOM   2492 3HB  ALA B 153      26.045 -12.019  16.617  1.00  0.00           H  
ATOM   2493  N   ILE B 154      27.805 -12.190  13.631  1.00  0.00           N  
ATOM   2494  CA  ILE B 154      27.959 -11.230  12.546  1.00  0.00           C  
ATOM   2495  C   ILE B 154      26.783 -11.375  11.619  1.00  0.00           C  
ATOM   2496  O   ILE B 154      26.474 -12.504  11.261  1.00  0.00           O  
ATOM   2497  CB  ILE B 154      29.202 -11.577  11.767  1.00  0.00           C  
ATOM   2498  CG1 ILE B 154      29.316 -10.718  10.523  1.00  0.00           C  
ATOM   2499  CG2 ILE B 154      29.133 -13.065  11.461  1.00  0.00           C  
ATOM   2500  CD1 ILE B 154      30.695 -10.775   9.890  1.00  0.00           C  
ATOM   2501  H   ILE B 154      27.416 -13.092  13.418  1.00  0.00           H  
ATOM   2502  HA  ILE B 154      27.997 -10.218  12.943  1.00  0.00           H  
ATOM   2503  HB  ILE B 154      30.082 -11.373  12.374  1.00  0.00           H  
ATOM   2504 1HG1 ILE B 154      28.577 -11.046   9.790  1.00  0.00           H  
ATOM   2505 2HG1 ILE B 154      29.100  -9.686  10.786  1.00  0.00           H  
ATOM   2506 1HG2 ILE B 154      30.010 -13.382  10.916  1.00  0.00           H  
ATOM   2507 2HG2 ILE B 154      29.069 -13.597  12.383  1.00  0.00           H  
ATOM   2508 3HG2 ILE B 154      28.249 -13.263  10.873  1.00  0.00           H  
ATOM   2509 1HD1 ILE B 154      30.722 -10.143   9.010  1.00  0.00           H  
ATOM   2510 2HD1 ILE B 154      31.443 -10.430  10.607  1.00  0.00           H  
ATOM   2511 3HD1 ILE B 154      30.915 -11.790   9.608  1.00  0.00           H  
ATOM   2512  N   ARG B 155      26.122 -10.282  11.213  1.00  0.00           N  
ATOM   2513  CA  ARG B 155      24.982 -10.505  10.328  1.00  0.00           C  
ATOM   2514  C   ARG B 155      24.873  -9.545   9.171  1.00  0.00           C  
ATOM   2515  O   ARG B 155      25.035  -8.332   9.325  1.00  0.00           O  
ATOM   2516  CB  ARG B 155      23.670 -10.420  11.071  1.00  0.00           C  
ATOM   2517  CG  ARG B 155      23.456 -11.454  12.159  1.00  0.00           C  
ATOM   2518  CD  ARG B 155      22.104 -11.376  12.760  1.00  0.00           C  
ATOM   2519  NE  ARG B 155      21.878 -12.377  13.788  1.00  0.00           N  
ATOM   2520  CZ  ARG B 155      22.189 -12.166  15.078  1.00  0.00           C  
ATOM   2521  NH1 ARG B 155      22.687 -10.979  15.442  1.00  0.00           N  
ATOM   2522  NH2 ARG B 155      21.976 -13.111  15.983  1.00  0.00           N  
ATOM   2523  H   ARG B 155      26.391  -9.358  11.513  1.00  0.00           H  
ATOM   2524  HA  ARG B 155      25.077 -11.496   9.922  1.00  0.00           H  
ATOM   2525 1HB  ARG B 155      23.569  -9.431  11.512  1.00  0.00           H  
ATOM   2526 2HB  ARG B 155      22.866 -10.539  10.350  1.00  0.00           H  
ATOM   2527 1HG  ARG B 155      23.546 -12.383  11.679  1.00  0.00           H  
ATOM   2528 2HG  ARG B 155      24.206 -11.367  12.946  1.00  0.00           H  
ATOM   2529 1HD  ARG B 155      21.959 -10.392  13.210  1.00  0.00           H  
ATOM   2530 2HD  ARG B 155      21.363 -11.529  11.979  1.00  0.00           H  
ATOM   2531  HE  ARG B 155      21.499 -13.304  13.509  1.00  0.00           H  
ATOM   2532 1HH1 ARG B 155      22.841 -10.255  14.751  1.00  0.00           H  
ATOM   2533 2HH1 ARG B 155      22.918 -10.801  16.407  1.00  0.00           H  
ATOM   2534 1HH2 ARG B 155      21.588 -14.005  15.701  1.00  0.00           H  
ATOM   2535 2HH2 ARG B 155      22.195 -12.941  16.953  1.00  0.00           H  
ATOM   2536  N   ILE B 156      24.504 -10.090   8.028  1.00  0.00           N  
ATOM   2537  CA  ILE B 156      24.287  -9.292   6.828  1.00  0.00           C  
ATOM   2538  C   ILE B 156      22.879  -9.467   6.287  1.00  0.00           C  
ATOM   2539  O   ILE B 156      22.422 -10.593   6.124  1.00  0.00           O  
ATOM   2540  CB  ILE B 156      25.236  -9.701   5.731  1.00  0.00           C  
ATOM   2541  CG1 ILE B 156      26.634  -9.539   6.145  1.00  0.00           C  
ATOM   2542  CG2 ILE B 156      24.994  -8.869   4.527  1.00  0.00           C  
ATOM   2543  CD1 ILE B 156      27.565 -10.265   5.223  1.00  0.00           C  
ATOM   2544  H   ILE B 156      24.395 -11.106   8.001  1.00  0.00           H  
ATOM   2545  HA  ILE B 156      24.437  -8.242   7.068  1.00  0.00           H  
ATOM   2546  HB  ILE B 156      25.084 -10.709   5.488  1.00  0.00           H  
ATOM   2547 1HG1 ILE B 156      26.874  -8.501   6.140  1.00  0.00           H  
ATOM   2548 2HG1 ILE B 156      26.779  -9.931   7.151  1.00  0.00           H  
ATOM   2549 1HG2 ILE B 156      25.674  -9.170   3.765  1.00  0.00           H  
ATOM   2550 2HG2 ILE B 156      23.979  -9.000   4.173  1.00  0.00           H  
ATOM   2551 3HG2 ILE B 156      25.166  -7.820   4.762  1.00  0.00           H  
ATOM   2552 1HD1 ILE B 156      28.571 -10.107   5.548  1.00  0.00           H  
ATOM   2553 2HD1 ILE B 156      27.341 -11.336   5.224  1.00  0.00           H  
ATOM   2554 3HD1 ILE B 156      27.454  -9.879   4.219  1.00  0.00           H  
ATOM   2555  N   ARG B 157      22.200  -8.361   6.005  1.00  0.00           N  
ATOM   2556  CA  ARG B 157      20.825  -8.357   5.485  1.00  0.00           C  
ATOM   2557  C   ARG B 157      20.647  -7.827   4.065  1.00  0.00           C  
ATOM   2558  O   ARG B 157      21.352  -6.930   3.627  1.00  0.00           O  
ATOM   2559  CB  ARG B 157      19.941  -7.510   6.375  1.00  0.00           C  
ATOM   2560  CG  ARG B 157      19.705  -8.042   7.748  1.00  0.00           C  
ATOM   2561  CD  ARG B 157      18.824  -7.132   8.514  1.00  0.00           C  
ATOM   2562  NE  ARG B 157      18.404  -7.707   9.777  1.00  0.00           N  
ATOM   2563  CZ  ARG B 157      19.031  -7.657  10.935  1.00  0.00           C  
ATOM   2564  NH1 ARG B 157      20.203  -7.031  11.081  1.00  0.00           N  
ATOM   2565  NH2 ARG B 157      18.447  -8.268  11.950  1.00  0.00           N  
ATOM   2566  H   ARG B 157      22.654  -7.473   6.171  1.00  0.00           H  
ATOM   2567  HA  ARG B 157      20.459  -9.375   5.513  1.00  0.00           H  
ATOM   2568 1HB  ARG B 157      20.365  -6.512   6.476  1.00  0.00           H  
ATOM   2569 2HB  ARG B 157      18.964  -7.400   5.903  1.00  0.00           H  
ATOM   2570 1HG  ARG B 157      19.198  -9.012   7.672  1.00  0.00           H  
ATOM   2571 2HG  ARG B 157      20.652  -8.158   8.274  1.00  0.00           H  
ATOM   2572 1HD  ARG B 157      19.357  -6.203   8.724  1.00  0.00           H  
ATOM   2573 2HD  ARG B 157      17.932  -6.917   7.927  1.00  0.00           H  
ATOM   2574  HE  ARG B 157      17.544  -8.255   9.759  1.00  0.00           H  
ATOM   2575 1HH1 ARG B 157      20.631  -6.572  10.288  1.00  0.00           H  
ATOM   2576 2HH1 ARG B 157      20.663  -7.016  11.981  1.00  0.00           H  
ATOM   2577 1HH2 ARG B 157      17.558  -8.759  11.813  1.00  0.00           H  
ATOM   2578 2HH2 ARG B 157      18.874  -8.255  12.852  1.00  0.00           H  
ATOM   2579  N   THR B 158      19.670  -8.371   3.360  1.00  0.00           N  
ATOM   2580  CA  THR B 158      19.312  -7.853   2.051  1.00  0.00           C  
ATOM   2581  C   THR B 158      17.833  -8.106   1.749  1.00  0.00           C  
ATOM   2582  O   THR B 158      17.094  -8.605   2.602  1.00  0.00           O  
ATOM   2583  CB  THR B 158      20.171  -8.453   0.956  1.00  0.00           C  
ATOM   2584  OG1 THR B 158      19.952  -7.702  -0.255  1.00  0.00           O  
ATOM   2585  CG2 THR B 158      19.778  -9.915   0.730  1.00  0.00           C  
ATOM   2586  H   THR B 158      19.145  -9.139   3.779  1.00  0.00           H  
ATOM   2587  HA  THR B 158      19.474  -6.773   2.050  1.00  0.00           H  
ATOM   2588  HB  THR B 158      21.215  -8.402   1.243  1.00  0.00           H  
ATOM   2589  HG1 THR B 158      20.496  -6.895  -0.217  1.00  0.00           H  
ATOM   2590 1HG2 THR B 158      20.407 -10.333  -0.053  1.00  0.00           H  
ATOM   2591 2HG2 THR B 158      19.921 -10.472   1.649  1.00  0.00           H  
ATOM   2592 3HG2 THR B 158      18.739 -10.003   0.434  1.00  0.00           H  
ATOM   2593  N   MET B 159      17.397  -7.729   0.542  1.00  0.00           N  
ATOM   2594  CA  MET B 159      15.985  -7.874   0.150  1.00  0.00           C  
ATOM   2595  C   MET B 159      15.740  -8.371  -1.298  1.00  0.00           C  
ATOM   2596  O   MET B 159      16.559  -8.193  -2.207  1.00  0.00           O  
ATOM   2597  CB  MET B 159      15.260  -6.548   0.390  1.00  0.00           C  
ATOM   2598  CG  MET B 159      15.229  -6.104   1.845  1.00  0.00           C  
ATOM   2599  SD  MET B 159      14.993  -4.426   1.987  1.00  0.00           S  
ATOM   2600  CE  MET B 159      16.688  -4.015   1.762  1.00  0.00           C  
ATOM   2601  H   MET B 159      18.095  -7.367  -0.095  1.00  0.00           H  
ATOM   2602  HA  MET B 159      15.540  -8.615   0.811  1.00  0.00           H  
ATOM   2603 1HB  MET B 159      15.719  -5.763  -0.194  1.00  0.00           H  
ATOM   2604 2HB  MET B 159      14.225  -6.641   0.055  1.00  0.00           H  
ATOM   2605 1HG  MET B 159      14.405  -6.613   2.339  1.00  0.00           H  
ATOM   2606 2HG  MET B 159      16.120  -6.331   2.364  1.00  0.00           H  
ATOM   2607 1HE  MET B 159      16.816  -2.947   1.790  1.00  0.00           H  
ATOM   2608 2HE  MET B 159      17.281  -4.480   2.544  1.00  0.00           H  
ATOM   2609 3HE  MET B 159      17.010  -4.384   0.811  1.00  0.00           H  
ATOM   2610  N   LYS B 160      14.575  -8.996  -1.485  1.00  0.00           N  
ATOM   2611  CA  LYS B 160      14.094  -9.420  -2.805  1.00  0.00           C  
ATOM   2612  C   LYS B 160      12.727  -8.797  -3.081  1.00  0.00           C  
ATOM   2613  O   LYS B 160      11.857  -8.757  -2.192  1.00  0.00           O  
ATOM   2614  CB  LYS B 160      13.925 -10.952  -2.886  1.00  0.00           C  
ATOM   2615  CG  LYS B 160      15.153 -11.842  -2.672  1.00  0.00           C  
ATOM   2616  CD  LYS B 160      16.117 -11.741  -3.844  1.00  0.00           C  
ATOM   2617  CE  LYS B 160      17.235 -12.708  -3.743  1.00  0.00           C  
ATOM   2618  NZ  LYS B 160      18.171 -12.534  -4.790  1.00  0.00           N  
ATOM   2619  H   LYS B 160      13.990  -9.157  -0.663  1.00  0.00           H  
ATOM   2620  HA  LYS B 160      14.789  -9.078  -3.571  1.00  0.00           H  
ATOM   2621 1HB  LYS B 160      13.199 -11.262  -2.141  1.00  0.00           H  
ATOM   2622 2HB  LYS B 160      13.508 -11.210  -3.854  1.00  0.00           H  
ATOM   2623 1HG  LYS B 160      15.664 -11.549  -1.757  1.00  0.00           H  
ATOM   2624 2HG  LYS B 160      14.818 -12.882  -2.569  1.00  0.00           H  
ATOM   2625 1HD  LYS B 160      15.594 -11.917  -4.785  1.00  0.00           H  
ATOM   2626 2HD  LYS B 160      16.533 -10.744  -3.864  1.00  0.00           H  
ATOM   2627 1HE  LYS B 160      17.736 -12.563  -2.804  1.00  0.00           H  
ATOM   2628 2HE  LYS B 160      16.849 -13.710  -3.794  1.00  0.00           H  
ATOM   2629 1HZ  LYS B 160      18.936 -13.200  -4.664  1.00  0.00           H  
ATOM   2630 2HZ  LYS B 160      17.727 -12.693  -5.705  1.00  0.00           H  
ATOM   2631 3HZ  LYS B 160      18.565 -11.601  -4.741  1.00  0.00           H  
ATOM   2632  N   MET B 161      12.492  -8.386  -4.328  1.00  0.00           N  
ATOM   2633  CA  MET B 161      11.176  -7.844  -4.687  1.00  0.00           C  
ATOM   2634  C   MET B 161      10.819  -8.047  -6.124  1.00  0.00           C  
ATOM   2635  O   MET B 161      11.699  -8.117  -6.975  1.00  0.00           O  
ATOM   2636  CB  MET B 161      11.167  -6.366  -4.386  1.00  0.00           C  
ATOM   2637  CG  MET B 161      12.130  -5.569  -5.223  1.00  0.00           C  
ATOM   2638  SD  MET B 161      12.537  -3.933  -4.479  1.00  0.00           S  
ATOM   2639  CE  MET B 161      13.770  -4.539  -3.267  1.00  0.00           C  
ATOM   2640  H   MET B 161      13.261  -8.399  -4.999  1.00  0.00           H  
ATOM   2641  HA  MET B 161      10.419  -8.335  -4.085  1.00  0.00           H  
ATOM   2642 1HB  MET B 161      10.161  -5.962  -4.539  1.00  0.00           H  
ATOM   2643 2HB  MET B 161      11.435  -6.213  -3.368  1.00  0.00           H  
ATOM   2644 1HG  MET B 161      13.054  -6.151  -5.330  1.00  0.00           H  
ATOM   2645 2HG  MET B 161      11.701  -5.408  -6.217  1.00  0.00           H  
ATOM   2646 1HE  MET B 161      14.171  -3.717  -2.698  1.00  0.00           H  
ATOM   2647 2HE  MET B 161      13.308  -5.251  -2.592  1.00  0.00           H  
ATOM   2648 3HE  MET B 161      14.588  -5.034  -3.799  1.00  0.00           H  
ATOM   2649  N   ARG B 162       9.526  -8.064  -6.429  1.00  0.00           N  
ATOM   2650  CA  ARG B 162       9.164  -8.147  -7.826  1.00  0.00           C  
ATOM   2651  C   ARG B 162       9.727  -6.972  -8.583  1.00  0.00           C  
ATOM   2652  O   ARG B 162       9.579  -5.834  -8.154  1.00  0.00           O  
ATOM   2653  CB  ARG B 162       7.665  -8.112  -8.057  1.00  0.00           C  
ATOM   2654  CG  ARG B 162       6.843  -9.334  -7.680  1.00  0.00           C  
ATOM   2655  CD  ARG B 162       5.430  -9.146  -8.189  1.00  0.00           C  
ATOM   2656  NE  ARG B 162       4.565 -10.295  -7.972  1.00  0.00           N  
ATOM   2657  CZ  ARG B 162       3.277 -10.354  -8.389  1.00  0.00           C  
ATOM   2658  NH1 ARG B 162       2.758  -9.339  -9.062  1.00  0.00           N  
ATOM   2659  NH2 ARG B 162       2.537 -11.423  -8.122  1.00  0.00           N  
ATOM   2660  H   ARG B 162       8.818  -8.015  -5.705  1.00  0.00           H  
ATOM   2661  HA  ARG B 162       9.577  -9.067  -8.244  1.00  0.00           H  
ATOM   2662 1HB  ARG B 162       7.249  -7.280  -7.481  1.00  0.00           H  
ATOM   2663 2HB  ARG B 162       7.476  -7.901  -9.111  1.00  0.00           H  
ATOM   2664 1HG  ARG B 162       7.276 -10.245  -8.104  1.00  0.00           H  
ATOM   2665 2HG  ARG B 162       6.790  -9.410  -6.598  1.00  0.00           H  
ATOM   2666 1HD  ARG B 162       4.989  -8.289  -7.674  1.00  0.00           H  
ATOM   2667 2HD  ARG B 162       5.463  -8.942  -9.264  1.00  0.00           H  
ATOM   2668  HE  ARG B 162       4.938 -11.085  -7.461  1.00  0.00           H  
ATOM   2669 1HH1 ARG B 162       3.321  -8.525  -9.266  1.00  0.00           H  
ATOM   2670 2HH1 ARG B 162       1.799  -9.376  -9.374  1.00  0.00           H  
ATOM   2671 1HH2 ARG B 162       2.933 -12.198  -7.608  1.00  0.00           H  
ATOM   2672 2HH2 ARG B 162       1.577 -11.463  -8.432  1.00  0.00           H  
ATOM   2673  N   GLN B 163      10.323  -7.223  -9.734  1.00  0.00           N  
ATOM   2674  CA  GLN B 163      10.843  -6.150 -10.561  1.00  0.00           C  
ATOM   2675  C   GLN B 163       9.741  -5.234 -11.061  1.00  0.00           C  
ATOM   2676  O   GLN B 163       9.921  -4.022 -11.126  1.00  0.00           O  
ATOM   2677  CB  GLN B 163      11.608  -6.725 -11.743  1.00  0.00           C  
ATOM   2678  CG  GLN B 163      12.280  -5.695 -12.626  1.00  0.00           C  
ATOM   2679  CD  GLN B 163      13.058  -6.374 -13.738  1.00  0.00           C  
ATOM   2680  OE1 GLN B 163      12.547  -7.331 -14.341  1.00  0.00           O  
ATOM   2681  NE2 GLN B 163      14.276  -5.899 -14.027  1.00  0.00           N  
ATOM   2682  H   GLN B 163      10.468  -8.187 -10.035  1.00  0.00           H  
ATOM   2683  HA  GLN B 163      11.527  -5.555  -9.955  1.00  0.00           H  
ATOM   2684 1HB  GLN B 163      12.382  -7.397 -11.373  1.00  0.00           H  
ATOM   2685 2HB  GLN B 163      10.933  -7.321 -12.359  1.00  0.00           H  
ATOM   2686 1HG  GLN B 163      11.520  -5.055 -13.064  1.00  0.00           H  
ATOM   2687 2HG  GLN B 163      12.971  -5.100 -12.028  1.00  0.00           H  
ATOM   2688 1HE2 GLN B 163      14.823  -6.312 -14.756  1.00  0.00           H  
ATOM   2689 2HE2 GLN B 163      14.645  -5.119 -13.519  1.00  0.00           H  
ATOM   2690  N   GLN B 164       8.593  -5.817 -11.434  1.00  0.00           N  
ATOM   2691  CA  GLN B 164       7.485  -5.015 -11.979  1.00  0.00           C  
ATOM   2692  C   GLN B 164       6.922  -4.051 -10.937  1.00  0.00           C  
ATOM   2693  O   GLN B 164       6.577  -2.897 -11.222  1.00  0.00           O  
ATOM   2694  CB  GLN B 164       6.387  -5.948 -12.497  1.00  0.00           C  
ATOM   2695  CG  GLN B 164       6.813  -6.744 -13.711  1.00  0.00           C  
ATOM   2696  CD  GLN B 164       7.120  -5.806 -14.914  1.00  0.00           C  
ATOM   2697  OE1 GLN B 164       6.316  -4.923 -15.240  1.00  0.00           O  
ATOM   2698  NE2 GLN B 164       8.282  -5.995 -15.561  1.00  0.00           N  
ATOM   2699  H   GLN B 164       8.501  -6.816 -11.352  1.00  0.00           H  
ATOM   2700  HA  GLN B 164       7.866  -4.424 -12.814  1.00  0.00           H  
ATOM   2701 1HB  GLN B 164       6.102  -6.651 -11.710  1.00  0.00           H  
ATOM   2702 2HB  GLN B 164       5.501  -5.365 -12.753  1.00  0.00           H  
ATOM   2703 1HG  GLN B 164       7.716  -7.310 -13.462  1.00  0.00           H  
ATOM   2704 2HG  GLN B 164       6.008  -7.428 -13.991  1.00  0.00           H  
ATOM   2705 1HE2 GLN B 164       8.525  -5.417 -16.343  1.00  0.00           H  
ATOM   2706 2HE2 GLN B 164       8.908  -6.721 -15.272  1.00  0.00           H  
ATOM   2707  N   ALA B 165       6.888  -4.537  -9.716  1.00  0.00           N  
ATOM   2708  CA  ALA B 165       6.453  -3.803  -8.557  1.00  0.00           C  
ATOM   2709  C   ALA B 165       5.225  -2.922  -8.807  1.00  0.00           C  
ATOM   2710  O   ALA B 165       4.209  -3.359  -9.359  1.00  0.00           O  
ATOM   2711  CB  ALA B 165       7.616  -2.970  -8.089  1.00  0.00           C  
ATOM   2712  H   ALA B 165       7.212  -5.481  -9.584  1.00  0.00           H  
ATOM   2713  HA  ALA B 165       6.200  -4.531  -7.780  1.00  0.00           H  
ATOM   2714 1HB  ALA B 165       7.352  -2.466  -7.177  1.00  0.00           H  
ATOM   2715 2HB  ALA B 165       8.470  -3.611  -7.895  1.00  0.00           H  
ATOM   2716 3HB  ALA B 165       7.885  -2.239  -8.866  1.00  0.00           H  
ATOM   2717  N   SER B 166       5.264  -1.695  -8.295  1.00  0.00           N  
ATOM   2718  CA  SER B 166       4.273  -0.691  -8.610  1.00  0.00           C  
ATOM   2719  C   SER B 166       5.061   0.609  -8.534  1.00  0.00           C  
ATOM   2720  O   SER B 166       4.944   1.539  -9.344  1.00  0.00           O  
ATOM   2721  CB  SER B 166       3.133  -0.789  -7.659  1.00  0.00           C  
ATOM   2722  OG  SER B 166       3.553  -0.574  -6.365  1.00  0.00           O  
ATOM   2723  H   SER B 166       6.085  -1.377  -7.780  1.00  0.00           H  
ATOM   2724  HA  SER B 166       3.915  -0.842  -9.626  1.00  0.00           H  
ATOM   2725 1HB  SER B 166       2.409  -0.063  -7.938  1.00  0.00           H  
ATOM   2726 2HB  SER B 166       2.670  -1.771  -7.743  1.00  0.00           H  
ATOM   2727  HG  SER B 166       2.840  -0.885  -5.821  1.00  0.00           H  
ATOM   2728  N   PHE B 167       5.955   0.565  -7.566  1.00  0.00           N  
ATOM   2729  CA  PHE B 167       6.914   1.593  -7.165  1.00  0.00           C  
ATOM   2730  C   PHE B 167       8.260   0.928  -7.168  1.00  0.00           C  
ATOM   2731  O   PHE B 167       8.291  -0.286  -7.097  1.00  0.00           O  
ATOM   2732  CB  PHE B 167       6.629   2.165  -5.759  1.00  0.00           C  
ATOM   2733  CG  PHE B 167       5.369   2.926  -5.609  1.00  0.00           C  
ATOM   2734  CD1 PHE B 167       4.195   2.319  -5.258  1.00  0.00           C  
ATOM   2735  CD2 PHE B 167       5.380   4.297  -5.831  1.00  0.00           C  
ATOM   2736  CE1 PHE B 167       3.044   3.057  -5.141  1.00  0.00           C  
ATOM   2737  CE2 PHE B 167       4.239   5.026  -5.719  1.00  0.00           C  
ATOM   2738  CZ  PHE B 167       3.069   4.405  -5.377  1.00  0.00           C  
ATOM   2739  H   PHE B 167       5.947  -0.293  -7.029  1.00  0.00           H  
ATOM   2740  HA  PHE B 167       6.908   2.397  -7.900  1.00  0.00           H  
ATOM   2741 1HB  PHE B 167       6.615   1.344  -5.036  1.00  0.00           H  
ATOM   2742 2HB  PHE B 167       7.433   2.811  -5.492  1.00  0.00           H  
ATOM   2743  HD1 PHE B 167       4.188   1.251  -5.081  1.00  0.00           H  
ATOM   2744  HD2 PHE B 167       6.317   4.787  -6.106  1.00  0.00           H  
ATOM   2745  HE1 PHE B 167       2.108   2.574  -4.863  1.00  0.00           H  
ATOM   2746  HE2 PHE B 167       4.250   6.103  -5.899  1.00  0.00           H  
ATOM   2747  HZ  PHE B 167       2.156   4.979  -5.286  1.00  0.00           H  
ATOM   2748  N   LEU B 168       9.352   1.651  -7.310  1.00  0.00           N  
ATOM   2749  CA  LEU B 168      10.616   0.934  -7.253  1.00  0.00           C  
ATOM   2750  C   LEU B 168      11.646   1.838  -6.497  1.00  0.00           C  
ATOM   2751  O   LEU B 168      11.741   3.029  -6.777  1.00  0.00           O  
ATOM   2752  CB  LEU B 168      10.968   0.563  -8.700  1.00  0.00           C  
ATOM   2753  CG  LEU B 168      12.153  -0.214  -8.930  1.00  0.00           C  
ATOM   2754  CD1 LEU B 168      11.885  -1.607  -8.428  1.00  0.00           C  
ATOM   2755  CD2 LEU B 168      12.439  -0.271 -10.405  1.00  0.00           C  
ATOM   2756  H   LEU B 168       9.281   2.659  -7.446  1.00  0.00           H  
ATOM   2757  HA  LEU B 168      10.440   0.018  -6.716  1.00  0.00           H  
ATOM   2758 1HB  LEU B 168      10.136  -0.011  -9.117  1.00  0.00           H  
ATOM   2759 2HB  LEU B 168      11.061   1.479  -9.276  1.00  0.00           H  
ATOM   2760  HG  LEU B 168      12.990   0.210  -8.398  1.00  0.00           H  
ATOM   2761 1HD1 LEU B 168      12.755  -2.220  -8.596  1.00  0.00           H  
ATOM   2762 2HD1 LEU B 168      11.645  -1.611  -7.391  1.00  0.00           H  
ATOM   2763 3HD1 LEU B 168      11.037  -2.026  -8.981  1.00  0.00           H  
ATOM   2764 1HD2 LEU B 168      13.319  -0.883 -10.580  1.00  0.00           H  
ATOM   2765 2HD2 LEU B 168      11.581  -0.710 -10.918  1.00  0.00           H  
ATOM   2766 3HD2 LEU B 168      12.611   0.732 -10.784  1.00  0.00           H  
ATOM   2767  N   PRO B 169      12.417   1.325  -5.518  1.00  0.00           N  
ATOM   2768  CA  PRO B 169      13.209   2.094  -4.560  1.00  0.00           C  
ATOM   2769  C   PRO B 169      14.269   3.030  -5.038  1.00  0.00           C  
ATOM   2770  O   PRO B 169      14.650   3.956  -4.323  1.00  0.00           O  
ATOM   2771  CB  PRO B 169      13.979   1.001  -3.832  1.00  0.00           C  
ATOM   2772  CG  PRO B 169      13.131  -0.153  -3.850  1.00  0.00           C  
ATOM   2773  CD  PRO B 169      12.482  -0.129  -5.204  1.00  0.00           C  
ATOM   2774  HA  PRO B 169      12.544   2.611  -3.864  1.00  0.00           H  
ATOM   2775 1HB  PRO B 169      14.921   0.821  -4.346  1.00  0.00           H  
ATOM   2776 2HB  PRO B 169      14.241   1.347  -2.834  1.00  0.00           H  
ATOM   2777 1HG  PRO B 169      13.738  -1.051  -3.680  1.00  0.00           H  
ATOM   2778 2HG  PRO B 169      12.421  -0.094  -3.015  1.00  0.00           H  
ATOM   2779 1HD  PRO B 169      13.150  -0.574  -5.947  1.00  0.00           H  
ATOM   2780 2HD  PRO B 169      11.578  -0.661  -5.101  1.00  0.00           H  
ATOM   2781  N   ALA B 170      14.800   2.786  -6.204  1.00  0.00           N  
ATOM   2782  CA  ALA B 170      15.944   3.567  -6.665  1.00  0.00           C  
ATOM   2783  C   ALA B 170      16.950   3.881  -5.494  1.00  0.00           C  
ATOM   2784  O   ALA B 170      17.525   4.974  -5.429  1.00  0.00           O  
ATOM   2785  CB  ALA B 170      15.440   4.832  -7.301  1.00  0.00           C  
ATOM   2786  H   ALA B 170      14.434   2.044  -6.782  1.00  0.00           H  
ATOM   2787  HA  ALA B 170      16.473   2.991  -7.416  1.00  0.00           H  
ATOM   2788 1HB  ALA B 170      16.280   5.409  -7.684  1.00  0.00           H  
ATOM   2789 2HB  ALA B 170      14.771   4.565  -8.115  1.00  0.00           H  
ATOM   2790 3HB  ALA B 170      14.900   5.426  -6.563  1.00  0.00           H  
ATOM   2791  N   THR B 171      17.192   2.844  -4.657  1.00  0.00           N  
ATOM   2792  CA  THR B 171      18.233   2.626  -3.643  1.00  0.00           C  
ATOM   2793  C   THR B 171      17.917   1.324  -2.877  1.00  0.00           C  
ATOM   2794  O   THR B 171      16.811   1.192  -2.332  1.00  0.00           O  
ATOM   2795  CB  THR B 171      18.339   3.778  -2.652  1.00  0.00           C  
ATOM   2796  OG1 THR B 171      19.473   3.512  -1.795  1.00  0.00           O  
ATOM   2797  CG2 THR B 171      17.001   3.960  -1.814  1.00  0.00           C  
ATOM   2798  H   THR B 171      16.580   2.062  -4.799  1.00  0.00           H  
ATOM   2799  HA  THR B 171      19.198   2.507  -4.138  1.00  0.00           H  
ATOM   2800  HB  THR B 171      18.535   4.700  -3.188  1.00  0.00           H  
ATOM   2801  HG1 THR B 171      19.238   2.854  -1.132  1.00  0.00           H  
ATOM   2802 1HG2 THR B 171      17.113   4.788  -1.114  1.00  0.00           H  
ATOM   2803 2HG2 THR B 171      16.177   4.177  -2.473  1.00  0.00           H  
ATOM   2804 3HG2 THR B 171      16.792   3.062  -1.273  1.00  0.00           H  
ATOM   2805  N   LEU B 172      18.876   0.415  -2.698  1.00  0.00           N  
ATOM   2806  CA  LEU B 172      18.491  -0.812  -1.982  1.00  0.00           C  
ATOM   2807  C   LEU B 172      18.589  -0.594  -0.487  1.00  0.00           C  
ATOM   2808  O   LEU B 172      17.642  -0.906   0.239  1.00  0.00           O  
ATOM   2809  CB  LEU B 172      19.296  -2.034  -2.420  1.00  0.00           C  
ATOM   2810  CG  LEU B 172      18.920  -3.342  -1.662  1.00  0.00           C  
ATOM   2811  CD1 LEU B 172      17.516  -3.666  -1.995  1.00  0.00           C  
ATOM   2812  CD2 LEU B 172      19.838  -4.506  -2.088  1.00  0.00           C  
ATOM   2813  H   LEU B 172      19.802   0.536  -3.086  1.00  0.00           H  
ATOM   2814  HA  LEU B 172      17.454  -1.034  -2.220  1.00  0.00           H  
ATOM   2815 1HB  LEU B 172      19.130  -2.207  -3.484  1.00  0.00           H  
ATOM   2816 2HB  LEU B 172      20.353  -1.836  -2.254  1.00  0.00           H  
ATOM   2817  HG  LEU B 172      19.000  -3.189  -0.583  1.00  0.00           H  
ATOM   2818 1HD1 LEU B 172      17.223  -4.577  -1.492  1.00  0.00           H  
ATOM   2819 2HD1 LEU B 172      16.864  -2.846  -1.683  1.00  0.00           H  
ATOM   2820 3HD1 LEU B 172      17.429  -3.810  -3.068  1.00  0.00           H  
ATOM   2821 1HD2 LEU B 172      19.540  -5.413  -1.561  1.00  0.00           H  
ATOM   2822 2HD2 LEU B 172      19.743  -4.659  -3.156  1.00  0.00           H  
ATOM   2823 3HD2 LEU B 172      20.866  -4.270  -1.846  1.00  0.00           H  
ATOM   2824  N   THR B 173      19.711  -0.051  -0.042  1.00  0.00           N  
ATOM   2825  CA  THR B 173      19.898   0.283   1.369  1.00  0.00           C  
ATOM   2826  C   THR B 173      20.327   1.746   1.408  1.00  0.00           C  
ATOM   2827  O   THR B 173      20.860   2.253   0.418  1.00  0.00           O  
ATOM   2828  CB  THR B 173      20.979  -0.589   2.079  1.00  0.00           C  
ATOM   2829  OG1 THR B 173      22.238  -0.341   1.473  1.00  0.00           O  
ATOM   2830  CG2 THR B 173      20.683  -2.090   2.014  1.00  0.00           C  
ATOM   2831  H   THR B 173      20.449   0.158  -0.695  1.00  0.00           H  
ATOM   2832  HA  THR B 173      18.953   0.185   1.894  1.00  0.00           H  
ATOM   2833  HB  THR B 173      21.029  -0.289   3.126  1.00  0.00           H  
ATOM   2834  HG1 THR B 173      22.556   0.534   1.746  1.00  0.00           H  
ATOM   2835 1HG2 THR B 173      21.470  -2.641   2.534  1.00  0.00           H  
ATOM   2836 2HG2 THR B 173      19.748  -2.300   2.480  1.00  0.00           H  
ATOM   2837 3HG2 THR B 173      20.639  -2.408   0.984  1.00  0.00           H  
ATOM   2838  N   MET B 174      20.151   2.411   2.543  1.00  0.00           N  
ATOM   2839  CA  MET B 174      20.642   3.780   2.704  1.00  0.00           C  
ATOM   2840  C   MET B 174      21.248   3.897   4.093  1.00  0.00           C  
ATOM   2841  O   MET B 174      20.583   3.535   5.071  1.00  0.00           O  
ATOM   2842  CB  MET B 174      19.491   4.755   2.459  1.00  0.00           C  
ATOM   2843  CG  MET B 174      19.819   6.216   2.564  1.00  0.00           C  
ATOM   2844  SD  MET B 174      18.403   7.232   2.011  1.00  0.00           S  
ATOM   2845  CE  MET B 174      17.298   7.170   3.429  1.00  0.00           C  
ATOM   2846  H   MET B 174      19.648   1.951   3.297  1.00  0.00           H  
ATOM   2847  HA  MET B 174      21.435   3.967   1.979  1.00  0.00           H  
ATOM   2848 1HB  MET B 174      19.088   4.589   1.461  1.00  0.00           H  
ATOM   2849 2HB  MET B 174      18.691   4.546   3.170  1.00  0.00           H  
ATOM   2850 1HG  MET B 174      20.064   6.470   3.594  1.00  0.00           H  
ATOM   2851 2HG  MET B 174      20.684   6.451   1.940  1.00  0.00           H  
ATOM   2852 1HE  MET B 174      16.413   7.765   3.226  1.00  0.00           H  
ATOM   2853 2HE  MET B 174      17.018   6.137   3.614  1.00  0.00           H  
ATOM   2854 3HE  MET B 174      17.807   7.566   4.302  1.00  0.00           H  
ATOM   2855  N   THR B 175      22.499   4.391   4.177  1.00  0.00           N  
ATOM   2856  CA  THR B 175      23.215   4.421   5.457  1.00  0.00           C  
ATOM   2857  C   THR B 175      23.483   5.844   5.931  1.00  0.00           C  
ATOM   2858  O   THR B 175      24.152   6.610   5.225  1.00  0.00           O  
ATOM   2859  CB  THR B 175      24.567   3.687   5.317  1.00  0.00           C  
ATOM   2860  OG1 THR B 175      24.334   2.324   4.923  1.00  0.00           O  
ATOM   2861  CG2 THR B 175      25.282   3.679   6.666  1.00  0.00           C  
ATOM   2862  H   THR B 175      22.970   4.706   3.338  1.00  0.00           H  
ATOM   2863  HA  THR B 175      22.611   3.928   6.209  1.00  0.00           H  
ATOM   2864  HB  THR B 175      25.189   4.182   4.569  1.00  0.00           H  
ATOM   2865  HG1 THR B 175      25.173   1.875   4.660  1.00  0.00           H  
ATOM   2866 1HG2 THR B 175      26.220   3.156   6.555  1.00  0.00           H  
ATOM   2867 2HG2 THR B 175      25.467   4.699   6.991  1.00  0.00           H  
ATOM   2868 3HG2 THR B 175      24.669   3.171   7.412  1.00  0.00           H  
ATOM   2869  N   VAL B 176      22.939   6.192   7.118  1.00  0.00           N  
ATOM   2870  CA  VAL B 176      23.070   7.546   7.672  1.00  0.00           C  
ATOM   2871  C   VAL B 176      23.536   7.547   9.107  1.00  0.00           C  
ATOM   2872  O   VAL B 176      23.587   6.504   9.769  1.00  0.00           O  
ATOM   2873  CB  VAL B 176      21.767   8.319   7.587  1.00  0.00           C  
ATOM   2874  CG1 VAL B 176      21.389   8.388   6.096  1.00  0.00           C  
ATOM   2875  CG2 VAL B 176      20.737   7.721   8.492  1.00  0.00           C  
ATOM   2876  H   VAL B 176      22.406   5.483   7.629  1.00  0.00           H  
ATOM   2877  HA  VAL B 176      23.815   8.089   7.085  1.00  0.00           H  
ATOM   2878  HB  VAL B 176      21.942   9.340   7.905  1.00  0.00           H  
ATOM   2879 1HG1 VAL B 176      20.545   8.946   5.946  1.00  0.00           H  
ATOM   2880 2HG1 VAL B 176      22.212   8.850   5.546  1.00  0.00           H  
ATOM   2881 3HG1 VAL B 176      21.210   7.390   5.710  1.00  0.00           H  
ATOM   2882 1HG2 VAL B 176      19.821   8.287   8.441  1.00  0.00           H  
ATOM   2883 2HG2 VAL B 176      20.552   6.691   8.191  1.00  0.00           H  
ATOM   2884 3HG2 VAL B 176      21.115   7.744   9.516  1.00  0.00           H  
ATOM   2885  N   ASP B 177      23.895   8.728   9.561  1.00  0.00           N  
ATOM   2886  CA  ASP B 177      24.381   8.938  10.902  1.00  0.00           C  
ATOM   2887  C   ASP B 177      23.235   9.374  11.811  1.00  0.00           C  
ATOM   2888  O   ASP B 177      22.196   9.850  11.327  1.00  0.00           O  
ATOM   2889  CB  ASP B 177      25.492   9.986  10.815  1.00  0.00           C  
ATOM   2890  CG  ASP B 177      26.775   9.420  10.059  1.00  0.00           C  
ATOM   2891  OD1 ASP B 177      27.185   8.334  10.398  1.00  0.00           O  
ATOM   2892  OD2 ASP B 177      27.280  10.040   9.144  1.00  0.00           O  
ATOM   2893  H   ASP B 177      23.810   9.559   8.954  1.00  0.00           H  
ATOM   2894  HA  ASP B 177      24.786   8.007  11.287  1.00  0.00           H  
ATOM   2895 1HB  ASP B 177      25.125  10.869  10.282  1.00  0.00           H  
ATOM   2896 2HB  ASP B 177      25.771  10.301  11.819  1.00  0.00           H  
ATOM   2897  N   LYS B 178      23.397   9.212  13.128  1.00  0.00           N  
ATOM   2898  CA  LYS B 178      22.364   9.677  14.053  1.00  0.00           C  
ATOM   2899  C   LYS B 178      22.165  11.176  13.911  1.00  0.00           C  
ATOM   2900  O   LYS B 178      23.133  11.930  13.867  1.00  0.00           O  
ATOM   2901  CB  LYS B 178      22.727   9.342  15.489  1.00  0.00           C  
ATOM   2902  CG  LYS B 178      21.651   9.706  16.517  1.00  0.00           C  
ATOM   2903  CD  LYS B 178      22.064   9.292  17.954  1.00  0.00           C  
ATOM   2904  CE  LYS B 178      20.968   9.622  18.957  1.00  0.00           C  
ATOM   2905  NZ  LYS B 178      21.362   9.322  20.323  1.00  0.00           N  
ATOM   2906  H   LYS B 178      24.259   8.798  13.499  1.00  0.00           H  
ATOM   2907  HA  LYS B 178      21.422   9.188  13.810  1.00  0.00           H  
ATOM   2908 1HB  LYS B 178      22.918   8.269  15.566  1.00  0.00           H  
ATOM   2909 2HB  LYS B 178      23.643   9.856  15.759  1.00  0.00           H  
ATOM   2910 1HG  LYS B 178      21.492  10.782  16.503  1.00  0.00           H  
ATOM   2911 2HG  LYS B 178      20.712   9.221  16.243  1.00  0.00           H  
ATOM   2912 1HD  LYS B 178      22.252   8.215  17.983  1.00  0.00           H  
ATOM   2913 2HD  LYS B 178      22.982   9.805  18.240  1.00  0.00           H  
ATOM   2914 1HE  LYS B 178      20.710  10.680  18.884  1.00  0.00           H  
ATOM   2915 2HE  LYS B 178      20.102   9.026  18.721  1.00  0.00           H  
ATOM   2916 1HZ  LYS B 178      20.601   9.542  20.951  1.00  0.00           H  
ATOM   2917 2HZ  LYS B 178      21.587   8.342  20.392  1.00  0.00           H  
ATOM   2918 3HZ  LYS B 178      22.172   9.870  20.566  1.00  0.00           H  
ATOM   2919  N   GLY B 179      20.921  11.619  13.812  1.00  0.00           N  
ATOM   2920  CA  GLY B 179      20.634  13.043  13.721  1.00  0.00           C  
ATOM   2921  C   GLY B 179      20.529  13.589  12.297  1.00  0.00           C  
ATOM   2922  O   GLY B 179      20.121  14.739  12.113  1.00  0.00           O  
ATOM   2923  H   GLY B 179      20.148  10.959  13.812  1.00  0.00           H  
ATOM   2924 1HA  GLY B 179      19.699  13.238  14.244  1.00  0.00           H  
ATOM   2925 2HA  GLY B 179      21.406  13.590  14.257  1.00  0.00           H  
ATOM   2926  N   ASP B 180      20.909  12.803  11.287  1.00  0.00           N  
ATOM   2927  CA  ASP B 180      20.787  13.252   9.893  1.00  0.00           C  
ATOM   2928  C   ASP B 180      19.319  13.425   9.461  1.00  0.00           C  
ATOM   2929  O   ASP B 180      18.453  12.654   9.869  1.00  0.00           O  
ATOM   2930  CB  ASP B 180      21.425  12.243   8.913  1.00  0.00           C  
ATOM   2931  CG  ASP B 180      22.929  12.231   8.871  1.00  0.00           C  
ATOM   2932  OD1 ASP B 180      23.538  13.108   9.454  1.00  0.00           O  
ATOM   2933  OD2 ASP B 180      23.478  11.323   8.227  1.00  0.00           O  
ATOM   2934  H   ASP B 180      21.284  11.866  11.475  1.00  0.00           H  
ATOM   2935  HA  ASP B 180      21.296  14.214   9.793  1.00  0.00           H  
ATOM   2936 1HB  ASP B 180      21.096  11.238   9.192  1.00  0.00           H  
ATOM   2937 2HB  ASP B 180      21.056  12.440   7.905  1.00  0.00           H  
ATOM   2938  N   ASN B 181      19.015  14.387   8.598  1.00  0.00           N  
ATOM   2939  CA  ASN B 181      17.642  14.427   8.065  1.00  0.00           C  
ATOM   2940  C   ASN B 181      17.681  13.555   6.807  1.00  0.00           C  
ATOM   2941  O   ASN B 181      18.614  13.700   6.009  1.00  0.00           O  
ATOM   2942  CB  ASN B 181      17.153  15.850   7.750  1.00  0.00           C  
ATOM   2943  CG  ASN B 181      16.981  16.890   8.976  1.00  0.00           C  
ATOM   2944  OD1 ASN B 181      16.596  16.586  10.114  1.00  0.00           O  
ATOM   2945  ND2 ASN B 181      17.299  18.140   8.689  1.00  0.00           N  
ATOM   2946  H   ASN B 181      19.714  15.049   8.289  1.00  0.00           H  
ATOM   2947  HA  ASN B 181      16.948  13.957   8.763  1.00  0.00           H  
ATOM   2948 1HB  ASN B 181      17.833  16.297   7.022  1.00  0.00           H  
ATOM   2949 2HB  ASN B 181      16.194  15.765   7.264  1.00  0.00           H  
ATOM   2950 1HD2 ASN B 181      17.216  18.863   9.382  1.00  0.00           H  
ATOM   2951 2HD2 ASN B 181      17.613  18.378   7.768  1.00  0.00           H  
ATOM   2952  N   VAL B 182      16.725  12.634   6.632  1.00  0.00           N  
ATOM   2953  CA  VAL B 182      16.807  11.787   5.432  1.00  0.00           C  
ATOM   2954  C   VAL B 182      15.513  11.763   4.648  1.00  0.00           C  
ATOM   2955  O   VAL B 182      14.423  11.925   5.207  1.00  0.00           O  
ATOM   2956  CB  VAL B 182      17.121  10.299   5.787  1.00  0.00           C  
ATOM   2957  CG1 VAL B 182      18.360  10.213   6.506  1.00  0.00           C  
ATOM   2958  CG2 VAL B 182      16.070   9.658   6.594  1.00  0.00           C  
ATOM   2959  H   VAL B 182      15.975  12.532   7.322  1.00  0.00           H  
ATOM   2960  HA  VAL B 182      17.591  12.168   4.781  1.00  0.00           H  
ATOM   2961  HB  VAL B 182      17.233   9.759   4.855  1.00  0.00           H  
ATOM   2962 1HG1 VAL B 182      18.547   9.167   6.703  1.00  0.00           H  
ATOM   2963 2HG1 VAL B 182      19.155  10.653   5.907  1.00  0.00           H  
ATOM   2964 3HG1 VAL B 182      18.275  10.750   7.456  1.00  0.00           H  
ATOM   2965 1HG2 VAL B 182      16.347   8.620   6.793  1.00  0.00           H  
ATOM   2966 2HG2 VAL B 182      16.006  10.208   7.521  1.00  0.00           H  
ATOM   2967 3HG2 VAL B 182      15.119   9.685   6.061  1.00  0.00           H  
ATOM   2968  N   ASN B 183      15.633  11.486   3.353  1.00  0.00           N  
ATOM   2969  CA  ASN B 183      14.463  11.300   2.509  1.00  0.00           C  
ATOM   2970  C   ASN B 183      14.514   9.924   1.875  1.00  0.00           C  
ATOM   2971  O   ASN B 183      15.326   9.672   0.983  1.00  0.00           O  
ATOM   2972  CB  ASN B 183      14.301  12.385   1.436  1.00  0.00           C  
ATOM   2973  CG  ASN B 183      14.055  13.879   1.982  1.00  0.00           C  
ATOM   2974  OD1 ASN B 183      13.055  14.114   2.696  1.00  0.00           O  
ATOM   2975  ND2 ASN B 183      14.919  14.847   1.623  1.00  0.00           N  
ATOM   2976  H   ASN B 183      16.555  11.382   2.954  1.00  0.00           H  
ATOM   2977  HA  ASN B 183      13.569  11.316   3.133  1.00  0.00           H  
ATOM   2978 1HB  ASN B 183      15.176  12.382   0.794  1.00  0.00           H  
ATOM   2979 2HB  ASN B 183      13.452  12.110   0.805  1.00  0.00           H  
ATOM   2980 1HD2 ASN B 183      14.778  15.791   1.932  1.00  0.00           H  
ATOM   2981 2HD2 ASN B 183      15.696  14.633   1.038  1.00  0.00           H  
ATOM   2982  N   ILE B 184      13.659   9.027   2.369  1.00  0.00           N  
ATOM   2983  CA  ILE B 184      13.564   7.654   1.883  1.00  0.00           C  
ATOM   2984  C   ILE B 184      12.628   7.707   0.723  1.00  0.00           C  
ATOM   2985  O   ILE B 184      11.508   8.191   0.877  1.00  0.00           O  
ATOM   2986  CB  ILE B 184      12.976   6.710   2.922  1.00  0.00           C  
ATOM   2987  CG1 ILE B 184      13.828   6.638   4.126  1.00  0.00           C  
ATOM   2988  CG2 ILE B 184      12.728   5.362   2.349  1.00  0.00           C  
ATOM   2989  CD1 ILE B 184      13.095   6.059   5.283  1.00  0.00           C  
ATOM   2990  H   ILE B 184      13.008   9.325   3.099  1.00  0.00           H  
ATOM   2991  HA  ILE B 184      14.538   7.301   1.550  1.00  0.00           H  
ATOM   2992  HB  ILE B 184      12.068   7.104   3.229  1.00  0.00           H  
ATOM   2993 1HG1 ILE B 184      14.677   6.012   3.921  1.00  0.00           H  
ATOM   2994 2HG1 ILE B 184      14.181   7.637   4.392  1.00  0.00           H  
ATOM   2995 1HG2 ILE B 184      12.272   4.724   3.106  1.00  0.00           H  
ATOM   2996 2HG2 ILE B 184      12.056   5.443   1.493  1.00  0.00           H  
ATOM   2997 3HG2 ILE B 184      13.674   4.933   2.030  1.00  0.00           H  
ATOM   2998 1HD1 ILE B 184      13.742   6.005   6.141  1.00  0.00           H  
ATOM   2999 2HD1 ILE B 184      12.228   6.679   5.517  1.00  0.00           H  
ATOM   3000 3HD1 ILE B 184      12.765   5.063   5.021  1.00  0.00           H  
ATOM   3001  N   SER B 185      13.056   7.244  -0.437  1.00  0.00           N  
ATOM   3002  CA  SER B 185      12.211   7.453  -1.596  1.00  0.00           C  
ATOM   3003  C   SER B 185      11.971   6.238  -2.458  1.00  0.00           C  
ATOM   3004  O   SER B 185      12.729   5.264  -2.392  1.00  0.00           O  
ATOM   3005  CB  SER B 185      12.857   8.528  -2.447  1.00  0.00           C  
ATOM   3006  OG  SER B 185      14.079   8.081  -2.940  1.00  0.00           O  
ATOM   3007  H   SER B 185      13.964   6.809  -0.527  1.00  0.00           H  
ATOM   3008  HA  SER B 185      11.245   7.803  -1.254  1.00  0.00           H  
ATOM   3009 1HB  SER B 185      12.194   8.792  -3.268  1.00  0.00           H  
ATOM   3010 2HB  SER B 185      13.022   9.417  -1.851  1.00  0.00           H  
ATOM   3011  HG  SER B 185      13.872   7.497  -3.674  1.00  0.00           H  
ATOM   3012  N   PHE B 186      10.891   6.335  -3.267  1.00  0.00           N  
ATOM   3013  CA  PHE B 186      10.515   5.357  -4.281  1.00  0.00           C  
ATOM   3014  C   PHE B 186      10.064   6.065  -5.584  1.00  0.00           C  
ATOM   3015  O   PHE B 186       9.373   7.082  -5.535  1.00  0.00           O  
ATOM   3016  CB  PHE B 186       9.362   4.539  -3.740  1.00  0.00           C  
ATOM   3017  CG  PHE B 186       9.691   3.735  -2.495  1.00  0.00           C  
ATOM   3018  CD1 PHE B 186       9.543   4.307  -1.243  1.00  0.00           C  
ATOM   3019  CD2 PHE B 186      10.121   2.418  -2.573  1.00  0.00           C  
ATOM   3020  CE1 PHE B 186       9.814   3.590  -0.106  1.00  0.00           C  
ATOM   3021  CE2 PHE B 186      10.392   1.690  -1.437  1.00  0.00           C  
ATOM   3022  CZ  PHE B 186      10.233   2.280  -0.201  1.00  0.00           C  
ATOM   3023  H   PHE B 186      10.297   7.156  -3.143  1.00  0.00           H  
ATOM   3024  HA  PHE B 186      11.368   4.717  -4.506  1.00  0.00           H  
ATOM   3025 1HB  PHE B 186       8.517   5.187  -3.521  1.00  0.00           H  
ATOM   3026 2HB  PHE B 186       9.059   3.852  -4.503  1.00  0.00           H  
ATOM   3027  HD1 PHE B 186       9.204   5.343  -1.170  1.00  0.00           H  
ATOM   3028  HD2 PHE B 186      10.239   1.957  -3.551  1.00  0.00           H  
ATOM   3029  HE1 PHE B 186       9.690   4.057   0.871  1.00  0.00           H  
ATOM   3030  HE2 PHE B 186      10.726   0.654  -1.514  1.00  0.00           H  
ATOM   3031  HZ  PHE B 186      10.442   1.713   0.701  1.00  0.00           H  
ATOM   3032  N   LYS B 187      10.392   5.524  -6.752  1.00  0.00           N  
ATOM   3033  CA  LYS B 187       9.890   6.130  -8.001  1.00  0.00           C  
ATOM   3034  C   LYS B 187       8.523   5.561  -8.332  1.00  0.00           C  
ATOM   3035  O   LYS B 187       8.302   4.364  -8.168  1.00  0.00           O  
ATOM   3036  CB  LYS B 187      10.808   5.819  -9.194  1.00  0.00           C  
ATOM   3037  CG  LYS B 187      12.218   6.429  -9.202  1.00  0.00           C  
ATOM   3038  CD  LYS B 187      12.950   6.048 -10.516  1.00  0.00           C  
ATOM   3039  CE  LYS B 187      14.335   6.665 -10.640  1.00  0.00           C  
ATOM   3040  NZ  LYS B 187      14.996   6.265 -11.911  1.00  0.00           N  
ATOM   3041  H   LYS B 187      10.973   4.687  -6.784  1.00  0.00           H  
ATOM   3042  HA  LYS B 187       9.790   7.207  -7.871  1.00  0.00           H  
ATOM   3043 1HB  LYS B 187      10.927   4.743  -9.263  1.00  0.00           H  
ATOM   3044 2HB  LYS B 187      10.303   6.144 -10.107  1.00  0.00           H  
ATOM   3045 1HG  LYS B 187      12.150   7.506  -9.131  1.00  0.00           H  
ATOM   3046 2HG  LYS B 187      12.782   6.058  -8.348  1.00  0.00           H  
ATOM   3047 1HD  LYS B 187      13.061   4.965 -10.559  1.00  0.00           H  
ATOM   3048 2HD  LYS B 187      12.349   6.363 -11.371  1.00  0.00           H  
ATOM   3049 1HE  LYS B 187      14.244   7.748 -10.618  1.00  0.00           H  
ATOM   3050 2HE  LYS B 187      14.948   6.350  -9.817  1.00  0.00           H  
ATOM   3051 1HZ  LYS B 187      15.907   6.693 -11.963  1.00  0.00           H  
ATOM   3052 2HZ  LYS B 187      15.095   5.259 -11.938  1.00  0.00           H  
ATOM   3053 3HZ  LYS B 187      14.437   6.567 -12.696  1.00  0.00           H  
ATOM   3054  N   LYS B 188       7.603   6.366  -8.836  1.00  0.00           N  
ATOM   3055  CA  LYS B 188       6.309   5.808  -9.243  1.00  0.00           C  
ATOM   3056  C   LYS B 188       6.478   5.205 -10.626  1.00  0.00           C  
ATOM   3057  O   LYS B 188       7.076   5.850 -11.485  1.00  0.00           O  
ATOM   3058  CB  LYS B 188       5.219   6.903  -9.240  1.00  0.00           C  
ATOM   3059  CG  LYS B 188       3.763   6.445  -9.585  1.00  0.00           C  
ATOM   3060  CD  LYS B 188       2.703   7.580  -9.298  1.00  0.00           C  
ATOM   3061  CE  LYS B 188       2.782   8.747 -10.303  1.00  0.00           C  
ATOM   3062  NZ  LYS B 188       1.670   9.766 -10.142  1.00  0.00           N  
ATOM   3063  H   LYS B 188       7.772   7.369  -8.930  1.00  0.00           H  
ATOM   3064  HA  LYS B 188       6.024   5.011  -8.558  1.00  0.00           H  
ATOM   3065 1HB  LYS B 188       5.187   7.383  -8.260  1.00  0.00           H  
ATOM   3066 2HB  LYS B 188       5.492   7.678  -9.957  1.00  0.00           H  
ATOM   3067 1HG  LYS B 188       3.709   6.152 -10.631  1.00  0.00           H  
ATOM   3068 2HG  LYS B 188       3.517   5.576  -8.973  1.00  0.00           H  
ATOM   3069 1HD  LYS B 188       1.694   7.180  -9.281  1.00  0.00           H  
ATOM   3070 2HD  LYS B 188       2.926   7.987  -8.341  1.00  0.00           H  
ATOM   3071 1HE  LYS B 188       3.716   9.247 -10.171  1.00  0.00           H  
ATOM   3072 2HE  LYS B 188       2.742   8.351 -11.303  1.00  0.00           H  
ATOM   3073 1HZ  LYS B 188       1.796  10.492 -10.837  1.00  0.00           H  
ATOM   3074 2HZ  LYS B 188       0.783   9.324 -10.282  1.00  0.00           H  
ATOM   3075 3HZ  LYS B 188       1.655  10.221  -9.205  1.00  0.00           H  
ATOM   3076  N   VAL B 189       6.018   3.968 -10.849  1.00  0.00           N  
ATOM   3077  CA  VAL B 189       6.157   3.385 -12.182  1.00  0.00           C  
ATOM   3078  C   VAL B 189       4.813   2.953 -12.816  1.00  0.00           C  
ATOM   3079  O   VAL B 189       4.366   3.513 -13.823  1.00  0.00           O  
ATOM   3080  CB  VAL B 189       7.102   2.192 -12.097  1.00  0.00           C  
ATOM   3081  CG1 VAL B 189       7.254   1.564 -13.431  1.00  0.00           C  
ATOM   3082  CG2 VAL B 189       8.404   2.651 -11.550  1.00  0.00           C  
ATOM   3083  H   VAL B 189       5.573   3.412 -10.117  1.00  0.00           H  
ATOM   3084  HA  VAL B 189       6.614   4.131 -12.834  1.00  0.00           H  
ATOM   3085  HB  VAL B 189       6.680   1.441 -11.432  1.00  0.00           H  
ATOM   3086 1HG1 VAL B 189       7.920   0.712 -13.351  1.00  0.00           H  
ATOM   3087 2HG1 VAL B 189       6.285   1.233 -13.795  1.00  0.00           H  
ATOM   3088 3HG1 VAL B 189       7.669   2.293 -14.122  1.00  0.00           H  
ATOM   3089 1HG2 VAL B 189       9.077   1.806 -11.477  1.00  0.00           H  
ATOM   3090 2HG2 VAL B 189       8.824   3.407 -12.213  1.00  0.00           H  
ATOM   3091 3HG2 VAL B 189       8.262   3.081 -10.557  1.00  0.00           H  
ATOM   3092  N   LEU B 190       4.140   1.964 -12.228  1.00  0.00           N  
ATOM   3093  CA  LEU B 190       2.915   1.446 -12.852  1.00  0.00           C  
ATOM   3094  C   LEU B 190       1.745   2.210 -12.312  1.00  0.00           C  
ATOM   3095  O   LEU B 190       1.134   1.817 -11.323  1.00  0.00           O  
ATOM   3096  CB  LEU B 190       2.716  -0.063 -12.616  1.00  0.00           C  
ATOM   3097  CG  LEU B 190       3.866  -0.972 -13.083  1.00  0.00           C  
ATOM   3098  CD1 LEU B 190       3.575  -2.446 -12.707  1.00  0.00           C  
ATOM   3099  CD2 LEU B 190       4.015  -0.812 -14.585  1.00  0.00           C  
ATOM   3100  H   LEU B 190       4.480   1.574 -11.352  1.00  0.00           H  
ATOM   3101  HA  LEU B 190       2.965   1.617 -13.925  1.00  0.00           H  
ATOM   3102 1HB  LEU B 190       2.565  -0.238 -11.555  1.00  0.00           H  
ATOM   3103 2HB  LEU B 190       1.815  -0.375 -13.145  1.00  0.00           H  
ATOM   3104  HG  LEU B 190       4.794  -0.681 -12.584  1.00  0.00           H  
ATOM   3105 1HD1 LEU B 190       4.402  -3.078 -13.041  1.00  0.00           H  
ATOM   3106 2HD1 LEU B 190       3.476  -2.532 -11.626  1.00  0.00           H  
ATOM   3107 3HD1 LEU B 190       2.655  -2.772 -13.184  1.00  0.00           H  
ATOM   3108 1HD2 LEU B 190       4.832  -1.445 -14.939  1.00  0.00           H  
ATOM   3109 2HD2 LEU B 190       3.089  -1.110 -15.074  1.00  0.00           H  
ATOM   3110 3HD2 LEU B 190       4.232   0.232 -14.823  1.00  0.00           H  
ATOM   3111  N   ILE B 191       1.444   3.321 -12.941  1.00  0.00           N  
ATOM   3112  CA  ILE B 191       0.439   4.225 -12.403  1.00  0.00           C  
ATOM   3113  C   ILE B 191      -0.956   3.595 -12.313  1.00  0.00           C  
ATOM   3114  O   ILE B 191      -1.492   3.114 -13.311  1.00  0.00           O  
ATOM   3115  CB  ILE B 191       0.362   5.443 -13.297  1.00  0.00           C  
ATOM   3116  CG1 ILE B 191       1.641   6.146 -13.212  1.00  0.00           C  
ATOM   3117  CG2 ILE B 191      -0.755   6.322 -12.831  1.00  0.00           C  
ATOM   3118  CD1 ILE B 191       1.817   7.194 -14.244  1.00  0.00           C  
ATOM   3119  H   ILE B 191       2.019   3.567 -13.748  1.00  0.00           H  
ATOM   3120  HA  ILE B 191       0.748   4.529 -11.406  1.00  0.00           H  
ATOM   3121  HB  ILE B 191       0.203   5.145 -14.332  1.00  0.00           H  
ATOM   3122 1HG1 ILE B 191       1.713   6.590 -12.236  1.00  0.00           H  
ATOM   3123 2HG1 ILE B 191       2.451   5.420 -13.320  1.00  0.00           H  
ATOM   3124 1HG2 ILE B 191      -0.808   7.209 -13.454  1.00  0.00           H  
ATOM   3125 2HG2 ILE B 191      -1.700   5.785 -12.892  1.00  0.00           H  
ATOM   3126 3HG2 ILE B 191      -0.576   6.615 -11.796  1.00  0.00           H  
ATOM   3127 1HD1 ILE B 191       2.791   7.671 -14.114  1.00  0.00           H  
ATOM   3128 2HD1 ILE B 191       1.763   6.734 -15.232  1.00  0.00           H  
ATOM   3129 3HD1 ILE B 191       1.029   7.938 -14.145  1.00  0.00           H  
ATOM   3130  N   LYS B 192      -1.543   3.634 -11.109  1.00  0.00           N  
ATOM   3131  CA  LYS B 192      -2.863   3.075 -10.858  1.00  0.00           C  
ATOM   3132  C   LYS B 192      -3.755   4.158 -10.281  1.00  0.00           C  
ATOM   3133  O   LYS B 192      -3.287   5.025  -9.540  1.00  0.00           O  
ATOM   3134  CB  LYS B 192      -2.851   1.939  -9.830  1.00  0.00           C  
ATOM   3135  CG  LYS B 192      -2.115   0.670 -10.185  1.00  0.00           C  
ATOM   3136  CD  LYS B 192      -2.393  -0.380  -9.084  1.00  0.00           C  
ATOM   3137  CE  LYS B 192      -1.698  -1.717  -9.322  1.00  0.00           C  
ATOM   3138  NZ  LYS B 192      -2.039  -2.726  -8.234  1.00  0.00           N  
ATOM   3139  H   LYS B 192      -1.040   4.052 -10.338  1.00  0.00           H  
ATOM   3140  HA  LYS B 192      -3.297   2.728 -11.794  1.00  0.00           H  
ATOM   3141 1HB  LYS B 192      -2.412   2.311  -8.902  1.00  0.00           H  
ATOM   3142 2HB  LYS B 192      -3.879   1.663  -9.597  1.00  0.00           H  
ATOM   3143 1HG  LYS B 192      -2.452   0.303 -11.154  1.00  0.00           H  
ATOM   3144 2HG  LYS B 192      -1.044   0.874 -10.240  1.00  0.00           H  
ATOM   3145 1HD  LYS B 192      -2.072   0.014  -8.131  1.00  0.00           H  
ATOM   3146 2HD  LYS B 192      -3.469  -0.560  -9.022  1.00  0.00           H  
ATOM   3147 1HE  LYS B 192      -2.007  -2.116 -10.285  1.00  0.00           H  
ATOM   3148 2HE  LYS B 192      -0.618  -1.559  -9.332  1.00  0.00           H  
ATOM   3149 1HZ  LYS B 192      -1.568  -3.600  -8.409  1.00  0.00           H  
ATOM   3150 2HZ  LYS B 192      -1.750  -2.370  -7.330  1.00  0.00           H  
ATOM   3151 3HZ  LYS B 192      -3.045  -2.895  -8.211  1.00  0.00           H  
ATOM   3152  N   GLU B 193      -5.066   4.078 -10.525  1.00  0.00           N  
ATOM   3153  CA  GLU B 193      -5.987   5.055  -9.934  1.00  0.00           C  
ATOM   3154  C   GLU B 193      -6.389   4.636  -8.512  1.00  0.00           C  
ATOM   3155  O   GLU B 193      -7.570   4.427  -8.236  1.00  0.00           O  
ATOM   3156  CB  GLU B 193      -7.221   5.201 -10.820  1.00  0.00           C  
ATOM   3157  CG  GLU B 193      -6.930   5.760 -12.224  1.00  0.00           C  
ATOM   3158  CD  GLU B 193      -6.431   7.203 -12.242  1.00  0.00           C  
ATOM   3159  OE1 GLU B 193      -7.030   8.065 -11.617  1.00  0.00           O  
ATOM   3160  OE2 GLU B 193      -5.441   7.437 -12.893  1.00  0.00           O  
ATOM   3161  H   GLU B 193      -5.424   3.353 -11.126  1.00  0.00           H  
ATOM   3162  HA  GLU B 193      -5.482   6.021  -9.875  1.00  0.00           H  
ATOM   3163 1HB  GLU B 193      -7.690   4.226 -10.945  1.00  0.00           H  
ATOM   3164 2HB  GLU B 193      -7.939   5.837 -10.341  1.00  0.00           H  
ATOM   3165 1HG  GLU B 193      -6.178   5.131 -12.700  1.00  0.00           H  
ATOM   3166 2HG  GLU B 193      -7.841   5.694 -12.815  1.00  0.00           H  
ATOM   3167  N   GLU B 194      -5.387   4.511  -7.631  1.00  0.00           N  
ATOM   3168  CA  GLU B 194      -5.569   4.040  -6.245  1.00  0.00           C  
ATOM   3169  C   GLU B 194      -4.728   4.822  -5.268  1.00  0.00           C  
ATOM   3170  O   GLU B 194      -3.700   5.382  -5.644  1.00  0.00           O  
ATOM   3171  CB  GLU B 194      -5.203   2.568  -6.112  1.00  0.00           C  
ATOM   3172  CG  GLU B 194      -5.999   1.603  -6.976  1.00  0.00           C  
ATOM   3173  CD  GLU B 194      -5.626   0.196  -6.659  1.00  0.00           C  
ATOM   3174  OE1 GLU B 194      -4.996   0.041  -5.631  1.00  0.00           O  
ATOM   3175  OE2 GLU B 194      -5.936  -0.711  -7.426  1.00  0.00           O  
ATOM   3176  H   GLU B 194      -4.457   4.749  -7.977  1.00  0.00           H  
ATOM   3177  HA  GLU B 194      -6.609   4.173  -5.969  1.00  0.00           H  
ATOM   3178 1HB  GLU B 194      -4.150   2.440  -6.365  1.00  0.00           H  
ATOM   3179 2HB  GLU B 194      -5.324   2.268  -5.069  1.00  0.00           H  
ATOM   3180 1HG  GLU B 194      -7.064   1.750  -6.799  1.00  0.00           H  
ATOM   3181 2HG  GLU B 194      -5.797   1.804  -8.025  1.00  0.00           H  
ATOM   3182  N   ASP B 195      -5.141   4.870  -4.006  1.00  0.00           N  
ATOM   3183  CA  ASP B 195      -4.256   5.506  -3.046  1.00  0.00           C  
ATOM   3184  C   ASP B 195      -2.941   4.760  -2.880  1.00  0.00           C  
ATOM   3185  O   ASP B 195      -2.885   3.535  -3.049  1.00  0.00           O  
ATOM   3186  CB  ASP B 195      -4.893   5.675  -1.669  1.00  0.00           C  
ATOM   3187  CG  ASP B 195      -6.083   6.681  -1.510  1.00  0.00           C  
ATOM   3188  OD1 ASP B 195      -6.460   7.432  -2.405  1.00  0.00           O  
ATOM   3189  OD2 ASP B 195      -6.599   6.676  -0.415  1.00  0.00           O  
ATOM   3190  H   ASP B 195      -6.033   4.470  -3.694  1.00  0.00           H  
ATOM   3191  HA  ASP B 195      -4.003   6.499  -3.421  1.00  0.00           H  
ATOM   3192 1HB  ASP B 195      -5.248   4.759  -1.376  1.00  0.00           H  
ATOM   3193 2HB  ASP B 195      -4.107   5.959  -0.956  1.00  0.00           H  
ATOM   3194  N   ALA B 196      -1.883   5.506  -2.563  1.00  0.00           N  
ATOM   3195  CA  ALA B 196      -0.573   4.924  -2.283  1.00  0.00           C  
ATOM   3196  C   ALA B 196      -0.431   4.702  -0.796  1.00  0.00           C  
ATOM   3197  O   ALA B 196      -0.941   5.489  -0.005  1.00  0.00           O  
ATOM   3198  CB  ALA B 196       0.562   5.789  -2.815  1.00  0.00           C  
ATOM   3199  H   ALA B 196      -2.017   6.510  -2.434  1.00  0.00           H  
ATOM   3200  HA  ALA B 196      -0.512   3.959  -2.779  1.00  0.00           H  
ATOM   3201 1HB  ALA B 196       1.514   5.304  -2.602  1.00  0.00           H  
ATOM   3202 2HB  ALA B 196       0.447   5.903  -3.886  1.00  0.00           H  
ATOM   3203 3HB  ALA B 196       0.538   6.746  -2.346  1.00  0.00           H  
ATOM   3204  N   VAL B 197       0.310   3.687  -0.394  1.00  0.00           N  
ATOM   3205  CA  VAL B 197       0.544   3.457   1.021  1.00  0.00           C  
ATOM   3206  C   VAL B 197       1.991   3.012   1.387  1.00  0.00           C  
ATOM   3207  O   VAL B 197       2.640   2.260   0.649  1.00  0.00           O  
ATOM   3208  CB  VAL B 197      -0.498   2.441   1.546  1.00  0.00           C  
ATOM   3209  CG1 VAL B 197      -0.479   1.154   0.720  1.00  0.00           C  
ATOM   3210  CG2 VAL B 197      -0.171   2.113   2.999  1.00  0.00           C  
ATOM   3211  H   VAL B 197       0.691   3.034  -1.075  1.00  0.00           H  
ATOM   3212  HA  VAL B 197       0.355   4.388   1.544  1.00  0.00           H  
ATOM   3213  HB  VAL B 197      -1.491   2.879   1.481  1.00  0.00           H  
ATOM   3214 1HG1 VAL B 197      -1.211   0.449   1.114  1.00  0.00           H  
ATOM   3215 2HG1 VAL B 197      -0.721   1.382  -0.314  1.00  0.00           H  
ATOM   3216 3HG1 VAL B 197       0.504   0.719   0.759  1.00  0.00           H  
ATOM   3217 1HG2 VAL B 197      -0.876   1.429   3.384  1.00  0.00           H  
ATOM   3218 2HG2 VAL B 197       0.800   1.661   3.089  1.00  0.00           H  
ATOM   3219 3HG2 VAL B 197      -0.193   3.016   3.567  1.00  0.00           H  
ATOM   3220  N   ILE B 198       2.486   3.534   2.534  1.00  0.00           N  
ATOM   3221  CA  ILE B 198       3.816   3.255   3.108  1.00  0.00           C  
ATOM   3222  C   ILE B 198       3.813   2.385   4.365  1.00  0.00           C  
ATOM   3223  O   ILE B 198       3.105   2.685   5.347  1.00  0.00           O  
ATOM   3224  CB  ILE B 198       4.542   4.582   3.476  1.00  0.00           C  
ATOM   3225  CG1 ILE B 198       4.718   5.509   2.222  1.00  0.00           C  
ATOM   3226  CG2 ILE B 198       5.906   4.318   4.202  1.00  0.00           C  
ATOM   3227  CD1 ILE B 198       5.544   4.927   1.077  1.00  0.00           C  
ATOM   3228  H   ILE B 198       1.886   4.158   3.075  1.00  0.00           H  
ATOM   3229  HA  ILE B 198       4.407   2.742   2.348  1.00  0.00           H  
ATOM   3230  HB  ILE B 198       3.901   5.136   4.168  1.00  0.00           H  
ATOM   3231 1HG1 ILE B 198       3.733   5.773   1.840  1.00  0.00           H  
ATOM   3232 2HG1 ILE B 198       5.215   6.415   2.545  1.00  0.00           H  
ATOM   3233 1HG2 ILE B 198       6.340   5.265   4.477  1.00  0.00           H  
ATOM   3234 2HG2 ILE B 198       5.758   3.739   5.109  1.00  0.00           H  
ATOM   3235 3HG2 ILE B 198       6.588   3.774   3.546  1.00  0.00           H  
ATOM   3236 1HD1 ILE B 198       5.615   5.657   0.295  1.00  0.00           H  
ATOM   3237 2HD1 ILE B 198       6.547   4.681   1.415  1.00  0.00           H  
ATOM   3238 3HD1 ILE B 198       5.068   4.036   0.687  1.00  0.00           H  
ATOM   3239  N   TYR B 199       4.668   1.355   4.350  1.00  0.00           N  
ATOM   3240  CA  TYR B 199       4.829   0.430   5.470  1.00  0.00           C  
ATOM   3241  C   TYR B 199       6.303   0.374   5.971  1.00  0.00           C  
ATOM   3242  O   TYR B 199       7.230   0.599   5.191  1.00  0.00           O  
ATOM   3243  CB  TYR B 199       4.361  -0.980   5.079  1.00  0.00           C  
ATOM   3244  CG  TYR B 199       2.896  -1.104   4.669  1.00  0.00           C  
ATOM   3245  CD1 TYR B 199       2.525  -0.971   3.343  1.00  0.00           C  
ATOM   3246  CD2 TYR B 199       1.940  -1.364   5.608  1.00  0.00           C  
ATOM   3247  CE1 TYR B 199       1.201  -1.103   2.996  1.00  0.00           C  
ATOM   3248  CE2 TYR B 199       0.620  -1.472   5.263  1.00  0.00           C  
ATOM   3249  CZ  TYR B 199       0.247  -1.346   3.967  1.00  0.00           C  
ATOM   3250  OH  TYR B 199      -1.082  -1.478   3.625  1.00  0.00           O  
ATOM   3251  H   TYR B 199       5.231   1.211   3.507  1.00  0.00           H  
ATOM   3252  HA  TYR B 199       4.217   0.788   6.295  1.00  0.00           H  
ATOM   3253 1HB  TYR B 199       4.954  -1.333   4.270  1.00  0.00           H  
ATOM   3254 2HB  TYR B 199       4.532  -1.650   5.918  1.00  0.00           H  
ATOM   3255  HD1 TYR B 199       3.279  -0.773   2.577  1.00  0.00           H  
ATOM   3256  HD2 TYR B 199       2.227  -1.489   6.622  1.00  0.00           H  
ATOM   3257  HE1 TYR B 199       0.908  -1.016   1.966  1.00  0.00           H  
ATOM   3258  HE2 TYR B 199      -0.131  -1.678   6.029  1.00  0.00           H  
ATOM   3259  HH  TYR B 199      -1.593  -1.689   4.417  1.00  0.00           H  
ATOM   3260  N   LYS B 200       6.512   0.054   7.270  1.00  0.00           N  
ATOM   3261  CA  LYS B 200       7.834  -0.152   7.910  1.00  0.00           C  
ATOM   3262  C   LYS B 200       7.836  -1.410   8.742  1.00  0.00           C  
ATOM   3263  O   LYS B 200       6.954  -1.635   9.548  1.00  0.00           O  
ATOM   3264  CB  LYS B 200       8.249   0.988   8.818  1.00  0.00           C  
ATOM   3265  CG  LYS B 200       9.642   0.825   9.414  1.00  0.00           C  
ATOM   3266  CD  LYS B 200      10.018   1.961  10.347  1.00  0.00           C  
ATOM   3267  CE  LYS B 200      11.464   1.803  10.829  1.00  0.00           C  
ATOM   3268  NZ  LYS B 200      11.632   0.832  11.976  1.00  0.00           N  
ATOM   3269  H   LYS B 200       5.692  -0.069   7.851  1.00  0.00           H  
ATOM   3270  HA  LYS B 200       8.571  -0.257   7.129  1.00  0.00           H  
ATOM   3271 1HB  LYS B 200       8.183   1.939   8.298  1.00  0.00           H  
ATOM   3272 2HB  LYS B 200       7.589   0.986   9.642  1.00  0.00           H  
ATOM   3273 1HG  LYS B 200       9.686  -0.083   9.969  1.00  0.00           H  
ATOM   3274 2HG  LYS B 200      10.374   0.770   8.601  1.00  0.00           H  
ATOM   3275 1HD  LYS B 200       9.894   2.915   9.850  1.00  0.00           H  
ATOM   3276 2HD  LYS B 200       9.360   1.940  11.214  1.00  0.00           H  
ATOM   3277 1HE  LYS B 200      12.052   1.443   9.986  1.00  0.00           H  
ATOM   3278 2HE  LYS B 200      11.839   2.764  11.134  1.00  0.00           H  
ATOM   3279 1HZ  LYS B 200      12.643   0.776  12.189  1.00  0.00           H  
ATOM   3280 2HZ  LYS B 200      11.130   1.164  12.781  1.00  0.00           H  
ATOM   3281 3HZ  LYS B 200      11.297  -0.105  11.748  1.00  0.00           H  
ATOM   3282  N   ASN B 201       8.778  -2.293   8.487  1.00  0.00           N  
ATOM   3283  CA  ASN B 201       8.853  -3.584   9.159  1.00  0.00           C  
ATOM   3284  C   ASN B 201       7.567  -4.348   8.841  1.00  0.00           C  
ATOM   3285  O   ASN B 201       7.224  -5.310   9.524  1.00  0.00           O  
ATOM   3286  CB  ASN B 201       9.083  -3.455  10.664  1.00  0.00           C  
ATOM   3287  CG  ASN B 201      10.410  -2.782  11.003  1.00  0.00           C  
ATOM   3288  OD1 ASN B 201      10.423  -1.718  11.642  1.00  0.00           O  
ATOM   3289  ND2 ASN B 201      11.516  -3.372  10.610  1.00  0.00           N  
ATOM   3290  H   ASN B 201       9.482  -2.066   7.798  1.00  0.00           H  
ATOM   3291  HA  ASN B 201       9.682  -4.140   8.732  1.00  0.00           H  
ATOM   3292 1HB  ASN B 201       8.274  -2.909  11.139  1.00  0.00           H  
ATOM   3293 2HB  ASN B 201       9.090  -4.457  11.099  1.00  0.00           H  
ATOM   3294 1HD2 ASN B 201      12.402  -2.976  10.831  1.00  0.00           H  
ATOM   3295 2HD2 ASN B 201      11.474  -4.248  10.092  1.00  0.00           H  
ATOM   3296  N   GLY B 202       6.861  -3.926   7.778  1.00  0.00           N  
ATOM   3297  CA  GLY B 202       5.597  -4.502   7.341  1.00  0.00           C  
ATOM   3298  C   GLY B 202       4.383  -3.832   8.000  1.00  0.00           C  
ATOM   3299  O   GLY B 202       3.239  -4.147   7.670  1.00  0.00           O  
ATOM   3300  H   GLY B 202       7.230  -3.144   7.258  1.00  0.00           H  
ATOM   3301 1HA  GLY B 202       5.520  -4.387   6.259  1.00  0.00           H  
ATOM   3302 2HA  GLY B 202       5.590  -5.575   7.531  1.00  0.00           H  
ATOM   3303  N   SER B 203       4.630  -2.914   8.931  1.00  0.00           N  
ATOM   3304  CA  SER B 203       3.583  -2.186   9.641  1.00  0.00           C  
ATOM   3305  C   SER B 203       3.241  -0.826   9.005  1.00  0.00           C  
ATOM   3306  O   SER B 203       4.113  -0.079   8.579  1.00  0.00           O  
ATOM   3307  CB  SER B 203       3.979  -1.900  11.081  1.00  0.00           C  
ATOM   3308  OG  SER B 203       4.102  -3.058  11.832  1.00  0.00           O  
ATOM   3309  H   SER B 203       5.586  -2.694   9.164  1.00  0.00           H  
ATOM   3310  HA  SER B 203       2.684  -2.804   9.637  1.00  0.00           H  
ATOM   3311 1HB  SER B 203       4.924  -1.358  11.091  1.00  0.00           H  
ATOM   3312 2HB  SER B 203       3.228  -1.251  11.532  1.00  0.00           H  
ATOM   3313  HG  SER B 203       4.344  -2.771  12.712  1.00  0.00           H  
ATOM   3314  N   PHE B 204       1.965  -0.465   8.970  1.00  0.00           N  
ATOM   3315  CA  PHE B 204       1.571   0.811   8.380  1.00  0.00           C  
ATOM   3316  C   PHE B 204       2.181   2.045   9.040  1.00  0.00           C  
ATOM   3317  O   PHE B 204       2.185   2.159  10.269  1.00  0.00           O  
ATOM   3318  CB  PHE B 204       0.060   0.916   8.437  1.00  0.00           C  
ATOM   3319  CG  PHE B 204      -0.500   2.186   7.958  1.00  0.00           C  
ATOM   3320  CD1 PHE B 204      -0.523   2.512   6.637  1.00  0.00           C  
ATOM   3321  CD2 PHE B 204      -1.060   3.061   8.867  1.00  0.00           C  
ATOM   3322  CE1 PHE B 204      -1.100   3.686   6.247  1.00  0.00           C  
ATOM   3323  CE2 PHE B 204      -1.627   4.222   8.471  1.00  0.00           C  
ATOM   3324  CZ  PHE B 204      -1.652   4.535   7.154  1.00  0.00           C  
ATOM   3325  H   PHE B 204       1.261  -1.090   9.337  1.00  0.00           H  
ATOM   3326  HA  PHE B 204       1.876   0.809   7.331  1.00  0.00           H  
ATOM   3327 1HB  PHE B 204      -0.373   0.106   7.863  1.00  0.00           H  
ATOM   3328 2HB  PHE B 204      -0.261   0.778   9.469  1.00  0.00           H  
ATOM   3329  HD1 PHE B 204      -0.090   1.834   5.899  1.00  0.00           H  
ATOM   3330  HD2 PHE B 204      -1.052   2.809   9.938  1.00  0.00           H  
ATOM   3331  HE1 PHE B 204      -1.135   3.951   5.213  1.00  0.00           H  
ATOM   3332  HE2 PHE B 204      -2.064   4.891   9.218  1.00  0.00           H  
ATOM   3333  HZ  PHE B 204      -2.112   5.462   6.817  1.00  0.00           H  
ATOM   3334  N   ILE B 205       2.671   2.974   8.216  1.00  0.00           N  
ATOM   3335  CA  ILE B 205       3.147   4.229   8.758  1.00  0.00           C  
ATOM   3336  C   ILE B 205       2.181   5.324   8.335  1.00  0.00           C  
ATOM   3337  O   ILE B 205       1.682   6.070   9.180  1.00  0.00           O  
ATOM   3338  CB  ILE B 205       4.576   4.554   8.274  1.00  0.00           C  
ATOM   3339  CG1 ILE B 205       5.559   3.426   8.706  1.00  0.00           C  
ATOM   3340  CG2 ILE B 205       5.034   5.938   8.779  1.00  0.00           C  
ATOM   3341  CD1 ILE B 205       5.665   3.196  10.233  1.00  0.00           C  
ATOM   3342  H   ILE B 205       2.701   2.810   7.210  1.00  0.00           H  
ATOM   3343  HA  ILE B 205       3.168   4.179   9.843  1.00  0.00           H  
ATOM   3344  HB  ILE B 205       4.579   4.570   7.184  1.00  0.00           H  
ATOM   3345 1HG1 ILE B 205       5.240   2.491   8.247  1.00  0.00           H  
ATOM   3346 2HG1 ILE B 205       6.547   3.676   8.328  1.00  0.00           H  
ATOM   3347 1HG2 ILE B 205       6.032   6.150   8.398  1.00  0.00           H  
ATOM   3348 2HG2 ILE B 205       4.352   6.706   8.425  1.00  0.00           H  
ATOM   3349 3HG2 ILE B 205       5.046   5.963   9.862  1.00  0.00           H  
ATOM   3350 1HD1 ILE B 205       6.347   2.427  10.456  1.00  0.00           H  
ATOM   3351 2HD1 ILE B 205       6.005   4.098  10.725  1.00  0.00           H  
ATOM   3352 3HD1 ILE B 205       4.707   2.905  10.643  1.00  0.00           H  
ATOM   3353  N   HIS B 206       1.956   5.463   7.012  1.00  0.00           N  
ATOM   3354  CA  HIS B 206       1.101   6.548   6.477  1.00  0.00           C  
ATOM   3355  C   HIS B 206       0.600   6.285   5.034  1.00  0.00           C  
ATOM   3356  O   HIS B 206       0.955   5.277   4.419  1.00  0.00           O  
ATOM   3357  CB  HIS B 206       1.746   7.943   6.508  1.00  0.00           C  
ATOM   3358  CG  HIS B 206       2.904   8.165   5.617  1.00  0.00           C  
ATOM   3359  ND1 HIS B 206       4.185   7.890   5.982  1.00  0.00           N  
ATOM   3360  CD2 HIS B 206       2.969   8.656   4.355  1.00  0.00           C  
ATOM   3361  CE1 HIS B 206       4.991   8.202   5.009  1.00  0.00           C  
ATOM   3362  NE2 HIS B 206       4.285   8.672   4.003  1.00  0.00           N  
ATOM   3363  H   HIS B 206       2.372   4.780   6.380  1.00  0.00           H  
ATOM   3364  HA  HIS B 206       0.211   6.620   7.093  1.00  0.00           H  
ATOM   3365 1HB  HIS B 206       0.995   8.691   6.264  1.00  0.00           H  
ATOM   3366 2HB  HIS B 206       2.074   8.153   7.526  1.00  0.00           H  
ATOM   3367  HD2 HIS B 206       2.128   8.985   3.740  1.00  0.00           H  
ATOM   3368  HE1 HIS B 206       6.037   8.097   5.045  1.00  0.00           H  
ATOM   3369  HE2 HIS B 206       4.654   8.994   3.114  1.00  0.00           H  
ATOM   3370  N   SER B 207      -0.256   7.182   4.501  1.00  0.00           N  
ATOM   3371  CA  SER B 207      -0.749   7.022   3.112  1.00  0.00           C  
ATOM   3372  C   SER B 207      -0.886   8.346   2.304  1.00  0.00           C  
ATOM   3373  O   SER B 207      -0.864   9.447   2.853  1.00  0.00           O  
ATOM   3374  CB  SER B 207      -2.089   6.309   3.121  1.00  0.00           C  
ATOM   3375  OG  SER B 207      -3.071   7.089   3.749  1.00  0.00           O  
ATOM   3376  H   SER B 207      -0.550   7.971   5.072  1.00  0.00           H  
ATOM   3377  HA  SER B 207      -0.026   6.410   2.574  1.00  0.00           H  
ATOM   3378 1HB  SER B 207      -2.395   6.095   2.096  1.00  0.00           H  
ATOM   3379 2HB  SER B 207      -1.992   5.358   3.630  1.00  0.00           H  
ATOM   3380  HG  SER B 207      -3.864   6.558   3.745  1.00  0.00           H  
ATOM   3381  N   VAL B 208      -0.976   8.219   0.984  1.00  0.00           N  
ATOM   3382  CA  VAL B 208      -1.125   9.364   0.091  1.00  0.00           C  
ATOM   3383  C   VAL B 208      -2.362   9.184  -0.839  1.00  0.00           C  
ATOM   3384  O   VAL B 208      -2.469   8.147  -1.489  1.00  0.00           O  
ATOM   3385  CB  VAL B 208       0.147   9.558  -0.757  1.00  0.00           C  
ATOM   3386  CG1 VAL B 208      -0.020  10.730  -1.706  1.00  0.00           C  
ATOM   3387  CG2 VAL B 208       1.329   9.788   0.157  1.00  0.00           C  
ATOM   3388  H   VAL B 208      -0.964   7.280   0.587  1.00  0.00           H  
ATOM   3389  HA  VAL B 208      -1.202  10.249   0.707  1.00  0.00           H  
ATOM   3390  HB  VAL B 208       0.319   8.687  -1.354  1.00  0.00           H  
ATOM   3391 1HG1 VAL B 208       0.882  10.841  -2.270  1.00  0.00           H  
ATOM   3392 2HG1 VAL B 208      -0.859  10.567  -2.391  1.00  0.00           H  
ATOM   3393 3HG1 VAL B 208      -0.193  11.644  -1.143  1.00  0.00           H  
ATOM   3394 1HG2 VAL B 208       2.219   9.929  -0.437  1.00  0.00           H  
ATOM   3395 2HG2 VAL B 208       1.152  10.679   0.761  1.00  0.00           H  
ATOM   3396 3HG2 VAL B 208       1.467   8.933   0.814  1.00  0.00           H  
ATOM   3397  N   PRO B 209      -3.301  10.157  -0.933  1.00  0.00           N  
ATOM   3398  CA  PRO B 209      -4.507  10.122  -1.766  1.00  0.00           C  
ATOM   3399  C   PRO B 209      -4.281   9.935  -3.267  1.00  0.00           C  
ATOM   3400  O   PRO B 209      -3.358  10.494  -3.849  1.00  0.00           O  
ATOM   3401  CB  PRO B 209      -5.114  11.512  -1.518  1.00  0.00           C  
ATOM   3402  CG  PRO B 209      -4.605  11.931  -0.172  1.00  0.00           C  
ATOM   3403  CD  PRO B 209      -3.217  11.369  -0.076  1.00  0.00           C  
ATOM   3404  HA  PRO B 209      -5.177   9.353  -1.379  1.00  0.00           H  
ATOM   3405 1HB  PRO B 209      -4.808  12.207  -2.316  1.00  0.00           H  
ATOM   3406 2HB  PRO B 209      -6.210  11.446  -1.555  1.00  0.00           H  
ATOM   3407 1HG  PRO B 209      -4.609  13.037  -0.102  1.00  0.00           H  
ATOM   3408 2HG  PRO B 209      -5.271  11.558   0.619  1.00  0.00           H  
ATOM   3409 1HD  PRO B 209      -2.477  12.095  -0.459  1.00  0.00           H  
ATOM   3410 2HD  PRO B 209      -3.068  11.117   0.986  1.00  0.00           H  
ATOM   3411  N   ARG B 210      -5.214   9.254  -3.920  1.00  0.00           N  
ATOM   3412  CA  ARG B 210      -5.214   9.003  -5.365  1.00  0.00           C  
ATOM   3413  C   ARG B 210      -4.669  10.096  -6.233  1.00  0.00           C  
ATOM   3414  O   ARG B 210      -3.892   9.828  -7.139  1.00  0.00           O  
ATOM   3415  CB  ARG B 210      -6.645   8.715  -5.807  1.00  0.00           C  
ATOM   3416  CG  ARG B 210      -6.869   8.447  -7.299  1.00  0.00           C  
ATOM   3417  CD  ARG B 210      -8.301   8.149  -7.561  1.00  0.00           C  
ATOM   3418  NE  ARG B 210      -8.613   8.095  -8.984  1.00  0.00           N  
ATOM   3419  CZ  ARG B 210      -9.846   7.960  -9.508  1.00  0.00           C  
ATOM   3420  NH1 ARG B 210     -10.919   7.855  -8.741  1.00  0.00           N  
ATOM   3421  NH2 ARG B 210      -9.945   7.938 -10.818  1.00  0.00           N  
ATOM   3422  H   ARG B 210      -5.940   8.784  -3.374  1.00  0.00           H  
ATOM   3423  HA  ARG B 210      -4.625   8.101  -5.542  1.00  0.00           H  
ATOM   3424 1HB  ARG B 210      -7.008   7.840  -5.261  1.00  0.00           H  
ATOM   3425 2HB  ARG B 210      -7.282   9.554  -5.531  1.00  0.00           H  
ATOM   3426 1HG  ARG B 210      -6.598   9.322  -7.890  1.00  0.00           H  
ATOM   3427 2HG  ARG B 210      -6.270   7.592  -7.615  1.00  0.00           H  
ATOM   3428 1HD  ARG B 210      -8.542   7.181  -7.126  1.00  0.00           H  
ATOM   3429 2HD  ARG B 210      -8.913   8.924  -7.104  1.00  0.00           H  
ATOM   3430  HE  ARG B 210      -7.844   8.171  -9.670  1.00  0.00           H  
ATOM   3431 1HH1 ARG B 210     -10.828   7.873  -7.737  1.00  0.00           H  
ATOM   3432 2HH1 ARG B 210     -11.833   7.757  -9.159  1.00  0.00           H  
ATOM   3433 1HH2 ARG B 210      -9.073   8.023 -11.363  1.00  0.00           H  
ATOM   3434 2HH2 ARG B 210     -10.839   7.838 -11.271  1.00  0.00           H  
ATOM   3435  N   HIS B 211      -5.091  11.335  -5.977  1.00  0.00           N  
ATOM   3436  CA  HIS B 211      -4.749  12.455  -6.853  1.00  0.00           C  
ATOM   3437  C   HIS B 211      -3.515  13.250  -6.421  1.00  0.00           C  
ATOM   3438  O   HIS B 211      -3.170  14.244  -7.060  1.00  0.00           O  
ATOM   3439  CB  HIS B 211      -5.952  13.386  -6.945  1.00  0.00           C  
ATOM   3440  CG  HIS B 211      -7.149  12.707  -7.536  1.00  0.00           C  
ATOM   3441  ND1 HIS B 211      -7.227  12.339  -8.863  1.00  0.00           N  
ATOM   3442  CD2 HIS B 211      -8.312  12.317  -6.968  1.00  0.00           C  
ATOM   3443  CE1 HIS B 211      -8.390  11.754  -9.084  1.00  0.00           C  
ATOM   3444  NE2 HIS B 211      -9.065  11.733  -7.949  1.00  0.00           N  
ATOM   3445  H   HIS B 211      -5.686  11.491  -5.176  1.00  0.00           H  
ATOM   3446  HA  HIS B 211      -4.547  12.072  -7.853  1.00  0.00           H  
ATOM   3447 1HB  HIS B 211      -6.210  13.748  -5.950  1.00  0.00           H  
ATOM   3448 2HB  HIS B 211      -5.703  14.250  -7.560  1.00  0.00           H  
ATOM   3449  HD1 HIS B 211      -6.524  12.472  -9.565  1.00  0.00           H  
ATOM   3450  HD2 HIS B 211      -8.702  12.388  -5.953  1.00  0.00           H  
ATOM   3451  HE1 HIS B 211      -8.648  11.385 -10.077  1.00  0.00           H  
ATOM   3452  N   GLU B 212      -2.855  12.812  -5.348  1.00  0.00           N  
ATOM   3453  CA  GLU B 212      -1.642  13.445  -4.849  1.00  0.00           C  
ATOM   3454  C   GLU B 212      -0.466  12.525  -4.825  1.00  0.00           C  
ATOM   3455  O   GLU B 212       0.519  12.866  -4.174  1.00  0.00           O  
ATOM   3456  CB  GLU B 212      -1.885  13.984  -3.430  1.00  0.00           C  
ATOM   3457  CG  GLU B 212      -2.962  15.076  -3.330  1.00  0.00           C  
ATOM   3458  CD  GLU B 212      -3.131  15.641  -1.923  1.00  0.00           C  
ATOM   3459  OE1 GLU B 212      -2.454  15.187  -1.029  1.00  0.00           O  
ATOM   3460  OE2 GLU B 212      -3.934  16.531  -1.755  1.00  0.00           O  
ATOM   3461  H   GLU B 212      -3.188  11.980  -4.865  1.00  0.00           H  
ATOM   3462  HA  GLU B 212      -1.395  14.276  -5.509  1.00  0.00           H  
ATOM   3463 1HB  GLU B 212      -2.191  13.156  -2.785  1.00  0.00           H  
ATOM   3464 2HB  GLU B 212      -0.959  14.388  -3.025  1.00  0.00           H  
ATOM   3465 1HG  GLU B 212      -2.703  15.886  -4.011  1.00  0.00           H  
ATOM   3466 2HG  GLU B 212      -3.911  14.656  -3.658  1.00  0.00           H  
ATOM   3467  N   VAL B 213      -0.527  11.370  -5.504  1.00  0.00           N  
ATOM   3468  CA  VAL B 213       0.639  10.499  -5.426  1.00  0.00           C  
ATOM   3469  C   VAL B 213       1.686  11.089  -6.389  1.00  0.00           C  
ATOM   3470  O   VAL B 213       1.446  11.115  -7.604  1.00  0.00           O  
ATOM   3471  CB  VAL B 213       0.323   9.035  -5.805  1.00  0.00           C  
ATOM   3472  CG1 VAL B 213       1.616   8.197  -5.711  1.00  0.00           C  
ATOM   3473  CG2 VAL B 213      -0.761   8.463  -4.884  1.00  0.00           C  
ATOM   3474  H   VAL B 213      -1.356  11.119  -6.028  1.00  0.00           H  
ATOM   3475  HA  VAL B 213       0.968  10.455  -4.413  1.00  0.00           H  
ATOM   3476  HB  VAL B 213      -0.020   9.003  -6.838  1.00  0.00           H  
ATOM   3477 1HG1 VAL B 213       1.407   7.170  -6.009  1.00  0.00           H  
ATOM   3478 2HG1 VAL B 213       2.374   8.612  -6.355  1.00  0.00           H  
ATOM   3479 3HG1 VAL B 213       1.984   8.210  -4.685  1.00  0.00           H  
ATOM   3480 1HG2 VAL B 213      -0.985   7.432  -5.165  1.00  0.00           H  
ATOM   3481 2HG2 VAL B 213      -0.426   8.494  -3.854  1.00  0.00           H  
ATOM   3482 3HG2 VAL B 213      -1.664   9.057  -4.980  1.00  0.00           H  
ATOM   3483  N   PRO B 214       2.841  11.559  -5.884  1.00  0.00           N  
ATOM   3484  CA  PRO B 214       3.911  12.222  -6.592  1.00  0.00           C  
ATOM   3485  C   PRO B 214       4.532  11.321  -7.593  1.00  0.00           C  
ATOM   3486  O   PRO B 214       4.245  10.130  -7.614  1.00  0.00           O  
ATOM   3487  CB  PRO B 214       4.936  12.490  -5.512  1.00  0.00           C  
ATOM   3488  CG  PRO B 214       4.189  12.517  -4.228  1.00  0.00           C  
ATOM   3489  CD  PRO B 214       3.118  11.526  -4.392  1.00  0.00           C  
ATOM   3490  HA  PRO B 214       3.542  13.140  -7.060  1.00  0.00           H  
ATOM   3491 1HB  PRO B 214       5.628  11.685  -5.546  1.00  0.00           H  
ATOM   3492 2HB  PRO B 214       5.494  13.404  -5.726  1.00  0.00           H  
ATOM   3493 1HG  PRO B 214       4.872  12.275  -3.398  1.00  0.00           H  
ATOM   3494 2HG  PRO B 214       3.790  13.522  -4.032  1.00  0.00           H  
ATOM   3495 1HD  PRO B 214       3.458  10.522  -4.127  1.00  0.00           H  
ATOM   3496 2HD  PRO B 214       2.367  11.893  -3.732  1.00  0.00           H  
ATOM   3497  N   ASP B 215       5.450  11.862  -8.375  1.00  0.00           N  
ATOM   3498  CA  ASP B 215       6.222  11.001  -9.273  1.00  0.00           C  
ATOM   3499  C   ASP B 215       7.342  10.337  -8.429  1.00  0.00           C  
ATOM   3500  O   ASP B 215       7.760   9.200  -8.679  1.00  0.00           O  
ATOM   3501  CB  ASP B 215       6.736  11.811 -10.463  1.00  0.00           C  
ATOM   3502  CG  ASP B 215       5.534  12.324 -11.336  1.00  0.00           C  
ATOM   3503  OD1 ASP B 215       4.787  11.505 -11.839  1.00  0.00           O  
ATOM   3504  OD2 ASP B 215       5.362  13.515 -11.434  1.00  0.00           O  
ATOM   3505  H   ASP B 215       5.624  12.857  -8.351  1.00  0.00           H  
ATOM   3506  HA  ASP B 215       5.585  10.215  -9.655  1.00  0.00           H  
ATOM   3507 1HB  ASP B 215       7.323  12.658 -10.112  1.00  0.00           H  
ATOM   3508 2HB  ASP B 215       7.388  11.187 -11.080  1.00  0.00           H  
ATOM   3509  N   ILE B 216       7.812  11.056  -7.405  1.00  0.00           N  
ATOM   3510  CA  ILE B 216       8.741  10.478  -6.437  1.00  0.00           C  
ATOM   3511  C   ILE B 216       8.063  10.464  -5.079  1.00  0.00           C  
ATOM   3512  O   ILE B 216       7.730  11.514  -4.532  1.00  0.00           O  
ATOM   3513  CB  ILE B 216      10.055  11.238  -6.326  1.00  0.00           C  
ATOM   3514  CG1 ILE B 216      10.699  11.394  -7.729  1.00  0.00           C  
ATOM   3515  CG2 ILE B 216      10.969  10.494  -5.337  1.00  0.00           C  
ATOM   3516  CD1 ILE B 216      11.087  10.080  -8.391  1.00  0.00           C  
ATOM   3517  H   ILE B 216       7.470  11.991  -7.268  1.00  0.00           H  
ATOM   3518  HA  ILE B 216       8.961   9.446  -6.714  1.00  0.00           H  
ATOM   3519  HB  ILE B 216       9.865  12.239  -5.945  1.00  0.00           H  
ATOM   3520 1HG1 ILE B 216       9.995  11.914  -8.382  1.00  0.00           H  
ATOM   3521 2HG1 ILE B 216      11.593  12.005  -7.633  1.00  0.00           H  
ATOM   3522 1HG2 ILE B 216      11.910  11.029  -5.222  1.00  0.00           H  
ATOM   3523 2HG2 ILE B 216      10.478  10.428  -4.366  1.00  0.00           H  
ATOM   3524 3HG2 ILE B 216      11.162   9.488  -5.708  1.00  0.00           H  
ATOM   3525 1HD1 ILE B 216      11.531  10.279  -9.368  1.00  0.00           H  
ATOM   3526 2HD1 ILE B 216      11.805   9.556  -7.765  1.00  0.00           H  
ATOM   3527 3HD1 ILE B 216      10.212   9.465  -8.518  1.00  0.00           H  
ATOM   3528  N   LEU B 217       7.863   9.294  -4.531  1.00  0.00           N  
ATOM   3529  CA  LEU B 217       7.146   9.140  -3.270  1.00  0.00           C  
ATOM   3530  C   LEU B 217       8.139   9.101  -2.125  1.00  0.00           C  
ATOM   3531  O   LEU B 217       9.102   8.335  -2.171  1.00  0.00           O  
ATOM   3532  CB  LEU B 217       6.250   7.883  -3.337  1.00  0.00           C  
ATOM   3533  CG  LEU B 217       5.442   7.537  -2.109  1.00  0.00           C  
ATOM   3534  CD1 LEU B 217       4.429   8.590  -1.848  1.00  0.00           C  
ATOM   3535  CD2 LEU B 217       4.728   6.212  -2.367  1.00  0.00           C  
ATOM   3536  H   LEU B 217       8.224   8.469  -5.005  1.00  0.00           H  
ATOM   3537  HA  LEU B 217       6.502  10.005  -3.129  1.00  0.00           H  
ATOM   3538 1HB  LEU B 217       5.544   8.013  -4.158  1.00  0.00           H  
ATOM   3539 2HB  LEU B 217       6.877   7.021  -3.570  1.00  0.00           H  
ATOM   3540  HG  LEU B 217       6.101   7.460  -1.245  1.00  0.00           H  
ATOM   3541 1HD1 LEU B 217       3.857   8.313  -0.966  1.00  0.00           H  
ATOM   3542 2HD1 LEU B 217       4.923   9.545  -1.673  1.00  0.00           H  
ATOM   3543 3HD1 LEU B 217       3.765   8.669  -2.704  1.00  0.00           H  
ATOM   3544 1HD2 LEU B 217       4.127   5.932  -1.502  1.00  0.00           H  
ATOM   3545 2HD2 LEU B 217       4.075   6.330  -3.224  1.00  0.00           H  
ATOM   3546 3HD2 LEU B 217       5.464   5.431  -2.570  1.00  0.00           H  
ATOM   3547  N   GLU B 218       7.966   9.977  -1.128  1.00  0.00           N  
ATOM   3548  CA  GLU B 218       8.951  10.032  -0.050  1.00  0.00           C  
ATOM   3549  C   GLU B 218       8.421   9.924   1.368  1.00  0.00           C  
ATOM   3550  O   GLU B 218       7.297  10.324   1.685  1.00  0.00           O  
ATOM   3551  CB  GLU B 218       9.764  11.330  -0.105  1.00  0.00           C  
ATOM   3552  CG  GLU B 218      10.567  11.517  -1.364  1.00  0.00           C  
ATOM   3553  CD  GLU B 218      11.397  12.797  -1.363  1.00  0.00           C  
ATOM   3554  OE1 GLU B 218      11.228  13.588  -0.459  1.00  0.00           O  
ATOM   3555  OE2 GLU B 218      12.218  12.967  -2.248  1.00  0.00           O  
ATOM   3556  H   GLU B 218       7.167  10.593  -1.125  1.00  0.00           H  
ATOM   3557  HA  GLU B 218       9.632   9.202  -0.188  1.00  0.00           H  
ATOM   3558 1HB  GLU B 218       9.097  12.181  -0.001  1.00  0.00           H  
ATOM   3559 2HB  GLU B 218      10.461  11.357   0.737  1.00  0.00           H  
ATOM   3560 1HG  GLU B 218      11.206  10.671  -1.488  1.00  0.00           H  
ATOM   3561 2HG  GLU B 218       9.878  11.537  -2.210  1.00  0.00           H  
ATOM   3562  N   VAL B 219       9.300   9.424   2.222  1.00  0.00           N  
ATOM   3563  CA  VAL B 219       9.101   9.401   3.649  1.00  0.00           C  
ATOM   3564  C   VAL B 219      10.154  10.311   4.259  1.00  0.00           C  
ATOM   3565  O   VAL B 219      11.350  10.063   4.104  1.00  0.00           O  
ATOM   3566  CB  VAL B 219       9.292   7.974   4.205  1.00  0.00           C  
ATOM   3567  CG1 VAL B 219       9.063   7.971   5.704  1.00  0.00           C  
ATOM   3568  CG2 VAL B 219       8.394   6.990   3.466  1.00  0.00           C  
ATOM   3569  H   VAL B 219      10.173   9.061   1.840  1.00  0.00           H  
ATOM   3570  HA  VAL B 219       8.104   9.775   3.892  1.00  0.00           H  
ATOM   3571  HB  VAL B 219      10.281   7.686   4.065  1.00  0.00           H  
ATOM   3572 1HG1 VAL B 219       9.228   6.971   6.092  1.00  0.00           H  
ATOM   3573 2HG1 VAL B 219       9.762   8.665   6.180  1.00  0.00           H  
ATOM   3574 3HG1 VAL B 219       8.063   8.281   5.925  1.00  0.00           H  
ATOM   3575 1HG2 VAL B 219       8.565   5.987   3.854  1.00  0.00           H  
ATOM   3576 2HG2 VAL B 219       7.357   7.268   3.604  1.00  0.00           H  
ATOM   3577 3HG2 VAL B 219       8.634   7.011   2.403  1.00  0.00           H  
ATOM   3578  N   HIS B 220       9.738  11.364   4.949  1.00  0.00           N  
ATOM   3579  CA  HIS B 220      10.733  12.261   5.534  1.00  0.00           C  
ATOM   3580  C   HIS B 220      10.945  11.972   6.999  1.00  0.00           C  
ATOM   3581  O   HIS B 220       9.992  11.968   7.778  1.00  0.00           O  
ATOM   3582  CB  HIS B 220      10.370  13.743   5.414  1.00  0.00           C  
ATOM   3583  CG  HIS B 220      11.484  14.648   5.999  1.00  0.00           C  
ATOM   3584  ND1 HIS B 220      12.677  14.862   5.342  1.00  0.00           N  
ATOM   3585  CD2 HIS B 220      11.572  15.351   7.176  1.00  0.00           C  
ATOM   3586  CE1 HIS B 220      13.457  15.659   6.077  1.00  0.00           C  
ATOM   3587  NE2 HIS B 220      12.807  15.982   7.191  1.00  0.00           N  
ATOM   3588  H   HIS B 220       8.753  11.548   5.058  1.00  0.00           H  
ATOM   3589  HA  HIS B 220      11.693  12.123   5.036  1.00  0.00           H  
ATOM   3590 1HB  HIS B 220      10.232  13.997   4.360  1.00  0.00           H  
ATOM   3591 2HB  HIS B 220       9.438  13.943   5.939  1.00  0.00           H  
ATOM   3592  HD1 HIS B 220      12.840  14.625   4.365  1.00  0.00           H  
ATOM   3593  HD2 HIS B 220      10.886  15.483   8.016  1.00  0.00           H  
ATOM   3594  HE1 HIS B 220      14.440  15.936   5.709  1.00  0.00           H  
ATOM   3595  N   LEU B 221      12.183  11.697   7.366  1.00  0.00           N  
ATOM   3596  CA  LEU B 221      12.484  11.450   8.752  1.00  0.00           C  
ATOM   3597  C   LEU B 221      13.419  12.553   9.222  1.00  0.00           C  
ATOM   3598  O   LEU B 221      14.564  12.621   8.766  1.00  0.00           O  
ATOM   3599  CB  LEU B 221      13.168  10.106   8.952  1.00  0.00           C  
ATOM   3600  CG  LEU B 221      12.476   8.880   8.374  1.00  0.00           C  
ATOM   3601  CD1 LEU B 221      13.394   7.725   8.526  1.00  0.00           C  
ATOM   3602  CD2 LEU B 221      11.179   8.613   9.111  1.00  0.00           C  
ATOM   3603  H   LEU B 221      12.930  11.705   6.663  1.00  0.00           H  
ATOM   3604  HA  LEU B 221      11.562  11.439   9.312  1.00  0.00           H  
ATOM   3605 1HB  LEU B 221      14.131  10.160   8.552  1.00  0.00           H  
ATOM   3606 2HB  LEU B 221      13.265   9.940  10.030  1.00  0.00           H  
ATOM   3607  HG  LEU B 221      12.273   9.029   7.312  1.00  0.00           H  
ATOM   3608 1HD1 LEU B 221      12.936   6.832   8.131  1.00  0.00           H  
ATOM   3609 2HD1 LEU B 221      14.314   7.920   7.998  1.00  0.00           H  
ATOM   3610 3HD1 LEU B 221      13.595   7.602   9.560  1.00  0.00           H  
ATOM   3611 1HD2 LEU B 221      10.704   7.718   8.699  1.00  0.00           H  
ATOM   3612 2HD2 LEU B 221      11.391   8.451  10.175  1.00  0.00           H  
ATOM   3613 3HD2 LEU B 221      10.509   9.468   8.999  1.00  0.00           H  
ATOM   3614  N   PRO B 222      12.957  13.506  10.035  1.00  0.00           N  
ATOM   3615  CA  PRO B 222      13.785  14.567  10.518  1.00  0.00           C  
ATOM   3616  C   PRO B 222      14.654  13.902  11.557  1.00  0.00           C  
ATOM   3617  O   PRO B 222      14.180  12.998  12.252  1.00  0.00           O  
ATOM   3618  CB  PRO B 222      12.789  15.547  11.113  1.00  0.00           C  
ATOM   3619  CG  PRO B 222      11.629  14.648  11.565  1.00  0.00           C  
ATOM   3620  CD  PRO B 222      11.580  13.504  10.554  1.00  0.00           C  
ATOM   3621  HA  PRO B 222      14.371  15.002   9.695  1.00  0.00           H  
ATOM   3622 1HB  PRO B 222      13.261  16.104  11.931  1.00  0.00           H  
ATOM   3623 2HB  PRO B 222      12.500  16.281  10.346  1.00  0.00           H  
ATOM   3624 1HG  PRO B 222      11.812  14.287  12.591  1.00  0.00           H  
ATOM   3625 2HG  PRO B 222      10.692  15.219  11.591  1.00  0.00           H  
ATOM   3626 1HD  PRO B 222      11.358  12.580  11.110  1.00  0.00           H  
ATOM   3627 2HD  PRO B 222      10.857  13.702   9.749  1.00  0.00           H  
ATOM   3628  N   HIS B 223      15.876  14.366  11.697  1.00  0.00           N  
ATOM   3629  CA  HIS B 223      16.818  13.906  12.721  1.00  0.00           C  
ATOM   3630  C   HIS B 223      16.727  12.392  13.026  1.00  0.00           C  
ATOM   3631  O   HIS B 223      16.290  11.996  14.108  1.00  0.00           O  
ATOM   3632  CB  HIS B 223      16.619  14.768  13.967  1.00  0.00           C  
ATOM   3633  CG  HIS B 223      16.908  16.201  13.641  1.00  0.00           C  
ATOM   3634  ND1 HIS B 223      18.176  16.644  13.321  1.00  0.00           N  
ATOM   3635  CD2 HIS B 223      16.082  17.275  13.517  1.00  0.00           C  
ATOM   3636  CE1 HIS B 223      18.118  17.940  13.034  1.00  0.00           C  
ATOM   3637  NE2 HIS B 223      16.856  18.342  13.144  1.00  0.00           N  
ATOM   3638  H   HIS B 223      16.165  15.101  11.061  1.00  0.00           H  
ATOM   3639  HA  HIS B 223      17.821  14.090  12.362  1.00  0.00           H  
ATOM   3640 1HB  HIS B 223      15.592  14.678  14.329  1.00  0.00           H  
ATOM   3641 2HB  HIS B 223      17.294  14.443  14.759  1.00  0.00           H  
ATOM   3642  HD1 HIS B 223      18.922  16.019  12.984  1.00  0.00           H  
ATOM   3643  HD2 HIS B 223      15.007  17.401  13.648  1.00  0.00           H  
ATOM   3644  HE1 HIS B 223      19.016  18.488  12.755  1.00  0.00           H  
ATOM   3645  N   ALA B 224      17.162  11.547  12.087  1.00  0.00           N  
ATOM   3646  CA  ALA B 224      16.996  10.102  12.214  1.00  0.00           C  
ATOM   3647  C   ALA B 224      17.608   9.537  13.489  1.00  0.00           C  
ATOM   3648  O   ALA B 224      18.732   9.857  13.892  1.00  0.00           O  
ATOM   3649  CB  ALA B 224      17.613   9.397  11.002  1.00  0.00           C  
ATOM   3650  H   ALA B 224      17.572  11.927  11.242  1.00  0.00           H  
ATOM   3651  HA  ALA B 224      15.923   9.893  12.242  1.00  0.00           H  
ATOM   3652 1HB  ALA B 224      17.449   8.325  11.081  1.00  0.00           H  
ATOM   3653 2HB  ALA B 224      17.146   9.775  10.089  1.00  0.00           H  
ATOM   3654 3HB  ALA B 224      18.685   9.601  10.967  1.00  0.00           H  
ATOM   3655  N   GLN B 225      16.844   8.681  14.132  1.00  0.00           N  
ATOM   3656  CA  GLN B 225      17.284   8.002  15.341  1.00  0.00           C  
ATOM   3657  C   GLN B 225      17.445   6.504  15.028  1.00  0.00           C  
ATOM   3658  O   GLN B 225      16.884   6.025  14.049  1.00  0.00           O  
ATOM   3659  CB  GLN B 225      16.282   8.280  16.462  1.00  0.00           C  
ATOM   3660  CG  GLN B 225      16.094   9.749  16.728  1.00  0.00           C  
ATOM   3661  CD  GLN B 225      17.358  10.452  17.235  1.00  0.00           C  
ATOM   3662  OE1 GLN B 225      17.999  10.055  18.229  1.00  0.00           O  
ATOM   3663  NE2 GLN B 225      17.731  11.505  16.520  1.00  0.00           N  
ATOM   3664  H   GLN B 225      15.898   8.488  13.767  1.00  0.00           H  
ATOM   3665  HA  GLN B 225      18.242   8.421  15.625  1.00  0.00           H  
ATOM   3666 1HB  GLN B 225      15.313   7.873  16.171  1.00  0.00           H  
ATOM   3667 2HB  GLN B 225      16.568   7.818  17.380  1.00  0.00           H  
ATOM   3668 1HG  GLN B 225      15.779  10.225  15.805  1.00  0.00           H  
ATOM   3669 2HG  GLN B 225      15.318   9.864  17.482  1.00  0.00           H  
ATOM   3670 1HE2 GLN B 225      18.544  12.026  16.768  1.00  0.00           H  
ATOM   3671 2HE2 GLN B 225      17.156  11.782  15.714  1.00  0.00           H  
ATOM   3672  N   PRO B 226      18.188   5.718  15.807  1.00  0.00           N  
ATOM   3673  CA  PRO B 226      18.339   4.283  15.626  1.00  0.00           C  
ATOM   3674  C   PRO B 226      17.053   3.510  15.413  1.00  0.00           C  
ATOM   3675  O   PRO B 226      16.978   2.638  14.555  1.00  0.00           O  
ATOM   3676  CB  PRO B 226      18.961   3.877  16.951  1.00  0.00           C  
ATOM   3677  CG  PRO B 226      19.781   5.066  17.344  1.00  0.00           C  
ATOM   3678  CD  PRO B 226      18.953   6.254  16.949  1.00  0.00           C  
ATOM   3679  HA  PRO B 226      19.042   4.097  14.797  1.00  0.00           H  
ATOM   3680 1HB  PRO B 226      18.162   3.655  17.687  1.00  0.00           H  
ATOM   3681 2HB  PRO B 226      19.548   2.963  16.826  1.00  0.00           H  
ATOM   3682 1HG  PRO B 226      19.995   5.034  18.421  1.00  0.00           H  
ATOM   3683 2HG  PRO B 226      20.751   5.037  16.818  1.00  0.00           H  
ATOM   3684 1HD  PRO B 226      18.293   6.512  17.778  1.00  0.00           H  
ATOM   3685 2HD  PRO B 226      19.625   7.077  16.666  1.00  0.00           H  
ATOM   3686  N   GLN B 227      15.992   3.884  16.109  1.00  0.00           N  
ATOM   3687  CA  GLN B 227      14.719   3.190  15.969  1.00  0.00           C  
ATOM   3688  C   GLN B 227      13.979   3.495  14.665  1.00  0.00           C  
ATOM   3689  O   GLN B 227      12.951   2.878  14.378  1.00  0.00           O  
ATOM   3690  CB  GLN B 227      13.875   3.448  17.202  1.00  0.00           C  
ATOM   3691  CG  GLN B 227      13.376   4.854  17.296  1.00  0.00           C  
ATOM   3692  CD  GLN B 227      14.397   5.743  18.096  1.00  0.00           C  
ATOM   3693  OE1 GLN B 227      15.619   5.521  18.083  1.00  0.00           O  
ATOM   3694  NE2 GLN B 227      13.879   6.756  18.782  1.00  0.00           N  
ATOM   3695  H   GLN B 227      16.069   4.629  16.784  1.00  0.00           H  
ATOM   3696  HA  GLN B 227      14.930   2.121  15.961  1.00  0.00           H  
ATOM   3697 1HB  GLN B 227      13.011   2.784  17.196  1.00  0.00           H  
ATOM   3698 2HB  GLN B 227      14.452   3.226  18.095  1.00  0.00           H  
ATOM   3699 1HG  GLN B 227      13.272   5.266  16.286  1.00  0.00           H  
ATOM   3700 2HG  GLN B 227      12.414   4.870  17.809  1.00  0.00           H  
ATOM   3701 1HE2 GLN B 227      14.477   7.359  19.315  1.00  0.00           H  
ATOM   3702 2HE2 GLN B 227      12.891   6.913  18.772  1.00  0.00           H  
ATOM   3703  N   ASP B 228      14.519   4.409  13.849  1.00  0.00           N  
ATOM   3704  CA  ASP B 228      13.953   4.709  12.543  1.00  0.00           C  
ATOM   3705  C   ASP B 228      14.497   3.778  11.500  1.00  0.00           C  
ATOM   3706  O   ASP B 228      14.004   3.755  10.365  1.00  0.00           O  
ATOM   3707  CB  ASP B 228      14.247   6.114  12.093  1.00  0.00           C  
ATOM   3708  CG  ASP B 228      13.537   7.130  12.879  1.00  0.00           C  
ATOM   3709  OD1 ASP B 228      12.339   6.961  13.079  1.00  0.00           O  
ATOM   3710  OD2 ASP B 228      14.169   8.086  13.313  1.00  0.00           O  
ATOM   3711  H   ASP B 228      15.370   4.896  14.120  1.00  0.00           H  
ATOM   3712  HA  ASP B 228      12.874   4.583  12.596  1.00  0.00           H  
ATOM   3713 1HB  ASP B 228      15.318   6.295  12.137  1.00  0.00           H  
ATOM   3714 2HB  ASP B 228      13.957   6.182  11.073  1.00  0.00           H  
ATOM   3715  N   ALA B 229      15.520   3.018  11.871  1.00  0.00           N  
ATOM   3716  CA  ALA B 229      16.124   2.076  10.972  1.00  0.00           C  
ATOM   3717  C   ALA B 229      15.184   0.922  10.790  1.00  0.00           C  
ATOM   3718  O   ALA B 229      14.357   0.615  11.660  1.00  0.00           O  
ATOM   3719  CB  ALA B 229      17.451   1.586  11.492  1.00  0.00           C  
ATOM   3720  H   ALA B 229      15.885   3.068  12.821  1.00  0.00           H  
ATOM   3721  HA  ALA B 229      16.268   2.557  10.008  1.00  0.00           H  
ATOM   3722 1HB  ALA B 229      17.877   0.876  10.787  1.00  0.00           H  
ATOM   3723 2HB  ALA B 229      18.122   2.424  11.615  1.00  0.00           H  
ATOM   3724 3HB  ALA B 229      17.299   1.099  12.450  1.00  0.00           H  
ATOM   3725  N   GLY B 230      15.301   0.274   9.661  1.00  0.00           N  
ATOM   3726  CA  GLY B 230      14.466  -0.877   9.394  1.00  0.00           C  
ATOM   3727  C   GLY B 230      14.105  -0.919   7.935  1.00  0.00           C  
ATOM   3728  O   GLY B 230      14.672  -0.197   7.108  1.00  0.00           O  
ATOM   3729  H   GLY B 230      16.016   0.572   8.998  1.00  0.00           H  
ATOM   3730 1HA  GLY B 230      14.995  -1.789   9.671  1.00  0.00           H  
ATOM   3731 2HA  GLY B 230      13.563  -0.833   9.995  1.00  0.00           H  
ATOM   3732  N   VAL B 231      13.167  -1.782   7.604  1.00  0.00           N  
ATOM   3733  CA  VAL B 231      12.797  -1.913   6.212  1.00  0.00           C  
ATOM   3734  C   VAL B 231      11.519  -1.160   5.877  1.00  0.00           C  
ATOM   3735  O   VAL B 231      10.466  -1.413   6.450  1.00  0.00           O  
ATOM   3736  CB  VAL B 231      12.615  -3.401   5.858  1.00  0.00           C  
ATOM   3737  CG1 VAL B 231      12.183  -3.555   4.408  1.00  0.00           C  
ATOM   3738  CG2 VAL B 231      13.910  -4.157   6.118  1.00  0.00           C  
ATOM   3739  H   VAL B 231      12.723  -2.354   8.309  1.00  0.00           H  
ATOM   3740  HA  VAL B 231      13.595  -1.495   5.600  1.00  0.00           H  
ATOM   3741  HB  VAL B 231      11.820  -3.817   6.477  1.00  0.00           H  
ATOM   3742 1HG1 VAL B 231      12.059  -4.613   4.175  1.00  0.00           H  
ATOM   3743 2HG1 VAL B 231      11.237  -3.036   4.253  1.00  0.00           H  
ATOM   3744 3HG1 VAL B 231      12.943  -3.127   3.754  1.00  0.00           H  
ATOM   3745 1HG2 VAL B 231      13.774  -5.208   5.866  1.00  0.00           H  
ATOM   3746 2HG2 VAL B 231      14.706  -3.736   5.504  1.00  0.00           H  
ATOM   3747 3HG2 VAL B 231      14.178  -4.068   7.171  1.00  0.00           H  
ATOM   3748  N   TYR B 232      11.620  -0.252   4.925  1.00  0.00           N  
ATOM   3749  CA  TYR B 232      10.505   0.556   4.467  1.00  0.00           C  
ATOM   3750  C   TYR B 232       9.988   0.001   3.165  1.00  0.00           C  
ATOM   3751  O   TYR B 232      10.755  -0.529   2.360  1.00  0.00           O  
ATOM   3752  CB  TYR B 232      10.926   1.990   4.294  1.00  0.00           C  
ATOM   3753  CG  TYR B 232      11.139   2.674   5.543  1.00  0.00           C  
ATOM   3754  CD1 TYR B 232      12.286   2.498   6.200  1.00  0.00           C  
ATOM   3755  CD2 TYR B 232      10.193   3.543   6.017  1.00  0.00           C  
ATOM   3756  CE1 TYR B 232      12.521   3.181   7.371  1.00  0.00           C  
ATOM   3757  CE2 TYR B 232      10.421   4.234   7.189  1.00  0.00           C  
ATOM   3758  CZ  TYR B 232      11.586   4.059   7.875  1.00  0.00           C  
ATOM   3759  OH  TYR B 232      11.839   4.764   9.073  1.00  0.00           O  
ATOM   3760  H   TYR B 232      12.524  -0.125   4.477  1.00  0.00           H  
ATOM   3761  HA  TYR B 232       9.707   0.508   5.200  1.00  0.00           H  
ATOM   3762 1HB  TYR B 232      11.856   2.024   3.728  1.00  0.00           H  
ATOM   3763 2HB  TYR B 232      10.172   2.530   3.725  1.00  0.00           H  
ATOM   3764  HD1 TYR B 232      13.039   1.812   5.805  1.00  0.00           H  
ATOM   3765  HD2 TYR B 232       9.263   3.692   5.465  1.00  0.00           H  
ATOM   3766  HE1 TYR B 232      13.460   3.030   7.901  1.00  0.00           H  
ATOM   3767  HE2 TYR B 232       9.678   4.926   7.567  1.00  0.00           H  
ATOM   3768  HH  TYR B 232      12.665   4.393   9.522  1.00  0.00           H  
ATOM   3769  N   SER B 233       8.696   0.119   2.934  1.00  0.00           N  
ATOM   3770  CA  SER B 233       8.152  -0.388   1.692  1.00  0.00           C  
ATOM   3771  C   SER B 233       7.030   0.468   1.170  1.00  0.00           C  
ATOM   3772  O   SER B 233       6.375   1.182   1.938  1.00  0.00           O  
ATOM   3773  CB  SER B 233       7.696  -1.828   1.846  1.00  0.00           C  
ATOM   3774  OG  SER B 233       6.636  -1.940   2.719  1.00  0.00           O  
ATOM   3775  H   SER B 233       8.092   0.523   3.633  1.00  0.00           H  
ATOM   3776  HA  SER B 233       8.945  -0.369   0.953  1.00  0.00           H  
ATOM   3777 1HB  SER B 233       7.418  -2.241   0.881  1.00  0.00           H  
ATOM   3778 2HB  SER B 233       8.516  -2.398   2.215  1.00  0.00           H  
ATOM   3779  HG  SER B 233       6.401  -2.866   2.732  1.00  0.00           H  
ATOM   3780  N   ALA B 234       6.770   0.329  -0.139  1.00  0.00           N  
ATOM   3781  CA  ALA B 234       5.714   1.098  -0.773  1.00  0.00           C  
ATOM   3782  C   ALA B 234       4.927   0.303  -1.767  1.00  0.00           C  
ATOM   3783  O   ALA B 234       5.472  -0.488  -2.540  1.00  0.00           O  
ATOM   3784  CB  ALA B 234       6.302   2.315  -1.483  1.00  0.00           C  
ATOM   3785  H   ALA B 234       7.366  -0.307  -0.674  1.00  0.00           H  
ATOM   3786  HA  ALA B 234       5.027   1.432   0.006  1.00  0.00           H  
ATOM   3787 1HB  ALA B 234       5.497   2.902  -1.926  1.00  0.00           H  
ATOM   3788 2HB  ALA B 234       6.845   2.923  -0.767  1.00  0.00           H  
ATOM   3789 3HB  ALA B 234       6.980   1.986  -2.265  1.00  0.00           H  
ATOM   3790  N   ARG B 235       3.628   0.569  -1.787  1.00  0.00           N  
ATOM   3791  CA  ARG B 235       2.725  -0.074  -2.722  1.00  0.00           C  
ATOM   3792  C   ARG B 235       1.438   0.663  -2.886  1.00  0.00           C  
ATOM   3793  O   ARG B 235       1.162   1.593  -2.147  1.00  0.00           O  
ATOM   3794  CB  ARG B 235       2.398  -1.497  -2.301  1.00  0.00           C  
ATOM   3795  CG  ARG B 235       1.661  -1.687  -0.974  1.00  0.00           C  
ATOM   3796  CD  ARG B 235       1.310  -3.122  -0.829  1.00  0.00           C  
ATOM   3797  NE  ARG B 235       0.658  -3.466   0.408  1.00  0.00           N  
ATOM   3798  CZ  ARG B 235      -0.661  -3.397   0.630  1.00  0.00           C  
ATOM   3799  NH1 ARG B 235      -1.491  -2.939  -0.277  1.00  0.00           N  
ATOM   3800  NH2 ARG B 235      -1.148  -3.813   1.780  1.00  0.00           N  
ATOM   3801  H   ARG B 235       3.251   1.220  -1.093  1.00  0.00           H  
ATOM   3802  HA  ARG B 235       3.217  -0.132  -3.689  1.00  0.00           H  
ATOM   3803 1HB  ARG B 235       1.784  -1.967  -3.067  1.00  0.00           H  
ATOM   3804 2HB  ARG B 235       3.305  -2.058  -2.242  1.00  0.00           H  
ATOM   3805 1HG  ARG B 235       2.304  -1.393  -0.144  1.00  0.00           H  
ATOM   3806 2HG  ARG B 235       0.746  -1.101  -0.959  1.00  0.00           H  
ATOM   3807 1HD  ARG B 235       0.653  -3.414  -1.650  1.00  0.00           H  
ATOM   3808 2HD  ARG B 235       2.206  -3.712  -0.893  1.00  0.00           H  
ATOM   3809  HE  ARG B 235       1.233  -3.835   1.156  1.00  0.00           H  
ATOM   3810 1HH1 ARG B 235      -1.184  -2.583  -1.191  1.00  0.00           H  
ATOM   3811 2HH1 ARG B 235      -2.489  -2.956  -0.082  1.00  0.00           H  
ATOM   3812 1HH2 ARG B 235      -0.525  -4.199   2.500  1.00  0.00           H  
ATOM   3813 2HH2 ARG B 235      -2.136  -3.764   1.935  1.00  0.00           H  
ATOM   3814  N   TYR B 236       0.638   0.254  -3.857  1.00  0.00           N  
ATOM   3815  CA  TYR B 236      -0.728   0.766  -3.930  1.00  0.00           C  
ATOM   3816  C   TYR B 236      -1.574  -0.106  -3.007  1.00  0.00           C  
ATOM   3817  O   TYR B 236      -1.230  -1.269  -2.768  1.00  0.00           O  
ATOM   3818  CB  TYR B 236      -1.286   0.812  -5.343  1.00  0.00           C  
ATOM   3819  CG  TYR B 236      -0.674   1.899  -6.158  1.00  0.00           C  
ATOM   3820  CD1 TYR B 236       0.257   1.601  -7.100  1.00  0.00           C  
ATOM   3821  CD2 TYR B 236      -1.042   3.210  -5.927  1.00  0.00           C  
ATOM   3822  CE1 TYR B 236       0.842   2.603  -7.832  1.00  0.00           C  
ATOM   3823  CE2 TYR B 236      -0.471   4.212  -6.637  1.00  0.00           C  
ATOM   3824  CZ  TYR B 236       0.469   3.916  -7.586  1.00  0.00           C  
ATOM   3825  OH  TYR B 236       1.042   4.915  -8.277  1.00  0.00           O  
ATOM   3826  H   TYR B 236       0.943  -0.467  -4.500  1.00  0.00           H  
ATOM   3827  HA  TYR B 236      -0.757   1.779  -3.536  1.00  0.00           H  
ATOM   3828 1HB  TYR B 236      -1.110  -0.140  -5.839  1.00  0.00           H  
ATOM   3829 2HB  TYR B 236      -2.367   0.973  -5.307  1.00  0.00           H  
ATOM   3830  HD1 TYR B 236       0.521   0.574  -7.260  1.00  0.00           H  
ATOM   3831  HD2 TYR B 236      -1.785   3.442  -5.180  1.00  0.00           H  
ATOM   3832  HE1 TYR B 236       1.593   2.368  -8.593  1.00  0.00           H  
ATOM   3833  HE2 TYR B 236      -0.763   5.248  -6.449  1.00  0.00           H  
ATOM   3834  HH  TYR B 236       1.656   4.540  -8.911  1.00  0.00           H  
ATOM   3835  N   ILE B 237      -2.695   0.420  -2.534  1.00  0.00           N  
ATOM   3836  CA  ILE B 237      -3.532  -0.375  -1.642  1.00  0.00           C  
ATOM   3837  C   ILE B 237      -4.010  -1.677  -2.282  1.00  0.00           C  
ATOM   3838  O   ILE B 237      -4.005  -2.731  -1.622  1.00  0.00           O  
ATOM   3839  CB  ILE B 237      -4.751   0.399  -1.128  1.00  0.00           C  
ATOM   3840  CG1 ILE B 237      -4.266   1.501  -0.222  1.00  0.00           C  
ATOM   3841  CG2 ILE B 237      -5.705  -0.537  -0.362  1.00  0.00           C  
ATOM   3842  CD1 ILE B 237      -5.335   2.480   0.175  1.00  0.00           C  
ATOM   3843  H   ILE B 237      -2.922   1.392  -2.750  1.00  0.00           H  
ATOM   3844  HA  ILE B 237      -2.961  -0.613  -0.758  1.00  0.00           H  
ATOM   3845  HB  ILE B 237      -5.266   0.856  -1.970  1.00  0.00           H  
ATOM   3846 1HG1 ILE B 237      -3.807   1.064   0.651  1.00  0.00           H  
ATOM   3847 2HG1 ILE B 237      -3.500   2.061  -0.764  1.00  0.00           H  
ATOM   3848 1HG2 ILE B 237      -6.547  -0.000   0.005  1.00  0.00           H  
ATOM   3849 2HG2 ILE B 237      -6.067  -1.323  -1.001  1.00  0.00           H  
ATOM   3850 3HG2 ILE B 237      -5.169  -0.962   0.469  1.00  0.00           H  
ATOM   3851 1HD1 ILE B 237      -4.907   3.278   0.772  1.00  0.00           H  
ATOM   3852 2HD1 ILE B 237      -5.752   2.881  -0.711  1.00  0.00           H  
ATOM   3853 3HD1 ILE B 237      -6.118   2.002   0.749  1.00  0.00           H  
ATOM   3854  N   GLY B 238      -4.426  -1.652  -3.544  1.00  0.00           N  
ATOM   3855  CA  GLY B 238      -4.914  -2.855  -4.200  1.00  0.00           C  
ATOM   3856  C   GLY B 238      -3.739  -3.735  -4.551  1.00  0.00           C  
ATOM   3857  O   GLY B 238      -3.334  -3.846  -5.716  1.00  0.00           O  
ATOM   3858  H   GLY B 238      -4.432  -0.797  -4.106  1.00  0.00           H  
ATOM   3859 1HA  GLY B 238      -5.600  -3.389  -3.540  1.00  0.00           H  
ATOM   3860 2HA  GLY B 238      -5.462  -2.583  -5.100  1.00  0.00           H  
ATOM   3861  N   GLY B 239      -3.177  -4.349  -3.530  1.00  0.00           N  
ATOM   3862  CA  GLY B 239      -1.978  -5.120  -3.711  1.00  0.00           C  
ATOM   3863  C   GLY B 239      -1.579  -5.857  -2.459  1.00  0.00           C  
ATOM   3864  O   GLY B 239      -2.131  -5.655  -1.378  1.00  0.00           O  
ATOM   3865  H   GLY B 239      -3.576  -4.201  -2.609  1.00  0.00           H  
ATOM   3866 1HA  GLY B 239      -2.121  -5.828  -4.524  1.00  0.00           H  
ATOM   3867 2HA  GLY B 239      -1.168  -4.451  -4.007  1.00  0.00           H  
ATOM   3868  N   ASN B 240      -0.632  -6.755  -2.641  1.00  0.00           N  
ATOM   3869  CA  ASN B 240      -0.198  -7.631  -1.588  1.00  0.00           C  
ATOM   3870  C   ASN B 240       0.985  -7.080  -0.823  1.00  0.00           C  
ATOM   3871  O   ASN B 240       1.733  -6.224  -1.292  1.00  0.00           O  
ATOM   3872  CB  ASN B 240       0.175  -8.963  -2.206  1.00  0.00           C  
ATOM   3873  CG  ASN B 240      -0.959  -9.632  -2.957  1.00  0.00           C  
ATOM   3874  OD1 ASN B 240      -1.039  -9.490  -4.186  1.00  0.00           O  
ATOM   3875  ND2 ASN B 240      -1.811 -10.345  -2.284  1.00  0.00           N  
ATOM   3876  H   ASN B 240      -0.212  -6.841  -3.558  1.00  0.00           H  
ATOM   3877  HA  ASN B 240      -1.016  -7.764  -0.880  1.00  0.00           H  
ATOM   3878 1HB  ASN B 240       0.989  -8.812  -2.866  1.00  0.00           H  
ATOM   3879 2HB  ASN B 240       0.509  -9.643  -1.422  1.00  0.00           H  
ATOM   3880 1HD2 ASN B 240      -2.564 -10.801  -2.750  1.00  0.00           H  
ATOM   3881 2HD2 ASN B 240      -1.732 -10.424  -1.273  1.00  0.00           H  
ATOM   3882  N   LEU B 241       1.243  -7.728   0.288  1.00  0.00           N  
ATOM   3883  CA  LEU B 241       2.346  -7.459   1.193  1.00  0.00           C  
ATOM   3884  C   LEU B 241       3.666  -8.002   0.576  1.00  0.00           C  
ATOM   3885  O   LEU B 241       4.765  -7.651   0.985  1.00  0.00           O  
ATOM   3886  CB  LEU B 241       2.109  -8.071   2.594  1.00  0.00           C  
ATOM   3887  CG  LEU B 241       2.248  -9.598   2.777  1.00  0.00           C  
ATOM   3888  CD1 LEU B 241       3.718  -9.958   3.157  1.00  0.00           C  
ATOM   3889  CD2 LEU B 241       1.299 -10.070   3.866  1.00  0.00           C  
ATOM   3890  H   LEU B 241       0.590  -8.465   0.541  1.00  0.00           H  
ATOM   3891  HA  LEU B 241       2.438  -6.381   1.331  1.00  0.00           H  
ATOM   3892 1HB  LEU B 241       2.789  -7.597   3.295  1.00  0.00           H  
ATOM   3893 2HB  LEU B 241       1.090  -7.812   2.891  1.00  0.00           H  
ATOM   3894  HG  LEU B 241       1.998 -10.095   1.852  1.00  0.00           H  
ATOM   3895 1HD1 LEU B 241       3.787 -11.016   3.275  1.00  0.00           H  
ATOM   3896 2HD1 LEU B 241       4.428  -9.670   2.417  1.00  0.00           H  
ATOM   3897 3HD1 LEU B 241       3.980  -9.476   4.097  1.00  0.00           H  
ATOM   3898 1HD2 LEU B 241       1.406 -11.144   3.983  1.00  0.00           H  
ATOM   3899 2HD2 LEU B 241       1.540  -9.571   4.796  1.00  0.00           H  
ATOM   3900 3HD2 LEU B 241       0.283  -9.833   3.589  1.00  0.00           H  
ATOM   3901  N   PHE B 242       3.504  -8.844  -0.443  1.00  0.00           N  
ATOM   3902  CA  PHE B 242       4.559  -9.450  -1.225  1.00  0.00           C  
ATOM   3903  C   PHE B 242       4.830  -8.772  -2.565  1.00  0.00           C  
ATOM   3904  O   PHE B 242       5.670  -9.241  -3.321  1.00  0.00           O  
ATOM   3905  CB  PHE B 242       4.243 -10.918  -1.522  1.00  0.00           C  
ATOM   3906  CG  PHE B 242       4.246 -11.818  -0.337  1.00  0.00           C  
ATOM   3907  CD1 PHE B 242       3.070 -12.151   0.274  1.00  0.00           C  
ATOM   3908  CD2 PHE B 242       5.429 -12.352   0.156  1.00  0.00           C  
ATOM   3909  CE1 PHE B 242       3.049 -12.992   1.361  1.00  0.00           C  
ATOM   3910  CE2 PHE B 242       5.413 -13.199   1.244  1.00  0.00           C  
ATOM   3911  CZ  PHE B 242       4.206 -13.515   1.847  1.00  0.00           C  
ATOM   3912  H   PHE B 242       2.559  -9.075  -0.691  1.00  0.00           H  
ATOM   3913  HA  PHE B 242       5.475  -9.410  -0.634  1.00  0.00           H  
ATOM   3914 1HB  PHE B 242       3.263 -10.981  -1.994  1.00  0.00           H  
ATOM   3915 2HB  PHE B 242       4.968 -11.305  -2.238  1.00  0.00           H  
ATOM   3916  HD1 PHE B 242       2.142 -11.735  -0.105  1.00  0.00           H  
ATOM   3917  HD2 PHE B 242       6.381 -12.098  -0.320  1.00  0.00           H  
ATOM   3918  HE1 PHE B 242       2.102 -13.236   1.843  1.00  0.00           H  
ATOM   3919  HE2 PHE B 242       6.349 -13.608   1.623  1.00  0.00           H  
ATOM   3920  HZ  PHE B 242       4.163 -14.167   2.707  1.00  0.00           H  
ATOM   3921  N   THR B 243       4.124  -7.703  -2.914  1.00  0.00           N  
ATOM   3922  CA  THR B 243       4.361  -7.134  -4.261  1.00  0.00           C  
ATOM   3923  C   THR B 243       4.875  -5.715  -4.212  1.00  0.00           C  
ATOM   3924  O   THR B 243       4.993  -5.029  -5.224  1.00  0.00           O  
ATOM   3925  CB  THR B 243       3.100  -7.224  -5.140  1.00  0.00           C  
ATOM   3926  OG1 THR B 243       2.012  -6.503  -4.545  1.00  0.00           O  
ATOM   3927  CG2 THR B 243       2.720  -8.684  -5.278  1.00  0.00           C  
ATOM   3928  H   THR B 243       3.427  -7.283  -2.295  1.00  0.00           H  
ATOM   3929  HA  THR B 243       5.118  -7.728  -4.768  1.00  0.00           H  
ATOM   3930  HB  THR B 243       3.305  -6.810  -6.125  1.00  0.00           H  
ATOM   3931  HG1 THR B 243       2.175  -5.559  -4.654  1.00  0.00           H  
ATOM   3932 1HG2 THR B 243       1.835  -8.777  -5.904  1.00  0.00           H  
ATOM   3933 2HG2 THR B 243       3.540  -9.214  -5.722  1.00  0.00           H  
ATOM   3934 3HG2 THR B 243       2.523  -9.111  -4.322  1.00  0.00           H  
ATOM   3935  N   SER B 244       5.142  -5.285  -3.018  1.00  0.00           N  
ATOM   3936  CA  SER B 244       5.603  -3.953  -2.757  1.00  0.00           C  
ATOM   3937  C   SER B 244       7.069  -3.801  -3.095  1.00  0.00           C  
ATOM   3938  O   SER B 244       7.764  -4.787  -3.330  1.00  0.00           O  
ATOM   3939  CB  SER B 244       5.427  -3.674  -1.280  1.00  0.00           C  
ATOM   3940  OG  SER B 244       6.308  -4.463  -0.544  1.00  0.00           O  
ATOM   3941  H   SER B 244       5.027  -5.924  -2.246  1.00  0.00           H  
ATOM   3942  HA  SER B 244       5.031  -3.257  -3.375  1.00  0.00           H  
ATOM   3943 1HB  SER B 244       5.608  -2.623  -1.068  1.00  0.00           H  
ATOM   3944 2HB  SER B 244       4.421  -3.903  -0.988  1.00  0.00           H  
ATOM   3945  HG  SER B 244       6.030  -4.402   0.369  1.00  0.00           H  
ATOM   3946  N   ALA B 245       7.530  -2.558  -3.124  1.00  0.00           N  
ATOM   3947  CA  ALA B 245       8.941  -2.234  -3.273  1.00  0.00           C  
ATOM   3948  C   ALA B 245       9.556  -2.153  -1.885  1.00  0.00           C  
ATOM   3949  O   ALA B 245       8.882  -1.652  -0.993  1.00  0.00           O  
ATOM   3950  CB  ALA B 245       9.085  -0.908  -3.981  1.00  0.00           C  
ATOM   3951  H   ALA B 245       6.865  -1.796  -2.977  1.00  0.00           H  
ATOM   3952  HA  ALA B 245       9.437  -3.025  -3.834  1.00  0.00           H  
ATOM   3953 1HB  ALA B 245      10.109  -0.658  -4.074  1.00  0.00           H  
ATOM   3954 2HB  ALA B 245       8.644  -0.998  -4.935  1.00  0.00           H  
ATOM   3955 3HB  ALA B 245       8.573  -0.134  -3.410  1.00  0.00           H  
ATOM   3956  N   PHE B 246      10.825  -2.554  -1.698  1.00  0.00           N  
ATOM   3957  CA  PHE B 246      11.454  -2.422  -0.367  1.00  0.00           C  
ATOM   3958  C   PHE B 246      12.797  -1.658  -0.359  1.00  0.00           C  
ATOM   3959  O   PHE B 246      13.565  -1.727  -1.307  1.00  0.00           O  
ATOM   3960  CB  PHE B 246      11.783  -3.777   0.226  1.00  0.00           C  
ATOM   3961  CG  PHE B 246      10.707  -4.702   0.420  1.00  0.00           C  
ATOM   3962  CD1 PHE B 246      10.460  -5.648  -0.499  1.00  0.00           C  
ATOM   3963  CD2 PHE B 246       9.946  -4.658   1.543  1.00  0.00           C  
ATOM   3964  CE1 PHE B 246       9.456  -6.580  -0.320  1.00  0.00           C  
ATOM   3965  CE2 PHE B 246       8.928  -5.563   1.749  1.00  0.00           C  
ATOM   3966  CZ  PHE B 246       8.681  -6.538   0.819  1.00  0.00           C  
ATOM   3967  H   PHE B 246      11.348  -2.969  -2.460  1.00  0.00           H  
ATOM   3968  HA  PHE B 246      10.764  -1.903   0.290  1.00  0.00           H  
ATOM   3969 1HB  PHE B 246      12.541  -4.263  -0.375  1.00  0.00           H  
ATOM   3970 2HB  PHE B 246      12.217  -3.597   1.198  1.00  0.00           H  
ATOM   3971  HD1 PHE B 246      11.070  -5.674  -1.369  1.00  0.00           H  
ATOM   3972  HD2 PHE B 246      10.154  -3.892   2.282  1.00  0.00           H  
ATOM   3973  HE1 PHE B 246       9.279  -7.342  -1.077  1.00  0.00           H  
ATOM   3974  HE2 PHE B 246       8.326  -5.510   2.651  1.00  0.00           H  
ATOM   3975  HZ  PHE B 246       7.876  -7.257   0.977  1.00  0.00           H  
ATOM   3976  N   THR B 247      13.115  -1.020   0.760  1.00  0.00           N  
ATOM   3977  CA  THR B 247      14.431  -0.414   0.913  1.00  0.00           C  
ATOM   3978  C   THR B 247      14.794  -0.419   2.416  1.00  0.00           C  
ATOM   3979  O   THR B 247      13.926  -0.290   3.278  1.00  0.00           O  
ATOM   3980  CB  THR B 247      14.415   1.015   0.325  1.00  0.00           C  
ATOM   3981  OG1 THR B 247      15.727   1.540   0.238  1.00  0.00           O  
ATOM   3982  CG2 THR B 247      13.613   1.926   1.207  1.00  0.00           C  
ATOM   3983  H   THR B 247      12.420  -0.944   1.501  1.00  0.00           H  
ATOM   3984  HA  THR B 247      15.162  -1.012   0.374  1.00  0.00           H  
ATOM   3985  HB  THR B 247      13.966   0.994  -0.649  1.00  0.00           H  
ATOM   3986  HG1 THR B 247      16.158   1.224  -0.621  1.00  0.00           H  
ATOM   3987 1HG2 THR B 247      13.605   2.919   0.763  1.00  0.00           H  
ATOM   3988 2HG2 THR B 247      12.599   1.550   1.288  1.00  0.00           H  
ATOM   3989 3HG2 THR B 247      14.068   1.964   2.200  1.00  0.00           H  
ATOM   3990  N   ARG B 248      16.070  -0.502   2.741  1.00  0.00           N  
ATOM   3991  CA  ARG B 248      16.457  -0.546   4.154  1.00  0.00           C  
ATOM   3992  C   ARG B 248      17.235   0.661   4.627  1.00  0.00           C  
ATOM   3993  O   ARG B 248      18.252   1.030   4.034  1.00  0.00           O  
ATOM   3994  CB  ARG B 248      17.254  -1.801   4.438  1.00  0.00           C  
ATOM   3995  CG  ARG B 248      17.783  -1.925   5.841  1.00  0.00           C  
ATOM   3996  CD  ARG B 248      18.551  -3.260   6.119  1.00  0.00           C  
ATOM   3997  NE  ARG B 248      19.245  -3.232   7.446  1.00  0.00           N  
ATOM   3998  CZ  ARG B 248      18.669  -3.486   8.644  1.00  0.00           C  
ATOM   3999  NH1 ARG B 248      17.369  -3.774   8.795  1.00  0.00           N  
ATOM   4000  NH2 ARG B 248      19.441  -3.432   9.680  1.00  0.00           N  
ATOM   4001  H   ARG B 248      16.755  -0.581   1.987  1.00  0.00           H  
ATOM   4002  HA  ARG B 248      15.552  -0.601   4.752  1.00  0.00           H  
ATOM   4003 1HB  ARG B 248      16.635  -2.664   4.242  1.00  0.00           H  
ATOM   4004 2HB  ARG B 248      18.083  -1.831   3.779  1.00  0.00           H  
ATOM   4005 1HG  ARG B 248      18.445  -1.098   6.041  1.00  0.00           H  
ATOM   4006 2HG  ARG B 248      16.935  -1.862   6.529  1.00  0.00           H  
ATOM   4007 1HD  ARG B 248      17.857  -4.100   6.111  1.00  0.00           H  
ATOM   4008 2HD  ARG B 248      19.312  -3.409   5.348  1.00  0.00           H  
ATOM   4009  HE  ARG B 248      20.272  -3.036   7.491  1.00  0.00           H  
ATOM   4010 1HH1 ARG B 248      16.766  -3.810   7.988  1.00  0.00           H  
ATOM   4011 2HH1 ARG B 248      16.997  -3.951   9.717  1.00  0.00           H  
ATOM   4012 1HH2 ARG B 248      20.450  -3.217   9.526  1.00  0.00           H  
ATOM   4013 2HH2 ARG B 248      19.082  -3.599  10.608  1.00  0.00           H  
ATOM   4014  N   LEU B 249      16.750   1.272   5.714  1.00  0.00           N  
ATOM   4015  CA  LEU B 249      17.420   2.433   6.320  1.00  0.00           C  
ATOM   4016  C   LEU B 249      18.286   1.921   7.425  1.00  0.00           C  
ATOM   4017  O   LEU B 249      17.829   1.188   8.314  1.00  0.00           O  
ATOM   4018  CB  LEU B 249      16.449   3.479   6.934  1.00  0.00           C  
ATOM   4019  CG  LEU B 249      17.145   4.669   7.637  1.00  0.00           C  
ATOM   4020  CD1 LEU B 249      17.851   5.510   6.625  1.00  0.00           C  
ATOM   4021  CD2 LEU B 249      16.151   5.486   8.368  1.00  0.00           C  
ATOM   4022  H   LEU B 249      15.914   0.887   6.152  1.00  0.00           H  
ATOM   4023  HA  LEU B 249      18.055   2.921   5.579  1.00  0.00           H  
ATOM   4024 1HB  LEU B 249      15.822   3.884   6.142  1.00  0.00           H  
ATOM   4025 2HB  LEU B 249      15.808   2.985   7.662  1.00  0.00           H  
ATOM   4026  HG  LEU B 249      17.879   4.289   8.324  1.00  0.00           H  
ATOM   4027 1HD1 LEU B 249      18.351   6.338   7.125  1.00  0.00           H  
ATOM   4028 2HD1 LEU B 249      18.590   4.905   6.098  1.00  0.00           H  
ATOM   4029 3HD1 LEU B 249      17.125   5.899   5.928  1.00  0.00           H  
ATOM   4030 1HD2 LEU B 249      16.652   6.317   8.862  1.00  0.00           H  
ATOM   4031 2HD2 LEU B 249      15.432   5.866   7.673  1.00  0.00           H  
ATOM   4032 3HD2 LEU B 249      15.662   4.879   9.098  1.00  0.00           H  
ATOM   4033  N   ILE B 250      19.534   2.268   7.342  1.00  0.00           N  
ATOM   4034  CA  ILE B 250      20.492   1.878   8.317  1.00  0.00           C  
ATOM   4035  C   ILE B 250      20.947   3.111   9.023  1.00  0.00           C  
ATOM   4036  O   ILE B 250      21.402   4.041   8.371  1.00  0.00           O  
ATOM   4037  CB  ILE B 250      21.646   1.181   7.616  1.00  0.00           C  
ATOM   4038  CG1 ILE B 250      21.100  -0.027   6.888  1.00  0.00           C  
ATOM   4039  CG2 ILE B 250      22.724   0.840   8.569  1.00  0.00           C  
ATOM   4040  CD1 ILE B 250      22.070  -0.706   5.963  1.00  0.00           C  
ATOM   4041  H   ILE B 250      19.840   2.830   6.556  1.00  0.00           H  
ATOM   4042  HA  ILE B 250      20.038   1.200   9.035  1.00  0.00           H  
ATOM   4043  HB  ILE B 250      22.041   1.838   6.856  1.00  0.00           H  
ATOM   4044 1HG1 ILE B 250      20.758  -0.751   7.627  1.00  0.00           H  
ATOM   4045 2HG1 ILE B 250      20.257   0.290   6.290  1.00  0.00           H  
ATOM   4046 1HG2 ILE B 250      23.539   0.361   8.026  1.00  0.00           H  
ATOM   4047 2HG2 ILE B 250      23.089   1.754   9.038  1.00  0.00           H  
ATOM   4048 3HG2 ILE B 250      22.336   0.162   9.331  1.00  0.00           H  
ATOM   4049 1HD1 ILE B 250      21.580  -1.558   5.477  1.00  0.00           H  
ATOM   4050 2HD1 ILE B 250      22.400   0.008   5.202  1.00  0.00           H  
ATOM   4051 3HD1 ILE B 250      22.928  -1.056   6.537  1.00  0.00           H  
ATOM   4052  N   VAL B 251      20.805   3.149  10.344  1.00  0.00           N  
ATOM   4053  CA  VAL B 251      21.220   4.347  11.068  1.00  0.00           C  
ATOM   4054  C   VAL B 251      22.334   3.980  12.011  1.00  0.00           C  
ATOM   4055  O   VAL B 251      22.153   3.118  12.877  1.00  0.00           O  
ATOM   4056  CB  VAL B 251      20.051   4.971  11.880  1.00  0.00           C  
ATOM   4057  CG1 VAL B 251      20.537   6.212  12.599  1.00  0.00           C  
ATOM   4058  CG2 VAL B 251      18.861   5.332  10.975  1.00  0.00           C  
ATOM   4059  H   VAL B 251      20.427   2.356  10.843  1.00  0.00           H  
ATOM   4060  HA  VAL B 251      21.598   5.089  10.366  1.00  0.00           H  
ATOM   4061  HB  VAL B 251      19.728   4.256  12.623  1.00  0.00           H  
ATOM   4062 1HG1 VAL B 251      19.727   6.639  13.184  1.00  0.00           H  
ATOM   4063 2HG1 VAL B 251      21.351   5.949  13.254  1.00  0.00           H  
ATOM   4064 3HG1 VAL B 251      20.878   6.944  11.868  1.00  0.00           H  
ATOM   4065 1HG2 VAL B 251      18.059   5.755  11.585  1.00  0.00           H  
ATOM   4066 2HG2 VAL B 251      19.169   6.056  10.235  1.00  0.00           H  
ATOM   4067 3HG2 VAL B 251      18.498   4.442  10.484  1.00  0.00           H  
ATOM   4068  N   ARG B 252      23.479   4.624  11.855  1.00  0.00           N  
ATOM   4069  CA  ARG B 252      24.605   4.346  12.724  1.00  0.00           C  
ATOM   4070  C   ARG B 252      24.262   4.966  14.056  1.00  0.00           C  
ATOM   4071  O   ARG B 252      23.650   6.028  14.099  1.00  0.00           O  
ATOM   4072  CB  ARG B 252      25.909   4.927  12.183  1.00  0.00           C  
ATOM   4073  CG  ARG B 252      26.469   4.318  10.877  1.00  0.00           C  
ATOM   4074  CD  ARG B 252      27.739   5.050  10.442  1.00  0.00           C  
ATOM   4075  NE  ARG B 252      28.824   4.903  11.418  1.00  0.00           N  
ATOM   4076  CZ  ARG B 252      29.250   5.850  12.306  1.00  0.00           C  
ATOM   4077  NH1 ARG B 252      28.716   7.047  12.349  1.00  0.00           N  
ATOM   4078  NH2 ARG B 252      30.238   5.547  13.146  1.00  0.00           N  
ATOM   4079  H   ARG B 252      23.565   5.324  11.119  1.00  0.00           H  
ATOM   4080  HA  ARG B 252      24.725   3.268  12.853  1.00  0.00           H  
ATOM   4081 1HB  ARG B 252      25.783   5.996  12.006  1.00  0.00           H  
ATOM   4082 2HB  ARG B 252      26.686   4.819  12.941  1.00  0.00           H  
ATOM   4083 1HG  ARG B 252      26.725   3.269  11.037  1.00  0.00           H  
ATOM   4084 2HG  ARG B 252      25.719   4.399  10.082  1.00  0.00           H  
ATOM   4085 1HD  ARG B 252      28.083   4.634   9.495  1.00  0.00           H  
ATOM   4086 2HD  ARG B 252      27.532   6.088  10.327  1.00  0.00           H  
ATOM   4087  HE  ARG B 252      29.339   4.012  11.411  1.00  0.00           H  
ATOM   4088 1HH1 ARG B 252      27.970   7.323  11.694  1.00  0.00           H  
ATOM   4089 2HH1 ARG B 252      29.075   7.721  13.024  1.00  0.00           H  
ATOM   4090 1HH2 ARG B 252      30.641   4.617  13.114  1.00  0.00           H  
ATOM   4091 2HH2 ARG B 252      30.588   6.237  13.837  1.00  0.00           H  
ATOM   4092  N   ARG B 253      24.637   4.319  15.144  1.00  0.00           N  
ATOM   4093  CA  ARG B 253      24.357   4.832  16.506  1.00  0.00           C  
ATOM   4094  C   ARG B 253      24.919   6.223  16.857  1.00  0.00           C  
ATOM   4095  O   ARG B 253      24.387   6.943  17.715  1.00  0.00           O  
ATOM   4096  CB  ARG B 253      24.929   3.895  17.546  1.00  0.00           C  
ATOM   4097  CG  ARG B 253      24.568   4.262  18.920  1.00  0.00           C  
ATOM   4098  CD  ARG B 253      25.025   3.269  19.916  1.00  0.00           C  
ATOM   4099  NE  ARG B 253      26.508   3.127  20.007  1.00  0.00           N  
ATOM   4100  CZ  ARG B 253      27.215   2.047  19.603  1.00  0.00           C  
ATOM   4101  NH1 ARG B 253      26.612   0.976  19.057  1.00  0.00           N  
ATOM   4102  NH2 ARG B 253      28.516   2.020  19.781  1.00  0.00           N  
ATOM   4103  H   ARG B 253      25.127   3.437  15.038  1.00  0.00           H  
ATOM   4104  HA  ARG B 253      23.273   4.868  16.621  1.00  0.00           H  
ATOM   4105 1HB  ARG B 253      24.621   2.867  17.350  1.00  0.00           H  
ATOM   4106 2HB  ARG B 253      26.012   3.941  17.504  1.00  0.00           H  
ATOM   4107 1HG  ARG B 253      25.023   5.227  19.158  1.00  0.00           H  
ATOM   4108 2HG  ARG B 253      23.481   4.353  18.993  1.00  0.00           H  
ATOM   4109 1HD  ARG B 253      24.652   3.558  20.898  1.00  0.00           H  
ATOM   4110 2HD  ARG B 253      24.613   2.294  19.647  1.00  0.00           H  
ATOM   4111  HE  ARG B 253      27.039   3.899  20.418  1.00  0.00           H  
ATOM   4112 1HH1 ARG B 253      25.619   0.955  18.915  1.00  0.00           H  
ATOM   4113 2HH1 ARG B 253      27.206   0.165  18.788  1.00  0.00           H  
ATOM   4114 1HH2 ARG B 253      29.003   2.820  20.209  1.00  0.00           H  
ATOM   4115 2HH2 ARG B 253      29.014   1.160  19.501  1.00  0.00           H  
ATOM   4116  N   CYS B 254      26.061   6.509  16.275  1.00  0.00           N  
ATOM   4117  CA  CYS B 254      26.841   7.697  16.558  1.00  0.00           C  
ATOM   4118  C   CYS B 254      26.751   8.734  15.457  1.00  0.00           C  
ATOM   4119  O   CYS B 254      26.219   8.477  14.379  1.00  0.00           O  
ATOM   4120  CB  CYS B 254      28.301   7.309  16.768  1.00  0.00           C  
ATOM   4121  SG  CYS B 254      28.535   5.949  17.920  1.00  0.00           S  
ATOM   4122  H   CYS B 254      26.406   5.861  15.584  1.00  0.00           H  
ATOM   4123  HA  CYS B 254      26.458   8.150  17.468  1.00  0.00           H  
ATOM   4124 1HB  CYS B 254      28.736   7.015  15.808  1.00  0.00           H  
ATOM   4125 2HB  CYS B 254      28.867   8.166  17.129  1.00  0.00           H  
ATOM   4126  HG  CYS B 254      29.652   5.487  17.366  1.00  0.00           H  
ATOM   4127  N   GLU B 255      27.278   9.920  15.769  1.00  0.00           N  
ATOM   4128  CA  GLU B 255      27.382  11.016  14.815  1.00  0.00           C  
ATOM   4129  C   GLU B 255      28.468  10.680  13.814  1.00  0.00           C  
ATOM   4130  O   GLU B 255      29.298   9.793  14.053  1.00  0.00           O  
ATOM   4131  CB  GLU B 255      27.750  12.316  15.508  1.00  0.00           C  
ATOM   4132  CG  GLU B 255      26.725  12.850  16.464  1.00  0.00           C  
ATOM   4133  CD  GLU B 255      27.239  14.094  17.223  1.00  0.00           C  
ATOM   4134  OE1 GLU B 255      28.444  14.223  17.391  1.00  0.00           O  
ATOM   4135  OE2 GLU B 255      26.426  14.910  17.603  1.00  0.00           O  
ATOM   4136  H   GLU B 255      27.654  10.058  16.698  1.00  0.00           H  
ATOM   4137  HA  GLU B 255      26.435  11.134  14.288  1.00  0.00           H  
ATOM   4138 1HB  GLU B 255      28.685  12.173  16.056  1.00  0.00           H  
ATOM   4139 2HB  GLU B 255      27.928  13.080  14.753  1.00  0.00           H  
ATOM   4140 1HG  GLU B 255      25.823  13.112  15.905  1.00  0.00           H  
ATOM   4141 2HG  GLU B 255      26.466  12.061  17.175  1.00  0.00           H  
ATOM   4142  N   ALA B 256      28.457  11.349  12.689  1.00  0.00           N  
ATOM   4143  CA  ALA B 256      29.466  11.041  11.709  1.00  0.00           C  
ATOM   4144  C   ALA B 256      30.846  11.177  12.320  1.00  0.00           C  
ATOM   4145  O   ALA B 256      31.088  12.032  13.166  1.00  0.00           O  
ATOM   4146  CB  ALA B 256      29.344  11.960  10.528  1.00  0.00           C  
ATOM   4147  H   ALA B 256      27.759  12.059  12.509  1.00  0.00           H  
ATOM   4148  HA  ALA B 256      29.325  10.012  11.384  1.00  0.00           H  
ATOM   4149 1HB  ALA B 256      30.098  11.699   9.789  1.00  0.00           H  
ATOM   4150 2HB  ALA B 256      28.363  11.872  10.086  1.00  0.00           H  
ATOM   4151 3HB  ALA B 256      29.489  12.978  10.857  1.00  0.00           H  
ATOM   4152  N   GLN B 257      31.738  10.287  11.920  1.00  0.00           N  
ATOM   4153  CA  GLN B 257      33.137  10.233  12.356  1.00  0.00           C  
ATOM   4154  C   GLN B 257      33.345  10.011  13.854  1.00  0.00           C  
ATOM   4155  O   GLN B 257      34.493  10.092  14.317  1.00  0.00           O  
ATOM   4156  CB  GLN B 257      33.931  11.480  11.950  1.00  0.00           C  
ATOM   4157  CG  GLN B 257      34.016  11.780  10.458  1.00  0.00           C  
ATOM   4158  CD  GLN B 257      34.717  10.677   9.665  1.00  0.00           C  
ATOM   4159  OE1 GLN B 257      35.850  10.285   9.951  1.00  0.00           O  
ATOM   4160  NE2 GLN B 257      34.037  10.204   8.637  1.00  0.00           N  
ATOM   4161  H   GLN B 257      31.434   9.597  11.250  1.00  0.00           H  
ATOM   4162  HA  GLN B 257      33.595   9.389  11.843  1.00  0.00           H  
ATOM   4163 1HB  GLN B 257      33.517  12.357  12.442  1.00  0.00           H  
ATOM   4164 2HB  GLN B 257      34.956  11.366  12.308  1.00  0.00           H  
ATOM   4165 1HG  GLN B 257      33.011  11.895  10.061  1.00  0.00           H  
ATOM   4166 2HG  GLN B 257      34.577  12.701  10.317  1.00  0.00           H  
ATOM   4167 1HE2 GLN B 257      34.425   9.491   8.059  1.00  0.00           H  
ATOM   4168 2HE2 GLN B 257      33.125  10.560   8.436  1.00  0.00           H  
ATOM   4169  N   LYS B 258      32.286   9.647  14.584  1.00  0.00           N  
ATOM   4170  CA  LYS B 258      32.445   9.255  15.966  1.00  0.00           C  
ATOM   4171  C   LYS B 258      32.037   7.827  16.221  1.00  0.00           C  
ATOM   4172  O   LYS B 258      31.154   7.280  15.561  1.00  0.00           O  
ATOM   4173  CB  LYS B 258      31.730  10.194  16.921  1.00  0.00           C  
ATOM   4174  CG  LYS B 258      32.270  11.651  16.934  1.00  0.00           C  
ATOM   4175  CD  LYS B 258      31.438  12.513  17.912  1.00  0.00           C  
ATOM   4176  CE  LYS B 258      31.834  13.978  17.965  1.00  0.00           C  
ATOM   4177  NZ  LYS B 258      30.894  14.722  18.852  1.00  0.00           N  
ATOM   4178  H   LYS B 258      31.348   9.658  14.181  1.00  0.00           H  
ATOM   4179  HA  LYS B 258      33.499   9.324  16.204  1.00  0.00           H  
ATOM   4180 1HB  LYS B 258      30.675  10.247  16.633  1.00  0.00           H  
ATOM   4181 2HB  LYS B 258      31.776   9.792  17.934  1.00  0.00           H  
ATOM   4182 1HG  LYS B 258      33.321  11.651  17.239  1.00  0.00           H  
ATOM   4183 2HG  LYS B 258      32.194  12.066  15.924  1.00  0.00           H  
ATOM   4184 1HD  LYS B 258      30.375  12.440  17.651  1.00  0.00           H  
ATOM   4185 2HD  LYS B 258      31.576  12.118  18.904  1.00  0.00           H  
ATOM   4186 1HE  LYS B 258      32.850  14.069  18.361  1.00  0.00           H  
ATOM   4187 2HE  LYS B 258      31.805  14.408  16.969  1.00  0.00           H  
ATOM   4188 1HZ  LYS B 258      31.153  15.692  18.888  1.00  0.00           H  
ATOM   4189 2HZ  LYS B 258      29.945  14.634  18.479  1.00  0.00           H  
ATOM   4190 3HZ  LYS B 258      30.919  14.334  19.786  1.00  0.00           H  
ATOM   4191  N   TRP B 259      32.666   7.236  17.222  1.00  0.00           N  
ATOM   4192  CA  TRP B 259      32.365   5.868  17.636  1.00  0.00           C  
ATOM   4193  C   TRP B 259      32.609   5.665  19.111  1.00  0.00           C  
ATOM   4194  O   TRP B 259      33.086   6.550  19.823  1.00  0.00           O  
ATOM   4195  CB  TRP B 259      33.202   4.817  16.912  1.00  0.00           C  
ATOM   4196  CG  TRP B 259      34.630   4.845  17.199  1.00  0.00           C  
ATOM   4197  CD1 TRP B 259      35.510   5.675  16.679  1.00  0.00           C  
ATOM   4198  CD2 TRP B 259      35.374   3.978  18.086  1.00  0.00           C  
ATOM   4199  NE1 TRP B 259      36.767   5.403  17.149  1.00  0.00           N  
ATOM   4200  CE2 TRP B 259      36.689   4.375  18.024  1.00  0.00           C  
ATOM   4201  CE3 TRP B 259      35.026   2.924  18.897  1.00  0.00           C  
ATOM   4202  CZ2 TRP B 259      37.645   3.778  18.744  1.00  0.00           C  
ATOM   4203  CZ3 TRP B 259      35.979   2.319  19.624  1.00  0.00           C  
ATOM   4204  CH2 TRP B 259      37.263   2.737  19.557  1.00  0.00           C  
ATOM   4205  H   TRP B 259      33.414   7.752  17.681  1.00  0.00           H  
ATOM   4206  HA  TRP B 259      31.318   5.665  17.427  1.00  0.00           H  
ATOM   4207 1HB  TRP B 259      32.860   3.839  17.177  1.00  0.00           H  
ATOM   4208 2HB  TRP B 259      33.065   4.927  15.840  1.00  0.00           H  
ATOM   4209  HD1 TRP B 259      35.258   6.447  15.971  1.00  0.00           H  
ATOM   4210  HE1 TRP B 259      37.599   5.928  16.859  1.00  0.00           H  
ATOM   4211  HE3 TRP B 259      34.002   2.581  18.945  1.00  0.00           H  
ATOM   4212  HZ2 TRP B 259      38.684   4.091  18.696  1.00  0.00           H  
ATOM   4213  HZ3 TRP B 259      35.689   1.485  20.261  1.00  0.00           H  
ATOM   4214  HH2 TRP B 259      38.011   2.224  20.155  1.00  0.00           H  
ATOM   4215  N   GLY B 260      32.240   4.497  19.593  1.00  0.00           N  
ATOM   4216  CA  GLY B 260      32.491   4.153  20.975  1.00  0.00           C  
ATOM   4217  C   GLY B 260      31.200   3.861  21.693  1.00  0.00           C  
ATOM   4218  O   GLY B 260      30.115   4.186  21.210  1.00  0.00           O  
ATOM   4219  H   GLY B 260      31.798   3.815  18.971  1.00  0.00           H  
ATOM   4220 1HA  GLY B 260      33.144   3.282  21.015  1.00  0.00           H  
ATOM   4221 2HA  GLY B 260      33.013   4.973  21.456  1.00  0.00           H  
ATOM   4222  N   PRO B 261      31.283   3.316  22.895  1.00  0.00           N  
ATOM   4223  CA  PRO B 261      30.166   2.921  23.724  1.00  0.00           C  
ATOM   4224  C   PRO B 261      29.384   4.154  24.157  1.00  0.00           C  
ATOM   4225  O   PRO B 261      28.226   4.087  24.561  1.00  0.00           O  
ATOM   4226  CB  PRO B 261      30.869   2.243  24.897  1.00  0.00           C  
ATOM   4227  CG  PRO B 261      32.304   2.747  24.836  1.00  0.00           C  
ATOM   4228  CD  PRO B 261      32.594   2.920  23.388  1.00  0.00           C  
ATOM   4229  HA  PRO B 261      29.521   2.218  23.169  1.00  0.00           H  
ATOM   4230 1HB  PRO B 261      30.370   2.522  25.836  1.00  0.00           H  
ATOM   4231 2HB  PRO B 261      30.790   1.150  24.803  1.00  0.00           H  
ATOM   4232 1HG  PRO B 261      32.409   3.685  25.404  1.00  0.00           H  
ATOM   4233 2HG  PRO B 261      32.980   2.026  25.310  1.00  0.00           H  
ATOM   4234 1HD  PRO B 261      33.349   3.710  23.281  1.00  0.00           H  
ATOM   4235 2HD  PRO B 261      32.928   1.968  22.956  1.00  0.00           H  
ATOM   4236  N   GLU B 262      30.047   5.285  24.039  1.00  0.00           N  
ATOM   4237  CA  GLU B 262      29.549   6.571  24.424  1.00  0.00           C  
ATOM   4238  C   GLU B 262      29.736   7.607  23.306  1.00  0.00           C  
ATOM   4239  O   GLU B 262      29.658   8.810  23.556  1.00  0.00           O  
ATOM   4240  CB  GLU B 262      30.504   6.930  25.539  1.00  0.00           C  
ATOM   4241  CG  GLU B 262      31.989   6.780  24.902  1.00  0.00           C  
ATOM   4242  CD  GLU B 262      33.222   7.089  25.726  1.00  0.00           C  
ATOM   4243  OE1 GLU B 262      34.096   6.220  25.747  1.00  0.00           O  
ATOM   4244  OE2 GLU B 262      33.338   8.178  26.279  1.00  0.00           O  
ATOM   4245  H   GLU B 262      30.989   5.250  23.694  1.00  0.00           H  
ATOM   4246  HA  GLU B 262      28.509   6.499  24.728  1.00  0.00           H  
ATOM   4247 1HB  GLU B 262      30.339   7.949  25.877  1.00  0.00           H  
ATOM   4248 2HB  GLU B 262      30.389   6.251  26.381  1.00  0.00           H  
ATOM   4249 1HG  GLU B 262      32.095   5.792  24.525  1.00  0.00           H  
ATOM   4250 2HG  GLU B 262      32.018   7.422  24.039  1.00  0.00           H  
ATOM   4251  N   CYS B 263      29.893   7.139  22.064  1.00  0.00           N  
ATOM   4252  CA  CYS B 263      30.101   8.020  20.903  1.00  0.00           C  
ATOM   4253  C   CYS B 263      31.095   9.181  21.148  1.00  0.00           C  
ATOM   4254  O   CYS B 263      30.807  10.321  20.779  1.00  0.00           O  
ATOM   4255  CB  CYS B 263      28.768   8.555  20.396  1.00  0.00           C  
ATOM   4256  SG  CYS B 263      27.389   7.337  20.563  1.00  0.00           S  
ATOM   4257  H   CYS B 263      29.884   6.131  21.896  1.00  0.00           H  
ATOM   4258  HA  CYS B 263      30.519   7.409  20.108  1.00  0.00           H  
ATOM   4259 1HB  CYS B 263      28.499   9.458  20.954  1.00  0.00           H  
ATOM   4260 2HB  CYS B 263      28.859   8.828  19.347  1.00  0.00           H  
ATOM   4261  HG  CYS B 263      26.530   7.994  19.794  1.00  0.00           H  
ATOM   4262  N   ASN B 264      32.251   8.907  21.783  1.00  0.00           N  
ATOM   4263  CA  ASN B 264      33.261   9.942  22.042  1.00  0.00           C  
ATOM   4264  C   ASN B 264      34.646   9.694  21.462  1.00  0.00           C  
ATOM   4265  O   ASN B 264      35.585  10.403  21.823  1.00  0.00           O  
ATOM   4266  CB  ASN B 264      33.440  10.192  23.523  1.00  0.00           C  
ATOM   4267  CG  ASN B 264      32.271  10.882  24.160  1.00  0.00           C  
ATOM   4268  OD1 ASN B 264      31.710  11.837  23.597  1.00  0.00           O  
ATOM   4269  ND2 ASN B 264      31.920  10.463  25.348  1.00  0.00           N  
ATOM   4270  H   ASN B 264      32.430   7.959  22.077  1.00  0.00           H  
ATOM   4271  HA  ASN B 264      32.907  10.866  21.589  1.00  0.00           H  
ATOM   4272 1HB  ASN B 264      33.610   9.245  24.030  1.00  0.00           H  
ATOM   4273 2HB  ASN B 264      34.328  10.796  23.681  1.00  0.00           H  
ATOM   4274 1HD2 ASN B 264      31.159  10.897  25.826  1.00  0.00           H  
ATOM   4275 2HD2 ASN B 264      32.415   9.675  25.780  1.00  0.00           H  
ATOM   4276  N   HIS B 265      34.797   8.724  20.577  1.00  0.00           N  
ATOM   4277  CA  HIS B 265      36.106   8.388  20.006  1.00  0.00           C  
ATOM   4278  C   HIS B 265      36.113   8.755  18.517  1.00  0.00           C  
ATOM   4279  O   HIS B 265      35.068   8.692  17.871  1.00  0.00           O  
ATOM   4280  CB  HIS B 265      36.357   6.891  20.170  1.00  0.00           C  
ATOM   4281  CG  HIS B 265      36.413   6.373  21.575  1.00  0.00           C  
ATOM   4282  ND1 HIS B 265      37.569   5.888  22.164  1.00  0.00           N  
ATOM   4283  CD2 HIS B 265      35.441   6.280  22.518  1.00  0.00           C  
ATOM   4284  CE1 HIS B 265      37.289   5.489  23.396  1.00  0.00           C  
ATOM   4285  NE2 HIS B 265      36.009   5.724  23.626  1.00  0.00           N  
ATOM   4286  H   HIS B 265      34.006   8.152  20.297  1.00  0.00           H  
ATOM   4287  HA  HIS B 265      36.900   8.936  20.510  1.00  0.00           H  
ATOM   4288 1HB  HIS B 265      35.575   6.358  19.668  1.00  0.00           H  
ATOM   4289 2HB  HIS B 265      37.293   6.635  19.689  1.00  0.00           H  
ATOM   4290  HD2 HIS B 265      34.397   6.580  22.412  1.00  0.00           H  
ATOM   4291  HE1 HIS B 265      37.981   5.047  24.114  1.00  0.00           H  
ATOM   4292  HE2 HIS B 265      35.486   5.537  24.495  1.00  0.00           H  
ATOM   4293  N   LEU B 266      37.271   9.131  17.948  1.00  0.00           N  
ATOM   4294  CA  LEU B 266      37.288   9.397  16.505  1.00  0.00           C  
ATOM   4295  C   LEU B 266      37.446   8.172  15.663  1.00  0.00           C  
ATOM   4296  O   LEU B 266      38.246   7.283  15.965  1.00  0.00           O  
ATOM   4297  CB  LEU B 266      38.410  10.333  16.061  1.00  0.00           C  
ATOM   4298  CG  LEU B 266      38.416  11.684  16.603  1.00  0.00           C  
ATOM   4299  CD1 LEU B 266      39.723  12.351  16.184  1.00  0.00           C  
ATOM   4300  CD2 LEU B 266      37.176  12.425  16.039  1.00  0.00           C  
ATOM   4301  H   LEU B 266      38.119   9.199  18.496  1.00  0.00           H  
ATOM   4302  HA  LEU B 266      36.340   9.862  16.237  1.00  0.00           H  
ATOM   4303 1HB  LEU B 266      39.364   9.872  16.317  1.00  0.00           H  
ATOM   4304 2HB  LEU B 266      38.368  10.416  14.967  1.00  0.00           H  
ATOM   4305  HG  LEU B 266      38.373  11.663  17.689  1.00  0.00           H  
ATOM   4306 1HD1 LEU B 266      39.759  13.374  16.562  1.00  0.00           H  
ATOM   4307 2HD1 LEU B 266      40.574  11.790  16.579  1.00  0.00           H  
ATOM   4308 3HD1 LEU B 266      39.772  12.360  15.093  1.00  0.00           H  
ATOM   4309 1HD2 LEU B 266      37.144  13.453  16.406  1.00  0.00           H  
ATOM   4310 2HD2 LEU B 266      37.226  12.434  14.947  1.00  0.00           H  
ATOM   4311 3HD2 LEU B 266      36.259  11.907  16.347  1.00  0.00           H  
ATOM   4312  N   CYS B 267      36.733   8.171  14.562  1.00  0.00           N  
ATOM   4313  CA  CYS B 267      36.858   7.108  13.593  1.00  0.00           C  
ATOM   4314  C   CYS B 267      38.118   7.247  12.796  1.00  0.00           C  
ATOM   4315  O   CYS B 267      38.580   8.354  12.524  1.00  0.00           O  
ATOM   4316  CB  CYS B 267      35.699   7.118  12.592  1.00  0.00           C  
ATOM   4317  SG  CYS B 267      34.091   6.612  13.250  1.00  0.00           S  
ATOM   4318  H   CYS B 267      36.070   8.924  14.396  1.00  0.00           H  
ATOM   4319  HA  CYS B 267      36.877   6.154  14.116  1.00  0.00           H  
ATOM   4320 1HB  CYS B 267      35.597   8.123  12.183  1.00  0.00           H  
ATOM   4321 2HB  CYS B 267      35.946   6.463  11.756  1.00  0.00           H  
ATOM   4322  N   THR B 268      38.629   6.117  12.372  1.00  0.00           N  
ATOM   4323  CA  THR B 268      39.606   6.191  11.333  1.00  0.00           C  
ATOM   4324  C   THR B 268      38.850   6.801  10.166  1.00  0.00           C  
ATOM   4325  O   THR B 268      37.766   6.346   9.801  1.00  0.00           O  
ATOM   4326  CB  THR B 268      40.154   4.795  11.030  1.00  0.00           C  
ATOM   4327  OG1 THR B 268      40.762   4.287  12.236  1.00  0.00           O  
ATOM   4328  CG2 THR B 268      41.118   4.807   9.893  1.00  0.00           C  
ATOM   4329  H   THR B 268      38.274   5.212  12.695  1.00  0.00           H  
ATOM   4330  HA  THR B 268      40.414   6.853  11.625  1.00  0.00           H  
ATOM   4331  HB  THR B 268      39.321   4.140  10.765  1.00  0.00           H  
ATOM   4332  HG1 THR B 268      40.863   3.302  12.214  1.00  0.00           H  
ATOM   4333 1HG2 THR B 268      41.470   3.798   9.721  1.00  0.00           H  
ATOM   4334 2HG2 THR B 268      40.619   5.181   8.995  1.00  0.00           H  
ATOM   4335 3HG2 THR B 268      41.959   5.451  10.139  1.00  0.00           H  
ATOM   4336  N   ALA B 269      39.359   7.856   9.600  1.00  0.00           N  
ATOM   4337  CA  ALA B 269      38.630   8.419   8.497  1.00  0.00           C  
ATOM   4338  C   ALA B 269      38.589   7.379   7.415  1.00  0.00           C  
ATOM   4339  O   ALA B 269      39.614   6.757   7.128  1.00  0.00           O  
ATOM   4340  CB  ALA B 269      39.284   9.700   8.005  1.00  0.00           C  
ATOM   4341  H   ALA B 269      40.235   8.245   9.924  1.00  0.00           H  
ATOM   4342  HA  ALA B 269      37.608   8.629   8.818  1.00  0.00           H  
ATOM   4343 1HB  ALA B 269      38.718  10.101   7.163  1.00  0.00           H  
ATOM   4344 2HB  ALA B 269      39.302  10.430   8.817  1.00  0.00           H  
ATOM   4345 3HB  ALA B 269      40.307   9.488   7.689  1.00  0.00           H  
ATOM   4346  N   CYS B 270      37.451   7.236   6.761  1.00  0.00           N  
ATOM   4347  CA  CYS B 270      37.385   6.304   5.649  1.00  0.00           C  
ATOM   4348  C   CYS B 270      37.299   7.108   4.360  1.00  0.00           C  
ATOM   4349  O   CYS B 270      36.571   8.092   4.290  1.00  0.00           O  
ATOM   4350  CB  CYS B 270      36.147   5.407   5.768  1.00  0.00           C  
ATOM   4351  SG  CYS B 270      36.020   4.491   7.337  1.00  0.00           S  
ATOM   4352  H   CYS B 270      36.634   7.756   7.035  1.00  0.00           H  
ATOM   4353  HA  CYS B 270      38.282   5.689   5.632  1.00  0.00           H  
ATOM   4354 1HB  CYS B 270      35.248   6.010   5.660  1.00  0.00           H  
ATOM   4355 2HB  CYS B 270      36.153   4.680   4.954  1.00  0.00           H  
ATOM   4356  N   MET B 271      38.067   6.720   3.355  1.00  0.00           N  
ATOM   4357  CA  MET B 271      38.004   7.364   2.055  1.00  0.00           C  
ATOM   4358  C   MET B 271      37.277   6.417   1.127  1.00  0.00           C  
ATOM   4359  O   MET B 271      36.838   5.353   1.575  1.00  0.00           O  
ATOM   4360  CB  MET B 271      39.386   7.723   1.526  1.00  0.00           C  
ATOM   4361  CG  MET B 271      40.251   8.583   2.475  1.00  0.00           C  
ATOM   4362  SD  MET B 271      39.564  10.211   2.800  1.00  0.00           S  
ATOM   4363  CE  MET B 271      39.857  11.091   1.296  1.00  0.00           C  
ATOM   4364  H   MET B 271      38.711   5.936   3.472  1.00  0.00           H  
ATOM   4365  HA  MET B 271      37.416   8.277   2.128  1.00  0.00           H  
ATOM   4366 1HB  MET B 271      39.933   6.803   1.294  1.00  0.00           H  
ATOM   4367 2HB  MET B 271      39.271   8.276   0.606  1.00  0.00           H  
ATOM   4368 1HG  MET B 271      40.375   8.065   3.426  1.00  0.00           H  
ATOM   4369 2HG  MET B 271      41.249   8.712   2.035  1.00  0.00           H  
ATOM   4370 1HE  MET B 271      39.479  12.111   1.395  1.00  0.00           H  
ATOM   4371 2HE  MET B 271      40.932  11.122   1.097  1.00  0.00           H  
ATOM   4372 3HE  MET B 271      39.346  10.587   0.476  1.00  0.00           H  
ATOM   4373  N   ASN B 272      37.032   6.833  -0.108  1.00  0.00           N  
ATOM   4374  CA  ASN B 272      36.387   5.996  -1.139  1.00  0.00           C  
ATOM   4375  C   ASN B 272      35.054   5.380  -0.743  1.00  0.00           C  
ATOM   4376  O   ASN B 272      34.727   4.252  -1.127  1.00  0.00           O  
ATOM   4377  CB  ASN B 272      37.299   4.905  -1.674  1.00  0.00           C  
ATOM   4378  CG  ASN B 272      38.459   5.444  -2.405  1.00  0.00           C  
ATOM   4379  OD1 ASN B 272      38.278   6.339  -3.237  1.00  0.00           O  
ATOM   4380  ND2 ASN B 272      39.637   4.933  -2.133  1.00  0.00           N  
ATOM   4381  H   ASN B 272      37.361   7.752  -0.381  1.00  0.00           H  
ATOM   4382  HA  ASN B 272      36.197   6.660  -1.963  1.00  0.00           H  
ATOM   4383 1HB  ASN B 272      37.655   4.281  -0.853  1.00  0.00           H  
ATOM   4384 2HB  ASN B 272      36.729   4.260  -2.352  1.00  0.00           H  
ATOM   4385 1HD2 ASN B 272      40.447   5.253  -2.617  1.00  0.00           H  
ATOM   4386 2HD2 ASN B 272      39.726   4.186  -1.431  1.00  0.00           H  
ATOM   4387  N   ASN B 273      34.270   6.152  -0.032  1.00  0.00           N  
ATOM   4388  CA  ASN B 273      32.919   5.814   0.346  1.00  0.00           C  
ATOM   4389  C   ASN B 273      32.814   4.635   1.337  1.00  0.00           C  
ATOM   4390  O   ASN B 273      31.749   4.022   1.457  1.00  0.00           O  
ATOM   4391  CB  ASN B 273      32.166   5.504  -0.927  1.00  0.00           C  
ATOM   4392  CG  ASN B 273      30.792   5.841  -0.838  1.00  0.00           C  
ATOM   4393  OD1 ASN B 273      30.518   6.973  -0.419  1.00  0.00           O  
ATOM   4394  ND2 ASN B 273      29.895   4.949  -1.201  1.00  0.00           N  
ATOM   4395  H   ASN B 273      34.638   7.044   0.265  1.00  0.00           H  
ATOM   4396  HA  ASN B 273      32.467   6.681   0.826  1.00  0.00           H  
ATOM   4397 1HB  ASN B 273      32.595   6.037  -1.764  1.00  0.00           H  
ATOM   4398 2HB  ASN B 273      32.249   4.436  -1.145  1.00  0.00           H  
ATOM   4399 1HD2 ASN B 273      28.927   5.165  -1.144  1.00  0.00           H  
ATOM   4400 2HD2 ASN B 273      30.185   4.047  -1.530  1.00  0.00           H  
ATOM   4401  N   GLY B 274      33.872   4.357   2.105  1.00  0.00           N  
ATOM   4402  CA  GLY B 274      33.785   3.317   3.132  1.00  0.00           C  
ATOM   4403  C   GLY B 274      33.095   3.867   4.370  1.00  0.00           C  
ATOM   4404  O   GLY B 274      32.834   5.064   4.439  1.00  0.00           O  
ATOM   4405  H   GLY B 274      34.763   4.841   1.953  1.00  0.00           H  
ATOM   4406 1HA  GLY B 274      33.220   2.466   2.758  1.00  0.00           H  
ATOM   4407 2HA  GLY B 274      34.783   2.954   3.395  1.00  0.00           H  
ATOM   4408  N   VAL B 275      32.807   3.020   5.346  1.00  0.00           N  
ATOM   4409  CA  VAL B 275      32.124   3.531   6.525  1.00  0.00           C  
ATOM   4410  C   VAL B 275      32.757   3.094   7.808  1.00  0.00           C  
ATOM   4411  O   VAL B 275      33.293   1.998   7.915  1.00  0.00           O  
ATOM   4412  CB  VAL B 275      30.698   3.008   6.600  1.00  0.00           C  
ATOM   4413  CG1 VAL B 275      29.800   3.526   5.446  1.00  0.00           C  
ATOM   4414  CG2 VAL B 275      30.814   1.574   6.589  1.00  0.00           C  
ATOM   4415  H   VAL B 275      33.060   2.037   5.241  1.00  0.00           H  
ATOM   4416  HA  VAL B 275      32.123   4.616   6.490  1.00  0.00           H  
ATOM   4417  HB  VAL B 275      30.243   3.331   7.544  1.00  0.00           H  
ATOM   4418 1HG1 VAL B 275      28.797   3.117   5.552  1.00  0.00           H  
ATOM   4419 2HG1 VAL B 275      29.749   4.611   5.485  1.00  0.00           H  
ATOM   4420 3HG1 VAL B 275      30.213   3.221   4.483  1.00  0.00           H  
ATOM   4421 1HG2 VAL B 275      29.857   1.143   6.690  1.00  0.00           H  
ATOM   4422 2HG2 VAL B 275      31.278   1.270   5.661  1.00  0.00           H  
ATOM   4423 3HG2 VAL B 275      31.434   1.259   7.429  1.00  0.00           H  
ATOM   4424  N   CYS B 276      32.610   3.920   8.816  1.00  0.00           N  
ATOM   4425  CA  CYS B 276      33.093   3.633  10.158  1.00  0.00           C  
ATOM   4426  C   CYS B 276      32.133   2.770  10.990  1.00  0.00           C  
ATOM   4427  O   CYS B 276      30.923   3.028  11.070  1.00  0.00           O  
ATOM   4428  CB  CYS B 276      33.391   4.934  10.890  1.00  0.00           C  
ATOM   4429  SG  CYS B 276      33.934   4.704  12.556  1.00  0.00           S  
ATOM   4430  H   CYS B 276      32.159   4.806   8.645  1.00  0.00           H  
ATOM   4431  HA  CYS B 276      34.039   3.093  10.067  1.00  0.00           H  
ATOM   4432 1HB  CYS B 276      34.173   5.475  10.344  1.00  0.00           H  
ATOM   4433 2HB  CYS B 276      32.503   5.560  10.901  1.00  0.00           H  
ATOM   4434  N   HIS B 277      32.672   1.750  11.628  1.00  0.00           N  
ATOM   4435  CA  HIS B 277      31.863   0.908  12.494  1.00  0.00           C  
ATOM   4436  C   HIS B 277      31.789   1.535  13.896  1.00  0.00           C  
ATOM   4437  O   HIS B 277      32.784   1.583  14.633  1.00  0.00           O  
ATOM   4438  CB  HIS B 277      32.426  -0.527  12.521  1.00  0.00           C  
ATOM   4439  CG  HIS B 277      31.638  -1.518  13.343  1.00  0.00           C  
ATOM   4440  ND1 HIS B 277      32.023  -2.836  13.484  1.00  0.00           N  
ATOM   4441  CD2 HIS B 277      30.512  -1.381  14.074  1.00  0.00           C  
ATOM   4442  CE1 HIS B 277      31.148  -3.457  14.279  1.00  0.00           C  
ATOM   4443  NE2 HIS B 277      30.241  -2.584  14.649  1.00  0.00           N  
ATOM   4444  H   HIS B 277      33.668   1.539  11.503  1.00  0.00           H  
ATOM   4445  HA  HIS B 277      30.844   0.859  12.107  1.00  0.00           H  
ATOM   4446 1HB  HIS B 277      32.486  -0.906  11.500  1.00  0.00           H  
ATOM   4447 2HB  HIS B 277      33.442  -0.497  12.905  1.00  0.00           H  
ATOM   4448  HD2 HIS B 277      29.917  -0.498  14.217  1.00  0.00           H  
ATOM   4449  HE1 HIS B 277      31.190  -4.501  14.589  1.00  0.00           H  
ATOM   4450  HE2 HIS B 277      29.444  -2.713  15.304  1.00  0.00           H  
ATOM   4451  N   GLU B 278      30.583   2.004  14.281  1.00  0.00           N  
ATOM   4452  CA  GLU B 278      30.341   2.739  15.541  1.00  0.00           C  
ATOM   4453  C   GLU B 278      30.792   2.007  16.846  1.00  0.00           C  
ATOM   4454  O   GLU B 278      30.809   2.605  17.919  1.00  0.00           O  
ATOM   4455  CB  GLU B 278      28.852   3.134  15.664  1.00  0.00           C  
ATOM   4456  CG  GLU B 278      27.796   1.971  15.484  1.00  0.00           C  
ATOM   4457  CD  GLU B 278      27.327   1.668  14.067  1.00  0.00           C  
ATOM   4458  OE1 GLU B 278      28.121   1.749  13.165  1.00  0.00           O  
ATOM   4459  OE2 GLU B 278      26.148   1.380  13.899  1.00  0.00           O  
ATOM   4460  H   GLU B 278      29.811   1.893  13.634  1.00  0.00           H  
ATOM   4461  HA  GLU B 278      30.902   3.670  15.483  1.00  0.00           H  
ATOM   4462 1HB  GLU B 278      28.688   3.566  16.640  1.00  0.00           H  
ATOM   4463 2HB  GLU B 278      28.623   3.911  14.934  1.00  0.00           H  
ATOM   4464 1HG  GLU B 278      28.232   1.057  15.890  1.00  0.00           H  
ATOM   4465 2HG  GLU B 278      26.937   2.193  16.075  1.00  0.00           H  
ATOM   4466  N   ASP B 279      31.127   0.719  16.760  1.00  0.00           N  
ATOM   4467  CA  ASP B 279      31.587  -0.066  17.898  1.00  0.00           C  
ATOM   4468  C   ASP B 279      33.113  -0.190  18.018  1.00  0.00           C  
ATOM   4469  O   ASP B 279      33.603  -0.484  19.108  1.00  0.00           O  
ATOM   4470  CB  ASP B 279      31.021  -1.473  17.862  1.00  0.00           C  
ATOM   4471  CG  ASP B 279      29.524  -1.480  17.887  1.00  0.00           C  
ATOM   4472  OD1 ASP B 279      28.976  -0.824  18.754  1.00  0.00           O  
ATOM   4473  OD2 ASP B 279      28.900  -2.126  17.038  1.00  0.00           O  
ATOM   4474  H   ASP B 279      31.082   0.276  15.856  1.00  0.00           H  
ATOM   4475  HA  ASP B 279      31.227   0.420  18.803  1.00  0.00           H  
ATOM   4476 1HB  ASP B 279      31.376  -1.980  16.979  1.00  0.00           H  
ATOM   4477 2HB  ASP B 279      31.391  -2.028  18.724  1.00  0.00           H  
ATOM   4478  N   THR B 280      33.848  -0.074  16.891  1.00  0.00           N  
ATOM   4479  CA  THR B 280      35.286  -0.398  16.894  1.00  0.00           C  
ATOM   4480  C   THR B 280      36.212   0.710  16.426  1.00  0.00           C  
ATOM   4481  O   THR B 280      37.391   0.717  16.778  1.00  0.00           O  
ATOM   4482  CB  THR B 280      35.581  -1.527  15.879  1.00  0.00           C  
ATOM   4483  OG1 THR B 280      35.330  -1.074  14.533  1.00  0.00           O  
ATOM   4484  CG2 THR B 280      34.650  -2.651  16.106  1.00  0.00           C  
ATOM   4485  H   THR B 280      33.400   0.255  16.040  1.00  0.00           H  
ATOM   4486  HA  THR B 280      35.582  -0.687  17.900  1.00  0.00           H  
ATOM   4487  HB  THR B 280      36.615  -1.861  15.981  1.00  0.00           H  
ATOM   4488  HG1 THR B 280      35.588  -1.773  13.909  1.00  0.00           H  
ATOM   4489 1HG2 THR B 280      34.850  -3.436  15.378  1.00  0.00           H  
ATOM   4490 2HG2 THR B 280      34.784  -3.039  17.113  1.00  0.00           H  
ATOM   4491 3HG2 THR B 280      33.624  -2.304  15.978  1.00  0.00           H  
ATOM   4492  N   GLY B 281      35.694   1.617  15.601  1.00  0.00           N  
ATOM   4493  CA  GLY B 281      36.491   2.686  15.001  1.00  0.00           C  
ATOM   4494  C   GLY B 281      37.100   2.367  13.639  1.00  0.00           C  
ATOM   4495  O   GLY B 281      37.659   3.260  12.993  1.00  0.00           O  
ATOM   4496  H   GLY B 281      34.714   1.556  15.348  1.00  0.00           H  
ATOM   4497 1HA  GLY B 281      35.861   3.564  14.894  1.00  0.00           H  
ATOM   4498 2HA  GLY B 281      37.294   2.955  15.683  1.00  0.00           H  
ATOM   4499  N   GLU B 282      37.021   1.114  13.190  1.00  0.00           N  
ATOM   4500  CA  GLU B 282      37.613   0.790  11.893  1.00  0.00           C  
ATOM   4501  C   GLU B 282      36.624   0.819  10.757  1.00  0.00           C  
ATOM   4502  O   GLU B 282      35.407   0.805  10.965  1.00  0.00           O  
ATOM   4503  CB  GLU B 282      38.414  -0.503  11.942  1.00  0.00           C  
ATOM   4504  CG  GLU B 282      39.641  -0.374  12.870  1.00  0.00           C  
ATOM   4505  CD  GLU B 282      40.822   0.620  12.307  1.00  0.00           C  
ATOM   4506  OE1 GLU B 282      41.352   0.406  11.226  1.00  0.00           O  
ATOM   4507  OE2 GLU B 282      41.120   1.587  12.980  1.00  0.00           O  
ATOM   4508  H   GLU B 282      36.542   0.401  13.738  1.00  0.00           H  
ATOM   4509  HA  GLU B 282      38.345   1.562  11.669  1.00  0.00           H  
ATOM   4510 1HB  GLU B 282      37.784  -1.308  12.318  1.00  0.00           H  
ATOM   4511 2HB  GLU B 282      38.748  -0.778  10.941  1.00  0.00           H  
ATOM   4512 1HG  GLU B 282      39.298   0.006  13.838  1.00  0.00           H  
ATOM   4513 2HG  GLU B 282      40.053  -1.370  13.037  1.00  0.00           H  
ATOM   4514  N   CYS B 283      37.163   0.914   9.548  1.00  0.00           N  
ATOM   4515  CA  CYS B 283      36.355   1.026   8.356  1.00  0.00           C  
ATOM   4516  C   CYS B 283      35.863  -0.273   7.754  1.00  0.00           C  
ATOM   4517  O   CYS B 283      36.572  -1.280   7.767  1.00  0.00           O  
ATOM   4518  CB  CYS B 283      37.171   1.683   7.235  1.00  0.00           C  
ATOM   4519  SG  CYS B 283      37.695   3.358   7.537  1.00  0.00           S  
ATOM   4520  H   CYS B 283      38.171   0.918   9.463  1.00  0.00           H  
ATOM   4521  HA  CYS B 283      35.504   1.645   8.600  1.00  0.00           H  
ATOM   4522 1HB  CYS B 283      38.061   1.087   7.036  1.00  0.00           H  
ATOM   4523 2HB  CYS B 283      36.571   1.680   6.322  1.00  0.00           H  
ATOM   4524  N   ILE B 284      34.699  -0.199   7.112  1.00  0.00           N  
ATOM   4525  CA  ILE B 284      34.258  -1.235   6.198  1.00  0.00           C  
ATOM   4526  C   ILE B 284      34.438  -0.669   4.797  1.00  0.00           C  
ATOM   4527  O   ILE B 284      33.920   0.404   4.484  1.00  0.00           O  
ATOM   4528  CB  ILE B 284      32.811  -1.685   6.392  1.00  0.00           C  
ATOM   4529  CG1 ILE B 284      32.608  -2.257   7.793  1.00  0.00           C  
ATOM   4530  CG2 ILE B 284      32.417  -2.698   5.268  1.00  0.00           C  
ATOM   4531  CD1 ILE B 284      31.117  -2.458   8.142  1.00  0.00           C  
ATOM   4532  H   ILE B 284      34.134   0.627   7.237  1.00  0.00           H  
ATOM   4533  HA  ILE B 284      34.900  -2.107   6.303  1.00  0.00           H  
ATOM   4534  HB  ILE B 284      32.174  -0.835   6.321  1.00  0.00           H  
ATOM   4535 1HG1 ILE B 284      33.124  -3.217   7.868  1.00  0.00           H  
ATOM   4536 2HG1 ILE B 284      33.055  -1.575   8.523  1.00  0.00           H  
ATOM   4537 1HG2 ILE B 284      31.380  -3.011   5.383  1.00  0.00           H  
ATOM   4538 2HG2 ILE B 284      32.540  -2.230   4.289  1.00  0.00           H  
ATOM   4539 3HG2 ILE B 284      33.058  -3.576   5.327  1.00  0.00           H  
ATOM   4540 1HD1 ILE B 284      31.027  -2.864   9.147  1.00  0.00           H  
ATOM   4541 2HD1 ILE B 284      30.592  -1.511   8.091  1.00  0.00           H  
ATOM   4542 3HD1 ILE B 284      30.662  -3.155   7.435  1.00  0.00           H  
ATOM   4543  N   CYS B 285      35.230  -1.355   3.978  1.00  0.00           N  
ATOM   4544  CA  CYS B 285      35.562  -0.859   2.651  1.00  0.00           C  
ATOM   4545  C   CYS B 285      34.646  -1.461   1.600  1.00  0.00           C  
ATOM   4546  O   CYS B 285      34.292  -2.637   1.698  1.00  0.00           O  
ATOM   4547  CB  CYS B 285      37.018  -1.181   2.300  1.00  0.00           C  
ATOM   4548  SG  CYS B 285      38.255  -0.411   3.404  1.00  0.00           S  
ATOM   4549  H   CYS B 285      35.622  -2.235   4.286  1.00  0.00           H  
ATOM   4550  HA  CYS B 285      35.430   0.220   2.660  1.00  0.00           H  
ATOM   4551 1HB  CYS B 285      37.166  -2.264   2.328  1.00  0.00           H  
ATOM   4552 2HB  CYS B 285      37.236  -0.861   1.286  1.00  0.00           H  
ATOM   4553  N   PRO B 286      34.297  -0.710   0.560  1.00  0.00           N  
ATOM   4554  CA  PRO B 286      33.447  -1.129  -0.516  1.00  0.00           C  
ATOM   4555  C   PRO B 286      34.131  -2.187  -1.309  1.00  0.00           C  
ATOM   4556  O   PRO B 286      35.360  -2.256  -1.260  1.00  0.00           O  
ATOM   4557  CB  PRO B 286      33.242   0.157  -1.287  1.00  0.00           C  
ATOM   4558  CG  PRO B 286      34.386   1.072  -0.890  1.00  0.00           C  
ATOM   4559  CD  PRO B 286      34.704   0.726   0.494  1.00  0.00           C  
ATOM   4560  HA  PRO B 286      32.521  -1.480  -0.057  1.00  0.00           H  
ATOM   4561 1HB  PRO B 286      33.231  -0.061  -2.367  1.00  0.00           H  
ATOM   4562 2HB  PRO B 286      32.273   0.590  -1.035  1.00  0.00           H  
ATOM   4563 1HG  PRO B 286      35.220   0.996  -1.553  1.00  0.00           H  
ATOM   4564 2HG  PRO B 286      34.031   2.086  -0.961  1.00  0.00           H  
ATOM   4565 1HD  PRO B 286      35.773   0.893   0.659  1.00  0.00           H  
ATOM   4566 2HD  PRO B 286      34.085   1.334   1.144  1.00  0.00           H  
ATOM   4567  N   PRO B 287      33.403  -3.032  -2.032  1.00  0.00           N  
ATOM   4568  CA  PRO B 287      33.965  -4.098  -2.828  1.00  0.00           C  
ATOM   4569  C   PRO B 287      34.949  -3.511  -3.827  1.00  0.00           C  
ATOM   4570  O   PRO B 287      34.535  -2.759  -4.728  1.00  0.00           O  
ATOM   4571  CB  PRO B 287      32.755  -4.624  -3.581  1.00  0.00           C  
ATOM   4572  CG  PRO B 287      31.578  -4.305  -2.698  1.00  0.00           C  
ATOM   4573  CD  PRO B 287      31.920  -2.987  -2.044  1.00  0.00           C  
ATOM   4574  HA  PRO B 287      34.427  -4.859  -2.178  1.00  0.00           H  
ATOM   4575 1HB  PRO B 287      32.738  -4.172  -4.555  1.00  0.00           H  
ATOM   4576 2HB  PRO B 287      32.861  -5.707  -3.744  1.00  0.00           H  
ATOM   4577 1HG  PRO B 287      30.661  -4.226  -3.312  1.00  0.00           H  
ATOM   4578 2HG  PRO B 287      31.415  -5.108  -1.974  1.00  0.00           H  
ATOM   4579 1HD  PRO B 287      31.599  -2.134  -2.663  1.00  0.00           H  
ATOM   4580 2HD  PRO B 287      31.445  -2.989  -1.068  1.00  0.00           H  
ATOM   4581  N   GLY B 288      36.230  -3.907  -3.713  1.00  0.00           N  
ATOM   4582  CA  GLY B 288      37.284  -3.413  -4.596  1.00  0.00           C  
ATOM   4583  C   GLY B 288      38.302  -2.524  -3.891  1.00  0.00           C  
ATOM   4584  O   GLY B 288      39.276  -2.069  -4.511  1.00  0.00           O  
ATOM   4585  H   GLY B 288      36.494  -4.537  -2.968  1.00  0.00           H  
ATOM   4586 1HA  GLY B 288      37.804  -4.272  -5.029  1.00  0.00           H  
ATOM   4587 2HA  GLY B 288      36.837  -2.863  -5.423  1.00  0.00           H  
ATOM   4588  N   PHE B 289      38.078  -2.229  -2.620  1.00  0.00           N  
ATOM   4589  CA  PHE B 289      39.059  -1.426  -1.890  1.00  0.00           C  
ATOM   4590  C   PHE B 289      39.476  -2.034  -0.555  1.00  0.00           C  
ATOM   4591  O   PHE B 289      38.741  -2.783   0.083  1.00  0.00           O  
ATOM   4592  CB  PHE B 289      38.599   0.025  -1.677  1.00  0.00           C  
ATOM   4593  CG  PHE B 289      38.477   0.916  -2.946  1.00  0.00           C  
ATOM   4594  CD1 PHE B 289      37.320   1.010  -3.684  1.00  0.00           C  
ATOM   4595  CD2 PHE B 289      39.540   1.667  -3.358  1.00  0.00           C  
ATOM   4596  CE1 PHE B 289      37.229   1.827  -4.787  1.00  0.00           C  
ATOM   4597  CE2 PHE B 289      39.447   2.482  -4.486  1.00  0.00           C  
ATOM   4598  CZ  PHE B 289      38.281   2.554  -5.195  1.00  0.00           C  
ATOM   4599  H   PHE B 289      37.222  -2.539  -2.156  1.00  0.00           H  
ATOM   4600  HA  PHE B 289      39.963  -1.371  -2.495  1.00  0.00           H  
ATOM   4601 1HB  PHE B 289      37.630   0.014  -1.186  1.00  0.00           H  
ATOM   4602 2HB  PHE B 289      39.296   0.516  -0.990  1.00  0.00           H  
ATOM   4603  HD1 PHE B 289      36.462   0.426  -3.389  1.00  0.00           H  
ATOM   4604  HD2 PHE B 289      40.477   1.623  -2.784  1.00  0.00           H  
ATOM   4605  HE1 PHE B 289      36.298   1.878  -5.333  1.00  0.00           H  
ATOM   4606  HE2 PHE B 289      40.304   3.074  -4.804  1.00  0.00           H  
ATOM   4607  HZ  PHE B 289      38.205   3.185  -6.075  1.00  0.00           H  
ATOM   4608  N   MET B 290      40.665  -1.669  -0.112  1.00  0.00           N  
ATOM   4609  CA  MET B 290      41.141  -2.121   1.171  1.00  0.00           C  
ATOM   4610  C   MET B 290      42.069  -1.123   1.873  1.00  0.00           C  
ATOM   4611  O   MET B 290      42.477  -0.092   1.320  1.00  0.00           O  
ATOM   4612  CB  MET B 290      41.865  -3.447   1.026  1.00  0.00           C  
ATOM   4613  CG  MET B 290      43.126  -3.405   0.142  1.00  0.00           C  
ATOM   4614  SD  MET B 290      43.880  -5.073  -0.063  1.00  0.00           S  
ATOM   4615  CE  MET B 290      45.193  -4.856  -1.228  1.00  0.00           C  
ATOM   4616  H   MET B 290      41.264  -1.086  -0.702  1.00  0.00           H  
ATOM   4617  HA  MET B 290      40.276  -2.270   1.816  1.00  0.00           H  
ATOM   4618 1HB  MET B 290      42.136  -3.833   2.009  1.00  0.00           H  
ATOM   4619 2HB  MET B 290      41.174  -4.172   0.579  1.00  0.00           H  
ATOM   4620 1HG  MET B 290      42.876  -3.002  -0.831  1.00  0.00           H  
ATOM   4621 2HG  MET B 290      43.844  -2.751   0.581  1.00  0.00           H  
ATOM   4622 1HE  MET B 290      45.679  -5.816  -1.407  1.00  0.00           H  
ATOM   4623 2HE  MET B 290      44.787  -4.477  -2.165  1.00  0.00           H  
ATOM   4624 3HE  MET B 290      45.915  -4.162  -0.834  1.00  0.00           H  
ATOM   4625  N   GLY B 291      42.387  -1.444   3.130  1.00  0.00           N  
ATOM   4626  CA  GLY B 291      43.338  -0.677   3.925  1.00  0.00           C  
ATOM   4627  C   GLY B 291      42.619  -0.015   5.044  1.00  0.00           C  
ATOM   4628  O   GLY B 291      41.402   0.125   4.972  1.00  0.00           O  
ATOM   4629  H   GLY B 291      41.979  -2.275   3.542  1.00  0.00           H  
ATOM   4630 1HA  GLY B 291      44.107  -1.340   4.327  1.00  0.00           H  
ATOM   4631 2HA  GLY B 291      43.839   0.069   3.309  1.00  0.00           H  
ATOM   4632  N   ARG B 292      43.355   0.485   6.031  1.00  0.00           N  
ATOM   4633  CA  ARG B 292      42.695   1.088   7.207  1.00  0.00           C  
ATOM   4634  C   ARG B 292      41.800   2.258   6.874  1.00  0.00           C  
ATOM   4635  O   ARG B 292      40.849   2.548   7.596  1.00  0.00           O  
ATOM   4636  CB  ARG B 292      43.670   1.579   8.227  1.00  0.00           C  
ATOM   4637  CG  ARG B 292      44.452   0.542   8.878  1.00  0.00           C  
ATOM   4638  CD  ARG B 292      45.252   1.101   9.973  1.00  0.00           C  
ATOM   4639  NE  ARG B 292      44.428   1.467  11.123  1.00  0.00           N  
ATOM   4640  CZ  ARG B 292      44.947   1.972  12.247  1.00  0.00           C  
ATOM   4641  NH1 ARG B 292      46.252   2.184  12.313  1.00  0.00           N  
ATOM   4642  NH2 ARG B 292      44.176   2.216  13.286  1.00  0.00           N  
ATOM   4643  H   ARG B 292      44.369   0.353   5.988  1.00  0.00           H  
ATOM   4644  HA  ARG B 292      42.081   0.319   7.674  1.00  0.00           H  
ATOM   4645 1HB  ARG B 292      44.365   2.268   7.760  1.00  0.00           H  
ATOM   4646 2HB  ARG B 292      43.134   2.122   9.007  1.00  0.00           H  
ATOM   4647 1HG  ARG B 292      43.787  -0.214   9.294  1.00  0.00           H  
ATOM   4648 2HG  ARG B 292      45.120   0.076   8.155  1.00  0.00           H  
ATOM   4649 1HD  ARG B 292      45.966   0.351  10.292  1.00  0.00           H  
ATOM   4650 2HD  ARG B 292      45.790   1.989   9.636  1.00  0.00           H  
ATOM   4651  HE  ARG B 292      43.405   1.261  11.097  1.00  0.00           H  
ATOM   4652 1HH1 ARG B 292      46.869   1.959  11.508  1.00  0.00           H  
ATOM   4653 2HH1 ARG B 292      46.664   2.553  13.162  1.00  0.00           H  
ATOM   4654 1HH2 ARG B 292      43.162   2.018  13.233  1.00  0.00           H  
ATOM   4655 2HH2 ARG B 292      44.592   2.524  14.175  1.00  0.00           H  
ATOM   4656  N   THR B 293      42.140   2.933   5.793  1.00  0.00           N  
ATOM   4657  CA  THR B 293      41.418   4.077   5.298  1.00  0.00           C  
ATOM   4658  C   THR B 293      40.714   3.777   3.974  1.00  0.00           C  
ATOM   4659  O   THR B 293      40.192   4.681   3.332  1.00  0.00           O  
ATOM   4660  CB  THR B 293      42.387   5.259   5.144  1.00  0.00           C  
ATOM   4661  OG1 THR B 293      43.470   4.882   4.269  1.00  0.00           O  
ATOM   4662  CG2 THR B 293      42.923   5.684   6.470  1.00  0.00           C  
ATOM   4663  H   THR B 293      42.948   2.615   5.280  1.00  0.00           H  
ATOM   4664  HA  THR B 293      40.655   4.350   6.034  1.00  0.00           H  
ATOM   4665  HB  THR B 293      41.854   6.097   4.695  1.00  0.00           H  
ATOM   4666  HG1 THR B 293      43.877   5.705   3.903  1.00  0.00           H  
ATOM   4667 1HG2 THR B 293      43.601   6.531   6.331  1.00  0.00           H  
ATOM   4668 2HG2 THR B 293      42.094   5.982   7.111  1.00  0.00           H  
ATOM   4669 3HG2 THR B 293      43.454   4.864   6.928  1.00  0.00           H  
ATOM   4670  N   CYS B 294      40.746   2.517   3.535  1.00  0.00           N  
ATOM   4671  CA  CYS B 294      40.181   2.096   2.247  1.00  0.00           C  
ATOM   4672  C   CYS B 294      40.770   2.835   1.043  1.00  0.00           C  
ATOM   4673  O   CYS B 294      40.098   2.961   0.021  1.00  0.00           O  
ATOM   4674  CB  CYS B 294      38.670   2.352   2.203  1.00  0.00           C  
ATOM   4675  SG  CYS B 294      37.727   1.580   3.508  1.00  0.00           S  
ATOM   4676  H   CYS B 294      41.129   1.789   4.127  1.00  0.00           H  
ATOM   4677  HA  CYS B 294      40.372   1.039   2.123  1.00  0.00           H  
ATOM   4678 1HB  CYS B 294      38.463   3.418   2.221  1.00  0.00           H  
ATOM   4679 2HB  CYS B 294      38.283   1.980   1.256  1.00  0.00           H  
ATOM   4680  N   GLU B 295      42.016   3.301   1.135  1.00  0.00           N  
ATOM   4681  CA  GLU B 295      42.617   4.014   0.017  1.00  0.00           C  
ATOM   4682  C   GLU B 295      43.289   3.105  -1.000  1.00  0.00           C  
ATOM   4683  O   GLU B 295      43.582   3.538  -2.113  1.00  0.00           O  
ATOM   4684  CB  GLU B 295      43.629   5.059   0.500  1.00  0.00           C  
ATOM   4685  CG  GLU B 295      43.045   6.208   1.298  1.00  0.00           C  
ATOM   4686  CD  GLU B 295      44.092   7.172   1.817  1.00  0.00           C  
ATOM   4687  OE1 GLU B 295      44.656   7.908   1.032  1.00  0.00           O  
ATOM   4688  OE2 GLU B 295      44.365   7.140   3.004  1.00  0.00           O  
ATOM   4689  H   GLU B 295      42.532   3.167   1.990  1.00  0.00           H  
ATOM   4690  HA  GLU B 295      41.825   4.553  -0.497  1.00  0.00           H  
ATOM   4691 1HB  GLU B 295      44.382   4.566   1.122  1.00  0.00           H  
ATOM   4692 2HB  GLU B 295      44.142   5.485  -0.359  1.00  0.00           H  
ATOM   4693 1HG  GLU B 295      42.374   6.755   0.658  1.00  0.00           H  
ATOM   4694 2HG  GLU B 295      42.465   5.813   2.126  1.00  0.00           H  
ATOM   4695  N   LYS B 296      43.551   1.853  -0.656  1.00  0.00           N  
ATOM   4696  CA  LYS B 296      44.245   1.015  -1.615  1.00  0.00           C  
ATOM   4697  C   LYS B 296      43.276   0.374  -2.582  1.00  0.00           C  
ATOM   4698  O   LYS B 296      42.366  -0.358  -2.184  1.00  0.00           O  
ATOM   4699  CB  LYS B 296      45.106  -0.038  -0.899  1.00  0.00           C  
ATOM   4700  CG  LYS B 296      45.637  -1.186  -1.799  1.00  0.00           C  
ATOM   4701  CD  LYS B 296      46.634  -0.795  -2.902  1.00  0.00           C  
ATOM   4702  CE  LYS B 296      47.026  -2.079  -3.756  1.00  0.00           C  
ATOM   4703  NZ  LYS B 296      47.891  -1.763  -4.971  1.00  0.00           N  
ATOM   4704  H   LYS B 296      43.264   1.458   0.236  1.00  0.00           H  
ATOM   4705  HA  LYS B 296      44.919   1.642  -2.193  1.00  0.00           H  
ATOM   4706 1HB  LYS B 296      45.967   0.450  -0.443  1.00  0.00           H  
ATOM   4707 2HB  LYS B 296      44.534  -0.482  -0.094  1.00  0.00           H  
ATOM   4708 1HG  LYS B 296      46.142  -1.884  -1.150  1.00  0.00           H  
ATOM   4709 2HG  LYS B 296      44.791  -1.695  -2.266  1.00  0.00           H  
ATOM   4710 1HD  LYS B 296      46.191  -0.049  -3.561  1.00  0.00           H  
ATOM   4711 2HD  LYS B 296      47.531  -0.375  -2.445  1.00  0.00           H  
ATOM   4712 1HE  LYS B 296      47.559  -2.765  -3.121  1.00  0.00           H  
ATOM   4713 2HE  LYS B 296      46.116  -2.564  -4.095  1.00  0.00           H  
ATOM   4714 1HZ  LYS B 296      48.096  -2.620  -5.471  1.00  0.00           H  
ATOM   4715 2HZ  LYS B 296      47.393  -1.133  -5.598  1.00  0.00           H  
ATOM   4716 3HZ  LYS B 296      48.746  -1.334  -4.679  1.00  0.00           H  
ATOM   4717  N   ALA B 297      43.442   0.676  -3.871  1.00  0.00           N  
ATOM   4718  CA  ALA B 297      42.583   0.064  -4.878  1.00  0.00           C  
ATOM   4719  C   ALA B 297      43.137  -1.312  -5.200  1.00  0.00           C  
ATOM   4720  O   ALA B 297      44.343  -1.487  -5.401  1.00  0.00           O  
ATOM   4721  CB  ALA B 297      42.486   0.913  -6.124  1.00  0.00           C  
ATOM   4722  H   ALA B 297      44.172   1.320  -4.145  1.00  0.00           H  
ATOM   4723  HA  ALA B 297      41.583  -0.063  -4.459  1.00  0.00           H  
ATOM   4724 1HB  ALA B 297      41.828   0.410  -6.823  1.00  0.00           H  
ATOM   4725 2HB  ALA B 297      42.074   1.891  -5.882  1.00  0.00           H  
ATOM   4726 3HB  ALA B 297      43.473   1.035  -6.564  1.00  0.00           H  
ATOM   4727  N   CYS B 298      42.249  -2.260  -5.276  1.00  0.00           N  
ATOM   4728  CA  CYS B 298      42.592  -3.644  -5.502  1.00  0.00           C  
ATOM   4729  C   CYS B 298      42.647  -4.013  -6.968  1.00  0.00           C  
ATOM   4730  O   CYS B 298      42.214  -3.251  -7.832  1.00  0.00           O  
ATOM   4731  CB  CYS B 298      41.587  -4.532  -4.800  1.00  0.00           C  
ATOM   4732  SG  CYS B 298      41.589  -4.281  -3.027  1.00  0.00           S  
ATOM   4733  H   CYS B 298      41.269  -2.032  -5.109  1.00  0.00           H  
ATOM   4734  HA  CYS B 298      43.577  -3.824  -5.069  1.00  0.00           H  
ATOM   4735 1HB  CYS B 298      40.585  -4.326  -5.178  1.00  0.00           H  
ATOM   4736 2HB  CYS B 298      41.809  -5.571  -5.011  1.00  0.00           H  
ATOM   4737  N   GLU B 299      43.157  -5.230  -7.210  1.00  0.00           N  
ATOM   4738  CA  GLU B 299      43.181  -5.755  -8.553  1.00  0.00           C  
ATOM   4739  C   GLU B 299      41.787  -5.654  -9.104  1.00  0.00           C  
ATOM   4740  O   GLU B 299      40.771  -5.815  -8.417  1.00  0.00           O  
ATOM   4741  CB  GLU B 299      43.710  -7.194  -8.641  1.00  0.00           C  
ATOM   4742  CG  GLU B 299      45.209  -7.298  -8.342  1.00  0.00           C  
ATOM   4743  CD  GLU B 299      45.863  -8.716  -8.470  1.00  0.00           C  
ATOM   4744  OE1 GLU B 299      45.226  -9.688  -8.924  1.00  0.00           O  
ATOM   4745  OE2 GLU B 299      47.030  -8.789  -8.108  1.00  0.00           O  
ATOM   4746  H   GLU B 299      43.517  -5.789  -6.450  1.00  0.00           H  
ATOM   4747  HA  GLU B 299      43.833  -5.128  -9.166  1.00  0.00           H  
ATOM   4748 1HB  GLU B 299      43.184  -7.814  -7.920  1.00  0.00           H  
ATOM   4749 2HB  GLU B 299      43.512  -7.602  -9.633  1.00  0.00           H  
ATOM   4750 1HG  GLU B 299      45.729  -6.624  -9.030  1.00  0.00           H  
ATOM   4751 2HG  GLU B 299      45.378  -6.922  -7.332  1.00  0.00           H  
ATOM   4752  N   LEU B 300      41.755  -5.340 -10.343  1.00  0.00           N  
ATOM   4753  CA  LEU B 300      40.539  -5.095 -11.033  1.00  0.00           C  
ATOM   4754  C   LEU B 300      39.606  -6.305 -10.962  1.00  0.00           C  
ATOM   4755  O   LEU B 300      40.037  -7.436 -11.163  1.00  0.00           O  
ATOM   4756  CB  LEU B 300      40.956  -4.761 -12.446  1.00  0.00           C  
ATOM   4757  CG  LEU B 300      39.955  -4.429 -13.352  1.00  0.00           C  
ATOM   4758  CD1 LEU B 300      39.466  -3.109 -12.961  1.00  0.00           C  
ATOM   4759  CD2 LEU B 300      40.526  -4.412 -14.723  1.00  0.00           C  
ATOM   4760  H   LEU B 300      42.624  -5.238 -10.843  1.00  0.00           H  
ATOM   4761  HA  LEU B 300      40.049  -4.238 -10.573  1.00  0.00           H  
ATOM   4762 1HB  LEU B 300      41.626  -3.919 -12.395  1.00  0.00           H  
ATOM   4763 2HB  LEU B 300      41.502  -5.611 -12.856  1.00  0.00           H  
ATOM   4764  HG  LEU B 300      39.140  -5.128 -13.300  1.00  0.00           H  
ATOM   4765 1HD1 LEU B 300      38.732  -2.833 -13.640  1.00  0.00           H  
ATOM   4766 2HD1 LEU B 300      39.057  -3.148 -11.953  1.00  0.00           H  
ATOM   4767 3HD1 LEU B 300      40.268  -2.394 -12.987  1.00  0.00           H  
ATOM   4768 1HD2 LEU B 300      39.754  -4.127 -15.433  1.00  0.00           H  
ATOM   4769 2HD2 LEU B 300      41.348  -3.695 -14.768  1.00  0.00           H  
ATOM   4770 3HD2 LEU B 300      40.901  -5.407 -14.972  1.00  0.00           H  
ATOM   4771  N   HIS B 301      38.328  -6.042 -10.663  1.00  0.00           N  
ATOM   4772  CA  HIS B 301      37.230  -7.031 -10.557  1.00  0.00           C  
ATOM   4773  C   HIS B 301      37.350  -8.020  -9.398  1.00  0.00           C  
ATOM   4774  O   HIS B 301      36.967  -9.188  -9.528  1.00  0.00           O  
ATOM   4775  CB  HIS B 301      37.119  -7.883 -11.820  1.00  0.00           C  
ATOM   4776  CG  HIS B 301      37.037  -7.115 -13.027  1.00  0.00           C  
ATOM   4777  ND1 HIS B 301      36.122  -6.130 -13.217  1.00  0.00           N  
ATOM   4778  CD2 HIS B 301      37.758  -7.193 -14.154  1.00  0.00           C  
ATOM   4779  CE1 HIS B 301      36.293  -5.612 -14.426  1.00  0.00           C  
ATOM   4780  NE2 HIS B 301      37.281  -6.250 -15.019  1.00  0.00           N  
ATOM   4781  H   HIS B 301      38.091  -5.074 -10.494  1.00  0.00           H  
ATOM   4782  HA  HIS B 301      36.290  -6.494 -10.427  1.00  0.00           H  
ATOM   4783 1HB  HIS B 301      37.969  -8.551 -11.890  1.00  0.00           H  
ATOM   4784 2HB  HIS B 301      36.229  -8.508 -11.754  1.00  0.00           H  
ATOM   4785  HD2 HIS B 301      38.577  -7.884 -14.344  1.00  0.00           H  
ATOM   4786  HE1 HIS B 301      35.714  -4.800 -14.860  1.00  0.00           H  
ATOM   4787  HE2 HIS B 301      37.636  -6.073 -15.951  1.00  0.00           H  
ATOM   4788  N   THR B 302      37.831  -7.537  -8.262  1.00  0.00           N  
ATOM   4789  CA  THR B 302      37.965  -8.365  -7.077  1.00  0.00           C  
ATOM   4790  C   THR B 302      37.235  -7.778  -5.902  1.00  0.00           C  
ATOM   4791  O   THR B 302      36.842  -6.608  -5.918  1.00  0.00           O  
ATOM   4792  CB  THR B 302      39.448  -8.527  -6.669  1.00  0.00           C  
ATOM   4793  OG1 THR B 302      40.001  -7.253  -6.259  1.00  0.00           O  
ATOM   4794  CG2 THR B 302      40.257  -9.050  -7.838  1.00  0.00           C  
ATOM   4795  H   THR B 302      38.141  -6.577  -8.231  1.00  0.00           H  
ATOM   4796  HA  THR B 302      37.537  -9.343  -7.283  1.00  0.00           H  
ATOM   4797  HB  THR B 302      39.518  -9.227  -5.837  1.00  0.00           H  
ATOM   4798  HG1 THR B 302      40.157  -6.691  -7.060  1.00  0.00           H  
ATOM   4799 1HG2 THR B 302      41.293  -9.171  -7.535  1.00  0.00           H  
ATOM   4800 2HG2 THR B 302      39.854  -9.992  -8.140  1.00  0.00           H  
ATOM   4801 3HG2 THR B 302      40.206  -8.354  -8.667  1.00  0.00           H  
ATOM   4802  N   PHE B 303      37.089  -8.593  -4.863  1.00  0.00           N  
ATOM   4803  CA  PHE B 303      36.463  -8.149  -3.615  1.00  0.00           C  
ATOM   4804  C   PHE B 303      36.947  -8.923  -2.381  1.00  0.00           C  
ATOM   4805  O   PHE B 303      37.716  -9.893  -2.470  1.00  0.00           O  
ATOM   4806  CB  PHE B 303      34.935  -8.182  -3.732  1.00  0.00           C  
ATOM   4807  CG  PHE B 303      34.372  -9.477  -3.980  1.00  0.00           C  
ATOM   4808  CD1 PHE B 303      33.954 -10.223  -2.935  1.00  0.00           C  
ATOM   4809  CD2 PHE B 303      34.269  -9.969  -5.246  1.00  0.00           C  
ATOM   4810  CE1 PHE B 303      33.407 -11.479  -3.102  1.00  0.00           C  
ATOM   4811  CE2 PHE B 303      33.735 -11.216  -5.459  1.00  0.00           C  
ATOM   4812  CZ  PHE B 303      33.296 -11.983  -4.365  1.00  0.00           C  
ATOM   4813  H   PHE B 303      37.427  -9.552  -4.962  1.00  0.00           H  
ATOM   4814  HA  PHE B 303      36.744  -7.105  -3.465  1.00  0.00           H  
ATOM   4815 1HB  PHE B 303      34.491  -7.796  -2.814  1.00  0.00           H  
ATOM   4816 2HB  PHE B 303      34.619  -7.523  -4.538  1.00  0.00           H  
ATOM   4817  HD1 PHE B 303      34.058  -9.793  -1.963  1.00  0.00           H  
ATOM   4818  HD2 PHE B 303      34.609  -9.370  -6.089  1.00  0.00           H  
ATOM   4819  HE1 PHE B 303      33.070 -12.062  -2.245  1.00  0.00           H  
ATOM   4820  HE2 PHE B 303      33.652 -11.608  -6.475  1.00  0.00           H  
ATOM   4821  HZ  PHE B 303      32.868 -12.973  -4.524  1.00  0.00           H  
ATOM   4822  N   GLY B 304      36.551  -8.438  -1.210  1.00  0.00           N  
ATOM   4823  CA  GLY B 304      36.911  -9.083   0.047  1.00  0.00           C  
ATOM   4824  C   GLY B 304      37.797  -8.178   0.835  1.00  0.00           C  
ATOM   4825  O   GLY B 304      38.496  -7.357   0.256  1.00  0.00           O  
ATOM   4826  H   GLY B 304      35.959  -7.621  -1.182  1.00  0.00           H  
ATOM   4827 1HA  GLY B 304      36.020  -9.283   0.625  1.00  0.00           H  
ATOM   4828 2HA  GLY B 304      37.407 -10.036  -0.133  1.00  0.00           H  
ATOM   4829  N   ARG B 305      37.811  -8.356   2.146  1.00  0.00           N  
ATOM   4830  CA  ARG B 305      38.603  -7.536   3.067  1.00  0.00           C  
ATOM   4831  C   ARG B 305      40.080  -7.421   2.622  1.00  0.00           C  
ATOM   4832  O   ARG B 305      40.736  -6.400   2.846  1.00  0.00           O  
ATOM   4833  CB  ARG B 305      38.523  -8.139   4.469  1.00  0.00           C  
ATOM   4834  CG  ARG B 305      39.151  -7.310   5.578  1.00  0.00           C  
ATOM   4835  CD  ARG B 305      39.193  -8.026   6.999  1.00  0.00           C  
ATOM   4836  NE  ARG B 305      37.895  -8.366   7.624  1.00  0.00           N  
ATOM   4837  CZ  ARG B 305      37.112  -7.476   8.304  1.00  0.00           C  
ATOM   4838  NH1 ARG B 305      37.485  -6.199   8.423  1.00  0.00           N  
ATOM   4839  NH2 ARG B 305      35.973  -7.883   8.860  1.00  0.00           N  
ATOM   4840  H   ARG B 305      37.223  -9.098   2.558  1.00  0.00           H  
ATOM   4841  HA  ARG B 305      38.171  -6.535   3.093  1.00  0.00           H  
ATOM   4842 1HB  ARG B 305      37.480  -8.267   4.732  1.00  0.00           H  
ATOM   4843 2HB  ARG B 305      38.987  -9.126   4.476  1.00  0.00           H  
ATOM   4844 1HG  ARG B 305      40.149  -7.059   5.263  1.00  0.00           H  
ATOM   4845 2HG  ARG B 305      38.576  -6.388   5.685  1.00  0.00           H  
ATOM   4846 1HD  ARG B 305      39.775  -8.947   6.907  1.00  0.00           H  
ATOM   4847 2HD  ARG B 305      39.704  -7.353   7.683  1.00  0.00           H  
ATOM   4848  HE  ARG B 305      37.574  -9.325   7.563  1.00  0.00           H  
ATOM   4849 1HH1 ARG B 305      38.347  -5.879   8.006  1.00  0.00           H  
ATOM   4850 2HH1 ARG B 305      36.901  -5.547   8.929  1.00  0.00           H  
ATOM   4851 1HH2 ARG B 305      35.674  -8.879   8.802  1.00  0.00           H  
ATOM   4852 2HH2 ARG B 305      35.398  -7.225   9.364  1.00  0.00           H  
ATOM   4853  N   THR B 306      40.599  -8.512   2.036  1.00  0.00           N  
ATOM   4854  CA  THR B 306      41.985  -8.633   1.590  1.00  0.00           C  
ATOM   4855  C   THR B 306      42.074  -8.711   0.076  1.00  0.00           C  
ATOM   4856  O   THR B 306      43.104  -9.078  -0.489  1.00  0.00           O  
ATOM   4857  CB  THR B 306      42.622  -9.891   2.176  1.00  0.00           C  
ATOM   4858  OG1 THR B 306      41.852 -11.043   1.781  1.00  0.00           O  
ATOM   4859  CG2 THR B 306      42.657  -9.796   3.691  1.00  0.00           C  
ATOM   4860  H   THR B 306      39.984  -9.300   1.891  1.00  0.00           H  
ATOM   4861  HA  THR B 306      42.545  -7.757   1.923  1.00  0.00           H  
ATOM   4862  HB  THR B 306      43.638  -9.994   1.794  1.00  0.00           H  
ATOM   4863  HG1 THR B 306      40.973 -10.992   2.164  1.00  0.00           H  
ATOM   4864 1HG2 THR B 306      43.112 -10.698   4.098  1.00  0.00           H  
ATOM   4865 2HG2 THR B 306      43.233  -8.933   3.971  1.00  0.00           H  
ATOM   4866 3HG2 THR B 306      41.649  -9.701   4.085  1.00  0.00           H  
ATOM   4867  N   CYS B 307      40.959  -8.465  -0.583  1.00  0.00           N  
ATOM   4868  CA  CYS B 307      40.891  -8.527  -2.036  1.00  0.00           C  
ATOM   4869  C   CYS B 307      41.457  -9.777  -2.677  1.00  0.00           C  
ATOM   4870  O   CYS B 307      42.277  -9.721  -3.591  1.00  0.00           O  
ATOM   4871  CB  CYS B 307      41.483  -7.290  -2.656  1.00  0.00           C  
ATOM   4872  SG  CYS B 307      40.472  -5.786  -2.281  1.00  0.00           S  
ATOM   4873  H   CYS B 307      40.140  -8.143  -0.083  1.00  0.00           H  
ATOM   4874  HA  CYS B 307      39.833  -8.495  -2.290  1.00  0.00           H  
ATOM   4875 1HB  CYS B 307      42.500  -7.132  -2.288  1.00  0.00           H  
ATOM   4876 2HB  CYS B 307      41.527  -7.427  -3.733  1.00  0.00           H  
ATOM   4877  N   LYS B 308      41.007 -10.904  -2.174  1.00  0.00           N  
ATOM   4878  CA  LYS B 308      41.380 -12.169  -2.719  1.00  0.00           C  
ATOM   4879  C   LYS B 308      40.224 -12.917  -3.361  1.00  0.00           C  
ATOM   4880  O   LYS B 308      40.413 -14.060  -3.734  1.00  0.00           O  
ATOM   4881  CB  LYS B 308      42.036 -13.040  -1.665  1.00  0.00           C  
ATOM   4882  CG  LYS B 308      43.379 -12.534  -1.174  1.00  0.00           C  
ATOM   4883  CD  LYS B 308      44.051 -13.585  -0.266  1.00  0.00           C  
ATOM   4884  CE  LYS B 308      45.478 -13.189   0.139  1.00  0.00           C  
ATOM   4885  NZ  LYS B 308      46.132 -14.262   0.975  1.00  0.00           N  
ATOM   4886  H   LYS B 308      40.357 -10.867  -1.402  1.00  0.00           H  
ATOM   4887  HA  LYS B 308      42.120 -11.990  -3.501  1.00  0.00           H  
ATOM   4888 1HB  LYS B 308      41.373 -13.105  -0.801  1.00  0.00           H  
ATOM   4889 2HB  LYS B 308      42.161 -14.047  -2.051  1.00  0.00           H  
ATOM   4890 1HG  LYS B 308      44.022 -12.308  -2.026  1.00  0.00           H  
ATOM   4891 2HG  LYS B 308      43.229 -11.621  -0.606  1.00  0.00           H  
ATOM   4892 1HD  LYS B 308      43.453 -13.698   0.643  1.00  0.00           H  
ATOM   4893 2HD  LYS B 308      44.083 -14.545  -0.780  1.00  0.00           H  
ATOM   4894 1HE  LYS B 308      46.072 -13.026  -0.761  1.00  0.00           H  
ATOM   4895 2HE  LYS B 308      45.447 -12.259   0.716  1.00  0.00           H  
ATOM   4896 1HZ  LYS B 308      47.079 -13.989   1.234  1.00  0.00           H  
ATOM   4897 2HZ  LYS B 308      45.597 -14.416   1.820  1.00  0.00           H  
ATOM   4898 3HZ  LYS B 308      46.171 -15.121   0.444  1.00  0.00           H  
ATOM   4899  N   GLU B 309      39.025 -12.326  -3.481  1.00  0.00           N  
ATOM   4900  CA  GLU B 309      37.940 -13.056  -4.149  1.00  0.00           C  
ATOM   4901  C   GLU B 309      37.782 -12.494  -5.547  1.00  0.00           C  
ATOM   4902  O   GLU B 309      37.970 -11.297  -5.750  1.00  0.00           O  
ATOM   4903  CB  GLU B 309      36.617 -12.927  -3.396  1.00  0.00           C  
ATOM   4904  CG  GLU B 309      36.606 -13.435  -1.932  1.00  0.00           C  
ATOM   4905  CD  GLU B 309      36.733 -14.945  -1.767  1.00  0.00           C  
ATOM   4906  OE1 GLU B 309      36.597 -15.670  -2.735  1.00  0.00           O  
ATOM   4907  OE2 GLU B 309      36.950 -15.364  -0.639  1.00  0.00           O  
ATOM   4908  H   GLU B 309      38.844 -11.386  -3.143  1.00  0.00           H  
ATOM   4909  HA  GLU B 309      38.204 -14.112  -4.227  1.00  0.00           H  
ATOM   4910 1HB  GLU B 309      36.323 -11.884  -3.389  1.00  0.00           H  
ATOM   4911 2HB  GLU B 309      35.852 -13.479  -3.941  1.00  0.00           H  
ATOM   4912 1HG  GLU B 309      37.430 -12.957  -1.402  1.00  0.00           H  
ATOM   4913 2HG  GLU B 309      35.679 -13.108  -1.458  1.00  0.00           H  
ATOM   4914  N   ARG B 310      37.351 -13.320  -6.499  1.00  0.00           N  
ATOM   4915  CA  ARG B 310      37.159 -12.826  -7.862  1.00  0.00           C  
ATOM   4916  C   ARG B 310      35.696 -12.825  -8.258  1.00  0.00           C  
ATOM   4917  O   ARG B 310      34.933 -13.695  -7.816  1.00  0.00           O  
ATOM   4918  CB  ARG B 310      37.840 -13.737  -8.873  1.00  0.00           C  
ATOM   4919  CG  ARG B 310      39.333 -13.906  -8.745  1.00  0.00           C  
ATOM   4920  CD  ARG B 310      40.140 -12.842  -9.321  1.00  0.00           C  
ATOM   4921  NE  ARG B 310      41.530 -12.976  -8.838  1.00  0.00           N  
ATOM   4922  CZ  ARG B 310      42.537 -12.077  -9.009  1.00  0.00           C  
ATOM   4923  NH1 ARG B 310      42.352 -10.941  -9.690  1.00  0.00           N  
ATOM   4924  NH2 ARG B 310      43.720 -12.361  -8.461  1.00  0.00           N  
ATOM   4925  H   ARG B 310      37.186 -14.292  -6.284  1.00  0.00           H  
ATOM   4926  HA  ARG B 310      37.550 -11.813  -7.944  1.00  0.00           H  
ATOM   4927 1HB  ARG B 310      37.386 -14.721  -8.819  1.00  0.00           H  
ATOM   4928 2HB  ARG B 310      37.641 -13.347  -9.875  1.00  0.00           H
[truncated: 216,200 more chars]
