# Supplementary material for: Design of protein-binding proteins from the target structure alone
Source: Nature. 2022 Mar 24;605(7910):551–60. doi: 10.1038/s41586-022-04654-9 (PMC9117152; doi:10.1038/s41586-022-04654-9)
Supplement: Supplementary file 3 — Supplementary Code Design scripts and main pdb files. This compressed file is the main supplement and contains the following files: => cao_2021_protocol/ => design_models_final_combo_optimized/ => design_models_sequence/ => design_models_ssm_natives/ => ngs_analysis_scripts/ [file 41586_2022_4654_MOESM3_ESM.gz › supplemental_files/design_models_ssm_natives/Tie2_ssm/MINUS5_Motif202_ems_3hM_1640_0001_0001_0001.pdb]

SSBOND     CYS B  264    CYS B  273                                       2.04  
SSBOND     CYS B  267    CYS B  280                                       2.03  
SSBOND     CYS B  282    CYS B  291                                       2.06  
SSBOND     CYS B  295    CYS B  304                                       2.02  
SSBOND     CYS B  308    CYS B  314                                       2.11  
SSBOND     CYS B  320    CYS B  327                                       2.11  
SSBOND     CYS B  329    CYS B  338                                       2.04  
SSBOND     CYS B  342    CYS B  351                                       1.87  
SSBOND     CYS B  355    CYS B  363                                       2.03  
SSBOND     CYS B  357    CYS B  369                                       2.03  
SSBOND     CYS B  371    CYS B  380                                       2.12  
ATOM      1  N   ASP A   1     -10.748 -27.966  12.933  1.00  0.00           N  
ATOM      2  CA  ASP A   1     -10.853 -27.543  11.542  1.00  0.00           C  
ATOM      3  C   ASP A   1     -10.171 -26.196  11.337  1.00  0.00           C  
ATOM      4  O   ASP A   1     -10.773 -25.141  11.589  1.00  0.00           O  
ATOM      5  CB  ASP A   1     -12.328 -27.467  11.115  1.00  0.00           C  
ATOM      6  CG  ASP A   1     -12.534 -27.127   9.630  1.00  0.00           C  
ATOM      7  OD1 ASP A   1     -11.614 -26.685   9.000  1.00  0.00           O  
ATOM      8  OD2 ASP A   1     -13.637 -27.246   9.146  1.00  0.00           O  
ATOM      9 1H   ASP A   1     -10.726 -28.974  12.977  1.00  0.00           H  
ATOM     10 2H   ASP A   1      -9.902 -27.592  13.338  1.00  0.00           H  
ATOM     11 3H   ASP A   1     -11.547 -27.625  13.449  1.00  0.00           H  
ATOM     12  HA  ASP A   1     -10.347 -28.278  10.915  1.00  0.00           H  
ATOM     13 1HB  ASP A   1     -12.812 -28.423  11.321  1.00  0.00           H  
ATOM     14 2HB  ASP A   1     -12.839 -26.710  11.717  1.00  0.00           H  
ATOM     15  N   ARG A   2      -8.899 -26.233  10.934  1.00  0.00           N  
ATOM     16  CA  ARG A   2      -8.170 -24.999  10.709  1.00  0.00           C  
ATOM     17  C   ARG A   2      -8.739 -24.221   9.542  1.00  0.00           C  
ATOM     18  O   ARG A   2      -8.841 -23.002   9.618  1.00  0.00           O  
ATOM     19  CB  ARG A   2      -6.697 -25.266  10.480  1.00  0.00           C  
ATOM     20  CG  ARG A   2      -5.886 -25.659  11.713  1.00  0.00           C  
ATOM     21  CD  ARG A   2      -4.430 -25.630  11.402  1.00  0.00           C  
ATOM     22  NE  ARG A   2      -4.079 -26.692  10.459  1.00  0.00           N  
ATOM     23  CZ  ARG A   2      -3.689 -27.941  10.769  1.00  0.00           C  
ATOM     24  NH1 ARG A   2      -3.526 -28.342  12.024  1.00  0.00           N  
ATOM     25  NH2 ARG A   2      -3.479 -28.758   9.762  1.00  0.00           N  
ATOM     26  H   ARG A   2      -8.442 -27.118  10.742  1.00  0.00           H  
ATOM     27  HA  ARG A   2      -8.261 -24.383  11.603  1.00  0.00           H  
ATOM     28 1HB  ARG A   2      -6.607 -26.076   9.789  1.00  0.00           H  
ATOM     29 2HB  ARG A   2      -6.233 -24.392  10.021  1.00  0.00           H  
ATOM     30 1HG  ARG A   2      -6.085 -24.958  12.523  1.00  0.00           H  
ATOM     31 2HG  ARG A   2      -6.158 -26.666  12.023  1.00  0.00           H  
ATOM     32 1HD  ARG A   2      -4.180 -24.675  10.940  1.00  0.00           H  
ATOM     33 2HD  ARG A   2      -3.845 -25.752  12.309  1.00  0.00           H  
ATOM     34  HE  ARG A   2      -4.191 -26.509   9.450  1.00  0.00           H  
ATOM     35 1HH1 ARG A   2      -3.692 -27.706  12.788  1.00  0.00           H  
ATOM     36 2HH1 ARG A   2      -3.233 -29.289  12.218  1.00  0.00           H  
ATOM     37 1HH2 ARG A   2      -3.654 -28.392   8.811  1.00  0.00           H  
ATOM     38 2HH2 ARG A   2      -3.190 -29.709   9.913  1.00  0.00           H  
ATOM     39  N   ALA A   3      -9.181 -24.893   8.474  1.00  0.00           N  
ATOM     40  CA  ALA A   3      -9.674 -24.128   7.338  1.00  0.00           C  
ATOM     41  C   ALA A   3     -10.850 -23.260   7.757  1.00  0.00           C  
ATOM     42  O   ALA A   3     -10.932 -22.091   7.370  1.00  0.00           O  
ATOM     43  CB  ALA A   3     -10.094 -25.046   6.199  1.00  0.00           C  
ATOM     44  H   ALA A   3      -9.143 -25.908   8.449  1.00  0.00           H  
ATOM     45  HA  ALA A   3      -8.871 -23.477   7.005  1.00  0.00           H  
ATOM     46 1HB  ALA A   3     -10.446 -24.457   5.359  1.00  0.00           H  
ATOM     47 2HB  ALA A   3      -9.253 -25.657   5.882  1.00  0.00           H  
ATOM     48 3HB  ALA A   3     -10.897 -25.694   6.548  1.00  0.00           H  
ATOM     49  N   THR A   4     -11.732 -23.788   8.600  1.00  0.00           N  
ATOM     50  CA  THR A   4     -12.838 -22.952   9.037  1.00  0.00           C  
ATOM     51  C   THR A   4     -12.352 -21.781   9.870  1.00  0.00           C  
ATOM     52  O   THR A   4     -12.798 -20.648   9.652  1.00  0.00           O  
ATOM     53  CB  THR A   4     -13.944 -23.723   9.793  1.00  0.00           C  
ATOM     54  OG1 THR A   4     -14.556 -24.703   8.924  1.00  0.00           O  
ATOM     55  CG2 THR A   4     -15.008 -22.737  10.242  1.00  0.00           C  
ATOM     56  H   THR A   4     -11.654 -24.781   8.866  1.00  0.00           H  
ATOM     57  HA  THR A   4     -13.303 -22.521   8.167  1.00  0.00           H  
ATOM     58  HB  THR A   4     -13.519 -24.231  10.663  1.00  0.00           H  
ATOM     59  HG1 THR A   4     -14.035 -25.527   8.937  1.00  0.00           H  
ATOM     60 1HG2 THR A   4     -15.795 -23.273  10.767  1.00  0.00           H  
ATOM     61 2HG2 THR A   4     -14.574 -22.002  10.910  1.00  0.00           H  
ATOM     62 3HG2 THR A   4     -15.429 -22.234   9.370  1.00  0.00           H  
ATOM     63  N   GLU A   5     -11.427 -22.013  10.797  1.00  0.00           N  
ATOM     64  CA  GLU A   5     -10.998 -20.905  11.639  1.00  0.00           C  
ATOM     65  C   GLU A   5     -10.207 -19.841  10.863  1.00  0.00           C  
ATOM     66  O   GLU A   5     -10.352 -18.642  11.137  1.00  0.00           O  
ATOM     67  CB  GLU A   5     -10.196 -21.428  12.828  1.00  0.00           C  
ATOM     68  CG  GLU A   5     -11.045 -22.263  13.804  1.00  0.00           C  
ATOM     69  CD  GLU A   5     -12.233 -21.503  14.369  1.00  0.00           C  
ATOM     70  OE1 GLU A   5     -12.051 -20.428  14.876  1.00  0.00           O  
ATOM     71  OE2 GLU A   5     -13.339 -22.000  14.258  1.00  0.00           O  
ATOM     72  H   GLU A   5     -11.089 -22.971  10.962  1.00  0.00           H  
ATOM     73  HA  GLU A   5     -11.890 -20.423  12.033  1.00  0.00           H  
ATOM     74 1HB  GLU A   5      -9.380 -22.056  12.464  1.00  0.00           H  
ATOM     75 2HB  GLU A   5      -9.759 -20.594  13.374  1.00  0.00           H  
ATOM     76 1HG  GLU A   5     -11.412 -23.146  13.280  1.00  0.00           H  
ATOM     77 2HG  GLU A   5     -10.410 -22.600  14.622  1.00  0.00           H  
ATOM     78  N   ILE A   6      -9.415 -20.258   9.864  1.00  0.00           N  
ATOM     79  CA  ILE A   6      -8.633 -19.307   9.082  1.00  0.00           C  
ATOM     80  C   ILE A   6      -9.631 -18.465   8.296  1.00  0.00           C  
ATOM     81  O   ILE A   6      -9.493 -17.242   8.233  1.00  0.00           O  
ATOM     82  CB  ILE A   6      -7.679 -19.981   8.076  1.00  0.00           C  
ATOM     83  CG1 ILE A   6      -6.584 -20.804   8.771  1.00  0.00           C  
ATOM     84  CG2 ILE A   6      -6.953 -18.804   7.302  1.00  0.00           C  
ATOM     85  CD1 ILE A   6      -5.879 -21.783   7.808  1.00  0.00           C  
ATOM     86  H   ILE A   6      -9.325 -21.262   9.699  1.00  0.00           H  
ATOM     87  HA  ILE A   6      -8.068 -18.661   9.752  1.00  0.00           H  
ATOM     88  HB  ILE A   6      -8.222 -20.626   7.405  1.00  0.00           H  
ATOM     89 1HG1 ILE A   6      -5.839 -20.122   9.176  1.00  0.00           H  
ATOM     90 2HG1 ILE A   6      -7.013 -21.364   9.594  1.00  0.00           H  
ATOM     91 1HG2 ILE A   6      -6.253 -19.195   6.592  1.00  0.00           H  
ATOM     92 2HG2 ILE A   6      -7.667 -18.184   6.778  1.00  0.00           H  
ATOM     93 3HG2 ILE A   6      -6.414 -18.184   8.019  1.00  0.00           H  
ATOM     94 1HD1 ILE A   6      -5.109 -22.332   8.347  1.00  0.00           H  
ATOM     95 2HD1 ILE A   6      -6.609 -22.490   7.410  1.00  0.00           H  
ATOM     96 3HD1 ILE A   6      -5.431 -21.254   6.988  1.00  0.00           H  
ATOM     97  N   TYR A   7     -10.629 -19.115   7.686  1.00  0.00           N  
ATOM     98  CA  TYR A   7     -11.645 -18.411   6.927  1.00  0.00           C  
ATOM     99  C   TYR A   7     -12.337 -17.362   7.779  1.00  0.00           C  
ATOM    100  O   TYR A   7     -12.550 -16.239   7.312  1.00  0.00           O  
ATOM    101  CB  TYR A   7     -12.662 -19.364   6.336  1.00  0.00           C  
ATOM    102  CG  TYR A   7     -13.735 -18.653   5.567  1.00  0.00           C  
ATOM    103  CD1 TYR A   7     -13.454 -18.175   4.317  1.00  0.00           C  
ATOM    104  CD2 TYR A   7     -15.003 -18.492   6.100  1.00  0.00           C  
ATOM    105  CE1 TYR A   7     -14.417 -17.539   3.589  1.00  0.00           C  
ATOM    106  CE2 TYR A   7     -15.978 -17.855   5.359  1.00  0.00           C  
ATOM    107  CZ  TYR A   7     -15.682 -17.385   4.097  1.00  0.00           C  
ATOM    108  OH  TYR A   7     -16.659 -16.762   3.338  1.00  0.00           O  
ATOM    109  H   TYR A   7     -10.676 -20.136   7.740  1.00  0.00           H  
ATOM    110  HA  TYR A   7     -11.162 -17.892   6.108  1.00  0.00           H  
ATOM    111 1HB  TYR A   7     -12.160 -20.061   5.670  1.00  0.00           H  
ATOM    112 2HB  TYR A   7     -13.128 -19.946   7.129  1.00  0.00           H  
ATOM    113  HD1 TYR A   7     -12.466 -18.306   3.908  1.00  0.00           H  
ATOM    114  HD2 TYR A   7     -15.232 -18.873   7.097  1.00  0.00           H  
ATOM    115  HE1 TYR A   7     -14.189 -17.159   2.607  1.00  0.00           H  
ATOM    116  HE2 TYR A   7     -16.982 -17.728   5.767  1.00  0.00           H  
ATOM    117  HH  TYR A   7     -16.322 -16.582   2.437  1.00  0.00           H  
ATOM    118  N   LYS A   8     -12.732 -17.723   9.011  1.00  0.00           N  
ATOM    119  CA  LYS A   8     -13.386 -16.753   9.879  1.00  0.00           C  
ATOM    120  C   LYS A   8     -12.499 -15.536  10.120  1.00  0.00           C  
ATOM    121  O   LYS A   8     -12.989 -14.406  10.052  1.00  0.00           O  
ATOM    122  CB  LYS A   8     -13.707 -17.364  11.243  1.00  0.00           C  
ATOM    123  CG  LYS A   8     -14.834 -18.377  11.305  1.00  0.00           C  
ATOM    124  CD  LYS A   8     -14.911 -18.934  12.735  1.00  0.00           C  
ATOM    125  CE  LYS A   8     -16.021 -19.943  12.942  1.00  0.00           C  
ATOM    126  NZ  LYS A   8     -15.909 -20.587  14.291  1.00  0.00           N  
ATOM    127  H   LYS A   8     -12.586 -18.687   9.328  1.00  0.00           H  
ATOM    128  HA  LYS A   8     -14.305 -16.419   9.397  1.00  0.00           H  
ATOM    129 1HB  LYS A   8     -12.814 -17.865  11.619  1.00  0.00           H  
ATOM    130 2HB  LYS A   8     -13.942 -16.563  11.943  1.00  0.00           H  
ATOM    131 1HG  LYS A   8     -15.778 -17.898  11.040  1.00  0.00           H  
ATOM    132 2HG  LYS A   8     -14.643 -19.185  10.603  1.00  0.00           H  
ATOM    133 1HD  LYS A   8     -13.964 -19.423  12.975  1.00  0.00           H  
ATOM    134 2HD  LYS A   8     -15.052 -18.113  13.435  1.00  0.00           H  
ATOM    135 1HE  LYS A   8     -16.982 -19.439  12.868  1.00  0.00           H  
ATOM    136 2HE  LYS A   8     -15.966 -20.705  12.182  1.00  0.00           H  
ATOM    137 1HZ  LYS A   8     -16.648 -21.257  14.417  1.00  0.00           H  
ATOM    138 2HZ  LYS A   8     -14.984 -21.075  14.347  1.00  0.00           H  
ATOM    139 3HZ  LYS A   8     -15.961 -19.889  15.015  1.00  0.00           H  
ATOM    140  N   GLU A   9     -11.194 -15.748  10.362  1.00  0.00           N  
ATOM    141  CA  GLU A   9     -10.316 -14.603  10.581  1.00  0.00           C  
ATOM    142  C   GLU A   9     -10.262 -13.733   9.330  1.00  0.00           C  
ATOM    143  O   GLU A   9     -10.285 -12.504   9.433  1.00  0.00           O  
ATOM    144  CB  GLU A   9      -8.901 -15.017  10.995  1.00  0.00           C  
ATOM    145  CG  GLU A   9      -8.010 -13.811  11.385  1.00  0.00           C  
ATOM    146  CD  GLU A   9      -6.661 -14.195  11.921  1.00  0.00           C  
ATOM    147  OE1 GLU A   9      -6.374 -15.363  11.982  1.00  0.00           O  
ATOM    148  OE2 GLU A   9      -5.914 -13.316  12.276  1.00  0.00           O  
ATOM    149  H   GLU A   9     -10.842 -16.710  10.461  1.00  0.00           H  
ATOM    150  HA  GLU A   9     -10.735 -14.001  11.390  1.00  0.00           H  
ATOM    151 1HB  GLU A   9      -8.954 -15.703  11.841  1.00  0.00           H  
ATOM    152 2HB  GLU A   9      -8.421 -15.549  10.168  1.00  0.00           H  
ATOM    153 1HG  GLU A   9      -7.874 -13.177  10.516  1.00  0.00           H  
ATOM    154 2HG  GLU A   9      -8.536 -13.224  12.137  1.00  0.00           H  
ATOM    155  N   ILE A  10     -10.236 -14.359   8.148  1.00  0.00           N  
ATOM    156  CA  ILE A  10     -10.182 -13.592   6.912  1.00  0.00           C  
ATOM    157  C   ILE A  10     -11.418 -12.751   6.773  1.00  0.00           C  
ATOM    158  O   ILE A  10     -11.298 -11.568   6.472  1.00  0.00           O  
ATOM    159  CB  ILE A  10     -10.104 -14.491   5.664  1.00  0.00           C  
ATOM    160  CG1 ILE A  10      -8.795 -15.191   5.659  1.00  0.00           C  
ATOM    161  CG2 ILE A  10     -10.284 -13.620   4.361  1.00  0.00           C  
ATOM    162  CD1 ILE A  10      -8.707 -16.316   4.717  1.00  0.00           C  
ATOM    163  H   ILE A  10     -10.177 -15.384   8.138  1.00  0.00           H  
ATOM    164  HA  ILE A  10      -9.317 -12.934   6.941  1.00  0.00           H  
ATOM    165  HB  ILE A  10     -10.885 -15.245   5.706  1.00  0.00           H  
ATOM    166 1HG1 ILE A  10      -8.035 -14.476   5.403  1.00  0.00           H  
ATOM    167 2HG1 ILE A  10      -8.594 -15.566   6.655  1.00  0.00           H  
ATOM    168 1HG2 ILE A  10     -10.234 -14.235   3.486  1.00  0.00           H  
ATOM    169 2HG2 ILE A  10     -11.249 -13.123   4.360  1.00  0.00           H  
ATOM    170 3HG2 ILE A  10      -9.494 -12.868   4.316  1.00  0.00           H  
ATOM    171 1HD1 ILE A  10      -7.749 -16.734   4.806  1.00  0.00           H  
ATOM    172 2HD1 ILE A  10      -9.440 -17.055   4.967  1.00  0.00           H  
ATOM    173 3HD1 ILE A  10      -8.857 -15.987   3.720  1.00  0.00           H  
ATOM    174  N   GLU A  11     -12.599 -13.329   7.006  1.00  0.00           N  
ATOM    175  CA  GLU A  11     -13.827 -12.565   6.877  1.00  0.00           C  
ATOM    176  C   GLU A  11     -13.827 -11.370   7.828  1.00  0.00           C  
ATOM    177  O   GLU A  11     -14.237 -10.276   7.441  1.00  0.00           O  
ATOM    178  CB  GLU A  11     -15.054 -13.443   7.115  1.00  0.00           C  
ATOM    179  CG  GLU A  11     -16.372 -12.722   6.849  1.00  0.00           C  
ATOM    180  CD  GLU A  11     -17.584 -13.588   7.006  1.00  0.00           C  
ATOM    181  OE1 GLU A  11     -17.453 -14.685   7.485  1.00  0.00           O  
ATOM    182  OE2 GLU A  11     -18.648 -13.151   6.641  1.00  0.00           O  
ATOM    183  H   GLU A  11     -12.630 -14.327   7.247  1.00  0.00           H  
ATOM    184  HA  GLU A  11     -13.886 -12.177   5.865  1.00  0.00           H  
ATOM    185 1HB  GLU A  11     -15.001 -14.325   6.471  1.00  0.00           H  
ATOM    186 2HB  GLU A  11     -15.052 -13.795   8.149  1.00  0.00           H  
ATOM    187 1HG  GLU A  11     -16.453 -11.897   7.545  1.00  0.00           H  
ATOM    188 2HG  GLU A  11     -16.349 -12.304   5.844  1.00  0.00           H  
ATOM    189  N   GLU A  12     -13.340 -11.538   9.064  1.00  0.00           N  
ATOM    190  CA  GLU A  12     -13.314 -10.406   9.992  1.00  0.00           C  
ATOM    191  C   GLU A  12     -12.422  -9.270   9.473  1.00  0.00           C  
ATOM    192  O   GLU A  12     -12.768  -8.089   9.608  1.00  0.00           O  
ATOM    193  CB  GLU A  12     -12.807 -10.843  11.369  1.00  0.00           C  
ATOM    194  CG  GLU A  12     -13.758 -11.736  12.154  1.00  0.00           C  
ATOM    195  CD  GLU A  12     -13.164 -12.201  13.457  1.00  0.00           C  
ATOM    196  OE1 GLU A  12     -12.013 -11.917  13.692  1.00  0.00           O  
ATOM    197  OE2 GLU A  12     -13.857 -12.839  14.214  1.00  0.00           O  
ATOM    198  H   GLU A  12     -13.051 -12.476   9.373  1.00  0.00           H  
ATOM    199  HA  GLU A  12     -14.328 -10.027  10.096  1.00  0.00           H  
ATOM    200 1HB  GLU A  12     -11.870 -11.390  11.246  1.00  0.00           H  
ATOM    201 2HB  GLU A  12     -12.593  -9.963  11.972  1.00  0.00           H  
ATOM    202 1HG  GLU A  12     -14.671 -11.180  12.358  1.00  0.00           H  
ATOM    203 2HG  GLU A  12     -14.020 -12.598  11.546  1.00  0.00           H  
ATOM    204  N   ILE A  13     -11.294  -9.626   8.852  1.00  0.00           N  
ATOM    205  CA  ILE A  13     -10.384  -8.640   8.278  1.00  0.00           C  
ATOM    206  C   ILE A  13     -10.989  -7.998   7.021  1.00  0.00           C  
ATOM    207  O   ILE A  13     -11.008  -6.772   6.889  1.00  0.00           O  
ATOM    208  CB  ILE A  13      -9.020  -9.309   7.940  1.00  0.00           C  
ATOM    209  CG1 ILE A  13      -8.306  -9.853   9.231  1.00  0.00           C  
ATOM    210  CG2 ILE A  13      -8.088  -8.376   7.192  1.00  0.00           C  
ATOM    211  CD1 ILE A  13      -7.933  -8.828  10.294  1.00  0.00           C  
ATOM    212  H   ILE A  13     -11.049 -10.626   8.845  1.00  0.00           H  
ATOM    213  HA  ILE A  13     -10.233  -7.851   9.005  1.00  0.00           H  
ATOM    214  HB  ILE A  13      -9.216 -10.175   7.306  1.00  0.00           H  
ATOM    215 1HG1 ILE A  13      -8.956 -10.564   9.707  1.00  0.00           H  
ATOM    216 2HG1 ILE A  13      -7.400 -10.372   8.922  1.00  0.00           H  
ATOM    217 1HG2 ILE A  13      -7.190  -8.923   6.983  1.00  0.00           H  
ATOM    218 2HG2 ILE A  13      -8.536  -8.036   6.259  1.00  0.00           H  
ATOM    219 3HG2 ILE A  13      -7.842  -7.530   7.778  1.00  0.00           H  
ATOM    220 1HD1 ILE A  13      -7.454  -9.348  11.125  1.00  0.00           H  
ATOM    221 2HD1 ILE A  13      -7.241  -8.098   9.890  1.00  0.00           H  
ATOM    222 3HD1 ILE A  13      -8.819  -8.323  10.661  1.00  0.00           H  
ATOM    223  N   ILE A  14     -11.555  -8.809   6.133  1.00  0.00           N  
ATOM    224  CA  ILE A  14     -12.153  -8.343   4.889  1.00  0.00           C  
ATOM    225  C   ILE A  14     -13.364  -7.454   5.131  1.00  0.00           C  
ATOM    226  O   ILE A  14     -13.553  -6.445   4.449  1.00  0.00           O  
ATOM    227  CB  ILE A  14     -12.455  -9.465   3.887  1.00  0.00           C  
ATOM    228  CG1 ILE A  14     -11.100 -10.186   3.419  1.00  0.00           C  
ATOM    229  CG2 ILE A  14     -13.204  -8.846   2.703  1.00  0.00           C  
ATOM    230  CD1 ILE A  14     -10.054  -9.320   2.722  1.00  0.00           C  
ATOM    231  H   ILE A  14     -11.539  -9.810   6.325  1.00  0.00           H  
ATOM    232  HA  ILE A  14     -11.423  -7.723   4.408  1.00  0.00           H  
ATOM    233  HB  ILE A  14     -13.075 -10.231   4.359  1.00  0.00           H  
ATOM    234 1HG1 ILE A  14     -10.628 -10.613   4.290  1.00  0.00           H  
ATOM    235 2HG1 ILE A  14     -11.358 -10.988   2.738  1.00  0.00           H  
ATOM    236 1HG2 ILE A  14     -13.449  -9.551   1.960  1.00  0.00           H  
ATOM    237 2HG2 ILE A  14     -14.109  -8.412   3.045  1.00  0.00           H  
ATOM    238 3HG2 ILE A  14     -12.595  -8.099   2.260  1.00  0.00           H  
ATOM    239 1HD1 ILE A  14      -9.212  -9.941   2.461  1.00  0.00           H  
ATOM    240 2HD1 ILE A  14     -10.470  -8.906   1.832  1.00  0.00           H  
ATOM    241 3HD1 ILE A  14      -9.707  -8.523   3.367  1.00  0.00           H  
ATOM    242  N   ASN A  15     -14.174  -7.766   6.136  1.00  0.00           N  
ATOM    243  CA  ASN A  15     -15.339  -6.945   6.437  1.00  0.00           C  
ATOM    244  C   ASN A  15     -14.945  -5.498   6.723  1.00  0.00           C  
ATOM    245  O   ASN A  15     -15.793  -4.606   6.641  1.00  0.00           O  
ATOM    246  CB  ASN A  15     -16.089  -7.475   7.645  1.00  0.00           C  
ATOM    247  CG  ASN A  15     -16.909  -8.693   7.394  1.00  0.00           C  
ATOM    248  OD1 ASN A  15     -17.284  -9.016   6.256  1.00  0.00           O  
ATOM    249  ND2 ASN A  15     -17.226  -9.386   8.461  1.00  0.00           N  
ATOM    250  H   ASN A  15     -14.019  -8.621   6.674  1.00  0.00           H  
ATOM    251  HA  ASN A  15     -15.997  -6.940   5.572  1.00  0.00           H  
ATOM    252 1HB  ASN A  15     -15.361  -7.715   8.429  1.00  0.00           H  
ATOM    253 2HB  ASN A  15     -16.735  -6.692   8.039  1.00  0.00           H  
ATOM    254 1HD2 ASN A  15     -17.790 -10.212   8.374  1.00  0.00           H  
ATOM    255 2HD2 ASN A  15     -16.909  -9.092   9.360  1.00  0.00           H  
ATOM    256  N   ASN A  16     -13.691  -5.275   7.126  1.00  0.00           N  
ATOM    257  CA  ASN A  16     -13.182  -3.960   7.400  1.00  0.00           C  
ATOM    258  C   ASN A  16     -12.314  -3.492   6.212  1.00  0.00           C  
ATOM    259  O   ASN A  16     -12.339  -2.326   5.835  1.00  0.00           O  
ATOM    260  CB  ASN A  16     -12.470  -3.999   8.726  1.00  0.00           C  
ATOM    261  CG  ASN A  16     -13.420  -4.211   9.855  1.00  0.00           C  
ATOM    262  OD1 ASN A  16     -14.069  -3.247  10.288  1.00  0.00           O  
ATOM    263  ND2 ASN A  16     -13.553  -5.419  10.352  1.00  0.00           N  
ATOM    264  H   ASN A  16     -13.025  -6.043   7.160  1.00  0.00           H  
ATOM    265  HA  ASN A  16     -14.008  -3.265   7.480  1.00  0.00           H  
ATOM    266 1HB  ASN A  16     -11.733  -4.807   8.727  1.00  0.00           H  
ATOM    267 2HB  ASN A  16     -11.967  -3.079   8.898  1.00  0.00           H  
ATOM    268 1HD2 ASN A  16     -14.190  -5.572  11.104  1.00  0.00           H  
ATOM    269 2HD2 ASN A  16     -13.044  -6.221   9.984  1.00  0.00           H  
ATOM    270  N   ALA A  17     -11.632  -4.417   5.519  1.00  0.00           N  
ATOM    271  CA  ALA A  17     -10.806  -4.033   4.366  1.00  0.00           C  
ATOM    272  C   ALA A  17     -11.710  -3.447   3.265  1.00  0.00           C  
ATOM    273  O   ALA A  17     -11.333  -2.523   2.552  1.00  0.00           O  
ATOM    274  CB  ALA A  17      -9.983  -5.198   3.853  1.00  0.00           C  
ATOM    275  H   ALA A  17     -11.604  -5.377   5.855  1.00  0.00           H  
ATOM    276  HA  ALA A  17     -10.118  -3.261   4.694  1.00  0.00           H  
ATOM    277 1HB  ALA A  17      -9.363  -4.864   3.028  1.00  0.00           H  
ATOM    278 2HB  ALA A  17      -9.350  -5.578   4.653  1.00  0.00           H  
ATOM    279 3HB  ALA A  17     -10.634  -5.963   3.518  1.00  0.00           H  
ATOM    280  N   ARG A  18     -12.948  -3.929   3.175  1.00  0.00           N  
ATOM    281  CA  ARG A  18     -13.913  -3.439   2.191  1.00  0.00           C  
ATOM    282  C   ARG A  18     -14.435  -2.038   2.527  1.00  0.00           C  
ATOM    283  O   ARG A  18     -15.198  -1.462   1.751  1.00  0.00           O  
ATOM    284  CB  ARG A  18     -15.094  -4.396   2.002  1.00  0.00           C  
ATOM    285  CG  ARG A  18     -14.731  -5.700   1.315  1.00  0.00           C  
ATOM    286  CD  ARG A  18     -15.851  -6.676   1.142  1.00  0.00           C  
ATOM    287  NE  ARG A  18     -16.350  -7.255   2.392  1.00  0.00           N  
ATOM    288  CZ  ARG A  18     -17.350  -8.177   2.461  1.00  0.00           C  
ATOM    289  NH1 ARG A  18     -17.939  -8.611   1.354  1.00  0.00           N  
ATOM    290  NH2 ARG A  18     -17.750  -8.675   3.625  1.00  0.00           N  
ATOM    291  H   ARG A  18     -13.209  -4.718   3.774  1.00  0.00           H  
ATOM    292  HA  ARG A  18     -13.402  -3.382   1.232  1.00  0.00           H  
ATOM    293 1HB  ARG A  18     -15.511  -4.642   2.979  1.00  0.00           H  
ATOM    294 2HB  ARG A  18     -15.874  -3.912   1.417  1.00  0.00           H  
ATOM    295 1HG  ARG A  18     -14.361  -5.477   0.315  1.00  0.00           H  
ATOM    296 2HG  ARG A  18     -13.963  -6.178   1.885  1.00  0.00           H  
ATOM    297 1HD  ARG A  18     -16.678  -6.185   0.633  1.00  0.00           H  
ATOM    298 2HD  ARG A  18     -15.484  -7.490   0.523  1.00  0.00           H  
ATOM    299  HE  ARG A  18     -15.914  -6.955   3.256  1.00  0.00           H  
ATOM    300 1HH1 ARG A  18     -17.645  -8.277   0.422  1.00  0.00           H  
ATOM    301 2HH1 ARG A  18     -18.675  -9.297   1.410  1.00  0.00           H  
ATOM    302 1HH2 ARG A  18     -17.323  -8.404   4.511  1.00  0.00           H  
ATOM    303 2HH2 ARG A  18     -18.485  -9.366   3.653  1.00  0.00           H  
ATOM    304  N   GLN A  19     -14.098  -1.516   3.711  1.00  0.00           N  
ATOM    305  CA  GLN A  19     -14.499  -0.183   4.134  1.00  0.00           C  
ATOM    306  C   GLN A  19     -13.381   0.832   3.865  1.00  0.00           C  
ATOM    307  O   GLN A  19     -13.524   2.017   4.179  1.00  0.00           O  
ATOM    308  CB  GLN A  19     -14.873  -0.167   5.617  1.00  0.00           C  
ATOM    309  CG  GLN A  19     -16.073  -1.010   5.959  1.00  0.00           C  
ATOM    310  CD  GLN A  19     -16.379  -0.990   7.436  1.00  0.00           C  
ATOM    311  OE1 GLN A  19     -16.606   0.075   8.028  1.00  0.00           O  
ATOM    312  NE2 GLN A  19     -16.379  -2.164   8.044  1.00  0.00           N  
ATOM    313  H   GLN A  19     -13.481  -2.031   4.338  1.00  0.00           H  
ATOM    314  HA  GLN A  19     -15.370   0.118   3.555  1.00  0.00           H  
ATOM    315 1HB  GLN A  19     -14.041  -0.539   6.204  1.00  0.00           H  
ATOM    316 2HB  GLN A  19     -15.068   0.856   5.936  1.00  0.00           H  
ATOM    317 1HG  GLN A  19     -16.938  -0.637   5.417  1.00  0.00           H  
ATOM    318 2HG  GLN A  19     -15.866  -2.044   5.672  1.00  0.00           H  
ATOM    319 1HE2 GLN A  19     -16.563  -2.230   9.025  1.00  0.00           H  
ATOM    320 2HE2 GLN A  19     -16.174  -3.018   7.510  1.00  0.00           H  
ATOM    321  N   VAL A  20     -12.264   0.369   3.293  1.00  0.00           N  
ATOM    322  CA  VAL A  20     -11.126   1.223   2.998  1.00  0.00           C  
ATOM    323  C   VAL A  20     -11.547   2.290   1.992  1.00  0.00           C  
ATOM    324  O   VAL A  20     -12.181   1.949   1.000  1.00  0.00           O  
ATOM    325  CB  VAL A  20      -9.966   0.343   2.458  1.00  0.00           C  
ATOM    326  CG1 VAL A  20      -8.826   1.152   1.912  1.00  0.00           C  
ATOM    327  CG2 VAL A  20      -9.416  -0.473   3.612  1.00  0.00           C  
ATOM    328  H   VAL A  20     -12.195  -0.624   3.049  1.00  0.00           H  
ATOM    329  HA  VAL A  20     -10.812   1.667   3.933  1.00  0.00           H  
ATOM    330  HB  VAL A  20     -10.354  -0.314   1.672  1.00  0.00           H  
ATOM    331 1HG1 VAL A  20      -8.054   0.484   1.578  1.00  0.00           H  
ATOM    332 2HG1 VAL A  20      -9.165   1.727   1.088  1.00  0.00           H  
ATOM    333 3HG1 VAL A  20      -8.425   1.789   2.664  1.00  0.00           H  
ATOM    334 1HG2 VAL A  20      -8.611  -1.126   3.269  1.00  0.00           H  
ATOM    335 2HG2 VAL A  20      -9.044   0.189   4.327  1.00  0.00           H  
ATOM    336 3HG2 VAL A  20     -10.194  -1.058   4.056  1.00  0.00           H  
ATOM    337  N   PRO A  21     -11.224   3.587   2.208  1.00  0.00           N  
ATOM    338  CA  PRO A  21     -11.602   4.696   1.341  1.00  0.00           C  
ATOM    339  C   PRO A  21     -11.066   4.593  -0.091  1.00  0.00           C  
ATOM    340  O   PRO A  21     -11.679   5.137  -1.010  1.00  0.00           O  
ATOM    341  CB  PRO A  21     -11.022   5.918   2.081  1.00  0.00           C  
ATOM    342  CG  PRO A  21      -9.939   5.368   2.988  1.00  0.00           C  
ATOM    343  CD  PRO A  21     -10.438   4.004   3.404  1.00  0.00           C  
ATOM    344  HA  PRO A  21     -12.700   4.758   1.328  1.00  0.00           H  
ATOM    345 1HB  PRO A  21     -10.632   6.644   1.350  1.00  0.00           H  
ATOM    346 2HB  PRO A  21     -11.821   6.429   2.639  1.00  0.00           H  
ATOM    347 1HG  PRO A  21      -8.973   5.326   2.458  1.00  0.00           H  
ATOM    348 2HG  PRO A  21      -9.788   6.038   3.852  1.00  0.00           H  
ATOM    349 1HD  PRO A  21      -9.561   3.395   3.592  1.00  0.00           H  
ATOM    350 2HD  PRO A  21     -11.092   4.070   4.294  1.00  0.00           H  
ATOM    351  N   ASN A  22      -9.985   3.845  -0.296  1.00  0.00           N  
ATOM    352  CA  ASN A  22      -9.412   3.642  -1.616  1.00  0.00           C  
ATOM    353  C   ASN A  22     -10.256   2.651  -2.463  1.00  0.00           C  
ATOM    354  O   ASN A  22     -10.420   1.500  -2.050  1.00  0.00           O  
ATOM    355  CB  ASN A  22      -7.991   3.146  -1.506  1.00  0.00           C  
ATOM    356  CG  ASN A  22      -7.397   3.082  -2.836  1.00  0.00           C  
ATOM    357  OD1 ASN A  22      -7.776   2.249  -3.698  1.00  0.00           O  
ATOM    358  ND2 ASN A  22      -6.480   3.984  -3.056  1.00  0.00           N  
ATOM    359  H   ASN A  22      -9.498   3.440   0.489  1.00  0.00           H  
ATOM    360  HA  ASN A  22      -9.359   4.609  -2.096  1.00  0.00           H  
ATOM    361 1HB  ASN A  22      -7.408   3.828  -0.885  1.00  0.00           H  
ATOM    362 2HB  ASN A  22      -7.960   2.180  -1.042  1.00  0.00           H  
ATOM    363 1HD2 ASN A  22      -6.055   4.083  -3.971  1.00  0.00           H  
ATOM    364 2HD2 ASN A  22      -6.226   4.627  -2.339  1.00  0.00           H  
ATOM    365  N   PRO A  23     -10.812   3.057  -3.632  1.00  0.00           N  
ATOM    366  CA  PRO A  23     -11.635   2.235  -4.517  1.00  0.00           C  
ATOM    367  C   PRO A  23     -11.036   0.900  -4.946  1.00  0.00           C  
ATOM    368  O   PRO A  23     -11.771  -0.079  -5.112  1.00  0.00           O  
ATOM    369  CB  PRO A  23     -11.747   3.124  -5.765  1.00  0.00           C  
ATOM    370  CG  PRO A  23     -11.634   4.527  -5.252  1.00  0.00           C  
ATOM    371  CD  PRO A  23     -10.623   4.452  -4.131  1.00  0.00           C  
ATOM    372  HA  PRO A  23     -12.611   2.073  -4.056  1.00  0.00           H  
ATOM    373 1HB  PRO A  23     -10.953   2.862  -6.486  1.00  0.00           H  
ATOM    374 2HB  PRO A  23     -12.705   2.932  -6.270  1.00  0.00           H  
ATOM    375 1HG  PRO A  23     -11.311   5.198  -6.063  1.00  0.00           H  
ATOM    376 2HG  PRO A  23     -12.614   4.888  -4.914  1.00  0.00           H  
ATOM    377 1HD  PRO A  23      -9.593   4.611  -4.505  1.00  0.00           H  
ATOM    378 2HD  PRO A  23     -10.930   5.201  -3.387  1.00  0.00           H  
ATOM    379  N   PHE A  24      -9.714   0.847  -5.109  1.00  0.00           N  
ATOM    380  CA  PHE A  24      -9.086  -0.370  -5.582  1.00  0.00           C  
ATOM    381  C   PHE A  24      -8.927  -1.288  -4.425  1.00  0.00           C  
ATOM    382  O   PHE A  24      -8.997  -2.508  -4.564  1.00  0.00           O  
ATOM    383  CB  PHE A  24      -7.737  -0.058  -6.185  1.00  0.00           C  
ATOM    384  CG  PHE A  24      -7.849   0.772  -7.387  1.00  0.00           C  
ATOM    385  CD1 PHE A  24      -7.669   2.142  -7.287  1.00  0.00           C  
ATOM    386  CD2 PHE A  24      -8.154   0.224  -8.617  1.00  0.00           C  
ATOM    387  CE1 PHE A  24      -7.794   2.946  -8.388  1.00  0.00           C  
ATOM    388  CE2 PHE A  24      -8.280   1.032  -9.724  1.00  0.00           C  
ATOM    389  CZ  PHE A  24      -8.100   2.395  -9.607  1.00  0.00           C  
ATOM    390  H   PHE A  24      -9.107   1.641  -4.929  1.00  0.00           H  
ATOM    391  HA  PHE A  24      -9.727  -0.842  -6.333  1.00  0.00           H  
ATOM    392 1HB  PHE A  24      -7.156   0.465  -5.469  1.00  0.00           H  
ATOM    393 2HB  PHE A  24      -7.217  -0.980  -6.441  1.00  0.00           H  
ATOM    394  HD1 PHE A  24      -7.430   2.594  -6.315  1.00  0.00           H  
ATOM    395  HD2 PHE A  24      -8.307  -0.859  -8.711  1.00  0.00           H  
ATOM    396  HE1 PHE A  24      -7.648   4.029  -8.286  1.00  0.00           H  
ATOM    397  HE2 PHE A  24      -8.521   0.595 -10.698  1.00  0.00           H  
ATOM    398  HZ  PHE A  24      -8.200   3.025 -10.483  1.00  0.00           H  
ATOM    399  N   ALA A  25      -8.667  -0.699  -3.266  1.00  0.00           N  
ATOM    400  CA  ALA A  25      -8.498  -1.515  -2.088  1.00  0.00           C  
ATOM    401  C   ALA A  25      -9.800  -2.235  -1.791  1.00  0.00           C  
ATOM    402  O   ALA A  25      -9.796  -3.403  -1.396  1.00  0.00           O  
ATOM    403  CB  ALA A  25      -8.065  -0.678  -0.924  1.00  0.00           C  
ATOM    404  H   ALA A  25      -8.584   0.325  -3.237  1.00  0.00           H  
ATOM    405  HA  ALA A  25      -7.745  -2.263  -2.302  1.00  0.00           H  
ATOM    406 1HB  ALA A  25      -7.931  -1.303  -0.044  1.00  0.00           H  
ATOM    407 2HB  ALA A  25      -7.131  -0.182  -1.164  1.00  0.00           H  
ATOM    408 3HB  ALA A  25      -8.835   0.053  -0.733  1.00  0.00           H  
ATOM    409  N   ARG A  26     -10.924  -1.552  -2.036  1.00  0.00           N  
ATOM    410  CA  ARG A  26     -12.216  -2.173  -1.796  1.00  0.00           C  
ATOM    411  C   ARG A  26     -12.441  -3.343  -2.755  1.00  0.00           C  
ATOM    412  O   ARG A  26     -12.912  -4.409  -2.329  1.00  0.00           O  
ATOM    413  CB  ARG A  26     -13.343  -1.167  -1.932  1.00  0.00           C  
ATOM    414  CG  ARG A  26     -13.358  -0.148  -0.832  1.00  0.00           C  
ATOM    415  CD  ARG A  26     -14.624   0.635  -0.735  1.00  0.00           C  
ATOM    416  NE  ARG A  26     -14.914   1.501  -1.891  1.00  0.00           N  
ATOM    417  CZ  ARG A  26     -14.444   2.760  -2.056  1.00  0.00           C  
ATOM    418  NH1 ARG A  26     -13.610   3.262  -1.192  1.00  0.00           N  
ATOM    419  NH2 ARG A  26     -14.829   3.486  -3.098  1.00  0.00           N  
ATOM    420  H   ARG A  26     -10.845  -0.568  -2.319  1.00  0.00           H  
ATOM    421  HA  ARG A  26     -12.224  -2.548  -0.773  1.00  0.00           H  
ATOM    422 1HB  ARG A  26     -13.244  -0.632  -2.876  1.00  0.00           H  
ATOM    423 2HB  ARG A  26     -14.302  -1.680  -1.935  1.00  0.00           H  
ATOM    424 1HG  ARG A  26     -13.185  -0.636   0.128  1.00  0.00           H  
ATOM    425 2HG  ARG A  26     -12.549   0.549  -1.018  1.00  0.00           H  
ATOM    426 1HD  ARG A  26     -15.449  -0.071  -0.634  1.00  0.00           H  
ATOM    427 2HD  ARG A  26     -14.590   1.250   0.164  1.00  0.00           H  
ATOM    428  HE  ARG A  26     -15.560   1.147  -2.580  1.00  0.00           H  
ATOM    429 1HH1 ARG A  26     -13.267   2.706  -0.389  1.00  0.00           H  
ATOM    430 2HH1 ARG A  26     -13.217   4.202  -1.319  1.00  0.00           H  
ATOM    431 1HH2 ARG A  26     -15.476   3.103  -3.771  1.00  0.00           H  
ATOM    432 2HH2 ARG A  26     -14.490   4.433  -3.204  1.00  0.00           H  
ATOM    433  N   GLU A  27     -12.048  -3.176  -4.033  1.00  0.00           N  
ATOM    434  CA  GLU A  27     -12.202  -4.257  -5.005  1.00  0.00           C  
ATOM    435  C   GLU A  27     -11.367  -5.468  -4.613  1.00  0.00           C  
ATOM    436  O   GLU A  27     -11.844  -6.604  -4.683  1.00  0.00           O  
ATOM    437  CB  GLU A  27     -11.746  -3.811  -6.402  1.00  0.00           C  
ATOM    438  CG  GLU A  27     -12.627  -2.794  -7.103  1.00  0.00           C  
ATOM    439  CD  GLU A  27     -12.021  -2.310  -8.412  1.00  0.00           C  
ATOM    440  OE1 GLU A  27     -10.888  -2.647  -8.679  1.00  0.00           O  
ATOM    441  OE2 GLU A  27     -12.689  -1.608  -9.133  1.00  0.00           O  
ATOM    442  H   GLU A  27     -11.714  -2.255  -4.345  1.00  0.00           H  
ATOM    443  HA  GLU A  27     -13.251  -4.551  -5.037  1.00  0.00           H  
ATOM    444 1HB  GLU A  27     -10.748  -3.380  -6.327  1.00  0.00           H  
ATOM    445 2HB  GLU A  27     -11.669  -4.686  -7.049  1.00  0.00           H  
ATOM    446 1HG  GLU A  27     -13.592  -3.252  -7.308  1.00  0.00           H  
ATOM    447 2HG  GLU A  27     -12.792  -1.950  -6.444  1.00  0.00           H  
ATOM    448  N   VAL A  28     -10.148  -5.220  -4.132  1.00  0.00           N  
ATOM    449  CA  VAL A  28      -9.276  -6.313  -3.742  1.00  0.00           C  
ATOM    450  C   VAL A  28      -9.817  -7.025  -2.529  1.00  0.00           C  
ATOM    451  O   VAL A  28      -9.746  -8.251  -2.454  1.00  0.00           O  
ATOM    452  CB  VAL A  28      -7.845  -5.850  -3.488  1.00  0.00           C  
ATOM    453  CG1 VAL A  28      -7.004  -7.003  -2.922  1.00  0.00           C  
ATOM    454  CG2 VAL A  28      -7.267  -5.402  -4.769  1.00  0.00           C  
ATOM    455  H   VAL A  28      -9.811  -4.250  -4.113  1.00  0.00           H  
ATOM    456  HA  VAL A  28      -9.244  -7.025  -4.570  1.00  0.00           H  
ATOM    457  HB  VAL A  28      -7.846  -5.031  -2.762  1.00  0.00           H  
ATOM    458 1HG1 VAL A  28      -5.983  -6.655  -2.754  1.00  0.00           H  
ATOM    459 2HG1 VAL A  28      -7.410  -7.355  -1.998  1.00  0.00           H  
ATOM    460 3HG1 VAL A  28      -6.992  -7.829  -3.637  1.00  0.00           H  
ATOM    461 1HG2 VAL A  28      -6.257  -5.090  -4.589  1.00  0.00           H  
ATOM    462 2HG2 VAL A  28      -7.277  -6.236  -5.474  1.00  0.00           H  
ATOM    463 3HG2 VAL A  28      -7.843  -4.582  -5.180  1.00  0.00           H  
ATOM    464  N   ALA A  29     -10.315  -6.278  -1.548  1.00  0.00           N  
ATOM    465  CA  ALA A  29     -10.832  -6.904  -0.354  1.00  0.00           C  
ATOM    466  C   ALA A  29     -11.949  -7.884  -0.706  1.00  0.00           C  
ATOM    467  O   ALA A  29     -11.984  -9.008  -0.189  1.00  0.00           O  
ATOM    468  CB  ALA A  29     -11.317  -5.833   0.594  1.00  0.00           C  
ATOM    469  H   ALA A  29     -10.300  -5.253  -1.623  1.00  0.00           H  
ATOM    470  HA  ALA A  29     -10.025  -7.467   0.107  1.00  0.00           H  
ATOM    471 1HB  ALA A  29     -11.682  -6.271   1.491  1.00  0.00           H  
ATOM    472 2HB  ALA A  29     -10.514  -5.154   0.833  1.00  0.00           H  
ATOM    473 3HB  ALA A  29     -12.101  -5.275   0.109  1.00  0.00           H  
ATOM    474  N   GLU A  30     -12.793  -7.507  -1.676  1.00  0.00           N  
ATOM    475  CA  GLU A  30     -13.859  -8.394  -2.105  1.00  0.00           C  
ATOM    476  C   GLU A  30     -13.273  -9.628  -2.806  1.00  0.00           C  
ATOM    477  O   GLU A  30     -13.702 -10.760  -2.536  1.00  0.00           O  
ATOM    478  CB  GLU A  30     -14.799  -7.635  -3.049  1.00  0.00           C  
ATOM    479  CG  GLU A  30     -16.008  -8.409  -3.552  1.00  0.00           C  
ATOM    480  CD  GLU A  30     -17.006  -8.781  -2.467  1.00  0.00           C  
ATOM    481  OE1 GLU A  30     -16.962  -8.165  -1.420  1.00  0.00           O  
ATOM    482  OE2 GLU A  30     -17.827  -9.663  -2.699  1.00  0.00           O  
ATOM    483  H   GLU A  30     -12.737  -6.550  -2.047  1.00  0.00           H  
ATOM    484  HA  GLU A  30     -14.415  -8.724  -1.232  1.00  0.00           H  
ATOM    485 1HB  GLU A  30     -15.156  -6.735  -2.546  1.00  0.00           H  
ATOM    486 2HB  GLU A  30     -14.235  -7.307  -3.922  1.00  0.00           H  
ATOM    487 1HG  GLU A  30     -16.515  -7.809  -4.306  1.00  0.00           H  
ATOM    488 2HG  GLU A  30     -15.648  -9.310  -4.035  1.00  0.00           H  
ATOM    489  N   GLU A  31     -12.238  -9.438  -3.639  1.00  0.00           N  
ATOM    490  CA  GLU A  31     -11.624 -10.574  -4.323  1.00  0.00           C  
ATOM    491  C   GLU A  31     -10.997 -11.550  -3.335  1.00  0.00           C  
ATOM    492  O   GLU A  31     -11.137 -12.766  -3.500  1.00  0.00           O  
ATOM    493  CB  GLU A  31     -10.521 -10.112  -5.283  1.00  0.00           C  
ATOM    494  CG  GLU A  31     -10.980  -9.370  -6.524  1.00  0.00           C  
ATOM    495  CD  GLU A  31      -9.812  -8.835  -7.314  1.00  0.00           C  
ATOM    496  OE1 GLU A  31      -8.713  -8.935  -6.820  1.00  0.00           O  
ATOM    497  OE2 GLU A  31     -10.012  -8.336  -8.395  1.00  0.00           O  
ATOM    498  H   GLU A  31     -11.937  -8.480  -3.860  1.00  0.00           H  
ATOM    499  HA  GLU A  31     -12.395 -11.095  -4.887  1.00  0.00           H  
ATOM    500 1HB  GLU A  31      -9.836  -9.459  -4.746  1.00  0.00           H  
ATOM    501 2HB  GLU A  31      -9.946 -10.979  -5.609  1.00  0.00           H  
ATOM    502 1HG  GLU A  31     -11.548 -10.055  -7.150  1.00  0.00           H  
ATOM    503 2HG  GLU A  31     -11.635  -8.556  -6.238  1.00  0.00           H  
ATOM    504  N   LEU A  32     -10.351 -11.032  -2.289  1.00  0.00           N  
ATOM    505  CA  LEU A  32      -9.701 -11.884  -1.309  1.00  0.00           C  
ATOM    506  C   LEU A  32     -10.686 -12.759  -0.556  1.00  0.00           C  
ATOM    507  O   LEU A  32     -10.462 -13.966  -0.430  1.00  0.00           O  
ATOM    508  CB  LEU A  32      -8.908 -11.015  -0.325  1.00  0.00           C  
ATOM    509  CG  LEU A  32      -7.606 -10.328  -0.846  1.00  0.00           C  
ATOM    510  CD1 LEU A  32      -7.116  -9.370   0.216  1.00  0.00           C  
ATOM    511  CD2 LEU A  32      -6.509 -11.365  -1.138  1.00  0.00           C  
ATOM    512  H   LEU A  32     -10.259 -10.011  -2.232  1.00  0.00           H  
ATOM    513  HA  LEU A  32      -9.022 -12.544  -1.840  1.00  0.00           H  
ATOM    514 1HB  LEU A  32      -9.571 -10.196  -0.058  1.00  0.00           H  
ATOM    515 2HB  LEU A  32      -8.701 -11.553   0.572  1.00  0.00           H  
ATOM    516  HG  LEU A  32      -7.829  -9.774  -1.754  1.00  0.00           H  
ATOM    517 1HD1 LEU A  32      -6.211  -8.867  -0.124  1.00  0.00           H  
ATOM    518 2HD1 LEU A  32      -7.883  -8.634   0.421  1.00  0.00           H  
ATOM    519 3HD1 LEU A  32      -6.902  -9.935   1.107  1.00  0.00           H  
ATOM    520 1HD2 LEU A  32      -5.617 -10.850  -1.493  1.00  0.00           H  
ATOM    521 2HD2 LEU A  32      -6.266 -11.912  -0.230  1.00  0.00           H  
ATOM    522 3HD2 LEU A  32      -6.837 -12.063  -1.901  1.00  0.00           H  
ATOM    523  N   LEU A  33     -11.840 -12.213  -0.171  1.00  0.00           N  
ATOM    524  CA  LEU A  33     -12.807 -13.054   0.522  1.00  0.00           C  
ATOM    525  C   LEU A  33     -13.402 -14.090  -0.426  1.00  0.00           C  
ATOM    526  O   LEU A  33     -13.694 -15.211   0.003  1.00  0.00           O  
ATOM    527  CB  LEU A  33     -13.885 -12.234   1.219  1.00  0.00           C  
ATOM    528  CG  LEU A  33     -14.957 -12.990   2.086  1.00  0.00           C  
ATOM    529  CD1 LEU A  33     -14.273 -13.825   3.210  1.00  0.00           C  
ATOM    530  CD2 LEU A  33     -15.878 -11.933   2.723  1.00  0.00           C  
ATOM    531  H   LEU A  33     -11.995 -11.202  -0.294  1.00  0.00           H  
ATOM    532  HA  LEU A  33     -12.264 -13.581   1.298  1.00  0.00           H  
ATOM    533 1HB  LEU A  33     -13.377 -11.627   1.901  1.00  0.00           H  
ATOM    534 2HB  LEU A  33     -14.392 -11.602   0.480  1.00  0.00           H  
ATOM    535  HG  LEU A  33     -15.544 -13.667   1.457  1.00  0.00           H  
ATOM    536 1HD1 LEU A  33     -15.039 -14.322   3.814  1.00  0.00           H  
ATOM    537 2HD1 LEU A  33     -13.628 -14.582   2.783  1.00  0.00           H  
ATOM    538 3HD1 LEU A  33     -13.687 -13.174   3.839  1.00  0.00           H  
ATOM    539 1HD2 LEU A  33     -16.638 -12.428   3.332  1.00  0.00           H  
ATOM    540 2HD2 LEU A  33     -15.289 -11.265   3.355  1.00  0.00           H  
ATOM    541 3HD2 LEU A  33     -16.363 -11.352   1.937  1.00  0.00           H  
ATOM    542  N   ARG A  34     -13.634 -13.731  -1.697  1.00  0.00           N  
ATOM    543  CA  ARG A  34     -14.186 -14.709  -2.629  1.00  0.00           C  
ATOM    544  C   ARG A  34     -13.205 -15.879  -2.827  1.00  0.00           C  
ATOM    545  O   ARG A  34     -13.629 -17.043  -2.876  1.00  0.00           O  
ATOM    546  CB  ARG A  34     -14.506 -14.059  -3.961  1.00  0.00           C  
ATOM    547  CG  ARG A  34     -15.682 -13.102  -3.907  1.00  0.00           C  
ATOM    548  CD  ARG A  34     -15.941 -12.452  -5.199  1.00  0.00           C  
ATOM    549  NE  ARG A  34     -17.002 -11.467  -5.078  1.00  0.00           N  
ATOM    550  CZ  ARG A  34     -17.597 -10.811  -6.081  1.00  0.00           C  
ATOM    551  NH1 ARG A  34     -17.285 -11.034  -7.348  1.00  0.00           N  
ATOM    552  NH2 ARG A  34     -18.510  -9.928  -5.748  1.00  0.00           N  
ATOM    553  H   ARG A  34     -13.452 -12.765  -2.001  1.00  0.00           H  
ATOM    554  HA  ARG A  34     -15.113 -15.097  -2.211  1.00  0.00           H  
ATOM    555 1HB  ARG A  34     -13.637 -13.495  -4.302  1.00  0.00           H  
ATOM    556 2HB  ARG A  34     -14.719 -14.823  -4.705  1.00  0.00           H  
ATOM    557 1HG  ARG A  34     -16.576 -13.653  -3.626  1.00  0.00           H  
ATOM    558 2HG  ARG A  34     -15.500 -12.326  -3.169  1.00  0.00           H  
ATOM    559 1HD  ARG A  34     -15.035 -11.940  -5.531  1.00  0.00           H  
ATOM    560 2HD  ARG A  34     -16.238 -13.198  -5.932  1.00  0.00           H  
ATOM    561  HE  ARG A  34     -17.307 -11.193  -4.127  1.00  0.00           H  
ATOM    562 1HH1 ARG A  34     -16.582 -11.717  -7.586  1.00  0.00           H  
ATOM    563 2HH1 ARG A  34     -17.752 -10.521  -8.082  1.00  0.00           H  
ATOM    564 1HH2 ARG A  34     -18.694  -9.789  -4.739  1.00  0.00           H  
ATOM    565 2HH2 ARG A  34     -18.998  -9.394  -6.449  1.00  0.00           H  
ATOM    566  N   ILE A  35     -11.897 -15.576  -2.864  1.00  0.00           N  
ATOM    567  CA  ILE A  35     -10.870 -16.608  -2.989  1.00  0.00           C  
ATOM    568  C   ILE A  35     -10.885 -17.461  -1.735  1.00  0.00           C  
ATOM    569  O   ILE A  35     -10.799 -18.691  -1.812  1.00  0.00           O  
ATOM    570  CB  ILE A  35      -9.461 -16.005  -3.157  1.00  0.00           C  
ATOM    571  CG1 ILE A  35      -9.358 -15.285  -4.513  1.00  0.00           C  
ATOM    572  CG2 ILE A  35      -8.400 -17.148  -3.051  1.00  0.00           C  
ATOM    573  CD1 ILE A  35      -8.145 -14.373  -4.643  1.00  0.00           C  
ATOM    574  H   ILE A  35     -11.626 -14.585  -2.876  1.00  0.00           H  
ATOM    575  HA  ILE A  35     -11.098 -17.238  -3.846  1.00  0.00           H  
ATOM    576  HB  ILE A  35      -9.286 -15.264  -2.377  1.00  0.00           H  
ATOM    577 1HG1 ILE A  35      -9.310 -16.035  -5.302  1.00  0.00           H  
ATOM    578 2HG1 ILE A  35     -10.251 -14.695  -4.665  1.00  0.00           H  
ATOM    579 1HG2 ILE A  35      -7.404 -16.742  -3.159  1.00  0.00           H  
ATOM    580 2HG2 ILE A  35      -8.458 -17.647  -2.090  1.00  0.00           H  
ATOM    581 3HG2 ILE A  35      -8.579 -17.881  -3.839  1.00  0.00           H  
ATOM    582 1HD1 ILE A  35      -8.155 -13.904  -5.627  1.00  0.00           H  
ATOM    583 2HD1 ILE A  35      -8.193 -13.601  -3.877  1.00  0.00           H  
ATOM    584 3HD1 ILE A  35      -7.227 -14.936  -4.529  1.00  0.00           H  
ATOM    585  N   ALA A  36     -10.961 -16.810  -0.572  1.00  0.00           N  
ATOM    586  CA  ALA A  36     -11.006 -17.523   0.684  1.00  0.00           C  
ATOM    587  C   ALA A  36     -12.233 -18.404   0.761  1.00  0.00           C  
ATOM    588  O   ALA A  36     -12.168 -19.482   1.337  1.00  0.00           O  
ATOM    589  CB  ALA A  36     -11.022 -16.568   1.843  1.00  0.00           C  
ATOM    590  H   ALA A  36     -10.966 -15.786  -0.567  1.00  0.00           H  
ATOM    591  HA  ALA A  36     -10.119 -18.145   0.744  1.00  0.00           H  
ATOM    592 1HB  ALA A  36     -11.024 -17.108   2.771  1.00  0.00           H  
ATOM    593 2HB  ALA A  36     -10.163 -15.975   1.788  1.00  0.00           H  
ATOM    594 3HB  ALA A  36     -11.901 -15.945   1.785  1.00  0.00           H  
ATOM    595  N   THR A  37     -13.352 -17.958   0.203  1.00  0.00           N  
ATOM    596  CA  THR A  37     -14.570 -18.742   0.247  1.00  0.00           C  
ATOM    597  C   THR A  37     -14.363 -20.027  -0.538  1.00  0.00           C  
ATOM    598  O   THR A  37     -14.735 -21.101  -0.059  1.00  0.00           O  
ATOM    599  CB  THR A  37     -15.775 -17.934  -0.259  1.00  0.00           C  
ATOM    600  OG1 THR A  37     -15.937 -16.750   0.575  1.00  0.00           O  
ATOM    601  CG2 THR A  37     -17.038 -18.794  -0.154  1.00  0.00           C  
ATOM    602  H   THR A  37     -13.364 -17.022  -0.206  1.00  0.00           H  
ATOM    603  HA  THR A  37     -14.772 -19.025   1.276  1.00  0.00           H  
ATOM    604  HB  THR A  37     -15.614 -17.630  -1.292  1.00  0.00           H  
ATOM    605  HG1 THR A  37     -15.182 -16.135   0.395  1.00  0.00           H  
ATOM    606 1HG2 THR A  37     -17.894 -18.219  -0.496  1.00  0.00           H  
ATOM    607 2HG2 THR A  37     -16.940 -19.693  -0.770  1.00  0.00           H  
ATOM    608 3HG2 THR A  37     -17.188 -19.086   0.886  1.00  0.00           H  
ATOM    609  N   GLU A  38     -13.753 -19.934  -1.728  1.00  0.00           N  
ATOM    610  CA  GLU A  38     -13.466 -21.146  -2.493  1.00  0.00           C  
ATOM    611  C   GLU A  38     -12.534 -22.059  -1.704  1.00  0.00           C  
ATOM    612  O   GLU A  38     -12.738 -23.278  -1.636  1.00  0.00           O  
ATOM    613  CB  GLU A  38     -12.798 -20.813  -3.832  1.00  0.00           C  
ATOM    614  CG  GLU A  38     -12.459 -22.050  -4.680  1.00  0.00           C  
ATOM    615  CD  GLU A  38     -11.811 -21.730  -5.997  1.00  0.00           C  
ATOM    616  OE1 GLU A  38     -11.671 -20.577  -6.315  1.00  0.00           O  
ATOM    617  OE2 GLU A  38     -11.441 -22.662  -6.692  1.00  0.00           O  
ATOM    618  H   GLU A  38     -13.524 -19.005  -2.102  1.00  0.00           H  
ATOM    619  HA  GLU A  38     -14.402 -21.676  -2.675  1.00  0.00           H  
ATOM    620 1HB  GLU A  38     -13.454 -20.167  -4.414  1.00  0.00           H  
ATOM    621 2HB  GLU A  38     -11.874 -20.260  -3.651  1.00  0.00           H  
ATOM    622 1HG  GLU A  38     -11.776 -22.679  -4.117  1.00  0.00           H  
ATOM    623 2HG  GLU A  38     -13.372 -22.619  -4.852  1.00  0.00           H  
ATOM    624  N   ALA A  39     -11.500 -21.457  -1.099  1.00  0.00           N  
ATOM    625  CA  ALA A  39     -10.532 -22.206  -0.326  1.00  0.00           C  
ATOM    626  C   ALA A  39     -11.199 -22.885   0.860  1.00  0.00           C  
ATOM    627  O   ALA A  39     -10.876 -24.022   1.204  1.00  0.00           O  
ATOM    628  CB  ALA A  39      -9.442 -21.280   0.156  1.00  0.00           C  
ATOM    629  H   ALA A  39     -11.366 -20.449  -1.225  1.00  0.00           H  
ATOM    630  HA  ALA A  39     -10.103 -22.966  -0.977  1.00  0.00           H  
ATOM    631 1HB  ALA A  39      -8.698 -21.847   0.696  1.00  0.00           H  
ATOM    632 2HB  ALA A  39      -8.997 -20.797  -0.673  1.00  0.00           H  
ATOM    633 3HB  ALA A  39      -9.871 -20.538   0.791  1.00  0.00           H  
ATOM    634  N   LEU A  40     -12.168 -22.222   1.470  1.00  0.00           N  
ATOM    635  CA  LEU A  40     -12.877 -22.777   2.602  1.00  0.00           C  
ATOM    636  C   LEU A  40     -13.676 -23.989   2.174  1.00  0.00           C  
ATOM    637  O   LEU A  40     -13.576 -25.050   2.788  1.00  0.00           O  
ATOM    638  CB  LEU A  40     -13.788 -21.705   3.225  1.00  0.00           C  
ATOM    639  CG  LEU A  40     -14.610 -22.038   4.524  1.00  0.00           C  
ATOM    640  CD1 LEU A  40     -15.948 -22.710   4.174  1.00  0.00           C  
ATOM    641  CD2 LEU A  40     -13.777 -22.913   5.461  1.00  0.00           C  
ATOM    642  H   LEU A  40     -12.365 -21.264   1.180  1.00  0.00           H  
ATOM    643  HA  LEU A  40     -12.136 -23.087   3.333  1.00  0.00           H  
ATOM    644 1HB  LEU A  40     -13.169 -20.853   3.448  1.00  0.00           H  
ATOM    645 2HB  LEU A  40     -14.502 -21.391   2.468  1.00  0.00           H  
ATOM    646  HG  LEU A  40     -14.849 -21.123   5.022  1.00  0.00           H  
ATOM    647 1HD1 LEU A  40     -16.505 -22.887   5.094  1.00  0.00           H  
ATOM    648 2HD1 LEU A  40     -16.524 -22.046   3.527  1.00  0.00           H  
ATOM    649 3HD1 LEU A  40     -15.810 -23.652   3.675  1.00  0.00           H  
ATOM    650 1HD2 LEU A  40     -14.361 -23.105   6.351  1.00  0.00           H  
ATOM    651 2HD2 LEU A  40     -13.528 -23.862   5.008  1.00  0.00           H  
ATOM    652 3HD2 LEU A  40     -12.862 -22.391   5.720  1.00  0.00           H  
ATOM    653  N   GLU A  41     -14.425 -23.876   1.081  1.00  0.00           N  
ATOM    654  CA  GLU A  41     -15.280 -24.973   0.638  1.00  0.00           C  
ATOM    655  C   GLU A  41     -14.463 -26.229   0.348  1.00  0.00           C  
ATOM    656  O   GLU A  41     -14.890 -27.348   0.636  1.00  0.00           O  
ATOM    657  CB  GLU A  41     -16.055 -24.559  -0.615  1.00  0.00           C  
ATOM    658  CG  GLU A  41     -17.141 -23.506  -0.380  1.00  0.00           C  
ATOM    659  CD  GLU A  41     -17.776 -23.035  -1.662  1.00  0.00           C  
ATOM    660  OE1 GLU A  41     -17.314 -23.435  -2.706  1.00  0.00           O  
ATOM    661  OE2 GLU A  41     -18.713 -22.276  -1.600  1.00  0.00           O  
ATOM    662  H   GLU A  41     -14.452 -22.977   0.586  1.00  0.00           H  
ATOM    663  HA  GLU A  41     -15.988 -25.199   1.434  1.00  0.00           H  
ATOM    664 1HB  GLU A  41     -15.353 -24.148  -1.346  1.00  0.00           H  
ATOM    665 2HB  GLU A  41     -16.520 -25.435  -1.064  1.00  0.00           H  
ATOM    666 1HG  GLU A  41     -17.912 -23.936   0.257  1.00  0.00           H  
ATOM    667 2HG  GLU A  41     -16.712 -22.659   0.145  1.00  0.00           H  
ATOM    668  N   LYS A  42     -13.264 -26.028  -0.188  1.00  0.00           N  
ATOM    669  CA  LYS A  42     -12.341 -27.099  -0.536  1.00  0.00           C  
ATOM    670  C   LYS A  42     -11.374 -27.501   0.596  1.00  0.00           C  
ATOM    671  O   LYS A  42     -10.531 -28.380   0.396  1.00  0.00           O  
ATOM    672  CB  LYS A  42     -11.559 -26.671  -1.777  1.00  0.00           C  
ATOM    673  CG  LYS A  42     -12.439 -26.539  -3.019  1.00  0.00           C  
ATOM    674  CD  LYS A  42     -11.668 -26.054  -4.238  1.00  0.00           C  
ATOM    675  CE  LYS A  42     -12.576 -26.030  -5.472  1.00  0.00           C  
ATOM    676  NZ  LYS A  42     -11.896 -25.481  -6.684  1.00  0.00           N  
ATOM    677  H   LYS A  42     -13.017 -25.062  -0.438  1.00  0.00           H  
ATOM    678  HA  LYS A  42     -12.931 -27.979  -0.786  1.00  0.00           H  
ATOM    679 1HB  LYS A  42     -11.093 -25.698  -1.588  1.00  0.00           H  
ATOM    680 2HB  LYS A  42     -10.767 -27.388  -1.983  1.00  0.00           H  
ATOM    681 1HG  LYS A  42     -12.893 -27.505  -3.240  1.00  0.00           H  
ATOM    682 2HG  LYS A  42     -13.239 -25.824  -2.809  1.00  0.00           H  
ATOM    683 1HD  LYS A  42     -11.295 -25.045  -4.052  1.00  0.00           H  
ATOM    684 2HD  LYS A  42     -10.819 -26.709  -4.426  1.00  0.00           H  
ATOM    685 1HE  LYS A  42     -12.887 -27.051  -5.682  1.00  0.00           H  
ATOM    686 2HE  LYS A  42     -13.459 -25.426  -5.261  1.00  0.00           H  
ATOM    687 1HZ  LYS A  42     -12.533 -25.502  -7.463  1.00  0.00           H  
ATOM    688 2HZ  LYS A  42     -11.618 -24.494  -6.525  1.00  0.00           H  
ATOM    689 3HZ  LYS A  42     -11.081 -26.028  -6.905  1.00  0.00           H  
ATOM    690  N   LYS A  43     -11.461 -26.824   1.750  1.00  0.00           N  
ATOM    691  CA  LYS A  43     -10.586 -26.990   2.915  1.00  0.00           C  
ATOM    692  C   LYS A  43      -9.115 -26.770   2.567  1.00  0.00           C  
ATOM    693  O   LYS A  43      -8.207 -27.415   3.107  1.00  0.00           O  
ATOM    694  CB  LYS A  43     -10.761 -28.374   3.555  1.00  0.00           C  
ATOM    695  CG  LYS A  43     -12.207 -28.751   3.947  1.00  0.00           C  
ATOM    696  CD  LYS A  43     -12.781 -27.853   5.072  1.00  0.00           C  
ATOM    697  CE  LYS A  43     -14.173 -28.332   5.499  1.00  0.00           C  
ATOM    698  NZ  LYS A  43     -14.803 -27.449   6.540  1.00  0.00           N  
ATOM    699  H   LYS A  43     -12.216 -26.143   1.852  1.00  0.00           H  
ATOM    700  HA  LYS A  43     -10.859 -26.229   3.640  1.00  0.00           H  
ATOM    701 1HB  LYS A  43     -10.392 -29.139   2.873  1.00  0.00           H  
ATOM    702 2HB  LYS A  43     -10.153 -28.426   4.459  1.00  0.00           H  
ATOM    703 1HG  LYS A  43     -12.848 -28.656   3.066  1.00  0.00           H  
ATOM    704 2HG  LYS A  43     -12.230 -29.788   4.273  1.00  0.00           H  
ATOM    705 1HD  LYS A  43     -12.118 -27.859   5.942  1.00  0.00           H  
ATOM    706 2HD  LYS A  43     -12.876 -26.826   4.711  1.00  0.00           H  
ATOM    707 1HE  LYS A  43     -14.817 -28.352   4.620  1.00  0.00           H  
ATOM    708 2HE  LYS A  43     -14.091 -29.341   5.900  1.00  0.00           H  
ATOM    709 1HZ  LYS A  43     -15.710 -27.807   6.780  1.00  0.00           H  
ATOM    710 2HZ  LYS A  43     -14.230 -27.410   7.409  1.00  0.00           H  
ATOM    711 3HZ  LYS A  43     -14.899 -26.514   6.182  1.00  0.00           H  
ATOM    712  N   ASP A  44      -8.853 -25.805   1.705  1.00  0.00           N  
ATOM    713  CA  ASP A  44      -7.505 -25.523   1.304  1.00  0.00           C  
ATOM    714  C   ASP A  44      -6.907 -24.557   2.297  1.00  0.00           C  
ATOM    715  O   ASP A  44      -7.002 -23.333   2.149  1.00  0.00           O  
ATOM    716  CB  ASP A  44      -7.492 -24.982  -0.129  1.00  0.00           C  
ATOM    717  CG  ASP A  44      -6.105 -24.762  -0.700  1.00  0.00           C  
ATOM    718  OD1 ASP A  44      -5.152 -24.700   0.064  1.00  0.00           O  
ATOM    719  OD2 ASP A  44      -5.995 -24.638  -1.896  1.00  0.00           O  
ATOM    720  H   ASP A  44      -9.612 -25.251   1.325  1.00  0.00           H  
ATOM    721  HA  ASP A  44      -6.929 -26.448   1.326  1.00  0.00           H  
ATOM    722 1HB  ASP A  44      -8.031 -25.677  -0.776  1.00  0.00           H  
ATOM    723 2HB  ASP A  44      -8.030 -24.045  -0.155  1.00  0.00           H  
ATOM    724  N   GLU A  45      -6.291 -25.134   3.326  1.00  0.00           N  
ATOM    725  CA  GLU A  45      -5.737 -24.362   4.422  1.00  0.00           C  
ATOM    726  C   GLU A  45      -4.611 -23.467   3.938  1.00  0.00           C  
ATOM    727  O   GLU A  45      -4.428 -22.364   4.456  1.00  0.00           O  
ATOM    728  CB  GLU A  45      -5.235 -25.287   5.523  1.00  0.00           C  
ATOM    729  CG  GLU A  45      -6.339 -26.032   6.236  1.00  0.00           C  
ATOM    730  CD  GLU A  45      -5.847 -26.949   7.306  1.00  0.00           C  
ATOM    731  OE1 GLU A  45      -4.652 -26.981   7.538  1.00  0.00           O  
ATOM    732  OE2 GLU A  45      -6.661 -27.631   7.897  1.00  0.00           O  
ATOM    733  H   GLU A  45      -6.300 -26.158   3.356  1.00  0.00           H  
ATOM    734  HA  GLU A  45      -6.522 -23.730   4.832  1.00  0.00           H  
ATOM    735 1HB  GLU A  45      -4.547 -26.017   5.102  1.00  0.00           H  
ATOM    736 2HB  GLU A  45      -4.690 -24.705   6.266  1.00  0.00           H  
ATOM    737 1HG  GLU A  45      -6.988 -25.295   6.690  1.00  0.00           H  
ATOM    738 2HG  GLU A  45      -6.921 -26.597   5.508  1.00  0.00           H  
ATOM    739  N   ARG A  46      -3.826 -23.938   2.963  1.00  0.00           N  
ATOM    740  CA  ARG A  46      -2.729 -23.115   2.487  1.00  0.00           C  
ATOM    741  C   ARG A  46      -3.271 -21.904   1.745  1.00  0.00           C  
ATOM    742  O   ARG A  46      -2.794 -20.791   1.972  1.00  0.00           O  
ATOM    743  CB  ARG A  46      -1.791 -23.884   1.577  1.00  0.00           C  
ATOM    744  CG  ARG A  46      -0.546 -23.088   1.158  1.00  0.00           C  
ATOM    745  CD  ARG A  46       0.382 -23.891   0.323  1.00  0.00           C  
ATOM    746  NE  ARG A  46       1.553 -23.112  -0.072  1.00  0.00           N  
ATOM    747  CZ  ARG A  46       2.696 -22.963   0.661  1.00  0.00           C  
ATOM    748  NH1 ARG A  46       2.846 -23.559   1.829  1.00  0.00           N  
ATOM    749  NH2 ARG A  46       3.680 -22.213   0.197  1.00  0.00           N  
ATOM    750  H   ARG A  46      -4.004 -24.856   2.566  1.00  0.00           H  
ATOM    751  HA  ARG A  46      -2.161 -22.762   3.344  1.00  0.00           H  
ATOM    752 1HB  ARG A  46      -1.462 -24.791   2.076  1.00  0.00           H  
ATOM    753 2HB  ARG A  46      -2.327 -24.178   0.670  1.00  0.00           H  
ATOM    754 1HG  ARG A  46      -0.847 -22.215   0.571  1.00  0.00           H  
ATOM    755 2HG  ARG A  46      -0.014 -22.749   2.050  1.00  0.00           H  
ATOM    756 1HD  ARG A  46       0.710 -24.775   0.864  1.00  0.00           H  
ATOM    757 2HD  ARG A  46      -0.140 -24.197  -0.584  1.00  0.00           H  
ATOM    758  HE  ARG A  46       1.503 -22.624  -0.962  1.00  0.00           H  
ATOM    759 1HH1 ARG A  46       2.126 -24.144   2.202  1.00  0.00           H  
ATOM    760 2HH1 ARG A  46       3.737 -23.423   2.358  1.00  0.00           H  
ATOM    761 1HH2 ARG A  46       3.594 -21.753  -0.691  1.00  0.00           H  
ATOM    762 2HH2 ARG A  46       4.548 -22.098   0.760  1.00  0.00           H  
ATOM    763  N   LEU A  47      -4.296 -22.096   0.905  1.00  0.00           N  
ATOM    764  CA  LEU A  47      -4.843 -20.960   0.170  1.00  0.00           C  
ATOM    765  C   LEU A  47      -5.499 -19.981   1.132  1.00  0.00           C  
ATOM    766  O   LEU A  47      -5.412 -18.768   0.926  1.00  0.00           O  
ATOM    767  CB  LEU A  47      -5.799 -21.413  -0.940  1.00  0.00           C  
ATOM    768  CG  LEU A  47      -6.450 -20.308  -1.860  1.00  0.00           C  
ATOM    769  CD1 LEU A  47      -5.381 -19.460  -2.543  1.00  0.00           C  
ATOM    770  CD2 LEU A  47      -7.297 -21.029  -2.938  1.00  0.00           C  
ATOM    771  H   LEU A  47      -4.648 -23.050   0.723  1.00  0.00           H  
ATOM    772  HA  LEU A  47      -4.007 -20.456  -0.309  1.00  0.00           H  
ATOM    773 1HB  LEU A  47      -5.254 -22.098  -1.590  1.00  0.00           H  
ATOM    774 2HB  LEU A  47      -6.600 -21.968  -0.475  1.00  0.00           H  
ATOM    775  HG  LEU A  47      -7.079 -19.650  -1.263  1.00  0.00           H  
ATOM    776 1HD1 LEU A  47      -5.856 -18.722  -3.184  1.00  0.00           H  
ATOM    777 2HD1 LEU A  47      -4.777 -18.938  -1.799  1.00  0.00           H  
ATOM    778 3HD1 LEU A  47      -4.734 -20.097  -3.145  1.00  0.00           H  
ATOM    779 1HD2 LEU A  47      -7.768 -20.296  -3.590  1.00  0.00           H  
ATOM    780 2HD2 LEU A  47      -6.643 -21.674  -3.530  1.00  0.00           H  
ATOM    781 3HD2 LEU A  47      -8.062 -21.642  -2.481  1.00  0.00           H  
ATOM    782  N   LEU A  48      -6.176 -20.478   2.171  1.00  0.00           N  
ATOM    783  CA  LEU A  48      -6.761 -19.552   3.121  1.00  0.00           C  
ATOM    784  C   LEU A  48      -5.662 -18.769   3.829  1.00  0.00           C  
ATOM    785  O   LEU A  48      -5.794 -17.559   4.013  1.00  0.00           O  
ATOM    786  CB  LEU A  48      -7.589 -20.296   4.162  1.00  0.00           C  
ATOM    787  CG  LEU A  48      -8.874 -20.906   3.725  1.00  0.00           C  
ATOM    788  CD1 LEU A  48      -9.348 -21.779   4.749  1.00  0.00           C  
ATOM    789  CD2 LEU A  48      -9.901 -19.828   3.530  1.00  0.00           C  
ATOM    790  H   LEU A  48      -6.280 -21.492   2.288  1.00  0.00           H  
ATOM    791  HA  LEU A  48      -7.382 -18.846   2.581  1.00  0.00           H  
ATOM    792 1HB  LEU A  48      -6.971 -21.076   4.607  1.00  0.00           H  
ATOM    793 2HB  LEU A  48      -7.856 -19.598   4.916  1.00  0.00           H  
ATOM    794  HG  LEU A  48      -8.727 -21.473   2.840  1.00  0.00           H  
ATOM    795 1HD1 LEU A  48     -10.285 -22.219   4.447  1.00  0.00           H  
ATOM    796 2HD1 LEU A  48      -8.615 -22.556   4.910  1.00  0.00           H  
ATOM    797 3HD1 LEU A  48      -9.492 -21.211   5.646  1.00  0.00           H  
ATOM    798 1HD2 LEU A  48     -10.836 -20.280   3.240  1.00  0.00           H  
ATOM    799 2HD2 LEU A  48     -10.037 -19.292   4.456  1.00  0.00           H  
ATOM    800 3HD2 LEU A  48      -9.584 -19.148   2.770  1.00  0.00           H  
ATOM    801  N   ARG A  49      -4.546 -19.408   4.194  1.00  0.00           N  
ATOM    802  CA  ARG A  49      -3.508 -18.624   4.838  1.00  0.00           C  
ATOM    803  C   ARG A  49      -2.967 -17.573   3.879  1.00  0.00           C  
ATOM    804  O   ARG A  49      -2.710 -16.448   4.304  1.00  0.00           O  
ATOM    805  CB  ARG A  49      -2.368 -19.473   5.360  1.00  0.00           C  
ATOM    806  CG  ARG A  49      -2.715 -20.308   6.575  1.00  0.00           C  
ATOM    807  CD  ARG A  49      -1.525 -20.857   7.229  1.00  0.00           C  
ATOM    808  NE  ARG A  49      -0.790 -21.728   6.344  1.00  0.00           N  
ATOM    809  CZ  ARG A  49      -0.984 -23.037   6.150  1.00  0.00           C  
ATOM    810  NH1 ARG A  49      -1.920 -23.728   6.773  1.00  0.00           N  
ATOM    811  NH2 ARG A  49      -0.173 -23.595   5.296  1.00  0.00           N  
ATOM    812  H   ARG A  49      -4.453 -20.424   4.086  1.00  0.00           H  
ATOM    813  HA  ARG A  49      -3.951 -18.113   5.691  1.00  0.00           H  
ATOM    814 1HB  ARG A  49      -2.049 -20.158   4.571  1.00  0.00           H  
ATOM    815 2HB  ARG A  49      -1.517 -18.839   5.609  1.00  0.00           H  
ATOM    816 1HG  ARG A  49      -3.278 -19.712   7.293  1.00  0.00           H  
ATOM    817 2HG  ARG A  49      -3.306 -21.141   6.252  1.00  0.00           H  
ATOM    818 1HD  ARG A  49      -0.866 -20.042   7.524  1.00  0.00           H  
ATOM    819 2HD  ARG A  49      -1.815 -21.421   8.112  1.00  0.00           H  
ATOM    820  HE  ARG A  49      -0.023 -21.322   5.796  1.00  0.00           H  
ATOM    821 1HH1 ARG A  49      -2.537 -23.276   7.428  1.00  0.00           H  
ATOM    822 2HH1 ARG A  49      -2.016 -24.719   6.595  1.00  0.00           H  
ATOM    823 1HH2 ARG A  49       0.525 -22.968   4.867  1.00  0.00           H  
ATOM    824 2HH2 ARG A  49      -0.229 -24.579   5.083  1.00  0.00           H  
ATOM    825  N   GLU A  50      -2.823 -17.911   2.588  1.00  0.00           N  
ATOM    826  CA  GLU A  50      -2.310 -16.943   1.626  1.00  0.00           C  
ATOM    827  C   GLU A  50      -3.248 -15.742   1.526  1.00  0.00           C  
ATOM    828  O   GLU A  50      -2.787 -14.592   1.510  1.00  0.00           O  
ATOM    829  CB  GLU A  50      -2.178 -17.584   0.245  1.00  0.00           C  
ATOM    830  CG  GLU A  50      -1.083 -18.638   0.100  1.00  0.00           C  
ATOM    831  CD  GLU A  50      -1.168 -19.328  -1.251  1.00  0.00           C  
ATOM    832  OE1 GLU A  50      -2.137 -19.111  -1.930  1.00  0.00           O  
ATOM    833  OE2 GLU A  50      -0.240 -20.010  -1.643  1.00  0.00           O  
ATOM    834  H   GLU A  50      -3.014 -18.876   2.294  1.00  0.00           H  
ATOM    835  HA  GLU A  50      -1.335 -16.600   1.961  1.00  0.00           H  
ATOM    836 1HB  GLU A  50      -3.120 -18.055  -0.019  1.00  0.00           H  
ATOM    837 2HB  GLU A  50      -1.989 -16.806  -0.493  1.00  0.00           H  
ATOM    838 1HG  GLU A  50      -0.117 -18.150   0.192  1.00  0.00           H  
ATOM    839 2HG  GLU A  50      -1.158 -19.366   0.893  1.00  0.00           H  
ATOM    840  N   VAL A  51      -4.564 -15.986   1.537  1.00  0.00           N  
ATOM    841  CA  VAL A  51      -5.505 -14.883   1.476  1.00  0.00           C  
ATOM    842  C   VAL A  51      -5.380 -14.015   2.692  1.00  0.00           C  
ATOM    843  O   VAL A  51      -5.402 -12.791   2.573  1.00  0.00           O  
ATOM    844  CB  VAL A  51      -6.966 -15.323   1.370  1.00  0.00           C  
ATOM    845  CG1 VAL A  51      -7.868 -14.079   1.529  1.00  0.00           C  
ATOM    846  CG2 VAL A  51      -7.224 -15.961   0.028  1.00  0.00           C  
ATOM    847  H   VAL A  51      -4.886 -16.963   1.510  1.00  0.00           H  
ATOM    848  HA  VAL A  51      -5.261 -14.280   0.596  1.00  0.00           H  
ATOM    849  HB  VAL A  51      -7.189 -16.034   2.157  1.00  0.00           H  
ATOM    850 1HG1 VAL A  51      -8.883 -14.339   1.442  1.00  0.00           H  
ATOM    851 2HG1 VAL A  51      -7.732 -13.589   2.487  1.00  0.00           H  
ATOM    852 3HG1 VAL A  51      -7.615 -13.414   0.746  1.00  0.00           H  
ATOM    853 1HG2 VAL A  51      -8.261 -16.257  -0.031  1.00  0.00           H  
ATOM    854 2HG2 VAL A  51      -7.006 -15.245  -0.763  1.00  0.00           H  
ATOM    855 3HG2 VAL A  51      -6.592 -16.833  -0.095  1.00  0.00           H  
ATOM    856  N   LEU A  52      -5.273 -14.637   3.864  1.00  0.00           N  
ATOM    857  CA  LEU A  52      -5.167 -13.878   5.085  1.00  0.00           C  
ATOM    858  C   LEU A  52      -3.905 -13.028   5.089  1.00  0.00           C  
ATOM    859  O   LEU A  52      -3.951 -11.855   5.450  1.00  0.00           O  
ATOM    860  CB  LEU A  52      -5.177 -14.810   6.297  1.00  0.00           C  
ATOM    861  CG  LEU A  52      -5.128 -14.142   7.685  1.00  0.00           C  
ATOM    862  CD1 LEU A  52      -6.334 -13.181   7.898  1.00  0.00           C  
ATOM    863  CD2 LEU A  52      -5.148 -15.230   8.735  1.00  0.00           C  
ATOM    864  H   LEU A  52      -5.304 -15.661   3.897  1.00  0.00           H  
ATOM    865  HA  LEU A  52      -6.030 -13.229   5.133  1.00  0.00           H  
ATOM    866 1HB  LEU A  52      -6.038 -15.458   6.249  1.00  0.00           H  
ATOM    867 2HB  LEU A  52      -4.294 -15.447   6.221  1.00  0.00           H  
ATOM    868  HG  LEU A  52      -4.216 -13.573   7.769  1.00  0.00           H  
ATOM    869 1HD1 LEU A  52      -6.255 -12.739   8.889  1.00  0.00           H  
ATOM    870 2HD1 LEU A  52      -6.337 -12.384   7.164  1.00  0.00           H  
ATOM    871 3HD1 LEU A  52      -7.257 -13.742   7.831  1.00  0.00           H  
ATOM    872 1HD2 LEU A  52      -5.088 -14.780   9.721  1.00  0.00           H  
ATOM    873 2HD2 LEU A  52      -6.074 -15.803   8.655  1.00  0.00           H  
ATOM    874 3HD2 LEU A  52      -4.297 -15.892   8.591  1.00  0.00           H  
ATOM    875  N   LEU A  53      -2.788 -13.558   4.585  1.00  0.00           N  
ATOM    876  CA  LEU A  53      -1.564 -12.772   4.592  1.00  0.00           C  
ATOM    877  C   LEU A  53      -1.767 -11.491   3.764  1.00  0.00           C  
ATOM    878  O   LEU A  53      -1.287 -10.424   4.159  1.00  0.00           O  
ATOM    879  CB  LEU A  53      -0.398 -13.610   4.042  1.00  0.00           C  
ATOM    880  CG  LEU A  53       0.065 -14.848   4.909  1.00  0.00           C  
ATOM    881  CD1 LEU A  53       1.121 -15.626   4.131  1.00  0.00           C  
ATOM    882  CD2 LEU A  53       0.606 -14.411   6.237  1.00  0.00           C  
ATOM    883  H   LEU A  53      -2.780 -14.541   4.300  1.00  0.00           H  
ATOM    884  HA  LEU A  53      -1.347 -12.469   5.607  1.00  0.00           H  
ATOM    885 1HB  LEU A  53      -0.681 -13.979   3.056  1.00  0.00           H  
ATOM    886 2HB  LEU A  53       0.455 -12.970   3.931  1.00  0.00           H  
ATOM    887  HG  LEU A  53      -0.762 -15.491   5.083  1.00  0.00           H  
ATOM    888 1HD1 LEU A  53       1.429 -16.490   4.712  1.00  0.00           H  
ATOM    889 2HD1 LEU A  53       0.710 -15.958   3.182  1.00  0.00           H  
ATOM    890 3HD1 LEU A  53       1.975 -14.979   3.955  1.00  0.00           H  
ATOM    891 1HD2 LEU A  53       0.921 -15.286   6.801  1.00  0.00           H  
ATOM    892 2HD2 LEU A  53       1.431 -13.793   6.067  1.00  0.00           H  
ATOM    893 3HD2 LEU A  53      -0.142 -13.875   6.808  1.00  0.00           H  
ATOM    894  N   ASP A  54      -2.543 -11.553   2.669  1.00  0.00           N  
ATOM    895  CA  ASP A  54      -2.814 -10.319   1.927  1.00  0.00           C  
ATOM    896  C   ASP A  54      -3.906  -9.482   2.589  1.00  0.00           C  
ATOM    897  O   ASP A  54      -3.798  -8.253   2.641  1.00  0.00           O  
ATOM    898  CB  ASP A  54      -3.284 -10.598   0.504  1.00  0.00           C  
ATOM    899  CG  ASP A  54      -2.244 -11.088  -0.431  1.00  0.00           C  
ATOM    900  OD1 ASP A  54      -1.272 -10.392  -0.623  1.00  0.00           O  
ATOM    901  OD2 ASP A  54      -2.409 -12.129  -0.985  1.00  0.00           O  
ATOM    902  H   ASP A  54      -2.868 -12.470   2.332  1.00  0.00           H  
ATOM    903  HA  ASP A  54      -1.901  -9.727   1.892  1.00  0.00           H  
ATOM    904 1HB  ASP A  54      -4.068 -11.354   0.557  1.00  0.00           H  
ATOM    905 2HB  ASP A  54      -3.729  -9.698   0.084  1.00  0.00           H  
ATOM    906  N   ALA A  55      -4.915 -10.118   3.180  1.00  0.00           N  
ATOM    907  CA  ALA A  55      -6.015  -9.393   3.810  1.00  0.00           C  
ATOM    908  C   ALA A  55      -5.491  -8.505   4.934  1.00  0.00           C  
ATOM    909  O   ALA A  55      -5.943  -7.366   5.115  1.00  0.00           O  
ATOM    910  CB  ALA A  55      -7.042 -10.385   4.341  1.00  0.00           C  
ATOM    911  H   ALA A  55      -4.959 -11.136   3.119  1.00  0.00           H  
ATOM    912  HA  ALA A  55      -6.479  -8.755   3.062  1.00  0.00           H  
ATOM    913 1HB  ALA A  55      -7.874  -9.858   4.781  1.00  0.00           H  
ATOM    914 2HB  ALA A  55      -7.398 -11.010   3.524  1.00  0.00           H  
ATOM    915 3HB  ALA A  55      -6.574 -11.005   5.088  1.00  0.00           H  
ATOM    916  N   LEU A  56      -4.480  -9.008   5.641  1.00  0.00           N  
ATOM    917  CA  LEU A  56      -3.845  -8.331   6.760  1.00  0.00           C  
ATOM    918  C   LEU A  56      -3.008  -7.138   6.318  1.00  0.00           C  
ATOM    919  O   LEU A  56      -2.617  -6.307   7.148  1.00  0.00           O  
ATOM    920  CB  LEU A  56      -2.935  -9.318   7.507  1.00  0.00           C  
ATOM    921  CG  LEU A  56      -3.612 -10.496   8.265  1.00  0.00           C  
ATOM    922  CD1 LEU A  56      -2.522 -11.458   8.721  1.00  0.00           C  
ATOM    923  CD2 LEU A  56      -4.401  -9.985   9.452  1.00  0.00           C  
ATOM    924  H   LEU A  56      -4.185  -9.968   5.427  1.00  0.00           H  
ATOM    925  HA  LEU A  56      -4.625  -7.962   7.420  1.00  0.00           H  
ATOM    926 1HB  LEU A  56      -2.259  -9.762   6.768  1.00  0.00           H  
ATOM    927 2HB  LEU A  56      -2.332  -8.761   8.221  1.00  0.00           H  
ATOM    928  HG  LEU A  56      -4.284 -11.012   7.614  1.00  0.00           H  
ATOM    929 1HD1 LEU A  56      -2.967 -12.296   9.252  1.00  0.00           H  
ATOM    930 2HD1 LEU A  56      -1.980 -11.827   7.851  1.00  0.00           H  
ATOM    931 3HD1 LEU A  56      -1.829 -10.940   9.383  1.00  0.00           H  
ATOM    932 1HD2 LEU A  56      -4.860 -10.832   9.969  1.00  0.00           H  
ATOM    933 2HD2 LEU A  56      -3.737  -9.461  10.136  1.00  0.00           H  
ATOM    934 3HD2 LEU A  56      -5.176  -9.313   9.118  1.00  0.00           H  
ATOM    935  N   GLN A  57      -2.656  -7.082   5.035  1.00  0.00           N  
ATOM    936  CA  GLN A  57      -1.889  -5.975   4.528  1.00  0.00           C  
ATOM    937  C   GLN A  57      -2.848  -4.916   4.007  1.00  0.00           C  
ATOM    938  O   GLN A  57      -2.672  -3.719   4.235  1.00  0.00           O  
ATOM    939  CB  GLN A  57      -0.903  -6.408   3.442  1.00  0.00           C  
ATOM    940  CG  GLN A  57      -0.035  -5.261   3.000  1.00  0.00           C  
ATOM    941  CD  GLN A  57       1.083  -5.618   2.072  1.00  0.00           C  
ATOM    942  OE1 GLN A  57       0.891  -5.792   0.857  1.00  0.00           O  
ATOM    943  NE2 GLN A  57       2.275  -5.714   2.645  1.00  0.00           N  
ATOM    944  H   GLN A  57      -3.008  -7.776   4.380  1.00  0.00           H  
ATOM    945  HA  GLN A  57      -1.318  -5.555   5.330  1.00  0.00           H  
ATOM    946 1HB  GLN A  57      -0.263  -7.209   3.819  1.00  0.00           H  
ATOM    947 2HB  GLN A  57      -1.448  -6.799   2.579  1.00  0.00           H  
ATOM    948 1HG  GLN A  57      -0.685  -4.585   2.467  1.00  0.00           H  
ATOM    949 2HG  GLN A  57       0.387  -4.767   3.880  1.00  0.00           H  
ATOM    950 1HE2 GLN A  57       3.081  -5.941   2.102  1.00  0.00           H  
ATOM    951 2HE2 GLN A  57       2.370  -5.517   3.653  1.00  0.00           H  
ATOM    952  N   LEU A  58      -3.912  -5.369   3.359  1.00  0.00           N  
ATOM    953  CA  LEU A  58      -4.881  -4.491   2.728  1.00  0.00           C  
ATOM    954  C   LEU A  58      -5.662  -3.655   3.744  1.00  0.00           C  
ATOM    955  O   LEU A  58      -5.889  -2.459   3.546  1.00  0.00           O  
ATOM    956  CB  LEU A  58      -5.853  -5.341   1.929  1.00  0.00           C  
ATOM    957  CG  LEU A  58      -6.848  -4.628   1.055  1.00  0.00           C  
ATOM    958  CD1 LEU A  58      -6.139  -3.810  -0.017  1.00  0.00           C  
ATOM    959  CD2 LEU A  58      -7.687  -5.633   0.448  1.00  0.00           C  
ATOM    960  H   LEU A  58      -4.004  -6.380   3.219  1.00  0.00           H  
ATOM    961  HA  LEU A  58      -4.329  -3.820   2.076  1.00  0.00           H  
ATOM    962 1HB  LEU A  58      -5.273  -6.017   1.301  1.00  0.00           H  
ATOM    963 2HB  LEU A  58      -6.416  -5.955   2.638  1.00  0.00           H  
ATOM    964  HG  LEU A  58      -7.463  -3.947   1.647  1.00  0.00           H  
ATOM    965 1HD1 LEU A  58      -6.875  -3.356  -0.622  1.00  0.00           H  
ATOM    966 2HD1 LEU A  58      -5.519  -3.037   0.425  1.00  0.00           H  
ATOM    967 3HD1 LEU A  58      -5.522  -4.464  -0.633  1.00  0.00           H  
ATOM    968 1HD2 LEU A  58      -8.395  -5.133  -0.185  1.00  0.00           H  
ATOM    969 2HD2 LEU A  58      -7.069  -6.286  -0.128  1.00  0.00           H  
ATOM    970 3HD2 LEU A  58      -8.198  -6.200   1.221  1.00  0.00           H  
ATOM    971  N   LEU A  59      -6.003  -4.268   4.875  1.00  0.00           N  
ATOM    972  CA  LEU A  59      -6.776  -3.627   5.932  1.00  0.00           C  
ATOM    973  C   LEU A  59      -6.069  -2.441   6.570  1.00  0.00           C  
ATOM    974  O   LEU A  59      -6.692  -1.610   7.231  1.00  0.00           O  
ATOM    975  CB  LEU A  59      -7.143  -4.634   7.039  1.00  0.00           C  
ATOM    976  CG  LEU A  59      -7.981  -4.054   8.257  1.00  0.00           C  
ATOM    977  CD1 LEU A  59      -9.226  -3.458   7.772  1.00  0.00           C  
ATOM    978  CD2 LEU A  59      -8.345  -5.153   9.224  1.00  0.00           C  
ATOM    979  H   LEU A  59      -5.785  -5.266   4.973  1.00  0.00           H  
ATOM    980  HA  LEU A  59      -7.692  -3.269   5.471  1.00  0.00           H  
ATOM    981 1HB  LEU A  59      -7.721  -5.432   6.584  1.00  0.00           H  
ATOM    982 2HB  LEU A  59      -6.220  -5.067   7.431  1.00  0.00           H  
ATOM    983  HG  LEU A  59      -7.398  -3.303   8.780  1.00  0.00           H  
ATOM    984 1HD1 LEU A  59      -9.759  -3.085   8.623  1.00  0.00           H  
ATOM    985 2HD1 LEU A  59      -9.051  -2.641   7.087  1.00  0.00           H  
ATOM    986 3HD1 LEU A  59      -9.777  -4.232   7.289  1.00  0.00           H  
ATOM    987 1HD2 LEU A  59      -8.917  -4.737  10.054  1.00  0.00           H  
ATOM    988 2HD2 LEU A  59      -8.949  -5.885   8.714  1.00  0.00           H  
ATOM    989 3HD2 LEU A  59      -7.437  -5.617   9.606  1.00  0.00           H  
ATOM    990  N   GLN A  60      -4.771  -2.320   6.385  1.00  0.00           N  
ATOM    991  CA  GLN A  60      -4.047  -1.249   7.031  1.00  0.00           C  
ATOM    992  C   GLN A  60      -4.303   0.090   6.356  1.00  0.00           C  
ATOM    993  O   GLN A  60      -3.890   1.135   6.858  1.00  0.00           O  
ATOM    994  CB  GLN A  60      -2.585  -1.553   7.010  1.00  0.00           C  
ATOM    995  CG  GLN A  60      -2.189  -2.748   7.814  1.00  0.00           C  
ATOM    996  CD  GLN A  60      -0.818  -2.933   7.563  1.00  0.00           C  
ATOM    997  OE1 GLN A  60      -0.120  -1.929   7.665  1.00  0.00           O  
ATOM    998  NE2 GLN A  60      -0.382  -4.130   7.194  1.00  0.00           N  
ATOM    999  H   GLN A  60      -4.264  -2.966   5.771  1.00  0.00           H  
ATOM   1000  HA  GLN A  60      -4.383  -1.179   8.065  1.00  0.00           H  
ATOM   1001 1HB  GLN A  60      -2.275  -1.730   5.980  1.00  0.00           H  
ATOM   1002 2HB  GLN A  60      -2.044  -0.688   7.382  1.00  0.00           H  
ATOM   1003 1HG  GLN A  60      -2.349  -2.566   8.875  1.00  0.00           H  
ATOM   1004 2HG  GLN A  60      -2.735  -3.632   7.477  1.00  0.00           H  
ATOM   1005 1HE2 GLN A  60       0.605  -4.282   6.915  1.00  0.00           H  
ATOM   1006 2HE2 GLN A  60      -1.065  -4.899   7.134  1.00  0.00           H  
ATOM   1007  N   MET A  61      -4.989   0.058   5.217  1.00  0.00           N  
ATOM   1008  CA  MET A  61      -5.329   1.249   4.473  1.00  0.00           C  
ATOM   1009  C   MET A  61      -6.629   1.886   4.982  1.00  0.00           C  
ATOM   1010  O   MET A  61      -7.068   2.903   4.439  1.00  0.00           O  
ATOM   1011  CB  MET A  61      -5.487   0.903   3.007  1.00  0.00           C  
ATOM   1012  CG  MET A  61      -4.239   0.448   2.319  1.00  0.00           C  
ATOM   1013  SD  MET A  61      -4.510  -0.026   0.597  1.00  0.00           S  
ATOM   1014  CE  MET A  61      -4.819   1.569  -0.150  1.00  0.00           C  
ATOM   1015  H   MET A  61      -5.298  -0.847   4.841  1.00  0.00           H  
ATOM   1016  HA  MET A  61      -4.526   1.976   4.593  1.00  0.00           H  
ATOM   1017 1HB  MET A  61      -6.200   0.086   2.925  1.00  0.00           H  
ATOM   1018 2HB  MET A  61      -5.890   1.756   2.494  1.00  0.00           H  
ATOM   1019 1HG  MET A  61      -3.538   1.249   2.347  1.00  0.00           H  
ATOM   1020 2HG  MET A  61      -3.813  -0.402   2.855  1.00  0.00           H  
ATOM   1021 1HE  MET A  61      -4.999   1.437  -1.193  1.00  0.00           H  
ATOM   1022 2HE  MET A  61      -5.689   2.030   0.297  1.00  0.00           H  
ATOM   1023 3HE  MET A  61      -3.951   2.212  -0.008  1.00  0.00           H  
ATOM   1024  N   LEU A  62      -7.270   1.258   5.976  1.00  0.00           N  
ATOM   1025  CA  LEU A  62      -8.534   1.738   6.522  1.00  0.00           C  
ATOM   1026  C   LEU A  62      -8.351   2.928   7.457  1.00  0.00           C  
ATOM   1027  O   LEU A  62      -7.502   2.891   8.348  1.00  0.00           O  
ATOM   1028  OXT LEU A  62      -9.293   3.712   7.566  1.00  0.00           O  
ATOM   1029  CB  LEU A  62      -9.232   0.583   7.266  1.00  0.00           C  
ATOM   1030  CG  LEU A  62     -10.634   0.855   7.873  1.00  0.00           C  
ATOM   1031  CD1 LEU A  62     -11.633   1.118   6.770  1.00  0.00           C  
ATOM   1032  CD2 LEU A  62     -11.069  -0.363   8.651  1.00  0.00           C  
ATOM   1033  H   LEU A  62      -6.869   0.405   6.378  1.00  0.00           H  
ATOM   1034  HA  LEU A  62      -9.151   2.062   5.694  1.00  0.00           H  
ATOM   1035 1HB  LEU A  62      -9.328  -0.257   6.589  1.00  0.00           H  
ATOM   1036 2HB  LEU A  62      -8.574   0.268   8.078  1.00  0.00           H  
ATOM   1037  HG  LEU A  62     -10.595   1.726   8.529  1.00  0.00           H  
ATOM   1038 1HD1 LEU A  62     -12.617   1.292   7.203  1.00  0.00           H  
ATOM   1039 2HD1 LEU A  62     -11.345   1.993   6.202  1.00  0.00           H  
ATOM   1040 3HD1 LEU A  62     -11.668   0.248   6.120  1.00  0.00           H  
ATOM   1041 1HD2 LEU A  62     -12.059  -0.197   9.082  1.00  0.00           H  
ATOM   1042 2HD2 LEU A  62     -11.108  -1.199   7.968  1.00  0.00           H  
ATOM   1043 3HD2 LEU A  62     -10.352  -0.564   9.447  1.00  0.00           H  
TER                                                                             
ATOM   1045  N   ALA B  63      36.891 -11.863  14.702  1.00  0.00           N  
ATOM   1046  CA  ALA B  63      36.496 -13.136  15.323  1.00  0.00           C  
ATOM   1047  C   ALA B  63      35.617 -13.940  14.363  1.00  0.00           C  
ATOM   1048  O   ALA B  63      35.627 -15.175  14.376  1.00  0.00           O  
ATOM   1049  CB  ALA B  63      35.765 -12.888  16.642  1.00  0.00           C  
ATOM   1050 1H   ALA B  63      37.465 -11.346  15.337  1.00  0.00           H  
ATOM   1051 2H   ALA B  63      37.401 -12.045  13.864  1.00  0.00           H  
ATOM   1052 3H   ALA B  63      36.070 -11.331  14.486  1.00  0.00           H  
ATOM   1053  HA  ALA B  63      37.402 -13.715  15.521  1.00  0.00           H  
ATOM   1054 1HB  ALA B  63      35.515 -13.840  17.104  1.00  0.00           H  
ATOM   1055 2HB  ALA B  63      36.411 -12.333  17.317  1.00  0.00           H  
ATOM   1056 3HB  ALA B  63      34.854 -12.315  16.462  1.00  0.00           H  
ATOM   1057  N   MET B  64      34.864 -13.201  13.527  1.00  0.00           N  
ATOM   1058  CA  MET B  64      33.973 -13.762  12.505  1.00  0.00           C  
ATOM   1059  C   MET B  64      33.897 -12.887  11.254  1.00  0.00           C  
ATOM   1060  O   MET B  64      33.856 -11.658  11.344  1.00  0.00           O  
ATOM   1061  CB  MET B  64      32.555 -13.949  13.040  1.00  0.00           C  
ATOM   1062  CG  MET B  64      31.543 -14.459  11.987  1.00  0.00           C  
ATOM   1063  SD  MET B  64      31.885 -16.137  11.334  1.00  0.00           S  
ATOM   1064  CE  MET B  64      31.069 -16.969  12.663  1.00  0.00           C  
ATOM   1065  H   MET B  64      34.943 -12.196  13.613  1.00  0.00           H  
ATOM   1066  HA  MET B  64      34.364 -14.737  12.202  1.00  0.00           H  
ATOM   1067 1HB  MET B  64      32.576 -14.677  13.824  1.00  0.00           H  
ATOM   1068 2HB  MET B  64      32.191 -13.009  13.457  1.00  0.00           H  
ATOM   1069 1HG  MET B  64      30.573 -14.501  12.474  1.00  0.00           H  
ATOM   1070 2HG  MET B  64      31.454 -13.767  11.165  1.00  0.00           H  
ATOM   1071 1HE  MET B  64      31.107 -18.042  12.502  1.00  0.00           H  
ATOM   1072 2HE  MET B  64      31.540 -16.709  13.607  1.00  0.00           H  
ATOM   1073 3HE  MET B  64      30.052 -16.653  12.697  1.00  0.00           H  
ATOM   1074  N   ASP B  65      33.841 -13.550  10.094  1.00  0.00           N  
ATOM   1075  CA  ASP B  65      33.688 -12.907   8.790  1.00  0.00           C  
ATOM   1076  C   ASP B  65      32.567 -13.577   8.022  1.00  0.00           C  
ATOM   1077  O   ASP B  65      32.797 -14.543   7.291  1.00  0.00           O  
ATOM   1078  CB  ASP B  65      34.974 -13.044   7.947  1.00  0.00           C  
ATOM   1079  CG  ASP B  65      34.955 -12.254   6.552  1.00  0.00           C  
ATOM   1080  OD1 ASP B  65      34.042 -11.516   6.328  1.00  0.00           O  
ATOM   1081  OD2 ASP B  65      35.884 -12.412   5.751  1.00  0.00           O  
ATOM   1082  H   ASP B  65      33.896 -14.557  10.124  1.00  0.00           H  
ATOM   1083  HA  ASP B  65      33.434 -11.855   8.932  1.00  0.00           H  
ATOM   1084 1HB  ASP B  65      35.815 -12.683   8.528  1.00  0.00           H  
ATOM   1085 2HB  ASP B  65      35.161 -14.101   7.749  1.00  0.00           H  
ATOM   1086  N   LEU B  66      31.339 -13.109   8.193  1.00  0.00           N  
ATOM   1087  CA  LEU B  66      30.285 -13.761   7.439  1.00  0.00           C  
ATOM   1088  C   LEU B  66      30.080 -13.048   6.171  1.00  0.00           C  
ATOM   1089  O   LEU B  66      30.163 -11.815   6.121  1.00  0.00           O  
ATOM   1090  CB  LEU B  66      28.897 -13.823   8.094  1.00  0.00           C  
ATOM   1091  CG  LEU B  66      28.663 -14.608   9.301  1.00  0.00           C  
ATOM   1092  CD1 LEU B  66      27.253 -14.402   9.667  1.00  0.00           C  
ATOM   1093  CD2 LEU B  66      28.909 -16.070   9.035  1.00  0.00           C  
ATOM   1094  H   LEU B  66      31.156 -12.321   8.797  1.00  0.00           H  
ATOM   1095  HA  LEU B  66      30.593 -14.772   7.217  1.00  0.00           H  
ATOM   1096 1HB  LEU B  66      28.613 -12.816   8.352  1.00  0.00           H  
ATOM   1097 2HB  LEU B  66      28.193 -14.196   7.343  1.00  0.00           H  
ATOM   1098  HG  LEU B  66      29.290 -14.270  10.102  1.00  0.00           H  
ATOM   1099 1HD1 LEU B  66      27.046 -14.966  10.548  1.00  0.00           H  
ATOM   1100 2HD1 LEU B  66      27.070 -13.348   9.851  1.00  0.00           H  
ATOM   1101 3HD1 LEU B  66      26.611 -14.745   8.850  1.00  0.00           H  
ATOM   1102 1HD2 LEU B  66      28.697 -16.649   9.934  1.00  0.00           H  
ATOM   1103 2HD2 LEU B  66      28.258 -16.403   8.227  1.00  0.00           H  
ATOM   1104 3HD2 LEU B  66      29.947 -16.213   8.746  1.00  0.00           H  
ATOM   1105  N   ILE B  67      29.800 -13.830   5.157  1.00  0.00           N  
ATOM   1106  CA  ILE B  67      29.454 -13.293   3.889  1.00  0.00           C  
ATOM   1107  C   ILE B  67      28.214 -13.986   3.377  1.00  0.00           C  
ATOM   1108  O   ILE B  67      28.125 -15.206   3.399  1.00  0.00           O  
ATOM   1109  CB  ILE B  67      30.601 -13.500   2.936  1.00  0.00           C  
ATOM   1110  CG1 ILE B  67      31.837 -12.832   3.559  1.00  0.00           C  
ATOM   1111  CG2 ILE B  67      30.225 -12.912   1.559  1.00  0.00           C  
ATOM   1112  CD1 ILE B  67      33.079 -13.077   2.881  1.00  0.00           C  
ATOM   1113  H   ILE B  67      29.849 -14.838   5.299  1.00  0.00           H  
ATOM   1114  HA  ILE B  67      29.248 -12.229   3.989  1.00  0.00           H  
ATOM   1115  HB  ILE B  67      30.813 -14.546   2.836  1.00  0.00           H  
ATOM   1116 1HG1 ILE B  67      31.671 -11.759   3.644  1.00  0.00           H  
ATOM   1117 2HG1 ILE B  67      32.014 -13.244   4.537  1.00  0.00           H  
ATOM   1118 1HG2 ILE B  67      31.044 -13.039   0.866  1.00  0.00           H  
ATOM   1119 2HG2 ILE B  67      29.342 -13.415   1.168  1.00  0.00           H  
ATOM   1120 3HG2 ILE B  67      30.009 -11.851   1.670  1.00  0.00           H  
ATOM   1121 1HD1 ILE B  67      33.858 -12.587   3.461  1.00  0.00           H  
ATOM   1122 2HD1 ILE B  67      33.278 -14.149   2.832  1.00  0.00           H  
ATOM   1123 3HD1 ILE B  67      33.025 -12.667   1.909  1.00  0.00           H  
ATOM   1124  N   LEU B  68      27.233 -13.235   2.952  1.00  0.00           N  
ATOM   1125  CA  LEU B  68      26.044 -13.829   2.371  1.00  0.00           C  
ATOM   1126  C   LEU B  68      26.002 -13.549   0.889  1.00  0.00           C  
ATOM   1127  O   LEU B  68      26.076 -12.395   0.472  1.00  0.00           O  
ATOM   1128  CB  LEU B  68      24.796 -13.256   3.027  1.00  0.00           C  
ATOM   1129  CG  LEU B  68      23.417 -13.694   2.491  1.00  0.00           C  
ATOM   1130  CD1 LEU B  68      23.197 -15.178   2.721  1.00  0.00           C  
ATOM   1131  CD2 LEU B  68      22.374 -12.892   3.204  1.00  0.00           C  
ATOM   1132  H   LEU B  68      27.292 -12.218   2.995  1.00  0.00           H  
ATOM   1133  HA  LEU B  68      26.067 -14.897   2.535  1.00  0.00           H  
ATOM   1134 1HB  LEU B  68      24.830 -13.517   4.074  1.00  0.00           H  
ATOM   1135 2HB  LEU B  68      24.857 -12.208   2.954  1.00  0.00           H  
ATOM   1136  HG  LEU B  68      23.354 -13.500   1.413  1.00  0.00           H  
ATOM   1137 1HD1 LEU B  68      22.226 -15.459   2.343  1.00  0.00           H  
ATOM   1138 2HD1 LEU B  68      23.948 -15.723   2.201  1.00  0.00           H  
ATOM   1139 3HD1 LEU B  68      23.255 -15.397   3.781  1.00  0.00           H  
ATOM   1140 1HD2 LEU B  68      21.415 -13.193   2.843  1.00  0.00           H  
ATOM   1141 2HD2 LEU B  68      22.427 -13.080   4.282  1.00  0.00           H  
ATOM   1142 3HD2 LEU B  68      22.524 -11.835   3.014  1.00  0.00           H  
ATOM   1143  N   ILE B  69      25.894 -14.583   0.082  1.00  0.00           N  
ATOM   1144  CA  ILE B  69      25.774 -14.349  -1.330  1.00  0.00           C  
ATOM   1145  C   ILE B  69      24.375 -14.616  -1.784  1.00  0.00           C  
ATOM   1146  O   ILE B  69      23.825 -15.702  -1.588  1.00  0.00           O  
ATOM   1147  CB  ILE B  69      26.758 -15.146  -2.165  1.00  0.00           C  
ATOM   1148  CG1 ILE B  69      28.177 -14.762  -1.722  1.00  0.00           C  
ATOM   1149  CG2 ILE B  69      26.510 -14.866  -3.683  1.00  0.00           C  
ATOM   1150  CD1 ILE B  69      29.280 -15.609  -2.337  1.00  0.00           C  
ATOM   1151  H   ILE B  69      25.872 -15.519   0.458  1.00  0.00           H  
ATOM   1152  HA  ILE B  69      25.986 -13.302  -1.529  1.00  0.00           H  
ATOM   1153  HB  ILE B  69      26.631 -16.197  -1.970  1.00  0.00           H  
ATOM   1154 1HG1 ILE B  69      28.345 -13.714  -1.974  1.00  0.00           H  
ATOM   1155 2HG1 ILE B  69      28.237 -14.864  -0.638  1.00  0.00           H  
ATOM   1156 1HG2 ILE B  69      27.218 -15.432  -4.286  1.00  0.00           H  
ATOM   1157 2HG2 ILE B  69      25.494 -15.164  -3.945  1.00  0.00           H  
ATOM   1158 3HG2 ILE B  69      26.636 -13.797  -3.881  1.00  0.00           H  
ATOM   1159 1HD1 ILE B  69      30.239 -15.274  -1.956  1.00  0.00           H  
ATOM   1160 2HD1 ILE B  69      29.124 -16.654  -2.068  1.00  0.00           H  
ATOM   1161 3HD1 ILE B  69      29.262 -15.504  -3.425  1.00  0.00           H  
ATOM   1162  N   ASN B  70      23.780 -13.578  -2.346  1.00  0.00           N  
ATOM   1163  CA  ASN B  70      22.440 -13.632  -2.838  1.00  0.00           C  
ATOM   1164  C   ASN B  70      22.535 -13.917  -4.312  1.00  0.00           C  
ATOM   1165  O   ASN B  70      23.025 -13.112  -5.115  1.00  0.00           O  
ATOM   1166  CB  ASN B  70      21.674 -12.370  -2.502  1.00  0.00           C  
ATOM   1167  CG  ASN B  70      20.224 -12.472  -2.860  1.00  0.00           C  
ATOM   1168  OD1 ASN B  70      19.824 -13.250  -3.742  1.00  0.00           O  
ATOM   1169  ND2 ASN B  70      19.423 -11.695  -2.171  1.00  0.00           N  
ATOM   1170  H   ASN B  70      24.307 -12.710  -2.459  1.00  0.00           H  
ATOM   1171  HA  ASN B  70      21.927 -14.471  -2.387  1.00  0.00           H  
ATOM   1172 1HB  ASN B  70      21.758 -12.173  -1.433  1.00  0.00           H  
ATOM   1173 2HB  ASN B  70      22.100 -11.529  -3.009  1.00  0.00           H  
ATOM   1174 1HD2 ASN B  70      18.414 -11.651  -2.312  1.00  0.00           H  
ATOM   1175 2HD2 ASN B  70      19.780 -11.086  -1.471  1.00  0.00           H  
ATOM   1176  N   SER B  71      22.182 -15.130  -4.677  1.00  0.00           N  
ATOM   1177  CA  SER B  71      22.299 -15.516  -6.052  1.00  0.00           C  
ATOM   1178  C   SER B  71      21.079 -15.053  -6.742  1.00  0.00           C  
ATOM   1179  O   SER B  71      20.050 -15.747  -6.750  1.00  0.00           O  
ATOM   1180  CB  SER B  71      22.390 -17.011  -6.195  1.00  0.00           C  
ATOM   1181  OG  SER B  71      22.514 -17.386  -7.520  1.00  0.00           O  
ATOM   1182  H   SER B  71      21.792 -15.790  -4.012  1.00  0.00           H  
ATOM   1183  HA  SER B  71      23.174 -15.041  -6.503  1.00  0.00           H  
ATOM   1184 1HB  SER B  71      23.235 -17.392  -5.621  1.00  0.00           H  
ATOM   1185 2HB  SER B  71      21.511 -17.435  -5.801  1.00  0.00           H  
ATOM   1186  HG  SER B  71      22.582 -18.345  -7.520  1.00  0.00           H  
ATOM   1187  N   LEU B  72      21.217 -13.878  -7.342  1.00  0.00           N  
ATOM   1188  CA  LEU B  72      20.158 -13.239  -8.079  1.00  0.00           C  
ATOM   1189  C   LEU B  72      18.889 -12.904  -7.244  1.00  0.00           C  
ATOM   1190  O   LEU B  72      17.945 -13.687  -7.228  1.00  0.00           O  
ATOM   1191  CB  LEU B  72      19.857 -14.089  -9.308  1.00  0.00           C  
ATOM   1192  CG  LEU B  72      21.154 -14.272 -10.169  1.00  0.00           C  
ATOM   1193  CD1 LEU B  72      21.002 -15.493 -11.153  1.00  0.00           C  
ATOM   1194  CD2 LEU B  72      21.449 -12.936 -10.850  1.00  0.00           C  
ATOM   1195  H   LEU B  72      22.114 -13.408  -7.205  1.00  0.00           H  
ATOM   1196  HA  LEU B  72      20.565 -12.330  -8.493  1.00  0.00           H  
ATOM   1197 1HB  LEU B  72      19.475 -15.067  -9.027  1.00  0.00           H  
ATOM   1198 2HB  LEU B  72      19.102 -13.583  -9.917  1.00  0.00           H  
ATOM   1199  HG  LEU B  72      21.994 -14.509  -9.509  1.00  0.00           H  
ATOM   1200 1HD1 LEU B  72      21.923 -15.619 -11.727  1.00  0.00           H  
ATOM   1201 2HD1 LEU B  72      20.810 -16.404 -10.582  1.00  0.00           H  
ATOM   1202 3HD1 LEU B  72      20.173 -15.316 -11.835  1.00  0.00           H  
ATOM   1203 1HD2 LEU B  72      22.366 -13.007 -11.437  1.00  0.00           H  
ATOM   1204 2HD2 LEU B  72      20.623 -12.684 -11.497  1.00  0.00           H  
ATOM   1205 3HD2 LEU B  72      21.576 -12.151 -10.096  1.00  0.00           H  
ATOM   1206  N   PRO B  73      18.863 -11.764  -6.493  1.00  0.00           N  
ATOM   1207  CA  PRO B  73      17.747 -11.298  -5.664  1.00  0.00           C  
ATOM   1208  C   PRO B  73      16.476 -11.086  -6.505  1.00  0.00           C  
ATOM   1209  O   PRO B  73      15.356 -11.067  -5.973  1.00  0.00           O  
ATOM   1210  CB  PRO B  73      18.282  -9.985  -5.052  1.00  0.00           C  
ATOM   1211  CG  PRO B  73      19.385  -9.558  -5.931  1.00  0.00           C  
ATOM   1212  CD  PRO B  73      20.022 -10.844  -6.444  1.00  0.00           C  
ATOM   1213  HA  PRO B  73      17.565 -12.032  -4.875  1.00  0.00           H  
ATOM   1214 1HB  PRO B  73      17.467  -9.249  -5.018  1.00  0.00           H  
ATOM   1215 2HB  PRO B  73      18.590 -10.131  -4.030  1.00  0.00           H  
ATOM   1216 1HG  PRO B  73      19.009  -8.919  -6.740  1.00  0.00           H  
ATOM   1217 2HG  PRO B  73      20.095  -8.949  -5.357  1.00  0.00           H  
ATOM   1218 1HD  PRO B  73      20.430 -10.587  -7.416  1.00  0.00           H  
ATOM   1219 2HD  PRO B  73      20.786 -11.230  -5.750  1.00  0.00           H  
ATOM   1220  N   LEU B  74      16.651 -10.915  -7.817  1.00  0.00           N  
ATOM   1221  CA  LEU B  74      15.508 -10.831  -8.709  1.00  0.00           C  
ATOM   1222  C   LEU B  74      15.278 -12.240  -9.246  1.00  0.00           C  
ATOM   1223  O   LEU B  74      16.152 -12.803  -9.914  1.00  0.00           O  
ATOM   1224  CB  LEU B  74      15.743  -9.863  -9.854  1.00  0.00           C  
ATOM   1225  CG  LEU B  74      16.143  -8.510  -9.447  1.00  0.00           C  
ATOM   1226  CD1 LEU B  74      16.264  -7.640 -10.654  1.00  0.00           C  
ATOM   1227  CD2 LEU B  74      15.133  -8.011  -8.503  1.00  0.00           C  
ATOM   1228  H   LEU B  74      17.580 -10.881  -8.202  1.00  0.00           H  
ATOM   1229  HA  LEU B  74      14.626 -10.521  -8.149  1.00  0.00           H  
ATOM   1230 1HB  LEU B  74      16.524 -10.257 -10.475  1.00  0.00           H  
ATOM   1231 2HB  LEU B  74      14.834  -9.786 -10.434  1.00  0.00           H  
ATOM   1232  HG  LEU B  74      17.120  -8.543  -8.960  1.00  0.00           H  
ATOM   1233 1HD1 LEU B  74      16.554  -6.649 -10.350  1.00  0.00           H  
ATOM   1234 2HD1 LEU B  74      17.005  -8.044 -11.321  1.00  0.00           H  
ATOM   1235 3HD1 LEU B  74      15.303  -7.594 -11.164  1.00  0.00           H  
ATOM   1236 1HD2 LEU B  74      15.393  -7.011  -8.170  1.00  0.00           H  
ATOM   1237 2HD2 LEU B  74      14.155  -7.999  -8.989  1.00  0.00           H  
ATOM   1238 3HD2 LEU B  74      15.104  -8.684  -7.653  1.00  0.00           H  
ATOM   1239  N   VAL B  75      14.103 -12.786  -8.948  1.00  0.00           N  
ATOM   1240  CA  VAL B  75      13.707 -14.162  -9.252  1.00  0.00           C  
ATOM   1241  C   VAL B  75      12.849 -14.353 -10.515  1.00  0.00           C  
ATOM   1242  O   VAL B  75      11.914 -13.593 -10.801  1.00  0.00           O  
ATOM   1243  CB  VAL B  75      12.965 -14.728  -8.034  1.00  0.00           C  
ATOM   1244  CG1 VAL B  75      12.491 -16.124  -8.272  1.00  0.00           C  
ATOM   1245  CG2 VAL B  75      13.898 -14.682  -6.853  1.00  0.00           C  
ATOM   1246  H   VAL B  75      13.444 -12.215  -8.415  1.00  0.00           H  
ATOM   1247  HA  VAL B  75      14.623 -14.745  -9.375  1.00  0.00           H  
ATOM   1248  HB  VAL B  75      12.087 -14.117  -7.832  1.00  0.00           H  
ATOM   1249 1HG1 VAL B  75      11.968 -16.464  -7.386  1.00  0.00           H  
ATOM   1250 2HG1 VAL B  75      11.807 -16.152  -9.117  1.00  0.00           H  
ATOM   1251 3HG1 VAL B  75      13.340 -16.779  -8.475  1.00  0.00           H  
ATOM   1252 1HG2 VAL B  75      13.390 -15.059  -5.972  1.00  0.00           H  
ATOM   1253 2HG2 VAL B  75      14.772 -15.292  -7.062  1.00  0.00           H  
ATOM   1254 3HG2 VAL B  75      14.210 -13.650  -6.679  1.00  0.00           H  
ATOM   1255  N   SER B  76      13.211 -15.361 -11.283  1.00  0.00           N  
ATOM   1256  CA  SER B  76      12.524 -15.751 -12.502  1.00  0.00           C  
ATOM   1257  C   SER B  76      12.184 -17.212 -12.317  1.00  0.00           C  
ATOM   1258  O   SER B  76      12.240 -17.724 -11.206  1.00  0.00           O  
ATOM   1259  CB  SER B  76      13.395 -15.574 -13.739  1.00  0.00           C  
ATOM   1260  OG  SER B  76      14.422 -16.551 -13.815  1.00  0.00           O  
ATOM   1261  H   SER B  76      14.006 -15.913 -10.989  1.00  0.00           H  
ATOM   1262  HA  SER B  76      11.604 -15.175 -12.611  1.00  0.00           H  
ATOM   1263 1HB  SER B  76      12.784 -15.615 -14.633  1.00  0.00           H  
ATOM   1264 2HB  SER B  76      13.848 -14.581 -13.704  1.00  0.00           H  
ATOM   1265  HG  SER B  76      14.993 -16.274 -14.547  1.00  0.00           H  
ATOM   1266  N   ASP B  77      11.809 -17.892 -13.374  1.00  0.00           N  
ATOM   1267  CA  ASP B  77      11.557 -19.317 -13.258  1.00  0.00           C  
ATOM   1268  C   ASP B  77      12.853 -20.077 -12.949  1.00  0.00           C  
ATOM   1269  O   ASP B  77      12.814 -21.212 -12.474  1.00  0.00           O  
ATOM   1270  CB  ASP B  77      10.923 -19.849 -14.534  1.00  0.00           C  
ATOM   1271  CG  ASP B  77       9.495 -19.347 -14.690  1.00  0.00           C  
ATOM   1272  OD1 ASP B  77       8.923 -18.942 -13.691  1.00  0.00           O  
ATOM   1273  OD2 ASP B  77       8.991 -19.363 -15.787  1.00  0.00           O  
ATOM   1274  H   ASP B  77      11.740 -17.435 -14.269  1.00  0.00           H  
ATOM   1275  HA  ASP B  77      10.861 -19.477 -12.434  1.00  0.00           H  
ATOM   1276 1HB  ASP B  77      11.508 -19.526 -15.395  1.00  0.00           H  
ATOM   1277 2HB  ASP B  77      10.923 -20.940 -14.525  1.00  0.00           H  
ATOM   1278  N   ALA B  78      14.008 -19.454 -13.240  1.00  0.00           N  
ATOM   1279  CA  ALA B  78      15.332 -20.035 -13.021  1.00  0.00           C  
ATOM   1280  C   ALA B  78      15.547 -20.297 -11.554  1.00  0.00           C  
ATOM   1281  O   ALA B  78      14.936 -19.640 -10.717  1.00  0.00           O  
ATOM   1282  CB  ALA B  78      16.431 -19.113 -13.505  1.00  0.00           C  
ATOM   1283  H   ALA B  78      13.979 -18.501 -13.591  1.00  0.00           H  
ATOM   1284  HA  ALA B  78      15.389 -20.974 -13.561  1.00  0.00           H  
ATOM   1285 1HB  ALA B  78      17.399 -19.584 -13.326  1.00  0.00           H  
ATOM   1286 2HB  ALA B  78      16.310 -18.915 -14.566  1.00  0.00           H  
ATOM   1287 3HB  ALA B  78      16.378 -18.178 -12.952  1.00  0.00           H  
ATOM   1288  N   GLU B  79      16.398 -21.253 -11.225  1.00  0.00           N  
ATOM   1289  CA  GLU B  79      16.663 -21.472  -9.815  1.00  0.00           C  
ATOM   1290  C   GLU B  79      17.262 -20.200  -9.242  1.00  0.00           C  
ATOM   1291  O   GLU B  79      17.940 -19.451  -9.966  1.00  0.00           O  
ATOM   1292  CB  GLU B  79      17.682 -22.571  -9.566  1.00  0.00           C  
ATOM   1293  CG  GLU B  79      19.056 -22.183 -10.092  1.00  0.00           C  
ATOM   1294  CD  GLU B  79      20.070 -23.279 -10.023  1.00  0.00           C  
ATOM   1295  OE1 GLU B  79      19.709 -24.393  -9.696  1.00  0.00           O  
ATOM   1296  OE2 GLU B  79      21.221 -22.999 -10.308  1.00  0.00           O  
ATOM   1297  H   GLU B  79      16.875 -21.791 -11.929  1.00  0.00           H  
ATOM   1298  HA  GLU B  79      15.728 -21.694  -9.301  1.00  0.00           H  
ATOM   1299 1HB  GLU B  79      17.756 -22.770  -8.494  1.00  0.00           H  
ATOM   1300 2HB  GLU B  79      17.362 -23.487 -10.052  1.00  0.00           H  
ATOM   1301 1HG  GLU B  79      18.961 -21.843 -11.122  1.00  0.00           H  
ATOM   1302 2HG  GLU B  79      19.418 -21.338  -9.501  1.00  0.00           H  
ATOM   1303  N   THR B  80      17.085 -20.003  -7.940  1.00  0.00           N  
ATOM   1304  CA  THR B  80      17.683 -18.856  -7.257  1.00  0.00           C  
ATOM   1305  C   THR B  80      18.216 -19.424  -5.979  1.00  0.00           C  
ATOM   1306  O   THR B  80      17.760 -20.483  -5.547  1.00  0.00           O  
ATOM   1307  CB  THR B  80      16.667 -17.698  -6.969  1.00  0.00           C  
ATOM   1308  OG1 THR B  80      17.339 -16.562  -6.357  1.00  0.00           O  
ATOM   1309  CG2 THR B  80      15.596 -18.149  -5.999  1.00  0.00           C  
ATOM   1310  H   THR B  80      16.512 -20.688  -7.437  1.00  0.00           H  
ATOM   1311  HA  THR B  80      18.515 -18.462  -7.844  1.00  0.00           H  
ATOM   1312  HB  THR B  80      16.201 -17.382  -7.904  1.00  0.00           H  
ATOM   1313  HG1 THR B  80      17.889 -16.093  -7.022  1.00  0.00           H  
ATOM   1314 1HG2 THR B  80      14.903 -17.337  -5.802  1.00  0.00           H  
ATOM   1315 2HG2 THR B  80      15.059 -18.994  -6.419  1.00  0.00           H  
ATOM   1316 3HG2 THR B  80      16.072 -18.432  -5.083  1.00  0.00           H  
ATOM   1317  N   SER B  81      19.182 -18.749  -5.366  1.00  0.00           N  
ATOM   1318  CA  SER B  81      19.748 -19.304  -4.132  1.00  0.00           C  
ATOM   1319  C   SER B  81      20.382 -18.318  -3.129  1.00  0.00           C  
ATOM   1320  O   SER B  81      20.663 -17.169  -3.454  1.00  0.00           O  
ATOM   1321  CB  SER B  81      20.753 -20.357  -4.556  1.00  0.00           C  
ATOM   1322  OG  SER B  81      21.859 -19.798  -5.215  1.00  0.00           O  
ATOM   1323  H   SER B  81      19.521 -17.871  -5.774  1.00  0.00           H  
ATOM   1324  HA  SER B  81      18.937 -19.808  -3.606  1.00  0.00           H  
ATOM   1325 1HB  SER B  81      21.099 -20.883  -3.672  1.00  0.00           H  
ATOM   1326 2HB  SER B  81      20.270 -21.079  -5.205  1.00  0.00           H  
ATOM   1327  HG  SER B  81      22.505 -19.607  -4.531  1.00  0.00           H  
ATOM   1328  N   LEU B  82      20.586 -18.781  -1.897  1.00  0.00           N  
ATOM   1329  CA  LEU B  82      21.351 -18.033  -0.890  1.00  0.00           C  
ATOM   1330  C   LEU B  82      22.549 -18.840  -0.390  1.00  0.00           C  
ATOM   1331  O   LEU B  82      22.397 -20.011  -0.058  1.00  0.00           O  
ATOM   1332  CB  LEU B  82      20.492 -17.684   0.352  1.00  0.00           C  
ATOM   1333  CG  LEU B  82      19.308 -16.760   0.160  1.00  0.00           C  
ATOM   1334  CD1 LEU B  82      18.481 -16.734   1.410  1.00  0.00           C  
ATOM   1335  CD2 LEU B  82      19.823 -15.377  -0.146  1.00  0.00           C  
ATOM   1336  H   LEU B  82      20.249 -19.716  -1.682  1.00  0.00           H  
ATOM   1337  HA  LEU B  82      21.724 -17.114  -1.338  1.00  0.00           H  
ATOM   1338 1HB  LEU B  82      20.112 -18.611   0.774  1.00  0.00           H  
ATOM   1339 2HB  LEU B  82      21.141 -17.229   1.088  1.00  0.00           H  
ATOM   1340  HG  LEU B  82      18.691 -17.113  -0.650  1.00  0.00           H  
ATOM   1341 1HD1 LEU B  82      17.640 -16.065   1.263  1.00  0.00           H  
ATOM   1342 2HD1 LEU B  82      18.119 -17.739   1.629  1.00  0.00           H  
ATOM   1343 3HD1 LEU B  82      19.091 -16.376   2.237  1.00  0.00           H  
ATOM   1344 1HD2 LEU B  82      18.996 -14.692  -0.278  1.00  0.00           H  
ATOM   1345 2HD2 LEU B  82      20.447 -15.030   0.674  1.00  0.00           H  
ATOM   1346 3HD2 LEU B  82      20.407 -15.423  -1.049  1.00  0.00           H  
ATOM   1347  N   THR B  83      23.719 -18.218  -0.267  1.00  0.00           N  
ATOM   1348  CA  THR B  83      24.853 -18.912   0.345  1.00  0.00           C  
ATOM   1349  C   THR B  83      25.418 -18.125   1.547  1.00  0.00           C  
ATOM   1350  O   THR B  83      25.780 -16.965   1.412  1.00  0.00           O  
ATOM   1351  CB  THR B  83      25.986 -19.145  -0.657  1.00  0.00           C  
ATOM   1352  OG1 THR B  83      25.521 -19.898  -1.768  1.00  0.00           O  
ATOM   1353  CG2 THR B  83      27.086 -19.906   0.025  1.00  0.00           C  
ATOM   1354  H   THR B  83      23.823 -17.264  -0.609  1.00  0.00           H  
ATOM   1355  HA  THR B  83      24.522 -19.882   0.711  1.00  0.00           H  
ATOM   1356  HB  THR B  83      26.359 -18.201  -1.008  1.00  0.00           H  
ATOM   1357  HG1 THR B  83      25.095 -20.705  -1.453  1.00  0.00           H  
ATOM   1358 1HG2 THR B  83      27.903 -20.082  -0.678  1.00  0.00           H  
ATOM   1359 2HG2 THR B  83      27.448 -19.344   0.864  1.00  0.00           H  
ATOM   1360 3HG2 THR B  83      26.695 -20.869   0.375  1.00  0.00           H  
ATOM   1361  N   CYS B  84      25.508 -18.752   2.720  1.00  0.00           N  
ATOM   1362  CA  CYS B  84      26.059 -18.091   3.911  1.00  0.00           C  
ATOM   1363  C   CYS B  84      27.403 -18.733   4.333  1.00  0.00           C  
ATOM   1364  O   CYS B  84      27.490 -19.904   4.731  1.00  0.00           O  
ATOM   1365  CB  CYS B  84      25.095 -18.080   5.058  1.00  0.00           C  
ATOM   1366  SG  CYS B  84      25.850 -17.424   6.405  1.00  0.00           S  
ATOM   1367  H   CYS B  84      25.211 -19.720   2.776  1.00  0.00           H  
ATOM   1368  HA  CYS B  84      26.247 -17.046   3.664  1.00  0.00           H  
ATOM   1369 1HB  CYS B  84      24.228 -17.469   4.824  1.00  0.00           H  
ATOM   1370 2HB  CYS B  84      24.760 -19.090   5.294  1.00  0.00           H  
ATOM   1371  HG  CYS B  84      25.065 -16.349   6.496  1.00  0.00           H  
ATOM   1372  N   ILE B  85      28.453 -17.940   4.209  1.00  0.00           N  
ATOM   1373  CA  ILE B  85      29.822 -18.377   4.361  1.00  0.00           C  
ATOM   1374  C   ILE B  85      30.526 -17.834   5.583  1.00  0.00           C  
ATOM   1375  O   ILE B  85      30.533 -16.621   5.797  1.00  0.00           O  
ATOM   1376  CB  ILE B  85      30.620 -17.785   3.187  1.00  0.00           C  
ATOM   1377  CG1 ILE B  85      30.074 -18.213   1.873  1.00  0.00           C  
ATOM   1378  CG2 ILE B  85      32.098 -18.192   3.279  1.00  0.00           C  
ATOM   1379  CD1 ILE B  85      30.572 -17.313   0.745  1.00  0.00           C  
ATOM   1380  H   ILE B  85      28.297 -16.974   3.922  1.00  0.00           H  
ATOM   1381  HA  ILE B  85      29.851 -19.457   4.393  1.00  0.00           H  
ATOM   1382  HB  ILE B  85      30.544 -16.716   3.225  1.00  0.00           H  
ATOM   1383 1HG1 ILE B  85      30.366 -19.238   1.672  1.00  0.00           H  
ATOM   1384 2HG1 ILE B  85      28.996 -18.154   1.901  1.00  0.00           H  
ATOM   1385 1HG2 ILE B  85      32.657 -17.748   2.452  1.00  0.00           H  
ATOM   1386 2HG2 ILE B  85      32.515 -17.840   4.207  1.00  0.00           H  
ATOM   1387 3HG2 ILE B  85      32.188 -19.280   3.233  1.00  0.00           H  
ATOM   1388 1HD1 ILE B  85      30.151 -17.645  -0.194  1.00  0.00           H  
ATOM   1389 2HD1 ILE B  85      30.259 -16.285   0.939  1.00  0.00           H  
ATOM   1390 3HD1 ILE B  85      31.657 -17.346   0.694  1.00  0.00           H  
ATOM   1391  N   ALA B  86      31.146 -18.704   6.374  1.00  0.00           N  
ATOM   1392  CA  ALA B  86      32.013 -18.249   7.459  1.00  0.00           C  
ATOM   1393  C   ALA B  86      33.430 -18.351   6.898  1.00  0.00           C  
ATOM   1394  O   ALA B  86      33.948 -19.446   6.649  1.00  0.00           O  
ATOM   1395  CB  ALA B  86      31.844 -19.055   8.725  1.00  0.00           C  
ATOM   1396  H   ALA B  86      31.081 -19.704   6.179  1.00  0.00           H  
ATOM   1397  HA  ALA B  86      31.812 -17.200   7.676  1.00  0.00           H  
ATOM   1398 1HB  ALA B  86      32.539 -18.684   9.484  1.00  0.00           H  
ATOM   1399 2HB  ALA B  86      30.826 -18.953   9.091  1.00  0.00           H  
ATOM   1400 3HB  ALA B  86      32.056 -20.105   8.521  1.00  0.00           H  
ATOM   1401  N   SER B  87      34.020 -17.216   6.579  1.00  0.00           N  
ATOM   1402  CA  SER B  87      35.283 -17.287   5.892  1.00  0.00           C  
ATOM   1403  C   SER B  87      36.419 -17.480   6.894  1.00  0.00           C  
ATOM   1404  O   SER B  87      36.568 -16.721   7.856  1.00  0.00           O  
ATOM   1405  CB  SER B  87      35.447 -16.039   5.034  1.00  0.00           C  
ATOM   1406  OG  SER B  87      36.684 -16.004   4.399  1.00  0.00           O  
ATOM   1407  H   SER B  87      33.593 -16.312   6.800  1.00  0.00           H  
ATOM   1408  HA  SER B  87      35.267 -18.146   5.220  1.00  0.00           H  
ATOM   1409 1HB  SER B  87      34.660 -16.012   4.284  1.00  0.00           H  
ATOM   1410 2HB  SER B  87      35.331 -15.155   5.652  1.00  0.00           H  
ATOM   1411  HG  SER B  87      36.620 -16.656   3.657  1.00  0.00           H  
ATOM   1412  N   GLY B  88      37.184 -18.555   6.707  1.00  0.00           N  
ATOM   1413  CA  GLY B  88      38.360 -18.869   7.524  1.00  0.00           C  
ATOM   1414  C   GLY B  88      38.112 -19.468   8.912  1.00  0.00           C  
ATOM   1415  O   GLY B  88      38.532 -20.592   9.195  1.00  0.00           O  
ATOM   1416  H   GLY B  88      36.963 -19.162   5.932  1.00  0.00           H  
ATOM   1417 1HA  GLY B  88      38.993 -19.552   6.959  1.00  0.00           H  
ATOM   1418 2HA  GLY B  88      38.941 -17.955   7.645  1.00  0.00           H  
ATOM   1419  N   TRP B  89      37.489 -18.698   9.799  1.00  0.00           N  
ATOM   1420  CA  TRP B  89      37.258 -19.168  11.179  1.00  0.00           C  
ATOM   1421  C   TRP B  89      36.320 -20.381  11.192  1.00  0.00           C  
ATOM   1422  O   TRP B  89      35.246 -20.318  10.610  1.00  0.00           O  
ATOM   1423  CB  TRP B  89      36.695 -18.033  12.104  1.00  0.00           C  
ATOM   1424  CG  TRP B  89      36.502 -18.474  13.608  1.00  0.00           C  
ATOM   1425  CD1 TRP B  89      37.513 -18.860  14.488  1.00  0.00           C  
ATOM   1426  CD2 TRP B  89      35.260 -18.578  14.375  1.00  0.00           C  
ATOM   1427  NE1 TRP B  89      36.972 -19.225  15.703  1.00  0.00           N  
ATOM   1428  CE2 TRP B  89      35.601 -19.057  15.654  1.00  0.00           C  
ATOM   1429  CE3 TRP B  89      33.908 -18.331  14.089  1.00  0.00           C  
ATOM   1430  CZ2 TRP B  89      34.610 -19.313  16.650  1.00  0.00           C  
ATOM   1431  CZ3 TRP B  89      32.918 -18.580  15.122  1.00  0.00           C  
ATOM   1432  CH2 TRP B  89      33.276 -19.061  16.347  1.00  0.00           C  
ATOM   1433  H   TRP B  89      37.169 -17.785   9.473  1.00  0.00           H  
ATOM   1434  HA  TRP B  89      38.218 -19.480  11.594  1.00  0.00           H  
ATOM   1435 1HB  TRP B  89      37.351 -17.162  12.081  1.00  0.00           H  
ATOM   1436 2HB  TRP B  89      35.719 -17.708  11.728  1.00  0.00           H  
ATOM   1437  HD1 TRP B  89      38.568 -18.908  14.247  1.00  0.00           H  
ATOM   1438  HE1 TRP B  89      37.441 -19.598  16.528  1.00  0.00           H  
ATOM   1439  HE3 TRP B  89      33.628 -17.969  13.109  1.00  0.00           H  
ATOM   1440  HZ2 TRP B  89      34.861 -19.698  17.618  1.00  0.00           H  
ATOM   1441  HZ3 TRP B  89      31.866 -18.394  14.911  1.00  0.00           H  
ATOM   1442  HH2 TRP B  89      32.508 -19.252  17.103  1.00  0.00           H  
ATOM   1443  N   ARG B  90      36.720 -21.447  11.898  1.00  0.00           N  
ATOM   1444  CA  ARG B  90      35.939 -22.681  12.074  1.00  0.00           C  
ATOM   1445  C   ARG B  90      34.824 -22.385  13.079  1.00  0.00           C  
ATOM   1446  O   ARG B  90      35.113 -22.282  14.262  1.00  0.00           O  
ATOM   1447  CB  ARG B  90      36.869 -23.765  12.672  1.00  0.00           C  
ATOM   1448  CG  ARG B  90      36.313 -25.227  12.929  1.00  0.00           C  
ATOM   1449  CD  ARG B  90      37.354 -26.119  13.721  1.00  0.00           C  
ATOM   1450  NE  ARG B  90      37.479 -25.712  15.212  1.00  0.00           N  
ATOM   1451  CZ  ARG B  90      38.392 -26.143  16.164  1.00  0.00           C  
ATOM   1452  NH1 ARG B  90      39.353 -26.970  15.889  1.00  0.00           N  
ATOM   1453  NH2 ARG B  90      38.241 -25.701  17.387  1.00  0.00           N  
ATOM   1454  H   ARG B  90      37.630 -21.401  12.333  1.00  0.00           H  
ATOM   1455  HA  ARG B  90      35.547 -23.010  11.127  1.00  0.00           H  
ATOM   1456 1HB  ARG B  90      37.722 -23.878  12.004  1.00  0.00           H  
ATOM   1457 2HB  ARG B  90      37.259 -23.404  13.623  1.00  0.00           H  
ATOM   1458 1HG  ARG B  90      35.406 -25.154  13.540  1.00  0.00           H  
ATOM   1459 2HG  ARG B  90      36.058 -25.712  12.014  1.00  0.00           H  
ATOM   1460 1HD  ARG B  90      37.035 -27.160  13.673  1.00  0.00           H  
ATOM   1461 2HD  ARG B  90      38.334 -26.019  13.257  1.00  0.00           H  
ATOM   1462  HE  ARG B  90      36.760 -25.073  15.552  1.00  0.00           H  
ATOM   1463 1HH1 ARG B  90      39.463 -27.318  14.950  1.00  0.00           H  
ATOM   1464 2HH1 ARG B  90      39.973 -27.282  16.617  1.00  0.00           H  
ATOM   1465 1HH2 ARG B  90      37.437 -25.059  17.594  1.00  0.00           H  
ATOM   1466 2HH2 ARG B  90      38.852 -26.007  18.118  1.00  0.00           H  
ATOM   1467  N   PRO B  91      33.560 -22.200  12.689  1.00  0.00           N  
ATOM   1468  CA  PRO B  91      32.504 -21.836  13.589  1.00  0.00           C  
ATOM   1469  C   PRO B  91      32.294 -22.857  14.680  1.00  0.00           C  
ATOM   1470  O   PRO B  91      32.482 -24.059  14.444  1.00  0.00           O  
ATOM   1471  CB  PRO B  91      31.287 -21.686  12.679  1.00  0.00           C  
ATOM   1472  CG  PRO B  91      31.846 -21.430  11.338  1.00  0.00           C  
ATOM   1473  CD  PRO B  91      33.114 -22.271  11.287  1.00  0.00           C  
ATOM   1474  HA  PRO B  91      32.762 -20.878  14.028  1.00  0.00           H  
ATOM   1475 1HB  PRO B  91      30.675 -22.602  12.731  1.00  0.00           H  
ATOM   1476 2HB  PRO B  91      30.649 -20.864  13.032  1.00  0.00           H  
ATOM   1477 1HG  PRO B  91      31.117 -21.668  10.549  1.00  0.00           H  
ATOM   1478 2HG  PRO B  91      32.068 -20.360  11.259  1.00  0.00           H  
ATOM   1479 1HD  PRO B  91      32.879 -23.314  11.046  1.00  0.00           H  
ATOM   1480 2HD  PRO B  91      33.775 -21.840  10.568  1.00  0.00           H  
ATOM   1481  N   HIS B  92      31.837 -22.405  15.838  1.00  0.00           N  
ATOM   1482  CA  HIS B  92      31.408 -23.301  16.900  1.00  0.00           C  
ATOM   1483  C   HIS B  92      29.878 -23.264  16.927  1.00  0.00           C  
ATOM   1484  O   HIS B  92      29.243 -24.176  16.411  1.00  0.00           O  
ATOM   1485  CB  HIS B  92      32.066 -23.007  18.240  1.00  0.00           C  
ATOM   1486  CG  HIS B  92      33.582 -23.355  18.269  1.00  0.00           C  
ATOM   1487  ND1 HIS B  92      34.361 -23.123  19.371  1.00  0.00           N  
ATOM   1488  CD2 HIS B  92      34.417 -23.928  17.333  1.00  0.00           C  
ATOM   1489  CE1 HIS B  92      35.617 -23.522  19.125  1.00  0.00           C  
ATOM   1490  NE2 HIS B  92      35.684 -24.022  17.899  1.00  0.00           N  
ATOM   1491  H   HIS B  92      31.742 -21.405  15.971  1.00  0.00           H  
ATOM   1492  HA  HIS B  92      31.692 -24.326  16.653  1.00  0.00           H  
ATOM   1493 1HB  HIS B  92      31.956 -21.945  18.472  1.00  0.00           H  
ATOM   1494 2HB  HIS B  92      31.562 -23.569  19.023  1.00  0.00           H  
ATOM   1495  HD1 HIS B  92      33.965 -23.001  20.320  1.00  0.00           H  
ATOM   1496  HD2 HIS B  92      34.251 -24.287  16.314  1.00  0.00           H  
ATOM   1497  HE1 HIS B  92      36.383 -23.414  19.891  1.00  0.00           H  
ATOM   1498  N   GLU B  93      29.270 -22.201  17.433  1.00  0.00           N  
ATOM   1499  CA  GLU B  93      27.809 -22.099  17.331  1.00  0.00           C  
ATOM   1500  C   GLU B  93      27.416 -22.236  15.817  1.00  0.00           C  
ATOM   1501  O   GLU B  93      28.020 -21.560  14.986  1.00  0.00           O  
ATOM   1502  CB  GLU B  93      27.366 -20.718  17.813  1.00  0.00           C  
ATOM   1503  CG  GLU B  93      27.483 -20.388  19.335  1.00  0.00           C  
ATOM   1504  CD  GLU B  93      26.485 -21.120  20.168  1.00  0.00           C  
ATOM   1505  OE1 GLU B  93      25.622 -21.675  19.559  1.00  0.00           O  
ATOM   1506  OE2 GLU B  93      26.528 -21.096  21.393  1.00  0.00           O  
ATOM   1507  H   GLU B  93      29.798 -21.456  17.865  1.00  0.00           H  
ATOM   1508  HA  GLU B  93      27.363 -22.863  17.955  1.00  0.00           H  
ATOM   1509 1HB  GLU B  93      27.942 -19.971  17.273  1.00  0.00           H  
ATOM   1510 2HB  GLU B  93      26.331 -20.571  17.537  1.00  0.00           H  
ATOM   1511 1HG  GLU B  93      28.484 -20.659  19.669  1.00  0.00           H  
ATOM   1512 2HG  GLU B  93      27.363 -19.317  19.477  1.00  0.00           H  
ATOM   1513  N   PRO B  94      26.432 -23.077  15.426  1.00  0.00           N  
ATOM   1514  CA  PRO B  94      25.962 -23.304  14.052  1.00  0.00           C  
ATOM   1515  C   PRO B  94      25.507 -22.067  13.266  1.00  0.00           C  
ATOM   1516  O   PRO B  94      24.786 -21.206  13.775  1.00  0.00           O  
ATOM   1517  CB  PRO B  94      24.746 -24.205  14.282  1.00  0.00           C  
ATOM   1518  CG  PRO B  94      25.062 -24.933  15.521  1.00  0.00           C  
ATOM   1519  CD  PRO B  94      25.775 -23.945  16.407  1.00  0.00           C  
ATOM   1520  HA  PRO B  94      26.743 -23.840  13.498  1.00  0.00           H  
ATOM   1521 1HB  PRO B  94      23.829 -23.602  14.357  1.00  0.00           H  
ATOM   1522 2HB  PRO B  94      24.607 -24.884  13.429  1.00  0.00           H  
ATOM   1523 1HG  PRO B  94      24.136 -25.319  15.974  1.00  0.00           H  
ATOM   1524 2HG  PRO B  94      25.675 -25.802  15.269  1.00  0.00           H  
ATOM   1525 1HD  PRO B  94      25.103 -23.358  17.016  1.00  0.00           H  
ATOM   1526 2HD  PRO B  94      26.491 -24.513  16.995  1.00  0.00           H  
ATOM   1527  N   ILE B  95      25.847 -22.059  11.973  1.00  0.00           N  
ATOM   1528  CA  ILE B  95      25.408 -21.004  11.050  1.00  0.00           C  
ATOM   1529  C   ILE B  95      23.919 -21.225  10.787  1.00  0.00           C  
ATOM   1530  O   ILE B  95      23.495 -22.369  10.517  1.00  0.00           O  
ATOM   1531  CB  ILE B  95      26.178 -21.049   9.676  1.00  0.00           C  
ATOM   1532  CG1 ILE B  95      27.687 -20.758   9.791  1.00  0.00           C  
ATOM   1533  CG2 ILE B  95      25.573 -20.107   8.662  1.00  0.00           C  
ATOM   1534  CD1 ILE B  95      28.450 -21.168   8.470  1.00  0.00           C  
ATOM   1535  H   ILE B  95      26.454 -22.788  11.627  1.00  0.00           H  
ATOM   1536  HA  ILE B  95      25.544 -20.027  11.517  1.00  0.00           H  
ATOM   1537  HB  ILE B  95      26.094 -22.047   9.281  1.00  0.00           H  
ATOM   1538 1HG1 ILE B  95      27.838 -19.689   9.970  1.00  0.00           H  
ATOM   1539 2HG1 ILE B  95      28.106 -21.308  10.635  1.00  0.00           H  
ATOM   1540 1HG2 ILE B  95      26.102 -20.204   7.709  1.00  0.00           H  
ATOM   1541 2HG2 ILE B  95      24.521 -20.346   8.511  1.00  0.00           H  
ATOM   1542 3HG2 ILE B  95      25.657 -19.082   9.021  1.00  0.00           H  
ATOM   1543 1HD1 ILE B  95      29.509 -20.956   8.568  1.00  0.00           H  
ATOM   1544 2HD1 ILE B  95      28.324 -22.234   8.280  1.00  0.00           H  
ATOM   1545 3HD1 ILE B  95      28.051 -20.609   7.617  1.00  0.00           H  
ATOM   1546  N   THR B  96      23.106 -20.171  10.923  1.00  0.00           N  
ATOM   1547  CA  THR B  96      21.675 -20.337  10.684  1.00  0.00           C  
ATOM   1548  C   THR B  96      21.366 -19.569   9.423  1.00  0.00           C  
ATOM   1549  O   THR B  96      22.083 -18.636   9.066  1.00  0.00           O  
ATOM   1550  CB  THR B  96      20.799 -19.702  11.778  1.00  0.00           C  
ATOM   1551  OG1 THR B  96      20.974 -18.319  11.734  1.00  0.00           O  
ATOM   1552  CG2 THR B  96      21.282 -20.110  13.194  1.00  0.00           C  
ATOM   1553  H   THR B  96      23.499 -19.271  11.172  1.00  0.00           H  
ATOM   1554  HA  THR B  96      21.427 -21.385  10.539  1.00  0.00           H  
ATOM   1555  HB  THR B  96      19.754 -19.972  11.624  1.00  0.00           H  
ATOM   1556  HG1 THR B  96      20.327 -17.910  12.334  1.00  0.00           H  
ATOM   1557 1HG2 THR B  96      20.665 -19.614  13.951  1.00  0.00           H  
ATOM   1558 2HG2 THR B  96      21.232 -21.142  13.334  1.00  0.00           H  
ATOM   1559 3HG2 THR B  96      22.319 -19.806  13.325  1.00  0.00           H  
ATOM   1560  N   ILE B  97      20.247 -19.870   8.816  1.00  0.00           N  
ATOM   1561  CA  ILE B  97      19.762 -19.122   7.661  1.00  0.00           C  
ATOM   1562  C   ILE B  97      18.239 -19.238   7.635  1.00  0.00           C  
ATOM   1563  O   ILE B  97      17.674 -20.285   7.950  1.00  0.00           O  
ATOM   1564  CB  ILE B  97      20.434 -19.665   6.396  1.00  0.00           C  
ATOM   1565  CG1 ILE B  97      20.161 -18.918   5.216  1.00  0.00           C  
ATOM   1566  CG2 ILE B  97      19.952 -20.998   6.148  1.00  0.00           C  
ATOM   1567  CD1 ILE B  97      21.287 -19.187   4.161  1.00  0.00           C  
ATOM   1568  H   ILE B  97      19.703 -20.645   9.162  1.00  0.00           H  
ATOM   1569  HA  ILE B  97      20.030 -18.077   7.772  1.00  0.00           H  
ATOM   1570  HB  ILE B  97      21.514 -19.675   6.538  1.00  0.00           H  
ATOM   1571 1HG1 ILE B  97      19.196 -19.235   4.802  1.00  0.00           H  
ATOM   1572 2HG1 ILE B  97      20.108 -17.858   5.450  1.00  0.00           H  
ATOM   1573 1HG2 ILE B  97      20.440 -21.400   5.265  1.00  0.00           H  
ATOM   1574 2HG2 ILE B  97      20.181 -21.618   6.997  1.00  0.00           H  
ATOM   1575 3HG2 ILE B  97      18.869 -20.967   5.990  1.00  0.00           H  
ATOM   1576 1HD1 ILE B  97      21.078 -18.632   3.249  1.00  0.00           H  
ATOM   1577 2HD1 ILE B  97      22.246 -18.869   4.570  1.00  0.00           H  
ATOM   1578 3HD1 ILE B  97      21.342 -20.240   3.935  1.00  0.00           H  
ATOM   1579  N   GLY B  98      17.551 -18.199   7.271  1.00  0.00           N  
ATOM   1580  CA  GLY B  98      16.119 -18.370   7.284  1.00  0.00           C  
ATOM   1581  C   GLY B  98      15.322 -17.125   6.947  1.00  0.00           C  
ATOM   1582  O   GLY B  98      15.870 -16.089   6.562  1.00  0.00           O  
ATOM   1583  H   GLY B  98      18.029 -17.327   7.044  1.00  0.00           H  
ATOM   1584 1HA  GLY B  98      15.858 -19.166   6.597  1.00  0.00           H  
ATOM   1585 2HA  GLY B  98      15.827 -18.717   8.275  1.00  0.00           H  
ATOM   1586  N   ARG B  99      13.995 -17.230   7.060  1.00  0.00           N  
ATOM   1587  CA  ARG B  99      13.170 -16.068   6.756  1.00  0.00           C  
ATOM   1588  C   ARG B  99      13.251 -15.096   7.898  1.00  0.00           C  
ATOM   1589  O   ARG B  99      13.111 -15.473   9.066  1.00  0.00           O  
ATOM   1590  CB  ARG B  99      11.742 -16.497   6.530  1.00  0.00           C  
ATOM   1591  CG  ARG B  99      11.475 -17.297   5.255  1.00  0.00           C  
ATOM   1592  CD  ARG B  99      10.069 -17.739   5.230  1.00  0.00           C  
ATOM   1593  NE  ARG B  99       9.690 -18.497   4.054  1.00  0.00           N  
ATOM   1594  CZ  ARG B  99       9.210 -17.938   2.891  1.00  0.00           C  
ATOM   1595  NH1 ARG B  99       9.112 -16.603   2.756  1.00  0.00           N  
ATOM   1596  NH2 ARG B  99       8.820 -18.741   1.889  1.00  0.00           N  
ATOM   1597  H   ARG B  99      13.567 -18.092   7.368  1.00  0.00           H  
ATOM   1598  HA  ARG B  99      13.546 -15.582   5.853  1.00  0.00           H  
ATOM   1599 1HB  ARG B  99      11.442 -17.113   7.357  1.00  0.00           H  
ATOM   1600 2HB  ARG B  99      11.093 -15.618   6.524  1.00  0.00           H  
ATOM   1601 1HG  ARG B  99      11.642 -16.653   4.395  1.00  0.00           H  
ATOM   1602 2HG  ARG B  99      12.129 -18.167   5.199  1.00  0.00           H  
ATOM   1603 1HD  ARG B  99       9.921 -18.396   6.074  1.00  0.00           H  
ATOM   1604 2HD  ARG B  99       9.400 -16.886   5.327  1.00  0.00           H  
ATOM   1605  HE  ARG B  99       9.739 -19.537   4.147  1.00  0.00           H  
ATOM   1606 1HH1 ARG B  99       9.419 -15.943   3.499  1.00  0.00           H  
ATOM   1607 2HH1 ARG B  99       8.752 -16.208   1.896  1.00  0.00           H  
ATOM   1608 1HH2 ARG B  99       8.899 -19.742   1.991  1.00  0.00           H  
ATOM   1609 2HH2 ARG B  99       8.398 -18.367   1.012  1.00  0.00           H  
ATOM   1610  N   ASP B 100      13.471 -13.832   7.569  1.00  0.00           N  
ATOM   1611  CA  ASP B 100      13.555 -12.785   8.575  1.00  0.00           C  
ATOM   1612  C   ASP B 100      12.151 -12.293   8.838  1.00  0.00           C  
ATOM   1613  O   ASP B 100      11.714 -11.243   8.348  1.00  0.00           O  
ATOM   1614  CB  ASP B 100      14.455 -11.674   8.098  1.00  0.00           C  
ATOM   1615  CG  ASP B 100      14.654 -10.690   9.078  1.00  0.00           C  
ATOM   1616  OD1 ASP B 100      13.955 -10.661  10.083  1.00  0.00           O  
ATOM   1617  OD2 ASP B 100      15.479  -9.881   8.836  1.00  0.00           O  
ATOM   1618  H   ASP B 100      13.558 -13.590   6.586  1.00  0.00           H  
ATOM   1619  HA  ASP B 100      13.961 -13.193   9.500  1.00  0.00           H  
ATOM   1620 1HB  ASP B 100      15.412 -12.074   7.797  1.00  0.00           H  
ATOM   1621 2HB  ASP B 100      14.027 -11.220   7.232  1.00  0.00           H  
ATOM   1622  N   PHE B 101      11.468 -13.047   9.676  1.00  0.00           N  
ATOM   1623  CA  PHE B 101      10.061 -12.840   9.883  1.00  0.00           C  
ATOM   1624  C   PHE B 101       9.770 -11.517  10.484  1.00  0.00           C  
ATOM   1625  O   PHE B 101       8.678 -10.987  10.291  1.00  0.00           O  
ATOM   1626  CB  PHE B 101       9.448 -13.941  10.732  1.00  0.00           C  
ATOM   1627  CG  PHE B 101       9.276 -15.239   9.982  1.00  0.00           C  
ATOM   1628  CD1 PHE B 101       9.937 -16.370  10.389  1.00  0.00           C  
ATOM   1629  CD2 PHE B 101       8.453 -15.322   8.852  1.00  0.00           C  
ATOM   1630  CE1 PHE B 101       9.784 -17.556   9.717  1.00  0.00           C  
ATOM   1631  CE2 PHE B 101       8.307 -16.513   8.173  1.00  0.00           C  
ATOM   1632  CZ  PHE B 101       8.978 -17.628   8.623  1.00  0.00           C  
ATOM   1633  H   PHE B 101      11.941 -13.871  10.052  1.00  0.00           H  
ATOM   1634  HA  PHE B 101       9.554 -12.899   8.914  1.00  0.00           H  
ATOM   1635 1HB  PHE B 101      10.078 -14.124  11.600  1.00  0.00           H  
ATOM   1636 2HB  PHE B 101       8.474 -13.619  11.095  1.00  0.00           H  
ATOM   1637  HD1 PHE B 101      10.586 -16.330  11.263  1.00  0.00           H  
ATOM   1638  HD2 PHE B 101       7.918 -14.437   8.510  1.00  0.00           H  
ATOM   1639  HE1 PHE B 101      10.312 -18.445  10.061  1.00  0.00           H  
ATOM   1640  HE2 PHE B 101       7.655 -16.576   7.292  1.00  0.00           H  
ATOM   1641  HZ  PHE B 101       8.873 -18.572   8.110  1.00  0.00           H  
ATOM   1642  N   GLU B 102      10.703 -10.996  11.265  1.00  0.00           N  
ATOM   1643  CA  GLU B 102      10.381  -9.761  11.918  1.00  0.00           C  
ATOM   1644  C   GLU B 102      10.603  -8.548  10.989  1.00  0.00           C  
ATOM   1645  O   GLU B 102       9.806  -7.616  10.994  1.00  0.00           O  
ATOM   1646  CB  GLU B 102      11.106  -9.671  13.264  1.00  0.00           C  
ATOM   1647  CG  GLU B 102      10.705  -8.408  14.020  1.00  0.00           C  
ATOM   1648  CD  GLU B 102      11.252  -8.275  15.413  1.00  0.00           C  
ATOM   1649  OE1 GLU B 102      11.967  -9.151  15.854  1.00  0.00           O  
ATOM   1650  OE2 GLU B 102      10.936  -7.272  16.037  1.00  0.00           O  
ATOM   1651  H   GLU B 102      11.606 -11.448  11.376  1.00  0.00           H  
ATOM   1652  HA  GLU B 102       9.319  -9.780  12.156  1.00  0.00           H  
ATOM   1653 1HB  GLU B 102      10.870 -10.550  13.872  1.00  0.00           H  
ATOM   1654 2HB  GLU B 102      12.186  -9.668  13.101  1.00  0.00           H  
ATOM   1655 1HG  GLU B 102      11.027  -7.553  13.433  1.00  0.00           H  
ATOM   1656 2HG  GLU B 102       9.616  -8.377  14.077  1.00  0.00           H  
ATOM   1657  N   ALA B 103      11.664  -8.565  10.167  1.00  0.00           N  
ATOM   1658  CA  ALA B 103      11.924  -7.422   9.271  1.00  0.00           C  
ATOM   1659  C   ALA B 103      10.785  -7.193   8.287  1.00  0.00           C  
ATOM   1660  O   ALA B 103      10.546  -6.067   7.852  1.00  0.00           O  
ATOM   1661  CB  ALA B 103      13.220  -7.598   8.496  1.00  0.00           C  
ATOM   1662  H   ALA B 103      12.324  -9.359  10.170  1.00  0.00           H  
ATOM   1663  HA  ALA B 103      12.009  -6.532   9.894  1.00  0.00           H  
ATOM   1664 1HB  ALA B 103      13.397  -6.725   7.875  1.00  0.00           H  
ATOM   1665 2HB  ALA B 103      14.048  -7.724   9.198  1.00  0.00           H  
ATOM   1666 3HB  ALA B 103      13.142  -8.483   7.865  1.00  0.00           H  
ATOM   1667  N   LEU B 104      10.123  -8.258   7.885  1.00  0.00           N  
ATOM   1668  CA  LEU B 104       9.010  -8.117   6.956  1.00  0.00           C  
ATOM   1669  C   LEU B 104       7.834  -9.035   7.318  1.00  0.00           C  
ATOM   1670  O   LEU B 104       7.931 -10.263   7.164  1.00  0.00           O  
ATOM   1671  CB  LEU B 104       9.472  -8.466   5.542  1.00  0.00           C  
ATOM   1672  CG  LEU B 104       8.398  -8.441   4.436  1.00  0.00           C  
ATOM   1673  CD1 LEU B 104       7.856  -7.032   4.233  1.00  0.00           C  
ATOM   1674  CD2 LEU B 104       8.997  -9.005   3.217  1.00  0.00           C  
ATOM   1675  H   LEU B 104      10.396  -9.178   8.242  1.00  0.00           H  
ATOM   1676  HA  LEU B 104       8.654  -7.091   6.990  1.00  0.00           H  
ATOM   1677 1HB  LEU B 104      10.257  -7.764   5.261  1.00  0.00           H  
ATOM   1678 2HB  LEU B 104       9.902  -9.460   5.566  1.00  0.00           H  
ATOM   1679  HG  LEU B 104       7.551  -9.072   4.729  1.00  0.00           H  
ATOM   1680 1HD1 LEU B 104       7.093  -7.048   3.456  1.00  0.00           H  
ATOM   1681 2HD1 LEU B 104       7.415  -6.694   5.145  1.00  0.00           H  
ATOM   1682 3HD1 LEU B 104       8.663  -6.359   3.942  1.00  0.00           H  
ATOM   1683 1HD2 LEU B 104       8.248  -9.037   2.431  1.00  0.00           H  
ATOM   1684 2HD2 LEU B 104       9.850  -8.399   2.897  1.00  0.00           H  
ATOM   1685 3HD2 LEU B 104       9.321 -10.008   3.448  1.00  0.00           H  
ATOM   1686  N   MET B 105       6.710  -8.428   7.742  1.00  0.00           N  
ATOM   1687  CA  MET B 105       5.561  -9.206   8.222  1.00  0.00           C  
ATOM   1688  C   MET B 105       4.787  -9.857   7.121  1.00  0.00           C  
ATOM   1689  O   MET B 105       4.825  -9.433   5.972  1.00  0.00           O  
ATOM   1690  CB  MET B 105       4.631  -8.320   9.040  1.00  0.00           C  
ATOM   1691  CG  MET B 105       5.242  -7.832  10.338  1.00  0.00           C  
ATOM   1692  SD  MET B 105       4.103  -6.869  11.355  1.00  0.00           S  
ATOM   1693  CE  MET B 105       4.017  -5.315  10.471  1.00  0.00           C  
ATOM   1694  H   MET B 105       6.671  -7.410   7.796  1.00  0.00           H  
ATOM   1695  HA  MET B 105       5.943  -9.997   8.864  1.00  0.00           H  
ATOM   1696 1HB  MET B 105       4.368  -7.450   8.441  1.00  0.00           H  
ATOM   1697 2HB  MET B 105       3.708  -8.852   9.269  1.00  0.00           H  
ATOM   1698 1HG  MET B 105       5.591  -8.686  10.917  1.00  0.00           H  
ATOM   1699 2HG  MET B 105       6.109  -7.207  10.107  1.00  0.00           H  
ATOM   1700 1HE  MET B 105       3.355  -4.640  11.008  1.00  0.00           H  
ATOM   1701 2HE  MET B 105       5.014  -4.873  10.403  1.00  0.00           H  
ATOM   1702 3HE  MET B 105       3.630  -5.469   9.462  1.00  0.00           H  
ATOM   1703  N   ASN B 106       4.003 -10.845   7.536  1.00  0.00           N  
ATOM   1704  CA  ASN B 106       3.122 -11.640   6.691  1.00  0.00           C  
ATOM   1705  C   ASN B 106       3.817 -12.519   5.641  1.00  0.00           C  
ATOM   1706  O   ASN B 106       3.213 -12.809   4.605  1.00  0.00           O  
ATOM   1707  CB  ASN B 106       2.056 -10.740   6.105  1.00  0.00           C  
ATOM   1708  CG  ASN B 106       1.264 -10.062   7.176  1.00  0.00           C  
ATOM   1709  OD1 ASN B 106       0.966 -10.637   8.235  1.00  0.00           O  
ATOM   1710  ND2 ASN B 106       0.922  -8.827   6.932  1.00  0.00           N  
ATOM   1711  H   ASN B 106       4.050 -11.093   8.514  1.00  0.00           H  
ATOM   1712  HA  ASN B 106       2.581 -12.325   7.348  1.00  0.00           H  
ATOM   1713 1HB  ASN B 106       2.494  -9.981   5.480  1.00  0.00           H  
ATOM   1714 2HB  ASN B 106       1.369 -11.324   5.505  1.00  0.00           H  
ATOM   1715 1HD2 ASN B 106       0.403  -8.305   7.609  1.00  0.00           H  
ATOM   1716 2HD2 ASN B 106       1.192  -8.393   6.070  1.00  0.00           H  
ATOM   1717  N   GLN B 107       5.051 -12.999   5.924  1.00  0.00           N  
ATOM   1718  CA  GLN B 107       5.702 -13.986   5.037  1.00  0.00           C  
ATOM   1719  C   GLN B 107       5.168 -15.345   5.386  1.00  0.00           C  
ATOM   1720  O   GLN B 107       4.881 -15.604   6.549  1.00  0.00           O  
ATOM   1721  CB  GLN B 107       7.206 -14.053   5.212  1.00  0.00           C  
ATOM   1722  CG  GLN B 107       7.972 -12.877   4.808  1.00  0.00           C  
ATOM   1723  CD  GLN B 107       9.412 -13.135   5.096  1.00  0.00           C  
ATOM   1724  OE1 GLN B 107      10.014 -14.094   4.561  1.00  0.00           O  
ATOM   1725  NE2 GLN B 107       9.969 -12.310   5.967  1.00  0.00           N  
ATOM   1726  H   GLN B 107       5.522 -12.685   6.761  1.00  0.00           H  
ATOM   1727  HA  GLN B 107       5.441 -13.769   3.998  1.00  0.00           H  
ATOM   1728 1HB  GLN B 107       7.427 -14.225   6.253  1.00  0.00           H  
ATOM   1729 2HB  GLN B 107       7.587 -14.912   4.662  1.00  0.00           H  
ATOM   1730 1HG  GLN B 107       7.846 -12.707   3.737  1.00  0.00           H  
ATOM   1731 2HG  GLN B 107       7.643 -12.005   5.373  1.00  0.00           H  
ATOM   1732 1HE2 GLN B 107      10.932 -12.432   6.246  1.00  0.00           H  
ATOM   1733 2HE2 GLN B 107       9.392 -11.563   6.399  1.00  0.00           H  
ATOM   1734  N   HIS B 108       5.033 -16.241   4.419  1.00  0.00           N  
ATOM   1735  CA  HIS B 108       4.463 -17.517   4.820  1.00  0.00           C  
ATOM   1736  C   HIS B 108       5.531 -18.285   5.603  1.00  0.00           C  
ATOM   1737  O   HIS B 108       6.721 -18.207   5.323  1.00  0.00           O  
ATOM   1738  CB  HIS B 108       3.919 -18.316   3.620  1.00  0.00           C  
ATOM   1739  CG  HIS B 108       3.112 -19.538   4.026  1.00  0.00           C  
ATOM   1740  ND1 HIS B 108       3.704 -20.705   4.412  1.00  0.00           N  
ATOM   1741  CD2 HIS B 108       1.771 -19.758   4.108  1.00  0.00           C  
ATOM   1742  CE1 HIS B 108       2.797 -21.592   4.724  1.00  0.00           C  
ATOM   1743  NE2 HIS B 108       1.603 -21.059   4.559  1.00  0.00           N  
ATOM   1744  H   HIS B 108       5.286 -16.038   3.467  1.00  0.00           H  
ATOM   1745  HA  HIS B 108       3.645 -17.339   5.512  1.00  0.00           H  
ATOM   1746 1HB  HIS B 108       3.286 -17.678   3.006  1.00  0.00           H  
ATOM   1747 2HB  HIS B 108       4.752 -18.653   2.997  1.00  0.00           H  
ATOM   1748  HD1 HIS B 108       4.696 -20.905   4.451  1.00  0.00           H  
ATOM   1749  HD2 HIS B 108       0.897 -19.130   3.904  1.00  0.00           H  
ATOM   1750  HE1 HIS B 108       3.109 -22.585   5.055  1.00  0.00           H  
ATOM   1751  N   GLN B 109       5.083 -19.013   6.613  1.00  0.00           N  
ATOM   1752  CA  GLN B 109       5.925 -19.791   7.513  1.00  0.00           C  
ATOM   1753  C   GLN B 109       6.429 -21.113   6.905  1.00  0.00           C  
ATOM   1754  O   GLN B 109       6.249 -22.178   7.488  1.00  0.00           O  
ATOM   1755  CB  GLN B 109       5.124 -20.152   8.769  1.00  0.00           C  
ATOM   1756  CG  GLN B 109       4.605 -18.977   9.589  1.00  0.00           C  
ATOM   1757  CD  GLN B 109       5.684 -18.171  10.258  1.00  0.00           C  
ATOM   1758  OE1 GLN B 109       6.498 -18.710  11.013  1.00  0.00           O  
ATOM   1759  NE2 GLN B 109       5.686 -16.878  10.009  1.00  0.00           N  
ATOM   1760  H   GLN B 109       4.087 -19.028   6.775  1.00  0.00           H  
ATOM   1761  HA  GLN B 109       6.778 -19.192   7.810  1.00  0.00           H  
ATOM   1762 1HB  GLN B 109       4.267 -20.763   8.484  1.00  0.00           H  
ATOM   1763 2HB  GLN B 109       5.747 -20.757   9.429  1.00  0.00           H  
ATOM   1764 1HG  GLN B 109       4.059 -18.306   8.929  1.00  0.00           H  
ATOM   1765 2HG  GLN B 109       3.939 -19.358  10.363  1.00  0.00           H  
ATOM   1766 1HE2 GLN B 109       6.377 -16.290  10.437  1.00  0.00           H  
ATOM   1767 2HE2 GLN B 109       5.007 -16.478   9.385  1.00  0.00           H  
ATOM   1768  N   ASP B 110       7.096 -21.034   5.760  1.00  0.00           N  
ATOM   1769  CA  ASP B 110       7.585 -22.241   5.088  1.00  0.00           C  
ATOM   1770  C   ASP B 110       9.017 -22.517   5.415  1.00  0.00           C  
ATOM   1771  O   ASP B 110       9.850 -21.623   5.206  1.00  0.00           O  
ATOM   1772  CB  ASP B 110       7.522 -22.159   3.561  1.00  0.00           C  
ATOM   1773  CG  ASP B 110       6.165 -22.320   2.915  1.00  0.00           C  
ATOM   1774  OD1 ASP B 110       5.262 -22.882   3.493  1.00  0.00           O  
ATOM   1775  OD2 ASP B 110       6.054 -21.908   1.789  1.00  0.00           O  
ATOM   1776  H   ASP B 110       7.234 -20.106   5.371  1.00  0.00           H  
ATOM   1777  HA  ASP B 110       6.939 -23.045   5.408  1.00  0.00           H  
ATOM   1778 1HB  ASP B 110       7.913 -21.193   3.257  1.00  0.00           H  
ATOM   1779 2HB  ASP B 110       8.193 -22.917   3.142  1.00  0.00           H  
ATOM   1780  N   PRO B 111       9.358 -23.729   5.894  1.00  0.00           N  
ATOM   1781  CA  PRO B 111      10.708 -24.116   6.232  1.00  0.00           C  
ATOM   1782  C   PRO B 111      11.564 -24.198   4.964  1.00  0.00           C  
ATOM   1783  O   PRO B 111      11.081 -24.601   3.904  1.00  0.00           O  
ATOM   1784  CB  PRO B 111      10.524 -25.487   6.889  1.00  0.00           C  
ATOM   1785  CG  PRO B 111       9.237 -26.029   6.297  1.00  0.00           C  
ATOM   1786  CD  PRO B 111       8.361 -24.810   6.047  1.00  0.00           C  
ATOM   1787  HA  PRO B 111      11.124 -23.373   6.915  1.00  0.00           H  
ATOM   1788 1HB  PRO B 111      11.396 -26.124   6.662  1.00  0.00           H  
ATOM   1789 2HB  PRO B 111      10.481 -25.378   7.981  1.00  0.00           H  
ATOM   1790 1HG  PRO B 111       9.458 -26.580   5.367  1.00  0.00           H  
ATOM   1791 2HG  PRO B 111       8.773 -26.748   6.989  1.00  0.00           H  
ATOM   1792 1HD  PRO B 111       7.814 -24.984   5.104  1.00  0.00           H  
ATOM   1793 2HD  PRO B 111       7.691 -24.615   6.907  1.00  0.00           H  
ATOM   1794  N   LEU B 112      12.841 -23.853   5.084  1.00  0.00           N  
ATOM   1795  CA  LEU B 112      13.733 -23.905   3.943  1.00  0.00           C  
ATOM   1796  C   LEU B 112      14.637 -25.075   4.089  1.00  0.00           C  
ATOM   1797  O   LEU B 112      15.050 -25.381   5.208  1.00  0.00           O  
ATOM   1798  CB  LEU B 112      14.623 -22.663   3.892  1.00  0.00           C  
ATOM   1799  CG  LEU B 112      13.924 -21.306   3.931  1.00  0.00           C  
ATOM   1800  CD1 LEU B 112      15.003 -20.228   3.939  1.00  0.00           C  
ATOM   1801  CD2 LEU B 112      12.957 -21.153   2.746  1.00  0.00           C  
ATOM   1802  H   LEU B 112      13.191 -23.535   5.976  1.00  0.00           H  
ATOM   1803  HA  LEU B 112      13.155 -24.007   3.027  1.00  0.00           H  
ATOM   1804 1HB  LEU B 112      15.314 -22.708   4.732  1.00  0.00           H  
ATOM   1805 2HB  LEU B 112      15.216 -22.709   2.979  1.00  0.00           H  
ATOM   1806  HG  LEU B 112      13.366 -21.223   4.865  1.00  0.00           H  
ATOM   1807 1HD1 LEU B 112      14.541 -19.264   4.017  1.00  0.00           H  
ATOM   1808 2HD1 LEU B 112      15.661 -20.382   4.782  1.00  0.00           H  
ATOM   1809 3HD1 LEU B 112      15.576 -20.277   3.029  1.00  0.00           H  
ATOM   1810 1HD2 LEU B 112      12.466 -20.178   2.795  1.00  0.00           H  
ATOM   1811 2HD2 LEU B 112      13.508 -21.236   1.817  1.00  0.00           H  
ATOM   1812 3HD2 LEU B 112      12.197 -21.941   2.792  1.00  0.00           H  
ATOM   1813  N   GLU B 113      15.008 -25.703   2.999  1.00  0.00           N  
ATOM   1814  CA  GLU B 113      15.993 -26.752   3.136  1.00  0.00           C  
ATOM   1815  C   GLU B 113      17.371 -26.117   3.053  1.00  0.00           C  
ATOM   1816  O   GLU B 113      17.674 -25.416   2.088  1.00  0.00           O  
ATOM   1817  CB  GLU B 113      15.806 -27.828   2.080  1.00  0.00           C  
ATOM   1818  CG  GLU B 113      16.762 -28.990   2.215  1.00  0.00           C  
ATOM   1819  CD  GLU B 113      16.556 -30.028   1.151  1.00  0.00           C  
ATOM   1820  OE1 GLU B 113      15.655 -29.855   0.347  1.00  0.00           O  
ATOM   1821  OE2 GLU B 113      17.281 -31.006   1.146  1.00  0.00           O  
ATOM   1822  H   GLU B 113      14.633 -25.450   2.093  1.00  0.00           H  
ATOM   1823  HA  GLU B 113      15.891 -27.217   4.119  1.00  0.00           H  
ATOM   1824 1HB  GLU B 113      14.789 -28.217   2.130  1.00  0.00           H  
ATOM   1825 2HB  GLU B 113      15.943 -27.395   1.088  1.00  0.00           H  
ATOM   1826 1HG  GLU B 113      17.781 -28.618   2.159  1.00  0.00           H  
ATOM   1827 2HG  GLU B 113      16.629 -29.444   3.200  1.00  0.00           H  
ATOM   1828  N   VAL B 114      18.184 -26.364   4.064  1.00  0.00           N  
ATOM   1829  CA  VAL B 114      19.526 -25.806   4.151  1.00  0.00           C  
ATOM   1830  C   VAL B 114      20.566 -26.908   4.051  1.00  0.00           C  
ATOM   1831  O   VAL B 114      20.563 -27.857   4.833  1.00  0.00           O  
ATOM   1832  CB  VAL B 114      19.693 -25.071   5.473  1.00  0.00           C  
ATOM   1833  CG1 VAL B 114      21.067 -24.479   5.557  1.00  0.00           C  
ATOM   1834  CG2 VAL B 114      18.638 -24.039   5.577  1.00  0.00           C  
ATOM   1835  H   VAL B 114      17.847 -26.952   4.813  1.00  0.00           H  
ATOM   1836  HA  VAL B 114      19.664 -25.103   3.333  1.00  0.00           H  
ATOM   1837  HB  VAL B 114      19.585 -25.774   6.287  1.00  0.00           H  
ATOM   1838 1HG1 VAL B 114      21.187 -23.959   6.508  1.00  0.00           H  
ATOM   1839 2HG1 VAL B 114      21.811 -25.274   5.481  1.00  0.00           H  
ATOM   1840 3HG1 VAL B 114      21.204 -23.771   4.735  1.00  0.00           H  
ATOM   1841 1HG2 VAL B 114      18.732 -23.524   6.508  1.00  0.00           H  
ATOM   1842 2HG2 VAL B 114      18.752 -23.347   4.777  1.00  0.00           H  
ATOM   1843 3HG2 VAL B 114      17.658 -24.498   5.522  1.00  0.00           H  
ATOM   1844  N   THR B 115      21.446 -26.797   3.090  1.00  0.00           N  
ATOM   1845  CA  THR B 115      22.407 -27.857   2.857  1.00  0.00           C  
ATOM   1846  C   THR B 115      23.837 -27.356   2.937  1.00  0.00           C  
ATOM   1847  O   THR B 115      24.084 -26.151   2.982  1.00  0.00           O  
ATOM   1848  CB  THR B 115      22.124 -28.504   1.505  1.00  0.00           C  
ATOM   1849  OG1 THR B 115      22.313 -27.546   0.468  1.00  0.00           O  
ATOM   1850  CG2 THR B 115      20.663 -28.960   1.480  1.00  0.00           C  
ATOM   1851  H   THR B 115      21.416 -25.971   2.495  1.00  0.00           H  
ATOM   1852  HA  THR B 115      22.281 -28.617   3.625  1.00  0.00           H  
ATOM   1853  HB  THR B 115      22.793 -29.354   1.346  1.00  0.00           H  
ATOM   1854  HG1 THR B 115      21.727 -26.797   0.629  1.00  0.00           H  
ATOM   1855 1HG2 THR B 115      20.435 -29.418   0.520  1.00  0.00           H  
ATOM   1856 2HG2 THR B 115      20.486 -29.686   2.275  1.00  0.00           H  
ATOM   1857 3HG2 THR B 115      20.005 -28.104   1.622  1.00  0.00           H  
ATOM   1858  N   GLN B 116      24.793 -28.275   2.966  1.00  0.00           N  
ATOM   1859  CA  GLN B 116      26.200 -27.882   3.041  1.00  0.00           C  
ATOM   1860  C   GLN B 116      26.721 -27.458   1.680  1.00  0.00           C  
ATOM   1861  O   GLN B 116      26.497 -28.148   0.676  1.00  0.00           O  
ATOM   1862  CB  GLN B 116      27.040 -29.041   3.563  1.00  0.00           C  
ATOM   1863  CG  GLN B 116      28.493 -28.755   3.792  1.00  0.00           C  
ATOM   1864  CD  GLN B 116      29.106 -30.010   4.313  1.00  0.00           C  
ATOM   1865  OE1 GLN B 116      28.354 -30.983   4.409  1.00  0.00           O  
ATOM   1866  NE2 GLN B 116      30.392 -30.009   4.687  1.00  0.00           N  
ATOM   1867  H   GLN B 116      24.548 -29.255   2.926  1.00  0.00           H  
ATOM   1868  HA  GLN B 116      26.300 -27.036   3.722  1.00  0.00           H  
ATOM   1869 1HB  GLN B 116      26.630 -29.379   4.514  1.00  0.00           H  
ATOM   1870 2HB  GLN B 116      26.977 -29.873   2.866  1.00  0.00           H  
ATOM   1871 1HG  GLN B 116      28.976 -28.469   2.862  1.00  0.00           H  
ATOM   1872 2HG  GLN B 116      28.594 -27.965   4.532  1.00  0.00           H  
ATOM   1873 1HE2 GLN B 116      30.820 -30.851   5.131  1.00  0.00           H  
ATOM   1874 2HE2 GLN B 116      30.939 -29.180   4.592  1.00  0.00           H  
ATOM   1875  N   ASP B 117      27.403 -26.319   1.637  1.00  0.00           N  
ATOM   1876  CA  ASP B 117      28.027 -25.862   0.408  1.00  0.00           C  
ATOM   1877  C   ASP B 117      29.444 -26.398   0.440  1.00  0.00           C  
ATOM   1878  O   ASP B 117      30.202 -26.120   1.367  1.00  0.00           O  
ATOM   1879  CB  ASP B 117      27.958 -24.341   0.211  1.00  0.00           C  
ATOM   1880  CG  ASP B 117      28.550 -23.854  -1.199  1.00  0.00           C  
ATOM   1881  OD1 ASP B 117      29.391 -24.544  -1.771  1.00  0.00           O  
ATOM   1882  OD2 ASP B 117      28.128 -22.814  -1.680  1.00  0.00           O  
ATOM   1883  H   ASP B 117      27.527 -25.762   2.485  1.00  0.00           H  
ATOM   1884  HA  ASP B 117      27.519 -26.322  -0.439  1.00  0.00           H  
ATOM   1885 1HB  ASP B 117      26.924 -24.003   0.307  1.00  0.00           H  
ATOM   1886 2HB  ASP B 117      28.517 -23.867   1.004  1.00  0.00           H  
ATOM   1887  N   VAL B 118      29.773 -27.252  -0.502  1.00  0.00           N  
ATOM   1888  CA  VAL B 118      31.061 -27.901  -0.487  1.00  0.00           C  
ATOM   1889  C   VAL B 118      32.044 -27.354  -1.508  1.00  0.00           C  
ATOM   1890  O   VAL B 118      33.059 -27.991  -1.811  1.00  0.00           O  
ATOM   1891  CB  VAL B 118      30.848 -29.382  -0.674  1.00  0.00           C  
ATOM   1892  CG1 VAL B 118      30.012 -29.931   0.488  1.00  0.00           C  
ATOM   1893  CG2 VAL B 118      30.125 -29.556  -1.981  1.00  0.00           C  
ATOM   1894  H   VAL B 118      29.117 -27.444  -1.246  1.00  0.00           H  
ATOM   1895  HA  VAL B 118      31.494 -27.753   0.503  1.00  0.00           H  
ATOM   1896  HB  VAL B 118      31.803 -29.908  -0.687  1.00  0.00           H  
ATOM   1897 1HG1 VAL B 118      29.843 -30.995   0.353  1.00  0.00           H  
ATOM   1898 2HG1 VAL B 118      30.551 -29.770   1.426  1.00  0.00           H  
ATOM   1899 3HG1 VAL B 118      29.049 -29.417   0.527  1.00  0.00           H  
ATOM   1900 1HG2 VAL B 118      29.937 -30.614  -2.157  1.00  0.00           H  
ATOM   1901 2HG2 VAL B 118      29.172 -29.021  -1.936  1.00  0.00           H  
ATOM   1902 3HG2 VAL B 118      30.736 -29.151  -2.786  1.00  0.00           H  
ATOM   1903  N   THR B 119      31.776 -26.134  -1.992  1.00  0.00           N  
ATOM   1904  CA  THR B 119      32.742 -25.422  -2.825  1.00  0.00           C  
ATOM   1905  C   THR B 119      33.493 -24.446  -1.925  1.00  0.00           C  
ATOM   1906  O   THR B 119      34.423 -23.774  -2.362  1.00  0.00           O  
ATOM   1907  CB  THR B 119      32.086 -24.618  -3.991  1.00  0.00           C  
ATOM   1908  OG1 THR B 119      31.252 -23.577  -3.465  1.00  0.00           O  
ATOM   1909  CG2 THR B 119      31.228 -25.518  -4.882  1.00  0.00           C  
ATOM   1910  H   THR B 119      30.882 -25.672  -1.768  1.00  0.00           H  
ATOM   1911  HA  THR B 119      33.459 -26.129  -3.240  1.00  0.00           H  
ATOM   1912  HB  THR B 119      32.875 -24.169  -4.595  1.00  0.00           H  
ATOM   1913  HG1 THR B 119      30.483 -23.961  -2.981  1.00  0.00           H  
ATOM   1914 1HG2 THR B 119      30.794 -24.921  -5.686  1.00  0.00           H  
ATOM   1915 2HG2 THR B 119      31.840 -26.307  -5.301  1.00  0.00           H  
ATOM   1916 3HG2 THR B 119      30.425 -25.956  -4.281  1.00  0.00           H  
ATOM   1917  N   ARG B 120      33.050 -24.333  -0.671  1.00  0.00           N  
ATOM   1918  CA  ARG B 120      33.651 -23.433   0.307  1.00  0.00           C  
ATOM   1919  C   ARG B 120      33.836 -24.159   1.624  1.00  0.00           C  
ATOM   1920  O   ARG B 120      32.988 -24.940   2.040  1.00  0.00           O  
ATOM   1921  CB  ARG B 120      32.842 -22.145   0.430  1.00  0.00           C  
ATOM   1922  CG  ARG B 120      32.958 -21.316  -0.854  1.00  0.00           C  
ATOM   1923  CD  ARG B 120      32.438 -19.979  -0.803  1.00  0.00           C  
ATOM   1924  NE  ARG B 120      32.791 -19.268  -2.057  1.00  0.00           N  
ATOM   1925  CZ  ARG B 120      31.996 -19.211  -3.162  1.00  0.00           C  
ATOM   1926  NH1 ARG B 120      30.785 -19.786  -3.141  1.00  0.00           N  
ATOM   1927  NH2 ARG B 120      32.422 -18.593  -4.271  1.00  0.00           N  
ATOM   1928  H   ARG B 120      32.266 -24.906  -0.389  1.00  0.00           H  
ATOM   1929  HA  ARG B 120      34.643 -23.148  -0.050  1.00  0.00           H  
ATOM   1930 1HB  ARG B 120      31.789 -22.380   0.586  1.00  0.00           H  
ATOM   1931 2HB  ARG B 120      33.190 -21.551   1.278  1.00  0.00           H  
ATOM   1932 1HG  ARG B 120      34.007 -21.253  -1.148  1.00  0.00           H  
ATOM   1933 2HG  ARG B 120      32.391 -21.819  -1.633  1.00  0.00           H  
ATOM   1934 1HD  ARG B 120      31.351 -20.008  -0.704  1.00  0.00           H  
ATOM   1935 2HD  ARG B 120      32.884 -19.445   0.035  1.00  0.00           H  
ATOM   1936  HE  ARG B 120      33.709 -18.840  -2.112  1.00  0.00           H  
ATOM   1937 1HH1 ARG B 120      30.478 -20.270  -2.306  1.00  0.00           H  
ATOM   1938 2HH1 ARG B 120      30.185 -19.762  -3.959  1.00  0.00           H  
ATOM   1939 1HH2 ARG B 120      33.374 -18.181  -4.323  1.00  0.00           H  
ATOM   1940 2HH2 ARG B 120      31.826 -18.577  -5.082  1.00  0.00           H  
ATOM   1941  N   GLU B 121      34.948 -23.908   2.296  1.00  0.00           N  
ATOM   1942  CA  GLU B 121      35.260 -24.687   3.500  1.00  0.00           C  
ATOM   1943  C   GLU B 121      34.142 -24.716   4.563  1.00  0.00           C  
ATOM   1944  O   GLU B 121      33.771 -25.793   5.028  1.00  0.00           O  
ATOM   1945  CB  GLU B 121      36.590 -24.194   4.091  1.00  0.00           C  
ATOM   1946  CG  GLU B 121      37.142 -25.048   5.240  1.00  0.00           C  
ATOM   1947  CD  GLU B 121      38.488 -24.526   5.812  1.00  0.00           C  
ATOM   1948  OE1 GLU B 121      38.876 -23.397   5.500  1.00  0.00           O  
ATOM   1949  OE2 GLU B 121      39.123 -25.290   6.561  1.00  0.00           O  
ATOM   1950  H   GLU B 121      35.605 -23.218   1.948  1.00  0.00           H  
ATOM   1951  HA  GLU B 121      35.443 -25.710   3.213  1.00  0.00           H  
ATOM   1952 1HB  GLU B 121      37.347 -24.160   3.302  1.00  0.00           H  
ATOM   1953 2HB  GLU B 121      36.467 -23.180   4.468  1.00  0.00           H  
ATOM   1954 1HG  GLU B 121      36.403 -25.080   6.027  1.00  0.00           H  
ATOM   1955 2HG  GLU B 121      37.279 -26.067   4.877  1.00  0.00           H  
ATOM   1956  N   TRP B 122      33.620 -23.555   4.964  1.00  0.00           N  
ATOM   1957  CA  TRP B 122      32.582 -23.558   5.980  1.00  0.00           C  
ATOM   1958  C   TRP B 122      31.371 -22.771   5.518  1.00  0.00           C  
ATOM   1959  O   TRP B 122      31.266 -21.590   5.843  1.00  0.00           O  
ATOM   1960  CB  TRP B 122      33.058 -22.941   7.316  1.00  0.00           C  
ATOM   1961  CG  TRP B 122      34.443 -23.450   7.915  1.00  0.00           C  
ATOM   1962  CD1 TRP B 122      35.616 -22.689   7.958  1.00  0.00           C  
ATOM   1963  CD2 TRP B 122      34.808 -24.766   8.473  1.00  0.00           C  
ATOM   1964  NE1 TRP B 122      36.628 -23.411   8.509  1.00  0.00           N  
ATOM   1965  CE2 TRP B 122      36.158 -24.703   8.825  1.00  0.00           C  
ATOM   1966  CE3 TRP B 122      34.118 -25.960   8.678  1.00  0.00           C  
ATOM   1967  CZ2 TRP B 122      36.837 -25.818   9.387  1.00  0.00           C  
ATOM   1968  CZ3 TRP B 122      34.799 -27.069   9.234  1.00  0.00           C  
ATOM   1969  CH2 TRP B 122      36.118 -26.994   9.578  1.00  0.00           C  
ATOM   1970  H   TRP B 122      33.934 -22.687   4.560  1.00  0.00           H  
ATOM   1971  HA  TRP B 122      32.269 -24.586   6.159  1.00  0.00           H  
ATOM   1972 1HB  TRP B 122      33.137 -21.862   7.180  1.00  0.00           H  
ATOM   1973 2HB  TRP B 122      32.287 -23.106   8.072  1.00  0.00           H  
ATOM   1974  HD1 TRP B 122      35.712 -21.655   7.610  1.00  0.00           H  
ATOM   1975  HE1 TRP B 122      37.580 -23.062   8.639  1.00  0.00           H  
ATOM   1976  HE3 TRP B 122      33.068 -26.038   8.402  1.00  0.00           H  
ATOM   1977  HZ2 TRP B 122      37.891 -25.775   9.662  1.00  0.00           H  
ATOM   1978  HZ3 TRP B 122      34.243 -27.993   9.381  1.00  0.00           H  
ATOM   1979  HH2 TRP B 122      36.610 -27.869  10.004  1.00  0.00           H  
ATOM   1980  N   ALA B 123      30.446 -23.373   4.788  1.00  0.00           N  
ATOM   1981  CA  ALA B 123      29.308 -22.569   4.330  1.00  0.00           C  
ATOM   1982  C   ALA B 123      28.037 -23.386   4.132  1.00  0.00           C  
ATOM   1983  O   ALA B 123      28.097 -24.571   3.806  1.00  0.00           O  
ATOM   1984  CB  ALA B 123      29.685 -21.886   3.030  1.00  0.00           C  
ATOM   1985  H   ALA B 123      30.546 -24.345   4.525  1.00  0.00           H  
ATOM   1986  HA  ALA B 123      29.094 -21.818   5.091  1.00  0.00           H  
ATOM   1987 1HB  ALA B 123      28.856 -21.255   2.698  1.00  0.00           H  
ATOM   1988 2HB  ALA B 123      30.568 -21.280   3.182  1.00  0.00           H  
ATOM   1989 3HB  ALA B 123      29.897 -22.636   2.283  1.00  0.00           H  
ATOM   1990  N   LYS B 124      26.887 -22.731   4.306  1.00  0.00           N  
ATOM   1991  CA  LYS B 124      25.563 -23.350   4.110  1.00  0.00           C  
ATOM   1992  C   LYS B 124      24.780 -22.679   3.004  1.00  0.00           C  
ATOM   1993  O   LYS B 124      25.005 -21.519   2.691  1.00  0.00           O  
ATOM   1994  CB  LYS B 124      24.740 -23.307   5.394  1.00  0.00           C  
ATOM   1995  CG  LYS B 124      25.325 -24.151   6.520  1.00  0.00           C  
ATOM   1996  CD  LYS B 124      24.397 -24.238   7.754  1.00  0.00           C  
ATOM   1997  CE  LYS B 124      25.067 -25.068   8.926  1.00  0.00           C  
ATOM   1998  NZ  LYS B 124      24.171 -25.178  10.147  1.00  0.00           N  
ATOM   1999  H   LYS B 124      26.943 -21.749   4.578  1.00  0.00           H  
ATOM   2000  HA  LYS B 124      25.706 -24.389   3.821  1.00  0.00           H  
ATOM   2001 1HB  LYS B 124      24.656 -22.279   5.743  1.00  0.00           H  
ATOM   2002 2HB  LYS B 124      23.747 -23.659   5.186  1.00  0.00           H  
ATOM   2003 1HG  LYS B 124      25.510 -25.163   6.146  1.00  0.00           H  
ATOM   2004 2HG  LYS B 124      26.280 -23.721   6.825  1.00  0.00           H  
ATOM   2005 1HD  LYS B 124      24.155 -23.236   8.106  1.00  0.00           H  
ATOM   2006 2HD  LYS B 124      23.471 -24.729   7.469  1.00  0.00           H  
ATOM   2007 1HE  LYS B 124      25.305 -26.071   8.572  1.00  0.00           H  
ATOM   2008 2HE  LYS B 124      25.994 -24.573   9.222  1.00  0.00           H  
ATOM   2009 1HZ  LYS B 124      24.645 -25.703  10.867  1.00  0.00           H  
ATOM   2010 2HZ  LYS B 124      23.952 -24.211  10.470  1.00  0.00           H  
ATOM   2011 3HZ  LYS B 124      23.314 -25.643   9.905  1.00  0.00           H  
ATOM   2012  N   LYS B 125      23.832 -23.372   2.409  1.00  0.00           N  
ATOM   2013  CA  LYS B 125      23.053 -22.725   1.348  1.00  0.00           C  
ATOM   2014  C   LYS B 125      21.582 -23.141   1.242  1.00  0.00           C  
ATOM   2015  O   LYS B 125      21.177 -24.230   1.655  1.00  0.00           O  
ATOM   2016  CB  LYS B 125      23.699 -23.014  -0.004  1.00  0.00           C  
ATOM   2017  CG  LYS B 125      23.654 -24.485  -0.293  1.00  0.00           C  
ATOM   2018  CD  LYS B 125      24.315 -24.900  -1.569  1.00  0.00           C  
ATOM   2019  CE  LYS B 125      24.073 -26.416  -1.775  1.00  0.00           C  
ATOM   2020  NZ  LYS B 125      24.711 -26.952  -2.999  1.00  0.00           N  
ATOM   2021  H   LYS B 125      23.691 -24.350   2.664  1.00  0.00           H  
ATOM   2022  HA  LYS B 125      23.069 -21.657   1.535  1.00  0.00           H  
ATOM   2023 1HB  LYS B 125      23.166 -22.484  -0.796  1.00  0.00           H  
ATOM   2024 2HB  LYS B 125      24.734 -22.671  -0.010  1.00  0.00           H  
ATOM   2025 1HG  LYS B 125      24.134 -25.024   0.528  1.00  0.00           H  
ATOM   2026 2HG  LYS B 125      22.612 -24.794  -0.335  1.00  0.00           H  
ATOM   2027 1HD  LYS B 125      23.885 -24.335  -2.398  1.00  0.00           H  
ATOM   2028 2HD  LYS B 125      25.384 -24.696  -1.522  1.00  0.00           H  
ATOM   2029 1HE  LYS B 125      24.462 -26.956  -0.906  1.00  0.00           H  
ATOM   2030 2HE  LYS B 125      23.001 -26.589  -1.844  1.00  0.00           H  
ATOM   2031 1HZ  LYS B 125      24.510 -27.944  -3.069  1.00  0.00           H  
ATOM   2032 2HZ  LYS B 125      24.348 -26.474  -3.807  1.00  0.00           H  
ATOM   2033 3HZ  LYS B 125      25.711 -26.816  -2.943  1.00  0.00           H  
ATOM   2034  N   VAL B 126      20.789 -22.256   0.635  1.00  0.00           N  
ATOM   2035  CA  VAL B 126      19.386 -22.519   0.324  1.00  0.00           C  
ATOM   2036  C   VAL B 126      19.164 -22.404  -1.149  1.00  0.00           C  
ATOM   2037  O   VAL B 126      19.506 -21.378  -1.738  1.00  0.00           O  
ATOM   2038  CB  VAL B 126      18.421 -21.524   0.990  1.00  0.00           C  
ATOM   2039  CG1 VAL B 126      16.988 -21.882   0.594  1.00  0.00           C  
ATOM   2040  CG2 VAL B 126      18.552 -21.591   2.478  1.00  0.00           C  
ATOM   2041  H   VAL B 126      21.208 -21.373   0.350  1.00  0.00           H  
ATOM   2042  HA  VAL B 126      19.132 -23.533   0.645  1.00  0.00           H  
ATOM   2043  HB  VAL B 126      18.642 -20.517   0.638  1.00  0.00           H  
ATOM   2044 1HG1 VAL B 126      16.303 -21.194   1.054  1.00  0.00           H  
ATOM   2045 2HG1 VAL B 126      16.869 -21.831  -0.486  1.00  0.00           H  
ATOM   2046 3HG1 VAL B 126      16.760 -22.897   0.932  1.00  0.00           H  
ATOM   2047 1HG2 VAL B 126      17.873 -20.891   2.954  1.00  0.00           H  
ATOM   2048 2HG2 VAL B 126      18.311 -22.607   2.784  1.00  0.00           H  
ATOM   2049 3HG2 VAL B 126      19.559 -21.359   2.759  1.00  0.00           H  
ATOM   2050  N   VAL B 127      18.597 -23.436  -1.765  1.00  0.00           N  
ATOM   2051  CA  VAL B 127      18.361 -23.354  -3.190  1.00  0.00           C  
ATOM   2052  C   VAL B 127      16.904 -23.635  -3.495  1.00  0.00           C  
ATOM   2053  O   VAL B 127      16.332 -24.629  -3.029  1.00  0.00           O  
ATOM   2054  CB  VAL B 127      19.264 -24.343  -3.967  1.00  0.00           C  
ATOM   2055  CG1 VAL B 127      18.985 -24.213  -5.502  1.00  0.00           C  
ATOM   2056  CG2 VAL B 127      20.738 -24.082  -3.644  1.00  0.00           C  
ATOM   2057  H   VAL B 127      18.327 -24.260  -1.244  1.00  0.00           H  
ATOM   2058  HA  VAL B 127      18.584 -22.347  -3.534  1.00  0.00           H  
ATOM   2059  HB  VAL B 127      19.011 -25.362  -3.677  1.00  0.00           H  
ATOM   2060 1HG1 VAL B 127      19.608 -24.917  -6.058  1.00  0.00           H  
ATOM   2061 2HG1 VAL B 127      17.942 -24.424  -5.717  1.00  0.00           H  
ATOM   2062 3HG1 VAL B 127      19.217 -23.201  -5.842  1.00  0.00           H  
ATOM   2063 1HG2 VAL B 127      21.351 -24.791  -4.193  1.00  0.00           H  
ATOM   2064 2HG2 VAL B 127      21.004 -23.089  -3.935  1.00  0.00           H  
ATOM   2065 3HG2 VAL B 127      20.918 -24.203  -2.579  1.00  0.00           H  
ATOM   2066  N   TRP B 128      16.315 -22.755  -4.293  1.00  0.00           N  
ATOM   2067  CA  TRP B 128      14.962 -22.950  -4.747  1.00  0.00           C  
ATOM   2068  C   TRP B 128      15.068 -23.287  -6.212  1.00  0.00           C  
ATOM   2069  O   TRP B 128      15.496 -22.468  -7.039  1.00  0.00           O  
ATOM   2070  CB  TRP B 128      14.080 -21.734  -4.586  1.00  0.00           C  
ATOM   2071  CG  TRP B 128      13.855 -21.295  -3.191  1.00  0.00           C  
ATOM   2072  CD1 TRP B 128      12.774 -21.585  -2.429  1.00  0.00           C  
ATOM   2073  CD2 TRP B 128      14.689 -20.402  -2.395  1.00  0.00           C  
ATOM   2074  NE1 TRP B 128      12.857 -20.931  -1.215  1.00  0.00           N  
ATOM   2075  CE2 TRP B 128      14.021 -20.183  -1.191  1.00  0.00           C  
ATOM   2076  CE3 TRP B 128      15.909 -19.775  -2.614  1.00  0.00           C  
ATOM   2077  CZ2 TRP B 128      14.537 -19.323  -0.199  1.00  0.00           C  
ATOM   2078  CZ3 TRP B 128      16.436 -18.937  -1.632  1.00  0.00           C  
ATOM   2079  CH2 TRP B 128      15.760 -18.704  -0.450  1.00  0.00           C  
ATOM   2080  H   TRP B 128      16.841 -21.950  -4.631  1.00  0.00           H  
ATOM   2081  HA  TRP B 128      14.509 -23.790  -4.220  1.00  0.00           H  
ATOM   2082 1HB  TRP B 128      14.519 -20.914  -5.134  1.00  0.00           H  
ATOM   2083 2HB  TRP B 128      13.108 -21.941  -5.041  1.00  0.00           H  
ATOM   2084  HD1 TRP B 128      11.948 -22.225  -2.740  1.00  0.00           H  
ATOM   2085  HE1 TRP B 128      12.172 -20.974  -0.477  1.00  0.00           H  
ATOM   2086  HE3 TRP B 128      16.443 -19.952  -3.537  1.00  0.00           H  
ATOM   2087  HZ2 TRP B 128      14.014 -19.141   0.736  1.00  0.00           H  
ATOM   2088  HZ3 TRP B 128      17.393 -18.474  -1.831  1.00  0.00           H  
ATOM   2089  HH2 TRP B 128      16.191 -18.040   0.295  1.00  0.00           H  
ATOM   2090  N   LYS B 129      14.713 -24.530  -6.506  1.00  0.00           N  
ATOM   2091  CA  LYS B 129      14.822 -25.123  -7.826  1.00  0.00           C  
ATOM   2092  C   LYS B 129      13.835 -24.462  -8.774  1.00  0.00           C  
ATOM   2093  O   LYS B 129      12.919 -23.739  -8.334  1.00  0.00           O  
ATOM   2094  CB  LYS B 129      14.613 -26.647  -7.733  1.00  0.00           C  
ATOM   2095  CG  LYS B 129      15.736 -27.377  -6.950  1.00  0.00           C  
ATOM   2096  CD  LYS B 129      15.536 -28.908  -6.878  1.00  0.00           C  
ATOM   2097  CE  LYS B 129      16.692 -29.615  -6.081  1.00  0.00           C  
ATOM   2098  NZ  LYS B 129      16.490 -31.108  -5.991  1.00  0.00           N  
ATOM   2099  H   LYS B 129      14.370 -25.110  -5.751  1.00  0.00           H  
ATOM   2100  HA  LYS B 129      15.828 -24.939  -8.209  1.00  0.00           H  
ATOM   2101 1HB  LYS B 129      13.673 -26.861  -7.242  1.00  0.00           H  
ATOM   2102 2HB  LYS B 129      14.562 -27.076  -8.735  1.00  0.00           H  
ATOM   2103 1HG  LYS B 129      16.695 -27.172  -7.426  1.00  0.00           H  
ATOM   2104 2HG  LYS B 129      15.772 -26.987  -5.934  1.00  0.00           H  
ATOM   2105 1HD  LYS B 129      14.590 -29.119  -6.381  1.00  0.00           H  
ATOM   2106 2HD  LYS B 129      15.495 -29.317  -7.884  1.00  0.00           H  
ATOM   2107 1HE  LYS B 129      17.641 -29.422  -6.582  1.00  0.00           H  
ATOM   2108 2HE  LYS B 129      16.734 -29.202  -5.076  1.00  0.00           H  
ATOM   2109 1HZ  LYS B 129      17.252 -31.523  -5.474  1.00  0.00           H  
ATOM   2110 2HZ  LYS B 129      15.620 -31.306  -5.517  1.00  0.00           H  
ATOM   2111 3HZ  LYS B 129      16.463 -31.509  -6.917  1.00  0.00           H  
ATOM   2112  N   ARG B 130      14.038 -24.699 -10.070  1.00  0.00           N  
ATOM   2113  CA  ARG B 130      13.199 -24.072 -11.075  1.00  0.00           C  
ATOM   2114  C   ARG B 130      11.730 -24.254 -10.809  1.00  0.00           C  
ATOM   2115  O   ARG B 130      11.267 -25.330 -10.413  1.00  0.00           O  
ATOM   2116  CB  ARG B 130      13.492 -24.600 -12.482  1.00  0.00           C  
ATOM   2117  CG  ARG B 130      14.804 -24.199 -13.004  1.00  0.00           C  
ATOM   2118  CD  ARG B 130      15.056 -24.653 -14.376  1.00  0.00           C  
ATOM   2119  NE  ARG B 130      16.367 -24.190 -14.778  1.00  0.00           N  
ATOM   2120  CZ  ARG B 130      16.923 -24.355 -15.971  1.00  0.00           C  
ATOM   2121  NH1 ARG B 130      16.275 -25.003 -16.926  1.00  0.00           N  
ATOM   2122  NH2 ARG B 130      18.137 -23.862 -16.171  1.00  0.00           N  
ATOM   2123  H   ARG B 130      14.796 -25.303 -10.357  1.00  0.00           H  
ATOM   2124  HA  ARG B 130      13.421 -23.008 -11.061  1.00  0.00           H  
ATOM   2125 1HB  ARG B 130      13.438 -25.683 -12.493  1.00  0.00           H  
ATOM   2126 2HB  ARG B 130      12.735 -24.225 -13.179  1.00  0.00           H  
ATOM   2127 1HG  ARG B 130      14.842 -23.124 -13.000  1.00  0.00           H  
ATOM   2128 2HG  ARG B 130      15.589 -24.592 -12.358  1.00  0.00           H  
ATOM   2129 1HD  ARG B 130      15.036 -25.741 -14.431  1.00  0.00           H  
ATOM   2130 2HD  ARG B 130      14.305 -24.232 -15.054  1.00  0.00           H  
ATOM   2131  HE  ARG B 130      16.904 -23.688 -14.091  1.00  0.00           H  
ATOM   2132 1HH1 ARG B 130      15.348 -25.374 -16.748  1.00  0.00           H  
ATOM   2133 2HH1 ARG B 130      16.701 -25.132 -17.833  1.00  0.00           H  
ATOM   2134 1HH2 ARG B 130      18.611 -23.373 -15.427  1.00  0.00           H  
ATOM   2135 2HH2 ARG B 130      18.586 -23.975 -17.067  1.00  0.00           H  
ATOM   2136  N   GLU B 131      11.032 -23.131 -10.956  1.00  0.00           N  
ATOM   2137  CA  GLU B 131       9.594 -22.993 -10.798  1.00  0.00           C  
ATOM   2138  C   GLU B 131       9.052 -23.387  -9.406  1.00  0.00           C  
ATOM   2139  O   GLU B 131       7.836 -23.387  -9.189  1.00  0.00           O  
ATOM   2140  CB  GLU B 131       8.974 -23.820 -11.918  1.00  0.00           C  
ATOM   2141  CG  GLU B 131       9.422 -23.304 -13.300  1.00  0.00           C  
ATOM   2142  CD  GLU B 131       8.825 -24.016 -14.432  1.00  0.00           C  
ATOM   2143  OE1 GLU B 131       7.826 -24.674 -14.252  1.00  0.00           O  
ATOM   2144  OE2 GLU B 131       9.387 -23.913 -15.513  1.00  0.00           O  
ATOM   2145  H   GLU B 131      11.557 -22.320 -11.293  1.00  0.00           H  
ATOM   2146  HA  GLU B 131       9.347 -21.943 -10.967  1.00  0.00           H  
ATOM   2147 1HB  GLU B 131       9.244 -24.868 -11.820  1.00  0.00           H  
ATOM   2148 2HB  GLU B 131       7.885 -23.750 -11.864  1.00  0.00           H  
ATOM   2149 1HG  GLU B 131       9.142 -22.255 -13.374  1.00  0.00           H  
ATOM   2150 2HG  GLU B 131      10.505 -23.353 -13.381  1.00  0.00           H  
ATOM   2151  N   LYS B 132       9.951 -23.585  -8.428  1.00  0.00           N  
ATOM   2152  CA  LYS B 132       9.549 -23.830  -7.047  1.00  0.00           C  
ATOM   2153  C   LYS B 132       9.496 -22.458  -6.407  1.00  0.00           C  
ATOM   2154  O   LYS B 132       8.796 -22.183  -5.421  1.00  0.00           O  
ATOM   2155  CB  LYS B 132      10.554 -24.746  -6.308  1.00  0.00           C  
ATOM   2156  CG  LYS B 132      10.738 -26.175  -6.916  1.00  0.00           C  
ATOM   2157  CD  LYS B 132       9.449 -27.010  -6.876  1.00  0.00           C  
ATOM   2158  CE  LYS B 132       9.674 -28.453  -7.382  1.00  0.00           C  
ATOM   2159  NZ  LYS B 132       8.395 -29.272  -7.369  1.00  0.00           N  
ATOM   2160  H   LYS B 132      10.951 -23.608  -8.645  1.00  0.00           H  
ATOM   2161  HA  LYS B 132       8.554 -24.272  -7.020  1.00  0.00           H  
ATOM   2162 1HB  LYS B 132      11.534 -24.262  -6.301  1.00  0.00           H  
ATOM   2163 2HB  LYS B 132      10.248 -24.861  -5.273  1.00  0.00           H  
ATOM   2164 1HG  LYS B 132      11.074 -26.085  -7.951  1.00  0.00           H  
ATOM   2165 2HG  LYS B 132      11.502 -26.705  -6.353  1.00  0.00           H  
ATOM   2166 1HD  LYS B 132       9.072 -27.050  -5.852  1.00  0.00           H  
ATOM   2167 2HD  LYS B 132       8.696 -26.532  -7.502  1.00  0.00           H  
ATOM   2168 1HE  LYS B 132      10.058 -28.416  -8.401  1.00  0.00           H  
ATOM   2169 2HE  LYS B 132      10.410 -28.942  -6.745  1.00  0.00           H  
ATOM   2170 1HZ  LYS B 132       8.583 -30.206  -7.704  1.00  0.00           H  
ATOM   2171 2HZ  LYS B 132       8.034 -29.325  -6.425  1.00  0.00           H  
ATOM   2172 3HZ  LYS B 132       7.707 -28.838  -7.967  1.00  0.00           H  
ATOM   2173  N   ALA B 133      10.218 -21.561  -7.054  1.00  0.00           N  
ATOM   2174  CA  ALA B 133      10.417 -20.199  -6.620  1.00  0.00           C  
ATOM   2175  C   ALA B 133       9.181 -19.312  -6.883  1.00  0.00           C  
ATOM   2176  O   ALA B 133       9.210 -18.425  -7.739  1.00  0.00           O  
ATOM   2177  CB  ALA B 133      11.664 -19.657  -7.330  1.00  0.00           C  
ATOM   2178  H   ALA B 133      10.710 -21.872  -7.878  1.00  0.00           H  
ATOM   2179  HA  ALA B 133      10.597 -20.212  -5.547  1.00  0.00           H  
ATOM   2180 1HB  ALA B 133      11.861 -18.661  -6.992  1.00  0.00           H  
ATOM   2181 2HB  ALA B 133      12.528 -20.290  -7.105  1.00  0.00           H  
ATOM   2182 3HB  ALA B 133      11.503 -19.647  -8.410  1.00  0.00           H  
ATOM   2183  N   SER B 134       8.096 -19.575  -6.129  1.00  0.00           N  
ATOM   2184  CA  SER B 134       6.838 -18.814  -6.229  1.00  0.00           C  
ATOM   2185  C   SER B 134       6.647 -17.890  -4.995  1.00  0.00           C  
ATOM   2186  O   SER B 134       7.129 -16.753  -4.966  1.00  0.00           O  
ATOM   2187  CB  SER B 134       5.654 -19.763  -6.360  1.00  0.00           C  
ATOM   2188  OG  SER B 134       5.484 -20.547  -5.199  1.00  0.00           O  
ATOM   2189  H   SER B 134       8.171 -20.362  -5.488  1.00  0.00           H  
ATOM   2190  HA  SER B 134       6.889 -18.184  -7.116  1.00  0.00           H  
ATOM   2191 1HB  SER B 134       4.749 -19.188  -6.550  1.00  0.00           H  
ATOM   2192 2HB  SER B 134       5.815 -20.416  -7.218  1.00  0.00           H  
ATOM   2193  HG  SER B 134       4.748 -21.145  -5.391  1.00  0.00           H  
ATOM   2194  N   LYS B 135       5.998 -18.369  -3.937  1.00  0.00           N  
ATOM   2195  CA  LYS B 135       5.843 -17.545  -2.726  1.00  0.00           C  
ATOM   2196  C   LYS B 135       7.079 -17.682  -1.835  1.00  0.00           C  
ATOM   2197  O   LYS B 135       7.021 -18.214  -0.719  1.00  0.00           O  
ATOM   2198  CB  LYS B 135       4.560 -17.857  -1.985  1.00  0.00           C  
ATOM   2199  CG  LYS B 135       3.353 -17.475  -2.801  1.00  0.00           C  
ATOM   2200  CD  LYS B 135       2.086 -17.598  -2.030  1.00  0.00           C  
ATOM   2201  CE  LYS B 135       0.883 -17.242  -2.891  1.00  0.00           C  
ATOM   2202  NZ  LYS B 135       0.538 -18.363  -3.830  1.00  0.00           N  
ATOM   2203  H   LYS B 135       5.623 -19.303  -4.004  1.00  0.00           H  
ATOM   2204  HA  LYS B 135       5.751 -16.501  -3.021  1.00  0.00           H  
ATOM   2205 1HB  LYS B 135       4.509 -18.919  -1.749  1.00  0.00           H  
ATOM   2206 2HB  LYS B 135       4.530 -17.298  -1.046  1.00  0.00           H  
ATOM   2207 1HG  LYS B 135       3.463 -16.438  -3.126  1.00  0.00           H  
ATOM   2208 2HG  LYS B 135       3.309 -18.108  -3.682  1.00  0.00           H  
ATOM   2209 1HD  LYS B 135       1.972 -18.625  -1.679  1.00  0.00           H  
ATOM   2210 2HD  LYS B 135       2.110 -16.945  -1.168  1.00  0.00           H  
ATOM   2211 1HE  LYS B 135       0.038 -17.038  -2.247  1.00  0.00           H  
ATOM   2212 2HE  LYS B 135       1.100 -16.349  -3.473  1.00  0.00           H  
ATOM   2213 1HZ  LYS B 135      -0.275 -18.117  -4.372  1.00  0.00           H  
ATOM   2214 2HZ  LYS B 135       1.305 -18.559  -4.443  1.00  0.00           H  
ATOM   2215 3HZ  LYS B 135       0.332 -19.207  -3.258  1.00  0.00           H  
ATOM   2216  N   ILE B 136       8.214 -17.196  -2.367  1.00  0.00           N  
ATOM   2217  CA  ILE B 136       9.504 -17.231  -1.660  1.00  0.00           C  
ATOM   2218  C   ILE B 136      10.012 -15.814  -1.503  1.00  0.00           C  
ATOM   2219  O   ILE B 136      11.151 -15.576  -1.119  1.00  0.00           O  
ATOM   2220  CB  ILE B 136      10.606 -18.020  -2.398  1.00  0.00           C  
ATOM   2221  CG1 ILE B 136      11.015 -17.364  -3.758  1.00  0.00           C  
ATOM   2222  CG2 ILE B 136      10.025 -19.401  -2.677  1.00  0.00           C  
ATOM   2223  CD1 ILE B 136      12.335 -17.913  -4.300  1.00  0.00           C  
ATOM   2224  H   ILE B 136       8.144 -16.797  -3.305  1.00  0.00           H  
ATOM   2225  HA  ILE B 136       9.374 -17.667  -0.676  1.00  0.00           H  
ATOM   2226  HB  ILE B 136      11.499 -18.108  -1.773  1.00  0.00           H  
ATOM   2227 1HG1 ILE B 136      10.231 -17.539  -4.497  1.00  0.00           H  
ATOM   2228 2HG1 ILE B 136      11.146 -16.290  -3.640  1.00  0.00           H  
ATOM   2229 1HG2 ILE B 136      10.734 -20.009  -3.180  1.00  0.00           H  
ATOM   2230 2HG2 ILE B 136       9.751 -19.870  -1.735  1.00  0.00           H  
ATOM   2231 3HG2 ILE B 136       9.140 -19.310  -3.302  1.00  0.00           H  
ATOM   2232 1HD1 ILE B 136      12.567 -17.412  -5.227  1.00  0.00           H  
ATOM   2233 2HD1 ILE B 136      13.130 -17.712  -3.576  1.00  0.00           H  
ATOM   2234 3HD1 ILE B 136      12.280 -18.972  -4.470  1.00  0.00           H  
ATOM   2235  N   ASN B 137       9.191 -14.867  -1.853  1.00  0.00           N  
ATOM   2236  CA  ASN B 137       9.657 -13.524  -1.803  1.00  0.00           C  
ATOM   2237  C   ASN B 137       9.647 -13.047  -0.367  1.00  0.00           C  
ATOM   2238  O   ASN B 137       8.934 -13.620   0.471  1.00  0.00           O  
ATOM   2239  CB  ASN B 137       8.814 -12.691  -2.713  1.00  0.00           C  
ATOM   2240  CG  ASN B 137       8.981 -13.215  -4.087  1.00  0.00           C  
ATOM   2241  OD1 ASN B 137      10.072 -13.630  -4.511  1.00  0.00           O  
ATOM   2242  ND2 ASN B 137       7.907 -13.254  -4.798  1.00  0.00           N  
ATOM   2243  H   ASN B 137       8.257 -15.078  -2.159  1.00  0.00           H  
ATOM   2244  HA  ASN B 137      10.689 -13.494  -2.142  1.00  0.00           H  
ATOM   2245 1HB  ASN B 137       7.762 -12.740  -2.423  1.00  0.00           H  
ATOM   2246 2HB  ASN B 137       9.130 -11.650  -2.675  1.00  0.00           H  
ATOM   2247 1HD2 ASN B 137       7.938 -13.641  -5.718  1.00  0.00           H  
ATOM   2248 2HD2 ASN B 137       7.034 -12.886  -4.427  1.00  0.00           H  
ATOM   2249  N   GLY B 138      10.471 -12.030  -0.086  1.00  0.00           N  
ATOM   2250  CA  GLY B 138      10.516 -11.421   1.242  1.00  0.00           C  
ATOM   2251  C   GLY B 138      11.923 -11.256   1.807  1.00  0.00           C  
ATOM   2252  O   GLY B 138      12.913 -11.206   1.070  1.00  0.00           O  
ATOM   2253  H   GLY B 138      11.034 -11.648  -0.846  1.00  0.00           H  
ATOM   2254 1HA  GLY B 138      10.047 -10.443   1.177  1.00  0.00           H  
ATOM   2255 2HA  GLY B 138       9.923 -12.015   1.935  1.00  0.00           H  
ATOM   2256  N   ALA B 139      12.004 -11.097   3.128  1.00  0.00           N  
ATOM   2257  CA  ALA B 139      13.292 -10.876   3.792  1.00  0.00           C  
ATOM   2258  C   ALA B 139      13.909 -12.167   4.328  1.00  0.00           C  
ATOM   2259  O   ALA B 139      13.220 -13.015   4.898  1.00  0.00           O  
ATOM   2260  CB  ALA B 139      13.137  -9.885   4.939  1.00  0.00           C  
ATOM   2261  H   ALA B 139      11.158 -11.146   3.680  1.00  0.00           H  
ATOM   2262  HA  ALA B 139      13.985 -10.462   3.059  1.00  0.00           H  
ATOM   2263 1HB  ALA B 139      14.117  -9.711   5.397  1.00  0.00           H  
ATOM   2264 2HB  ALA B 139      12.742  -8.943   4.563  1.00  0.00           H  
ATOM   2265 3HB  ALA B 139      12.452 -10.289   5.688  1.00  0.00           H  
ATOM   2266  N   TYR B 140      15.218 -12.268   4.174  1.00  0.00           N  
ATOM   2267  CA  TYR B 140      16.025 -13.396   4.630  1.00  0.00           C  
ATOM   2268  C   TYR B 140      17.218 -12.923   5.419  1.00  0.00           C  
ATOM   2269  O   TYR B 140      17.615 -11.764   5.299  1.00  0.00           O  
ATOM   2270  CB  TYR B 140      16.480 -14.235   3.459  1.00  0.00           C  
ATOM   2271  CG  TYR B 140      15.343 -14.877   2.773  1.00  0.00           C  
ATOM   2272  CD1 TYR B 140      14.678 -14.251   1.721  1.00  0.00           C  
ATOM   2273  CD2 TYR B 140      14.950 -16.118   3.177  1.00  0.00           C  
ATOM   2274  CE1 TYR B 140      13.616 -14.902   1.086  1.00  0.00           C  
ATOM   2275  CE2 TYR B 140      13.911 -16.749   2.541  1.00  0.00           C  
ATOM   2276  CZ  TYR B 140      13.255 -16.156   1.506  1.00  0.00           C  
ATOM   2277  OH  TYR B 140      12.253 -16.818   0.897  1.00  0.00           O  
ATOM   2278  H   TYR B 140      15.693 -11.514   3.678  1.00  0.00           H  
ATOM   2279  HA  TYR B 140      15.420 -14.013   5.285  1.00  0.00           H  
ATOM   2280 1HB  TYR B 140      17.017 -13.615   2.741  1.00  0.00           H  
ATOM   2281 2HB  TYR B 140      17.157 -15.007   3.807  1.00  0.00           H  
ATOM   2282  HD1 TYR B 140      14.981 -13.251   1.392  1.00  0.00           H  
ATOM   2283  HD2 TYR B 140      15.467 -16.611   4.000  1.00  0.00           H  
ATOM   2284  HE1 TYR B 140      13.077 -14.429   0.262  1.00  0.00           H  
ATOM   2285  HE2 TYR B 140      13.599 -17.729   2.846  1.00  0.00           H  
ATOM   2286  HH  TYR B 140      11.982 -16.329   0.128  1.00  0.00           H  
ATOM   2287  N   PHE B 141      17.792 -13.817   6.230  1.00  0.00           N  
ATOM   2288  CA  PHE B 141      18.975 -13.440   7.005  1.00  0.00           C  
ATOM   2289  C   PHE B 141      19.895 -14.606   7.293  1.00  0.00           C  
ATOM   2290  O   PHE B 141      19.505 -15.767   7.133  1.00  0.00           O  
ATOM   2291  CB  PHE B 141      18.555 -12.936   8.372  1.00  0.00           C  
ATOM   2292  CG  PHE B 141      18.058 -14.060   9.227  1.00  0.00           C  
ATOM   2293  CD1 PHE B 141      18.888 -14.643  10.119  1.00  0.00           C  
ATOM   2294  CD2 PHE B 141      16.828 -14.586   9.058  1.00  0.00           C  
ATOM   2295  CE1 PHE B 141      18.500 -15.703  10.827  1.00  0.00           C  
ATOM   2296  CE2 PHE B 141      16.431 -15.659   9.765  1.00  0.00           C  
ATOM   2297  CZ  PHE B 141      17.271 -16.220  10.639  1.00  0.00           C  
ATOM   2298  H   PHE B 141      17.371 -14.739   6.316  1.00  0.00           H  
ATOM   2299  HA  PHE B 141      19.511 -12.696   6.449  1.00  0.00           H  
ATOM   2300 1HB  PHE B 141      19.407 -12.475   8.863  1.00  0.00           H  
ATOM   2301 2HB  PHE B 141      17.775 -12.183   8.279  1.00  0.00           H  
ATOM   2302  HD1 PHE B 141      19.890 -14.238  10.254  1.00  0.00           H  
ATOM   2303  HD2 PHE B 141      16.158 -14.143   8.330  1.00  0.00           H  
ATOM   2304  HE1 PHE B 141      19.182 -16.153  11.543  1.00  0.00           H  
ATOM   2305  HE2 PHE B 141      15.435 -16.075   9.618  1.00  0.00           H  
ATOM   2306  HZ  PHE B 141      16.953 -17.099  11.204  1.00  0.00           H  
ATOM   2307  N   CYS B 142      21.092 -14.305   7.819  1.00  0.00           N  
ATOM   2308  CA  CYS B 142      21.946 -15.373   8.375  1.00  0.00           C  
ATOM   2309  C   CYS B 142      22.786 -14.923   9.601  1.00  0.00           C  
ATOM   2310  O   CYS B 142      23.104 -13.740   9.744  1.00  0.00           O  
ATOM   2311  CB  CYS B 142      22.852 -15.912   7.299  1.00  0.00           C  
ATOM   2312  SG  CYS B 142      23.842 -14.682   6.633  1.00  0.00           S  
ATOM   2313  H   CYS B 142      21.387 -13.331   7.812  1.00  0.00           H  
ATOM   2314  HA  CYS B 142      21.299 -16.185   8.701  1.00  0.00           H  
ATOM   2315 1HB  CYS B 142      23.469 -16.686   7.729  1.00  0.00           H  
ATOM   2316 2HB  CYS B 142      22.266 -16.362   6.497  1.00  0.00           H  
ATOM   2317  HG  CYS B 142      22.844 -13.826   6.380  1.00  0.00           H  
ATOM   2318  N   GLU B 143      23.138 -15.912  10.464  1.00  0.00           N  
ATOM   2319  CA  GLU B 143      23.904 -15.748  11.732  1.00  0.00           C  
ATOM   2320  C   GLU B 143      25.210 -16.497  11.793  1.00  0.00           C  
ATOM   2321  O   GLU B 143      25.556 -17.214  10.861  1.00  0.00           O  
ATOM   2322  CB  GLU B 143      23.111 -16.147  12.998  1.00  0.00           C  
ATOM   2323  CG  GLU B 143      21.867 -15.298  13.324  1.00  0.00           C  
ATOM   2324  CD  GLU B 143      21.030 -15.793  14.512  1.00  0.00           C  
ATOM   2325  OE1 GLU B 143      21.388 -16.812  15.075  1.00  0.00           O  
ATOM   2326  OE2 GLU B 143      20.057 -15.123  14.857  1.00  0.00           O  
ATOM   2327  H   GLU B 143      22.830 -16.854  10.203  1.00  0.00           H  
ATOM   2328  HA  GLU B 143      24.137 -14.702  11.818  1.00  0.00           H  
ATOM   2329 1HB  GLU B 143      22.799 -17.170  12.898  1.00  0.00           H  
ATOM   2330 2HB  GLU B 143      23.739 -16.109  13.878  1.00  0.00           H  
ATOM   2331 1HG  GLU B 143      22.272 -14.364  13.634  1.00  0.00           H  
ATOM   2332 2HG  GLU B 143      21.252 -15.144  12.441  1.00  0.00           H  
ATOM   2333  N   GLY B 144      25.915 -16.356  12.935  1.00  0.00           N  
ATOM   2334  CA  GLY B 144      27.237 -16.968  13.132  1.00  0.00           C  
ATOM   2335  C   GLY B 144      27.717 -17.032  14.608  1.00  0.00           C  
ATOM   2336  O   GLY B 144      28.327 -18.022  15.004  1.00  0.00           O  
ATOM   2337  H   GLY B 144      25.533 -15.769  13.659  1.00  0.00           H  
ATOM   2338 1HA  GLY B 144      27.218 -17.978  12.719  1.00  0.00           H  
ATOM   2339 2HA  GLY B 144      27.956 -16.407  12.540  1.00  0.00           H  
ATOM   2340  N   ARG B 145      27.425 -16.031  15.431  1.00  0.00           N  
ATOM   2341  CA  ARG B 145      27.597 -16.201  16.888  1.00  0.00           C  
ATOM   2342  C   ARG B 145      28.973 -16.695  17.499  1.00  0.00           C  
ATOM   2343  O   ARG B 145      29.105 -17.850  17.908  1.00  0.00           O  
ATOM   2344  CB  ARG B 145      26.478 -17.132  17.359  1.00  0.00           C  
ATOM   2345  CG  ARG B 145      24.999 -16.582  17.177  1.00  0.00           C  
ATOM   2346  CD  ARG B 145      23.893 -17.601  17.619  1.00  0.00           C  
ATOM   2347  NE  ARG B 145      23.867 -18.818  16.765  1.00  0.00           N  
ATOM   2348  CZ  ARG B 145      23.316 -20.038  17.114  1.00  0.00           C  
ATOM   2349  NH1 ARG B 145      22.739 -20.244  18.266  1.00  0.00           N  
ATOM   2350  NH2 ARG B 145      23.374 -21.093  16.322  1.00  0.00           N  
ATOM   2351  H   ARG B 145      27.006 -15.192  15.075  1.00  0.00           H  
ATOM   2352  HA  ARG B 145      27.414 -15.229  17.331  1.00  0.00           H  
ATOM   2353 1HB  ARG B 145      26.537 -18.076  16.836  1.00  0.00           H  
ATOM   2354 2HB  ARG B 145      26.617 -17.334  18.424  1.00  0.00           H  
ATOM   2355 1HG  ARG B 145      24.883 -15.683  17.780  1.00  0.00           H  
ATOM   2356 2HG  ARG B 145      24.830 -16.340  16.129  1.00  0.00           H  
ATOM   2357 1HD  ARG B 145      24.067 -17.912  18.649  1.00  0.00           H  
ATOM   2358 2HD  ARG B 145      22.916 -17.120  17.545  1.00  0.00           H  
ATOM   2359  HE  ARG B 145      24.302 -18.753  15.852  1.00  0.00           H  
ATOM   2360 1HH1 ARG B 145      22.671 -19.512  18.954  1.00  0.00           H  
ATOM   2361 2HH1 ARG B 145      22.422 -21.216  18.454  1.00  0.00           H  
ATOM   2362 1HH2 ARG B 145      23.875 -21.048  15.419  1.00  0.00           H  
ATOM   2363 2HH2 ARG B 145      22.968 -21.966  16.694  1.00  0.00           H  
ATOM   2364  N   VAL B 146      29.995 -15.833  17.556  1.00  0.00           N  
ATOM   2365  CA  VAL B 146      31.241 -16.206  18.258  1.00  0.00           C  
ATOM   2366  C   VAL B 146      30.893 -16.137  19.733  1.00  0.00           C  
ATOM   2367  O   VAL B 146      29.824 -15.651  20.049  1.00  0.00           O  
ATOM   2368  CB  VAL B 146      32.402 -15.236  18.023  1.00  0.00           C  
ATOM   2369  CG1 VAL B 146      32.697 -15.206  16.572  1.00  0.00           C  
ATOM   2370  CG2 VAL B 146      32.110 -13.867  18.593  1.00  0.00           C  
ATOM   2371  H   VAL B 146      29.894 -14.908  17.172  1.00  0.00           H  
ATOM   2372  HA  VAL B 146      31.532 -17.221  17.994  1.00  0.00           H  
ATOM   2373  HB  VAL B 146      33.287 -15.625  18.523  1.00  0.00           H  
ATOM   2374 1HG1 VAL B 146      33.526 -14.559  16.382  1.00  0.00           H  
ATOM   2375 2HG1 VAL B 146      32.931 -16.192  16.234  1.00  0.00           H  
ATOM   2376 3HG1 VAL B 146      31.819 -14.835  16.049  1.00  0.00           H  
ATOM   2377 1HG2 VAL B 146      32.964 -13.205  18.431  1.00  0.00           H  
ATOM   2378 2HG2 VAL B 146      31.242 -13.452  18.106  1.00  0.00           H  
ATOM   2379 3HG2 VAL B 146      31.922 -13.940  19.668  1.00  0.00           H  
ATOM   2380  N   ARG B 147      31.756 -16.605  20.638  1.00  0.00           N  
ATOM   2381  CA  ARG B 147      31.421 -16.617  22.083  1.00  0.00           C  
ATOM   2382  C   ARG B 147      30.425 -15.494  22.540  1.00  0.00           C  
ATOM   2383  O   ARG B 147      30.772 -14.316  22.544  1.00  0.00           O  
ATOM   2384  CB  ARG B 147      32.775 -16.416  22.851  1.00  0.00           C  
ATOM   2385  CG  ARG B 147      32.795 -16.452  24.413  1.00  0.00           C  
ATOM   2386  CD  ARG B 147      34.241 -16.280  24.992  1.00  0.00           C  
ATOM   2387  NE  ARG B 147      34.247 -16.250  26.523  1.00  0.00           N  
ATOM   2388  CZ  ARG B 147      35.345 -16.025  27.348  1.00  0.00           C  
ATOM   2389  NH1 ARG B 147      36.543 -15.776  26.834  1.00  0.00           N  
ATOM   2390  NH2 ARG B 147      35.206 -16.067  28.694  1.00  0.00           N  
ATOM   2391  H   ARG B 147      32.655 -17.004  20.355  1.00  0.00           H  
ATOM   2392  HA  ARG B 147      30.997 -17.597  22.320  1.00  0.00           H  
ATOM   2393 1HB  ARG B 147      33.478 -17.186  22.522  1.00  0.00           H  
ATOM   2394 2HB  ARG B 147      33.203 -15.458  22.560  1.00  0.00           H  
ATOM   2395 1HG  ARG B 147      32.175 -15.643  24.801  1.00  0.00           H  
ATOM   2396 2HG  ARG B 147      32.400 -17.409  24.756  1.00  0.00           H  
ATOM   2397 1HD  ARG B 147      34.864 -17.113  24.657  1.00  0.00           H  
ATOM   2398 2HD  ARG B 147      34.671 -15.347  24.625  1.00  0.00           H  
ATOM   2399  HE  ARG B 147      33.367 -16.441  26.982  1.00  0.00           H  
ATOM   2400 1HH1 ARG B 147      36.681 -15.737  25.815  1.00  0.00           H  
ATOM   2401 2HH1 ARG B 147      37.324 -15.622  27.446  1.00  0.00           H  
ATOM   2402 1HH2 ARG B 147      34.304 -16.264  29.105  1.00  0.00           H  
ATOM   2403 2HH2 ARG B 147      36.005 -15.910  29.290  1.00  0.00           H  
ATOM   2404  N   GLY B 148      29.179 -15.873  22.972  1.00  0.00           N  
ATOM   2405  CA  GLY B 148      28.164 -14.950  23.574  1.00  0.00           C  
ATOM   2406  C   GLY B 148      27.365 -14.006  22.611  1.00  0.00           C  
ATOM   2407  O   GLY B 148      26.146 -13.821  22.753  1.00  0.00           O  
ATOM   2408  H   GLY B 148      28.939 -16.849  22.887  1.00  0.00           H  
ATOM   2409 1HA  GLY B 148      27.449 -15.556  24.129  1.00  0.00           H  
ATOM   2410 2HA  GLY B 148      28.667 -14.336  24.317  1.00  0.00           H  
ATOM   2411  N   GLU B 149      28.124 -13.409  21.681  1.00  0.00           N  
ATOM   2412  CA  GLU B 149      27.796 -12.406  20.648  1.00  0.00           C  
ATOM   2413  C   GLU B 149      26.972 -12.961  19.483  1.00  0.00           C  
ATOM   2414  O   GLU B 149      26.658 -14.146  19.411  1.00  0.00           O  
ATOM   2415  CB  GLU B 149      29.118 -11.847  20.037  1.00  0.00           C  
ATOM   2416  CG  GLU B 149      30.081 -11.022  21.007  1.00  0.00           C  
ATOM   2417  CD  GLU B 149      31.405 -10.371  20.315  1.00  0.00           C  
ATOM   2418  OE1 GLU B 149      31.574 -10.470  19.108  1.00  0.00           O  
ATOM   2419  OE2 GLU B 149      32.203  -9.795  21.043  1.00  0.00           O  
ATOM   2420  H   GLU B 149      29.105 -13.679  21.738  1.00  0.00           H  
ATOM   2421  HA  GLU B 149      27.231 -11.601  21.118  1.00  0.00           H  
ATOM   2422 1HB  GLU B 149      29.685 -12.688  19.662  1.00  0.00           H  
ATOM   2423 2HB  GLU B 149      28.887 -11.214  19.182  1.00  0.00           H  
ATOM   2424 1HG  GLU B 149      29.506 -10.222  21.471  1.00  0.00           H  
ATOM   2425 2HG  GLU B 149      30.409 -11.693  21.803  1.00  0.00           H  
ATOM   2426  N   ALA B 150      26.594 -12.076  18.571  1.00  0.00           N  
ATOM   2427  CA  ALA B 150      25.865 -12.457  17.368  1.00  0.00           C  
ATOM   2428  C   ALA B 150      26.303 -11.576  16.240  1.00  0.00           C  
ATOM   2429  O   ALA B 150      26.809 -10.485  16.454  1.00  0.00           O  
ATOM   2430  CB  ALA B 150      24.359 -12.330  17.536  1.00  0.00           C  
ATOM   2431  H   ALA B 150      26.848 -11.108  18.702  1.00  0.00           H  
ATOM   2432  HA  ALA B 150      26.110 -13.480  17.118  1.00  0.00           H  
ATOM   2433 1HB  ALA B 150      23.860 -12.623  16.608  1.00  0.00           H  
ATOM   2434 2HB  ALA B 150      24.030 -12.979  18.347  1.00  0.00           H  
ATOM   2435 3HB  ALA B 150      24.106 -11.297  17.768  1.00  0.00           H  
ATOM   2436  N   ILE B 151      26.117 -12.058  15.044  1.00  0.00           N  
ATOM   2437  CA  ILE B 151      26.411 -11.317  13.827  1.00  0.00           C  
ATOM   2438  C   ILE B 151      25.315 -11.588  12.831  1.00  0.00           C  
ATOM   2439  O   ILE B 151      24.990 -12.754  12.651  1.00  0.00           O  
ATOM   2440  CB  ILE B 151      27.701 -11.835  13.245  1.00  0.00           C  
ATOM   2441  CG1 ILE B 151      27.966 -11.217  11.885  1.00  0.00           C  
ATOM   2442  CG2 ILE B 151      27.590 -13.349  13.202  1.00  0.00           C  
ATOM   2443  CD1 ILE B 151      29.394 -11.430  11.409  1.00  0.00           C  
ATOM   2444  H   ILE B 151      25.708 -12.971  14.960  1.00  0.00           H  
ATOM   2445  HA  ILE B 151      26.461 -10.250  14.040  1.00  0.00           H  
ATOM   2446  HB  ILE B 151      28.532 -11.549  13.889  1.00  0.00           H  
ATOM   2447 1HG1 ILE B 151      27.282 -11.649  11.156  1.00  0.00           H  
ATOM   2448 2HG1 ILE B 151      27.779 -10.149  11.941  1.00  0.00           H  
ATOM   2449 1HG2 ILE B 151      28.498 -13.787  12.810  1.00  0.00           H  
ATOM   2450 2HG2 ILE B 151      27.418 -13.705  14.193  1.00  0.00           H  
ATOM   2451 3HG2 ILE B 151      26.755 -13.624  12.577  1.00  0.00           H  
ATOM   2452 1HD1 ILE B 151      29.529 -10.967  10.440  1.00  0.00           H  
ATOM   2453 2HD1 ILE B 151      30.089 -10.984  12.123  1.00  0.00           H  
ATOM   2454 3HD1 ILE B 151      29.589 -12.484  11.334  1.00  0.00           H  
ATOM   2455  N   ARG B 152      24.748 -10.570  12.174  1.00  0.00           N  
ATOM   2456  CA  ARG B 152      23.683 -10.914  11.238  1.00  0.00           C  
ATOM   2457  C   ARG B 152      23.722 -10.175   9.925  1.00  0.00           C  
ATOM   2458  O   ARG B 152      23.927  -8.962   9.876  1.00  0.00           O  
ATOM   2459  CB  ARG B 152      22.315 -10.658  11.824  1.00  0.00           C  
ATOM   2460  CG  ARG B 152      21.952 -11.481  13.046  1.00  0.00           C  
ATOM   2461  CD  ARG B 152      20.553 -11.259  13.485  1.00  0.00           C  
ATOM   2462  NE  ARG B 152      20.183 -12.064  14.636  1.00  0.00           N  
ATOM   2463  CZ  ARG B 152      20.376 -11.646  15.899  1.00  0.00           C  
ATOM   2464  NH1 ARG B 152      20.892 -10.431  16.109  1.00  0.00           N  
ATOM   2465  NH2 ARG B 152      20.034 -12.417  16.921  1.00  0.00           N  
ATOM   2466  H   ARG B 152      25.031  -9.614  12.333  1.00  0.00           H  
ATOM   2467  HA  ARG B 152      23.765 -11.966  11.025  1.00  0.00           H  
ATOM   2468 1HB  ARG B 152      22.222  -9.604  12.081  1.00  0.00           H  
ATOM   2469 2HB  ARG B 152      21.575 -10.871  11.060  1.00  0.00           H  
ATOM   2470 1HG  ARG B 152      22.042 -12.482  12.741  1.00  0.00           H  
ATOM   2471 2HG  ARG B 152      22.627 -11.280  13.877  1.00  0.00           H  
ATOM   2472 1HD  ARG B 152      20.413 -10.210  13.749  1.00  0.00           H  
ATOM   2473 2HD  ARG B 152      19.883 -11.518  12.670  1.00  0.00           H  
ATOM   2474  HE  ARG B 152      19.791 -13.012  14.478  1.00  0.00           H  
ATOM   2475 1HH1 ARG B 152      21.145  -9.838  15.329  1.00  0.00           H  
ATOM   2476 2HH1 ARG B 152      21.035 -10.098  17.052  1.00  0.00           H  
ATOM   2477 1HH2 ARG B 152      19.634 -13.334  16.752  1.00  0.00           H  
ATOM   2478 2HH2 ARG B 152      20.168 -12.092  17.866  1.00  0.00           H  
ATOM   2479  N   ILE B 153      23.433 -10.908   8.866  1.00  0.00           N  
ATOM   2480  CA  ILE B 153      23.361 -10.335   7.530  1.00  0.00           C  
ATOM   2481  C   ILE B 153      22.001 -10.563   6.895  1.00  0.00           C  
ATOM   2482  O   ILE B 153      21.507 -11.685   6.890  1.00  0.00           O  
ATOM   2483  CB  ILE B 153      24.383 -10.964   6.618  1.00  0.00           C  
ATOM   2484  CG1 ILE B 153      25.746 -10.770   7.129  1.00  0.00           C  
ATOM   2485  CG2 ILE B 153      24.289 -10.357   5.267  1.00  0.00           C  
ATOM   2486  CD1 ILE B 153      26.720 -11.680   6.447  1.00  0.00           C  
ATOM   2487  H   ILE B 153      23.281 -11.909   9.008  1.00  0.00           H  
ATOM   2488  HA  ILE B 153      23.537  -9.263   7.592  1.00  0.00           H  
ATOM   2489  HB  ILE B 153      24.209 -11.992   6.545  1.00  0.00           H  
ATOM   2490 1HG1 ILE B 153      26.032  -9.759   6.961  1.00  0.00           H  
ATOM   2491 2HG1 ILE B 153      25.782 -10.975   8.198  1.00  0.00           H  
ATOM   2492 1HG2 ILE B 153      25.021 -10.811   4.641  1.00  0.00           H  
ATOM   2493 2HG2 ILE B 153      23.306 -10.520   4.848  1.00  0.00           H  
ATOM   2494 3HG2 ILE B 153      24.490  -9.289   5.327  1.00  0.00           H  
ATOM   2495 1HD1 ILE B 153      27.700 -11.493   6.834  1.00  0.00           H  
ATOM   2496 2HD1 ILE B 153      26.447 -12.725   6.618  1.00  0.00           H  
ATOM   2497 3HD1 ILE B 153      26.718 -11.481   5.382  1.00  0.00           H  
ATOM   2498  N   ARG B 154      21.402  -9.506   6.356  1.00  0.00           N  
ATOM   2499  CA  ARG B 154      20.081  -9.557   5.713  1.00  0.00           C  
ATOM   2500  C   ARG B 154      20.054  -9.287   4.212  1.00  0.00           C  
ATOM   2501  O   ARG B 154      20.837  -8.505   3.692  1.00  0.00           O  
ATOM   2502  CB  ARG B 154      19.161  -8.535   6.349  1.00  0.00           C  
ATOM   2503  CG  ARG B 154      18.777  -8.803   7.765  1.00  0.00           C  
ATOM   2504  CD  ARG B 154      17.878  -7.744   8.271  1.00  0.00           C  
ATOM   2505  NE  ARG B 154      17.318  -8.068   9.567  1.00  0.00           N  
ATOM   2506  CZ  ARG B 154      17.838  -7.832  10.756  1.00  0.00           C  
ATOM   2507  NH1 ARG B 154      19.019  -7.223  10.902  1.00  0.00           N  
ATOM   2508  NH2 ARG B 154      17.134  -8.230  11.797  1.00  0.00           N  
ATOM   2509  H   ARG B 154      21.880  -8.617   6.404  1.00  0.00           H  
ATOM   2510  HA  ARG B 154      19.667 -10.540   5.886  1.00  0.00           H  
ATOM   2511 1HB  ARG B 154      19.620  -7.550   6.313  1.00  0.00           H  
ATOM   2512 2HB  ARG B 154      18.236  -8.485   5.771  1.00  0.00           H  
ATOM   2513 1HG  ARG B 154      18.232  -9.754   7.815  1.00  0.00           H  
ATOM   2514 2HG  ARG B 154      19.667  -8.852   8.391  1.00  0.00           H  
ATOM   2515 1HD  ARG B 154      18.435  -6.810   8.366  1.00  0.00           H  
ATOM   2516 2HD  ARG B 154      17.054  -7.607   7.570  1.00  0.00           H  
ATOM   2517  HE  ARG B 154      16.439  -8.584   9.562  1.00  0.00           H  
ATOM   2518 1HH1 ARG B 154      19.539  -6.927  10.088  1.00  0.00           H  
ATOM   2519 2HH1 ARG B 154      19.395  -7.060  11.826  1.00  0.00           H  
ATOM   2520 1HH2 ARG B 154      16.240  -8.712  11.663  1.00  0.00           H  
ATOM   2521 2HH2 ARG B 154      17.477  -8.068  12.722  1.00  0.00           H  
ATOM   2522  N   THR B 155      19.123  -9.921   3.523  1.00  0.00           N  
ATOM   2523  CA  THR B 155      18.908  -9.636   2.114  1.00  0.00           C  
ATOM   2524  C   THR B 155      17.452  -9.897   1.720  1.00  0.00           C  
ATOM   2525  O   THR B 155      16.616 -10.212   2.573  1.00  0.00           O  
ATOM   2526  CB  THR B 155      19.832 -10.451   1.231  1.00  0.00           C  
ATOM   2527  OG1 THR B 155      19.756  -9.924  -0.108  1.00  0.00           O  
ATOM   2528  CG2 THR B 155      19.393 -11.916   1.229  1.00  0.00           C  
ATOM   2529  H   THR B 155      18.526 -10.583   4.019  1.00  0.00           H  
ATOM   2530  HA  THR B 155      19.118  -8.581   1.937  1.00  0.00           H  
ATOM   2531  HB  THR B 155      20.848 -10.378   1.603  1.00  0.00           H  
ATOM   2532  HG1 THR B 155      20.333  -9.139  -0.162  1.00  0.00           H  
ATOM   2533 1HG2 THR B 155      20.068 -12.488   0.598  1.00  0.00           H  
ATOM   2534 2HG2 THR B 155      19.426 -12.302   2.244  1.00  0.00           H  
ATOM   2535 3HG2 THR B 155      18.382 -12.024   0.856  1.00  0.00           H  
ATOM   2536  N   MET B 156      17.143  -9.732   0.430  1.00  0.00           N  
ATOM   2537  CA  MET B 156      15.766  -9.903  -0.066  1.00  0.00           C  
ATOM   2538  C   MET B 156      15.629 -10.645  -1.418  1.00  0.00           C  
ATOM   2539  O   MET B 156      16.534 -10.659  -2.262  1.00  0.00           O  
ATOM   2540  CB  MET B 156      15.084  -8.533  -0.136  1.00  0.00           C  
ATOM   2541  CG  MET B 156      14.941  -7.834   1.207  1.00  0.00           C  
ATOM   2542  SD  MET B 156      14.777  -6.151   1.029  1.00  0.00           S  
ATOM   2543  CE  MET B 156      16.507  -5.846   0.906  1.00  0.00           C  
ATOM   2544  H   MET B 156      17.911  -9.509  -0.193  1.00  0.00           H  
ATOM   2545  HA  MET B 156      15.230 -10.498   0.671  1.00  0.00           H  
ATOM   2546 1HB  MET B 156      15.633  -7.882  -0.799  1.00  0.00           H  
ATOM   2547 2HB  MET B 156      14.083  -8.654  -0.550  1.00  0.00           H  
ATOM   2548 1HG  MET B 156      14.049  -8.219   1.699  1.00  0.00           H  
ATOM   2549 2HG  MET B 156      15.765  -7.997   1.849  1.00  0.00           H  
ATOM   2550 1HE  MET B 156      16.686  -4.795   0.759  1.00  0.00           H  
ATOM   2551 2HE  MET B 156      17.000  -6.185   1.814  1.00  0.00           H  
ATOM   2552 3HE  MET B 156      16.896  -6.392   0.072  1.00  0.00           H  
ATOM   2553  N   LYS B 157      14.458 -11.260  -1.606  1.00  0.00           N  
ATOM   2554  CA  LYS B 157      14.078 -11.901  -2.868  1.00  0.00           C  
ATOM   2555  C   LYS B 157      12.771 -11.298  -3.380  1.00  0.00           C  
ATOM   2556  O   LYS B 157      11.829 -11.071  -2.601  1.00  0.00           O  
ATOM   2557  CB  LYS B 157      13.846 -13.417  -2.692  1.00  0.00           C  
ATOM   2558  CG  LYS B 157      15.006 -14.289  -2.207  1.00  0.00           C  
ATOM   2559  CD  LYS B 157      16.075 -14.430  -3.279  1.00  0.00           C  
ATOM   2560  CE  LYS B 157      17.134 -15.396  -2.899  1.00  0.00           C  
ATOM   2561  NZ  LYS B 157      18.171 -15.441  -3.865  1.00  0.00           N  
ATOM   2562  H   LYS B 157      13.795 -11.251  -0.826  1.00  0.00           H  
ATOM   2563  HA  LYS B 157      14.854 -11.723  -3.612  1.00  0.00           H  
ATOM   2564 1HB  LYS B 157      13.041 -13.565  -1.978  1.00  0.00           H  
ATOM   2565 2HB  LYS B 157      13.505 -13.834  -3.636  1.00  0.00           H  
ATOM   2566 1HG  LYS B 157      15.445 -13.850  -1.314  1.00  0.00           H  
ATOM   2567 2HG  LYS B 157      14.617 -15.284  -1.952  1.00  0.00           H  
ATOM   2568 1HD  LYS B 157      15.632 -14.759  -4.220  1.00  0.00           H  
ATOM   2569 2HD  LYS B 157      16.539 -13.464  -3.434  1.00  0.00           H  
ATOM   2570 1HE  LYS B 157      17.554 -15.100  -1.957  1.00  0.00           H  
ATOM   2571 2HE  LYS B 157      16.709 -16.379  -2.810  1.00  0.00           H  
ATOM   2572 1HZ  LYS B 157      18.886 -16.096  -3.551  1.00  0.00           H  
ATOM   2573 2HZ  LYS B 157      17.801 -15.749  -4.777  1.00  0.00           H  
ATOM   2574 3HZ  LYS B 157      18.599 -14.529  -3.942  1.00  0.00           H  
ATOM   2575  N   MET B 158      12.669 -11.112  -4.697  1.00  0.00           N  
ATOM   2576  CA  MET B 158      11.416 -10.605  -5.271  1.00  0.00           C  
ATOM   2577  C   MET B 158      11.182 -11.055  -6.679  1.00  0.00           C  
ATOM   2578  O   MET B 158      12.131 -11.304  -7.415  1.00  0.00           O  
ATOM   2579  CB  MET B 158      11.450  -9.097  -5.241  1.00  0.00           C  
ATOM   2580  CG  MET B 158      12.519  -8.493  -6.113  1.00  0.00           C  
ATOM   2581  SD  MET B 158      12.935  -6.764  -5.635  1.00  0.00           S  
ATOM   2582  CE  MET B 158      14.025  -7.177  -4.223  1.00  0.00           C  
ATOM   2583  H   MET B 158      13.494 -11.269  -5.278  1.00  0.00           H  
ATOM   2584  HA  MET B 158      10.589 -10.956  -4.669  1.00  0.00           H  
ATOM   2585 1HB  MET B 158      10.481  -8.698  -5.556  1.00  0.00           H  
ATOM   2586 2HB  MET B 158      11.635  -8.771  -4.245  1.00  0.00           H  
ATOM   2587 1HG  MET B 158      13.418  -9.113  -6.029  1.00  0.00           H  
ATOM   2588 2HG  MET B 158      12.186  -8.502  -7.153  1.00  0.00           H  
ATOM   2589 1HE  MET B 158      14.414  -6.277  -3.772  1.00  0.00           H  
ATOM   2590 2HE  MET B 158      13.475  -7.741  -3.479  1.00  0.00           H  
ATOM   2591 3HE  MET B 158      14.864  -7.785  -4.578  1.00  0.00           H  
ATOM   2592  N   ARG B 159       9.921 -11.088  -7.098  1.00  0.00           N  
ATOM   2593  CA  ARG B 159       9.684 -11.410  -8.486  1.00  0.00           C  
ATOM   2594  C   ARG B 159      10.366 -10.408  -9.384  1.00  0.00           C  
ATOM   2595  O   ARG B 159      10.232  -9.209  -9.180  1.00  0.00           O  
ATOM   2596  CB  ARG B 159       8.215 -11.375  -8.864  1.00  0.00           C  
ATOM   2597  CG  ARG B 159       7.306 -12.482  -8.356  1.00  0.00           C  
ATOM   2598  CD  ARG B 159       5.956 -12.352  -9.030  1.00  0.00           C  
ATOM   2599  NE  ARG B 159       5.020 -13.413  -8.692  1.00  0.00           N  
ATOM   2600  CZ  ARG B 159       3.775 -13.511  -9.215  1.00  0.00           C  
ATOM   2601  NH1 ARG B 159       3.368 -12.623 -10.111  1.00  0.00           N  
ATOM   2602  NH2 ARG B 159       2.965 -14.488  -8.832  1.00  0.00           N  
ATOM   2603  H   ARG B 159       9.154 -10.887  -6.468  1.00  0.00           H  
ATOM   2604  HA  ARG B 159      10.088 -12.403  -8.693  1.00  0.00           H  
ATOM   2605 1HB  ARG B 159       7.788 -10.439  -8.490  1.00  0.00           H  
ATOM   2606 2HB  ARG B 159       8.131 -11.354  -9.953  1.00  0.00           H  
ATOM   2607 1HG  ARG B 159       7.734 -13.468  -8.559  1.00  0.00           H  
ATOM   2608 2HG  ARG B 159       7.149 -12.355  -7.288  1.00  0.00           H  
ATOM   2609 1HD  ARG B 159       5.511 -11.401  -8.730  1.00  0.00           H  
ATOM   2610 2HD  ARG B 159       6.100 -12.355 -10.114  1.00  0.00           H  
ATOM   2611  HE  ARG B 159       5.308 -14.106  -8.012  1.00  0.00           H  
ATOM   2612 1HH1 ARG B 159       3.987 -11.879 -10.405  1.00  0.00           H  
ATOM   2613 2HH1 ARG B 159       2.440 -12.691 -10.503  1.00  0.00           H  
ATOM   2614 1HH2 ARG B 159       3.275 -15.165  -8.148  1.00  0.00           H  
ATOM   2615 2HH2 ARG B 159       2.037 -14.558  -9.220  1.00  0.00           H  
ATOM   2616  N   GLN B 160      11.051 -10.882 -10.408  1.00  0.00           N  
ATOM   2617  CA  GLN B 160      11.691  -9.992 -11.358  1.00  0.00           C  
ATOM   2618  C   GLN B 160      10.683  -9.148 -12.120  1.00  0.00           C  
ATOM   2619  O   GLN B 160      10.921  -7.975 -12.379  1.00  0.00           O  
ATOM   2620  CB  GLN B 160      12.535 -10.794 -12.339  1.00  0.00           C  
ATOM   2621  CG  GLN B 160      13.328  -9.961 -13.320  1.00  0.00           C  
ATOM   2622  CD  GLN B 160      14.172 -10.855 -14.215  1.00  0.00           C  
ATOM   2623  OE1 GLN B 160      13.671 -11.887 -14.685  1.00  0.00           O  
ATOM   2624  NE2 GLN B 160      15.431 -10.473 -14.466  1.00  0.00           N  
ATOM   2625  H   GLN B 160      11.176 -11.888 -10.518  1.00  0.00           H  
ATOM   2626  HA  GLN B 160      12.345  -9.317 -10.803  1.00  0.00           H  
ATOM   2627 1HB  GLN B 160      13.237 -11.413 -11.784  1.00  0.00           H  
ATOM   2628 2HB  GLN B 160      11.888 -11.472 -12.903  1.00  0.00           H  
ATOM   2629 1HG  GLN B 160      12.643  -9.386 -13.938  1.00  0.00           H  
ATOM   2630 2HG  GLN B 160      13.990  -9.289 -12.773  1.00  0.00           H  
ATOM   2631 1HE2 GLN B 160      16.021 -11.027 -15.055  1.00  0.00           H  
ATOM   2632 2HE2 GLN B 160      15.789  -9.625 -14.072  1.00  0.00           H  
ATOM   2633  N   GLN B 161       9.545  -9.755 -12.488  1.00  0.00           N  
ATOM   2634  CA  GLN B 161       8.532  -9.033 -13.272  1.00  0.00           C  
ATOM   2635  C   GLN B 161       7.922  -7.881 -12.475  1.00  0.00           C  
ATOM   2636  O   GLN B 161       7.659  -6.789 -12.994  1.00  0.00           O  
ATOM   2637  CB  GLN B 161       7.444 -10.013 -13.719  1.00  0.00           C  
ATOM   2638  CG  GLN B 161       7.937 -11.029 -14.723  1.00  0.00           C  
ATOM   2639  CD  GLN B 161       8.396 -10.336 -16.041  1.00  0.00           C  
ATOM   2640  OE1 GLN B 161       7.668  -9.501 -16.594  1.00  0.00           O  
ATOM   2641  NE2 GLN B 161       9.602 -10.678 -16.528  1.00  0.00           N  
ATOM   2642  H   GLN B 161       9.401 -10.721 -12.241  1.00  0.00           H  
ATOM   2643  HA  GLN B 161       9.012  -8.615 -14.158  1.00  0.00           H  
ATOM   2644 1HB  GLN B 161       7.053 -10.549 -12.852  1.00  0.00           H  
ATOM   2645 2HB  GLN B 161       6.612  -9.459 -14.163  1.00  0.00           H  
ATOM   2646 1HG  GLN B 161       8.786 -11.565 -14.291  1.00  0.00           H  
ATOM   2647 2HG  GLN B 161       7.130 -11.728 -14.955  1.00  0.00           H  
ATOM   2648 1HE2 GLN B 161       9.942 -10.256 -17.373  1.00  0.00           H  
ATOM   2649 2HE2 GLN B 161      10.162 -11.358 -16.053  1.00  0.00           H  
ATOM   2650  N   ALA B 162       7.755  -8.136 -11.199  1.00  0.00           N  
ATOM   2651  CA  ALA B 162       7.254  -7.192 -10.233  1.00  0.00           C  
ATOM   2652  C   ALA B 162       6.095  -6.335 -10.755  1.00  0.00           C  
ATOM   2653  O   ALA B 162       5.112  -6.834 -11.314  1.00  0.00           O  
ATOM   2654  CB  ALA B 162       8.409  -6.322  -9.812  1.00  0.00           C  
ATOM   2655  H   ALA B 162       8.023  -9.050 -10.871  1.00  0.00           H  
ATOM   2656  HA  ALA B 162       6.898  -7.760  -9.370  1.00  0.00           H  
ATOM   2657 1HB  ALA B 162       8.086  -5.654  -9.033  1.00  0.00           H  
ATOM   2658 2HB  ALA B 162       9.210  -6.944  -9.427  1.00  0.00           H  
ATOM   2659 3HB  ALA B 162       8.778  -5.753 -10.677  1.00  0.00           H  
ATOM   2660  N   SER B 163       6.143  -5.037 -10.467  1.00  0.00           N  
ATOM   2661  CA  SER B 163       5.234  -4.080 -11.048  1.00  0.00           C  
ATOM   2662  C   SER B 163       6.072  -2.809 -11.129  1.00  0.00           C  
ATOM   2663  O   SER B 163       6.071  -2.038 -12.099  1.00  0.00           O  
ATOM   2664  CB  SER B 163       4.008  -3.973 -10.210  1.00  0.00           C  
ATOM   2665  OG  SER B 163       4.316  -3.541  -8.939  1.00  0.00           O  
ATOM   2666  H   SER B 163       6.930  -4.658  -9.941  1.00  0.00           H  
ATOM   2667  HA  SER B 163       4.961  -4.402 -12.053  1.00  0.00           H  
ATOM   2668 1HB  SER B 163       3.345  -3.289 -10.683  1.00  0.00           H  
ATOM   2669 2HB  SER B 163       3.509  -4.940 -10.165  1.00  0.00           H  
ATOM   2670  HG  SER B 163       3.542  -3.731  -8.422  1.00  0.00           H  
ATOM   2671  N   PHE B 164       6.872  -2.705 -10.088  1.00  0.00           N  
ATOM   2672  CA  PHE B 164       7.837  -1.649  -9.783  1.00  0.00           C  
ATOM   2673  C   PHE B 164       9.145  -2.344  -9.541  1.00  0.00           C  
ATOM   2674  O   PHE B 164       9.114  -3.524  -9.251  1.00  0.00           O  
ATOM   2675  CB  PHE B 164       7.454  -0.826  -8.536  1.00  0.00           C  
ATOM   2676  CG  PHE B 164       6.222  -0.014  -8.645  1.00  0.00           C  
ATOM   2677  CD1 PHE B 164       4.996  -0.513  -8.310  1.00  0.00           C  
ATOM   2678  CD2 PHE B 164       6.316   1.295  -9.101  1.00  0.00           C  
ATOM   2679  CE1 PHE B 164       3.873   0.264  -8.435  1.00  0.00           C  
ATOM   2680  CE2 PHE B 164       5.202   2.066  -9.231  1.00  0.00           C  
ATOM   2681  CZ  PHE B 164       3.980   1.546  -8.900  1.00  0.00           C  
ATOM   2682  H   PHE B 164       6.775  -3.452  -9.410  1.00  0.00           H  
ATOM   2683  HA  PHE B 164       7.937  -0.993 -10.647  1.00  0.00           H  
ATOM   2684 1HB  PHE B 164       7.339  -1.502  -7.682  1.00  0.00           H  
ATOM   2685 2HB  PHE B 164       8.260  -0.166  -8.311  1.00  0.00           H  
ATOM   2686  HD1 PHE B 164       4.924  -1.534  -7.948  1.00  0.00           H  
ATOM   2687  HD2 PHE B 164       7.293   1.701  -9.365  1.00  0.00           H  
ATOM   2688  HE1 PHE B 164       2.895  -0.134  -8.170  1.00  0.00           H  
ATOM   2689  HE2 PHE B 164       5.279   3.092  -9.596  1.00  0.00           H  
ATOM   2690  HZ  PHE B 164       3.089   2.154  -9.001  1.00  0.00           H  
ATOM   2691  N   LEU B 165      10.279  -1.690  -9.701  1.00  0.00           N  
ATOM   2692  CA  LEU B 165      11.497  -2.424  -9.396  1.00  0.00           C  
ATOM   2693  C   LEU B 165      12.497  -1.429  -8.716  1.00  0.00           C  
ATOM   2694  O   LEU B 165      12.673  -0.313  -9.193  1.00  0.00           O  
ATOM   2695  CB  LEU B 165      11.961  -3.061 -10.714  1.00  0.00           C  
ATOM   2696  CG  LEU B 165      13.126  -3.902 -10.686  1.00  0.00           C  
ATOM   2697  CD1 LEU B 165      12.743  -5.171  -9.973  1.00  0.00           C  
ATOM   2698  CD2 LEU B 165      13.537  -4.236 -12.091  1.00  0.00           C  
ATOM   2699  H   LEU B 165      10.268  -0.724 -10.020  1.00  0.00           H  
ATOM   2700  HA  LEU B 165      11.232  -3.222  -8.725  1.00  0.00           H  
ATOM   2701 1HB  LEU B 165      11.142  -3.674 -11.101  1.00  0.00           H  
ATOM   2702 2HB  LEU B 165      12.149  -2.267 -11.429  1.00  0.00           H  
ATOM   2703  HG  LEU B 165      13.929  -3.414 -10.159  1.00  0.00           H  
ATOM   2704 1HD1 LEU B 165      13.595  -5.833  -9.943  1.00  0.00           H  
ATOM   2705 2HD1 LEU B 165      12.412  -4.980  -8.979  1.00  0.00           H  
ATOM   2706 3HD1 LEU B 165      11.928  -5.657 -10.520  1.00  0.00           H  
ATOM   2707 1HD2 LEU B 165      14.399  -4.897 -12.071  1.00  0.00           H  
ATOM   2708 2HD2 LEU B 165      12.706  -4.733 -12.600  1.00  0.00           H  
ATOM   2709 3HD2 LEU B 165      13.790  -3.326 -12.625  1.00  0.00           H  
ATOM   2710  N   PRO B 166      13.153  -1.778  -7.593  1.00  0.00           N  
ATOM   2711  CA  PRO B 166      13.891  -0.873  -6.713  1.00  0.00           C  
ATOM   2712  C   PRO B 166      15.031  -0.069  -7.245  1.00  0.00           C  
ATOM   2713  O   PRO B 166      15.388   0.959  -6.672  1.00  0.00           O  
ATOM   2714  CB  PRO B 166      14.542  -1.836  -5.732  1.00  0.00           C  
ATOM   2715  CG  PRO B 166      13.644  -2.952  -5.627  1.00  0.00           C  
ATOM   2716  CD  PRO B 166      13.124  -3.154  -7.020  1.00  0.00           C  
ATOM   2717  HA  PRO B 166      13.189  -0.220  -6.187  1.00  0.00           H  
ATOM   2718 1HB  PRO B 166      15.516  -2.138  -6.111  1.00  0.00           H  
ATOM   2719 2HB  PRO B 166      14.727  -1.327  -4.789  1.00  0.00           H  
ATOM   2720 1HG  PRO B 166      14.193  -3.822  -5.242  1.00  0.00           H  
ATOM   2721 2HG  PRO B 166      12.866  -2.722  -4.889  1.00  0.00           H  
ATOM   2722 1HD  PRO B 166      13.835  -3.743  -7.605  1.00  0.00           H  
ATOM   2723 2HD  PRO B 166      12.189  -3.633  -6.913  1.00  0.00           H  
ATOM   2724  N   ALA B 167      15.653  -0.538  -8.293  1.00  0.00           N  
ATOM   2725  CA  ALA B 167      16.868   0.113  -8.770  1.00  0.00           C  
ATOM   2726  C   ALA B 167      17.779   0.607  -7.584  1.00  0.00           C  
ATOM   2727  O   ALA B 167      18.396   1.675  -7.657  1.00  0.00           O  
ATOM   2728  CB  ALA B 167      16.483   1.258  -9.668  1.00  0.00           C  
ATOM   2729  H   ALA B 167      15.306  -1.358  -8.764  1.00  0.00           H  
ATOM   2730  HA  ALA B 167      17.435  -0.604  -9.355  1.00  0.00           H  
ATOM   2731 1HB  ALA B 167      17.380   1.730 -10.063  1.00  0.00           H  
ATOM   2732 2HB  ALA B 167      15.879   0.868 -10.482  1.00  0.00           H  
ATOM   2733 3HB  ALA B 167      15.907   1.990  -9.103  1.00  0.00           H  
ATOM   2734  N   THR B 168      17.897  -0.272  -6.557  1.00  0.00           N  
ATOM   2735  CA  THR B 168      18.832  -0.333  -5.425  1.00  0.00           C  
ATOM   2736  C   THR B 168      18.387  -1.464  -4.473  1.00  0.00           C  
ATOM   2737  O   THR B 168      17.234  -1.465  -4.025  1.00  0.00           O  
ATOM   2738  CB  THR B 168      18.902   0.975  -4.647  1.00  0.00           C  
ATOM   2739  OG1 THR B 168      19.941   0.836  -3.654  1.00  0.00           O  
ATOM   2740  CG2 THR B 168      17.505   1.345  -3.989  1.00  0.00           C  
ATOM   2741  H   THR B 168      17.262  -1.047  -6.615  1.00  0.00           H  
ATOM   2742  HA  THR B 168      19.829  -0.567  -5.795  1.00  0.00           H  
ATOM   2743  HB  THR B 168      19.187   1.780  -5.317  1.00  0.00           H  
ATOM   2744  HG1 THR B 168      19.618   0.315  -2.909  1.00  0.00           H  
ATOM   2745 1HG2 THR B 168      17.591   2.282  -3.438  1.00  0.00           H  
ATOM   2746 2HG2 THR B 168      16.751   1.463  -4.749  1.00  0.00           H  
ATOM   2747 3HG2 THR B 168      17.208   0.567  -3.318  1.00  0.00           H  
ATOM   2748  N   LEU B 169      19.284  -2.354  -4.046  1.00  0.00           N  
ATOM   2749  CA  LEU B 169      18.780  -3.421  -3.163  1.00  0.00           C  
ATOM   2750  C   LEU B 169      18.751  -2.939  -1.730  1.00  0.00           C  
ATOM   2751  O   LEU B 169      17.732  -3.085  -1.052  1.00  0.00           O  
ATOM   2752  CB  LEU B 169      19.562  -4.724  -3.298  1.00  0.00           C  
ATOM   2753  CG  LEU B 169      19.060  -5.860  -2.359  1.00  0.00           C  
ATOM   2754  CD1 LEU B 169      17.676  -6.195  -2.757  1.00  0.00           C  
ATOM   2755  CD2 LEU B 169      19.956  -7.111  -2.484  1.00  0.00           C  
ATOM   2756  H   LEU B 169      20.244  -2.334  -4.357  1.00  0.00           H  
ATOM   2757  HA  LEU B 169      17.757  -3.650  -3.457  1.00  0.00           H  
ATOM   2758 1HB  LEU B 169      19.484  -5.083  -4.325  1.00  0.00           H  
ATOM   2759 2HB  LEU B 169      20.608  -4.531  -3.070  1.00  0.00           H  
ATOM   2760  HG  LEU B 169      19.055  -5.519  -1.321  1.00  0.00           H  
ATOM   2761 1HD1 LEU B 169      17.298  -6.991  -2.130  1.00  0.00           H  
ATOM   2762 2HD1 LEU B 169      17.040  -5.312  -2.655  1.00  0.00           H  
ATOM   2763 3HD1 LEU B 169      17.674  -6.526  -3.790  1.00  0.00           H  
ATOM   2764 1HD2 LEU B 169      19.570  -7.899  -1.836  1.00  0.00           H  
ATOM   2765 2HD2 LEU B 169      19.944  -7.453  -3.513  1.00  0.00           H  
ATOM   2766 3HD2 LEU B 169      20.969  -6.871  -2.195  1.00  0.00           H  
ATOM   2767  N   THR B 170      19.855  -2.357  -1.279  1.00  0.00           N  
ATOM   2768  CA  THR B 170      19.929  -1.778   0.059  1.00  0.00           C  
ATOM   2769  C   THR B 170      20.422  -0.345  -0.118  1.00  0.00           C  
ATOM   2770  O   THR B 170      21.063  -0.044  -1.127  1.00  0.00           O  
ATOM   2771  CB  THR B 170      20.899  -2.540   1.015  1.00  0.00           C  
ATOM   2772  OG1 THR B 170      22.218  -2.443   0.498  1.00  0.00           O  
ATOM   2773  CG2 THR B 170      20.540  -4.018   1.189  1.00  0.00           C  
ATOM   2774  H   THR B 170      20.656  -2.292  -1.888  1.00  0.00           H  
ATOM   2775  HA  THR B 170      18.937  -1.752   0.502  1.00  0.00           H  
ATOM   2776  HB  THR B 170      20.869  -2.058   1.992  1.00  0.00           H  
ATOM   2777  HG1 THR B 170      22.551  -1.543   0.641  1.00  0.00           H  
ATOM   2778 1HG2 THR B 170      21.252  -4.489   1.872  1.00  0.00           H  
ATOM   2779 2HG2 THR B 170      19.562  -4.111   1.594  1.00  0.00           H  
ATOM   2780 3HG2 THR B 170      20.576  -4.516   0.233  1.00  0.00           H  
ATOM   2781  N   MET B 171      20.174   0.517   0.857  1.00  0.00           N  
ATOM   2782  CA  MET B 171      20.713   1.878   0.821  1.00  0.00           C  
ATOM   2783  C   MET B 171      21.195   2.227   2.219  1.00  0.00           C  
ATOM   2784  O   MET B 171      20.430   2.067   3.176  1.00  0.00           O  
ATOM   2785  CB  MET B 171      19.635   2.827   0.295  1.00  0.00           C  
ATOM   2786  CG  MET B 171      20.020   4.272   0.171  1.00  0.00           C  
ATOM   2787  SD  MET B 171      18.707   5.213  -0.682  1.00  0.00           S  
ATOM   2788  CE  MET B 171      17.481   5.444   0.612  1.00  0.00           C  
ATOM   2789  H   MET B 171      19.585   0.217   1.630  1.00  0.00           H  
ATOM   2790  HA  MET B 171      21.573   1.906   0.154  1.00  0.00           H  
ATOM   2791 1HB  MET B 171      19.315   2.492  -0.690  1.00  0.00           H  
ATOM   2792 2HB  MET B 171      18.766   2.774   0.952  1.00  0.00           H  
ATOM   2793 1HG  MET B 171      20.184   4.700   1.159  1.00  0.00           H  
ATOM   2794 2HG  MET B 171      20.945   4.364  -0.399  1.00  0.00           H  
ATOM   2795 1HE  MET B 171      16.646   6.020   0.224  1.00  0.00           H  
ATOM   2796 2HE  MET B 171      17.137   4.472   0.952  1.00  0.00           H  
ATOM   2797 3HE  MET B 171      17.930   5.977   1.445  1.00  0.00           H  
ATOM   2798  N   THR B 172      22.456   2.688   2.334  1.00  0.00           N  
ATOM   2799  CA  THR B 172      23.056   2.929   3.652  1.00  0.00           C  
ATOM   2800  C   THR B 172      23.344   4.406   3.889  1.00  0.00           C  
ATOM   2801  O   THR B 172      24.108   5.011   3.127  1.00  0.00           O  
ATOM   2802  CB  THR B 172      24.379   2.141   3.776  1.00  0.00           C  
ATOM   2803  OG1 THR B 172      24.118   0.739   3.611  1.00  0.00           O  
ATOM   2804  CG2 THR B 172      24.969   2.358   5.166  1.00  0.00           C  
ATOM   2805  H   THR B 172      23.014   2.834   1.502  1.00  0.00           H  
ATOM   2806  HA  THR B 172      22.363   2.599   4.417  1.00  0.00           H  
ATOM   2807  HB  THR B 172      25.088   2.476   3.015  1.00  0.00           H  
ATOM   2808  HG1 THR B 172      24.956   0.226   3.513  1.00  0.00           H  
ATOM   2809 1HG2 THR B 172      25.888   1.798   5.242  1.00  0.00           H  
ATOM   2810 2HG2 THR B 172      25.173   3.416   5.322  1.00  0.00           H  
ATOM   2811 3HG2 THR B 172      24.269   2.013   5.927  1.00  0.00           H  
ATOM   2812  N   VAL B 173      22.714   4.981   4.937  1.00  0.00           N  
ATOM   2813  CA  VAL B 173      22.859   6.407   5.253  1.00  0.00           C  
ATOM   2814  C   VAL B 173      23.192   6.653   6.704  1.00  0.00           C  
ATOM   2815  O   VAL B 173      23.135   5.746   7.543  1.00  0.00           O  
ATOM   2816  CB  VAL B 173      21.604   7.189   4.905  1.00  0.00           C  
ATOM   2817  CG1 VAL B 173      21.366   6.998   3.399  1.00  0.00           C  
ATOM   2818  CG2 VAL B 173      20.472   6.797   5.800  1.00  0.00           C  
ATOM   2819  H   VAL B 173      22.105   4.391   5.511  1.00  0.00           H  
ATOM   2820  HA  VAL B 173      23.676   6.812   4.654  1.00  0.00           H  
ATOM   2821  HB  VAL B 173      21.798   8.246   5.055  1.00  0.00           H  
ATOM   2822 1HG1 VAL B 173      20.565   7.546   3.070  1.00  0.00           H  
ATOM   2823 2HG1 VAL B 173      22.254   7.327   2.857  1.00  0.00           H  
ATOM   2824 3HG1 VAL B 173      21.175   5.954   3.179  1.00  0.00           H  
ATOM   2825 1HG2 VAL B 173      19.590   7.373   5.561  1.00  0.00           H  
ATOM   2826 2HG2 VAL B 173      20.265   5.735   5.670  1.00  0.00           H  
ATOM   2827 3HG2 VAL B 173      20.756   6.992   6.834  1.00  0.00           H  
ATOM   2828  N   ASP B 174      23.563   7.887   6.974  1.00  0.00           N  
ATOM   2829  CA  ASP B 174      23.937   8.321   8.297  1.00  0.00           C  
ATOM   2830  C   ASP B 174      22.735   8.947   8.998  1.00  0.00           C  
ATOM   2831  O   ASP B 174      21.768   9.358   8.340  1.00  0.00           O  
ATOM   2832  CB  ASP B 174      25.097   9.302   8.132  1.00  0.00           C  
ATOM   2833  CG  ASP B 174      26.413   8.571   7.609  1.00  0.00           C  
ATOM   2834  OD1 ASP B 174      26.748   7.557   8.173  1.00  0.00           O  
ATOM   2835  OD2 ASP B 174      27.020   8.999   6.645  1.00  0.00           O  
ATOM   2836  H   ASP B 174      23.572   8.596   6.225  1.00  0.00           H  
ATOM   2837  HA  ASP B 174      24.261   7.461   8.878  1.00  0.00           H  
ATOM   2838 1HB  ASP B 174      24.820  10.089   7.423  1.00  0.00           H  
ATOM   2839 2HB  ASP B 174      25.304   9.781   9.087  1.00  0.00           H  
ATOM   2840  N   LYS B 175      22.772   9.021  10.332  1.00  0.00           N  
ATOM   2841  CA  LYS B 175      21.681   9.677  11.057  1.00  0.00           C  
ATOM   2842  C   LYS B 175      21.566  11.131  10.633  1.00  0.00           C  
ATOM   2843  O   LYS B 175      22.567  11.834  10.548  1.00  0.00           O  
ATOM   2844  CB  LYS B 175      21.898   9.596  12.558  1.00  0.00           C  
ATOM   2845  CG  LYS B 175      20.753  10.169  13.395  1.00  0.00           C  
ATOM   2846  CD  LYS B 175      21.012  10.010  14.918  1.00  0.00           C  
ATOM   2847  CE  LYS B 175      19.847  10.542  15.735  1.00  0.00           C  
ATOM   2848  NZ  LYS B 175      20.102  10.485  17.164  1.00  0.00           N  
ATOM   2849  H   LYS B 175      23.576   8.655  10.853  1.00  0.00           H  
ATOM   2850  HA  LYS B 175      20.743   9.178  10.813  1.00  0.00           H  
ATOM   2851 1HB  LYS B 175      22.035   8.550  12.840  1.00  0.00           H  
ATOM   2852 2HB  LYS B 175      22.809  10.127  12.818  1.00  0.00           H  
ATOM   2853 1HG  LYS B 175      20.647  11.230  13.179  1.00  0.00           H  
ATOM   2854 2HG  LYS B 175      19.820   9.671  13.122  1.00  0.00           H  
ATOM   2855 1HD  LYS B 175      21.151   8.950  15.153  1.00  0.00           H  
ATOM   2856 2HD  LYS B 175      21.923  10.540  15.195  1.00  0.00           H  
ATOM   2857 1HE  LYS B 175      19.641  11.577  15.449  1.00  0.00           H  
ATOM   2858 2HE  LYS B 175      18.981   9.937  15.525  1.00  0.00           H  
ATOM   2859 1HZ  LYS B 175      19.298  10.834  17.665  1.00  0.00           H  
ATOM   2860 2HZ  LYS B 175      20.278   9.528  17.427  1.00  0.00           H  
ATOM   2861 3HZ  LYS B 175      20.911  11.047  17.383  1.00  0.00           H  
ATOM   2862  N   GLY B 176      20.357  11.584  10.336  1.00  0.00           N  
ATOM   2863  CA  GLY B 176      20.146  12.976   9.966  1.00  0.00           C  
ATOM   2864  C   GLY B 176      20.196  13.259   8.466  1.00  0.00           C  
ATOM   2865  O   GLY B 176      19.858  14.369   8.044  1.00  0.00           O  
ATOM   2866  H   GLY B 176      19.558  10.959  10.380  1.00  0.00           H  
ATOM   2867 1HA  GLY B 176      19.179  13.292  10.356  1.00  0.00           H  
ATOM   2868 2HA  GLY B 176      20.890  13.589  10.471  1.00  0.00           H  
ATOM   2869  N   ASP B 177      20.628  12.293   7.653  1.00  0.00           N  
ATOM   2870  CA  ASP B 177      20.654  12.485   6.196  1.00  0.00           C  
ATOM   2871  C   ASP B 177      19.237  12.621   5.601  1.00  0.00           C  
ATOM   2872  O   ASP B 177      18.304  11.962   6.054  1.00  0.00           O  
ATOM   2873  CB  ASP B 177      21.327  11.298   5.478  1.00  0.00           C  
ATOM   2874  CG  ASP B 177      22.827  11.232   5.583  1.00  0.00           C  
ATOM   2875  OD1 ASP B 177      23.421  12.183   6.060  1.00  0.00           O  
ATOM   2876  OD2 ASP B 177      23.387  10.209   5.168  1.00  0.00           O  
ATOM   2877  H   ASP B 177      20.941  11.396   8.040  1.00  0.00           H  
ATOM   2878  HA  ASP B 177      21.211  13.396   5.977  1.00  0.00           H  
ATOM   2879 1HB  ASP B 177      20.927  10.370   5.897  1.00  0.00           H  
ATOM   2880 2HB  ASP B 177      21.059  11.318   4.418  1.00  0.00           H  
ATOM   2881  N   ASN B 178      19.057  13.420   4.557  1.00  0.00           N  
ATOM   2882  CA  ASN B 178      17.742  13.402   3.894  1.00  0.00           C  
ATOM   2883  C   ASN B 178      17.852  12.318   2.819  1.00  0.00           C  
ATOM   2884  O   ASN B 178      18.858  12.287   2.101  1.00  0.00           O  
ATOM   2885  CB  ASN B 178      17.351  14.760   3.284  1.00  0.00           C  
ATOM   2886  CG  ASN B 178      17.117  16.011   4.286  1.00  0.00           C  
ATOM   2887  OD1 ASN B 178      16.616  15.928   5.415  1.00  0.00           O  
ATOM   2888  ND2 ASN B 178      17.519  17.176   3.813  1.00  0.00           N  
ATOM   2889  H   ASN B 178      19.813  13.993   4.205  1.00  0.00           H  
ATOM   2890  HA  ASN B 178      16.966  13.088   4.595  1.00  0.00           H  
ATOM   2891 1HB  ASN B 178      18.112  15.048   2.558  1.00  0.00           H  
ATOM   2892 2HB  ASN B 178      16.433  14.618   2.734  1.00  0.00           H  
ATOM   2893 1HD2 ASN B 178      17.410  18.015   4.356  1.00  0.00           H  
ATOM   2894 2HD2 ASN B 178      17.927  17.233   2.900  1.00  0.00           H  
ATOM   2895  N   VAL B 179      16.874  11.408   2.720  1.00  0.00           N  
ATOM   2896  CA  VAL B 179      17.023  10.356   1.702  1.00  0.00           C  
ATOM   2897  C   VAL B 179      15.805  10.228   0.814  1.00  0.00           C  
ATOM   2898  O   VAL B 179      14.681  10.522   1.229  1.00  0.00           O  
ATOM   2899  CB  VAL B 179      17.235   8.949   2.344  1.00  0.00           C  
ATOM   2900  CG1 VAL B 179      18.400   8.957   3.185  1.00  0.00           C  
ATOM   2901  CG2 VAL B 179      16.087   8.495   3.145  1.00  0.00           C  
ATOM   2902  H   VAL B 179      16.061  11.455   3.341  1.00  0.00           H  
ATOM   2903  HA  VAL B 179      17.881  10.590   1.073  1.00  0.00           H  
ATOM   2904  HB  VAL B 179      17.405   8.246   1.539  1.00  0.00           H  
ATOM   2905 1HG1 VAL B 179      18.519   7.959   3.579  1.00  0.00           H  
ATOM   2906 2HG1 VAL B 179      19.263   9.258   2.596  1.00  0.00           H  
ATOM   2907 3HG1 VAL B 179      18.254   9.660   4.012  1.00  0.00           H  
ATOM   2908 1HG2 VAL B 179      16.296   7.500   3.553  1.00  0.00           H  
ATOM   2909 2HG2 VAL B 179      15.966   9.205   3.952  1.00  0.00           H  
ATOM   2910 3HG2 VAL B 179      15.190   8.454   2.527  1.00  0.00           H  
ATOM   2911  N   ASN B 180      16.028   9.720  -0.394  1.00  0.00           N  
ATOM   2912  CA  ASN B 180      14.932   9.417  -1.300  1.00  0.00           C  
ATOM   2913  C   ASN B 180      14.975   7.949  -1.672  1.00  0.00           C  
ATOM   2914  O   ASN B 180      15.850   7.516  -2.423  1.00  0.00           O  
ATOM   2915  CB  ASN B 180      14.917  10.294  -2.559  1.00  0.00           C  
ATOM   2916  CG  ASN B 180      14.690  11.870  -2.313  1.00  0.00           C  
ATOM   2917  OD1 ASN B 180      13.644  12.258  -1.752  1.00  0.00           O  
ATOM   2918  ND2 ASN B 180      15.627  12.732  -2.754  1.00  0.00           N  
ATOM   2919  H   ASN B 180      16.976   9.518  -0.680  1.00  0.00           H  
ATOM   2920  HA  ASN B 180      13.986   9.573  -0.779  1.00  0.00           H  
ATOM   2921 1HB  ASN B 180      15.846  10.151  -3.103  1.00  0.00           H  
ATOM   2922 2HB  ASN B 180      14.117   9.934  -3.209  1.00  0.00           H  
ATOM   2923 1HD2 ASN B 180      15.501  13.720  -2.631  1.00  0.00           H  
ATOM   2924 2HD2 ASN B 180      16.442  12.395  -3.214  1.00  0.00           H  
ATOM   2925  N   ILE B 181      14.038   7.182  -1.111  1.00  0.00           N  
ATOM   2926  CA  ILE B 181      13.925   5.749  -1.354  1.00  0.00           C  
ATOM   2927  C   ILE B 181      13.100   5.619  -2.590  1.00  0.00           C  
ATOM   2928  O   ILE B 181      11.993   6.155  -2.632  1.00  0.00           O  
ATOM   2929  CB  ILE B 181      13.202   5.025  -0.226  1.00  0.00           C  
ATOM   2930  CG1 ILE B 181      13.938   5.146   1.049  1.00  0.00           C  
ATOM   2931  CG2 ILE B 181      12.943   3.603  -0.572  1.00  0.00           C  
ATOM   2932  CD1 ILE B 181      13.079   4.808   2.212  1.00  0.00           C  
ATOM   2933  H   ILE B 181      13.339   7.627  -0.513  1.00  0.00           H  
ATOM   2934  HA  ILE B 181      14.906   5.311  -1.525  1.00  0.00           H  
ATOM   2935  HB  ILE B 181      12.289   5.495  -0.083  1.00  0.00           H  
ATOM   2936 1HG1 ILE B 181      14.773   4.470   1.039  1.00  0.00           H  
ATOM   2937 2HG1 ILE B 181      14.311   6.167   1.165  1.00  0.00           H  
ATOM   2938 1HG2 ILE B 181      12.393   3.124   0.239  1.00  0.00           H  
ATOM   2939 2HG2 ILE B 181      12.356   3.548  -1.490  1.00  0.00           H  
ATOM   2940 3HG2 ILE B 181      13.895   3.098  -0.716  1.00  0.00           H  
ATOM   2941 1HD1 ILE B 181      13.640   4.893   3.125  1.00  0.00           H  
ATOM   2942 2HD1 ILE B 181      12.225   5.487   2.248  1.00  0.00           H  
ATOM   2943 3HD1 ILE B 181      12.725   3.793   2.101  1.00  0.00           H  
ATOM   2944  N   SER B 182      13.608   4.941  -3.602  1.00  0.00           N  
ATOM   2945  CA  SER B 182      12.880   4.960  -4.858  1.00  0.00           C  
ATOM   2946  C   SER B 182      12.663   3.617  -5.508  1.00  0.00           C  
ATOM   2947  O   SER B 182      13.366   2.651  -5.198  1.00  0.00           O  
ATOM   2948  CB  SER B 182      13.650   5.844  -5.818  1.00  0.00           C  
ATOM   2949  OG  SER B 182      14.891   5.283  -6.102  1.00  0.00           O  
ATOM   2950  H   SER B 182      14.499   4.467  -3.527  1.00  0.00           H  
ATOM   2951  HA  SER B 182      11.906   5.396  -4.678  1.00  0.00           H  
ATOM   2952 1HB  SER B 182      13.077   5.972  -6.733  1.00  0.00           H  
ATOM   2953 2HB  SER B 182      13.801   6.823  -5.379  1.00  0.00           H  
ATOM   2954  HG  SER B 182      14.725   4.581  -6.739  1.00  0.00           H  
ATOM   2955  N   PHE B 183      11.665   3.599  -6.423  1.00  0.00           N  
ATOM   2956  CA  PHE B 183      11.336   2.466  -7.279  1.00  0.00           C  
ATOM   2957  C   PHE B 183      11.038   2.939  -8.723  1.00  0.00           C  
ATOM   2958  O   PHE B 183      10.394   3.968  -8.923  1.00  0.00           O  
ATOM   2959  CB  PHE B 183      10.105   1.793  -6.715  1.00  0.00           C  
ATOM   2960  CG  PHE B 183      10.281   1.216  -5.323  1.00  0.00           C  
ATOM   2961  CD1 PHE B 183      10.049   2.009  -4.211  1.00  0.00           C  
ATOM   2962  CD2 PHE B 183      10.657  -0.107  -5.125  1.00  0.00           C  
ATOM   2963  CE1 PHE B 183      10.184   1.499  -2.944  1.00  0.00           C  
ATOM   2964  CE2 PHE B 183      10.790  -0.624  -3.858  1.00  0.00           C  
ATOM   2965  CZ  PHE B 183      10.551   0.182  -2.768  1.00  0.00           C  
ATOM   2966  H   PHE B 183      11.102   4.446  -6.504  1.00  0.00           H  
ATOM   2967  HA  PHE B 183      12.176   1.770  -7.303  1.00  0.00           H  
ATOM   2968 1HB  PHE B 183       9.273   2.496  -6.696  1.00  0.00           H  
ATOM   2969 2HB  PHE B 183       9.839   0.991  -7.372  1.00  0.00           H  
ATOM   2970  HD1 PHE B 183       9.752   3.051  -4.354  1.00  0.00           H  
ATOM   2971  HD2 PHE B 183      10.839  -0.739  -5.990  1.00  0.00           H  
ATOM   2972  HE1 PHE B 183       9.996   2.138  -2.081  1.00  0.00           H  
ATOM   2973  HE2 PHE B 183      11.082  -1.668  -3.718  1.00  0.00           H  
ATOM   2974  HZ  PHE B 183      10.650  -0.220  -1.763  1.00  0.00           H  
ATOM   2975  N   LYS B 184      11.443   2.186  -9.740  1.00  0.00           N  
ATOM   2976  CA  LYS B 184      11.084   2.571 -11.120  1.00  0.00           C  
ATOM   2977  C   LYS B 184       9.728   1.992 -11.476  1.00  0.00           C  
ATOM   2978  O   LYS B 184       9.438   0.851 -11.124  1.00  0.00           O  
ATOM   2979  CB  LYS B 184      12.090   2.022 -12.143  1.00  0.00           C  
ATOM   2980  CG  LYS B 184      13.521   2.578 -12.123  1.00  0.00           C  
ATOM   2981  CD  LYS B 184      14.351   1.944 -13.273  1.00  0.00           C  
ATOM   2982  CE  LYS B 184      15.767   2.489 -13.370  1.00  0.00           C  
ATOM   2983  NZ  LYS B 184      16.521   1.846 -14.480  1.00  0.00           N  
ATOM   2984  H   LYS B 184      11.984   1.340  -9.567  1.00  0.00           H  
ATOM   2985  HA  LYS B 184      11.024   3.655 -11.193  1.00  0.00           H  
ATOM   2986 1HB  LYS B 184      12.165   0.947 -12.010  1.00  0.00           H  
ATOM   2987 2HB  LYS B 184      11.685   2.192 -13.145  1.00  0.00           H  
ATOM   2988 1HG  LYS B 184      13.500   3.652 -12.252  1.00  0.00           H  
ATOM   2989 2HG  LYS B 184      13.989   2.351 -11.167  1.00  0.00           H  
ATOM   2990 1HD  LYS B 184      14.417   0.870 -13.113  1.00  0.00           H  
ATOM   2991 2HD  LYS B 184      13.844   2.117 -14.223  1.00  0.00           H  
ATOM   2992 1HE  LYS B 184      15.725   3.562 -13.548  1.00  0.00           H  
ATOM   2993 2HE  LYS B 184      16.290   2.311 -12.450  1.00  0.00           H  
ATOM   2994 1HZ  LYS B 184      17.453   2.231 -14.519  1.00  0.00           H  
ATOM   2995 2HZ  LYS B 184      16.575   0.850 -14.319  1.00  0.00           H  
ATOM   2996 3HZ  LYS B 184      16.049   2.018 -15.357  1.00  0.00           H  
ATOM   2997  N   LYS B 185       8.895   2.719 -12.201  1.00  0.00           N  
ATOM   2998  CA  LYS B 185       7.619   2.136 -12.625  1.00  0.00           C  
ATOM   2999  C   LYS B 185       7.884   1.289 -13.855  1.00  0.00           C  
ATOM   3000  O   LYS B 185       8.584   1.750 -14.754  1.00  0.00           O  
ATOM   3001  CB  LYS B 185       6.584   3.245 -12.922  1.00  0.00           C  
ATOM   3002  CG  LYS B 185       5.145   2.777 -13.320  1.00  0.00           C  
ATOM   3003  CD  LYS B 185       4.120   3.974 -13.343  1.00  0.00           C  
ATOM   3004  CE  LYS B 185       4.341   4.938 -14.525  1.00  0.00           C  
ATOM   3005  NZ  LYS B 185       3.267   6.002 -14.655  1.00  0.00           N  
ATOM   3006  H   LYS B 185       9.118   3.684 -12.454  1.00  0.00           H  
ATOM   3007  HA  LYS B 185       7.236   1.484 -11.842  1.00  0.00           H  
ATOM   3008 1HB  LYS B 185       6.486   3.894 -12.050  1.00  0.00           H  
ATOM   3009 2HB  LYS B 185       6.958   3.870 -13.733  1.00  0.00           H  
ATOM   3010 1HG  LYS B 185       5.173   2.302 -14.299  1.00  0.00           H  
ATOM   3011 2HG  LYS B 185       4.806   2.040 -12.591  1.00  0.00           H  
ATOM   3012 1HD  LYS B 185       3.095   3.612 -13.352  1.00  0.00           H  
ATOM   3013 2HD  LYS B 185       4.274   4.541 -12.456  1.00  0.00           H  
ATOM   3014 1HE  LYS B 185       5.281   5.425 -14.398  1.00  0.00           H  
ATOM   3015 2HE  LYS B 185       4.370   4.368 -15.441  1.00  0.00           H  
ATOM   3016 1HZ  LYS B 185       3.488   6.587 -15.454  1.00  0.00           H  
ATOM   3017 2HZ  LYS B 185       2.377   5.570 -14.797  1.00  0.00           H  
ATOM   3018 3HZ  LYS B 185       3.192   6.619 -13.820  1.00  0.00           H  
ATOM   3019  N   VAL B 186       7.386   0.044 -13.900  1.00  0.00           N  
ATOM   3020  CA  VAL B 186       7.617  -0.772 -15.090  1.00  0.00           C  
ATOM   3021  C   VAL B 186       6.318  -1.273 -15.763  1.00  0.00           C  
ATOM   3022  O   VAL B 186       5.990  -0.892 -16.891  1.00  0.00           O  
ATOM   3023  CB  VAL B 186       8.495  -1.959 -14.703  1.00  0.00           C  
ATOM   3024  CG1 VAL B 186       8.738  -2.820 -15.885  1.00  0.00           C  
ATOM   3025  CG2 VAL B 186       9.761  -1.447 -14.121  1.00  0.00           C  
ATOM   3026  H   VAL B 186       6.852  -0.356 -13.127  1.00  0.00           H  
ATOM   3027  HA  VAL B 186       8.166  -0.170 -15.814  1.00  0.00           H  
ATOM   3028  HB  VAL B 186       7.979  -2.564 -13.958  1.00  0.00           H  
ATOM   3029 1HG1 VAL B 186       9.353  -3.665 -15.591  1.00  0.00           H  
ATOM   3030 2HG1 VAL B 186       7.792  -3.184 -16.273  1.00  0.00           H  
ATOM   3031 3HG1 VAL B 186       9.246  -2.242 -16.647  1.00  0.00           H  
ATOM   3032 1HG2 VAL B 186      10.388  -2.284 -13.835  1.00  0.00           H  
ATOM   3033 2HG2 VAL B 186      10.275  -0.835 -14.863  1.00  0.00           H  
ATOM   3034 3HG2 VAL B 186       9.551  -0.842 -13.240  1.00  0.00           H  
ATOM   3035  N   LEU B 187       5.549  -2.120 -15.076  1.00  0.00           N  
ATOM   3036  CA  LEU B 187       4.363  -2.703 -15.714  1.00  0.00           C  
ATOM   3037  C   LEU B 187       3.185  -1.820 -15.432  1.00  0.00           C  
ATOM   3038  O   LEU B 187       2.471  -2.011 -14.454  1.00  0.00           O  
ATOM   3039  CB  LEU B 187       4.074  -4.140 -15.235  1.00  0.00           C  
ATOM   3040  CG  LEU B 187       5.216  -5.153 -15.419  1.00  0.00           C  
ATOM   3041  CD1 LEU B 187       4.825  -6.522 -14.818  1.00  0.00           C  
ATOM   3042  CD2 LEU B 187       5.509  -5.269 -16.905  1.00  0.00           C  
ATOM   3043  H   LEU B 187       5.790  -2.352 -14.115  1.00  0.00           H  
ATOM   3044  HA  LEU B 187       4.516  -2.734 -16.790  1.00  0.00           H  
ATOM   3045 1HB  LEU B 187       3.819  -4.115 -14.180  1.00  0.00           H  
ATOM   3046 2HB  LEU B 187       3.209  -4.516 -15.785  1.00  0.00           H  
ATOM   3047  HG  LEU B 187       6.110  -4.803 -14.891  1.00  0.00           H  
ATOM   3048 1HD1 LEU B 187       5.650  -7.230 -14.953  1.00  0.00           H  
ATOM   3049 2HD1 LEU B 187       4.624  -6.411 -13.754  1.00  0.00           H  
ATOM   3050 3HD1 LEU B 187       3.938  -6.904 -15.318  1.00  0.00           H  
ATOM   3051 1HD2 LEU B 187       6.324  -5.980 -17.059  1.00  0.00           H  
ATOM   3052 2HD2 LEU B 187       4.617  -5.624 -17.421  1.00  0.00           H  
ATOM   3053 3HD2 LEU B 187       5.795  -4.294 -17.301  1.00  0.00           H  
ATOM   3054  N   ILE B 188       2.994  -0.835 -16.276  1.00  0.00           N  
ATOM   3055  CA  ILE B 188       1.988   0.183 -16.008  1.00  0.00           C  
ATOM   3056  C   ILE B 188       0.563  -0.378 -15.940  1.00  0.00           C  
ATOM   3057  O   ILE B 188       0.097  -1.018 -16.885  1.00  0.00           O  
ATOM   3058  CB  ILE B 188       2.048   1.220 -17.104  1.00  0.00           C  
ATOM   3059  CG1 ILE B 188       3.346   1.888 -17.021  1.00  0.00           C  
ATOM   3060  CG2 ILE B 188       0.935   2.201 -16.913  1.00  0.00           C  
ATOM   3061  CD1 ILE B 188       3.662   2.728 -18.201  1.00  0.00           C  
ATOM   3062  H   ILE B 188       3.650  -0.754 -17.055  1.00  0.00           H  
ATOM   3063  HA  ILE B 188       2.220   0.652 -15.053  1.00  0.00           H  
ATOM   3064  HB  ILE B 188       1.971   0.745 -18.081  1.00  0.00           H  
ATOM   3065 1HG1 ILE B 188       3.349   2.500 -16.137  1.00  0.00           H  
ATOM   3066 2HG1 ILE B 188       4.128   1.133 -16.921  1.00  0.00           H  
ATOM   3067 1HG2 ILE B 188       0.979   2.961 -17.686  1.00  0.00           H  
ATOM   3068 2HG2 ILE B 188      -0.024   1.688 -16.970  1.00  0.00           H  
ATOM   3069 3HG2 ILE B 188       1.034   2.671 -15.933  1.00  0.00           H  
ATOM   3070 1HD1 ILE B 188       4.643   3.190 -18.064  1.00  0.00           H  
ATOM   3071 2HD1 ILE B 188       3.677   2.098 -19.093  1.00  0.00           H  
ATOM   3072 3HD1 ILE B 188       2.904   3.500 -18.313  1.00  0.00           H  
ATOM   3073  N   LYS B 189      -0.127  -0.105 -14.825  1.00  0.00           N  
ATOM   3074  CA  LYS B 189      -1.490  -0.572 -14.607  1.00  0.00           C  
ATOM   3075  C   LYS B 189      -2.378   0.625 -14.321  1.00  0.00           C  
ATOM   3076  O   LYS B 189      -1.938   1.595 -13.704  1.00  0.00           O  
ATOM   3077  CB  LYS B 189      -1.628  -1.500 -13.396  1.00  0.00           C  
ATOM   3078  CG  LYS B 189      -0.926  -2.834 -13.436  1.00  0.00           C  
ATOM   3079  CD  LYS B 189      -1.379  -3.648 -12.202  1.00  0.00           C  
ATOM   3080  CE  LYS B 189      -0.735  -5.022 -12.093  1.00  0.00           C  
ATOM   3081  NZ  LYS B 189      -1.263  -5.787 -10.887  1.00  0.00           N  
ATOM   3082  H   LYS B 189       0.324   0.429 -14.097  1.00  0.00           H  
ATOM   3083  HA  LYS B 189      -1.851  -1.070 -15.505  1.00  0.00           H  
ATOM   3084 1HB  LYS B 189      -1.263  -0.976 -12.511  1.00  0.00           H  
ATOM   3085 2HB  LYS B 189      -2.686  -1.697 -13.224  1.00  0.00           H  
ATOM   3086 1HG  LYS B 189      -1.179  -3.362 -14.354  1.00  0.00           H  
ATOM   3087 2HG  LYS B 189       0.154  -2.679 -13.404  1.00  0.00           H  
ATOM   3088 1HD  LYS B 189      -1.156  -3.086 -11.305  1.00  0.00           H  
ATOM   3089 2HD  LYS B 189      -2.462  -3.784 -12.243  1.00  0.00           H  
ATOM   3090 1HE  LYS B 189      -0.943  -5.593 -12.995  1.00  0.00           H  
ATOM   3091 2HE  LYS B 189       0.345  -4.901 -11.989  1.00  0.00           H  
ATOM   3092 1HZ  LYS B 189      -0.824  -6.690 -10.822  1.00  0.00           H  
ATOM   3093 2HZ  LYS B 189      -1.067  -5.262 -10.042  1.00  0.00           H  
ATOM   3094 3HZ  LYS B 189      -2.270  -5.921 -10.963  1.00  0.00           H  
ATOM   3095  N   GLU B 190      -3.663   0.541 -14.672  1.00  0.00           N  
ATOM   3096  CA  GLU B 190      -4.588   1.633 -14.356  1.00  0.00           C  
ATOM   3097  C   GLU B 190      -5.135   1.492 -12.926  1.00  0.00           C  
ATOM   3098  O   GLU B 190      -6.344   1.371 -12.734  1.00  0.00           O  
ATOM   3099  CB  GLU B 190      -5.730   1.651 -15.369  1.00  0.00           C  
ATOM   3100  CG  GLU B 190      -5.287   1.930 -16.816  1.00  0.00           C  
ATOM   3101  CD  GLU B 190      -4.713   3.326 -17.049  1.00  0.00           C  
ATOM   3102  OE1 GLU B 190      -5.315   4.311 -16.649  1.00  0.00           O  
ATOM   3103  OE2 GLU B 190      -3.661   3.398 -17.638  1.00  0.00           O  
ATOM   3104  H   GLU B 190      -4.002  -0.271 -15.166  1.00  0.00           H  
ATOM   3105  HA  GLU B 190      -4.046   2.579 -14.420  1.00  0.00           H  
ATOM   3106 1HB  GLU B 190      -6.232   0.684 -15.359  1.00  0.00           H  
ATOM   3107 2HB  GLU B 190      -6.456   2.386 -15.085  1.00  0.00           H  
ATOM   3108 1HG  GLU B 190      -4.532   1.197 -17.096  1.00  0.00           H  
ATOM   3109 2HG  GLU B 190      -6.146   1.789 -17.470  1.00  0.00           H  
ATOM   3110  N   GLU B 191      -4.222   1.500 -11.944  1.00  0.00           N  
ATOM   3111  CA  GLU B 191      -4.550   1.293 -10.521  1.00  0.00           C  
ATOM   3112  C   GLU B 191      -3.766   2.212  -9.622  1.00  0.00           C  
ATOM   3113  O   GLU B 191      -2.682   2.665  -9.992  1.00  0.00           O  
ATOM   3114  CB  GLU B 191      -4.245  -0.131 -10.093  1.00  0.00           C  
ATOM   3115  CG  GLU B 191      -4.982  -1.220 -10.824  1.00  0.00           C  
ATOM   3116  CD  GLU B 191      -4.622  -2.525 -10.248  1.00  0.00           C  
ATOM   3117  OE1 GLU B 191      -4.092  -2.495  -9.155  1.00  0.00           O  
ATOM   3118  OE2 GLU B 191      -4.827  -3.537 -10.874  1.00  0.00           O  
ATOM   3119  H   GLU B 191      -3.256   1.641 -12.235  1.00  0.00           H  
ATOM   3120  HA  GLU B 191      -5.603   1.502 -10.375  1.00  0.00           H  
ATOM   3121 1HB  GLU B 191      -3.179  -0.317 -10.221  1.00  0.00           H  
ATOM   3122 2HB  GLU B 191      -4.465  -0.230  -9.028  1.00  0.00           H  
ATOM   3123 1HG  GLU B 191      -6.055  -1.057 -10.736  1.00  0.00           H  
ATOM   3124 2HG  GLU B 191      -4.716  -1.201 -11.878  1.00  0.00           H  
ATOM   3125  N   ASP B 192      -4.287   2.500  -8.434  1.00  0.00           N  
ATOM   3126  CA  ASP B 192      -3.462   3.274  -7.522  1.00  0.00           C  
ATOM   3127  C   ASP B 192      -2.205   2.529  -7.102  1.00  0.00           C  
ATOM   3128  O   ASP B 192      -2.189   1.294  -7.044  1.00  0.00           O  
ATOM   3129  CB  ASP B 192      -4.224   3.711  -6.284  1.00  0.00           C  
ATOM   3130  CG  ASP B 192      -5.350   4.739  -6.498  1.00  0.00           C  
ATOM   3131  OD1 ASP B 192      -5.558   5.268  -7.578  1.00  0.00           O  
ATOM   3132  OD2 ASP B 192      -6.008   4.995  -5.536  1.00  0.00           O  
ATOM   3133  H   ASP B 192      -5.221   2.190  -8.145  1.00  0.00           H  
ATOM   3134  HA  ASP B 192      -3.133   4.173  -8.040  1.00  0.00           H  
ATOM   3135 1HB  ASP B 192      -4.657   2.879  -5.864  1.00  0.00           H  
ATOM   3136 2HB  ASP B 192      -3.511   4.114  -5.553  1.00  0.00           H  
ATOM   3137  N   ALA B 193      -1.145   3.289  -6.822  1.00  0.00           N  
ATOM   3138  CA  ALA B 193       0.105   2.729  -6.315  1.00  0.00           C  
ATOM   3139  C   ALA B 193       0.103   2.775  -4.805  1.00  0.00           C  
ATOM   3140  O   ALA B 193      -0.439   3.707  -4.221  1.00  0.00           O  
ATOM   3141  CB  ALA B 193       1.322   3.449  -6.877  1.00  0.00           C  
ATOM   3142  H   ALA B 193      -1.243   4.304  -6.883  1.00  0.00           H  
ATOM   3143  HA  ALA B 193       0.167   1.690  -6.625  1.00  0.00           H  
ATOM   3144 1HB  ALA B 193       2.227   2.983  -6.488  1.00  0.00           H  
ATOM   3145 2HB  ALA B 193       1.311   3.372  -7.957  1.00  0.00           H  
ATOM   3146 3HB  ALA B 193       1.300   4.475  -6.588  1.00  0.00           H  
ATOM   3147  N   VAL B 194       0.758   1.828  -4.161  1.00  0.00           N  
ATOM   3148  CA  VAL B 194       0.853   1.851  -2.712  1.00  0.00           C  
ATOM   3149  C   VAL B 194       2.239   1.438  -2.134  1.00  0.00           C  
ATOM   3150  O   VAL B 194       2.916   0.546  -2.661  1.00  0.00           O  
ATOM   3151  CB  VAL B 194      -0.217   0.916  -2.073  1.00  0.00           C  
ATOM   3152  CG1 VAL B 194      -1.570   1.508  -2.129  1.00  0.00           C  
ATOM   3153  CG2 VAL B 194      -0.272  -0.411  -2.845  1.00  0.00           C  
ATOM   3154  H   VAL B 194       1.167   1.051  -4.676  1.00  0.00           H  
ATOM   3155  HA  VAL B 194       0.661   2.867  -2.384  1.00  0.00           H  
ATOM   3156  HB  VAL B 194       0.050   0.741  -1.028  1.00  0.00           H  
ATOM   3157 1HG1 VAL B 194      -2.273   0.829  -1.664  1.00  0.00           H  
ATOM   3158 2HG1 VAL B 194      -1.561   2.417  -1.601  1.00  0.00           H  
ATOM   3159 3HG1 VAL B 194      -1.856   1.691  -3.150  1.00  0.00           H  
ATOM   3160 1HG2 VAL B 194      -1.005  -1.077  -2.389  1.00  0.00           H  
ATOM   3161 2HG2 VAL B 194      -0.552  -0.227  -3.878  1.00  0.00           H  
ATOM   3162 3HG2 VAL B 194       0.702  -0.874  -2.829  1.00  0.00           H  
ATOM   3163  N   ILE B 195       2.656   2.144  -1.054  1.00  0.00           N  
ATOM   3164  CA  ILE B 195       3.912   1.933  -0.317  1.00  0.00           C  
ATOM   3165  C   ILE B 195       3.755   1.306   1.069  1.00  0.00           C  
ATOM   3166  O   ILE B 195       2.976   1.799   1.909  1.00  0.00           O  
ATOM   3167  CB  ILE B 195       4.663   3.282  -0.121  1.00  0.00           C  
ATOM   3168  CG1 ILE B 195       4.993   3.962  -1.497  1.00  0.00           C  
ATOM   3169  CG2 ILE B 195       5.944   3.112   0.766  1.00  0.00           C  
ATOM   3170  CD1 ILE B 195       5.889   3.159  -2.437  1.00  0.00           C  
ATOM   3171  H   ILE B 195       2.036   2.874  -0.695  1.00  0.00           H  
ATOM   3172  HA  ILE B 195       4.543   1.275  -0.912  1.00  0.00           H  
ATOM   3173  HB  ILE B 195       3.991   3.971   0.397  1.00  0.00           H  
ATOM   3174 1HG1 ILE B 195       4.059   4.183  -2.011  1.00  0.00           H  
ATOM   3175 2HG1 ILE B 195       5.501   4.897  -1.293  1.00  0.00           H  
ATOM   3176 1HG2 ILE B 195       6.396   4.079   0.910  1.00  0.00           H  
ATOM   3177 2HG2 ILE B 195       5.689   2.711   1.743  1.00  0.00           H  
ATOM   3178 3HG2 ILE B 195       6.655   2.439   0.284  1.00  0.00           H  
ATOM   3179 1HD1 ILE B 195       6.062   3.734  -3.326  1.00  0.00           H  
ATOM   3180 2HD1 ILE B 195       6.846   2.948  -1.967  1.00  0.00           H  
ATOM   3181 3HD1 ILE B 195       5.408   2.227  -2.707  1.00  0.00           H  
ATOM   3182  N   TYR B 196       4.559   0.265   1.320  1.00  0.00           N  
ATOM   3183  CA  TYR B 196       4.575  -0.446   2.596  1.00  0.00           C  
ATOM   3184  C   TYR B 196       5.995  -0.456   3.238  1.00  0.00           C  
ATOM   3185  O   TYR B 196       6.999  -0.403   2.524  1.00  0.00           O  
ATOM   3186  CB  TYR B 196       4.052  -1.877   2.400  1.00  0.00           C  
ATOM   3187  CG  TYR B 196       2.623  -1.941   1.889  1.00  0.00           C  
ATOM   3188  CD1 TYR B 196       2.369  -1.914   0.530  1.00  0.00           C  
ATOM   3189  CD2 TYR B 196       1.579  -2.027   2.765  1.00  0.00           C  
ATOM   3190  CE1 TYR B 196       1.077  -1.960   0.083  1.00  0.00           C  
ATOM   3191  CE2 TYR B 196       0.284  -2.053   2.317  1.00  0.00           C  
ATOM   3192  CZ  TYR B 196       0.028  -2.020   0.979  1.00  0.00           C  
ATOM   3193  OH  TYR B 196      -1.274  -2.052   0.524  1.00  0.00           O  
ATOM   3194  H   TYR B 196       5.189  -0.046   0.574  1.00  0.00           H  
ATOM   3195  HA  TYR B 196       3.909   0.073   3.281  1.00  0.00           H  
ATOM   3196 1HB  TYR B 196       4.675  -2.395   1.706  1.00  0.00           H  
ATOM   3197 2HB  TYR B 196       4.100  -2.410   3.346  1.00  0.00           H  
ATOM   3198  HD1 TYR B 196       3.194  -1.857  -0.185  1.00  0.00           H  
ATOM   3199  HD2 TYR B 196       1.776  -2.072   3.810  1.00  0.00           H  
ATOM   3200  HE1 TYR B 196       0.887  -1.947  -0.965  1.00  0.00           H  
ATOM   3201  HE2 TYR B 196      -0.543  -2.115   3.029  1.00  0.00           H  
ATOM   3202  HH  TYR B 196      -1.878  -1.953   1.273  1.00  0.00           H  
ATOM   3203  N   LYS B 197       6.072  -0.541   4.588  1.00  0.00           N  
ATOM   3204  CA  LYS B 197       7.320  -0.668   5.379  1.00  0.00           C  
ATOM   3205  C   LYS B 197       7.189  -1.752   6.418  1.00  0.00           C  
ATOM   3206  O   LYS B 197       6.228  -1.801   7.163  1.00  0.00           O  
ATOM   3207  CB  LYS B 197       7.704   0.605   6.107  1.00  0.00           C  
ATOM   3208  CG  LYS B 197       9.029   0.511   6.853  1.00  0.00           C  
ATOM   3209  CD  LYS B 197       9.371   1.782   7.603  1.00  0.00           C  
ATOM   3210  CE  LYS B 197      10.759   1.673   8.241  1.00  0.00           C  
ATOM   3211  NZ  LYS B 197      10.781   0.922   9.552  1.00  0.00           N  
ATOM   3212  H   LYS B 197       5.199  -0.533   5.100  1.00  0.00           H  
ATOM   3213  HA  LYS B 197       8.120  -0.933   4.704  1.00  0.00           H  
ATOM   3214 1HB  LYS B 197       7.729   1.447   5.422  1.00  0.00           H  
ATOM   3215 2HB  LYS B 197       6.973   0.771   6.850  1.00  0.00           H  
ATOM   3216 1HG  LYS B 197       8.982  -0.285   7.560  1.00  0.00           H  
ATOM   3217 2HG  LYS B 197       9.828   0.291   6.136  1.00  0.00           H  
ATOM   3218 1HD  LYS B 197       9.331   2.635   6.939  1.00  0.00           H  
ATOM   3219 2HD  LYS B 197       8.638   1.933   8.394  1.00  0.00           H  
ATOM   3220 1HE  LYS B 197      11.403   1.148   7.536  1.00  0.00           H  
ATOM   3221 2HE  LYS B 197      11.151   2.661   8.404  1.00  0.00           H  
ATOM   3222 1HZ  LYS B 197      11.764   0.876   9.868  1.00  0.00           H  
ATOM   3223 2HZ  LYS B 197      10.224   1.410  10.233  1.00  0.00           H  
ATOM   3224 3HZ  LYS B 197      10.424  -0.029   9.463  1.00  0.00           H  
ATOM   3225  N   ASN B 198       8.107  -2.694   6.416  1.00  0.00           N  
ATOM   3226  CA  ASN B 198       8.063  -3.844   7.309  1.00  0.00           C  
ATOM   3227  C   ASN B 198       6.775  -4.615   7.009  1.00  0.00           C  
ATOM   3228  O   ASN B 198       6.329  -5.427   7.814  1.00  0.00           O  
ATOM   3229  CB  ASN B 198       8.163  -3.452   8.782  1.00  0.00           C  
ATOM   3230  CG  ASN B 198       9.484  -2.769   9.123  1.00  0.00           C  
ATOM   3231  OD1 ASN B 198       9.488  -1.608   9.561  1.00  0.00           O  
ATOM   3232  ND2 ASN B 198      10.592  -3.452   8.949  1.00  0.00           N  
ATOM   3233  H   ASN B 198       8.880  -2.615   5.768  1.00  0.00           H  
ATOM   3234  HA  ASN B 198       8.901  -4.494   7.070  1.00  0.00           H  
ATOM   3235 1HB  ASN B 198       7.341  -2.805   9.073  1.00  0.00           H  
ATOM   3236 2HB  ASN B 198       8.084  -4.359   9.387  1.00  0.00           H  
ATOM   3237 1HD2 ASN B 198      11.472  -3.049   9.180  1.00  0.00           H  
ATOM   3238 2HD2 ASN B 198      10.556  -4.405   8.593  1.00  0.00           H  
ATOM   3239  N   GLY B 199       6.188  -4.373   5.825  1.00  0.00           N  
ATOM   3240  CA  GLY B 199       4.943  -4.980   5.376  1.00  0.00           C  
ATOM   3241  C   GLY B 199       3.707  -4.166   5.787  1.00  0.00           C  
ATOM   3242  O   GLY B 199       2.585  -4.502   5.409  1.00  0.00           O  
ATOM   3243  H   GLY B 199       6.637  -3.708   5.212  1.00  0.00           H  
ATOM   3244 1HA  GLY B 199       4.968  -5.060   4.290  1.00  0.00           H  
ATOM   3245 2HA  GLY B 199       4.869  -5.999   5.752  1.00  0.00           H  
ATOM   3246  N   SER B 200       3.912  -3.103   6.559  1.00  0.00           N  
ATOM   3247  CA  SER B 200       2.841  -2.227   7.026  1.00  0.00           C  
ATOM   3248  C   SER B 200       2.620  -0.995   6.127  1.00  0.00           C  
ATOM   3249  O   SER B 200       3.561  -0.363   5.661  1.00  0.00           O  
ATOM   3250  CB  SER B 200       3.121  -1.699   8.424  1.00  0.00           C  
ATOM   3251  OG  SER B 200       3.125  -2.705   9.381  1.00  0.00           O  
ATOM   3252  H   SER B 200       4.852  -2.873   6.841  1.00  0.00           H  
ATOM   3253  HA  SER B 200       1.917  -2.809   7.044  1.00  0.00           H  
ATOM   3254 1HB  SER B 200       4.085  -1.191   8.428  1.00  0.00           H  
ATOM   3255 2HB  SER B 200       2.366  -0.956   8.679  1.00  0.00           H  
ATOM   3256  HG  SER B 200       3.324  -2.272  10.211  1.00  0.00           H  
ATOM   3257  N   PHE B 201       1.372  -0.607   5.907  1.00  0.00           N  
ATOM   3258  CA  PHE B 201       1.092   0.552   5.062  1.00  0.00           C  
ATOM   3259  C   PHE B 201       1.697   1.864   5.550  1.00  0.00           C  
ATOM   3260  O   PHE B 201       1.594   2.198   6.735  1.00  0.00           O  
ATOM   3261  CB  PHE B 201      -0.420   0.669   4.903  1.00  0.00           C  
ATOM   3262  CG  PHE B 201      -0.880   1.715   3.974  1.00  0.00           C  
ATOM   3263  CD1 PHE B 201      -0.706   1.573   2.602  1.00  0.00           C  
ATOM   3264  CD2 PHE B 201      -1.528   2.825   4.449  1.00  0.00           C  
ATOM   3265  CE1 PHE B 201      -1.168   2.530   1.748  1.00  0.00           C  
ATOM   3266  CE2 PHE B 201      -1.996   3.782   3.592  1.00  0.00           C  
ATOM   3267  CZ  PHE B 201      -1.821   3.636   2.245  1.00  0.00           C  
ATOM   3268  H   PHE B 201       0.608  -1.135   6.308  1.00  0.00           H  
ATOM   3269  HA  PHE B 201       1.490   0.350   4.067  1.00  0.00           H  
ATOM   3270 1HB  PHE B 201      -0.820  -0.278   4.563  1.00  0.00           H  
ATOM   3271 2HB  PHE B 201      -0.865   0.867   5.878  1.00  0.00           H  
ATOM   3272  HD1 PHE B 201      -0.196   0.701   2.204  1.00  0.00           H  
ATOM   3273  HD2 PHE B 201      -1.676   2.936   5.529  1.00  0.00           H  
ATOM   3274  HE1 PHE B 201      -1.021   2.417   0.678  1.00  0.00           H  
ATOM   3275  HE2 PHE B 201      -2.511   4.657   3.984  1.00  0.00           H  
ATOM   3276  HZ  PHE B 201      -2.196   4.399   1.573  1.00  0.00           H  
ATOM   3277  N   ILE B 202       2.301   2.614   4.626  1.00  0.00           N  
ATOM   3278  CA  ILE B 202       2.785   3.934   4.980  1.00  0.00           C  
ATOM   3279  C   ILE B 202       1.911   4.962   4.278  1.00  0.00           C  
ATOM   3280  O   ILE B 202       1.375   5.862   4.925  1.00  0.00           O  
ATOM   3281  CB  ILE B 202       4.265   4.125   4.585  1.00  0.00           C  
ATOM   3282  CG1 ILE B 202       5.153   3.064   5.302  1.00  0.00           C  
ATOM   3283  CG2 ILE B 202       4.740   5.562   4.877  1.00  0.00           C  
ATOM   3284  CD1 ILE B 202       5.112   3.111   6.848  1.00  0.00           C  
ATOM   3285  H   ILE B 202       2.415   2.271   3.673  1.00  0.00           H  
ATOM   3286  HA  ILE B 202       2.706   4.078   6.054  1.00  0.00           H  
ATOM   3287  HB  ILE B 202       4.365   3.943   3.514  1.00  0.00           H  
ATOM   3288 1HG1 ILE B 202       4.834   2.071   4.987  1.00  0.00           H  
ATOM   3289 2HG1 ILE B 202       6.181   3.213   4.982  1.00  0.00           H  
ATOM   3290 1HG2 ILE B 202       5.776   5.673   4.562  1.00  0.00           H  
ATOM   3291 2HG2 ILE B 202       4.128   6.273   4.330  1.00  0.00           H  
ATOM   3292 3HG2 ILE B 202       4.657   5.783   5.935  1.00  0.00           H  
ATOM   3293 1HD1 ILE B 202       5.736   2.375   7.268  1.00  0.00           H  
ATOM   3294 2HD1 ILE B 202       5.448   4.076   7.203  1.00  0.00           H  
ATOM   3295 3HD1 ILE B 202       4.109   2.926   7.209  1.00  0.00           H  
ATOM   3296  N   HIS B 203       1.813   4.864   2.937  1.00  0.00           N  
ATOM   3297  CA  HIS B 203       1.062   5.862   2.139  1.00  0.00           C  
ATOM   3298  C   HIS B 203       0.680   5.356   0.722  1.00  0.00           C  
ATOM   3299  O   HIS B 203       1.042   4.243   0.332  1.00  0.00           O  
ATOM   3300  CB  HIS B 203       1.766   7.220   1.985  1.00  0.00           C  
ATOM   3301  CG  HIS B 203       3.009   7.243   1.184  1.00  0.00           C  
ATOM   3302  ND1 HIS B 203       4.238   7.001   1.714  1.00  0.00           N  
ATOM   3303  CD2 HIS B 203       3.209   7.495  -0.132  1.00  0.00           C  
ATOM   3304  CE1 HIS B 203       5.141   7.108   0.783  1.00  0.00           C  
ATOM   3305  NE2 HIS B 203       4.550   7.408  -0.354  1.00  0.00           N  
ATOM   3306  H   HIS B 203       2.253   4.067   2.479  1.00  0.00           H  
ATOM   3307  HA  HIS B 203       0.125   6.068   2.642  1.00  0.00           H  
ATOM   3308 1HB  HIS B 203       1.076   7.934   1.541  1.00  0.00           H  
ATOM   3309 2HB  HIS B 203       2.012   7.600   2.976  1.00  0.00           H  
ATOM   3310  HD2 HIS B 203       2.442   7.732  -0.874  1.00  0.00           H  
ATOM   3311  HE1 HIS B 203       6.174   6.981   0.938  1.00  0.00           H  
ATOM   3312  HE2 HIS B 203       5.012   7.553  -1.246  1.00  0.00           H  
ATOM   3313  N   SER B 204      -0.081   6.166  -0.042  1.00  0.00           N  
ATOM   3314  CA  SER B 204      -0.456   5.773  -1.423  1.00  0.00           C  
ATOM   3315  C   SER B 204      -0.458   6.933  -2.460  1.00  0.00           C  
ATOM   3316  O   SER B 204      -0.434   8.113  -2.113  1.00  0.00           O  
ATOM   3317  CB  SER B 204      -1.852   5.188  -1.417  1.00  0.00           C  
ATOM   3318  OG  SER B 204      -2.798   6.166  -1.067  1.00  0.00           O  
ATOM   3319  H   SER B 204      -0.390   7.056   0.350  1.00  0.00           H  
ATOM   3320  HA  SER B 204       0.285   5.052  -1.769  1.00  0.00           H  
ATOM   3321 1HB  SER B 204      -2.087   4.779  -2.403  1.00  0.00           H  
ATOM   3322 2HB  SER B 204      -1.898   4.385  -0.709  1.00  0.00           H  
ATOM   3323  HG  SER B 204      -3.657   5.745  -1.118  1.00  0.00           H  
ATOM   3324  N   VAL B 205      -0.435   6.573  -3.740  1.00  0.00           N  
ATOM   3325  CA  VAL B 205      -0.451   7.539  -4.831  1.00  0.00           C  
ATOM   3326  C   VAL B 205      -1.606   7.230  -5.830  1.00  0.00           C  
ATOM   3327  O   VAL B 205      -1.700   6.097  -6.294  1.00  0.00           O  
ATOM   3328  CB  VAL B 205       0.900   7.539  -5.573  1.00  0.00           C  
ATOM   3329  CG1 VAL B 205       0.873   8.525  -6.727  1.00  0.00           C  
ATOM   3330  CG2 VAL B 205       2.004   7.896  -4.603  1.00  0.00           C  
ATOM   3331  H   VAL B 205      -0.432   5.577  -3.962  1.00  0.00           H  
ATOM   3332  HA  VAL B 205      -0.542   8.523  -4.391  1.00  0.00           H  
ATOM   3333  HB  VAL B 205       1.085   6.570  -5.986  1.00  0.00           H  
ATOM   3334 1HG1 VAL B 205       1.825   8.505  -7.211  1.00  0.00           H  
ATOM   3335 2HG1 VAL B 205       0.092   8.265  -7.450  1.00  0.00           H  
ATOM   3336 3HG1 VAL B 205       0.692   9.530  -6.355  1.00  0.00           H  
ATOM   3337 1HG2 VAL B 205       2.950   7.901  -5.124  1.00  0.00           H  
ATOM   3338 2HG2 VAL B 205       1.815   8.887  -4.187  1.00  0.00           H  
ATOM   3339 3HG2 VAL B 205       2.043   7.170  -3.796  1.00  0.00           H  
ATOM   3340  N   PRO B 206      -2.486   8.199  -6.185  1.00  0.00           N  
ATOM   3341  CA  PRO B 206      -3.612   8.049  -7.109  1.00  0.00           C  
ATOM   3342  C   PRO B 206      -3.262   7.588  -8.527  1.00  0.00           C  
ATOM   3343  O   PRO B 206      -2.266   8.005  -9.106  1.00  0.00           O  
ATOM   3344  CB  PRO B 206      -4.174   9.478  -7.171  1.00  0.00           C  
ATOM   3345  CG  PRO B 206      -3.768  10.120  -5.880  1.00  0.00           C  
ATOM   3346  CD  PRO B 206      -2.421   9.544  -5.554  1.00  0.00           C  
ATOM   3347  HA  PRO B 206      -4.350   7.384  -6.660  1.00  0.00           H  
ATOM   3348 1HB  PRO B 206      -3.769  10.008  -8.047  1.00  0.00           H  
ATOM   3349 2HB  PRO B 206      -5.266   9.437  -7.298  1.00  0.00           H  
ATOM   3350 1HG  PRO B 206      -3.726  11.219  -6.009  1.00  0.00           H  
ATOM   3351 2HG  PRO B 206      -4.516   9.916  -5.101  1.00  0.00           H  
ATOM   3352 1HD  PRO B 206      -1.618  10.165  -5.990  1.00  0.00           H  
ATOM   3353 2HD  PRO B 206      -2.379   9.485  -4.456  1.00  0.00           H  
ATOM   3354  N   ARG B 207      -4.164   6.830  -9.135  1.00  0.00           N  
ATOM   3355  CA  ARG B 207      -4.044   6.321 -10.505  1.00  0.00           C  
ATOM   3356  C   ARG B 207      -3.375   7.220 -11.497  1.00  0.00           C  
ATOM   3357  O   ARG B 207      -2.532   6.769 -12.262  1.00  0.00           O  
ATOM   3358  CB  ARG B 207      -5.440   6.001 -11.029  1.00  0.00           C  
ATOM   3359  CG  ARG B 207      -5.536   5.475 -12.467  1.00  0.00           C  
ATOM   3360  CD  ARG B 207      -6.948   5.180 -12.815  1.00  0.00           C  
ATOM   3361  NE  ARG B 207      -7.130   4.879 -14.231  1.00  0.00           N  
ATOM   3362  CZ  ARG B 207      -8.314   4.696 -14.845  1.00  0.00           C  
ATOM   3363  NH1 ARG B 207      -9.459   4.772 -14.184  1.00  0.00           N  
ATOM   3364  NH2 ARG B 207      -8.293   4.439 -16.133  1.00  0.00           N  
ATOM   3365  H   ARG B 207      -4.956   6.486  -8.588  1.00  0.00           H  
ATOM   3366  HA  ARG B 207      -3.485   5.384 -10.462  1.00  0.00           H  
ATOM   3367 1HB  ARG B 207      -5.892   5.248 -10.378  1.00  0.00           H  
ATOM   3368 2HB  ARG B 207      -6.060   6.893 -10.970  1.00  0.00           H  
ATOM   3369 1HG  ARG B 207      -5.169   6.221 -13.172  1.00  0.00           H  
ATOM   3370 2HG  ARG B 207      -4.953   4.560 -12.565  1.00  0.00           H  
ATOM   3371 1HD  ARG B 207      -7.274   4.315 -12.243  1.00  0.00           H  
ATOM   3372 2HD  ARG B 207      -7.563   6.042 -12.564  1.00  0.00           H  
ATOM   3373  HE  ARG B 207      -6.297   4.800 -14.839  1.00  0.00           H  
ATOM   3374 1HH1 ARG B 207      -9.460   4.970 -13.196  1.00  0.00           H  
ATOM   3375 2HH1 ARG B 207     -10.334   4.634 -14.669  1.00  0.00           H  
ATOM   3376 1HH2 ARG B 207      -7.370   4.390 -16.594  1.00  0.00           H  
ATOM   3377 2HH2 ARG B 207      -9.145   4.291 -16.649  1.00  0.00           H  
ATOM   3378  N   HIS B 208      -3.759   8.498 -11.506  1.00  0.00           N  
ATOM   3379  CA  HIS B 208      -3.288   9.430 -12.531  1.00  0.00           C  
ATOM   3380  C   HIS B 208      -2.063  10.253 -12.130  1.00  0.00           C  
ATOM   3381  O   HIS B 208      -1.615  11.106 -12.897  1.00  0.00           O  
ATOM   3382  CB  HIS B 208      -4.433  10.365 -12.901  1.00  0.00           C  
ATOM   3383  CG  HIS B 208      -5.606   9.630 -13.472  1.00  0.00           C  
ATOM   3384  ND1 HIS B 208      -5.586   9.031 -14.714  1.00  0.00           N  
ATOM   3385  CD2 HIS B 208      -6.831   9.386 -12.955  1.00  0.00           C  
ATOM   3386  CE1 HIS B 208      -6.754   8.453 -14.935  1.00  0.00           C  
ATOM   3387  NE2 HIS B 208      -7.524   8.660 -13.883  1.00  0.00           N  
ATOM   3388  H   HIS B 208      -4.415   8.814 -10.809  1.00  0.00           H  
ATOM   3389  HA  HIS B 208      -3.017   8.867 -13.421  1.00  0.00           H  
ATOM   3390 1HB  HIS B 208      -4.759  10.910 -12.015  1.00  0.00           H  
ATOM   3391 2HB  HIS B 208      -4.090  11.095 -13.633  1.00  0.00           H  
ATOM   3392  HD1 HIS B 208      -4.820   9.012 -15.359  1.00  0.00           H  
ATOM   3393  HD2 HIS B 208      -7.303   9.653 -12.010  1.00  0.00           H  
ATOM   3394  HE1 HIS B 208      -6.942   7.919 -15.867  1.00  0.00           H  
ATOM   3395  N   GLU B 209      -1.525   9.996 -10.936  1.00  0.00           N  
ATOM   3396  CA  GLU B 209      -0.330  10.673 -10.444  1.00  0.00           C  
ATOM   3397  C   GLU B 209       0.794   9.736 -10.144  1.00  0.00           C  
ATOM   3398  O   GLU B 209       1.733  10.161  -9.470  1.00  0.00           O  
ATOM   3399  CB  GLU B 209      -0.672  11.467  -9.172  1.00  0.00           C  
ATOM   3400  CG  GLU B 209      -1.701  12.591  -9.370  1.00  0.00           C  
ATOM   3401  CD  GLU B 209      -1.967  13.406  -8.109  1.00  0.00           C  
ATOM   3402  OE1 GLU B 209      -1.395  13.101  -7.088  1.00  0.00           O  
ATOM   3403  OE2 GLU B 209      -2.739  14.336  -8.179  1.00  0.00           O  
ATOM   3404  H   GLU B 209      -1.936   9.276 -10.348  1.00  0.00           H  
ATOM   3405  HA  GLU B 209       0.011  11.365 -11.211  1.00  0.00           H  
ATOM   3406 1HB  GLU B 209      -1.072  10.778  -8.424  1.00  0.00           H  
ATOM   3407 2HB  GLU B 209       0.233  11.909  -8.760  1.00  0.00           H  
ATOM   3408 1HG  GLU B 209      -1.346  13.255 -10.157  1.00  0.00           H  
ATOM   3409 2HG  GLU B 209      -2.636  12.146  -9.708  1.00  0.00           H  
ATOM   3410  N   VAL B 210       0.741   8.483 -10.609  1.00  0.00           N  
ATOM   3411  CA  VAL B 210       1.852   7.606 -10.264  1.00  0.00           C  
ATOM   3412  C   VAL B 210       3.010   7.980 -11.213  1.00  0.00           C  
ATOM   3413  O   VAL B 210       2.879   7.793 -12.428  1.00  0.00           O  
ATOM   3414  CB  VAL B 210       1.503   6.107 -10.406  1.00  0.00           C  
ATOM   3415  CG1 VAL B 210       2.741   5.261 -10.040  1.00  0.00           C  
ATOM   3416  CG2 VAL B 210       0.315   5.743  -9.508  1.00  0.00           C  
ATOM   3417  H   VAL B 210      -0.048   8.166 -11.157  1.00  0.00           H  
ATOM   3418  HA  VAL B 210       2.088   7.736  -9.232  1.00  0.00           H  
ATOM   3419  HB  VAL B 210       1.253   5.899 -11.445  1.00  0.00           H  
ATOM   3420 1HG1 VAL B 210       2.513   4.204 -10.170  1.00  0.00           H  
ATOM   3421 2HG1 VAL B 210       3.573   5.530 -10.671  1.00  0.00           H  
ATOM   3422 3HG1 VAL B 210       3.016   5.449  -9.002  1.00  0.00           H  
ATOM   3423 1HG2 VAL B 210       0.070   4.686  -9.621  1.00  0.00           H  
ATOM   3424 2HG2 VAL B 210       0.558   5.950  -8.472  1.00  0.00           H  
ATOM   3425 3HG2 VAL B 210      -0.546   6.337  -9.794  1.00  0.00           H  
ATOM   3426  N   PRO B 211       4.134   8.500 -10.689  1.00  0.00           N  
ATOM   3427  CA  PRO B 211       5.295   8.992 -11.396  1.00  0.00           C  
ATOM   3428  C   PRO B 211       5.958   7.905 -12.156  1.00  0.00           C  
ATOM   3429  O   PRO B 211       5.620   6.739 -11.994  1.00  0.00           O  
ATOM   3430  CB  PRO B 211       6.228   9.419 -10.287  1.00  0.00           C  
ATOM   3431  CG  PRO B 211       5.373   9.691  -9.103  1.00  0.00           C  
ATOM   3432  CD  PRO B 211       4.275   8.719  -9.198  1.00  0.00           C  
ATOM   3433  HA  PRO B 211       5.010   9.821 -12.055  1.00  0.00           H  
ATOM   3434 1HB  PRO B 211       6.887   8.604 -10.116  1.00  0.00           H  
ATOM   3435 2HB  PRO B 211       6.841  10.269 -10.602  1.00  0.00           H  
ATOM   3436 1HG  PRO B 211       5.965   9.575  -8.185  1.00  0.00           H  
ATOM   3437 2HG  PRO B 211       5.002  10.725  -9.121  1.00  0.00           H  
ATOM   3438 1HD  PRO B 211       4.548   7.763  -8.743  1.00  0.00           H  
ATOM   3439 2HD  PRO B 211       3.489   9.212  -8.679  1.00  0.00           H  
ATOM   3440  N   ASP B 212       6.967   8.269 -12.931  1.00  0.00           N  
ATOM   3441  CA  ASP B 212       7.776   7.238 -13.583  1.00  0.00           C  
ATOM   3442  C   ASP B 212       8.785   6.706 -12.530  1.00  0.00           C  
ATOM   3443  O   ASP B 212       9.170   5.529 -12.533  1.00  0.00           O  
ATOM   3444  CB  ASP B 212       8.432   7.804 -14.844  1.00  0.00           C  
ATOM   3445  CG  ASP B 212       7.338   8.187 -15.903  1.00  0.00           C  
ATOM   3446  OD1 ASP B 212       6.602   7.316 -16.323  1.00  0.00           O  
ATOM   3447  OD2 ASP B 212       7.230   9.346 -16.227  1.00  0.00           O  
ATOM   3448  H   ASP B 212       7.186   9.248 -13.066  1.00  0.00           H  
ATOM   3449  HA  ASP B 212       7.140   6.413 -13.878  1.00  0.00           H  
ATOM   3450 1HB  ASP B 212       9.024   8.682 -14.592  1.00  0.00           H  
ATOM   3451 2HB  ASP B 212       9.105   7.058 -15.273  1.00  0.00           H  
ATOM   3452  N   ILE B 213       9.191   7.583 -11.609  1.00  0.00           N  
ATOM   3453  CA  ILE B 213      10.004   7.161 -10.467  1.00  0.00           C  
ATOM   3454  C   ILE B 213       9.209   7.414  -9.202  1.00  0.00           C  
ATOM   3455  O   ILE B 213       8.875   8.553  -8.885  1.00  0.00           O  
ATOM   3456  CB  ILE B 213      11.336   7.889 -10.368  1.00  0.00           C  
ATOM   3457  CG1 ILE B 213      12.110   7.768 -11.707  1.00  0.00           C  
ATOM   3458  CG2 ILE B 213      12.121   7.312  -9.178  1.00  0.00           C  
ATOM   3459  CD1 ILE B 213      12.494   6.345 -12.083  1.00  0.00           C  
ATOM   3460  H   ILE B 213       8.884   8.539 -11.674  1.00  0.00           H  
ATOM   3461  HA  ILE B 213      10.200   6.092 -10.535  1.00  0.00           H  
ATOM   3462  HB  ILE B 213      11.159   8.950 -10.195  1.00  0.00           H  
ATOM   3463 1HG1 ILE B 213      11.494   8.183 -12.507  1.00  0.00           H  
ATOM   3464 2HG1 ILE B 213      13.020   8.362 -11.636  1.00  0.00           H  
ATOM   3465 1HG2 ILE B 213      13.072   7.832  -9.070  1.00  0.00           H  
ATOM   3466 2HG2 ILE B 213      11.542   7.439  -8.264  1.00  0.00           H  
ATOM   3467 3HG2 ILE B 213      12.300   6.249  -9.343  1.00  0.00           H  
ATOM   3468 1HD1 ILE B 213      13.035   6.351 -13.031  1.00  0.00           H  
ATOM   3469 2HD1 ILE B 213      13.129   5.923 -11.306  1.00  0.00           H  
ATOM   3470 3HD1 ILE B 213      11.610   5.744 -12.182  1.00  0.00           H  
ATOM   3471  N   LEU B 214       8.903   6.369  -8.478  1.00  0.00           N  
ATOM   3472  CA  LEU B 214       8.072   6.467  -7.284  1.00  0.00           C  
ATOM   3473  C   LEU B 214       8.954   6.608  -6.060  1.00  0.00           C  
ATOM   3474  O   LEU B 214       9.881   5.815  -5.877  1.00  0.00           O  
ATOM   3475  CB  LEU B 214       7.126   5.246  -7.215  1.00  0.00           C  
ATOM   3476  CG  LEU B 214       6.197   5.153  -6.028  1.00  0.00           C  
ATOM   3477  CD1 LEU B 214       5.216   6.267  -6.056  1.00  0.00           C  
ATOM   3478  CD2 LEU B 214       5.442   3.826  -6.118  1.00  0.00           C  
ATOM   3479  H   LEU B 214       9.266   5.460  -8.761  1.00  0.00           H  
ATOM   3480  HA  LEU B 214       7.456   7.363  -7.362  1.00  0.00           H  
ATOM   3481 1HB  LEU B 214       6.504   5.245  -8.111  1.00  0.00           H  
ATOM   3482 2HB  LEU B 214       7.732   4.337  -7.228  1.00  0.00           H  
ATOM   3483  HG  LEU B 214       6.768   5.211  -5.105  1.00  0.00           H  
ATOM   3484 1HD1 LEU B 214       4.555   6.172  -5.200  1.00  0.00           H  
ATOM   3485 2HD1 LEU B 214       5.738   7.221  -6.004  1.00  0.00           H  
ATOM   3486 3HD1 LEU B 214       4.635   6.212  -6.973  1.00  0.00           H  
ATOM   3487 1HD2 LEU B 214       4.756   3.725  -5.280  1.00  0.00           H  
ATOM   3488 2HD2 LEU B 214       4.875   3.810  -7.044  1.00  0.00           H  
ATOM   3489 3HD2 LEU B 214       6.156   2.999  -6.106  1.00  0.00           H  
ATOM   3490  N   GLU B 215       8.734   7.653  -5.255  1.00  0.00           N  
ATOM   3491  CA  GLU B 215       9.620   7.873  -4.112  1.00  0.00           C  
ATOM   3492  C   GLU B 215       8.961   8.039  -2.757  1.00  0.00           C  
ATOM   3493  O   GLU B 215       7.832   8.523  -2.625  1.00  0.00           O  
ATOM   3494  CB  GLU B 215      10.494   9.114  -4.320  1.00  0.00           C  
ATOM   3495  CG  GLU B 215      11.414   9.045  -5.508  1.00  0.00           C  
ATOM   3496  CD  GLU B 215      12.298  10.281  -5.653  1.00  0.00           C  
ATOM   3497  OE1 GLU B 215      12.087  11.226  -4.926  1.00  0.00           O  
ATOM   3498  OE2 GLU B 215      13.201  10.266  -6.473  1.00  0.00           O  
ATOM   3499  H   GLU B 215       7.967   8.282  -5.439  1.00  0.00           H  
ATOM   3500  HA  GLU B 215      10.271   7.011  -4.037  1.00  0.00           H  
ATOM   3501 1HB  GLU B 215       9.860   9.990  -4.436  1.00  0.00           H  
ATOM   3502 2HB  GLU B 215      11.111   9.273  -3.431  1.00  0.00           H  
ATOM   3503 1HG  GLU B 215      12.025   8.174  -5.411  1.00  0.00           H  
ATOM   3504 2HG  GLU B 215      10.808   8.930  -6.406  1.00  0.00           H  
ATOM   3505  N   VAL B 216       9.734   7.677  -1.747  1.00  0.00           N  
ATOM   3506  CA  VAL B 216       9.407   7.918  -0.365  1.00  0.00           C  
ATOM   3507  C   VAL B 216      10.444   8.890   0.172  1.00  0.00           C  
ATOM   3508  O   VAL B 216      11.635   8.583   0.181  1.00  0.00           O  
ATOM   3509  CB  VAL B 216       9.481   6.608   0.451  1.00  0.00           C  
ATOM   3510  CG1 VAL B 216       9.121   6.884   1.899  1.00  0.00           C  
ATOM   3511  CG2 VAL B 216       8.605   5.536  -0.183  1.00  0.00           C  
ATOM   3512  H   VAL B 216      10.619   7.224  -1.973  1.00  0.00           H  
ATOM   3513  HA  VAL B 216       8.410   8.358  -0.289  1.00  0.00           H  
ATOM   3514  HB  VAL B 216      10.462   6.271   0.458  1.00  0.00           H  
ATOM   3515 1HG1 VAL B 216       9.206   5.965   2.470  1.00  0.00           H  
ATOM   3516 2HG1 VAL B 216       9.807   7.632   2.306  1.00  0.00           H  
ATOM   3517 3HG1 VAL B 216       8.120   7.260   1.964  1.00  0.00           H  
ATOM   3518 1HG2 VAL B 216       8.695   4.615   0.390  1.00  0.00           H  
ATOM   3519 2HG2 VAL B 216       7.576   5.865  -0.196  1.00  0.00           H  
ATOM   3520 3HG2 VAL B 216       8.938   5.356  -1.206  1.00  0.00           H  
ATOM   3521  N   HIS B 217      10.016  10.063   0.621  1.00  0.00           N  
ATOM   3522  CA  HIS B 217      10.994  11.022   1.131  1.00  0.00           C  
ATOM   3523  C   HIS B 217      11.060  10.996   2.637  1.00  0.00           C  
ATOM   3524  O   HIS B 217      10.043  11.161   3.311  1.00  0.00           O  
ATOM   3525  CB  HIS B 217      10.714  12.465   0.717  1.00  0.00           C  
ATOM   3526  CG  HIS B 217      11.809  13.428   1.237  1.00  0.00           C  
ATOM   3527  ND1 HIS B 217      13.067  13.484   0.670  1.00  0.00           N  
ATOM   3528  CD2 HIS B 217      11.825  14.332   2.272  1.00  0.00           C  
ATOM   3529  CE1 HIS B 217      13.814  14.379   1.324  1.00  0.00           C  
ATOM   3530  NE2 HIS B 217      13.083  14.916   2.293  1.00  0.00           N  
ATOM   3531  H   HIS B 217       9.034  10.292   0.602  1.00  0.00           H  
ATOM   3532  HA  HIS B 217      11.988  10.766   0.761  1.00  0.00           H  
ATOM   3533 1HB  HIS B 217      10.680  12.530  -0.375  1.00  0.00           H  
ATOM   3534 2HB  HIS B 217       9.749  12.786   1.106  1.00  0.00           H  
ATOM   3535  HD1 HIS B 217      13.306  13.070  -0.230  1.00  0.00           H  
ATOM   3536  HD2 HIS B 217      11.075  14.634   3.004  1.00  0.00           H  
ATOM   3537  HE1 HIS B 217      14.837  14.556   1.009  1.00  0.00           H  
ATOM   3538  N   LEU B 218      12.247  10.754   3.165  1.00  0.00           N  
ATOM   3539  CA  LEU B 218      12.410  10.754   4.597  1.00  0.00           C  
ATOM   3540  C   LEU B 218      13.348  11.896   4.951  1.00  0.00           C  
ATOM   3541  O   LEU B 218      14.532  11.844   4.602  1.00  0.00           O  
ATOM   3542  CB  LEU B 218      13.011   9.447   5.098  1.00  0.00           C  
ATOM   3543  CG  LEU B 218      12.315   8.159   4.681  1.00  0.00           C  
ATOM   3544  CD1 LEU B 218      13.162   7.024   5.124  1.00  0.00           C  
ATOM   3545  CD2 LEU B 218      10.947   8.067   5.328  1.00  0.00           C  
ATOM   3546  H   LEU B 218      13.053  10.612   2.549  1.00  0.00           H  
ATOM   3547  HA  LEU B 218      11.442  10.872   5.057  1.00  0.00           H  
ATOM   3548 1HB  LEU B 218      14.006   9.401   4.786  1.00  0.00           H  
ATOM   3549 2HB  LEU B 218      13.003   9.478   6.191  1.00  0.00           H  
ATOM   3550  HG  LEU B 218      12.215   8.118   3.594  1.00  0.00           H  
ATOM   3551 1HD1 LEU B 218      12.699   6.089   4.850  1.00  0.00           H  
ATOM   3552 2HD1 LEU B 218      14.134   7.092   4.662  1.00  0.00           H  
ATOM   3553 3HD1 LEU B 218      13.264   7.083   6.177  1.00  0.00           H  
ATOM   3554 1HD2 LEU B 218      10.470   7.130   5.037  1.00  0.00           H  
ATOM   3555 2HD2 LEU B 218      11.056   8.097   6.417  1.00  0.00           H  
ATOM   3556 3HD2 LEU B 218      10.330   8.909   5.001  1.00  0.00           H  
ATOM   3557  N   PRO B 219      12.862  12.992   5.534  1.00  0.00           N  
ATOM   3558  CA  PRO B 219      13.692  14.098   5.899  1.00  0.00           C  
ATOM   3559  C   PRO B 219      14.431  13.606   7.118  1.00  0.00           C  
ATOM   3560  O   PRO B 219      13.856  12.858   7.913  1.00  0.00           O  
ATOM   3561  CB  PRO B 219      12.692  15.199   6.212  1.00  0.00           C  
ATOM   3562  CG  PRO B 219      11.455  14.432   6.702  1.00  0.00           C  
ATOM   3563  CD  PRO B 219      11.444  13.125   5.910  1.00  0.00           C  
ATOM   3564  HA  PRO B 219      14.367  14.360   5.072  1.00  0.00           H  
ATOM   3565 1HB  PRO B 219      13.114  15.882   6.960  1.00  0.00           H  
ATOM   3566 2HB  PRO B 219      12.507  15.791   5.303  1.00  0.00           H  
ATOM   3567 1HG  PRO B 219      11.530  14.256   7.789  1.00  0.00           H  
ATOM   3568 2HG  PRO B 219      10.548  15.025   6.537  1.00  0.00           H  
ATOM   3569 1HD  PRO B 219      11.129  12.324   6.595  1.00  0.00           H  
ATOM   3570 2HD  PRO B 219      10.807  13.198   5.015  1.00  0.00           H  
ATOM   3571  N   HIS B 220      15.656  14.052   7.290  1.00  0.00           N  
ATOM   3572  CA  HIS B 220      16.483  13.756   8.468  1.00  0.00           C  
ATOM   3573  C   HIS B 220      16.291  12.325   9.024  1.00  0.00           C  
ATOM   3574  O   HIS B 220      15.742  12.146  10.113  1.00  0.00           O  
ATOM   3575  CB  HIS B 220      16.210  14.836   9.516  1.00  0.00           C  
ATOM   3576  CG  HIS B 220      16.594  16.177   8.969  1.00  0.00           C  
ATOM   3577  ND1 HIS B 220      17.903  16.518   8.702  1.00  0.00           N  
ATOM   3578  CD2 HIS B 220      15.833  17.236   8.578  1.00  0.00           C  
ATOM   3579  CE1 HIS B 220      17.932  17.742   8.184  1.00  0.00           C  
ATOM   3580  NE2 HIS B 220      16.685  18.192   8.099  1.00  0.00           N  
ATOM   3581  H   HIS B 220      16.033  14.652   6.567  1.00  0.00           H  
ATOM   3582  HA  HIS B 220      17.519  13.845   8.178  1.00  0.00           H  
ATOM   3583 1HB  HIS B 220      15.153  14.843   9.786  1.00  0.00           H  
ATOM   3584 2HB  HIS B 220      16.794  14.639  10.413  1.00  0.00           H  
ATOM   3585  HD1 HIS B 220      18.648  15.822   8.555  1.00  0.00           H  
ATOM   3586  HD2 HIS B 220      14.757  17.414   8.578  1.00  0.00           H  
ATOM   3587  HE1 HIS B 220      18.877  18.203   7.903  1.00  0.00           H  
ATOM   3588  N   ALA B 221      16.768  11.314   8.297  1.00  0.00           N  
ATOM   3589  CA  ALA B 221      16.526   9.921   8.663  1.00  0.00           C  
ATOM   3590  C   ALA B 221      16.994   9.578  10.070  1.00  0.00           C  
ATOM   3591  O   ALA B 221      18.091   9.931  10.516  1.00  0.00           O  
ATOM   3592  CB  ALA B 221      17.217   8.990   7.658  1.00  0.00           C  
ATOM   3593  H   ALA B 221      17.271  11.522   7.442  1.00  0.00           H  
ATOM   3594  HA  ALA B 221      15.446   9.753   8.622  1.00  0.00           H  
ATOM   3595 1HB  ALA B 221      16.995   7.956   7.912  1.00  0.00           H  
ATOM   3596 2HB  ALA B 221      16.850   9.210   6.652  1.00  0.00           H  
ATOM   3597 3HB  ALA B 221      18.295   9.152   7.693  1.00  0.00           H  
ATOM   3598  N   GLN B 222      16.136   8.875  10.779  1.00  0.00           N  
ATOM   3599  CA  GLN B 222      16.434   8.413  12.123  1.00  0.00           C  
ATOM   3600  C   GLN B 222      16.552   6.879  12.099  1.00  0.00           C  
ATOM   3601  O   GLN B 222      16.060   6.247  11.171  1.00  0.00           O  
ATOM   3602  CB  GLN B 222      15.351   8.919  13.076  1.00  0.00           C  
ATOM   3603  CG  GLN B 222      15.208  10.418  13.059  1.00  0.00           C  
ATOM   3604  CD  GLN B 222      16.454  11.160  13.552  1.00  0.00           C  
ATOM   3605  OE1 GLN B 222      16.984  10.932  14.658  1.00  0.00           O  
ATOM   3606  NE2 GLN B 222      16.936  12.055  12.701  1.00  0.00           N  
ATOM   3607  H   GLN B 222      15.219   8.648  10.363  1.00  0.00           H  
ATOM   3608  HA  GLN B 222      17.382   8.847  12.420  1.00  0.00           H  
ATOM   3609 1HB  GLN B 222      14.393   8.496  12.769  1.00  0.00           H  
ATOM   3610 2HB  GLN B 222      15.529   8.621  14.085  1.00  0.00           H  
ATOM   3611 1HG  GLN B 222      14.999  10.729  12.040  1.00  0.00           H  
ATOM   3612 2HG  GLN B 222      14.374  10.690  13.702  1.00  0.00           H  
ATOM   3613 1HE2 GLN B 222      17.748  12.588  12.930  1.00  0.00           H  
ATOM   3614 2HE2 GLN B 222      16.449  12.201  11.809  1.00  0.00           H  
ATOM   3615  N   PRO B 223      17.185   6.226  13.072  1.00  0.00           N  
ATOM   3616  CA  PRO B 223      17.285   4.778  13.163  1.00  0.00           C  
ATOM   3617  C   PRO B 223      15.988   4.018  12.970  1.00  0.00           C  
ATOM   3618  O   PRO B 223      15.952   3.007  12.276  1.00  0.00           O  
ATOM   3619  CB  PRO B 223      17.766   4.602  14.595  1.00  0.00           C  
ATOM   3620  CG  PRO B 223      18.601   5.816  14.847  1.00  0.00           C  
ATOM   3621  CD  PRO B 223      17.869   6.937  14.170  1.00  0.00           C  
ATOM   3622  HA  PRO B 223      18.051   4.423  12.454  1.00  0.00           H  
ATOM   3623 1HB  PRO B 223      16.896   4.538  15.279  1.00  0.00           H  
ATOM   3624 2HB  PRO B 223      18.320   3.662  14.690  1.00  0.00           H  
ATOM   3625 1HG  PRO B 223      18.717   5.972  15.928  1.00  0.00           H  
ATOM   3626 2HG  PRO B 223      19.614   5.663  14.432  1.00  0.00           H  
ATOM   3627 1HD  PRO B 223      17.151   7.359  14.872  1.00  0.00           H  
ATOM   3628 2HD  PRO B 223      18.601   7.675  13.811  1.00  0.00           H  
ATOM   3629  N   GLN B 224      14.889   4.542  13.482  1.00  0.00           N  
ATOM   3630  CA  GLN B 224      13.603   3.871  13.345  1.00  0.00           C  
ATOM   3631  C   GLN B 224      12.997   3.959  11.943  1.00  0.00           C  
ATOM   3632  O   GLN B 224      11.972   3.330  11.671  1.00  0.00           O  
ATOM   3633  CB  GLN B 224      12.663   4.373  14.424  1.00  0.00           C  
ATOM   3634  CG  GLN B 224      12.222   5.787  14.216  1.00  0.00           C  
ATOM   3635  CD  GLN B 224      13.205   6.778  14.939  1.00  0.00           C  
ATOM   3636  OE1 GLN B 224      14.412   6.524  15.085  1.00  0.00           O  
ATOM   3637  NE2 GLN B 224      12.673   7.913  15.381  1.00  0.00           N  
ATOM   3638  H   GLN B 224      14.938   5.396  14.017  1.00  0.00           H  
ATOM   3639  HA  GLN B 224      13.765   2.814  13.548  1.00  0.00           H  
ATOM   3640 1HB  GLN B 224      11.777   3.744  14.456  1.00  0.00           H  
ATOM   3641 2HB  GLN B 224      13.150   4.303  15.395  1.00  0.00           H  
ATOM   3642 1HG  GLN B 224      12.226   6.009  13.144  1.00  0.00           H  
ATOM   3643 2HG  GLN B 224      11.220   5.923  14.624  1.00  0.00           H  
ATOM   3644 1HE2 GLN B 224      13.246   8.587  15.851  1.00  0.00           H  
ATOM   3645 2HE2 GLN B 224      11.698   8.092  15.246  1.00  0.00           H  
ATOM   3646  N   ASP B 225      13.650   4.693  11.033  1.00  0.00           N  
ATOM   3647  CA  ASP B 225      13.220   4.768   9.647  1.00  0.00           C  
ATOM   3648  C   ASP B 225      13.809   3.648   8.842  1.00  0.00           C  
ATOM   3649  O   ASP B 225      13.419   3.436   7.687  1.00  0.00           O  
ATOM   3650  CB  ASP B 225      13.616   6.060   8.984  1.00  0.00           C  
ATOM   3651  CG  ASP B 225      12.885   7.221   9.505  1.00  0.00           C  
ATOM   3652  OD1 ASP B 225      11.667   7.127   9.614  1.00  0.00           O  
ATOM   3653  OD2 ASP B 225      13.521   8.222   9.822  1.00  0.00           O  
ATOM   3654  H   ASP B 225      14.493   5.195  11.294  1.00  0.00           H  
ATOM   3655  HA  ASP B 225      12.133   4.686   9.614  1.00  0.00           H  
ATOM   3656 1HB  ASP B 225      14.687   6.215   9.099  1.00  0.00           H  
ATOM   3657 2HB  ASP B 225      13.422   5.951   7.945  1.00  0.00           H  
ATOM   3658  N   ALA B 226      14.759   2.939   9.439  1.00  0.00           N  
ATOM   3659  CA  ALA B 226      15.397   1.832   8.783  1.00  0.00           C  
ATOM   3660  C   ALA B 226      14.424   0.693   8.720  1.00  0.00           C  
ATOM   3661  O   ALA B 226      13.508   0.573   9.546  1.00  0.00           O  
ATOM   3662  CB  ALA B 226      16.646   1.405   9.508  1.00  0.00           C  
ATOM   3663  H   ALA B 226      15.040   3.148  10.395  1.00  0.00           H  
ATOM   3664  HA  ALA B 226      15.649   2.126   7.768  1.00  0.00           H  
ATOM   3665 1HB  ALA B 226      17.102   0.567   8.985  1.00  0.00           H  
ATOM   3666 2HB  ALA B 226      17.343   2.230   9.546  1.00  0.00           H  
ATOM   3667 3HB  ALA B 226      16.388   1.105  10.518  1.00  0.00           H  
ATOM   3668  N   GLY B 227      14.611  -0.151   7.739  1.00  0.00           N  
ATOM   3669  CA  GLY B 227      13.752  -1.307   7.600  1.00  0.00           C  
ATOM   3670  C   GLY B 227      13.520  -1.601   6.144  1.00  0.00           C  
ATOM   3671  O   GLY B 227      14.193  -1.060   5.262  1.00  0.00           O  
ATOM   3672  H   GLY B 227      15.397  -0.000   7.108  1.00  0.00           H  
ATOM   3673 1HA  GLY B 227      14.209  -2.169   8.085  1.00  0.00           H  
ATOM   3674 2HA  GLY B 227      12.800  -1.129   8.096  1.00  0.00           H  
ATOM   3675  N   VAL B 228      12.577  -2.483   5.884  1.00  0.00           N  
ATOM   3676  CA  VAL B 228      12.329  -2.850   4.507  1.00  0.00           C  
ATOM   3677  C   VAL B 228      11.121  -2.135   3.922  1.00  0.00           C  
ATOM   3678  O   VAL B 228      10.011  -2.247   4.427  1.00  0.00           O  
ATOM   3679  CB  VAL B 228      12.143  -4.387   4.390  1.00  0.00           C  
ATOM   3680  CG1 VAL B 228      11.834  -4.783   2.925  1.00  0.00           C  
ATOM   3681  CG2 VAL B 228      13.423  -5.093   4.879  1.00  0.00           C  
ATOM   3682  H   VAL B 228      12.047  -2.903   6.634  1.00  0.00           H  
ATOM   3683  HA  VAL B 228      13.195  -2.574   3.911  1.00  0.00           H  
ATOM   3684  HB  VAL B 228      11.298  -4.702   5.007  1.00  0.00           H  
ATOM   3685 1HG1 VAL B 228      11.707  -5.865   2.856  1.00  0.00           H  
ATOM   3686 2HG1 VAL B 228      10.920  -4.295   2.591  1.00  0.00           H  
ATOM   3687 3HG1 VAL B 228      12.660  -4.470   2.287  1.00  0.00           H  
ATOM   3688 1HG2 VAL B 228      13.293  -6.174   4.807  1.00  0.00           H  
ATOM   3689 2HG2 VAL B 228      14.260  -4.786   4.259  1.00  0.00           H  
ATOM   3690 3HG2 VAL B 228      13.618  -4.823   5.913  1.00  0.00           H  
ATOM   3691  N   TYR B 229      11.349  -1.417   2.839  1.00  0.00           N  
ATOM   3692  CA  TYR B 229      10.317  -0.673   2.140  1.00  0.00           C  
ATOM   3693  C   TYR B 229       9.897  -1.437   0.912  1.00  0.00           C  
ATOM   3694  O   TYR B 229      10.707  -2.127   0.292  1.00  0.00           O  
ATOM   3695  CB  TYR B 229      10.833   0.717   1.761  1.00  0.00           C  
ATOM   3696  CG  TYR B 229      10.989   1.658   2.935  1.00  0.00           C  
ATOM   3697  CD1 TYR B 229      12.112   1.581   3.758  1.00  0.00           C  
ATOM   3698  CD2 TYR B 229      10.019   2.632   3.167  1.00  0.00           C  
ATOM   3699  CE1 TYR B 229      12.252   2.458   4.811  1.00  0.00           C  
ATOM   3700  CE2 TYR B 229      10.168   3.514   4.215  1.00  0.00           C  
ATOM   3701  CZ  TYR B 229      11.279   3.427   5.039  1.00  0.00           C  
ATOM   3702  OH  TYR B 229      11.422   4.312   6.087  1.00  0.00           O  
ATOM   3703  H   TYR B 229      12.294  -1.400   2.465  1.00  0.00           H  
ATOM   3704  HA  TYR B 229       9.457  -0.563   2.789  1.00  0.00           H  
ATOM   3705 1HB  TYR B 229      11.805   0.616   1.279  1.00  0.00           H  
ATOM   3706 2HB  TYR B 229      10.156   1.174   1.040  1.00  0.00           H  
ATOM   3707  HD1 TYR B 229      12.880   0.826   3.577  1.00  0.00           H  
ATOM   3708  HD2 TYR B 229       9.144   2.699   2.519  1.00  0.00           H  
ATOM   3709  HE1 TYR B 229      13.121   2.394   5.459  1.00  0.00           H  
ATOM   3710  HE2 TYR B 229       9.413   4.277   4.399  1.00  0.00           H  
ATOM   3711  HH  TYR B 229      12.169   4.030   6.662  1.00  0.00           H  
ATOM   3712  N   SER B 230       8.637  -1.326   0.538  1.00  0.00           N  
ATOM   3713  CA  SER B 230       8.183  -2.032  -0.639  1.00  0.00           C  
ATOM   3714  C   SER B 230       7.154  -1.252  -1.410  1.00  0.00           C  
ATOM   3715  O   SER B 230       6.465  -0.391  -0.847  1.00  0.00           O  
ATOM   3716  CB  SER B 230       7.644  -3.404  -0.277  1.00  0.00           C  
ATOM   3717  OG  SER B 230       6.502  -3.320   0.492  1.00  0.00           O  
ATOM   3718  H   SER B 230       7.991  -0.784   1.097  1.00  0.00           H  
ATOM   3719  HA  SER B 230       9.039  -2.172  -1.288  1.00  0.00           H  
ATOM   3720 1HB  SER B 230       7.435  -3.976  -1.174  1.00  0.00           H  
ATOM   3721 2HB  SER B 230       8.398  -3.926   0.270  1.00  0.00           H  
ATOM   3722  HG  SER B 230       6.206  -4.223   0.624  1.00  0.00           H  
ATOM   3723  N   ALA B 231       7.007  -1.619  -2.693  1.00  0.00           N  
ATOM   3724  CA  ALA B 231       6.048  -0.944  -3.551  1.00  0.00           C  
ATOM   3725  C   ALA B 231       5.316  -1.883  -4.460  1.00  0.00           C  
ATOM   3726  O   ALA B 231       5.892  -2.818  -5.024  1.00  0.00           O  
ATOM   3727  CB  ALA B 231       6.753   0.106  -4.405  1.00  0.00           C  
ATOM   3728  H   ALA B 231       7.617  -2.359  -3.046  1.00  0.00           H  
ATOM   3729  HA  ALA B 231       5.311  -0.455  -2.916  1.00  0.00           H  
ATOM   3730 1HB  ALA B 231       6.019   0.628  -5.020  1.00  0.00           H  
ATOM   3731 2HB  ALA B 231       7.258   0.817  -3.759  1.00  0.00           H  
ATOM   3732 3HB  ALA B 231       7.483  -0.378  -5.047  1.00  0.00           H  
ATOM   3733  N   ARG B 232       4.039  -1.587  -4.654  1.00  0.00           N  
ATOM   3734  CA  ARG B 232       3.196  -2.361  -5.540  1.00  0.00           C  
ATOM   3735  C   ARG B 232       1.963  -1.628  -5.957  1.00  0.00           C  
ATOM   3736  O   ARG B 232       1.665  -0.570  -5.423  1.00  0.00           O  
ATOM   3737  CB  ARG B 232       2.769  -3.673  -4.895  1.00  0.00           C  
ATOM   3738  CG  ARG B 232       1.906  -3.587  -3.624  1.00  0.00           C  
ATOM   3739  CD  ARG B 232       1.487  -4.958  -3.225  1.00  0.00           C  
ATOM   3740  NE  ARG B 232       0.694  -5.022  -2.018  1.00  0.00           N  
ATOM   3741  CZ  ARG B 232      -0.631  -4.873  -1.961  1.00  0.00           C  
ATOM   3742  NH1 ARG B 232      -1.358  -4.585  -3.014  1.00  0.00           N  
ATOM   3743  NH2 ARG B 232      -1.218  -5.040  -0.806  1.00  0.00           N  
ATOM   3744  H   ARG B 232       3.631  -0.812  -4.124  1.00  0.00           H  
ATOM   3745  HA  ARG B 232       3.768  -2.607  -6.432  1.00  0.00           H  
ATOM   3746 1HB  ARG B 232       2.202  -4.260  -5.615  1.00  0.00           H  
ATOM   3747 2HB  ARG B 232       3.640  -4.238  -4.650  1.00  0.00           H  
ATOM   3748 1HG  ARG B 232       2.475  -3.137  -2.810  1.00  0.00           H  
ATOM   3749 2HG  ARG B 232       1.014  -3.003  -3.820  1.00  0.00           H  
ATOM   3750 1HD  ARG B 232       0.906  -5.403  -4.033  1.00  0.00           H  
ATOM   3751 2HD  ARG B 232       2.359  -5.565  -3.066  1.00  0.00           H  
ATOM   3752  HE  ARG B 232       1.151  -5.265  -1.127  1.00  0.00           H  
ATOM   3753 1HH1 ARG B 232      -0.958  -4.427  -3.948  1.00  0.00           H  
ATOM   3754 2HH1 ARG B 232      -2.369  -4.540  -2.914  1.00  0.00           H  
ATOM   3755 1HH2 ARG B 232      -0.638  -5.288   0.001  1.00  0.00           H  
ATOM   3756 2HH2 ARG B 232      -2.213  -4.945  -0.740  1.00  0.00           H  
ATOM   3757  N   TYR B 233       1.236  -2.183  -6.913  1.00  0.00           N  
ATOM   3758  CA  TYR B 233      -0.091  -1.651  -7.207  1.00  0.00           C  
ATOM   3759  C   TYR B 233      -1.061  -2.317  -6.230  1.00  0.00           C  
ATOM   3760  O   TYR B 233      -0.792  -3.426  -5.759  1.00  0.00           O  
ATOM   3761  CB  TYR B 233      -0.518  -1.843  -8.653  1.00  0.00           C  
ATOM   3762  CG  TYR B 233       0.214  -0.943  -9.584  1.00  0.00           C  
ATOM   3763  CD1 TYR B 233       1.208  -1.438 -10.367  1.00  0.00           C  
ATOM   3764  CD2 TYR B 233      -0.107   0.399  -9.626  1.00  0.00           C  
ATOM   3765  CE1 TYR B 233       1.902  -0.605 -11.207  1.00  0.00           C  
ATOM   3766  CE2 TYR B 233       0.572   1.237 -10.444  1.00  0.00           C  
ATOM   3767  CZ  TYR B 233       1.575   0.742 -11.233  1.00  0.00           C  
ATOM   3768  OH  TYR B 233       2.254   1.579 -12.034  1.00  0.00           O  
ATOM   3769  H   TYR B 233       1.564  -3.017  -7.384  1.00  0.00           H  
ATOM   3770  HA  TYR B 233      -0.110  -0.584  -7.003  1.00  0.00           H  
ATOM   3771 1HB  TYR B 233      -0.349  -2.874  -8.954  1.00  0.00           H  
ATOM   3772 2HB  TYR B 233      -1.588  -1.642  -8.748  1.00  0.00           H  
ATOM   3773  HD1 TYR B 233       1.432  -2.486 -10.318  1.00  0.00           H  
ATOM   3774  HD2 TYR B 233      -0.898   0.788  -9.005  1.00  0.00           H  
ATOM   3775  HE1 TYR B 233       2.704  -0.999 -11.839  1.00  0.00           H  
ATOM   3776  HE2 TYR B 233       0.316   2.298 -10.471  1.00  0.00           H  
ATOM   3777  HH  TYR B 233       2.902   1.074 -12.530  1.00  0.00           H  
ATOM   3778  N   ILE B 234      -2.192  -1.679  -5.968  1.00  0.00           N  
ATOM   3779  CA  ILE B 234      -3.141  -2.277  -5.035  1.00  0.00           C  
ATOM   3780  C   ILE B 234      -3.620  -3.659  -5.478  1.00  0.00           C  
ATOM   3781  O   ILE B 234      -3.723  -4.575  -4.643  1.00  0.00           O  
ATOM   3782  CB  ILE B 234      -4.349  -1.380  -4.772  1.00  0.00           C  
ATOM   3783  CG1 ILE B 234      -3.880  -0.185  -4.026  1.00  0.00           C  
ATOM   3784  CG2 ILE B 234      -5.397  -2.120  -3.964  1.00  0.00           C  
ATOM   3785  CD1 ILE B 234      -4.865   0.885  -3.903  1.00  0.00           C  
ATOM   3786  H   ILE B 234      -2.353  -0.757  -6.374  1.00  0.00           H  
ATOM   3787  HA  ILE B 234      -2.665  -2.369  -4.072  1.00  0.00           H  
ATOM   3788  HB  ILE B 234      -4.772  -1.046  -5.720  1.00  0.00           H  
ATOM   3789 1HG1 ILE B 234      -3.560  -0.486  -3.038  1.00  0.00           H  
ATOM   3790 2HG1 ILE B 234      -3.028   0.222  -4.563  1.00  0.00           H  
ATOM   3791 1HG2 ILE B 234      -6.202  -1.485  -3.790  1.00  0.00           H  
ATOM   3792 2HG2 ILE B 234      -5.755  -2.964  -4.504  1.00  0.00           H  
ATOM   3793 3HG2 ILE B 234      -4.977  -2.446  -3.010  1.00  0.00           H  
ATOM   3794 1HD1 ILE B 234      -4.415   1.731  -3.393  1.00  0.00           H  
ATOM   3795 2HD1 ILE B 234      -5.161   1.167  -4.870  1.00  0.00           H  
ATOM   3796 3HD1 ILE B 234      -5.730   0.564  -3.351  1.00  0.00           H  
ATOM   3797  N   GLY B 235      -3.921  -3.849  -6.757  1.00  0.00           N  
ATOM   3798  CA  GLY B 235      -4.402  -5.136  -7.234  1.00  0.00           C  
ATOM   3799  C   GLY B 235      -3.244  -6.099  -7.308  1.00  0.00           C  
ATOM   3800  O   GLY B 235      -2.741  -6.431  -8.388  1.00  0.00           O  
ATOM   3801  H   GLY B 235      -3.835  -3.111  -7.459  1.00  0.00           H  
ATOM   3802 1HA  GLY B 235      -5.169  -5.520  -6.561  1.00  0.00           H  
ATOM   3803 2HA  GLY B 235      -4.853  -5.015  -8.218  1.00  0.00           H  
ATOM   3804  N   GLY B 236      -2.804  -6.534  -6.145  1.00  0.00           N  
ATOM   3805  CA  GLY B 236      -1.631  -7.363  -6.069  1.00  0.00           C  
ATOM   3806  C   GLY B 236      -1.379  -7.871  -4.674  1.00  0.00           C  
ATOM   3807  O   GLY B 236      -2.016  -7.461  -3.705  1.00  0.00           O  
ATOM   3808  H   GLY B 236      -3.276  -6.210  -5.308  1.00  0.00           H  
ATOM   3809 1HA  GLY B 236      -1.733  -8.201  -6.756  1.00  0.00           H  
ATOM   3810 2HA  GLY B 236      -0.767  -6.781  -6.401  1.00  0.00           H  
ATOM   3811  N   ASN B 237      -0.463  -8.815  -4.602  1.00  0.00           N  
ATOM   3812  CA  ASN B 237      -0.165  -9.498  -3.374  1.00  0.00           C  
ATOM   3813  C   ASN B 237       0.968  -8.853  -2.607  1.00  0.00           C  
ATOM   3814  O   ASN B 237       1.793  -8.119  -3.147  1.00  0.00           O  
ATOM   3815  CB  ASN B 237       0.208 -10.924  -3.705  1.00  0.00           C  
ATOM   3816  CG  ASN B 237      -0.877 -11.680  -4.420  1.00  0.00           C  
ATOM   3817  OD1 ASN B 237      -0.881 -11.721  -5.662  1.00  0.00           O  
ATOM   3818  ND2 ASN B 237      -1.773 -12.282  -3.697  1.00  0.00           N  
ATOM   3819  H   ASN B 237       0.032  -9.077  -5.444  1.00  0.00           H  
ATOM   3820  HA  ASN B 237      -1.049  -9.475  -2.735  1.00  0.00           H  
ATOM   3821 1HB  ASN B 237       1.082 -10.917  -4.300  1.00  0.00           H  
ATOM   3822 2HB  ASN B 237       0.440 -11.458  -2.784  1.00  0.00           H  
ATOM   3823 1HD2 ASN B 237      -2.507 -12.799  -4.131  1.00  0.00           H  
ATOM   3824 2HD2 ASN B 237      -1.748 -12.216  -2.679  1.00  0.00           H  
ATOM   3825  N   LEU B 238       1.094  -9.298  -1.380  1.00  0.00           N  
ATOM   3826  CA  LEU B 238       2.123  -8.902  -0.435  1.00  0.00           C  
ATOM   3827  C   LEU B 238       3.466  -9.587  -0.815  1.00  0.00           C  
ATOM   3828  O   LEU B 238       4.539  -9.202  -0.371  1.00  0.00           O  
ATOM   3829  CB  LEU B 238       1.753  -9.251   0.988  1.00  0.00           C  
ATOM   3830  CG  LEU B 238       1.942 -10.683   1.438  1.00  0.00           C  
ATOM   3831  CD1 LEU B 238       1.934 -10.659   2.817  1.00  0.00           C  
ATOM   3832  CD2 LEU B 238       0.843 -11.574   0.988  1.00  0.00           C  
ATOM   3833  H   LEU B 238       0.387  -9.956  -1.063  1.00  0.00           H  
ATOM   3834  HA  LEU B 238       2.252  -7.821  -0.483  1.00  0.00           H  
ATOM   3835 1HB  LEU B 238       2.328  -8.615   1.652  1.00  0.00           H  
ATOM   3836 2HB  LEU B 238       0.694  -9.007   1.123  1.00  0.00           H  
ATOM   3837  HG  LEU B 238       2.898 -11.081   1.105  1.00  0.00           H  
ATOM   3838 1HD1 LEU B 238       2.051 -11.640   3.122  1.00  0.00           H  
ATOM   3839 2HD1 LEU B 238       2.757 -10.045   3.179  1.00  0.00           H  
ATOM   3840 3HD1 LEU B 238       0.991 -10.267   3.178  1.00  0.00           H  
ATOM   3841 1HD2 LEU B 238       0.995 -12.560   1.389  1.00  0.00           H  
ATOM   3842 2HD2 LEU B 238      -0.079 -11.193   1.360  1.00  0.00           H  
ATOM   3843 3HD2 LEU B 238       0.806 -11.637  -0.083  1.00  0.00           H  
ATOM   3844  N   PHE B 239       3.359 -10.594  -1.680  1.00  0.00           N  
ATOM   3845  CA  PHE B 239       4.449 -11.363  -2.235  1.00  0.00           C  
ATOM   3846  C   PHE B 239       4.870 -10.945  -3.641  1.00  0.00           C  
ATOM   3847  O   PHE B 239       5.752 -11.569  -4.221  1.00  0.00           O  
ATOM   3848  CB  PHE B 239       4.114 -12.857  -2.324  1.00  0.00           C  
ATOM   3849  CG  PHE B 239       3.964 -13.554  -1.032  1.00  0.00           C  
ATOM   3850  CD1 PHE B 239       2.730 -14.001  -0.602  1.00  0.00           C  
ATOM   3851  CD2 PHE B 239       5.071 -13.772  -0.229  1.00  0.00           C  
ATOM   3852  CE1 PHE B 239       2.610 -14.650   0.602  1.00  0.00           C  
ATOM   3853  CE2 PHE B 239       4.945 -14.415   0.972  1.00  0.00           C  
ATOM   3854  CZ  PHE B 239       3.707 -14.851   1.385  1.00  0.00           C  
ATOM   3855  H   PHE B 239       2.428 -10.838  -1.973  1.00  0.00           H  
ATOM   3856  HA  PHE B 239       5.308 -11.243  -1.577  1.00  0.00           H  
ATOM   3857 1HB  PHE B 239       3.189 -12.978  -2.884  1.00  0.00           H  
ATOM   3858 2HB  PHE B 239       4.895 -13.367  -2.886  1.00  0.00           H  
ATOM   3859  HD1 PHE B 239       1.847 -13.839  -1.222  1.00  0.00           H  
ATOM   3860  HD2 PHE B 239       6.056 -13.425  -0.554  1.00  0.00           H  
ATOM   3861  HE1 PHE B 239       1.633 -14.997   0.938  1.00  0.00           H  
ATOM   3862  HE2 PHE B 239       5.829 -14.574   1.592  1.00  0.00           H  
ATOM   3863  HZ  PHE B 239       3.590 -15.350   2.327  1.00  0.00           H  
ATOM   3864  N   THR B 240       4.250  -9.937  -4.242  1.00  0.00           N  
ATOM   3865  CA  THR B 240       4.632  -9.629  -5.639  1.00  0.00           C  
ATOM   3866  C   THR B 240       5.206  -8.240  -5.793  1.00  0.00           C  
ATOM   3867  O   THR B 240       5.445  -7.751  -6.896  1.00  0.00           O  
ATOM   3868  CB  THR B 240       3.450  -9.834  -6.605  1.00  0.00           C  
ATOM   3869  OG1 THR B 240       2.352  -8.981  -6.252  1.00  0.00           O  
ATOM   3870  CG2 THR B 240       3.014 -11.283  -6.522  1.00  0.00           C  
ATOM   3871  H   THR B 240       3.522  -9.392  -3.778  1.00  0.00           H  
ATOM   3872  HA  THR B 240       5.401 -10.326  -5.958  1.00  0.00           H  
ATOM   3873  HB  THR B 240       3.762  -9.610  -7.623  1.00  0.00           H  
ATOM   3874  HG1 THR B 240       2.576  -8.077  -6.500  1.00  0.00           H  
ATOM   3875 1HG2 THR B 240       2.185 -11.458  -7.203  1.00  0.00           H  
ATOM   3876 2HG2 THR B 240       3.844 -11.909  -6.786  1.00  0.00           H  
ATOM   3877 3HG2 THR B 240       2.714 -11.526  -5.530  1.00  0.00           H  
ATOM   3878  N   SER B 241       5.383  -7.609  -4.674  1.00  0.00           N  
ATOM   3879  CA  SER B 241       5.879  -6.267  -4.610  1.00  0.00           C  
ATOM   3880  C   SER B 241       7.378  -6.221  -4.826  1.00  0.00           C  
ATOM   3881  O   SER B 241       8.042  -7.255  -4.815  1.00  0.00           O  
ATOM   3882  CB  SER B 241       5.595  -5.706  -3.234  1.00  0.00           C  
ATOM   3883  OG  SER B 241       6.338  -6.395  -2.279  1.00  0.00           O  
ATOM   3884  H   SER B 241       5.171  -8.093  -3.815  1.00  0.00           H  
ATOM   3885  HA  SER B 241       5.400  -5.676  -5.393  1.00  0.00           H  
ATOM   3886 1HB  SER B 241       5.839  -4.647  -3.197  1.00  0.00           H  
ATOM   3887 2HB  SER B 241       4.555  -5.814  -3.013  1.00  0.00           H  
ATOM   3888  HG  SER B 241       7.247  -6.075  -2.376  1.00  0.00           H  
ATOM   3889  N   ALA B 242       7.895  -5.018  -5.030  1.00  0.00           N  
ATOM   3890  CA  ALA B 242       9.328  -4.768  -5.098  1.00  0.00           C  
ATOM   3891  C   ALA B 242       9.818  -4.457  -3.693  1.00  0.00           C  
ATOM   3892  O   ALA B 242       9.089  -3.782  -2.975  1.00  0.00           O  
ATOM   3893  CB  ALA B 242       9.596  -3.598  -6.011  1.00  0.00           C  
ATOM   3894  H   ALA B 242       7.258  -4.223  -5.087  1.00  0.00           H  
ATOM   3895  HA  ALA B 242       9.836  -5.664  -5.460  1.00  0.00           H  
ATOM   3896 1HB  ALA B 242      10.637  -3.399  -6.047  1.00  0.00           H  
ATOM   3897 2HB  ALA B 242       9.237  -3.844  -6.973  1.00  0.00           H  
ATOM   3898 3HB  ALA B 242       9.073  -2.719  -5.639  1.00  0.00           H  
ATOM   3899  N   PHE B 243      11.046  -4.855  -3.315  1.00  0.00           N  
ATOM   3900  CA  PHE B 243      11.560  -4.503  -1.976  1.00  0.00           C  
ATOM   3901  C   PHE B 243      12.930  -3.790  -1.972  1.00  0.00           C  
ATOM   3902  O   PHE B 243      13.775  -4.052  -2.815  1.00  0.00           O  
ATOM   3903  CB  PHE B 243      11.750  -5.767  -1.127  1.00  0.00           C  
ATOM   3904  CG  PHE B 243      10.529  -6.594  -0.886  1.00  0.00           C  
ATOM   3905  CD1 PHE B 243      10.227  -7.638  -1.726  1.00  0.00           C  
ATOM   3906  CD2 PHE B 243       9.694  -6.340   0.165  1.00  0.00           C  
ATOM   3907  CE1 PHE B 243       9.114  -8.420  -1.534  1.00  0.00           C  
ATOM   3908  CE2 PHE B 243       8.574  -7.104   0.367  1.00  0.00           C  
ATOM   3909  CZ  PHE B 243       8.279  -8.151  -0.483  1.00  0.00           C  
ATOM   3910  H   PHE B 243      11.615  -5.413  -3.939  1.00  0.00           H  
ATOM   3911  HA  PHE B 243      10.836  -3.852  -1.491  1.00  0.00           H  
ATOM   3912 1HB  PHE B 243      12.505  -6.399  -1.583  1.00  0.00           H  
ATOM   3913 2HB  PHE B 243      12.135  -5.466  -0.159  1.00  0.00           H  
ATOM   3914  HD1 PHE B 243      10.880  -7.835  -2.542  1.00  0.00           H  
ATOM   3915  HD2 PHE B 243       9.921  -5.519   0.837  1.00  0.00           H  
ATOM   3916  HE1 PHE B 243       8.894  -9.240  -2.220  1.00  0.00           H  
ATOM   3917  HE2 PHE B 243       7.911  -6.888   1.197  1.00  0.00           H  
ATOM   3918  HZ  PHE B 243       7.380  -8.757  -0.323  1.00  0.00           H  
ATOM   3919  N   THR B 244      13.175  -2.969  -0.960  1.00  0.00           N  
ATOM   3920  CA  THR B 244      14.498  -2.385  -0.791  1.00  0.00           C  
ATOM   3921  C   THR B 244      14.725  -2.128   0.716  1.00  0.00           C  
ATOM   3922  O   THR B 244      13.789  -1.820   1.457  1.00  0.00           O  
ATOM   3923  CB  THR B 244      14.602  -1.087  -1.621  1.00  0.00           C  
ATOM   3924  OG1 THR B 244      15.940  -0.627  -1.673  1.00  0.00           O  
ATOM   3925  CG2 THR B 244      13.770  -0.006  -0.994  1.00  0.00           C  
ATOM   3926  H   THR B 244      12.421  -2.739  -0.314  1.00  0.00           H  
ATOM   3927  HA  THR B 244      15.246  -3.093  -1.140  1.00  0.00           H  
ATOM   3928  HB  THR B 244      14.241  -1.269  -2.614  1.00  0.00           H  
ATOM   3929  HG1 THR B 244      16.432  -1.106  -2.416  1.00  0.00           H  
ATOM   3930 1HG2 THR B 244      13.847   0.891  -1.607  1.00  0.00           H  
ATOM   3931 2HG2 THR B 244      12.734  -0.331  -0.946  1.00  0.00           H  
ATOM   3932 3HG2 THR B 244      14.134   0.198   0.013  1.00  0.00           H  
ATOM   3933  N   ARG B 245      15.961  -2.190   1.173  1.00  0.00           N  
ATOM   3934  CA  ARG B 245      16.217  -1.988   2.601  1.00  0.00           C  
ATOM   3935  C   ARG B 245      17.006  -0.740   2.928  1.00  0.00           C  
ATOM   3936  O   ARG B 245      18.087  -0.513   2.379  1.00  0.00           O  
ATOM   3937  CB  ARG B 245      16.927  -3.193   3.180  1.00  0.00           C  
ATOM   3938  CG  ARG B 245      17.321  -3.078   4.629  1.00  0.00           C  
ATOM   3939  CD  ARG B 245      17.999  -4.363   5.210  1.00  0.00           C  
ATOM   3940  NE  ARG B 245      18.575  -4.115   6.570  1.00  0.00           N  
ATOM   3941  CZ  ARG B 245      17.882  -4.131   7.736  1.00  0.00           C  
ATOM   3942  NH1 ARG B 245      16.560  -4.349   7.806  1.00  0.00           N  
ATOM   3943  NH2 ARG B 245      18.558  -3.913   8.817  1.00  0.00           N  
ATOM   3944  H   ARG B 245      16.706  -2.423   0.515  1.00  0.00           H  
ATOM   3945  HA  ARG B 245      15.261  -1.908   3.110  1.00  0.00           H  
ATOM   3946 1HB  ARG B 245      16.289  -4.060   3.082  1.00  0.00           H  
ATOM   3947 2HB  ARG B 245      17.809  -3.369   2.620  1.00  0.00           H  
ATOM   3948 1HG  ARG B 245      17.997  -2.247   4.741  1.00  0.00           H  
ATOM   3949 2HG  ARG B 245      16.418  -2.872   5.208  1.00  0.00           H  
ATOM   3950 1HD  ARG B 245      17.273  -5.171   5.283  1.00  0.00           H  
ATOM   3951 2HD  ARG B 245      18.819  -4.670   4.554  1.00  0.00           H  
ATOM   3952  HE  ARG B 245      19.599  -3.946   6.681  1.00  0.00           H  
ATOM   3953 1HH1 ARG B 245      16.031  -4.513   6.966  1.00  0.00           H  
ATOM   3954 2HH1 ARG B 245      16.098  -4.346   8.707  1.00  0.00           H  
ATOM   3955 1HH2 ARG B 245      19.585  -3.760   8.722  1.00  0.00           H  
ATOM   3956 2HH2 ARG B 245      18.110  -3.900   9.720  1.00  0.00           H  
ATOM   3957  N   LEU B 246      16.455   0.071   3.836  1.00  0.00           N  
ATOM   3958  CA  LEU B 246      17.118   1.304   4.290  1.00  0.00           C  
ATOM   3959  C   LEU B 246      17.858   0.974   5.546  1.00  0.00           C  
ATOM   3960  O   LEU B 246      17.291   0.429   6.503  1.00  0.00           O  
ATOM   3961  CB  LEU B 246      16.148   2.470   4.610  1.00  0.00           C  
ATOM   3962  CG  LEU B 246      16.830   3.747   5.159  1.00  0.00           C  
ATOM   3963  CD1 LEU B 246      17.669   4.368   4.091  1.00  0.00           C  
ATOM   3964  CD2 LEU B 246      15.814   4.712   5.632  1.00  0.00           C  
ATOM   3965  H   LEU B 246      15.564  -0.203   4.253  1.00  0.00           H  
ATOM   3966  HA  LEU B 246      17.841   1.630   3.539  1.00  0.00           H  
ATOM   3967 1HB  LEU B 246      15.615   2.746   3.704  1.00  0.00           H  
ATOM   3968 2HB  LEU B 246      15.418   2.135   5.349  1.00  0.00           H  
ATOM   3969  HG  LEU B 246      17.479   3.475   5.973  1.00  0.00           H  
ATOM   3970 1HD1 LEU B 246      18.158   5.257   4.485  1.00  0.00           H  
ATOM   3971 2HD1 LEU B 246      18.423   3.657   3.755  1.00  0.00           H  
ATOM   3972 3HD1 LEU B 246      17.029   4.648   3.266  1.00  0.00           H  
ATOM   3973 1HD2 LEU B 246      16.307   5.602   6.018  1.00  0.00           H  
ATOM   3974 2HD2 LEU B 246      15.183   4.983   4.812  1.00  0.00           H  
ATOM   3975 3HD2 LEU B 246      15.232   4.261   6.406  1.00  0.00           H  
ATOM   3976  N   ILE B 247      19.123   1.262   5.524  1.00  0.00           N  
ATOM   3977  CA  ILE B 247      19.971   1.028   6.640  1.00  0.00           C  
ATOM   3978  C   ILE B 247      20.417   2.353   7.157  1.00  0.00           C  
ATOM   3979  O   ILE B 247      20.973   3.136   6.396  1.00  0.00           O  
ATOM   3980  CB  ILE B 247      21.148   0.182   6.189  1.00  0.00           C  
ATOM   3981  CG1 ILE B 247      20.615  -1.123   5.641  1.00  0.00           C  
ATOM   3982  CG2 ILE B 247      22.122  -0.010   7.285  1.00  0.00           C  
ATOM   3983  CD1 ILE B 247      21.632  -1.988   4.950  1.00  0.00           C  
ATOM   3984  H   ILE B 247      19.524   1.665   4.683  1.00  0.00           H  
ATOM   3985  HA  ILE B 247      19.425   0.504   7.419  1.00  0.00           H  
ATOM   3986  HB  ILE B 247      21.640   0.678   5.365  1.00  0.00           H  
ATOM   3987 1HG1 ILE B 247      20.176  -1.690   6.463  1.00  0.00           H  
ATOM   3988 2HG1 ILE B 247      19.845  -0.897   4.917  1.00  0.00           H  
ATOM   3989 1HG2 ILE B 247      22.960  -0.605   6.918  1.00  0.00           H  
ATOM   3990 2HG2 ILE B 247      22.486   0.963   7.616  1.00  0.00           H  
ATOM   3991 3HG2 ILE B 247      21.639  -0.526   8.116  1.00  0.00           H  
ATOM   3992 1HD1 ILE B 247      21.150  -2.899   4.582  1.00  0.00           H  
ATOM   3993 2HD1 ILE B 247      22.062  -1.435   4.110  1.00  0.00           H  
ATOM   3994 3HD1 ILE B 247      22.417  -2.251   5.659  1.00  0.00           H  
ATOM   3995  N   VAL B 248      20.161   2.634   8.430  1.00  0.00           N  
ATOM   3996  CA  VAL B 248      20.565   3.930   8.966  1.00  0.00           C  
ATOM   3997  C   VAL B 248      21.571   3.708  10.064  1.00  0.00           C  
ATOM   3998  O   VAL B 248      21.273   3.023  11.046  1.00  0.00           O  
ATOM   3999  CB  VAL B 248      19.358   4.725   9.538  1.00  0.00           C  
ATOM   4000  CG1 VAL B 248      19.832   6.061  10.070  1.00  0.00           C  
ATOM   4001  CG2 VAL B 248      18.270   4.952   8.475  1.00  0.00           C  
ATOM   4002  H   VAL B 248      19.702   1.957   9.024  1.00  0.00           H  
ATOM   4003  HA  VAL B 248      21.037   4.522   8.186  1.00  0.00           H  
ATOM   4004  HB  VAL B 248      18.936   4.166  10.363  1.00  0.00           H  
ATOM   4005 1HG1 VAL B 248      18.994   6.610  10.488  1.00  0.00           H  
ATOM   4006 2HG1 VAL B 248      20.572   5.897  10.836  1.00  0.00           H  
ATOM   4007 3HG1 VAL B 248      20.272   6.639   9.256  1.00  0.00           H  
ATOM   4008 1HG2 VAL B 248      17.439   5.501   8.920  1.00  0.00           H  
ATOM   4009 2HG2 VAL B 248      18.675   5.520   7.651  1.00  0.00           H  
ATOM   4010 3HG2 VAL B 248      17.914   3.998   8.116  1.00  0.00           H  
ATOM   4011  N   ARG B 249      22.753   4.278   9.907  1.00  0.00           N  
ATOM   4012  CA  ARG B 249      23.783   4.128  10.916  1.00  0.00           C  
ATOM   4013  C   ARG B 249      23.351   4.990  12.079  1.00  0.00           C  
ATOM   4014  O   ARG B 249      22.789   6.058  11.873  1.00  0.00           O  
ATOM   4015  CB  ARG B 249      25.155   4.565  10.409  1.00  0.00           C  
ATOM   4016  CG  ARG B 249      25.802   3.713   9.293  1.00  0.00           C  
ATOM   4017  CD  ARG B 249      27.134   4.317   8.858  1.00  0.00           C  
ATOM   4018  NE  ARG B 249      28.123   4.317   9.943  1.00  0.00           N  
ATOM   4019  CZ  ARG B 249      28.511   5.398  10.686  1.00  0.00           C  
ATOM   4020  NH1 ARG B 249      28.030   6.597  10.466  1.00  0.00           N  
ATOM   4021  NH2 ARG B 249      29.406   5.223  11.657  1.00  0.00           N  
ATOM   4022  H   ARG B 249      22.937   4.829   9.071  1.00  0.00           H  
ATOM   4023  HA  ARG B 249      23.839   3.090  11.246  1.00  0.00           H  
ATOM   4024 1HB  ARG B 249      25.096   5.587  10.036  1.00  0.00           H  
ATOM   4025 2HB  ARG B 249      25.856   4.571  11.245  1.00  0.00           H  
ATOM   4026 1HG  ARG B 249      25.996   2.703   9.659  1.00  0.00           H  
ATOM   4027 2HG  ARG B 249      25.128   3.668   8.428  1.00  0.00           H  
ATOM   4028 1HD  ARG B 249      27.544   3.728   8.037  1.00  0.00           H  
ATOM   4029 2HD  ARG B 249      26.987   5.323   8.541  1.00  0.00           H  
ATOM   4030  HE  ARG B 249      28.595   3.425  10.143  1.00  0.00           H  
ATOM   4031 1HH1 ARG B 249      27.359   6.771   9.704  1.00  0.00           H  
ATOM   4032 2HH1 ARG B 249      28.358   7.370  11.041  1.00  0.00           H  
ATOM   4033 1HH2 ARG B 249      29.767   4.291  11.829  1.00  0.00           H  
ATOM   4034 2HH2 ARG B 249      29.724   6.017  12.245  1.00  0.00           H  
ATOM   4035  N   ARG B 250      23.596   4.540  13.295  1.00  0.00           N  
ATOM   4036  CA  ARG B 250      23.219   5.299  14.511  1.00  0.00           C  
ATOM   4037  C   ARG B 250      23.811   6.711  14.661  1.00  0.00           C  
ATOM   4038  O   ARG B 250      23.239   7.590  15.323  1.00  0.00           O  
ATOM   4039  CB  ARG B 250      23.650   4.548  15.749  1.00  0.00           C  
ATOM   4040  CG  ARG B 250      23.185   5.167  16.996  1.00  0.00           C  
ATOM   4041  CD  ARG B 250      23.507   4.358  18.192  1.00  0.00           C  
ATOM   4042  NE  ARG B 250      24.969   4.194  18.448  1.00  0.00           N  
ATOM   4043  CZ  ARG B 250      25.656   3.039  18.312  1.00  0.00           C  
ATOM   4044  NH1 ARG B 250      25.057   1.902  17.910  1.00  0.00           N  
ATOM   4045  NH2 ARG B 250      26.937   3.006  18.616  1.00  0.00           N  
ATOM   4046  H   ARG B 250      24.052   3.639  13.396  1.00  0.00           H  
ATOM   4047  HA  ARG B 250      22.133   5.387  14.513  1.00  0.00           H  
ATOM   4048 1HB  ARG B 250      23.315   3.512  15.710  1.00  0.00           H  
ATOM   4049 2HB  ARG B 250      24.734   4.556  15.806  1.00  0.00           H  
ATOM   4050 1HG  ARG B 250      23.661   6.147  17.103  1.00  0.00           H  
ATOM   4051 2HG  ARG B 250      22.102   5.300  16.947  1.00  0.00           H  
ATOM   4052 1HD  ARG B 250      23.060   4.832  19.066  1.00  0.00           H  
ATOM   4053 2HD  ARG B 250      23.077   3.365  18.063  1.00  0.00           H  
ATOM   4054  HE  ARG B 250      25.494   5.011  18.765  1.00  0.00           H  
ATOM   4055 1HH1 ARG B 250      24.080   1.885  17.679  1.00  0.00           H  
ATOM   4056 2HH1 ARG B 250      25.634   1.040  17.850  1.00  0.00           H  
ATOM   4057 1HH2 ARG B 250      27.419   3.855  18.940  1.00  0.00           H  
ATOM   4058 2HH2 ARG B 250      27.417   2.095  18.542  1.00  0.00           H  
ATOM   4059  N   CYS B 251      25.013   6.855  14.152  1.00  0.00           N  
ATOM   4060  CA  CYS B 251      25.820   8.051  14.294  1.00  0.00           C  
ATOM   4061  C   CYS B 251      25.875   8.873  13.022  1.00  0.00           C  
ATOM   4062  O   CYS B 251      25.431   8.442  11.960  1.00  0.00           O  
ATOM   4063  CB  CYS B 251      27.235   7.664  14.707  1.00  0.00           C  
ATOM   4064  SG  CYS B 251      27.301   6.525  16.099  1.00  0.00           S  
ATOM   4065  H   CYS B 251      25.387   6.083  13.624  1.00  0.00           H  
ATOM   4066  HA  CYS B 251      25.377   8.672  15.069  1.00  0.00           H  
ATOM   4067 1HB  CYS B 251      27.740   7.191  13.863  1.00  0.00           H  
ATOM   4068 2HB  CYS B 251      27.803   8.555  14.969  1.00  0.00           H  
ATOM   4069  HG  CYS B 251      28.253   5.746  15.596  1.00  0.00           H  
ATOM   4070  N   GLU B 252      26.427  10.081  13.169  1.00  0.00           N  
ATOM   4071  CA  GLU B 252      26.667  10.981  12.048  1.00  0.00           C  
ATOM   4072  C   GLU B 252      27.822  10.439  11.233  1.00  0.00           C  
ATOM   4073  O   GLU B 252      28.586   9.586  11.706  1.00  0.00           O  
ATOM   4074  CB  GLU B 252      27.033  12.373  12.534  1.00  0.00           C  
ATOM   4075  CG  GLU B 252      25.956  13.098  13.288  1.00  0.00           C  
ATOM   4076  CD  GLU B 252      26.466  14.428  13.885  1.00  0.00           C  
ATOM   4077  OE1 GLU B 252      27.670  14.651  13.881  1.00  0.00           O  
ATOM   4078  OE2 GLU B 252      25.649  15.213  14.314  1.00  0.00           O  
ATOM   4079  H   GLU B 252      26.726  10.373  14.090  1.00  0.00           H  
ATOM   4080  HA  GLU B 252      25.777  11.031  11.422  1.00  0.00           H  
ATOM   4081 1HB  GLU B 252      27.913  12.307  13.177  1.00  0.00           H  
ATOM   4082 2HB  GLU B 252      27.303  12.987  11.675  1.00  0.00           H  
ATOM   4083 1HG  GLU B 252      25.125  13.299  12.611  1.00  0.00           H  
ATOM   4084 2HG  GLU B 252      25.593  12.445  14.086  1.00  0.00           H  
ATOM   4085  N   ALA B 253      27.944  10.893  10.013  1.00  0.00           N  
ATOM   4086  CA  ALA B 253      29.021  10.382   9.205  1.00  0.00           C  
ATOM   4087  C   ALA B 253      30.346  10.587   9.913  1.00  0.00           C  
ATOM   4088  O   ALA B 253      30.550  11.574  10.614  1.00  0.00           O  
ATOM   4089  CB  ALA B 253      29.047  11.076   7.873  1.00  0.00           C  
ATOM   4090  H   ALA B 253      27.298  11.579   9.645  1.00  0.00           H  
ATOM   4091  HA  ALA B 253      28.862   9.317   9.056  1.00  0.00           H  
ATOM   4092 1HB  ALA B 253      29.855  10.664   7.270  1.00  0.00           H  
ATOM   4093 2HB  ALA B 253      28.108  10.941   7.362  1.00  0.00           H  
ATOM   4094 3HB  ALA B 253      29.211  12.132   8.030  1.00  0.00           H  
ATOM   4095  N   GLN B 254      31.227   9.613   9.764  1.00  0.00           N  
ATOM   4096  CA  GLN B 254      32.578   9.597  10.337  1.00  0.00           C  
ATOM   4097  C   GLN B 254      32.640   9.642  11.863  1.00  0.00           C  
ATOM   4098  O   GLN B 254      33.746   9.772  12.413  1.00  0.00           O  
ATOM   4099  CB  GLN B 254      33.461  10.725   9.794  1.00  0.00           C  
ATOM   4100  CG  GLN B 254      33.695  10.747   8.288  1.00  0.00           C  
ATOM   4101  CD  GLN B 254      34.413   9.500   7.775  1.00  0.00           C  
ATOM   4102  OE1 GLN B 254      35.497   9.133   8.236  1.00  0.00           O  
ATOM   4103  NE2 GLN B 254      33.806   8.867   6.790  1.00  0.00           N  
ATOM   4104  H   GLN B 254      30.953   8.823   9.201  1.00  0.00           H  
ATOM   4105  HA  GLN B 254      33.040   8.661  10.029  1.00  0.00           H  
ATOM   4106 1HB  GLN B 254      33.045  11.689  10.081  1.00  0.00           H  
ATOM   4107 2HB  GLN B 254      34.444  10.650  10.267  1.00  0.00           H  
ATOM   4108 1HG  GLN B 254      32.736  10.818   7.781  1.00  0.00           H  
ATOM   4109 2HG  GLN B 254      34.310  11.611   8.041  1.00  0.00           H  
ATOM   4110 1HE2 GLN B 254      34.212   8.050   6.388  1.00  0.00           H  
ATOM   4111 2HE2 GLN B 254      32.931   9.206   6.442  1.00  0.00           H  
ATOM   4112  N   LYS B 255      31.503   9.450  12.539  1.00  0.00           N  
ATOM   4113  CA  LYS B 255      31.519   9.309  13.979  1.00  0.00           C  
ATOM   4114  C   LYS B 255      31.025   7.963  14.442  1.00  0.00           C  
ATOM   4115  O   LYS B 255      30.179   7.332  13.807  1.00  0.00           O  
ATOM   4116  CB  LYS B 255      30.767  10.427  14.678  1.00  0.00           C  
ATOM   4117  CG  LYS B 255      31.383  11.841  14.499  1.00  0.00           C  
ATOM   4118  CD  LYS B 255      30.483  12.897  15.188  1.00  0.00           C  
ATOM   4119  CE  LYS B 255      30.963  14.332  15.047  1.00  0.00           C  
ATOM   4120  NZ  LYS B 255      29.928  15.264  15.582  1.00  0.00           N  
ATOM   4121  H   LYS B 255      30.607   9.416  12.052  1.00  0.00           H  
ATOM   4122  HA  LYS B 255      32.550   9.388  14.303  1.00  0.00           H  
ATOM   4123 1HB  LYS B 255      29.750  10.465  14.276  1.00  0.00           H  
ATOM   4124 2HB  LYS B 255      30.691  10.205  15.744  1.00  0.00           H  
ATOM   4125 1HG  LYS B 255      32.384  11.866  14.940  1.00  0.00           H  
ATOM   4126 2HG  LYS B 255      31.455  12.064  13.432  1.00  0.00           H  
ATOM   4127 1HD  LYS B 255      29.462  12.823  14.793  1.00  0.00           H  
ATOM   4128 2HD  LYS B 255      30.458  12.679  16.242  1.00  0.00           H  
ATOM   4129 1HE  LYS B 255      31.892  14.464  15.612  1.00  0.00           H  
ATOM   4130 2HE  LYS B 255      31.146  14.561  14.003  1.00  0.00           H  
ATOM   4131 1HZ  LYS B 255      30.242  16.213  15.489  1.00  0.00           H  
ATOM   4132 2HZ  LYS B 255      29.062  15.134  15.054  1.00  0.00           H  
ATOM   4133 3HZ  LYS B 255      29.752  15.061  16.559  1.00  0.00           H  
ATOM   4134  N   TRP B 256      31.534   7.544  15.589  1.00  0.00           N  
ATOM   4135  CA  TRP B 256      31.133   6.284  16.206  1.00  0.00           C  
ATOM   4136  C   TRP B 256      31.235   6.343  17.711  1.00  0.00           C  
ATOM   4137  O   TRP B 256      31.685   7.329  18.298  1.00  0.00           O  
ATOM   4138  CB  TRP B 256      31.981   5.094  15.766  1.00  0.00           C  
ATOM   4139  CG  TRP B 256      33.379   5.132  16.180  1.00  0.00           C  
ATOM   4140  CD1 TRP B 256      34.338   5.829  15.608  1.00  0.00           C  
ATOM   4141  CD2 TRP B 256      33.999   4.417  17.272  1.00  0.00           C  
ATOM   4142  NE1 TRP B 256      35.534   5.609  16.237  1.00  0.00           N  
ATOM   4143  CE2 TRP B 256      35.332   4.757  17.268  1.00  0.00           C  
ATOM   4144  CE3 TRP B 256      33.533   3.537  18.218  1.00  0.00           C  
ATOM   4145  CZ2 TRP B 256      36.190   4.271  18.171  1.00  0.00           C  
ATOM   4146  CZ3 TRP B 256      34.387   3.045  19.128  1.00  0.00           C  
ATOM   4147  CH2 TRP B 256      35.690   3.406  19.113  1.00  0.00           C  
ATOM   4148  H   TRP B 256      32.258   8.113  16.019  1.00  0.00           H  
ATOM   4149  HA  TRP B 256      30.101   6.077  15.938  1.00  0.00           H  
ATOM   4150 1HB  TRP B 256      31.573   4.192  16.164  1.00  0.00           H  
ATOM   4151 2HB  TRP B 256      31.947   5.013  14.681  1.00  0.00           H  
ATOM   4152  HD1 TRP B 256      34.187   6.470  14.753  1.00  0.00           H  
ATOM   4153  HE1 TRP B 256      36.410   6.051  15.940  1.00  0.00           H  
ATOM   4154  HE3 TRP B 256      32.494   3.237  18.227  1.00  0.00           H  
ATOM   4155  HZ2 TRP B 256      37.244   4.542  18.167  1.00  0.00           H  
ATOM   4156  HZ3 TRP B 256      34.004   2.348  19.872  1.00  0.00           H  
ATOM   4157  HH2 TRP B 256      36.358   2.987  19.860  1.00  0.00           H  
ATOM   4158  N   GLY B 257      30.768   5.293  18.354  1.00  0.00           N  
ATOM   4159  CA  GLY B 257      30.880   5.198  19.794  1.00  0.00           C  
ATOM   4160  C   GLY B 257      29.517   5.077  20.424  1.00  0.00           C  
ATOM   4161  O   GLY B 257      28.496   5.345  19.789  1.00  0.00           O  
ATOM   4162  H   GLY B 257      30.353   4.523  17.823  1.00  0.00           H  
ATOM   4163 1HA  GLY B 257      31.484   4.329  20.049  1.00  0.00           H  
ATOM   4164 2HA  GLY B 257      31.394   6.075  20.171  1.00  0.00           H  
ATOM   4165  N   PRO B 258      29.465   4.758  21.706  1.00  0.00           N  
ATOM   4166  CA  PRO B 258      28.262   4.554  22.480  1.00  0.00           C  
ATOM   4167  C   PRO B 258      27.504   5.866  22.610  1.00  0.00           C  
ATOM   4168  O   PRO B 258      26.311   5.907  22.906  1.00  0.00           O  
ATOM   4169  CB  PRO B 258      28.824   4.077  23.818  1.00  0.00           C  
ATOM   4170  CG  PRO B 258      30.284   4.517  23.805  1.00  0.00           C  
ATOM   4171  CD  PRO B 258      30.707   4.417  22.384  1.00  0.00           C  
ATOM   4172  HA  PRO B 258      27.637   3.779  21.998  1.00  0.00           H  
ATOM   4173 1HB  PRO B 258      28.259   4.538  24.639  1.00  0.00           H  
ATOM   4174 2HB  PRO B 258      28.703   2.988  23.912  1.00  0.00           H  
ATOM   4175 1HG  PRO B 258      30.381   5.538  24.204  1.00  0.00           H  
ATOM   4176 2HG  PRO B 258      30.878   3.871  24.463  1.00  0.00           H  
ATOM   4177 1HD  PRO B 258      31.504   5.152  22.209  1.00  0.00           H  
ATOM   4178 2HD  PRO B 258      31.036   3.394  22.161  1.00  0.00           H  
ATOM   4179  N   GLU B 259      28.225   6.937  22.357  1.00  0.00           N  
ATOM   4180  CA  GLU B 259      27.757   8.287  22.460  1.00  0.00           C  
ATOM   4181  C   GLU B 259      28.090   9.097  21.199  1.00  0.00           C  
ATOM   4182  O   GLU B 259      28.045  10.326  21.222  1.00  0.00           O  
ATOM   4183  CB  GLU B 259      28.623   8.814  23.581  1.00  0.00           C  
ATOM   4184  CG  GLU B 259      30.149   8.505  23.124  1.00  0.00           C  
ATOM   4185  CD  GLU B 259      31.316   8.921  23.996  1.00  0.00           C  
ATOM   4186  OE1 GLU B 259      32.146   8.047  24.253  1.00  0.00           O  
ATOM   4187  OE2 GLU B 259      31.432  10.087  24.358  1.00  0.00           O  
ATOM   4188  H   GLU B 259      29.191   6.810  22.116  1.00  0.00           H  
ATOM   4189  HA  GLU B 259      26.691   8.300  22.671  1.00  0.00           H  
ATOM   4190 1HB  GLU B 259      28.474   9.880  23.714  1.00  0.00           H  
ATOM   4191 2HB  GLU B 259      28.400   8.299  24.512  1.00  0.00           H  
ATOM   4192 1HG  GLU B 259      30.243   7.461  22.941  1.00  0.00           H  
ATOM   4193 2HG  GLU B 259      30.285   8.978  22.171  1.00  0.00           H  
ATOM   4194  N   CYS B 260      28.336   8.408  20.080  1.00  0.00           N  
ATOM   4195  CA  CYS B 260      28.687   9.057  18.808  1.00  0.00           C  
ATOM   4196  C   CYS B 260      29.709  10.212  18.937  1.00  0.00           C  
ATOM   4197  O   CYS B 260      29.507  11.276  18.347  1.00  0.00           O  
ATOM   4198  CB  CYS B 260      27.432   9.530  18.087  1.00  0.00           C  
ATOM   4199  SG  CYS B 260      25.989   8.404  18.330  1.00  0.00           S  
ATOM   4200  H   CYS B 260      28.296   7.387  20.093  1.00  0.00           H  
ATOM   4201  HA  CYS B 260      29.148   8.300  18.178  1.00  0.00           H  
ATOM   4202 1HB  CYS B 260      27.156  10.526  18.446  1.00  0.00           H  
ATOM   4203 2HB  CYS B 260      27.629   9.607  17.018  1.00  0.00           H  
ATOM   4204  HG  CYS B 260      25.255   8.903  17.342  1.00  0.00           H  
ATOM   4205  N   ASN B 261      30.788  10.025  19.720  1.00  0.00           N  
ATOM   4206  CA  ASN B 261      31.820  11.059  19.885  1.00  0.00           C  
ATOM   4207  C   ASN B 261      33.237  10.669  19.496  1.00  0.00           C  
ATOM   4208  O   ASN B 261      34.172  11.404  19.816  1.00  0.00           O  
ATOM   4209  CB  ASN B 261      31.875  11.566  21.309  1.00  0.00           C  
ATOM   4210  CG  ASN B 261      30.688  12.398  21.699  1.00  0.00           C  
ATOM   4211  OD1 ASN B 261      30.225  13.250  20.923  1.00  0.00           O  
ATOM   4212  ND2 ASN B 261      30.212  12.209  22.903  1.00  0.00           N  
ATOM   4213  H   ASN B 261      30.897   9.139  20.192  1.00  0.00           H  
ATOM   4214  HA  ASN B 261      31.550  11.895  19.245  1.00  0.00           H  
ATOM   4215 1HB  ASN B 261      31.954  10.723  21.992  1.00  0.00           H  
ATOM   4216 2HB  ASN B 261      32.774  12.163  21.446  1.00  0.00           H  
ATOM   4217 1HD2 ASN B 261      29.433  12.746  23.219  1.00  0.00           H  
ATOM   4218 2HD2 ASN B 261      30.628  11.498  23.514  1.00  0.00           H  
ATOM   4219  N   HIS B 262      33.422   9.552  18.816  1.00  0.00           N  
ATOM   4220  CA  HIS B 262      34.758   9.079  18.443  1.00  0.00           C  
ATOM   4221  C   HIS B 262      34.917   9.170  16.918  1.00  0.00           C  
ATOM   4222  O   HIS B 262      33.933   9.022  16.197  1.00  0.00           O  
ATOM   4223  CB  HIS B 262      34.925   7.629  18.893  1.00  0.00           C  
ATOM   4224  CG  HIS B 262      34.829   7.373  20.366  1.00  0.00           C  
ATOM   4225  ND1 HIS B 262      35.904   6.968  21.140  1.00  0.00           N  
ATOM   4226  CD2 HIS B 262      33.774   7.480  21.213  1.00  0.00           C  
ATOM   4227  CE1 HIS B 262      35.495   6.807  22.391  1.00  0.00           C  
ATOM   4228  NE2 HIS B 262      34.212   7.117  22.450  1.00  0.00           N  
ATOM   4229  H   HIS B 262      32.633   8.962  18.566  1.00  0.00           H  
ATOM   4230  HA  HIS B 262      35.530   9.685  18.915  1.00  0.00           H  
ATOM   4231 1HB  HIS B 262      34.168   7.037  18.419  1.00  0.00           H  
ATOM   4232 2HB  HIS B 262      35.889   7.263  18.557  1.00  0.00           H  
ATOM   4233  HD2 HIS B 262      32.759   7.788  20.954  1.00  0.00           H  
ATOM   4234  HE1 HIS B 262      36.098   6.481  23.241  1.00  0.00           H  
ATOM   4235  HE2 HIS B 262      33.605   7.106  23.283  1.00  0.00           H  
ATOM   4236  N   LEU B 263      36.138   9.402  16.408  1.00  0.00           N  
ATOM   4237  CA  LEU B 263      36.296   9.403  14.949  1.00  0.00           C  
ATOM   4238  C   LEU B 263      36.472   8.042  14.358  1.00  0.00           C  
ATOM   4239  O   LEU B 263      37.200   7.197  14.888  1.00  0.00           O  
ATOM   4240  CB  LEU B 263      37.494  10.208  14.457  1.00  0.00           C  
ATOM   4241  CG  LEU B 263      37.515  11.635  14.749  1.00  0.00           C  
ATOM   4242  CD1 LEU B 263      38.883  12.177  14.346  1.00  0.00           C  
ATOM   4243  CD2 LEU B 263      36.367  12.298  13.944  1.00  0.00           C  
ATOM   4244  H   LEU B 263      36.936   9.543  17.014  1.00  0.00           H  
ATOM   4245  HA  LEU B 263      35.399   9.840  14.512  1.00  0.00           H  
ATOM   4246 1HB  LEU B 263      38.399   9.776  14.882  1.00  0.00           H  
ATOM   4247 2HB  LEU B 263      37.555  10.094  13.367  1.00  0.00           H  
ATOM   4248  HG  LEU B 263      37.373  11.813  15.811  1.00  0.00           H  
ATOM   4249 1HD1 LEU B 263      38.934  13.250  14.539  1.00  0.00           H  
ATOM   4250 2HD1 LEU B 263      39.668  11.671  14.915  1.00  0.00           H  
ATOM   4251 3HD1 LEU B 263      39.033  11.986  13.282  1.00  0.00           H  
ATOM   4252 1HD2 LEU B 263      36.350  13.376  14.115  1.00  0.00           H  
ATOM   4253 2HD2 LEU B 263      36.518  12.107  12.876  1.00  0.00           H  
ATOM   4254 3HD2 LEU B 263      35.406  11.872  14.244  1.00  0.00           H  
ATOM   4255  N   CYS B 264      35.862   7.863  13.211  1.00  0.00           N  
ATOM   4256  CA  CYS B 264      36.023   6.639  12.460  1.00  0.00           C  
ATOM   4257  C   CYS B 264      37.353   6.594  11.778  1.00  0.00           C  
ATOM   4258  O   CYS B 264      37.890   7.619  11.360  1.00  0.00           O  
ATOM   4259  CB  CYS B 264      34.961   6.501  11.366  1.00  0.00           C  
ATOM   4260  SG  CYS B 264      33.279   6.171  11.946  1.00  0.00           S  
ATOM   4261  H   CYS B 264      35.253   8.592  12.849  1.00  0.00           H  
ATOM   4262  HA  CYS B 264      35.949   5.795  13.144  1.00  0.00           H  
ATOM   4263 1HB  CYS B 264      34.943   7.418  10.778  1.00  0.00           H  
ATOM   4264 2HB  CYS B 264      35.250   5.698  10.688  1.00  0.00           H  
ATOM   4265  N   THR B 265      37.848   5.392  11.611  1.00  0.00           N  
ATOM   4266  CA  THR B 265      38.917   5.248  10.676  1.00  0.00           C  
ATOM   4267  C   THR B 265      38.299   5.658   9.353  1.00  0.00           C  
ATOM   4268  O   THR B 265      37.231   5.177   8.970  1.00  0.00           O  
ATOM   4269  CB  THR B 265      39.425   3.804  10.678  1.00  0.00           C  
ATOM   4270  OG1 THR B 265      39.897   3.504  12.010  1.00  0.00           O  
ATOM   4271  CG2 THR B 265      40.486   3.583   9.657  1.00  0.00           C  
ATOM   4272  H   THR B 265      37.424   4.570  12.055  1.00  0.00           H  
ATOM   4273  HA  THR B 265      39.725   5.926  10.923  1.00  0.00           H  
ATOM   4274  HB  THR B 265      38.589   3.137  10.453  1.00  0.00           H  
ATOM   4275  HG1 THR B 265      39.953   2.529  12.172  1.00  0.00           H  
ATOM   4276 1HG2 THR B 265      40.805   2.546   9.702  1.00  0.00           H  
ATOM   4277 2HG2 THR B 265      40.090   3.802   8.664  1.00  0.00           H  
ATOM   4278 3HG2 THR B 265      41.331   4.232   9.867  1.00  0.00           H  
ATOM   4279  N   ALA B 266      38.905   6.577   8.659  1.00  0.00           N  
ATOM   4280  CA  ALA B 266      38.305   6.954   7.409  1.00  0.00           C  
ATOM   4281  C   ALA B 266      38.311   5.736   6.530  1.00  0.00           C  
ATOM   4282  O   ALA B 266      39.329   5.043   6.457  1.00  0.00           O  
ATOM   4283  CB  ALA B 266      39.057   8.105   6.764  1.00  0.00           C  
ATOM   4284  H   ALA B 266      39.765   6.993   8.993  1.00  0.00           H  
ATOM   4285  HA  ALA B 266      37.268   7.248   7.587  1.00  0.00           H  
ATOM   4286 1HB  ALA B 266      38.591   8.362   5.813  1.00  0.00           H  
ATOM   4287 2HB  ALA B 266      39.036   8.968   7.432  1.00  0.00           H  
ATOM   4288 3HB  ALA B 266      40.094   7.809   6.592  1.00  0.00           H  
ATOM   4289  N   CYS B 267      37.232   5.511   5.804  1.00  0.00           N  
ATOM   4290  CA  CYS B 267      37.223   4.396   4.876  1.00  0.00           C  
ATOM   4291  C   CYS B 267      37.291   4.956   3.460  1.00  0.00           C  
ATOM   4292  O   CYS B 267      36.619   5.933   3.147  1.00  0.00           O  
ATOM   4293  CB  CYS B 267      35.938   3.572   5.030  1.00  0.00           C  
ATOM   4294  SG  CYS B 267      35.629   2.960   6.716  1.00  0.00           S  
ATOM   4295  H   CYS B 267      36.417   6.097   5.901  1.00  0.00           H  
ATOM   4296  HA  CYS B 267      38.088   3.762   5.053  1.00  0.00           H  
ATOM   4297 1HB  CYS B 267      35.083   4.173   4.728  1.00  0.00           H  
ATOM   4298 2HB  CYS B 267      35.985   2.710   4.363  1.00  0.00           H  
ATOM   4299  N   MET B 268      38.127   4.370   2.620  1.00  0.00           N  
ATOM   4300  CA  MET B 268      38.209   4.769   1.226  1.00  0.00           C  
ATOM   4301  C   MET B 268      37.529   3.693   0.415  1.00  0.00           C  
ATOM   4302  O   MET B 268      37.000   2.740   0.999  1.00  0.00           O  
ATOM   4303  CB  MET B 268      39.648   4.985   0.778  1.00  0.00           C  
ATOM   4304  CG  MET B 268      40.465   5.977   1.638  1.00  0.00           C  
ATOM   4305  SD  MET B 268      39.832   7.658   1.601  1.00  0.00           S  
ATOM   4306  CE  MET B 268      40.301   8.240   0.000  1.00  0.00           C  
ATOM   4307  H   MET B 268      38.720   3.602   2.936  1.00  0.00           H  
ATOM   4308  HA  MET B 268      37.661   5.699   1.080  1.00  0.00           H  
ATOM   4309 1HB  MET B 268      40.172   4.025   0.765  1.00  0.00           H  
ATOM   4310 2HB  MET B 268      39.643   5.369  -0.234  1.00  0.00           H  
ATOM   4311 1HG  MET B 268      40.477   5.637   2.675  1.00  0.00           H  
ATOM   4312 2HG  MET B 268      41.503   5.994   1.284  1.00  0.00           H  
ATOM   4313 1HE  MET B 268      39.964   9.272  -0.122  1.00  0.00           H  
ATOM   4314 2HE  MET B 268      41.388   8.200  -0.095  1.00  0.00           H  
ATOM   4315 3HE  MET B 268      39.842   7.613  -0.764  1.00  0.00           H  
ATOM   4316  N   ASN B 269      37.413   3.885  -0.892  1.00  0.00           N  
ATOM   4317  CA  ASN B 269      36.824   2.894  -1.816  1.00  0.00           C  
ATOM   4318  C   ASN B 269      35.436   2.400  -1.448  1.00  0.00           C  
ATOM   4319  O   ASN B 269      35.090   1.233  -1.655  1.00  0.00           O  
ATOM   4320  CB  ASN B 269      37.728   1.699  -2.059  1.00  0.00           C  
ATOM   4321  CG  ASN B 269      38.972   2.062  -2.759  1.00  0.00           C  
ATOM   4322  OD1 ASN B 269      38.910   2.797  -3.749  1.00  0.00           O  
ATOM   4323  ND2 ASN B 269      40.098   1.575  -2.287  1.00  0.00           N  
ATOM   4324  H   ASN B 269      37.807   4.730  -1.291  1.00  0.00           H  
ATOM   4325  HA  ASN B 269      36.739   3.404  -2.758  1.00  0.00           H  
ATOM   4326 1HB  ASN B 269      37.982   1.224  -1.110  1.00  0.00           H  
ATOM   4327 2HB  ASN B 269      37.192   0.959  -2.663  1.00  0.00           H  
ATOM   4328 1HD2 ASN B 269      40.962   1.779  -2.741  1.00  0.00           H  
ATOM   4329 2HD2 ASN B 269      40.090   0.965  -1.459  1.00  0.00           H  
ATOM   4330  N   ASN B 270      34.626   3.311  -0.964  1.00  0.00           N  
ATOM   4331  CA  ASN B 270      33.234   3.088  -0.664  1.00  0.00           C  
ATOM   4332  C   ASN B 270      32.985   2.110   0.505  1.00  0.00           C  
ATOM   4333  O   ASN B 270      31.885   1.561   0.627  1.00  0.00           O  
ATOM   4334  CB  ASN B 270      32.583   2.574  -1.929  1.00  0.00           C  
ATOM   4335  CG  ASN B 270      31.222   2.964  -2.034  1.00  0.00           C  
ATOM   4336  OD1 ASN B 270      30.967   4.161  -1.848  1.00  0.00           O  
ATOM   4337  ND2 ASN B 270      30.322   2.047  -2.321  1.00  0.00           N  
ATOM   4338  H   ASN B 270      35.007   4.233  -0.795  1.00  0.00           H  
ATOM   4339  HA  ASN B 270      32.780   4.040  -0.392  1.00  0.00           H  
ATOM   4340 1HB  ASN B 270      33.109   2.934  -2.800  1.00  0.00           H  
ATOM   4341 2HB  ASN B 270      32.635   1.482  -1.944  1.00  0.00           H  
ATOM   4342 1HD2 ASN B 270      29.363   2.301  -2.397  1.00  0.00           H  
ATOM   4343 2HD2 ASN B 270      30.598   1.095  -2.456  1.00  0.00           H  
ATOM   4344  N   GLY B 271      33.956   1.947   1.408  1.00  0.00           N  
ATOM   4345  CA  GLY B 271      33.728   1.111   2.592  1.00  0.00           C  
ATOM   4346  C   GLY B 271      32.956   1.895   3.639  1.00  0.00           C  
ATOM   4347  O   GLY B 271      32.746   3.093   3.469  1.00  0.00           O  
ATOM   4348  H   GLY B 271      34.878   2.369   1.261  1.00  0.00           H  
ATOM   4349 1HA  GLY B 271      33.157   0.223   2.320  1.00  0.00           H  
ATOM   4350 2HA  GLY B 271      34.681   0.772   3.009  1.00  0.00           H  
ATOM   4351  N   VAL B 272      32.543   1.248   4.718  1.00  0.00           N  
ATOM   4352  CA  VAL B 272      31.780   1.984   5.714  1.00  0.00           C  
ATOM   4353  C   VAL B 272      32.276   1.768   7.110  1.00  0.00           C  
ATOM   4354  O   VAL B 272      32.749   0.694   7.462  1.00  0.00           O  
ATOM   4355  CB  VAL B 272      30.332   1.526   5.744  1.00  0.00           C  
ATOM   4356  CG1 VAL B 272      29.566   1.852   4.435  1.00  0.00           C  
ATOM   4357  CG2 VAL B 272      30.381   0.110   5.999  1.00  0.00           C  
ATOM   4358  H   VAL B 272      32.758   0.255   4.814  1.00  0.00           H  
ATOM   4359  HA  VAL B 272      31.834   3.044   5.488  1.00  0.00           H  
ATOM   4360  HB  VAL B 272      29.809   2.028   6.568  1.00  0.00           H  
ATOM   4361 1HG1 VAL B 272      28.538   1.500   4.515  1.00  0.00           H  
ATOM   4362 2HG1 VAL B 272      29.562   2.929   4.277  1.00  0.00           H  
ATOM   4363 3HG1 VAL B 272      30.049   1.367   3.585  1.00  0.00           H  
ATOM   4364 1HG2 VAL B 272      29.400  -0.267   6.080  1.00  0.00           H  
ATOM   4365 2HG2 VAL B 272      30.912  -0.370   5.187  1.00  0.00           H  
ATOM   4366 3HG2 VAL B 272      30.909  -0.065   6.937  1.00  0.00           H  
ATOM   4367  N   CYS B 273      32.078   2.766   7.937  1.00  0.00           N  
ATOM   4368  CA  CYS B 273      32.425   2.712   9.349  1.00  0.00           C  
ATOM   4369  C   CYS B 273      31.355   2.043  10.224  1.00  0.00           C  
ATOM   4370  O   CYS B 273      30.156   2.348  10.140  1.00  0.00           O  
ATOM   4371  CB  CYS B 273      32.714   4.116   9.864  1.00  0.00           C  
ATOM   4372  SG  CYS B 273      33.096   4.174  11.589  1.00  0.00           S  
ATOM   4373  H   CYS B 273      31.685   3.621   7.569  1.00  0.00           H  
ATOM   4374  HA  CYS B 273      33.349   2.136   9.448  1.00  0.00           H  
ATOM   4375 1HB  CYS B 273      33.567   4.524   9.310  1.00  0.00           H  
ATOM   4376 2HB  CYS B 273      31.860   4.759   9.680  1.00  0.00           H  
ATOM   4377  N   HIS B 274      31.787   1.139  11.083  1.00  0.00           N  
ATOM   4378  CA  HIS B 274      30.865   0.493  12.002  1.00  0.00           C  
ATOM   4379  C   HIS B 274      30.695   1.365  13.254  1.00  0.00           C  
ATOM   4380  O   HIS B 274      31.620   1.517  14.066  1.00  0.00           O  
ATOM   4381  CB  HIS B 274      31.355  -0.930  12.336  1.00  0.00           C  
ATOM   4382  CG  HIS B 274      30.452  -1.733  13.239  1.00  0.00           C  
ATOM   4383  ND1 HIS B 274      30.760  -3.014  13.648  1.00  0.00           N  
ATOM   4384  CD2 HIS B 274      29.273  -1.431  13.825  1.00  0.00           C  
ATOM   4385  CE1 HIS B 274      29.789  -3.456  14.451  1.00  0.00           C  
ATOM   4386  NE2 HIS B 274      28.894  -2.504  14.574  1.00  0.00           N  
ATOM   4387  H   HIS B 274      32.778   0.880  11.092  1.00  0.00           H  
ATOM   4388  HA  HIS B 274      29.884   0.404  11.534  1.00  0.00           H  
ATOM   4389 1HB  HIS B 274      31.490  -1.489  11.411  1.00  0.00           H  
ATOM   4390 2HB  HIS B 274      32.332  -0.862  12.806  1.00  0.00           H  
ATOM   4391  HD2 HIS B 274      28.708  -0.519  13.751  1.00  0.00           H  
ATOM   4392  HE1 HIS B 274      29.754  -4.426  14.944  1.00  0.00           H  
ATOM   4393  HE2 HIS B 274      28.036  -2.487  15.160  1.00  0.00           H  
ATOM   4394  N   GLU B 275      29.482   1.932  13.433  1.00  0.00           N  
ATOM   4395  CA  GLU B 275      29.161   2.889  14.515  1.00  0.00           C  
ATOM   4396  C   GLU B 275      29.460   2.391  15.964  1.00  0.00           C  
ATOM   4397  O   GLU B 275      29.409   3.174  16.914  1.00  0.00           O  
ATOM   4398  CB  GLU B 275      27.687   3.343  14.421  1.00  0.00           C  
ATOM   4399  CG  GLU B 275      26.599   2.198  14.346  1.00  0.00           C  
ATOM   4400  CD  GLU B 275      26.247   1.660  12.968  1.00  0.00           C  
ATOM   4401  OE1 GLU B 275      27.123   1.554  12.145  1.00  0.00           O  
ATOM   4402  OE2 GLU B 275      25.076   1.384  12.738  1.00  0.00           O  
ATOM   4403  H   GLU B 275      28.766   1.729  12.744  1.00  0.00           H  
ATOM   4404  HA  GLU B 275      29.768   3.778  14.348  1.00  0.00           H  
ATOM   4405 1HB  GLU B 275      27.456   3.948  15.286  1.00  0.00           H  
ATOM   4406 2HB  GLU B 275      27.563   3.984  13.547  1.00  0.00           H  
ATOM   4407 1HG  GLU B 275      26.954   1.360  14.948  1.00  0.00           H  
ATOM   4408 2HG  GLU B 275      25.702   2.548  14.803  1.00  0.00           H  
ATOM   4409  N   ASP B 276      29.741   1.099  16.141  1.00  0.00           N  
ATOM   4410  CA  ASP B 276      30.061   0.522  17.440  1.00  0.00           C  
ATOM   4411  C   ASP B 276      31.561   0.375  17.727  1.00  0.00           C  
ATOM   4412  O   ASP B 276      31.940   0.269  18.895  1.00  0.00           O  
ATOM   4413  CB  ASP B 276      29.435  -0.853  17.601  1.00  0.00           C  
ATOM   4414  CG  ASP B 276      27.942  -0.811  17.483  1.00  0.00           C  
ATOM   4415  OD1 ASP B 276      27.351   0.010  18.162  1.00  0.00           O  
ATOM   4416  OD2 ASP B 276      27.368  -1.581  16.705  1.00  0.00           O  
ATOM   4417  H   ASP B 276      29.756   0.502  15.330  1.00  0.00           H  
ATOM   4418  HA  ASP B 276      29.642   1.174  18.206  1.00  0.00           H  
ATOM   4419 1HB  ASP B 276      29.844  -1.521  16.858  1.00  0.00           H  
ATOM   4420 2HB  ASP B 276      29.699  -1.252  18.578  1.00  0.00           H  
ATOM   4421  N   THR B 277      32.399   0.264  16.673  1.00  0.00           N  
ATOM   4422  CA  THR B 277      33.815  -0.097  16.872  1.00  0.00           C  
ATOM   4423  C   THR B 277      34.828   0.880  16.308  1.00  0.00           C  
ATOM   4424  O   THR B 277      35.971   0.915  16.764  1.00  0.00           O  
ATOM   4425  CB  THR B 277      34.147  -1.400  16.108  1.00  0.00           C  
ATOM   4426  OG1 THR B 277      34.039  -1.190  14.684  1.00  0.00           O  
ATOM   4427  CG2 THR B 277      33.148  -2.435  16.439  1.00  0.00           C  
ATOM   4428  H   THR B 277      32.046   0.446  15.740  1.00  0.00           H  
ATOM   4429  HA  THR B 277      34.005  -0.208  17.939  1.00  0.00           H  
ATOM   4430  HB  THR B 277      35.151  -1.740  16.365  1.00  0.00           H  
ATOM   4431  HG1 THR B 277      34.318  -1.996  14.223  1.00  0.00           H  
ATOM   4432 1HG2 THR B 277      33.375  -3.345  15.885  1.00  0.00           H  
ATOM   4433 2HG2 THR B 277      33.171  -2.638  17.506  1.00  0.00           H  
ATOM   4434 3HG2 THR B 277      32.155  -2.087  16.153  1.00  0.00           H  
ATOM   4435  N   GLY B 278      34.430   1.638  15.291  1.00  0.00           N  
ATOM   4436  CA  GLY B 278      35.327   2.557  14.588  1.00  0.00           C  
ATOM   4437  C   GLY B 278      36.039   1.978  13.371  1.00  0.00           C  
ATOM   4438  O   GLY B 278      36.695   2.723  12.634  1.00  0.00           O  
ATOM   4439  H   GLY B 278      33.473   1.562  14.956  1.00  0.00           H  
ATOM   4440 1HA  GLY B 278      34.749   3.419  14.268  1.00  0.00           H  
ATOM   4441 2HA  GLY B 278      36.076   2.921  15.286  1.00  0.00           H  
ATOM   4442  N   GLU B 279      35.943   0.669  13.145  1.00  0.00           N  
ATOM   4443  CA  GLU B 279      36.634   0.098  11.990  1.00  0.00           C  
ATOM   4444  C   GLU B 279      35.751  -0.051  10.775  1.00  0.00           C  
ATOM   4445  O   GLU B 279      34.522   0.010  10.864  1.00  0.00           O  
ATOM   4446  CB  GLU B 279      37.366  -1.189  12.345  1.00  0.00           C  
ATOM   4447  CG  GLU B 279      38.509  -0.931  13.348  1.00  0.00           C  
ATOM   4448  CD  GLU B 279      39.780  -0.090  12.735  1.00  0.00           C  
ATOM   4449  OE1 GLU B 279      40.395  -0.512  11.768  1.00  0.00           O  
ATOM   4450  OE2 GLU B 279      40.063   0.975  13.251  1.00  0.00           O  
ATOM   4451  H   GLU B 279      35.386   0.080  13.762  1.00  0.00           H  
ATOM   4452  HA  GLU B 279      37.417   0.795  11.703  1.00  0.00           H  
ATOM   4453 1HB  GLU B 279      36.668  -1.895  12.795  1.00  0.00           H  
ATOM   4454 2HB  GLU B 279      37.775  -1.650  11.445  1.00  0.00           H  
ATOM   4455 1HG  GLU B 279      38.097  -0.372  14.196  1.00  0.00           H  
ATOM   4456 2HG  GLU B 279      38.858  -1.890  13.726  1.00  0.00           H  
ATOM   4457  N   CYS B 280      36.403  -0.191   9.628  1.00  0.00           N  
ATOM   4458  CA  CYS B 280      35.710  -0.274   8.362  1.00  0.00           C  
ATOM   4459  C   CYS B 280      35.214  -1.645   7.955  1.00  0.00           C  
ATOM   4460  O   CYS B 280      35.872  -2.652   8.215  1.00  0.00           O  
ATOM   4461  CB  CYS B 280      36.652   0.146   7.226  1.00  0.00           C  
ATOM   4462  SG  CYS B 280      37.224   1.833   7.274  1.00  0.00           S  
ATOM   4463  H   CYS B 280      37.413  -0.232   9.639  1.00  0.00           H  
ATOM   4464  HA  CYS B 280      34.869   0.405   8.409  1.00  0.00           H  
ATOM   4465 1HB  CYS B 280      37.529  -0.501   7.223  1.00  0.00           H  
ATOM   4466 2HB  CYS B 280      36.137  -0.005   6.274  1.00  0.00           H  
ATOM   4467  N   ILE B 281      34.116  -1.654   7.201  1.00  0.00           N  
ATOM   4468  CA  ILE B 281      33.713  -2.823   6.446  1.00  0.00           C  
ATOM   4469  C   ILE B 281      34.043  -2.526   4.992  1.00  0.00           C  
ATOM   4470  O   ILE B 281      33.606  -1.512   4.445  1.00  0.00           O  
ATOM   4471  CB  ILE B 281      32.235  -3.188   6.576  1.00  0.00           C  
ATOM   4472  CG1 ILE B 281      31.881  -3.492   8.031  1.00  0.00           C  
ATOM   4473  CG2 ILE B 281      31.896  -4.375   5.617  1.00  0.00           C  
ATOM   4474  CD1 ILE B 281      30.356  -3.584   8.265  1.00  0.00           C  
ATOM   4475  H   ILE B 281      33.582  -0.801   7.122  1.00  0.00           H  
ATOM   4476  HA  ILE B 281      34.302  -3.681   6.766  1.00  0.00           H  
ATOM   4477  HB  ILE B 281      31.647  -2.345   6.297  1.00  0.00           H  
ATOM   4478 1HG1 ILE B 281      32.341  -4.440   8.323  1.00  0.00           H  
ATOM   4479 2HG1 ILE B 281      32.291  -2.703   8.668  1.00  0.00           H  
ATOM   4480 1HG2 ILE B 281      30.838  -4.630   5.684  1.00  0.00           H  
ATOM   4481 2HG2 ILE B 281      32.129  -4.093   4.587  1.00  0.00           H  
ATOM   4482 3HG2 ILE B 281      32.487  -5.247   5.890  1.00  0.00           H  
ATOM   4483 1HD1 ILE B 281      30.158  -3.799   9.311  1.00  0.00           H  
ATOM   4484 2HD1 ILE B 281      29.881  -2.646   7.996  1.00  0.00           H  
ATOM   4485 3HD1 ILE B 281      29.933  -4.381   7.651  1.00  0.00           H  
ATOM   4486  N   CYS B 282      34.874  -3.372   4.387  1.00  0.00           N  
ATOM   4487  CA  CYS B 282      35.343  -3.133   3.032  1.00  0.00           C  
ATOM   4488  C   CYS B 282      34.501  -3.889   2.021  1.00  0.00           C  
ATOM   4489  O   CYS B 282      34.083  -5.018   2.291  1.00  0.00           O  
ATOM   4490  CB  CYS B 282      36.811  -3.557   2.885  1.00  0.00           C  
ATOM   4491  SG  CYS B 282      37.977  -2.637   3.950  1.00  0.00           S  
ATOM   4492  H   CYS B 282      35.195  -4.192   4.883  1.00  0.00           H  
ATOM   4493  HA  CYS B 282      35.262  -2.068   2.835  1.00  0.00           H  
ATOM   4494 1HB  CYS B 282      36.904  -4.621   3.119  1.00  0.00           H  
ATOM   4495 2HB  CYS B 282      37.132  -3.432   1.856  1.00  0.00           H  
ATOM   4496  N   PRO B 283      34.283  -3.326   0.835  1.00  0.00           N  
ATOM   4497  CA  PRO B 283      33.511  -3.910  -0.227  1.00  0.00           C  
ATOM   4498  C   PRO B 283      34.215  -5.114  -0.750  1.00  0.00           C  
ATOM   4499  O   PRO B 283      35.430  -5.209  -0.572  1.00  0.00           O  
ATOM   4500  CB  PRO B 283      33.438  -2.778  -1.230  1.00  0.00           C  
ATOM   4501  CG  PRO B 283      34.585  -1.842  -0.894  1.00  0.00           C  
ATOM   4502  CD  PRO B 283      34.760  -1.939   0.553  1.00  0.00           C  
ATOM   4503  HA  PRO B 283      32.534  -4.143   0.196  1.00  0.00           H  
ATOM   4504 1HB  PRO B 283      33.511  -3.188  -2.250  1.00  0.00           H  
ATOM   4505 2HB  PRO B 283      32.471  -2.278  -1.151  1.00  0.00           H  
ATOM   4506 1HG  PRO B 283      35.469  -2.066  -1.449  1.00  0.00           H  
ATOM   4507 2HG  PRO B 283      34.287  -0.848  -1.181  1.00  0.00           H  
ATOM   4508 1HD  PRO B 283      35.813  -1.777   0.787  1.00  0.00           H  
ATOM   4509 2HD  PRO B 283      34.113  -1.202   1.018  1.00  0.00           H  
ATOM   4510  N   PRO B 284      33.516  -6.053  -1.379  1.00  0.00           N  
ATOM   4511  CA  PRO B 284      34.096  -7.260  -1.914  1.00  0.00           C  
ATOM   4512  C   PRO B 284      35.193  -6.894  -2.903  1.00  0.00           C  
ATOM   4513  O   PRO B 284      34.897  -6.305  -3.958  1.00  0.00           O  
ATOM   4514  CB  PRO B 284      32.936  -7.878  -2.677  1.00  0.00           C  
ATOM   4515  CG  PRO B 284      31.700  -7.372  -1.982  1.00  0.00           C  
ATOM   4516  CD  PRO B 284      32.044  -5.967  -1.541  1.00  0.00           C  
ATOM   4517  HA  PRO B 284      34.463  -7.904  -1.098  1.00  0.00           H  
ATOM   4518 1HB  PRO B 284      33.027  -7.611  -3.711  1.00  0.00           H  
ATOM   4519 2HB  PRO B 284      33.006  -8.976  -2.633  1.00  0.00           H  
ATOM   4520 1HG  PRO B 284      30.849  -7.378  -2.684  1.00  0.00           H  
ATOM   4521 2HG  PRO B 284      31.437  -8.027  -1.145  1.00  0.00           H  
ATOM   4522 1HD  PRO B 284      31.818  -5.232  -2.329  1.00  0.00           H  
ATOM   4523 2HD  PRO B 284      31.482  -5.780  -0.629  1.00  0.00           H  
ATOM   4524  N   GLY B 285      36.439  -7.301  -2.597  1.00  0.00           N  
ATOM   4525  CA  GLY B 285      37.589  -7.007  -3.447  1.00  0.00           C  
ATOM   4526  C   GLY B 285      38.580  -6.033  -2.817  1.00  0.00           C  
ATOM   4527  O   GLY B 285      39.625  -5.729  -3.409  1.00  0.00           O  
ATOM   4528  H   GLY B 285      36.605  -7.792  -1.730  1.00  0.00           H  
ATOM   4529 1HA  GLY B 285      38.105  -7.946  -3.669  1.00  0.00           H  
ATOM   4530 2HA  GLY B 285      37.246  -6.603  -4.397  1.00  0.00           H  
ATOM   4531  N   PHE B 286      38.257  -5.509  -1.645  1.00  0.00           N  
ATOM   4532  CA  PHE B 286      39.205  -4.616  -0.977  1.00  0.00           C  
ATOM   4533  C   PHE B 286      39.472  -4.984   0.478  1.00  0.00           C  
ATOM   4534  O   PHE B 286      38.648  -5.584   1.164  1.00  0.00           O  
ATOM   4535  CB  PHE B 286      38.796  -3.137  -1.071  1.00  0.00           C  
ATOM   4536  CG  PHE B 286      38.829  -2.488  -2.484  1.00  0.00           C  
ATOM   4537  CD1 PHE B 286      37.749  -2.496  -3.334  1.00  0.00           C  
ATOM   4538  CD2 PHE B 286      39.957  -1.853  -2.919  1.00  0.00           C  
ATOM   4539  CE1 PHE B 286      37.791  -1.889  -4.570  1.00  0.00           C  
ATOM   4540  CE2 PHE B 286      40.001  -1.254  -4.178  1.00  0.00           C  
ATOM   4541  CZ  PHE B 286      38.909  -1.278  -4.996  1.00  0.00           C  
ATOM   4542  H   PHE B 286      37.349  -5.705  -1.218  1.00  0.00           H  
ATOM   4543  HA  PHE B 286      40.162  -4.698  -1.494  1.00  0.00           H  
ATOM   4544 1HB  PHE B 286      37.786  -3.032  -0.682  1.00  0.00           H  
ATOM   4545 2HB  PHE B 286      39.453  -2.550  -0.419  1.00  0.00           H  
ATOM   4546  HD1 PHE B 286      36.842  -2.995  -3.025  1.00  0.00           H  
ATOM   4547  HD2 PHE B 286      40.835  -1.820  -2.257  1.00  0.00           H  
ATOM   4548  HE1 PHE B 286      36.918  -1.913  -5.202  1.00  0.00           H  
ATOM   4549  HE2 PHE B 286      40.910  -0.753  -4.510  1.00  0.00           H  
ATOM   4550  HZ  PHE B 286      38.940  -0.817  -5.976  1.00  0.00           H  
ATOM   4551  N   MET B 287      40.633  -4.582   0.961  1.00  0.00           N  
ATOM   4552  CA  MET B 287      40.969  -4.807   2.344  1.00  0.00           C  
ATOM   4553  C   MET B 287      41.876  -3.726   2.946  1.00  0.00           C  
ATOM   4554  O   MET B 287      42.381  -2.826   2.260  1.00  0.00           O  
ATOM   4555  CB  MET B 287      41.641  -6.157   2.508  1.00  0.00           C  
ATOM   4556  CG  MET B 287      42.977  -6.315   1.757  1.00  0.00           C  
ATOM   4557  SD  MET B 287      43.670  -8.013   1.927  1.00  0.00           S  
ATOM   4558  CE  MET B 287      45.089  -8.050   0.873  1.00  0.00           C  
ATOM   4559  H   MET B 287      41.307  -4.133   0.337  1.00  0.00           H  
ATOM   4560  HA  MET B 287      40.044  -4.813   2.919  1.00  0.00           H  
ATOM   4561 1HB  MET B 287      41.803  -6.367   3.566  1.00  0.00           H  
ATOM   4562 2HB  MET B 287      40.961  -6.932   2.129  1.00  0.00           H  
ATOM   4563 1HG  MET B 287      42.835  -6.087   0.709  1.00  0.00           H  
ATOM   4564 2HG  MET B 287      43.682  -5.613   2.141  1.00  0.00           H  
ATOM   4565 1HE  MET B 287      45.545  -9.041   0.916  1.00  0.00           H  
ATOM   4566 2HE  MET B 287      44.786  -7.836  -0.152  1.00  0.00           H  
ATOM   4567 3HE  MET B 287      45.806  -7.318   1.204  1.00  0.00           H  
ATOM   4568  N   GLY B 288      42.065  -3.826   4.264  1.00  0.00           N  
ATOM   4569  CA  GLY B 288      42.976  -2.956   4.997  1.00  0.00           C  
ATOM   4570  C   GLY B 288      42.191  -2.082   5.907  1.00  0.00           C  
ATOM   4571  O   GLY B 288      40.993  -1.919   5.693  1.00  0.00           O  
ATOM   4572  H   GLY B 288      41.582  -4.554   4.775  1.00  0.00           H  
ATOM   4573 1HA  GLY B 288      43.673  -3.557   5.584  1.00  0.00           H  
ATOM   4574 2HA  GLY B 288      43.563  -2.349   4.311  1.00  0.00           H  
ATOM   4575  N   ARG B 289      42.858  -1.434   6.856  1.00  0.00           N  
ATOM   4576  CA  ARG B 289      42.123  -0.607   7.836  1.00  0.00           C  
ATOM   4577  C   ARG B 289      41.317   0.509   7.218  1.00  0.00           C  
ATOM   4578  O   ARG B 289      40.320   0.953   7.783  1.00  0.00           O  
ATOM   4579  CB  ARG B 289      43.026   0.032   8.844  1.00  0.00           C  
ATOM   4580  CG  ARG B 289      43.695  -0.894   9.740  1.00  0.00           C  
ATOM   4581  CD  ARG B 289      44.419  -0.172  10.790  1.00  0.00           C  
ATOM   4582  NE  ARG B 289      43.514   0.422  11.774  1.00  0.00           N  
ATOM   4583  CZ  ARG B 289      43.953   1.107  12.834  1.00  0.00           C  
ATOM   4584  NH1 ARG B 289      45.254   1.287  12.989  1.00  0.00           N  
ATOM   4585  NH2 ARG B 289      43.104   1.557  13.734  1.00  0.00           N  
ATOM   4586  H   ARG B 289      43.864  -1.601   6.935  1.00  0.00           H  
ATOM   4587  HA  ARG B 289      41.435  -1.261   8.370  1.00  0.00           H  
ATOM   4588 1HB  ARG B 289      43.789   0.605   8.331  1.00  0.00           H  
ATOM   4589 2HB  ARG B 289      42.447   0.721   9.460  1.00  0.00           H  
ATOM   4590 1HG  ARG B 289      42.961  -1.541  10.219  1.00  0.00           H  
ATOM   4591 2HG  ARG B 289      44.403  -1.502   9.181  1.00  0.00           H  
ATOM   4592 1HD  ARG B 289      45.067  -0.871  11.305  1.00  0.00           H  
ATOM   4593 2HD  ARG B 289      45.025   0.624  10.355  1.00  0.00           H  
ATOM   4594  HE  ARG B 289      42.489   0.245  11.685  1.00  0.00           H  
ATOM   4595 1HH1 ARG B 289      45.931   0.902  12.299  1.00  0.00           H  
ATOM   4596 2HH1 ARG B 289      45.605   1.790  13.795  1.00  0.00           H  
ATOM   4597 1HH2 ARG B 289      42.090   1.384  13.619  1.00  0.00           H  
ATOM   4598 2HH2 ARG B 289      43.453   2.007  14.590  1.00  0.00           H  
ATOM   4599  N   THR B 290      41.784   0.967   6.071  1.00  0.00           N  
ATOM   4600  CA  THR B 290      41.164   2.024   5.314  1.00  0.00           C  
ATOM   4601  C   THR B 290      40.568   1.509   4.003  1.00  0.00           C  
ATOM   4602  O   THR B 290      40.146   2.298   3.163  1.00  0.00           O  
ATOM   4603  CB  THR B 290      42.195   3.130   5.048  1.00  0.00           C  
ATOM   4604  OG1 THR B 290      43.334   2.568   4.362  1.00  0.00           O  
ATOM   4605  CG2 THR B 290      42.630   3.771   6.322  1.00  0.00           C  
ATOM   4606  H   THR B 290      42.619   0.537   5.704  1.00  0.00           H  
ATOM   4607  HA  THR B 290      40.351   2.448   5.913  1.00  0.00           H  
ATOM   4608  HB  THR B 290      41.745   3.889   4.409  1.00  0.00           H  
ATOM   4609  HG1 THR B 290      43.810   3.299   3.896  1.00  0.00           H  
ATOM   4610 1HG2 THR B 290      43.357   4.557   6.102  1.00  0.00           H  
ATOM   4611 2HG2 THR B 290      41.762   4.204   6.820  1.00  0.00           H  
ATOM   4612 3HG2 THR B 290      43.080   3.032   6.967  1.00  0.00           H  
ATOM   4613  N   CYS B 291      40.580   0.191   3.799  1.00  0.00           N  
ATOM   4614  CA  CYS B 291      40.114  -0.438   2.559  1.00  0.00           C  
ATOM   4615  C   CYS B 291      40.842   0.051   1.306  1.00  0.00           C  
ATOM   4616  O   CYS B 291      40.271   0.011   0.217  1.00  0.00           O  
ATOM   4617  CB  CYS B 291      38.626  -0.150   2.324  1.00  0.00           C  
ATOM   4618  SG  CYS B 291      37.537  -0.646   3.648  1.00  0.00           S  
ATOM   4619  H   CYS B 291      40.874  -0.429   4.546  1.00  0.00           H  
ATOM   4620  HA  CYS B 291      40.267  -1.508   2.643  1.00  0.00           H  
ATOM   4621 1HB  CYS B 291      38.468   0.907   2.134  1.00  0.00           H  
ATOM   4622 2HB  CYS B 291      38.310  -0.675   1.425  1.00  0.00           H  
ATOM   4623  N   GLU B 292      42.095   0.490   1.431  1.00  0.00           N  
ATOM   4624  CA  GLU B 292      42.827   0.972   0.270  1.00  0.00           C  
ATOM   4625  C   GLU B 292      43.544  -0.126  -0.501  1.00  0.00           C  
ATOM   4626  O   GLU B 292      43.956   0.088  -1.640  1.00  0.00           O  
ATOM   4627  CB  GLU B 292      43.840   2.055   0.654  1.00  0.00           C  
ATOM   4628  CG  GLU B 292      43.239   3.349   1.175  1.00  0.00           C  
ATOM   4629  CD  GLU B 292      44.279   4.359   1.612  1.00  0.00           C  
ATOM   4630  OE1 GLU B 292      44.945   4.922   0.769  1.00  0.00           O  
ATOM   4631  OE2 GLU B 292      44.443   4.534   2.808  1.00  0.00           O  
ATOM   4632  H   GLU B 292      42.527   0.498   2.343  1.00  0.00           H  
ATOM   4633  HA  GLU B 292      42.110   1.432  -0.406  1.00  0.00           H  
ATOM   4634 1HB  GLU B 292      44.510   1.660   1.426  1.00  0.00           H  
ATOM   4635 2HB  GLU B 292      44.447   2.303  -0.211  1.00  0.00           H  
ATOM   4636 1HG  GLU B 292      42.656   3.789   0.385  1.00  0.00           H  
ATOM   4637 2HG  GLU B 292      42.569   3.128   2.000  1.00  0.00           H  
ATOM   4638  N   LYS B 293      43.716  -1.303   0.084  1.00  0.00           N  
ATOM   4639  CA  LYS B 293      44.453  -2.321  -0.639  1.00  0.00           C  
ATOM   4640  C   LYS B 293      43.547  -3.098  -1.567  1.00  0.00           C  
ATOM   4641  O   LYS B 293      42.573  -3.718  -1.135  1.00  0.00           O  
ATOM   4642  CB  LYS B 293      45.196  -3.252   0.330  1.00  0.00           C  
ATOM   4643  CG  LYS B 293      45.753  -4.558  -0.295  1.00  0.00           C  
ATOM   4644  CD  LYS B 293      46.863  -4.403  -1.350  1.00  0.00           C  
ATOM   4645  CE  LYS B 293      47.269  -5.830  -1.921  1.00  0.00           C  
ATOM   4646  NZ  LYS B 293      48.252  -5.765  -3.084  1.00  0.00           N  
ATOM   4647  H   LYS B 293      43.332  -1.520   0.999  1.00  0.00           H  
ATOM   4648  HA  LYS B 293      45.205  -1.828  -1.252  1.00  0.00           H  
ATOM   4649 1HB  LYS B 293      46.036  -2.715   0.774  1.00  0.00           H  
ATOM   4650 2HB  LYS B 293      44.535  -3.527   1.141  1.00  0.00           H  
ATOM   4651 1HG  LYS B 293      46.166  -5.141   0.513  1.00  0.00           H  
ATOM   4652 2HG  LYS B 293      44.931  -5.118  -0.744  1.00  0.00           H  
ATOM   4653 1HD  LYS B 293      46.514  -3.775  -2.169  1.00  0.00           H  
ATOM   4654 2HD  LYS B 293      47.733  -3.934  -0.888  1.00  0.00           H  
ATOM   4655 1HE  LYS B 293      47.712  -6.405  -1.126  1.00  0.00           H  
ATOM   4656 2HE  LYS B 293      46.373  -6.341  -2.253  1.00  0.00           H  
ATOM   4657 1HZ  LYS B 293      48.462  -6.703  -3.402  1.00  0.00           H  
ATOM   4658 2HZ  LYS B 293      47.842  -5.242  -3.857  1.00  0.00           H  
ATOM   4659 3HZ  LYS B 293      49.098  -5.315  -2.792  1.00  0.00           H  
ATOM   4660  N   ALA B 294      43.840  -3.038  -2.868  1.00  0.00           N  
ATOM   4661  CA  ALA B 294      43.048  -3.796  -3.827  1.00  0.00           C  
ATOM   4662  C   ALA B 294      43.564  -5.222  -3.846  1.00  0.00           C  
ATOM   4663  O   ALA B 294      44.775  -5.468  -3.896  1.00  0.00           O  
ATOM   4664  CB  ALA B 294      43.103  -3.184  -5.208  1.00  0.00           C  
ATOM   4665  H   ALA B 294      44.622  -2.476  -3.179  1.00  0.00           H  
ATOM   4666  HA  ALA B 294      42.012  -3.815  -3.493  1.00  0.00           H  
ATOM   4667 1HB  ALA B 294      42.487  -3.786  -5.867  1.00  0.00           H  
ATOM   4668 2HB  ALA B 294      42.717  -2.166  -5.184  1.00  0.00           H  
ATOM   4669 3HB  ALA B 294      44.130  -3.173  -5.565  1.00  0.00           H  
ATOM   4670  N   CYS B 295      42.646  -6.142  -3.840  1.00  0.00           N  
ATOM   4671  CA  CYS B 295      42.941  -7.555  -3.780  1.00  0.00           C  
ATOM   4672  C   CYS B 295      43.110  -8.186  -5.145  1.00  0.00           C  
ATOM   4673  O   CYS B 295      42.792  -7.579  -6.170  1.00  0.00           O  
ATOM   4674  CB  CYS B 295      41.835  -8.271  -3.035  1.00  0.00           C  
ATOM   4675  SG  CYS B 295      41.689  -7.702  -1.341  1.00  0.00           S  
ATOM   4676  H   CYS B 295      41.664  -5.859  -3.811  1.00  0.00           H  
ATOM   4677  HA  CYS B 295      43.874  -7.681  -3.230  1.00  0.00           H  
ATOM   4678 1HB  CYS B 295      40.883  -8.109  -3.538  1.00  0.00           H  
ATOM   4679 2HB  CYS B 295      42.029  -9.337  -3.033  1.00  0.00           H  
ATOM   4680  N   GLU B 296      43.582  -9.439  -5.119  1.00  0.00           N  
ATOM   4681  CA  GLU B 296      43.703 -10.199  -6.339  1.00  0.00           C  
ATOM   4682  C   GLU B 296      42.370 -10.159  -7.030  1.00  0.00           C  
ATOM   4683  O   GLU B 296      41.290 -10.160  -6.427  1.00  0.00           O  
ATOM   4684  CB  GLU B 296      44.170 -11.645  -6.120  1.00  0.00           C  
ATOM   4685  CG  GLU B 296      45.631 -11.738  -5.663  1.00  0.00           C  
ATOM   4686  CD  GLU B 296      46.224 -13.175  -5.469  1.00  0.00           C  
ATOM   4687  OE1 GLU B 296      45.585 -14.195  -5.796  1.00  0.00           O  
ATOM   4688  OE2 GLU B 296      47.350 -13.217  -4.993  1.00  0.00           O  
ATOM   4689  H   GLU B 296      43.848  -9.861  -4.240  1.00  0.00           H  
ATOM   4690  HA  GLU B 296      44.435  -9.712  -6.986  1.00  0.00           H  
ATOM   4691 1HB  GLU B 296      43.553 -12.110  -5.353  1.00  0.00           H  
ATOM   4692 2HB  GLU B 296      44.042 -12.219  -7.037  1.00  0.00           H  
ATOM   4693 1HG  GLU B 296      46.239 -11.217  -6.405  1.00  0.00           H  
ATOM   4694 2HG  GLU B 296      45.726 -11.188  -4.724  1.00  0.00           H  
ATOM   4695  N   LEU B 297      42.463 -10.073  -8.304  1.00  0.00           N  
ATOM   4696  CA  LEU B 297      41.326  -9.919  -9.138  1.00  0.00           C  
ATOM   4697  C   LEU B 297      40.337 -11.068  -8.945  1.00  0.00           C  
ATOM   4698  O   LEU B 297      40.730 -12.233  -8.899  1.00  0.00           O  
ATOM   4699  CB  LEU B 297      41.884  -9.861 -10.541  1.00  0.00           C  
ATOM   4700  CG  LEU B 297      40.988  -9.657 -11.583  1.00  0.00           C  
ATOM   4701  CD1 LEU B 297      40.543  -8.269 -11.481  1.00  0.00           C  
ATOM   4702  CD2 LEU B 297      41.674  -9.913 -12.876  1.00  0.00           C  
ATOM   4703  H   LEU B 297      43.378 -10.088  -8.727  1.00  0.00           H  
ATOM   4704  HA  LEU B 297      40.836  -8.981  -8.889  1.00  0.00           H  
ATOM   4705 1HB  LEU B 297      42.593  -9.048 -10.575  1.00  0.00           H  
ATOM   4706 2HB  LEU B 297      42.417 -10.788 -10.743  1.00  0.00           H  
ATOM   4707  HG  LEU B 297      40.129 -10.300 -11.487  1.00  0.00           H  
ATOM   4708 1HD1 LEU B 297      39.888  -8.090 -12.266  1.00  0.00           H  
ATOM   4709 2HD1 LEU B 297      40.046  -8.107 -10.526  1.00  0.00           H  
ATOM   4710 3HD1 LEU B 297      41.382  -7.606 -11.556  1.00  0.00           H  
ATOM   4711 1HD2 LEU B 297      40.984  -9.729 -13.695  1.00  0.00           H  
ATOM   4712 2HD2 LEU B 297      42.537  -9.249 -12.968  1.00  0.00           H  
ATOM   4713 3HD2 LEU B 297      42.011 -10.951 -12.908  1.00  0.00           H  
ATOM   4714  N   HIS B 298      39.050 -10.719  -8.821  1.00  0.00           N  
ATOM   4715  CA  HIS B 298      37.902 -11.638  -8.650  1.00  0.00           C  
ATOM   4716  C   HIS B 298      37.872 -12.405  -7.327  1.00  0.00           C  
ATOM   4717  O   HIS B 298      37.447 -13.566  -7.283  1.00  0.00           O  
ATOM   4718  CB  HIS B 298      37.867 -12.702  -9.747  1.00  0.00           C  
ATOM   4719  CG  HIS B 298      37.934 -12.165 -11.072  1.00  0.00           C  
ATOM   4720  ND1 HIS B 298      37.083 -11.211 -11.531  1.00  0.00           N  
ATOM   4721  CD2 HIS B 298      38.763 -12.459 -12.085  1.00  0.00           C  
ATOM   4722  CE1 HIS B 298      37.394 -10.925 -12.787  1.00  0.00           C  
ATOM   4723  NE2 HIS B 298      38.411 -11.677 -13.149  1.00  0.00           N  
ATOM   4724  H   HIS B 298      38.845  -9.730  -8.851  1.00  0.00           H  
ATOM   4725  HA  HIS B 298      36.981 -11.060  -8.708  1.00  0.00           H  
ATOM   4726 1HB  HIS B 298      38.684 -13.399  -9.611  1.00  0.00           H  
ATOM   4727 2HB  HIS B 298      36.943 -13.276  -9.659  1.00  0.00           H  
ATOM   4728  HD2 HIS B 298      39.567 -13.190 -12.061  1.00  0.00           H  
ATOM   4729  HE1 HIS B 298      36.892 -10.193 -13.417  1.00  0.00           H  
ATOM   4730  HE2 HIS B 298      38.863 -11.678 -14.056  1.00  0.00           H  
ATOM   4731  N   THR B 299      38.271 -11.740  -6.253  1.00  0.00           N  
ATOM   4732  CA  THR B 299      38.261 -12.343  -4.934  1.00  0.00           C  
ATOM   4733  C   THR B 299      37.455 -11.532  -3.959  1.00  0.00           C  
ATOM   4734  O   THR B 299      37.120 -10.373  -4.218  1.00  0.00           O  
ATOM   4735  CB  THR B 299      39.692 -12.473  -4.362  1.00  0.00           C  
ATOM   4736  OG1 THR B 299      40.263 -11.163  -4.133  1.00  0.00           O  
ATOM   4737  CG2 THR B 299      40.576 -13.221  -5.337  1.00  0.00           C  
ATOM   4738  H   THR B 299      38.622 -10.799  -6.364  1.00  0.00           H  
ATOM   4739  HA  THR B 299      37.806 -13.329  -5.003  1.00  0.00           H  
ATOM   4740  HB  THR B 299      39.652 -13.014  -3.416  1.00  0.00           H  
ATOM   4741  HG1 THR B 299      40.516 -10.759  -5.000  1.00  0.00           H  
ATOM   4742 1HG2 THR B 299      41.575 -13.314  -4.919  1.00  0.00           H  
ATOM   4743 2HG2 THR B 299      40.159 -14.189  -5.507  1.00  0.00           H  
ATOM   4744 3HG2 THR B 299      40.632 -12.683  -6.277  1.00  0.00           H  
ATOM   4745  N   PHE B 300      37.179 -12.142  -2.809  1.00  0.00           N  
ATOM   4746  CA  PHE B 300      36.465 -11.459  -1.727  1.00  0.00           C  
ATOM   4747  C   PHE B 300      36.799 -12.012  -0.334  1.00  0.00           C  
ATOM   4748  O   PHE B 300      37.528 -13.004  -0.174  1.00  0.00           O  
ATOM   4749  CB  PHE B 300      34.952 -11.469  -1.983  1.00  0.00           C  
ATOM   4750  CG  PHE B 300      34.354 -12.770  -2.051  1.00  0.00           C  
ATOM   4751  CD1 PHE B 300      33.812 -13.302  -0.935  1.00  0.00           C  
ATOM   4752  CD2 PHE B 300      34.343 -13.479  -3.213  1.00  0.00           C  
ATOM   4753  CE1 PHE B 300      33.223 -14.551  -0.927  1.00  0.00           C  
ATOM   4754  CE2 PHE B 300      33.775 -14.727  -3.252  1.00  0.00           C  
ATOM   4755  CZ  PHE B 300      33.204 -15.271  -2.088  1.00  0.00           C  
ATOM   4756  H   PHE B 300      37.479 -13.112  -2.703  1.00  0.00           H  
ATOM   4757  HA  PHE B 300      36.779 -10.416  -1.737  1.00  0.00           H  
ATOM   4758 1HB  PHE B 300      34.447 -10.909  -1.195  1.00  0.00           H  
ATOM   4759 2HB  PHE B 300      34.742 -10.957  -2.920  1.00  0.00           H  
ATOM   4760  HD1 PHE B 300      33.847 -12.705  -0.048  1.00  0.00           H  
ATOM   4761  HD2 PHE B 300      34.785 -13.053  -4.112  1.00  0.00           H  
ATOM   4762  HE1 PHE B 300      32.785 -14.959  -0.018  1.00  0.00           H  
ATOM   4763  HE2 PHE B 300      33.763 -15.295  -4.185  1.00  0.00           H  
ATOM   4764  HZ  PHE B 300      32.746 -16.259  -2.109  1.00  0.00           H  
ATOM   4765  N   GLY B 301      36.321 -11.313   0.689  1.00  0.00           N  
ATOM   4766  CA  GLY B 301      36.538 -11.729   2.069  1.00  0.00           C  
ATOM   4767  C   GLY B 301      37.391 -10.722   2.766  1.00  0.00           C  
ATOM   4768  O   GLY B 301      38.176 -10.042   2.122  1.00  0.00           O  
ATOM   4769  H   GLY B 301      35.769 -10.487   0.514  1.00  0.00           H  
ATOM   4770 1HA  GLY B 301      35.590 -11.795   2.585  1.00  0.00           H  
ATOM   4771 2HA  GLY B 301      37.004 -12.715   2.111  1.00  0.00           H  
ATOM   4772  N   ARG B 302      37.281 -10.661   4.083  1.00  0.00           N  
ATOM   4773  CA  ARG B 302      38.021  -9.713   4.918  1.00  0.00           C  
ATOM   4774  C   ARG B 302      39.537  -9.724   4.602  1.00  0.00           C  
ATOM   4775  O   ARG B 302      40.217  -8.700   4.706  1.00  0.00           O  
ATOM   4776  CB  ARG B 302      37.790 -10.050   6.389  1.00  0.00           C  
ATOM   4777  CG  ARG B 302      38.354  -9.053   7.389  1.00  0.00           C  
ATOM   4778  CD  ARG B 302      38.236  -9.501   8.911  1.00  0.00           C  
ATOM   4779  NE  ARG B 302      36.874  -9.684   9.460  1.00  0.00           N  
ATOM   4780  CZ  ARG B 302      36.076  -8.664   9.893  1.00  0.00           C  
ATOM   4781  NH1 ARG B 302      36.495  -7.398   9.821  1.00  0.00           N  
ATOM   4782  NH2 ARG B 302      34.873  -8.929  10.401  1.00  0.00           N  
ATOM   4783  H   ARG B 302      36.623 -11.301   4.561  1.00  0.00           H  
ATOM   4784  HA  ARG B 302      37.638  -8.712   4.722  1.00  0.00           H  
ATOM   4785 1HB  ARG B 302      36.723 -10.097   6.567  1.00  0.00           H  
ATOM   4786 2HB  ARG B 302      38.204 -11.032   6.615  1.00  0.00           H  
ATOM   4787 1HG  ARG B 302      39.386  -8.892   7.130  1.00  0.00           H  
ATOM   4788 2HG  ARG B 302      37.815  -8.111   7.276  1.00  0.00           H  
ATOM   4789 1HD  ARG B 302      38.780 -10.443   9.041  1.00  0.00           H  
ATOM   4790 2HD  ARG B 302      38.716  -8.733   9.510  1.00  0.00           H  
ATOM   4791  HE  ARG B 302      36.515 -10.627   9.539  1.00  0.00           H  
ATOM   4792 1HH1 ARG B 302      37.405  -7.185   9.439  1.00  0.00           H  
ATOM   4793 2HH1 ARG B 302      35.899  -6.648  10.144  1.00  0.00           H  
ATOM   4794 1HH2 ARG B 302      34.535  -9.911  10.493  1.00  0.00           H  
ATOM   4795 2HH2 ARG B 302      34.288  -8.173  10.724  1.00  0.00           H  
ATOM   4796  N   THR B 303      40.056 -10.918   4.272  1.00  0.00           N  
ATOM   4797  CA  THR B 303      41.469 -11.159   3.991  1.00  0.00           C  
ATOM   4798  C   THR B 303      41.688 -11.511   2.530  1.00  0.00           C  
ATOM   4799  O   THR B 303      42.749 -12.006   2.142  1.00  0.00           O  
ATOM   4800  CB  THR B 303      41.991 -12.308   4.848  1.00  0.00           C  
ATOM   4801  OG1 THR B 303      41.206 -13.488   4.593  1.00  0.00           O  
ATOM   4802  CG2 THR B 303      41.897 -11.943   6.320  1.00  0.00           C  
ATOM   4803  H   THR B 303      39.421 -11.700   4.209  1.00  0.00           H  
ATOM   4804  HA  THR B 303      42.037 -10.254   4.215  1.00  0.00           H  
ATOM   4805  HB  THR B 303      43.033 -12.510   4.590  1.00  0.00           H  
ATOM   4806  HG1 THR B 303      40.302 -13.344   4.882  1.00  0.00           H  
ATOM   4807 1HG2 THR B 303      42.271 -12.767   6.922  1.00  0.00           H  
ATOM   4808 2HG2 THR B 303      42.487 -11.062   6.495  1.00  0.00           H  
ATOM   4809 3HG2 THR B 303      40.862 -11.745   6.592  1.00  0.00           H  
ATOM   4810  N   CYS B 304      40.652 -11.355   1.734  1.00  0.00           N  
ATOM   4811  CA  CYS B 304      40.710 -11.677   0.316  1.00  0.00           C  
ATOM   4812  C   CYS B 304      41.274 -13.040  -0.036  1.00  0.00           C  
ATOM   4813  O   CYS B 304      42.174 -13.173  -0.864  1.00  0.00           O  
ATOM   4814  CB  CYS B 304      41.413 -10.590  -0.455  1.00  0.00           C  
ATOM   4815  SG  CYS B 304      40.443  -9.015  -0.451  1.00  0.00           S  
ATOM   4816  H   CYS B 304      39.806 -10.924   2.088  1.00  0.00           H  
ATOM   4817  HA  CYS B 304      39.685 -11.660  -0.042  1.00  0.00           H  
ATOM   4818 1HB  CYS B 304      42.398 -10.400  -0.023  1.00  0.00           H  
ATOM   4819 2HB  CYS B 304      41.547 -10.923  -1.481  1.00  0.00           H  
ATOM   4820  N   LYS B 305      40.728 -14.043   0.612  1.00  0.00           N  
ATOM   4821  CA  LYS B 305      41.091 -15.396   0.339  1.00  0.00           C  
ATOM   4822  C   LYS B 305      39.961 -16.213  -0.269  1.00  0.00           C  
ATOM   4823  O   LYS B 305      40.130 -17.412  -0.414  1.00  0.00           O  
ATOM   4824  CB  LYS B 305      41.605 -16.081   1.589  1.00  0.00           C  
ATOM   4825  CG  LYS B 305      42.921 -15.534   2.111  1.00  0.00           C  
ATOM   4826  CD  LYS B 305      43.459 -16.422   3.250  1.00  0.00           C  
ATOM   4827  CE  LYS B 305      44.861 -16.000   3.716  1.00  0.00           C  
ATOM   4828  NZ  LYS B 305      45.388 -16.925   4.788  1.00  0.00           N  
ATOM   4829  H   LYS B 305      40.013 -13.847   1.299  1.00  0.00           H  
ATOM   4830  HA  LYS B 305      41.904 -15.384  -0.388  1.00  0.00           H  
ATOM   4831 1HB  LYS B 305      40.867 -15.969   2.383  1.00  0.00           H  
ATOM   4832 2HB  LYS B 305      41.720 -17.145   1.401  1.00  0.00           H  
ATOM   4833 1HG  LYS B 305      43.648 -15.481   1.298  1.00  0.00           H  
ATOM   4834 2HG  LYS B 305      42.763 -14.528   2.492  1.00  0.00           H  
ATOM   4835 1HD  LYS B 305      42.779 -16.351   4.105  1.00  0.00           H  
ATOM   4836 2HD  LYS B 305      43.494 -17.460   2.921  1.00  0.00           H  
ATOM   4837 1HE  LYS B 305      45.541 -16.019   2.864  1.00  0.00           H  
ATOM   4838 2HE  LYS B 305      44.821 -14.982   4.116  1.00  0.00           H  
ATOM   4839 1HZ  LYS B 305      46.320 -16.638   5.084  1.00  0.00           H  
ATOM   4840 2HZ  LYS B 305      44.773 -16.908   5.590  1.00  0.00           H  
ATOM   4841 3HZ  LYS B 305      45.437 -17.865   4.422  1.00  0.00           H  
ATOM   4842  N   GLU B 306      38.808 -15.619  -0.609  1.00  0.00           N  
ATOM   4843  CA  GLU B 306      37.754 -16.425  -1.237  1.00  0.00           C  
ATOM   4844  C   GLU B 306      37.748 -16.121  -2.721  1.00  0.00           C  
ATOM   4845  O   GLU B 306      38.011 -14.986  -3.113  1.00  0.00           O  
ATOM   4846  CB  GLU B 306      36.377 -16.123  -0.650  1.00  0.00           C  
ATOM   4847  CG  GLU B 306      36.210 -16.357   0.873  1.00  0.00           C  
ATOM   4848  CD  GLU B 306      36.252 -17.814   1.317  1.00  0.00           C  
ATOM   4849  OE1 GLU B 306      36.169 -18.697   0.483  1.00  0.00           O  
ATOM   4850  OE2 GLU B 306      36.345 -18.029   2.517  1.00  0.00           O  
ATOM   4851  H   GLU B 306      38.640 -14.628  -0.461  1.00  0.00           H  
ATOM   4852  HA  GLU B 306      37.974 -17.485  -1.100  1.00  0.00           H  
ATOM   4853 1HB  GLU B 306      36.130 -15.086  -0.857  1.00  0.00           H  
ATOM   4854 2HB  GLU B 306      35.639 -16.741  -1.159  1.00  0.00           H  
ATOM   4855 1HG  GLU B 306      37.005 -15.813   1.387  1.00  0.00           H  
ATOM   4856 2HG  GLU B 306      35.261 -15.920   1.189  1.00  0.00           H  
ATOM   4857  N   ARG B 307      37.366 -17.090  -3.549  1.00  0.00           N  
ATOM   4858  CA  ARG B 307      37.321 -16.847  -4.989  1.00  0.00           C  
ATOM   4859  C   ARG B 307      35.901 -16.874  -5.519  1.00  0.00           C  
ATOM   4860  O   ARG B 307      35.061 -17.626  -5.006  1.00  0.00           O  
ATOM   4861  CB  ARG B 307      38.045 -17.944  -5.753  1.00  0.00           C  
ATOM   4862  CG  ARG B 307      39.513 -18.133  -5.453  1.00  0.00           C  
ATOM   4863  CD  ARG B 307      40.415 -17.212  -6.126  1.00  0.00           C  
ATOM   4864  NE  ARG B 307      41.753 -17.303  -5.499  1.00  0.00           N  
ATOM   4865  CZ  ARG B 307      42.811 -16.482  -5.726  1.00  0.00           C  
ATOM   4866  NH1 ARG B 307      42.740 -15.476  -6.607  1.00  0.00           N  
ATOM   4867  NH2 ARG B 307      43.928 -16.700  -5.028  1.00  0.00           N  
ATOM   4868  H   ARG B 307      37.137 -18.004  -3.181  1.00  0.00           H  
ATOM   4869  HA  ARG B 307      37.765 -15.878  -5.212  1.00  0.00           H  
ATOM   4870 1HB  ARG B 307      37.543 -18.891  -5.570  1.00  0.00           H  
ATOM   4871 2HB  ARG B 307      37.957 -17.737  -6.822  1.00  0.00           H  
ATOM   4872 1HG  ARG B 307      39.663 -18.006  -4.379  1.00  0.00           H  
ATOM   4873 2HG  ARG B 307      39.807 -19.147  -5.732  1.00  0.00           H  
ATOM   4874 1HD  ARG B 307      40.501 -17.453  -7.190  1.00  0.00           H  
ATOM   4875 2HD  ARG B 307      40.048 -16.217  -6.001  1.00  0.00           H  
ATOM   4876  HE  ARG B 307      41.901 -18.067  -4.800  1.00  0.00           H  
ATOM   4877 1HH1 ARG B 307      41.889 -15.315  -7.133  1.00  0.00           H  
ATOM   4878 2HH1 ARG B 307      43.557 -14.859  -6.761  1.00  0.00           H  
ATOM   4879 1HH2 ARG B 307      43.958 -17.469  -4.352  1.00  0.00           H  
ATOM   4880 2HH2 ARG B 307      44.738 -16.105  -5.150  1.00  0.00           H  
ATOM   4881  N   CYS B 308      35.660 -16.107  -6.586  1.00  0.00           N  
ATOM   4882  CA  CYS B 308      34.428 -16.241  -7.357  1.00  0.00           C  
ATOM   4883  C   CYS B 308      34.587 -17.401  -8.351  1.00  0.00           C  
ATOM   4884  O   CYS B 308      35.698 -17.668  -8.819  1.00  0.00           O  
ATOM   4885  CB  CYS B 308      34.093 -14.919  -8.078  1.00  0.00           C  
ATOM   4886  SG  CYS B 308      33.579 -13.538  -6.951  1.00  0.00           S  
ATOM   4887  H   CYS B 308      36.360 -15.434  -6.888  1.00  0.00           H  
ATOM   4888  HA  CYS B 308      33.615 -16.476  -6.674  1.00  0.00           H  
ATOM   4889 1HB  CYS B 308      34.959 -14.585  -8.650  1.00  0.00           H  
ATOM   4890 2HB  CYS B 308      33.291 -15.097  -8.782  1.00  0.00           H  
ATOM   4891  N   SER B 309      33.502 -18.139  -8.661  1.00  0.00           N  
ATOM   4892  CA  SER B 309      33.623 -19.284  -9.575  1.00  0.00           C  
ATOM   4893  C   SER B 309      33.187 -19.018 -11.005  1.00  0.00           C  
ATOM   4894  O   SER B 309      33.702 -19.647 -11.932  1.00  0.00           O  
ATOM   4895  CB  SER B 309      32.797 -20.450  -9.064  1.00  0.00           C  
ATOM   4896  OG  SER B 309      33.238 -20.872  -7.801  1.00  0.00           O  
ATOM   4897  H   SER B 309      32.576 -17.910  -8.313  1.00  0.00           H  
ATOM   4898  HA  SER B 309      34.673 -19.578  -9.608  1.00  0.00           H  
ATOM   4899 1HB  SER B 309      31.749 -20.165  -9.015  1.00  0.00           H  
ATOM   4900 2HB  SER B 309      32.876 -21.276  -9.774  1.00  0.00           H  
ATOM   4901  HG  SER B 309      34.149 -21.151  -7.916  1.00  0.00           H  
ATOM   4902  N   GLY B 310      32.233 -18.101 -11.184  1.00  0.00           N  
ATOM   4903  CA  GLY B 310      31.699 -17.849 -12.523  1.00  0.00           C  
ATOM   4904  C   GLY B 310      32.839 -17.572 -13.489  1.00  0.00           C  
ATOM   4905  O   GLY B 310      33.849 -16.983 -13.111  1.00  0.00           O  
ATOM   4906  H   GLY B 310      31.824 -17.646 -10.370  1.00  0.00           H  
ATOM   4907 1HA  GLY B 310      31.119 -18.706 -12.863  1.00  0.00           H  
ATOM   4908 2HA  GLY B 310      31.031 -16.989 -12.487  1.00  0.00           H  
ATOM   4909  N   GLN B 311      32.685 -17.981 -14.758  1.00  0.00           N  
ATOM   4910  CA  GLN B 311      33.770 -17.750 -15.717  1.00  0.00           C  
ATOM   4911  C   GLN B 311      34.076 -16.260 -15.762  1.00  0.00           C  
ATOM   4912  O   GLN B 311      35.232 -15.842 -15.718  1.00  0.00           O  
ATOM   4913  CB  GLN B 311      33.344 -18.233 -17.122  1.00  0.00           C  
ATOM   4914  CG  GLN B 311      34.395 -18.143 -18.257  1.00  0.00           C  
ATOM   4915  CD  GLN B 311      35.601 -19.049 -18.055  1.00  0.00           C  
ATOM   4916  OE1 GLN B 311      35.464 -20.264 -17.871  1.00  0.00           O  
ATOM   4917  NE2 GLN B 311      36.787 -18.468 -18.106  1.00  0.00           N  
ATOM   4918  H   GLN B 311      31.844 -18.466 -15.036  1.00  0.00           H  
ATOM   4919  HA  GLN B 311      34.661 -18.286 -15.388  1.00  0.00           H  
ATOM   4920 1HB  GLN B 311      33.032 -19.275 -17.058  1.00  0.00           H  
ATOM   4921 2HB  GLN B 311      32.480 -17.656 -17.449  1.00  0.00           H  
ATOM   4922 1HG  GLN B 311      33.924 -18.417 -19.198  1.00  0.00           H  
ATOM   4923 2HG  GLN B 311      34.755 -17.112 -18.309  1.00  0.00           H  
ATOM   4924 1HE2 GLN B 311      37.619 -19.014 -17.985  1.00  0.00           H  
ATOM   4925 2HE2 GLN B 311      36.854 -17.484 -18.263  1.00  0.00           H  
ATOM   4926  N   GLU B 312      33.027 -15.438 -15.747  1.00  0.00           N  
ATOM   4927  CA  GLU B 312      33.237 -14.008 -15.741  1.00  0.00           C
[truncated: 211,497 more chars]
