# Supplementary material for: Design of protein-binding proteins from the target structure alone
Source: Nature. 2022 Mar 24;605(7910):551–60. doi: 10.1038/s41586-022-04654-9 (PMC9117152; doi:10.1038/s41586-022-04654-9)
Supplement: Supplementary file 4 — Supplementary Data 1 Experimental data and analysis. This file contains all the experimental results and the analysis protocols. [file 41586_2022_4654_MOESM4_ESM.gz]

Archive with 778 entries (706 files):
- supplemental_files/ngs_analysis
- supplemental_files/ngs_analysis/il7ra_grafting_experiment
- supplemental_files/ngs_analysis/il7ra_grafting_experiment/il7_rebuild_super.xml
- supplemental_files/ngs_analysis/il7ra_grafting_experiment/motif_parents
- supplemental_files/ngs_analysis/il7ra_grafting_experiment/motif_parents/IL7_bcov_v3_r3_HEEH_04578_000000011_0001_0001_44_64_H_.._ems_3hC_1310_0001_0001_0013_0001_0001_0001.pdb
- supplemental_files/ngs_analysis/il7ra_grafting_experiment/motif_parents/IL7_longxing_Grafting2_ems_3hM_2512_0001_0006_0001_0001.pdb
- supplemental_files/ngs_analysis/il7ra_grafting_experiment/motif_parents/IL7_bcov_r2_ems_3hM_540_000000033_0001_0001.pdb
- supplemental_files/ngs_analysis/il7ra_grafting_experiment/motif_parents/IL7_longxing_Grafting2_ems_3hM_843_0001_0012_0001_0001.pdb
- supplemental_files/ngs_analysis/il7ra_grafting_experiment/motif_parents/IL7_longxing_Grafting2_ems_3hM_305_0001_0003_0001_0001.pdb
- supplemental_files/ngs_analysis/il7ra_grafting_experiment/motif_parents/IL7_bcov_v3_r3_ems_3hM_3011_000000023_0001_0001_44_61_H_.._ems_p1-15H-GBL-16H-GABBL-16H_0168_0001_0001_0002_0001_0005_0001_0001_0001.pdb
- supplemental_files/ngs_analysis/il7ra_grafting_experiment/motif_parents/IL7_bcov_r3_ems_p1-15H-GBL-16H-GABBL-16H_0222_0001_0001_0001_000000016_0001_0001.pdb
- supplemental_files/ngs_analysis/il7ra_grafting_experiment/motif_parents/IL7_bcov_r3_ems_p1-16H-GBL-16H-GABBL-15H_0203_0001_0001_0002_000000017_0001_0001.pdb
- supplemental_files/ngs_analysis/il7ra_grafting_experiment/motif_parents/IL7_bcov_v3_r3_ems_3hC_436_0002_000000017_0001_0001_47_64_H_.._ems_p1-15H-GBL-16H-GABBL-16H_0382_0001_0001_0001_0001_0001_0001_0001_0001.pdb
- supplemental_files/ngs_analysis/il7ra_grafting_experiment/motif_parents/IL7_longxing_Grafting2_ems_3hM_1894_0002_0004_0001_0001.pdb
- supplemental_files/ngs_analysis/il7ra_grafting_experiment/motif_parents/IL7_bcov_r2_ems_3hM_1129_000000027_0001_0001.pdb
- supplemental_files/ngs_analysis/il7ra_grafting_experiment/contiguous_grafts
- supplemental_files/ngs_analysis/il7ra_grafting_experiment/contiguous_grafts/motif_hash_input
- supplemental_files/ngs_analysis/il7ra_grafting_experiment/contiguous_grafts/motif_hash_input/context
- supplemental_files/ngs_analysis/il7ra_grafting_experiment/contiguous_grafts/motif_hash_input/context/IL7_bcov_v3_r3_ems_3hC_436_0002_000000017_0001_0001_47_64_H_.._ems_p1-15H-GBL-16H-GABBL-16H_0382_0001_0001_0001_0001_0001_0001_0001_0001_trim.pdb
- supplemental_files/ngs_analysis/il7ra_grafting_experiment/contiguous_grafts/motif_hash_input/context/IL7_bcov_r3_ems_p1-16H-GBL-16H-GABBL-15H_0203_0001_0001_0002_000000017_0001_0001_trim.pdb
- supplemental_files/ngs_analysis/il7ra_grafting_experiment/contiguous_grafts/motif_hash_input/context/IL7_bcov_r2_ems_3hM_540_000000033_0001_0001_trim.pdb
- supplemental_files/ngs_analysis/il7ra_grafting_experiment/contiguous_grafts/motif_hash_input/context/IL7_longxing_Grafting2_ems_3hM_305_0001_0003_0001_0001_trim.pdb
- supplemental_files/ngs_analysis/il7ra_grafting_experiment/contiguous_grafts/motif_hash_input/context/IL7_longxing_Grafting2_ems_3hM_2512_0001_0006_0001_0001_trim.pdb
- supplemental_files/ngs_analysis/il7ra_grafting_experiment/contiguous_grafts/motif_hash_input/context/IL7_bcov_r2_ems_3hM_1129_000000027_0001_0001_trim.pdb
- supplemental_files/ngs_analysis/il7ra_grafting_experiment/contiguous_grafts/motif_hash_input/context/IL7_longxing_Grafting2_ems_3hM_1894_0002_0004_0001_0001_trim.pdb
- supplemental_files/ngs_analysis/il7ra_grafting_experiment/contiguous_grafts/motif_hash_input/context/IL7_bcov_v3_r3_HEEH_04578_000000011_0001_0001_44_64_H_.._ems_3hC_1310_0001_0001_0013_0001_0001_0001_trim.pdb
- supplemental_files/ngs_analysis/il7ra_grafting_experiment/contiguous_grafts/motif_hash_input/context/IL7_bcov_v3_r3_ems_3hM_3011_000000023_0001_0001_44_61_H_.._ems_p1-15H-GBL-16H-GABBL-16H_0168_0001_0001_0002_0001_0005_0001_0001_0001_trim.pdb
- supplemental_files/ngs_analysis/il7ra_grafting_experiment/contiguous_grafts/motif_hash_input/context/IL7_longxing_Grafting2_ems_3hM_843_0001_0012_0001_0001_trim.pdb
- supplemental_files/ngs_analysis/il7ra_grafting_experiment/contiguous_grafts/motif_hash_input/context/IL7_bcov_r3_ems_p1-15H-GBL-16H-GABBL-16H_0222_0001_0001_0001_000000016_0001_0001_trim.pdb
- supplemental_files/ngs_analysis/il7ra_grafting_experiment/contiguous_grafts/motif_hash_input/motif
- supplemental_files/ngs_analysis/il7ra_grafting_experiment/contiguous_grafts/motif_hash_input/motif/IL7_bcov_v3_r3_ems_3hC_436_0002_000000017_0001_0001_47_64_H_.._ems_p1-15H-GBL-16H-GABBL-16H_0382_0001_0001_0001_0001_0001_0001_0001_0001_trim.pdb
- supplemental_files/ngs_analysis/il7ra_grafting_experiment/contiguous_grafts/motif_hash_input/motif/IL7_bcov_r2_ems_3hM_1129_000000027_0001_0001_trim.pdb
- supplemental_files/ngs_analysis/il7ra_grafting_experiment/contiguous_grafts/motif_hash_input/motif/IL7_bcov_r3_ems_p1-16H-GBL-16H-GABBL-15H_0203_0001_0001_0002_000000017_0001_0001_trim.pdb
- supplemental_files/ngs_analysis/il7ra_grafting_experiment/contiguous_grafts/motif_hash_input/motif/IL7_longxing_Grafting2_ems_3hM_305_0001_0003_0001_0001_trim.pdb
- supplemental_files/ngs_analysis/il7ra_grafting_experiment/contiguous_grafts/motif_hash_input/motif/IL7_bcov_r3_ems_p1-15H-GBL-16H-GABBL-16H_0222_0001_0001_0001_000000016_0001_0001_trim.pdb
- supplemental_files/ngs_analysis/il7ra_grafting_experiment/contiguous_grafts/motif_hash_input/motif/IL7_bcov_r2_ems_3hM_540_000000033_0001_0001_trim.pdb
- supplemental_files/ngs_analysis/il7ra_grafting_experiment/contiguous_grafts/motif_hash_input/motif/IL7_bcov_v3_r3_HEEH_04578_000000011_0001_0001_44_64_H_.._ems_3hC_1310_0001_0001_0013_0001_0001_0001_trim.pdb
- supplemental_files/ngs_analysis/il7ra_grafting_experiment/contiguous_grafts/motif_hash_input/motif/IL7_bcov_v3_r3_ems_3hM_3011_000000023_0001_0001_44_61_H_.._ems_p1-15H-GBL-16H-GABBL-16H_0168_0001_0001_0002_0001_0005_0001_0001_0001_trim.pdb
- supplemental_files/ngs_analysis/il7ra_grafting_experiment/contiguous_grafts/motif_hash_input/motif/IL7_longxing_Grafting2_ems_3hM_1894_0002_0004_0001_0001_trim.pdb
- supplemental_files/ngs_analysis/il7ra_grafting_experiment/contiguous_grafts/motif_hash_input/motif/IL7_longxing_Grafting2_ems_3hM_843_0001_0012_0001_0001_trim.pdb
- supplemental_files/ngs_analysis/il7ra_grafting_experiment/contiguous_grafts/motif_hash_input/motif/IL7_longxing_Grafting2_ems_3hM_2512_0001_0006_0001_0001_trim.pdb
- supplemental_files/ngs_analysis/il7ra_grafting_experiment/contiguous_grafts/contiguous_info.txt
- supplemental_files/ngs_analysis/il7ra_grafting_experiment/contiguous_grafts/grepables.list
- supplemental_files/ngs_analysis/il7ra_grafting_experiment/il7ra_grafting_exp.sc
- supplemental_files/ngs_analysis/il7ra_grafting_experiment/disjoint_grafts
- supplemental_files/ngs_analysis/il7ra_grafting_experiment/disjoint_grafts/motif_hash_input
- supplemental_files/ngs_analysis/il7ra_grafting_experiment/disjoint_grafts/motif_hash_input/context
- supplemental_files/ngs_analysis/il7ra_grafting_experiment/disjoint_grafts/motif_hash_input/context/IL7_longxing_Grafting2_ems_3hM_305_0001_0003_0001_0001_trim.pdb
- supplemental_files/ngs_analysis/il7ra_grafting_experiment/disjoint_grafts/motif_hash_input/context/IL7_bcov_v3_r3_ems_3hC_436_0002_000000017_0001_0001_47_64_H_.._ems_p1-15H-GBL-16H-GABBL-16H_0382_0001_0001_0001_0001_0001_0001_0001_0001_trim.pdb
- supplemental_files/ngs_analysis/il7ra_grafting_experiment/disjoint_grafts/motif_hash_input/context/IL7_bcov_r2_ems_3hM_540_000000033_0001_0001_trim.pdb
- supplemental_files/ngs_analysis/il7ra_grafting_experiment/disjoint_grafts/motif_hash_input/context/IL7_bcov_r2_ems_3hM_1129_000000027_0001_0001_trim.pdb
- supplemental_files/ngs_analysis/il7ra_grafting_experiment/disjoint_grafts/motif_hash_input/context/IL7_bcov_v3_r3_ems_3hM_3011_000000023_0001_0001_44_61_H_.._ems_p1-15H-GBL-16H-GABBL-16H_0168_0001_0001_0002_0001_0005_0001_0001_0001_trim.pdb
- supplemental_files/ngs_analysis/il7ra_grafting_experiment/disjoint_grafts/motif_hash_input/context/IL7_bcov_v3_r3_HEEH_04578_000000011_0001_0001_44_64_H_.._ems_3hC_1310_0001_0001_0013_0001_0001_0001_trim.pdb
- supplemental_files/ngs_analysis/il7ra_grafting_experiment/disjoint_grafts/motif_hash_input/context/IL7_bcov_r3_ems_p1-15H-GBL-16H-GABBL-16H_0222_0001_0001_0001_000000016_0001_0001_trim.pdb
- supplemental_files/ngs_analysis/il7ra_grafting_experiment/disjoint_grafts/motif_hash_input/context/IL7_longxing_Grafting2_ems_3hM_843_0001_0012_0001_0001_trim.pdb
- supplemental_files/ngs_analysis/il7ra_grafting_experiment/disjoint_grafts/motif_hash_input/context/IL7_longxing_Grafting2_ems_3hM_1894_0002_0004_0001_0001_trim.pdb
- supplemental_files/ngs_analysis/il7ra_grafting_experiment/disjoint_grafts/motif_hash_input/context/IL7_longxing_Grafting2_ems_3hM_2512_0001_0006_0001_0001_trim.pdb
- supplemental_files/ngs_analysis/il7ra_grafting_experiment/disjoint_grafts/motif_hash_input/motif
- supplemental_files/ngs_analysis/il7ra_grafting_experiment/disjoint_grafts/motif_hash_input/motif/IL7_longxing_Grafting2_ems_3hM_2512_0001_0006_0001_0001_trim.pdb
- supplemental_files/ngs_analysis/il7ra_grafting_experiment/disjoint_grafts/motif_hash_input/motif/IL7_longxing_Grafting2_ems_3hM_1894_0002_0004_0001_0001_trim.pdb
- supplemental_files/ngs_analysis/il7ra_grafting_experiment/disjoint_grafts/motif_hash_input/motif/IL7_bcov_r3_ems_p1-15H-GBL-16H-GABBL-16H_0222_0001_0001_0001_000000016_0001_0001_trim.pdb
- supplemental_files/ngs_analysis/il7ra_grafting_experiment/disjoint_grafts/motif_hash_input/motif/IL7_longxing_Grafting2_ems_3hM_305_0001_0003_0001_0001_trim.pdb
- supplemental_files/ngs_analysis/il7ra_grafting_experiment/disjoint_grafts/motif_hash_input/motif/IL7_bcov_r2_ems_3hM_1129_000000027_0001_0001_trim.pdb
- supplemental_files/ngs_analysis/il7ra_grafting_experiment/disjoint_grafts/motif_hash_input/motif/IL7_bcov_v3_r3_ems_3hC_436_0002_000000017_0001_0001_47_64_H_.._ems_p1-15H-GBL-16H-GABBL-16H_0382_0001_0001_0001_0001_0001_0001_0001_0001_trim.pdb
- supplemental_files/ngs_analysis/il7ra_grafting_experiment/disjoint_grafts/motif_hash_input/motif/IL7_bcov_v3_r3_HEEH_04578_000000011_0001_0001_44_64_H_.._ems_3hC_1310_0001_0001_0013_0001_0001_0001_trim.pdb
- supplemental_files/ngs_analysis/il7ra_grafting_experiment/disjoint_grafts/motif_hash_input/motif/IL7_longxing_Grafting2_ems_3hM_843_0001_0012_0001_0001_trim.pdb
- supplemental_files/ngs_analysis/il7ra_grafting_experiment/disjoint_grafts/motif_hash_input/motif/IL7_bcov_r2_ems_3hM_540_000000033_0001_0001_trim.pdb
- supplemental_files/ngs_analysis/il7ra_grafting_experiment/disjoint_grafts/motif_hash_input/motif/IL7_bcov_v3_r3_ems_3hM_3011_000000023_0001_0001_44_61_H_.._ems_p1-15H-GBL-16H-GABBL-16H_0168_0001_0001_0002_0001_0005_0001_0001_0001_trim.pdb
- supplemental_files/ngs_analysis/il7ra_grafting_experiment/disjoint_grafts/disjoint_info.txt
- supplemental_files/ngs_analysis/il7ra_grafting_experiment/il7ra_point_mutations.txt
- supplemental_files/ngs_analysis/il7ra_grafting_experiment/README
- supplemental_files/ngs_analysis/affinities
- supplemental_files/ngs_analysis/affinities/PDGFR.sc
- supplemental_files/ngs_analysis/affinities/IL7Ra_graft.sc
- supplemental_files/ngs_analysis/affinities/EGFR_ssm.sc
- supplemental_files/ngs_analysis/affinities/Tie2_ssm.sc
- supplemental_files/ngs_analysis/affinities/temp
- supplemental_files/ngs_analysis/affinities/temp/commands.list
- supplemental_files/ngs_analysis/affinities/temp/commands
- supplemental_files/ngs_analysis/affinities/temp/commands/command13.sh
- supplemental_files/ngs_analysis/affinities/temp/commands/command12.sh
- supplemental_files/ngs_analysis/affinities/temp/commands/command10.sh
- supplemental_files/ngs_analysis/affinities/temp/commands/command11.sh
- supplemental_files/ngs_analysis/affinities/temp/commands/command9.sh
- supplemental_files/ngs_analysis/affinities/temp/commands/command15.sh
- supplemental_files/ngs_analysis/affinities/temp/commands/command8.sh
- supplemental_files/ngs_analysis/affinities/temp/commands/command14.sh
- supplemental_files/ngs_analysis/affinities/temp/commands/command16.sh
- supplemental_files/ngs_analysis/affinities/temp/commands/command17.sh
- supplemental_files/ngs_analysis/affinities/temp/commands/command26.sh
- supplemental_files/ngs_analysis/affinities/temp/commands/command2.sh
- supplemental_files/ngs_analysis/affinities/temp/commands/command3.sh
- supplemental_files/ngs_analysis/affinities/temp/commands/command27.sh
- supplemental_files/ngs_analysis/affinities/temp/commands/command25.sh
- supplemental_files/ngs_analysis/affinities/temp/commands/command1.sh
- supplemental_files/ngs_analysis/affinities/temp/commands/command0.sh
- supplemental_files/ngs_analysis/affinities/temp/commands/command24.sh
- supplemental_files/ngs_analysis/affinities/temp/commands/command4.sh
- supplemental_files/ngs_analysis/affinities/temp/commands/command18.sh
- supplemental_files/ngs_analysis/affinities/temp/commands/command20.sh
- supplemental_files/ngs_analysis/affinities/temp/commands/command21.sh
- supplemental_files/ngs_analysis/affinities/temp/commands/command5.sh
- supplemental_files/ngs_analysis/affinities/temp/commands/command19.sh
- supplemental_files/ngs_analysis/affinities/temp/commands/command7.sh
- supplemental_files/ngs_analysis/affinities/temp/commands/command23.sh
- supplemental_files/ngs_analysis/affinities/temp/commands/command22.sh
- supplemental_files/ngs_analysis/affinities/temp/commands/command6.sh
- supplemental_files/ngs_analysis/affinities/temp/logs
- supplemental_files/ngs_analysis/affinities/temp/logs/log19.loglog
- supplemental_files/ngs_analysis/affinities/temp/logs/log14.loglog
- supplemental_files/ngs_analysis/affinities/temp/logs/log23.loglog
- supplemental_files/ngs_analysis/affinities/temp/logs/log7.loglog
- supplemental_files/ngs_analysis/affinities/temp/logs/log16.loglog
- supplemental_files/ngs_analysis/affinities/temp/logs/log5.loglog
- supplemental_files/ngs_analysis/affinities/temp/logs/log21.loglog
- supplemental_files/ngs_analysis/affinities/temp/logs/log8.loglog
- supplemental_files/ngs_analysis/affinities/temp/logs/log10.loglog
- supplemental_files/ngs_analysis/affinities/temp/logs/log3.loglog
- supplemental_files/ngs_analysis/affinities/temp/logs/log27.loglog
- supplemental_files/ngs_analysis/affinities/temp/logs/log12.loglog
- supplemental_files/ngs_analysis/affinities/temp/logs/log25.loglog
- supplemental_files/ngs_analysis/affinities/temp/logs/log1.loglog
- supplemental_files/ngs_analysis/affinities/temp/logs/log2.loglog
- supplemental_files/ngs_analysis/affinities/temp/logs/log26.loglog
- supplemental_files/ngs_analysis/affinities/temp/logs/log11.loglog
- supplemental_files/ngs_analysis/affinities/temp/logs/log24.loglog
- supplemental_files/ngs_analysis/affinities/temp/logs/log0.loglog
- supplemental_files/ngs_analysis/affinities/temp/logs/log13.loglog
- supplemental_files/ngs_analysis/affinities/temp/logs/log22.loglog
- supplemental_files/ngs_analysis/affinities/temp/logs/log6.loglog
- supplemental_files/ngs_analysis/affinities/temp/logs/log15.loglog
- supplemental_files/ngs_analysis/affinities/temp/logs/log18.loglog
- supplemental_files/ngs_analysis/affinities/temp/logs/log9.loglog
- supplemental_files/ngs_analysis/affinities/temp/logs/log4.loglog
- supplemental_files/ngs_analysis/affinities/temp/logs/log20.loglog
- supplemental_files/ngs_analysis/affinities/temp/logs/log17.loglog
- supplemental_files/ngs_analysis/affinities/temp/array.submit
- supplemental_files/ngs_analysis/affinities/EGFR.sc
- supplemental_files/ngs_analysis/affinities/H3.sc
- supplemental_files/ngs_analysis/affinities/TGFb.sc
- supplemental_files/ngs_analysis/affinities/FGFR2_ssm.sc
- supplemental_files/ngs_analysis/affinities/affinities_no_doubly_transformed_thresold
- supplemental_files/ngs_analysis/affinities/affinities_no_doubly_transformed_thresold/SARS_CoV2_RBD_ssm.sc
- supplemental_files/ngs_analysis/affinities/affinities_no_doubly_transformed_thresold/InsulinR.sc
- supplemental_files/ngs_analysis/affinities/affinities_no_doubly_transformed_thresold/EGFR.sc
- supplemental_files/ngs_analysis/affinities/affinities_no_doubly_transformed_thresold/PDGFR.sc
- supplemental_files/ngs_analysis/affinities/affinities_no_doubly_transformed_thresold/IL7Ra_graft.sc
- supplemental_files/ngs_analysis/affinities/affinities_no_doubly_transformed_thresold/InsulinR_ssm.sc
- supplemental_files/ngs_analysis/affinities/affinities_no_doubly_transformed_thresold/README
- supplemental_files/ngs_analysis/affinities/affinities_no_doubly_transformed_thresold/temp
- supplemental_files/ngs_analysis/affinities/affinities_no_doubly_transformed_thresold/temp/logs
- supplemental_files/ngs_analysis/affinities/affinities_no_doubly_transformed_thresold/temp/logs/log8.loglog
- supplemental_files/ngs_analysis/affinities/affinities_no_doubly_transformed_thresold/temp/logs/log24.loglog
- supplemental_files/ngs_analysis/affinities/affinities_no_doubly_transformed_thresold/temp/logs/log5.loglog
- supplemental_files/ngs_analysis/affinities/affinities_no_doubly_transformed_thresold/temp/logs/log13.loglog
- supplemental_files/ngs_analysis/affinities/affinities_no_doubly_transformed_thresold/temp/logs/log7.loglog
- supplemental_files/ngs_analysis/affinities/affinities_no_doubly_transformed_thresold/temp/logs/log26.loglog
- supplemental_files/ngs_analysis/affinities/affinities_no_doubly_transformed_thresold/temp/logs/log11.loglog
- supplemental_files/ngs_analysis/affinities/affinities_no_doubly_transformed_thresold/temp/logs/log1.loglog
- supplemental_files/ngs_analysis/affinities/affinities_no_doubly_transformed_thresold/temp/logs/log20.loglog
- supplemental_files/ngs_analysis/affinities/affinities_no_doubly_transformed_thresold/temp/logs/log17.loglog
- supplemental_files/ngs_analysis/affinities/affinities_no_doubly_transformed_thresold/temp/logs/log22.loglog
- supplemental_files/ngs_analysis/affinities/affinities_no_doubly_transformed_thresold/temp/logs/log3.loglog
- supplemental_files/ngs_analysis/affinities/affinities_no_doubly_transformed_thresold/temp/logs/log18.loglog
- supplemental_files/ngs_analysis/affinities/affinities_no_doubly_transformed_thresold/temp/logs/log15.loglog
- supplemental_files/ngs_analysis/affinities/affinities_no_doubly_transformed_thresold/temp/logs/log16.loglog
- supplemental_files/ngs_analysis/affinities/affinities_no_doubly_transformed_thresold/temp/logs/log0.loglog
- supplemental_files/ngs_analysis/affinities/affinities_no_doubly_transformed_thresold/temp/logs/log21.loglog
- supplemental_files/ngs_analysis/affinities/affinities_no_doubly_transformed_thresold/temp/logs/log14.loglog
- supplemental_files/ngs_analysis/affinities/affinities_no_doubly_transformed_thresold/temp/logs/log19.loglog
- supplemental_files/ngs_analysis/affinities/affinities_no_doubly_transformed_thresold/temp/logs/log23.loglog
- supplemental_files/ngs_analysis/affinities/affinities_no_doubly_transformed_thresold/temp/logs/log2.loglog
- supplemental_files/ngs_analysis/affinities/affinities_no_doubly_transformed_thresold/temp/logs/log12.loglog
- supplemental_files/ngs_analysis/affinities/affinities_no_doubly_transformed_thresold/temp/logs/log25.loglog
- supplemental_files/ngs_analysis/affinities/affinities_no_doubly_transformed_thresold/temp/logs/log4.loglog
- supplemental_files/ngs_analysis/affinities/affinities_no_doubly_transformed_thresold/temp/logs/log9.loglog
- supplemental_files/ngs_analysis/affinities/affinities_no_doubly_transformed_thresold/temp/logs/log10.loglog
- supplemental_files/ngs_analysis/affinities/affinities_no_doubly_transformed_thresold/temp/logs/log6.loglog
- supplemental_files/ngs_analysis/affinities/affinities_no_doubly_transformed_thresold/temp/logs/log27.loglog
- supplemental_files/ngs_analysis/affinities/affinities_no_doubly_transformed_thresold/temp/commands.list
- supplemental_files/ngs_analysis/affinities/affinities_no_doubly_transformed_thresold/temp/commands
- supplemental_files/ngs_analysis/affinities/affinities_no_doubly_transformed_thresold/temp/commands/command11.sh
- supplemental_files/ngs_analysis/affinities/affinities_no_doubly_transformed_thresold/temp/commands/command10.sh
- supplemental_files/ngs_analysis/affinities/affinities_no_doubly_transformed_thresold/temp/commands/command12.sh
- supplemental_files/ngs_analysis/affinities/affinities_no_doubly_transformed_thresold/temp/commands/command13.sh
- supplemental_files/ngs_analysis/affinities/affinities_no_doubly_transformed_thresold/temp/commands/command17.sh
- supplemental_files/ngs_analysis/affinities/affinities_no_doubly_transformed_thresold/temp/commands/command8.sh
- supplemental_files/ngs_analysis/affinities/affinities_no_doubly_transformed_thresold/temp/commands/command9.sh
- supplemental_files/ngs_analysis/affinities/affinities_no_doubly_transformed_thresold/temp/commands/command16.sh
- supplemental_files/ngs_analysis/affinities/affinities_no_doubly_transformed_thresold/temp/commands/command14.sh
- supplemental_files/ngs_analysis/affinities/affinities_no_doubly_transformed_thresold/temp/commands/command15.sh
- supplemental_files/ngs_analysis/affinities/affinities_no_doubly_transformed_thresold/temp/commands/command24.sh
- supplemental_files/ngs_analysis/affinities/affinities_no_doubly_transformed_thresold/temp/commands/command3.sh
- supplemental_files/ngs_analysis/affinities/affinities_no_doubly_transformed_thresold/temp/commands/command2.sh
- supplemental_files/ngs_analysis/affinities/affinities_no_doubly_transformed_thresold/temp/commands/command25.sh
- supplemental_files/ngs_analysis/affinities/affinities_no_doubly_transformed_thresold/temp/commands/command27.sh
- supplemental_files/ngs_analysis/affinities/affinities_no_doubly_transformed_thresold/temp/commands/command0.sh
- supplemental_files/ngs_analysis/affinities/affinities_no_doubly_transformed_thresold/temp/commands/command1.sh
- supplemental_files/ngs_analysis/affinities/affinities_no_doubly_transformed_thresold/temp/commands/command26.sh
- supplemental_files/ngs_analysis/affinities/affinities_no_doubly_transformed_thresold/temp/commands/command22.sh
- supplemental_files/ngs_analysis/affinities/affinities_no_doubly_transformed_thresold/temp/commands/command5.sh
- supplemental_files/ngs_analysis/affinities/affinities_no_doubly_transformed_thresold/temp/commands/command4.sh
- supplemental_files/ngs_analysis/affinities/affinities_no_doubly_transformed_thresold/temp/commands/command23.sh
- supplemental_files/ngs_analysis/affinities/affinities_no_doubly_transformed_thresold/temp/commands/command19.sh
- supplemental_files/ngs_analysis/affinities/affinities_no_doubly_transformed_thresold/temp/commands/command21.sh
- supplemental_files/ngs_analysis/affinities/affinities_no_doubly_transformed_thresold/temp/commands/command6.sh
- supplemental_files/ngs_analysis/affinities/affinities_no_doubly_transformed_thresold/temp/commands/command7.sh
- supplemental_files/ngs_analysis/affinities/affinities_no_doubly_transformed_thresold/temp/commands/command20.sh
- supplemental_files/ngs_analysis/affinities/affinities_no_doubly_transformed_thresold/temp/commands/command18.sh
- supplemental_files/ngs_analysis/affinities/affinities_no_doubly_transformed_thresold/temp/array.submit
- supplemental_files/ngs_analysis/affinities/affinities_no_doubly_transformed_thresold/Tie2_ssm.sc
- supplemental_files/ngs_analysis/affinities/affinities_no_doubly_transformed_thresold/TGFb.sc
- supplemental_files/ngs_analysis/affinities/affinities_no_doubly_transformed_thresold/FGFR2_ssm.sc
- supplemental_files/ngs_analysis/affinities/affinities_no_doubly_transformed_thresold/SARS_CoV2_RBD.sc
- supplemental_files/ngs_analysis/affinities/affinities_no_doubly_transformed_thresold/EGFR_ssm.sc
- supplemental_files/ngs_analysis/affinities/affinities_no_doubly_transformed_thresold/logs
- supplemental_files/ngs_analysis/affinities/affinities_no_doubly_transformed_thresold/logs/IL7Ra_ssm.log
- supplemental_files/ngs_analysis/affinities/affinities_no_doubly_transformed_thresold/logs/VirB8.log
- supplemental_files/ngs_analysis/affinities/affinities_no_doubly_transformed_thresold/logs/VirB8_ssm.log
- supplemental_files/ngs_analysis/affinities/affinities_no_doubly_transformed_thresold/logs/TrkA_ssm.log
- supplemental_files/ngs_analysis/affinities/affinities_no_doubly_transformed_thresold/logs/CD3d_ssm.log
- supplemental_files/ngs_analysis/affinities/affinities_no_doubly_transformed_thresold/logs/Tie2_ssm.log
- supplemental_files/ngs_analysis/affinities/affinities_no_doubly_transformed_thresold/logs/IL7Ra_graft.log
- supplemental_files/ngs_analysis/affinities/affinities_no_doubly_transformed_thresold/logs/FGFR2.log
- supplemental_files/ngs_analysis/affinities/affinities_no_doubly_transformed_thresold/logs/FGFR2_ssm.log
- supplemental_files/ngs_analysis/affinities/affinities_no_doubly_transformed_thresold/logs/H3_ssm_2.log
- supplemental_files/ngs_analysis/affinities/affinities_no_doubly_transformed_thresold/logs/SARS_CoV2_RBD.log
- supplemental_files/ngs_analysis/affinities/affinities_no_doubly_transformed_thresold/logs/InsulinR.log
- supplemental_files/ngs_analysis/affinities/affinities_no_doubly_transformed_thresold/logs/IL7Ra.log
- supplemental_files/ngs_analysis/affinities/affinities_no_doubly_transformed_thresold/logs/IGF1R.log
- supplemental_files/ngs_analysis/affinities/affinities_no_doubly_transformed_thresold/logs/TGFb.log
- supplemental_files/ngs_analysis/affinities/affinities_no_doubly_transformed_thresold/logs/TGFb_ssm.log
- supplemental_files/ngs_analysis/affinities/affinities_no_doubly_transformed_thresold/logs/EGFR.log
- supplemental_files/ngs_analysis/affinities/affinities_no_doubly_transformed_thresold/logs/EGFR_ssm.log
- supplemental_files/ngs_analysis/affinities/affinities_no_doubly_transformed_thresold/logs/PDGFR.log
- supplemental_files/ngs_analysis/affinities/affinities_no_doubly_transformed_thresold/logs/H3_ssm.log
- supplemental_files/ngs_analysis/affinities/affinities_no_doubly_transformed_thresold/logs/Tie2.log
- supplemental_files/ngs_analysis/affinities/affinities_no_doubly_transformed_thresold/logs/TrkA.log
- supplemental_files/ngs_analysis/affinities/affinities_no_doubly_transformed_thresold/logs/IGF1R_ssm.log
- supplemental_files/ngs_analysis/affinities/affinities_no_doubly_transformed_thresold/logs/PDGFR_ssm.log
- supplemental_files/ngs_analysis/affinities/affinities_no_doubly_transformed_thresold/logs/InsulinR_ssm.log
- supplemental_files/ngs_analysis/affinities/affinities_no_doubly_transformed_thresold/logs/H3.log
- supplemental_files/ngs_analysis/affinities/affinities_no_doubly_transformed_thresold/logs/SARS_CoV2_RBD_ssm.log
- supplemental_files/ngs_analysis/affinities/affinities_no_doubly_transformed_thresold/logs/CD3d.log
- supplemental_files/ngs_analysis/affinities/affinities_no_doubly_transformed_thresold/TrkA.sc
- supplemental_files/ngs_analysis/affinities/affinities_no_doubly_transformed_thresold/VirB8.sc
- supplemental_files/ngs_analysis/affinities/affinities_no_doubly_transformed_thresold/TGFb_ssm.sc
- supplemental_files/ngs_analysis/affinities/affinities_no_doubly_transformed_thresold/IL7Ra_ssm.sc
- supplemental_files/ngs_analysis/affinities/affinities_no_doubly_transformed_thresold/IGF1R.sc
- supplemental_files/ngs_analysis/affinities/affinities_no_doubly_transformed_thresold/FGFR2.sc
- supplemental_files/ngs_analysis/affinities/affinities_no_doubly_transformed_thresold/IGF1R_ssm.sc
- supplemental_files/ngs_analysis/affinities/affinities_no_doubly_transformed_thresold/TrkA_ssm.sc
- supplemental_files/ngs_analysis/affinities/affinities_no_doubly_transformed_thresold/H3_ssm_2.sc
- supplemental_files/ngs_analysis/affinities/affinities_no_doubly_transformed_thresold/VirB8_ssm.sc
- supplemental_files/ngs_analysis/affinities/affinities_no_doubly_transformed_thresold/H3.sc
- supplemental_files/ngs_analysis/affinities/affinities_no_doubly_transformed_thresold/PDGFR_ssm.sc
- supplemental_files/ngs_analysis/affinities/affinities_no_doubly_transformed_thresold/IL7Ra.sc
- supplemental_files/ngs_analysis/affinities/affinities_no_doubly_transformed_thresold/CD3d_ssm.sc
- supplemental_files/ngs_analysis/affinities/affinities_no_doubly_transformed_thresold/H3_ssm.sc
- supplemental_files/ngs_analysis/affinities/affinities_no_doubly_transformed_thresold/Tie2.sc
- supplemental_files/ngs_analysis/affinities/TrkA.sc
- supplemental_files/ngs_analysis/affinities/logs
- supplemental_files/ngs_analysis/affinities/logs/IL7Ra.log
- supplemental_files/ngs_analysis/affinities/logs/IGF1R_ssm.log
- supplemental_files/ngs_analysis/affinities/logs/PDGFR_ssm.log
- supplemental_files/ngs_analysis/affinities/logs/InsulinR_ssm.log
- supplemental_files/ngs_analysis/affinities/logs/InsulinR.log
- supplemental_files/ngs_analysis/affinities/logs/H3_ssm_2.log
- supplemental_files/ngs_analysis/affinities/logs/SARS_CoV2_RBD_ssm.log
- supplemental_files/ngs_analysis/affinities/logs/TGFb.log
- supplemental_files/ngs_analysis/affinities/logs/EGFR.log
- supplemental_files/ngs_analysis/affinities/logs/H3.log
- supplemental_files/ngs_analysis/affinities/logs/Tie2_ssm.log
- supplemental_files/ngs_analysis/affinities/logs/FGFR2.log
- supplemental_files/ngs_analysis/affinities/logs/CD3d.log
- supplemental_files/ngs_analysis/affinities/logs/CD3d_ssm.log
- supplemental_files/ngs_analysis/affinities/logs/TrkA_ssm.log
- supplemental_files/ngs_analysis/affinities/logs/Tie2.log
- supplemental_files/ngs_analysis/affinities/logs/TrkA.log
- supplemental_files/ngs_analysis/affinities/logs/VirB8.log
- supplemental_files/ngs_analysis/affinities/logs/FGFR2_ssm.log
- supplemental_files/ngs_analysis/affinities/logs/IL7Ra_graft.log
- supplemental_files/ngs_analysis/affinities/logs/IL7Ra_ssm.log
- supplemental_files/ngs_analysis/affinities/logs/VirB8_ssm.log
- supplemental_files/ngs_analysis/affinities/logs/SARS_CoV2_RBD.log
- supplemental_files/ngs_analysis/affinities/logs/PDGFR.log
- supplemental_files/ngs_analysis/affinities/logs/EGFR_ssm.log
- supplemental_files/ngs_analysis/affinities/logs/IGF1R.log
- supplemental_files/ngs_analysis/affinities/logs/TGFb_ssm.log
- supplemental_files/ngs_analysis/affinities/logs/H3_ssm.log
- supplemental_files/ngs_analysis/affinities/VirB8.sc
- supplemental_files/ngs_analysis/affinities/InsulinR.sc
- supplemental_files/ngs_analysis/affinities/CD3d_ssm.sc
- supplemental_files/ngs_analysis/affinities/IGF1R.sc
- supplemental_files/ngs_analysis/affinities/IGF1R_ssm.sc
- supplemental_files/ngs_analysis/affinities/IL7Ra_ssm.sc
- supplemental_files/ngs_analysis/affinities/FGFR2.sc
- supplemental_files/ngs_analysis/affinities/README
- supplemental_files/ngs_analysis/affinities/SARS_CoV2_RBD_ssm.sc
- supplemental_files/ngs_analysis/affinities/H3_ssm_2.sc
[truncated: 478 more entries]
