# Supplementary material for: Design of protein-binding proteins from the target structure alone
Source: Nature. 2022 Mar 24;605(7910):551–60. doi: 10.1038/s41586-022-04654-9 (PMC9117152; doi:10.1038/s41586-022-04654-9)
Supplement: Supplementary file 4 — Supplementary Data 1 Experimental data and analysis. This file contains all the experimental results and the analysis protocols. [file 41586_2022_4654_MOESM4_ESM.gz › supplemental_files/ngs_analysis/il7ra_grafting_experiment/il7_rebuild_super.xml]

<ROSETTASCRIPTS>
	<SCOREFXNS>
        <ScoreFunction name="sfxn_cart" weights="beta_nov16_cart" />
        <ScoreFunction name="sfxn_fa_atr" weights="empty" >
            <Reweight scoretype="fa_atr" weight="1" />
        </ScoreFunction>
	</SCOREFXNS>

    <FILTERS>


        <CompoundStatement name="motif_graft_filter" >
        </CompoundStatement>

    </FILTERS>
	<MOVERS>
		//Here is the mover that generates multiple pose results
		<MotifGraft name="motif_grafting"
			context_structure="%%targetpdb%%"
			motif_structure="%%motifpdb%%"
			RMSD_tolerance="3" 
			NC_points_RMSD_tolerance="3.0"
            hotspots="%%hotspots%%"
			clash_score_cutoff="10" 
			clash_test_residue="ALA"
			combinatory_fragment_size_delta="%%delta_string%%"
			max_fragment_replacement_size_delta="%%size_delta%%"
			full_motif_bb_alignment="1"  
			allow_independent_alignment_per_fragment="0"
			graft_only_hotspots_by_replacement="1" 
			only_allow_if_N_point_match_aa_identity="0"
			only_allow_if_C_point_match_aa_identity="0" 
			revert_graft_to_native_sequence="1" 
			allow_repeat_same_graft_output="0"
			reinit_every_apply="1"
            output_cluster_tolerance="2.0" 
            output_filter="motif_graft_filter"/>
		//HERE You add  all the other design movers
		<MultiplePoseMover name="MPM_predictor_soft_pack_v6" max_input_poses="50">
		<SELECT>
		</SELECT>
			<ROSETTASCRIPTS>
                <SCOREFXNS>
                    <ScoreFunction name="sfxn" weights="beta_nov16" />
                </SCOREFXNS>

                <MOVERS>

                    <SwitchChainOrder name="binder_chain_A" chain_order="21" />


                </MOVERS>
                <RESIDUE_SELECTORS>
                    <Chain name="chainA" chains="A"/>
                    <SecondaryStructure name="sheet" overlap="0" minH="3" minE="2" include_terminal_loops="false" use_dssp="true" ss="E"/>
                    <And name="sheetA" selectors="sheet,chainA" />
                </RESIDUE_SELECTORS>
                <FILTERS>
                    <ScorePoseSegmentFromResidueSelectorFilter name="has_sheet" in_context="1" residue_selector="sheetA" scorefxn="sfxn" confidence="0" />
                </FILTERS>
                <APPLY_TO_POSE>
                </APPLY_TO_POSE>
                <PROTOCOLS>
                    <Add mover="binder_chain_A" /> # sorry Daniel
                    
                    <Add filter_name="has_sheet" />


                </PROTOCOLS>
                <OUTPUT />
            </ROSETTASCRIPTS>
		</MultiplePoseMover>

	</MOVERS>

	<APPLY_TO_POSE>
	</APPLY_TO_POSE>

	<PROTOCOLS >
	//HERE you combine everything together
	<Add mover_name="motif_grafting" />
	<Add mover_name="MPM_predictor_soft_pack_v6" />
	</PROTOCOLS>


</ROSETTASCRIPTS>
