# Supplementary material for: Design of protein-binding proteins from the target structure alone
Source: Nature. 2022 Mar 24;605(7910):551–60. doi: 10.1038/s41586-022-04654-9 (PMC9117152; doi:10.1038/s41586-022-04654-9)
Supplement: Supplementary file 4 — Supplementary Data 1 Experimental data and analysis. This file contains all the experimental results and the analysis protocols. [file 41586_2022_4654_MOESM4_ESM.gz › supplemental_files/ngs_analysis/il7ra_grafting_experiment/motif_parents/IL7_bcov_v3_r3_HEEH_04578_000000011_0001_0001_44_64_H_.._ems_3hC_1310_0001_0001_0013_0001_0001_0001.pdb]

SSBOND     CYS B   70    CYS B   85                                       2.04  
SSBOND     CYS B  102    CYS B  110                                       2.04  
SSBOND     CYS B  136    CYS B  146                                       2.06  
ATOM      1  N   HIS A   1      11.230   4.697  11.377  1.00  0.00           N  
ATOM      2  CA  HIS A   1      10.431   5.803  11.890  1.00  0.00           C  
ATOM      3  C   HIS A   1       9.256   5.296  12.716  1.00  0.00           C  
ATOM      4  O   HIS A   1       9.051   4.089  12.848  1.00  0.00           O  
ATOM      5  CB  HIS A   1       9.916   6.677  10.742  1.00  0.00           C  
ATOM      6  CG  HIS A   1       9.221   7.922  11.199  1.00  0.00           C  
ATOM      7  ND1 HIS A   1       7.871   7.959  11.480  1.00  0.00           N  
ATOM      8  CD2 HIS A   1       9.687   9.173  11.422  1.00  0.00           C  
ATOM      9  CE1 HIS A   1       7.537   9.181  11.858  1.00  0.00           C  
ATOM     10  NE2 HIS A   1       8.620   9.936  11.831  1.00  0.00           N  
ATOM     11 1H   HIS A   1      11.993   5.058  10.840  1.00  0.00           H  
ATOM     12 2H   HIS A   1      11.586   4.159  12.140  1.00  0.00           H  
ATOM     13 3H   HIS A   1      10.661   4.115  10.795  1.00  0.00           H  
ATOM     14  HA  HIS A   1      11.065   6.421  12.527  1.00  0.00           H  
ATOM     15 1HB  HIS A   1      10.751   6.968  10.103  1.00  0.00           H  
ATOM     16 2HB  HIS A   1       9.221   6.103  10.131  1.00  0.00           H  
ATOM     17  HD2 HIS A   1      10.716   9.512  11.299  1.00  0.00           H  
ATOM     18  HE1 HIS A   1       6.538   9.509  12.145  1.00  0.00           H  
ATOM     19  HE2 HIS A   1       8.664  10.916  12.071  1.00  0.00           H  
ATOM     20  N   GLU A   2       8.484   6.226  13.270  1.00  0.00           N  
ATOM     21  CA  GLU A   2       7.391   5.875  14.171  1.00  0.00           C  
ATOM     22  C   GLU A   2       6.307   5.090  13.443  1.00  0.00           C  
ATOM     23  O   GLU A   2       5.725   4.159  13.999  1.00  0.00           O  
ATOM     24  CB  GLU A   2       6.789   7.137  14.795  1.00  0.00           C  
ATOM     25  CG  GLU A   2       5.700   6.870  15.824  1.00  0.00           C  
ATOM     26  CD  GLU A   2       5.177   8.128  16.461  1.00  0.00           C  
ATOM     27  OE1 GLU A   2       5.614   9.188  16.084  1.00  0.00           O  
ATOM     28  OE2 GLU A   2       4.339   8.028  17.326  1.00  0.00           O  
ATOM     29  H   GLU A   2       8.659   7.197  13.062  1.00  0.00           H  
ATOM     30  HA  GLU A   2       7.793   5.257  14.976  1.00  0.00           H  
ATOM     31 1HB  GLU A   2       7.576   7.713  15.282  1.00  0.00           H  
ATOM     32 2HB  GLU A   2       6.363   7.762  14.011  1.00  0.00           H  
ATOM     33 1HG  GLU A   2       4.874   6.352  15.338  1.00  0.00           H  
ATOM     34 2HG  GLU A   2       6.099   6.216  16.598  1.00  0.00           H  
ATOM     35  N   VAL A   3       6.042   5.472  12.199  1.00  0.00           N  
ATOM     36  CA  VAL A   3       4.995   4.836  11.409  1.00  0.00           C  
ATOM     37  C   VAL A   3       5.323   3.376  11.131  1.00  0.00           C  
ATOM     38  O   VAL A   3       4.432   2.534  11.041  1.00  0.00           O  
ATOM     39  CB  VAL A   3       4.806   5.579  10.073  1.00  0.00           C  
ATOM     40  CG1 VAL A   3       4.317   6.998  10.318  1.00  0.00           C  
ATOM     41  CG2 VAL A   3       6.113   5.586   9.296  1.00  0.00           C  
ATOM     42  H   VAL A   3       6.579   6.223  11.789  1.00  0.00           H  
ATOM     43  HA  VAL A   3       4.061   4.883  11.973  1.00  0.00           H  
ATOM     44  HB  VAL A   3       4.038   5.070   9.490  1.00  0.00           H  
ATOM     45 1HG1 VAL A   3       4.189   7.509   9.364  1.00  0.00           H  
ATOM     46 2HG1 VAL A   3       3.362   6.969  10.844  1.00  0.00           H  
ATOM     47 3HG1 VAL A   3       5.048   7.536  10.921  1.00  0.00           H  
ATOM     48 1HG2 VAL A   3       5.973   6.112   8.352  1.00  0.00           H  
ATOM     49 2HG2 VAL A   3       6.883   6.089   9.881  1.00  0.00           H  
ATOM     50 3HG2 VAL A   3       6.423   4.560   9.096  1.00  0.00           H  
ATOM     51  N   GLN A   4       6.611   3.082  10.996  1.00  0.00           N  
ATOM     52  CA  GLN A   4       7.064   1.718  10.741  1.00  0.00           C  
ATOM     53  C   GLN A   4       6.934   0.854  11.989  1.00  0.00           C  
ATOM     54  O   GLN A   4       6.519  -0.304  11.912  1.00  0.00           O  
ATOM     55  CB  GLN A   4       8.516   1.717  10.254  1.00  0.00           C  
ATOM     56  CG  GLN A   4       8.706   2.294   8.862  1.00  0.00           C  
ATOM     57  CD  GLN A   4      10.169   2.442   8.491  1.00  0.00           C  
ATOM     58  OE1 GLN A   4      10.961   3.011   9.248  1.00  0.00           O  
ATOM     59  NE2 GLN A   4      10.538   1.929   7.323  1.00  0.00           N  
ATOM     60  H   GLN A   4       7.296   3.819  11.070  1.00  0.00           H  
ATOM     61  HA  GLN A   4       6.446   1.289   9.953  1.00  0.00           H  
ATOM     62 1HB  GLN A   4       9.132   2.294  10.944  1.00  0.00           H  
ATOM     63 2HB  GLN A   4       8.898   0.696  10.250  1.00  0.00           H  
ATOM     64 1HG  GLN A   4       8.235   1.629   8.137  1.00  0.00           H  
ATOM     65 2HG  GLN A   4       8.242   3.279   8.822  1.00  0.00           H  
ATOM     66 1HE2 GLN A   4      11.491   1.997   7.025  1.00  0.00           H  
ATOM     67 2HE2 GLN A   4       9.863   1.476   6.740  1.00  0.00           H  
ATOM     68  N   GLU A   5       7.289   1.420  13.135  1.00  0.00           N  
ATOM     69  CA  GLU A   5       7.198   0.707  14.404  1.00  0.00           C  
ATOM     70  C   GLU A   5       5.753   0.359  14.736  1.00  0.00           C  
ATOM     71  O   GLU A   5       5.457  -0.755  15.174  1.00  0.00           O  
ATOM     72  CB  GLU A   5       7.803   1.545  15.532  1.00  0.00           C  
ATOM     73  CG  GLU A   5       9.316   1.695  15.462  1.00  0.00           C  
ATOM     74  CD  GLU A   5       9.866   2.588  16.540  1.00  0.00           C  
ATOM     75  OE1 GLU A   5       9.088   3.162  17.263  1.00  0.00           O  
ATOM     76  OE2 GLU A   5      11.065   2.695  16.640  1.00  0.00           O  
ATOM     77  H   GLU A   5       7.633   2.370  13.130  1.00  0.00           H  
ATOM     78  HA  GLU A   5       7.771  -0.218  14.323  1.00  0.00           H  
ATOM     79 1HB  GLU A   5       7.367   2.544  15.517  1.00  0.00           H  
ATOM     80 2HB  GLU A   5       7.555   1.094  16.493  1.00  0.00           H  
ATOM     81 1HG  GLU A   5       9.773   0.710  15.554  1.00  0.00           H  
ATOM     82 2HG  GLU A   5       9.586   2.101  14.488  1.00  0.00           H  
ATOM     83  N   LEU A   6       4.855   1.315  14.528  1.00  0.00           N  
ATOM     84  CA  LEU A   6       3.436   1.107  14.793  1.00  0.00           C  
ATOM     85  C   LEU A   6       2.839   0.087  13.833  1.00  0.00           C  
ATOM     86  O   LEU A   6       2.062  -0.777  14.236  1.00  0.00           O  
ATOM     87  CB  LEU A   6       2.675   2.433  14.677  1.00  0.00           C  
ATOM     88  CG  LEU A   6       2.969   3.467  15.771  1.00  0.00           C  
ATOM     89  CD1 LEU A   6       2.448   4.830  15.336  1.00  0.00           C  
ATOM     90  CD2 LEU A   6       2.322   3.025  17.075  1.00  0.00           C  
ATOM     91  H   LEU A   6       5.164   2.210  14.174  1.00  0.00           H  
ATOM     92  HA  LEU A   6       3.328   0.734  15.812  1.00  0.00           H  
ATOM     93 1HB  LEU A   6       2.916   2.889  13.718  1.00  0.00           H  
ATOM     94 2HB  LEU A   6       1.606   2.224  14.698  1.00  0.00           H  
ATOM     95  HG  LEU A   6       4.047   3.552  15.912  1.00  0.00           H  
ATOM     96 1HD1 LEU A   6       2.657   5.565  16.114  1.00  0.00           H  
ATOM     97 2HD1 LEU A   6       2.941   5.131  14.412  1.00  0.00           H  
ATOM     98 3HD1 LEU A   6       1.372   4.773  15.172  1.00  0.00           H  
ATOM     99 1HD2 LEU A   6       2.531   3.759  17.853  1.00  0.00           H  
ATOM    100 2HD2 LEU A   6       1.244   2.941  16.936  1.00  0.00           H  
ATOM    101 3HD2 LEU A   6       2.725   2.057  17.372  1.00  0.00           H  
ATOM    102  N   ALA A   7       3.261   0.216  12.501  1.00  0.00           N  
ATOM    103  CA  ALA A   7       2.654  -0.717  11.559  1.00  0.00           C  
ATOM    104  C   ALA A   7       3.026  -2.156  11.888  1.00  0.00           C  
ATOM    105  O   ALA A   7       2.226  -3.072  11.711  1.00  0.00           O  
ATOM    106  CB  ALA A   7       3.070  -0.377  10.135  1.00  0.00           C  
ATOM    107  H   ALA A   7       3.985   0.842  12.179  1.00  0.00           H  
ATOM    108  HA  ALA A   7       1.570  -0.614  11.619  1.00  0.00           H  
ATOM    109 1HB  ALA A   7       2.609  -1.082   9.443  1.00  0.00           H  
ATOM    110 2HB  ALA A   7       2.744   0.635   9.893  1.00  0.00           H  
ATOM    111 3HB  ALA A   7       4.153  -0.440  10.048  1.00  0.00           H  
ATOM    112  N   ARG A   8       4.251  -2.348  12.369  1.00  0.00           N  
ATOM    113  CA  ARG A   8       4.706  -3.664  12.802  1.00  0.00           C  
ATOM    114  C   ARG A   8       3.911  -4.152  14.006  1.00  0.00           C  
ATOM    115  O   ARG A   8       3.563  -5.329  14.097  1.00  0.00           O  
ATOM    116  CB  ARG A   8       6.185  -3.630  13.155  1.00  0.00           C  
ATOM    117  CG  ARG A   8       7.127  -3.604  11.961  1.00  0.00           C  
ATOM    118  CD  ARG A   8       8.510  -3.985  12.345  1.00  0.00           C  
ATOM    119  NE  ARG A   8       9.381  -4.104  11.186  1.00  0.00           N  
ATOM    120  CZ  ARG A   8      10.159  -3.113  10.708  1.00  0.00           C  
ATOM    121  NH1 ARG A   8      10.163  -1.938  11.299  1.00  0.00           N  
ATOM    122  NH2 ARG A   8      10.917  -3.321   9.646  1.00  0.00           N  
ATOM    123  H   ARG A   8       4.884  -1.563  12.437  1.00  0.00           H  
ATOM    124  HA  ARG A   8       4.562  -4.367  11.982  1.00  0.00           H  
ATOM    125 1HB  ARG A   8       6.395  -2.749  13.759  1.00  0.00           H  
ATOM    126 2HB  ARG A   8       6.437  -4.505  13.754  1.00  0.00           H  
ATOM    127 1HG  ARG A   8       6.775  -4.306  11.205  1.00  0.00           H  
ATOM    128 2HG  ARG A   8       7.152  -2.598  11.540  1.00  0.00           H  
ATOM    129 1HD  ARG A   8       8.926  -3.226  13.007  1.00  0.00           H  
ATOM    130 2HD  ARG A   8       8.494  -4.945  12.859  1.00  0.00           H  
ATOM    131  HE  ARG A   8       9.404  -4.993  10.705  1.00  0.00           H  
ATOM    132 1HH1 ARG A   8       9.584  -1.779  12.111  1.00  0.00           H  
ATOM    133 2HH1 ARG A   8      10.746  -1.195  10.941  1.00  0.00           H  
ATOM    134 1HH2 ARG A   8      10.913  -4.224   9.192  1.00  0.00           H  
ATOM    135 2HH2 ARG A   8      11.499  -2.579   9.288  1.00  0.00           H  
ATOM    136  N   LYS A   9       3.626  -3.242  14.932  1.00  0.00           N  
ATOM    137  CA  LYS A   9       2.816  -3.562  16.099  1.00  0.00           C  
ATOM    138  C   LYS A   9       1.393  -3.929  15.702  1.00  0.00           C  
ATOM    139  O   LYS A   9       0.777  -4.810  16.302  1.00  0.00           O  
ATOM    140  CB  LYS A   9       2.802  -2.388  17.079  1.00  0.00           C  
ATOM    141  CG  LYS A   9       4.106  -2.188  17.841  1.00  0.00           C  
ATOM    142  CD  LYS A   9       4.031  -0.975  18.755  1.00  0.00           C  
ATOM    143  CE  LYS A   9       5.318  -0.798  19.548  1.00  0.00           C  
ATOM    144  NZ  LYS A   9       5.273   0.406  20.421  1.00  0.00           N  
ATOM    145  H   LYS A   9       3.977  -2.300  14.820  1.00  0.00           H  
ATOM    146  HA  LYS A   9       3.267  -4.415  16.609  1.00  0.00           H  
ATOM    147 1HB  LYS A   9       2.585  -1.466  16.539  1.00  0.00           H  
ATOM    148 2HB  LYS A   9       2.006  -2.534  17.810  1.00  0.00           H  
ATOM    149 1HG  LYS A   9       4.315  -3.074  18.442  1.00  0.00           H  
ATOM    150 2HG  LYS A   9       4.923  -2.050  17.133  1.00  0.00           H  
ATOM    151 1HD  LYS A   9       3.856  -0.079  18.158  1.00  0.00           H  
ATOM    152 2HD  LYS A   9       3.201  -1.094  19.451  1.00  0.00           H  
ATOM    153 1HE  LYS A   9       5.486  -1.677  20.169  1.00  0.00           H  
ATOM    154 2HE  LYS A   9       6.158  -0.700  18.860  1.00  0.00           H  
ATOM    155 1HZ  LYS A   9       6.143   0.487  20.928  1.00  0.00           H  
ATOM    156 2HZ  LYS A   9       5.136   1.230  19.853  1.00  0.00           H  
ATOM    157 3HZ  LYS A   9       4.509   0.318  21.076  1.00  0.00           H  
ATOM    158  N   LEU A  10       0.872  -3.308  14.743  1.00  0.00           N  
ATOM    159  CA  LEU A  10      -0.462  -3.622  14.244  1.00  0.00           C  
ATOM    160  C   LEU A  10      -0.521  -5.032  13.677  1.00  0.00           C  
ATOM    161  O   LEU A  10      -1.504  -5.749  13.872  1.00  0.00           O  
ATOM    162  CB  LEU A  10      -0.874  -2.613  13.165  1.00  0.00           C  
ATOM    163  CG  LEU A  10      -1.103  -1.175  13.649  1.00  0.00           C  
ATOM    164  CD1 LEU A  10      -1.296  -0.259  12.450  1.00  0.00           C  
ATOM    165  CD2 LEU A  10      -2.315  -1.136  14.568  1.00  0.00           C  
ATOM    166  H   LEU A  10       1.409  -2.583  14.290  1.00  0.00           H  
ATOM    167  HA  LEU A  10      -1.167  -3.546  15.073  1.00  0.00           H  
ATOM    168 1HB  LEU A  10      -0.098  -2.585  12.401  1.00  0.00           H  
ATOM    169 2HB  LEU A  10      -1.797  -2.957  12.701  1.00  0.00           H  
ATOM    170  HG  LEU A  10      -0.223  -0.830  14.194  1.00  0.00           H  
ATOM    171 1HD1 LEU A  10      -1.458   0.763  12.794  1.00  0.00           H  
ATOM    172 2HD1 LEU A  10      -0.407  -0.291  11.819  1.00  0.00           H  
ATOM    173 3HD1 LEU A  10      -2.160  -0.589  11.876  1.00  0.00           H  
ATOM    174 1HD2 LEU A  10      -2.477  -0.114  14.913  1.00  0.00           H  
ATOM    175 2HD2 LEU A  10      -3.195  -1.480  14.025  1.00  0.00           H  
ATOM    176 3HD2 LEU A  10      -2.142  -1.787  15.426  1.00  0.00           H  
ATOM    177  N   TRP A  11       0.535  -5.429  12.978  1.00  0.00           N  
ATOM    178  CA  TRP A  11       0.627  -6.776  12.425  1.00  0.00           C  
ATOM    179  C   TRP A  11       0.596  -7.827  13.527  1.00  0.00           C  
ATOM    180  O   TRP A  11      -0.096  -8.838  13.415  1.00  0.00           O  
ATOM    181  CB  TRP A  11       1.909  -6.929  11.604  1.00  0.00           C  
ATOM    182  CG  TRP A  11       2.060  -8.282  10.977  1.00  0.00           C  
ATOM    183  CD1 TRP A  11       1.553  -8.685   9.778  1.00  0.00           C  
ATOM    184  CD2 TRP A  11       2.770  -9.423  11.516  1.00  0.00           C  
ATOM    185  NE1 TRP A  11       1.896  -9.992   9.535  1.00  0.00           N  
ATOM    186  CE2 TRP A  11       2.642 -10.459  10.587  1.00  0.00           C  
ATOM    187  CE3 TRP A  11       3.494  -9.644  12.694  1.00  0.00           C  
ATOM    188  CZ2 TRP A  11       3.210 -11.706  10.797  1.00  0.00           C  
ATOM    189  CZ3 TRP A  11       4.064 -10.894  12.904  1.00  0.00           C  
ATOM    190  CH2 TRP A  11       3.926 -11.898  11.978  1.00  0.00           C  
ATOM    191  H   TRP A  11       1.295  -4.782  12.824  1.00  0.00           H  
ATOM    192  HA  TRP A  11      -0.224  -6.937  11.764  1.00  0.00           H  
ATOM    193 1HB  TRP A  11       1.927  -6.180  10.813  1.00  0.00           H  
ATOM    194 2HB  TRP A  11       2.774  -6.750  12.244  1.00  0.00           H  
ATOM    195  HD1 TRP A  11       0.962  -8.061   9.110  1.00  0.00           H  
ATOM    196  HE1 TRP A  11       1.641 -10.525   8.716  1.00  0.00           H  
ATOM    197  HE3 TRP A  11       3.609  -8.850  13.431  1.00  0.00           H  
ATOM    198  HZ2 TRP A  11       3.111 -12.516  10.074  1.00  0.00           H  
ATOM    199  HZ3 TRP A  11       4.626 -11.058  13.824  1.00  0.00           H  
ATOM    200  HH2 TRP A  11       4.386 -12.866  12.174  1.00  0.00           H  
ATOM    201  N   HIS A  12       1.350  -7.581  14.594  1.00  0.00           N  
ATOM    202  CA  HIS A  12       1.356  -8.470  15.748  1.00  0.00           C  
ATOM    203  C   HIS A  12       0.004  -8.472  16.451  1.00  0.00           C  
ATOM    204  O   HIS A  12      -0.476  -9.515  16.895  1.00  0.00           O  
ATOM    205  CB  HIS A  12       2.452  -8.064  16.739  1.00  0.00           C  
ATOM    206  CG  HIS A  12       3.838  -8.348  16.251  1.00  0.00           C  
ATOM    207  ND1 HIS A  12       4.535  -7.478  15.440  1.00  0.00           N  
ATOM    208  CD2 HIS A  12       4.657  -9.406  16.459  1.00  0.00           C  
ATOM    209  CE1 HIS A  12       5.725  -7.988  15.171  1.00  0.00           C  
ATOM    210  NE2 HIS A  12       5.822  -9.157  15.777  1.00  0.00           N  
ATOM    211  H   HIS A  12       1.932  -6.756  14.605  1.00  0.00           H  
ATOM    212  HA  HIS A  12       1.571  -9.484  15.405  1.00  0.00           H  
ATOM    213 1HB  HIS A  12       2.376  -6.996  16.947  1.00  0.00           H  
ATOM    214 2HB  HIS A  12       2.306  -8.592  17.680  1.00  0.00           H  
ATOM    215  HD1 HIS A  12       4.239  -6.564  15.161  1.00  0.00           H  
ATOM    216  HD2 HIS A  12       4.543 -10.330  17.027  1.00  0.00           H  
ATOM    217  HE1 HIS A  12       6.431  -7.448  14.541  1.00  0.00           H  
ATOM    218  N   ALA A  13      -0.606  -7.297  16.551  1.00  0.00           N  
ATOM    219  CA  ALA A  13      -1.867  -7.146  17.268  1.00  0.00           C  
ATOM    220  C   ALA A  13      -2.990  -7.904  16.573  1.00  0.00           C  
ATOM    221  O   ALA A  13      -3.814  -8.546  17.225  1.00  0.00           O  
ATOM    222  CB  ALA A  13      -2.227  -5.673  17.402  1.00  0.00           C  
ATOM    223  H   ALA A  13      -0.187  -6.486  16.118  1.00  0.00           H  
ATOM    224  HA  ALA A  13      -1.741  -7.549  18.275  1.00  0.00           H  
ATOM    225 1HB  ALA A  13      -3.170  -5.577  17.940  1.00  0.00           H  
ATOM    226 2HB  ALA A  13      -1.440  -5.156  17.953  1.00  0.00           H  
ATOM    227 3HB  ALA A  13      -2.327  -5.231  16.412  1.00  0.00           H  
ATOM    228  N   THR A  14      -3.019  -7.825  15.249  1.00  0.00           N  
ATOM    229  CA  THR A  14      -4.108  -8.402  14.468  1.00  0.00           C  
ATOM    230  C   THR A  14      -4.030  -9.923  14.457  1.00  0.00           C  
ATOM    231  O   THR A  14      -5.050 -10.607  14.386  1.00  0.00           O  
ATOM    232  CB  THR A  14      -4.095  -7.873  13.022  1.00  0.00           C  
ATOM    233  OG1 THR A  14      -5.372  -8.108  12.413  1.00  0.00           O  
ATOM    234  CG2 THR A  14      -3.015  -8.569  12.209  1.00  0.00           C  
ATOM    235  H   THR A  14      -2.267  -7.352  14.766  1.00  0.00           H  
ATOM    236  HA  THR A  14      -5.054  -8.105  14.921  1.00  0.00           H  
ATOM    237  HB  THR A  14      -3.903  -6.801  13.029  1.00  0.00           H  
ATOM    238  HG1 THR A  14      -5.435  -9.028  12.148  1.00  0.00           H  
ATOM    239 1HG2 THR A  14      -3.020  -8.183  11.190  1.00  0.00           H  
ATOM    240 2HG2 THR A  14      -2.041  -8.384  12.663  1.00  0.00           H  
ATOM    241 3HG2 THR A  14      -3.207  -9.641  12.191  1.00  0.00           H  
ATOM    242  N   GLU A  15      -2.811 -10.449  14.529  1.00  0.00           N  
ATOM    243  CA  GLU A  15      -2.601 -11.886  14.643  1.00  0.00           C  
ATOM    244  C   GLU A  15      -3.172 -12.425  15.948  1.00  0.00           C  
ATOM    245  O   GLU A  15      -3.765 -13.504  15.981  1.00  0.00           O  
ATOM    246  CB  GLU A  15      -1.110 -12.217  14.553  1.00  0.00           C  
ATOM    247  CG  GLU A  15      -0.506 -12.023  13.169  1.00  0.00           C  
ATOM    248  CD  GLU A  15      -0.996 -13.034  12.170  1.00  0.00           C  
ATOM    249  OE1 GLU A  15      -0.856 -14.206  12.422  1.00  0.00           O  
ATOM    250  OE2 GLU A  15      -1.512 -12.632  11.153  1.00  0.00           O  
ATOM    251  H   GLU A  15      -2.010  -9.835  14.504  1.00  0.00           H  
ATOM    252  HA  GLU A  15      -3.109 -12.378  13.811  1.00  0.00           H  
ATOM    253 1HB  GLU A  15      -0.555 -11.589  15.251  1.00  0.00           H  
ATOM    254 2HB  GLU A  15      -0.949 -13.254  14.846  1.00  0.00           H  
ATOM    255 1HG  GLU A  15      -0.756 -11.025  12.811  1.00  0.00           H  
ATOM    256 2HG  GLU A  15       0.578 -12.091  13.245  1.00  0.00           H  
ATOM    257  N   LYS A  16      -2.988 -11.668  17.025  1.00  0.00           N  
ATOM    258  CA  LYS A  16      -3.572 -12.016  18.315  1.00  0.00           C  
ATOM    259  C   LYS A  16      -5.087 -11.850  18.298  1.00  0.00           C  
ATOM    260  O   LYS A  16      -5.820 -12.705  18.792  1.00  0.00           O  
ATOM    261  CB  LYS A  16      -2.961 -11.160  19.426  1.00  0.00           C  
ATOM    262  CG  LYS A  16      -3.387 -11.559  20.833  1.00  0.00           C  
ATOM    263  CD  LYS A  16      -2.753 -10.655  21.879  1.00  0.00           C  
ATOM    264  CE  LYS A  16      -3.098 -11.112  23.289  1.00  0.00           C  
ATOM    265  NZ  LYS A  16      -2.540 -10.198  24.322  1.00  0.00           N  
ATOM    266  H   LYS A  16      -2.431 -10.829  16.946  1.00  0.00           H  
ATOM    267  HA  LYS A  16      -3.337 -13.059  18.532  1.00  0.00           H  
ATOM    268 1HB  LYS A  16      -1.874 -11.220  19.376  1.00  0.00           H  
ATOM    269 2HB  LYS A  16      -3.239 -10.117  19.276  1.00  0.00           H  
ATOM    270 1HG  LYS A  16      -4.472 -11.493  20.917  1.00  0.00           H  
ATOM    271 2HG  LYS A  16      -3.087 -12.589  21.025  1.00  0.00           H  
ATOM    272 1HD  LYS A  16      -1.669 -10.662  21.758  1.00  0.00           H  
ATOM    273 2HD  LYS A  16      -3.110  -9.634  21.742  1.00  0.00           H  
ATOM    274 1HE  LYS A  16      -4.180 -11.153  23.404  1.00  0.00           H  
ATOM    275 2HE  LYS A  16      -2.699 -12.113  23.454  1.00  0.00           H  
ATOM    276 1HZ  LYS A  16      -2.789 -10.536  25.241  1.00  0.00           H  
ATOM    277 2HZ  LYS A  16      -1.533 -10.167  24.237  1.00  0.00           H  
ATOM    278 3HZ  LYS A  16      -2.917  -9.271  24.191  1.00  0.00           H  
ATOM    279  N   ALA A  17      -5.547 -10.745  17.723  1.00  0.00           N  
ATOM    280  CA  ALA A  17      -6.973 -10.435  17.693  1.00  0.00           C  
ATOM    281  C   ALA A  17      -7.740 -11.451  16.855  1.00  0.00           C  
ATOM    282  O   ALA A  17      -8.848 -11.854  17.208  1.00  0.00           O  
ATOM    283  CB  ALA A  17      -7.201  -9.030  17.157  1.00  0.00           C  
ATOM    284  H   ALA A  17      -4.898 -10.102  17.298  1.00  0.00           H  
ATOM    285  HA  ALA A  17      -7.355 -10.466  18.715  1.00  0.00           H  
ATOM    286 1HB  ALA A  17      -8.268  -8.814  17.142  1.00  0.00           H  
ATOM    287 2HB  ALA A  17      -6.696  -8.309  17.801  1.00  0.00           H  
ATOM    288 3HB  ALA A  17      -6.799  -8.955  16.148  1.00  0.00           H  
ATOM    289  N   GLU A  18      -7.143 -11.863  15.741  1.00  0.00           N  
ATOM    290  CA  GLU A  18      -7.783 -12.807  14.833  1.00  0.00           C  
ATOM    291  C   GLU A  18      -7.937 -14.177  15.482  1.00  0.00           C  
ATOM    292  O   GLU A  18      -8.972 -14.829  15.342  1.00  0.00           O  
ATOM    293  CB  GLU A  18      -6.976 -12.932  13.539  1.00  0.00           C  
ATOM    294  CG  GLU A  18      -7.110 -11.744  12.597  1.00  0.00           C  
ATOM    295  CD  GLU A  18      -6.103 -11.766  11.481  1.00  0.00           C  
ATOM    296  OE1 GLU A  18      -5.773 -12.835  11.025  1.00  0.00           O  
ATOM    297  OE2 GLU A  18      -5.664 -10.713  11.082  1.00  0.00           O  
ATOM    298  H   GLU A  18      -6.222 -11.513  15.519  1.00  0.00           H  
ATOM    299  HA  GLU A  18      -8.772 -12.426  14.580  1.00  0.00           H  
ATOM    300 1HB  GLU A  18      -5.919 -13.052  13.779  1.00  0.00           H  
ATOM    301 2HB  GLU A  18      -7.292 -13.824  12.998  1.00  0.00           H  
ATOM    302 1HG  GLU A  18      -8.111 -11.744  12.168  1.00  0.00           H  
ATOM    303 2HG  GLU A  18      -6.989 -10.825  13.170  1.00  0.00           H  
ATOM    304  N   LYS A  19      -6.899 -14.610  16.192  1.00  0.00           N  
ATOM    305  CA  LYS A  19      -6.927 -15.894  16.882  1.00  0.00           C  
ATOM    306  C   LYS A  19      -8.035 -15.935  17.925  1.00  0.00           C  
ATOM    307  O   LYS A  19      -8.660 -16.974  18.138  1.00  0.00           O  
ATOM    308  CB  LYS A  19      -5.575 -16.177  17.539  1.00  0.00           C  
ATOM    309  CG  LYS A  19      -4.469 -16.558  16.564  1.00  0.00           C  
ATOM    310  CD  LYS A  19      -3.143 -16.756  17.283  1.00  0.00           C  
ATOM    311  CE  LYS A  19      -2.029 -17.104  16.306  1.00  0.00           C  
ATOM    312  NZ  LYS A  19      -0.722 -17.286  16.994  1.00  0.00           N  
ATOM    313  H   LYS A  19      -6.072 -14.034  16.254  1.00  0.00           H  
ATOM    314  HA  LYS A  19      -7.108 -16.678  16.146  1.00  0.00           H  
ATOM    315 1HB  LYS A  19      -5.246 -15.296  18.090  1.00  0.00           H  
ATOM    316 2HB  LYS A  19      -5.683 -16.991  18.257  1.00  0.00           H  
ATOM    317 1HG  LYS A  19      -4.737 -17.483  16.053  1.00  0.00           H  
ATOM    318 2HG  LYS A  19      -4.355 -15.772  15.819  1.00  0.00           H  
ATOM    319 1HD  LYS A  19      -2.876 -15.841  17.814  1.00  0.00           H  
ATOM    320 2HD  LYS A  19      -3.240 -17.562  18.010  1.00  0.00           H  
ATOM    321 1HE  LYS A  19      -2.280 -18.024  15.781  1.00  0.00           H  
ATOM    322 2HE  LYS A  19      -1.929 -16.306  15.570  1.00  0.00           H  
ATOM    323 1HZ  LYS A  19      -0.012 -17.514  16.313  1.00  0.00           H  
ATOM    324 2HZ  LYS A  19      -0.469 -16.431  17.470  1.00  0.00           H  
ATOM    325 3HZ  LYS A  19      -0.797 -18.036  17.666  1.00  0.00           H  
ATOM    326  N   ARG A  20      -8.273 -14.800  18.573  1.00  0.00           N  
ATOM    327  CA  ARG A  20      -9.315 -14.703  19.591  1.00  0.00           C  
ATOM    328  C   ARG A  20     -10.674 -14.431  18.961  1.00  0.00           C  
ATOM    329  O   ARG A  20     -11.687 -14.354  19.660  1.00  0.00           O  
ATOM    330  CB  ARG A  20      -8.991 -13.599  20.587  1.00  0.00           C  
ATOM    331  CG  ARG A  20      -7.766 -13.856  21.450  1.00  0.00           C  
ATOM    332  CD  ARG A  20      -7.450 -12.691  22.315  1.00  0.00           C  
ATOM    333  NE  ARG A  20      -7.074 -11.523  21.536  1.00  0.00           N  
ATOM    334  CZ  ARG A  20      -6.957 -10.276  22.034  1.00  0.00           C  
ATOM    335  NH1 ARG A  20      -7.189 -10.053  23.308  1.00  0.00           N  
ATOM    336  NH2 ARG A  20      -6.609  -9.278  21.241  1.00  0.00           N  
ATOM    337  H   ARG A  20      -7.722 -13.984  18.356  1.00  0.00           H  
ATOM    338  HA  ARG A  20      -9.361 -15.650  20.127  1.00  0.00           H  
ATOM    339 1HB  ARG A  20      -8.828 -12.664  20.053  1.00  0.00           H  
ATOM    340 2HB  ARG A  20      -9.840 -13.451  21.254  1.00  0.00           H  
ATOM    341 1HG  ARG A  20      -7.947 -14.720  22.090  1.00  0.00           H  
ATOM    342 2HG  ARG A  20      -6.905 -14.052  20.810  1.00  0.00           H  
ATOM    343 1HD  ARG A  20      -8.323 -12.435  22.914  1.00  0.00           H  
ATOM    344 2HD  ARG A  20      -6.620 -12.943  22.974  1.00  0.00           H  
ATOM    345  HE  ARG A  20      -6.888 -11.655  20.551  1.00  0.00           H  
ATOM    346 1HH1 ARG A  20      -7.455 -10.816  23.915  1.00  0.00           H  
ATOM    347 2HH1 ARG A  20      -7.101  -9.119  23.682  1.00  0.00           H  
ATOM    348 1HH2 ARG A  20      -6.431  -9.450  20.261  1.00  0.00           H  
ATOM    349 2HH2 ARG A  20      -6.521  -8.344  21.614  1.00  0.00           H  
ATOM    350  N   ASN A  21     -10.693 -14.282  17.643  1.00  0.00           N  
ATOM    351  CA  ASN A  21     -11.915 -13.936  16.927  1.00  0.00           C  
ATOM    352  C   ASN A  21     -12.504 -12.628  17.441  1.00  0.00           C  
ATOM    353  O   ASN A  21     -13.715 -12.511  17.627  1.00  0.00           O  
ATOM    354  CB  ASN A  21     -12.931 -15.058  17.032  1.00  0.00           C  
ATOM    355  CG  ASN A  21     -13.999 -14.971  15.977  1.00  0.00           C  
ATOM    356  OD1 ASN A  21     -13.742 -14.533  14.850  1.00  0.00           O  
ATOM    357  ND2 ASN A  21     -15.194 -15.380  16.321  1.00  0.00           N  
ATOM    358  H   ASN A  21      -9.839 -14.413  17.121  1.00  0.00           H  
ATOM    359  HA  ASN A  21     -11.677 -13.820  15.870  1.00  0.00           H  
ATOM    360 1HB  ASN A  21     -12.424 -16.019  16.941  1.00  0.00           H  
ATOM    361 2HB  ASN A  21     -13.404 -15.029  18.014  1.00  0.00           H  
ATOM    362 1HD2 ASN A  21     -15.944 -15.345  15.660  1.00  0.00           H  
ATOM    363 2HD2 ASN A  21     -15.357 -15.726  17.244  1.00  0.00           H  
ATOM    364  N   ASP A  22     -11.637 -11.646  17.671  1.00  0.00           N  
ATOM    365  CA  ASP A  22     -12.077 -10.319  18.085  1.00  0.00           C  
ATOM    366  C   ASP A  22     -12.262  -9.401  16.882  1.00  0.00           C  
ATOM    367  O   ASP A  22     -11.331  -8.710  16.467  1.00  0.00           O  
ATOM    368  CB  ASP A  22     -11.070  -9.699  19.057  1.00  0.00           C  
ATOM    369  CG  ASP A  22     -11.524  -8.351  19.600  1.00  0.00           C  
ATOM    370  OD1 ASP A  22     -12.376  -7.744  18.995  1.00  0.00           O  
ATOM    371  OD2 ASP A  22     -11.014  -7.940  20.615  1.00  0.00           O  
ATOM    372  H   ASP A  22     -10.651 -11.823  17.558  1.00  0.00           H  
ATOM    373  HA  ASP A  22     -13.034 -10.416  18.601  1.00  0.00           H  
ATOM    374 1HB  ASP A  22     -10.910 -10.377  19.895  1.00  0.00           H  
ATOM    375 2HB  ASP A  22     -10.111  -9.569  18.555  1.00  0.00           H  
ATOM    376  N   GLU A  23     -13.470  -9.399  16.327  1.00  0.00           N  
ATOM    377  CA  GLU A  23     -13.726  -8.734  15.054  1.00  0.00           C  
ATOM    378  C   GLU A  23     -13.489  -7.233  15.158  1.00  0.00           C  
ATOM    379  O   GLU A  23     -12.969  -6.613  14.231  1.00  0.00           O  
ATOM    380  CB  GLU A  23     -15.159  -9.003  14.590  1.00  0.00           C  
ATOM    381  CG  GLU A  23     -15.425 -10.441  14.168  1.00  0.00           C  
ATOM    382  CD  GLU A  23     -16.841 -10.666  13.717  1.00  0.00           C  
ATOM    383  OE1 GLU A  23     -17.612  -9.737  13.757  1.00  0.00           O  
ATOM    384  OE2 GLU A  23     -17.153 -11.769  13.332  1.00  0.00           O  
ATOM    385  H   GLU A  23     -14.229  -9.868  16.798  1.00  0.00           H  
ATOM    386  HA  GLU A  23     -13.046  -9.145  14.307  1.00  0.00           H  
ATOM    387 1HB  GLU A  23     -15.854  -8.756  15.393  1.00  0.00           H  
ATOM    388 2HB  GLU A  23     -15.395  -8.357  13.744  1.00  0.00           H  
ATOM    389 1HG  GLU A  23     -14.750 -10.699  13.352  1.00  0.00           H  
ATOM    390 2HG  GLU A  23     -15.206 -11.100  15.007  1.00  0.00           H  
ATOM    391  N   LYS A  24     -13.872  -6.656  16.293  1.00  0.00           N  
ATOM    392  CA  LYS A  24     -13.726  -5.221  16.507  1.00  0.00           C  
ATOM    393  C   LYS A  24     -12.261  -4.805  16.484  1.00  0.00           C  
ATOM    394  O   LYS A  24     -11.888  -3.855  15.798  1.00  0.00           O  
ATOM    395  CB  LYS A  24     -14.368  -4.809  17.833  1.00  0.00           C  
ATOM    396  CG  LYS A  24     -14.283  -3.319  18.137  1.00  0.00           C  
ATOM    397  CD  LYS A  24     -14.997  -2.979  19.436  1.00  0.00           C  
ATOM    398  CE  LYS A  24     -14.872  -1.499  19.767  1.00  0.00           C  
ATOM    399  NZ  LYS A  24     -15.572  -1.150  21.033  1.00  0.00           N  
ATOM    400  H   LYS A  24     -14.274  -7.226  17.024  1.00  0.00           H  
ATOM    401  HA  LYS A  24     -14.252  -4.698  15.710  1.00  0.00           H  
ATOM    402 1HB  LYS A  24     -15.422  -5.090  17.830  1.00  0.00           H  
ATOM    403 2HB  LYS A  24     -13.889  -5.346  18.652  1.00  0.00           H  
ATOM    404 1HG  LYS A  24     -13.237  -3.024  18.219  1.00  0.00           H  
ATOM    405 2HG  LYS A  24     -14.738  -2.755  17.323  1.00  0.00           H  
ATOM    406 1HD  LYS A  24     -16.054  -3.235  19.349  1.00  0.00           H  
ATOM    407 2HD  LYS A  24     -14.567  -3.561  20.251  1.00  0.00           H  
ATOM    408 1HE  LYS A  24     -13.820  -1.236  19.863  1.00  0.00           H  
ATOM    409 2HE  LYS A  24     -15.299  -0.908  18.956  1.00  0.00           H  
ATOM    410 1HZ  LYS A  24     -15.466  -0.162  21.216  1.00  0.00           H  
ATOM    411 2HZ  LYS A  24     -16.554  -1.373  20.948  1.00  0.00           H  
ATOM    412 3HZ  LYS A  24     -15.172  -1.678  21.795  1.00  0.00           H  
ATOM    413  N   ALA A  25     -11.435  -5.523  17.237  1.00  0.00           N  
ATOM    414  CA  ALA A  25     -10.012  -5.222  17.315  1.00  0.00           C  
ATOM    415  C   ALA A  25      -9.353  -5.312  15.945  1.00  0.00           C  
ATOM    416  O   ALA A  25      -8.550  -4.455  15.572  1.00  0.00           O  
ATOM    417  CB  ALA A  25      -9.323  -6.162  18.295  1.00  0.00           C  
ATOM    418  H   ALA A  25     -11.804  -6.301  17.769  1.00  0.00           H  
ATOM    419  HA  ALA A  25      -9.894  -4.206  17.694  1.00  0.00           H  
ATOM    420 1HB  ALA A  25      -8.261  -5.923  18.342  1.00  0.00           H  
ATOM    421 2HB  ALA A  25      -9.767  -6.044  19.284  1.00  0.00           H  
ATOM    422 3HB  ALA A  25      -9.450  -7.190  17.961  1.00  0.00           H  
ATOM    423  N   VAL A  26      -9.695  -6.354  15.196  1.00  0.00           N  
ATOM    424  CA  VAL A  26      -9.096  -6.589  13.887  1.00  0.00           C  
ATOM    425  C   VAL A  26      -9.415  -5.455  12.923  1.00  0.00           C  
ATOM    426  O   VAL A  26      -8.532  -4.949  12.232  1.00  0.00           O  
ATOM    427  CB  VAL A  26      -9.604  -7.918  13.298  1.00  0.00           C  
ATOM    428  CG1 VAL A  26      -9.176  -8.055  11.844  1.00  0.00           C  
ATOM    429  CG2 VAL A  26      -9.085  -9.084  14.125  1.00  0.00           C  
ATOM    430  H   VAL A  26     -10.392  -7.000  15.541  1.00  0.00           H  
ATOM    431  HA  VAL A  26      -8.013  -6.651  14.010  1.00  0.00           H  
ATOM    432  HB  VAL A  26     -10.694  -7.918  13.312  1.00  0.00           H  
ATOM    433 1HG1 VAL A  26      -9.544  -8.999  11.443  1.00  0.00           H  
ATOM    434 2HG1 VAL A  26      -9.588  -7.229  11.264  1.00  0.00           H  
ATOM    435 3HG1 VAL A  26      -8.088  -8.035  11.783  1.00  0.00           H  
ATOM    436 1HG2 VAL A  26      -9.449 -10.020  13.703  1.00  0.00           H  
ATOM    437 2HG2 VAL A  26      -7.995  -9.080  14.115  1.00  0.00           H  
ATOM    438 3HG2 VAL A  26      -9.439  -8.988  15.152  1.00  0.00           H  
ATOM    439  N   LYS A  27     -10.683  -5.060  12.881  1.00  0.00           N  
ATOM    440  CA  LYS A  27     -11.125  -3.991  11.992  1.00  0.00           C  
ATOM    441  C   LYS A  27     -10.395  -2.688  12.294  1.00  0.00           C  
ATOM    442  O   LYS A  27      -9.968  -1.979  11.384  1.00  0.00           O  
ATOM    443  CB  LYS A  27     -12.636  -3.788  12.109  1.00  0.00           C  
ATOM    444  CG  LYS A  27     -13.471  -4.896  11.481  1.00  0.00           C  
ATOM    445  CD  LYS A  27     -14.954  -4.691  11.749  1.00  0.00           C  
ATOM    446  CE  LYS A  27     -15.792  -5.779  11.094  1.00  0.00           C  
ATOM    447  NZ  LYS A  27     -17.230  -5.669  11.458  1.00  0.00           N  
ATOM    448  H   LYS A  27     -11.359  -5.512  13.480  1.00  0.00           H  
ATOM    449  HA  LYS A  27     -10.907  -4.283  10.965  1.00  0.00           H  
ATOM    450 1HB  LYS A  27     -12.914  -3.715  13.161  1.00  0.00           H  
ATOM    451 2HB  LYS A  27     -12.915  -2.848  11.631  1.00  0.00           H  
ATOM    452 1HG  LYS A  27     -13.303  -4.912  10.403  1.00  0.00           H  
ATOM    453 2HG  LYS A  27     -13.166  -5.858  11.892  1.00  0.00           H  
ATOM    454 1HD  LYS A  27     -15.135  -4.702  12.824  1.00  0.00           H  
ATOM    455 2HD  LYS A  27     -15.264  -3.722  11.356  1.00  0.00           H  
ATOM    456 1HE  LYS A  27     -15.697  -5.709  10.011  1.00  0.00           H  
ATOM    457 2HE  LYS A  27     -15.425  -6.757  11.405  1.00  0.00           H  
ATOM    458 1HZ  LYS A  27     -17.750  -6.407  11.005  1.00  0.00           H  
ATOM    459 2HZ  LYS A  27     -17.332  -5.752  12.460  1.00  0.00           H  
ATOM    460 3HZ  LYS A  27     -17.587  -4.773  11.157  1.00  0.00           H  
ATOM    461  N   LEU A  28     -10.256  -2.379  13.579  1.00  0.00           N  
ATOM    462  CA  LEU A  28      -9.582  -1.156  14.004  1.00  0.00           C  
ATOM    463  C   LEU A  28      -8.120  -1.161  13.579  1.00  0.00           C  
ATOM    464  O   LEU A  28      -7.581  -0.133  13.165  1.00  0.00           O  
ATOM    465  CB  LEU A  28      -9.678  -0.998  15.526  1.00  0.00           C  
ATOM    466  CG  LEU A  28     -11.077  -0.691  16.076  1.00  0.00           C  
ATOM    467  CD1 LEU A  28     -11.078  -0.864  17.589  1.00  0.00           C  
ATOM    468  CD2 LEU A  28     -11.477   0.725  15.687  1.00  0.00           C  
ATOM    469  H   LEU A  28     -10.627  -3.004  14.280  1.00  0.00           H  
ATOM    470  HA  LEU A  28     -10.081  -0.306  13.538  1.00  0.00           H  
ATOM    471 1HB  LEU A  28      -9.333  -1.918  15.994  1.00  0.00           H  
ATOM    472 2HB  LEU A  28      -9.016  -0.188  15.834  1.00  0.00           H  
ATOM    473  HG  LEU A  28     -11.795  -1.398  15.660  1.00  0.00           H  
ATOM    474 1HD1 LEU A  28     -12.072  -0.646  17.980  1.00  0.00           H  
ATOM    475 2HD1 LEU A  28     -10.808  -1.890  17.838  1.00  0.00           H  
ATOM    476 3HD1 LEU A  28     -10.356  -0.179  18.033  1.00  0.00           H  
ATOM    477 1HD2 LEU A  28     -12.471   0.942  16.077  1.00  0.00           H  
ATOM    478 2HD2 LEU A  28     -10.760   1.433  16.104  1.00  0.00           H  
ATOM    479 3HD2 LEU A  28     -11.485   0.815  14.601  1.00  0.00           H  
ATOM    480  N   LEU A  29      -7.480  -2.320  13.687  1.00  0.00           N  
ATOM    481  CA  LEU A  29      -6.066  -2.448  13.354  1.00  0.00           C  
ATOM    482  C   LEU A  29      -5.839  -2.328  11.852  1.00  0.00           C  
ATOM    483  O   LEU A  29      -4.857  -1.732  11.408  1.00  0.00           O  
ATOM    484  CB  LEU A  29      -5.523  -3.793  13.852  1.00  0.00           C  
ATOM    485  CG  LEU A  29      -5.531  -3.990  15.374  1.00  0.00           C  
ATOM    486  CD1 LEU A  29      -5.345  -5.467  15.695  1.00  0.00           C  
ATOM    487  CD2 LEU A  29      -4.427  -3.151  16.000  1.00  0.00           C  
ATOM    488  H   LEU A  29      -7.985  -3.133  14.005  1.00  0.00           H  
ATOM    489  HA  LEU A  29      -5.517  -1.648  13.855  1.00  0.00           H  
ATOM    490 1HB  LEU A  29      -6.117  -4.592  13.412  1.00  0.00           H  
ATOM    491 2HB  LEU A  29      -4.494  -3.901  13.509  1.00  0.00           H  
ATOM    492  HG  LEU A  29      -6.496  -3.680  15.776  1.00  0.00           H  
ATOM    493 1HD1 LEU A  29      -5.351  -5.608  16.776  1.00  0.00           H  
ATOM    494 2HD1 LEU A  29      -6.159  -6.041  15.251  1.00  0.00           H  
ATOM    495 3HD1 LEU A  29      -4.394  -5.811  15.290  1.00  0.00           H  
ATOM    496 1HD2 LEU A  29      -4.434  -3.291  17.082  1.00  0.00           H  
ATOM    497 2HD2 LEU A  29      -3.462  -3.461  15.600  1.00  0.00           H  
ATOM    498 3HD2 LEU A  29      -4.595  -2.099  15.770  1.00  0.00           H  
ATOM    499  N   GLU A  30      -6.753  -2.895  11.073  1.00  0.00           N  
ATOM    500  CA  GLU A  30      -6.625  -2.903   9.621  1.00  0.00           C  
ATOM    501  C   GLU A  30      -6.608  -1.486   9.062  1.00  0.00           C  
ATOM    502  O   GLU A  30      -5.842  -1.180   8.146  1.00  0.00           O  
ATOM    503  CB  GLU A  30      -7.770  -3.697   8.988  1.00  0.00           C  
ATOM    504  CG  GLU A  30      -7.645  -5.207   9.136  1.00  0.00           C  
ATOM    505  CD  GLU A  30      -8.866  -5.944   8.663  1.00  0.00           C  
ATOM    506  OE1 GLU A  30      -9.886  -5.320   8.495  1.00  0.00           O  
ATOM    507  OE2 GLU A  30      -8.779  -7.134   8.469  1.00  0.00           O  
ATOM    508  H   GLU A  30      -7.560  -3.333  11.498  1.00  0.00           H  
ATOM    509  HA  GLU A  30      -5.690  -3.395   9.359  1.00  0.00           H  
ATOM    510 1HB  GLU A  30      -8.715  -3.394   9.439  1.00  0.00           H  
ATOM    511 2HB  GLU A  30      -7.827  -3.468   7.924  1.00  0.00           H  
ATOM    512 1HG  GLU A  30      -6.784  -5.547   8.561  1.00  0.00           H  
ATOM    513 2HG  GLU A  30      -7.465  -5.445  10.183  1.00  0.00           H  
ATOM    514  N   ASP A  31      -7.452  -0.625   9.617  1.00  0.00           N  
ATOM    515  CA  ASP A  31      -7.557   0.753   9.154  1.00  0.00           C  
ATOM    516  C   ASP A  31      -6.337   1.567   9.571  1.00  0.00           C  
ATOM    517  O   ASP A  31      -5.860   2.415   8.819  1.00  0.00           O  
ATOM    518  CB  ASP A  31      -8.827   1.408   9.703  1.00  0.00           C  
ATOM    519  CG  ASP A  31     -10.095   0.886   9.042  1.00  0.00           C  
ATOM    520  OD1 ASP A  31     -10.105   0.752   7.841  1.00  0.00           O  
ATOM    521  OD2 ASP A  31     -11.043   0.625   9.744  1.00  0.00           O  
ATOM    522  H   ASP A  31      -8.040  -0.934  10.379  1.00  0.00           H  
ATOM    523  HA  ASP A  31      -7.619   0.749   8.066  1.00  0.00           H  
ATOM    524 1HB  ASP A  31      -8.894   1.230  10.776  1.00  0.00           H  
ATOM    525 2HB  ASP A  31      -8.774   2.487   9.552  1.00  0.00           H  
ATOM    526  N   ALA A  32      -5.838   1.303  10.773  1.00  0.00           N  
ATOM    527  CA  ALA A  32      -4.649   1.980  11.276  1.00  0.00           C  
ATOM    528  C   ALA A  32      -3.451   1.733  10.368  1.00  0.00           C  
ATOM    529  O   ALA A  32      -2.682   2.649  10.078  1.00  0.00           O  
ATOM    530  CB  ALA A  32      -4.340   1.526  12.694  1.00  0.00           C  
ATOM    531  H   ALA A  32      -6.295   0.614  11.355  1.00  0.00           H  
ATOM    532  HA  ALA A  32      -4.849   3.053  11.307  1.00  0.00           H  
ATOM    533 1HB  ALA A  32      -3.450   2.042  13.055  1.00  0.00           H  
ATOM    534 2HB  ALA A  32      -5.184   1.762  13.343  1.00  0.00           H  
ATOM    535 3HB  ALA A  32      -4.166   0.451  12.703  1.00  0.00           H  
ATOM    536  N   SER A  33      -3.298   0.492   9.923  1.00  0.00           N  
ATOM    537  CA  SER A  33      -2.177   0.117   9.068  1.00  0.00           C  
ATOM    538  C   SER A  33      -2.234   0.850   7.734  1.00  0.00           C  
ATOM    539  O   SER A  33      -1.219   1.343   7.243  1.00  0.00           O  
ATOM    540  CB  SER A  33      -2.178  -1.381   8.832  1.00  0.00           C  
ATOM    541  OG  SER A  33      -1.088  -1.765   8.038  1.00  0.00           O  
ATOM    542  H   SER A  33      -3.974  -0.211  10.184  1.00  0.00           H  
ATOM    543  HA  SER A  33      -1.250   0.384   9.574  1.00  0.00           H  
ATOM    544 1HB  SER A  33      -2.135  -1.900   9.789  1.00  0.00           H  
ATOM    545 2HB  SER A  33      -3.107  -1.672   8.344  1.00  0.00           H  
ATOM    546  HG  SER A  33      -0.834  -2.639   8.344  1.00  0.00           H  
ATOM    547  N   VAL A  34      -3.427   0.919   7.153  1.00  0.00           N  
ATOM    548  CA  VAL A  34      -3.622   1.615   5.885  1.00  0.00           C  
ATOM    549  C   VAL A  34      -3.249   3.087   6.003  1.00  0.00           C  
ATOM    550  O   VAL A  34      -2.597   3.644   5.118  1.00  0.00           O  
ATOM    551  CB  VAL A  34      -5.088   1.495   5.428  1.00  0.00           C  
ATOM    552  CG1 VAL A  34      -5.342   2.378   4.215  1.00  0.00           C  
ATOM    553  CG2 VAL A  34      -5.416   0.043   5.116  1.00  0.00           C  
ATOM    554  H   VAL A  34      -4.217   0.479   7.599  1.00  0.00           H  
ATOM    555  HA  VAL A  34      -2.982   1.151   5.135  1.00  0.00           H  
ATOM    556  HB  VAL A  34      -5.738   1.852   6.227  1.00  0.00           H  
ATOM    557 1HG1 VAL A  34      -6.383   2.281   3.906  1.00  0.00           H  
ATOM    558 2HG1 VAL A  34      -5.135   3.417   4.472  1.00  0.00           H  
ATOM    559 3HG1 VAL A  34      -4.691   2.069   3.397  1.00  0.00           H  
ATOM    560 1HG2 VAL A  34      -6.454  -0.034   4.795  1.00  0.00           H  
ATOM    561 2HG2 VAL A  34      -4.762  -0.315   4.321  1.00  0.00           H  
ATOM    562 3HG2 VAL A  34      -5.267  -0.564   6.010  1.00  0.00           H  
ATOM    563  N   LEU A  35      -3.664   3.712   7.098  1.00  0.00           N  
ATOM    564  CA  LEU A  35      -3.390   5.126   7.324  1.00  0.00           C  
ATOM    565  C   LEU A  35      -1.892   5.393   7.387  1.00  0.00           C  
ATOM    566  O   LEU A  35      -1.403   6.370   6.820  1.00  0.00           O  
ATOM    567  CB  LEU A  35      -4.055   5.594   8.625  1.00  0.00           C  
ATOM    568  CG  LEU A  35      -5.586   5.681   8.596  1.00  0.00           C  
ATOM    569  CD1 LEU A  35      -6.113   5.844  10.015  1.00  0.00           C  
ATOM    570  CD2 LEU A  35      -6.012   6.847   7.717  1.00  0.00           C  
ATOM    571  H   LEU A  35      -4.185   3.196   7.793  1.00  0.00           H  
ATOM    572  HA  LEU A  35      -3.814   5.697   6.497  1.00  0.00           H  
ATOM    573 1HB  LEU A  35      -3.777   4.907   9.423  1.00  0.00           H  
ATOM    574 2HB  LEU A  35      -3.671   6.583   8.875  1.00  0.00           H  
ATOM    575  HG  LEU A  35      -5.996   4.754   8.193  1.00  0.00           H  
ATOM    576 1HD1 LEU A  35      -7.201   5.906   9.995  1.00  0.00           H  
ATOM    577 2HD1 LEU A  35      -5.810   4.987  10.617  1.00  0.00           H  
ATOM    578 3HD1 LEU A  35      -5.706   6.756  10.451  1.00  0.00           H  
ATOM    579 1HD2 LEU A  35      -7.100   6.909   7.696  1.00  0.00           H  
ATOM    580 2HD2 LEU A  35      -5.604   7.774   8.120  1.00  0.00           H  
ATOM    581 3HD2 LEU A  35      -5.637   6.695   6.705  1.00  0.00           H  
ATOM    582  N   LEU A  36      -1.169   4.520   8.080  1.00  0.00           N  
ATOM    583  CA  LEU A  36       0.269   4.688   8.260  1.00  0.00           C  
ATOM    584  C   LEU A  36       1.005   4.585   6.930  1.00  0.00           C  
ATOM    585  O   LEU A  36       1.918   5.362   6.652  1.00  0.00           O  
ATOM    586  CB  LEU A  36       0.808   3.634   9.234  1.00  0.00           C  
ATOM    587  CG  LEU A  36       0.338   3.769  10.688  1.00  0.00           C  
ATOM    588  CD1 LEU A  36       0.749   2.532  11.473  1.00  0.00           C  
ATOM    589  CD2 LEU A  36       0.937   5.028  11.298  1.00  0.00           C  
ATOM    590  H   LEU A  36      -1.627   3.720   8.492  1.00  0.00           H  
ATOM    591  HA  LEU A  36       0.451   5.675   8.684  1.00  0.00           H  
ATOM    592 1HB  LEU A  36       0.508   2.649   8.879  1.00  0.00           H  
ATOM    593 2HB  LEU A  36       1.896   3.683   9.230  1.00  0.00           H  
ATOM    594  HG  LEU A  36      -0.750   3.835  10.714  1.00  0.00           H  
ATOM    595 1HD1 LEU A  36       0.417   2.628  12.507  1.00  0.00           H  
ATOM    596 2HD1 LEU A  36       0.293   1.649  11.026  1.00  0.00           H  
ATOM    597 3HD1 LEU A  36       1.833   2.430  11.450  1.00  0.00           H  
ATOM    598 1HD2 LEU A  36       0.603   5.124  12.332  1.00  0.00           H  
ATOM    599 2HD2 LEU A  36       2.026   4.962  11.273  1.00  0.00           H  
ATOM    600 3HD2 LEU A  36       0.612   5.899  10.729  1.00  0.00           H  
ATOM    601  N   VAL A  37       0.604   3.616   6.112  1.00  0.00           N  
ATOM    602  CA  VAL A  37       1.238   3.400   4.816  1.00  0.00           C  
ATOM    603  C   VAL A  37       1.030   4.594   3.894  1.00  0.00           C  
ATOM    604  O   VAL A  37       1.972   5.076   3.265  1.00  0.00           O  
ATOM    605  CB  VAL A  37       0.671   2.134   4.147  1.00  0.00           C  
ATOM    606  CG1 VAL A  37       1.138   2.040   2.702  1.00  0.00           C  
ATOM    607  CG2 VAL A  37       1.092   0.901   4.931  1.00  0.00           C  
ATOM    608  H   VAL A  37      -0.157   3.017   6.393  1.00  0.00           H  
ATOM    609  HA  VAL A  37       2.309   3.260   4.973  1.00  0.00           H  
ATOM    610  HB  VAL A  37      -0.417   2.200   4.129  1.00  0.00           H  
ATOM    611 1HG1 VAL A  37       0.728   1.140   2.245  1.00  0.00           H  
ATOM    612 2HG1 VAL A  37       0.795   2.915   2.151  1.00  0.00           H  
ATOM    613 3HG1 VAL A  37       2.227   1.996   2.674  1.00  0.00           H  
ATOM    614 1HG2 VAL A  37       0.687   0.010   4.453  1.00  0.00           H  
ATOM    615 2HG2 VAL A  37       2.180   0.838   4.954  1.00  0.00           H  
ATOM    616 3HG2 VAL A  37       0.711   0.971   5.951  1.00  0.00           H  
ATOM    617  N   ASN A  38      -0.210   5.068   3.817  1.00  0.00           N  
ATOM    618  CA  ASN A  38      -0.555   6.165   2.923  1.00  0.00           C  
ATOM    619  C   ASN A  38       0.062   7.476   3.393  1.00  0.00           C  
ATOM    620  O   ASN A  38       0.556   8.264   2.589  1.00  0.00           O  
ATOM    621  CB  ASN A  38      -2.062   6.299   2.799  1.00  0.00           C  
ATOM    622  CG  ASN A  38      -2.674   5.198   1.978  1.00  0.00           C  
ATOM    623  OD1 ASN A  38      -1.977   4.506   1.227  1.00  0.00           O  
ATOM    624  ND2 ASN A  38      -3.964   5.021   2.107  1.00  0.00           N  
ATOM    625  H   ASN A  38      -0.929   4.656   4.395  1.00  0.00           H  
ATOM    626  HA  ASN A  38      -0.171   5.937   1.928  1.00  0.00           H  
ATOM    627 1HB  ASN A  38      -2.511   6.288   3.793  1.00  0.00           H  
ATOM    628 2HB  ASN A  38      -2.306   7.257   2.340  1.00  0.00           H  
ATOM    629 1HD2 ASN A  38      -4.426   4.303   1.585  1.00  0.00           H  
ATOM    630 2HD2 ASN A  38      -4.489   5.604   2.727  1.00  0.00           H  
ATOM    631  N   ALA A  39       0.030   7.702   4.702  1.00  0.00           N  
ATOM    632  CA  ALA A  39       0.533   8.945   5.278  1.00  0.00           C  
ATOM    633  C   ALA A  39       2.026   9.104   5.022  1.00  0.00           C  
ATOM    634  O   ALA A  39       2.487  10.182   4.642  1.00  0.00           O  
ATOM    635  CB  ALA A  39       0.245   8.992   6.772  1.00  0.00           C  
ATOM    636  H   ALA A  39      -0.352   6.997   5.315  1.00  0.00           H  
ATOM    637  HA  ALA A  39       0.006   9.778   4.813  1.00  0.00           H  
ATOM    638 1HB  ALA A  39       0.627   9.925   7.185  1.00  0.00           H  
ATOM    639 2HB  ALA A  39      -0.831   8.935   6.936  1.00  0.00           H  
ATOM    640 3HB  ALA A  39       0.731   8.151   7.262  1.00  0.00           H  
ATOM    641  N   TRP A  40       2.776   8.028   5.230  1.00  0.00           N  
ATOM    642  CA  TRP A  40       4.218   8.045   5.010  1.00  0.00           C  
ATOM    643  C   TRP A  40       4.548   8.243   3.537  1.00  0.00           C  
ATOM    644  O   TRP A  40       5.364   9.095   3.182  1.00  0.00           O  
ATOM    645  CB  TRP A  40       4.849   6.743   5.507  1.00  0.00           C  
ATOM    646  CG  TRP A  40       6.326   6.663   5.263  1.00  0.00           C  
ATOM    647  CD1 TRP A  40       7.313   7.136   6.075  1.00  0.00           C  
ATOM    648  CD2 TRP A  40       6.994   6.069   4.124  1.00  0.00           C  
ATOM    649  NE1 TRP A  40       8.543   6.880   5.522  1.00  0.00           N  
ATOM    650  CE2 TRP A  40       8.367   6.227   4.329  1.00  0.00           C  
ATOM    651  CE3 TRP A  40       6.543   5.426   2.964  1.00  0.00           C  
ATOM    652  CZ2 TRP A  40       9.303   5.767   3.416  1.00  0.00           C  
ATOM    653  CZ3 TRP A  40       7.482   4.963   2.049  1.00  0.00           C  
ATOM    654  CH2 TRP A  40       8.826   5.129   2.270  1.00  0.00           C  
ATOM    655  H   TRP A  40       2.337   7.177   5.549  1.00  0.00           H  
ATOM    656  HA  TRP A  40       4.644   8.872   5.579  1.00  0.00           H  
ATOM    657 1HB  TRP A  40       4.672   6.638   6.577  1.00  0.00           H  
ATOM    658 2HB  TRP A  40       4.374   5.896   5.012  1.00  0.00           H  
ATOM    659  HD1 TRP A  40       7.149   7.642   7.024  1.00  0.00           H  
ATOM    660  HE1 TRP A  40       9.433   7.132   5.927  1.00  0.00           H  
ATOM    661  HE3 TRP A  40       5.477   5.289   2.785  1.00  0.00           H  
ATOM    662  HZ2 TRP A  40      10.375   5.889   3.573  1.00  0.00           H  
ATOM    663  HZ3 TRP A  40       7.123   4.464   1.149  1.00  0.00           H  
ATOM    664  HH2 TRP A  40       9.535   4.754   1.532  1.00  0.00           H  
ATOM    665  N   LEU A  41       3.910   7.452   2.681  1.00  0.00           N  
ATOM    666  CA  LEU A  41       4.286   7.382   1.275  1.00  0.00           C  
ATOM    667  C   LEU A  41       4.069   8.722   0.581  1.00  0.00           C  
ATOM    668  O   LEU A  41       4.856   9.120  -0.279  1.00  0.00           O  
ATOM    669  CB  LEU A  41       3.475   6.292   0.563  1.00  0.00           C  
ATOM    670  CG  LEU A  41       3.852   6.030  -0.901  1.00  0.00           C  
ATOM    671  CD1 LEU A  41       5.318   5.627  -0.983  1.00  0.00           C  
ATOM    672  CD2 LEU A  41       2.953   4.943  -1.471  1.00  0.00           C  
ATOM    673  H   LEU A  41       3.145   6.881   3.014  1.00  0.00           H  
ATOM    674  HA  LEU A  41       5.344   7.124   1.210  1.00  0.00           H  
ATOM    675 1HB  LEU A  41       3.595   5.357   1.108  1.00  0.00           H  
ATOM    676 2HB  LEU A  41       2.421   6.570   0.589  1.00  0.00           H  
ATOM    677  HG  LEU A  41       3.726   6.946  -1.478  1.00  0.00           H  
ATOM    678 1HD1 LEU A  41       5.587   5.441  -2.023  1.00  0.00           H  
ATOM    679 2HD1 LEU A  41       5.940   6.430  -0.586  1.00  0.00           H  
ATOM    680 3HD1 LEU A  41       5.479   4.721  -0.399  1.00  0.00           H  
ATOM    681 1HD2 LEU A  41       3.221   4.758  -2.511  1.00  0.00           H  
ATOM    682 2HD2 LEU A  41       3.080   4.027  -0.894  1.00  0.00           H  
ATOM    683 3HD2 LEU A  41       1.913   5.265  -1.416  1.00  0.00           H  
ATOM    684  N   SER A  42       2.998   9.411   0.958  1.00  0.00           N  
ATOM    685  CA  SER A  42       2.671  10.702   0.364  1.00  0.00           C  
ATOM    686  C   SER A  42       3.358  11.841   1.105  1.00  0.00           C  
ATOM    687  O   SER A  42       3.246  13.004   0.719  1.00  0.00           O  
ATOM    688  CB  SER A  42       1.170  10.915   0.373  1.00  0.00           C  
ATOM    689  OG  SER A  42       0.672  10.930   1.683  1.00  0.00           O  
ATOM    690  H   SER A  42       2.397   9.032   1.675  1.00  0.00           H  
ATOM    691  HA  SER A  42       3.011  10.702  -0.671  1.00  0.00           H  
ATOM    692 1HB  SER A  42       0.934  11.858  -0.119  1.00  0.00           H  
ATOM    693 2HB  SER A  42       0.687  10.120  -0.194  1.00  0.00           H  
ATOM    694  HG  SER A  42       0.576  10.009   1.940  1.00  0.00           H  
ATOM    695  N   ASN A  43       4.070  11.500   2.173  1.00  0.00           N  
ATOM    696  CA  ASN A  43       4.678  12.501   3.041  1.00  0.00           C  
ATOM    697  C   ASN A  43       3.644  13.504   3.535  1.00  0.00           C  
ATOM    698  O   ASN A  43       3.872  14.711   3.505  1.00  0.00           O  
ATOM    699  CB  ASN A  43       5.811  13.211   2.324  1.00  0.00           C  
ATOM    700  CG  ASN A  43       6.731  13.933   3.269  1.00  0.00           C  
ATOM    701  OD1 ASN A  43       7.041  13.433   4.357  1.00  0.00           O  
ATOM    702  ND2 ASN A  43       7.173  15.101   2.876  1.00  0.00           N  
ATOM    703  H   ASN A  43       4.194  10.521   2.389  1.00  0.00           H  
ATOM    704  HA  ASN A  43       5.115  11.995   3.903  1.00  0.00           H  
ATOM    705 1HB  ASN A  43       6.392  12.486   1.753  1.00  0.00           H  
ATOM    706 2HB  ASN A  43       5.399  13.931   1.616  1.00  0.00           H  
ATOM    707 1HD2 ASN A  43       7.788  15.626   3.465  1.00  0.00           H  
ATOM    708 2HD2 ASN A  43       6.896  15.467   1.989  1.00  0.00           H  
ATOM    709  N   ASP A  44       2.504  12.993   3.991  1.00  0.00           N  
ATOM    710  CA  ASP A  44       1.422  13.845   4.469  1.00  0.00           C  
ATOM    711  C   ASP A  44       1.472  13.998   5.984  1.00  0.00           C  
ATOM    712  O   ASP A  44       1.102  13.085   6.723  1.00  0.00           O  
ATOM    713  CB  ASP A  44       0.064  13.274   4.053  1.00  0.00           C  
ATOM    714  CG  ASP A  44      -1.102  14.172   4.444  1.00  0.00           C  
ATOM    715  OD1 ASP A  44      -1.032  14.784   5.484  1.00  0.00           O  
ATOM    716  OD2 ASP A  44      -2.051  14.237   3.700  1.00  0.00           O  
ATOM    717  H   ASP A  44       2.385  11.990   4.006  1.00  0.00           H  
ATOM    718  HA  ASP A  44       1.527  14.830   4.015  1.00  0.00           H  
ATOM    719 1HB  ASP A  44       0.046  13.130   2.972  1.00  0.00           H  
ATOM    720 2HB  ASP A  44      -0.077  12.297   4.515  1.00  0.00           H  
ATOM    721  N   GLU A  45       1.930  15.158   6.443  1.00  0.00           N  
ATOM    722  CA  GLU A  45       2.214  15.364   7.858  1.00  0.00           C  
ATOM    723  C   GLU A  45       0.944  15.269   8.694  1.00  0.00           C  
ATOM    724  O   GLU A  45       0.967  14.771   9.820  1.00  0.00           O  
ATOM    725  CB  GLU A  45       2.879  16.725   8.075  1.00  0.00           C  
ATOM    726  CG  GLU A  45       4.293  16.829   7.523  1.00  0.00           C  
ATOM    727  CD  GLU A  45       4.908  18.184   7.740  1.00  0.00           C  
ATOM    728  OE1 GLU A  45       4.224  19.056   8.218  1.00  0.00           O  
ATOM    729  OE2 GLU A  45       6.064  18.347   7.426  1.00  0.00           O  
ATOM    730  H   GLU A  45       2.087  15.915   5.793  1.00  0.00           H  
ATOM    731  HA  GLU A  45       2.910  14.592   8.188  1.00  0.00           H  
ATOM    732 1HB  GLU A  45       2.278  17.503   7.603  1.00  0.00           H  
ATOM    733 2HB  GLU A  45       2.919  16.944   9.142  1.00  0.00           H  
ATOM    734 1HG  GLU A  45       4.917  16.078   8.007  1.00  0.00           H  
ATOM    735 2HG  GLU A  45       4.273  16.612   6.456  1.00  0.00           H  
ATOM    736  N   ASP A  46      -0.162  15.751   8.137  1.00  0.00           N  
ATOM    737  CA  ASP A  46      -1.427  15.791   8.858  1.00  0.00           C  
ATOM    738  C   ASP A  46      -1.983  14.389   9.076  1.00  0.00           C  
ATOM    739  O   ASP A  46      -2.472  14.067  10.160  1.00  0.00           O  
ATOM    740  CB  ASP A  46      -2.450  16.640   8.099  1.00  0.00           C  
ATOM    741  CG  ASP A  46      -2.144  18.130   8.158  1.00  0.00           C  
ATOM    742  OD1 ASP A  46      -1.373  18.526   9.001  1.00  0.00           O  
ATOM    743  OD2 ASP A  46      -2.683  18.859   7.360  1.00  0.00           O  
ATOM    744  H   ASP A  46      -0.124  16.097   7.188  1.00  0.00           H  
ATOM    745  HA  ASP A  46      -1.258  16.254   9.831  1.00  0.00           H  
ATOM    746 1HB  ASP A  46      -2.475  16.330   7.054  1.00  0.00           H  
ATOM    747 2HB  ASP A  46      -3.444  16.471   8.514  1.00  0.00           H  
ATOM    748  N   LEU A  47      -1.906  13.559   8.041  1.00  0.00           N  
ATOM    749  CA  LEU A  47      -2.321  12.167   8.143  1.00  0.00           C  
ATOM    750  C   LEU A  47      -1.362  11.368   9.017  1.00  0.00           C  
ATOM    751  O   LEU A  47      -1.779  10.469   9.749  1.00  0.00           O  
ATOM    752  CB  LEU A  47      -2.400  11.533   6.748  1.00  0.00           C  
ATOM    753  CG  LEU A  47      -3.528  12.049   5.846  1.00  0.00           C  
ATOM    754  CD1 LEU A  47      -3.377  11.454   4.453  1.00  0.00           C  
ATOM    755  CD2 LEU A  47      -4.873  11.683   6.455  1.00  0.00           C  
ATOM    756  H   LEU A  47      -1.547  13.903   7.162  1.00  0.00           H  
ATOM    757  HA  LEU A  47      -3.314  12.134   8.593  1.00  0.00           H  
ATOM    758 1HB  LEU A  47      -1.457  11.710   6.233  1.00  0.00           H  
ATOM    759 2HB  LEU A  47      -2.532  10.457   6.862  1.00  0.00           H  
ATOM    760  HG  LEU A  47      -3.454  13.134   5.755  1.00  0.00           H  
ATOM    761 1HD1 LEU A  47      -4.179  11.821   3.811  1.00  0.00           H  
ATOM    762 2HD1 LEU A  47      -2.415  11.748   4.033  1.00  0.00           H  
ATOM    763 3HD1 LEU A  47      -3.430  10.368   4.514  1.00  0.00           H  
ATOM    764 1HD2 LEU A  47      -5.675  12.050   5.813  1.00  0.00           H  
ATOM    765 2HD2 LEU A  47      -4.949  10.599   6.545  1.00  0.00           H  
ATOM    766 3HD2 LEU A  47      -4.962  12.136   7.442  1.00  0.00           H  
ATOM    767  N   LYS A  48      -0.079  11.700   8.937  1.00  0.00           N  
ATOM    768  CA  LYS A  48       0.943  10.998   9.702  1.00  0.00           C  
ATOM    769  C   LYS A  48       0.723  11.167  11.200  1.00  0.00           C  
ATOM    770  O   LYS A  48       0.797  10.203  11.960  1.00  0.00           O  
ATOM    771  CB  LYS A  48       2.337  11.497   9.316  1.00  0.00           C  
ATOM    772  CG  LYS A  48       3.482  10.687   9.912  1.00  0.00           C  
ATOM    773  CD  LYS A  48       4.832  11.262   9.510  1.00  0.00           C  
ATOM    774  CE  LYS A  48       5.196  10.876   8.084  1.00  0.00           C  
ATOM    775  NZ  LYS A  48       6.547  11.369   7.702  1.00  0.00           N  
ATOM    776  H   LYS A  48       0.194  12.460   8.329  1.00  0.00           H  
ATOM    777  HA  LYS A  48       0.892   9.938   9.457  1.00  0.00           H  
ATOM    778 1HB  LYS A  48       2.443  11.477   8.231  1.00  0.00           H  
ATOM    779 2HB  LYS A  48       2.456  12.531   9.638  1.00  0.00           H  
ATOM    780 1HG  LYS A  48       3.403  10.692  11.000  1.00  0.00           H  
ATOM    781 2HG  LYS A  48       3.417   9.657   9.565  1.00  0.00           H  
ATOM    782 1HD  LYS A  48       4.803  12.349   9.588  1.00  0.00           H  
ATOM    783 2HD  LYS A  48       5.602  10.888  10.185  1.00  0.00           H  
ATOM    784 1HE  LYS A  48       5.177   9.792   7.984  1.00  0.00           H  
ATOM    785 2HE  LYS A  48       4.463  11.296   7.395  1.00  0.00           H  
ATOM    786 1HZ  LYS A  48       6.751  11.094   6.751  1.00  0.00           H  
ATOM    787 2HZ  LYS A  48       6.572  12.377   7.773  1.00  0.00           H  
ATOM    788 3HZ  LYS A  48       7.239  10.972   8.322  1.00  0.00           H  
ATOM    789  N   LYS A  49       0.451  12.399  11.618  1.00  0.00           N  
ATOM    790  CA  LYS A  49       0.216  12.695  13.027  1.00  0.00           C  
ATOM    791  C   LYS A  49      -1.035  11.989  13.536  1.00  0.00           C  
ATOM    792  O   LYS A  49      -1.031  11.402  14.616  1.00  0.00           O  
ATOM    793  CB  LYS A  49       0.094  14.204  13.245  1.00  0.00           C  
ATOM    794  CG  LYS A  49       1.402  14.969  13.095  1.00  0.00           C  
ATOM    795  CD  LYS A  49       1.184  16.469  13.227  1.00  0.00           C  
ATOM    796  CE  LYS A  49       2.477  17.239  13.007  1.00  0.00           C  
ATOM    797  NZ  LYS A  49       2.263  18.711  13.050  1.00  0.00           N  
ATOM    798  H   LYS A  49       0.410  13.150  10.944  1.00  0.00           H  
ATOM    799  HA  LYS A  49       1.073  12.345  13.602  1.00  0.00           H  
ATOM    800 1HB  LYS A  49      -0.619  14.618  12.531  1.00  0.00           H  
ATOM    801 2HB  LYS A  49      -0.295  14.397  14.245  1.00  0.00           H  
ATOM    802 1HG  LYS A  49       2.104  14.643  13.864  1.00  0.00           H  
ATOM    803 2HG  LYS A  49       1.837  14.758  12.119  1.00  0.00           H  
ATOM    804 1HD  LYS A  49       0.446  16.795  12.493  1.00  0.00           H  
ATOM    805 2HD  LYS A  49       0.803  16.694  14.224  1.00  0.00           H  
ATOM    806 1HE  LYS A  49       3.198  16.967  13.776  1.00  0.00           H  
ATOM    807 2HE  LYS A  49       2.897  16.974  12.037  1.00  0.00           H  
ATOM    808 1HZ  LYS A  49       3.142  19.184  12.899  1.00  0.00           H  
ATOM    809 2HZ  LYS A  49       1.609  18.977  12.327  1.00  0.00           H  
ATOM    810 3HZ  LYS A  49       1.891  18.971  13.952  1.00  0.00           H  
ATOM    811  N   LYS A  50      -2.104  12.053  12.750  1.00  0.00           N  
ATOM    812  CA  LYS A  50      -3.367  11.427  13.123  1.00  0.00           C  
ATOM    813  C   LYS A  50      -3.262   9.908  13.086  1.00  0.00           C  
ATOM    814  O   LYS A  50      -3.801   9.217  13.950  1.00  0.00           O  
ATOM    815  CB  LYS A  50      -4.492  11.898  12.199  1.00  0.00           C  
ATOM    816  CG  LYS A  50      -4.906  13.350  12.403  1.00  0.00           C  
ATOM    817  CD  LYS A  50      -6.003  13.753  11.428  1.00  0.00           C  
ATOM    818  CE  LYS A  50      -6.419  15.202  11.632  1.00  0.00           C  
ATOM    819  NZ  LYS A  50      -7.472  15.619  10.667  1.00  0.00           N  
ATOM    820  H   LYS A  50      -2.041  12.545  11.871  1.00  0.00           H  
ATOM    821  HA  LYS A  50      -3.618  11.734  14.140  1.00  0.00           H  
ATOM    822 1HB  LYS A  50      -4.183  11.781  11.160  1.00  0.00           H  
ATOM    823 2HB  LYS A  50      -5.373  11.274  12.351  1.00  0.00           H  
ATOM    824 1HG  LYS A  50      -5.270  13.485  13.422  1.00  0.00           H  
ATOM    825 2HG  LYS A  50      -4.044  13.998  12.255  1.00  0.00           H  
ATOM    826 1HD  LYS A  50      -5.645  13.626  10.405  1.00  0.00           H  
ATOM    827 2HD  LYS A  50      -6.872  13.112  11.573  1.00  0.00           H  
ATOM    828 1HE  LYS A  50      -6.799  15.333  12.644  1.00  0.00           H  
ATOM    829 2HE  LYS A  50      -5.552  15.851  11.506  1.00  0.00           H  
ATOM    830 1HZ  LYS A  50      -7.720  16.584  10.834  1.00  0.00           H  
ATOM    831 2HZ  LYS A  50      -7.124  15.520   9.723  1.00  0.00           H  
ATOM    832 3HZ  LYS A  50      -8.289  15.037  10.786  1.00  0.00           H  
ATOM    833  N   ALA A  51      -2.566   9.394  12.078  1.00  0.00           N  
ATOM    834  CA  ALA A  51      -2.415   7.953  11.908  1.00  0.00           C  
ATOM    835  C   ALA A  51      -1.648   7.337  13.072  1.00  0.00           C  
ATOM    836  O   ALA A  51      -1.965   6.235  13.521  1.00  0.00           O  
ATOM    837  CB  ALA A  51      -1.714   7.645  10.594  1.00  0.00           C  
ATOM    838  H   ALA A  51      -2.128  10.016  11.413  1.00  0.00           H  
ATOM    839  HA  ALA A  51      -3.408   7.503  11.865  1.00  0.00           H  
ATOM    840 1HB  ALA A  51      -1.609   6.564  10.481  1.00  0.00           H  
ATOM    841 2HB  ALA A  51      -2.303   8.039   9.766  1.00  0.00           H  
ATOM    842 3HB  ALA A  51      -0.729   8.107  10.589  1.00  0.00           H  
ATOM    843  N   ASN A  52      -0.642   8.056  13.557  1.00  0.00           N  
ATOM    844  CA  ASN A  52       0.184   7.572  14.656  1.00  0.00           C  
ATOM    845  C   ASN A  52      -0.601   7.527  15.959  1.00  0.00           C  
ATOM    846  O   ASN A  52      -0.496   6.571  16.728  1.00  0.00           O  
ATOM    847  CB  ASN A  52       1.425   8.432  14.811  1.00  0.00           C  
ATOM    848  CG  ASN A  52       2.441   8.180  13.732  1.00  0.00           C  
ATOM    849  OD1 ASN A  52       2.321   7.221  12.961  1.00  0.00           O  
ATOM    850  ND2 ASN A  52       3.440   9.023  13.663  1.00  0.00           N  
ATOM    851  H   ASN A  52      -0.446   8.962  13.155  1.00  0.00           H  
ATOM    852  HA  ASN A  52       0.521   6.562  14.417  1.00  0.00           H  
ATOM    853 1HB  ASN A  52       1.142   9.486  14.789  1.00  0.00           H  
ATOM    854 2HB  ASN A  52       1.885   8.237  15.780  1.00  0.00           H  
ATOM    855 1HD2 ASN A  52       4.147   8.904  12.964  1.00  0.00           H  
ATOM    856 2HD2 ASN A  52       3.497   9.784  14.307  1.00  0.00           H  
ATOM    857  N   LYS A  53      -1.391   8.567  16.204  1.00  0.00           N  
ATOM    858  CA  LYS A  53      -2.240   8.624  17.389  1.00  0.00           C  
ATOM    859  C   LYS A  53      -3.309   7.539  17.350  1.00  0.00           C  
ATOM    860  O   LYS A  53      -3.597   6.901  18.364  1.00  0.00           O  
ATOM    861  CB  LYS A  53      -2.892  10.002  17.515  1.00  0.00           C  
ATOM    862  CG  LYS A  53      -1.932  11.119  17.901  1.00  0.00           C  
ATOM    863  CD  LYS A  53      -2.647  12.460  17.978  1.00  0.00           C  
ATOM    864  CE  LYS A  53      -1.688  13.579  18.358  1.00  0.00           C  
ATOM    865  NZ  LYS A  53      -2.370  14.900  18.419  1.00  0.00           N  
ATOM    866  H   LYS A  53      -1.402   9.341  15.554  1.00  0.00           H  
ATOM    867  HA  LYS A  53      -1.616   8.471  18.269  1.00  0.00           H  
ATOM    868 1HB  LYS A  53      -3.357  10.273  16.566  1.00  0.00           H  
ATOM    869 2HB  LYS A  53      -3.681   9.964  18.266  1.00  0.00           H  
ATOM    870 1HG  LYS A  53      -1.488  10.898  18.872  1.00  0.00           H  
ATOM    871 2HG  LYS A  53      -1.134  11.185  17.163  1.00  0.00           H  
ATOM    872 1HD  LYS A  53      -3.095  12.690  17.010  1.00  0.00           H  
ATOM    873 2HD  LYS A  53      -3.441  12.407  18.723  1.00  0.00           H  
ATOM    874 1HE  LYS A  53      -1.248  13.366  19.331  1.00  0.00           H  
ATOM    875 2HE  LYS A  53      -0.883  13.633  17.625  1.00  0.00           H  
ATOM    876 1HZ  LYS A  53      -1.701  15.613  18.673  1.00  0.00           H  
ATOM    877 2HZ  LYS A  53      -2.766  15.117  17.515  1.00  0.00           H  
ATOM    878 3HZ  LYS A  53      -3.106  14.868  19.109  1.00  0.00           H  
ATOM    879  N   TYR A  54      -3.896   7.335  16.177  1.00  0.00           N  
ATOM    880  CA  TYR A  54      -4.913   6.305  15.996  1.00  0.00           C  
ATOM    881  C   TYR A  54      -4.324   4.913  16.175  1.00  0.00           C  
ATOM    882  O   TYR A  54      -4.870   4.087  16.908  1.00  0.00           O  
ATOM    883  CB  TYR A  54      -5.564   6.431  14.616  1.00  0.00           C  
ATOM    884  CG  TYR A  54      -6.666   5.425  14.368  1.00  0.00           C  
ATOM    885  CD1 TYR A  54      -7.917   5.613  14.937  1.00  0.00           C  
ATOM    886  CD2 TYR A  54      -6.426   4.316  13.571  1.00  0.00           C  
ATOM    887  CE1 TYR A  54      -8.924   4.694  14.709  1.00  0.00           C  
ATOM    888  CE2 TYR A  54      -7.432   3.398  13.343  1.00  0.00           C  
ATOM    889  CZ  TYR A  54      -8.677   3.584  13.909  1.00  0.00           C  
ATOM    890  OH  TYR A  54      -9.680   2.669  13.683  1.00  0.00           O  
ATOM    891  H   TYR A  54      -3.632   7.908  15.388  1.00  0.00           H  
ATOM    892  HA  TYR A  54      -5.691   6.455  16.745  1.00  0.00           H  
ATOM    893 1HB  TYR A  54      -5.983   7.431  14.502  1.00  0.00           H  
ATOM    894 2HB  TYR A  54      -4.806   6.303  13.844  1.00  0.00           H  
ATOM    895  HD1 TYR A  54      -8.106   6.485  15.563  1.00  0.00           H  
ATOM    896  HD2 TYR A  54      -5.442   4.168  13.124  1.00  0.00           H  
ATOM    897  HE1 TYR A  54      -9.907   4.841  15.156  1.00  0.00           H  
ATOM    898  HE2 TYR A  54      -7.243   2.525  12.718  1.00  0.00           H  
ATOM    899  HH  TYR A  54      -9.333   1.936  13.169  1.00  0.00           H  
ATOM    900  N   ALA A  55      -3.208   4.657  15.502  1.00  0.00           N  
ATOM    901  CA  ALA A  55      -2.569   3.347  15.545  1.00  0.00           C  
ATOM    902  C   ALA A  55      -2.181   2.970  16.970  1.00  0.00           C  
ATOM    903  O   ALA A  55      -2.383   1.834  17.399  1.00  0.00           O  
ATOM    904  CB  ALA A  55      -1.348   3.322  14.640  1.00  0.00           C  
ATOM    905  H   ALA A  55      -2.792   5.390  14.945  1.00  0.00           H  
ATOM    906  HA  ALA A  55      -3.275   2.605  15.167  1.00  0.00           H  
ATOM    907 1HB  ALA A  55      -0.882   2.339  14.682  1.00  0.00           H  
ATOM    908 2HB  ALA A  55      -1.651   3.538  13.615  1.00  0.00           H  
ATOM    909 3HB  ALA A  55      -0.634   4.076  14.972  1.00  0.00           H  
ATOM    910  N   LYS A  56      -1.624   3.932  17.700  1.00  0.00           N  
ATOM    911  CA  LYS A  56      -1.214   3.705  19.080  1.00  0.00           C  
ATOM    912  C   LYS A  56      -2.391   3.266  19.940  1.00  0.00           C  
ATOM    913  O   LYS A  56      -2.259   2.381  20.785  1.00  0.00           O  
ATOM    914  CB  LYS A  56      -0.579   4.967  19.664  1.00  0.00           C  
ATOM    915  CG  LYS A  56      -0.053   4.807  21.085  1.00  0.00           C  
ATOM    916  CD  LYS A  56       0.652   6.070  21.558  1.00  0.00           C  
ATOM    917  CE  LYS A  56       1.149   5.924  22.989  1.00  0.00           C  
ATOM    918  NZ  LYS A  56       1.840   7.152  23.466  1.00  0.00           N  
ATOM    919  H   LYS A  56      -1.483   4.842  17.287  1.00  0.00           H  
ATOM    920  HA  LYS A  56      -0.460   2.917  19.092  1.00  0.00           H  
ATOM    921 1HB  LYS A  56       0.253   5.281  19.033  1.00  0.00           H  
ATOM    922 2HB  LYS A  56      -1.310   5.775  19.667  1.00  0.00           H  
ATOM    923 1HG  LYS A  56      -0.883   4.591  21.758  1.00  0.00           H  
ATOM    924 2HG  LYS A  56       0.649   3.974  21.121  1.00  0.00           H  
ATOM    925 1HD  LYS A  56       1.502   6.278  20.907  1.00  0.00           H  
ATOM    926 2HD  LYS A  56      -0.038   6.912  21.508  1.00  0.00           H  
ATOM    927 1HE  LYS A  56       0.306   5.717  23.647  1.00  0.00           H  
ATOM    928 2HE  LYS A  56       1.842   5.085  23.050  1.00  0.00           H  
ATOM    929 1HZ  LYS A  56       2.154   7.015  24.417  1.00  0.00           H  
ATOM    930 2HZ  LYS A  56       2.636   7.343  22.874  1.00  0.00           H  
ATOM    931 3HZ  LYS A  56       1.201   7.933  23.433  1.00  0.00           H  
ATOM    932  N   THR A  57      -3.543   3.891  19.721  1.00  0.00           N  
ATOM    933  CA  THR A  57      -4.731   3.612  20.519  1.00  0.00           C  
ATOM    934  C   THR A  57      -5.234   2.195  20.280  1.00  0.00           C  
ATOM    935  O   THR A  57      -5.513   1.456  21.226  1.00  0.00           O  
ATOM    936  CB  THR A  57      -5.856   4.618  20.214  1.00  0.00           C  
ATOM    937  OG1 THR A  57      -5.419   5.943  20.547  1.00  0.00           O  
ATOM    938  CG2 THR A  57      -7.105   4.282  21.012  1.00  0.00           C  
ATOM    939  H   THR A  57      -3.598   4.577  18.982  1.00  0.00           H  
ATOM    940  HA  THR A  57      -4.471   3.717  21.574  1.00  0.00           H  
ATOM    941  HB  THR A  57      -6.092   4.585  19.149  1.00  0.00           H  
ATOM    942  HG1 THR A  57      -4.776   6.239  19.900  1.00  0.00           H  
ATOM    943 1HG2 THR A  57      -7.889   5.004  20.782  1.00  0.00           H  
ATOM    944 2HG2 THR A  57      -7.444   3.280  20.751  1.00  0.00           H  
ATOM    945 3HG2 THR A  57      -6.876   4.322  22.077  1.00  0.00           H  
ATOM    946  N   VAL A  58      -5.350   1.820  19.010  1.00  0.00           N  
ATOM    947  CA  VAL A  58      -5.954   0.544  18.641  1.00  0.00           C  
ATOM    948  C   VAL A  58      -5.025  -0.620  18.963  1.00  0.00           C  
ATOM    949  O   VAL A  58      -5.479  -1.738  19.207  1.00  0.00           O  
ATOM    950  CB  VAL A  58      -6.291   0.528  17.138  1.00  0.00           C  
ATOM    951  CG1 VAL A  58      -7.306   1.612  16.807  1.00  0.00           C  
ATOM    952  CG2 VAL A  58      -5.021   0.711  16.321  1.00  0.00           C  
ATOM    953  H   VAL A  58      -5.011   2.433  18.283  1.00  0.00           H  
ATOM    954  HA  VAL A  58      -6.878   0.422  19.206  1.00  0.00           H  
ATOM    955  HB  VAL A  58      -6.749  -0.429  16.888  1.00  0.00           H  
ATOM    956 1HG1 VAL A  58      -7.533   1.585  15.741  1.00  0.00           H  
ATOM    957 2HG1 VAL A  58      -8.220   1.440  17.376  1.00  0.00           H  
ATOM    958 3HG1 VAL A  58      -6.894   2.587  17.066  1.00  0.00           H  
ATOM    959 1HG2 VAL A  58      -5.266   0.697  15.259  1.00  0.00           H  
ATOM    960 2HG2 VAL A  58      -4.559   1.665  16.575  1.00  0.00           H  
ATOM    961 3HG2 VAL A  58      -4.326  -0.099  16.542  1.00  0.00           H  
ATOM    962  N   ILE A  59      -3.725  -0.350  18.963  1.00  0.00           N  
ATOM    963  CA  ILE A  59      -2.738  -1.334  19.389  1.00  0.00           C  
ATOM    964  C   ILE A  59      -2.916  -1.690  20.861  1.00  0.00           C  
ATOM    965  O   ILE A  59      -2.930  -2.865  21.227  1.00  0.00           O  
ATOM    966  CB  ILE A  59      -1.308  -0.815  19.155  1.00  0.00           C  
ATOM    967  CG1 ILE A  59      -1.003  -0.749  17.656  1.00  0.00           C  
ATOM    968  CG2 ILE A  59      -0.297  -1.699  19.868  1.00  0.00           C  
ATOM    969  CD1 ILE A  59       0.203   0.096  17.314  1.00  0.00           C  
ATOM    970  H   ILE A  59      -3.411   0.560  18.657  1.00  0.00           H  
ATOM    971  HA  ILE A  59      -2.870  -2.237  18.793  1.00  0.00           H  
ATOM    972  HB  ILE A  59      -1.222   0.201  19.538  1.00  0.00           H  
ATOM    973 1HG1 ILE A  59      -0.834  -1.756  17.275  1.00  0.00           H  
ATOM    974 2HG1 ILE A  59      -1.865  -0.341  17.127  1.00  0.00           H  
ATOM    975 1HG2 ILE A  59       0.708  -1.318  19.691  1.00  0.00           H  
ATOM    976 2HG2 ILE A  59      -0.503  -1.696  20.938  1.00  0.00           H  
ATOM    977 3HG2 ILE A  59      -0.372  -2.718  19.487  1.00  0.00           H  
ATOM    978 1HD1 ILE A  59       0.355   0.094  16.235  1.00  0.00           H  
ATOM    979 2HD1 ILE A  59       0.040   1.118  17.656  1.00  0.00           H  
ATOM    980 3HD1 ILE A  59       1.085  -0.315  17.804  1.00  0.00           H  
ATOM    981  N   LYS A  60      -3.053  -0.668  21.698  1.00  0.00           N  
ATOM    982  CA  LYS A  60      -3.285  -0.871  23.124  1.00  0.00           C  
ATOM    983  C   LYS A  60      -4.595  -1.610  23.369  1.00  0.00           C  
ATOM    984  O   LYS A  60      -4.659  -2.524  24.192  1.00  0.00           O  
ATOM    985  CB  LYS A  60      -3.291   0.469  23.861  1.00  0.00           C  
ATOM    986  CG  LYS A  60      -3.466   0.356  25.370  1.00  0.00           C  
ATOM    987  CD  LYS A  60      -3.373   1.718  26.041  1.00  0.00           C  
ATOM    988  CE  LYS A  60      -3.579   1.611  27.545  1.00  0.00           C  
ATOM    989  NZ  LYS A  60      -3.492   2.937  28.214  1.00  0.00           N  
ATOM    990  H   LYS A  60      -2.997   0.274  21.339  1.00  0.00           H  
ATOM    991  HA  LYS A  60      -2.466  -1.470  23.525  1.00  0.00           H  
ATOM    992 1HB  LYS A  60      -2.354   0.993  23.672  1.00  0.00           H  
ATOM    993 2HB  LYS A  60      -4.098   1.093  23.477  1.00  0.00           H  
ATOM    994 1HG  LYS A  60      -4.440  -0.083  25.591  1.00  0.00           H  
ATOM    995 2HG  LYS A  60      -2.694  -0.294  25.778  1.00  0.00           H  
ATOM    996 1HD  LYS A  60      -2.392   2.153  25.847  1.00  0.00           H  
ATOM    997 2HD  LYS A  60      -4.133   2.381  25.627  1.00  0.00           H  
ATOM    998 1HE  LYS A  60      -4.557   1.178  27.748  1.00  0.00           H  
ATOM    999 2HE  LYS A  60      -2.820   0.953  27.969  1.00  0.00           H  
ATOM   1000 1HZ  LYS A  60      -3.633   2.823  29.208  1.00  0.00           H  
ATOM   1001 2HZ  LYS A  60      -2.580   3.340  28.048  1.00  0.00           H  
ATOM   1002 3HZ  LYS A  60      -4.203   3.550  27.842  1.00  0.00           H  
ATOM   1003  N   GLN A  61      -5.639  -1.208  22.650  1.00  0.00           N  
ATOM   1004  CA  GLN A  61      -6.960  -1.801  22.821  1.00  0.00           C  
ATOM   1005  C   GLN A  61      -6.977  -3.252  22.359  1.00  0.00           C  
ATOM   1006  O   GLN A  61      -7.605  -4.104  22.986  1.00  0.00           O  
ATOM   1007  CB  GLN A  61      -8.012  -0.996  22.054  1.00  0.00           C  
ATOM   1008  CG  GLN A  61      -8.277   0.387  22.626  1.00  0.00           C  
ATOM   1009  CD  GLN A  61      -9.111   1.247  21.696  1.00  0.00           C  
ATOM   1010  OE1 GLN A  61      -9.145   1.023  20.483  1.00  0.00           O  
ATOM   1011  NE2 GLN A  61      -9.790   2.240  22.260  1.00  0.00           N  
ATOM   1012  H   GLN A  61      -5.512  -0.475  21.968  1.00  0.00           H  
ATOM   1013  HA  GLN A  61      -7.220  -1.768  23.880  1.00  0.00           H  
ATOM   1014 1HB  GLN A  61      -7.694  -0.876  21.018  1.00  0.00           H  
ATOM   1015 2HB  GLN A  61      -8.954  -1.543  22.046  1.00  0.00           H  
ATOM   1016 1HG  GLN A  61      -8.814   0.282  23.568  1.00  0.00           H  
ATOM   1017 2HG  GLN A  61      -7.324   0.888  22.793  1.00  0.00           H  
ATOM   1018 1HE2 GLN A  61     -10.358   2.841  21.697  1.00  0.00           H  
ATOM   1019 2HE2 GLN A  61      -9.734   2.387  23.247  1.00  0.00           H  
ATOM   1020  N   ALA A  62      -6.285  -3.525  21.258  1.00  0.00           N  
ATOM   1021  CA  ALA A  62      -6.249  -4.868  20.690  1.00  0.00           C  
ATOM   1022  C   ALA A  62      -5.346  -5.787  21.504  1.00  0.00           C  
ATOM   1023  O   ALA A  62      -5.643  -6.967  21.679  1.00  0.00           O  
ATOM   1024  CB  ALA A  62      -5.784  -4.818  19.242  1.00  0.00           C  
ATOM   1025  H   ALA A  62      -5.770  -2.785  20.804  1.00  0.00           H  
ATOM   1026  HA  ALA A  62      -7.260  -5.274  20.699  1.00  0.00           H  
ATOM   1027 1HB  ALA A  62      -5.761  -5.828  18.832  1.00  0.00           H  
ATOM   1028 2HB  ALA A  62      -6.472  -4.205  18.660  1.00  0.00           H  
ATOM   1029 3HB  ALA A  62      -4.786  -4.386  19.195  1.00  0.00           H  
ATOM   1030  N   GLU A  63      -4.242  -5.236  21.999  1.00  0.00           N  
ATOM   1031  CA  GLU A  63      -3.274  -6.015  22.763  1.00  0.00           C  
ATOM   1032  C   GLU A  63      -3.851  -6.450  24.104  1.00  0.00           C  
ATOM   1033  O   GLU A  63      -3.606  -7.566  24.563  1.00  0.00           O  
ATOM   1034  CB  GLU A  63      -1.996  -5.204  22.986  1.00  0.00           C  
ATOM   1035  CG  GLU A  63      -0.905  -5.946  23.745  1.00  0.00           C  
ATOM   1036  CD  GLU A  63      -0.401  -7.157  23.011  1.00  0.00           C  
ATOM   1037  OE1 GLU A  63      -0.546  -7.205  21.813  1.00  0.00           O  
ATOM   1038  OE2 GLU A  63       0.129  -8.036  23.649  1.00  0.00           O  
ATOM   1039  H   GLU A  63      -4.070  -4.253  21.845  1.00  0.00           H  
ATOM   1040  HA  GLU A  63      -3.015  -6.904  22.189  1.00  0.00           H  
ATOM   1041 1HB  GLU A  63      -1.585  -4.900  22.023  1.00  0.00           H  
ATOM   1042 2HB  GLU A  63      -2.232  -4.297  23.542  1.00  0.00           H  
ATOM   1043 1HG  GLU A  63      -0.071  -5.267  23.918  1.00  0.00           H  
ATOM   1044 2HG  GLU A  63      -1.296  -6.252  24.715  1.00  0.00           H  
ATOM   1045  N   SER A  64      -4.621  -5.563  24.728  1.00  0.00           N  
ATOM   1046  CA  SER A  64      -5.246  -5.860  26.009  1.00  0.00           C  
ATOM   1047  C   SER A  64      -6.095  -7.123  25.930  1.00  0.00           C  
ATOM   1048  O   SER A  64      -6.641  -7.449  24.876  1.00  0.00           O  
ATOM   1049  OXT SER A  64      -6.237  -7.812  26.902  1.00  0.00           O  
ATOM   1050  CB  SER A  64      -6.103  -4.691  26.453  1.00  0.00           C  
ATOM   1051  OG  SER A  64      -5.320  -3.549  26.673  1.00  0.00           O  
ATOM   1052  H   SER A  64      -4.773  -4.659  24.301  1.00  0.00           H  
ATOM   1053  HA  SER A  64      -4.461  -6.012  26.752  1.00  0.00           H  
ATOM   1054 1HB  SER A  64      -6.853  -4.479  25.692  1.00  0.00           H  
ATOM   1055 2HB  SER A  64      -6.631  -4.954  27.369  1.00  0.00           H  
ATOM   1056  HG  SER A  64      -5.141  -3.180  25.805  1.00  0.00           H  
TER                                                                             
ATOM   1058  N   ASP B  65      24.504 -11.337 -17.612  1.00  0.00           N  
ATOM   1059  CA  ASP B  65      23.720 -10.299 -16.946  1.00  0.00           C  
ATOM   1060  C   ASP B  65      22.574 -10.874 -16.127  1.00  0.00           C  
ATOM   1061  O   ASP B  65      21.897 -11.812 -16.556  1.00  0.00           O  
ATOM   1062  CB  ASP B  65      23.144  -9.299 -17.939  1.00  0.00           C  
ATOM   1063  CG  ASP B  65      22.518  -8.104 -17.225  1.00  0.00           C  
ATOM   1064  OD1 ASP B  65      23.230  -7.172 -16.957  1.00  0.00           O  
ATOM   1065  OD2 ASP B  65      21.346  -8.152 -16.891  1.00  0.00           O  
ATOM   1066 1H   ASP B  65      25.242 -10.913 -18.135  1.00  0.00           H  
ATOM   1067 2H   ASP B  65      24.893 -11.952 -16.926  1.00  0.00           H  
ATOM   1068 3H   ASP B  65      23.913 -11.857 -18.229  1.00  0.00           H  
ATOM   1069  HA  ASP B  65      24.380  -9.761 -16.267  1.00  0.00           H  
ATOM   1070 1HB  ASP B  65      23.933  -8.944 -18.601  1.00  0.00           H  
ATOM   1071 2HB  ASP B  65      22.384  -9.783 -18.556  1.00  0.00           H  
ATOM   1072  N   TYR B  66      22.378 -10.310 -14.933  1.00  0.00           N  
ATOM   1073  CA  TYR B  66      21.352 -10.770 -14.001  1.00  0.00           C  
ATOM   1074  C   TYR B  66      20.303  -9.694 -13.641  1.00  0.00           C  
ATOM   1075  O   TYR B  66      19.897  -9.582 -12.472  1.00  0.00           O  
ATOM   1076  CB  TYR B  66      22.018 -11.367 -12.755  1.00  0.00           C  
ATOM   1077  CG  TYR B  66      22.914 -12.547 -13.112  1.00  0.00           C  
ATOM   1078  CD1 TYR B  66      24.301 -12.394 -13.062  1.00  0.00           C  
ATOM   1079  CD2 TYR B  66      22.362 -13.758 -13.541  1.00  0.00           C  
ATOM   1080  CE1 TYR B  66      25.124 -13.446 -13.431  1.00  0.00           C  
ATOM   1081  CE2 TYR B  66      23.194 -14.803 -13.912  1.00  0.00           C  
ATOM   1082  CZ  TYR B  66      24.560 -14.652 -13.861  1.00  0.00           C  
ATOM   1083  OH  TYR B  66      25.373 -15.696 -14.247  1.00  0.00           O  
ATOM   1084  H   TYR B  66      22.960  -9.525 -14.669  1.00  0.00           H  
ATOM   1085  HA  TYR B  66      20.804 -11.581 -14.482  1.00  0.00           H  
ATOM   1086 1HB  TYR B  66      22.618 -10.629 -12.267  1.00  0.00           H  
ATOM   1087 2HB  TYR B  66      21.260 -11.705 -12.046  1.00  0.00           H  
ATOM   1088  HD1 TYR B  66      24.733 -11.448 -12.736  1.00  0.00           H  
ATOM   1089  HD2 TYR B  66      21.278 -13.876 -13.596  1.00  0.00           H  
ATOM   1090  HE1 TYR B  66      26.207 -13.328 -13.395  1.00  0.00           H  
ATOM   1091  HE2 TYR B  66      22.771 -15.745 -14.256  1.00  0.00           H  
ATOM   1092  HH  TYR B  66      26.292 -15.439 -14.149  1.00  0.00           H  
ATOM   1093  N   SER B  67      19.936  -8.834 -14.605  1.00  0.00           N  
ATOM   1094  CA  SER B  67      18.860  -7.860 -14.388  1.00  0.00           C  
ATOM   1095  C   SER B  67      17.494  -8.551 -14.254  1.00  0.00           C  
ATOM   1096  O   SER B  67      17.205  -9.536 -14.951  1.00  0.00           O  
ATOM   1097  CB  SER B  67      18.792  -6.868 -15.533  1.00  0.00           C  
ATOM   1098  OG  SER B  67      19.966  -6.119 -15.621  1.00  0.00           O  
ATOM   1099  H   SER B  67      20.383  -8.860 -15.534  1.00  0.00           H  
ATOM   1100  HA  SER B  67      19.067  -7.321 -13.464  1.00  0.00           H  
ATOM   1101 1HB  SER B  67      18.622  -7.397 -16.472  1.00  0.00           H  
ATOM   1102 2HB  SER B  67      17.943  -6.202 -15.379  1.00  0.00           H  
ATOM   1103  HG  SER B  67      20.598  -6.704 -16.112  1.00  0.00           H  
ATOM   1104  N   PHE B  68      16.634  -7.994 -13.401  1.00  0.00           N  
ATOM   1105  CA  PHE B  68      15.296  -8.544 -13.159  1.00  0.00           C  
ATOM   1106  C   PHE B  68      14.261  -7.476 -12.818  1.00  0.00           C  
ATOM   1107  O   PHE B  68      14.609  -6.336 -12.470  1.00  0.00           O  
ATOM   1108  CB  PHE B  68      15.329  -9.545 -12.003  1.00  0.00           C  
ATOM   1109  CG  PHE B  68      15.716  -8.920 -10.695  1.00  0.00           C  
ATOM   1110  CD1 PHE B  68      14.748  -8.430  -9.834  1.00  0.00           C  
ATOM   1111  CD2 PHE B  68      17.044  -8.837 -10.312  1.00  0.00           C  
ATOM   1112  CE1 PHE B  68      15.095  -7.867  -8.633  1.00  0.00           C  
ATOM   1113  CE2 PHE B  68      17.394  -8.271  -9.098  1.00  0.00           C  
ATOM   1114  CZ  PHE B  68      16.418  -7.790  -8.266  1.00  0.00           C  
ATOM   1115  H   PHE B  68      16.933  -7.183 -12.883  1.00  0.00           H  
ATOM   1116  HA  PHE B  68      14.962  -9.056 -14.060  1.00  0.00           H  
ATOM   1117 1HB  PHE B  68      14.349  -9.996 -11.879  1.00  0.00           H  
ATOM   1118 2HB  PHE B  68      16.031 -10.341 -12.225  1.00  0.00           H  
ATOM   1119  HD1 PHE B  68      13.699  -8.499 -10.126  1.00  0.00           H  
ATOM   1120  HD2 PHE B  68      17.823  -9.226 -10.975  1.00  0.00           H  
ATOM   1121  HE1 PHE B  68      14.321  -7.485  -7.966  1.00  0.00           H  
ATOM   1122  HE2 PHE B  68      18.448  -8.211  -8.802  1.00  0.00           H  
ATOM   1123  HZ  PHE B  68      16.693  -7.348  -7.319  1.00  0.00           H  
ATOM   1124  N   SER B  69      12.992  -7.880 -12.880  1.00  0.00           N  
ATOM   1125  CA  SER B  69      11.880  -7.004 -12.526  1.00  0.00           C  
ATOM   1126  C   SER B  69      10.901  -7.744 -11.635  1.00  0.00           C  
ATOM   1127  O   SER B  69      10.811  -8.976 -11.689  1.00  0.00           O  
ATOM   1128  CB  SER B  69      11.149  -6.549 -13.777  1.00  0.00           C  
ATOM   1129  OG  SER B  69      10.520  -7.644 -14.431  1.00  0.00           O  
ATOM   1130  H   SER B  69      12.804  -8.837 -13.183  1.00  0.00           H  
ATOM   1131  HA  SER B  69      12.263  -6.140 -11.982  1.00  0.00           H  
ATOM   1132 1HB  SER B  69      10.401  -5.803 -13.513  1.00  0.00           H  
ATOM   1133 2HB  SER B  69      11.860  -6.078 -14.458  1.00  0.00           H  
ATOM   1134  HG  SER B  69      11.204  -8.077 -14.955  1.00  0.00           H  
ATOM   1135  N   CYS B  70      10.157  -6.990 -10.824  1.00  0.00           N  
ATOM   1136  CA  CYS B  70       9.179  -7.599  -9.934  1.00  0.00           C  
ATOM   1137  C   CYS B  70       7.854  -6.856  -9.917  1.00  0.00           C  
ATOM   1138  O   CYS B  70       7.808  -5.653 -10.174  1.00  0.00           O  
ATOM   1139  CB  CYS B  70       9.716  -7.634  -8.503  1.00  0.00           C  
ATOM   1140  SG  CYS B  70      11.306  -8.483  -8.310  1.00  0.00           S  
ATOM   1141  H   CYS B  70      10.272  -5.986 -10.822  1.00  0.00           H  
ATOM   1142  HA  CYS B  70       8.994  -8.613 -10.276  1.00  0.00           H  
ATOM   1143 1HB  CYS B  70       9.829  -6.615  -8.130  1.00  0.00           H  
ATOM   1144 2HB  CYS B  70       8.989  -8.134  -7.866  1.00  0.00           H  
ATOM   1145  N   TYR B  71       6.802  -7.559  -9.491  1.00  0.00           N  
ATOM   1146  CA  TYR B  71       5.540  -6.885  -9.186  1.00  0.00           C  
ATOM   1147  C   TYR B  71       4.896  -7.471  -7.944  1.00  0.00           C  
ATOM   1148  O   TYR B  71       5.050  -8.653  -7.624  1.00  0.00           O  
ATOM   1149  CB  TYR B  71       4.563  -6.945 -10.343  1.00  0.00           C  
ATOM   1150  CG  TYR B  71       4.000  -8.289 -10.671  1.00  0.00           C  
ATOM   1151  CD1 TYR B  71       4.621  -9.094 -11.591  1.00  0.00           C  
ATOM   1152  CD2 TYR B  71       2.839  -8.707 -10.073  1.00  0.00           C  
ATOM   1153  CE1 TYR B  71       4.070 -10.327 -11.926  1.00  0.00           C  
ATOM   1154  CE2 TYR B  71       2.284  -9.945 -10.401  1.00  0.00           C  
ATOM   1155  CZ  TYR B  71       2.901 -10.747 -11.328  1.00  0.00           C  
ATOM   1156  OH  TYR B  71       2.371 -11.981 -11.648  1.00  0.00           O  
ATOM   1157  H   TYR B  71       6.913  -8.561  -9.357  1.00  0.00           H  
ATOM   1158  HA  TYR B  71       5.737  -5.839  -8.984  1.00  0.00           H  
ATOM   1159 1HB  TYR B  71       3.727  -6.276 -10.119  1.00  0.00           H  
ATOM   1160 2HB  TYR B  71       5.052  -6.559 -11.234  1.00  0.00           H  
ATOM   1161  HD1 TYR B  71       5.548  -8.763 -12.066  1.00  0.00           H  
ATOM   1162  HD2 TYR B  71       2.349  -8.062  -9.336  1.00  0.00           H  
ATOM   1163  HE1 TYR B  71       4.566 -10.965 -12.659  1.00  0.00           H  
ATOM   1164  HE2 TYR B  71       1.359 -10.275  -9.919  1.00  0.00           H  
ATOM   1165  HH  TYR B  71       1.645 -12.185 -11.050  1.00  0.00           H  
ATOM   1166  N   SER B  72       4.124  -6.653  -7.267  1.00  0.00           N  
ATOM   1167  CA  SER B  72       3.473  -7.102  -6.055  1.00  0.00           C  
ATOM   1168  C   SER B  72       1.988  -7.079  -6.200  1.00  0.00           C  
ATOM   1169  O   SER B  72       1.430  -6.371  -7.034  1.00  0.00           O  
ATOM   1170  CB  SER B  72       3.861  -6.215  -4.885  1.00  0.00           C  
ATOM   1171  OG  SER B  72       3.309  -4.934  -5.036  1.00  0.00           O  
ATOM   1172  H   SER B  72       4.014  -5.693  -7.590  1.00  0.00           H  
ATOM   1173  HA  SER B  72       3.771  -8.121  -5.850  1.00  0.00           H  
ATOM   1174 1HB  SER B  72       3.516  -6.662  -3.953  1.00  0.00           H  
ATOM   1175 2HB  SER B  72       4.942  -6.141  -4.837  1.00  0.00           H  
ATOM   1176  HG  SER B  72       3.869  -4.293  -4.503  1.00  0.00           H  
ATOM   1177  N   GLN B  73       1.324  -7.823  -5.370  1.00  0.00           N  
ATOM   1178  CA  GLN B  73      -0.115  -7.733  -5.359  1.00  0.00           C  
ATOM   1179  C   GLN B  73      -0.529  -7.668  -3.912  1.00  0.00           C  
ATOM   1180  O   GLN B  73      -0.029  -8.436  -3.093  1.00  0.00           O  
ATOM   1181  CB  GLN B  73      -0.733  -8.910  -6.078  1.00  0.00           C  
ATOM   1182  CG  GLN B  73      -0.322  -9.060  -7.470  1.00  0.00           C  
ATOM   1183  CD  GLN B  73      -1.135 -10.101  -8.166  1.00  0.00           C  
ATOM   1184  OE1 GLN B  73      -1.019 -11.311  -7.918  1.00  0.00           O  
ATOM   1185  NE2 GLN B  73      -1.998  -9.622  -9.039  1.00  0.00           N  
ATOM   1186  H   GLN B  73       1.834  -8.435  -4.734  1.00  0.00           H  
ATOM   1187  HA  GLN B  73      -0.437  -6.811  -5.845  1.00  0.00           H  
ATOM   1188 1HB  GLN B  73      -0.452  -9.806  -5.588  1.00  0.00           H  
ATOM   1189 2HB  GLN B  73      -1.812  -8.818  -6.070  1.00  0.00           H  
ATOM   1190 1HG  GLN B  73      -0.407  -8.126  -7.975  1.00  0.00           H  
ATOM   1191 2HG  GLN B  73       0.714  -9.388  -7.486  1.00  0.00           H  
ATOM   1192 1HE2 GLN B  73      -2.601 -10.232  -9.551  1.00  0.00           H  
ATOM   1193 2HE2 GLN B  73      -2.040  -8.600  -9.166  1.00  0.00           H  
ATOM   1194  N   LEU B  74      -1.427  -6.767  -3.568  1.00  0.00           N  
ATOM   1195  CA  LEU B  74      -1.740  -6.657  -2.158  1.00  0.00           C  
ATOM   1196  C   LEU B  74      -3.090  -7.266  -1.857  1.00  0.00           C  
ATOM   1197  O   LEU B  74      -4.003  -7.189  -2.678  1.00  0.00           O  
ATOM   1198  CB  LEU B  74      -1.631  -5.196  -1.733  1.00  0.00           C  
ATOM   1199  CG  LEU B  74      -0.192  -4.570  -2.039  1.00  0.00           C  
ATOM   1200  CD1 LEU B  74      -0.149  -3.080  -1.661  1.00  0.00           C  
ATOM   1201  CD2 LEU B  74       0.884  -5.354  -1.299  1.00  0.00           C  
ATOM   1202  H   LEU B  74      -1.853  -6.160  -4.255  1.00  0.00           H  
ATOM   1203  HA  LEU B  74      -0.998  -7.205  -1.595  1.00  0.00           H  
ATOM   1204 1HB  LEU B  74      -2.387  -4.619  -2.251  1.00  0.00           H  
ATOM   1205 2HB  LEU B  74      -1.816  -5.128  -0.662  1.00  0.00           H  
ATOM   1206  HG  LEU B  74       0.004  -4.642  -3.109  1.00  0.00           H  
ATOM   1207 1HD1 LEU B  74       0.838  -2.678  -1.897  1.00  0.00           H  
ATOM   1208 2HD1 LEU B  74      -0.889  -2.537  -2.212  1.00  0.00           H  
ATOM   1209 3HD1 LEU B  74      -0.341  -2.971  -0.598  1.00  0.00           H  
ATOM   1210 1HD2 LEU B  74       1.864  -4.934  -1.535  1.00  0.00           H  
ATOM   1211 2HD2 LEU B  74       0.708  -5.287  -0.226  1.00  0.00           H  
ATOM   1212 3HD2 LEU B  74       0.859  -6.391  -1.599  1.00  0.00           H  
ATOM   1213  N   GLU B  75      -3.190  -7.908  -0.690  1.00  0.00           N  
ATOM   1214  CA  GLU B  75      -4.419  -8.578  -0.261  1.00  0.00           C  
ATOM   1215  C   GLU B  75      -4.916  -9.495  -1.375  1.00  0.00           C  
ATOM   1216  O   GLU B  75      -6.057  -9.395  -1.828  1.00  0.00           O  
ATOM   1217  CB  GLU B  75      -5.483  -7.571   0.099  1.00  0.00           C  
ATOM   1218  CG  GLU B  75      -5.122  -6.669   1.210  1.00  0.00           C  
ATOM   1219  CD  GLU B  75      -6.285  -5.778   1.597  1.00  0.00           C  
ATOM   1220  OE1 GLU B  75      -7.190  -6.227   2.258  1.00  0.00           O  
ATOM   1221  OE2 GLU B  75      -6.310  -4.643   1.155  1.00  0.00           O  
ATOM   1222  H   GLU B  75      -2.377  -7.914  -0.072  1.00  0.00           H  
ATOM   1223  HA  GLU B  75      -4.198  -9.192   0.616  1.00  0.00           H  
ATOM   1224 1HB  GLU B  75      -5.706  -6.969  -0.752  1.00  0.00           H  
ATOM   1225 2HB  GLU B  75      -6.395  -8.098   0.380  1.00  0.00           H  
ATOM   1226 1HG  GLU B  75      -4.812  -7.268   2.070  1.00  0.00           H  
ATOM   1227 2HG  GLU B  75      -4.278  -6.064   0.900  1.00  0.00           H  
ATOM   1228  N   VAL B  76      -4.034 -10.340  -1.850  1.00  0.00           N  
ATOM   1229  CA  VAL B  76      -4.286 -11.225  -2.967  1.00  0.00           C  
ATOM   1230  C   VAL B  76      -5.223 -12.343  -2.589  1.00  0.00           C  
ATOM   1231  O   VAL B  76      -6.118 -12.732  -3.331  1.00  0.00           O  
ATOM   1232  CB  VAL B  76      -2.974 -11.846  -3.364  1.00  0.00           C  
ATOM   1233  CG1 VAL B  76      -3.185 -12.859  -4.443  1.00  0.00           C  
ATOM   1234  CG2 VAL B  76      -2.094 -10.782  -3.728  1.00  0.00           C  
ATOM   1235  H   VAL B  76      -3.137 -10.389  -1.378  1.00  0.00           H  
ATOM   1236  HA  VAL B  76      -4.714 -10.646  -3.789  1.00  0.00           H  
ATOM   1237  HB  VAL B  76      -2.548 -12.375  -2.506  1.00  0.00           H  
ATOM   1238 1HG1 VAL B  76      -2.228 -13.308  -4.710  1.00  0.00           H  
ATOM   1239 2HG1 VAL B  76      -3.866 -13.631  -4.085  1.00  0.00           H  
ATOM   1240 3HG1 VAL B  76      -3.616 -12.368  -5.318  1.00  0.00           H  
ATOM   1241 1HG2 VAL B  76      -1.124 -11.185  -3.995  1.00  0.00           H  
ATOM   1242 2HG2 VAL B  76      -2.545 -10.274  -4.554  1.00  0.00           H  
ATOM   1243 3HG2 VAL B  76      -1.987 -10.098  -2.889  1.00  0.00           H  
ATOM   1244  N   ASN B  77      -4.950 -12.893  -1.426  1.00  0.00           N  
ATOM   1245  CA  ASN B  77      -5.709 -13.995  -0.861  1.00  0.00           C  
ATOM   1246  C   ASN B  77      -6.037 -13.605   0.562  1.00  0.00           C  
ATOM   1247  O   ASN B  77      -5.208 -13.700   1.474  1.00  0.00           O  
ATOM   1248  CB  ASN B  77      -4.944 -15.300  -0.958  1.00  0.00           C  
ATOM   1249  CG  ASN B  77      -5.739 -16.494  -0.460  1.00  0.00           C  
ATOM   1250  OD1 ASN B  77      -6.931 -16.371  -0.148  1.00  0.00           O  
ATOM   1251  ND2 ASN B  77      -5.091 -17.650  -0.369  1.00  0.00           N  
ATOM   1252  H   ASN B  77      -4.189 -12.483  -0.883  1.00  0.00           H  
ATOM   1253  HA  ASN B  77      -6.650 -14.102  -1.401  1.00  0.00           H  
ATOM   1254 1HB  ASN B  77      -4.686 -15.471  -2.003  1.00  0.00           H  
ATOM   1255 2HB  ASN B  77      -4.023 -15.239  -0.419  1.00  0.00           H  
ATOM   1256 1HD2 ASN B  77      -5.566 -18.469  -0.042  1.00  0.00           H  
ATOM   1257 2HD2 ASN B  77      -4.119 -17.702  -0.627  1.00  0.00           H  
ATOM   1258  N   GLY B  78      -7.231 -13.088   0.748  1.00  0.00           N  
ATOM   1259  CA  GLY B  78      -7.566 -12.534   2.033  1.00  0.00           C  
ATOM   1260  C   GLY B  78      -6.570 -11.429   2.281  1.00  0.00           C  
ATOM   1261  O   GLY B  78      -6.350 -10.611   1.398  1.00  0.00           O  
ATOM   1262  H   GLY B  78      -7.891 -13.051  -0.018  1.00  0.00           H  
ATOM   1263 1HA  GLY B  78      -8.580 -12.143   2.024  1.00  0.00           H  
ATOM   1264 2HA  GLY B  78      -7.494 -13.297   2.807  1.00  0.00           H  
ATOM   1265  N   SER B  79      -5.955 -11.421   3.458  1.00  0.00           N  
ATOM   1266  CA  SER B  79      -4.981 -10.394   3.792  1.00  0.00           C  
ATOM   1267  C   SER B  79      -3.553 -10.657   3.294  1.00  0.00           C  
ATOM   1268  O   SER B  79      -2.688  -9.805   3.476  1.00  0.00           O  
ATOM   1269  CB  SER B  79      -4.970 -10.155   5.292  1.00  0.00           C  
ATOM   1270  OG  SER B  79      -4.515 -11.278   5.996  1.00  0.00           O  
ATOM   1271  H   SER B  79      -6.175 -12.136   4.133  1.00  0.00           H  
ATOM   1272  HA  SER B  79      -5.317  -9.464   3.324  1.00  0.00           H  
ATOM   1273 1HB  SER B  79      -4.336  -9.298   5.522  1.00  0.00           H  
ATOM   1274 2HB  SER B  79      -5.979  -9.906   5.620  1.00  0.00           H  
ATOM   1275  HG  SER B  79      -4.568 -11.042   6.940  1.00  0.00           H  
ATOM   1276  N   GLN B  80      -3.253 -11.832   2.742  1.00  0.00           N  
ATOM   1277  CA  GLN B  80      -1.861 -12.010   2.333  1.00  0.00           C  
ATOM   1278  C   GLN B  80      -1.575 -11.322   1.002  1.00  0.00           C  
ATOM   1279  O   GLN B  80      -2.432 -11.233   0.107  1.00  0.00           O  
ATOM   1280  CB  GLN B  80      -1.412 -13.468   2.285  1.00  0.00           C  
ATOM   1281  CG  GLN B  80      -1.863 -14.232   1.163  1.00  0.00           C  
ATOM   1282  CD  GLN B  80      -1.293 -15.621   1.224  1.00  0.00           C  
ATOM   1283  OE1 GLN B  80      -1.486 -16.435   0.302  1.00  0.00           O  
ATOM   1284  NE2 GLN B  80      -0.569 -15.911   2.329  1.00  0.00           N  
ATOM   1285  H   GLN B  80      -3.962 -12.545   2.561  1.00  0.00           H  
ATOM   1286  HA  GLN B  80      -1.226 -11.520   3.067  1.00  0.00           H  
ATOM   1287 1HB  GLN B  80      -0.328 -13.515   2.280  1.00  0.00           H  
ATOM   1288 2HB  GLN B  80      -1.754 -13.976   3.178  1.00  0.00           H  
ATOM   1289 1HG  GLN B  80      -2.920 -14.292   1.223  1.00  0.00           H  
ATOM   1290 2HG  GLN B  80      -1.546 -13.748   0.235  1.00  0.00           H  
ATOM   1291 1HE2 GLN B  80      -0.155 -16.816   2.440  1.00  0.00           H  
ATOM   1292 2HE2 GLN B  80      -0.444 -15.216   3.034  1.00  0.00           H  
ATOM   1293  N   HIS B  81      -0.331 -10.921   0.865  1.00  0.00           N  
ATOM   1294  CA  HIS B  81       0.209 -10.241  -0.277  1.00  0.00           C  
ATOM   1295  C   HIS B  81       1.081 -11.184  -1.082  1.00  0.00           C  
ATOM   1296  O   HIS B  81       1.528 -12.212  -0.559  1.00  0.00           O  
ATOM   1297  CB  HIS B  81       1.105  -9.115   0.198  1.00  0.00           C  
ATOM   1298  CG  HIS B  81       0.458  -8.202   1.186  1.00  0.00           C  
ATOM   1299  ND1 HIS B  81      -0.697  -7.512   0.933  1.00  0.00           N  
ATOM   1300  CD2 HIS B  81       0.848  -7.843   2.432  1.00  0.00           C  
ATOM   1301  CE1 HIS B  81      -0.998  -6.768   1.989  1.00  0.00           C  
ATOM   1302  NE2 HIS B  81      -0.073  -6.950   2.903  1.00  0.00           N  
ATOM   1303  H   HIS B  81       0.295 -11.094   1.641  1.00  0.00           H  
ATOM   1304  HA  HIS B  81      -0.585  -9.856  -0.910  1.00  0.00           H  
ATOM   1305 1HB  HIS B  81       1.984  -9.554   0.670  1.00  0.00           H  
ATOM   1306 2HB  HIS B  81       1.446  -8.535  -0.657  1.00  0.00           H  
ATOM   1307  HD2 HIS B  81       1.735  -8.195   2.958  1.00  0.00           H  
ATOM   1308  HE1 HIS B  81      -1.864  -6.114   2.080  1.00  0.00           H  
ATOM   1309  HE2 HIS B  81      -0.046  -6.504   3.807  1.00  0.00           H  
ATOM   1310  N   SER B  82       1.424 -10.792  -2.312  1.00  0.00           N  
ATOM   1311  CA  SER B  82       2.389 -11.584  -3.066  1.00  0.00           C  
ATOM   1312  C   SER B  82       3.420 -10.701  -3.718  1.00  0.00           C  
ATOM   1313  O   SER B  82       3.201  -9.512  -3.961  1.00  0.00           O  
ATOM   1314  CB  SER B  82       1.747 -12.388  -4.166  1.00  0.00           C  
ATOM   1315  OG  SER B  82       1.237 -11.546  -5.181  1.00  0.00           O  
ATOM   1316  H   SER B  82       1.002  -9.952  -2.704  1.00  0.00           H  
ATOM   1317  HA  SER B  82       2.895 -12.255  -2.383  1.00  0.00           H  
ATOM   1318 1HB  SER B  82       2.490 -13.066  -4.585  1.00  0.00           H  
ATOM   1319 2HB  SER B  82       0.945 -12.994  -3.748  1.00  0.00           H  
ATOM   1320  HG  SER B  82       0.759 -12.120  -5.796  1.00  0.00           H  
ATOM   1321  N   LEU B  83       4.540 -11.303  -4.026  1.00  0.00           N  
ATOM   1322  CA  LEU B  83       5.593 -10.638  -4.769  1.00  0.00           C  
ATOM   1323  C   LEU B  83       6.179 -11.587  -5.763  1.00  0.00           C  
ATOM   1324  O   LEU B  83       6.634 -12.662  -5.383  1.00  0.00           O  
ATOM   1325  CB  LEU B  83       6.645 -10.118  -3.818  1.00  0.00           C  
ATOM   1326  CG  LEU B  83       7.887  -9.528  -4.396  1.00  0.00           C  
ATOM   1327  CD1 LEU B  83       7.586  -8.272  -5.176  1.00  0.00           C  
ATOM   1328  CD2 LEU B  83       8.790  -9.240  -3.244  1.00  0.00           C  
ATOM   1329  H   LEU B  83       4.647 -12.272  -3.733  1.00  0.00           H  
ATOM   1330  HA  LEU B  83       5.172  -9.804  -5.317  1.00  0.00           H  
ATOM   1331 1HB  LEU B  83       6.184  -9.342  -3.211  1.00  0.00           H  
ATOM   1332 2HB  LEU B  83       6.941 -10.910  -3.179  1.00  0.00           H  
ATOM   1333  HG  LEU B  83       8.362 -10.236  -5.077  1.00  0.00           H  
ATOM   1334 1HD1 LEU B  83       8.515  -7.856  -5.563  1.00  0.00           H  
ATOM   1335 2HD1 LEU B  83       6.930  -8.510  -5.995  1.00  0.00           H  
ATOM   1336 3HD1 LEU B  83       7.110  -7.548  -4.527  1.00  0.00           H  
ATOM   1337 1HD2 LEU B  83       9.703  -8.823  -3.606  1.00  0.00           H  
ATOM   1338 2HD2 LEU B  83       8.305  -8.545  -2.572  1.00  0.00           H  
ATOM   1339 3HD2 LEU B  83       9.000 -10.165  -2.714  1.00  0.00           H  
ATOM   1340  N   THR B  84       6.139 -11.213  -7.029  1.00  0.00           N  
ATOM   1341  CA  THR B  84       6.611 -12.076  -8.090  1.00  0.00           C  
ATOM   1342  C   THR B  84       7.715 -11.422  -8.902  1.00  0.00           C  
ATOM   1343  O   THR B  84       7.602 -10.265  -9.313  1.00  0.00           O  
ATOM   1344  CB  THR B  84       5.449 -12.449  -9.008  1.00  0.00           C  
ATOM   1345  OG1 THR B  84       4.417 -13.090  -8.241  1.00  0.00           O  
ATOM   1346  CG2 THR B  84       5.923 -13.392 -10.090  1.00  0.00           C  
ATOM   1347  H   THR B  84       5.749 -10.301  -7.264  1.00  0.00           H  
ATOM   1348  HA  THR B  84       7.016 -12.983  -7.653  1.00  0.00           H  
ATOM   1349  HB  THR B  84       5.048 -11.549  -9.450  1.00  0.00           H  
ATOM   1350  HG1 THR B  84       3.644 -13.226  -8.791  1.00  0.00           H  
ATOM   1351 1HG2 THR B  84       5.083 -13.652 -10.734  1.00  0.00           H  
ATOM   1352 2HG2 THR B  84       6.699 -12.915 -10.685  1.00  0.00           H  
ATOM   1353 3HG2 THR B  84       6.326 -14.296  -9.632  1.00  0.00           H  
ATOM   1354  N   CYS B  85       8.798 -12.159  -9.113  1.00  0.00           N  
ATOM   1355  CA  CYS B  85       9.932 -11.656  -9.864  1.00  0.00           C  
ATOM   1356  C   CYS B  85      10.295 -12.541 -11.039  1.00  0.00           C  
ATOM   1357  O   CYS B  85      10.060 -13.757 -11.045  1.00  0.00           O  
ATOM   1358  CB  CYS B  85      11.144 -11.495  -8.962  1.00  0.00           C  
ATOM   1359  SG  CYS B  85      10.888 -10.340  -7.569  1.00  0.00           S  
ATOM   1360  H   CYS B  85       8.817 -13.105  -8.752  1.00  0.00           H  
ATOM   1361  HA  CYS B  85       9.678 -10.684 -10.258  1.00  0.00           H  
ATOM   1362 1HB  CYS B  85      11.427 -12.467  -8.551  1.00  0.00           H  
ATOM   1363 2HB  CYS B  85      11.986 -11.132  -9.555  1.00  0.00           H  
ATOM   1364  N   ALA B  86      10.918 -11.932 -12.032  1.00  0.00           N  
ATOM   1365  CA  ALA B  86      11.409 -12.677 -13.178  1.00  0.00           C  
ATOM   1366  C   ALA B  86      12.606 -11.981 -13.794  1.00  0.00           C  
ATOM   1367  O   ALA B  86      12.780 -10.767 -13.647  1.00  0.00           O  
ATOM   1368  CB  ALA B  86      10.308 -12.842 -14.206  1.00  0.00           C  
ATOM   1369  H   ALA B  86      11.035 -10.917 -11.979  1.00  0.00           H  
ATOM   1370  HA  ALA B  86      11.730 -13.661 -12.838  1.00  0.00           H  
ATOM   1371 1HB  ALA B  86      10.687 -13.422 -15.050  1.00  0.00           H  
ATOM   1372 2HB  ALA B  86       9.469 -13.364 -13.754  1.00  0.00           H  
ATOM   1373 3HB  ALA B  86       9.988 -11.862 -14.552  1.00  0.00           H  
ATOM   1374  N   PHE B  87      13.438 -12.746 -14.493  1.00  0.00           N  
ATOM   1375  CA  PHE B  87      14.590 -12.147 -15.157  1.00  0.00           C  
ATOM   1376  C   PHE B  87      14.138 -11.504 -16.434  1.00  0.00           C  
ATOM   1377  O   PHE B  87      13.252 -12.024 -17.115  1.00  0.00           O  
ATOM   1378  CB  PHE B  87      15.694 -13.166 -15.428  1.00  0.00           C  
ATOM   1379  CG  PHE B  87      16.400 -13.578 -14.177  1.00  0.00           C  
ATOM   1380  CD1 PHE B  87      16.139 -14.800 -13.588  1.00  0.00           C  
ATOM   1381  CD2 PHE B  87      17.302 -12.716 -13.563  1.00  0.00           C  
ATOM   1382  CE1 PHE B  87      16.760 -15.152 -12.416  1.00  0.00           C  
ATOM   1383  CE2 PHE B  87      17.919 -13.061 -12.394  1.00  0.00           C  
ATOM   1384  CZ  PHE B  87      17.638 -14.282 -11.818  1.00  0.00           C  
ATOM   1385  H   PHE B  87      13.267 -13.739 -14.581  1.00  0.00           H  
ATOM   1386  HA  PHE B  87      15.007 -11.373 -14.514  1.00  0.00           H  
ATOM   1387 1HB  PHE B  87      15.276 -14.054 -15.905  1.00  0.00           H  
ATOM   1388 2HB  PHE B  87      16.425 -12.737 -16.113  1.00  0.00           H  
ATOM   1389  HD1 PHE B  87      15.429 -15.482 -14.062  1.00  0.00           H  
ATOM   1390  HD2 PHE B  87      17.509 -11.751 -14.019  1.00  0.00           H  
ATOM   1391  HE1 PHE B  87      16.548 -16.119 -11.952  1.00  0.00           H  
ATOM   1392  HE2 PHE B  87      18.618 -12.367 -11.923  1.00  0.00           H  
ATOM   1393  HZ  PHE B  87      18.104 -14.571 -10.893  1.00  0.00           H  
ATOM   1394  N   GLU B  88      14.742 -10.374 -16.766  1.00  0.00           N  
ATOM   1395  CA  GLU B  88      14.366  -9.685 -17.991  1.00  0.00           C  
ATOM   1396  C   GLU B  88      14.645 -10.526 -19.244  1.00  0.00           C  
ATOM   1397  O   GLU B  88      13.844 -10.533 -20.179  1.00  0.00           O  
ATOM   1398  CB  GLU B  88      15.052  -8.322 -18.037  1.00  0.00           C  
ATOM   1399  CG  GLU B  88      14.495  -7.337 -16.986  1.00  0.00           C  
ATOM   1400  CD  GLU B  88      15.251  -6.028 -16.876  1.00  0.00           C  
ATOM   1401  OE1 GLU B  88      16.315  -5.923 -17.435  1.00  0.00           O  
ATOM   1402  OE2 GLU B  88      14.754  -5.132 -16.224  1.00  0.00           O  
ATOM   1403  H   GLU B  88      15.482 -10.006 -16.160  1.00  0.00           H  
ATOM   1404  HA  GLU B  88      13.290  -9.506 -17.955  1.00  0.00           H  
ATOM   1405 1HB  GLU B  88      16.122  -8.447 -17.849  1.00  0.00           H  
ATOM   1406 2HB  GLU B  88      14.934  -7.882 -19.025  1.00  0.00           H  
ATOM   1407 1HG  GLU B  88      13.455  -7.121 -17.227  1.00  0.00           H  
ATOM   1408 2HG  GLU B  88      14.507  -7.830 -16.020  1.00  0.00           H  
ATOM   1409  N   ASP B  89      15.766 -11.256 -19.247  1.00  0.00           N  
ATOM   1410  CA  ASP B  89      16.111 -12.131 -20.366  1.00  0.00           C  
ATOM   1411  C   ASP B  89      15.651 -13.546 -20.042  1.00  0.00           C  
ATOM   1412  O   ASP B  89      16.144 -14.118 -19.074  1.00  0.00           O  
ATOM   1413  CB  ASP B  89      17.613 -12.194 -20.643  1.00  0.00           C  
ATOM   1414  CG  ASP B  89      18.179 -10.937 -21.248  1.00  0.00           C  
ATOM   1415  OD1 ASP B  89      17.450 -10.198 -21.858  1.00  0.00           O  
ATOM   1416  OD2 ASP B  89      19.375 -10.758 -21.150  1.00  0.00           O  
ATOM   1417  H   ASP B  89      16.376 -11.198 -18.446  1.00  0.00           H  
ATOM   1418  HA  ASP B  89      15.625 -11.742 -21.249  1.00  0.00           H  
ATOM   1419 1HB  ASP B  89      18.142 -12.399 -19.711  1.00  0.00           H  
ATOM   1420 2HB  ASP B  89      17.816 -13.030 -21.319  1.00  0.00           H  
ATOM   1421  N   PRO B  90      14.798 -14.188 -20.850  1.00  0.00           N  
ATOM   1422  CA  PRO B  90      14.240 -15.514 -20.604  1.00  0.00           C  
ATOM   1423  C   PRO B  90      15.249 -16.611 -20.903  1.00  0.00           C  
ATOM   1424  O   PRO B  90      15.052 -17.423 -21.810  1.00  0.00           O  
ATOM   1425  CB  PRO B  90      13.075 -15.553 -21.593  1.00  0.00           C  
ATOM   1426  CG  PRO B  90      13.511 -14.623 -22.704  1.00  0.00           C  
ATOM   1427  CD  PRO B  90      14.239 -13.476 -21.990  1.00  0.00           C  
ATOM   1428  HA  PRO B  90      13.887 -15.576 -19.563  1.00  0.00           H  
ATOM   1429 1HB  PRO B  90      12.911 -16.586 -21.939  1.00  0.00           H  
ATOM   1430 2HB  PRO B  90      12.148 -15.229 -21.099  1.00  0.00           H  
ATOM   1431 1HG  PRO B  90      14.161 -15.163 -23.409  1.00  0.00           H  
ATOM   1432 2HG  PRO B  90      12.635 -14.279 -23.275  1.00  0.00           H  
ATOM   1433 1HD  PRO B  90      15.032 -13.080 -22.644  1.00  0.00           H  
ATOM   1434 2HD  PRO B  90      13.516 -12.702 -21.671  1.00  0.00           H  
ATOM   1435  N   ASP B  91      16.346 -16.583 -20.162  1.00  0.00           N  
ATOM   1436  CA  ASP B  91      17.453 -17.486 -20.378  1.00  0.00           C  
ATOM   1437  C   ASP B  91      17.992 -18.100 -19.067  1.00  0.00           C  
ATOM   1438  O   ASP B  91      17.585 -17.709 -17.975  1.00  0.00           O  
ATOM   1439  CB  ASP B  91      18.512 -16.719 -21.168  1.00  0.00           C  
ATOM   1440  CG  ASP B  91      19.450 -17.606 -21.944  1.00  0.00           C  
ATOM   1441  OD1 ASP B  91      19.408 -18.811 -21.773  1.00  0.00           O  
ATOM   1442  OD2 ASP B  91      20.160 -17.074 -22.760  1.00  0.00           O  
ATOM   1443  H   ASP B  91      16.412 -15.881 -19.433  1.00  0.00           H  
ATOM   1444  HA  ASP B  91      17.103 -18.306 -21.004  1.00  0.00           H  
ATOM   1445 1HB  ASP B  91      18.018 -16.041 -21.864  1.00  0.00           H  
ATOM   1446 2HB  ASP B  91      19.099 -16.106 -20.480  1.00  0.00           H  
ATOM   1447  N   VAL B  92      18.913 -19.056 -19.232  1.00  0.00           N  
ATOM   1448  CA  VAL B  92      19.681 -19.829 -18.226  1.00  0.00           C  
ATOM   1449  C   VAL B  92      19.026 -21.184 -17.910  1.00  0.00           C  
ATOM   1450  O   VAL B  92      18.198 -21.305 -17.004  1.00  0.00           O  
ATOM   1451  CB  VAL B  92      19.915 -19.080 -16.881  1.00  0.00           C  
ATOM   1452  CG1 VAL B  92      20.706 -19.999 -15.971  1.00  0.00           C  
ATOM   1453  CG2 VAL B  92      20.690 -17.751 -17.090  1.00  0.00           C  
ATOM   1454  H   VAL B  92      19.121 -19.255 -20.208  1.00  0.00           H  
ATOM   1455  HA  VAL B  92      20.665 -20.030 -18.649  1.00  0.00           H  
ATOM   1456  HB  VAL B  92      18.963 -18.898 -16.398  1.00  0.00           H  
ATOM   1457 1HG1 VAL B  92      20.860 -19.514 -15.008  1.00  0.00           H  
ATOM   1458 2HG1 VAL B  92      20.169 -20.927 -15.841  1.00  0.00           H  
ATOM   1459 3HG1 VAL B  92      21.670 -20.212 -16.427  1.00  0.00           H  
ATOM   1460 1HG2 VAL B  92      20.846 -17.276 -16.122  1.00  0.00           H  
ATOM   1461 2HG2 VAL B  92      21.654 -17.964 -17.549  1.00  0.00           H  
ATOM   1462 3HG2 VAL B  92      20.132 -17.076 -17.730  1.00  0.00           H  
ATOM   1463  N   ASN B  93      19.414 -22.210 -18.672  1.00  0.00           N  
ATOM   1464  CA  ASN B  93      18.932 -23.588 -18.510  1.00  0.00           C  
ATOM   1465  C   ASN B  93      19.255 -24.156 -17.132  1.00  0.00           C  
ATOM   1466  O   ASN B  93      20.385 -24.027 -16.652  1.00  0.00           O  
ATOM   1467  CB  ASN B  93      19.502 -24.502 -19.587  1.00  0.00           C  
ATOM   1468  CG  ASN B  93      18.891 -25.909 -19.566  1.00  0.00           C  
ATOM   1469  OD1 ASN B  93      17.671 -26.068 -19.414  1.00  0.00           O  
ATOM   1470  ND2 ASN B  93      19.719 -26.918 -19.715  1.00  0.00           N  
ATOM   1471  H   ASN B  93      20.089 -22.021 -19.401  1.00  0.00           H  
ATOM   1472  HA  ASN B  93      17.846 -23.579 -18.606  1.00  0.00           H  
ATOM   1473 1HB  ASN B  93      19.328 -24.062 -20.568  1.00  0.00           H  
ATOM   1474 2HB  ASN B  93      20.580 -24.591 -19.452  1.00  0.00           H  
ATOM   1475 1HD2 ASN B  93      19.371 -27.857 -19.704  1.00  0.00           H  
ATOM   1476 2HD2 ASN B  93      20.697 -26.750 -19.829  1.00  0.00           H  
ATOM   1477  N   THR B  94      18.266 -24.784 -16.492  1.00  0.00           N  
ATOM   1478  CA  THR B  94      18.455 -25.383 -15.164  1.00  0.00           C  
ATOM   1479  C   THR B  94      19.155 -24.445 -14.173  1.00  0.00           C  
ATOM   1480  O   THR B  94      20.065 -24.846 -13.445  1.00  0.00           O  
ATOM   1481  CB  THR B  94      19.246 -26.713 -15.272  1.00  0.00           C  
ATOM   1482  OG1 THR B  94      20.537 -26.475 -15.874  1.00  0.00           O  
ATOM   1483  CG2 THR B  94      18.484 -27.737 -16.107  1.00  0.00           C  
ATOM   1484  H   THR B  94      17.362 -24.853 -16.942  1.00  0.00           H  
ATOM   1485  HA  THR B  94      17.471 -25.611 -14.755  1.00  0.00           H  
ATOM   1486  HB  THR B  94      19.398 -27.107 -14.269  1.00  0.00           H  
ATOM   1487  HG1 THR B  94      20.764 -25.522 -15.804  1.00  0.00           H  
ATOM   1488 1HG2 THR B  94      19.057 -28.662 -16.159  1.00  0.00           H  
ATOM   1489 2HG2 THR B  94      17.517 -27.935 -15.646  1.00  0.00           H  
ATOM   1490 3HG2 THR B  94      18.332 -27.356 -17.103  1.00  0.00           H  
ATOM   1491  N   THR B  95      18.690 -23.207 -14.126  1.00  0.00           N  
ATOM   1492  CA  THR B  95      19.274 -22.199 -13.273  1.00  0.00           C  
ATOM   1493  C   THR B  95      19.285 -22.582 -11.807  1.00  0.00           C  
ATOM   1494  O   THR B  95      18.332 -23.172 -11.303  1.00  0.00           O  
ATOM   1495  CB  THR B  95      18.497 -20.886 -13.385  1.00  0.00           C  
ATOM   1496  OG1 THR B  95      19.131 -19.904 -12.608  1.00  0.00           O  
ATOM   1497  CG2 THR B  95      17.137 -21.054 -12.874  1.00  0.00           C  
ATOM   1498  H   THR B  95      17.938 -22.949 -14.750  1.00  0.00           H  
ATOM   1499  HA  THR B  95      20.303 -22.038 -13.592  1.00  0.00           H  
ATOM   1500  HB  THR B  95      18.440 -20.568 -14.415  1.00  0.00           H  
ATOM   1501  HG1 THR B  95      18.862 -19.043 -12.946  1.00  0.00           H  
ATOM   1502 1HG2 THR B  95      16.603 -20.107 -12.948  1.00  0.00           H  
ATOM   1503 2HG2 THR B  95      16.623 -21.813 -13.457  1.00  0.00           H  
ATOM   1504 3HG2 THR B  95      17.197 -21.360 -11.831  1.00  0.00           H  
ATOM   1505  N   ASN B  96      20.369 -22.199 -11.124  1.00  0.00           N  
ATOM   1506  CA  ASN B  96      20.502 -22.382  -9.685  1.00  0.00           C  
ATOM   1507  C   ASN B  96      20.459 -21.011  -9.018  1.00  0.00           C  
ATOM   1508  O   ASN B  96      20.929 -20.830  -7.890  1.00  0.00           O  
ATOM   1509  CB  ASN B  96      21.794 -23.122  -9.348  1.00  0.00           C  
ATOM   1510  CG  ASN B  96      21.791 -23.803  -7.974  1.00  0.00           C  
ATOM   1511  OD1 ASN B  96      20.779 -24.352  -7.526  1.00  0.00           O  
ATOM   1512  ND2 ASN B  96      22.922 -23.789  -7.314  1.00  0.00           N  
ATOM   1513  H   ASN B  96      21.110 -21.737 -11.628  1.00  0.00           H  
ATOM   1514  HA  ASN B  96      19.654 -22.959  -9.315  1.00  0.00           H  
ATOM   1515 1HB  ASN B  96      21.976 -23.882 -10.109  1.00  0.00           H  
ATOM   1516 2HB  ASN B  96      22.625 -22.419  -9.383  1.00  0.00           H  
ATOM   1517 1HD2 ASN B  96      22.984 -24.228  -6.416  1.00  0.00           H  
ATOM   1518 2HD2 ASN B  96      23.726 -23.346  -7.708  1.00  0.00           H  
ATOM   1519  N   LEU B  97      19.867 -20.047  -9.727  1.00  0.00           N  
ATOM   1520  CA  LEU B  97      19.690 -18.712  -9.186  1.00  0.00           C  
ATOM   1521  C   LEU B  97      18.501 -18.722  -8.250  1.00  0.00           C  
ATOM   1522  O   LEU B  97      17.468 -19.337  -8.543  1.00  0.00           O  
ATOM   1523  CB  LEU B  97      19.447 -17.706 -10.327  1.00  0.00           C  
ATOM   1524  CG  LEU B  97      20.608 -17.543 -11.335  1.00  0.00           C  
ATOM   1525  CD1 LEU B  97      20.174 -16.747 -12.558  1.00  0.00           C  
ATOM   1526  CD2 LEU B  97      21.699 -16.808 -10.668  1.00  0.00           C  
ATOM   1527  H   LEU B  97      19.533 -20.227 -10.671  1.00  0.00           H  
ATOM   1528  HA  LEU B  97      20.576 -18.427  -8.621  1.00  0.00           H  
ATOM   1529 1HB  LEU B  97      18.558 -18.009 -10.878  1.00  0.00           H  
ATOM   1530 2HB  LEU B  97      19.255 -16.731  -9.883  1.00  0.00           H  
ATOM   1531  HG  LEU B  97      20.954 -18.523 -11.647  1.00  0.00           H  
ATOM   1532 1HD1 LEU B  97      21.015 -16.650 -13.239  1.00  0.00           H  
ATOM   1533 2HD1 LEU B  97      19.357 -17.246 -13.069  1.00  0.00           H  
ATOM   1534 3HD1 LEU B  97      19.860 -15.773 -12.246  1.00  0.00           H  
ATOM   1535 1HD2 LEU B  97      22.543 -16.688 -11.348  1.00  0.00           H  
ATOM   1536 2HD2 LEU B  97      21.337 -15.837 -10.370  1.00  0.00           H  
ATOM   1537 3HD2 LEU B  97      21.995 -17.348  -9.810  1.00  0.00           H  
ATOM   1538  N   GLU B  98      18.632 -18.008  -7.156  1.00  0.00           N  
ATOM   1539  CA  GLU B  98      17.569 -17.890  -6.196  1.00  0.00           C  
ATOM   1540  C   GLU B  98      17.370 -16.426  -5.831  1.00  0.00           C  
ATOM   1541  O   GLU B  98      18.296 -15.624  -5.910  1.00  0.00           O  
ATOM   1542  CB  GLU B  98      17.896 -18.736  -4.960  1.00  0.00           C  
ATOM   1543  CG  GLU B  98      17.943 -20.267  -5.233  1.00  0.00           C  
ATOM   1544  CD  GLU B  98      18.133 -21.114  -3.980  1.00  0.00           C  
ATOM   1545  OE1 GLU B  98      18.295 -20.551  -2.927  1.00  0.00           O  
ATOM   1546  OE2 GLU B  98      18.095 -22.321  -4.079  1.00  0.00           O  
ATOM   1547  H   GLU B  98      19.518 -17.565  -6.965  1.00  0.00           H  
ATOM   1548  HA  GLU B  98      16.646 -18.256  -6.637  1.00  0.00           H  
ATOM   1549 1HB  GLU B  98      18.871 -18.437  -4.569  1.00  0.00           H  
ATOM   1550 2HB  GLU B  98      17.155 -18.548  -4.182  1.00  0.00           H  
ATOM   1551 1HG  GLU B  98      17.021 -20.568  -5.731  1.00  0.00           H  
ATOM   1552 2HG  GLU B  98      18.770 -20.473  -5.913  1.00  0.00           H  
ATOM   1553  N   PHE B  99      16.153 -16.079  -5.451  1.00  0.00           N  
ATOM   1554  CA  PHE B  99      15.839 -14.730  -5.008  1.00  0.00           C  
ATOM   1555  C   PHE B  99      15.626 -14.639  -3.505  1.00  0.00           C  
ATOM   1556  O   PHE B  99      15.160 -15.592  -2.864  1.00  0.00           O  
ATOM   1557  CB  PHE B  99      14.626 -14.195  -5.761  1.00  0.00           C  
ATOM   1558  CG  PHE B  99      14.843 -13.731  -7.160  1.00  0.00           C  
ATOM   1559  CD1 PHE B  99      15.051 -14.577  -8.193  1.00  0.00           C  
ATOM   1560  CD2 PHE B  99      14.723 -12.401  -7.430  1.00  0.00           C  
ATOM   1561  CE1 PHE B  99      15.156 -14.106  -9.475  1.00  0.00           C  
ATOM   1562  CE2 PHE B  99      14.822 -11.920  -8.695  1.00  0.00           C  
ATOM   1563  CZ  PHE B  99      15.040 -12.772  -9.733  1.00  0.00           C  
ATOM   1564  H   PHE B  99      15.429 -16.783  -5.435  1.00  0.00           H  
ATOM   1565  HA  PHE B  99      16.679 -14.088  -5.259  1.00  0.00           H  
ATOM   1566 1HB  PHE B  99      13.873 -14.959  -5.803  1.00  0.00           H  
ATOM   1567 2HB  PHE B  99      14.217 -13.359  -5.206  1.00  0.00           H  
ATOM   1568  HD1 PHE B  99      15.139 -15.622  -7.994  1.00  0.00           H  
ATOM   1569  HD2 PHE B  99      14.539 -11.728  -6.610  1.00  0.00           H  
ATOM   1570  HE1 PHE B  99      15.323 -14.794 -10.283  1.00  0.00           H  
ATOM   1571  HE2 PHE B  99      14.724 -10.873  -8.862  1.00  0.00           H  
ATOM   1572  HZ  PHE B  99      15.121 -12.398 -10.752  1.00  0.00           H  
ATOM   1573  N   GLU B 100      15.956 -13.469  -2.962  1.00  0.00           N  
ATOM   1574  CA  GLU B 100      15.805 -13.148  -1.545  1.00  0.00           C  
ATOM   1575  C   GLU B 100      15.358 -11.705  -1.354  1.00  0.00           C  
ATOM   1576  O   GLU B 100      15.811 -10.811  -2.069  1.00  0.00           O  
ATOM   1577  CB  GLU B 100      17.150 -13.328  -0.825  1.00  0.00           C  
ATOM   1578  CG  GLU B 100      17.122 -13.170   0.718  1.00  0.00           C  
ATOM   1579  CD  GLU B 100      18.495 -13.396   1.345  1.00  0.00           C  
ATOM   1580  OE1 GLU B 100      19.431 -13.558   0.594  1.00  0.00           O  
ATOM   1581  OE2 GLU B 100      18.613 -13.430   2.541  1.00  0.00           O  
ATOM   1582  H   GLU B 100      16.391 -12.777  -3.575  1.00  0.00           H  
ATOM   1583  HA  GLU B 100      15.058 -13.808  -1.103  1.00  0.00           H  
ATOM   1584 1HB  GLU B 100      17.542 -14.321  -1.046  1.00  0.00           H  
ATOM   1585 2HB  GLU B 100      17.865 -12.603  -1.218  1.00  0.00           H  
ATOM   1586 1HG  GLU B 100      16.789 -12.167   0.968  1.00  0.00           H  
ATOM   1587 2HG  GLU B 100      16.403 -13.876   1.143  1.00  0.00           H  
ATOM   1588  N   ILE B 101      14.463 -11.469  -0.394  1.00  0.00           N  
ATOM   1589  CA  ILE B 101      14.062 -10.095  -0.086  1.00  0.00           C  
ATOM   1590  C   ILE B 101      14.334  -9.769   1.349  1.00  0.00           C  
ATOM   1591  O   ILE B 101      13.995 -10.540   2.249  1.00  0.00           O  
ATOM   1592  CB  ILE B 101      12.574  -9.816  -0.388  1.00  0.00           C  
ATOM   1593  CG1 ILE B 101      12.235  -8.336  -0.060  1.00  0.00           C  
ATOM   1594  CG2 ILE B 101      11.687 -10.758   0.367  1.00  0.00           C  
ATOM   1595  CD1 ILE B 101      10.930  -7.883  -0.656  1.00  0.00           C  
ATOM   1596  H   ILE B 101      14.104 -12.249   0.161  1.00  0.00           H  
ATOM   1597  HA  ILE B 101      14.650  -9.435  -0.698  1.00  0.00           H  
ATOM   1598  HB  ILE B 101      12.400  -9.932  -1.443  1.00  0.00           H  
ATOM   1599 1HG1 ILE B 101      12.168  -8.220   1.023  1.00  0.00           H  
ATOM   1600 2HG1 ILE B 101      13.033  -7.685  -0.429  1.00  0.00           H  
ATOM   1601 1HG2 ILE B 101      10.653 -10.541   0.127  1.00  0.00           H  
ATOM   1602 2HG2 ILE B 101      11.921 -11.788   0.086  1.00  0.00           H  
ATOM   1603 3HG2 ILE B 101      11.845 -10.626   1.429  1.00  0.00           H  
ATOM   1604 1HD1 ILE B 101      10.741  -6.858  -0.382  1.00  0.00           H  
ATOM   1605 2HD1 ILE B 101      10.989  -7.963  -1.733  1.00  0.00           H  
ATOM   1606 3HD1 ILE B 101      10.121  -8.506  -0.282  1.00  0.00           H  
ATOM   1607  N   CYS B 102      14.928  -8.601   1.569  1.00  0.00           N  
ATOM   1608  CA  CYS B 102      15.234  -8.161   2.923  1.00  0.00           C  
ATOM   1609  C   CYS B 102      14.844  -6.712   3.169  1.00  0.00           C  
ATOM   1610  O   CYS B 102      15.019  -5.849   2.309  1.00  0.00           O  
ATOM   1611  CB  CYS B 102      16.721  -8.315   3.208  1.00  0.00           C  
ATOM   1612  SG  CYS B 102      17.331 -10.007   3.053  1.00  0.00           S  
ATOM   1613  H   CYS B 102      15.193  -8.027   0.775  1.00  0.00           H  
ATOM   1614  HA  CYS B 102      14.675  -8.783   3.615  1.00  0.00           H  
ATOM   1615 1HB  CYS B 102      17.287  -7.688   2.522  1.00  0.00           H  
ATOM   1616 2HB  CYS B 102      16.930  -7.970   4.220  1.00  0.00           H  
ATOM   1617  N   GLY B 103      14.377  -6.417   4.367  1.00  0.00           N  
ATOM   1618  CA  GLY B 103      14.052  -5.033   4.705  1.00  0.00           C  
ATOM   1619  C   GLY B 103      12.591  -4.706   4.440  1.00  0.00           C  
ATOM   1620  O   GLY B 103      11.938  -5.312   3.597  1.00  0.00           O  
ATOM   1621  H   GLY B 103      14.271  -7.175   5.049  1.00  0.00           H  
ATOM   1622 1HA  GLY B 103      14.274  -4.863   5.758  1.00  0.00           H  
ATOM   1623 2HA  GLY B 103      14.686  -4.356   4.135  1.00  0.00           H  
ATOM   1624  N   ALA B 104      12.060  -3.769   5.212  1.00  0.00           N  
ATOM   1625  CA  ALA B 104      10.649  -3.379   5.151  1.00  0.00           C  
ATOM   1626  C   ALA B 104       9.742  -4.601   5.384  1.00  0.00           C  
ATOM   1627  O   ALA B 104       8.606  -4.639   4.900  1.00  0.00           O  
ATOM   1628  CB  ALA B 104      10.301  -2.705   3.832  1.00  0.00           C  
ATOM   1629  H   ALA B 104      12.660  -3.300   5.875  1.00  0.00           H  
ATOM   1630  HA  ALA B 104      10.466  -2.663   5.955  1.00  0.00           H  
ATOM   1631 1HB  ALA B 104       9.258  -2.394   3.844  1.00  0.00           H  
ATOM   1632 2HB  ALA B 104      10.930  -1.825   3.689  1.00  0.00           H  
ATOM   1633 3HB  ALA B 104      10.446  -3.377   3.034  1.00  0.00           H  
ATOM   1634  N   LEU B 105      10.268  -5.582   6.129  1.00  0.00           N  
ATOM   1635  CA  LEU B 105       9.555  -6.788   6.501  1.00  0.00           C  
ATOM   1636  C   LEU B 105       9.275  -6.711   7.993  1.00  0.00           C  
ATOM   1637  O   LEU B 105       9.999  -6.044   8.731  1.00  0.00           O  
ATOM   1638  CB  LEU B 105      10.332  -8.048   6.151  1.00  0.00           C  
ATOM   1639  CG  LEU B 105      10.720  -8.230   4.689  1.00  0.00           C  
ATOM   1640  CD1 LEU B 105      11.486  -9.465   4.570  1.00  0.00           C  
ATOM   1641  CD2 LEU B 105       9.513  -8.267   3.824  1.00  0.00           C  
ATOM   1642  H   LEU B 105      11.210  -5.470   6.467  1.00  0.00           H  
ATOM   1643  HA  LEU B 105       8.613  -6.812   5.968  1.00  0.00           H  
ATOM   1644 1HB  LEU B 105      11.255  -8.039   6.717  1.00  0.00           H  
ATOM   1645 2HB  LEU B 105       9.750  -8.915   6.457  1.00  0.00           H  
ATOM   1646  HG  LEU B 105      11.355  -7.432   4.387  1.00  0.00           H  
ATOM   1647 1HD1 LEU B 105      11.797  -9.617   3.544  1.00  0.00           H  
ATOM   1648 2HD1 LEU B 105      12.344  -9.410   5.198  1.00  0.00           H  
ATOM   1649 3HD1 LEU B 105      10.860 -10.265   4.889  1.00  0.00           H  
ATOM   1650 1HD2 LEU B 105       9.812  -8.403   2.782  1.00  0.00           H  
ATOM   1651 2HD2 LEU B 105       8.874  -9.095   4.135  1.00  0.00           H  
ATOM   1652 3HD2 LEU B 105       8.973  -7.326   3.928  1.00  0.00           H  
ATOM   1653  N   VAL B 106       8.220  -7.380   8.419  1.00  0.00           N  
ATOM   1654  CA  VAL B 106       7.746  -7.274   9.787  1.00  0.00           C  
ATOM   1655  C   VAL B 106       8.260  -8.295  10.800  1.00  0.00           C  
ATOM   1656  O   VAL B 106       8.846  -7.930  11.813  1.00  0.00           O  
ATOM   1657  CB  VAL B 106       6.208  -7.355   9.771  1.00  0.00           C  
ATOM   1658  CG1 VAL B 106       5.658  -7.304  11.189  1.00  0.00           C  
ATOM   1659  CG2 VAL B 106       5.638  -6.223   8.930  1.00  0.00           C  
ATOM   1660  H   VAL B 106       7.684  -7.906   7.736  1.00  0.00           H  
ATOM   1661  HA  VAL B 106       8.025  -6.280  10.146  1.00  0.00           H  
ATOM   1662  HB  VAL B 106       5.908  -8.312   9.345  1.00  0.00           H  
ATOM   1663 1HG1 VAL B 106       4.569  -7.363  11.159  1.00  0.00           H  
ATOM   1664 2HG1 VAL B 106       6.050  -8.144  11.762  1.00  0.00           H  
ATOM   1665 3HG1 VAL B 106       5.957  -6.369  11.661  1.00  0.00           H  
ATOM   1666 1HG2 VAL B 106       4.550  -6.287   8.923  1.00  0.00           H  
ATOM   1667 2HG2 VAL B 106       5.943  -5.266   9.354  1.00  0.00           H  
ATOM   1668 3HG2 VAL B 106       6.013  -6.304   7.910  1.00  0.00           H  
ATOM   1669  N   GLU B 107       8.056  -9.575  10.570  1.00  0.00           N  
ATOM   1670  CA  GLU B 107       8.516 -10.529  11.584  1.00  0.00           C  
ATOM   1671  C   GLU B 107      10.006 -10.786  11.483  1.00  0.00           C  
ATOM   1672  O   GLU B 107      10.695 -11.003  12.478  1.00  0.00           O  
ATOM   1673  CB  GLU B 107       7.761 -11.853  11.453  1.00  0.00           C  
ATOM   1674  CG  GLU B 107       8.036 -12.847  12.572  1.00  0.00           C  
ATOM   1675  CD  GLU B 107       7.191 -14.087  12.474  1.00  0.00           C  
ATOM   1676  OE1 GLU B 107       7.396 -14.852  11.562  1.00  0.00           O  
ATOM   1677  OE2 GLU B 107       6.341 -14.270  13.313  1.00  0.00           O  
ATOM   1678  H   GLU B 107       7.586  -9.878   9.735  1.00  0.00           H  
ATOM   1679  HA  GLU B 107       8.315 -10.106  12.569  1.00  0.00           H  
ATOM   1680 1HB  GLU B 107       6.688 -11.660  11.433  1.00  0.00           H  
ATOM   1681 2HB  GLU B 107       8.025 -12.331  10.509  1.00  0.00           H  
ATOM   1682 1HG  GLU B 107       9.087 -13.134  12.540  1.00  0.00           H  
ATOM   1683 2HG  GLU B 107       7.850 -12.361  13.529  1.00  0.00           H  
ATOM   1684  N   VAL B 108      10.477 -10.822  10.258  1.00  0.00           N  
ATOM   1685  CA  VAL B 108      11.821 -11.231   9.959  1.00  0.00           C  
ATOM   1686  C   VAL B 108      12.549 -10.155   9.229  1.00  0.00           C  
ATOM   1687  O   VAL B 108      11.940  -9.206   8.755  1.00  0.00           O  
ATOM   1688  CB  VAL B 108      11.787 -12.453   9.043  1.00  0.00           C  
ATOM   1689  CG1 VAL B 108      11.077 -13.599   9.709  1.00  0.00           C  
ATOM   1690  CG2 VAL B 108      11.091 -12.068   7.748  1.00  0.00           C  
ATOM   1691  H   VAL B 108       9.859 -10.578   9.503  1.00  0.00           H  
ATOM   1692  HA  VAL B 108      12.343 -11.460  10.889  1.00  0.00           H  
ATOM   1693  HB  VAL B 108      12.807 -12.771   8.829  1.00  0.00           H  
ATOM   1694 1HG1 VAL B 108      11.076 -14.459   9.042  1.00  0.00           H  
ATOM   1695 2HG1 VAL B 108      11.589 -13.858  10.634  1.00  0.00           H  
ATOM   1696 3HG1 VAL B 108      10.058 -13.320   9.931  1.00  0.00           H  
ATOM   1697 1HG2 VAL B 108      11.085 -12.926   7.089  1.00  0.00           H  
ATOM   1698 2HG2 VAL B 108      10.068 -11.756   7.953  1.00  0.00           H  
ATOM   1699 3HG2 VAL B 108      11.630 -11.251   7.269  1.00  0.00           H  
ATOM   1700  N   LYS B 109      13.863 -10.301   9.137  1.00  0.00           N  
ATOM   1701  CA  LYS B 109      14.643  -9.365   8.349  1.00  0.00           C  
ATOM   1702  C   LYS B 109      14.586  -9.757   6.881  1.00  0.00           C  
ATOM   1703  O   LYS B 109      14.534  -8.885   6.009  1.00  0.00           O  
ATOM   1704  CB  LYS B 109      16.097  -9.302   8.822  1.00  0.00           C  
ATOM   1705  CG  LYS B 109      16.953  -8.279   8.053  1.00  0.00           C  
ATOM   1706  CD  LYS B 109      18.378  -8.151   8.630  1.00  0.00           C  
ATOM   1707  CE  LYS B 109      19.211  -7.133   7.833  1.00  0.00           C  
ATOM   1708  NZ  LYS B 109      20.593  -6.991   8.366  1.00  0.00           N  
ATOM   1709  H   LYS B 109      14.315 -11.079   9.595  1.00  0.00           H  
ATOM   1710  HA  LYS B 109      14.204  -8.371   8.446  1.00  0.00           H  
ATOM   1711 1HB  LYS B 109      16.130  -9.051   9.882  1.00  0.00           H  
ATOM   1712 2HB  LYS B 109      16.560 -10.282   8.697  1.00  0.00           H  
ATOM   1713 1HG  LYS B 109      17.022  -8.588   7.010  1.00  0.00           H  
ATOM   1714 2HG  LYS B 109      16.468  -7.305   8.088  1.00  0.00           H  
ATOM   1715 1HD  LYS B 109      18.325  -7.831   9.671  1.00  0.00           H  
ATOM   1716 2HD  LYS B 109      18.873  -9.123   8.591  1.00  0.00           H  
ATOM   1717 1HE  LYS B 109      19.264  -7.457   6.794  1.00  0.00           H  
ATOM   1718 2HE  LYS B 109      18.717  -6.162   7.876  1.00  0.00           H  
ATOM   1719 1HZ  LYS B 109      21.100  -6.314   7.813  1.00  0.00           H  
ATOM   1720 2HZ  LYS B 109      20.554  -6.680   9.327  1.00  0.00           H  
ATOM   1721 3HZ  LYS B 109      21.065  -7.883   8.320  1.00  0.00           H  
ATOM   1722  N   CYS B 110      14.613 -11.081   6.614  1.00  0.00           N  
ATOM   1723  CA  CYS B 110      14.614 -11.610   5.246  1.00  0.00           C  
ATOM   1724  C   CYS B 110      13.668 -12.790   5.006  1.00  0.00           C  
ATOM   1725  O   CYS B 110      13.446 -13.611   5.898  1.00  0.00           O  
ATOM   1726  CB  CYS B 110      16.010 -12.074   4.858  1.00  0.00           C  
ATOM   1727  SG  CYS B 110      17.271 -10.783   4.934  1.00  0.00           S  
ATOM   1728  H   CYS B 110      14.638 -11.730   7.383  1.00  0.00           H  
ATOM   1729  HA  CYS B 110      14.319 -10.810   4.585  1.00  0.00           H  
ATOM   1730 1HB  CYS B 110      16.319 -12.888   5.509  1.00  0.00           H  
ATOM   1731 2HB  CYS B 110      15.990 -12.468   3.833  1.00  0.00           H  
ATOM   1732  N   LEU B 111      13.187 -12.902   3.759  1.00  0.00           N  
ATOM   1733  CA  LEU B 111      12.375 -14.025   3.263  1.00  0.00           C  
ATOM   1734  C   LEU B 111      12.984 -14.601   1.996  1.00  0.00           C  
ATOM   1735  O   LEU B 111      13.546 -13.863   1.179  1.00  0.00           O  
ATOM   1736  CB  LEU B 111      10.937 -13.578   2.934  1.00  0.00           C  
ATOM   1737  CG  LEU B 111      10.093 -13.038   4.083  1.00  0.00           C  
ATOM   1738  CD1 LEU B 111       8.867 -12.331   3.522  1.00  0.00           C  
ATOM   1739  CD2 LEU B 111       9.659 -14.174   4.957  1.00  0.00           C  
ATOM   1740  H   LEU B 111      13.422 -12.146   3.113  1.00  0.00           H  
ATOM   1741  HA  LEU B 111      12.350 -14.806   4.022  1.00  0.00           H  
ATOM   1742 1HB  LEU B 111      10.979 -12.814   2.179  1.00  0.00           H  
ATOM   1743 2HB  LEU B 111      10.405 -14.435   2.510  1.00  0.00           H  
ATOM   1744  HG  LEU B 111      10.670 -12.355   4.660  1.00  0.00           H  
ATOM   1745 1HD1 LEU B 111       8.265 -11.945   4.343  1.00  0.00           H  
ATOM   1746 2HD1 LEU B 111       9.185 -11.502   2.885  1.00  0.00           H  
ATOM   1747 3HD1 LEU B 111       8.277 -13.035   2.937  1.00  0.00           H  
ATOM   1748 1HD2 LEU B 111       9.056 -13.790   5.777  1.00  0.00           H  
ATOM   1749 2HD2 LEU B 111       9.072 -14.877   4.368  1.00  0.00           H  
ATOM   1750 3HD2 LEU B 111      10.542 -14.680   5.356  1.00  0.00           H  
ATOM   1751  N   ASN B 112      12.847 -15.912   1.801  1.00  0.00           N  
ATOM   1752  CA  ASN B 112      13.312 -16.525   0.556  1.00  0.00           C  
ATOM   1753  C   ASN B 112      12.169 -16.727  -0.421  1.00  0.00           C  
ATOM   1754  O   ASN B 112      11.044 -17.007  -0.005  1.00  0.00           O  
ATOM   1755  CB  ASN B 112      13.986 -17.851   0.818  1.00  0.00           C  
ATOM   1756  CG  ASN B 112      15.228 -17.713   1.615  1.00  0.00           C  
ATOM   1757  OD1 ASN B 112      16.024 -16.792   1.416  1.00  0.00           O  
ATOM   1758  ND2 ASN B 112      15.424 -18.630   2.526  1.00  0.00           N  
ATOM   1759  H   ASN B 112      12.401 -16.483   2.506  1.00  0.00           H  
ATOM   1760  HA  ASN B 112      14.031 -15.858   0.076  1.00  0.00           H  
ATOM   1761 1HB  ASN B 112      13.298 -18.510   1.348  1.00  0.00           H  
ATOM   1762 2HB  ASN B 112      14.224 -18.328  -0.137  1.00  0.00           H  
ATOM   1763 1HD2 ASN B 112      16.246 -18.604   3.098  1.00  0.00           H  
ATOM   1764 2HD2 ASN B 112      14.756 -19.364   2.652  1.00  0.00           H  
ATOM   1765  N   PHE B 113      12.480 -16.643  -1.711  1.00  0.00           N  
ATOM   1766  CA  PHE B 113      11.517 -16.880  -2.779  1.00  0.00           C  
ATOM   1767  C   PHE B 113      11.379 -18.331  -3.162  1.00  0.00           C  
ATOM   1768  O   PHE B 113      12.337 -19.099  -3.114  1.00  0.00           O  
ATOM   1769  CB  PHE B 113      11.911 -16.082  -4.000  1.00  0.00           C  
ATOM   1770  CG  PHE B 113      11.650 -14.583  -3.920  1.00  0.00           C  
ATOM   1771  CD1 PHE B 113      12.355 -13.770  -3.072  1.00  0.00           C  
ATOM   1772  CD2 PHE B 113      10.761 -13.984  -4.775  1.00  0.00           C  
ATOM   1773  CE1 PHE B 113      12.161 -12.411  -3.073  1.00  0.00           C  
ATOM   1774  CE2 PHE B 113      10.552 -12.628  -4.776  1.00  0.00           C  
ATOM   1775  CZ  PHE B 113      11.262 -11.836  -3.918  1.00  0.00           C  
ATOM   1776  H   PHE B 113      13.433 -16.384  -1.981  1.00  0.00           H  
ATOM   1777  HA  PHE B 113      10.550 -16.557  -2.455  1.00  0.00           H  
ATOM   1778 1HB  PHE B 113      12.961 -16.244  -4.188  1.00  0.00           H  
ATOM   1779 2HB  PHE B 113      11.360 -16.477  -4.853  1.00  0.00           H  
ATOM   1780  HD1 PHE B 113      13.075 -14.214  -2.397  1.00  0.00           H  
ATOM   1781  HD2 PHE B 113      10.239 -14.597  -5.455  1.00  0.00           H  
ATOM   1782  HE1 PHE B 113      12.725 -11.805  -2.410  1.00  0.00           H  
ATOM   1783  HE2 PHE B 113       9.832 -12.186  -5.468  1.00  0.00           H  
ATOM   1784  HZ  PHE B 113      11.119 -10.758  -3.914  1.00  0.00           H  
ATOM   1785  N   ARG B 114      10.173 -18.681  -3.579  1.00  0.00           N  
ATOM   1786  CA  ARG B 114       9.823 -19.983  -4.108  1.00  0.00           C  
ATOM   1787  C   ARG B 114      10.077 -19.922  -5.588  1.00  0.00           C  
ATOM   1788  O   ARG B 114      10.083 -18.825  -6.148  1.00  0.00           O  
ATOM   1789  CB  ARG B 114       8.355 -20.270  -3.894  1.00  0.00           C  
ATOM   1790  CG  ARG B 114       7.947 -20.426  -2.478  1.00  0.00           C  
ATOM   1791  CD  ARG B 114       6.481 -20.554  -2.346  1.00  0.00           C  
ATOM   1792  NE  ARG B 114       5.981 -21.750  -3.011  1.00  0.00           N  
ATOM   1793  CZ  ARG B 114       4.673 -22.031  -3.218  1.00  0.00           C  
ATOM   1794  NH1 ARG B 114       3.732 -21.184  -2.823  1.00  0.00           N  
ATOM   1795  NH2 ARG B 114       4.357 -23.172  -3.811  1.00  0.00           N  
ATOM   1796  H   ARG B 114       9.430 -17.986  -3.556  1.00  0.00           H  
ATOM   1797  HA  ARG B 114      10.445 -20.753  -3.648  1.00  0.00           H  
ATOM   1798 1HB  ARG B 114       7.764 -19.453  -4.312  1.00  0.00           H  
ATOM   1799 2HB  ARG B 114       8.080 -21.179  -4.426  1.00  0.00           H  
ATOM   1800 1HG  ARG B 114       8.412 -21.290  -2.081  1.00  0.00           H  
ATOM   1801 2HG  ARG B 114       8.268 -19.547  -1.912  1.00  0.00           H  
ATOM   1802 1HD  ARG B 114       6.215 -20.614  -1.291  1.00  0.00           H  
ATOM   1803 2HD  ARG B 114       6.002 -19.688  -2.789  1.00  0.00           H  
ATOM   1804  HE  ARG B 114       6.659 -22.430  -3.323  1.00  0.00           H  
ATOM   1805 1HH1 ARG B 114       3.986 -20.323  -2.356  1.00  0.00           H  
ATOM   1806 2HH1 ARG B 114       2.754 -21.413  -2.966  1.00  0.00           H  
ATOM   1807 1HH2 ARG B 114       5.087 -23.805  -4.087  1.00  0.00           H  
ATOM   1808 2HH2 ARG B 114       3.375 -23.450  -3.975  1.00  0.00           H  
ATOM   1809  N   LYS B 115      10.250 -21.064  -6.242  1.00  0.00           N  
ATOM   1810  CA  LYS B 115      10.423 -21.029  -7.690  1.00  0.00           C  
ATOM   1811  C   LYS B 115       9.501 -21.996  -8.399  1.00  0.00           C  
ATOM   1812  O   LYS B 115       9.463 -23.182  -8.065  1.00  0.00           O  
ATOM   1813  CB  LYS B 115      11.859 -21.378  -8.055  1.00  0.00           C  
ATOM   1814  CG  LYS B 115      12.188 -21.331  -9.557  1.00  0.00           C  
ATOM   1815  CD  LYS B 115      13.605 -21.834  -9.773  1.00  0.00           C  
ATOM   1816  CE  LYS B 115      14.090 -21.724 -11.197  1.00  0.00           C  
ATOM   1817  NZ  LYS B 115      13.389 -22.639 -12.149  1.00  0.00           N  
ATOM   1818  H   LYS B 115      10.259 -21.944  -5.749  1.00  0.00           H  
ATOM   1819  HA  LYS B 115      10.193 -20.031  -8.054  1.00  0.00           H  
ATOM   1820 1HB  LYS B 115      12.534 -20.691  -7.550  1.00  0.00           H  
ATOM   1821 2HB  LYS B 115      12.088 -22.381  -7.701  1.00  0.00           H  
ATOM   1822 1HG  LYS B 115      11.487 -21.951 -10.122  1.00  0.00           H  
ATOM   1823 2HG  LYS B 115      12.102 -20.301  -9.920  1.00  0.00           H  
ATOM   1824 1HD  LYS B 115      14.291 -21.289  -9.136  1.00  0.00           H  
ATOM   1825 2HD  LYS B 115      13.648 -22.883  -9.488  1.00  0.00           H  
ATOM   1826 1HE  LYS B 115      13.977 -20.701 -11.547  1.00  0.00           H  
ATOM   1827 2HE  LYS B 115      15.132 -21.983 -11.186  1.00  0.00           H  
ATOM   1828 1HZ  LYS B 115      13.795 -22.527 -13.060  1.00  0.00           H  
ATOM   1829 2HZ  LYS B 115      13.501 -23.592 -11.848  1.00  0.00           H  
ATOM   1830 3HZ  LYS B 115      12.386 -22.418 -12.224  1.00  0.00           H  
ATOM   1831  N   LEU B 116       8.746 -21.475  -9.357  1.00  0.00           N  
ATOM   1832  CA  LEU B 116       7.886 -22.297 -10.190  1.00  0.00           C  
ATOM   1833  C   LEU B 116       8.218 -22.013 -11.631  1.00  0.00           C  
ATOM   1834  O   LEU B 116       8.180 -20.864 -12.070  1.00  0.00           O  
ATOM   1835  CB  LEU B 116       6.397 -22.058  -9.945  1.00  0.00           C  
ATOM   1836  CG  LEU B 116       5.860 -22.429  -8.559  1.00  0.00           C  
ATOM   1837  CD1 LEU B 116       4.411 -21.996  -8.474  1.00  0.00           C  
ATOM   1838  CD2 LEU B 116       5.976 -23.908  -8.343  1.00  0.00           C  
ATOM   1839  H   LEU B 116       8.852 -20.480  -9.566  1.00  0.00           H  
ATOM   1840  HA  LEU B 116       8.100 -23.346  -9.993  1.00  0.00           H  
ATOM   1841 1HB  LEU B 116       6.191 -21.001 -10.112  1.00  0.00           H  
ATOM   1842 2HB  LEU B 116       5.834 -22.632 -10.679  1.00  0.00           H  
ATOM   1843  HG  LEU B 116       6.432 -21.924  -7.792  1.00  0.00           H  
ATOM   1844 1HD1 LEU B 116       4.008 -22.255  -7.496  1.00  0.00           H  
ATOM   1845 2HD1 LEU B 116       4.322 -20.930  -8.633  1.00  0.00           H  
ATOM   1846 3HD1 LEU B 116       3.851 -22.508  -9.241  1.00  0.00           H  
ATOM   1847 1HD2 LEU B 116       5.585 -24.160  -7.356  1.00  0.00           H  
ATOM   1848 2HD2 LEU B 116       5.405 -24.437  -9.103  1.00  0.00           H  
ATOM   1849 3HD2 LEU B 116       7.024 -24.205  -8.405  1.00  0.00           H  
ATOM   1850  N   GLN B 117       8.510 -23.052 -12.387  1.00  0.00           N  
ATOM   1851  CA  GLN B 117       8.891 -22.856 -13.767  1.00  0.00           C  
ATOM   1852  C   GLN B 117       9.957 -21.761 -13.861  1.00  0.00           C  
ATOM   1853  O   GLN B 117      11.032 -21.855 -13.251  1.00  0.00           O  
ATOM   1854  CB  GLN B 117       7.676 -22.506 -14.633  1.00  0.00           C  
ATOM   1855  CG  GLN B 117       6.678 -23.607 -14.742  1.00  0.00           C  
ATOM   1856  CD  GLN B 117       5.497 -23.235 -15.627  1.00  0.00           C  
ATOM   1857  OE1 GLN B 117       5.372 -22.096 -16.100  1.00  0.00           O  
ATOM   1858  NE2 GLN B 117       4.618 -24.211 -15.832  1.00  0.00           N  
ATOM   1859  H   GLN B 117       8.499 -23.982 -11.991  1.00  0.00           H  
ATOM   1860  HA  GLN B 117       9.324 -23.780 -14.146  1.00  0.00           H  
ATOM   1861 1HB  GLN B 117       7.165 -21.624 -14.247  1.00  0.00           H  
ATOM   1862 2HB  GLN B 117       8.001 -22.291 -15.653  1.00  0.00           H  
ATOM   1863 1HG  GLN B 117       7.167 -24.478 -15.173  1.00  0.00           H  
ATOM   1864 2HG  GLN B 117       6.301 -23.841 -13.749  1.00  0.00           H  
ATOM   1865 1HE2 GLN B 117       3.766 -24.067 -16.390  1.00  0.00           H  
ATOM   1866 2HE2 GLN B 117       4.762 -25.109 -15.425  1.00  0.00           H  
ATOM   1867  N   GLU B 118       9.647 -20.717 -14.621  1.00  0.00           N  
ATOM   1868  CA  GLU B 118      10.559 -19.631 -14.905  1.00  0.00           C  
ATOM   1869  C   GLU B 118      10.446 -18.411 -13.982  1.00  0.00           C  
ATOM   1870  O   GLU B 118      11.117 -17.404 -14.219  1.00  0.00           O  
ATOM   1871  CB  GLU B 118      10.331 -19.225 -16.361  1.00  0.00           C  
ATOM   1872  CG  GLU B 118      10.697 -20.364 -17.376  1.00  0.00           C  
ATOM   1873  CD  GLU B 118      10.492 -20.013 -18.881  1.00  0.00           C  
ATOM   1874  OE1 GLU B 118      10.034 -18.935 -19.180  1.00  0.00           O  
ATOM   1875  OE2 GLU B 118      10.799 -20.852 -19.710  1.00  0.00           O  
ATOM   1876  H   GLU B 118       8.734 -20.677 -15.043  1.00  0.00           H  
ATOM   1877  HA  GLU B 118      11.575 -20.016 -14.812  1.00  0.00           H  
ATOM   1878 1HB  GLU B 118       9.281 -18.962 -16.500  1.00  0.00           H  
ATOM   1879 2HB  GLU B 118      10.927 -18.343 -16.594  1.00  0.00           H  
ATOM   1880 1HG  GLU B 118      11.740 -20.635 -17.222  1.00  0.00           H  
ATOM   1881 2HG  GLU B 118      10.092 -21.239 -17.136  1.00  0.00           H  
ATOM   1882  N   ILE B 119       9.590 -18.472 -12.957  1.00  0.00           N  
ATOM   1883  CA  ILE B 119       9.399 -17.311 -12.077  1.00  0.00           C  
ATOM   1884  C   ILE B 119       9.670 -17.584 -10.611  1.00  0.00           C  
ATOM   1885  O   ILE B 119       9.613 -18.719 -10.126  1.00  0.00           O  
ATOM   1886  CB  ILE B 119       7.961 -16.767 -12.141  1.00  0.00           C  
ATOM   1887  CG1 ILE B 119       6.988 -17.866 -11.666  1.00  0.00           C  
ATOM   1888  CG2 ILE B 119       7.633 -16.288 -13.528  1.00  0.00           C  
ATOM   1889  CD1 ILE B 119       5.577 -17.383 -11.410  1.00  0.00           C  
ATOM   1890  H   ILE B 119       9.072 -19.332 -12.782  1.00  0.00           H  
ATOM   1891  HA  ILE B 119      10.077 -16.518 -12.393  1.00  0.00           H  
ATOM   1892  HB  ILE B 119       7.868 -15.929 -11.445  1.00  0.00           H  
ATOM   1893 1HG1 ILE B 119       6.951 -18.650 -12.424  1.00  0.00           H  
ATOM   1894 2HG1 ILE B 119       7.378 -18.299 -10.744  1.00  0.00           H  
ATOM   1895 1HG2 ILE B 119       6.620 -15.896 -13.545  1.00  0.00           H  
ATOM   1896 2HG2 ILE B 119       8.334 -15.505 -13.807  1.00  0.00           H  
ATOM   1897 3HG2 ILE B 119       7.714 -17.116 -14.230  1.00  0.00           H  
ATOM   1898 1HD1 ILE B 119       4.962 -18.222 -11.079  1.00  0.00           H  
ATOM   1899 2HD1 ILE B 119       5.594 -16.615 -10.636  1.00  0.00           H  
ATOM   1900 3HD1 ILE B 119       5.164 -16.970 -12.327  1.00  0.00           H  
ATOM   1901  N   TYR B 120       9.888 -16.503  -9.877  1.00  0.00           N  
ATOM   1902  CA  TYR B 120      10.123 -16.603  -8.454  1.00  0.00           C  
ATOM   1903  C   TYR B 120       9.076 -15.829  -7.693  1.00  0.00           C  
ATOM   1904  O   TYR B 120       8.631 -14.780  -8.153  1.00  0.00           O  
ATOM   1905  CB  TYR B 120      11.498 -16.039  -8.155  1.00  0.00           C  
ATOM   1906  CG  TYR B 120      12.576 -16.809  -8.785  1.00  0.00           C  
ATOM   1907  CD1 TYR B 120      12.903 -16.573 -10.112  1.00  0.00           C  
ATOM   1908  CD2 TYR B 120      13.282 -17.728  -8.041  1.00  0.00           C  
ATOM   1909  CE1 TYR B 120      13.928 -17.267 -10.695  1.00  0.00           C  
ATOM   1910  CE2 TYR B 120      14.319 -18.411  -8.626  1.00  0.00           C  
ATOM   1911  CZ  TYR B 120      14.640 -18.184  -9.950  1.00  0.00           C  
ATOM   1912  OH  TYR B 120      15.677 -18.866 -10.534  1.00  0.00           O  
ATOM   1913  H   TYR B 120       9.916 -15.583 -10.322  1.00  0.00           H  
ATOM   1914  HA  TYR B 120      10.067 -17.641  -8.163  1.00  0.00           H  
ATOM   1915 1HB  TYR B 120      11.559 -15.008  -8.512  1.00  0.00           H  
ATOM   1916 2HB  TYR B 120      11.667 -16.026  -7.089  1.00  0.00           H  
ATOM   1917  HD1 TYR B 120      12.342 -15.835 -10.688  1.00  0.00           H  
ATOM   1918  HD2 TYR B 120      13.022 -17.903  -6.995  1.00  0.00           H  
ATOM   1919  HE1 TYR B 120      14.184 -17.086 -11.736  1.00  0.00           H  
ATOM   1920  HE2 TYR B 120      14.889 -19.138  -8.044  1.00  0.00           H  
ATOM   1921  HH  TYR B 120      16.289 -19.192  -9.835  1.00  0.00           H  
ATOM   1922  N   PHE B 121       8.664 -16.318  -6.526  1.00  0.00           N  
ATOM   1923  CA  PHE B 121       7.703 -15.510  -5.771  1.00  0.00           C  
ATOM   1924  C   PHE B 121       7.594 -15.827  -4.297  1.00  0.00           C  
ATOM   1925  O   PHE B 121       8.005 -16.886  -3.825  1.00  0.00           O  
ATOM   1926  CB  PHE B 121       6.315 -15.619  -6.395  1.00  0.00           C  
ATOM   1927  CG  PHE B 121       5.819 -16.910  -6.304  1.00  0.00           C  
ATOM   1928  CD1 PHE B 121       4.996 -17.259  -5.263  1.00  0.00           C  
ATOM   1929  CD2 PHE B 121       6.210 -17.830  -7.209  1.00  0.00           C  
ATOM   1930  CE1 PHE B 121       4.548 -18.532  -5.145  1.00  0.00           C  
ATOM   1931  CE2 PHE B 121       5.795 -19.085  -7.109  1.00  0.00           C  
ATOM   1932  CZ  PHE B 121       4.950 -19.463  -6.072  1.00  0.00           C  
ATOM   1933  H   PHE B 121       9.041 -17.203  -6.188  1.00  0.00           H  
ATOM   1934  HA  PHE B 121       8.021 -14.478  -5.855  1.00  0.00           H  
ATOM   1935 1HB  PHE B 121       5.623 -14.952  -5.882  1.00  0.00           H  
ATOM   1936 2HB  PHE B 121       6.329 -15.333  -7.436  1.00  0.00           H  
ATOM   1937  HD1 PHE B 121       4.703 -16.499  -4.535  1.00  0.00           H  
ATOM   1938  HD2 PHE B 121       6.874 -17.545  -8.023  1.00  0.00           H  
ATOM   1939  HE1 PHE B 121       3.884 -18.808  -4.321  1.00  0.00           H  
ATOM   1940  HE2 PHE B 121       6.130 -19.790  -7.843  1.00  0.00           H  
ATOM   1941  HZ  PHE B 121       4.608 -20.492  -5.987  1.00  0.00           H  
ATOM   1942  N   ILE B 122       6.981 -14.909  -3.568  1.00  0.00           N  
ATOM   1943  CA  ILE B 122       6.615 -15.142  -2.177  1.00  0.00           C  
ATOM   1944  C   ILE B 122       5.161 -14.778  -1.908  1.00  0.00           C  
ATOM   1945  O   ILE B 122       4.579 -13.920  -2.578  1.00  0.00           O  
ATOM   1946  CB  ILE B 122       7.554 -14.398  -1.209  1.00  0.00           C  
ATOM   1947  CG1 ILE B 122       7.566 -12.995  -1.473  1.00  0.00           C  
ATOM   1948  CG2 ILE B 122       8.919 -14.887  -1.281  1.00  0.00           C  
ATOM   1949  CD1 ILE B 122       8.155 -12.233  -0.322  1.00  0.00           C  
ATOM   1950  H   ILE B 122       6.740 -14.033  -4.031  1.00  0.00           H  
ATOM   1951  HA  ILE B 122       6.726 -16.205  -1.972  1.00  0.00           H  
ATOM   1952  HB  ILE B 122       7.182 -14.539  -0.193  1.00  0.00           H  
ATOM   1953 1HG1 ILE B 122       8.174 -12.816  -2.361  1.00  0.00           H  
ATOM   1954 2HG1 ILE B 122       6.550 -12.644  -1.661  1.00  0.00           H  
ATOM   1955 1HG2 ILE B 122       9.551 -14.361  -0.567  1.00  0.00           H  
ATOM   1956 2HG2 ILE B 122       8.909 -15.949  -1.043  1.00  0.00           H  
ATOM   1957 3HG2 ILE B 122       9.293 -14.726  -2.274  1.00  0.00           H  
ATOM   1958 1HD1 ILE B 122       8.181 -11.185  -0.556  1.00  0.00           H  
ATOM   1959 2HD1 ILE B 122       7.551 -12.400   0.570  1.00  0.00           H  
ATOM   1960 3HD1 ILE B 122       9.172 -12.581  -0.145  1.00  0.00           H  
ATOM   1961  N   GLU B 123       4.581 -15.444  -0.914  1.00  0.00           N  
ATOM   1962  CA  GLU B 123       3.222 -15.172  -0.448  1.00  0.00           C  
ATOM   1963  C   GLU B 123       3.318 -14.941   1.051  1.00  0.00           C  
ATOM   1964  O   GLU B 123       3.746 -15.824   1.782  1.00  0.00           O  
ATOM   1965  CB  GLU B 123       2.281 -16.341  -0.775  1.00  0.00           C  
ATOM   1966  CG  GLU B 123       2.119 -16.613  -2.272  1.00  0.00           C  
ATOM   1967  CD  GLU B 123       1.228 -17.834  -2.607  1.00  0.00           C  
ATOM   1968  OE1 GLU B 123       1.670 -18.960  -2.403  1.00  0.00           O  
ATOM   1969  OE2 GLU B 123       0.125 -17.632  -3.072  1.00  0.00           O  
ATOM   1970  H   GLU B 123       5.115 -16.154  -0.433  1.00  0.00           H  
ATOM   1971  HA  GLU B 123       2.848 -14.267  -0.919  1.00  0.00           H  
ATOM   1972 1HB  GLU B 123       2.651 -17.248  -0.305  1.00  0.00           H  
ATOM   1973 2HB  GLU B 123       1.293 -16.133  -0.358  1.00  0.00           H  
ATOM   1974 1HG  GLU B 123       1.698 -15.721  -2.742  1.00  0.00           H  
ATOM   1975 2HG  GLU B 123       3.105 -16.769  -2.695  1.00  0.00           H  
ATOM   1976  N   THR B 124       3.014 -13.746   1.503  1.00  0.00           N  
ATOM   1977  CA  THR B 124       3.203 -13.460   2.908  1.00  0.00           C  
ATOM   1978  C   THR B 124       2.292 -12.374   3.448  1.00  0.00           C  
ATOM   1979  O   THR B 124       1.473 -11.815   2.744  1.00  0.00           O  
ATOM   1980  CB  THR B 124       4.659 -13.057   3.184  1.00  0.00           C  
ATOM   1981  OG1 THR B 124       4.870 -13.019   4.593  1.00  0.00           O  
ATOM   1982  CG2 THR B 124       4.953 -11.669   2.599  1.00  0.00           C  
ATOM   1983  H   THR B 124       2.625 -13.056   0.858  1.00  0.00           H  
ATOM   1984  HA  THR B 124       2.992 -14.371   3.468  1.00  0.00           H  
ATOM   1985  HB  THR B 124       5.335 -13.788   2.737  1.00  0.00           H  
ATOM   1986  HG1 THR B 124       4.994 -13.930   4.902  1.00  0.00           H  
ATOM   1987 1HG2 THR B 124       5.985 -11.400   2.810  1.00  0.00           H  
ATOM   1988 2HG2 THR B 124       4.798 -11.697   1.521  1.00  0.00           H  
ATOM   1989 3HG2 THR B 124       4.298 -10.918   3.029  1.00  0.00           H  
ATOM   1990  N   LYS B 125       2.436 -12.090   4.723  1.00  0.00           N  
ATOM   1991  CA  LYS B 125       1.675 -11.055   5.400  1.00  0.00           C  
ATOM   1992  C   LYS B 125       2.665 -10.116   6.036  1.00  0.00           C  
ATOM   1993  O   LYS B 125       2.307  -9.089   6.626  1.00  0.00           O  
ATOM   1994  CB  LYS B 125       0.727 -11.641   6.447  1.00  0.00           C  
ATOM   1995  CG  LYS B 125      -0.415 -12.468   5.869  1.00  0.00           C  
ATOM   1996  CD  LYS B 125      -1.407 -12.871   6.950  1.00  0.00           C  
ATOM   1997  CE  LYS B 125      -0.919 -14.086   7.724  1.00  0.00           C  
ATOM   1998  NZ  LYS B 125      -1.775 -14.372   8.908  1.00  0.00           N  
ATOM   1999  H   LYS B 125       3.167 -12.579   5.217  1.00  0.00           H  
ATOM   2000  HA  LYS B 125       1.086 -10.496   4.671  1.00  0.00           H  
ATOM   2001 1HB  LYS B 125       1.288 -12.278   7.131  1.00  0.00           H  
ATOM   2002 2HB  LYS B 125       0.290 -10.833   7.035  1.00  0.00           H  
ATOM   2003 1HG  LYS B 125      -0.936 -11.887   5.108  1.00  0.00           H  
ATOM   2004 2HG  LYS B 125      -0.013 -13.367   5.403  1.00  0.00           H  
ATOM   2005 1HD  LYS B 125      -1.547 -12.041   7.643  1.00  0.00           H  
ATOM   2006 2HD  LYS B 125      -2.368 -13.106   6.492  1.00  0.00           H  
ATOM   2007 1HE  LYS B 125      -0.920 -14.958   7.072  1.00  0.00           H  
ATOM   2008 2HE  LYS B 125       0.102 -13.916   8.064  1.00  0.00           H  
ATOM   2009 1HZ  LYS B 125      -1.419 -15.183   9.394  1.00  0.00           H  
ATOM   2010 2HZ  LYS B 125      -1.766 -13.576   9.530  1.00  0.00           H  
ATOM   2011 3HZ  LYS B 125      -2.721 -14.551   8.604  1.00  0.00           H  
ATOM   2012  N   LYS B 126       3.934 -10.484   5.890  1.00  0.00           N  
ATOM   2013  CA  LYS B 126       5.049  -9.830   6.542  1.00  0.00           C  
ATOM   2014  C   LYS B 126       5.585  -8.597   5.842  1.00  0.00           C  
ATOM   2015  O   LYS B 126       6.607  -8.061   6.249  1.00  0.00           O  
ATOM   2016  CB  LYS B 126       6.122 -10.881   6.739  1.00  0.00           C  
ATOM   2017  CG  LYS B 126       5.632 -11.933   7.726  1.00  0.00           C  
ATOM   2018  CD  LYS B 126       6.560 -13.100   7.906  1.00  0.00           C  
ATOM   2019  CE  LYS B 126       5.967 -14.050   8.950  1.00  0.00           C  
ATOM   2020  NZ  LYS B 126       6.793 -15.270   9.152  1.00  0.00           N  
ATOM   2021  H   LYS B 126       4.143 -11.322   5.348  1.00  0.00           H  
ATOM   2022  HA  LYS B 126       4.707  -9.515   7.527  1.00  0.00           H  
ATOM   2023 1HB  LYS B 126       6.357 -11.352   5.790  1.00  0.00           H  
ATOM   2024 2HB  LYS B 126       7.032 -10.422   7.126  1.00  0.00           H  
ATOM   2025 1HG  LYS B 126       5.489 -11.461   8.700  1.00  0.00           H  
ATOM   2026 2HG  LYS B 126       4.668 -12.311   7.389  1.00  0.00           H  
ATOM   2027 1HD  LYS B 126       6.673 -13.629   6.957  1.00  0.00           H  
ATOM   2028 2HD  LYS B 126       7.540 -12.759   8.234  1.00  0.00           H  
ATOM   2029 1HE  LYS B 126       5.890 -13.505   9.880  1.00  0.00           H  
ATOM   2030 2HE  LYS B 126       4.966 -14.349   8.642  1.00  0.00           H  
ATOM   2031 1HZ  LYS B 126       6.366 -15.842   9.871  1.00  0.00           H  
ATOM   2032 2HZ  LYS B 126       6.852 -15.789   8.292  1.00  0.00           H  
ATOM   2033 3HZ  LYS B 126       7.724 -15.005   9.450  1.00  0.00           H  
ATOM   2034  N   PHE B 127       4.930  -8.130   4.789  1.00  0.00           N  
ATOM   2035  CA  PHE B 127       5.409  -6.908   4.161  1.00  0.00           C  
ATOM   2036  C   PHE B 127       4.939  -5.717   4.981  1.00  0.00           C  
ATOM   2037  O   PHE B 127       3.743  -5.573   5.238  1.00  0.00           O  
ATOM   2038  CB  PHE B 127       4.822  -6.717   2.780  1.00  0.00           C  
ATOM   2039  CG  PHE B 127       5.250  -7.677   1.796  1.00  0.00           C  
ATOM   2040  CD1 PHE B 127       6.525  -8.159   1.808  1.00  0.00           C  
ATOM   2041  CD2 PHE B 127       4.385  -8.088   0.814  1.00  0.00           C  
ATOM   2042  CE1 PHE B 127       6.949  -9.054   0.858  1.00  0.00           C  
ATOM   2043  CE2 PHE B 127       4.787  -8.989  -0.147  1.00  0.00           C  
ATOM   2044  CZ  PHE B 127       6.071  -9.473  -0.120  1.00  0.00           C  
ATOM   2045  H   PHE B 127       4.101  -8.599   4.456  1.00  0.00           H  
ATOM   2046  HA  PHE B 127       6.499  -6.909   4.122  1.00  0.00           H  
ATOM   2047 1HB  PHE B 127       3.740  -6.736   2.834  1.00  0.00           H  
ATOM   2048 2HB  PHE B 127       5.105  -5.734   2.430  1.00  0.00           H  
ATOM   2049  HD1 PHE B 127       7.192  -7.820   2.581  1.00  0.00           H  
ATOM   2050  HD2 PHE B 127       3.371  -7.689   0.803  1.00  0.00           H  
ATOM   2051  HE1 PHE B 127       7.971  -9.428   0.886  1.00  0.00           H  
ATOM   2052  HE2 PHE B 127       4.093  -9.319  -0.927  1.00  0.00           H  
ATOM   2053  HZ  PHE B 127       6.379 -10.175  -0.873  1.00  0.00           H  
ATOM   2054  N   LEU B 128       5.852  -4.848   5.373  1.00  0.00           N  
ATOM   2055  CA  LEU B 128       5.461  -3.663   6.129  1.00  0.00           C  
ATOM   2056  C   LEU B 128       4.708  -2.677   5.242  1.00  0.00           C  
ATOM   2057  O   LEU B 128       3.780  -2.001   5.686  1.00  0.00           O  
ATOM   2058  CB  LEU B 128       6.698  -2.983   6.729  1.00  0.00           C  
ATOM   2059  CG  LEU B 128       6.418  -1.889   7.768  1.00  0.00           C  
ATOM   2060  CD1 LEU B 128       5.775  -2.511   9.000  1.00  0.00           C  
ATOM   2061  CD2 LEU B 128       7.718  -1.185   8.127  1.00  0.00           C  
ATOM   2062  H   LEU B 128       6.837  -4.993   5.160  1.00  0.00           H  
ATOM   2063  HA  LEU B 128       4.796  -3.973   6.933  1.00  0.00           H  
ATOM   2064 1HB  LEU B 128       7.315  -3.743   7.206  1.00  0.00           H  
ATOM   2065 2HB  LEU B 128       7.274  -2.532   5.920  1.00  0.00           H  
ATOM   2066  HG  LEU B 128       5.716  -1.166   7.354  1.00  0.00           H  
ATOM   2067 1HD1 LEU B 128       5.575  -1.734   9.738  1.00  0.00           H  
ATOM   2068 2HD1 LEU B 128       4.837  -2.991   8.717  1.00  0.00           H  
ATOM   2069 3HD1 LEU B 128       6.449  -3.253   9.427  1.00  0.00           H  
ATOM   2070 1HD2 LEU B 128       7.519  -0.407   8.865  1.00  0.00           H  
ATOM   2071 2HD2 LEU B 128       8.421  -1.908   8.542  1.00  0.00           H  
ATOM   2072 3HD2 LEU B 128       8.147  -0.735   7.232  1.00  0.00           H  
ATOM   2073  N   LEU B 129       5.193  -2.549   4.001  1.00  0.00           N  
ATOM   2074  CA  LEU B 129       4.699  -1.611   2.990  1.00  0.00           C  
ATOM   2075  C   LEU B 129       4.994  -0.141   3.322  1.00  0.00           C  
ATOM   2076  O   LEU B 129       4.397   0.777   2.753  1.00  0.00           O  
ATOM   2077  CB  LEU B 129       3.197  -1.823   2.767  1.00  0.00           C  
ATOM   2078  CG  LEU B 129       2.799  -3.250   2.425  1.00  0.00           C  
ATOM   2079  CD1 LEU B 129       1.284  -3.322   2.337  1.00  0.00           C  
ATOM   2080  CD2 LEU B 129       3.472  -3.660   1.136  1.00  0.00           C  
ATOM   2081  H   LEU B 129       5.953  -3.163   3.743  1.00  0.00           H  
ATOM   2082  HA  LEU B 129       5.206  -1.841   2.051  1.00  0.00           H  
ATOM   2083 1HB  LEU B 129       2.647  -1.527   3.643  1.00  0.00           H  
ATOM   2084 2HB  LEU B 129       2.872  -1.194   1.965  1.00  0.00           H  
ATOM   2085  HG  LEU B 129       3.116  -3.925   3.218  1.00  0.00           H  
ATOM   2086 1HD1 LEU B 129       0.980  -4.341   2.106  1.00  0.00           H  
ATOM   2087 2HD1 LEU B 129       0.851  -3.024   3.292  1.00  0.00           H  
ATOM   2088 3HD1 LEU B 129       0.936  -2.650   1.560  1.00  0.00           H  
ATOM   2089 1HD2 LEU B 129       3.192  -4.684   0.892  1.00  0.00           H  
ATOM   2090 2HD2 LEU B 129       3.161  -2.998   0.328  1.00  0.00           H  
ATOM   2091 3HD2 LEU B 129       4.551  -3.596   1.260  1.00  0.00           H  
ATOM   2092  N   ILE B 130       5.960   0.058   4.211  1.00  0.00           N  
ATOM   2093  CA  ILE B 130       6.513   1.369   4.514  1.00  0.00           C  
ATOM   2094  C   ILE B 130       8.022   1.279   4.328  1.00  0.00           C  
ATOM   2095  O   ILE B 130       8.703   0.563   5.059  1.00  0.00           O  
ATOM   2096  CB  ILE B 130       6.171   1.821   5.945  1.00  0.00           C  
ATOM   2097  CG1 ILE B 130       4.655   1.825   6.157  1.00  0.00           C  
ATOM   2098  CG2 ILE B 130       6.754   3.198   6.222  1.00  0.00           C  
ATOM   2099  CD1 ILE B 130       4.239   2.056   7.592  1.00  0.00           C  
ATOM   2100  H   ILE B 130       6.356  -0.749   4.662  1.00  0.00           H  
ATOM   2101  HA  ILE B 130       6.116   2.095   3.805  1.00  0.00           H  
ATOM   2102  HB  ILE B 130       6.587   1.111   6.660  1.00  0.00           H  
ATOM   2103 1HG1 ILE B 130       4.204   2.603   5.542  1.00  0.00           H  
ATOM   2104 2HG1 ILE B 130       4.240   0.871   5.832  1.00  0.00           H  
ATOM   2105 1HG2 ILE B 130       6.503   3.503   7.238  1.00  0.00           H  
ATOM   2106 2HG2 ILE B 130       7.837   3.164   6.111  1.00  0.00           H  
ATOM   2107 3HG2 ILE B 130       6.340   3.917   5.515  1.00  0.00           H  
ATOM   2108 1HD1 ILE B 130       3.151   2.045   7.662  1.00  0.00           H  
ATOM   2109 2HD1 ILE B 130       4.652   1.267   8.222  1.00  0.00           H  
ATOM   2110 3HD1 ILE B 130       4.614   3.021   7.928  1.00  0.00           H  
ATOM   2111  N   GLY B 131       8.540   2.010   3.358  1.00  0.00           N  
ATOM   2112  CA  GLY B 131       9.965   1.980   3.063  1.00  0.00           C  
ATOM   2113  C   GLY B 131      10.340   0.914   2.039  1.00  0.00           C  
ATOM   2114  O   GLY B 131       9.545   0.023   1.720  1.00  0.00           O  
ATOM   2115  H   GLY B 131       7.930   2.578   2.784  1.00  0.00           H  
ATOM   2116 1HA  GLY B 131      10.273   2.956   2.693  1.00  0.00           H  
ATOM   2117 2HA  GLY B 131      10.519   1.804   3.984  1.00  0.00           H  
ATOM   2118  N   LYS B 132      11.566   1.028   1.527  1.00  0.00           N  
ATOM   2119  CA  LYS B 132      12.078   0.115   0.517  1.00  0.00           C  
ATOM   2120  C   LYS B 132      12.668  -1.134   1.104  1.00  0.00           C  
ATOM   2121  O   LYS B 132      13.120  -1.154   2.251  1.00  0.00           O  
ATOM   2122  CB  LYS B 132      13.145   0.765  -0.385  1.00  0.00           C  
ATOM   2123  CG  LYS B 132      12.648   1.893  -1.273  1.00  0.00           C  
ATOM   2124  CD  LYS B 132      13.762   2.471  -2.166  1.00  0.00           C  
ATOM   2125  CE  LYS B 132      13.228   3.613  -3.047  1.00  0.00           C  
ATOM   2126  NZ  LYS B 132      14.297   4.241  -3.891  1.00  0.00           N  
ATOM   2127  H   LYS B 132      12.159   1.777   1.848  1.00  0.00           H  
ATOM   2128  HA  LYS B 132      11.242  -0.183  -0.114  1.00  0.00           H  
ATOM   2129 1HB  LYS B 132      13.951   1.152   0.231  1.00  0.00           H  
ATOM   2130 2HB  LYS B 132      13.575  -0.003  -1.040  1.00  0.00           H  
ATOM   2131 1HG  LYS B 132      11.881   1.495  -1.915  1.00  0.00           H  
ATOM   2132 2HG  LYS B 132      12.217   2.685  -0.662  1.00  0.00           H  
ATOM   2133 1HD  LYS B 132      14.581   2.837  -1.551  1.00  0.00           H  
ATOM   2134 2HD  LYS B 132      14.137   1.682  -2.819  1.00  0.00           H  
ATOM   2135 1HE  LYS B 132      12.451   3.214  -3.700  1.00  0.00           H  
ATOM   2136 2HE  LYS B 132      12.789   4.379  -2.404  1.00  0.00           H  
ATOM   2137 1HZ  LYS B 132      13.892   4.981  -4.447  1.00  0.00           H  
ATOM   2138 2HZ  LYS B 132      15.014   4.625  -3.295  1.00  0.00           H  
ATOM   2139 3HZ  LYS B 132      14.706   3.550  -4.503  1.00  0.00           H  
ATOM   2140  N   SER B 133      12.710  -2.150   0.272  1.00  0.00           N  
ATOM   2141  CA  SER B 133      13.314  -3.424   0.591  1.00  0.00           C  
ATOM   2142  C   SER B 133      14.318  -3.791  -0.499  1.00  0.00           C  
ATOM   2143  O   SER B 133      14.226  -3.311  -1.628  1.00  0.00           O  
ATOM   2144  CB  SER B 133      12.222  -4.464   0.695  1.00  0.00           C  
ATOM   2145  OG  SER B 133      11.562  -4.613  -0.518  1.00  0.00           O  
ATOM   2146  H   SER B 133      12.285  -2.019  -0.644  1.00  0.00           H  
ATOM   2147  HA  SER B 133      13.839  -3.350   1.545  1.00  0.00           H  
ATOM   2148 1HB  SER B 133      12.648  -5.416   1.012  1.00  0.00           H  
ATOM   2149 2HB  SER B 133      11.529  -4.170   1.423  1.00  0.00           H  
ATOM   2150  HG  SER B 133      10.874  -3.938  -0.521  1.00  0.00           H  
ATOM   2151  N   ASN B 134      15.274  -4.640  -0.163  1.00  0.00           N  
ATOM   2152  CA  ASN B 134      16.273  -5.125  -1.109  1.00  0.00           C  
ATOM   2153  C   ASN B 134      15.912  -6.460  -1.690  1.00  0.00           C  
ATOM   2154  O   ASN B 134      15.712  -7.414  -0.941  1.00  0.00           O  
ATOM   2155  CB  ASN B 134      17.626  -5.318  -0.433  1.00  0.00           C  
ATOM   2156  CG  ASN B 134      18.318  -4.078   0.044  1.00  0.00           C  
ATOM   2157  OD1 ASN B 134      18.935  -3.353  -0.740  1.00  0.00           O  
ATOM   2158  ND2 ASN B 134      18.226  -3.812   1.325  1.00  0.00           N  
ATOM   2159  H   ASN B 134      15.288  -4.995   0.785  1.00  0.00           H  
ATOM   2160  HA  ASN B 134      16.359  -4.420  -1.936  1.00  0.00           H  
ATOM   2161 1HB  ASN B 134      17.496  -5.986   0.421  1.00  0.00           H  
ATOM   2162 2HB  ASN B 134      18.288  -5.828  -1.137  1.00  0.00           H  
ATOM   2163 1HD2 ASN B 134      18.671  -3.000   1.702  1.00  0.00           H  
ATOM   2164 2HD2 ASN B 134      17.710  -4.423   1.927  1.00  0.00           H  
ATOM   2165  N   ILE B 135      15.866  -6.558  -3.006  1.00  0.00           N  
ATOM   2166  CA  ILE B 135      15.678  -7.862  -3.607  1.00  0.00           C  
ATOM   2167  C   ILE B 135      16.959  -8.255  -4.272  1.00  0.00           C  
ATOM   2168  O   ILE B 135      17.501  -7.513  -5.093  1.00  0.00           O  
ATOM   2169  CB  ILE B 135      14.539  -7.959  -4.620  1.00  0.00           C  
ATOM   2170  CG1 ILE B 135      13.235  -7.685  -3.952  1.00  0.00           C  
ATOM   2171  CG2 ILE B 135      14.531  -9.353  -5.269  1.00  0.00           C  
ATOM   2172  CD1 ILE B 135      12.142  -7.580  -4.923  1.00  0.00           C  
ATOM   2173  H   ILE B 135      15.981  -5.733  -3.593  1.00  0.00           H  
ATOM   2174  HA  ILE B 135      15.472  -8.581  -2.827  1.00  0.00           H  
ATOM   2175  HB  ILE B 135      14.679  -7.200  -5.388  1.00  0.00           H  
ATOM   2176 1HG1 ILE B 135      13.014  -8.479  -3.249  1.00  0.00           H  
ATOM   2177 2HG1 ILE B 135      13.302  -6.741  -3.402  1.00  0.00           H  
ATOM   2178 1HG2 ILE B 135      13.723  -9.416  -5.998  1.00  0.00           H  
ATOM   2179 2HG2 ILE B 135      15.481  -9.531  -5.772  1.00  0.00           H  
ATOM   2180 3HG2 ILE B 135      14.384 -10.113  -4.496  1.00  0.00           H  
ATOM   2181 1HD1 ILE B 135      11.226  -7.380  -4.412  1.00  0.00           H  
ATOM   2182 2HD1 ILE B 135      12.357  -6.778  -5.627  1.00  0.00           H  
ATOM   2183 3HD1 ILE B 135      12.057  -8.519  -5.457  1.00  0.00           H  
ATOM   2184  N   CYS B 136      17.491  -9.391  -3.868  1.00  0.00           N  
ATOM   2185  CA  CYS B 136      18.764  -9.818  -4.407  1.00  0.00           C  
ATOM   2186  C   CYS B 136      18.690 -11.183  -5.058  1.00  0.00           C  
ATOM   2187  O   CYS B 136      17.865 -12.027  -4.697  1.00  0.00           O  
ATOM   2188  CB  CYS B 136      19.815  -9.829  -3.303  1.00  0.00           C  
ATOM   2189  SG  CYS B 136      20.110  -8.183  -2.569  1.00  0.00           S  
ATOM   2190  H   CYS B 136      17.002  -9.962  -3.189  1.00  0.00           H  
ATOM   2191  HA  CYS B 136      19.077  -9.109  -5.163  1.00  0.00           H  
ATOM   2192 1HB  CYS B 136      19.503 -10.506  -2.508  1.00  0.00           H  
ATOM   2193 2HB  CYS B 136      20.760 -10.199  -3.703  1.00  0.00           H  
ATOM   2194  N   VAL B 137      19.588 -11.391  -6.001  1.00  0.00           N  
ATOM   2195  CA  VAL B 137      19.724 -12.667  -6.668  1.00  0.00           C  
ATOM   2196  C   VAL B 137      21.017 -13.318  -6.243  1.00  0.00           C  
ATOM   2197  O   VAL B 137      22.077 -12.676  -6.246  1.00  0.00           O  
ATOM   2198  CB  VAL B 137      19.700 -12.509  -8.183  1.00  0.00           C  
ATOM   2199  CG1 VAL B 137      19.863 -13.867  -8.825  1.00  0.00           C  
ATOM   2200  CG2 VAL B 137      18.407 -11.886  -8.579  1.00  0.00           C  
ATOM   2201  H   VAL B 137      20.195 -10.614  -6.268  1.00  0.00           H  
ATOM   2202  HA  VAL B 137      18.893 -13.306  -6.378  1.00  0.00           H  
ATOM   2203  HB  VAL B 137      20.532 -11.875  -8.499  1.00  0.00           H  
ATOM   2204 1HG1 VAL B 137      19.862 -13.752  -9.898  1.00  0.00           H  
ATOM   2205 2HG1 VAL B 137      20.798 -14.306  -8.515  1.00  0.00           H  
ATOM   2206 3HG1 VAL B 137      19.038 -14.518  -8.514  1.00  0.00           H  
ATOM   2207 1HG2 VAL B 137      18.362 -11.762  -9.652  1.00  0.00           H  
ATOM   2208 2HG2 VAL B 137      17.620 -12.543  -8.249  1.00  0.00           H  
ATOM   2209 3HG2 VAL B 137      18.305 -10.916  -8.101  1.00  0.00           H  
ATOM   2210  N   LYS B 138      20.895 -14.566  -5.816  1.00  0.00           N  
ATOM   2211  CA  LYS B 138      21.996 -15.342  -5.303  1.00  0.00           C  
ATOM   2212  C   LYS B 138      22.105 -16.750  -5.837  1.00  0.00           C  
ATOM   2213  O   LYS B 138      21.139 -17.322  -6.336  1.00  0.00           O  
ATOM   2214  CB  LYS B 138      21.903 -15.443  -3.776  1.00  0.00           C  
ATOM   2215  CG  LYS B 138      22.088 -14.151  -3.035  1.00  0.00           C  
ATOM   2216  CD  LYS B 138      22.042 -14.347  -1.543  1.00  0.00           C  
ATOM   2217  CE  LYS B 138      22.357 -13.041  -0.813  1.00  0.00           C  
ATOM   2218  NZ  LYS B 138      22.210 -13.183   0.650  1.00  0.00           N  
ATOM   2219  H   LYS B 138      19.974 -14.992  -5.851  1.00  0.00           H  
ATOM   2220  HA  LYS B 138      22.905 -14.822  -5.577  1.00  0.00           H  
ATOM   2221 1HB  LYS B 138      20.930 -15.851  -3.501  1.00  0.00           H  
ATOM   2222 2HB  LYS B 138      22.664 -16.142  -3.412  1.00  0.00           H  
ATOM   2223 1HG  LYS B 138      23.038 -13.758  -3.283  1.00  0.00           H  
ATOM   2224 2HG  LYS B 138      21.321 -13.433  -3.324  1.00  0.00           H  
ATOM   2225 1HD  LYS B 138      21.045 -14.684  -1.243  1.00  0.00           H  
ATOM   2226 2HD  LYS B 138      22.771 -15.110  -1.253  1.00  0.00           H  
ATOM   2227 1HE  LYS B 138      23.385 -12.759  -1.038  1.00  0.00           H  
ATOM   2228 2HE  LYS B 138      21.687 -12.253  -1.163  1.00  0.00           H  
ATOM   2229 1HZ  LYS B 138      22.426 -12.314   1.105  1.00  0.00           H  
ATOM   2230 2HZ  LYS B 138      21.224 -13.427   0.832  1.00  0.00           H  
ATOM   2231 3HZ  LYS B 138      22.818 -13.905   0.996  1.00  0.00           H  
ATOM   2232  N   VAL B 139      23.305 -17.298  -5.719  1.00  0.00           N  
ATOM   2233  CA  VAL B 139      23.505 -18.730  -5.921  1.00  0.00           C  
ATOM   2234  C   VAL B 139      24.095 -19.224  -4.615  1.00  0.00           C  
ATOM   2235  O   VAL B 139      25.204 -18.835  -4.241  1.00  0.00           O  
ATOM   2236  CB  VAL B 139      24.449 -19.048  -7.078  1.00  0.00           C  
ATOM   2237  CG1 VAL B 139      24.601 -20.549  -7.198  1.00  0.00           C  
ATOM   2238  CG2 VAL B 139      23.898 -18.503  -8.317  1.00  0.00           C  
ATOM   2239  H   VAL B 139      24.064 -16.701  -5.380  1.00  0.00           H  
ATOM   2240  HA  VAL B 139      22.544 -19.221  -6.097  1.00  0.00           H  
ATOM   2241  HB  VAL B 139      25.429 -18.615  -6.880  1.00  0.00           H  
ATOM   2242 1HG1 VAL B 139      25.271 -20.787  -8.021  1.00  0.00           H  
ATOM   2243 2HG1 VAL B 139      25.005 -20.954  -6.273  1.00  0.00           H  
ATOM   2244 3HG1 VAL B 139      23.618 -20.981  -7.388  1.00  0.00           H  
ATOM   2245 1HG2 VAL B 139      24.558 -18.730  -9.149  1.00  0.00           H  
ATOM   2246 2HG2 VAL B 139      22.927 -18.969  -8.478  1.00  0.00           H  
ATOM   2247 3HG2 VAL B 139      23.788 -17.425  -8.221  1.00  0.00           H  
ATOM   2248  N   GLY B 140      23.377 -20.062  -3.893  1.00  0.00           N  
ATOM   2249  CA  GLY B 140      23.868 -20.392  -2.567  1.00  0.00           C  
ATOM   2250  C   GLY B 140      23.927 -19.077  -1.788  1.00  0.00           C  
ATOM   2251  O   GLY B 140      22.934 -18.353  -1.725  1.00  0.00           O  
ATOM   2252  H   GLY B 140      22.486 -20.410  -4.230  1.00  0.00           H  
ATOM   2253 1HA  GLY B 140      23.192 -21.094  -2.079  1.00  0.00           H  
ATOM   2254 2HA  GLY B 140      24.854 -20.849  -2.627  1.00  0.00           H  
ATOM   2255  N   GLU B 141      25.077 -18.760  -1.206  1.00  0.00           N  
ATOM   2256  CA  GLU B 141      25.209 -17.519  -0.443  1.00  0.00           C  
ATOM   2257  C   GLU B 141      25.902 -16.408  -1.255  1.00  0.00           C  
ATOM   2258  O   GLU B 141      26.198 -15.336  -0.719  1.00  0.00           O  
ATOM   2259  CB  GLU B 141      25.964 -17.798   0.862  1.00  0.00           C  
ATOM   2260  CG  GLU B 141      25.200 -18.760   1.803  1.00  0.00           C  
ATOM   2261  CD  GLU B 141      25.909 -19.072   3.128  1.00  0.00           C  
ATOM   2262  OE1 GLU B 141      27.014 -18.618   3.315  1.00  0.00           O  
ATOM   2263  OE2 GLU B 141      25.335 -19.806   3.944  1.00  0.00           O  
ATOM   2264  H   GLU B 141      25.869 -19.379  -1.296  1.00  0.00           H  
ATOM   2265  HA  GLU B 141      24.211 -17.166  -0.187  1.00  0.00           H  
ATOM   2266 1HB  GLU B 141      26.937 -18.235   0.639  1.00  0.00           H  
ATOM   2267 2HB  GLU B 141      26.136 -16.861   1.393  1.00  0.00           H  
ATOM   2268 1HG  GLU B 141      24.226 -18.323   2.024  1.00  0.00           H  
ATOM   2269 2HG  GLU B 141      25.029 -19.691   1.268  1.00  0.00           H  
ATOM   2270  N   LYS B 142      26.179 -16.675  -2.542  1.00  0.00           N  
ATOM   2271  CA  LYS B 142      26.890 -15.729  -3.408  1.00  0.00           C  
ATOM   2272  C   LYS B 142      25.994 -14.656  -4.004  1.00  0.00           C  
ATOM   2273  O   LYS B 142      25.052 -14.957  -4.736  1.00  0.00           O  
ATOM   2274  CB  LYS B 142      27.578 -16.473  -4.564  1.00  0.00           C  
ATOM   2275  CG  LYS B 142      28.414 -15.566  -5.507  1.00  0.00           C  
ATOM   2276  CD  LYS B 142      29.124 -16.373  -6.615  1.00  0.00           C  
ATOM   2277  CE  LYS B 142      29.909 -15.451  -7.562  1.00  0.00           C  
ATOM   2278  NZ  LYS B 142      30.610 -16.213  -8.634  1.00  0.00           N  
ATOM   2279  H   LYS B 142      25.880 -17.560  -2.943  1.00  0.00           H  
ATOM   2280  HA  LYS B 142      27.654 -15.231  -2.811  1.00  0.00           H  
ATOM   2281 1HB  LYS B 142      28.238 -17.241  -4.160  1.00  0.00           H  
ATOM   2282 2HB  LYS B 142      26.824 -16.980  -5.167  1.00  0.00           H  
ATOM   2283 1HG  LYS B 142      27.754 -14.830  -5.978  1.00  0.00           H  
ATOM   2284 2HG  LYS B 142      29.162 -15.031  -4.925  1.00  0.00           H  
ATOM   2285 1HD  LYS B 142      29.813 -17.088  -6.162  1.00  0.00           H  
ATOM   2286 2HD  LYS B 142      28.380 -16.928  -7.191  1.00  0.00           H  
ATOM   2287 1HE  LYS B 142      29.219 -14.745  -8.025  1.00  0.00           H  
ATOM   2288 2HE  LYS B 142      30.649 -14.895  -6.987  1.00  0.00           H  
ATOM   2289 1HZ  LYS B 142      31.111 -15.571  -9.231  1.00  0.00           H  
ATOM   2290 2HZ  LYS B 142      31.262 -16.863  -8.216  1.00  0.00           H  
ATOM   2291 3HZ  LYS B 142      29.934 -16.725  -9.183  1.00  0.00           H  
ATOM   2292  N   SER B 143      26.317 -13.396  -3.710  1.00  0.00           N  
ATOM   2293  CA  SER B 143      25.541 -12.234  -4.159  1.00  0.00           C  
ATOM   2294  C   SER B 143      25.920 -11.760  -5.572  1.00  0.00           C  
ATOM   2295  O   SER B 143      27.087 -11.460  -5.831  1.00  0.00           O  
ATOM   2296  CB  SER B 143      25.739 -11.120  -3.136  1.00  0.00           C  
ATOM   2297  OG  SER B 143      25.150  -9.928  -3.540  1.00  0.00           O  
ATOM   2298  H   SER B 143      27.119 -13.239  -3.114  1.00  0.00           H  
ATOM   2299  HA  SER B 143      24.494 -12.502  -4.188  1.00  0.00           H  
ATOM   2300 1HB  SER B 143      25.313 -11.431  -2.184  1.00  0.00           H  
ATOM   2301 2HB  SER B 143      26.804 -10.961  -2.975  1.00  0.00           H  
ATOM   2302  HG  SER B 143      25.804  -9.478  -4.083  1.00  0.00           H  
ATOM   2303  N   LEU B 144      24.928 -11.692  -6.478  1.00  0.00           N  
ATOM   2304  CA  LEU B 144      25.160 -11.243  -7.859  1.00  0.00           C  
ATOM   2305  C   LEU B 144      24.677  -9.801  -8.076  1.00  0.00           C  
ATOM   2306  O   LEU B 144      25.490  -8.878  -8.166  1.00  0.00           O  
ATOM   2307  CB  LEU B 144      24.420 -12.181  -8.824  1.00  0.00           C  
ATOM   2308  CG  LEU B 144      24.872 -13.637  -8.795  1.00  0.00           C  
ATOM   2309  CD1 LEU B 144      23.936 -14.457  -9.630  1.00  0.00           C  
ATOM   2310  CD2 LEU B 144      26.286 -13.730  -9.326  1.00  0.00           C  
ATOM   2311  H   LEU B 144      23.982 -11.980  -6.217  1.00  0.00           H  
ATOM   2312  HA  LEU B 144      26.228 -11.287  -8.062  1.00  0.00           H  
ATOM   2313 1HB  LEU B 144      23.359 -12.176  -8.583  1.00  0.00           H  
ATOM   2314 2HB  LEU B 144      24.545 -11.807  -9.841  1.00  0.00           H  
ATOM   2315  HG  LEU B 144      24.835 -14.015  -7.767  1.00  0.00           H  
ATOM   2316 1HD1 LEU B 144      24.246 -15.497  -9.608  1.00  0.00           H  
ATOM   2317 2HD1 LEU B 144      22.942 -14.367  -9.224  1.00  0.00           H  
ATOM   2318 3HD1 LEU B 144      23.945 -14.101 -10.650  1.00  0.00           H  
ATOM   2319 1HD2 LEU B 144      26.612 -14.769  -9.306  1.00  0.00           H  
ATOM   2320 2HD2 LEU B 144      26.316 -13.356 -10.352  1.00  0.00           H  
ATOM   2321 3HD2 LEU B 144      26.948 -13.129  -8.697  1.00  0.00           H  
ATOM   2322  N   THR B 145      23.351  -9.616  -8.131  1.00  0.00           N  
ATOM   2323  CA  THR B 145      22.755  -8.291  -8.307  1.00  0.00           C  
ATOM   2324  C   THR B 145      21.662  -8.045  -7.269  1.00  0.00           C  
ATOM   2325  O   THR B 145      20.983  -8.982  -6.837  1.00  0.00           O  
ATOM   2326  CB  THR B 145      22.151  -8.136  -9.745  1.00  0.00           C  
ATOM   2327  OG1 THR B 145      21.107  -9.136  -9.955  1.00  0.00           O  
ATOM   2328  CG2 THR B 145      23.229  -8.295 -10.807  1.00  0.00           C  
ATOM   2329  H   THR B 145      22.744 -10.417  -8.042  1.00  0.00           H  
ATOM   2330  HA  THR B 145      23.528  -7.535  -8.169  1.00  0.00           H  
ATOM   2331  HB  THR B 145      21.708  -7.144  -9.837  1.00  0.00           H  
ATOM   2332  HG1 THR B 145      20.692  -9.074 -10.876  1.00  0.00           H  
ATOM   2333 1HG2 THR B 145      22.782  -8.171 -11.796  1.00  0.00           H  
ATOM   2334 2HG2 THR B 145      23.998  -7.538 -10.657  1.00  0.00           H  
ATOM   2335 3HG2 THR B 145      23.677  -9.279 -10.734  1.00  0.00           H  
ATOM   2336  N   CYS B 146      21.477  -6.775  -6.909  1.00  0.00           N  
ATOM   2337  CA  CYS B 146      20.396  -6.366  -6.020  1.00  0.00           C  
ATOM   2338  C   CYS B 146      19.660  -5.166  -6.559  1.00  0.00           C  
ATOM   2339  O   CYS B 146      20.236  -4.348  -7.275  1.00  0.00           O  
ATOM   2340  CB  CYS B 146      20.884  -6.013  -4.612  1.00  0.00           C  
ATOM   2341  SG  CYS B 146      21.641  -7.365  -3.684  1.00  0.00           S  
ATOM   2342  H   CYS B 146      22.092  -6.068  -7.285  1.00  0.00           H  
ATOM   2343  HA  CYS B 146      19.693  -7.180  -5.949  1.00  0.00           H  
ATOM   2344 1HB  CYS B 146      21.604  -5.203  -4.673  1.00  0.00           H  
ATOM   2345 2HB  CYS B 146      20.036  -5.645  -4.030  1.00  0.00           H  
ATOM   2346  N   LYS B 147      18.407  -5.032  -6.158  1.00  0.00           N  
ATOM   2347  CA  LYS B 147      17.601  -3.880  -6.515  1.00  0.00           C  
ATOM   2348  C   LYS B 147      16.737  -3.427  -5.351  1.00  0.00           C  
ATOM   2349  O   LYS B 147      16.058  -4.233  -4.716  1.00  0.00           O  
ATOM   2350  CB  LYS B 147      16.736  -4.231  -7.739  1.00  0.00           C  
ATOM   2351  CG  LYS B 147      15.849  -3.118  -8.278  1.00  0.00           C  
ATOM   2352  CD  LYS B 147      15.087  -3.563  -9.560  1.00  0.00           C  
ATOM   2353  CE  LYS B 147      15.988  -3.415 -10.793  1.00  0.00           C  
ATOM   2354  NZ  LYS B 147      15.266  -3.648 -12.073  1.00  0.00           N  
ATOM   2355  H   LYS B 147      18.001  -5.788  -5.608  1.00  0.00           H  
ATOM   2356  HA  LYS B 147      18.264  -3.057  -6.777  1.00  0.00           H  
ATOM   2357 1HB  LYS B 147      17.372  -4.589  -8.550  1.00  0.00           H  
ATOM   2358 2HB  LYS B 147      16.068  -5.040  -7.469  1.00  0.00           H  
ATOM   2359 1HG  LYS B 147      15.131  -2.822  -7.516  1.00  0.00           H  
ATOM   2360 2HG  LYS B 147      16.464  -2.252  -8.514  1.00  0.00           H  
ATOM   2361 1HD  LYS B 147      14.788  -4.611  -9.470  1.00  0.00           H  
ATOM   2362 2HD  LYS B 147      14.193  -2.955  -9.690  1.00  0.00           H  
ATOM   2363 1HE  LYS B 147      16.387  -2.403 -10.801  1.00  0.00           H  
ATOM   2364 2HE  LYS B 147      16.816  -4.123 -10.726  1.00  0.00           H  
ATOM   2365 1HZ  LYS B 147      15.899  -3.524 -12.845  1.00  0.00           H  
ATOM   2366 2HZ  LYS B 147      14.906  -4.605 -12.115  1.00  0.00           H  
ATOM   2367 3HZ  LYS B 147      14.503  -3.002 -12.165  1.00  0.00           H  
ATOM   2368  N   LYS B 148      16.779  -2.140  -5.034  1.00  0.00           N  
ATOM   2369  CA  LYS B 148      15.904  -1.657  -3.982  1.00  0.00           C  
ATOM   2370  C   LYS B 148      14.584  -1.228  -4.565  1.00  0.00           C  
ATOM   2371  O   LYS B 148      14.534  -0.448  -5.519  1.00  0.00           O  
ATOM   2372  CB  LYS B 148      16.518  -0.531  -3.165  1.00  0.00           C  
ATOM   2373  CG  LYS B 148      17.649  -0.987  -2.324  1.00  0.00           C  
ATOM   2374  CD  LYS B 148      18.344   0.149  -1.586  1.00  0.00           C  
ATOM   2375  CE  LYS B 148      17.487   0.663  -0.425  1.00  0.00           C  
ATOM   2376  NZ  LYS B 148      18.237   1.636   0.445  1.00  0.00           N  
ATOM   2377  H   LYS B 148      17.376  -1.503  -5.543  1.00  0.00           H  
ATOM   2378  HA  LYS B 148      15.710  -2.475  -3.300  1.00  0.00           H  
ATOM   2379 1HB  LYS B 148      16.860   0.267  -3.820  1.00  0.00           H  
ATOM   2380 2HB  LYS B 148      15.763  -0.121  -2.501  1.00  0.00           H  
ATOM   2381 1HG  LYS B 148      17.230  -1.662  -1.584  1.00  0.00           H  
ATOM   2382 2HG  LYS B 148      18.369  -1.537  -2.924  1.00  0.00           H  
ATOM   2383 1HD  LYS B 148      19.294  -0.214  -1.189  1.00  0.00           H  
ATOM   2384 2HD  LYS B 148      18.545   0.967  -2.274  1.00  0.00           H  
ATOM   2385 1HE  LYS B 148      16.604   1.155  -0.829  1.00  0.00           H  
ATOM   2386 2HE  LYS B 148      17.169  -0.186   0.184  1.00  0.00           H  
ATOM   2387 1HZ  LYS B 148      17.639   1.950   1.197  1.00  0.00           H  
ATOM   2388 2HZ  LYS B 148      19.052   1.179   0.830  1.00  0.00           H  
ATOM   2389 3HZ  LYS B 148      18.528   2.431  -0.106  1.00  0.00           H  
ATOM   2390  N   ILE B 149      13.515  -1.756  -4.007  1.00  0.00           N  
ATOM   2391  CA  ILE B 149      12.204  -1.419  -4.497  1.00  0.00           C  
ATOM   2392  C   ILE B 149      11.276  -1.039  -3.376  1.00  0.00           C  
ATOM   2393  O   ILE B 149      11.450  -1.442  -2.228  1.00  0.00           O  
ATOM   2394  CB  ILE B 149      11.522  -2.603  -5.169  1.00  0.00           C  
ATOM   2395  CG1 ILE B 149      11.371  -3.669  -4.146  1.00  0.00           C  
ATOM   2396  CG2 ILE B 149      12.358  -3.138  -6.329  1.00  0.00           C  
ATOM   2397  CD1 ILE B 149      10.459  -4.711  -4.553  1.00  0.00           C  
ATOM   2398  H   ILE B 149      13.636  -2.392  -3.220  1.00  0.00           H  
ATOM   2399  HA  ILE B 149      12.279  -0.583  -5.189  1.00  0.00           H  
ATOM   2400  HB  ILE B 149      10.530  -2.309  -5.521  1.00  0.00           H  
ATOM   2401 1HG1 ILE B 149      12.355  -4.116  -3.960  1.00  0.00           H  
ATOM   2402 2HG1 ILE B 149      11.006  -3.240  -3.215  1.00  0.00           H  
ATOM   2403 1HG2 ILE B 149      11.858  -3.995  -6.778  1.00  0.00           H  
ATOM   2404 2HG2 ILE B 149      12.485  -2.358  -7.078  1.00  0.00           H  
ATOM   2405 3HG2 ILE B 149      13.338  -3.450  -5.958  1.00  0.00           H  
ATOM   2406 1HD1 ILE B 149      10.399  -5.457  -3.768  1.00  0.00           H  
ATOM   2407 2HD1 ILE B 149       9.497  -4.256  -4.700  1.00  0.00           H  
ATOM   2408 3HD1 ILE B 149      10.796  -5.162  -5.475  1.00  0.00           H  
ATOM   2409  N   ASP B 150      10.248  -0.311  -3.721  1.00  0.00           N  
ATOM   2410  CA  ASP B 150       9.171  -0.038  -2.802  1.00  0.00           C  
ATOM   2411  C   ASP B 150       7.997  -0.894  -3.233  1.00  0.00           C  
ATOM   2412  O   ASP B 150       7.467  -0.746  -4.335  1.00  0.00           O  
ATOM   2413  CB  ASP B 150       8.834   1.440  -2.700  1.00  0.00           C  
ATOM   2414  CG  ASP B 150       7.753   1.726  -1.646  1.00  0.00           C  
ATOM   2415  OD1 ASP B 150       6.937   0.849  -1.366  1.00  0.00           O  
ATOM   2416  OD2 ASP B 150       7.741   2.818  -1.121  1.00  0.00           O  
ATOM   2417  H   ASP B 150      10.188   0.032  -4.671  1.00  0.00           H  
ATOM   2418  HA  ASP B 150       9.464  -0.360  -1.802  1.00  0.00           H  
ATOM   2419 1HB  ASP B 150       9.717   2.002  -2.435  1.00  0.00           H  
ATOM   2420 2HB  ASP B 150       8.502   1.807  -3.662  1.00  0.00           H  
ATOM   2421  N   LEU B 151       7.621  -1.836  -2.397  1.00  0.00           N  
ATOM   2422  CA  LEU B 151       6.585  -2.800  -2.714  1.00  0.00           C  
ATOM   2423  C   LEU B 151       5.248  -2.140  -3.062  1.00  0.00           C  
ATOM   2424  O   LEU B 151       4.418  -2.750  -3.748  1.00  0.00           O  
ATOM   2425  CB  LEU B 151       6.418  -3.719  -1.514  1.00  0.00           C  
ATOM   2426  CG  LEU B 151       7.623  -4.592  -1.248  1.00  0.00           C  
ATOM   2427  CD1 LEU B 151       7.545  -5.214   0.152  1.00  0.00           C  
ATOM   2428  CD2 LEU B 151       7.651  -5.663  -2.293  1.00  0.00           C  
ATOM   2429  H   LEU B 151       8.081  -1.884  -1.498  1.00  0.00           H  
ATOM   2430  HA  LEU B 151       6.917  -3.386  -3.567  1.00  0.00           H  
ATOM   2431 1HB  LEU B 151       6.239  -3.106  -0.630  1.00  0.00           H  
ATOM   2432 2HB  LEU B 151       5.552  -4.361  -1.675  1.00  0.00           H  
ATOM   2433  HG  LEU B 151       8.534  -3.987  -1.311  1.00  0.00           H  
ATOM   2434 1HD1 LEU B 151       8.416  -5.848   0.325  1.00  0.00           H  
ATOM   2435 2HD1 LEU B 151       7.515  -4.428   0.910  1.00  0.00           H  
ATOM   2436 3HD1 LEU B 151       6.648  -5.809   0.208  1.00  0.00           H  
ATOM   2437 1HD2 LEU B 151       8.520  -6.291  -2.133  1.00  0.00           H  
ATOM   2438 2HD2 LEU B 151       6.743  -6.266  -2.223  1.00  0.00           H  
ATOM   2439 3HD2 LEU B 151       7.704  -5.205  -3.262  1.00  0.00           H  
ATOM   2440  N   THR B 152       5.038  -0.889  -2.608  1.00  0.00           N  
ATOM   2441  CA  THR B 152       3.783  -0.181  -2.840  1.00  0.00           C  
ATOM   2442  C   THR B 152       3.792   0.592  -4.150  1.00  0.00           C  
ATOM   2443  O   THR B 152       2.821   1.290  -4.461  1.00  0.00           O  
ATOM   2444  CB  THR B 152       3.451   0.818  -1.705  1.00  0.00           C  
ATOM   2445  OG1 THR B 152       4.408   1.875  -1.654  1.00  0.00           O  
ATOM   2446  CG2 THR B 152       3.447   0.104  -0.401  1.00  0.00           C  
ATOM   2447  H   THR B 152       5.777  -0.403  -2.080  1.00  0.00           H  
ATOM   2448  HA  THR B 152       2.981  -0.917  -2.895  1.00  0.00           H  
ATOM   2449  HB  THR B 152       2.486   1.253  -1.882  1.00  0.00           H  
ATOM   2450  HG1 THR B 152       5.295   1.516  -1.432  1.00  0.00           H  
ATOM   2451 1HG2 THR B 152       3.204   0.807   0.397  1.00  0.00           H  
ATOM   2452 2HG2 THR B 152       2.707  -0.692  -0.427  1.00  0.00           H  
ATOM   2453 3HG2 THR B 152       4.439  -0.322  -0.222  1.00  0.00           H  
ATOM   2454  N   THR B 153       4.893   0.509  -4.891  1.00  0.00           N  
ATOM   2455  CA  THR B 153       5.015   1.231  -6.143  1.00  0.00           C  
ATOM   2456  C   THR B 153       5.112   0.304  -7.346  1.00  0.00           C  
ATOM   2457  O   THR B 153       5.301   0.763  -8.473  1.00  0.00           O  
ATOM   2458  CB  THR B 153       6.235   2.128  -6.123  1.00  0.00           C  
ATOM   2459  OG1 THR B 153       7.418   1.323  -5.985  1.00  0.00           O  
ATOM   2460  CG2 THR B 153       6.099   3.060  -4.913  1.00  0.00           C  
ATOM   2461  H   THR B 153       5.679  -0.057  -4.577  1.00  0.00           H  
ATOM   2462  HA  THR B 153       4.133   1.848  -6.266  1.00  0.00           H  
ATOM   2463  HB  THR B 153       6.293   2.707  -7.041  1.00  0.00           H  
ATOM   2464  HG1 THR B 153       7.288   0.675  -5.263  1.00  0.00           H  
ATOM   2465 1HG2 THR B 153       6.963   3.718  -4.857  1.00  0.00           H  
ATOM   2466 2HG2 THR B 153       5.190   3.655  -5.013  1.00  0.00           H  
ATOM   2467 3HG2 THR B 153       6.039   2.467  -4.000  1.00  0.00           H  
ATOM   2468  N   ILE B 154       5.032  -1.001  -7.097  1.00  0.00           N  
ATOM   2469  CA  ILE B 154       5.100  -2.009  -8.148  1.00  0.00           C  
ATOM   2470  C   ILE B 154       3.831  -2.881  -8.123  1.00  0.00           C  
ATOM   2471  O   ILE B 154       3.882  -4.079  -8.401  1.00  0.00           O  
ATOM   2472  CB  ILE B 154       6.340  -2.905  -8.001  1.00  0.00           C  
ATOM   2473  CG1 ILE B 154       6.387  -3.577  -6.648  1.00  0.00           C  
ATOM   2474  CG2 ILE B 154       7.560  -2.056  -8.154  1.00  0.00           C  
ATOM   2475  CD1 ILE B 154       7.401  -4.721  -6.584  1.00  0.00           C  
ATOM   2476  H   ILE B 154       4.897  -1.302  -6.140  1.00  0.00           H  
ATOM   2477  HA  ILE B 154       5.153  -1.511  -9.115  1.00  0.00           H  
ATOM   2478  HB  ILE B 154       6.342  -3.666  -8.754  1.00  0.00           H  
ATOM   2479 1HG1 ILE B 154       6.657  -2.831  -5.902  1.00  0.00           H  
ATOM   2480 2HG1 ILE B 154       5.402  -3.963  -6.406  1.00  0.00           H  
ATOM   2481 1HG2 ILE B 154       8.450  -2.680  -8.065  1.00  0.00           H  
ATOM   2482 2HG2 ILE B 154       7.545  -1.581  -9.134  1.00  0.00           H  
ATOM   2483 3HG2 ILE B 154       7.574  -1.290  -7.375  1.00  0.00           H  
ATOM   2484 1HD1 ILE B 154       7.392  -5.152  -5.595  1.00  0.00           H  
ATOM   2485 2HD1 ILE B 154       7.158  -5.481  -7.295  1.00  0.00           H  
ATOM   2486 3HD1 ILE B 154       8.390  -4.334  -6.809  1.00  0.00           H  
ATOM   2487  N   VAL B 155       2.706  -2.306  -7.712  1.00  0.00           N  
ATOM   2488  CA  VAL B 155       1.495  -3.096  -7.543  1.00  0.00           C  
ATOM   2489  C   VAL B 155       0.755  -3.430  -8.844  1.00  0.00           C  
ATOM   2490  O   VAL B 155       0.503  -2.555  -9.667  1.00  0.00           O  
ATOM   2491  CB  VAL B 155       0.506  -2.353  -6.632  1.00  0.00           C  
ATOM   2492  CG1 VAL B 155      -0.796  -3.139  -6.543  1.00  0.00           C  
ATOM   2493  CG2 VAL B 155       1.113  -2.123  -5.290  1.00  0.00           C  
ATOM   2494  H   VAL B 155       2.677  -1.300  -7.535  1.00  0.00           H  
ATOM   2495  HA  VAL B 155       1.781  -4.017  -7.046  1.00  0.00           H  
ATOM   2496  HB  VAL B 155       0.286  -1.398  -7.060  1.00  0.00           H  
ATOM   2497 1HG1 VAL B 155      -1.481  -2.601  -5.930  1.00  0.00           H  
ATOM   2498 2HG1 VAL B 155      -1.228  -3.258  -7.533  1.00  0.00           H  
ATOM   2499 3HG1 VAL B 155      -0.599  -4.123  -6.110  1.00  0.00           H  
ATOM   2500 1HG2 VAL B 155       0.412  -1.578  -4.655  1.00  0.00           H  
ATOM   2501 2HG2 VAL B 155       1.352  -3.082  -4.834  1.00  0.00           H  
ATOM   2502 3HG2 VAL B 155       2.026  -1.538  -5.413  1.00  0.00           H  
ATOM   2503  N   LYS B 156       0.411  -4.695  -9.034  1.00  0.00           N  
ATOM   2504  CA  LYS B 156      -0.358  -5.128 -10.190  1.00  0.00           C  
ATOM   2505  C   LYS B 156      -1.762  -5.584  -9.727  1.00  0.00           C  
ATOM   2506  O   LYS B 156      -1.885  -6.673  -9.173  1.00  0.00           O  
ATOM   2507  CB  LYS B 156       0.342  -6.280 -10.883  1.00  0.00           C  
ATOM   2508  CG  LYS B 156      -0.345  -6.719 -12.182  1.00  0.00           C  
ATOM   2509  CD  LYS B 156       0.432  -7.803 -12.889  1.00  0.00           C  
ATOM   2510  CE  LYS B 156      -0.248  -8.223 -14.189  1.00  0.00           C  
ATOM   2511  NZ  LYS B 156       0.570  -9.251 -14.958  1.00  0.00           N  
ATOM   2512  H   LYS B 156       0.694  -5.370  -8.331  1.00  0.00           H  
ATOM   2513  HA  LYS B 156      -0.418  -4.316 -10.905  1.00  0.00           H  
ATOM   2514 1HB  LYS B 156       1.368  -6.001 -11.113  1.00  0.00           H  
ATOM   2515 2HB  LYS B 156       0.368  -7.133 -10.209  1.00  0.00           H  
ATOM   2516 1HG  LYS B 156      -1.352  -7.089 -11.955  1.00  0.00           H  
ATOM   2517 2HG  LYS B 156      -0.441  -5.860 -12.852  1.00  0.00           H  
ATOM   2518 1HD  LYS B 156       1.445  -7.452 -13.102  1.00  0.00           H  
ATOM   2519 2HD  LYS B 156       0.493  -8.670 -12.243  1.00  0.00           H  
ATOM   2520 1HE  LYS B 156      -1.227  -8.639 -13.961  1.00  0.00           H  
ATOM   2521 2HE  LYS B 156      -0.381  -7.339 -14.817  1.00  0.00           H  
ATOM   2522 1HZ  LYS B 156       0.083  -9.504 -15.838  1.00  0.00           H  
ATOM   2523 2HZ  LYS B 156       1.474  -8.866 -15.183  1.00  0.00           H  
ATOM   2524 3HZ  LYS B 156       0.683 -10.084 -14.405  1.00  0.00           H  
ATOM   2525  N   PRO B 157      -2.833  -4.812  -9.943  1.00  0.00           N  
ATOM   2526  CA  PRO B 157      -4.187  -5.087  -9.495  1.00  0.00           C  
ATOM   2527  C   PRO B 157      -4.743  -6.369 -10.077  1.00  0.00           C  
ATOM   2528  O   PRO B 157      -4.280  -6.855 -11.113  1.00  0.00           O  
ATOM   2529  CB  PRO B 157      -4.988  -3.900 -10.030  1.00  0.00           C  
ATOM   2530  CG  PRO B 157      -4.014  -2.813 -10.132  1.00  0.00           C  
ATOM   2531  CD  PRO B 157      -2.700  -3.487 -10.539  1.00  0.00           C  
ATOM   2532  HA  PRO B 157      -4.209  -5.123  -8.405  1.00  0.00           H  
ATOM   2533 1HB  PRO B 157      -5.454  -4.164 -10.983  1.00  0.00           H  
ATOM   2534 2HB  PRO B 157      -5.814  -3.673  -9.339  1.00  0.00           H  
ATOM   2535 1HG  PRO B 157      -4.370  -2.102 -10.867  1.00  0.00           H  
ATOM   2536 2HG  PRO B 157      -3.946  -2.279  -9.181  1.00  0.00           H  
ATOM   2537 1HD  PRO B 157      -2.602  -3.554 -11.637  1.00  0.00           H  
ATOM   2538 2HD  PRO B 157      -1.898  -2.931 -10.074  1.00  0.00           H  
ATOM   2539  N   GLU B 158      -5.715  -6.929  -9.379  1.00  0.00           N  
ATOM   2540  CA  GLU B 158      -6.401  -8.103  -9.874  1.00  0.00           C  
ATOM   2541  C   GLU B 158      -7.232  -7.659 -11.088  1.00  0.00           C  
ATOM   2542  O   GLU B 158      -7.738  -6.529 -11.134  1.00  0.00           O  
ATOM   2543  CB  GLU B 158      -7.300  -8.702  -8.792  1.00  0.00           C  
ATOM   2544  CG  GLU B 158      -6.556  -9.243  -7.555  1.00  0.00           C  
ATOM   2545  CD  GLU B 158      -7.476  -9.914  -6.554  1.00  0.00           C  
ATOM   2546  OE1 GLU B 158      -8.594 -10.220  -6.910  1.00  0.00           O  
ATOM   2547  OE2 GLU B 158      -7.101 -10.034  -5.403  1.00  0.00           O  
ATOM   2548  H   GLU B 158      -6.028  -6.483  -8.520  1.00  0.00           H  
ATOM   2549  HA  GLU B 158      -5.668  -8.842 -10.193  1.00  0.00           H  
ATOM   2550 1HB  GLU B 158      -8.000  -7.941  -8.449  1.00  0.00           H  
ATOM   2551 2HB  GLU B 158      -7.890  -9.514  -9.219  1.00  0.00           H  
ATOM   2552 1HG  GLU B 158      -5.803  -9.960  -7.875  1.00  0.00           H  
ATOM   2553 2HG  GLU B 158      -6.046  -8.412  -7.063  1.00  0.00           H  
ATOM   2554  N   ALA B 159      -7.370  -8.516 -12.080  1.00  0.00           N  
ATOM   2555  CA  ALA B 159      -8.142  -8.100 -13.238  1.00  0.00           C  
ATOM   2556  C   ALA B 159      -9.607  -7.896 -12.856  1.00  0.00           C  
ATOM   2557  O   ALA B 159     -10.090  -8.546 -11.926  1.00  0.00           O  
ATOM   2558  CB  ALA B 159      -8.056  -9.108 -14.366  1.00  0.00           C  
ATOM   2559  H   ALA B 159      -6.950  -9.432 -12.038  1.00  0.00           H  
ATOM   2560  HA  ALA B 159      -7.702  -7.180 -13.593  1.00  0.00           H  
ATOM   2561 1HB  ALA B 159      -8.619  -8.743 -15.229  1.00  0.00           H  
ATOM   2562 2HB  ALA B 159      -7.015  -9.244 -14.653  1.00  0.00           H  
ATOM   2563 3HB  ALA B 159      -8.474 -10.058 -14.042  1.00  0.00           H  
ATOM   2564  N   PRO B 160     -10.311  -6.972 -13.509  1.00  0.00           N  
ATOM   2565  CA  PRO B 160     -11.744  -6.786 -13.480  1.00  0.00           C  
ATOM   2566  C   PRO B 160     -12.474  -8.024 -13.964  1.00  0.00           C  
ATOM   2567  O   PRO B 160     -11.905  -8.834 -14.708  1.00  0.00           O  
ATOM   2568  CB  PRO B 160     -11.966  -5.640 -14.433  1.00  0.00           C  
ATOM   2569  CG  PRO B 160     -10.621  -4.998 -14.588  1.00  0.00           C  
ATOM   2570  CD  PRO B 160      -9.639  -6.116 -14.496  1.00  0.00           C  
ATOM   2571  HA  PRO B 160     -12.057  -6.525 -12.455  1.00  0.00           H  
ATOM   2572 1HB  PRO B 160     -12.373  -6.064 -15.334  1.00  0.00           H  
ATOM   2573 2HB  PRO B 160     -12.718  -4.965 -14.028  1.00  0.00           H  
ATOM   2574 1HG  PRO B 160     -10.538  -4.428 -15.517  1.00  0.00           H  
ATOM   2575 2HG  PRO B 160     -10.483  -4.271 -13.774  1.00  0.00           H  
ATOM   2576 1HD  PRO B 160      -9.503  -6.615 -15.471  1.00  0.00           H  
ATOM   2577 2HD  PRO B 160      -8.715  -5.650 -14.107  1.00  0.00           H  
ATOM   2578  N   PHE B 161     -13.729  -8.158 -13.554  1.00  0.00           N  
ATOM   2579  CA  PHE B 161     -14.555  -9.302 -13.920  1.00  0.00           C  
ATOM   2580  C   PHE B 161     -16.036  -8.946 -14.064  1.00  0.00           C  
ATOM   2581  O   PHE B 161     -16.451  -7.812 -13.795  1.00  0.00           O  
ATOM   2582  CB  PHE B 161     -14.376 -10.397 -12.890  1.00  0.00           C  
ATOM   2583  CG  PHE B 161     -14.816 -10.003 -11.547  1.00  0.00           C  
ATOM   2584  CD1 PHE B 161     -16.088 -10.295 -11.123  1.00  0.00           C  
ATOM   2585  CD2 PHE B 161     -13.970  -9.331 -10.692  1.00  0.00           C  
ATOM   2586  CE1 PHE B 161     -16.528  -9.932  -9.878  1.00  0.00           C  
ATOM   2587  CE2 PHE B 161     -14.408  -8.969  -9.436  1.00  0.00           C  
ATOM   2588  CZ  PHE B 161     -15.687  -9.266  -9.027  1.00  0.00           C  
ATOM   2589  H   PHE B 161     -14.108  -7.438 -12.937  1.00  0.00           H  
ATOM   2590  HA  PHE B 161     -14.205  -9.681 -14.881  1.00  0.00           H  
ATOM   2591 1HB  PHE B 161     -14.939 -11.278 -13.188  1.00  0.00           H  
ATOM   2592 2HB  PHE B 161     -13.322 -10.675 -12.836  1.00  0.00           H  
ATOM   2593  HD1 PHE B 161     -16.754 -10.827 -11.796  1.00  0.00           H  
ATOM   2594  HD2 PHE B 161     -12.952  -9.090 -11.018  1.00  0.00           H  
ATOM   2595  HE1 PHE B 161     -17.550 -10.179  -9.577  1.00  0.00           H  
ATOM   2596  HE2 PHE B 161     -13.745  -8.452  -8.768  1.00  0.00           H  
ATOM   2597  HZ  PHE B 161     -16.030  -8.974  -8.036  1.00  0.00           H  
ATOM   2598  N   ASP B 162     -16.839  -9.899 -14.554  1.00  0.00           N  
ATOM   2599  CA  ASP B 162     -18.261  -9.642 -14.806  1.00  0.00           C  
ATOM   2600  C   ASP B 162     -18.475  -8.465 -15.724  1.00  0.00           C  
ATOM   2601  O   ASP B 162     -19.345  -7.635 -15.496  1.00  0.00           O  
ATOM   2602  CB  ASP B 162     -19.096  -9.434 -13.543  1.00  0.00           C  
ATOM   2603  CG  ASP B 162     -19.238 -10.688 -12.694  1.00  0.00           C  
ATOM   2604  OD1 ASP B 162     -19.193 -11.770 -13.249  1.00  0.00           O  
ATOM   2605  OD2 ASP B 162     -19.393 -10.561 -11.498  1.00  0.00           O  
ATOM   2606  H   ASP B 162     -16.460 -10.813 -14.757  1.00  0.00           H  
ATOM   2607  HA  ASP B 162     -18.672 -10.518 -15.309  1.00  0.00           H  
ATOM   2608 1HB  ASP B 162     -18.656  -8.647 -12.931  1.00  0.00           H  
ATOM   2609 2HB  ASP B 162     -20.091  -9.099 -13.829  1.00  0.00           H  
ATOM   2610  N   LEU B 163     -17.655  -8.382 -16.756  1.00  0.00           N  
ATOM   2611  CA  LEU B 163     -17.839  -7.353 -17.749  1.00  0.00           C  
ATOM   2612  C   LEU B 163     -19.105  -7.665 -18.504  1.00  0.00           C  
ATOM   2613  O   LEU B 163     -19.301  -8.796 -18.951  1.00  0.00           O  
ATOM   2614  CB  LEU B 163     -16.636  -7.258 -18.687  1.00  0.00           C  
ATOM   2615  CG  LEU B 163     -16.724  -6.194 -19.786  1.00  0.00           C  
ATOM   2616  CD1 LEU B 163     -16.722  -4.824 -19.192  1.00  0.00           C  
ATOM   2617  CD2 LEU B 163     -15.516  -6.338 -20.666  1.00  0.00           C  
ATOM   2618  H   LEU B 163     -16.930  -9.071 -16.870  1.00  0.00           H  
ATOM   2619  HA  LEU B 163     -17.964  -6.401 -17.249  1.00  0.00           H  
ATOM   2620 1HB  LEU B 163     -15.746  -7.048 -18.097  1.00  0.00           H  
ATOM   2621 2HB  LEU B 163     -16.504  -8.223 -19.177  1.00  0.00           H  
ATOM   2622  HG  LEU B 163     -17.639  -6.325 -20.369  1.00  0.00           H  
ATOM   2623 1HD1 LEU B 163     -16.761  -4.088 -19.989  1.00  0.00           H  
ATOM   2624 2HD1 LEU B 163     -17.585  -4.710 -18.556  1.00  0.00           H  
ATOM   2625 3HD1 LEU B 163     -15.817  -4.682 -18.610  1.00  0.00           H  
ATOM   2626 1HD2 LEU B 163     -15.542  -5.586 -21.443  1.00  0.00           H  
ATOM   2627 2HD2 LEU B 163     -14.622  -6.198 -20.064  1.00  0.00           H  
ATOM   2628 3HD2 LEU B 163     -15.498  -7.335 -21.118  1.00  0.00           H  
ATOM   2629  N   SER B 164     -19.965  -6.673 -18.630  1.00  0.00           N  
ATOM   2630  CA  SER B 164     -21.228  -6.844 -19.323  1.00  0.00           C  
ATOM   2631  C   SER B 164     -21.670  -5.560 -20.010  1.00  0.00           C  
ATOM   2632  O   SER B 164     -21.526  -4.463 -19.460  1.00  0.00           O  
ATOM   2633  CB  SER B 164     -22.279  -7.272 -18.327  1.00  0.00           C  
ATOM   2634  OG  SER B 164     -23.524  -7.415 -18.936  1.00  0.00           O  
ATOM   2635  H   SER B 164     -19.742  -5.789 -18.178  1.00  0.00           H  
ATOM   2636  HA  SER B 164     -21.107  -7.614 -20.079  1.00  0.00           H  
ATOM   2637 1HB  SER B 164     -21.982  -8.211 -17.860  1.00  0.00           H  
ATOM   2638 2HB  SER B 164     -22.344  -6.519 -17.539  1.00  0.00           H  
ATOM   2639  HG  SER B 164     -23.985  -6.581 -18.782  1.00  0.00           H  
ATOM   2640  N   VAL B 165     -22.225  -5.693 -21.216  1.00  0.00           N  
ATOM   2641  CA  VAL B 165     -22.722  -4.523 -21.934  1.00  0.00           C  
ATOM   2642  C   VAL B 165     -24.198  -4.656 -22.184  1.00  0.00           C  
ATOM   2643  O   VAL B 165     -24.656  -5.693 -22.663  1.00  0.00           O  
ATOM   2644  CB  VAL B 165     -22.018  -4.313 -23.286  1.00  0.00           C  
ATOM   2645  CG1 VAL B 165     -22.591  -3.073 -23.977  1.00  0.00           C  
ATOM   2646  CG2 VAL B 165     -20.536  -4.191 -23.063  1.00  0.00           C  
ATOM   2647  H   VAL B 165     -22.307  -6.614 -21.628  1.00  0.00           H  
ATOM   2648  HA  VAL B 165     -22.546  -3.645 -21.329  1.00  0.00           H  
ATOM   2649  HB  VAL B 165     -22.216  -5.143 -23.939  1.00  0.00           H  
ATOM   2650 1HG1 VAL B 165     -22.097  -2.932 -24.936  1.00  0.00           H  
ATOM   2651 2HG1 VAL B 165     -23.655  -3.198 -24.142  1.00  0.00           H  
ATOM   2652 3HG1 VAL B 165     -22.425  -2.197 -23.346  1.00  0.00           H  
ATOM   2653 1HG2 VAL B 165     -20.050  -4.038 -24.018  1.00  0.00           H  
ATOM   2654 2HG2 VAL B 165     -20.343  -3.353 -22.416  1.00  0.00           H  
ATOM   2655 3HG2 VAL B 165     -20.151  -5.094 -22.600  1.00  0.00           H  
ATOM   2656  N   VAL B 166     -24.940  -3.617 -21.842  1.00  0.00           N  
ATOM   2657  CA  VAL B 166     -26.370  -3.609 -22.054  1.00  0.00           C  
ATOM   2658  C   VAL B 166     -26.815  -2.490 -22.952  1.00  0.00           C  
ATOM   2659  O   VAL B 166     -26.497  -1.326 -22.726  1.00  0.00           O  
ATOM   2660  CB  VAL B 166     -27.125  -3.522 -20.721  1.00  0.00           C  
ATOM   2661  CG1 VAL B 166     -28.626  -3.467 -20.972  1.00  0.00           C  
ATOM   2662  CG2 VAL B 166     -26.788  -4.761 -19.882  1.00  0.00           C  
ATOM   2663  H   VAL B 166     -24.485  -2.810 -21.422  1.00  0.00           H  
ATOM   2664  HA  VAL B 166     -26.645  -4.547 -22.526  1.00  0.00           H  
ATOM   2665  HB  VAL B 166     -26.834  -2.613 -20.193  1.00  0.00           H  
ATOM   2666 1HG1 VAL B 166     -29.152  -3.409 -20.022  1.00  0.00           H  
ATOM   2667 2HG1 VAL B 166     -28.869  -2.588 -21.568  1.00  0.00           H  
ATOM   2668 3HG1 VAL B 166     -28.939  -4.362 -21.507  1.00  0.00           H  
ATOM   2669 1HG2 VAL B 166     -27.320  -4.715 -18.935  1.00  0.00           H  
ATOM   2670 2HG2 VAL B 166     -27.090  -5.658 -20.426  1.00  0.00           H  
ATOM   2671 3HG2 VAL B 166     -25.715  -4.799 -19.692  1.00  0.00           H  
ATOM   2672  N   TYR B 167     -27.553  -2.847 -23.987  1.00  0.00           N  
ATOM   2673  CA  TYR B 167     -28.081  -1.856 -24.900  1.00  0.00           C  
ATOM   2674  C   TYR B 167     -29.423  -1.367 -24.399  1.00  0.00           C  
ATOM   2675  O   TYR B 167     -30.294  -2.167 -24.046  1.00  0.00           O  
ATOM   2676  CB  TYR B 167     -28.189  -2.414 -26.318  1.00  0.00           C  
ATOM   2677  CG  TYR B 167     -28.805  -1.437 -27.296  1.00  0.00           C  
ATOM   2678  CD1 TYR B 167     -28.106  -0.308 -27.692  1.00  0.00           C  
ATOM   2679  CD2 TYR B 167     -30.067  -1.684 -27.811  1.00  0.00           C  
ATOM   2680  CE1 TYR B 167     -28.661   0.581 -28.590  1.00  0.00           C  
ATOM   2681  CE2 TYR B 167     -30.627  -0.804 -28.709  1.00  0.00           C  
ATOM   2682  CZ  TYR B 167     -29.935   0.330 -29.099  1.00  0.00           C  
ATOM   2683  OH  TYR B 167     -30.523   1.206 -30.001  1.00  0.00           O  
ATOM   2684  H   TYR B 167     -27.761  -3.823 -24.136  1.00  0.00           H  
ATOM   2685  HA  TYR B 167     -27.409  -1.001 -24.927  1.00  0.00           H  
ATOM   2686 1HB  TYR B 167     -27.204  -2.691 -26.679  1.00  0.00           H  
ATOM   2687 2HB  TYR B 167     -28.799  -3.318 -26.305  1.00  0.00           H  
ATOM   2688  HD1 TYR B 167     -27.122  -0.115 -27.284  1.00  0.00           H  
ATOM   2689  HD2 TYR B 167     -30.618  -2.575 -27.505  1.00  0.00           H  
ATOM   2690  HE1 TYR B 167     -28.107   1.472 -28.887  1.00  0.00           H  
ATOM   2691  HE2 TYR B 167     -31.622  -0.999 -29.110  1.00  0.00           H  
ATOM   2692  HH  TYR B 167     -29.902   1.922 -30.226  1.00  0.00           H  
ATOM   2693  N   ARG B 168     -29.586  -0.055 -24.335  1.00  0.00           N  
ATOM   2694  CA  ARG B 168     -30.852   0.496 -23.905  1.00  0.00           C  
ATOM   2695  C   ARG B 168     -31.523   1.167 -25.085  1.00  0.00           C  
ATOM   2696  O   ARG B 168     -31.140   2.269 -25.502  1.00  0.00           O  
ATOM   2697  CB  ARG B 168     -30.683   1.483 -22.777  1.00  0.00           C  
ATOM   2698  CG  ARG B 168     -30.031   0.912 -21.530  1.00  0.00           C  
ATOM   2699  CD  ARG B 168     -30.112   1.850 -20.385  1.00  0.00           C  
ATOM   2700  NE  ARG B 168     -29.440   3.120 -20.651  1.00  0.00           N  
ATOM   2701  CZ  ARG B 168     -29.502   4.201 -19.837  1.00  0.00           C  
ATOM   2702  NH1 ARG B 168     -30.180   4.141 -18.689  1.00  0.00           N  
ATOM   2703  NH2 ARG B 168     -28.884   5.315 -20.189  1.00  0.00           N  
ATOM   2704  H   ARG B 168     -28.817   0.558 -24.613  1.00  0.00           H  
ATOM   2705  HA  ARG B 168     -31.492  -0.314 -23.555  1.00  0.00           H  
ATOM   2706 1HB  ARG B 168     -30.062   2.300 -23.120  1.00  0.00           H  
ATOM   2707 2HB  ARG B 168     -31.649   1.895 -22.497  1.00  0.00           H  
ATOM   2708 1HG  ARG B 168     -30.522  -0.022 -21.256  1.00  0.00           H  
ATOM   2709 2HG  ARG B 168     -28.973   0.717 -21.737  1.00  0.00           H  
ATOM   2710 1HD  ARG B 168     -31.156   2.059 -20.165  1.00  0.00           H  
ATOM   2711 2HD  ARG B 168     -29.642   1.395 -19.513  1.00  0.00           H  
ATOM   2712  HE  ARG B 168     -28.897   3.218 -21.539  1.00  0.00           H  
ATOM   2713 1HH1 ARG B 168     -30.646   3.290 -18.416  1.00  0.00           H  
ATOM   2714 2HH1 ARG B 168     -30.224   4.955 -18.075  1.00  0.00           H  
ATOM   2715 1HH2 ARG B 168     -28.364   5.355 -21.090  1.00  0.00           H  
ATOM   2716 2HH2 ARG B 168     -28.921   6.123 -19.595  1.00  0.00           H  
ATOM   2717  N   GLU B 169     -32.509   0.458 -25.643  1.00  0.00           N  
ATOM   2718  CA  GLU B 169     -33.244   0.859 -26.844  1.00  0.00           C  
ATOM   2719  C   GLU B 169     -34.021   2.161 -26.646  1.00  0.00           C  
ATOM   2720  O   GLU B 169     -34.355   2.866 -27.611  1.00  0.00           O  
ATOM   2721  CB  GLU B 169     -34.143  -0.308 -27.272  1.00  0.00           C  
ATOM   2722  CG  GLU B 169     -35.312  -0.639 -26.314  1.00  0.00           C  
ATOM   2723  CD  GLU B 169     -36.145  -1.866 -26.764  1.00  0.00           C  
ATOM   2724  OE1 GLU B 169     -35.907  -2.369 -27.843  1.00  0.00           O  
ATOM   2725  OE2 GLU B 169     -37.007  -2.279 -26.022  1.00  0.00           O  
ATOM   2726  H   GLU B 169     -32.740  -0.433 -25.220  1.00  0.00           H  
ATOM   2727  HA  GLU B 169     -32.524   1.035 -27.641  1.00  0.00           H  
ATOM   2728 1HB  GLU B 169     -34.531  -0.109 -28.264  1.00  0.00           H  
ATOM   2729 2HB  GLU B 169     -33.534  -1.208 -27.349  1.00  0.00           H  
ATOM   2730 1HG  GLU B 169     -34.901  -0.837 -25.324  1.00  0.00           H  
ATOM   2731 2HG  GLU B 169     -35.965   0.228 -26.235  1.00  0.00           H  
ATOM   2732  N   GLY B 170     -34.326   2.458 -25.379  1.00  0.00           N  
ATOM   2733  CA  GLY B 170     -34.980   3.692 -24.994  1.00  0.00           C  
ATOM   2734  C   GLY B 170     -34.020   4.865 -25.211  1.00  0.00           C  
ATOM   2735  O   GLY B 170     -34.308   5.812 -25.954  1.00  0.00           O  
ATOM   2736  H   GLY B 170     -34.051   1.804 -24.664  1.00  0.00           H  
ATOM   2737 1HA  GLY B 170     -35.891   3.828 -25.572  1.00  0.00           H  
ATOM   2738 2HA  GLY B 170     -35.267   3.640 -23.944  1.00  0.00           H  
ATOM   2739  N   ALA B 171     -32.855   4.753 -24.561  1.00  0.00           N  
ATOM   2740  CA  ALA B 171     -31.794   5.762 -24.550  1.00  0.00           C  
ATOM   2741  C   ALA B 171     -30.855   5.743 -25.765  1.00  0.00           C  
ATOM   2742  O   ALA B 171     -30.069   6.675 -25.949  1.00  0.00           O  
ATOM   2743  CB  ALA B 171     -30.960   5.572 -23.300  1.00  0.00           C  
ATOM   2744  H   ALA B 171     -32.701   3.918 -24.019  1.00  0.00           H  
ATOM   2745  HA  ALA B 171     -32.273   6.740 -24.519  1.00  0.00           H  
ATOM   2746 1HB  ALA B 171     -30.192   6.343 -23.248  1.00  0.00           H  
ATOM   2747 2HB  ALA B 171     -31.593   5.630 -22.418  1.00  0.00           H  
ATOM   2748 3HB  ALA B 171     -30.482   4.597 -23.338  1.00  0.00           H  
ATOM   2749  N   ASN B 172     -30.944   4.716 -26.608  1.00  0.00           N  
ATOM   2750  CA  ASN B 172     -30.030   4.579 -27.745  1.00  0.00           C  
ATOM   2751  C   ASN B 172     -28.563   4.622 -27.341  1.00  0.00           C  
ATOM   2752  O   ASN B 172     -27.736   5.326 -27.952  1.00  0.00           O  
ATOM   2753  CB  ASN B 172     -30.338   5.606 -28.810  1.00  0.00           C  
ATOM   2754  CG  ASN B 172     -31.614   5.292 -29.453  1.00  0.00           C  
ATOM   2755  OD1 ASN B 172     -32.642   5.926 -29.186  1.00  0.00           O  
ATOM   2756  ND2 ASN B 172     -31.577   4.321 -30.341  1.00  0.00           N  
ATOM   2757  H   ASN B 172     -31.590   3.960 -26.409  1.00  0.00           H  
ATOM   2758  HA  ASN B 172     -30.199   3.593 -28.184  1.00  0.00           H  
ATOM   2759 1HB  ASN B 172     -30.380   6.608 -28.395  1.00  0.00           H  
ATOM   2760 2HB  ASN B 172     -29.548   5.590 -29.564  1.00  0.00           H  
ATOM   2761 1HD2 ASN B 172     -32.405   4.055 -30.832  1.00  0.00           H  
ATOM   2762 2HD2 ASN B 172     -30.688   3.853 -30.549  1.00  0.00           H  
ATOM   2763  N   ASP B 173     -28.244   3.848 -26.302  1.00  0.00           N  
ATOM   2764  CA  ASP B 173     -26.860   3.760 -25.854  1.00  0.00           C  
ATOM   2765  C   ASP B 173     -26.467   2.373 -25.345  1.00  0.00           C  
ATOM   2766  O   ASP B 173     -27.308   1.478 -25.220  1.00  0.00           O  
ATOM   2767  CB  ASP B 173     -26.608   4.803 -24.755  1.00  0.00           C  
ATOM   2768  CG  ASP B 173     -27.450   4.612 -23.474  1.00  0.00           C  
ATOM   2769  OD1 ASP B 173     -27.962   3.537 -23.229  1.00  0.00           O  
ATOM   2770  OD2 ASP B 173     -27.567   5.563 -22.727  1.00  0.00           O  
ATOM   2771  H   ASP B 173     -28.995   3.319 -25.857  1.00  0.00           H  
ATOM   2772  HA  ASP B 173     -26.211   3.989 -26.696  1.00  0.00           H  
ATOM   2773 1HB  ASP B 173     -25.566   4.795 -24.481  1.00  0.00           H  
ATOM   2774 2HB  ASP B 173     -26.827   5.794 -25.156  1.00  0.00           H  
ATOM   2775  N   PHE B 174     -25.187   2.233 -24.984  1.00  0.00           N  
ATOM   2776  CA  PHE B 174     -24.622   0.991 -24.476  1.00  0.00           C  
ATOM   2777  C   PHE B 174     -23.984   1.191 -23.125  1.00  0.00           C  
ATOM   2778  O   PHE B 174     -23.020   1.955 -22.982  1.00  0.00           O  
ATOM   2779  CB  PHE B 174     -23.569   0.448 -25.437  1.00  0.00           C  
ATOM   2780  CG  PHE B 174     -24.093   0.078 -26.784  1.00  0.00           C  
ATOM   2781  CD1 PHE B 174     -24.241   1.032 -27.777  1.00  0.00           C  
ATOM   2782  CD2 PHE B 174     -24.445  -1.233 -27.064  1.00  0.00           C  
ATOM   2783  CE1 PHE B 174     -24.731   0.669 -29.015  1.00  0.00           C  
ATOM   2784  CE2 PHE B 174     -24.931  -1.580 -28.304  1.00  0.00           C  
ATOM   2785  CZ  PHE B 174     -25.071  -0.615 -29.267  1.00  0.00           C  
ATOM   2786  H   PHE B 174     -24.561   3.019 -25.106  1.00  0.00           H  
ATOM   2787  HA  PHE B 174     -25.421   0.259 -24.368  1.00  0.00           H  
ATOM   2788 1HB  PHE B 174     -22.802   1.198 -25.575  1.00  0.00           H  
ATOM   2789 2HB  PHE B 174     -23.097  -0.421 -25.000  1.00  0.00           H  
ATOM   2790  HD1 PHE B 174     -23.968   2.074 -27.571  1.00  0.00           H  
ATOM   2791  HD2 PHE B 174     -24.334  -1.993 -26.290  1.00  0.00           H  
ATOM   2792  HE1 PHE B 174     -24.850   1.396 -29.791  1.00  0.00           H  
ATOM   2793  HE2 PHE B 174     -25.208  -2.615 -28.515  1.00  0.00           H  
ATOM   2794  HZ  PHE B 174     -25.449  -0.868 -30.230  1.00  0.00           H  
ATOM   2795  N   VAL B 175     -24.502   0.500 -22.133  1.00  0.00           N  
ATOM   2796  CA  VAL B 175     -24.001   0.672 -20.787  1.00  0.00           C  
ATOM   2797  C   VAL B 175     -23.041  -0.439 -20.462  1.00  0.00           C  
ATOM   2798  O   VAL B 175     -23.402  -1.612 -20.534  1.00  0.00           O  
ATOM   2799  CB  VAL B 175     -25.168   0.683 -19.798  1.00  0.00           C  
ATOM   2800  CG1 VAL B 175     -24.647   0.844 -18.406  1.00  0.00           C  
ATOM   2801  CG2 VAL B 175     -26.116   1.813 -20.165  1.00  0.00           C  
ATOM   2802  H   VAL B 175     -25.277  -0.129 -22.305  1.00  0.00           H  
ATOM   2803  HA  VAL B 175     -23.472   1.624 -20.717  1.00  0.00           H  
ATOM   2804  HB  VAL B 175     -25.697  -0.271 -19.851  1.00  0.00           H  
ATOM   2805 1HG1 VAL B 175     -25.481   0.840 -17.707  1.00  0.00           H  
ATOM   2806 2HG1 VAL B 175     -23.983   0.029 -18.185  1.00  0.00           H  
ATOM   2807 3HG1 VAL B 175     -24.101   1.789 -18.336  1.00  0.00           H  
ATOM   2808 1HG2 VAL B 175     -26.952   1.826 -19.472  1.00  0.00           H  
ATOM   2809 2HG2 VAL B 175     -25.582   2.764 -20.113  1.00  0.00           H  
ATOM   2810 3HG2 VAL B 175     -26.493   1.666 -21.185  1.00  0.00           H  
ATOM   2811  N   VAL B 176     -21.812  -0.062 -20.147  1.00  0.00           N  
ATOM   2812  CA  VAL B 176     -20.739  -0.999 -19.906  1.00  0.00           C  
ATOM   2813  C   VAL B 176     -20.446  -1.061 -18.419  1.00  0.00           C  
ATOM   2814  O   VAL B 176     -20.057  -0.054 -17.814  1.00  0.00           O  
ATOM   2815  CB  VAL B 176     -19.468  -0.515 -20.619  1.00  0.00           C  
ATOM   2816  CG1 VAL B 176     -18.341  -1.508 -20.381  1.00  0.00           C  
ATOM   2817  CG2 VAL B 176     -19.751  -0.258 -22.108  1.00  0.00           C  
ATOM   2818  H   VAL B 176     -21.599   0.925 -20.098  1.00  0.00           H  
ATOM   2819  HA  VAL B 176     -21.027  -1.988 -20.264  1.00  0.00           H  
ATOM   2820  HB  VAL B 176     -19.163   0.413 -20.173  1.00  0.00           H  
ATOM   2821 1HG1 VAL B 176     -17.428  -1.146 -20.851  1.00  0.00           H  
ATOM   2822 2HG1 VAL B 176     -18.177  -1.617 -19.308  1.00  0.00           H  
ATOM   2823 3HG1 VAL B 176     -18.613  -2.476 -20.805  1.00  0.00           H  
ATOM   2824 1HG2 VAL B 176     -18.847   0.117 -22.590  1.00  0.00           H  
ATOM   2825 2HG2 VAL B 176     -20.064  -1.164 -22.593  1.00  0.00           H  
ATOM   2826 3HG2 VAL B 176     -20.544   0.493 -22.200  1.00  0.00           H  
ATOM   2827  N   THR B 177     -20.634  -2.235 -17.822  1.00  0.00           N  
ATOM   2828  CA  THR B 177     -20.412  -2.362 -16.393  1.00  0.00           C  
ATOM   2829  C   THR B 177     -19.471  -3.494 -16.075  1.00  0.00           C  
ATOM   2830  O   THR B 177     -19.366  -4.477 -16.808  1.00  0.00           O  
ATOM   2831  CB  THR B 177     -21.730  -2.604 -15.629  1.00  0.00           C  
ATOM   2832  OG1 THR B 177     -22.339  -3.819 -16.078  1.00  0.00           O  
ATOM   2833  CG2 THR B 177     -22.669  -1.482 -15.859  1.00  0.00           C  
ATOM   2834  H   THR B 177     -20.953  -3.035 -18.369  1.00  0.00           H  
ATOM   2835  HA  THR B 177     -19.958  -1.443 -16.021  1.00  0.00           H  
ATOM   2836  HB  THR B 177     -21.519  -2.682 -14.564  1.00  0.00           H  
ATOM   2837  HG1 THR B 177     -22.535  -3.748 -17.023  1.00  0.00           H  
ATOM   2838 1HG2 THR B 177     -23.592  -1.663 -15.311  1.00  0.00           H  
ATOM   2839 2HG2 THR B 177     -22.213  -0.555 -15.517  1.00  0.00           H  
ATOM   2840 3HG2 THR B 177     -22.881  -1.422 -16.916  1.00  0.00           H  
ATOM   2841  N   PHE B 178     -18.805  -3.375 -14.948  1.00  0.00           N  
ATOM   2842  CA  PHE B 178     -17.907  -4.423 -14.482  1.00  0.00           C  
ATOM   2843  C   PHE B 178     -17.685  -4.313 -12.986  1.00  0.00           C  
ATOM   2844  O   PHE B 178     -18.183  -3.386 -12.346  1.00  0.00           O  
ATOM   2845  CB  PHE B 178     -16.611  -4.381 -15.285  1.00  0.00           C  
ATOM   2846  CG  PHE B 178     -15.870  -3.093 -15.219  1.00  0.00           C  
ATOM   2847  CD1 PHE B 178     -14.883  -2.897 -14.299  1.00  0.00           C  
ATOM   2848  CD2 PHE B 178     -16.181  -2.054 -16.106  1.00  0.00           C  
ATOM   2849  CE1 PHE B 178     -14.196  -1.710 -14.258  1.00  0.00           C  
ATOM   2850  CE2 PHE B 178     -15.508  -0.869 -16.059  1.00  0.00           C  
ATOM   2851  CZ  PHE B 178     -14.506  -0.697 -15.134  1.00  0.00           C  
ATOM   2852  H   PHE B 178     -18.904  -2.504 -14.415  1.00  0.00           H  
ATOM   2853  HA  PHE B 178     -18.376  -5.390 -14.676  1.00  0.00           H  
ATOM   2854 1HB  PHE B 178     -15.950  -5.177 -14.936  1.00  0.00           H  
ATOM   2855 2HB  PHE B 178     -16.825  -4.584 -16.309  1.00  0.00           H  
ATOM   2856  HD1 PHE B 178     -14.643  -3.697 -13.597  1.00  0.00           H  
ATOM   2857  HD2 PHE B 178     -16.965  -2.195 -16.843  1.00  0.00           H  
ATOM   2858  HE1 PHE B 178     -13.409  -1.571 -13.523  1.00  0.00           H  
ATOM   2859  HE2 PHE B 178     -15.761  -0.069 -16.754  1.00  0.00           H  
ATOM   2860  HZ  PHE B 178     -13.964   0.240 -15.084  1.00  0.00           H  
ATOM   2861  N   ASN B 179     -16.953  -5.256 -12.416  1.00  0.00           N  
ATOM   2862  CA  ASN B 179     -16.665  -5.166 -11.004  1.00  0.00           C  
ATOM   2863  C   ASN B 179     -15.186  -5.453 -10.786  1.00  0.00           C  
ATOM   2864  O   ASN B 179     -14.482  -5.963 -11.664  1.00  0.00           O  
ATOM   2865  CB  ASN B 179     -17.538  -6.175 -10.243  1.00  0.00           C  
ATOM   2866  CG  ASN B 179     -17.676  -5.920  -8.710  1.00  0.00           C  
ATOM   2867  OD1 ASN B 179     -16.966  -5.078  -8.138  1.00  0.00           O  
ATOM   2868  ND2 ASN B 179     -18.571  -6.657  -8.060  1.00  0.00           N  
ATOM   2869  H   ASN B 179     -16.615  -6.049 -12.960  1.00  0.00           H  
ATOM   2870  HA  ASN B 179     -16.864  -4.154 -10.648  1.00  0.00           H  
ATOM   2871 1HB  ASN B 179     -18.537  -6.177 -10.680  1.00  0.00           H  
ATOM   2872 2HB  ASN B 179     -17.130  -7.162 -10.401  1.00  0.00           H  
ATOM   2873 1HD2 ASN B 179     -18.695  -6.540  -7.072  1.00  0.00           H  
ATOM   2874 2HD2 ASN B 179     -19.121  -7.330  -8.557  1.00  0.00           H  
ATOM   2875  N   THR B 180     -14.717  -5.134  -9.596  1.00  0.00           N  
ATOM   2876  CA  THR B 180     -13.343  -5.403  -9.217  1.00  0.00           C  
ATOM   2877  C   THR B 180     -13.284  -5.725  -7.757  1.00  0.00           C  
ATOM   2878  O   THR B 180     -13.947  -5.095  -6.928  1.00  0.00           O  
ATOM   2879  CB  THR B 180     -12.393  -4.223  -9.509  1.00  0.00           C  
ATOM   2880  OG1 THR B 180     -11.070  -4.568  -9.077  1.00  0.00           O  
ATOM   2881  CG2 THR B 180     -12.806  -3.042  -8.780  1.00  0.00           C  
ATOM   2882  H   THR B 180     -15.369  -4.742  -8.921  1.00  0.00           H  
ATOM   2883  HA  THR B 180     -12.985  -6.272  -9.768  1.00  0.00           H  
ATOM   2884  HB  THR B 180     -12.387  -4.011 -10.582  1.00  0.00           H  
ATOM   2885  HG1 THR B 180     -10.615  -5.050  -9.788  1.00  0.00           H  
ATOM   2886 1HG2 THR B 180     -12.125  -2.226  -8.983  1.00  0.00           H  
ATOM   2887 2HG2 THR B 180     -13.815  -2.763  -9.079  1.00  0.00           H  
ATOM   2888 3HG2 THR B 180     -12.784  -3.284  -7.730  1.00  0.00           H  
ATOM   2889  N   SER B 181     -12.393  -6.633  -7.424  1.00  0.00           N  
ATOM   2890  CA  SER B 181     -12.217  -7.028  -6.051  1.00  0.00           C  
ATOM   2891  C   SER B 181     -11.584  -5.928  -5.228  1.00  0.00           C  
ATOM   2892  O   SER B 181     -11.654  -5.942  -4.000  1.00  0.00           O  
ATOM   2893  CB  SER B 181     -11.372  -8.265  -6.004  1.00  0.00           C  
ATOM   2894  OG  SER B 181     -10.096  -7.985  -6.452  1.00  0.00           O  
ATOM   2895  H   SER B 181     -11.850  -7.088  -8.147  1.00  0.00           H  
ATOM   2896  HA  SER B 181     -13.198  -7.252  -5.629  1.00  0.00           H  
ATOM   2897 1HB  SER B 181     -11.329  -8.654  -4.990  1.00  0.00           H  
ATOM   2898 2HB  SER B 181     -11.818  -9.033  -6.634  1.00  0.00           H  
ATOM   2899  HG  SER B 181      -9.663  -8.857  -6.575  1.00  0.00           H  
ATOM   2900  N   HIS B 182     -11.012  -4.933  -5.888  1.00  0.00           N  
ATOM   2901  CA  HIS B 182     -10.350  -3.878  -5.163  1.00  0.00           C  
ATOM   2902  C   HIS B 182     -11.283  -2.989  -4.380  1.00  0.00           C  
ATOM   2903  O   HIS B 182     -10.878  -2.361  -3.406  1.00  0.00           O  
ATOM   2904  CB  HIS B 182      -9.491  -3.108  -6.103  1.00  0.00           C  
ATOM   2905  CG  HIS B 182      -8.269  -3.885  -6.425  1.00  0.00           C  
ATOM   2906  ND1 HIS B 182      -7.058  -3.605  -5.847  1.00  0.00           N  
ATOM   2907  CD2 HIS B 182      -8.069  -4.963  -7.231  1.00  0.00           C  
ATOM   2908  CE1 HIS B 182      -6.149  -4.448  -6.286  1.00  0.00           C  
ATOM   2909  NE2 HIS B 182      -6.735  -5.299  -7.138  1.00  0.00           N  
ATOM   2910  H   HIS B 182     -11.008  -4.923  -6.915  1.00  0.00           H  
ATOM   2911  HA  HIS B 182      -9.676  -4.324  -4.449  1.00  0.00           H  
ATOM   2912 1HB  HIS B 182     -10.053  -2.920  -7.011  1.00  0.00           H  
ATOM   2913 2HB  HIS B 182      -9.211  -2.148  -5.668  1.00  0.00           H  
ATOM   2914  HD1 HIS B 182      -6.893  -2.813  -5.224  1.00  0.00           H  
ATOM   2915  HD2 HIS B 182      -8.734  -5.543  -7.868  1.00  0.00           H  
ATOM   2916  HE1 HIS B 182      -5.119  -4.379  -5.935  1.00  0.00           H  
ATOM   2917  N   LEU B 183     -12.555  -2.972  -4.727  1.00  0.00           N  
ATOM   2918  CA  LEU B 183     -13.480  -2.110  -4.004  1.00  0.00           C  
ATOM   2919  C   LEU B 183     -13.646  -2.546  -2.555  1.00  0.00           C  
ATOM   2920  O   LEU B 183     -14.068  -1.757  -1.716  1.00  0.00           O  
ATOM   2921  CB  LEU B 183     -14.836  -2.103  -4.704  1.00  0.00           C  
ATOM   2922  CG  LEU B 183     -14.831  -1.444  -6.084  1.00  0.00           C  
ATOM   2923  CD1 LEU B 183     -16.108  -1.777  -6.818  1.00  0.00           C  
ATOM   2924  CD2 LEU B 183     -14.646   0.043  -5.930  1.00  0.00           C  
ATOM   2925  H   LEU B 183     -12.892  -3.557  -5.497  1.00  0.00           H  
ATOM   2926  HA  LEU B 183     -13.076  -1.098  -4.012  1.00  0.00           H  
ATOM   2927 1HB  LEU B 183     -15.165  -3.138  -4.831  1.00  0.00           H  
ATOM   2928 2HB  LEU B 183     -15.553  -1.583  -4.074  1.00  0.00           H  
ATOM   2929  HG  LEU B 183     -14.028  -1.826  -6.645  1.00  0.00           H  
ATOM   2930 1HD1 LEU B 183     -16.087  -1.321  -7.805  1.00  0.00           H  
ATOM   2931 2HD1 LEU B 183     -16.191  -2.862  -6.921  1.00  0.00           H  
ATOM   2932 3HD1 LEU B 183     -16.960  -1.398  -6.258  1.00  0.00           H  
ATOM   2933 1HD2 LEU B 183     -14.622   0.509  -6.917  1.00  0.00           H  
ATOM   2934 2HD2 LEU B 183     -15.471   0.456  -5.352  1.00  0.00           H  
ATOM   2935 3HD2 LEU B 183     -13.703   0.242  -5.413  1.00  0.00           H  
ATOM   2936  N   GLN B 184     -13.379  -3.823  -2.276  1.00  0.00           N  
ATOM   2937  CA  GLN B 184     -13.542  -4.402  -0.949  1.00  0.00           C  
ATOM   2938  C   GLN B 184     -12.220  -4.548  -0.201  1.00  0.00           C  
ATOM   2939  O   GLN B 184     -12.177  -5.181   0.854  1.00  0.00           O  
ATOM   2940  CB  GLN B 184     -14.225  -5.769  -1.047  1.00  0.00           C  
ATOM   2941  CG  GLN B 184     -15.612  -5.719  -1.676  1.00  0.00           C  
ATOM   2942  CD  GLN B 184     -16.596  -4.831  -0.875  1.00  0.00           C  
ATOM   2943  OE1 GLN B 184     -16.776  -5.009   0.336  1.00  0.00           O  
ATOM   2944  NE2 GLN B 184     -17.228  -3.873  -1.562  1.00  0.00           N  
ATOM   2945  H   GLN B 184     -12.992  -4.427  -3.003  1.00  0.00           H  
ATOM   2946  HA  GLN B 184     -14.177  -3.738  -0.364  1.00  0.00           H  
ATOM   2947 1HB  GLN B 184     -13.605  -6.437  -1.652  1.00  0.00           H  
ATOM   2948 2HB  GLN B 184     -14.308  -6.209  -0.058  1.00  0.00           H  
ATOM   2949 1HG  GLN B 184     -15.527  -5.317  -2.687  1.00  0.00           H  
ATOM   2950 2HG  GLN B 184     -16.014  -6.733  -1.709  1.00  0.00           H  
ATOM   2951 1HE2 GLN B 184     -17.874  -3.266  -1.095  1.00  0.00           H  
ATOM   2952 2HE2 GLN B 184     -17.057  -3.757  -2.539  1.00  0.00           H  
ATOM   2953  N   LYS B 185     -11.136  -4.017  -0.764  1.00  0.00           N  
ATOM   2954  CA  LYS B 185      -9.816  -4.137  -0.154  1.00  0.00           C  
ATOM   2955  C   LYS B 185      -9.568  -2.998   0.808  1.00  0.00           C  
ATOM   2956  O   LYS B 185     -10.408  -2.107   0.937  1.00  0.00           O  
ATOM   2957  CB  LYS B 185      -8.719  -4.257  -1.203  1.00  0.00           C  
ATOM   2958  CG  LYS B 185      -8.779  -5.567  -2.014  1.00  0.00           C  
ATOM   2959  CD  LYS B 185      -7.561  -5.686  -2.928  1.00  0.00           C  
ATOM   2960  CE  LYS B 185      -7.634  -6.843  -3.932  1.00  0.00           C  
ATOM   2961  NZ  LYS B 185      -7.895  -8.148  -3.313  1.00  0.00           N  
ATOM   2962  H   LYS B 185     -11.214  -3.491  -1.637  1.00  0.00           H  
ATOM   2963  HA  LYS B 185      -9.788  -5.056   0.433  1.00  0.00           H  
ATOM   2964 1HB  LYS B 185      -8.804  -3.423  -1.908  1.00  0.00           H  
ATOM   2965 2HB  LYS B 185      -7.746  -4.187  -0.738  1.00  0.00           H  
ATOM   2966 1HG  LYS B 185      -8.763  -6.408  -1.317  1.00  0.00           H  
ATOM   2967 2HG  LYS B 185      -9.690  -5.617  -2.577  1.00  0.00           H  
ATOM   2968 1HD  LYS B 185      -7.458  -4.762  -3.471  1.00  0.00           H  
ATOM   2969 2HD  LYS B 185      -6.667  -5.812  -2.338  1.00  0.00           H  
ATOM   2970 1HE  LYS B 185      -8.407  -6.644  -4.672  1.00  0.00           H  
ATOM   2971 2HE  LYS B 185      -6.668  -6.902  -4.438  1.00  0.00           H  
ATOM   2972 1HZ  LYS B 185      -7.867  -8.859  -4.066  1.00  0.00           H  
ATOM   2973 2HZ  LYS B 185      -7.187  -8.406  -2.633  1.00  0.00           H  
ATOM   2974 3HZ  LYS B 185      -8.786  -8.149  -2.864  1.00  0.00           H  
ATOM   2975  N   LYS B 186      -8.464  -3.073   1.554  1.00  0.00           N  
ATOM   2976  CA  LYS B 186      -8.144  -2.069   2.560  1.00  0.00           C  
ATOM   2977  C   LYS B 186      -6.996  -1.162   2.116  1.00  0.00           C  
ATOM   2978  O   LYS B 186      -6.949   0.004   2.513  1.00  0.00           O  
ATOM   2979  CB  LYS B 186      -7.797  -2.743   3.888  1.00  0.00           C  
ATOM   2980  CG  LYS B 186      -8.897  -3.635   4.448  1.00  0.00           C  
ATOM   2981  CD  LYS B 186     -10.172  -2.845   4.703  1.00  0.00           C  
ATOM   2982  CE  LYS B 186      -9.945  -1.738   5.721  1.00  0.00           C  
ATOM   2983  NZ  LYS B 186     -11.225  -1.142   6.191  1.00  0.00           N  
ATOM   2984  H   LYS B 186      -7.796  -3.829   1.408  1.00  0.00           H  
ATOM   2985  HA  LYS B 186      -9.023  -1.447   2.724  1.00  0.00           H  
ATOM   2986 1HB  LYS B 186      -6.902  -3.354   3.763  1.00  0.00           H  
ATOM   2987 2HB  LYS B 186      -7.571  -1.981   4.635  1.00  0.00           H  
ATOM   2988 1HG  LYS B 186      -9.111  -4.436   3.740  1.00  0.00           H  
ATOM   2989 2HG  LYS B 186      -8.563  -4.081   5.384  1.00  0.00           H  
ATOM   2990 1HD  LYS B 186     -10.519  -2.402   3.768  1.00  0.00           H  
ATOM   2991 2HD  LYS B 186     -10.947  -3.515   5.076  1.00  0.00           H  
ATOM   2992 1HE  LYS B 186      -9.408  -2.139   6.580  1.00  0.00           H  
ATOM   2993 2HE  LYS B 186      -9.336  -0.952   5.275  1.00  0.00           H  
ATOM   2994 1HZ  LYS B 186     -11.031  -0.414   6.864  1.00  0.00           H  
ATOM   2995 2HZ  LYS B 186     -11.723  -0.750   5.404  1.00  0.00           H  
ATOM   2996 3HZ  LYS B 186     -11.791  -1.858   6.625  1.00  0.00           H  
ATOM   2997  N   TYR B 187      -6.092  -1.692   1.274  1.00  0.00           N  
ATOM   2998  CA  TYR B 187      -4.935  -0.915   0.806  1.00  0.00           C  
ATOM   2999  C   TYR B 187      -5.133  -0.380  -0.636  1.00  0.00           C  
ATOM   3000  O   TYR B 187      -5.357   0.818  -0.847  1.00  0.00           O  
ATOM   3001  CB  TYR B 187      -3.666  -1.767   0.885  1.00  0.00           C  
ATOM   3002  CG  TYR B 187      -3.237  -2.092   2.299  1.00  0.00           C  
ATOM   3003  CD1 TYR B 187      -3.567  -3.317   2.860  1.00  0.00           C  
ATOM   3004  CD2 TYR B 187      -2.512  -1.165   3.033  1.00  0.00           C  
ATOM   3005  CE1 TYR B 187      -3.174  -3.614   4.151  1.00  0.00           C  
ATOM   3006  CE2 TYR B 187      -2.120  -1.462   4.324  1.00  0.00           C  
ATOM   3007  CZ  TYR B 187      -2.448  -2.681   4.882  1.00  0.00           C  
ATOM   3008  OH  TYR B 187      -2.057  -2.976   6.168  1.00  0.00           O  
ATOM   3009  H   TYR B 187      -6.191  -2.675   1.015  1.00  0.00           H  
ATOM   3010  HA  TYR B 187      -4.797  -0.058   1.467  1.00  0.00           H  
ATOM   3011 1HB  TYR B 187      -3.825  -2.706   0.353  1.00  0.00           H  
ATOM   3012 2HB  TYR B 187      -2.847  -1.246   0.392  1.00  0.00           H  
ATOM   3013  HD1 TYR B 187      -4.136  -4.045   2.282  1.00  0.00           H  
ATOM   3014  HD2 TYR B 187      -2.254  -0.202   2.593  1.00  0.00           H  
ATOM   3015  HE1 TYR B 187      -3.434  -4.576   4.591  1.00  0.00           H  
ATOM   3016  HE2 TYR B 187      -1.551  -0.733   4.902  1.00  0.00           H  
ATOM   3017  HH  TYR B 187      -1.582  -2.228   6.537  1.00  0.00           H  
ATOM   3018  N   VAL B 188      -5.161  -1.248  -1.640  1.00  0.00           N  
ATOM   3019  CA  VAL B 188      -5.294  -0.702  -2.988  1.00  0.00           C  
ATOM   3020  C   VAL B 188      -6.740  -0.584  -3.402  1.00  0.00           C  
ATOM   3021  O   VAL B 188      -7.240  -1.362  -4.210  1.00  0.00           O  
ATOM   3022  CB  VAL B 188      -4.553  -1.590  -3.970  1.00  0.00           C  
ATOM   3023  CG1 VAL B 188      -4.556  -0.964  -5.363  1.00  0.00           C  
ATOM   3024  CG2 VAL B 188      -3.168  -1.782  -3.430  1.00  0.00           C  
ATOM   3025  H   VAL B 188      -5.036  -2.237  -1.485  1.00  0.00           H  
ATOM   3026  HA  VAL B 188      -4.840   0.289  -3.011  1.00  0.00           H  
ATOM   3027  HB  VAL B 188      -5.052  -2.551  -4.034  1.00  0.00           H  
ATOM   3028 1HG1 VAL B 188      -4.024  -1.611  -6.061  1.00  0.00           H  
ATOM   3029 2HG1 VAL B 188      -5.587  -0.838  -5.703  1.00  0.00           H  
ATOM   3030 3HG1 VAL B 188      -4.067   0.010  -5.327  1.00  0.00           H  
ATOM   3031 1HG2 VAL B 188      -2.607  -2.431  -4.071  1.00  0.00           H  
ATOM   3032 2HG2 VAL B 188      -2.670  -0.823  -3.356  1.00  0.00           H  
ATOM   3033 3HG2 VAL B 188      -3.238  -2.231  -2.440  1.00  0.00           H  
ATOM   3034  N   LYS B 189      -7.387   0.440  -2.883  1.00  0.00           N  
ATOM   3035  CA  LYS B 189      -8.825   0.651  -3.093  1.00  0.00           C  
ATOM   3036  C   LYS B 189      -9.137   1.507  -4.297  1.00  0.00           C  
ATOM   3037  O   LYS B 189     -10.260   1.509  -4.800  1.00  0.00           O  
ATOM   3038  CB  LYS B 189      -9.416   1.323  -1.862  1.00  0.00           C  
ATOM   3039  CG  LYS B 189      -9.323   0.507  -0.625  1.00  0.00           C  
ATOM   3040  CD  LYS B 189     -10.010   1.201   0.551  1.00  0.00           C  
ATOM   3041  CE  LYS B 189      -9.178   2.383   1.044  1.00  0.00           C  
ATOM   3042  NZ  LYS B 189      -9.693   2.924   2.322  1.00  0.00           N  
ATOM   3043  H   LYS B 189      -6.854   1.023  -2.237  1.00  0.00           H  
ATOM   3044  HA  LYS B 189      -9.300  -0.320  -3.238  1.00  0.00           H  
ATOM   3045 1HB  LYS B 189      -8.901   2.264  -1.681  1.00  0.00           H  
ATOM   3046 2HB  LYS B 189     -10.467   1.548  -2.042  1.00  0.00           H  
ATOM   3047 1HG  LYS B 189      -9.806  -0.453  -0.810  1.00  0.00           H  
ATOM   3048 2HG  LYS B 189      -8.275   0.323  -0.377  1.00  0.00           H  
ATOM   3049 1HD  LYS B 189     -10.997   1.549   0.246  1.00  0.00           H  
ATOM   3050 2HD  LYS B 189     -10.131   0.489   1.368  1.00  0.00           H  
ATOM   3051 1HE  LYS B 189      -8.146   2.057   1.189  1.00  0.00           H  
ATOM   3052 2HE  LYS B 189      -9.196   3.169   0.293  1.00  0.00           H  
ATOM   3053 1HZ  LYS B 189      -9.118   3.700   2.616  1.00  0.00           H  
ATOM   3054 2HZ  LYS B 189     -10.644   3.237   2.198  1.00  0.00           H  
ATOM   3055 3HZ  LYS B 189      -9.664   2.197   3.023  1.00  0.00           H  
ATOM   3056  N   VAL B 190      -8.152   2.281  -4.713  1.00  0.00           N  
ATOM   3057  CA  VAL B 190      -8.335   3.232  -5.782  1.00  0.00           C  
ATOM   3058  C   VAL B 190      -7.583   2.863  -7.019  1.00  0.00           C  
ATOM   3059  O   VAL B 190      -6.347   2.827  -7.033  1.00  0.00           O  
ATOM   3060  CB  VAL B 190      -7.867   4.605  -5.322  1.00  0.00           C  
ATOM   3061  CG1 VAL B 190      -8.023   5.611  -6.429  1.00  0.00           C  
ATOM   3062  CG2 VAL B 190      -8.667   5.018  -4.128  1.00  0.00           C  
ATOM   3063  H   VAL B 190      -7.256   2.206  -4.260  1.00  0.00           H  
ATOM   3064  HA  VAL B 190      -9.395   3.280  -6.025  1.00  0.00           H  
ATOM   3065  HB  VAL B 190      -6.818   4.550  -5.061  1.00  0.00           H  
ATOM   3066 1HG1 VAL B 190      -7.683   6.586  -6.094  1.00  0.00           H  
ATOM   3067 2HG1 VAL B 190      -7.429   5.298  -7.291  1.00  0.00           H  
ATOM   3068 3HG1 VAL B 190      -9.072   5.672  -6.712  1.00  0.00           H  
ATOM   3069 1HG2 VAL B 190      -8.323   5.987  -3.792  1.00  0.00           H  
ATOM   3070 2HG2 VAL B 190      -9.722   5.075  -4.396  1.00  0.00           H  
ATOM   3071 3HG2 VAL B 190      -8.534   4.293  -3.330  1.00  0.00           H  
ATOM   3072  N   LEU B 191      -8.355   2.603  -8.049  1.00  0.00           N  
ATOM   3073  CA  LEU B 191      -7.854   2.191  -9.336  1.00  0.00           C  
ATOM   3074  C   LEU B 191      -8.306   3.112 -10.434  1.00  0.00           C  
ATOM   3075  O   LEU B 191      -9.377   3.716 -10.352  1.00  0.00           O  
ATOM   3076  CB  LEU B 191      -8.370   0.791  -9.684  1.00  0.00           C  
ATOM   3077  CG  LEU B 191      -7.990  -0.358  -8.773  1.00  0.00           C  
ATOM   3078  CD1 LEU B 191      -8.752  -1.573  -9.186  1.00  0.00           C  
ATOM   3079  CD2 LEU B 191      -6.535  -0.618  -8.909  1.00  0.00           C  
ATOM   3080  H   LEU B 191      -9.356   2.674  -7.921  1.00  0.00           H  
ATOM   3081  HA  LEU B 191      -6.765   2.191  -9.306  1.00  0.00           H  
ATOM   3082 1HB  LEU B 191      -9.455   0.833  -9.718  1.00  0.00           H  
ATOM   3083 2HB  LEU B 191      -8.015   0.549 -10.687  1.00  0.00           H  
ATOM   3084  HG  LEU B 191      -8.228  -0.124  -7.729  1.00  0.00           H  
ATOM   3085 1HD1 LEU B 191      -8.467  -2.386  -8.585  1.00  0.00           H  
ATOM   3086 2HD1 LEU B 191      -9.813  -1.387  -9.075  1.00  0.00           H  
ATOM   3087 3HD1 LEU B 191      -8.543  -1.822 -10.197  1.00  0.00           H  
ATOM   3088 1HD2 LEU B 191      -6.250  -1.450  -8.267  1.00  0.00           H  
ATOM   3089 2HD2 LEU B 191      -6.299  -0.854  -9.946  1.00  0.00           H  
ATOM   3090 3HD2 LEU B 191      -6.012   0.265  -8.612  1.00  0.00           H  
ATOM   3091  N   MET B 192      -7.514   3.187 -11.485  1.00  0.00           N  
ATOM   3092  CA  MET B 192      -7.993   3.822 -12.694  1.00  0.00           C  
ATOM   3093  C   MET B 192      -8.281   2.657 -13.635  1.00  0.00           C  
ATOM   3094  O   MET B 192      -7.510   1.691 -13.701  1.00  0.00           O  
ATOM   3095  CB  MET B 192      -7.010   4.820 -13.307  1.00  0.00           C  
ATOM   3096  CG  MET B 192      -7.589   5.499 -14.589  1.00  0.00           C  
ATOM   3097  SD  MET B 192      -6.488   6.627 -15.367  1.00  0.00           S  
ATOM   3098  CE  MET B 192      -5.441   5.450 -16.243  1.00  0.00           C  
ATOM   3099  H   MET B 192      -6.606   2.729 -11.456  1.00  0.00           H  
ATOM   3100  HA  MET B 192      -8.936   4.334 -12.499  1.00  0.00           H  
ATOM   3101 1HB  MET B 192      -6.781   5.608 -12.583  1.00  0.00           H  
ATOM   3102 2HB  MET B 192      -6.083   4.326 -13.560  1.00  0.00           H  
ATOM   3103 1HG  MET B 192      -7.861   4.734 -15.323  1.00  0.00           H  
ATOM   3104 2HG  MET B 192      -8.500   6.042 -14.325  1.00  0.00           H  
ATOM   3105 1HE  MET B 192      -4.675   5.986 -16.803  1.00  0.00           H  
ATOM   3106 2HE  MET B 192      -4.967   4.778 -15.528  1.00  0.00           H  
ATOM   3107 3HE  MET B 192      -6.053   4.866 -16.936  1.00  0.00           H  
ATOM   3108  N   HIS B 193      -9.405   2.702 -14.322  1.00  0.00           N  
ATOM   3109  CA  HIS B 193      -9.755   1.604 -15.199  1.00  0.00           C  
ATOM   3110  C   HIS B 193      -9.613   2.022 -16.663  1.00  0.00           C  
ATOM   3111  O   HIS B 193      -9.858   3.174 -17.018  1.00  0.00           O  
ATOM   3112  CB  HIS B 193     -11.186   1.155 -14.899  1.00  0.00           C  
ATOM   3113  CG  HIS B 193     -11.426   0.729 -13.466  1.00  0.00           C  
ATOM   3114  ND1 HIS B 193     -10.970  -0.458 -12.958  1.00  0.00           N  
ATOM   3115  CD2 HIS B 193     -12.077   1.348 -12.449  1.00  0.00           C  
ATOM   3116  CE1 HIS B 193     -11.345  -0.567 -11.686  1.00  0.00           C  
ATOM   3117  NE2 HIS B 193     -12.014   0.511 -11.351  1.00  0.00           N  
ATOM   3118  H   HIS B 193     -10.018   3.513 -14.248  1.00  0.00           H  
ATOM   3119  HA  HIS B 193      -9.090   0.761 -15.031  1.00  0.00           H  
ATOM   3120 1HB  HIS B 193     -11.857   1.959 -15.113  1.00  0.00           H  
ATOM   3121 2HB  HIS B 193     -11.448   0.324 -15.554  1.00  0.00           H  
ATOM   3122  HD2 HIS B 193     -12.561   2.319 -12.491  1.00  0.00           H  
ATOM   3123  HE1 HIS B 193     -11.130  -1.415 -11.042  1.00  0.00           H  
ATOM   3124  HE2 HIS B 193     -12.417   0.706 -10.447  1.00  0.00           H  
ATOM   3125  N   ASP B 194      -9.251   1.067 -17.510  1.00  0.00           N  
ATOM   3126  CA  ASP B 194      -9.099   1.269 -18.955  1.00  0.00           C  
ATOM   3127  C   ASP B 194     -10.030   0.394 -19.766  1.00  0.00           C  
ATOM   3128  O   ASP B 194      -9.844  -0.823 -19.834  1.00  0.00           O  
ATOM   3129  CB  ASP B 194      -7.665   0.976 -19.382  1.00  0.00           C  
ATOM   3130  CG  ASP B 194      -7.435   1.129 -20.874  1.00  0.00           C  
ATOM   3131  OD1 ASP B 194      -8.385   1.400 -21.551  1.00  0.00           O  
ATOM   3132  OD2 ASP B 194      -6.321   0.880 -21.366  1.00  0.00           O  
ATOM   3133  H   ASP B 194      -9.054   0.150 -17.125  1.00  0.00           H  
ATOM   3134  HA  ASP B 194      -9.329   2.311 -19.186  1.00  0.00           H  
ATOM   3135 1HB  ASP B 194      -7.033   1.687 -18.895  1.00  0.00           H  
ATOM   3136 2HB  ASP B 194      -7.381   0.002 -19.060  1.00  0.00           H  
ATOM   3137  N   VAL B 195     -11.067   0.989 -20.329  1.00  0.00           N  
ATOM   3138  CA  VAL B 195     -12.020   0.208 -21.085  1.00  0.00           C  
ATOM   3139  C   VAL B 195     -11.583   0.243 -22.524  1.00  0.00           C  
ATOM   3140  O   VAL B 195     -11.355   1.324 -23.064  1.00  0.00           O  
ATOM   3141  CB  VAL B 195     -13.436   0.792 -20.997  1.00  0.00           C  
ATOM   3142  CG1 VAL B 195     -14.369  -0.087 -21.808  1.00  0.00           C  
ATOM   3143  CG2 VAL B 195     -13.888   0.955 -19.524  1.00  0.00           C  
ATOM   3144  H   VAL B 195     -11.168   2.001 -20.261  1.00  0.00           H  
ATOM   3145  HA  VAL B 195     -11.998  -0.821 -20.751  1.00  0.00           H  
ATOM   3146  HB  VAL B 195     -13.439   1.763 -21.462  1.00  0.00           H  
ATOM   3147 1HG1 VAL B 195     -15.364   0.323 -21.787  1.00  0.00           H  
ATOM   3148 2HG1 VAL B 195     -14.026  -0.139 -22.839  1.00  0.00           H  
ATOM   3149 3HG1 VAL B 195     -14.385  -1.091 -21.384  1.00  0.00           H  
ATOM   3150 1HG2 VAL B 195     -14.885   1.390 -19.498  1.00  0.00           H  
ATOM   3151 2HG2 VAL B 195     -13.910   0.019 -19.016  1.00  0.00           H  
ATOM   3152 3HG2 VAL B 195     -13.190   1.622 -19.008  1.00  0.00           H  
ATOM   3153  N   ALA B 196     -11.451  -0.905 -23.159  1.00  0.00           N  
ATOM   3154  CA  ALA B 196     -10.984  -0.892 -24.522  1.00  0.00           C  
ATOM   3155  C   ALA B 196     -11.870  -1.681 -25.444  1.00  0.00           C  
ATOM   3156  O   ALA B 196     -12.355  -2.765 -25.107  1.00  0.00           O  
ATOM   3157  CB  ALA B 196      -9.584  -1.450 -24.593  1.00  0.00           C  
ATOM   3158  H   ALA B 196     -11.642  -1.777 -22.687  1.00  0.00           H  
ATOM   3159  HA  ALA B 196     -10.981   0.127 -24.847  1.00  0.00           H  
ATOM   3160 1HB  ALA B 196      -9.224  -1.395 -25.618  1.00  0.00           H  
ATOM   3161 2HB  ALA B 196      -8.939  -0.856 -23.946  1.00  0.00           H  
ATOM   3162 3HB  ALA B 196      -9.589  -2.487 -24.260  1.00  0.00           H  
ATOM   3163  N   TYR B 197     -12.026  -1.177 -26.658  1.00  0.00           N  
ATOM   3164  CA  TYR B 197     -12.832  -1.906 -27.617  1.00  0.00           C  
ATOM   3165  C   TYR B 197     -12.441  -1.726 -29.057  1.00  0.00           C  
ATOM   3166  O   TYR B 197     -11.815  -0.733 -29.450  1.00  0.00           O  
ATOM   3167  CB  TYR B 197     -14.306  -1.566 -27.421  1.00  0.00           C  
ATOM   3168  CG  TYR B 197     -14.622  -0.102 -27.520  1.00  0.00           C  
ATOM   3169  CD1 TYR B 197     -14.511   0.679 -26.363  1.00  0.00           C  
ATOM   3170  CD2 TYR B 197     -15.023   0.479 -28.718  1.00  0.00           C  
ATOM   3171  CE1 TYR B 197     -14.798   2.030 -26.397  1.00  0.00           C  
ATOM   3172  CE2 TYR B 197     -15.317   1.840 -28.756  1.00  0.00           C  
ATOM   3173  CZ  TYR B 197     -15.204   2.617 -27.590  1.00  0.00           C  
ATOM   3174  OH  TYR B 197     -15.494   3.972 -27.618  1.00  0.00           O  
ATOM   3175  H   TYR B 197     -11.609  -0.272 -26.877  1.00  0.00           H  
ATOM   3176  HA  TYR B 197     -12.717  -2.953 -27.397  1.00  0.00           H  
ATOM   3177 1HB  TYR B 197     -14.896  -2.093 -28.171  1.00  0.00           H  
ATOM   3178 2HB  TYR B 197     -14.631  -1.912 -26.472  1.00  0.00           H  
ATOM   3179  HD1 TYR B 197     -14.195   0.217 -25.426  1.00  0.00           H  
ATOM   3180  HD2 TYR B 197     -15.105  -0.131 -29.618  1.00  0.00           H  
ATOM   3181  HE1 TYR B 197     -14.712   2.630 -25.491  1.00  0.00           H  
ATOM   3182  HE2 TYR B 197     -15.633   2.302 -29.692  1.00  0.00           H  
ATOM   3183  HH  TYR B 197     -15.868   4.200 -28.473  1.00  0.00           H  
ATOM   3184  N   ARG B 198     -12.823  -2.714 -29.852  1.00  0.00           N  
ATOM   3185  CA  ARG B 198     -12.571  -2.645 -31.278  1.00  0.00           C  
ATOM   3186  C   ARG B 198     -13.679  -3.282 -32.065  1.00  0.00           C  
ATOM   3187  O   ARG B 198     -14.408  -4.151 -31.575  1.00  0.00           O  
ATOM   3188  CB  ARG B 198     -11.282  -3.354 -31.678  1.00  0.00           C  
ATOM   3189  CG  ARG B 198     -11.279  -4.838 -31.508  1.00  0.00           C  
ATOM   3190  CD  ARG B 198     -10.004  -5.433 -32.024  1.00  0.00           C  
ATOM   3191  NE  ARG B 198      -9.935  -6.891 -31.789  1.00  0.00           N  
ATOM   3192  CZ  ARG B 198     -10.401  -7.869 -32.618  1.00  0.00           C  
ATOM   3193  NH1 ARG B 198     -10.938  -7.583 -33.786  1.00  0.00           N  
ATOM   3194  NH2 ARG B 198     -10.299  -9.143 -32.246  1.00  0.00           N  
ATOM   3195  H   ARG B 198     -13.306  -3.510 -29.431  1.00  0.00           H  
ATOM   3196  HA  ARG B 198     -12.496  -1.598 -31.570  1.00  0.00           H  
ATOM   3197 1HB  ARG B 198     -11.062  -3.152 -32.729  1.00  0.00           H  
ATOM   3198 2HB  ARG B 198     -10.451  -2.965 -31.094  1.00  0.00           H  
ATOM   3199 1HG  ARG B 198     -11.388  -5.091 -30.461  1.00  0.00           H  
ATOM   3200 2HG  ARG B 198     -12.107  -5.264 -32.074  1.00  0.00           H  
ATOM   3201 1HD  ARG B 198      -9.951  -5.257 -33.081  1.00  0.00           H  
ATOM   3202 2HD  ARG B 198      -9.153  -4.961 -31.555  1.00  0.00           H  
ATOM   3203  HE  ARG B 198      -9.543  -7.194 -30.909  1.00  0.00           H  
ATOM   3204 1HH1 ARG B 198     -10.963  -6.613 -34.125  1.00  0.00           H  
ATOM   3205 2HH1 ARG B 198     -11.268  -8.319 -34.393  1.00  0.00           H  
ATOM   3206 1HH2 ARG B 198      -9.864  -9.380 -31.356  1.00  0.00           H  
ATOM   3207 2HH2 ARG B 198     -10.642  -9.875 -32.850  1.00  0.00           H  
ATOM   3208  N   GLN B 199     -13.797  -2.853 -33.309  1.00  0.00           N  
ATOM   3209  CA  GLN B 199     -14.762  -3.414 -34.243  1.00  0.00           C  
ATOM   3210  C   GLN B 199     -14.192  -4.695 -34.819  1.00  0.00           C  
ATOM   3211  O   GLN B 199     -13.010  -4.755 -35.130  1.00  0.00           O  
ATOM   3212  CB  GLN B 199     -15.102  -2.427 -35.364  1.00  0.00           C  
ATOM   3213  CG  GLN B 199     -16.261  -2.877 -36.251  1.00  0.00           C  
ATOM   3214  CD  GLN B 199     -16.650  -1.842 -37.283  1.00  0.00           C  
ATOM   3215  OE1 GLN B 199     -16.120  -0.730 -37.298  1.00  0.00           O  
ATOM   3216  NE2 GLN B 199     -17.576  -2.205 -38.166  1.00  0.00           N  
ATOM   3217  H   GLN B 199     -13.173  -2.123 -33.632  1.00  0.00           H  
ATOM   3218  HA  GLN B 199     -15.680  -3.662 -33.708  1.00  0.00           H  
ATOM   3219 1HB  GLN B 199     -15.367  -1.464 -34.937  1.00  0.00           H  
ATOM   3220 2HB  GLN B 199     -14.225  -2.277 -35.998  1.00  0.00           H  
ATOM   3221 1HG  GLN B 199     -16.000  -3.777 -36.773  1.00  0.00           H  
ATOM   3222 2HG  GLN B 199     -17.120  -3.063 -35.604  1.00  0.00           H  
ATOM   3223 1HE2 GLN B 199     -17.875  -1.559 -38.876  1.00  0.00           H  
ATOM   3224 2HE2 GLN B 199     -17.969  -3.126 -38.132  1.00  0.00           H  
ATOM   3225  N   GLU B 200     -15.040  -5.690 -35.042  1.00  0.00           N  
ATOM   3226  CA  GLU B 200     -14.658  -6.957 -35.675  1.00  0.00           C  
ATOM   3227  C   GLU B 200     -13.747  -6.758 -36.898  1.00  0.00           C  
ATOM   3228  O   GLU B 200     -12.819  -7.531 -37.130  1.00  0.00           O  
ATOM   3229  CB  GLU B 200     -15.945  -7.652 -36.147  1.00  0.00           C  
ATOM   3230  CG  GLU B 200     -15.796  -9.030 -36.753  1.00  0.00           C  
ATOM   3231  CD  GLU B 200     -17.137  -9.590 -37.247  1.00  0.00           C  
ATOM   3232  OE1 GLU B 200     -18.096  -8.835 -37.338  1.00  0.00           O  
ATOM   3233  OE2 GLU B 200     -17.182 -10.757 -37.553  1.00  0.00           O  
ATOM   3234  H   GLU B 200     -16.003  -5.591 -34.722  1.00  0.00           H  
ATOM   3235  HA  GLU B 200     -14.134  -7.570 -34.942  1.00  0.00           H  
ATOM   3236 1HB  GLU B 200     -16.614  -7.754 -35.296  1.00  0.00           H  
ATOM   3237 2HB  GLU B 200     -16.452  -7.018 -36.876  1.00  0.00           H  
ATOM   3238 1HG  GLU B 200     -15.096  -8.983 -37.587  1.00  0.00           H  
ATOM   3239 2HG  GLU B 200     -15.385  -9.700 -36.000  1.00  0.00           H  
ATOM   3240  N   LYS B 201     -14.070  -5.735 -37.690  1.00  0.00           N  
ATOM   3241  CA  LYS B 201     -13.391  -5.324 -38.918  1.00  0.00           C  
ATOM   3242  C   LYS B 201     -11.872  -5.128 -38.774  1.00  0.00           C  
ATOM   3243  O   LYS B 201     -11.110  -5.470 -39.686  1.00  0.00           O  
ATOM   3244  CB  LYS B 201     -14.018  -4.002 -39.385  1.00  0.00           C  
ATOM   3245  CG  LYS B 201     -13.402  -3.369 -40.618  1.00  0.00           C  
ATOM   3246  CD  LYS B 201     -14.179  -2.097 -41.043  1.00  0.00           C  
ATOM   3247  CE  LYS B 201     -13.846  -0.871 -40.154  1.00  0.00           C  
ATOM   3248  NZ  LYS B 201     -12.447  -0.348 -40.368  1.00  0.00           N  
ATOM   3249  H   LYS B 201     -14.854  -5.186 -37.388  1.00  0.00           H  
ATOM   3250  HA  LYS B 201     -13.559  -6.092 -39.671  1.00  0.00           H  
ATOM   3251 1HB  LYS B 201     -15.079  -4.147 -39.574  1.00  0.00           H  
ATOM   3252 2HB  LYS B 201     -13.929  -3.266 -38.581  1.00  0.00           H  
ATOM   3253 1HG  LYS B 201     -12.366  -3.095 -40.396  1.00  0.00           H  
ATOM   3254 2HG  LYS B 201     -13.401  -4.086 -41.437  1.00  0.00           H  
ATOM   3255 1HD  LYS B 201     -13.938  -1.856 -42.077  1.00  0.00           H  
ATOM   3256 2HD  LYS B 201     -15.250  -2.290 -40.974  1.00  0.00           H  
ATOM   3257 1HE  LYS B 201     -14.557  -0.077 -40.378  1.00  0.00           H  
ATOM   3258 2HE  LYS B 201     -13.950  -1.154 -39.105  1.00  0.00           H  
ATOM   3259 1HZ  LYS B 201     -12.293   0.440 -39.758  1.00  0.00           H  
ATOM   3260 2HZ  LYS B 201     -11.749  -1.075 -40.125  1.00  0.00           H  
ATOM   3261 3HZ  LYS B 201     -12.317  -0.069 -41.319  1.00  0.00           H  
ATOM   3262  N   ASP B 202     -11.455  -4.521 -37.660  1.00  0.00           N  
ATOM   3263  CA  ASP B 202     -10.061  -4.193 -37.391  1.00  0.00           C  
ATOM   3264  C   ASP B 202      -9.552  -5.156 -36.323  1.00  0.00           C  
ATOM   3265  O   ASP B 202     -10.339  -5.563 -35.473  1.00  0.00           O  
ATOM   3266  CB  ASP B 202      -9.975  -2.757 -36.868  1.00  0.00           C  
ATOM   3267  CG  ASP B 202     -10.433  -1.676 -37.892  1.00  0.00           C  
ATOM   3268  OD1 ASP B 202     -10.425  -1.928 -39.082  1.00  0.00           O  
ATOM   3269  OD2 ASP B 202     -10.863  -0.630 -37.470  1.00  0.00           O  
ATOM   3270  H   ASP B 202     -12.133  -4.341 -36.924  1.00  0.00           H  
ATOM   3271  HA  ASP B 202      -9.473  -4.313 -38.300  1.00  0.00           H  
ATOM   3272 1HB  ASP B 202     -10.582  -2.665 -35.965  1.00  0.00           H  
ATOM   3273 2HB  ASP B 202      -8.948  -2.553 -36.592  1.00  0.00           H  
ATOM   3274  N   GLU B 203      -8.255  -5.490 -36.310  1.00  0.00           N  
ATOM   3275  CA  GLU B 203      -7.784  -6.356 -35.217  1.00  0.00           C  
ATOM   3276  C   GLU B 203      -6.874  -5.688 -34.191  1.00  0.00           C  
ATOM   3277  O   GLU B 203      -7.008  -5.935 -32.992  1.00  0.00           O  
ATOM   3278  CB  GLU B 203      -7.096  -7.610 -35.754  1.00  0.00           C  
ATOM   3279  CG  GLU B 203      -8.013  -8.537 -36.538  1.00  0.00           C  
ATOM   3280  CD  GLU B 203      -7.303  -9.772 -37.049  1.00  0.00           C  
ATOM   3281  OE1 GLU B 203      -6.108  -9.860 -36.886  1.00  0.00           O  
ATOM   3282  OE2 GLU B 203      -7.959 -10.627 -37.591  1.00  0.00           O  
ATOM   3283  H   GLU B 203      -7.633  -5.171 -37.037  1.00  0.00           H  
ATOM   3284  HA  GLU B 203      -8.651  -6.704 -34.677  1.00  0.00           H  
ATOM   3285 1HB  GLU B 203      -6.270  -7.320 -36.405  1.00  0.00           H  
ATOM   3286 2HB  GLU B 203      -6.674  -8.175 -34.923  1.00  0.00           H  
ATOM   3287 1HG  GLU B 203      -8.837  -8.843 -35.890  1.00  0.00           H  
ATOM   3288 2HG  GLU B 203      -8.436  -7.988 -37.377  1.00  0.00           H  
ATOM   3289  N   ASN B 204      -5.962  -4.831 -34.642  1.00  0.00           N  
ATOM   3290  CA  ASN B 204      -5.029  -4.208 -33.707  1.00  0.00           C  
ATOM   3291  C   ASN B 204      -5.423  -2.783 -33.357  1.00  0.00           C  
ATOM   3292  O   ASN B 204      -4.701  -2.092 -32.634  1.00  0.00           O  
ATOM   3293  CB  ASN B 204      -3.627  -4.214 -34.288  1.00  0.00           C  
ATOM   3294  CG  ASN B 204      -3.062  -5.595 -34.412  1.00  0.00           C  
ATOM   3295  OD1 ASN B 204      -3.286  -6.454 -33.549  1.00  0.00           O  
ATOM   3296  ND2 ASN B 204      -2.330  -5.830 -35.478  1.00  0.00           N  
ATOM   3297  H   ASN B 204      -5.888  -4.643 -35.628  1.00  0.00           H  
ATOM   3298  HA  ASN B 204      -5.027  -4.780 -32.778  1.00  0.00           H  
ATOM   3299 1HB  ASN B 204      -3.638  -3.745 -35.271  1.00  0.00           H  
ATOM   3300 2HB  ASN B 204      -2.971  -3.622 -33.650  1.00  0.00           H  
ATOM   3301 1HD2 ASN B 204      -1.925  -6.736 -35.618  1.00  0.00           H  
ATOM   3302 2HD2 ASN B 204      -2.173  -5.105 -36.150  1.00  0.00           H  
ATOM   3303  N   LYS B 205      -6.555  -2.327 -33.885  1.00  0.00           N  
ATOM   3304  CA  LYS B 205      -6.969  -0.956 -33.638  1.00  0.00           C  
ATOM   3305  C   LYS B 205      -7.997  -0.903 -32.512  1.00  0.00           C  
ATOM   3306  O   LYS B 205      -9.155  -1.294 -32.691  1.00  0.00           O  
ATOM   3307  CB  LYS B 205      -7.508  -0.323 -34.922  1.00  0.00           C  
ATOM   3308  CG  LYS B 205      -7.884   1.152 -34.794  1.00  0.00           C  
ATOM   3309  CD  LYS B 205      -8.392   1.714 -36.141  1.00  0.00           C  
ATOM   3310  CE  LYS B 205      -8.792   3.189 -36.024  1.00  0.00           C  
ATOM   3311  NZ  LYS B 205      -9.293   3.723 -37.306  1.00  0.00           N  
ATOM   3312  H   LYS B 205      -7.121  -2.938 -34.450  1.00  0.00           H  
ATOM   3313  HA  LYS B 205      -6.102  -0.380 -33.317  1.00  0.00           H  
ATOM   3314 1HB  LYS B 205      -6.776  -0.424 -35.722  1.00  0.00           H  
ATOM   3315 2HB  LYS B 205      -8.407  -0.847 -35.227  1.00  0.00           H  
ATOM   3316 1HG  LYS B 205      -8.665   1.261 -34.038  1.00  0.00           H  
ATOM   3317 2HG  LYS B 205      -7.012   1.722 -34.473  1.00  0.00           H  
ATOM   3318 1HD  LYS B 205      -7.607   1.626 -36.894  1.00  0.00           H  
ATOM   3319 2HD  LYS B 205      -9.254   1.132 -36.482  1.00  0.00           H  
ATOM   3320 1HE  LYS B 205      -9.553   3.324 -35.260  1.00  0.00           H  
ATOM   3321 2HE  LYS B 205      -7.910   3.748 -35.738  1.00  0.00           H  
ATOM   3322 1HZ  LYS B 205      -9.495   4.735 -37.229  1.00  0.00           H  
ATOM   3323 2HZ  LYS B 205      -8.599   3.618 -38.053  1.00  0.00           H  
ATOM   3324 3HZ  LYS B 205     -10.117   3.230 -37.578  1.00  0.00           H  
ATOM   3325  N   TRP B 206      -7.567  -0.413 -31.359  1.00  0.00           N  
ATOM   3326  CA  TRP B 206      -8.424  -0.362 -30.188  1.00  0.00           C  
ATOM   3327  C   TRP B 206      -8.672   1.072 -29.772  1.00  0.00           C  
ATOM   3328  O   TRP B 206      -7.793   1.930 -29.894  1.00  0.00           O  
ATOM   3329  CB  TRP B 206      -7.778  -1.097 -29.004  1.00  0.00           C  
ATOM   3330  CG  TRP B 206      -7.632  -2.591 -29.152  1.00  0.00           C  
ATOM   3331  CD1 TRP B 206      -6.614  -3.266 -29.742  1.00  0.00           C  
ATOM   3332  CD2 TRP B 206      -8.542  -3.588 -28.671  1.00  0.00           C  
ATOM   3333  NE1 TRP B 206      -6.847  -4.620 -29.675  1.00  0.00           N  
ATOM   3334  CE2 TRP B 206      -8.023  -4.828 -29.031  1.00  0.00           C  
ATOM   3335  CE3 TRP B 206      -9.726  -3.527 -27.987  1.00  0.00           C  
ATOM   3336  CZ2 TRP B 206      -8.676  -5.999 -28.737  1.00  0.00           C  
ATOM   3337  CZ3 TRP B 206     -10.392  -4.694 -27.686  1.00  0.00           C  
ATOM   3338  CH2 TRP B 206      -9.879  -5.900 -28.061  1.00  0.00           C  
ATOM   3339  H   TRP B 206      -6.608  -0.099 -31.287  1.00  0.00           H  
ATOM   3340  HA  TRP B 206      -9.382  -0.823 -30.423  1.00  0.00           H  
ATOM   3341 1HB  TRP B 206      -6.786  -0.682 -28.832  1.00  0.00           H  
ATOM   3342 2HB  TRP B 206      -8.368  -0.901 -28.105  1.00  0.00           H  
ATOM   3343  HD1 TRP B 206      -5.744  -2.803 -30.209  1.00  0.00           H  
ATOM   3344  HE1 TRP B 206      -6.241  -5.341 -30.056  1.00  0.00           H  
ATOM   3345  HE3 TRP B 206     -10.111  -2.573 -27.706  1.00  0.00           H  
ATOM   3346  HZ2 TRP B 206      -8.282  -6.973 -29.020  1.00  0.00           H  
ATOM   3347  HZ3 TRP B 206     -11.335  -4.642 -27.141  1.00  0.00           H  
ATOM   3348  HH2 TRP B 206     -10.421  -6.794 -27.806  1.00  0.00           H  
ATOM   3349  N   THR B 207      -9.852   1.304 -29.238  1.00  0.00           N  
ATOM   3350  CA  THR B 207     -10.228   2.573 -28.657  1.00  0.00           C  
ATOM   3351  C   THR B 207     -10.177   2.412 -27.157  1.00  0.00           C  
ATOM   3352  O   THR B 207     -10.714   1.433 -26.650  1.00  0.00           O  
ATOM   3353  CB  THR B 207     -11.645   2.956 -29.095  1.00  0.00           C  
ATOM   3354  OG1 THR B 207     -11.672   3.101 -30.509  1.00  0.00           O  
ATOM   3355  CG2 THR B 207     -12.098   4.228 -28.431  1.00  0.00           C  
ATOM   3356  H   THR B 207     -10.535   0.550 -29.231  1.00  0.00           H  
ATOM   3357  HA  THR B 207      -9.519   3.344 -28.959  1.00  0.00           H  
ATOM   3358  HB  THR B 207     -12.324   2.150 -28.819  1.00  0.00           H  
ATOM   3359  HG1 THR B 207     -11.527   2.244 -30.924  1.00  0.00           H  
ATOM   3360 1HG2 THR B 207     -13.104   4.465 -28.759  1.00  0.00           H  
ATOM   3361 2HG2 THR B 207     -12.094   4.097 -27.346  1.00  0.00           H  
ATOM   3362 3HG2 THR B 207     -11.426   5.037 -28.703  1.00  0.00           H  
ATOM   3363  N   HIS B 208      -9.511   3.335 -26.452  1.00  0.00           N  
ATOM   3364  CA  HIS B 208      -9.377   3.235 -24.992  1.00  0.00           C  
ATOM   3365  C   HIS B 208     -10.041   4.404 -24.252  1.00  0.00           C  
ATOM   3366  O   HIS B 208      -9.846   5.565 -24.617  1.00  0.00           O  
ATOM   3367  CB  HIS B 208      -7.897   3.194 -24.607  1.00  0.00           C  
ATOM   3368  CG  HIS B 208      -7.130   2.001 -25.120  1.00  0.00           C  
ATOM   3369  ND1 HIS B 208      -6.736   0.962 -24.305  1.00  0.00           N  
ATOM   3370  CD2 HIS B 208      -6.692   1.684 -26.364  1.00  0.00           C  
ATOM   3371  CE1 HIS B 208      -6.080   0.056 -25.028  1.00  0.00           C  
ATOM   3372  NE2 HIS B 208      -6.025   0.471 -26.272  1.00  0.00           N  
ATOM   3373  H   HIS B 208      -9.090   4.114 -26.936  1.00  0.00           H  
ATOM   3374  HA  HIS B 208      -9.838   2.317 -24.643  1.00  0.00           H  
ATOM   3375 1HB  HIS B 208      -7.406   4.098 -24.963  1.00  0.00           H  
ATOM   3376 2HB  HIS B 208      -7.820   3.190 -23.515  1.00  0.00           H  
ATOM   3377  HD1 HIS B 208      -6.666   0.993 -23.271  1.00  0.00           H  
ATOM   3378  HD2 HIS B 208      -6.765   2.194 -27.327  1.00  0.00           H  
ATOM   3379  HE1 HIS B 208      -5.684  -0.842 -24.559  1.00  0.00           H  
ATOM   3380  N   VAL B 209     -10.793   4.084 -23.195  1.00  0.00           N  
ATOM   3381  CA  VAL B 209     -11.486   5.065 -22.353  1.00  0.00           C  
ATOM   3382  C   VAL B 209     -11.113   4.932 -20.875  1.00  0.00           C  
ATOM   3383  O   VAL B 209     -11.269   3.864 -20.282  1.00  0.00           O  
ATOM   3384  CB  VAL B 209     -13.022   4.874 -22.468  1.00  0.00           C  
ATOM   3385  CG1 VAL B 209     -13.740   5.872 -21.590  1.00  0.00           C  
ATOM   3386  CG2 VAL B 209     -13.467   5.016 -23.916  1.00  0.00           C  
ATOM   3387  H   VAL B 209     -10.904   3.093 -22.981  1.00  0.00           H  
ATOM   3388  HA  VAL B 209     -11.220   6.066 -22.695  1.00  0.00           H  
ATOM   3389  HB  VAL B 209     -13.283   3.890 -22.118  1.00  0.00           H  
ATOM   3390 1HG1 VAL B 209     -14.802   5.715 -21.675  1.00  0.00           H  
ATOM   3391 2HG1 VAL B 209     -13.436   5.740 -20.548  1.00  0.00           H  
ATOM   3392 3HG1 VAL B 209     -13.496   6.881 -21.914  1.00  0.00           H  
ATOM   3393 1HG2 VAL B 209     -14.545   4.867 -23.981  1.00  0.00           H  
ATOM   3394 2HG2 VAL B 209     -13.214   6.012 -24.278  1.00  0.00           H  
ATOM   3395 3HG2 VAL B 209     -12.963   4.270 -24.532  1.00  0.00           H  
ATOM   3396  N   ASN B 210     -10.647   6.014 -20.250  1.00  0.00           N  
ATOM   3397  CA  ASN B 210     -10.308   5.907 -18.833  1.00  0.00           C  
ATOM   3398  C   ASN B 210     -11.496   6.215 -17.929  1.00  0.00           C  
ATOM   3399  O   ASN B 210     -12.222   7.185 -18.156  1.00  0.00           O  
ATOM   3400  CB  ASN B 210      -9.137   6.785 -18.470  1.00  0.00           C  
ATOM   3401  CG  ASN B 210      -7.858   6.322 -19.098  1.00  0.00           C  
ATOM   3402  OD1 ASN B 210      -7.551   5.129 -19.109  1.00  0.00           O  
ATOM   3403  ND2 ASN B 210      -7.091   7.245 -19.607  1.00  0.00           N  
ATOM   3404  H   ASN B 210     -10.527   6.885 -20.748  1.00  0.00           H  
ATOM   3405  HA  ASN B 210     -10.012   4.883 -18.638  1.00  0.00           H  
ATOM   3406 1HB  ASN B 210      -9.336   7.808 -18.772  1.00  0.00           H  
ATOM   3407 2HB  ASN B 210      -9.015   6.779 -17.388  1.00  0.00           H  
ATOM   3408 1HD2 ASN B 210      -6.220   6.994 -20.032  1.00  0.00           H  
ATOM   3409 2HD2 ASN B 210      -7.369   8.204 -19.570  1.00  0.00           H  
ATOM   3410  N   LEU B 211     -11.685   5.386 -16.907  1.00  0.00           N  
ATOM   3411  CA  LEU B 211     -12.712   5.578 -15.878  1.00  0.00           C  
ATOM   3412  C   LEU B 211     -12.122   5.619 -14.490  1.00  0.00           C  
ATOM   3413  O   LEU B 211     -11.057   5.056 -14.249  1.00  0.00           O  
ATOM   3414  CB  LEU B 211     -13.739   4.463 -15.827  1.00  0.00           C  
ATOM   3415  CG  LEU B 211     -14.436   4.121 -17.023  1.00  0.00           C  
ATOM   3416  CD1 LEU B 211     -15.278   2.899 -16.688  1.00  0.00           C  
ATOM   3417  CD2 LEU B 211     -15.270   5.303 -17.451  1.00  0.00           C  
ATOM   3418  H   LEU B 211     -11.051   4.591 -16.839  1.00  0.00           H  
ATOM   3419  HA  LEU B 211     -13.219   6.523 -16.064  1.00  0.00           H  
ATOM   3420 1HB  LEU B 211     -13.265   3.577 -15.469  1.00  0.00           H  
ATOM   3421 2HB  LEU B 211     -14.505   4.742 -15.104  1.00  0.00           H  
ATOM   3422  HG  LEU B 211     -13.730   3.855 -17.816  1.00  0.00           H  
ATOM   3423 1HD1 LEU B 211     -15.825   2.558 -17.530  1.00  0.00           H  
ATOM   3424 2HD1 LEU B 211     -14.617   2.110 -16.361  1.00  0.00           H  
ATOM   3425 3HD1 LEU B 211     -15.975   3.148 -15.879  1.00  0.00           H  
ATOM   3426 1HD2 LEU B 211     -15.809   5.069 -18.327  1.00  0.00           H  
ATOM   3427 2HD2 LEU B 211     -15.974   5.558 -16.653  1.00  0.00           H  
ATOM   3428 3HD2 LEU B 211     -14.620   6.155 -17.653  1.00  0.00           H  
ATOM   3429  N   SER B 212     -12.860   6.210 -13.562  1.00  0.00           N  
ATOM   3430  CA  SER B 212     -12.505   6.172 -12.144  1.00  0.00           C  
ATOM   3431  C   SER B 212     -13.705   5.612 -11.398  1.00  0.00           C  
ATOM   3432  O   SER B 212     -13.961   5.934 -10.237  1.00  0.00           O  
ATOM   3433  CB  SER B 212     -12.149   7.542 -11.642  1.00  0.00           C  
ATOM   3434  OG  SER B 212     -11.037   8.061 -12.331  1.00  0.00           O  
ATOM   3435  H   SER B 212     -13.709   6.688 -13.836  1.00  0.00           H  
ATOM   3436  HA  SER B 212     -11.657   5.500 -11.992  1.00  0.00           H  
ATOM   3437 1HB  SER B 212     -13.006   8.211 -11.757  1.00  0.00           H  
ATOM   3438 2HB  SER B 212     -11.921   7.472 -10.582  1.00  0.00           H  
ATOM   3439  HG  SER B 212     -10.262   7.626 -11.951  1.00  0.00           H  
ATOM   3440  N   SER B 213     -14.446   4.783 -12.123  1.00  0.00           N  
ATOM   3441  CA  SER B 213     -15.668   4.130 -11.683  1.00  0.00           C  
ATOM   3442  C   SER B 213     -15.765   2.834 -12.428  1.00  0.00           C  
ATOM   3443  O   SER B 213     -14.964   2.559 -13.318  1.00  0.00           O  
ATOM   3444  CB  SER B 213     -16.907   4.886 -12.083  1.00  0.00           C  
ATOM   3445  OG  SER B 213     -17.094   4.775 -13.479  1.00  0.00           O  
ATOM   3446  H   SER B 213     -14.120   4.591 -13.056  1.00  0.00           H  
ATOM   3447  HA  SER B 213     -15.633   3.941 -10.610  1.00  0.00           H  
ATOM   3448 1HB  SER B 213     -17.775   4.484 -11.560  1.00  0.00           H  
ATOM   3449 2HB  SER B 213     -16.806   5.932 -11.807  1.00  0.00           H  
ATOM   3450  HG  SER B 213     -17.854   5.335 -13.697  1.00  0.00           H  
ATOM   3451  N   THR B 214     -16.786   2.071 -12.122  1.00  0.00           N  
ATOM   3452  CA  THR B 214     -16.996   0.800 -12.780  1.00  0.00           C  
ATOM   3453  C   THR B 214     -18.197   0.830 -13.742  1.00  0.00           C  
ATOM   3454  O   THR B 214     -18.865  -0.192 -13.978  1.00  0.00           O  
ATOM   3455  CB  THR B 214     -17.101  -0.307 -11.736  1.00  0.00           C  
ATOM   3456  OG1 THR B 214     -18.140   0.009 -10.810  1.00  0.00           O  
ATOM   3457  CG2 THR B 214     -15.781  -0.477 -10.994  1.00  0.00           C  
ATOM   3458  H   THR B 214     -17.423   2.363 -11.396  1.00  0.00           H  
ATOM   3459  HA  THR B 214     -16.117   0.584 -13.373  1.00  0.00           H  
ATOM   3460  HB  THR B 214     -17.341  -1.215 -12.237  1.00  0.00           H  
ATOM   3461  HG1 THR B 214     -18.475  -0.807 -10.422  1.00  0.00           H  
ATOM   3462 1HG2 THR B 214     -15.880  -1.285 -10.266  1.00  0.00           H  
ATOM   3463 2HG2 THR B 214     -14.995  -0.722 -11.701  1.00  0.00           H  
ATOM   3464 3HG2 THR B 214     -15.527   0.447 -10.478  1.00  0.00           H  
ATOM   3465  N   LYS B 215     -18.473   2.035 -14.284  1.00  0.00           N  
ATOM   3466  CA  LYS B 215     -19.549   2.208 -15.258  1.00  0.00           C  
ATOM   3467  C   LYS B 215     -19.230   3.266 -16.327  1.00  0.00           C  
ATOM   3468  O   LYS B 215     -18.846   4.402 -16.031  1.00  0.00           O  
ATOM   3469  CB  LYS B 215     -20.856   2.558 -14.551  1.00  0.00           C  
ATOM   3470  CG  LYS B 215     -22.106   2.676 -15.451  1.00  0.00           C  
ATOM   3471  CD  LYS B 215     -23.364   2.957 -14.584  1.00  0.00           C  
ATOM   3472  CE  LYS B 215     -24.648   3.094 -15.408  1.00  0.00           C  
ATOM   3473  NZ  LYS B 215     -25.814   3.423 -14.544  1.00  0.00           N  
ATOM   3474  H   LYS B 215     -17.902   2.843 -14.030  1.00  0.00           H  
ATOM   3475  HA  LYS B 215     -19.691   1.262 -15.775  1.00  0.00           H  
ATOM   3476 1HB  LYS B 215     -21.068   1.796 -13.802  1.00  0.00           H  
ATOM   3477 2HB  LYS B 215     -20.736   3.506 -14.028  1.00  0.00           H  
ATOM   3478 1HG  LYS B 215     -21.964   3.496 -16.160  1.00  0.00           H  
ATOM   3479 2HG  LYS B 215     -22.238   1.756 -16.020  1.00  0.00           H  
ATOM   3480 1HD  LYS B 215     -23.494   2.138 -13.873  1.00  0.00           H  
ATOM   3481 2HD  LYS B 215     -23.213   3.877 -14.021  1.00  0.00           H  
ATOM   3482 1HE  LYS B 215     -24.519   3.884 -16.146  1.00  0.00           H  
ATOM   3483 2HE  LYS B 215     -24.850   2.168 -15.914  1.00  0.00           H  
ATOM   3484 1HZ  LYS B 215     -26.678   3.529 -15.093  1.00  0.00           H  
ATOM   3485 2HZ  LYS B 215     -25.952   2.696 -13.864  1.00  0.00           H  
ATOM   3486 3HZ  LYS B 215     -25.638   4.295 -14.068  1.00  0.00           H  
ATOM   3487  N   LEU B 216     -19.431   2.866 -17.571  1.00  0.00           N  
ATOM   3488  CA  LEU B 216     -19.222   3.684 -18.757  1.00  0.00           C  
ATOM   3489  C   LEU B 216     -20.362   3.582 -19.713  1.00  0.00           C  
ATOM   3490  O   LEU B 216     -20.836   2.487 -19.979  1.00  0.00           O  
ATOM   3491  CB  LEU B 216     -17.967   3.255 -19.506  1.00  0.00           C  
ATOM   3492  CG  LEU B 216     -17.762   3.837 -20.899  1.00  0.00           C  
ATOM   3493  CD1 LEU B 216     -17.528   5.344 -20.840  1.00  0.00           C  
ATOM   3494  CD2 LEU B 216     -16.584   3.129 -21.513  1.00  0.00           C  
ATOM   3495  H   LEU B 216     -19.734   1.899 -17.708  1.00  0.00           H  
ATOM   3496  HA  LEU B 216     -19.118   4.723 -18.449  1.00  0.00           H  
ATOM   3497 1HB  LEU B 216     -17.151   3.575 -18.953  1.00  0.00           H  
ATOM   3498 2HB  LEU B 216     -17.932   2.178 -19.569  1.00  0.00           H  
ATOM   3499  HG  LEU B 216     -18.649   3.659 -21.508  1.00  0.00           H  
ATOM   3500 1HD1 LEU B 216     -17.388   5.723 -21.852  1.00  0.00           H  
ATOM   3501 2HD1 LEU B 216     -18.382   5.838 -20.394  1.00  0.00           H  
ATOM   3502 3HD1 LEU B 216     -16.655   5.558 -20.257  1.00  0.00           H  
ATOM   3503 1HD2 LEU B 216     -16.404   3.498 -22.509  1.00  0.00           H  
ATOM   3504 2HD2 LEU B 216     -15.699   3.302 -20.902  1.00  0.00           H  
ATOM   3505 3HD2 LEU B 216     -16.804   2.069 -21.551  1.00  0.00           H  
ATOM   3506  N   THR B 217     -20.833   4.705 -20.208  1.00  0.00           N  
ATOM   3507  CA  THR B 217     -21.851   4.610 -21.223  1.00  0.00           C  
ATOM   3508  C   THR B 217     -21.310   5.127 -22.533  1.00  0.00           C  
ATOM   3509  O   THR B 217     -20.727   6.211 -22.593  1.00  0.00           O  
ATOM   3510  CB  THR B 217     -23.114   5.373 -20.834  1.00  0.00           C  
ATOM   3511  OG1 THR B 217     -23.622   4.836 -19.619  1.00  0.00           O  
ATOM   3512  CG2 THR B 217     -24.167   5.221 -21.919  1.00  0.00           C  
ATOM   3513  H   THR B 217     -20.456   5.601 -19.930  1.00  0.00           H  
ATOM   3514  HA  THR B 217     -22.120   3.568 -21.368  1.00  0.00           H  
ATOM   3515  HB  THR B 217     -22.883   6.427 -20.695  1.00  0.00           H  
ATOM   3516  HG1 THR B 217     -24.284   5.434 -19.269  1.00  0.00           H  
ATOM   3517 1HG2 THR B 217     -25.071   5.756 -21.628  1.00  0.00           H  
ATOM   3518 2HG2 THR B 217     -23.797   5.630 -22.855  1.00  0.00           H  
ATOM   3519 3HG2 THR B 217     -24.402   4.165 -22.056  1.00  0.00           H  
ATOM   3520  N   LEU B 218     -21.497   4.328 -23.570  1.00  0.00           N  
ATOM   3521  CA  LEU B 218     -21.125   4.695 -24.916  1.00  0.00           C  
ATOM   3522  C   LEU B 218     -22.403   5.001 -25.658  1.00  0.00           C  
ATOM   3523  O   LEU B 218     -23.393   4.292 -25.510  1.00  0.00           O  
ATOM   3524  CB  LEU B 218     -20.376   3.547 -25.577  1.00  0.00           C  
ATOM   3525  CG  LEU B 218     -19.107   3.127 -24.877  1.00  0.00           C  
ATOM   3526  CD1 LEU B 218     -18.560   1.864 -25.527  1.00  0.00           C  
ATOM   3527  CD2 LEU B 218     -18.094   4.279 -24.971  1.00  0.00           C  
ATOM   3528  H   LEU B 218     -21.964   3.436 -23.411  1.00  0.00           H  
ATOM   3529  HA  LEU B 218     -20.498   5.585 -24.895  1.00  0.00           H  
ATOM   3530 1HB  LEU B 218     -21.032   2.688 -25.607  1.00  0.00           H  
ATOM   3531 2HB  LEU B 218     -20.129   3.830 -26.600  1.00  0.00           H  
ATOM   3532  HG  LEU B 218     -19.319   2.904 -23.829  1.00  0.00           H  
ATOM   3533 1HD1 LEU B 218     -17.646   1.559 -25.018  1.00  0.00           H  
ATOM   3534 2HD1 LEU B 218     -19.301   1.069 -25.448  1.00  0.00           H  
ATOM   3535 3HD1 LEU B 218     -18.342   2.059 -26.577  1.00  0.00           H  
ATOM   3536 1HD2 LEU B 218     -17.171   4.004 -24.484  1.00  0.00           H  
ATOM   3537 2HD2 LEU B 218     -17.890   4.495 -26.019  1.00  0.00           H  
ATOM   3538 3HD2 LEU B 218     -18.509   5.170 -24.490  1.00  0.00           H  
ATOM   3539  N   LEU B 219     -22.419   6.030 -26.476  1.00  0.00           N  
ATOM   3540  CA  LEU B 219     -23.653   6.323 -27.192  1.00  0.00           C  
ATOM   3541  C   LEU B 219     -23.675   5.536 -28.466  1.00  0.00           C  
ATOM   3542  O   LEU B 219     -22.626   5.336 -29.062  1.00  0.00           O  
ATOM   3543  CB  LEU B 219     -23.760   7.798 -27.492  1.00  0.00           C  
ATOM   3544  CG  LEU B 219     -23.662   8.665 -26.301  1.00  0.00           C  
ATOM   3545  CD1 LEU B 219     -23.664  10.092 -26.759  1.00  0.00           C  
ATOM   3546  CD2 LEU B 219     -24.813   8.339 -25.345  1.00  0.00           C  
ATOM   3547  H   LEU B 219     -21.600   6.607 -26.596  1.00  0.00           H  
ATOM   3548  HA  LEU B 219     -24.504   6.025 -26.583  1.00  0.00           H  
ATOM   3549 1HB  LEU B 219     -22.980   8.075 -28.175  1.00  0.00           H  
ATOM   3550 2HB  LEU B 219     -24.723   7.986 -27.962  1.00  0.00           H  
ATOM   3551  HG  LEU B 219     -22.717   8.483 -25.791  1.00  0.00           H  
ATOM   3552 1HD1 LEU B 219     -23.576  10.751 -25.896  1.00  0.00           H  
ATOM   3553 2HD1 LEU B 219     -22.830  10.259 -27.432  1.00  0.00           H  
ATOM   3554 3HD1 LEU B 219     -24.596  10.299 -27.282  1.00  0.00           H  
ATOM   3555 1HD2 LEU B 219     -24.744   8.969 -24.460  1.00  0.00           H  
ATOM   3556 2HD2 LEU B 219     -25.770   8.512 -25.843  1.00  0.00           H  
ATOM   3557 3HD2 LEU B 219     -24.748   7.292 -25.046  1.00  0.00           H  
ATOM   3558  N   GLN B 220     -24.855   5.151 -28.944  1.00  0.00           N  
ATOM   3559  CA  GLN B 220     -24.924   4.408 -30.195  1.00  0.00           C  
ATOM   3560  C   GLN B 220     -24.261   5.154 -31.338  1.00  0.00           C  
ATOM   3561  O   GLN B 220     -23.617   4.559 -32.192  1.00  0.00           O  
ATOM   3562  CB  GLN B 220     -26.373   4.095 -30.515  1.00  0.00           C  
ATOM   3563  CG  GLN B 220     -26.597   3.250 -31.719  1.00  0.00           C  
ATOM   3564  CD  GLN B 220     -28.074   2.946 -31.877  1.00  0.00           C  
ATOM   3565  OE1 GLN B 220     -28.849   3.113 -30.904  1.00  0.00           O  
ATOM   3566  NE2 GLN B 220     -28.471   2.510 -33.072  1.00  0.00           N  
ATOM   3567  H   GLN B 220     -25.726   5.335 -28.439  1.00  0.00           H  
ATOM   3568  HA  GLN B 220     -24.383   3.483 -30.069  1.00  0.00           H  
ATOM   3569 1HB  GLN B 220     -26.817   3.575 -29.667  1.00  0.00           H  
ATOM   3570 2HB  GLN B 220     -26.925   5.027 -30.645  1.00  0.00           H  
ATOM   3571 1HG  GLN B 220     -26.249   3.788 -32.601  1.00  0.00           H  
ATOM   3572 2HG  GLN B 220     -26.058   2.311 -31.613  1.00  0.00           H  
ATOM   3573 1HE2 GLN B 220     -29.434   2.290 -33.240  1.00  0.00           H  
ATOM   3574 2HE2 GLN B 220     -27.804   2.397 -33.812  1.00  0.00           H  
ATOM   3575  N   ARG B 221     -24.376   6.470 -31.338  1.00  0.00           N  
ATOM   3576  CA  ARG B 221     -23.794   7.281 -32.390  1.00  0.00           C  
ATOM   3577  C   ARG B 221     -22.256   7.275 -32.407  1.00  0.00           C  
ATOM   3578  O   ARG B 221     -21.648   7.723 -33.379  1.00  0.00           O  
ATOM   3579  CB  ARG B 221     -24.273   8.716 -32.282  1.00  0.00           C  
ATOM   3580  CG  ARG B 221     -23.761   9.507 -31.069  1.00  0.00           C  
ATOM   3581  CD  ARG B 221     -24.264  10.914 -31.118  1.00  0.00           C  
ATOM   3582  NE  ARG B 221     -23.915  11.696 -29.943  1.00  0.00           N  
ATOM   3583  CZ  ARG B 221     -22.732  12.325 -29.777  1.00  0.00           C  
ATOM   3584  NH1 ARG B 221     -21.799  12.214 -30.699  1.00  0.00           N  
ATOM   3585  NH2 ARG B 221     -22.506  13.058 -28.697  1.00  0.00           N  
ATOM   3586  H   ARG B 221     -24.899   6.913 -30.597  1.00  0.00           H  
ATOM   3587  HA  ARG B 221     -24.140   6.882 -33.344  1.00  0.00           H  
ATOM   3588 1HB  ARG B 221     -23.976   9.260 -33.175  1.00  0.00           H  
ATOM   3589 2HB  ARG B 221     -25.362   8.725 -32.242  1.00  0.00           H  
ATOM   3590 1HG  ARG B 221     -24.118   9.042 -30.159  1.00  0.00           H  
ATOM   3591 2HG  ARG B 221     -22.670   9.524 -31.067  1.00  0.00           H  
ATOM   3592 1HD  ARG B 221     -23.847  11.412 -31.991  1.00  0.00           H  
ATOM   3593 2HD  ARG B 221     -25.352  10.898 -31.199  1.00  0.00           H  
ATOM   3594  HE  ARG B 221     -24.614  11.803 -29.220  1.00  0.00           H  
ATOM   3595 1HH1 ARG B 221     -21.969  11.656 -31.525  1.00  0.00           H  
ATOM   3596 2HH1 ARG B 221     -20.914  12.687 -30.583  1.00  0.00           H  
ATOM   3597 1HH2 ARG B 221     -23.223  13.179 -27.993  1.00  0.00           H  
ATOM   3598 2HH2 ARG B 221     -21.620  13.530 -28.589  1.00  0.00           H  
ATOM   3599  N   LYS B 222     -21.617   6.816 -31.334  1.00  0.00           N  
ATOM   3600  CA  LYS B 222     -20.163   6.814 -31.265  1.00  0.00           C  
ATOM   3601  C   LYS B 222     -19.527   5.554 -31.832  1.00  0.00           C  
ATOM   3602  O   LYS B 222     -18.298   5.463 -31.899  1.00  0.00           O  
ATOM   3603  CB  LYS B 222     -19.680   7.001 -29.828  1.00  0.00           C  
ATOM   3604  CG  LYS B 222     -19.937   8.369 -29.246  1.00  0.00           C  
ATOM   3605  CD  LYS B 222     -19.315   8.492 -27.854  1.00  0.00           C  
ATOM   3606  CE  LYS B 222     -19.472   9.900 -27.299  1.00  0.00           C  
ATOM   3607  NZ  LYS B 222     -18.830  10.049 -25.953  1.00  0.00           N  
ATOM   3608  H   LYS B 222     -22.135   6.415 -30.556  1.00  0.00           H  
ATOM   3609  HA  LYS B 222     -19.797   7.653 -31.855  1.00  0.00           H  
ATOM   3610 1HB  LYS B 222     -20.182   6.269 -29.189  1.00  0.00           H  
ATOM   3611 2HB  LYS B 222     -18.612   6.801 -29.777  1.00  0.00           H  
ATOM   3612 1HG  LYS B 222     -19.500   9.125 -29.899  1.00  0.00           H  
ATOM   3613 2HG  LYS B 222     -20.998   8.546 -29.191  1.00  0.00           H  
ATOM   3614 1HD  LYS B 222     -19.801   7.790 -27.176  1.00  0.00           H  
ATOM   3615 2HD  LYS B 222     -18.256   8.245 -27.903  1.00  0.00           H  
ATOM   3616 1HE  LYS B 222     -19.017  10.608 -27.989  1.00  0.00           H  
ATOM   3617 2HE  LYS B 222     -20.527  10.126 -27.209  1.00  0.00           H  
ATOM   3618 1HZ  LYS B 222     -18.958  10.995 -25.622  1.00  0.00           H  
ATOM   3619 2HZ  LYS B 222     -19.253   9.406 -25.297  1.00  0.00           H  
ATOM   3620 3HZ  LYS B 222     -17.840   9.853 -26.026  1.00  0.00           H  
ATOM   3621  N   LEU B 223     -20.333   4.577 -32.234  1.00  0.00           N  
ATOM   3622  CA  LEU B 223     -19.767   3.323 -32.729  1.00  0.00           C  
ATOM   3623  C   LEU B 223     -20.572   2.818 -33.926  1.00  0.00           C  
ATOM   3624  O   LEU B 223     -21.702   3.237 -34.152  1.00  0.00           O  
ATOM   3625  CB  LEU B 223     -19.605   2.325 -31.546  1.00  0.00           C  
ATOM   3626  CG  LEU B 223     -20.862   1.741 -30.869  1.00  0.00           C  
ATOM   3627  CD1 LEU B 223     -20.503   0.441 -30.129  1.00  0.00           C  
ATOM   3628  CD2 LEU B 223     -21.379   2.728 -29.902  1.00  0.00           C  
ATOM   3629  H   LEU B 223     -21.351   4.689 -32.189  1.00  0.00           H  
ATOM   3630  HA  LEU B 223     -18.762   3.523 -33.095  1.00  0.00           H  
ATOM   3631 1HB  LEU B 223     -19.028   1.501 -31.886  1.00  0.00           H  
ATOM   3632 2HB  LEU B 223     -19.033   2.824 -30.766  1.00  0.00           H  
ATOM   3633  HG  LEU B 223     -21.621   1.522 -31.623  1.00  0.00           H  
ATOM   3634 1HD1 LEU B 223     -21.397   0.045 -29.647  1.00  0.00           H  
ATOM   3635 2HD1 LEU B 223     -20.118  -0.289 -30.835  1.00  0.00           H  
ATOM   3636 3HD1 LEU B 223     -19.747   0.650 -29.374  1.00  0.00           H  
ATOM   3637 1HD2 LEU B 223     -22.257   2.337 -29.417  1.00  0.00           H  
ATOM   3638 2HD2 LEU B 223     -20.623   2.948 -29.151  1.00  0.00           H  
ATOM   3639 3HD2 LEU B 223     -21.632   3.636 -30.437  1.00  0.00           H  
ATOM   3640  N   GLN B 224     -19.967   1.977 -34.753  1.00  0.00           N  
ATOM   3641  CA  GLN B 224     -20.629   1.618 -36.007  1.00  0.00           C  
ATOM   3642  C   GLN B 224     -21.930   0.832 -35.824  1.00  0.00           C  
ATOM   3643  O   GLN B 224     -22.035   0.021 -34.900  1.00  0.00           O  
ATOM   3644  CB  GLN B 224     -19.678   0.826 -36.918  1.00  0.00           C  
ATOM   3645  CG  GLN B 224     -18.471   1.621 -37.425  1.00  0.00           C  
ATOM   3646  CD  GLN B 224     -18.840   2.836 -38.263  1.00  0.00           C  
ATOM   3647  OE1 GLN B 224     -19.627   2.748 -39.217  1.00  0.00           O  
ATOM   3648  NE2 GLN B 224     -18.269   3.987 -37.910  1.00  0.00           N  
ATOM   3649  H   GLN B 224     -19.053   1.596 -34.517  1.00  0.00           H  
ATOM   3650  HA  GLN B 224     -20.833   2.560 -36.499  1.00  0.00           H  
ATOM   3651 1HB  GLN B 224     -19.282  -0.023 -36.363  1.00  0.00           H  
ATOM   3652 2HB  GLN B 224     -20.227   0.425 -37.773  1.00  0.00           H  
ATOM   3653 1HG  GLN B 224     -17.888   1.956 -36.571  1.00  0.00           H  
ATOM   3654 2HG  GLN B 224     -17.870   0.972 -38.050  1.00  0.00           H  
ATOM   3655 1HE2 GLN B 224     -18.466   4.825 -38.423  1.00  0.00           H  
ATOM   3656 2HE2 GLN B 224     -17.639   4.015 -37.135  1.00  0.00           H  
ATOM   3657  N   PRO B 225     -22.955   1.087 -36.676  1.00  0.00           N  
ATOM   3658  CA  PRO B 225     -24.226   0.389 -36.737  1.00  0.00           C  
ATOM   3659  C   PRO B 225     -23.997  -0.969 -37.337  1.00  0.00           C  
ATOM   3660  O   PRO B 225     -23.016  -1.164 -38.058  1.00  0.00           O  
ATOM   3661  CB  PRO B 225     -25.070   1.273 -37.633  1.00  0.00           C  
ATOM   3662  CG  PRO B 225     -24.076   1.915 -38.561  1.00  0.00           C  
ATOM   3663  CD  PRO B 225     -22.828   2.131 -37.728  1.00  0.00           C  
ATOM   3664  HA  PRO B 225     -24.656   0.307 -35.728  1.00  0.00           H  
ATOM   3665 1HB  PRO B 225     -25.821   0.658 -38.152  1.00  0.00           H  
ATOM   3666 2HB  PRO B 225     -25.620   1.998 -37.017  1.00  0.00           H  
ATOM   3667 1HG  PRO B 225     -23.893   1.252 -39.419  1.00  0.00           H  
ATOM   3668 2HG  PRO B 225     -24.488   2.851 -38.966  1.00  0.00           H  
ATOM   3669 1HD  PRO B 225     -21.958   1.962 -38.379  1.00  0.00           H  
ATOM   3670 2HD  PRO B 225     -22.842   3.141 -37.277  1.00  0.00           H  
ATOM   3671  N   ALA B 226     -24.888  -1.900 -37.036  1.00  0.00           N  
ATOM   3672  CA  ALA B 226     -24.806  -3.274 -37.514  1.00  0.00           C  
ATOM   3673  C   ALA B 226     -23.373  -3.769 -37.455  1.00  0.00           C  
ATOM   3674  O   ALA B 226     -22.837  -4.271 -38.447  1.00  0.00           O  
ATOM   3675  CB  ALA B 226     -25.330  -3.369 -38.931  1.00  0.00           C  
ATOM   3676  H   ALA B 226     -25.689  -1.649 -36.468  1.00  0.00           H  
ATOM   3677  HA  ALA B 226     -25.407  -3.900 -36.849  1.00  0.00           H  
ATOM   3678 1HB  ALA B 226     -25.273  -4.395 -39.271  1.00  0.00           H  
ATOM   3679 2HB  ALA B 226     -26.365  -3.028 -38.954  1.00  0.00           H  
ATOM   3680 3HB  ALA B 226     -24.721  -2.737 -39.581  1.00  0.00           H  
ATOM   3681  N   ALA B 227     -22.766  -3.682 -36.277  1.00  0.00           N  
ATOM   3682  CA  ALA B 227     -21.373  -4.037 -36.145  1.00  0.00           C  
ATOM   3683  C   ALA B 227     -21.136  -4.813 -34.889  1.00  0.00           C  
ATOM   3684  O   ALA B 227     -21.766  -4.602 -33.852  1.00  0.00           O  
ATOM   3685  CB  ALA B 227     -20.524  -2.787 -36.132  1.00  0.00           C  
ATOM   3686  H   ALA B 227     -23.259  -3.272 -35.489  1.00  0.00           H  
ATOM   3687  HA  ALA B 227     -21.091  -4.665 -36.990  1.00  0.00           H  
ATOM   3688 1HB  ALA B 227     -19.480  -3.057 -36.037  1.00  0.00           H  
ATOM   3689 2HB  ALA B 227     -20.681  -2.229 -37.056  1.00  0.00           H  
ATOM   3690 3HB  ALA B 227     -20.820  -2.180 -35.289  1.00  0.00           H  
ATOM   3691  N   MET B 228     -20.213  -5.739 -34.986  1.00  0.00           N  
ATOM   3692  CA  MET B 228     -19.898  -6.553 -33.850  1.00  0.00           C  
ATOM   3693  C   MET B 228     -18.642  -6.020 -33.217  1.00  0.00           C  
ATOM   3694  O   MET B 228     -17.651  -5.756 -33.908  1.00  0.00           O  
ATOM   3695  CB  MET B 228     -19.814  -7.995 -34.317  1.00  0.00           C  
ATOM   3696  CG  MET B 228     -19.556  -9.000 -33.280  1.00  0.00           C  
ATOM   3697  SD  MET B 228     -19.597 -10.658 -33.990  1.00  0.00           S  
ATOM   3698  CE  MET B 228     -21.408 -10.945 -34.134  1.00  0.00           C  
ATOM   3699  H   MET B 228     -19.724  -5.888 -35.860  1.00  0.00           H  
ATOM   3700  HA  MET B 228     -20.691  -6.477 -33.116  1.00  0.00           H  
ATOM   3701 1HB  MET B 228     -20.746  -8.270 -34.802  1.00  0.00           H  
ATOM   3702 2HB  MET B 228     -19.027  -8.090 -35.065  1.00  0.00           H  
ATOM   3703 1HG  MET B 228     -18.578  -8.831 -32.827  1.00  0.00           H  
ATOM   3704 2HG  MET B 228     -20.311  -8.917 -32.512  1.00  0.00           H  
ATOM   3705 1HE  MET B 228     -21.590 -11.930 -34.568  1.00  0.00           H  
ATOM   3706 2HE  MET B 228     -21.876 -10.888 -33.155  1.00  0.00           H  
ATOM   3707 3HE  MET B 228     -21.840 -10.190 -34.790  1.00  0.00           H  
ATOM   3708  N   TYR B 229     -18.724  -5.804 -31.909  1.00  0.00           N  
ATOM   3709  CA  TYR B 229     -17.630  -5.275 -31.115  1.00  0.00           C  
ATOM   3710  C   TYR B 229     -17.116  -6.202 -30.050  1.00  0.00           C  
ATOM   3711  O   TYR B 229     -17.866  -6.973 -29.439  1.00  0.00           O  
ATOM   3712  CB  TYR B 229     -18.002  -3.942 -30.474  1.00  0.00           C  
ATOM   3713  CG  TYR B 229     -17.985  -2.765 -31.406  1.00  0.00           C  
ATOM   3714  CD1 TYR B 229     -19.031  -2.444 -32.268  1.00  0.00           C  
ATOM   3715  CD2 TYR B 229     -16.857  -1.976 -31.371  1.00  0.00           C  
ATOM   3716  CE1 TYR B 229     -18.911  -1.311 -33.097  1.00  0.00           C  
ATOM   3717  CE2 TYR B 229     -16.737  -0.877 -32.179  1.00  0.00           C  
ATOM   3718  CZ  TYR B 229     -17.745  -0.534 -33.042  1.00  0.00           C  
ATOM   3719  OH  TYR B 229     -17.590   0.594 -33.837  1.00  0.00           O  
ATOM   3720  H   TYR B 229     -19.593  -6.038 -31.435  1.00  0.00           H  
ATOM   3721  HA  TYR B 229     -16.793  -5.086 -31.786  1.00  0.00           H  
ATOM   3722 1HB  TYR B 229     -19.007  -4.025 -30.053  1.00  0.00           H  
ATOM   3723 2HB  TYR B 229     -17.316  -3.734 -29.652  1.00  0.00           H  
ATOM   3724  HD1 TYR B 229     -19.933  -3.060 -32.298  1.00  0.00           H  
ATOM   3725  HD2 TYR B 229     -16.051  -2.235 -30.688  1.00  0.00           H  
ATOM   3726  HE1 TYR B 229     -19.721  -1.039 -33.773  1.00  0.00           H  
ATOM   3727  HE2 TYR B 229     -15.831  -0.271 -32.133  1.00  0.00           H  
ATOM   3728  HH  TYR B 229     -16.696   0.943 -33.722  1.00  0.00           H  
ATOM   3729  N   GLU B 230     -15.820  -6.066 -29.811  1.00  0.00           N  
ATOM   3730  CA  GLU B 230     -15.124  -6.740 -28.730  1.00  0.00           C  
ATOM   3731  C   GLU B 230     -14.753  -5.716 -27.686  1.00  0.00           C  
ATOM   3732  O   GLU B 230     -14.145  -4.693 -28.023  1.00  0.00           O  
ATOM   3733  CB  GLU B 230     -13.843  -7.401 -29.222  1.00  0.00           C  
ATOM   3734  CG  GLU B 230     -13.112  -8.147 -28.137  1.00  0.00           C  
ATOM   3735  CD  GLU B 230     -11.937  -8.925 -28.600  1.00  0.00           C  
ATOM   3736  OE1 GLU B 230     -11.717  -8.989 -29.784  1.00  0.00           O  
ATOM   3737  OE2 GLU B 230     -11.233  -9.472 -27.757  1.00  0.00           O  
ATOM   3738  H   GLU B 230     -15.292  -5.423 -30.405  1.00  0.00           H  
ATOM   3739  HA  GLU B 230     -15.782  -7.484 -28.275  1.00  0.00           H  
ATOM   3740 1HB  GLU B 230     -14.072  -8.082 -30.031  1.00  0.00           H  
ATOM   3741 2HB  GLU B 230     -13.172  -6.636 -29.616  1.00  0.00           H  
ATOM   3742 1HG  GLU B 230     -12.777  -7.434 -27.385  1.00  0.00           H  
ATOM   3743 2HG  GLU B 230     -13.820  -8.816 -27.667  1.00  0.00           H  
ATOM   3744  N   ILE B 231     -15.080  -5.977 -26.424  1.00  0.00           N  
ATOM   3745  CA  ILE B 231     -14.719  -5.023 -25.385  1.00  0.00           C  
ATOM   3746  C   ILE B 231     -14.104  -5.718 -24.206  1.00  0.00           C  
ATOM   3747  O   ILE B 231     -14.508  -6.824 -23.837  1.00  0.00           O  
ATOM   3748  CB  ILE B 231     -15.938  -4.199 -24.960  1.00  0.00           C  
ATOM   3749  CG1 ILE B 231     -15.573  -3.142 -23.987  1.00  0.00           C  
ATOM   3750  CG2 ILE B 231     -16.961  -5.102 -24.335  1.00  0.00           C  
ATOM   3751  CD1 ILE B 231     -16.643  -2.072 -23.906  1.00  0.00           C  
ATOM   3752  H   ILE B 231     -15.615  -6.815 -26.194  1.00  0.00           H  
ATOM   3753  HA  ILE B 231     -13.981  -4.343 -25.786  1.00  0.00           H  
ATOM   3754  HB  ILE B 231     -16.359  -3.706 -25.831  1.00  0.00           H  
ATOM   3755 1HG1 ILE B 231     -15.449  -3.588 -23.003  1.00  0.00           H  
ATOM   3756 2HG1 ILE B 231     -14.643  -2.687 -24.268  1.00  0.00           H  
ATOM   3757 1HG2 ILE B 231     -17.818  -4.523 -24.039  1.00  0.00           H  
ATOM   3758 2HG2 ILE B 231     -17.261  -5.846 -25.047  1.00  0.00           H  
ATOM   3759 3HG2 ILE B 231     -16.533  -5.578 -23.472  1.00  0.00           H  
ATOM   3760 1HD1 ILE B 231     -16.366  -1.320 -23.193  1.00  0.00           H  
ATOM   3761 2HD1 ILE B 231     -16.758  -1.610 -24.886  1.00  0.00           H  
ATOM   3762 3HD1 ILE B 231     -17.587  -2.521 -23.601  1.00  0.00           H  
ATOM   3763  N   LYS B 232     -13.103  -5.078 -23.621  1.00  0.00           N  
ATOM   3764  CA  LYS B 232     -12.412  -5.614 -22.452  1.00  0.00           C  
ATOM   3765  C   LYS B 232     -11.928  -4.514 -21.527  1.00  0.00           C  
ATOM   3766  O   LYS B 232     -11.794  -3.369 -21.947  1.00  0.00           O  
ATOM   3767  CB  LYS B 232     -11.275  -6.505 -22.920  1.00  0.00           C  
ATOM   3768  CG  LYS B 232     -10.251  -5.829 -23.806  1.00  0.00           C  
ATOM   3769  CD  LYS B 232      -9.202  -6.855 -24.256  1.00  0.00           C  
ATOM   3770  CE  LYS B 232      -8.049  -6.235 -25.024  1.00  0.00           C  
ATOM   3771  NZ  LYS B 232      -7.093  -7.284 -25.537  1.00  0.00           N  
ATOM   3772  H   LYS B 232     -12.810  -4.186 -24.018  1.00  0.00           H  
ATOM   3773  HA  LYS B 232     -13.100  -6.238 -21.895  1.00  0.00           H  
ATOM   3774 1HB  LYS B 232     -10.755  -6.912 -22.046  1.00  0.00           H  
ATOM   3775 2HB  LYS B 232     -11.682  -7.351 -23.476  1.00  0.00           H  
ATOM   3776 1HG  LYS B 232     -10.760  -5.435 -24.688  1.00  0.00           H  
ATOM   3777 2HG  LYS B 232      -9.806  -5.007 -23.307  1.00  0.00           H  
ATOM   3778 1HD  LYS B 232      -8.804  -7.367 -23.385  1.00  0.00           H  
ATOM   3779 2HD  LYS B 232      -9.687  -7.601 -24.893  1.00  0.00           H  
ATOM   3780 1HE  LYS B 232      -8.428  -5.676 -25.836  1.00  0.00           H  
ATOM   3781 2HE  LYS B 232      -7.525  -5.566 -24.392  1.00  0.00           H  
ATOM   3782 1HZ  LYS B 232      -6.343  -6.831 -26.043  1.00  0.00           H  
ATOM   3783 2HZ  LYS B 232      -6.706  -7.815 -24.768  1.00  0.00           H  
ATOM   3784 3HZ  LYS B 232      -7.585  -7.918 -26.153  1.00  0.00           H  
ATOM   3785  N   VAL B 233     -11.689  -4.838 -20.255  1.00  0.00           N  
ATOM   3786  CA  VAL B 233     -11.191  -3.802 -19.346  1.00  0.00           C  
ATOM   3787  C   VAL B 233      -9.968  -4.246 -18.554  1.00  0.00           C  
ATOM   3788  O   VAL B 233      -9.742  -5.440 -18.328  1.00  0.00           O  
ATOM   3789  CB  VAL B 233     -12.277  -3.396 -18.320  1.00  0.00           C  
ATOM   3790  CG1 VAL B 233     -13.489  -2.805 -18.962  1.00  0.00           C  
ATOM   3791  CG2 VAL B 233     -12.686  -4.545 -17.633  1.00  0.00           C  
ATOM   3792  H   VAL B 233     -11.844  -5.793 -19.927  1.00  0.00           H  
ATOM   3793  HA  VAL B 233     -10.918  -2.933 -19.935  1.00  0.00           H  
ATOM   3794  HB  VAL B 233     -11.848  -2.660 -17.631  1.00  0.00           H  
ATOM   3795 1HG1 VAL B 233     -14.212  -2.539 -18.198  1.00  0.00           H  
ATOM   3796 2HG1 VAL B 233     -13.208  -1.957 -19.494  1.00  0.00           H  
ATOM   3797 3HG1 VAL B 233     -13.933  -3.522 -19.646  1.00  0.00           H  
ATOM   3798 1HG2 VAL B 233     -13.428  -4.282 -16.879  1.00  0.00           H  
ATOM   3799 2HG2 VAL B 233     -13.113  -5.260 -18.335  1.00  0.00           H  
ATOM   3800 3HG2 VAL B 233     -11.813  -4.960 -17.184  1.00  0.00           H  
ATOM   3801  N   ARG B 234      -9.208  -3.273 -18.070  1.00  0.00           N  
ATOM   3802  CA  ARG B 234      -8.072  -3.552 -17.186  1.00  0.00           C  
ATOM   3803  C   ARG B 234      -7.871  -2.431 -16.159  1.00  0.00           C  
ATOM   3804  O   ARG B 234      -8.429  -1.342 -16.313  1.00  0.00           O  
ATOM   3805  CB  ARG B 234      -6.810  -3.759 -17.972  1.00  0.00           C  
ATOM   3806  CG  ARG B 234      -6.411  -2.598 -18.708  1.00  0.00           C  
ATOM   3807  CD  ARG B 234      -5.125  -2.796 -19.382  1.00  0.00           C  
ATOM   3808  NE  ARG B 234      -4.752  -1.626 -20.157  1.00  0.00           N  
ATOM   3809  CZ  ARG B 234      -3.601  -1.436 -20.781  1.00  0.00           C  
ATOM   3810  NH1 ARG B 234      -2.634  -2.339 -20.746  1.00  0.00           N  
ATOM   3811  NH2 ARG B 234      -3.478  -0.301 -21.441  1.00  0.00           N  
ATOM   3812  H   ARG B 234      -9.414  -2.321 -18.374  1.00  0.00           H  
ATOM   3813  HA  ARG B 234      -8.274  -4.475 -16.645  1.00  0.00           H  
ATOM   3814 1HB  ARG B 234      -5.995  -4.013 -17.296  1.00  0.00           H  
ATOM   3815 2HB  ARG B 234      -6.923  -4.583 -18.657  1.00  0.00           H  
ATOM   3816 1HG  ARG B 234      -7.168  -2.349 -19.431  1.00  0.00           H  
ATOM   3817 2HG  ARG B 234      -6.328  -1.795 -18.020  1.00  0.00           H  
ATOM   3818 1HD  ARG B 234      -4.376  -2.955 -18.639  1.00  0.00           H  
ATOM   3819 2HD  ARG B 234      -5.157  -3.652 -20.018  1.00  0.00           H  
ATOM   3820  HE  ARG B 234      -5.441  -0.862 -20.282  1.00  0.00           H  
ATOM   3821 1HH1 ARG B 234      -2.769  -3.200 -20.230  1.00  0.00           H  
ATOM   3822 2HH1 ARG B 234      -1.766  -2.169 -21.229  1.00  0.00           H  
ATOM   3823 1HH2 ARG B 234      -4.295   0.345 -21.442  1.00  0.00           H  
ATOM   3824 2HH2 ARG B 234      -2.632  -0.078 -21.940  1.00  0.00           H  
ATOM   3825  N   SER B 235      -7.082  -2.685 -15.100  1.00  0.00           N  
ATOM   3826  CA  SER B 235      -6.916  -1.665 -14.050  1.00  0.00           C  
ATOM   3827  C   SER B 235      -5.478  -1.353 -13.630  1.00  0.00           C  
ATOM   3828  O   SER B 235      -4.582  -2.185 -13.781  1.00  0.00           O  
ATOM   3829  CB  SER B 235      -7.631  -2.129 -12.823  1.00  0.00           C  
ATOM   3830  OG  SER B 235      -8.981  -2.386 -13.085  1.00  0.00           O  
ATOM   3831  H   SER B 235      -6.638  -3.590 -15.007  1.00  0.00           H  
ATOM   3832  HA  SER B 235      -7.366  -0.738 -14.400  1.00  0.00           H  
ATOM   3833 1HB  SER B 235      -7.151  -3.026 -12.439  1.00  0.00           H  
ATOM   3834 2HB  SER B 235      -7.541  -1.359 -12.080  1.00  0.00           H  
ATOM   3835  HG  SER B 235      -9.448  -1.537 -13.078  1.00  0.00           H  
ATOM   3836  N   ILE B 236      -5.274  -0.160 -13.047  1.00  0.00           N  
ATOM   3837  CA  ILE B 236      -3.956   0.241 -12.524  1.00  0.00           C  
ATOM   3838  C   ILE B 236      -4.116   1.051 -11.211  1.00  0.00           C  
ATOM   3839  O   ILE B 236      -5.102   1.773 -11.076  1.00  0.00           O  
ATOM   3840  CB  ILE B 236      -3.250   1.069 -13.593  1.00  0.00           C  
ATOM   3841  CG1 ILE B 236      -1.828   1.326 -13.247  1.00  0.00           C  
ATOM   3842  CG2 ILE B 236      -4.000   2.357 -13.753  1.00  0.00           C  
ATOM   3843  CD1 ILE B 236      -1.027   1.755 -14.392  1.00  0.00           C  
ATOM   3844  H   ILE B 236      -6.059   0.495 -13.013  1.00  0.00           H  
ATOM   3845  HA  ILE B 236      -3.376  -0.656 -12.364  1.00  0.00           H  
ATOM   3846  HB  ILE B 236      -3.247   0.529 -14.510  1.00  0.00           H  
ATOM   3847 1HG1 ILE B 236      -1.775   2.099 -12.476  1.00  0.00           H  
ATOM   3848 2HG1 ILE B 236      -1.380   0.417 -12.881  1.00  0.00           H  
ATOM   3849 1HG2 ILE B 236      -3.530   2.954 -14.527  1.00  0.00           H  
ATOM   3850 2HG2 ILE B 236      -5.026   2.142 -14.033  1.00  0.00           H  
ATOM   3851 3HG2 ILE B 236      -3.983   2.903 -12.806  1.00  0.00           H  
ATOM   3852 1HD1 ILE B 236       0.005   1.912 -14.066  1.00  0.00           H  
ATOM   3853 2HD1 ILE B 236      -1.054   0.976 -15.157  1.00  0.00           H  
ATOM   3854 3HD1 ILE B 236      -1.433   2.678 -14.794  1.00  0.00           H  
ATOM   3855  N   PRO B 237      -3.228   0.953 -10.195  1.00  0.00           N  
ATOM   3856  CA  PRO B 237      -3.335   1.713  -8.968  1.00  0.00           C  
ATOM   3857  C   PRO B 237      -3.283   3.182  -9.289  1.00  0.00           C  
ATOM   3858  O   PRO B 237      -2.469   3.588 -10.125  1.00  0.00           O  
ATOM   3859  CB  PRO B 237      -2.085   1.292  -8.195  1.00  0.00           C  
ATOM   3860  CG  PRO B 237      -1.721  -0.039  -8.756  1.00  0.00           C  
ATOM   3861  CD  PRO B 237      -2.048   0.078 -10.213  1.00  0.00           C  
ATOM   3862  HA  PRO B 237      -4.245   1.466  -8.421  1.00  0.00           H  
ATOM   3863 1HB  PRO B 237      -1.303   2.038  -8.336  1.00  0.00           H  
ATOM   3864 2HB  PRO B 237      -2.307   1.263  -7.121  1.00  0.00           H  
ATOM   3865 1HG  PRO B 237      -0.653  -0.210  -8.621  1.00  0.00           H  
ATOM   3866 2HG  PRO B 237      -2.247  -0.846  -8.238  1.00  0.00           H  
ATOM   3867 1HD  PRO B 237      -1.201   0.591 -10.663  1.00  0.00           H  
ATOM   3868 2HD  PRO B 237      -2.207  -0.874 -10.647  1.00  0.00           H  
ATOM   3869  N   ASP B 238      -4.073   3.989  -8.587  1.00  0.00           N  
ATOM   3870  CA  ASP B 238      -3.991   5.421  -8.823  1.00  0.00           C  
ATOM   3871  C   ASP B 238      -4.218   6.312  -7.603  1.00  0.00           C  
ATOM   3872  O   ASP B 238      -5.062   7.215  -7.650  1.00  0.00           O  
ATOM   3873  CB  ASP B 238      -5.005   5.819  -9.908  1.00  0.00           C  
ATOM   3874  CG  ASP B 238      -4.780   7.248 -10.465  1.00  0.00           C  
ATOM   3875  OD1 ASP B 238      -3.664   7.745 -10.350  1.00  0.00           O  
ATOM   3876  OD2 ASP B 238      -5.735   7.838 -10.965  1.00  0.00           O  
ATOM   3877  H   ASP B 238      -4.760   3.605  -7.936  1.00  0.00           H  
ATOM   3878  HA  ASP B 238      -2.990   5.632  -9.195  1.00  0.00           H  
ATOM   3879 1HB  ASP B 238      -4.941   5.109 -10.737  1.00  0.00           H  
ATOM   3880 2HB  ASP B 238      -6.016   5.753  -9.504  1.00  0.00           H  
ATOM   3881  N   HIS B 239      -3.500   6.095  -6.494  1.00  0.00           N  
ATOM   3882  CA  HIS B 239      -3.673   7.076  -5.418  1.00  0.00           C  
ATOM   3883  C   HIS B 239      -2.396   7.367  -4.649  1.00  0.00           C  
ATOM   3884  O   HIS B 239      -1.734   8.398  -4.823  1.00  0.00           O  
ATOM   3885  CB  HIS B 239      -4.745   6.600  -4.433  1.00  0.00           C  
ATOM   3886  CG  HIS B 239      -4.666   5.138  -4.118  1.00  0.00           C  
ATOM   3887  ND1 HIS B 239      -4.395   4.184  -5.077  1.00  0.00           N  
ATOM   3888  CD2 HIS B 239      -4.823   4.467  -2.953  1.00  0.00           C  
ATOM   3889  CE1 HIS B 239      -4.388   2.989  -4.514  1.00  0.00           C  
ATOM   3890  NE2 HIS B 239      -4.645   3.133  -3.227  1.00  0.00           N  
ATOM   3891  H   HIS B 239      -2.805   5.340  -6.437  1.00  0.00           H  
ATOM   3892  HA  HIS B 239      -3.997   8.022  -5.847  1.00  0.00           H  
ATOM   3893 1HB  HIS B 239      -4.655   7.155  -3.499  1.00  0.00           H  
ATOM   3894 2HB  HIS B 239      -5.733   6.807  -4.843  1.00  0.00           H  
ATOM   3895  HD1 HIS B 239      -4.155   4.358  -6.032  1.00  0.00           H  
ATOM   3896  HD2 HIS B 239      -5.046   4.791  -1.936  1.00  0.00           H  
ATOM   3897  HE1 HIS B 239      -4.190   2.097  -5.108  1.00  0.00           H  
ATOM   3898  N   TYR B 240      -2.037   6.388  -3.848  1.00  0.00           N  
ATOM   3899  CA  TYR B 240      -0.845   6.338  -3.030  1.00  0.00           C  
ATOM   3900  C   TYR B 240      -0.015   5.273  -3.634  1.00  0.00           C  
ATOM   3901  O   TYR B 240       1.178   5.425  -3.869  1.00  0.00           O  
ATOM   3902  CB  TYR B 240      -1.151   6.044  -1.560  1.00  0.00           C  
ATOM   3903  CG  TYR B 240      -1.935   7.137  -0.869  1.00  0.00           C  
ATOM   3904  CD1 TYR B 240      -3.321   7.089  -0.848  1.00  0.00           C  
ATOM   3905  CD2 TYR B 240      -1.269   8.188  -0.256  1.00  0.00           C  
ATOM   3906  CE1 TYR B 240      -4.038   8.087  -0.217  1.00  0.00           C  
ATOM   3907  CE2 TYR B 240      -1.985   9.186   0.375  1.00  0.00           C  
ATOM   3908  CZ  TYR B 240      -3.364   9.138   0.396  1.00  0.00           C  
ATOM   3909  OH  TYR B 240      -4.078  10.132   1.024  1.00  0.00           O  
ATOM   3910  H   TYR B 240      -2.659   5.601  -3.794  1.00  0.00           H  
ATOM   3911  HA  TYR B 240      -0.306   7.281  -3.081  1.00  0.00           H  
ATOM   3912 1HB  TYR B 240      -1.720   5.116  -1.484  1.00  0.00           H  
ATOM   3913 2HB  TYR B 240      -0.217   5.900  -1.016  1.00  0.00           H  
ATOM   3914  HD1 TYR B 240      -3.845   6.263  -1.330  1.00  0.00           H  
ATOM   3915  HD2 TYR B 240      -0.180   8.226  -0.273  1.00  0.00           H  
ATOM   3916  HE1 TYR B 240      -5.127   8.049  -0.201  1.00  0.00           H  
ATOM   3917  HE2 TYR B 240      -1.461  10.012   0.857  1.00  0.00           H  
ATOM   3918  HH  TYR B 240      -3.473  10.803   1.349  1.00  0.00           H  
ATOM   3919  N   PHE B 241      -0.693   4.185  -3.897  1.00  0.00           N  
ATOM   3920  CA  PHE B 241      -0.070   3.025  -4.451  1.00  0.00           C  
ATOM   3921  C   PHE B 241       0.102   3.304  -5.927  1.00  0.00           C  
ATOM   3922  O   PHE B 241      -0.758   3.946  -6.555  1.00  0.00           O  
ATOM   3923  CB  PHE B 241      -0.913   1.769  -4.221  1.00  0.00           C  
ATOM   3924  CG  PHE B 241      -0.943   1.314  -2.790  1.00  0.00           C  
ATOM   3925  CD1 PHE B 241      -1.875   1.831  -1.902  1.00  0.00           C  
ATOM   3926  CD2 PHE B 241      -0.040   0.368  -2.328  1.00  0.00           C  
ATOM   3927  CE1 PHE B 241      -1.903   1.412  -0.585  1.00  0.00           C  
ATOM   3928  CE2 PHE B 241      -0.067  -0.053  -1.013  1.00  0.00           C  
ATOM   3929  CZ  PHE B 241      -1.000   0.471  -0.140  1.00  0.00           C  
ATOM   3930  H   PHE B 241      -1.672   4.156  -3.675  1.00  0.00           H  
ATOM   3931  HA  PHE B 241       0.903   2.865  -3.986  1.00  0.00           H  
ATOM   3932 1HB  PHE B 241      -1.938   1.956  -4.540  1.00  0.00           H  
ATOM   3933 2HB  PHE B 241      -0.524   0.954  -4.829  1.00  0.00           H  
ATOM   3934  HD1 PHE B 241      -2.590   2.575  -2.254  1.00  0.00           H  
ATOM   3935  HD2 PHE B 241       0.697  -0.045  -3.017  1.00  0.00           H  
ATOM   3936  HE1 PHE B 241      -2.641   1.827   0.102  1.00  0.00           H  
ATOM   3937  HE2 PHE B 241       0.648  -0.797  -0.663  1.00  0.00           H  
ATOM   3938  HZ  PHE B 241      -1.021   0.141   0.898  1.00  0.00           H  
ATOM   3939  N   LYS B 242       1.234   2.869  -6.455  1.00  0.00           N  
ATOM   3940  CA  LYS B 242       1.577   3.012  -7.860  1.00  0.00           C  
ATOM   3941  C   LYS B 242       1.938   1.654  -8.402  1.00  0.00           C  
ATOM   3942  O   LYS B 242       2.169   0.725  -7.615  1.00  0.00           O  
ATOM   3943  CB  LYS B 242       2.693   4.034  -8.049  1.00  0.00           C  
ATOM   3944  CG  LYS B 242       2.337   5.407  -7.444  1.00  0.00           C  
ATOM   3945  CD  LYS B 242       1.240   6.126  -8.271  1.00  0.00           C  
ATOM   3946  CE  LYS B 242       0.906   7.507  -7.694  1.00  0.00           C  
ATOM   3947  NZ  LYS B 242      -0.157   8.194  -8.488  1.00  0.00           N  
ATOM   3948  H   LYS B 242       1.881   2.374  -5.838  1.00  0.00           H  
ATOM   3949  HA  LYS B 242       0.703   3.367  -8.405  1.00  0.00           H  
ATOM   3950 1HB  LYS B 242       3.605   3.679  -7.585  1.00  0.00           H  
ATOM   3951 2HB  LYS B 242       2.895   4.162  -9.108  1.00  0.00           H  
ATOM   3952 1HG  LYS B 242       1.992   5.292  -6.415  1.00  0.00           H  
ATOM   3953 2HG  LYS B 242       3.229   6.031  -7.432  1.00  0.00           H  
ATOM   3954 1HD  LYS B 242       1.581   6.246  -9.299  1.00  0.00           H  
ATOM   3955 2HD  LYS B 242       0.328   5.529  -8.287  1.00  0.00           H  
ATOM   3956 1HE  LYS B 242       0.552   7.382  -6.665  1.00  0.00           H  
ATOM   3957 2HE  LYS B 242       1.803   8.125  -7.687  1.00  0.00           H  
ATOM   3958 1HZ  LYS B 242      -0.368   9.091  -8.076  1.00  0.00           H  
ATOM   3959 2HZ  LYS B 242       0.148   8.322  -9.440  1.00  0.00           H  
ATOM   3960 3HZ  LYS B 242      -0.984   7.617  -8.482  1.00  0.00           H  
ATOM   3961  N   GLY B 243       1.932   1.496  -9.719  1.00  0.00           N  
ATOM   3962  CA  GLY B 243       2.233   0.173 -10.223  1.00  0.00           C  
ATOM   3963  C   GLY B 243       1.994  -0.030 -11.711  1.00  0.00           C  
ATOM   3964  O   GLY B 243       2.270   0.832 -12.544  1.00  0.00           O  
ATOM   3965  H   GLY B 243       1.726   2.259 -10.346  1.00  0.00           H  
ATOM   3966 1HA  GLY B 243       3.273  -0.060 -10.003  1.00  0.00           H  
ATOM   3967 2HA  GLY B 243       1.640  -0.539  -9.673  1.00  0.00           H  
ATOM   3968  N   PHE B 244       1.527  -1.218 -12.018  1.00  0.00           N  
ATOM   3969  CA  PHE B 244       1.375  -1.682 -13.368  1.00  0.00           C  
ATOM   3970  C   PHE B 244      -0.061  -2.003 -13.726  1.00  0.00           C  
ATOM   3971  O   PHE B 244      -0.921  -2.111 -12.857  1.00  0.00           O  
ATOM   3972  CB  PHE B 244       2.172  -2.957 -13.541  1.00  0.00           C  
ATOM   3973  CG  PHE B 244       3.562  -2.827 -13.072  1.00  0.00           C  
ATOM   3974  CD1 PHE B 244       3.976  -3.539 -11.958  1.00  0.00           C  
ATOM   3975  CD2 PHE B 244       4.454  -1.978 -13.675  1.00  0.00           C  
ATOM   3976  CE1 PHE B 244       5.258  -3.431 -11.491  1.00  0.00           C  
ATOM   3977  CE2 PHE B 244       5.743  -1.862 -13.193  1.00  0.00           C  
ATOM   3978  CZ  PHE B 244       6.143  -2.594 -12.105  1.00  0.00           C  
ATOM   3979  H   PHE B 244       1.272  -1.835 -11.248  1.00  0.00           H  
ATOM   3980  HA  PHE B 244       1.740  -0.910 -14.044  1.00  0.00           H  
ATOM   3981 1HB  PHE B 244       1.690  -3.761 -12.986  1.00  0.00           H  
ATOM   3982 2HB  PHE B 244       2.183  -3.251 -14.588  1.00  0.00           H  
ATOM   3983  HD1 PHE B 244       3.271  -4.207 -11.454  1.00  0.00           H  
ATOM   3984  HD2 PHE B 244       4.136  -1.394 -14.538  1.00  0.00           H  
ATOM   3985  HE1 PHE B 244       5.566  -4.012 -10.630  1.00  0.00           H  
ATOM   3986  HE2 PHE B 244       6.447  -1.189 -13.677  1.00  0.00           H  
ATOM   3987  HZ  PHE B 244       7.160  -2.508 -11.728  1.00  0.00           H  
ATOM   3988  N   TRP B 245      -0.316  -2.170 -15.017  1.00  0.00           N  
ATOM   3989  CA  TRP B 245      -1.630  -2.587 -15.461  1.00  0.00           C  
ATOM   3990  C   TRP B 245      -1.872  -4.044 -15.121  1.00  0.00           C  
ATOM   3991  O   TRP B 245      -0.978  -4.891 -15.263  1.00  0.00           O  
ATOM   3992  CB  TRP B 245      -1.783  -2.451 -16.978  1.00  0.00           C  
ATOM   3993  CG  TRP B 245      -1.906  -1.071 -17.429  1.00  0.00           C  
ATOM   3994  CD1 TRP B 245      -0.967  -0.306 -18.045  1.00  0.00           C  
ATOM   3995  CD2 TRP B 245      -3.069  -0.246 -17.274  1.00  0.00           C  
ATOM   3996  NE1 TRP B 245      -1.464   0.947 -18.271  1.00  0.00           N  
ATOM   3997  CE2 TRP B 245      -2.759   0.999 -17.788  1.00  0.00           C  
ATOM   3998  CE3 TRP B 245      -4.334  -0.463 -16.727  1.00  0.00           C  
ATOM   3999  CZ2 TRP B 245      -3.666   2.043 -17.764  1.00  0.00           C  
ATOM   4000  CZ3 TRP B 245      -5.255   0.574 -16.707  1.00  0.00           C  
ATOM   4001  CH2 TRP B 245      -4.927   1.794 -17.207  1.00  0.00           C  
ATOM   4002  H   TRP B 245       0.418  -2.032 -15.696  1.00  0.00           H  
ATOM   4003  HA  TRP B 245      -2.379  -1.977 -14.961  1.00  0.00           H  
ATOM   4004 1HB  TRP B 245      -0.922  -2.897 -17.468  1.00  0.00           H  
ATOM   4005 2HB  TRP B 245      -2.647  -3.009 -17.283  1.00  0.00           H  
ATOM   4006  HD1 TRP B 245       0.037  -0.638 -18.307  1.00  0.00           H  
ATOM   4007  HE1 TRP B 245      -0.963   1.708 -18.706  1.00  0.00           H  
ATOM   4008  HE3 TRP B 245      -4.588  -1.440 -16.315  1.00  0.00           H  
ATOM   4009  HZ2 TRP B 245      -3.425   3.027 -18.159  1.00  0.00           H  
ATOM   4010  HZ3 TRP B 245      -6.243   0.391 -16.274  1.00  0.00           H  
ATOM   4011  HH2 TRP B 245      -5.670   2.591 -17.172  1.00  0.00           H  
ATOM   4012  N   SER B 246      -3.105  -4.322 -14.734  1.00  0.00           N  
ATOM   4013  CA  SER B 246      -3.591  -5.655 -14.469  1.00  0.00           C  
ATOM   4014  C   SER B 246      -3.722  -6.377 -15.784  1.00  0.00           C  
ATOM   4015  O   SER B 246      -3.652  -5.756 -16.843  1.00  0.00           O  
ATOM   4016  CB  SER B 246      -4.982  -5.607 -13.905  1.00  0.00           C  
ATOM   4017  OG  SER B 246      -5.883  -5.238 -14.921  1.00  0.00           O  
ATOM   4018  H   SER B 246      -3.742  -3.552 -14.583  1.00  0.00           H  
ATOM   4019  HA  SER B 246      -2.903  -6.182 -13.808  1.00  0.00           H  
ATOM   4020 1HB  SER B 246      -5.258  -6.575 -13.491  1.00  0.00           H  
ATOM   4021 2HB  SER B 246      -5.016  -4.877 -13.100  1.00  0.00           H  
ATOM   4022  HG  SER B 246      -5.972  -6.042 -15.499  1.00  0.00           H  
ATOM   4023  N   GLU B 247      -3.939  -7.673 -15.725  1.00  0.00           N  
ATOM   4024  CA  GLU B 247      -4.216  -8.430 -16.923  1.00  0.00           C  
ATOM   4025  C   GLU B 247      -5.586  -7.994 -17.376  1.00  0.00           C  
ATOM   4026  O   GLU B 247      -6.320  -7.351 -16.617  1.00  0.00           O  
ATOM   4027  CB  GLU B 247      -4.204  -9.944 -16.673  1.00  0.00           C  
ATOM   4028  CG  GLU B 247      -2.833 -10.555 -16.368  1.00  0.00           C  
ATOM   4029  CD  GLU B 247      -1.868 -10.543 -17.541  1.00  0.00           C  
ATOM   4030  OE1 GLU B 247      -2.262 -10.929 -18.621  1.00  0.00           O  
ATOM   4031  OE2 GLU B 247      -0.723 -10.156 -17.339  1.00  0.00           O  
ATOM   4032  H   GLU B 247      -3.950  -8.132 -14.827  1.00  0.00           H  
ATOM   4033  HA  GLU B 247      -3.490  -8.176 -17.694  1.00  0.00           H  
ATOM   4034 1HB  GLU B 247      -4.868 -10.179 -15.845  1.00  0.00           H  
ATOM   4035 2HB  GLU B 247      -4.603 -10.457 -17.553  1.00  0.00           H  
ATOM   4036 1HG  GLU B 247      -2.394  -9.998 -15.557  1.00  0.00           H  
ATOM   4037 2HG  GLU B 247      -2.971 -11.582 -16.036  1.00  0.00           H  
ATOM   4038  N   TRP B 248      -5.907  -8.273 -18.617  1.00  0.00           N  
ATOM   4039  CA  TRP B 248      -7.207  -7.910 -19.130  1.00  0.00           C  
ATOM   4040  C   TRP B 248      -8.283  -8.820 -18.598  1.00  0.00           C  
ATOM   4041  O   TRP B 248      -8.041  -9.998 -18.328  1.00  0.00           O  
ATOM   4042  CB  TRP B 248      -7.247  -8.000 -20.634  1.00  0.00           C  
ATOM   4043  CG  TRP B 248      -6.461  -6.989 -21.346  1.00  0.00           C  
ATOM   4044  CD1 TRP B 248      -5.232  -7.148 -21.910  1.00  0.00           C  
ATOM   4045  CD2 TRP B 248      -6.857  -5.635 -21.613  1.00  0.00           C  
ATOM   4046  NE1 TRP B 248      -4.834  -5.976 -22.512  1.00  0.00           N  
ATOM   4047  CE2 TRP B 248      -5.819  -5.035 -22.336  1.00  0.00           C  
ATOM   4048  CE3 TRP B 248      -7.990  -4.896 -21.311  1.00  0.00           C  
ATOM   4049  CZ2 TRP B 248      -5.889  -3.705 -22.758  1.00  0.00           C  
ATOM   4050  CZ3 TRP B 248      -8.078  -3.571 -21.734  1.00  0.00           C  
ATOM   4051  CH2 TRP B 248      -7.049  -2.990 -22.436  1.00  0.00           C  
ATOM   4052  H   TRP B 248      -5.255  -8.777 -19.202  1.00  0.00           H  
ATOM   4053  HA  TRP B 248      -7.436  -6.891 -18.824  1.00  0.00           H  
ATOM   4054 1HB  TRP B 248      -6.895  -8.982 -20.937  1.00  0.00           H  
ATOM   4055 2HB  TRP B 248      -8.283  -7.916 -20.957  1.00  0.00           H  
ATOM   4056  HD1 TRP B 248      -4.651  -8.070 -21.888  1.00  0.00           H  
ATOM   4057  HE1 TRP B 248      -3.958  -5.833 -23.002  1.00  0.00           H  
ATOM   4058  HE3 TRP B 248      -8.798  -5.360 -20.763  1.00  0.00           H  
ATOM   4059  HZ2 TRP B 248      -5.087  -3.226 -23.316  1.00  0.00           H  
ATOM   4060  HZ3 TRP B 248      -8.983  -2.999 -21.490  1.00  0.00           H  
ATOM   4061  HH2 TRP B 248      -7.145  -1.946 -22.744  1.00  0.00           H  
ATOM   4062  N   SER B 249      -9.474  -8.271 -18.469  1.00  0.00           N  
ATOM   4063  CA  SER B 249     -10.655  -9.046 -18.141  1.00  0.00           C  
ATOM   4064  C   SER B 249     -10.931  -9.911 -19.359  1.00  0.00           C  
ATOM   4065  O   SER B 249     -10.341  -9.660 -20.408  1.00  0.00           O  
ATOM   4066  CB  SER B 249     -11.837  -8.133 -18.019  1.00  0.00           C  
ATOM   4067  OG  SER B 249     -12.190  -7.661 -19.320  1.00  0.00           O  
ATOM   4068  H   SER B 249      -9.579  -7.270 -18.612  1.00  0.00           H  
ATOM   4069  HA  SER B 249     -10.475  -9.624 -17.239  1.00  0.00           H  
ATOM   4070 1HB  SER B 249     -12.677  -8.628 -17.554  1.00  0.00           H  
ATOM   4071 2HB  SER B 249     -11.561  -7.300 -17.385  1.00  0.00           H  
ATOM   4072  HG  SER B 249     -12.692  -8.423 -19.766  1.00  0.00           H  
ATOM   4073  N   PRO B 250     -11.765 -10.943 -19.274  1.00  0.00           N  
ATOM   4074  CA  PRO B 250     -12.236 -11.692 -20.419  1.00  0.00           C  
ATOM   4075  C   PRO B 250     -12.957 -10.707 -21.322  1.00  0.00           C  
ATOM   4076  O   PRO B 250     -13.457  -9.682 -20.842  1.00  0.00           O  
ATOM   4077  CB  PRO B 250     -13.187 -12.709 -19.797  1.00  0.00           C  
ATOM   4078  CG  PRO B 250     -12.785 -12.743 -18.345  1.00  0.00           C  
ATOM   4079  CD  PRO B 250     -12.357 -11.324 -18.012  1.00  0.00           C  
ATOM   4080  HA  PRO B 250     -11.396 -12.174 -20.936  1.00  0.00           H  
ATOM   4081 1HB  PRO B 250     -14.227 -12.395 -19.962  1.00  0.00           H  
ATOM   4082 2HB  PRO B 250     -13.065 -13.685 -20.305  1.00  0.00           H  
ATOM   4083 1HG  PRO B 250     -13.624 -13.097 -17.726  1.00  0.00           H  
ATOM   4084 2HG  PRO B 250     -11.967 -13.465 -18.213  1.00  0.00           H  
ATOM   4085 1HD  PRO B 250     -13.225 -10.710 -17.759  1.00  0.00           H  
ATOM   4086 2HD  PRO B 250     -11.617 -11.370 -17.203  1.00  0.00           H  
ATOM   4087  N   SER B 251     -12.942 -10.952 -22.623  1.00  0.00           N  
ATOM   4088  CA  SER B 251     -13.637 -10.023 -23.487  1.00  0.00           C  
ATOM   4089  C   SER B 251     -15.116 -10.301 -23.468  1.00  0.00           C  
ATOM   4090  O   SER B 251     -15.546 -11.430 -23.234  1.00  0.00           O  
ATOM   4091  CB  SER B 251     -13.132 -10.090 -24.896  1.00  0.00           C  
ATOM   4092  OG  SER B 251     -11.784  -9.692 -24.977  1.00  0.00           O  
ATOM   4093  H   SER B 251     -12.500 -11.783 -22.991  1.00  0.00           H  
ATOM   4094  HA  SER B 251     -13.478  -9.012 -23.116  1.00  0.00           H  
ATOM   4095 1HB  SER B 251     -13.264 -11.078 -25.300  1.00  0.00           H  
ATOM   4096 2HB  SER B 251     -13.737  -9.417 -25.491  1.00  0.00           H  
ATOM   4097  HG  SER B 251     -11.563  -9.675 -25.945  1.00  0.00           H  
ATOM   4098  N   TYR B 252     -15.888  -9.277 -23.751  1.00  0.00           N  
ATOM   4099  CA  TYR B 252     -17.327  -9.390 -23.887  1.00  0.00           C  
ATOM   4100  C   TYR B 252     -17.638  -8.995 -25.316  1.00  0.00           C  
ATOM   4101  O   TYR B 252     -17.031  -8.060 -25.849  1.00  0.00           O  
ATOM   4102  CB  TYR B 252     -18.054  -8.470 -22.909  1.00  0.00           C  
ATOM   4103  CG  TYR B 252     -19.562  -8.582 -22.929  1.00  0.00           C  
ATOM   4104  CD1 TYR B 252     -20.177  -9.527 -22.120  1.00  0.00           C  
ATOM   4105  CD2 TYR B 252     -20.335  -7.766 -23.753  1.00  0.00           C  
ATOM   4106  CE1 TYR B 252     -21.547  -9.640 -22.108  1.00  0.00           C  
ATOM   4107  CE2 TYR B 252     -21.714  -7.893 -23.734  1.00  0.00           C  
ATOM   4108  CZ  TYR B 252     -22.314  -8.813 -22.915  1.00  0.00           C  
ATOM   4109  OH  TYR B 252     -23.689  -8.892 -22.880  1.00  0.00           O  
ATOM   4110  H   TYR B 252     -15.446  -8.371 -23.885  1.00  0.00           H  
ATOM   4111  HA  TYR B 252     -17.640 -10.424 -23.735  1.00  0.00           H  
ATOM   4112 1HB  TYR B 252     -17.716  -8.687 -21.892  1.00  0.00           H  
ATOM   4113 2HB  TYR B 252     -17.795  -7.449 -23.112  1.00  0.00           H  
ATOM   4114  HD1 TYR B 252     -19.574 -10.169 -21.478  1.00  0.00           H  
ATOM   4115  HD2 TYR B 252     -19.860  -7.028 -24.397  1.00  0.00           H  
ATOM   4116  HE1 TYR B 252     -22.026 -10.372 -21.456  1.00  0.00           H  
ATOM   4117  HE2 TYR B 252     -22.336  -7.263 -24.355  1.00  0.00           H  
ATOM   4118  HH  TYR B 252     -24.056  -8.196 -23.443  1.00  0.00           H  
ATOM   4119  N   TYR B 253     -18.519  -9.726 -25.971  1.00  0.00           N  
ATOM   4120  CA  TYR B 253     -18.824  -9.352 -27.344  1.00  0.00           C  
ATOM   4121  C   TYR B 253     -20.290  -9.008 -27.519  1.00  0.00           C  
ATOM   4122  O   TYR B 253     -21.175  -9.714 -27.017  1.00  0.00           O  
ATOM   4123  CB  TYR B 253     -18.461 -10.486 -28.269  1.00  0.00           C  
ATOM   4124  CG  TYR B 253     -16.976 -10.882 -28.329  1.00  0.00           C  
ATOM   4125  CD1 TYR B 253     -16.440 -11.769 -27.410  1.00  0.00           C  
ATOM   4126  CD2 TYR B 253     -16.199 -10.426 -29.350  1.00  0.00           C  
ATOM   4127  CE1 TYR B 253     -15.140 -12.206 -27.533  1.00  0.00           C  
ATOM   4128  CE2 TYR B 253     -14.904 -10.861 -29.476  1.00  0.00           C  
ATOM   4129  CZ  TYR B 253     -14.375 -11.746 -28.593  1.00  0.00           C  
ATOM   4130  OH  TYR B 253     -13.083 -12.186 -28.789  1.00  0.00           O  
ATOM   4131  H   TYR B 253     -18.981 -10.508 -25.527  1.00  0.00           H  
ATOM   4132  HA  TYR B 253     -18.248  -8.472 -27.611  1.00  0.00           H  
ATOM   4133 1HB  TYR B 253     -19.031 -11.370 -27.981  1.00  0.00           H  
ATOM   4134 2HB  TYR B 253     -18.774 -10.221 -29.278  1.00  0.00           H  
ATOM   4135  HD1 TYR B 253     -17.054 -12.135 -26.599  1.00  0.00           H  
ATOM   4136  HD2 TYR B 253     -16.617  -9.733 -30.083  1.00  0.00           H  
ATOM   4137  HE1 TYR B 253     -14.732 -12.921 -26.811  1.00  0.00           H  
ATOM   4138  HE2 TYR B 253     -14.293 -10.510 -30.306  1.00  0.00           H  
ATOM   4139  HH  TYR B 253     -12.637 -11.596 -29.417  1.00  0.00           H  
ATOM   4140  N   PHE B 254     -20.542  -7.964 -28.284  1.00  0.00           N  
ATOM   4141  CA  PHE B 254     -21.909  -7.526 -28.501  1.00  0.00           C  
ATOM   4142  C   PHE B 254     -22.063  -6.958 -29.894  1.00  0.00           C  
ATOM   4143  O   PHE B 254     -21.070  -6.609 -30.532  1.00  0.00           O  
ATOM   4144  CB  PHE B 254     -22.283  -6.496 -27.429  1.00  0.00           C  
ATOM   4145  CG  PHE B 254     -21.540  -5.172 -27.484  1.00  0.00           C  
ATOM   4146  CD1 PHE B 254     -22.085  -4.081 -28.146  1.00  0.00           C  
ATOM   4147  CD2 PHE B 254     -20.307  -5.028 -26.892  1.00  0.00           C  
ATOM   4148  CE1 PHE B 254     -21.423  -2.878 -28.200  1.00  0.00           C  
ATOM   4149  CE2 PHE B 254     -19.635  -3.823 -26.948  1.00  0.00           C  
ATOM   4150  CZ  PHE B 254     -20.197  -2.745 -27.602  1.00  0.00           C  
ATOM   4151  H   PHE B 254     -19.753  -7.459 -28.694  1.00  0.00           H  
ATOM   4152  HA  PHE B 254     -22.576  -8.379 -28.398  1.00  0.00           H  
ATOM   4153 1HB  PHE B 254     -23.350  -6.289 -27.488  1.00  0.00           H  
ATOM   4154 2HB  PHE B 254     -22.102  -6.934 -26.468  1.00  0.00           H  
ATOM   4155  HD1 PHE B 254     -23.061  -4.185 -28.623  1.00  0.00           H  
ATOM   4156  HD2 PHE B 254     -19.858  -5.875 -26.375  1.00  0.00           H  
ATOM   4157  HE1 PHE B 254     -21.872  -2.033 -28.719  1.00  0.00           H  
ATOM   4158  HE2 PHE B 254     -18.664  -3.723 -26.480  1.00  0.00           H  
ATOM   4159  HZ  PHE B 254     -19.668  -1.793 -27.646  1.00  0.00           H  
ATOM   4160  N   ARG B 255     -23.299  -6.860 -30.367  1.00  0.00           N  
ATOM   4161  CA  ARG B 255     -23.544  -6.353 -31.710  1.00  0.00           C  
ATOM   4162  C   ARG B 255     -24.534  -5.218 -31.671  1.00  0.00           C  
ATOM   4163  O   ARG B 255     -25.554  -5.302 -30.967  1.00  0.00           O  
ATOM   4164  CB  ARG B 255     -24.040  -7.464 -32.637  1.00  0.00           C  
ATOM   4165  CG  ARG B 255     -24.257  -7.061 -34.035  1.00  0.00           C  
ATOM   4166  CD  ARG B 255     -24.797  -8.160 -34.838  1.00  0.00           C  
ATOM   4167  NE  ARG B 255     -24.925  -7.767 -36.222  1.00  0.00           N  
ATOM   4168  CZ  ARG B 255     -25.963  -7.057 -36.710  1.00  0.00           C  
ATOM   4169  NH1 ARG B 255     -26.933  -6.664 -35.902  1.00  0.00           N  
ATOM   4170  NH2 ARG B 255     -26.003  -6.751 -37.995  1.00  0.00           N  
ATOM   4171  H   ARG B 255     -24.074  -7.156 -29.793  1.00  0.00           H  
ATOM   4172  HA  ARG B 255     -22.620  -5.966 -32.107  1.00  0.00           H  
ATOM   4173 1HB  ARG B 255     -23.300  -8.237 -32.699  1.00  0.00           H  
ATOM   4174 2HB  ARG B 255     -24.962  -7.902 -32.259  1.00  0.00           H  
ATOM   4175 1HG  ARG B 255     -24.964  -6.239 -34.073  1.00  0.00           H  
ATOM   4176 2HG  ARG B 255     -23.316  -6.746 -34.475  1.00  0.00           H  
ATOM   4177 1HD  ARG B 255     -24.140  -9.024 -34.784  1.00  0.00           H  
ATOM   4178 2HD  ARG B 255     -25.779  -8.422 -34.464  1.00  0.00           H  
ATOM   4179  HE  ARG B 255     -24.199  -8.049 -36.864  1.00  0.00           H  
ATOM   4180 1HH1 ARG B 255     -26.891  -6.896 -34.916  1.00  0.00           H  
ATOM   4181 2HH1 ARG B 255     -27.711  -6.130 -36.257  1.00  0.00           H  
ATOM   4182 1HH2 ARG B 255     -25.251  -7.048 -38.607  1.00  0.00           H  
ATOM   4183 2HH2 ARG B 255     -26.767  -6.213 -38.360  1.00  0.00           H  
ATOM   4184  N   THR B 256     -24.200  -4.142 -32.379  1.00  0.00           N  
ATOM   4185  CA  THR B 256     -25.027  -2.952 -32.386  1.00  0.00           C  
ATOM   4186  C   THR B 256     -26.223  -3.149 -33.343  1.00  0.00           C  
ATOM   4187  O   THR B 256     -26.176  -4.030 -34.207  1.00  0.00           O  
ATOM   4188  CB  THR B 256     -24.155  -1.754 -32.827  1.00  0.00           C  
ATOM   4189  OG1 THR B 256     -23.738  -1.929 -34.173  1.00  0.00           O  
ATOM   4190  CG2 THR B 256     -22.900  -1.693 -31.970  1.00  0.00           C  
ATOM   4191  H   THR B 256     -23.337  -4.167 -32.925  1.00  0.00           H  
ATOM   4192  HA  THR B 256     -25.380  -2.795 -31.373  1.00  0.00           H  
ATOM   4193  HB  THR B 256     -24.686  -0.827 -32.734  1.00  0.00           H  
ATOM   4194  HG1 THR B 256     -23.230  -1.133 -34.456  1.00  0.00           H  
ATOM   4195 1HG2 THR B 256     -22.280  -0.859 -32.303  1.00  0.00           H  
ATOM   4196 2HG2 THR B 256     -23.153  -1.560 -30.934  1.00  0.00           H  
ATOM   4197 3HG2 THR B 256     -22.346  -2.623 -32.086  1.00  0.00           H  
ATOM   4198  N   PRO B 257     -27.298  -2.342 -33.256  1.00  0.00           N  
ATOM   4199  CA  PRO B 257     -28.462  -2.383 -34.137  1.00  0.00           C  
ATOM   4200  C   PRO B 257     -28.119  -2.336 -35.614  1.00  0.00           C  
ATOM   4201  O   PRO B 257     -27.469  -1.394 -36.071  1.00  0.00           O  
ATOM   4202  OXT PRO B 257     -28.483  -3.218 -36.343  1.00  0.00           O  
ATOM   4203  CB  PRO B 257     -29.222  -1.133 -33.698  1.00  0.00           C  
ATOM   4204  CG  PRO B 257     -28.860  -0.973 -32.252  1.00  0.00           C  
ATOM   4205  CD  PRO B 257     -27.419  -1.344 -32.165  1.00  0.00           C  
ATOM   4206  HA  PRO B 257     -29.043  -3.289 -33.913  1.00  0.00           H  
ATOM   4207 1HB  PRO B 257     -28.904  -0.275 -34.306  1.00  0.00           H  
ATOM   4208 2HB  PRO B 257     -30.298  -1.268 -33.868  1.00  0.00           H  
ATOM   4209 1HG  PRO B 257     -29.049   0.053 -31.932  1.00  0.00           H  
ATOM   4210 2HG  PRO B 257     -29.502  -1.615 -31.626  1.00  0.00           H  
ATOM   4211 1HD  PRO B 257     -26.814  -0.455 -32.346  1.00  0.00           H  
ATOM   4212 2HD  PRO B 257     -27.260  -1.784 -31.175  1.00  0.00           H  
TER                                                                             
score -806.951
silent_score -806.951
time 0
                                    
