# Supplementary material for: Design of protein-binding proteins from the target structure alone
Source: Nature. 2022 Mar 24;605(7910):551–60. doi: 10.1038/s41586-022-04654-9 (PMC9117152; doi:10.1038/s41586-022-04654-9)
Supplement: Supplementary file 4 — Supplementary Data 1 Experimental data and analysis. This file contains all the experimental results and the analysis protocols. [file 41586_2022_4654_MOESM4_ESM.gz › supplemental_files/ngs_analysis/il7ra_grafting_experiment/motif_parents/IL7_longxing_Grafting2_ems_3hM_2512_0001_0006_0001_0001.pdb]

SSBOND     CYS B   70    CYS B   85                                       2.04  
SSBOND     CYS B  102    CYS B  110                                       2.04  
SSBOND     CYS B  136    CYS B  146                                       2.06  
ATOM      1  N   ASP A   1      18.379  35.843  60.378  1.00  0.00           N  
ATOM      2  CA  ASP A   1      17.796  36.212  59.096  1.00  0.00           C  
ATOM      3  C   ASP A   1      18.862  36.304  58.012  1.00  0.00           C  
ATOM      4  O   ASP A   1      19.664  37.238  57.995  1.00  0.00           O  
ATOM      5  CB  ASP A   1      17.047  37.542  59.178  1.00  0.00           C  
ATOM      6  CG  ASP A   1      16.334  37.845  57.874  1.00  0.00           C  
ATOM      7  OD1 ASP A   1      16.456  37.024  56.966  1.00  0.00           O  
ATOM      8  OD2 ASP A   1      15.707  38.865  57.771  1.00  0.00           O  
ATOM      9 1H   ASP A   1      17.657  35.789  61.070  1.00  0.00           H  
ATOM     10 2H   ASP A   1      18.829  34.953  60.298  1.00  0.00           H  
ATOM     11 3H   ASP A   1      19.050  36.531  60.652  1.00  0.00           H  
ATOM     12  HA  ASP A   1      17.073  35.445  58.810  1.00  0.00           H  
ATOM     13 1HB  ASP A   1      16.310  37.501  59.980  1.00  0.00           H  
ATOM     14 2HB  ASP A   1      17.741  38.350  59.409  1.00  0.00           H  
ATOM     15  N   PRO A   2      18.867  35.331  57.109  1.00  0.00           N  
ATOM     16  CA  PRO A   2      19.843  35.292  56.026  1.00  0.00           C  
ATOM     17  C   PRO A   2      19.817  36.579  55.212  1.00  0.00           C  
ATOM     18  O   PRO A   2      20.822  36.973  54.622  1.00  0.00           O  
ATOM     19  CB  PRO A   2      19.390  34.089  55.195  1.00  0.00           C  
ATOM     20  CG  PRO A   2      18.724  33.192  56.183  1.00  0.00           C  
ATOM     21  CD  PRO A   2      17.993  34.130  57.106  1.00  0.00           C  
ATOM     22  HA  PRO A   2      20.837  35.175  56.463  1.00  0.00           H  
ATOM     23 1HB  PRO A   2      18.714  34.418  54.394  1.00  0.00           H  
ATOM     24 2HB  PRO A   2      20.259  33.617  54.710  1.00  0.00           H  
ATOM     25 1HG  PRO A   2      18.048  32.495  55.667  1.00  0.00           H  
ATOM     26 2HG  PRO A   2      19.472  32.579  56.707  1.00  0.00           H  
ATOM     27 1HD  PRO A   2      17.002  34.357  56.689  1.00  0.00           H  
ATOM     28 2HD  PRO A   2      17.899  33.668  58.099  1.00  0.00           H  
ATOM     29  N   ARG A   3      18.659  37.232  55.187  1.00  0.00           N  
ATOM     30  CA  ARG A   3      18.480  38.442  54.395  1.00  0.00           C  
ATOM     31  C   ARG A   3      19.291  39.597  54.963  1.00  0.00           C  
ATOM     32  O   ARG A   3      19.906  40.362  54.221  1.00  0.00           O  
ATOM     33  CB  ARG A   3      17.011  38.833  54.342  1.00  0.00           C  
ATOM     34  CG  ARG A   3      16.121  37.880  53.560  1.00  0.00           C  
ATOM     35  CD  ARG A   3      14.718  38.365  53.498  1.00  0.00           C  
ATOM     36  NE  ARG A   3      13.854  37.435  52.789  1.00  0.00           N  
ATOM     37  CZ  ARG A   3      13.199  36.408  53.364  1.00  0.00           C  
ATOM     38  NH1 ARG A   3      13.317  36.194  54.657  1.00  0.00           N  
ATOM     39  NH2 ARG A   3      12.436  35.616  52.632  1.00  0.00           N  
ATOM     40  H   ARG A   3      17.882  36.878  55.730  1.00  0.00           H  
ATOM     41  HA  ARG A   3      18.820  38.243  53.378  1.00  0.00           H  
ATOM     42 1HB  ARG A   3      16.615  38.898  55.354  1.00  0.00           H  
ATOM     43 2HB  ARG A   3      16.914  39.821  53.890  1.00  0.00           H  
ATOM     44 1HG  ARG A   3      16.497  37.785  52.540  1.00  0.00           H  
ATOM     45 2HG  ARG A   3      16.125  36.902  54.041  1.00  0.00           H  
ATOM     46 1HD  ARG A   3      14.330  38.486  54.509  1.00  0.00           H  
ATOM     47 2HD  ARG A   3      14.686  39.323  52.979  1.00  0.00           H  
ATOM     48  HE  ARG A   3      13.738  37.566  51.793  1.00  0.00           H  
ATOM     49 1HH1 ARG A   3      13.901  36.799  55.217  1.00  0.00           H  
ATOM     50 2HH1 ARG A   3      12.825  35.425  55.088  1.00  0.00           H  
ATOM     51 1HH2 ARG A   3      12.343  35.781  51.638  1.00  0.00           H  
ATOM     52 2HH2 ARG A   3      11.943  34.848  53.062  1.00  0.00           H  
ATOM     53  N   LYS A   4      19.286  39.722  56.287  1.00  0.00           N  
ATOM     54  CA  LYS A   4      20.080  40.741  56.963  1.00  0.00           C  
ATOM     55  C   LYS A   4      21.571  40.454  56.833  1.00  0.00           C  
ATOM     56  O   LYS A   4      22.369  41.365  56.616  1.00  0.00           O  
ATOM     57  CB  LYS A   4      19.699  40.813  58.445  1.00  0.00           C  
ATOM     58  CG  LYS A   4      20.416  41.913  59.278  1.00  0.00           C  
ATOM     59  CD  LYS A   4      19.852  41.947  60.712  1.00  0.00           C  
ATOM     60  CE  LYS A   4      20.417  43.097  61.590  1.00  0.00           C  
ATOM     61  NZ  LYS A   4      21.865  42.912  61.983  1.00  0.00           N  
ATOM     62  H   LYS A   4      18.719  39.094  56.839  1.00  0.00           H  
ATOM     63  HA  LYS A   4      19.868  41.706  56.504  1.00  0.00           H  
ATOM     64 1HB  LYS A   4      18.624  40.974  58.528  1.00  0.00           H  
ATOM     65 2HB  LYS A   4      19.916  39.854  58.914  1.00  0.00           H  
ATOM     66 1HG  LYS A   4      21.489  41.701  59.315  1.00  0.00           H  
ATOM     67 2HG  LYS A   4      20.277  42.885  58.804  1.00  0.00           H  
ATOM     68 1HD  LYS A   4      18.767  42.052  60.664  1.00  0.00           H  
ATOM     69 2HD  LYS A   4      20.080  40.999  61.199  1.00  0.00           H  
ATOM     70 1HE  LYS A   4      20.317  44.039  61.053  1.00  0.00           H  
ATOM     71 2HE  LYS A   4      19.819  43.143  62.498  1.00  0.00           H  
ATOM     72 1HZ  LYS A   4      22.150  43.684  62.562  1.00  0.00           H  
ATOM     73 2HZ  LYS A   4      21.981  42.052  62.493  1.00  0.00           H  
ATOM     74 3HZ  LYS A   4      22.480  42.899  61.155  1.00  0.00           H  
ATOM     75  N   LYS A   5      21.937  39.185  56.966  1.00  0.00           N  
ATOM     76  CA  LYS A   5      23.337  38.780  56.893  1.00  0.00           C  
ATOM     77  C   LYS A   5      23.952  39.163  55.552  1.00  0.00           C  
ATOM     78  O   LYS A   5      25.038  39.742  55.498  1.00  0.00           O  
ATOM     79  CB  LYS A   5      23.473  37.274  57.123  1.00  0.00           C  
ATOM     80  CG  LYS A   5      24.908  36.764  57.126  1.00  0.00           C  
ATOM     81  CD  LYS A   5      24.959  35.260  57.350  1.00  0.00           C  
ATOM     82  CE  LYS A   5      26.393  34.751  57.367  1.00  0.00           C  
ATOM     83  NZ  LYS A   5      26.457  33.269  57.485  1.00  0.00           N  
ATOM     84  H   LYS A   5      21.230  38.481  57.121  1.00  0.00           H  
ATOM     85  HA  LYS A   5      23.886  39.289  57.687  1.00  0.00           H  
ATOM     86 1HB  LYS A   5      23.022  37.010  58.081  1.00  0.00           H  
ATOM     87 2HB  LYS A   5      22.928  36.737  56.346  1.00  0.00           H  
ATOM     88 1HG  LYS A   5      25.378  36.997  56.170  1.00  0.00           H  
ATOM     89 2HG  LYS A   5      25.468  37.261  57.917  1.00  0.00           H  
ATOM     90 1HD  LYS A   5      24.485  35.018  58.302  1.00  0.00           H  
ATOM     91 2HD  LYS A   5      24.414  34.755  56.553  1.00  0.00           H  
ATOM     92 1HE  LYS A   5      26.897  35.053  56.450  1.00  0.00           H  
ATOM     93 2HE  LYS A   5      26.926  35.193  58.209  1.00  0.00           H  
ATOM     94 1HZ  LYS A   5      27.422  32.973  57.493  1.00  0.00           H  
ATOM     95 2HZ  LYS A   5      26.008  32.980  58.343  1.00  0.00           H  
ATOM     96 3HZ  LYS A   5      25.982  32.848  56.699  1.00  0.00           H  
ATOM     97  N   LEU A   6      23.251  38.838  54.471  1.00  0.00           N  
ATOM     98  CA  LEU A   6      23.741  39.118  53.128  1.00  0.00           C  
ATOM     99  C   LEU A   6      23.624  40.600  52.795  1.00  0.00           C  
ATOM    100  O   LEU A   6      24.464  41.156  52.089  1.00  0.00           O  
ATOM    101  CB  LEU A   6      23.011  38.253  52.081  1.00  0.00           C  
ATOM    102  CG  LEU A   6      23.284  36.680  52.163  1.00  0.00           C  
ATOM    103  CD1 LEU A   6      22.474  35.942  51.108  1.00  0.00           C  
ATOM    104  CD2 LEU A   6      24.758  36.373  51.930  1.00  0.00           C  
ATOM    105  H   LEU A   6      22.354  38.385  54.585  1.00  0.00           H  
ATOM    106  HA  LEU A   6      24.791  38.829  53.076  1.00  0.00           H  
ATOM    107 1HB  LEU A   6      21.934  38.405  52.207  1.00  0.00           H  
ATOM    108 2HB  LEU A   6      23.291  38.597  51.088  1.00  0.00           H  
ATOM    109  HG  LEU A   6      22.976  36.315  53.143  1.00  0.00           H  
ATOM    110 1HD1 LEU A   6      22.663  34.870  51.194  1.00  0.00           H  
ATOM    111 2HD1 LEU A   6      21.427  36.134  51.262  1.00  0.00           H  
ATOM    112 3HD1 LEU A   6      22.769  36.267  50.130  1.00  0.00           H  
ATOM    113 1HD2 LEU A   6      24.889  35.296  51.977  1.00  0.00           H  
ATOM    114 2HD2 LEU A   6      25.041  36.723  50.954  1.00  0.00           H  
ATOM    115 3HD2 LEU A   6      25.380  36.839  52.676  1.00  0.00           H  
ATOM    116  N   LYS A   7      22.575  41.234  53.308  1.00  0.00           N  
ATOM    117  CA  LYS A   7      22.366  42.662  53.101  1.00  0.00           C  
ATOM    118  C   LYS A   7      23.564  43.470  53.584  1.00  0.00           C  
ATOM    119  O   LYS A   7      24.020  44.390  52.905  1.00  0.00           O  
ATOM    120  CB  LYS A   7      21.115  43.188  53.796  1.00  0.00           C  
ATOM    121  CG  LYS A   7      20.897  44.705  53.589  1.00  0.00           C  
ATOM    122  CD  LYS A   7      19.624  45.200  54.263  1.00  0.00           C  
ATOM    123  CE  LYS A   7      19.375  46.708  54.003  1.00  0.00           C  
ATOM    124  NZ  LYS A   7      20.356  47.622  54.719  1.00  0.00           N  
ATOM    125  H   LYS A   7      21.904  40.714  53.856  1.00  0.00           H  
ATOM    126  HA  LYS A   7      22.234  42.840  52.031  1.00  0.00           H  
ATOM    127 1HB  LYS A   7      20.239  42.670  53.410  1.00  0.00           H  
ATOM    128 2HB  LYS A   7      21.177  42.983  54.867  1.00  0.00           H  
ATOM    129 1HG  LYS A   7      21.743  45.257  54.007  1.00  0.00           H  
ATOM    130 2HG  LYS A   7      20.848  44.920  52.521  1.00  0.00           H  
ATOM    131 1HD  LYS A   7      18.772  44.628  53.891  1.00  0.00           H  
ATOM    132 2HD  LYS A   7      19.707  45.035  55.338  1.00  0.00           H  
ATOM    133 1HE  LYS A   7      19.444  46.894  52.931  1.00  0.00           H  
ATOM    134 2HE  LYS A   7      18.369  46.948  54.339  1.00  0.00           H  
ATOM    135 1HZ  LYS A   7      20.124  48.577  54.510  1.00  0.00           H  
ATOM    136 2HZ  LYS A   7      20.294  47.477  55.710  1.00  0.00           H  
ATOM    137 3HZ  LYS A   7      21.346  47.470  54.429  1.00  0.00           H  
ATOM    138  N   GLU A   8      24.068  43.120  54.762  1.00  0.00           N  
ATOM    139  CA  GLU A   8      25.222  43.807  55.335  1.00  0.00           C  
ATOM    140  C   GLU A   8      26.445  43.671  54.440  1.00  0.00           C  
ATOM    141  O   GLU A   8      27.201  44.626  54.258  1.00  0.00           O  
ATOM    142  CB  GLU A   8      25.491  43.267  56.739  1.00  0.00           C  
ATOM    143  CG  GLU A   8      24.430  43.691  57.756  1.00  0.00           C  
ATOM    144  CD  GLU A   8      24.548  43.014  59.103  1.00  0.00           C  
ATOM    145  OE1 GLU A   8      25.411  42.187  59.277  1.00  0.00           O  
ATOM    146  OE2 GLU A   8      23.738  43.321  59.957  1.00  0.00           O  
ATOM    147  H   GLU A   8      23.645  42.359  55.274  1.00  0.00           H  
ATOM    148  HA  GLU A   8      24.978  44.864  55.437  1.00  0.00           H  
ATOM    149 1HB  GLU A   8      25.511  42.175  56.708  1.00  0.00           H  
ATOM    150 2HB  GLU A   8      26.466  43.608  57.085  1.00  0.00           H  
ATOM    151 1HG  GLU A   8      24.520  44.767  57.906  1.00  0.00           H  
ATOM    152 2HG  GLU A   8      23.444  43.507  57.343  1.00  0.00           H  
ATOM    153  N   LEU A   9      26.638  42.478  53.885  1.00  0.00           N  
ATOM    154  CA  LEU A   9      27.733  42.234  52.953  1.00  0.00           C  
ATOM    155  C   LEU A   9      27.563  43.052  51.681  1.00  0.00           C  
ATOM    156  O   LEU A   9      28.536  43.568  51.128  1.00  0.00           O  
ATOM    157  CB  LEU A   9      27.843  40.754  52.651  1.00  0.00           C  
ATOM    158  CG  LEU A   9      28.314  39.835  53.767  1.00  0.00           C  
ATOM    159  CD1 LEU A   9      28.157  38.405  53.294  1.00  0.00           C  
ATOM    160  CD2 LEU A   9      29.788  40.105  54.100  1.00  0.00           C  
ATOM    161  H   LEU A   9      26.009  41.723  54.116  1.00  0.00           H  
ATOM    162  HA  LEU A   9      28.667  42.525  53.435  1.00  0.00           H  
ATOM    163 1HB  LEU A   9      26.891  40.392  52.292  1.00  0.00           H  
ATOM    164 2HB  LEU A   9      28.572  40.659  51.910  1.00  0.00           H  
ATOM    165  HG  LEU A   9      27.702  39.980  54.655  1.00  0.00           H  
ATOM    166 1HD1 LEU A   9      28.486  37.740  54.087  1.00  0.00           H  
ATOM    167 2HD1 LEU A   9      27.114  38.210  53.064  1.00  0.00           H  
ATOM    168 3HD1 LEU A   9      28.756  38.234  52.407  1.00  0.00           H  
ATOM    169 1HD2 LEU A   9      30.101  39.420  54.882  1.00  0.00           H  
ATOM    170 2HD2 LEU A   9      30.393  39.949  53.209  1.00  0.00           H  
ATOM    171 3HD2 LEU A   9      29.932  41.116  54.453  1.00  0.00           H  
ATOM    172  N   VAL A  10      26.324  43.165  51.216  1.00  0.00           N  
ATOM    173  CA  VAL A  10      26.013  43.987  50.053  1.00  0.00           C  
ATOM    174  C   VAL A  10      26.305  45.459  50.323  1.00  0.00           C  
ATOM    175  O   VAL A  10      26.937  46.134  49.510  1.00  0.00           O  
ATOM    176  CB  VAL A  10      24.531  43.823  49.665  1.00  0.00           C  
ATOM    177  CG1 VAL A  10      24.132  44.870  48.636  1.00  0.00           C  
ATOM    178  CG2 VAL A  10      24.288  42.421  49.130  1.00  0.00           C  
ATOM    179  H   VAL A  10      25.576  42.673  51.682  1.00  0.00           H  
ATOM    180  HA  VAL A  10      26.632  43.656  49.218  1.00  0.00           H  
ATOM    181  HB  VAL A  10      23.913  43.989  50.548  1.00  0.00           H  
ATOM    182 1HG1 VAL A  10      23.082  44.740  48.373  1.00  0.00           H  
ATOM    183 2HG1 VAL A  10      24.280  45.866  49.053  1.00  0.00           H  
ATOM    184 3HG1 VAL A  10      24.745  44.755  47.742  1.00  0.00           H  
ATOM    185 1HG2 VAL A  10      23.239  42.312  48.858  1.00  0.00           H  
ATOM    186 2HG2 VAL A  10      24.910  42.254  48.250  1.00  0.00           H  
ATOM    187 3HG2 VAL A  10      24.541  41.689  49.897  1.00  0.00           H  
ATOM    188  N   ASP A  11      25.843  45.947  51.467  1.00  0.00           N  
ATOM    189  CA  ASP A  11      25.983  47.358  51.809  1.00  0.00           C  
ATOM    190  C   ASP A  11      27.449  47.772  51.849  1.00  0.00           C  
ATOM    191  O   ASP A  11      27.811  48.852  51.384  1.00  0.00           O  
ATOM    192  CB  ASP A  11      25.333  47.668  53.167  1.00  0.00           C  
ATOM    193  CG  ASP A  11      23.763  47.713  53.172  1.00  0.00           C  
ATOM    194  OD1 ASP A  11      23.158  47.834  52.136  1.00  0.00           O  
ATOM    195  OD2 ASP A  11      23.194  47.653  54.254  1.00  0.00           O  
ATOM    196  H   ASP A  11      25.380  45.327  52.115  1.00  0.00           H  
ATOM    197  HA  ASP A  11      25.472  47.951  51.052  1.00  0.00           H  
ATOM    198 1HB  ASP A  11      25.646  46.903  53.882  1.00  0.00           H  
ATOM    199 2HB  ASP A  11      25.710  48.621  53.534  1.00  0.00           H  
ATOM    200  N   ARG A  12      28.289  46.904  52.405  1.00  0.00           N  
ATOM    201  CA  ARG A  12      29.717  47.180  52.512  1.00  0.00           C  
ATOM    202  C   ARG A  12      30.401  47.079  51.154  1.00  0.00           C  
ATOM    203  O   ARG A  12      31.181  47.954  50.776  1.00  0.00           O  
ATOM    204  CB  ARG A  12      30.377  46.214  53.484  1.00  0.00           C  
ATOM    205  CG  ARG A  12      31.868  46.434  53.690  1.00  0.00           C  
ATOM    206  CD  ARG A  12      32.151  47.768  54.277  1.00  0.00           C  
ATOM    207  NE  ARG A  12      33.562  47.942  54.578  1.00  0.00           N  
ATOM    208  CZ  ARG A  12      34.147  49.123  54.854  1.00  0.00           C  
ATOM    209  NH1 ARG A  12      33.430  50.225  54.863  1.00  0.00           N  
ATOM    210  NH2 ARG A  12      35.441  49.175  55.116  1.00  0.00           N  
ATOM    211  H   ARG A  12      27.929  46.031  52.761  1.00  0.00           H  
ATOM    212  HA  ARG A  12      29.844  48.195  52.893  1.00  0.00           H  
ATOM    213 1HB  ARG A  12      29.895  46.291  54.457  1.00  0.00           H  
ATOM    214 2HB  ARG A  12      30.241  45.192  53.131  1.00  0.00           H  
ATOM    215 1HG  ARG A  12      32.258  45.672  54.366  1.00  0.00           H  
ATOM    216 2HG  ARG A  12      32.383  46.365  52.731  1.00  0.00           H  
ATOM    217 1HD  ARG A  12      31.855  48.546  53.572  1.00  0.00           H  
ATOM    218 2HD  ARG A  12      31.587  47.887  55.202  1.00  0.00           H  
ATOM    219  HE  ARG A  12      34.146  47.116  54.581  1.00  0.00           H  
ATOM    220 1HH1 ARG A  12      32.441  50.185  54.663  1.00  0.00           H  
ATOM    221 2HH1 ARG A  12      33.869  51.111  55.070  1.00  0.00           H  
ATOM    222 1HH2 ARG A  12      35.993  48.327  55.109  1.00  0.00           H  
ATOM    223 2HH2 ARG A  12      35.879  50.061  55.322  1.00  0.00           H  
ATOM    224  N   ALA A  13      30.103  46.010  50.425  1.00  0.00           N  
ATOM    225  CA  ALA A  13      30.687  45.795  49.105  1.00  0.00           C  
ATOM    226  C   ALA A  13      30.262  46.887  48.131  1.00  0.00           C  
ATOM    227  O   ALA A  13      31.054  47.330  47.300  1.00  0.00           O  
ATOM    228  CB  ALA A  13      30.309  44.417  48.590  1.00  0.00           C  
ATOM    229  H   ALA A  13      29.456  45.329  50.793  1.00  0.00           H  
ATOM    230  HA  ALA A  13      31.772  45.814  49.201  1.00  0.00           H  
ATOM    231 1HB  ALA A  13      30.792  44.251  47.644  1.00  0.00           H  
ATOM    232 2HB  ALA A  13      30.633  43.657  49.284  1.00  0.00           H  
ATOM    233 3HB  ALA A  13      29.228  44.355  48.480  1.00  0.00           H  
ATOM    234  N   LYS A  14      29.010  47.316  48.240  1.00  0.00           N  
ATOM    235  CA  LYS A  14      28.476  48.351  47.363  1.00  0.00           C  
ATOM    236  C   LYS A  14      29.131  49.699  47.641  1.00  0.00           C  
ATOM    237  O   LYS A  14      29.515  50.416  46.717  1.00  0.00           O  
ATOM    238  CB  LYS A  14      26.960  48.459  47.527  1.00  0.00           C  
ATOM    239  CG  LYS A  14      26.269  49.297  46.459  1.00  0.00           C  
ATOM    240  CD  LYS A  14      24.786  49.458  46.756  1.00  0.00           C  
ATOM    241  CE  LYS A  14      24.043  48.139  46.606  1.00  0.00           C  
ATOM    242  NZ  LYS A  14      22.576  48.303  46.785  1.00  0.00           N  
ATOM    243  H   LYS A  14      28.413  46.915  48.948  1.00  0.00           H  
ATOM    244  HA  LYS A  14      28.681  48.070  46.331  1.00  0.00           H  
ATOM    245 1HB  LYS A  14      26.520  47.462  47.506  1.00  0.00           H  
ATOM    246 2HB  LYS A  14      26.728  48.898  48.498  1.00  0.00           H  
ATOM    247 1HG  LYS A  14      26.733  50.283  46.415  1.00  0.00           H  
ATOM    248 2HG  LYS A  14      26.386  48.817  45.488  1.00  0.00           H  
ATOM    249 1HD  LYS A  14      24.656  49.826  47.775  1.00  0.00           H  
ATOM    250 2HD  LYS A  14      24.355  50.188  46.068  1.00  0.00           H  
ATOM    251 1HE  LYS A  14      24.233  47.727  45.616  1.00  0.00           H  
ATOM    252 2HE  LYS A  14      24.410  47.429  47.347  1.00  0.00           H  
ATOM    253 1HZ  LYS A  14      22.120  47.408  46.679  1.00  0.00           H  
ATOM    254 2HZ  LYS A  14      22.388  48.669  47.708  1.00  0.00           H  
ATOM    255 3HZ  LYS A  14      22.221  48.946  46.092  1.00  0.00           H  
ATOM    256  N   THR A  15      29.255  50.038  48.919  1.00  0.00           N  
ATOM    257  CA  THR A  15      29.885  51.291  49.323  1.00  0.00           C  
ATOM    258  C   THR A  15      31.334  51.354  48.860  1.00  0.00           C  
ATOM    259  O   THR A  15      31.782  52.369  48.328  1.00  0.00           O  
ATOM    260  CB  THR A  15      29.849  51.460  50.858  1.00  0.00           C  
ATOM    261  OG1 THR A  15      28.489  51.500  51.308  1.00  0.00           O  
ATOM    262  CG2 THR A  15      30.562  52.760  51.263  1.00  0.00           C  
ATOM    263  H   THR A  15      28.906  49.413  49.632  1.00  0.00           H  
ATOM    264  HA  THR A  15      29.336  52.115  48.868  1.00  0.00           H  
ATOM    265  HB  THR A  15      30.351  50.611  51.331  1.00  0.00           H  
ATOM    266  HG1 THR A  15      28.119  50.588  51.293  1.00  0.00           H  
ATOM    267 1HG2 THR A  15      30.525  52.865  52.343  1.00  0.00           H  
ATOM    268 2HG2 THR A  15      31.597  52.732  50.944  1.00  0.00           H  
ATOM    269 3HG2 THR A  15      30.061  53.607  50.797  1.00  0.00           H  
ATOM    270  N   LEU A  16      32.063  50.261  49.067  1.00  0.00           N  
ATOM    271  CA  LEU A  16      33.474  50.203  48.703  1.00  0.00           C  
ATOM    272  C   LEU A  16      33.663  50.337  47.198  1.00  0.00           C  
ATOM    273  O   LEU A  16      34.578  51.014  46.734  1.00  0.00           O  
ATOM    274  CB  LEU A  16      34.093  48.884  49.186  1.00  0.00           C  
ATOM    275  CG  LEU A  16      34.275  48.754  50.705  1.00  0.00           C  
ATOM    276  CD1 LEU A  16      34.582  47.303  51.055  1.00  0.00           C  
ATOM    277  CD2 LEU A  16      35.396  49.675  51.161  1.00  0.00           C  
ATOM    278  H   LEU A  16      31.629  49.452  49.484  1.00  0.00           H  
ATOM    279  HA  LEU A  16      33.992  51.028  49.194  1.00  0.00           H  
ATOM    280 1HB  LEU A  16      33.459  48.063  48.857  1.00  0.00           H  
ATOM    281 2HB  LEU A  16      35.072  48.771  48.723  1.00  0.00           H  
ATOM    282  HG  LEU A  16      33.350  49.030  51.207  1.00  0.00           H  
ATOM    283 1HD1 LEU A  16      34.711  47.209  52.133  1.00  0.00           H  
ATOM    284 2HD1 LEU A  16      33.755  46.669  50.733  1.00  0.00           H  
ATOM    285 3HD1 LEU A  16      35.496  46.992  50.551  1.00  0.00           H  
ATOM    286 1HD2 LEU A  16      35.526  49.581  52.241  1.00  0.00           H  
ATOM    287 2HD2 LEU A  16      36.324  49.398  50.659  1.00  0.00           H  
ATOM    288 3HD2 LEU A  16      35.143  50.705  50.915  1.00  0.00           H  
ATOM    289  N   ALA A  17      32.789  49.684  46.437  1.00  0.00           N  
ATOM    290  CA  ALA A  17      32.858  49.727  44.984  1.00  0.00           C  
ATOM    291  C   ALA A  17      32.709  51.152  44.466  1.00  0.00           C  
ATOM    292  O   ALA A  17      33.373  51.547  43.508  1.00  0.00           O  
ATOM    293  CB  ALA A  17      31.794  48.842  44.360  1.00  0.00           C  
ATOM    294  H   ALA A  17      32.058  49.145  46.880  1.00  0.00           H  
ATOM    295  HA  ALA A  17      33.830  49.341  44.670  1.00  0.00           H  
ATOM    296 1HB  ALA A  17      31.908  48.874  43.281  1.00  0.00           H  
ATOM    297 2HB  ALA A  17      31.911  47.818  44.705  1.00  0.00           H  
ATOM    298 3HB  ALA A  17      30.806  49.202  44.642  1.00  0.00           H  
ATOM    299  N   LYS A  18      31.830  51.918  45.103  1.00  0.00           N  
ATOM    300  CA  LYS A  18      31.627  53.317  44.741  1.00  0.00           C  
ATOM    301  C   LYS A  18      32.844  54.160  45.094  1.00  0.00           C  
ATOM    302  O   LYS A  18      33.251  55.032  44.327  1.00  0.00           O  
ATOM    303  CB  LYS A  18      30.382  53.875  45.433  1.00  0.00           C  
ATOM    304  CG  LYS A  18      29.066  53.337  44.889  1.00  0.00           C  
ATOM    305  CD  LYS A  18      27.877  53.946  45.617  1.00  0.00           C  
ATOM    306  CE  LYS A  18      26.560  53.433  45.054  1.00  0.00           C  
ATOM    307  NZ  LYS A  18      25.387  54.013  45.765  1.00  0.00           N  
ATOM    308  H   LYS A  18      31.290  51.522  45.861  1.00  0.00           H  
ATOM    309  HA  LYS A  18      31.461  53.373  43.665  1.00  0.00           H  
ATOM    310 1HB  LYS A  18      30.424  53.643  46.498  1.00  0.00           H  
ATOM    311 2HB  LYS A  18      30.367  54.960  45.335  1.00  0.00           H  
ATOM    312 1HG  LYS A  18      28.988  53.571  43.826  1.00  0.00           H  
ATOM    313 2HG  LYS A  18      29.038  52.254  45.007  1.00  0.00           H  
ATOM    314 1HD  LYS A  18      27.932  53.695  46.677  1.00  0.00           H  
ATOM    315 2HD  LYS A  18      27.905  55.031  45.517  1.00  0.00           H  
ATOM    316 1HE  LYS A  18      26.492  53.689  43.998  1.00  0.00           H  
ATOM    317 2HE  LYS A  18      26.523  52.348  45.146  1.00  0.00           H  
ATOM    318 1HZ  LYS A  18      24.535  53.648  45.363  1.00  0.00           H  
ATOM    319 2HZ  LYS A  18      25.430  53.766  46.744  1.00  0.00           H  
ATOM    320 3HZ  LYS A  18      25.400  55.018  45.671  1.00  0.00           H  
ATOM    321  N   GLN A  19      33.425  53.893  46.260  1.00  0.00           N  
ATOM    322  CA  GLN A  19      34.606  54.620  46.711  1.00  0.00           C  
ATOM    323  C   GLN A  19      35.806  54.327  45.819  1.00  0.00           C  
ATOM    324  O   GLN A  19      36.598  55.219  45.516  1.00  0.00           O  
ATOM    325  CB  GLN A  19      34.934  54.262  48.163  1.00  0.00           C  
ATOM    326  CG  GLN A  19      33.923  54.778  49.174  1.00  0.00           C  
ATOM    327  CD  GLN A  19      34.185  54.252  50.573  1.00  0.00           C  
ATOM    328  OE1 GLN A  19      35.004  53.350  50.768  1.00  0.00           O  
ATOM    329  NE2 GLN A  19      33.490  54.816  51.554  1.00  0.00           N  
ATOM    330  H   GLN A  19      33.037  53.170  46.848  1.00  0.00           H  
ATOM    331  HA  GLN A  19      34.393  55.689  46.669  1.00  0.00           H  
ATOM    332 1HB  GLN A  19      34.990  53.178  48.267  1.00  0.00           H  
ATOM    333 2HB  GLN A  19      35.910  54.667  48.427  1.00  0.00           H  
ATOM    334 1HG  GLN A  19      33.977  55.866  49.202  1.00  0.00           H  
ATOM    335 2HG  GLN A  19      32.927  54.461  48.871  1.00  0.00           H  
ATOM    336 1HE2 GLN A  19      33.620  54.508  52.499  1.00  0.00           H  
ATOM    337 2HE2 GLN A  19      32.837  55.544  51.352  1.00  0.00           H  
ATOM    338  N   VAL A  20      35.935  53.072  45.404  1.00  0.00           N  
ATOM    339  CA  VAL A  20      36.999  52.673  44.490  1.00  0.00           C  
ATOM    340  C   VAL A  20      36.746  53.202  43.085  1.00  0.00           C  
ATOM    341  O   VAL A  20      37.671  53.640  42.398  1.00  0.00           O  
ATOM    342  CB  VAL A  20      37.117  51.138  44.443  1.00  0.00           C  
ATOM    343  CG1 VAL A  20      38.064  50.710  43.333  1.00  0.00           C  
ATOM    344  CG2 VAL A  20      37.593  50.614  45.790  1.00  0.00           C  
ATOM    345  H   VAL A  20      35.279  52.376  45.728  1.00  0.00           H  
ATOM    346  HA  VAL A  20      37.941  53.086  44.854  1.00  0.00           H  
ATOM    347  HB  VAL A  20      36.139  50.715  44.213  1.00  0.00           H  
ATOM    348 1HG1 VAL A  20      38.136  49.622  43.314  1.00  0.00           H  
ATOM    349 2HG1 VAL A  20      37.685  51.065  42.374  1.00  0.00           H  
ATOM    350 3HG1 VAL A  20      39.052  51.134  43.513  1.00  0.00           H  
ATOM    351 1HG2 VAL A  20      37.673  49.528  45.750  1.00  0.00           H  
ATOM    352 2HG2 VAL A  20      38.568  51.042  46.023  1.00  0.00           H  
ATOM    353 3HG2 VAL A  20      36.878  50.897  46.563  1.00  0.00           H  
ATOM    354  N   GLY A  21      35.489  53.162  42.660  1.00  0.00           N  
ATOM    355  CA  GLY A  21      35.120  53.582  41.314  1.00  0.00           C  
ATOM    356  C   GLY A  21      35.155  52.410  40.341  1.00  0.00           C  
ATOM    357  O   GLY A  21      35.338  52.597  39.137  1.00  0.00           O  
ATOM    358  H   GLY A  21      34.769  52.829  43.287  1.00  0.00           H  
ATOM    359 1HA  GLY A  21      34.120  54.018  41.328  1.00  0.00           H  
ATOM    360 2HA  GLY A  21      35.804  54.362  40.977  1.00  0.00           H  
ATOM    361  N   ASP A  22      34.978  51.205  40.868  1.00  0.00           N  
ATOM    362  CA  ASP A  22      35.025  49.997  40.052  1.00  0.00           C  
ATOM    363  C   ASP A  22      33.646  49.650  39.504  1.00  0.00           C  
ATOM    364  O   ASP A  22      32.809  49.085  40.210  1.00  0.00           O  
ATOM    365  CB  ASP A  22      35.620  48.840  40.873  1.00  0.00           C  
ATOM    366  CG  ASP A  22      35.771  47.510  40.090  1.00  0.00           C  
ATOM    367  OD1 ASP A  22      35.043  47.297  39.127  1.00  0.00           O  
ATOM    368  OD2 ASP A  22      36.628  46.728  40.443  1.00  0.00           O  
ATOM    369  H   ASP A  22      34.806  51.122  41.859  1.00  0.00           H  
ATOM    370  HA  ASP A  22      35.699  50.172  39.214  1.00  0.00           H  
ATOM    371 1HB  ASP A  22      36.602  49.133  41.233  1.00  0.00           H  
ATOM    372 2HB  ASP A  22      34.996  48.670  41.747  1.00  0.00           H  
ATOM    373  N   ARG A  23      33.415  49.990  38.240  1.00  0.00           N  
ATOM    374  CA  ARG A  23      32.081  49.901  37.655  1.00  0.00           C  
ATOM    375  C   ARG A  23      31.561  48.470  37.686  1.00  0.00           C  
ATOM    376  O   ARG A  23      30.386  48.232  37.967  1.00  0.00           O  
ATOM    377  CB  ARG A  23      32.091  50.403  36.219  1.00  0.00           C  
ATOM    378  CG  ARG A  23      32.189  51.912  36.069  1.00  0.00           C  
ATOM    379  CD  ARG A  23      32.203  52.323  34.642  1.00  0.00           C  
ATOM    380  NE  ARG A  23      30.979  51.943  33.956  1.00  0.00           N  
ATOM    381  CZ  ARG A  23      30.902  51.004  32.992  1.00  0.00           C  
ATOM    382  NH1 ARG A  23      31.984  50.361  32.612  1.00  0.00           N  
ATOM    383  NH2 ARG A  23      29.738  50.730  32.428  1.00  0.00           N  
ATOM    384  H   ARG A  23      34.179  50.320  37.671  1.00  0.00           H  
ATOM    385  HA  ARG A  23      31.406  50.532  38.235  1.00  0.00           H  
ATOM    386 1HB  ARG A  23      32.933  49.963  35.686  1.00  0.00           H  
ATOM    387 2HB  ARG A  23      31.180  50.080  35.715  1.00  0.00           H  
ATOM    388 1HG  ARG A  23      31.333  52.383  36.553  1.00  0.00           H  
ATOM    389 2HG  ARG A  23      33.109  52.265  36.537  1.00  0.00           H  
ATOM    390 1HD  ARG A  23      32.309  53.405  34.575  1.00  0.00           H  
ATOM    391 2HD  ARG A  23      33.041  51.845  34.134  1.00  0.00           H  
ATOM    392  HE  ARG A  23      30.125  52.416  34.221  1.00  0.00           H  
ATOM    393 1HH1 ARG A  23      32.873  50.571  33.043  1.00  0.00           H  
ATOM    394 2HH1 ARG A  23      31.926  49.658  31.890  1.00  0.00           H  
ATOM    395 1HH2 ARG A  23      28.906  51.225  32.720  1.00  0.00           H  
ATOM    396 2HH2 ARG A  23      29.680  50.028  31.706  1.00  0.00           H  
ATOM    397  N   MET A  24      32.442  47.518  37.396  1.00  0.00           N  
ATOM    398  CA  MET A  24      32.054  46.115  37.310  1.00  0.00           C  
ATOM    399  C   MET A  24      31.775  45.536  38.690  1.00  0.00           C  
ATOM    400  O   MET A  24      30.794  44.821  38.887  1.00  0.00           O  
ATOM    401  CB  MET A  24      33.142  45.309  36.603  1.00  0.00           C  
ATOM    402  CG  MET A  24      32.846  43.820  36.486  1.00  0.00           C  
ATOM    403  SD  MET A  24      31.275  43.486  35.664  1.00  0.00           S  
ATOM    404  CE  MET A  24      31.666  43.962  33.982  1.00  0.00           C  
ATOM    405  H   MET A  24      33.406  47.773  37.231  1.00  0.00           H  
ATOM    406  HA  MET A  24      31.148  46.044  36.710  1.00  0.00           H  
ATOM    407 1HB  MET A  24      33.289  45.701  35.598  1.00  0.00           H  
ATOM    408 2HB  MET A  24      34.085  45.421  37.140  1.00  0.00           H  
ATOM    409 1HG  MET A  24      33.641  43.335  35.920  1.00  0.00           H  
ATOM    410 2HG  MET A  24      32.815  43.376  37.480  1.00  0.00           H  
ATOM    411 1HE  MET A  24      30.791  43.812  33.349  1.00  0.00           H  
ATOM    412 2HE  MET A  24      31.956  45.013  33.959  1.00  0.00           H  
ATOM    413 3HE  MET A  24      32.489  43.350  33.613  1.00  0.00           H  
ATOM    414  N   ALA A  25      32.644  45.849  39.648  1.00  0.00           N  
ATOM    415  CA  ALA A  25      32.482  45.373  41.015  1.00  0.00           C  
ATOM    416  C   ALA A  25      31.170  45.856  41.615  1.00  0.00           C  
ATOM    417  O   ALA A  25      30.485  45.110  42.315  1.00  0.00           O  
ATOM    418  CB  ALA A  25      33.614  45.836  41.899  1.00  0.00           C  
ATOM    419  H   ALA A  25      33.438  46.432  39.418  1.00  0.00           H  
ATOM    420  HA  ALA A  25      32.483  44.282  41.006  1.00  0.00           H  
ATOM    421 1HB  ALA A  25      33.476  45.447  42.903  1.00  0.00           H  
ATOM    422 2HB  ALA A  25      34.560  45.475  41.495  1.00  0.00           H  
ATOM    423 3HB  ALA A  25      33.620  46.925  41.925  1.00  0.00           H  
ATOM    424  N   LEU A  26      30.821  47.109  41.335  1.00  0.00           N  
ATOM    425  CA  LEU A  26      29.564  47.678  41.809  1.00  0.00           C  
ATOM    426  C   LEU A  26      28.370  46.976  41.177  1.00  0.00           C  
ATOM    427  O   LEU A  26      27.396  46.652  41.860  1.00  0.00           O  
ATOM    428  CB  LEU A  26      29.508  49.178  41.494  1.00  0.00           C  
ATOM    429  CG  LEU A  26      28.235  49.905  41.944  1.00  0.00           C  
ATOM    430  CD1 LEU A  26      28.088  49.787  43.455  1.00  0.00           C  
ATOM    431  CD2 LEU A  26      28.303  51.363  41.513  1.00  0.00           C  
ATOM    432  H   LEU A  26      31.443  47.680  40.781  1.00  0.00           H  
ATOM    433  HA  LEU A  26      29.515  47.551  42.891  1.00  0.00           H  
ATOM    434 1HB  LEU A  26      30.355  49.665  41.975  1.00  0.00           H  
ATOM    435 2HB  LEU A  26      29.603  49.311  40.417  1.00  0.00           H  
ATOM    436  HG  LEU A  26      27.365  49.432  41.487  1.00  0.00           H  
ATOM    437 1HD1 LEU A  26      27.183  50.304  43.774  1.00  0.00           H  
ATOM    438 2HD1 LEU A  26      28.022  48.735  43.733  1.00  0.00           H  
ATOM    439 3HD1 LEU A  26      28.953  50.238  43.940  1.00  0.00           H  
ATOM    440 1HD2 LEU A  26      27.397  51.880  41.832  1.00  0.00           H  
ATOM    441 2HD2 LEU A  26      29.172  51.837  41.971  1.00  0.00           H  
ATOM    442 3HD2 LEU A  26      28.390  51.418  40.428  1.00  0.00           H  
ATOM    443  N   HIS A  27      28.447  46.745  39.872  1.00  0.00           N  
ATOM    444  CA  HIS A  27      27.385  46.054  39.152  1.00  0.00           C  
ATOM    445  C   HIS A  27      27.159  44.656  39.716  1.00  0.00           C  
ATOM    446  O   HIS A  27      26.023  44.256  39.972  1.00  0.00           O  
ATOM    447  CB  HIS A  27      27.716  45.961  37.658  1.00  0.00           C  
ATOM    448  CG  HIS A  27      26.636  45.321  36.842  1.00  0.00           C  
ATOM    449  ND1 HIS A  27      25.446  45.957  36.554  1.00  0.00           N  
ATOM    450  CD2 HIS A  27      26.565  44.104  36.254  1.00  0.00           C  
ATOM    451  CE1 HIS A  27      24.690  45.156  35.821  1.00  0.00           C  
ATOM    452  NE2 HIS A  27      25.346  44.027  35.626  1.00  0.00           N  
ATOM    453  H   HIS A  27      29.262  47.058  39.365  1.00  0.00           H  
ATOM    454  HA  HIS A  27      26.464  46.625  39.259  1.00  0.00           H  
ATOM    455 1HB  HIS A  27      27.895  46.961  37.263  1.00  0.00           H  
ATOM    456 2HB  HIS A  27      28.632  45.386  37.524  1.00  0.00           H  
ATOM    457  HD2 HIS A  27      27.332  43.329  36.274  1.00  0.00           H  
ATOM    458  HE1 HIS A  27      23.695  45.390  35.444  1.00  0.00           H  
ATOM    459  HE2 HIS A  27      25.011  43.232  35.101  1.00  0.00           H  
ATOM    460  N   VAL A  28      28.247  43.916  39.905  1.00  0.00           N  
ATOM    461  CA  VAL A  28      28.164  42.537  40.369  1.00  0.00           C  
ATOM    462  C   VAL A  28      27.544  42.463  41.760  1.00  0.00           C  
ATOM    463  O   VAL A  28      26.726  41.585  42.038  1.00  0.00           O  
ATOM    464  CB  VAL A  28      29.565  41.897  40.398  1.00  0.00           C  
ATOM    465  CG1 VAL A  28      29.528  40.568  41.137  1.00  0.00           C  
ATOM    466  CG2 VAL A  28      30.079  41.712  38.979  1.00  0.00           C  
ATOM    467  H   VAL A  28      29.152  44.319  39.722  1.00  0.00           H  
ATOM    468  HA  VAL A  28      27.536  41.975  39.677  1.00  0.00           H  
ATOM    469  HB  VAL A  28      30.241  42.552  40.948  1.00  0.00           H  
ATOM    470 1HG1 VAL A  28      30.526  40.130  41.148  1.00  0.00           H  
ATOM    471 2HG1 VAL A  28      29.192  40.730  42.161  1.00  0.00           H  
ATOM    472 3HG1 VAL A  28      28.841  39.890  40.631  1.00  0.00           H  
ATOM    473 1HG2 VAL A  28      31.070  41.260  39.007  1.00  0.00           H  
ATOM    474 2HG2 VAL A  28      29.399  41.062  38.427  1.00  0.00           H  
ATOM    475 3HG2 VAL A  28      30.136  42.681  38.483  1.00  0.00           H  
ATOM    476  N   VAL A  29      27.937  43.385  42.628  1.00  0.00           N  
ATOM    477  CA  VAL A  29      27.392  43.448  43.981  1.00  0.00           C  
ATOM    478  C   VAL A  29      25.890  43.699  43.956  1.00  0.00           C  
ATOM    479  O   VAL A  29      25.135  43.063  44.693  1.00  0.00           O  
ATOM    480  CB  VAL A  29      28.083  44.566  44.785  1.00  0.00           C  
ATOM    481  CG1 VAL A  29      27.316  44.851  46.067  1.00  0.00           C  
ATOM    482  CG2 VAL A  29      29.519  44.170  45.092  1.00  0.00           C  
ATOM    483  H   VAL A  29      28.633  44.062  42.346  1.00  0.00           H  
ATOM    484  HA  VAL A  29      27.581  42.494  44.473  1.00  0.00           H  
ATOM    485  HB  VAL A  29      28.076  45.483  44.195  1.00  0.00           H  
ATOM    486 1HG1 VAL A  29      27.818  45.643  46.623  1.00  0.00           H  
ATOM    487 2HG1 VAL A  29      26.302  45.167  45.822  1.00  0.00           H  
ATOM    488 3HG1 VAL A  29      27.278  43.949  46.677  1.00  0.00           H  
ATOM    489 1HG2 VAL A  29      30.002  44.965  45.660  1.00  0.00           H  
ATOM    490 2HG2 VAL A  29      29.526  43.250  45.677  1.00  0.00           H  
ATOM    491 3HG2 VAL A  29      30.060  44.011  44.159  1.00  0.00           H  
ATOM    492  N   LYS A  30      25.463  44.627  43.110  1.00  0.00           N  
ATOM    493  CA  LYS A  30      24.043  44.915  42.941  1.00  0.00           C  
ATOM    494  C   LYS A  30      23.277  43.671  42.510  1.00  0.00           C  
ATOM    495  O   LYS A  30      22.157  43.434  42.961  1.00  0.00           O  
ATOM    496  CB  LYS A  30      23.842  46.036  41.920  1.00  0.00           C  
ATOM    497  CG  LYS A  30      24.204  47.424  42.430  1.00  0.00           C  
ATOM    498  CD  LYS A  30      24.009  48.478  41.350  1.00  0.00           C  
ATOM    499  CE  LYS A  30      24.260  49.878  41.890  1.00  0.00           C  
ATOM    500  NZ  LYS A  30      24.125  50.916  40.832  1.00  0.00           N  
ATOM    501  H   LYS A  30      26.137  45.145  42.566  1.00  0.00           H  
ATOM    502  HA  LYS A  30      23.645  45.259  43.896  1.00  0.00           H  
ATOM    503 1HB  LYS A  30      24.448  45.836  41.035  1.00  0.00           H  
ATOM    504 2HB  LYS A  30      22.799  46.057  41.604  1.00  0.00           H  
ATOM    505 1HG  LYS A  30      23.575  47.673  43.286  1.00  0.00           H  
ATOM    506 2HG  LYS A  30      25.245  47.434  42.751  1.00  0.00           H  
ATOM    507 1HD  LYS A  30      24.697  48.287  40.526  1.00  0.00           H  
ATOM    508 2HD  LYS A  30      22.989  48.424  40.969  1.00  0.00           H  
ATOM    509 1HE  LYS A  30      23.549  50.094  42.686  1.00  0.00           H  
ATOM    510 2HE  LYS A  30      25.266  49.932  42.308  1.00  0.00           H  
ATOM    511 1HZ  LYS A  30      24.299  51.828  41.230  1.00  0.00           H  
ATOM    512 2HZ  LYS A  30      24.794  50.736  40.096  1.00  0.00           H  
ATOM    513 3HZ  LYS A  30      23.190  50.889  40.451  1.00  0.00           H  
ATOM    514  N   VAL A  31      23.886  42.881  41.634  1.00  0.00           N  
ATOM    515  CA  VAL A  31      23.279  41.638  41.173  1.00  0.00           C  
ATOM    516  C   VAL A  31      23.280  40.582  42.272  1.00  0.00           C  
ATOM    517  O   VAL A  31      22.305  39.852  42.445  1.00  0.00           O  
ATOM    518  CB  VAL A  31      24.035  41.098  39.945  1.00  0.00           C  
ATOM    519  CG1 VAL A  31      23.518  39.718  39.566  1.00  0.00           C  
ATOM    520  CG2 VAL A  31      23.891  42.066  38.781  1.00  0.00           C  
ATOM    521  H   VAL A  31      24.792  43.147  41.278  1.00  0.00           H  
ATOM    522  HA  VAL A  31      22.246  41.842  40.885  1.00  0.00           H  
ATOM    523  HB  VAL A  31      25.089  40.987  40.198  1.00  0.00           H  
ATOM    524 1HG1 VAL A  31      24.064  39.351  38.696  1.00  0.00           H  
ATOM    525 2HG1 VAL A  31      23.664  39.033  40.401  1.00  0.00           H  
ATOM    526 3HG1 VAL A  31      22.456  39.780  39.327  1.00  0.00           H  
ATOM    527 1HG2 VAL A  31      24.428  41.678  37.916  1.00  0.00           H  
ATOM    528 2HG2 VAL A  31      22.836  42.181  38.531  1.00  0.00           H  
ATOM    529 3HG2 VAL A  31      24.305  43.035  39.060  1.00  0.00           H  
ATOM    530  N   LEU A  32      24.383  40.507  43.011  1.00  0.00           N  
ATOM    531  CA  LEU A  32      24.495  39.574  44.124  1.00  0.00           C  
ATOM    532  C   LEU A  32      23.410  39.827  45.167  1.00  0.00           C  
ATOM    533  O   LEU A  32      22.907  38.893  45.792  1.00  0.00           O  
ATOM    534  CB  LEU A  32      25.879  39.691  44.777  1.00  0.00           C  
ATOM    535  CG  LEU A  32      27.039  39.064  43.993  1.00  0.00           C  
ATOM    536  CD1 LEU A  32      28.362  39.521  44.591  1.00  0.00           C  
ATOM    537  CD2 LEU A  32      26.916  37.547  44.031  1.00  0.00           C  
ATOM    538  H   LEU A  32      25.162  41.112  42.796  1.00  0.00           H  
ATOM    539  HA  LEU A  32      24.381  38.560  43.741  1.00  0.00           H  
ATOM    540 1HB  LEU A  32      26.107  40.746  44.918  1.00  0.00           H  
ATOM    541 2HB  LEU A  32      25.843  39.213  45.755  1.00  0.00           H  
ATOM    542  HG  LEU A  32      27.005  39.405  42.958  1.00  0.00           H  
ATOM    543 1HD1 LEU A  32      29.186  39.075  44.035  1.00  0.00           H  
ATOM    544 2HD1 LEU A  32      28.431  40.607  44.533  1.00  0.00           H  
ATOM    545 3HD1 LEU A  32      28.417  39.208  45.633  1.00  0.00           H  
ATOM    546 1HD2 LEU A  32      27.740  37.101  43.474  1.00  0.00           H  
ATOM    547 2HD2 LEU A  32      26.951  37.206  45.066  1.00  0.00           H  
ATOM    548 3HD2 LEU A  32      25.969  37.248  43.581  1.00  0.00           H  
ATOM    549  N   GLU A  33      23.056  41.093  45.347  1.00  0.00           N  
ATOM    550  CA  GLU A  33      21.931  41.459  46.200  1.00  0.00           C  
ATOM    551  C   GLU A  33      20.637  40.827  45.705  1.00  0.00           C  
ATOM    552  O   GLU A  33      19.850  40.302  46.492  1.00  0.00           O  
ATOM    553  CB  GLU A  33      21.778  42.980  46.257  1.00  0.00           C  
ATOM    554  CG  GLU A  33      20.676  43.467  47.188  1.00  0.00           C  
ATOM    555  CD  GLU A  33      20.599  44.966  47.269  1.00  0.00           C  
ATOM    556  OE1 GLU A  33      21.395  45.618  46.639  1.00  0.00           O  
ATOM    557  OE2 GLU A  33      19.741  45.460  47.963  1.00  0.00           O  
ATOM    558  H   GLU A  33      23.579  41.823  44.883  1.00  0.00           H  
ATOM    559  HA  GLU A  33      22.130  41.101  47.211  1.00  0.00           H  
ATOM    560 1HB  GLU A  33      22.715  43.429  46.586  1.00  0.00           H  
ATOM    561 2HB  GLU A  33      21.565  43.363  45.258  1.00  0.00           H  
ATOM    562 1HG  GLU A  33      19.720  43.083  46.833  1.00  0.00           H  
ATOM    563 2HG  GLU A  33      20.851  43.062  48.184  1.00  0.00           H  
ATOM    564  N   LEU A  34      20.421  40.882  44.395  1.00  0.00           N  
ATOM    565  CA  LEU A  34      19.256  40.255  43.783  1.00  0.00           C  
ATOM    566  C   LEU A  34      19.306  38.738  43.932  1.00  0.00           C  
ATOM    567  O   LEU A  34      18.303  38.103  44.250  1.00  0.00           O  
ATOM    568  CB  LEU A  34      19.172  40.628  42.298  1.00  0.00           C  
ATOM    569  CG  LEU A  34      18.022  39.983  41.514  1.00  0.00           C  
ATOM    570  CD1 LEU A  34      16.692  40.415  42.115  1.00  0.00           C  
ATOM    571  CD2 LEU A  34      18.117  40.385  40.050  1.00  0.00           C  
ATOM    572  H   LEU A  34      21.081  41.372  43.806  1.00  0.00           H  
ATOM    573  HA  LEU A  34      18.360  40.624  44.283  1.00  0.00           H  
ATOM    574 1HB  LEU A  34      19.063  41.708  42.217  1.00  0.00           H  
ATOM    575 2HB  LEU A  34      20.105  40.340  41.814  1.00  0.00           H  
ATOM    576  HG  LEU A  34      18.088  38.898  41.597  1.00  0.00           H  
ATOM    577 1HD1 LEU A  34      15.874  39.957  41.558  1.00  0.00           H  
ATOM    578 2HD1 LEU A  34      16.643  40.097  43.157  1.00  0.00           H  
ATOM    579 3HD1 LEU A  34      16.604  41.500  42.062  1.00  0.00           H  
ATOM    580 1HD2 LEU A  34      17.300  39.926  39.492  1.00  0.00           H  
ATOM    581 2HD2 LEU A  34      18.049  41.470  39.966  1.00  0.00           H  
ATOM    582 3HD2 LEU A  34      19.070  40.048  39.641  1.00  0.00           H  
ATOM    583  N   GLU A  35      20.484  38.165  43.698  1.00  0.00           N  
ATOM    584  CA  GLU A  35      20.673  36.724  43.825  1.00  0.00           C  
ATOM    585  C   GLU A  35      20.486  36.272  45.268  1.00  0.00           C  
ATOM    586  O   GLU A  35      19.976  35.180  45.525  1.00  0.00           O  
ATOM    587  CB  GLU A  35      22.064  36.321  43.329  1.00  0.00           C  
ATOM    588  CG  GLU A  35      22.239  36.397  41.819  1.00  0.00           C  
ATOM    589  CD  GLU A  35      23.598  35.942  41.365  1.00  0.00           C  
ATOM    590  OE1 GLU A  35      24.572  36.434  41.881  1.00  0.00           O  
ATOM    591  OE2 GLU A  35      23.662  35.100  40.500  1.00  0.00           O  
ATOM    592  H   GLU A  35      21.266  38.742  43.427  1.00  0.00           H  
ATOM    593  HA  GLU A  35      19.931  36.224  43.203  1.00  0.00           H  
ATOM    594 1HB  GLU A  35      22.814  36.967  43.786  1.00  0.00           H  
ATOM    595 2HB  GLU A  35      22.279  35.299  43.640  1.00  0.00           H  
ATOM    596 1HG  GLU A  35      21.482  35.773  41.344  1.00  0.00           H  
ATOM    597 2HG  GLU A  35      22.078  37.424  41.496  1.00  0.00           H  
ATOM    598  N   ALA A  36      20.903  37.112  46.207  1.00  0.00           N  
ATOM    599  CA  ALA A  36      20.705  36.840  47.625  1.00  0.00           C  
ATOM    600  C   ALA A  36      19.224  36.668  47.950  1.00  0.00           C  
ATOM    601  O   ALA A  36      18.840  35.740  48.660  1.00  0.00           O  
ATOM    602  CB  ALA A  36      21.257  37.973  48.480  1.00  0.00           C  
ATOM    603  H   ALA A  36      21.370  37.963  45.931  1.00  0.00           H  
ATOM    604  HA  ALA A  36      21.227  35.916  47.876  1.00  0.00           H  
ATOM    605 1HB  ALA A  36      21.102  37.748  49.523  1.00  0.00           H  
ATOM    606 2HB  ALA A  36      22.312  38.110  48.287  1.00  0.00           H  
ATOM    607 3HB  ALA A  36      20.743  38.883  48.248  1.00  0.00           H  
ATOM    608  N   LYS A  37      18.401  37.569  47.427  1.00  0.00           N  
ATOM    609  CA  LYS A  37      16.964  37.517  47.657  1.00  0.00           C  
ATOM    610  C   LYS A  37      16.362  36.236  47.089  1.00  0.00           C  
ATOM    611  O   LYS A  37      15.567  35.568  47.749  1.00  0.00           O  
ATOM    612  CB  LYS A  37      16.266  38.744  47.059  1.00  0.00           C  
ATOM    613  CG  LYS A  37      14.719  38.763  47.196  1.00  0.00           C  
ATOM    614  CD  LYS A  37      14.247  38.745  48.655  1.00  0.00           C  
ATOM    615  CE  LYS A  37      12.799  39.262  48.808  1.00  0.00           C  
ATOM    616  NZ  LYS A  37      11.815  38.564  47.897  1.00  0.00           N  
ATOM    617  H   LYS A  37      18.782  38.311  46.858  1.00  0.00           H  
ATOM    618  HA  LYS A  37      16.782  37.542  48.730  1.00  0.00           H  
ATOM    619 1HB  LYS A  37      16.658  39.645  47.522  1.00  0.00           H  
ATOM    620 2HB  LYS A  37      16.497  38.803  45.997  1.00  0.00           H  
ATOM    621 1HG  LYS A  37      14.335  39.659  46.713  1.00  0.00           H  
ATOM    622 2HG  LYS A  37      14.305  37.891  46.684  1.00  0.00           H  
ATOM    623 1HD  LYS A  37      14.268  37.715  49.030  1.00  0.00           H  
ATOM    624 2HD  LYS A  37      14.911  39.351  49.268  1.00  0.00           H  
ATOM    625 1HE  LYS A  37      12.492  39.098  49.840  1.00  0.00           H  
ATOM    626 2HE  LYS A  37      12.775  40.331  48.601  1.00  0.00           H  
ATOM    627 1HZ  LYS A  37      10.892  38.929  48.053  1.00  0.00           H  
ATOM    628 2HZ  LYS A  37      12.069  38.712  46.941  1.00  0.00           H  
ATOM    629 3HZ  LYS A  37      11.794  37.541  48.057  1.00  0.00           H  
ATOM    630  N   GLU A  38      16.747  35.899  45.864  1.00  0.00           N  
ATOM    631  CA  GLU A  38      16.241  34.703  45.203  1.00  0.00           C  
ATOM    632  C   GLU A  38      16.674  33.443  45.939  1.00  0.00           C  
ATOM    633  O   GLU A  38      15.868  32.545  46.180  1.00  0.00           O  
ATOM    634  CB  GLU A  38      16.726  34.649  43.752  1.00  0.00           C  
ATOM    635  CG  GLU A  38      16.185  33.473  42.952  1.00  0.00           C  
ATOM    636  CD  GLU A  38      16.686  33.450  41.535  1.00  0.00           C  
ATOM    637  OE1 GLU A  38      17.721  32.874  41.300  1.00  0.00           O  
ATOM    638  OE2 GLU A  38      16.032  34.009  40.686  1.00  0.00           O  
ATOM    639  H   GLU A  38      17.407  36.490  45.376  1.00  0.00           H  
ATOM    640  HA  GLU A  38      15.151  34.746  45.194  1.00  0.00           H  
ATOM    641 1HB  GLU A  38      16.436  35.566  43.238  1.00  0.00           H  
ATOM    642 2HB  GLU A  38      17.814  34.594  43.734  1.00  0.00           H  
ATOM    643 1HG  GLU A  38      16.478  32.546  43.444  1.00  0.00           H  
ATOM    644 2HG  GLU A  38      15.096  33.520  42.947  1.00  0.00           H  
ATOM    645  N   ALA A  39      17.953  33.382  46.296  1.00  0.00           N  
ATOM    646  CA  ALA A  39      18.514  32.198  46.935  1.00  0.00           C  
ATOM    647  C   ALA A  39      17.822  31.906  48.260  1.00  0.00           C  
ATOM    648  O   ALA A  39      17.603  30.747  48.618  1.00  0.00           O  
ATOM    649  CB  ALA A  39      20.000  32.394  47.184  1.00  0.00           C  
ATOM    650  H   ALA A  39      18.553  34.176  46.120  1.00  0.00           H  
ATOM    651  HA  ALA A  39      18.370  31.345  46.269  1.00  0.00           H  
ATOM    652 1HB  ALA A  39      20.418  31.508  47.619  1.00  0.00           H  
ATOM    653 2HB  ALA A  39      20.492  32.603  46.277  1.00  0.00           H  
ATOM    654 3HB  ALA A  39      20.140  33.234  47.857  1.00  0.00           H  
ATOM    655  N   ILE A  40      17.477  32.963  48.988  1.00  0.00           N  
ATOM    656  CA  ILE A  40      16.807  32.824  50.276  1.00  0.00           C  
ATOM    657  C   ILE A  40      15.382  32.313  50.102  1.00  0.00           C  
ATOM    658  O   ILE A  40      14.967  31.367  50.769  1.00  0.00           O  
ATOM    659  CB  ILE A  40      16.818  34.144  51.078  1.00  0.00           C  
ATOM    660  CG1 ILE A  40      18.273  34.480  51.463  1.00  0.00           C  
ATOM    661  CG2 ILE A  40      15.954  33.987  52.364  1.00  0.00           C  
ATOM    662  CD1 ILE A  40      18.496  35.847  51.988  1.00  0.00           C  
ATOM    663  H   ILE A  40      17.683  33.888  48.638  1.00  0.00           H  
ATOM    664  HA  ILE A  40      17.365  32.105  50.878  1.00  0.00           H  
ATOM    665  HB  ILE A  40      16.433  34.958  50.454  1.00  0.00           H  
ATOM    666 1HG1 ILE A  40      18.597  33.771  52.215  1.00  0.00           H  
ATOM    667 2HG1 ILE A  40      18.898  34.363  50.591  1.00  0.00           H  
ATOM    668 1HG2 ILE A  40      15.959  34.905  52.939  1.00  0.00           H  
ATOM    669 2HG2 ILE A  40      14.922  33.756  52.097  1.00  0.00           H  
ATOM    670 3HG2 ILE A  40      16.356  33.177  52.974  1.00  0.00           H  
ATOM    671 1HD1 ILE A  40      19.539  35.967  52.219  1.00  0.00           H  
ATOM    672 2HD1 ILE A  40      18.205  36.569  51.225  1.00  0.00           H  
ATOM    673 3HD1 ILE A  40      17.916  36.000  52.876  1.00  0.00           H  
ATOM    674  N   ASP A  41      14.637  32.945  49.202  1.00  0.00           N  
ATOM    675  CA  ASP A  41      13.236  32.602  48.987  1.00  0.00           C  
ATOM    676  C   ASP A  41      13.090  31.169  48.494  1.00  0.00           C  
ATOM    677  O   ASP A  41      12.137  30.476  48.845  1.00  0.00           O  
ATOM    678  CB  ASP A  41      12.568  33.544  47.976  1.00  0.00           C  
ATOM    679  CG  ASP A  41      12.209  34.956  48.516  1.00  0.00           C  
ATOM    680  OD1 ASP A  41      12.213  35.169  49.701  1.00  0.00           O  
ATOM    681  OD2 ASP A  41      11.889  35.806  47.704  1.00  0.00           O  
ATOM    682  H   ASP A  41      15.052  33.684  48.651  1.00  0.00           H  
ATOM    683  HA  ASP A  41      12.708  32.700  49.936  1.00  0.00           H  
ATOM    684 1HB  ASP A  41      13.243  33.671  47.124  1.00  0.00           H  
ATOM    685 2HB  ASP A  41      11.663  33.073  47.597  1.00  0.00           H  
ATOM    686  N   ASN A  42      14.043  30.730  47.676  1.00  0.00           N  
ATOM    687  CA  ASN A  42      14.001  29.391  47.102  1.00  0.00           C  
ATOM    688  C   ASN A  42      14.720  28.386  47.993  1.00  0.00           C  
ATOM    689  O   ASN A  42      14.803  27.201  47.671  1.00  0.00           O  
ATOM    690  CB  ASN A  42      14.599  29.388  45.707  1.00  0.00           C  
ATOM    691  CG  ASN A  42      13.738  30.110  44.709  1.00  0.00           C  
ATOM    692  OD1 ASN A  42      12.517  30.213  44.883  1.00  0.00           O  
ATOM    693  ND2 ASN A  42      14.347  30.611  43.665  1.00  0.00           N  
ATOM    694  H   ASN A  42      14.814  31.339  47.449  1.00  0.00           H  
ATOM    695  HA  ASN A  42      12.958  29.088  47.007  1.00  0.00           H  
ATOM    696 1HB  ASN A  42      15.581  29.860  45.731  1.00  0.00           H  
ATOM    697 2HB  ASN A  42      14.738  28.359  45.372  1.00  0.00           H  
ATOM    698 1HD2 ASN A  42      13.825  31.102  42.968  1.00  0.00           H  
ATOM    699 2HD2 ASN A  42      15.337  30.504  43.565  1.00  0.00           H  
ATOM    700  N   ASN A  43      15.240  28.867  49.119  1.00  0.00           N  
ATOM    701  CA  ASN A  43      16.000  28.024  50.035  1.00  0.00           C  
ATOM    702  C   ASN A  43      17.087  27.252  49.299  1.00  0.00           C  
ATOM    703  O   ASN A  43      17.254  26.049  49.501  1.00  0.00           O  
ATOM    704  CB  ASN A  43      15.067  27.053  50.751  1.00  0.00           C  
ATOM    705  CG  ASN A  43      15.670  26.446  52.004  1.00  0.00           C  
ATOM    706  OD1 ASN A  43      16.382  27.128  52.755  1.00  0.00           O  
ATOM    707  ND2 ASN A  43      15.391  25.186  52.248  1.00  0.00           N  
ATOM    708  H   ASN A  43      15.107  29.842  49.344  1.00  0.00           H  
ATOM    709  HA  ASN A  43      16.468  28.661  50.783  1.00  0.00           H  
ATOM    710 1HB  ASN A  43      14.150  27.576  51.024  1.00  0.00           H  
ATOM    711 2HB  ASN A  43      14.792  26.246  50.074  1.00  0.00           H  
ATOM    712 1HD2 ASN A  43      15.760  24.737  53.061  1.00  0.00           H  
ATOM    713 2HD2 ASN A  43      14.814  24.675  51.612  1.00  0.00           H  
ATOM    714  N   ASP A  44      17.825  27.949  48.443  1.00  0.00           N  
ATOM    715  CA  ASP A  44      18.844  27.315  47.615  1.00  0.00           C  
ATOM    716  C   ASP A  44      20.199  27.316  48.312  1.00  0.00           C  
ATOM    717  O   ASP A  44      20.904  28.324  48.317  1.00  0.00           O  
ATOM    718  CB  ASP A  44      18.898  28.041  46.265  1.00  0.00           C  
ATOM    719  CG  ASP A  44      19.863  27.453  45.253  1.00  0.00           C  
ATOM    720  OD1 ASP A  44      20.877  26.909  45.657  1.00  0.00           O  
ATOM    721  OD2 ASP A  44      19.600  27.569  44.078  1.00  0.00           O  
ATOM    722  H   ASP A  44      17.677  28.947  48.363  1.00  0.00           H  
ATOM    723  HA  ASP A  44      18.546  26.284  47.430  1.00  0.00           H  
ATOM    724 1HB  ASP A  44      17.896  28.057  45.829  1.00  0.00           H  
ATOM    725 2HB  ASP A  44      19.180  29.068  46.446  1.00  0.00           H  
ATOM    726  N   GLU A  45      20.557  26.180  48.898  1.00  0.00           N  
ATOM    727  CA  GLU A  45      21.724  26.100  49.769  1.00  0.00           C  
ATOM    728  C   GLU A  45      22.993  26.506  49.028  1.00  0.00           C  
ATOM    729  O   GLU A  45      23.839  27.214  49.570  1.00  0.00           O  
ATOM    730  CB  GLU A  45      21.878  24.683  50.327  1.00  0.00           C  
ATOM    731  CG  GLU A  45      23.051  24.506  51.281  1.00  0.00           C  
ATOM    732  CD  GLU A  45      23.130  23.121  51.860  1.00  0.00           C  
ATOM    733  OE1 GLU A  45      22.271  22.325  51.566  1.00  0.00           O  
ATOM    734  OE2 GLU A  45      24.051  22.859  52.597  1.00  0.00           O  
ATOM    735  H   GLU A  45      20.007  25.348  48.737  1.00  0.00           H  
ATOM    736  HA  GLU A  45      21.576  26.781  50.607  1.00  0.00           H  
ATOM    737 1HB  GLU A  45      20.969  24.400  50.858  1.00  0.00           H  
ATOM    738 2HB  GLU A  45      22.007  23.980  49.504  1.00  0.00           H  
ATOM    739 1HG  GLU A  45      23.976  24.717  50.745  1.00  0.00           H  
ATOM    740 2HG  GLU A  45      22.959  25.229  52.090  1.00  0.00           H  
ATOM    741  N   GLU A  46      23.114  26.052  47.785  1.00  0.00           N  
ATOM    742  CA  GLU A  46      24.325  26.275  47.004  1.00  0.00           C  
ATOM    743  C   GLU A  46      24.502  27.753  46.673  1.00  0.00           C  
ATOM    744  O   GLU A  46      25.595  28.302  46.804  1.00  0.00           O  
ATOM    745  CB  GLU A  46      24.286  25.454  45.713  1.00  0.00           C  
ATOM    746  CG  GLU A  46      25.560  25.526  44.883  1.00  0.00           C  
ATOM    747  CD  GLU A  46      25.535  24.610  43.691  1.00  0.00           C  
ATOM    748  OE1 GLU A  46      24.463  24.273  43.248  1.00  0.00           O  
ATOM    749  OE2 GLU A  46      26.588  24.248  43.223  1.00  0.00           O  
ATOM    750  H   GLU A  46      22.350  25.538  47.370  1.00  0.00           H  
ATOM    751  HA  GLU A  46      25.183  25.944  47.590  1.00  0.00           H  
ATOM    752 1HB  GLU A  46      24.102  24.407  45.953  1.00  0.00           H  
ATOM    753 2HB  GLU A  46      23.461  25.797  45.088  1.00  0.00           H  
ATOM    754 1HG  GLU A  46      25.699  26.550  44.537  1.00  0.00           H  
ATOM    755 2HG  GLU A  46      26.408  25.268  45.516  1.00  0.00           H  
ATOM    756  N   GLU A  47      23.418  28.392  46.242  1.00  0.00           N  
ATOM    757  CA  GLU A  47      23.451  29.806  45.898  1.00  0.00           C  
ATOM    758  C   GLU A  47      23.649  30.672  47.136  1.00  0.00           C  
ATOM    759  O   GLU A  47      24.313  31.707  47.082  1.00  0.00           O  
ATOM    760  CB  GLU A  47      22.161  30.209  45.181  1.00  0.00           C  
ATOM    761  CG  GLU A  47      22.038  29.677  43.761  1.00  0.00           C  
ATOM    762  CD  GLU A  47      23.116  30.192  42.848  1.00  0.00           C  
ATOM    763  OE1 GLU A  47      23.486  31.333  42.982  1.00  0.00           O  
ATOM    764  OE2 GLU A  47      23.570  29.442  42.016  1.00  0.00           O  
ATOM    765  H   GLU A  47      22.552  27.880  46.153  1.00  0.00           H  
ATOM    766  HA  GLU A  47      24.284  29.977  45.214  1.00  0.00           H  
ATOM    767 1HB  GLU A  47      21.302  29.849  45.749  1.00  0.00           H  
ATOM    768 2HB  GLU A  47      22.092  31.296  45.139  1.00  0.00           H  
ATOM    769 1HG  GLU A  47      22.088  28.589  43.785  1.00  0.00           H  
ATOM    770 2HG  GLU A  47      21.065  29.960  43.361  1.00  0.00           H  
ATOM    771  N   LEU A  48      23.071  30.241  48.251  1.00  0.00           N  
ATOM    772  CA  LEU A  48      23.202  30.962  49.511  1.00  0.00           C  
ATOM    773  C   LEU A  48      24.655  31.014  49.966  1.00  0.00           C  
ATOM    774  O   LEU A  48      25.161  32.073  50.339  1.00  0.00           O  
ATOM    775  CB  LEU A  48      22.343  30.298  50.594  1.00  0.00           C  
ATOM    776  CG  LEU A  48      20.832  30.538  50.485  1.00  0.00           C  
ATOM    777  CD1 LEU A  48      20.096  29.572  51.404  1.00  0.00           C  
ATOM    778  CD2 LEU A  48      20.520  31.983  50.848  1.00  0.00           C  
ATOM    779  H   LEU A  48      22.525  29.391  48.226  1.00  0.00           H  
ATOM    780  HA  LEU A  48      22.845  31.983  49.364  1.00  0.00           H  
ATOM    781 1HB  LEU A  48      22.510  29.222  50.558  1.00  0.00           H  
ATOM    782 2HB  LEU A  48      22.667  30.663  51.568  1.00  0.00           H  
ATOM    783  HG  LEU A  48      20.504  30.342  49.464  1.00  0.00           H  
ATOM    784 1HD1 LEU A  48      19.022  29.743  51.326  1.00  0.00           H  
ATOM    785 2HD1 LEU A  48      20.321  28.547  51.109  1.00  0.00           H  
ATOM    786 3HD1 LEU A  48      20.415  29.734  52.433  1.00  0.00           H  
ATOM    787 1HD2 LEU A  48      19.446  32.154  50.770  1.00  0.00           H  
ATOM    788 2HD2 LEU A  48      20.846  32.179  51.870  1.00  0.00           H  
ATOM    789 3HD2 LEU A  48      21.045  32.651  50.165  1.00  0.00           H  
ATOM    790  N   LYS A  49      25.322  29.866  49.935  1.00  0.00           N  
ATOM    791  CA  LYS A  49      26.736  29.792  50.274  1.00  0.00           C  
ATOM    792  C   LYS A  49      27.588  30.536  49.253  1.00  0.00           C  
ATOM    793  O   LYS A  49      28.591  31.160  49.603  1.00  0.00           O  
ATOM    794  CB  LYS A  49      27.187  28.334  50.374  1.00  0.00           C  
ATOM    795  CG  LYS A  49      26.632  27.584  51.578  1.00  0.00           C  
ATOM    796  CD  LYS A  49      27.086  26.132  51.582  1.00  0.00           C  
ATOM    797  CE  LYS A  49      26.495  25.370  52.759  1.00  0.00           C  
ATOM    798  NZ  LYS A  49      26.888  23.935  52.747  1.00  0.00           N  
ATOM    799  H   LYS A  49      24.835  29.023  49.670  1.00  0.00           H  
ATOM    800  HA  LYS A  49      26.883  30.251  51.252  1.00  0.00           H  
ATOM    801 1HB  LYS A  49      26.882  27.796  49.475  1.00  0.00           H  
ATOM    802 2HB  LYS A  49      28.275  28.292  50.426  1.00  0.00           H  
ATOM    803 1HG  LYS A  49      26.973  28.066  52.495  1.00  0.00           H  
ATOM    804 2HG  LYS A  49      25.543  27.616  51.555  1.00  0.00           H  
ATOM    805 1HD  LYS A  49      26.774  25.650  50.655  1.00  0.00           H  
ATOM    806 2HD  LYS A  49      28.173  26.091  51.645  1.00  0.00           H  
ATOM    807 1HE  LYS A  49      26.835  25.820  53.691  1.00  0.00           H  
ATOM    808 2HE  LYS A  49      25.407  25.436  52.726  1.00  0.00           H  
ATOM    809 1HZ  LYS A  49      26.476  23.466  53.541  1.00  0.00           H  
ATOM    810 2HZ  LYS A  49      26.560  23.503  51.894  1.00  0.00           H  
ATOM    811 3HZ  LYS A  49      27.894  23.861  52.797  1.00  0.00           H  
ATOM    812  N   LEU A  50      27.467  30.562  47.797  1.00  0.00           N  
ATOM    813  CA  LEU A  50      28.185  31.261  46.761  1.00  0.00           C  
ATOM    814  C   LEU A  50      27.955  32.752  46.886  1.00  0.00           C  
ATOM    815  O   LEU A  50      28.903  33.532  46.791  1.00  0.00           O  
ATOM    816  CB  LEU A  50      27.737  30.773  45.377  1.00  0.00           C  
ATOM    817  CG  LEU A  50      28.176  29.353  44.999  1.00  0.00           C  
ATOM    818  CD1 LEU A  50      27.396  28.889  43.776  1.00  0.00           C  
ATOM    819  CD2 LEU A  50      29.673  29.339  44.729  1.00  0.00           C  
ATOM    820  H   LEU A  50      26.622  30.033  47.571  1.00  0.00           H  
ATOM    821  HA  LEU A  50      29.250  31.067  46.888  1.00  0.00           H  
ATOM    822 1HB  LEU A  50      26.649  30.806  45.333  1.00  0.00           H  
ATOM    823 2HB  LEU A  50      28.132  31.454  44.625  1.00  0.00           H  
ATOM    824  HG  LEU A  50      27.948  28.671  45.818  1.00  0.00           H  
ATOM    825 1HD1 LEU A  50      27.708  27.880  43.507  1.00  0.00           H  
ATOM    826 2HD1 LEU A  50      26.330  28.891  44.002  1.00  0.00           H  
ATOM    827 3HD1 LEU A  50      27.592  29.563  42.942  1.00  0.00           H  
ATOM    828 1HD2 LEU A  50      29.985  28.330  44.461  1.00  0.00           H  
ATOM    829 2HD2 LEU A  50      29.902  30.020  43.910  1.00  0.00           H  
ATOM    830 3HD2 LEU A  50      30.207  29.657  45.626  1.00  0.00           H  
ATOM    831  N   VAL A  51      26.722  33.167  47.168  1.00  0.00           N  
ATOM    832  CA  VAL A  51      26.475  34.591  47.247  1.00  0.00           C  
ATOM    833  C   VAL A  51      27.214  35.172  48.430  1.00  0.00           C  
ATOM    834  O   VAL A  51      27.838  36.226  48.304  1.00  0.00           O  
ATOM    835  CB  VAL A  51      24.967  34.937  47.296  1.00  0.00           C  
ATOM    836  CG1 VAL A  51      24.768  36.414  47.591  1.00  0.00           C  
ATOM    837  CG2 VAL A  51      24.323  34.651  45.931  1.00  0.00           C  
ATOM    838  H   VAL A  51      25.955  32.505  47.274  1.00  0.00           H  
ATOM    839  HA  VAL A  51      26.864  35.074  46.357  1.00  0.00           H  
ATOM    840  HB  VAL A  51      24.485  34.340  48.079  1.00  0.00           H  
ATOM    841 1HG1 VAL A  51      23.713  36.630  47.607  1.00  0.00           H  
ATOM    842 2HG1 VAL A  51      25.199  36.669  48.536  1.00  0.00           H  
ATOM    843 3HG1 VAL A  51      25.238  36.995  46.822  1.00  0.00           H  
ATOM    844 1HG2 VAL A  51      23.261  34.890  45.971  1.00  0.00           H  
ATOM    845 2HG2 VAL A  51      24.805  35.257  45.167  1.00  0.00           H  
ATOM    846 3HG2 VAL A  51      24.447  33.616  45.687  1.00  0.00           H  
ATOM    847  N   GLU A  52      27.193  34.486  49.577  1.00  0.00           N  
ATOM    848  CA  GLU A  52      27.901  35.020  50.737  1.00  0.00           C  
ATOM    849  C   GLU A  52      29.375  35.182  50.418  1.00  0.00           C  
ATOM    850  O   GLU A  52      29.960  36.245  50.663  1.00  0.00           O  
ATOM    851  CB  GLU A  52      27.772  34.103  51.957  1.00  0.00           C  
ATOM    852  CG  GLU A  52      28.435  34.673  53.197  1.00  0.00           C  
ATOM    853  CD  GLU A  52      28.421  33.792  54.396  1.00  0.00           C  
ATOM    854  OE1 GLU A  52      27.810  32.757  54.369  1.00  0.00           O  
ATOM    855  OE2 GLU A  52      29.057  34.163  55.360  1.00  0.00           O  
ATOM    856  H   GLU A  52      26.656  33.622  49.649  1.00  0.00           H  
ATOM    857  HA  GLU A  52      27.492  35.997  50.982  1.00  0.00           H  
ATOM    858 1HB  GLU A  52      26.735  33.900  52.176  1.00  0.00           H  
ATOM    859 2HB  GLU A  52      28.245  33.144  51.737  1.00  0.00           H  
ATOM    860 1HG  GLU A  52      29.466  34.941  52.968  1.00  0.00           H  
ATOM    861 2HG  GLU A  52      27.905  35.567  53.444  1.00  0.00           H  
ATOM    862  N   ARG A  53      29.967  34.170  49.804  1.00  0.00           N  
ATOM    863  CA  ARG A  53      31.379  34.234  49.526  1.00  0.00           C  
ATOM    864  C   ARG A  53      31.672  35.276  48.484  1.00  0.00           C  
ATOM    865  O   ARG A  53      32.639  36.024  48.591  1.00  0.00           O  
ATOM    866  CB  ARG A  53      31.895  32.884  49.050  1.00  0.00           C  
ATOM    867  CG  ARG A  53      31.947  31.805  50.121  1.00  0.00           C  
ATOM    868  CD  ARG A  53      32.474  30.524  49.586  1.00  0.00           C  
ATOM    869  NE  ARG A  53      33.877  30.626  49.218  1.00  0.00           N  
ATOM    870  CZ  ARG A  53      34.903  30.516  50.084  1.00  0.00           C  
ATOM    871  NH1 ARG A  53      34.669  30.302  51.360  1.00  0.00           N  
ATOM    872  NH2 ARG A  53      36.148  30.624  49.650  1.00  0.00           N  
ATOM    873  H   ARG A  53      29.426  33.338  49.546  1.00  0.00           H  
ATOM    874  HA  ARG A  53      31.903  34.501  50.444  1.00  0.00           H  
ATOM    875 1HB  ARG A  53      31.265  32.516  48.242  1.00  0.00           H  
ATOM    876 2HB  ARG A  53      32.904  33.000  48.652  1.00  0.00           H  
ATOM    877 1HG  ARG A  53      32.596  32.131  50.934  1.00  0.00           H  
ATOM    878 2HG  ARG A  53      30.942  31.628  50.507  1.00  0.00           H  
ATOM    879 1HD  ARG A  53      32.374  29.746  50.341  1.00  0.00           H  
ATOM    880 2HD  ARG A  53      31.909  30.241  48.697  1.00  0.00           H  
ATOM    881  HE  ARG A  53      34.097  30.791  48.245  1.00  0.00           H  
ATOM    882 1HH1 ARG A  53      33.718  30.220  51.692  1.00  0.00           H  
ATOM    883 2HH1 ARG A  53      35.437  30.220  52.008  1.00  0.00           H  
ATOM    884 1HH2 ARG A  53      36.328  30.788  48.669  1.00  0.00           H  
ATOM    885 2HH2 ARG A  53      36.916  30.542  50.299  1.00  0.00           H  
ATOM    886  N   LYS A  54      30.806  35.387  47.498  1.00  0.00           N  
ATOM    887  CA  LYS A  54      31.040  36.353  46.455  1.00  0.00           C  
ATOM    888  C   LYS A  54      30.987  37.762  47.018  1.00  0.00           C  
ATOM    889  O   LYS A  54      31.830  38.595  46.689  1.00  0.00           O  
ATOM    890  CB  LYS A  54      30.002  36.147  45.353  1.00  0.00           C  
ATOM    891  CG  LYS A  54      30.274  34.912  44.516  1.00  0.00           C  
ATOM    892  CD  LYS A  54      29.209  34.643  43.503  1.00  0.00           C  
ATOM    893  CE  LYS A  54      29.534  33.381  42.763  1.00  0.00           C  
ATOM    894  NZ  LYS A  54      28.500  32.996  41.805  1.00  0.00           N  
ATOM    895  H   LYS A  54      30.006  34.757  47.442  1.00  0.00           H  
ATOM    896  HA  LYS A  54      32.035  36.184  46.053  1.00  0.00           H  
ATOM    897 1HB  LYS A  54      29.017  36.053  45.792  1.00  0.00           H  
ATOM    898 2HB  LYS A  54      29.993  37.013  44.695  1.00  0.00           H  
ATOM    899 1HG  LYS A  54      31.192  35.075  43.977  1.00  0.00           H  
ATOM    900 2HG  LYS A  54      30.412  34.055  45.143  1.00  0.00           H  
ATOM    901 1HD  LYS A  54      28.245  34.530  43.997  1.00  0.00           H  
ATOM    902 2HD  LYS A  54      29.147  35.473  42.800  1.00  0.00           H  
ATOM    903 1HE  LYS A  54      30.464  33.525  42.216  1.00  0.00           H  
ATOM    904 2HE  LYS A  54      29.668  32.575  43.486  1.00  0.00           H  
ATOM    905 1HZ  LYS A  54      28.826  32.130  41.351  1.00  0.00           H  
ATOM    906 2HZ  LYS A  54      27.627  32.829  42.279  1.00  0.00           H  
ATOM    907 3HZ  LYS A  54      28.386  33.719  41.118  1.00  0.00           H  
ATOM    908  N   LEU A  55      30.069  38.023  47.940  1.00  0.00           N  
ATOM    909  CA  LEU A  55      29.991  39.366  48.485  1.00  0.00           C  
ATOM    910  C   LEU A  55      31.234  39.681  49.315  1.00  0.00           C  
ATOM    911  O   LEU A  55      31.779  40.786  49.246  1.00  0.00           O  
ATOM    912  CB  LEU A  55      28.712  39.531  49.279  1.00  0.00           C  
ATOM    913  CG  LEU A  55      27.399  39.572  48.484  1.00  0.00           C  
ATOM    914  CD1 LEU A  55      26.239  39.428  49.450  1.00  0.00           C  
ATOM    915  CD2 LEU A  55      27.288  40.937  47.747  1.00  0.00           C  
ATOM    916  H   LEU A  55      29.395  37.306  48.207  1.00  0.00           H  
ATOM    917  HA  LEU A  55      29.911  40.052  47.666  1.00  0.00           H  
ATOM    918 1HB  LEU A  55      28.649  38.746  50.025  1.00  0.00           H  
ATOM    919 2HB  LEU A  55      28.784  40.484  49.738  1.00  0.00           H  
ATOM    920  HG  LEU A  55      27.363  38.753  47.775  1.00  0.00           H  
ATOM    921 1HD1 LEU A  55      25.300  39.456  48.898  1.00  0.00           H  
ATOM    922 2HD1 LEU A  55      26.324  38.478  49.974  1.00  0.00           H  
ATOM    923 3HD1 LEU A  55      26.256  40.236  50.166  1.00  0.00           H  
ATOM    924 1HD2 LEU A  55      26.353  40.988  47.209  1.00  0.00           H  
ATOM    925 2HD2 LEU A  55      27.322  41.723  48.481  1.00  0.00           H  
ATOM    926 3HD2 LEU A  55      28.096  41.082  47.050  1.00  0.00           H  
ATOM    927  N   ARG A  56      31.692  38.694  50.088  1.00  0.00           N  
ATOM    928  CA  ARG A  56      32.900  38.823  50.889  1.00  0.00           C  
ATOM    929  C   ARG A  56      34.169  39.013  50.060  1.00  0.00           C  
ATOM    930  O   ARG A  56      35.061  39.794  50.429  1.00  0.00           O  
ATOM    931  CB  ARG A  56      33.097  37.602  51.780  1.00  0.00           C  
ATOM    932  CG  ARG A  56      32.137  37.502  52.931  1.00  0.00           C  
ATOM    933  CD  ARG A  56      32.397  36.339  53.802  1.00  0.00           C  
ATOM    934  NE  ARG A  56      31.383  36.215  54.852  1.00  0.00           N  
ATOM    935  CZ  ARG A  56      31.334  36.908  55.998  1.00  0.00           C  
ATOM    936  NH1 ARG A  56      32.238  37.826  56.308  1.00  0.00           N  
ATOM    937  NH2 ARG A  56      30.344  36.633  56.811  1.00  0.00           N  
ATOM    938  H   ARG A  56      31.169  37.817  50.135  1.00  0.00           H  
ATOM    939  HA  ARG A  56      32.779  39.685  51.545  1.00  0.00           H  
ATOM    940 1HB  ARG A  56      32.980  36.701  51.179  1.00  0.00           H  
ATOM    941 2HB  ARG A  56      34.109  37.603  52.180  1.00  0.00           H  
ATOM    942 1HG  ARG A  56      32.231  38.397  53.528  1.00  0.00           H  
ATOM    943 2HG  ARG A  56      31.130  37.422  52.557  1.00  0.00           H  
ATOM    944 1HD  ARG A  56      32.360  35.432  53.192  1.00  0.00           H  
ATOM    945 2HD  ARG A  56      33.375  36.419  54.266  1.00  0.00           H  
ATOM    946  HE  ARG A  56      30.627  35.517  54.737  1.00  0.00           H  
ATOM    947 1HH1 ARG A  56      32.997  38.027  55.677  1.00  0.00           H  
ATOM    948 2HH1 ARG A  56      32.171  38.327  57.184  1.00  0.00           H  
ATOM    949 1HH2 ARG A  56      29.676  35.899  56.514  1.00  0.00           H  
ATOM    950 2HH2 ARG A  56      30.242  37.111  57.690  1.00  0.00           H  
ATOM    951  N   LEU A  57      34.271  38.291  48.943  1.00  0.00           N  
ATOM    952  CA  LEU A  57      35.419  38.472  48.070  1.00  0.00           C  
ATOM    953  C   LEU A  57      35.315  39.810  47.375  1.00  0.00           C  
ATOM    954  O   LEU A  57      36.296  40.543  47.261  1.00  0.00           O  
ATOM    955  CB  LEU A  57      35.498  37.345  47.032  1.00  0.00           C  
ATOM    956  CG  LEU A  57      35.833  35.953  47.586  1.00  0.00           C  
ATOM    957  CD1 LEU A  57      35.539  34.900  46.526  1.00  0.00           C  
ATOM    958  CD2 LEU A  57      37.295  35.913  48.007  1.00  0.00           C  
ATOM    959  H   LEU A  57      33.554  37.614  48.702  1.00  0.00           H  
ATOM    960  HA  LEU A  57      36.321  38.469  48.677  1.00  0.00           H  
ATOM    961 1HB  LEU A  57      34.539  37.276  46.521  1.00  0.00           H  
ATOM    962 2HB  LEU A  57      36.261  37.601  46.298  1.00  0.00           H  
ATOM    963  HG  LEU A  57      35.201  35.743  48.449  1.00  0.00           H  
ATOM    964 1HD1 LEU A  57      35.777  33.912  46.918  1.00  0.00           H  
ATOM    965 2HD1 LEU A  57      34.483  34.939  46.257  1.00  0.00           H  
ATOM    966 3HD1 LEU A  57      36.146  35.096  45.642  1.00  0.00           H  
ATOM    967 1HD2 LEU A  57      37.533  34.925  48.401  1.00  0.00           H  
ATOM    968 2HD2 LEU A  57      37.927  36.122  47.144  1.00  0.00           H  
ATOM    969 3HD2 LEU A  57      37.472  36.663  48.778  1.00  0.00           H  
ATOM    970  N   ALA A  58      34.103  40.168  46.964  1.00  0.00           N  
ATOM    971  CA  ALA A  58      33.865  41.444  46.345  1.00  0.00           C  
ATOM    972  C   ALA A  58      34.347  42.546  47.257  1.00  0.00           C  
ATOM    973  O   ALA A  58      35.241  43.303  46.880  1.00  0.00           O  
ATOM    974  CB  ALA A  58      32.378  41.655  46.054  1.00  0.00           C  
ATOM    975  H   ALA A  58      33.304  39.544  47.055  1.00  0.00           H  
ATOM    976  HA  ALA A  58      34.435  41.481  45.416  1.00  0.00           H  
ATOM    977 1HB  ALA A  58      32.236  42.626  45.578  1.00  0.00           H  
ATOM    978 2HB  ALA A  58      32.009  40.868  45.405  1.00  0.00           H  
ATOM    979 3HB  ALA A  58      31.825  41.632  46.975  1.00  0.00           H  
ATOM    980  N   ILE A  59      34.310  42.725  49.108  1.00  0.00           N  
ATOM    981  CA  ILE A  59      34.760  43.565  50.211  1.00  0.00           C  
ATOM    982  C   ILE A  59      36.277  43.516  50.354  1.00  0.00           C  
ATOM    983  O   ILE A  59      36.930  44.552  50.474  1.00  0.00           O  
ATOM    984  CB  ILE A  59      34.105  43.131  51.535  1.00  0.00           C  
ATOM    985  CG1 ILE A  59      32.595  43.380  51.489  1.00  0.00           C  
ATOM    986  CG2 ILE A  59      34.734  43.868  52.706  1.00  0.00           C  
ATOM    987  CD1 ILE A  59      31.833  42.720  52.616  1.00  0.00           C  
ATOM    988  H   ILE A  59      33.839  41.854  49.311  1.00  0.00           H  
ATOM    989  HA  ILE A  59      34.462  44.594  50.010  1.00  0.00           H  
ATOM    990  HB  ILE A  59      34.243  42.060  51.675  1.00  0.00           H  
ATOM    991 1HG1 ILE A  59      32.401  44.452  51.528  1.00  0.00           H  
ATOM    992 2HG1 ILE A  59      32.193  43.010  50.546  1.00  0.00           H  
ATOM    993 1HG2 ILE A  59      34.258  43.550  53.634  1.00  0.00           H  
ATOM    994 2HG2 ILE A  59      35.798  43.642  52.749  1.00  0.00           H  
ATOM    995 3HG2 ILE A  59      34.596  44.941  52.578  1.00  0.00           H  
ATOM    996 1HD1 ILE A  59      30.771  42.941  52.516  1.00  0.00           H  
ATOM    997 2HD1 ILE A  59      31.984  41.640  52.575  1.00  0.00           H  
ATOM    998 3HD1 ILE A  59      32.193  43.100  53.570  1.00  0.00           H  
ATOM    999  N   LYS A  60      36.830  42.307  50.340  1.00  0.00           N  
ATOM   1000  CA  LYS A  60      38.266  42.121  50.501  1.00  0.00           C  
ATOM   1001  C   LYS A  60      39.039  42.765  49.356  1.00  0.00           C  
ATOM   1002  O   LYS A  60      40.060  43.417  49.570  1.00  0.00           O  
ATOM   1003  CB  LYS A  60      38.615  40.633  50.597  1.00  0.00           C  
ATOM   1004  CG  LYS A  60      38.175  39.967  51.904  1.00  0.00           C  
ATOM   1005  CD  LYS A  60      38.513  38.474  51.928  1.00  0.00           C  
ATOM   1006  CE  LYS A  60      38.075  37.828  53.245  1.00  0.00           C  
ATOM   1007  NZ  LYS A  60      38.383  36.366  53.291  1.00  0.00           N  
ATOM   1008  H   LYS A  60      36.240  41.497  50.215  1.00  0.00           H  
ATOM   1009  HA  LYS A  60      38.575  42.591  51.437  1.00  0.00           H  
ATOM   1010 1HB  LYS A  60      38.125  40.102  49.775  1.00  0.00           H  
ATOM   1011 2HB  LYS A  60      39.688  40.499  50.483  1.00  0.00           H  
ATOM   1012 1HG  LYS A  60      38.671  40.461  52.740  1.00  0.00           H  
ATOM   1013 2HG  LYS A  60      37.101  40.092  52.025  1.00  0.00           H  
ATOM   1014 1HD  LYS A  60      37.997  37.978  51.103  1.00  0.00           H  
ATOM   1015 2HD  LYS A  60      39.587  38.336  51.801  1.00  0.00           H  
ATOM   1016 1HE  LYS A  60      38.588  38.322  54.068  1.00  0.00           H  
ATOM   1017 2HE  LYS A  60      36.998  37.966  53.365  1.00  0.00           H  
ATOM   1018 1HZ  LYS A  60      38.079  35.986  54.179  1.00  0.00           H  
ATOM   1019 2HZ  LYS A  60      37.902  35.888  52.543  1.00  0.00           H  
ATOM   1020 3HZ  LYS A  60      39.377  36.225  53.193  1.00  0.00           H  
ATOM   1021  N   ILE A  61      38.542  42.576  48.138  1.00  0.00           N  
ATOM   1022  CA  ILE A  61      39.195  43.121  46.951  1.00  0.00           C  
ATOM   1023  C   ILE A  61      39.136  44.645  46.943  1.00  0.00           C  
ATOM   1024  O   ILE A  61      40.132  45.312  46.656  1.00  0.00           O  
ATOM   1025  CB  ILE A  61      38.547  42.575  45.666  1.00  0.00           C  
ATOM   1026  CG1 ILE A  61      38.830  41.077  45.521  1.00  0.00           C  
ATOM   1027  CG2 ILE A  61      39.052  43.336  44.450  1.00  0.00           C  
ATOM   1028  CD1 ILE A  61      37.979  40.393  44.476  1.00  0.00           C  
ATOM   1029  H   ILE A  61      37.692  42.044  48.029  1.00  0.00           H  
ATOM   1030  HA  ILE A  61      40.241  42.812  46.959  1.00  0.00           H  
ATOM   1031  HB  ILE A  61      37.465  42.686  45.729  1.00  0.00           H  
ATOM   1032 1HG1 ILE A  61      39.877  40.929  45.259  1.00  0.00           H  
ATOM   1033 2HG1 ILE A  61      38.660  40.580  46.476  1.00  0.00           H  
ATOM   1034 1HG2 ILE A  61      38.585  42.936  43.551  1.00  0.00           H  
ATOM   1035 2HG2 ILE A  61      38.801  44.391  44.552  1.00  0.00           H  
ATOM   1036 3HG2 ILE A  61      40.135  43.226  44.376  1.00  0.00           H  
ATOM   1037 1HD1 ILE A  61      38.237  39.335  44.431  1.00  0.00           H  
ATOM   1038 2HD1 ILE A  61      36.926  40.499  44.738  1.00  0.00           H  
ATOM   1039 3HD1 ILE A  61      38.159  40.851  43.504  1.00  0.00           H  
ATOM   1040  N   LEU A  62      37.966  45.189  47.255  1.00  0.00           N  
ATOM   1041  CA  LEU A  62      37.747  46.628  47.180  1.00  0.00           C  
ATOM   1042  C   LEU A  62      38.354  47.342  48.380  1.00  0.00           C  
ATOM   1043  O   LEU A  62      38.833  48.469  48.264  1.00  0.00           O  
ATOM   1044  CB  LEU A  62      36.245  46.855  47.083  1.00  0.00           C  
ATOM   1045  CG  LEU A  62      35.560  46.303  45.801  1.00  0.00           C  
ATOM   1046  CD1 LEU A  62      34.039  46.315  46.011  1.00  0.00           C  
ATOM   1047  CD2 LEU A  62      35.953  47.183  44.591  1.00  0.00           C  
ATOM   1048  H   LEU A  62      37.209  44.591  47.554  1.00  0.00           H  
ATOM   1049  HA  LEU A  62      38.220  47.003  46.272  1.00  0.00           H  
ATOM   1050 1HB  LEU A  62      35.759  46.416  47.952  1.00  0.00           H  
ATOM   1051 2HB  LEU A  62      36.082  47.916  47.077  1.00  0.00           H  
ATOM   1052  HG  LEU A  62      35.872  45.280  45.614  1.00  0.00           H  
ATOM   1053 1HD1 LEU A  62      33.538  45.934  45.126  1.00  0.00           H  
ATOM   1054 2HD1 LEU A  62      33.781  45.688  46.866  1.00  0.00           H  
ATOM   1055 3HD1 LEU A  62      33.713  47.304  46.201  1.00  0.00           H  
ATOM   1056 1HD2 LEU A  62      35.467  46.811  43.700  1.00  0.00           H  
ATOM   1057 2HD2 LEU A  62      35.656  48.199  44.770  1.00  0.00           H  
ATOM   1058 3HD2 LEU A  62      37.021  47.160  44.431  1.00  0.00           H  
ATOM   1059  N   GLU A  63      38.332  46.679  49.530  1.00  0.00           N  
ATOM   1060  CA  GLU A  63      38.823  47.273  50.767  1.00  0.00           C  
ATOM   1061  C   GLU A  63      40.346  47.330  50.785  1.00  0.00           C  
ATOM   1062  O   GLU A  63      40.936  48.308  51.244  1.00  0.00           O  
ATOM   1063  CB  GLU A  63      38.318  46.484  51.976  1.00  0.00           C  
ATOM   1064  CG  GLU A  63      38.657  47.109  53.322  1.00  0.00           C  
ATOM   1065  CD  GLU A  63      38.067  46.357  54.482  1.00  0.00           C  
ATOM   1066  OE1 GLU A  63      38.358  45.193  54.622  1.00  0.00           O  
ATOM   1067  OE2 GLU A  63      37.323  46.947  55.229  1.00  0.00           O  
ATOM   1068  H   GLU A  63      37.962  45.737  49.550  1.00  0.00           H  
ATOM   1069  HA  GLU A  63      38.435  48.289  50.842  1.00  0.00           H  
ATOM   1070 1HB  GLU A  63      37.234  46.381  51.918  1.00  0.00           H  
ATOM   1071 2HB  GLU A  63      38.742  45.479  51.958  1.00  0.00           H  
ATOM   1072 1HG  GLU A  63      39.740  47.136  53.435  1.00  0.00           H  
ATOM   1073 2HG  GLU A  63      38.291  48.135  53.336  1.00  0.00           H  
ATOM   1074  N   SER A  64      40.977  46.274  50.281  1.00  0.00           N  
ATOM   1075  CA  SER A  64      42.430  46.172  50.299  1.00  0.00           C  
ATOM   1076  C   SER A  64      43.071  47.259  49.446  1.00  0.00           C  
ATOM   1077  O   SER A  64      42.487  47.712  48.461  1.00  0.00           O  
ATOM   1078  OXT SER A  64      44.156  47.682  49.729  1.00  0.00           O  
ATOM   1079  CB  SER A  64      42.877  44.808  49.799  1.00  0.00           C  
ATOM   1080  OG  SER A  64      42.454  43.781  50.659  1.00  0.00           O  
ATOM   1081  H   SER A  64      40.434  45.524  49.876  1.00  0.00           H  
ATOM   1082  HA  SER A  64      42.773  46.286  51.328  1.00  0.00           H  
ATOM   1083 1HB  SER A  64      42.465  44.639  48.798  1.00  0.00           H  
ATOM   1084 2HB  SER A  64      43.960  44.793  49.715  1.00  0.00           H  
ATOM   1085  HG  SER A  64      41.552  43.560  50.364  1.00  0.00           H  
TER                                                                             
ATOM   1087  N   ASP B  65      54.451  27.071  19.332  1.00  0.00           N  
ATOM   1088  CA  ASP B  65      53.704  28.155  19.965  1.00  0.00           C  
ATOM   1089  C   ASP B  65      52.412  27.672  20.607  1.00  0.00           C  
ATOM   1090  O   ASP B  65      51.698  26.838  20.043  1.00  0.00           O  
ATOM   1091  CB  ASP B  65      53.363  29.262  18.977  1.00  0.00           C  
ATOM   1092  CG  ASP B  65      52.783  30.482  19.688  1.00  0.00           C  
ATOM   1093  OD1 ASP B  65      53.551  31.315  20.093  1.00  0.00           O  
ATOM   1094  OD2 ASP B  65      51.580  30.549  19.880  1.00  0.00           O  
ATOM   1095 1H   ASP B  65      55.289  27.436  18.926  1.00  0.00           H  
ATOM   1096 2H   ASP B  65      54.686  26.383  20.019  1.00  0.00           H  
ATOM   1097 3H   ASP B  65      53.890  26.652  18.618  1.00  0.00           H  
ATOM   1098  HA  ASP B  65      54.329  28.582  20.750  1.00  0.00           H  
ATOM   1099 1HB  ASP B  65      54.260  29.559  18.436  1.00  0.00           H  
ATOM   1100 2HB  ASP B  65      52.638  28.898  18.246  1.00  0.00           H  
ATOM   1101  N   TYR B  66      52.131  28.194  21.804  1.00  0.00           N  
ATOM   1102  CA  TYR B  66      50.955  27.805  22.577  1.00  0.00           C  
ATOM   1103  C   TYR B  66      49.988  28.972  22.880  1.00  0.00           C  
ATOM   1104  O   TYR B  66      49.456  29.071  23.998  1.00  0.00           O  
ATOM   1105  CB  TYR B  66      51.396  27.076  23.853  1.00  0.00           C  
ATOM   1106  CG  TYR B  66      52.203  25.824  23.530  1.00  0.00           C  
ATOM   1107  CD1 TYR B  66      53.580  25.817  23.757  1.00  0.00           C  
ATOM   1108  CD2 TYR B  66      51.587  24.707  22.956  1.00  0.00           C  
ATOM   1109  CE1 TYR B  66      54.329  24.701  23.422  1.00  0.00           C  
ATOM   1110  CE2 TYR B  66      52.345  23.596  22.620  1.00  0.00           C  
ATOM   1111  CZ  TYR B  66      53.702  23.591  22.847  1.00  0.00           C  
ATOM   1112  OH  TYR B  66      54.444  22.484  22.493  1.00  0.00           O  
ATOM   1113  H   TYR B  66      52.755  28.894  22.183  1.00  0.00           H  
ATOM   1114  HA  TYR B  66      50.389  27.086  21.985  1.00  0.00           H  
ATOM   1115 1HB  TYR B  66      52.004  27.718  24.454  1.00  0.00           H  
ATOM   1116 2HB  TYR B  66      50.525  26.788  24.445  1.00  0.00           H  
ATOM   1117  HD1 TYR B  66      54.063  26.690  24.196  1.00  0.00           H  
ATOM   1118  HD2 TYR B  66      50.512  24.714  22.762  1.00  0.00           H  
ATOM   1119  HE1 TYR B  66      55.405  24.694  23.597  1.00  0.00           H  
ATOM   1120  HE2 TYR B  66      51.874  22.727  22.165  1.00  0.00           H  
ATOM   1121  HH  TYR B  66      55.365  22.631  22.720  1.00  0.00           H  
ATOM   1122  N   SER B  67      49.835  29.915  21.936  1.00  0.00           N  
ATOM   1123  CA  SER B  67      48.848  30.991  22.087  1.00  0.00           C  
ATOM   1124  C   SER B  67      47.411  30.451  22.016  1.00  0.00           C  
ATOM   1125  O   SER B  67      47.109  29.541  21.229  1.00  0.00           O  
ATOM   1126  CB  SER B  67      49.026  32.040  21.007  1.00  0.00           C  
ATOM   1127  OG  SER B  67      50.275  32.658  21.104  1.00  0.00           O  
ATOM   1128  H   SER B  67      50.388  29.886  21.066  1.00  0.00           H  
ATOM   1129  HA  SER B  67      48.995  31.457  23.061  1.00  0.00           H  
ATOM   1130 1HB  SER B  67      48.920  31.581  20.022  1.00  0.00           H  
ATOM   1131 2HB  SER B  67      48.239  32.788  21.100  1.00  0.00           H  
ATOM   1132  HG  SER B  67      50.898  32.032  20.655  1.00  0.00           H  
ATOM   1133  N   PHE B  68      46.517  31.057  22.796  1.00  0.00           N  
ATOM   1134  CA  PHE B  68      45.108  30.648  22.844  1.00  0.00           C  
ATOM   1135  C   PHE B  68      44.158  31.807  23.128  1.00  0.00           C  
ATOM   1136  O   PHE B  68      44.577  32.882  23.586  1.00  0.00           O  
ATOM   1137  CB  PHE B  68      44.894  29.593  23.931  1.00  0.00           C  
ATOM   1138  CG  PHE B  68      45.175  30.106  25.312  1.00  0.00           C  
ATOM   1139  CD1 PHE B  68      44.165  30.661  26.079  1.00  0.00           C  
ATOM   1140  CD2 PHE B  68      46.446  30.018  25.858  1.00  0.00           C  
ATOM   1141  CE1 PHE B  68      44.414  31.123  27.346  1.00  0.00           C  
ATOM   1142  CE2 PHE B  68      46.697  30.481  27.138  1.00  0.00           C  
ATOM   1143  CZ  PHE B  68      45.680  31.030  27.874  1.00  0.00           C  
ATOM   1144  H   PHE B  68      46.833  31.802  23.396  1.00  0.00           H  
ATOM   1145  HA  PHE B  68      44.837  30.223  21.880  1.00  0.00           H  
ATOM   1146 1HB  PHE B  68      43.865  29.247  23.909  1.00  0.00           H  
ATOM   1147 2HB  PHE B  68      45.532  28.737  23.744  1.00  0.00           H  
ATOM   1148  HD1 PHE B  68      43.160  30.726  25.658  1.00  0.00           H  
ATOM   1149  HD2 PHE B  68      47.257  29.576  25.271  1.00  0.00           H  
ATOM   1150  HE1 PHE B  68      43.607  31.557  27.936  1.00  0.00           H  
ATOM   1151  HE2 PHE B  68      47.705  30.407  27.561  1.00  0.00           H  
ATOM   1152  HZ  PHE B  68      45.878  31.391  28.874  1.00  0.00           H  
ATOM   1153  N   SER B  69      42.870  31.551  22.893  1.00  0.00           N  
ATOM   1154  CA  SER B  69      41.821  32.527  23.169  1.00  0.00           C  
ATOM   1155  C   SER B  69      40.667  31.857  23.891  1.00  0.00           C  
ATOM   1156  O   SER B  69      40.456  30.647  23.749  1.00  0.00           O  
ATOM   1157  CB  SER B  69      41.302  33.122  21.873  1.00  0.00           C  
ATOM   1158  OG  SER B  69      40.647  32.139  21.082  1.00  0.00           O  
ATOM   1159  H   SER B  69      42.622  30.637  22.510  1.00  0.00           H  
ATOM   1160  HA  SER B  69      42.223  33.314  23.807  1.00  0.00           H  
ATOM   1161 1HB  SER B  69      40.609  33.934  22.093  1.00  0.00           H  
ATOM   1162 2HB  SER B  69      42.137  33.545  21.311  1.00  0.00           H  
ATOM   1163  HG  SER B  69      41.340  31.656  20.619  1.00  0.00           H  
ATOM   1164  N   CYS B  70      39.913  32.648  24.655  1.00  0.00           N  
ATOM   1165  CA  CYS B  70      38.774  32.108  25.384  1.00  0.00           C  
ATOM   1166  C   CYS B  70      37.542  32.993  25.293  1.00  0.00           C  
ATOM   1167  O   CYS B  70      37.655  34.204  25.109  1.00  0.00           O  
ATOM   1168  CB  CYS B  70      39.124  31.941  26.863  1.00  0.00           C  
ATOM   1169  SG  CYS B  70      40.582  30.914  27.187  1.00  0.00           S  
ATOM   1170  H   CYS B  70      40.131  33.631  24.734  1.00  0.00           H  
ATOM   1171  HA  CYS B  70      38.528  31.139  24.959  1.00  0.00           H  
ATOM   1172 1HB  CYS B  70      39.294  32.922  27.311  1.00  0.00           H  
ATOM   1173 2HB  CYS B  70      38.277  31.494  27.377  1.00  0.00           H  
ATOM   1174  N   TYR B  71      36.378  32.391  25.547  1.00  0.00           N  
ATOM   1175  CA  TYR B  71      35.166  33.185  25.745  1.00  0.00           C  
ATOM   1176  C   TYR B  71      34.316  32.614  26.864  1.00  0.00           C  
ATOM   1177  O   TYR B  71      34.304  31.407  27.124  1.00  0.00           O  
ATOM   1178  CB  TYR B  71      34.337  33.293  24.480  1.00  0.00           C  
ATOM   1179  CG  TYR B  71      33.707  32.032  23.987  1.00  0.00           C  
ATOM   1180  CD1 TYR B  71      34.377  31.220  23.109  1.00  0.00           C  
ATOM   1181  CD2 TYR B  71      32.438  31.701  24.390  1.00  0.00           C  
ATOM   1182  CE1 TYR B  71      33.770  30.068  22.619  1.00  0.00           C  
ATOM   1183  CE2 TYR B  71      31.826  30.545  23.904  1.00  0.00           C  
ATOM   1184  CZ  TYR B  71      32.494  29.737  23.020  1.00  0.00           C  
ATOM   1185  OH  TYR B  71      31.904  28.581  22.546  1.00  0.00           O  
ATOM   1186  H   TYR B  71      36.366  31.377  25.630  1.00  0.00           H  
ATOM   1187  HA  TYR B  71      35.444  34.191  26.034  1.00  0.00           H  
ATOM   1188 1HB  TYR B  71      33.541  34.021  24.654  1.00  0.00           H  
ATOM   1189 2HB  TYR B  71      34.965  33.689  23.684  1.00  0.00           H  
ATOM   1190  HD1 TYR B  71      35.391  31.481  22.792  1.00  0.00           H  
ATOM   1191  HD2 TYR B  71      31.908  32.351  25.093  1.00  0.00           H  
ATOM   1192  HE1 TYR B  71      34.307  29.424  21.919  1.00  0.00           H  
ATOM   1193  HE2 TYR B  71      30.815  30.284  24.230  1.00  0.00           H  
ATOM   1194  HH  TYR B  71      31.024  28.490  22.923  1.00  0.00           H  
ATOM   1195  N   SER B  72      33.556  33.478  27.496  1.00  0.00           N  
ATOM   1196  CA  SER B  72      32.717  33.045  28.593  1.00  0.00           C  
ATOM   1197  C   SER B  72      31.272  33.241  28.277  1.00  0.00           C  
ATOM   1198  O   SER B  72      30.899  34.047  27.429  1.00  0.00           O  
ATOM   1199  CB  SER B  72      33.049  33.823  29.854  1.00  0.00           C  
ATOM   1200  OG  SER B  72      32.659  35.163  29.719  1.00  0.00           O  
ATOM   1201  H   SER B  72      33.588  34.459  27.224  1.00  0.00           H  
ATOM   1202  HA  SER B  72      32.880  31.989  28.766  1.00  0.00           H  
ATOM   1203 1HB  SER B  72      32.545  33.372  30.708  1.00  0.00           H  
ATOM   1204 2HB  SER B  72      34.117  33.772  30.034  1.00  0.00           H  
ATOM   1205  HG  SER B  72      33.213  35.710  30.354  1.00  0.00           H  
ATOM   1206  N   GLN B  73      30.436  32.534  28.975  1.00  0.00           N  
ATOM   1207  CA  GLN B  73      29.024  32.784  28.823  1.00  0.00           C  
ATOM   1208  C   GLN B  73      28.445  32.822  30.213  1.00  0.00           C  
ATOM   1209  O   GLN B  73      28.757  31.963  31.034  1.00  0.00           O  
ATOM   1210  CB  GLN B  73      28.380  31.720  27.964  1.00  0.00           C  
ATOM   1211  CG  GLN B  73      28.941  31.596  26.622  1.00  0.00           C  
ATOM   1212  CD  GLN B  73      28.116  30.689  25.771  1.00  0.00           C  
ATOM   1213  OE1 GLN B  73      28.068  29.462  25.956  1.00  0.00           O  
ATOM   1214  NE2 GLN B  73      27.425  31.304  24.834  1.00  0.00           N  
ATOM   1215  H   GLN B  73      30.797  31.838  29.626  1.00  0.00           H  
ATOM   1216  HA  GLN B  73      28.864  33.759  28.362  1.00  0.00           H  
ATOM   1217 1HB  GLN B  73      28.504  30.775  28.424  1.00  0.00           H  
ATOM   1218 2HB  GLN B  73      27.324  31.933  27.850  1.00  0.00           H  
ATOM   1219 1HG  GLN B  73      29.018  32.558  26.171  1.00  0.00           H  
ATOM   1220 2HG  GLN B  73      29.932  31.154  26.707  1.00  0.00           H  
ATOM   1221 1HE2 GLN B  73      26.828  30.794  24.216  1.00  0.00           H  
ATOM   1222 2HE2 GLN B  73      27.508  32.330  24.764  1.00  0.00           H  
ATOM   1223  N   LEU B  74      27.610  33.800  30.506  1.00  0.00           N  
ATOM   1224  CA  LEU B  74      27.139  33.872  31.873  1.00  0.00           C  
ATOM   1225  C   LEU B  74      25.707  33.404  31.975  1.00  0.00           C  
ATOM   1226  O   LEU B  74      24.915  33.624  31.059  1.00  0.00           O  
ATOM   1227  CB  LEU B  74      27.348  35.289  32.400  1.00  0.00           C  
ATOM   1228  CG  LEU B  74      28.872  35.765  32.305  1.00  0.00           C  
ATOM   1229  CD1 LEU B  74      29.023  37.220  32.776  1.00  0.00           C  
ATOM   1230  CD2 LEU B  74      29.758  34.831  33.118  1.00  0.00           C  
ATOM   1231  H   LEU B  74      27.338  34.484  29.813  1.00  0.00           H  
ATOM   1232  HA  LEU B  74      27.745  33.217  32.484  1.00  0.00           H  
ATOM   1233 1HB  LEU B  74      26.727  35.972  31.834  1.00  0.00           H  
ATOM   1234 2HB  LEU B  74      27.040  35.324  33.444  1.00  0.00           H  
ATOM   1235  HG  LEU B  74      29.190  35.722  31.263  1.00  0.00           H  
ATOM   1236 1HD1 LEU B  74      30.069  37.521  32.683  1.00  0.00           H  
ATOM   1237 2HD1 LEU B  74      28.418  37.869  32.175  1.00  0.00           H  
ATOM   1238 3HD1 LEU B  74      28.712  37.300  33.813  1.00  0.00           H  
ATOM   1239 1HD2 LEU B  74      30.799  35.151  33.025  1.00  0.00           H  
ATOM   1240 2HD2 LEU B  74      29.458  34.866  34.165  1.00  0.00           H  
ATOM   1241 3HD2 LEU B  74      29.663  33.819  32.755  1.00  0.00           H  
ATOM   1242  N   GLU B  75      25.397  32.719  33.080  1.00  0.00           N  
ATOM   1243  CA  GLU B  75      24.060  32.171  33.318  1.00  0.00           C  
ATOM   1244  C   GLU B  75      23.611  31.372  32.098  1.00  0.00           C  
ATOM   1245  O   GLU B  75      22.552  31.621  31.522  1.00  0.00           O  
ATOM   1246  CB  GLU B  75      23.058  33.287  33.617  1.00  0.00           C  
ATOM   1247  CG  GLU B  75      23.373  34.098  34.866  1.00  0.00           C  
ATOM   1248  CD  GLU B  75      22.318  35.121  35.181  1.00  0.00           C  
ATOM   1249  OE1 GLU B  75      21.342  34.770  35.801  1.00  0.00           O  
ATOM   1250  OE2 GLU B  75      22.488  36.257  34.803  1.00  0.00           O  
ATOM   1251  H   GLU B  75      26.122  32.592  33.786  1.00  0.00           H  
ATOM   1252  HA  GLU B  75      24.107  31.492  34.175  1.00  0.00           H  
ATOM   1253 1HB  GLU B  75      23.016  33.975  32.772  1.00  0.00           H  
ATOM   1254 2HB  GLU B  75      22.062  32.858  33.739  1.00  0.00           H  
ATOM   1255 1HG  GLU B  75      23.469  33.419  35.713  1.00  0.00           H  
ATOM   1256 2HG  GLU B  75      24.329  34.601  34.728  1.00  0.00           H  
ATOM   1257  N   VAL B  76      24.451  30.458  31.677  1.00  0.00           N  
ATOM   1258  CA  VAL B  76      24.248  29.664  30.485  1.00  0.00           C  
ATOM   1259  C   VAL B  76      23.160  28.640  30.679  1.00  0.00           C  
ATOM   1260  O   VAL B  76      22.327  28.392  29.814  1.00  0.00           O  
ATOM   1261  CB  VAL B  76      25.526  28.922  30.206  1.00  0.00           C  
ATOM   1262  CG1 VAL B  76      25.345  27.992  29.048  1.00  0.00           C  
ATOM   1263  CG2 VAL B  76      26.550  29.897  30.013  1.00  0.00           C  
ATOM   1264  H   VAL B  76      25.274  30.285  32.247  1.00  0.00           H  
ATOM   1265  HA  VAL B  76      23.987  30.327  29.657  1.00  0.00           H  
ATOM   1266  HB  VAL B  76      25.787  28.306  31.073  1.00  0.00           H  
ATOM   1267 1HG1 VAL B  76      26.275  27.452  28.868  1.00  0.00           H  
ATOM   1268 2HG1 VAL B  76      24.548  27.284  29.277  1.00  0.00           H  
ATOM   1269 3HG1 VAL B  76      25.078  28.570  28.161  1.00  0.00           H  
ATOM   1270 1HG2 VAL B  76      27.498  29.402  29.836  1.00  0.00           H  
ATOM   1271 2HG2 VAL B  76      26.260  30.492  29.173  1.00  0.00           H  
ATOM   1272 3HG2 VAL B  76      26.625  30.523  30.900  1.00  0.00           H  
ATOM   1273  N   ASN B  77      23.228  28.005  31.829  1.00  0.00           N  
ATOM   1274  CA  ASN B  77      22.294  26.969  32.230  1.00  0.00           C  
ATOM   1275  C   ASN B  77      21.836  27.321  33.627  1.00  0.00           C  
ATOM   1276  O   ASN B  77      22.531  27.088  34.622  1.00  0.00           O  
ATOM   1277  CB  ASN B  77      22.924  25.592  32.141  1.00  0.00           C  
ATOM   1278  CG  ASN B  77      21.953  24.472  32.467  1.00  0.00           C  
ATOM   1279  OD1 ASN B  77      20.751  24.711  32.645  1.00  0.00           O  
ATOM   1280  ND2 ASN B  77      22.460  23.247  32.562  1.00  0.00           N  
ATOM   1281  H   ASN B  77      23.955  28.300  32.482  1.00  0.00           H  
ATOM   1282  HA  ASN B  77      21.420  26.994  31.578  1.00  0.00           H  
ATOM   1283 1HB  ASN B  77      23.288  25.446  31.124  1.00  0.00           H  
ATOM   1284 2HB  ASN B  77      23.773  25.523  32.787  1.00  0.00           H  
ATOM   1285 1HD2 ASN B  77      21.866  22.472  32.779  1.00  0.00           H  
ATOM   1286 2HD2 ASN B  77      23.446  23.100  32.418  1.00  0.00           H  
ATOM   1287  N   GLY B  78      20.688  27.958  33.704  1.00  0.00           N  
ATOM   1288  CA  GLY B  78      20.258  28.480  34.974  1.00  0.00           C  
ATOM   1289  C   GLY B  78      21.326  29.453  35.406  1.00  0.00           C  
ATOM   1290  O   GLY B  78      21.737  30.286  34.609  1.00  0.00           O  
ATOM   1291  H   GLY B  78      20.135  28.107  32.870  1.00  0.00           H  
ATOM   1292 1HA  GLY B  78      19.299  28.983  34.871  1.00  0.00           H  
ATOM   1293 2HA  GLY B  78      20.154  27.676  35.701  1.00  0.00           H  
ATOM   1294  N   SER B  79      21.789  29.334  36.645  1.00  0.00           N  
ATOM   1295  CA  SER B  79      22.817  30.228  37.155  1.00  0.00           C  
ATOM   1296  C   SER B  79      24.259  29.832  36.811  1.00  0.00           C  
ATOM   1297  O   SER B  79      25.180  30.572  37.147  1.00  0.00           O  
ATOM   1298  CB  SER B  79      22.675  30.323  38.662  1.00  0.00           C  
ATOM   1299  OG  SER B  79      22.961  29.094  39.271  1.00  0.00           O  
ATOM   1300  H   SER B  79      21.414  28.615  37.243  1.00  0.00           H  
ATOM   1301  HA  SER B  79      22.640  31.211  36.710  1.00  0.00           H  
ATOM   1302 1HB  SER B  79      23.351  31.087  39.043  1.00  0.00           H  
ATOM   1303 2HB  SER B  79      21.660  30.629  38.913  1.00  0.00           H  
ATOM   1304  HG  SER B  79      23.092  29.285  40.203  1.00  0.00           H  
ATOM   1305  N   GLN B  80      24.500  28.660  36.225  1.00  0.00           N  
ATOM   1306  CA  GLN B  80      25.905  28.348  35.971  1.00  0.00           C  
ATOM   1307  C   GLN B  80      26.424  29.066  34.729  1.00  0.00           C  
ATOM   1308  O   GLN B  80      25.698  29.295  33.748  1.00  0.00           O  
ATOM   1309  CB  GLN B  80      26.201  26.854  35.884  1.00  0.00           C  
ATOM   1310  CG  GLN B  80      25.821  26.204  34.668  1.00  0.00           C  
ATOM   1311  CD  GLN B  80      26.227  24.757  34.710  1.00  0.00           C  
ATOM   1312  OE1 GLN B  80      26.046  24.011  33.730  1.00  0.00           O  
ATOM   1313  NE2 GLN B  80      26.792  24.339  35.866  1.00  0.00           N  
ATOM   1314  H   GLN B  80      23.748  28.041  35.918  1.00  0.00           H  
ATOM   1315  HA  GLN B  80      26.493  28.728  36.804  1.00  0.00           H  
ATOM   1316 1HB  GLN B  80      27.267  26.686  36.009  1.00  0.00           H  
ATOM   1317 2HB  GLN B  80      25.696  26.342  36.694  1.00  0.00           H  
ATOM   1318 1HG  GLN B  80      24.766  26.262  34.593  1.00  0.00           H  
ATOM   1319 2HG  GLN B  80      26.306  26.694  33.820  1.00  0.00           H  
ATOM   1320 1HE2 GLN B  80      27.090  23.388  35.968  1.00  0.00           H  
ATOM   1321 2HE2 GLN B  80      26.916  24.983  36.617  1.00  0.00           H  
ATOM   1322  N   HIS B  81      27.710  29.332  34.765  1.00  0.00           N  
ATOM   1323  CA  HIS B  81      28.455  30.004  33.739  1.00  0.00           C  
ATOM   1324  C   HIS B  81      29.316  29.011  32.984  1.00  0.00           C  
ATOM   1325  O   HIS B  81      29.585  27.915  33.490  1.00  0.00           O  
ATOM   1326  CB  HIS B  81      29.399  30.998  34.386  1.00  0.00           C  
ATOM   1327  CG  HIS B  81      28.733  31.933  35.340  1.00  0.00           C  
ATOM   1328  ND1 HIS B  81      27.687  32.745  34.994  1.00  0.00           N  
ATOM   1329  CD2 HIS B  81      29.009  32.203  36.638  1.00  0.00           C  
ATOM   1330  CE1 HIS B  81      27.339  33.476  36.046  1.00  0.00           C  
ATOM   1331  NE2 HIS B  81      28.129  33.165  37.047  1.00  0.00           N  
ATOM   1332  H   HIS B  81      28.214  29.051  35.596  1.00  0.00           H  
ATOM   1333  HA  HIS B  81      27.790  30.506  33.043  1.00  0.00           H  
ATOM   1334 1HB  HIS B  81      30.158  30.440  34.935  1.00  0.00           H  
ATOM   1335 2HB  HIS B  81      29.908  31.572  33.614  1.00  0.00           H  
ATOM   1336  HD2 HIS B  81      29.791  31.743  37.241  1.00  0.00           H  
ATOM   1337  HE1 HIS B  81      26.535  34.210  36.071  1.00  0.00           H  
ATOM   1338  HE2 HIS B  81      28.094  33.571  37.970  1.00  0.00           H  
ATOM   1339  N   SER B  82      29.847  29.424  31.829  1.00  0.00           N  
ATOM   1340  CA  SER B  82      30.809  28.567  31.145  1.00  0.00           C  
ATOM   1341  C   SER B  82      31.999  29.361  30.675  1.00  0.00           C  
ATOM   1342  O   SER B  82      31.938  30.578  30.484  1.00  0.00           O  
ATOM   1343  CB  SER B  82      30.227  27.896  29.929  1.00  0.00           C  
ATOM   1344  OG  SER B  82      29.942  28.839  28.915  1.00  0.00           O  
ATOM   1345  H   SER B  82      29.567  30.323  31.444  1.00  0.00           H  
ATOM   1346  HA  SER B  82      31.154  27.811  31.839  1.00  0.00           H  
ATOM   1347 1HB  SER B  82      30.940  27.159  29.559  1.00  0.00           H  
ATOM   1348 2HB  SER B  82      29.319  27.366  30.210  1.00  0.00           H  
ATOM   1349  HG  SER B  82      29.486  28.353  28.213  1.00  0.00           H  
ATOM   1350  N   LEU B  83      33.079  28.654  30.463  1.00  0.00           N  
ATOM   1351  CA  LEU B  83      34.280  29.234  29.892  1.00  0.00           C  
ATOM   1352  C   LEU B  83      34.882  28.276  28.915  1.00  0.00           C  
ATOM   1353  O   LEU B  83      35.171  27.139  29.277  1.00  0.00           O  
ATOM   1354  CB  LEU B  83      35.256  29.585  30.990  1.00  0.00           C  
ATOM   1355  CG  LEU B  83      36.615  30.059  30.600  1.00  0.00           C  
ATOM   1356  CD1 LEU B  83      36.547  31.377  29.870  1.00  0.00           C  
ATOM   1357  CD2 LEU B  83      37.394  30.188  31.866  1.00  0.00           C  
ATOM   1358  H   LEU B  83      33.048  27.665  30.704  1.00  0.00           H  
ATOM   1359  HA  LEU B  83      34.020  30.136  29.352  1.00  0.00           H  
ATOM   1360 1HB  LEU B  83      34.807  30.376  31.586  1.00  0.00           H  
ATOM   1361 2HB  LEU B  83      35.385  28.733  31.609  1.00  0.00           H  
ATOM   1362  HG  LEU B  83      37.092  29.336  29.937  1.00  0.00           H  
ATOM   1363 1HD1 LEU B  83      37.556  31.705  29.621  1.00  0.00           H  
ATOM   1364 2HD1 LEU B  83      35.976  31.255  28.965  1.00  0.00           H  
ATOM   1365 3HD1 LEU B  83      36.074  32.118  30.502  1.00  0.00           H  
ATOM   1366 1HD2 LEU B  83      38.384  30.516  31.640  1.00  0.00           H  
ATOM   1367 2HD2 LEU B  83      36.906  30.898  32.518  1.00  0.00           H  
ATOM   1368 3HD2 LEU B  83      37.438  29.220  32.359  1.00  0.00           H  
ATOM   1369  N   THR B  84      35.037  28.715  27.679  1.00  0.00           N  
ATOM   1370  CA  THR B  84      35.543  27.859  26.628  1.00  0.00           C  
ATOM   1371  C   THR B  84      36.802  28.425  25.994  1.00  0.00           C  
ATOM   1372  O   THR B  84      36.862  29.607  25.647  1.00  0.00           O  
ATOM   1373  CB  THR B  84      34.471  27.664  25.560  1.00  0.00           C  
ATOM   1374  OG1 THR B  84      33.292  27.105  26.158  1.00  0.00           O  
ATOM   1375  CG2 THR B  84      34.974  26.730  24.482  1.00  0.00           C  
ATOM   1376  H   THR B  84      34.777  29.675  27.458  1.00  0.00           H  
ATOM   1377  HA  THR B  84      35.794  26.892  27.052  1.00  0.00           H  
ATOM   1378  HB  THR B  84      34.223  28.625  25.131  1.00  0.00           H  
ATOM   1379  HG1 THR B  84      32.582  27.084  25.515  1.00  0.00           H  
ATOM   1380 1HG2 THR B  84      34.197  26.599  23.729  1.00  0.00           H  
ATOM   1381 2HG2 THR B  84      35.862  27.148  24.014  1.00  0.00           H  
ATOM   1382 3HG2 THR B  84      35.219  25.766  24.926  1.00  0.00           H  
ATOM   1383  N   CYS B  85      37.819  27.584  25.865  1.00  0.00           N  
ATOM   1384  CA  CYS B  85      39.083  27.994  25.286  1.00  0.00           C  
ATOM   1385  C   CYS B  85      39.493  27.134  24.107  1.00  0.00           C  
ATOM   1386  O   CYS B  85      39.135  25.954  23.997  1.00  0.00           O  
ATOM   1387  CB  CYS B  85      40.184  27.973  26.332  1.00  0.00           C  
ATOM   1388  SG  CYS B  85      39.884  29.081  27.753  1.00  0.00           S  
ATOM   1389  H   CYS B  85      37.694  26.624  26.166  1.00  0.00           H  
ATOM   1390  HA  CYS B  85      38.983  29.007  24.926  1.00  0.00           H  
ATOM   1391 1HB  CYS B  85      40.310  26.957  26.712  1.00  0.00           H  
ATOM   1392 2HB  CYS B  85      41.127  28.268  25.865  1.00  0.00           H  
ATOM   1393  N   ALA B  86      40.294  27.718  23.235  1.00  0.00           N  
ATOM   1394  CA  ALA B  86      40.842  26.982  22.109  1.00  0.00           C  
ATOM   1395  C   ALA B  86      42.172  27.570  21.683  1.00  0.00           C  
ATOM   1396  O   ALA B  86      42.453  28.747  21.925  1.00  0.00           O  
ATOM   1397  CB  ALA B  86      39.865  26.992  20.952  1.00  0.00           C  
ATOM   1398  H   ALA B  86      40.510  28.710  23.365  1.00  0.00           H  
ATOM   1399  HA  ALA B  86      41.013  25.952  22.422  1.00  0.00           H  
ATOM   1400 1HB  ALA B  86      40.282  26.417  20.122  1.00  0.00           H  
ATOM   1401 2HB  ALA B  86      38.927  26.545  21.268  1.00  0.00           H  
ATOM   1402 3HB  ALA B  86      39.695  28.018  20.633  1.00  0.00           H  
ATOM   1403  N   PHE B  87      42.999  26.752  21.039  1.00  0.00           N  
ATOM   1404  CA  PHE B  87      44.280  27.252  20.554  1.00  0.00           C  
ATOM   1405  C   PHE B  87      44.059  28.004  19.276  1.00  0.00           C  
ATOM   1406  O   PHE B  87      43.214  27.621  18.464  1.00  0.00           O  
ATOM   1407  CB  PHE B  87      45.297  26.130  20.349  1.00  0.00           C  
ATOM   1408  CG  PHE B  87      45.794  25.579  21.647  1.00  0.00           C  
ATOM   1409  CD1 PHE B  87      45.332  24.366  22.122  1.00  0.00           C  
ATOM   1410  CD2 PHE B  87      46.700  26.300  22.416  1.00  0.00           C  
ATOM   1411  CE1 PHE B  87      45.761  23.887  23.334  1.00  0.00           C  
ATOM   1412  CE2 PHE B  87      47.127  25.828  23.624  1.00  0.00           C  
ATOM   1413  CZ  PHE B  87      46.647  24.620  24.085  1.00  0.00           C  
ATOM   1414  H   PHE B  87      42.737  25.790  20.869  1.00  0.00           H  
ATOM   1415  HA  PHE B  87      44.694  27.941  21.288  1.00  0.00           H  
ATOM   1416 1HB  PHE B  87      44.850  25.321  19.771  1.00  0.00           H  
ATOM   1417 2HB  PHE B  87      46.148  26.510  19.785  1.00  0.00           H  
ATOM   1418  HD1 PHE B  87      44.617  23.795  21.525  1.00  0.00           H  
ATOM   1419  HD2 PHE B  87      47.065  27.256  22.048  1.00  0.00           H  
ATOM   1420  HE1 PHE B  87      45.391  22.929  23.708  1.00  0.00           H  
ATOM   1421  HE2 PHE B  87      47.834  26.413  24.218  1.00  0.00           H  
ATOM   1422  HZ  PHE B  87      46.961  24.233  25.037  1.00  0.00           H  
ATOM   1423  N   GLU B  88      44.814  29.075  19.088  1.00  0.00           N  
ATOM   1424  CA  GLU B  88      44.666  29.862  17.874  1.00  0.00           C  
ATOM   1425  C   GLU B  88      45.008  29.059  16.612  1.00  0.00           C  
ATOM   1426  O   GLU B  88      44.332  29.189  15.591  1.00  0.00           O  
ATOM   1427  CB  GLU B  88      45.492  31.140  17.995  1.00  0.00           C  
ATOM   1428  CG  GLU B  88      44.914  32.129  19.032  1.00  0.00           C  
ATOM   1429  CD  GLU B  88      45.783  33.340  19.310  1.00  0.00           C  
ATOM   1430  OE1 GLU B  88      46.913  33.353  18.890  1.00  0.00           O  
ATOM   1431  OE2 GLU B  88      45.304  34.255  19.949  1.00  0.00           O  
ATOM   1432  H   GLU B  88      45.508  29.327  19.799  1.00  0.00           H  
ATOM   1433  HA  GLU B  88      43.619  30.158  17.796  1.00  0.00           H  
ATOM   1434 1HB  GLU B  88      46.511  30.888  18.300  1.00  0.00           H  
ATOM   1435 2HB  GLU B  88      45.545  31.639  17.029  1.00  0.00           H  
ATOM   1436 1HG  GLU B  88      43.941  32.470  18.684  1.00  0.00           H  
ATOM   1437 2HG  GLU B  88      44.755  31.591  19.961  1.00  0.00           H  
ATOM   1438  N   ASP B  89      46.038  28.209  16.694  1.00  0.00           N  
ATOM   1439  CA  ASP B  89      46.425  27.359  15.570  1.00  0.00           C  
ATOM   1440  C   ASP B  89      45.782  25.990  15.748  1.00  0.00           C  
ATOM   1441  O   ASP B  89      46.089  25.318  16.729  1.00  0.00           O  
ATOM   1442  CB  ASP B  89      47.934  27.142  15.467  1.00  0.00           C  
ATOM   1443  CG  ASP B  89      48.699  28.357  15.013  1.00  0.00           C  
ATOM   1444  OD1 ASP B  89      48.133  29.202  14.370  1.00  0.00           O  
ATOM   1445  OD2 ASP B  89      49.886  28.396  15.262  1.00  0.00           O  
ATOM   1446  H   ASP B  89      46.548  28.159  17.563  1.00  0.00           H  
ATOM   1447  HA  ASP B  89      46.095  27.844  14.662  1.00  0.00           H  
ATOM   1448 1HB  ASP B  89      48.321  26.832  16.439  1.00  0.00           H  
ATOM   1449 2HB  ASP B  89      48.132  26.324  14.768  1.00  0.00           H  
ATOM   1450  N   PRO B  90      44.973  25.488  14.807  1.00  0.00           N  
ATOM   1451  CA  PRO B  90      44.253  24.222  14.901  1.00  0.00           C  
ATOM   1452  C   PRO B  90      45.171  23.035  14.653  1.00  0.00           C  
ATOM   1453  O   PRO B  90      45.003  22.297  13.681  1.00  0.00           O  
ATOM   1454  CB  PRO B  90      43.221  24.363  13.782  1.00  0.00           C  
ATOM   1455  CG  PRO B  90      43.886  25.292  12.790  1.00  0.00           C  
ATOM   1456  CD  PRO B  90      44.636  26.314  13.655  1.00  0.00           C  
ATOM   1457  HA  PRO B  90      43.770  24.148  15.888  1.00  0.00           H  
ATOM   1458 1HB  PRO B  90      42.993  23.373  13.356  1.00  0.00           H  
ATOM   1459 2HB  PRO B  90      42.279  24.764  14.184  1.00  0.00           H  
ATOM   1460 1HG  PRO B  90      44.559  24.720  12.134  1.00  0.00           H  
ATOM   1461 2HG  PRO B  90      43.128  25.760  12.144  1.00  0.00           H  
ATOM   1462 1HD  PRO B  90      45.543  26.649  13.128  1.00  0.00           H  
ATOM   1463 2HD  PRO B  90      43.965  27.149  13.932  1.00  0.00           H  
ATOM   1464  N   ASP B  91      46.165  22.903  15.519  1.00  0.00           N  
ATOM   1465  CA  ASP B  91      47.189  21.894  15.376  1.00  0.00           C  
ATOM   1466  C   ASP B  91      47.495  21.159  16.700  1.00  0.00           C  
ATOM   1467  O   ASP B  91      47.000  21.538  17.760  1.00  0.00           O  
ATOM   1468  CB  ASP B  91      48.412  22.577  14.767  1.00  0.00           C  
ATOM   1469  CG  ASP B  91      49.341  21.631  14.053  1.00  0.00           C  
ATOM   1470  OD1 ASP B  91      49.154  20.431  14.144  1.00  0.00           O  
ATOM   1471  OD2 ASP B  91      50.197  22.120  13.358  1.00  0.00           O  
ATOM   1472  H   ASP B  91      46.213  23.557  16.293  1.00  0.00           H  
ATOM   1473  HA  ASP B  91      46.835  21.151  14.664  1.00  0.00           H  
ATOM   1474 1HB  ASP B  91      48.081  23.339  14.060  1.00  0.00           H  
ATOM   1475 2HB  ASP B  91      48.970  23.087  15.555  1.00  0.00           H  
ATOM   1476  N   VAL B  92      48.324  20.116  16.584  1.00  0.00           N  
ATOM   1477  CA  VAL B  92      48.877  19.212  17.623  1.00  0.00           C  
ATOM   1478  C   VAL B  92      48.050  17.925  17.773  1.00  0.00           C  
ATOM   1479  O   VAL B  92      47.109  17.852  18.567  1.00  0.00           O  
ATOM   1480  CB  VAL B  92      49.021  19.862  19.030  1.00  0.00           C  
ATOM   1481  CG1 VAL B  92      49.594  18.817  19.966  1.00  0.00           C  
ATOM   1482  CG2 VAL B  92      49.949  21.107  18.997  1.00  0.00           C  
ATOM   1483  H   VAL B  92      48.629  19.944  15.628  1.00  0.00           H  
ATOM   1484  HA  VAL B  92      49.880  18.924  17.305  1.00  0.00           H  
ATOM   1485  HB  VAL B  92      48.042  20.124  19.409  1.00  0.00           H  
ATOM   1486 1HG1 VAL B  92      49.679  19.232  20.969  1.00  0.00           H  
ATOM   1487 2HG1 VAL B  92      48.952  17.948  19.974  1.00  0.00           H  
ATOM   1488 3HG1 VAL B  92      50.580  18.522  19.613  1.00  0.00           H  
ATOM   1489 1HG2 VAL B  92      50.034  21.512  20.004  1.00  0.00           H  
ATOM   1490 2HG2 VAL B  92      50.935  20.812  18.641  1.00  0.00           H  
ATOM   1491 3HG2 VAL B  92      49.547  21.870  18.341  1.00  0.00           H  
ATOM   1492  N   ASN B  93      48.419  16.902  16.998  1.00  0.00           N  
ATOM   1493  CA  ASN B  93      47.779  15.580  17.016  1.00  0.00           C  
ATOM   1494  C   ASN B  93      47.868  14.911  18.383  1.00  0.00           C  
ATOM   1495  O   ASN B  93      48.938  14.889  18.999  1.00  0.00           O  
ATOM   1496  CB  ASN B  93      48.379  14.663  15.958  1.00  0.00           C  
ATOM   1497  CG  ASN B  93      47.625  13.333  15.818  1.00  0.00           C  
ATOM   1498  OD1 ASN B  93      46.385  13.305  15.815  1.00  0.00           O  
ATOM   1499  ND2 ASN B  93      48.354  12.247  15.701  1.00  0.00           N  
ATOM   1500  H   ASN B  93      49.195  17.050  16.367  1.00  0.00           H  
ATOM   1501  HA  ASN B  93      46.720  15.714  16.794  1.00  0.00           H  
ATOM   1502 1HB  ASN B  93      48.374  15.168  14.992  1.00  0.00           H  
ATOM   1503 2HB  ASN B  93      49.416  14.447  16.212  1.00  0.00           H  
ATOM   1504 1HD2 ASN B  93      47.911  11.354  15.612  1.00  0.00           H  
ATOM   1505 2HD2 ASN B  93      49.351  12.310  15.713  1.00  0.00           H  
ATOM   1506  N   THR B  94      46.748  14.366  18.862  1.00  0.00           N  
ATOM   1507  CA  THR B  94      46.708  13.684  20.162  1.00  0.00           C  
ATOM   1508  C   THR B  94      47.375  14.487  21.286  1.00  0.00           C  
ATOM   1509  O   THR B  94      48.141  13.950  22.088  1.00  0.00           O  
ATOM   1510  CB  THR B  94      47.362  12.281  20.064  1.00  0.00           C  
ATOM   1511  OG1 THR B  94      48.736  12.404  19.637  1.00  0.00           O  
ATOM   1512  CG2 THR B  94      46.608  11.392  19.080  1.00  0.00           C  
ATOM   1513  H   THR B  94      45.904  14.421  18.306  1.00  0.00           H  
ATOM   1514  HA  THR B  94      45.662  13.547  20.438  1.00  0.00           H  
ATOM   1515  HB  THR B  94      47.345  11.822  21.050  1.00  0.00           H  
ATOM   1516  HG1 THR B  94      49.049  13.322  19.789  1.00  0.00           H  
ATOM   1517 1HG2 THR B  94      47.084  10.413  19.036  1.00  0.00           H  
ATOM   1518 2HG2 THR B  94      45.576  11.281  19.408  1.00  0.00           H  
ATOM   1519 3HG2 THR B  94      46.623  11.838  18.100  1.00  0.00           H  
ATOM   1520  N   THR B  95      47.040  15.765  21.357  1.00  0.00           N  
ATOM   1521  CA  THR B  95      47.617  16.658  22.334  1.00  0.00           C  
ATOM   1522  C   THR B  95      47.407  16.203  23.764  1.00  0.00           C  
ATOM   1523  O   THR B  95      46.343  15.698  24.115  1.00  0.00           O  
ATOM   1524  CB  THR B  95      47.002  18.053  22.215  1.00  0.00           C  
ATOM   1525  OG1 THR B  95      47.635  18.918  23.120  1.00  0.00           O  
ATOM   1526  CG2 THR B  95      45.579  18.013  22.552  1.00  0.00           C  
ATOM   1527  H   THR B  95      46.401  16.137  20.666  1.00  0.00           H  
ATOM   1528  HA  THR B  95      48.688  16.718  22.148  1.00  0.00           H  
ATOM   1529  HB  THR B  95      47.105  18.426  21.208  1.00  0.00           H  
ATOM   1530  HG1 THR B  95      47.504  19.819  22.807  1.00  0.00           H  
ATOM   1531 1HG2 THR B  95      45.160  19.016  22.476  1.00  0.00           H  
ATOM   1532 2HG2 THR B  95      45.063  17.346  21.866  1.00  0.00           H  
ATOM   1533 3HG2 THR B  95      45.477  17.650  23.574  1.00  0.00           H  
ATOM   1534  N   ASN B  96      48.432  16.428  24.592  1.00  0.00           N  
ATOM   1535  CA  ASN B  96      48.368  16.159  26.023  1.00  0.00           C  
ATOM   1536  C   ASN B  96      48.386  17.491  26.764  1.00  0.00           C  
ATOM   1537  O   ASN B  96      48.730  17.562  27.949  1.00  0.00           O  
ATOM   1538  CB  ASN B  96      49.523  15.263  26.461  1.00  0.00           C  
ATOM   1539  CG  ASN B  96      49.278  14.518  27.777  1.00  0.00           C  
ATOM   1540  OD1 ASN B  96      48.168  14.062  28.067  1.00  0.00           O  
ATOM   1541  ND2 ASN B  96      50.314  14.372  28.567  1.00  0.00           N  
ATOM   1542  H   ASN B  96      49.275  16.828  24.208  1.00  0.00           H  
ATOM   1543  HA  ASN B  96      47.424  15.663  26.253  1.00  0.00           H  
ATOM   1544 1HB  ASN B  96      49.719  14.528  25.679  1.00  0.00           H  
ATOM   1545 2HB  ASN B  96      50.421  15.871  26.569  1.00  0.00           H  
ATOM   1546 1HD2 ASN B  96      50.218  13.885  29.435  1.00  0.00           H  
ATOM   1547 2HD2 ASN B  96      51.203  14.743  28.299  1.00  0.00           H  
ATOM   1548  N   LEU B  97      47.991  18.550  26.053  1.00  0.00           N  
ATOM   1549  CA  LEU B  97      47.889  19.867  26.653  1.00  0.00           C  
ATOM   1550  C   LEU B  97      46.600  19.943  27.441  1.00  0.00           C  
ATOM   1551  O   LEU B  97      45.552  19.463  26.992  1.00  0.00           O  
ATOM   1552  CB  LEU B  97      47.895  20.951  25.557  1.00  0.00           C  
ATOM   1553  CG  LEU B  97      49.180  21.029  24.702  1.00  0.00           C  
ATOM   1554  CD1 LEU B  97      48.985  21.926  23.487  1.00  0.00           C  
ATOM   1555  CD2 LEU B  97      50.254  21.604  25.533  1.00  0.00           C  
ATOM   1556  H   LEU B  97      47.759  18.456  25.067  1.00  0.00           H  
ATOM   1557  HA  LEU B  97      48.724  20.023  27.335  1.00  0.00           H  
ATOM   1558 1HB  LEU B  97      47.052  20.778  24.891  1.00  0.00           H  
ATOM   1559 2HB  LEU B  97      47.757  21.917  26.037  1.00  0.00           H  
ATOM   1560  HG  LEU B  97      49.456  20.033  24.373  1.00  0.00           H  
ATOM   1561 1HD1 LEU B  97      49.907  21.961  22.915  1.00  0.00           H  
ATOM   1562 2HD1 LEU B  97      48.187  21.548  22.857  1.00  0.00           H  
ATOM   1563 3HD1 LEU B  97      48.741  22.913  23.820  1.00  0.00           H  
ATOM   1564 1HD2 LEU B  97      51.183  21.660  24.963  1.00  0.00           H  
ATOM   1565 2HD2 LEU B  97      49.965  22.594  25.846  1.00  0.00           H  
ATOM   1566 3HD2 LEU B  97      50.386  20.994  26.384  1.00  0.00           H  
ATOM   1567  N   GLU B  98      46.669  20.582  28.586  1.00  0.00           N  
ATOM   1568  CA  GLU B  98      45.514  20.770  29.421  1.00  0.00           C  
ATOM   1569  C   GLU B  98      45.426  22.227  29.852  1.00  0.00           C  
ATOM   1570  O   GLU B  98      46.433  22.923  29.932  1.00  0.00           O  
ATOM   1571  CB  GLU B  98      45.596  19.832  30.631  1.00  0.00           C  
ATOM   1572  CG  GLU B  98      45.516  18.321  30.268  1.00  0.00           C  
ATOM   1573  CD  GLU B  98      45.461  17.396  31.479  1.00  0.00           C  
ATOM   1574  OE1 GLU B  98      45.549  17.885  32.578  1.00  0.00           O  
ATOM   1575  OE2 GLU B  98      45.309  16.207  31.300  1.00  0.00           O  
ATOM   1576  H   GLU B  98      47.566  20.914  28.907  1.00  0.00           H  
ATOM   1577  HA  GLU B  98      44.619  20.532  28.853  1.00  0.00           H  
ATOM   1578 1HB  GLU B  98      46.541  20.000  31.151  1.00  0.00           H  
ATOM   1579 2HB  GLU B  98      44.788  20.062  31.326  1.00  0.00           H  
ATOM   1580 1HG  GLU B  98      44.636  18.150  29.648  1.00  0.00           H  
ATOM   1581 2HG  GLU B  98      46.395  18.058  29.679  1.00  0.00           H  
ATOM   1582  N   PHE B  99      44.215  22.688  30.108  1.00  0.00           N  
ATOM   1583  CA  PHE B  99      43.992  24.040  30.595  1.00  0.00           C  
ATOM   1584  C   PHE B  99      43.606  24.079  32.066  1.00  0.00           C  
ATOM   1585  O   PHE B  99      42.967  23.153  32.586  1.00  0.00           O  
ATOM   1586  CB  PHE B  99      42.943  24.744  29.741  1.00  0.00           C  
ATOM   1587  CG  PHE B  99      43.380  25.255  28.412  1.00  0.00           C  
ATOM   1588  CD1 PHE B  99      43.616  24.448  27.354  1.00  0.00           C  
ATOM   1589  CD2 PHE B  99      43.444  26.603  28.222  1.00  0.00           C  
ATOM   1590  CE1 PHE B  99      43.930  24.973  26.127  1.00  0.00           C  
ATOM   1591  CE2 PHE B  99      43.749  27.137  27.012  1.00  0.00           C  
ATOM   1592  CZ  PHE B  99      43.995  26.323  25.950  1.00  0.00           C  
ATOM   1593  H   PHE B  99      43.425  22.070  29.995  1.00  0.00           H  
ATOM   1594  HA  PHE B  99      44.919  24.596  30.486  1.00  0.00           H  
ATOM   1595 1HB  PHE B  99      42.128  24.071  29.560  1.00  0.00           H  
ATOM   1596 2HB  PHE B  99      42.556  25.589  30.298  1.00  0.00           H  
ATOM   1597  HD1 PHE B  99      43.563  23.391  27.489  1.00  0.00           H  
ATOM   1598  HD2 PHE B  99      43.236  27.247  29.059  1.00  0.00           H  
ATOM   1599  HE1 PHE B  99      44.116  24.315  25.299  1.00  0.00           H  
ATOM   1600  HE2 PHE B  99      43.790  28.196  26.906  1.00  0.00           H  
ATOM   1601  HZ  PHE B  99      44.241  26.742  24.975  1.00  0.00           H  
ATOM   1602  N   GLU B 100      43.987  25.176  32.716  1.00  0.00           N  
ATOM   1603  CA  GLU B 100      43.697  25.440  34.124  1.00  0.00           C  
ATOM   1604  C   GLU B 100      43.383  26.913  34.352  1.00  0.00           C  
ATOM   1605  O   GLU B 100      44.012  27.785  33.752  1.00  0.00           O  
ATOM   1606  CB  GLU B 100      44.917  25.075  34.983  1.00  0.00           C  
ATOM   1607  CG  GLU B 100      44.716  25.158  36.519  1.00  0.00           C  
ATOM   1608  CD  GLU B 100      45.970  24.748  37.287  1.00  0.00           C  
ATOM   1609  OE1 GLU B 100      46.969  24.522  36.642  1.00  0.00           O  
ATOM   1610  OE2 GLU B 100      45.935  24.640  38.483  1.00  0.00           O  
ATOM   1611  H   GLU B 100      44.564  25.845  32.203  1.00  0.00           H  
ATOM   1612  HA  GLU B 100      42.836  24.847  34.432  1.00  0.00           H  
ATOM   1613 1HB  GLU B 100      45.227  24.057  34.747  1.00  0.00           H  
ATOM   1614 2HB  GLU B 100      45.747  25.735  34.723  1.00  0.00           H  
ATOM   1615 1HG  GLU B 100      44.462  26.178  36.792  1.00  0.00           H  
ATOM   1616 2HG  GLU B 100      43.879  24.517  36.812  1.00  0.00           H  
ATOM   1617  N   ILE B 101      42.407  27.199  35.214  1.00  0.00           N  
ATOM   1618  CA  ILE B 101      42.118  28.592  35.558  1.00  0.00           C  
ATOM   1619  C   ILE B 101      42.243  28.813  37.034  1.00  0.00           C  
ATOM   1620  O   ILE B 101      41.718  28.041  37.837  1.00  0.00           O  
ATOM   1621  CB  ILE B 101      40.716  29.050  35.103  1.00  0.00           C  
ATOM   1622  CG1 ILE B 101      40.496  30.541  35.480  1.00  0.00           C  
ATOM   1623  CG2 ILE B 101      39.649  28.178  35.689  1.00  0.00           C  
ATOM   1624  CD1 ILE B 101      39.329  31.165  34.767  1.00  0.00           C  
ATOM   1625  H   ILE B 101      41.903  26.438  35.673  1.00  0.00           H  
ATOM   1626  HA  ILE B 101      42.843  29.212  35.063  1.00  0.00           H  
ATOM   1627  HB  ILE B 101      40.662  29.007  34.029  1.00  0.00           H  
ATOM   1628 1HG1 ILE B 101      40.310  30.611  36.553  1.00  0.00           H  
ATOM   1629 2HG1 ILE B 101      41.398  31.116  35.247  1.00  0.00           H  
ATOM   1630 1HG2 ILE B 101      38.681  28.520  35.344  1.00  0.00           H  
ATOM   1631 2HG2 ILE B 101      39.806  27.143  35.374  1.00  0.00           H  
ATOM   1632 3HG2 ILE B 101      39.688  28.239  36.768  1.00  0.00           H  
ATOM   1633 1HD1 ILE B 101      39.217  32.191  35.079  1.00  0.00           H  
ATOM   1634 2HD1 ILE B 101      39.510  31.132  33.700  1.00  0.00           H  
ATOM   1635 3HD1 ILE B 101      38.419  30.619  35.005  1.00  0.00           H  
ATOM   1636  N   CYS B 102      42.925  29.895  37.395  1.00  0.00           N  
ATOM   1637  CA  CYS B 102      43.106  30.230  38.800  1.00  0.00           C  
ATOM   1638  C   CYS B 102      42.843  31.699  39.090  1.00  0.00           C  
ATOM   1639  O   CYS B 102      43.213  32.579  38.312  1.00  0.00           O  
ATOM   1640  CB  CYS B 102      44.522  29.897  39.247  1.00  0.00           C  
ATOM   1641  SG  CYS B 102      44.966  28.157  39.058  1.00  0.00           S  
ATOM   1642  H   CYS B 102      43.345  30.475  36.675  1.00  0.00           H  
ATOM   1643  HA  CYS B 102      42.404  29.640  39.381  1.00  0.00           H  
ATOM   1644 1HB  CYS B 102      45.230  30.490  38.673  1.00  0.00           H  
ATOM   1645 2HB  CYS B 102      44.641  30.164  40.297  1.00  0.00           H  
ATOM   1646  N   GLY B 103      42.265  31.984  40.241  1.00  0.00           N  
ATOM   1647  CA  GLY B 103      42.048  33.377  40.626  1.00  0.00           C  
ATOM   1648  C   GLY B 103      40.673  33.878  40.213  1.00  0.00           C  
ATOM   1649  O   GLY B 103      40.069  33.392  39.263  1.00  0.00           O  
ATOM   1650  H   GLY B 103      41.998  31.209  40.857  1.00  0.00           H  
ATOM   1651 1HA  GLY B 103      42.155  33.468  41.707  1.00  0.00           H  
ATOM   1652 2HA  GLY B 103      42.815  34.007  40.178  1.00  0.00           H  
ATOM   1653  N   ALA B 104      40.153  34.829  40.975  1.00  0.00           N  
ATOM   1654  CA  ALA B 104      38.808  35.377  40.775  1.00  0.00           C  
ATOM   1655  C   ALA B 104      37.756  34.254  40.822  1.00  0.00           C  
ATOM   1656  O   ALA B 104      36.691  34.366  40.206  1.00  0.00           O  
ATOM   1657  CB  ALA B 104      38.698  36.150  39.469  1.00  0.00           C  
ATOM   1658  H   ALA B 104      40.712  35.194  41.732  1.00  0.00           H  
ATOM   1659  HA  ALA B 104      38.604  36.067  41.595  1.00  0.00           H  
ATOM   1660 1HB  ALA B 104      37.700  36.574  39.378  1.00  0.00           H  
ATOM   1661 2HB  ALA B 104      39.429  36.961  39.456  1.00  0.00           H  
ATOM   1662 3HB  ALA B 104      38.869  35.507  38.653  1.00  0.00           H  
ATOM   1663  N   LEU B 105      38.081  33.184  41.560  1.00  0.00           N  
ATOM   1664  CA  LEU B 105      37.206  32.048  41.768  1.00  0.00           C  
ATOM   1665  C   LEU B 105      36.753  32.081  43.220  1.00  0.00           C  
ATOM   1666  O   LEU B 105      37.447  32.625  44.078  1.00  0.00           O  
ATOM   1667  CB  LEU B 105      37.883  30.728  41.434  1.00  0.00           C  
ATOM   1668  CG  LEU B 105      38.427  30.577  40.018  1.00  0.00           C  
ATOM   1669  CD1 LEU B 105      39.065  29.271  39.911  1.00  0.00           C  
ATOM   1670  CD2 LEU B 105      37.340  30.723  39.016  1.00  0.00           C  
ATOM   1671  H   LEU B 105      38.981  33.172  42.012  1.00  0.00           H  
ATOM   1672  HA  LEU B 105      36.339  32.156  41.128  1.00  0.00           H  
ATOM   1673 1HB  LEU B 105      38.724  30.605  42.103  1.00  0.00           H  
ATOM   1674 2HB  LEU B 105      37.180  29.917  41.613  1.00  0.00           H  
ATOM   1675  HG  LEU B 105      39.177  31.312  39.845  1.00  0.00           H  
ATOM   1676 1HD1 LEU B 105      39.483  29.137  38.920  1.00  0.00           H  
ATOM   1677 2HD1 LEU B 105      39.840  29.195  40.638  1.00  0.00           H  
ATOM   1678 3HD1 LEU B 105      38.323  28.532  40.101  1.00  0.00           H  
ATOM   1679 1HD2 LEU B 105      37.750  30.607  38.010  1.00  0.00           H  
ATOM   1680 2HD2 LEU B 105      36.583  29.959  39.196  1.00  0.00           H  
ATOM   1681 3HD2 LEU B 105      36.896  31.713  39.117  1.00  0.00           H  
ATOM   1682  N   VAL B 106      35.589  31.513  43.476  1.00  0.00           N  
ATOM   1683  CA  VAL B 106      34.964  31.603  44.783  1.00  0.00           C  
ATOM   1684  C   VAL B 106      35.239  30.481  45.783  1.00  0.00           C  
ATOM   1685  O   VAL B 106      35.731  30.727  46.878  1.00  0.00           O  
ATOM   1686  CB  VAL B 106      33.440  31.695  44.582  1.00  0.00           C  
ATOM   1687  CG1 VAL B 106      32.728  31.747  45.926  1.00  0.00           C  
ATOM   1688  CG2 VAL B 106      33.100  32.918  43.744  1.00  0.00           C  
ATOM   1689  H   VAL B 106      35.089  31.085  42.704  1.00  0.00           H  
ATOM   1690  HA  VAL B 106      35.299  32.540  45.235  1.00  0.00           H  
ATOM   1691  HB  VAL B 106      33.095  30.796  44.071  1.00  0.00           H  
ATOM   1692 1HG1 VAL B 106      31.651  31.812  45.766  1.00  0.00           H  
ATOM   1693 2HG1 VAL B 106      32.956  30.846  46.494  1.00  0.00           H  
ATOM   1694 3HG1 VAL B 106      33.064  32.622  46.482  1.00  0.00           H  
ATOM   1695 1HG2 VAL B 106      32.021  32.976  43.606  1.00  0.00           H  
ATOM   1696 2HG2 VAL B 106      33.451  33.816  44.253  1.00  0.00           H  
ATOM   1697 3HG2 VAL B 106      33.587  32.839  42.772  1.00  0.00           H  
ATOM   1698  N   GLU B 107      34.932  29.245  45.450  1.00  0.00           N  
ATOM   1699  CA  GLU B 107      35.162  28.196  46.448  1.00  0.00           C  
ATOM   1700  C   GLU B 107      36.617  27.779  46.506  1.00  0.00           C  
ATOM   1701  O   GLU B 107      37.152  27.438  47.559  1.00  0.00           O  
ATOM   1702  CB  GLU B 107      34.293  26.973  46.146  1.00  0.00           C  
ATOM   1703  CG  GLU B 107      32.803  27.190  46.366  1.00  0.00           C  
ATOM   1704  CD  GLU B 107      32.002  25.924  46.237  1.00  0.00           C  
ATOM   1705  OE1 GLU B 107      32.595  24.876  46.139  1.00  0.00           O  
ATOM   1706  OE2 GLU B 107      30.796  26.005  46.237  1.00  0.00           O  
ATOM   1707  H   GLU B 107      34.540  29.039  44.548  1.00  0.00           H  
ATOM   1708  HA  GLU B 107      34.886  28.589  47.428  1.00  0.00           H  
ATOM   1709 1HB  GLU B 107      34.438  26.671  45.109  1.00  0.00           H  
ATOM   1710 2HB  GLU B 107      34.606  26.140  46.776  1.00  0.00           H  
ATOM   1711 1HG  GLU B 107      32.649  27.603  47.362  1.00  0.00           H  
ATOM   1712 2HG  GLU B 107      32.442  27.918  45.641  1.00  0.00           H  
ATOM   1713  N   VAL B 108      37.229  27.753  45.346  1.00  0.00           N  
ATOM   1714  CA  VAL B 108      38.550  27.211  45.181  1.00  0.00           C  
ATOM   1715  C   VAL B 108      39.471  28.234  44.611  1.00  0.00           C  
ATOM   1716  O   VAL B 108      39.027  29.269  44.129  1.00  0.00           O  
ATOM   1717  CB  VAL B 108      38.501  26.048  44.191  1.00  0.00           C  
ATOM   1718  CG1 VAL B 108      37.589  24.962  44.690  1.00  0.00           C  
ATOM   1719  CG2 VAL B 108      38.024  26.575  42.848  1.00  0.00           C  
ATOM   1720  H   VAL B 108      36.738  28.102  44.540  1.00  0.00           H  
ATOM   1721  HA  VAL B 108      38.926  26.880  46.149  1.00  0.00           H  
ATOM   1722  HB  VAL B 108      39.498  25.624  44.084  1.00  0.00           H  
ATOM   1723 1HG1 VAL B 108      37.580  24.142  43.975  1.00  0.00           H  
ATOM   1724 2HG1 VAL B 108      37.946  24.599  45.653  1.00  0.00           H  
ATOM   1725 3HG1 VAL B 108      36.586  25.346  44.803  1.00  0.00           H  
ATOM   1726 1HG2 VAL B 108      38.009  25.757  42.140  1.00  0.00           H  
ATOM   1727 2HG2 VAL B 108      37.024  26.994  42.945  1.00  0.00           H  
ATOM   1728 3HG2 VAL B 108      38.707  27.346  42.491  1.00  0.00           H  
ATOM   1729  N   LYS B 109      40.764  27.948  44.663  1.00  0.00           N  
ATOM   1730  CA  LYS B 109      41.728  28.829  44.032  1.00  0.00           C  
ATOM   1731  C   LYS B 109      41.811  28.520  42.546  1.00  0.00           C  
ATOM   1732  O   LYS B 109      41.959  29.435  41.731  1.00  0.00           O  
ATOM   1733  CB  LYS B 109      43.111  28.706  44.676  1.00  0.00           C  
ATOM   1734  CG  LYS B 109      44.158  29.664  44.080  1.00  0.00           C  
ATOM   1735  CD  LYS B 109      45.507  29.603  44.826  1.00  0.00           C  
ATOM   1736  CE  LYS B 109      46.533  30.560  44.198  1.00  0.00           C  
ATOM   1737  NZ  LYS B 109      47.847  30.520  44.897  1.00  0.00           N  
ATOM   1738  H   LYS B 109      41.071  27.103  45.121  1.00  0.00           H  
ATOM   1739  HA  LYS B 109      41.387  29.859  44.140  1.00  0.00           H  
ATOM   1740 1HB  LYS B 109      43.039  28.897  45.746  1.00  0.00           H  
ATOM   1741 2HB  LYS B 109      43.481  27.687  44.544  1.00  0.00           H  
ATOM   1742 1HG  LYS B 109      44.323  29.402  43.034  1.00  0.00           H  
ATOM   1743 2HG  LYS B 109      43.777  30.683  44.119  1.00  0.00           H  
ATOM   1744 1HD  LYS B 109      45.359  29.874  45.871  1.00  0.00           H  
ATOM   1745 2HD  LYS B 109      45.898  28.585  44.783  1.00  0.00           H  
ATOM   1746 1HE  LYS B 109      46.680  30.284  43.153  1.00  0.00           H  
ATOM   1747 2HE  LYS B 109      46.142  31.577  44.243  1.00  0.00           H  
ATOM   1748 1HZ  LYS B 109      48.486  31.163  44.451  1.00  0.00           H  
ATOM   1749 2HZ  LYS B 109      47.722  30.786  45.865  1.00  0.00           H  
ATOM   1750 3HZ  LYS B 109      48.225  29.584  44.851  1.00  0.00           H  
ATOM   1751  N   CYS B 110      41.732  27.216  42.201  1.00  0.00           N  
ATOM   1752  CA  CYS B 110      41.847  26.760  40.812  1.00  0.00           C  
ATOM   1753  C   CYS B 110      40.819  25.706  40.389  1.00  0.00           C  
ATOM   1754  O   CYS B 110      40.404  24.872  41.195  1.00  0.00           O  
ATOM   1755  CB  CYS B 110      43.224  26.163  40.562  1.00  0.00           C  
ATOM   1756  SG  CYS B 110      44.594  27.299  40.866  1.00  0.00           S  
ATOM   1757  H   CYS B 110      41.595  26.531  42.926  1.00  0.00           H  
ATOM   1758  HA  CYS B 110      41.721  27.620  40.173  1.00  0.00           H  
ATOM   1759 1HB  CYS B 110      43.362  25.287  41.191  1.00  0.00           H  
ATOM   1760 2HB  CYS B 110      43.289  25.825  39.519  1.00  0.00           H  
ATOM   1761  N   LEU B 111      40.487  25.711  39.089  1.00  0.00           N  
ATOM   1762  CA  LEU B 111      39.628  24.712  38.432  1.00  0.00           C  
ATOM   1763  C   LEU B 111      40.325  24.136  37.211  1.00  0.00           C  
ATOM   1764  O   LEU B 111      41.058  24.846  36.514  1.00  0.00           O  
ATOM   1765  CB  LEU B 111      38.296  25.333  37.966  1.00  0.00           C  
ATOM   1766  CG  LEU B 111      37.372  25.891  39.042  1.00  0.00           C  
ATOM   1767  CD1 LEU B 111      36.291  26.742  38.388  1.00  0.00           C  
ATOM   1768  CD2 LEU B 111      36.735  24.760  39.788  1.00  0.00           C  
ATOM   1769  H   LEU B 111      40.877  26.468  38.525  1.00  0.00           H  
ATOM   1770  HA  LEU B 111      39.428  23.902  39.132  1.00  0.00           H  
ATOM   1771 1HB  LEU B 111      38.512  26.132  37.280  1.00  0.00           H  
ATOM   1772 2HB  LEU B 111      37.738  24.566  37.420  1.00  0.00           H  
ATOM   1773  HG  LEU B 111      37.935  26.486  39.722  1.00  0.00           H  
ATOM   1774 1HD1 LEU B 111      35.630  27.141  39.156  1.00  0.00           H  
ATOM   1775 2HD1 LEU B 111      36.756  27.568  37.844  1.00  0.00           H  
ATOM   1776 3HD1 LEU B 111      35.715  26.128  37.697  1.00  0.00           H  
ATOM   1777 1HD2 LEU B 111      36.076  25.157  40.555  1.00  0.00           H  
ATOM   1778 2HD2 LEU B 111      36.163  24.148  39.092  1.00  0.00           H  
ATOM   1779 3HD2 LEU B 111      37.515  24.152  40.253  1.00  0.00           H  
ATOM   1780  N   ASN B 112      40.076  22.860  36.919  1.00  0.00           N  
ATOM   1781  CA  ASN B 112      40.625  22.262  35.701  1.00  0.00           C  
ATOM   1782  C   ASN B 112      39.595  22.238  34.586  1.00  0.00           C  
ATOM   1783  O   ASN B 112      38.405  22.065  34.849  1.00  0.00           O  
ATOM   1784  CB  ASN B 112      41.118  20.858  35.956  1.00  0.00           C  
ATOM   1785  CG  ASN B 112      42.260  20.816  36.899  1.00  0.00           C  
ATOM   1786  OD1 ASN B 112      43.167  21.651  36.854  1.00  0.00           O  
ATOM   1787  ND2 ASN B 112      42.244  19.839  37.767  1.00  0.00           N  
ATOM   1788  H   ASN B 112      39.489  22.308  37.529  1.00  0.00           H  
ATOM   1789  HA  ASN B 112      41.462  22.867  35.351  1.00  0.00           H  
ATOM   1790 1HB  ASN B 112      40.305  20.254  36.359  1.00  0.00           H  
ATOM   1791 2HB  ASN B 112      41.421  20.406  35.007  1.00  0.00           H  
ATOM   1792 1HD2 ASN B 112      42.987  19.743  38.433  1.00  0.00           H  
ATOM   1793 2HD2 ASN B 112      41.492  19.179  37.768  1.00  0.00           H  
ATOM   1794  N   PHE B 113      40.070  22.352  33.349  1.00  0.00           N  
ATOM   1795  CA  PHE B 113      39.227  22.277  32.163  1.00  0.00           C  
ATOM   1796  C   PHE B 113      38.985  20.872  31.676  1.00  0.00           C  
ATOM   1797  O   PHE B 113      39.844  20.000  31.787  1.00  0.00           O  
ATOM   1798  CB  PHE B 113      39.850  23.086  31.049  1.00  0.00           C  
ATOM   1799  CG  PHE B 113      39.741  24.600  31.193  1.00  0.00           C  
ATOM   1800  CD1 PHE B 113      40.405  25.282  32.178  1.00  0.00           C  
ATOM   1801  CD2 PHE B 113      39.046  25.339  30.272  1.00  0.00           C  
ATOM   1802  CE1 PHE B 113      40.359  26.652  32.242  1.00  0.00           C  
ATOM   1803  CE2 PHE B 113      38.984  26.708  30.332  1.00  0.00           C  
ATOM   1804  CZ  PHE B 113      39.650  27.370  31.327  1.00  0.00           C  
ATOM   1805  H   PHE B 113      41.071  22.516  33.210  1.00  0.00           H  
ATOM   1806  HA  PHE B 113      38.266  22.690  32.392  1.00  0.00           H  
ATOM   1807 1HB  PHE B 113      40.891  22.817  30.975  1.00  0.00           H  
ATOM   1808 2HB  PHE B 113      39.369  22.799  30.115  1.00  0.00           H  
ATOM   1809  HD1 PHE B 113      40.973  24.724  32.911  1.00  0.00           H  
ATOM   1810  HD2 PHE B 113      38.560  24.825  29.490  1.00  0.00           H  
ATOM   1811  HE1 PHE B 113      40.887  27.155  33.012  1.00  0.00           H  
ATOM   1812  HE2 PHE B 113      38.417  27.264  29.583  1.00  0.00           H  
ATOM   1813  HZ  PHE B 113      39.622  28.454  31.383  1.00  0.00           H  
ATOM   1814  N   ARG B 114      37.810  20.680  31.099  1.00  0.00           N  
ATOM   1815  CA  ARG B 114      37.394  19.453  30.452  1.00  0.00           C  
ATOM   1816  C   ARG B 114      37.833  19.560  29.018  1.00  0.00           C  
ATOM   1817  O   ARG B 114      38.022  20.676  28.533  1.00  0.00           O  
ATOM   1818  CB  ARG B 114      35.888  19.322  30.474  1.00  0.00           C  
ATOM   1819  CG  ARG B 114      35.295  19.143  31.819  1.00  0.00           C  
ATOM   1820  CD  ARG B 114      33.818  19.171  31.770  1.00  0.00           C  
ATOM   1821  NE  ARG B 114      33.282  18.074  30.977  1.00  0.00           N  
ATOM   1822  CZ  ARG B 114      31.989  17.953  30.596  1.00  0.00           C  
ATOM   1823  NH1 ARG B 114      31.101  18.882  30.926  1.00  0.00           N  
ATOM   1824  NH2 ARG B 114      31.632  16.885  29.899  1.00  0.00           N  
ATOM   1825  H   ARG B 114      37.147  21.451  31.079  1.00  0.00           H  
ATOM   1826  HA  ARG B 114      37.870  18.597  30.931  1.00  0.00           H  
ATOM   1827 1HB  ARG B 114      35.442  20.220  30.041  1.00  0.00           H  
ATOM   1828 2HB  ARG B 114      35.587  18.477  29.857  1.00  0.00           H  
ATOM   1829 1HG  ARG B 114      35.615  18.214  32.214  1.00  0.00           H  
ATOM   1830 2HG  ARG B 114      35.634  19.952  32.473  1.00  0.00           H  
ATOM   1831 1HD  ARG B 114      33.419  19.088  32.781  1.00  0.00           H  
ATOM   1832 2HD  ARG B 114      33.491  20.107  31.330  1.00  0.00           H  
ATOM   1833  HE  ARG B 114      33.918  17.338  30.707  1.00  0.00           H  
ATOM   1834 1HH1 ARG B 114      31.384  19.685  31.473  1.00  0.00           H  
ATOM   1835 2HH1 ARG B 114      30.130  18.772  30.652  1.00  0.00           H  
ATOM   1836 1HH2 ARG B 114      32.318  16.187  29.675  1.00  0.00           H  
ATOM   1837 2HH2 ARG B 114      30.653  16.728  29.601  1.00  0.00           H  
ATOM   1838  N   LYS B 115      37.965  18.440  28.318  1.00  0.00           N  
ATOM   1839  CA  LYS B 115      38.317  18.528  26.906  1.00  0.00           C  
ATOM   1840  C   LYS B 115      37.393  17.706  26.034  1.00  0.00           C  
ATOM   1841  O   LYS B 115      37.191  16.517  26.285  1.00  0.00           O  
ATOM   1842  CB  LYS B 115      39.743  18.039  26.689  1.00  0.00           C  
ATOM   1843  CG  LYS B 115      40.256  18.123  25.242  1.00  0.00           C  
ATOM   1844  CD  LYS B 115      41.631  17.479  25.163  1.00  0.00           C  
ATOM   1845  CE  LYS B 115      42.293  17.598  23.812  1.00  0.00           C  
ATOM   1846  NZ  LYS B 115      41.617  16.812  22.736  1.00  0.00           N  
ATOM   1847  H   LYS B 115      37.820  17.540  28.752  1.00  0.00           H  
ATOM   1848  HA  LYS B 115      38.240  19.562  26.580  1.00  0.00           H  
ATOM   1849 1HB  LYS B 115      40.419  18.622  27.311  1.00  0.00           H  
ATOM   1850 2HB  LYS B 115      39.820  17.001  27.005  1.00  0.00           H  
ATOM   1851 1HG  LYS B 115      39.572  17.610  24.561  1.00  0.00           H  
ATOM   1852 2HG  LYS B 115      40.321  19.171  24.935  1.00  0.00           H  
ATOM   1853 1HD  LYS B 115      42.288  17.921  25.904  1.00  0.00           H  
ATOM   1854 2HD  LYS B 115      41.532  16.421  25.393  1.00  0.00           H  
ATOM   1855 1HE  LYS B 115      42.333  18.642  23.511  1.00  0.00           H  
ATOM   1856 2HE  LYS B 115      43.291  17.222  23.928  1.00  0.00           H  
ATOM   1857 1HZ  LYS B 115      42.138  16.918  21.884  1.00  0.00           H  
ATOM   1858 2HZ  LYS B 115      41.589  15.841  22.991  1.00  0.00           H  
ATOM   1859 3HZ  LYS B 115      40.659  17.150  22.559  1.00  0.00           H  
ATOM   1860  N   LEU B 116      36.821  18.356  25.028  1.00  0.00           N  
ATOM   1861  CA  LEU B 116      35.989  17.677  24.050  1.00  0.00           C  
ATOM   1862  C   LEU B 116      36.523  17.995  22.680  1.00  0.00           C  
ATOM   1863  O   LEU B 116      36.660  19.161  22.313  1.00  0.00           O  
ATOM   1864  CB  LEU B 116      34.515  18.069  24.134  1.00  0.00           C  
ATOM   1865  CG  LEU B 116      33.774  17.692  25.422  1.00  0.00           C  
ATOM   1866  CD1 LEU B 116      32.380  18.279  25.364  1.00  0.00           C  
ATOM   1867  CD2 LEU B 116      33.708  16.200  25.557  1.00  0.00           C  
ATOM   1868  H   LEU B 116      37.055  19.342  24.897  1.00  0.00           H  
ATOM   1869  HA  LEU B 116      36.066  16.602  24.205  1.00  0.00           H  
ATOM   1870 1HB  LEU B 116      34.442  19.149  24.011  1.00  0.00           H  
ATOM   1871 2HB  LEU B 116      33.989  17.599  23.304  1.00  0.00           H  
ATOM   1872  HG  LEU B 116      34.298  18.091  26.280  1.00  0.00           H  
ATOM   1873 1HD1 LEU B 116      31.835  18.020  26.270  1.00  0.00           H  
ATOM   1874 2HD1 LEU B 116      32.425  19.356  25.264  1.00  0.00           H  
ATOM   1875 3HD1 LEU B 116      31.867  17.873  24.507  1.00  0.00           H  
ATOM   1876 1HD2 LEU B 116      33.174  15.945  26.474  1.00  0.00           H  
ATOM   1877 2HD2 LEU B 116      33.181  15.777  24.704  1.00  0.00           H  
ATOM   1878 3HD2 LEU B 116      34.717  15.792  25.599  1.00  0.00           H  
ATOM   1879  N   GLN B 117      36.796  16.969  21.898  1.00  0.00           N  
ATOM   1880  CA  GLN B 117      37.363  17.190  20.587  1.00  0.00           C  
ATOM   1881  C   GLN B 117      38.541  18.163  20.689  1.00  0.00           C  
ATOM   1882  O   GLN B 117      39.517  17.919  21.413  1.00  0.00           O  
ATOM   1883  CB  GLN B 117      36.307  17.716  19.609  1.00  0.00           C  
ATOM   1884  CG  GLN B 117      35.219  16.741  19.316  1.00  0.00           C  
ATOM   1885  CD  GLN B 117      34.201  17.286  18.324  1.00  0.00           C  
ATOM   1886  OE1 GLN B 117      34.258  18.455  17.911  1.00  0.00           O  
ATOM   1887  NE2 GLN B 117      33.255  16.427  17.958  1.00  0.00           N  
ATOM   1888  H   GLN B 117      36.639  16.027  22.230  1.00  0.00           H  
ATOM   1889  HA  GLN B 117      37.740  16.243  20.204  1.00  0.00           H  
ATOM   1890 1HB  GLN B 117      35.849  18.630  19.987  1.00  0.00           H  
ATOM   1891 2HB  GLN B 117      36.776  17.943  18.650  1.00  0.00           H  
ATOM   1892 1HG  GLN B 117      35.663  15.843  18.892  1.00  0.00           H  
ATOM   1893 2HG  GLN B 117      34.701  16.502  20.242  1.00  0.00           H  
ATOM   1894 1HE2 GLN B 117      32.499  16.693  17.316  1.00  0.00           H  
ATOM   1895 2HE2 GLN B 117      33.252  15.500  18.325  1.00  0.00           H  
ATOM   1896  N   GLU B 118      38.438  19.271  19.965  1.00  0.00           N  
ATOM   1897  CA  GLU B 118      39.487  20.262  19.858  1.00  0.00           C  
ATOM   1898  C   GLU B 118      39.390  21.439  20.837  1.00  0.00           C  
ATOM   1899  O   GLU B 118      40.187  22.375  20.744  1.00  0.00           O  
ATOM   1900  CB  GLU B 118      39.483  20.763  18.415  1.00  0.00           C  
ATOM   1901  CG  GLU B 118      39.850  19.642  17.379  1.00  0.00           C  
ATOM   1902  CD  GLU B 118      39.871  20.088  15.885  1.00  0.00           C  
ATOM   1903  OE1 GLU B 118      39.569  21.225  15.604  1.00  0.00           O  
ATOM   1904  OE2 GLU B 118      40.187  19.263  15.047  1.00  0.00           O  
ATOM   1905  H   GLU B 118      37.593  19.434  19.442  1.00  0.00           H  
ATOM   1906  HA  GLU B 118      40.437  19.761  20.046  1.00  0.00           H  
ATOM   1907 1HB  GLU B 118      38.493  21.148  18.170  1.00  0.00           H  
ATOM   1908 2HB  GLU B 118      40.193  21.583  18.309  1.00  0.00           H  
ATOM   1909 1HG  GLU B 118      40.833  19.250  17.637  1.00  0.00           H  
ATOM   1910 2HG  GLU B 118      39.132  18.829  17.492  1.00  0.00           H  
ATOM   1911  N   ILE B 119      38.413  21.423  21.749  1.00  0.00           N  
ATOM   1912  CA  ILE B 119      38.237  22.552  22.672  1.00  0.00           C  
ATOM   1913  C   ILE B 119      38.296  22.178  24.140  1.00  0.00           C  
ATOM   1914  O   ILE B 119      38.060  21.033  24.542  1.00  0.00           O  
ATOM   1915  CB  ILE B 119      36.882  23.255  22.475  1.00  0.00           C  
ATOM   1916  CG1 ILE B 119      35.749  22.250  22.762  1.00  0.00           C  
ATOM   1917  CG2 ILE B 119      36.781  23.837  21.092  1.00  0.00           C  
ATOM   1918  CD1 ILE B 119      34.376  22.874  22.882  1.00  0.00           C  
ATOM   1919  H   ILE B 119      37.789  20.618  21.807  1.00  0.00           H  
ATOM   1920  HA  ILE B 119      39.028  23.279  22.488  1.00  0.00           H  
ATOM   1921  HB  ILE B 119      36.793  24.063  23.207  1.00  0.00           H  
ATOM   1922 1HG1 ILE B 119      35.723  21.514  21.958  1.00  0.00           H  
ATOM   1923 2HG1 ILE B 119      35.975  21.731  23.695  1.00  0.00           H  
ATOM   1924 1HG2 ILE B 119      35.824  24.340  20.981  1.00  0.00           H  
ATOM   1925 2HG2 ILE B 119      37.588  24.549  20.947  1.00  0.00           H  
ATOM   1926 3HG2 ILE B 119      36.860  23.041  20.354  1.00  0.00           H  
ATOM   1927 1HD1 ILE B 119      33.640  22.094  23.086  1.00  0.00           H  
ATOM   1928 2HD1 ILE B 119      34.379  23.595  23.700  1.00  0.00           H  
ATOM   1929 3HD1 ILE B 119      34.124  23.376  21.952  1.00  0.00           H  
ATOM   1930  N   TYR B 120      38.533  23.189  24.961  1.00  0.00           N  
ATOM   1931  CA  TYR B 120      38.579  22.992  26.392  1.00  0.00           C  
ATOM   1932  C   TYR B 120      37.533  23.839  27.073  1.00  0.00           C  
ATOM   1933  O   TYR B 120      37.261  24.953  26.632  1.00  0.00           O  
ATOM   1934  CB  TYR B 120      39.958  23.384  26.886  1.00  0.00           C  
ATOM   1935  CG  TYR B 120      41.019  22.531  26.339  1.00  0.00           C  
ATOM   1936  CD1 TYR B 120      41.532  22.797  25.078  1.00  0.00           C  
ATOM   1937  CD2 TYR B 120      41.527  21.501  27.099  1.00  0.00           C  
ATOM   1938  CE1 TYR B 120      42.543  22.024  24.576  1.00  0.00           C  
ATOM   1939  CE2 TYR B 120      42.550  20.736  26.598  1.00  0.00           C  
ATOM   1940  CZ  TYR B 120      43.056  20.994  25.339  1.00  0.00           C  
ATOM   1941  OH  TYR B 120      44.078  20.231  24.838  1.00  0.00           O  
ATOM   1942  H   TYR B 120      38.712  24.121  24.582  1.00  0.00           H  
ATOM   1943  HA  TYR B 120      38.379  21.954  26.609  1.00  0.00           H  
ATOM   1944 1HB  TYR B 120      40.171  24.418  26.604  1.00  0.00           H  
ATOM   1945 2HB  TYR B 120      39.996  23.324  27.962  1.00  0.00           H  
ATOM   1946  HD1 TYR B 120      41.128  23.622  24.488  1.00  0.00           H  
ATOM   1947  HD2 TYR B 120      41.120  21.302  28.094  1.00  0.00           H  
ATOM   1948  HE1 TYR B 120      42.944  22.227  23.587  1.00  0.00           H  
ATOM   1949  HE2 TYR B 120      42.962  19.920  27.194  1.00  0.00           H  
ATOM   1950  HH  TYR B 120      44.561  19.802  25.582  1.00  0.00           H  
ATOM   1951  N   PHE B 121      36.932  23.341  28.151  1.00  0.00           N  
ATOM   1952  CA  PHE B 121      35.975  24.213  28.837  1.00  0.00           C  
ATOM   1953  C   PHE B 121      35.653  23.836  30.266  1.00  0.00           C  
ATOM   1954  O   PHE B 121      35.889  22.715  30.715  1.00  0.00           O  
ATOM   1955  CB  PHE B 121      34.671  24.291  28.049  1.00  0.00           C  
ATOM   1956  CG  PHE B 121      34.035  23.060  28.000  1.00  0.00           C  
ATOM   1957  CD1 PHE B 121      33.057  22.753  28.910  1.00  0.00           C  
ATOM   1958  CD2 PHE B 121      34.439  22.150  27.090  1.00  0.00           C  
ATOM   1959  CE1 PHE B 121      32.468  21.534  28.892  1.00  0.00           C  
ATOM   1960  CE2 PHE B 121      33.887  20.944  27.060  1.00  0.00           C  
ATOM   1961  CZ  PHE B 121      32.884  20.611  27.963  1.00  0.00           C  
ATOM   1962  H   PHE B 121      37.169  22.404  28.474  1.00  0.00           H  
ATOM   1963  HA  PHE B 121      36.408  25.206  28.857  1.00  0.00           H  
ATOM   1964 1HB  PHE B 121      33.994  25.004  28.521  1.00  0.00           H  
ATOM   1965 2HB  PHE B 121      34.842  24.627  27.038  1.00  0.00           H  
ATOM   1966  HD1 PHE B 121      32.756  23.502  29.646  1.00  0.00           H  
ATOM   1967  HD2 PHE B 121      35.226  22.399  26.380  1.00  0.00           H  
ATOM   1968  HE1 PHE B 121      31.681  21.291  29.613  1.00  0.00           H  
ATOM   1969  HE2 PHE B 121      34.236  20.245  26.327  1.00  0.00           H  
ATOM   1970  HZ  PHE B 121      32.428  19.623  27.940  1.00  0.00           H  
ATOM   1971  N   ILE B 122      35.054  24.779  30.975  1.00  0.00           N  
ATOM   1972  CA  ILE B 122      34.497  24.519  32.296  1.00  0.00           C  
ATOM   1973  C   ILE B 122      33.067  25.030  32.415  1.00  0.00           C  
ATOM   1974  O   ILE B 122      32.666  25.980  31.737  1.00  0.00           O  
ATOM   1975  CB  ILE B 122      35.383  25.104  33.412  1.00  0.00           C  
ATOM   1976  CG1 ILE B 122      35.573  26.509  33.241  1.00  0.00           C  
ATOM   1977  CG2 ILE B 122      36.687  24.471  33.469  1.00  0.00           C  
ATOM   1978  CD1 ILE B 122      36.094  27.141  34.498  1.00  0.00           C  
ATOM   1979  H   ILE B 122      34.965  25.699  30.543  1.00  0.00           H  
ATOM   1980  HA  ILE B 122      34.470  23.442  32.445  1.00  0.00           H  
ATOM   1981  HB  ILE B 122      34.876  24.955  34.367  1.00  0.00           H  
ATOM   1982 1HG1 ILE B 122      36.299  26.665  32.442  1.00  0.00           H  
ATOM   1983 2HG1 ILE B 122      34.630  26.980  32.961  1.00  0.00           H  
ATOM   1984 1HG2 ILE B 122      37.278  24.886  34.283  1.00  0.00           H  
ATOM   1985 2HG2 ILE B 122      36.538  23.407  33.636  1.00  0.00           H  
ATOM   1986 3HG2 ILE B 122      37.196  24.640  32.538  1.00  0.00           H  
ATOM   1987 1HD1 ILE B 122      36.258  28.191  34.336  1.00  0.00           H  
ATOM   1988 2HD1 ILE B 122      35.373  26.998  35.303  1.00  0.00           H  
ATOM   1989 3HD1 ILE B 122      37.042  26.674  34.769  1.00  0.00           H  
ATOM   1990  N   GLU B 123      32.302  24.383  33.290  1.00  0.00           N  
ATOM   1991  CA  GLU B 123      30.933  24.782  33.610  1.00  0.00           C  
ATOM   1992  C   GLU B 123      30.866  24.925  35.122  1.00  0.00           C  
ATOM   1993  O   GLU B 123      31.106  23.965  35.841  1.00  0.00           O  
ATOM   1994  CB  GLU B 123      29.922  23.744  33.102  1.00  0.00           C  
ATOM   1995  CG  GLU B 123      29.920  23.564  31.583  1.00  0.00           C  
ATOM   1996  CD  GLU B 123      28.957  22.466  31.070  1.00  0.00           C  
ATOM   1997  OE1 GLU B 123      29.252  21.290  31.251  1.00  0.00           O  
ATOM   1998  OE2 GLU B 123      27.945  22.811  30.493  1.00  0.00           O  
ATOM   1999  H   GLU B 123      32.696  23.596  33.785  1.00  0.00           H  
ATOM   2000  HA  GLU B 123      30.716  25.745  33.157  1.00  0.00           H  
ATOM   2001 1HB  GLU B 123      30.133  22.779  33.557  1.00  0.00           H  
ATOM   2002 2HB  GLU B 123      28.917  24.040  33.410  1.00  0.00           H  
ATOM   2003 1HG  GLU B 123      29.657  24.519  31.122  1.00  0.00           H  
ATOM   2004 2HG  GLU B 123      30.930  23.320  31.271  1.00  0.00           H  
ATOM   2005  N   THR B 124      30.636  26.122  35.610  1.00  0.00           N  
ATOM   2006  CA  THR B 124      30.680  26.315  37.043  1.00  0.00           C  
ATOM   2007  C   THR B 124      29.828  27.468  37.540  1.00  0.00           C  
ATOM   2008  O   THR B 124      29.165  28.149  36.782  1.00  0.00           O  
ATOM   2009  CB  THR B 124      32.125  26.539  37.512  1.00  0.00           C  
ATOM   2010  OG1 THR B 124      32.165  26.474  38.935  1.00  0.00           O  
ATOM   2011  CG2 THR B 124      32.630  27.916  37.061  1.00  0.00           C  
ATOM   2012  H   THR B 124      30.404  26.883  34.969  1.00  0.00           H  
ATOM   2013  HA  THR B 124      30.307  25.407  37.515  1.00  0.00           H  
ATOM   2014  HB  THR B 124      32.772  25.763  37.098  1.00  0.00           H  
ATOM   2015  HG1 THR B 124      32.172  25.540  39.194  1.00  0.00           H  
ATOM   2016 1HG2 THR B 124      33.650  28.056  37.408  1.00  0.00           H  
ATOM   2017 2HG2 THR B 124      32.607  27.965  35.973  1.00  0.00           H  
ATOM   2018 3HG2 THR B 124      32.009  28.710  37.462  1.00  0.00           H  
ATOM   2019  N   LYS B 125      29.843  27.669  38.838  1.00  0.00           N  
ATOM   2020  CA  LYS B 125      29.117  28.748  39.485  1.00  0.00           C  
ATOM   2021  C   LYS B 125      30.114  29.537  40.291  1.00  0.00           C  
ATOM   2022  O   LYS B 125      29.796  30.567  40.899  1.00  0.00           O  
ATOM   2023  CB  LYS B 125      27.991  28.220  40.375  1.00  0.00           C  
ATOM   2024  CG  LYS B 125      26.930  27.415  39.636  1.00  0.00           C  
ATOM   2025  CD  LYS B 125      25.852  26.917  40.587  1.00  0.00           C  
ATOM   2026  CE  LYS B 125      24.813  26.078  39.857  1.00  0.00           C  
ATOM   2027  NZ  LYS B 125      23.734  25.611  40.769  1.00  0.00           N  
ATOM   2028  H   LYS B 125      30.452  27.078  39.383  1.00  0.00           H  
ATOM   2029  HA  LYS B 125      28.684  29.405  38.729  1.00  0.00           H  
ATOM   2030 1HB  LYS B 125      28.411  27.584  41.155  1.00  0.00           H  
ATOM   2031 2HB  LYS B 125      27.493  29.056  40.867  1.00  0.00           H  
ATOM   2032 1HG  LYS B 125      26.468  28.038  38.870  1.00  0.00           H  
ATOM   2033 2HG  LYS B 125      27.397  26.559  39.149  1.00  0.00           H  
ATOM   2034 1HD  LYS B 125      26.309  26.312  41.371  1.00  0.00           H  
ATOM   2035 2HD  LYS B 125      25.355  27.769  41.052  1.00  0.00           H  
ATOM   2036 1HE  LYS B 125      24.367  26.667  39.057  1.00  0.00           H  
ATOM   2037 2HE  LYS B 125      25.296  25.209  39.411  1.00  0.00           H  
ATOM   2038 1HZ  LYS B 125      23.068  25.059  40.247  1.00  0.00           H  
ATOM   2039 2HZ  LYS B 125      24.136  25.046  41.505  1.00  0.00           H  
ATOM   2040 3HZ  LYS B 125      23.266  26.409  41.174  1.00  0.00           H  
ATOM   2041  N   LYS B 126      31.346  29.037  40.271  1.00  0.00           N  
ATOM   2042  CA  LYS B 126      32.435  29.530  41.090  1.00  0.00           C  
ATOM   2043  C   LYS B 126      33.179  30.729  40.536  1.00  0.00           C  
ATOM   2044  O   LYS B 126      34.193  31.126  41.094  1.00  0.00           O  
ATOM   2045  CB  LYS B 126      33.430  28.395  41.339  1.00  0.00           C  
ATOM   2046  CG  LYS B 126      32.864  27.224  42.130  1.00  0.00           C  
ATOM   2047  CD  LYS B 126      33.763  26.001  42.026  1.00  0.00           C  
ATOM   2048  CE  LYS B 126      33.309  24.897  42.970  1.00  0.00           C  
ATOM   2049  NZ  LYS B 126      31.933  24.425  42.654  1.00  0.00           N  
ATOM   2050  H   LYS B 126      31.531  28.210  39.706  1.00  0.00           H  
ATOM   2051  HA  LYS B 126      32.009  29.831  42.045  1.00  0.00           H  
ATOM   2052 1HB  LYS B 126      33.790  28.011  40.384  1.00  0.00           H  
ATOM   2053 2HB  LYS B 126      34.293  28.781  41.882  1.00  0.00           H  
ATOM   2054 1HG  LYS B 126      32.768  27.506  43.179  1.00  0.00           H  
ATOM   2055 2HG  LYS B 126      31.875  26.971  41.749  1.00  0.00           H  
ATOM   2056 1HD  LYS B 126      33.746  25.623  41.003  1.00  0.00           H  
ATOM   2057 2HD  LYS B 126      34.787  26.280  42.275  1.00  0.00           H  
ATOM   2058 1HE  LYS B 126      33.994  24.054  42.900  1.00  0.00           H  
ATOM   2059 2HE  LYS B 126      33.325  25.266  43.996  1.00  0.00           H  
ATOM   2060 1HZ  LYS B 126      31.670  23.696  43.301  1.00  0.00           H  
ATOM   2061 2HZ  LYS B 126      31.285  25.196  42.734  1.00  0.00           H  
ATOM   2062 3HZ  LYS B 126      31.910  24.063  41.711  1.00  0.00           H  
ATOM   2063  N   PHE B 127      32.711  31.318  39.446  1.00  0.00           N  
ATOM   2064  CA  PHE B 127      33.389  32.509  38.957  1.00  0.00           C  
ATOM   2065  C   PHE B 127      32.950  33.702  39.789  1.00  0.00           C  
ATOM   2066  O   PHE B 127      31.753  33.966  39.914  1.00  0.00           O  
ATOM   2067  CB  PHE B 127      33.000  32.833  37.531  1.00  0.00           C  
ATOM   2068  CG  PHE B 127      33.443  31.882  36.546  1.00  0.00           C  
ATOM   2069  CD1 PHE B 127      34.664  31.287  36.657  1.00  0.00           C  
ATOM   2070  CD2 PHE B 127      32.651  31.593  35.464  1.00  0.00           C  
ATOM   2071  CE1 PHE B 127      35.104  30.397  35.709  1.00  0.00           C  
ATOM   2072  CE2 PHE B 127      33.070  30.700  34.502  1.00  0.00           C  
ATOM   2073  CZ  PHE B 127      34.298  30.102  34.629  1.00  0.00           C  
ATOM   2074  H   PHE B 127      31.885  30.962  38.990  1.00  0.00           H  
ATOM   2075  HA  PHE B 127      34.470  32.388  39.045  1.00  0.00           H  
ATOM   2076 1HB  PHE B 127      31.924  32.933  37.457  1.00  0.00           H  
ATOM   2077 2HB  PHE B 127      33.427  33.795  37.279  1.00  0.00           H  
ATOM   2078  HD1 PHE B 127      35.275  31.530  37.509  1.00  0.00           H  
ATOM   2079  HD2 PHE B 127      31.680  32.081  35.375  1.00  0.00           H  
ATOM   2080  HE1 PHE B 127      36.083  29.932  35.816  1.00  0.00           H  
ATOM   2081  HE2 PHE B 127      32.432  30.468  33.641  1.00  0.00           H  
ATOM   2082  HZ  PHE B 127      34.620  29.407  33.874  1.00  0.00           H  
ATOM   2083  N   LEU B 128      33.893  34.443  40.340  1.00  0.00           N  
ATOM   2084  CA  LEU B 128      33.539  35.625  41.119  1.00  0.00           C  
ATOM   2085  C   LEU B 128      33.008  36.732  40.214  1.00  0.00           C  
ATOM   2086  O   LEU B 128      32.109  37.485  40.588  1.00  0.00           O  
ATOM   2087  CB  LEU B 128      34.757  36.132  41.901  1.00  0.00           C  
ATOM   2088  CG  LEU B 128      34.520  37.374  42.768  1.00  0.00           C  
ATOM   2089  CD1 LEU B 128      33.445  37.074  43.804  1.00  0.00           C  
ATOM   2090  CD2 LEU B 128      35.825  37.783  43.437  1.00  0.00           C  
ATOM   2091  H   LEU B 128      34.876  34.200  40.235  1.00  0.00           H  
ATOM   2092  HA  LEU B 128      32.751  35.351  41.818  1.00  0.00           H  
ATOM   2093 1HB  LEU B 128      35.107  35.334  42.554  1.00  0.00           H  
ATOM   2094 2HB  LEU B 128      35.551  36.368  41.193  1.00  0.00           H  
ATOM   2095  HG  LEU B 128      34.161  38.192  42.143  1.00  0.00           H  
ATOM   2096 1HD1 LEU B 128      33.277  37.957  44.421  1.00  0.00           H  
ATOM   2097 2HD1 LEU B 128      32.518  36.804  43.299  1.00  0.00           H  
ATOM   2098 3HD1 LEU B 128      33.769  36.248  44.436  1.00  0.00           H  
ATOM   2099 1HD2 LEU B 128      35.657  38.667  44.053  1.00  0.00           H  
ATOM   2100 2HD2 LEU B 128      36.184  36.967  44.064  1.00  0.00           H  
ATOM   2101 3HD2 LEU B 128      36.569  38.009  42.673  1.00  0.00           H  
ATOM   2102  N   LEU B 129      33.653  36.867  39.048  1.00  0.00           N  
ATOM   2103  CA  LEU B 129      33.388  37.903  38.048  1.00  0.00           C  
ATOM   2104  C   LEU B 129      33.792  39.313  38.504  1.00  0.00           C  
ATOM   2105  O   LEU B 129      33.369  40.319  37.929  1.00  0.00           O  
ATOM   2106  CB  LEU B 129      31.897  37.898  37.688  1.00  0.00           C  
ATOM   2107  CG  LEU B 129      31.330  36.550  37.221  1.00  0.00           C  
ATOM   2108  CD1 LEU B 129      29.839  36.692  36.950  1.00  0.00           C  
ATOM   2109  CD2 LEU B 129      32.073  36.092  35.974  1.00  0.00           C  
ATOM   2110  H   LEU B 129      34.370  36.186  38.843  1.00  0.00           H  
ATOM   2111  HA  LEU B 129      33.980  37.666  37.162  1.00  0.00           H  
ATOM   2112 1HB  LEU B 129      31.327  38.211  38.562  1.00  0.00           H  
ATOM   2113 2HB  LEU B 129      31.729  38.622  36.891  1.00  0.00           H  
ATOM   2114  HG  LEU B 129      31.457  35.809  38.011  1.00  0.00           H  
ATOM   2115 1HD1 LEU B 129      29.437  35.734  36.619  1.00  0.00           H  
ATOM   2116 2HD1 LEU B 129      29.331  37.002  37.863  1.00  0.00           H  
ATOM   2117 3HD1 LEU B 129      29.681  37.440  36.174  1.00  0.00           H  
ATOM   2118 1HD2 LEU B 129      31.670  35.133  35.643  1.00  0.00           H  
ATOM   2119 2HD2 LEU B 129      31.946  36.831  35.183  1.00  0.00           H  
ATOM   2120 3HD2 LEU B 129      33.133  35.981  36.202  1.00  0.00           H  
ATOM   2121  N   ILE B 130      34.657  39.358  39.511  1.00  0.00           N  
ATOM   2122  CA  ILE B 130      35.303  40.583  39.959  1.00  0.00           C  
ATOM   2123  C   ILE B 130      36.805  40.334  39.945  1.00  0.00           C  
ATOM   2124  O   ILE B 130      37.313  39.511  40.704  1.00  0.00           O  
ATOM   2125  CB  ILE B 130      34.837  40.997  41.366  1.00  0.00           C  
ATOM   2126  CG1 ILE B 130      33.321  41.209  41.386  1.00  0.00           C  
ATOM   2127  CG2 ILE B 130      35.559  42.258  41.815  1.00  0.00           C  
ATOM   2128  CD1 ILE B 130      32.751  41.415  42.771  1.00  0.00           C  
ATOM   2129  H   ILE B 130      34.907  38.490  39.953  1.00  0.00           H  
ATOM   2130  HA  ILE B 130      35.075  41.383  39.255  1.00  0.00           H  
ATOM   2131  HB  ILE B 130      35.053  40.196  42.072  1.00  0.00           H  
ATOM   2132 1HG1 ILE B 130      33.067  42.077  40.780  1.00  0.00           H  
ATOM   2133 2HG1 ILE B 130      32.827  40.345  40.941  1.00  0.00           H  
ATOM   2134 1HG2 ILE B 130      35.218  42.538  42.812  1.00  0.00           H  
ATOM   2135 2HG2 ILE B 130      36.633  42.074  41.838  1.00  0.00           H  
ATOM   2136 3HG2 ILE B 130      35.345  43.068  41.118  1.00  0.00           H  
ATOM   2137 1HD1 ILE B 130      31.672  41.558  42.704  1.00  0.00           H  
ATOM   2138 2HD1 ILE B 130      32.964  40.540  43.386  1.00  0.00           H  
ATOM   2139 3HD1 ILE B 130      33.205  42.296  43.223  1.00  0.00           H  
ATOM   2140  N   GLY B 131      37.513  41.050  39.090  1.00  0.00           N  
ATOM   2141  CA  GLY B 131      38.952  40.876  38.963  1.00  0.00           C  
ATOM   2142  C   GLY B 131      39.337  39.828  37.925  1.00  0.00           C  
ATOM   2143  O   GLY B 131      38.499  39.048  37.459  1.00  0.00           O  
ATOM   2144  H   GLY B 131      37.041  41.710  38.487  1.00  0.00           H  
ATOM   2145 1HA  GLY B 131      39.404  41.829  38.694  1.00  0.00           H  
ATOM   2146 2HA  GLY B 131      39.367  40.593  39.930  1.00  0.00           H  
ATOM   2147  N   LYS B 132      40.622  39.830  37.568  1.00  0.00           N  
ATOM   2148  CA  LYS B 132      41.155  38.917  36.570  1.00  0.00           C  
ATOM   2149  C   LYS B 132      41.535  37.581  37.141  1.00  0.00           C  
ATOM   2150  O   LYS B 132      41.837  37.454  38.329  1.00  0.00           O  
ATOM   2151  CB  LYS B 132      42.388  39.488  35.842  1.00  0.00           C  
ATOM   2152  CG  LYS B 132      42.126  40.708  34.976  1.00  0.00           C  
ATOM   2153  CD  LYS B 132      43.395  41.201  34.257  1.00  0.00           C  
ATOM   2154  CE  LYS B 132      43.097  42.440  33.394  1.00  0.00           C  
ATOM   2155  NZ  LYS B 132      44.321  42.987  32.724  1.00  0.00           N  
ATOM   2156  H   LYS B 132      41.246  40.491  38.003  1.00  0.00           H  
ATOM   2157  HA  LYS B 132      40.378  38.745  35.827  1.00  0.00           H  
ATOM   2158 1HB  LYS B 132      43.148  39.750  36.571  1.00  0.00           H  
ATOM   2159 2HB  LYS B 132      42.812  38.711  35.193  1.00  0.00           H  
ATOM   2160 1HG  LYS B 132      41.405  40.433  34.225  1.00  0.00           H  
ATOM   2161 2HG  LYS B 132      41.709  41.512  35.581  1.00  0.00           H  
ATOM   2162 1HD  LYS B 132      44.167  41.440  34.984  1.00  0.00           H  
ATOM   2163 2HD  LYS B 132      43.761  40.409  33.602  1.00  0.00           H  
ATOM   2164 1HE  LYS B 132      42.370  42.163  32.629  1.00  0.00           H  
ATOM   2165 2HE  LYS B 132      42.664  43.216  34.028  1.00  0.00           H  
ATOM   2166 1HZ  LYS B 132      44.068  43.795  32.173  1.00  0.00           H  
ATOM   2167 2HZ  LYS B 132      44.995  43.258  33.425  1.00  0.00           H  
ATOM   2168 3HZ  LYS B 132      44.729  42.287  32.122  1.00  0.00           H  
ATOM   2169  N   SER B 133      41.572  36.610  36.257  1.00  0.00           N  
ATOM   2170  CA  SER B 133      41.995  35.262  36.563  1.00  0.00           C  
ATOM   2171  C   SER B 133      43.082  34.840  35.577  1.00  0.00           C  
ATOM   2172  O   SER B 133      43.181  35.384  34.478  1.00  0.00           O  
ATOM   2173  CB  SER B 133      40.796  34.347  36.473  1.00  0.00           C  
ATOM   2174  OG  SER B 133      40.279  34.333  35.184  1.00  0.00           O  
ATOM   2175  H   SER B 133      41.280  36.834  35.308  1.00  0.00           H  
ATOM   2176  HA  SER B 133      42.403  35.229  37.576  1.00  0.00           H  
ATOM   2177 1HB  SER B 133      41.078  33.340  36.778  1.00  0.00           H  
ATOM   2178 2HB  SER B 133      40.053  34.680  37.132  1.00  0.00           H  
ATOM   2179  HG  SER B 133      39.671  35.080  35.143  1.00  0.00           H  
ATOM   2180  N   ASN B 134      43.895  33.874  35.969  1.00  0.00           N  
ATOM   2181  CA  ASN B 134      44.946  33.329  35.117  1.00  0.00           C  
ATOM   2182  C   ASN B 134      44.522  32.073  34.415  1.00  0.00           C  
ATOM   2183  O   ASN B 134      44.132  31.111  35.074  1.00  0.00           O  
ATOM   2184  CB  ASN B 134      46.178  32.953  35.934  1.00  0.00           C  
ATOM   2185  CG  ASN B 134      46.935  34.082  36.561  1.00  0.00           C  
ATOM   2186  OD1 ASN B 134      47.712  34.774  35.897  1.00  0.00           O  
ATOM   2187  ND2 ASN B 134      46.724  34.292  37.838  1.00  0.00           N  
ATOM   2188  H   ASN B 134      43.754  33.473  36.887  1.00  0.00           H  
ATOM   2189  HA  ASN B 134      45.207  34.061  34.352  1.00  0.00           H  
ATOM   2190 1HB  ASN B 134      45.873  32.265  36.725  1.00  0.00           H  
ATOM   2191 2HB  ASN B 134      46.864  32.404  35.283  1.00  0.00           H  
ATOM   2192 1HD2 ASN B 134      47.204  35.029  38.312  1.00  0.00           H  
ATOM   2193 2HD2 ASN B 134      46.080  33.711  38.340  1.00  0.00           H  
ATOM   2194  N   ILE B 135      44.629  32.047  33.099  1.00  0.00           N  
ATOM   2195  CA  ILE B 135      44.380  30.804  32.400  1.00  0.00           C  
ATOM   2196  C   ILE B 135      45.685  30.304  31.865  1.00  0.00           C  
ATOM   2197  O   ILE B 135      46.399  31.022  31.162  1.00  0.00           O  
ATOM   2198  CB  ILE B 135      43.371  30.886  31.256  1.00  0.00           C  
ATOM   2199  CG1 ILE B 135      42.031  31.273  31.782  1.00  0.00           C  
ATOM   2200  CG2 ILE B 135      43.295  29.535  30.525  1.00  0.00           C  
ATOM   2201  CD1 ILE B 135      41.082  31.542  30.698  1.00  0.00           C  
ATOM   2202  H   ILE B 135      44.901  32.883  32.583  1.00  0.00           H  
ATOM   2203  HA  ILE B 135      44.005  30.074  33.103  1.00  0.00           H  
ATOM   2204  HB  ILE B 135      43.684  31.661  30.558  1.00  0.00           H  
ATOM   2205 1HG1 ILE B 135      41.644  30.477  32.408  1.00  0.00           H  
ATOM   2206 2HG1 ILE B 135      42.129  32.177  32.390  1.00  0.00           H  
ATOM   2207 1HG2 ILE B 135      42.581  29.599  29.704  1.00  0.00           H  
ATOM   2208 2HG2 ILE B 135      44.275  29.275  30.126  1.00  0.00           H  
ATOM   2209 3HG2 ILE B 135      42.974  28.760  31.227  1.00  0.00           H  
ATOM   2210 1HD1 ILE B 135      40.136  31.819  31.110  1.00  0.00           H  
ATOM   2211 2HD1 ILE B 135      41.464  32.345  30.072  1.00  0.00           H  
ATOM   2212 3HD1 ILE B 135      40.965  30.642  30.104  1.00  0.00           H  
ATOM   2213  N   CYS B 136      46.041  29.097  32.256  1.00  0.00           N  
ATOM   2214  CA  CYS B 136      47.319  28.558  31.844  1.00  0.00           C  
ATOM   2215  C   CYS B 136      47.183  27.245  31.103  1.00  0.00           C  
ATOM   2216  O   CYS B 136      46.236  26.481  31.312  1.00  0.00           O  
ATOM   2217  CB  CYS B 136      48.219  28.375  33.061  1.00  0.00           C  
ATOM   2218  SG  CYS B 136      48.592  29.939  33.926  1.00  0.00           S  
ATOM   2219  H   CYS B 136      45.415  28.551  32.836  1.00  0.00           H  
ATOM   2220  HA  CYS B 136      47.796  29.265  31.176  1.00  0.00           H  
ATOM   2221 1HB  CYS B 136      47.742  27.698  33.769  1.00  0.00           H  
ATOM   2222 2HB  CYS B 136      49.162  27.922  32.751  1.00  0.00           H  
ATOM   2223  N   VAL B 137      48.163  26.985  30.261  1.00  0.00           N  
ATOM   2224  CA  VAL B 137      48.246  25.737  29.535  1.00  0.00           C  
ATOM   2225  C   VAL B 137      49.402  24.925  30.066  1.00  0.00           C  
ATOM   2226  O   VAL B 137      50.515  25.444  30.229  1.00  0.00           O  
ATOM   2227  CB  VAL B 137      48.426  25.972  28.041  1.00  0.00           C  
ATOM   2228  CG1 VAL B 137      48.529  24.639  27.338  1.00  0.00           C  
ATOM   2229  CG2 VAL B 137      47.261  26.749  27.536  1.00  0.00           C  
ATOM   2230  H   VAL B 137      48.877  27.701  30.117  1.00  0.00           H  
ATOM   2231  HA  VAL B 137      47.324  25.181  29.685  1.00  0.00           H  
ATOM   2232  HB  VAL B 137      49.350  26.527  27.866  1.00  0.00           H  
ATOM   2233 1HG1 VAL B 137      48.672  24.806  26.282  1.00  0.00           H  
ATOM   2234 2HG1 VAL B 137      49.370  24.086  27.729  1.00  0.00           H  
ATOM   2235 3HG1 VAL B 137      47.610  24.066  27.509  1.00  0.00           H  
ATOM   2236 1HG2 VAL B 137      47.362  26.931  26.474  1.00  0.00           H  
ATOM   2237 2HG2 VAL B 137      46.377  26.165  27.729  1.00  0.00           H  
ATOM   2238 3HG2 VAL B 137      47.200  27.701  28.058  1.00  0.00           H  
ATOM   2239  N   LYS B 138      49.097  23.678  30.397  1.00  0.00           N  
ATOM   2240  CA  LYS B 138      50.040  22.760  30.985  1.00  0.00           C  
ATOM   2241  C   LYS B 138      50.066  21.377  30.379  1.00  0.00           C  
ATOM   2242  O   LYS B 138      49.114  20.942  29.735  1.00  0.00           O  
ATOM   2243  CB  LYS B 138      49.750  22.593  32.481  1.00  0.00           C  
ATOM   2244  CG  LYS B 138      49.976  23.818  33.319  1.00  0.00           C  
ATOM   2245  CD  LYS B 138      49.727  23.553  34.780  1.00  0.00           C  
ATOM   2246  CE  LYS B 138      50.084  24.778  35.623  1.00  0.00           C  
ATOM   2247  NZ  LYS B 138      49.745  24.581  37.047  1.00  0.00           N  
ATOM   2248  H   LYS B 138      48.149  23.361  30.227  1.00  0.00           H  
ATOM   2249  HA  LYS B 138      51.025  23.188  30.853  1.00  0.00           H  
ATOM   2250 1HB  LYS B 138      48.712  22.284  32.613  1.00  0.00           H  
ATOM   2251 2HB  LYS B 138      50.382  21.796  32.887  1.00  0.00           H  
ATOM   2252 1HG  LYS B 138      50.986  24.115  33.208  1.00  0.00           H  
ATOM   2253 2HG  LYS B 138      49.331  24.630  32.988  1.00  0.00           H  
ATOM   2254 1HD  LYS B 138      48.671  23.315  34.939  1.00  0.00           H  
ATOM   2255 2HD  LYS B 138      50.331  22.701  35.104  1.00  0.00           H  
ATOM   2256 1HE  LYS B 138      51.157  24.954  35.538  1.00  0.00           H  
ATOM   2257 2HE  LYS B 138      49.549  25.653  35.247  1.00  0.00           H  
ATOM   2258 1HZ  LYS B 138      49.991  25.396  37.577  1.00  0.00           H  
ATOM   2259 2HZ  LYS B 138      48.722  24.439  37.096  1.00  0.00           H  
ATOM   2260 3HZ  LYS B 138      50.226  23.778  37.415  1.00  0.00           H  
ATOM   2261  N   VAL B 139      51.177  20.694  30.603  1.00  0.00           N  
ATOM   2262  CA  VAL B 139      51.250  19.260  30.334  1.00  0.00           C  
ATOM   2263  C   VAL B 139      51.619  18.638  31.667  1.00  0.00           C  
ATOM   2264  O   VAL B 139      52.709  18.881  32.192  1.00  0.00           O  
ATOM   2265  CB  VAL B 139      52.291  18.897  29.279  1.00  0.00           C  
ATOM   2266  CG1 VAL B 139      52.297  17.396  29.081  1.00  0.00           C  
ATOM   2267  CG2 VAL B 139      51.957  19.562  28.021  1.00  0.00           C  
ATOM   2268  H   VAL B 139      51.948  21.184  31.065  1.00  0.00           H  
ATOM   2269  HA  VAL B 139      50.272  18.888  30.017  1.00  0.00           H  
ATOM   2270  HB  VAL B 139      53.279  19.206  29.617  1.00  0.00           H  
ATOM   2271 1HG1 VAL B 139      53.035  17.127  28.329  1.00  0.00           H  
ATOM   2272 2HG1 VAL B 139      52.538  16.901  30.020  1.00  0.00           H  
ATOM   2273 3HG1 VAL B 139      51.305  17.087  28.750  1.00  0.00           H  
ATOM   2274 1HG2 VAL B 139      52.687  19.306  27.260  1.00  0.00           H  
ATOM   2275 2HG2 VAL B 139      50.970  19.218  27.717  1.00  0.00           H  
ATOM   2276 3HG2 VAL B 139      51.951  20.640  28.172  1.00  0.00           H  
ATOM   2277  N   GLY B 140      50.734  17.851  32.245  1.00  0.00           N  
ATOM   2278  CA  GLY B 140      51.020  17.402  33.596  1.00  0.00           C  
ATOM   2279  C   GLY B 140      51.121  18.661  34.458  1.00  0.00           C  
ATOM   2280  O   GLY B 140      50.209  19.487  34.450  1.00  0.00           O  
ATOM   2281  H   GLY B 140      49.860  17.621  31.785  1.00  0.00           H  
ATOM   2282 1HA  GLY B 140      50.220  16.756  33.956  1.00  0.00           H  
ATOM   2283 2HA  GLY B 140      51.954  16.841  33.623  1.00  0.00           H  
ATOM   2284  N   GLU B 141      52.217  18.818  35.190  1.00  0.00           N  
ATOM   2285  CA  GLU B 141      52.384  19.997  36.040  1.00  0.00           C  
ATOM   2286  C   GLU B 141      53.284  21.063  35.386  1.00  0.00           C  
ATOM   2287  O   GLU B 141      53.623  22.067  36.020  1.00  0.00           O  
ATOM   2288  CB  GLU B 141      52.939  19.571  37.405  1.00  0.00           C  
ATOM   2289  CG  GLU B 141      51.968  18.654  38.187  1.00  0.00           C  
ATOM   2290  CD  GLU B 141      52.471  18.199  39.563  1.00  0.00           C  
ATOM   2291  OE1 GLU B 141      53.586  18.516  39.906  1.00  0.00           O  
ATOM   2292  OE2 GLU B 141      51.727  17.493  40.258  1.00  0.00           O  
ATOM   2293  H   GLU B 141      52.945  18.119  35.155  1.00  0.00           H  
ATOM   2294  HA  GLU B 141      51.404  20.446  36.199  1.00  0.00           H  
ATOM   2295 1HB  GLU B 141      53.880  19.039  37.269  1.00  0.00           H  
ATOM   2296 2HB  GLU B 141      53.141  20.455  38.010  1.00  0.00           H  
ATOM   2297 1HG  GLU B 141      51.025  19.185  38.319  1.00  0.00           H  
ATOM   2298 2HG  GLU B 141      51.767  17.775  37.578  1.00  0.00           H  
ATOM   2299  N   LYS B 142      53.687  20.832  34.127  1.00  0.00           N  
ATOM   2300  CA  LYS B 142      54.595  21.734  33.411  1.00  0.00           C  
ATOM   2301  C   LYS B 142      53.897  22.929  32.784  1.00  0.00           C  
ATOM   2302  O   LYS B 142      53.026  22.772  31.929  1.00  0.00           O  
ATOM   2303  CB  LYS B 142      55.339  20.977  32.299  1.00  0.00           C  
ATOM   2304  CG  LYS B 142      56.376  21.831  31.520  1.00  0.00           C  
ATOM   2305  CD  LYS B 142      57.128  21.006  30.454  1.00  0.00           C  
ATOM   2306  CE  LYS B 142      58.118  21.881  29.666  1.00  0.00           C  
ATOM   2307  NZ  LYS B 142      58.861  21.100  28.638  1.00  0.00           N  
ATOM   2308  H   LYS B 142      53.350  20.006  33.638  1.00  0.00           H  
ATOM   2309  HA  LYS B 142      55.328  22.114  34.124  1.00  0.00           H  
ATOM   2310 1HB  LYS B 142      55.859  20.120  32.728  1.00  0.00           H  
ATOM   2311 2HB  LYS B 142      54.615  20.588  31.580  1.00  0.00           H  
ATOM   2312 1HG  LYS B 142      55.860  22.659  31.023  1.00  0.00           H  
ATOM   2313 2HG  LYS B 142      57.099  22.248  32.219  1.00  0.00           H  
ATOM   2314 1HD  LYS B 142      57.676  20.196  30.939  1.00  0.00           H  
ATOM   2315 2HD  LYS B 142      56.407  20.568  29.760  1.00  0.00           H  
ATOM   2316 1HE  LYS B 142      57.568  22.682  29.172  1.00  0.00           H  
ATOM   2317 2HE  LYS B 142      58.834  22.320  30.359  1.00  0.00           H  
ATOM   2318 1HZ  LYS B 142      59.497  21.711  28.147  1.00  0.00           H  
ATOM   2319 2HZ  LYS B 142      59.384  20.360  29.088  1.00  0.00           H  
ATOM   2320 3HZ  LYS B 142      58.208  20.695  27.982  1.00  0.00           H  
ATOM   2321  N   SER B 143      54.312  24.129  33.192  1.00  0.00           N  
ATOM   2322  CA  SER B 143      53.723  25.391  32.730  1.00  0.00           C  
ATOM   2323  C   SER B 143      54.320  25.890  31.404  1.00  0.00           C  
ATOM   2324  O   SER B 143      55.536  26.070  31.302  1.00  0.00           O  
ATOM   2325  CB  SER B 143      53.910  26.423  33.838  1.00  0.00           C  
ATOM   2326  OG  SER B 143      53.502  27.693  33.443  1.00  0.00           O  
ATOM   2327  H   SER B 143      55.046  24.165  33.887  1.00  0.00           H  
ATOM   2328  HA  SER B 143      52.665  25.243  32.562  1.00  0.00           H  
ATOM   2329 1HB  SER B 143      53.338  26.115  34.711  1.00  0.00           H  
ATOM   2330 2HB  SER B 143      54.957  26.454  34.131  1.00  0.00           H  
ATOM   2331  HG  SER B 143      54.261  28.093  33.008  1.00  0.00           H  
ATOM   2332  N   LEU B 144      53.461  26.114  30.394  1.00  0.00           N  
ATOM   2333  CA  LEU B 144      53.907  26.602  29.081  1.00  0.00           C  
ATOM   2334  C   LEU B 144      53.608  28.098  28.900  1.00  0.00           C  
ATOM   2335  O   LEU B 144      54.518  28.928  28.964  1.00  0.00           O  
ATOM   2336  CB  LEU B 144      53.197  25.803  27.979  1.00  0.00           C  
ATOM   2337  CG  LEU B 144      53.484  24.306  27.970  1.00  0.00           C  
ATOM   2338  CD1 LEU B 144      52.579  23.638  26.980  1.00  0.00           C  
ATOM   2339  CD2 LEU B 144      54.935  24.078  27.608  1.00  0.00           C  
ATOM   2340  H   LEU B 144      52.465  25.921  30.524  1.00  0.00           H  
ATOM   2341  HA  LEU B 144      54.981  26.450  29.001  1.00  0.00           H  
ATOM   2342 1HB  LEU B 144      52.121  25.917  28.092  1.00  0.00           H  
ATOM   2343 2HB  LEU B 144      53.486  26.209  27.009  1.00  0.00           H  
ATOM   2344  HG  LEU B 144      53.277  23.883  28.962  1.00  0.00           H  
ATOM   2345 1HD1 LEU B 144      52.770  22.570  26.974  1.00  0.00           H  
ATOM   2346 2HD1 LEU B 144      51.557  23.820  27.270  1.00  0.00           H  
ATOM   2347 3HD1 LEU B 144      52.753  24.041  25.993  1.00  0.00           H  
ATOM   2348 1HD2 LEU B 144      55.144  23.009  27.601  1.00  0.00           H  
ATOM   2349 2HD2 LEU B 144      55.133  24.496  26.618  1.00  0.00           H  
ATOM   2350 3HD2 LEU B 144      55.573  24.568  28.347  1.00  0.00           H  
ATOM   2351  N   THR B 145      52.326  28.433  28.702  1.00  0.00           N  
ATOM   2352  CA  THR B 145      51.898  29.823  28.542  1.00  0.00           C  
ATOM   2353  C   THR B 145      50.718  30.138  29.458  1.00  0.00           C  
ATOM   2354  O   THR B 145      49.896  29.262  29.748  1.00  0.00           O  
ATOM   2355  CB  THR B 145      51.496  30.117  27.056  1.00  0.00           C  
ATOM   2356  OG1 THR B 145      50.387  29.250  26.662  1.00  0.00           O  
ATOM   2357  CG2 THR B 145      52.674  29.894  26.120  1.00  0.00           C  
ATOM   2358  H   THR B 145      51.632  27.702  28.669  1.00  0.00           H  
ATOM   2359  HA  THR B 145      52.724  30.481  28.817  1.00  0.00           H  
ATOM   2360  HB  THR B 145      51.173  31.154  26.976  1.00  0.00           H  
ATOM   2361  HG1 THR B 145      50.100  29.402  25.704  1.00  0.00           H  
ATOM   2362 1HG2 THR B 145      52.368  30.117  25.096  1.00  0.00           H  
ATOM   2363 2HG2 THR B 145      53.492  30.554  26.408  1.00  0.00           H  
ATOM   2364 3HG2 THR B 145      53.006  28.864  26.182  1.00  0.00           H  
ATOM   2365  N   CYS B 146      50.623  31.401  29.874  1.00  0.00           N  
ATOM   2366  CA  CYS B 146      49.490  31.883  30.654  1.00  0.00           C  
ATOM   2367  C   CYS B 146      48.956  33.183  30.110  1.00  0.00           C  
ATOM   2368  O   CYS B 146      49.699  33.966  29.519  1.00  0.00           O  
ATOM   2369  CB  CYS B 146      49.836  32.108  32.130  1.00  0.00           C  
ATOM   2370  SG  CYS B 146      50.326  30.635  33.052  1.00  0.00           S  
ATOM   2371  H   CYS B 146      51.351  32.052  29.617  1.00  0.00           H  
ATOM   2372  HA  CYS B 146      48.702  31.150  30.591  1.00  0.00           H  
ATOM   2373 1HB  CYS B 146      50.639  32.835  32.204  1.00  0.00           H  
ATOM   2374 2HB  CYS B 146      48.965  32.539  32.630  1.00  0.00           H  
ATOM   2375  N   LYS B 147      47.684  33.436  30.369  1.00  0.00           N  
ATOM   2376  CA  LYS B 147      47.053  34.687  29.993  1.00  0.00           C  
ATOM   2377  C   LYS B 147      46.105  35.175  31.075  1.00  0.00           C  
ATOM   2378  O   LYS B 147      45.272  34.419  31.574  1.00  0.00           O  
ATOM   2379  CB  LYS B 147      46.314  34.497  28.658  1.00  0.00           C  
ATOM   2380  CG  LYS B 147      45.621  35.727  28.090  1.00  0.00           C  
ATOM   2381  CD  LYS B 147      44.982  35.436  26.701  1.00  0.00           C  
ATOM   2382  CE  LYS B 147      46.040  35.542  25.595  1.00  0.00           C  
ATOM   2383  NZ  LYS B 147      45.462  35.455  24.227  1.00  0.00           N  
ATOM   2384  H   LYS B 147      47.137  32.704  30.819  1.00  0.00           H  
ATOM   2385  HA  LYS B 147      47.827  35.443  29.864  1.00  0.00           H  
ATOM   2386 1HB  LYS B 147      47.004  34.112  27.906  1.00  0.00           H  
ATOM   2387 2HB  LYS B 147      45.537  33.754  28.795  1.00  0.00           H  
ATOM   2388 1HG  LYS B 147      44.849  36.062  28.779  1.00  0.00           H  
ATOM   2389 2HG  LYS B 147      46.348  36.531  27.984  1.00  0.00           H  
ATOM   2390 1HD  LYS B 147      44.565  34.425  26.688  1.00  0.00           H  
ATOM   2391 2HD  LYS B 147      44.180  36.147  26.505  1.00  0.00           H  
ATOM   2392 1HE  LYS B 147      46.543  36.501  25.699  1.00  0.00           H  
ATOM   2393 2HE  LYS B 147      46.774  34.742  25.715  1.00  0.00           H  
ATOM   2394 1HZ  LYS B 147      46.196  35.545  23.544  1.00  0.00           H  
ATOM   2395 2HZ  LYS B 147      45.010  34.551  24.082  1.00  0.00           H  
ATOM   2396 3HZ  LYS B 147      44.790  36.188  24.087  1.00  0.00           H  
ATOM   2397  N   LYS B 148      46.243  36.431  31.475  1.00  0.00           N  
ATOM   2398  CA  LYS B 148      45.300  36.956  32.446  1.00  0.00           C  
ATOM   2399  C   LYS B 148      44.114  37.558  31.741  1.00  0.00           C  
ATOM   2400  O   LYS B 148      44.264  38.386  30.839  1.00  0.00           O  
ATOM   2401  CB  LYS B 148      45.923  37.964  33.399  1.00  0.00           C  
ATOM   2402  CG  LYS B 148      46.886  37.342  34.338  1.00  0.00           C  
ATOM   2403  CD  LYS B 148      47.599  38.354  35.225  1.00  0.00           C  
ATOM   2404  CE  LYS B 148      46.661  38.903  36.304  1.00  0.00           C  
ATOM   2405  NZ  LYS B 148      47.394  39.741  37.317  1.00  0.00           N  
ATOM   2406  H   LYS B 148      46.961  37.023  31.081  1.00  0.00           H  
ATOM   2407  HA  LYS B 148      44.938  36.131  33.048  1.00  0.00           H  
ATOM   2408 1HB  LYS B 148      46.426  38.749  32.840  1.00  0.00           H  
ATOM   2409 2HB  LYS B 148      45.139  38.423  33.993  1.00  0.00           H  
ATOM   2410 1HG  LYS B 148      46.309  36.682  34.977  1.00  0.00           H  
ATOM   2411 2HG  LYS B 148      47.614  36.747  33.793  1.00  0.00           H  
ATOM   2412 1HD  LYS B 148      48.447  37.868  35.708  1.00  0.00           H  
ATOM   2413 2HD  LYS B 148      47.969  39.179  34.618  1.00  0.00           H  
ATOM   2414 1HE  LYS B 148      45.892  39.510  35.830  1.00  0.00           H  
ATOM   2415 2HE  LYS B 148      46.182  38.065  36.816  1.00  0.00           H  
ATOM   2416 1HZ  LYS B 148      46.743  40.082  38.011  1.00  0.00           H  
ATOM   2417 2HZ  LYS B 148      48.102  39.178  37.768  1.00  0.00           H  
ATOM   2418 3HZ  LYS B 148      47.834  40.526  36.856  1.00  0.00           H  
ATOM   2419  N   ILE B 149      42.935  37.126  32.136  1.00  0.00           N  
ATOM   2420  CA  ILE B 149      41.737  37.632  31.518  1.00  0.00           C  
ATOM   2421  C   ILE B 149      40.723  38.056  32.544  1.00  0.00           C  
ATOM   2422  O   ILE B 149      40.711  37.579  33.677  1.00  0.00           O  
ATOM   2423  CB  ILE B 149      41.023  36.566  30.698  1.00  0.00           C  
ATOM   2424  CG1 ILE B 149      40.642  35.470  31.626  1.00  0.00           C  
ATOM   2425  CG2 ILE B 149      41.933  36.005  29.607  1.00  0.00           C  
ATOM   2426  CD1 ILE B 149      39.679  34.561  31.052  1.00  0.00           C  
ATOM   2427  H   ILE B 149      42.891  36.442  32.890  1.00  0.00           H  
ATOM   2428  HA  ILE B 149      41.984  38.488  30.894  1.00  0.00           H  
ATOM   2429  HB  ILE B 149      40.116  36.985  30.254  1.00  0.00           H  
ATOM   2430 1HG1 ILE B 149      41.544  34.907  31.889  1.00  0.00           H  
ATOM   2431 2HG1 ILE B 149      40.217  35.887  32.535  1.00  0.00           H  
ATOM   2432 1HG2 ILE B 149      41.405  35.231  29.050  1.00  0.00           H  
ATOM   2433 2HG2 ILE B 149      42.228  36.804  28.929  1.00  0.00           H  
ATOM   2434 3HG2 ILE B 149      42.823  35.567  30.067  1.00  0.00           H  
ATOM   2435 1HD1 ILE B 149      39.450  33.786  31.775  1.00  0.00           H  
ATOM   2436 2HD1 ILE B 149      38.794  35.127  30.830  1.00  0.00           H  
ATOM   2437 3HD1 ILE B 149      40.072  34.125  30.145  1.00  0.00           H  
ATOM   2438  N   ASP B 150      39.828  38.910  32.128  1.00  0.00           N  
ATOM   2439  CA  ASP B 150      38.680  39.256  32.930  1.00  0.00           C  
ATOM   2440  C   ASP B 150      37.484  38.558  32.311  1.00  0.00           C  
ATOM   2441  O   ASP B 150      37.113  38.820  31.166  1.00  0.00           O  
ATOM   2442  CB  ASP B 150      38.490  40.755  33.085  1.00  0.00           C  
ATOM   2443  CG  ASP B 150      37.350  41.106  34.053  1.00  0.00           C  
ATOM   2444  OD1 ASP B 150      36.406  40.327  34.183  1.00  0.00           O  
ATOM   2445  OD2 ASP B 150      37.419  42.151  34.664  1.00  0.00           O  
ATOM   2446  H   ASP B 150      39.921  39.305  31.201  1.00  0.00           H  
ATOM   2447  HA  ASP B 150      38.812  38.853  33.935  1.00  0.00           H  
ATOM   2448 1HB  ASP B 150      39.396  41.205  33.460  1.00  0.00           H  
ATOM   2449 2HB  ASP B 150      38.289  41.200  32.120  1.00  0.00           H  
ATOM   2450  N   LEU B 151      36.912  37.624  33.036  1.00  0.00           N  
ATOM   2451  CA  LEU B 151      35.828  36.799  32.540  1.00  0.00           C  
ATOM   2452  C   LEU B 151      34.620  37.620  32.080  1.00  0.00           C  
ATOM   2453  O   LEU B 151      33.822  37.142  31.265  1.00  0.00           O  
ATOM   2454  CB  LEU B 151      35.419  35.845  33.652  1.00  0.00           C  
ATOM   2455  CG  LEU B 151      36.484  34.832  34.003  1.00  0.00           C  
ATOM   2456  CD1 LEU B 151      36.170  34.155  35.343  1.00  0.00           C  
ATOM   2457  CD2 LEU B 151      36.528  33.817  32.905  1.00  0.00           C  
ATOM   2458  H   LEU B 151      37.250  37.480  33.978  1.00  0.00           H  
ATOM   2459  HA  LEU B 151      36.199  36.223  31.696  1.00  0.00           H  
ATOM   2460 1HB  LEU B 151      35.196  36.430  34.544  1.00  0.00           H  
ATOM   2461 2HB  LEU B 151      34.518  35.312  33.350  1.00  0.00           H  
ATOM   2462  HG  LEU B 151      37.454  35.335  34.084  1.00  0.00           H  
ATOM   2463 1HD1 LEU B 151      36.944  33.422  35.578  1.00  0.00           H  
ATOM   2464 2HD1 LEU B 151      36.130  34.903  36.139  1.00  0.00           H  
ATOM   2465 3HD1 LEU B 151      35.216  33.662  35.258  1.00  0.00           H  
ATOM   2466 1HD2 LEU B 151      37.301  33.089  33.126  1.00  0.00           H  
ATOM   2467 2HD2 LEU B 151      35.561  33.315  32.830  1.00  0.00           H  
ATOM   2468 3HD2 LEU B 151      36.748  34.312  31.978  1.00  0.00           H  
ATOM   2469  N   THR B 152      34.488  38.863  32.585  1.00  0.00           N  
ATOM   2470  CA  THR B 152      33.353  39.717  32.253  1.00  0.00           C  
ATOM   2471  C   THR B 152      33.604  40.550  31.004  1.00  0.00           C  
ATOM   2472  O   THR B 152      32.757  41.366  30.627  1.00  0.00           O  
ATOM   2473  CB  THR B 152      33.009  40.651  33.428  1.00  0.00           C  
ATOM   2474  OG1 THR B 152      34.061  41.609  33.604  1.00  0.00           O  
ATOM   2475  CG2 THR B 152      32.834  39.853  34.711  1.00  0.00           C  
ATOM   2476  H   THR B 152      35.203  39.236  33.225  1.00  0.00           H  
ATOM   2477  HA  THR B 152      32.491  39.079  32.058  1.00  0.00           H  
ATOM   2478  HB  THR B 152      32.083  41.184  33.209  1.00  0.00           H  
ATOM   2479  HG1 THR B 152      34.859  41.158  33.890  1.00  0.00           H  
ATOM   2480 1HG2 THR B 152      32.591  40.530  35.530  1.00  0.00           H  
ATOM   2481 2HG2 THR B 152      32.027  39.132  34.583  1.00  0.00           H  
ATOM   2482 3HG2 THR B 152      33.759  39.326  34.939  1.00  0.00           H  
ATOM   2483  N   THR B 153      34.773  40.381  30.393  1.00  0.00           N  
ATOM   2484  CA  THR B 153      35.123  41.147  29.213  1.00  0.00           C  
ATOM   2485  C   THR B 153      35.270  40.276  27.973  1.00  0.00           C  
ATOM   2486  O   THR B 153      35.643  40.768  26.907  1.00  0.00           O  
ATOM   2487  CB  THR B 153      36.428  41.932  29.443  1.00  0.00           C  
ATOM   2488  OG1 THR B 153      37.507  41.016  29.664  1.00  0.00           O  
ATOM   2489  CG2 THR B 153      36.293  42.849  30.650  1.00  0.00           C  
ATOM   2490  H   THR B 153      35.451  39.715  30.761  1.00  0.00           H  
ATOM   2491  HA  THR B 153      34.333  41.863  29.027  1.00  0.00           H  
ATOM   2492  HB  THR B 153      36.652  42.531  28.561  1.00  0.00           H  
ATOM   2493  HG1 THR B 153      37.748  40.600  28.833  1.00  0.00           H  
ATOM   2494 1HG2 THR B 153      37.223  43.397  30.797  1.00  0.00           H  
ATOM   2495 2HG2 THR B 153      35.479  43.555  30.480  1.00  0.00           H  
ATOM   2496 3HG2 THR B 153      36.077  42.255  31.536  1.00  0.00           H  
ATOM   2497  N   ILE B 154      35.024  38.977  28.128  1.00  0.00           N  
ATOM   2498  CA  ILE B 154      35.115  38.022  27.031  1.00  0.00           C  
ATOM   2499  C   ILE B 154      33.767  37.297  26.852  1.00  0.00           C  
ATOM   2500  O   ILE B 154      33.727  36.116  26.506  1.00  0.00           O  
ATOM   2501  CB  ILE B 154      36.226  36.987  27.265  1.00  0.00           C  
ATOM   2502  CG1 ILE B 154      36.035  36.247  28.570  1.00  0.00           C  
ATOM   2503  CG2 ILE B 154      37.538  37.701  27.308  1.00  0.00           C  
ATOM   2504  CD1 ILE B 154      36.910  34.997  28.680  1.00  0.00           C  
ATOM   2505  H   ILE B 154      34.741  38.646  29.041  1.00  0.00           H  
ATOM   2506  HA  ILE B 154      35.338  38.559  26.110  1.00  0.00           H  
ATOM   2507  HB  ILE B 154      36.241  36.269  26.471  1.00  0.00           H  
ATOM   2508 1HG1 ILE B 154      36.287  36.921  29.387  1.00  0.00           H  
ATOM   2509 2HG1 ILE B 154      34.995  35.961  28.669  1.00  0.00           H  
ATOM   2510 1HG2 ILE B 154      38.340  36.977  27.462  1.00  0.00           H  
ATOM   2511 2HG2 ILE B 154      37.693  38.223  26.366  1.00  0.00           H  
ATOM   2512 3HG2 ILE B 154      37.536  38.420  28.130  1.00  0.00           H  
ATOM   2513 1HD1 ILE B 154      36.734  34.520  29.632  1.00  0.00           H  
ATOM   2514 2HD1 ILE B 154      36.679  34.304  27.900  1.00  0.00           H  
ATOM   2515 3HD1 ILE B 154      37.954  35.283  28.597  1.00  0.00           H  
ATOM   2516  N   VAL B 155      32.667  37.973  27.164  1.00  0.00           N  
ATOM   2517  CA  VAL B 155      31.368  37.315  27.139  1.00  0.00           C  
ATOM   2518  C   VAL B 155      30.764  37.132  25.742  1.00  0.00           C  
ATOM   2519  O   VAL B 155      30.708  38.070  24.953  1.00  0.00           O  
ATOM   2520  CB  VAL B 155      30.358  38.118  27.974  1.00  0.00           C  
ATOM   2521  CG1 VAL B 155      28.980  37.480  27.859  1.00  0.00           C  
ATOM   2522  CG2 VAL B 155      30.815  38.210  29.390  1.00  0.00           C  
ATOM   2523  H   VAL B 155      32.722  38.965  27.400  1.00  0.00           H  
ATOM   2524  HA  VAL B 155      31.493  36.344  27.608  1.00  0.00           H  
ATOM   2525  HB  VAL B 155      30.295  39.112  27.585  1.00  0.00           H  
ATOM   2526 1HG1 VAL B 155      28.284  38.059  28.420  1.00  0.00           H  
ATOM   2527 2HG1 VAL B 155      28.664  37.460  26.819  1.00  0.00           H  
ATOM   2528 3HG1 VAL B 155      29.017  36.459  28.248  1.00  0.00           H  
ATOM   2529 1HG2 VAL B 155      30.103  38.797  29.972  1.00  0.00           H  
ATOM   2530 2HG2 VAL B 155      30.893  37.209  29.808  1.00  0.00           H  
ATOM   2531 3HG2 VAL B 155      31.793  38.694  29.413  1.00  0.00           H  
ATOM   2532  N   LYS B 156      30.315  35.925  25.434  1.00  0.00           N  
ATOM   2533  CA  LYS B 156      29.653  35.638  24.171  1.00  0.00           C  
ATOM   2534  C   LYS B 156      28.163  35.319  24.437  1.00  0.00           C  
ATOM   2535  O   LYS B 156      27.859  34.224  24.902  1.00  0.00           O  
ATOM   2536  CB  LYS B 156      30.308  34.451  23.493  1.00  0.00           C  
ATOM   2537  CG  LYS B 156      29.754  34.165  22.093  1.00  0.00           C  
ATOM   2538  CD  LYS B 156      30.458  33.003  21.437  1.00  0.00           C  
ATOM   2539  CE  LYS B 156      29.948  32.766  20.017  1.00  0.00           C  
ATOM   2540  NZ  LYS B 156      30.640  31.587  19.349  1.00  0.00           N  
ATOM   2541  H   LYS B 156      30.436  35.187  26.121  1.00  0.00           H  
ATOM   2542  HA  LYS B 156      29.767  36.487  23.506  1.00  0.00           H  
ATOM   2543 1HB  LYS B 156      31.380  34.622  23.412  1.00  0.00           H  
ATOM   2544 2HB  LYS B 156      30.154  33.567  24.105  1.00  0.00           H  
ATOM   2545 1HG  LYS B 156      28.681  33.943  22.164  1.00  0.00           H  
ATOM   2546 2HG  LYS B 156      29.877  35.052  21.464  1.00  0.00           H  
ATOM   2547 1HD  LYS B 156      31.534  33.189  21.413  1.00  0.00           H  
ATOM   2548 2HD  LYS B 156      30.272  32.107  22.017  1.00  0.00           H  
ATOM   2549 1HE  LYS B 156      28.875  32.582  20.051  1.00  0.00           H  
ATOM   2550 2HE  LYS B 156      30.130  33.665  19.425  1.00  0.00           H  
ATOM   2551 1HZ  LYS B 156      30.276  31.464  18.385  1.00  0.00           H  
ATOM   2552 2HZ  LYS B 156      31.632  31.758  19.305  1.00  0.00           H  
ATOM   2553 3HZ  LYS B 156      30.462  30.744  19.867  1.00  0.00           H  
ATOM   2554  N   PRO B 157      27.213  36.216  24.146  1.00  0.00           N  
ATOM   2555  CA  PRO B 157      25.793  36.072  24.414  1.00  0.00           C  
ATOM   2556  C   PRO B 157      25.182  34.891  23.691  1.00  0.00           C  
ATOM   2557  O   PRO B 157      25.716  34.409  22.688  1.00  0.00           O  
ATOM   2558  CB  PRO B 157      25.193  37.367  23.866  1.00  0.00           C  
ATOM   2559  CG  PRO B 157      26.282  38.341  23.947  1.00  0.00           C  
ATOM   2560  CD  PRO B 157      27.557  37.546  23.655  1.00  0.00           C  
ATOM   2561  HA  PRO B 157      25.633  35.984  25.490  1.00  0.00           H  
ATOM   2562 1HB  PRO B 157      24.823  37.204  22.850  1.00  0.00           H  
ATOM   2563 2HB  PRO B 157      24.316  37.650  24.468  1.00  0.00           H  
ATOM   2564 1HG  PRO B 157      26.096  39.123  23.221  1.00  0.00           H  
ATOM   2565 2HG  PRO B 157      26.286  38.816  24.930  1.00  0.00           H  
ATOM   2566 1HD  PRO B 157      27.780  37.520  22.573  1.00  0.00           H  
ATOM   2567 2HD  PRO B 157      28.350  37.986  24.243  1.00  0.00           H  
ATOM   2568  N   GLU B 158      24.078  34.409  24.234  1.00  0.00           N  
ATOM   2569  CA  GLU B 158      23.339  33.345  23.589  1.00  0.00           C  
ATOM   2570  C   GLU B 158      22.715  33.940  22.316  1.00  0.00           C  
ATOM   2571  O   GLU B 158      22.339  35.120  22.283  1.00  0.00           O  
ATOM   2572  CB  GLU B 158      22.256  32.797  24.518  1.00  0.00           C  
ATOM   2573  CG  GLU B 158      22.780  32.114  25.797  1.00  0.00           C  
ATOM   2574  CD  GLU B 158      21.679  31.500  26.638  1.00  0.00           C  
ATOM   2575  OE1 GLU B 158      20.587  31.339  26.136  1.00  0.00           O  
ATOM   2576  OE2 GLU B 158      21.895  31.282  27.815  1.00  0.00           O  
ATOM   2577  H   GLU B 158      23.710  34.843  25.077  1.00  0.00           H  
ATOM   2578  HA  GLU B 158      24.024  32.546  23.311  1.00  0.00           H  
ATOM   2579 1HB  GLU B 158      21.603  33.613  24.825  1.00  0.00           H  
ATOM   2580 2HB  GLU B 158      21.640  32.078  23.975  1.00  0.00           H  
ATOM   2581 1HG  GLU B 158      23.488  31.334  25.522  1.00  0.00           H  
ATOM   2582 2HG  GLU B 158      23.310  32.856  26.396  1.00  0.00           H  
ATOM   2583  N   ALA B 159      22.611  33.154  21.262  1.00  0.00           N  
ATOM   2584  CA  ALA B 159      22.036  33.711  20.051  1.00  0.00           C  
ATOM   2585  C   ALA B 159      20.565  34.058  20.271  1.00  0.00           C  
ATOM   2586  O   ALA B 159      19.905  33.420  21.095  1.00  0.00           O  
ATOM   2587  CB  ALA B 159      22.154  32.758  18.879  1.00  0.00           C  
ATOM   2588  H   ALA B 159      22.924  32.195  21.296  1.00  0.00           H  
ATOM   2589  HA  ALA B 159      22.610  34.593  19.809  1.00  0.00           H  
ATOM   2590 1HB  ALA B 159      21.743  33.225  17.981  1.00  0.00           H  
ATOM   2591 2HB  ALA B 159      23.202  32.520  18.708  1.00  0.00           H  
ATOM   2592 3HB  ALA B 159      21.602  31.845  19.092  1.00  0.00           H  
ATOM   2593  N   PRO B 160      20.047  35.086  19.600  1.00  0.00           N  
ATOM   2594  CA  PRO B 160      18.649  35.429  19.473  1.00  0.00           C  
ATOM   2595  C   PRO B 160      17.858  34.307  18.830  1.00  0.00           C  
ATOM   2596  O   PRO B 160      18.426  33.476  18.107  1.00  0.00           O  
ATOM   2597  CB  PRO B 160      18.667  36.639  18.575  1.00  0.00           C  
ATOM   2598  CG  PRO B 160      20.081  37.135  18.620  1.00  0.00           C  
ATOM   2599  CD  PRO B 160      20.922  35.911  18.753  1.00  0.00           C  
ATOM   2600  HA  PRO B 160      18.241  35.672  20.469  1.00  0.00           H  
ATOM   2601 1HB  PRO B 160      18.333  36.309  17.606  1.00  0.00           H  
ATOM   2602 2HB  PRO B 160      17.945  37.372  18.930  1.00  0.00           H  
ATOM   2603 1HG  PRO B 160      20.336  37.740  17.747  1.00  0.00           H  
ATOM   2604 2HG  PRO B 160      20.191  37.799  19.490  1.00  0.00           H  
ATOM   2605 1HD  PRO B 160      21.122  35.450  17.771  1.00  0.00           H  
ATOM   2606 2HD  PRO B 160      21.835  36.250  19.275  1.00  0.00           H  
ATOM   2607  N   PHE B 161      16.555  34.293  19.081  1.00  0.00           N  
ATOM   2608  CA  PHE B 161      15.665  33.268  18.549  1.00  0.00           C  
ATOM   2609  C   PHE B 161      14.259  33.794  18.255  1.00  0.00           C  
ATOM   2610  O   PHE B 161      13.935  34.952  18.544  1.00  0.00           O  
ATOM   2611  CB  PHE B 161      15.600  32.109  19.521  1.00  0.00           C  
ATOM   2612  CG  PHE B 161      15.040  32.483  20.825  1.00  0.00           C  
ATOM   2613  CD1 PHE B 161      13.702  32.314  21.077  1.00  0.00           C  
ATOM   2614  CD2 PHE B 161      15.839  33.010  21.815  1.00  0.00           C  
ATOM   2615  CE1 PHE B 161      13.151  32.662  22.282  1.00  0.00           C  
ATOM   2616  CE2 PHE B 161      15.290  33.355  23.032  1.00  0.00           C  
ATOM   2617  CZ  PHE B 161      13.945  33.184  23.267  1.00  0.00           C  
ATOM   2618  H   PHE B 161      16.180  35.019  19.693  1.00  0.00           H  
ATOM   2619  HA  PHE B 161      16.089  32.901  17.613  1.00  0.00           H  
ATOM   2620 1HB  PHE B 161      14.990  31.313  19.104  1.00  0.00           H  
ATOM   2621 2HB  PHE B 161      16.604  31.714  19.682  1.00  0.00           H  
ATOM   2622  HD1 PHE B 161      13.073  31.897  20.296  1.00  0.00           H  
ATOM   2623  HD2 PHE B 161      16.910  33.151  21.629  1.00  0.00           H  
ATOM   2624  HE1 PHE B 161      12.079  32.517  22.443  1.00  0.00           H  
ATOM   2625  HE2 PHE B 161      15.916  33.760  23.804  1.00  0.00           H  
ATOM   2626  HZ  PHE B 161      13.514  33.463  24.227  1.00  0.00           H  
ATOM   2627  N   ASP B 162      13.426  32.962  17.615  1.00  0.00           N  
ATOM   2628  CA  ASP B 162      12.082  33.389  17.215  1.00  0.00           C  
ATOM   2629  C   ASP B 162      12.107  34.627  16.355  1.00  0.00           C  
ATOM   2630  O   ASP B 162      11.307  35.537  16.532  1.00  0.00           O  
ATOM   2631  CB  ASP B 162      11.124  33.625  18.382  1.00  0.00           C  
ATOM   2632  CG  ASP B 162      10.746  32.354  19.127  1.00  0.00           C  
ATOM   2633  OD1 ASP B 162      10.741  31.304  18.513  1.00  0.00           O  
ATOM   2634  OD2 ASP B 162      10.463  32.436  20.303  1.00  0.00           O  
ATOM   2635  H   ASP B 162      13.730  32.023  17.401  1.00  0.00           H  
ATOM   2636  HA  ASP B 162      11.646  32.591  16.614  1.00  0.00           H  
ATOM   2637 1HB  ASP B 162      11.565  34.326  19.090  1.00  0.00           H  
ATOM   2638 2HB  ASP B 162      10.213  34.084  18.004  1.00  0.00           H  
ATOM   2639  N   LEU B 163      13.052  34.670  15.434  1.00  0.00           N  
ATOM   2640  CA  LEU B 163      13.101  35.761  14.493  1.00  0.00           C  
ATOM   2641  C   LEU B 163      11.912  35.631  13.577  1.00  0.00           C  
ATOM   2642  O   LEU B 163      11.655  34.553  13.039  1.00  0.00           O  
ATOM   2643  CB  LEU B 163      14.413  35.768  13.710  1.00  0.00           C  
ATOM   2644  CG  LEU B 163      14.572  36.887  12.675  1.00  0.00           C  
ATOM   2645  CD1 LEU B 163      14.643  38.219  13.347  1.00  0.00           C  
ATOM   2646  CD2 LEU B 163      15.857  36.653  11.936  1.00  0.00           C  
ATOM   2647  H   LEU B 163      13.709  33.910  15.362  1.00  0.00           H  
ATOM   2648  HA  LEU B 163      13.015  36.695  15.034  1.00  0.00           H  
ATOM   2649 1HB  LEU B 163      15.240  35.851  14.412  1.00  0.00           H  
ATOM   2650 2HB  LEU B 163      14.504  34.819  13.181  1.00  0.00           H  
ATOM   2651  HG  LEU B 163      13.727  36.885  11.982  1.00  0.00           H  
ATOM   2652 1HD1 LEU B 163      14.778  38.991  12.598  1.00  0.00           H  
ATOM   2653 2HD1 LEU B 163      13.723  38.395  13.884  1.00  0.00           H  
ATOM   2654 3HD1 LEU B 163      15.479  38.233  14.039  1.00  0.00           H  
ATOM   2655 1HD2 LEU B 163      16.005  37.440  11.208  1.00  0.00           H  
ATOM   2656 2HD2 LEU B 163      16.679  36.664  12.645  1.00  0.00           H  
ATOM   2657 3HD2 LEU B 163      15.827  35.683  11.429  1.00  0.00           H  
ATOM   2658  N   SER B 164      11.183  36.717  13.414  1.00  0.00           N  
ATOM   2659  CA  SER B 164      10.004  36.724  12.568  1.00  0.00           C  
ATOM   2660  C   SER B 164       9.786  38.082  11.917  1.00  0.00           C  
ATOM   2661  O   SER B 164       9.975  39.127  12.548  1.00  0.00           O  
ATOM   2662  CB  SER B 164       8.798  36.367  13.405  1.00  0.00           C  
ATOM   2663  OG  SER B 164       7.630  36.392  12.646  1.00  0.00           O  
ATOM   2664  H   SER B 164      11.440  37.547  13.944  1.00  0.00           H  
ATOM   2665  HA  SER B 164      10.135  35.983  11.784  1.00  0.00           H  
ATOM   2666 1HB  SER B 164       8.937  35.379  13.845  1.00  0.00           H  
ATOM   2667 2HB  SER B 164       8.715  37.082  14.225  1.00  0.00           H  
ATOM   2668  HG  SER B 164       7.239  37.261  12.801  1.00  0.00           H  
ATOM   2669  N   VAL B 165       9.373  38.072  10.648  1.00  0.00           N  
ATOM   2670  CA  VAL B 165       9.094  39.325   9.952  1.00  0.00           C  
ATOM   2671  C   VAL B 165       7.655  39.371   9.523  1.00  0.00           C  
ATOM   2672  O   VAL B 165       7.153  38.416   8.929  1.00  0.00           O  
ATOM   2673  CB  VAL B 165       9.978  39.522   8.708  1.00  0.00           C  
ATOM   2674  CG1 VAL B 165       9.627  40.852   8.035  1.00  0.00           C  
ATOM   2675  CG2 VAL B 165      11.425  39.467   9.110  1.00  0.00           C  
ATOM   2676  H   VAL B 165       9.247  37.188  10.172  1.00  0.00           H  
ATOM   2677  HA  VAL B 165       9.286  40.146  10.628  1.00  0.00           H  
ATOM   2678  HB  VAL B 165       9.775  38.754   7.985  1.00  0.00           H  
ATOM   2679 1HG1 VAL B 165      10.248  40.985   7.151  1.00  0.00           H  
ATOM   2680 2HG1 VAL B 165       8.584  40.855   7.739  1.00  0.00           H  
ATOM   2681 3HG1 VAL B 165       9.805  41.671   8.735  1.00  0.00           H  
ATOM   2682 1HG2 VAL B 165      12.039  39.611   8.230  1.00  0.00           H  
ATOM   2683 2HG2 VAL B 165      11.623  40.243   9.827  1.00  0.00           H  
ATOM   2684 3HG2 VAL B 165      11.653  38.503   9.557  1.00  0.00           H  
ATOM   2685  N   VAL B 166       6.989  40.467   9.841  1.00  0.00           N  
ATOM   2686  CA  VAL B 166       5.604  40.645   9.464  1.00  0.00           C  
ATOM   2687  C   VAL B 166       5.393  41.851   8.593  1.00  0.00           C  
ATOM   2688  O   VAL B 166       5.801  42.959   8.928  1.00  0.00           O  
ATOM   2689  CB  VAL B 166       4.704  40.750  10.703  1.00  0.00           C  
ATOM   2690  CG1 VAL B 166       3.261  40.984  10.282  1.00  0.00           C  
ATOM   2691  CG2 VAL B 166       4.803  39.440  11.495  1.00  0.00           C  
ATOM   2692  H   VAL B 166       7.471  41.196  10.362  1.00  0.00           H  
ATOM   2693  HA  VAL B 166       5.293  39.769   8.904  1.00  0.00           H  
ATOM   2694  HB  VAL B 166       5.022  41.592  11.317  1.00  0.00           H  
ATOM   2695 1HG1 VAL B 166       2.630  41.054  11.166  1.00  0.00           H  
ATOM   2696 2HG1 VAL B 166       3.187  41.914   9.718  1.00  0.00           H  
ATOM   2697 3HG1 VAL B 166       2.923  40.158   9.658  1.00  0.00           H  
ATOM   2698 1HG2 VAL B 166       4.167  39.498  12.374  1.00  0.00           H  
ATOM   2699 2HG2 VAL B 166       4.478  38.611  10.864  1.00  0.00           H  
ATOM   2700 3HG2 VAL B 166       5.835  39.272  11.806  1.00  0.00           H  
ATOM   2701  N   TYR B 167       4.755  41.631   7.458  1.00  0.00           N  
ATOM   2702  CA  TYR B 167       4.451  42.719   6.554  1.00  0.00           C  
ATOM   2703  C   TYR B 167       3.115  43.329   6.924  1.00  0.00           C  
ATOM   2704  O   TYR B 167       2.129  42.615   7.121  1.00  0.00           O  
ATOM   2705  CB  TYR B 167       4.460  42.248   5.101  1.00  0.00           C  
ATOM   2706  CG  TYR B 167       4.077  43.336   4.121  1.00  0.00           C  
ATOM   2707  CD1 TYR B 167       4.934  44.399   3.882  1.00  0.00           C  
ATOM   2708  CD2 TYR B 167       2.870  43.258   3.445  1.00  0.00           C  
ATOM   2709  CE1 TYR B 167       4.591  45.388   2.985  1.00  0.00           C  
ATOM   2710  CE2 TYR B 167       2.521  44.240   2.546  1.00  0.00           C  
ATOM   2711  CZ  TYR B 167       3.371  45.308   2.314  1.00  0.00           C  
ATOM   2712  OH  TYR B 167       2.995  46.288   1.406  1.00  0.00           O  
ATOM   2713  H   TYR B 167       4.466  40.693   7.225  1.00  0.00           H  
ATOM   2714  HA  TYR B 167       5.206  43.494   6.660  1.00  0.00           H  
ATOM   2715 1HB  TYR B 167       5.447  41.881   4.841  1.00  0.00           H  
ATOM   2716 2HB  TYR B 167       3.761  41.419   4.985  1.00  0.00           H  
ATOM   2717  HD1 TYR B 167       5.873  44.459   4.417  1.00  0.00           H  
ATOM   2718  HD2 TYR B 167       2.195  42.420   3.627  1.00  0.00           H  
ATOM   2719  HE1 TYR B 167       5.268  46.225   2.812  1.00  0.00           H  
ATOM   2720  HE2 TYR B 167       1.569  44.177   2.018  1.00  0.00           H  
ATOM   2721  HH  TYR B 167       3.708  46.944   1.308  1.00  0.00           H  
ATOM   2722  N   ARG B 168       3.084  44.646   7.052  1.00  0.00           N  
ATOM   2723  CA  ARG B 168       1.840  45.313   7.364  1.00  0.00           C  
ATOM   2724  C   ARG B 168       1.394  46.113   6.159  1.00  0.00           C  
ATOM   2725  O   ARG B 168       1.938  47.184   5.861  1.00  0.00           O  
ATOM   2726  CB  ARG B 168       1.971  46.217   8.565  1.00  0.00           C  
ATOM   2727  CG  ARG B 168       2.401  45.515   9.841  1.00  0.00           C  
ATOM   2728  CD  ARG B 168       2.279  46.399  11.026  1.00  0.00           C  
ATOM   2729  NE  ARG B 168       3.109  47.597  10.920  1.00  0.00           N  
ATOM   2730  CZ  ARG B 168       3.061  48.635  11.788  1.00  0.00           C  
ATOM   2731  NH1 ARG B 168       2.246  48.594  12.844  1.00  0.00           N  
ATOM   2732  NH2 ARG B 168       3.830  49.690  11.582  1.00  0.00           N  
ATOM   2733  H   ARG B 168       3.942  45.182   6.905  1.00  0.00           H  
ATOM   2734  HA  ARG B 168       1.080  44.563   7.586  1.00  0.00           H  
ATOM   2735 1HB  ARG B 168       2.711  46.976   8.349  1.00  0.00           H  
ATOM   2736 2HB  ARG B 168       1.026  46.719   8.756  1.00  0.00           H  
ATOM   2737 1HG  ARG B 168       1.785  44.629   9.996  1.00  0.00           H  
ATOM   2738 2HG  ARG B 168       3.451  45.214   9.746  1.00  0.00           H  
ATOM   2739 1HD  ARG B 168       1.244  46.711  11.135  1.00  0.00           H  
ATOM   2740 2HD  ARG B 168       2.589  45.851  11.915  1.00  0.00           H  
ATOM   2741  HE  ARG B 168       3.763  47.678  10.109  1.00  0.00           H  
ATOM   2742 1HH1 ARG B 168       1.663  47.787  13.006  1.00  0.00           H  
ATOM   2743 2HH1 ARG B 168       2.212  49.375  13.499  1.00  0.00           H  
ATOM   2744 1HH2 ARG B 168       4.458  49.717  10.751  1.00  0.00           H  
ATOM   2745 2HH2 ARG B 168       3.806  50.467  12.217  1.00  0.00           H  
ATOM   2746  N   GLU B 169       0.415  45.548   5.446  1.00  0.00           N  
ATOM   2747  CA  GLU B 169      -0.121  46.088   4.195  1.00  0.00           C  
ATOM   2748  C   GLU B 169      -0.775  47.457   4.382  1.00  0.00           C  
ATOM   2749  O   GLU B 169      -0.911  48.242   3.431  1.00  0.00           O  
ATOM   2750  CB  GLU B 169      -1.077  45.052   3.591  1.00  0.00           C  
ATOM   2751  CG  GLU B 169      -2.384  44.805   4.384  1.00  0.00           C  
ATOM   2752  CD  GLU B 169      -3.280  43.704   3.761  1.00  0.00           C  
ATOM   2753  OE1 GLU B 169      -2.964  43.233   2.688  1.00  0.00           O  
ATOM   2754  OE2 GLU B 169      -4.265  43.353   4.370  1.00  0.00           O  
ATOM   2755  H   GLU B 169       0.042  44.668   5.781  1.00  0.00           H  
ATOM   2756  HA  GLU B 169       0.706  46.222   3.500  1.00  0.00           H  
ATOM   2757 1HB  GLU B 169      -1.317  45.341   2.576  1.00  0.00           H  
ATOM   2758 2HB  GLU B 169      -0.562  44.093   3.529  1.00  0.00           H  
ATOM   2759 1HG  GLU B 169      -2.121  44.512   5.399  1.00  0.00           H  
ATOM   2760 2HG  GLU B 169      -2.946  45.736   4.441  1.00  0.00           H  
ATOM   2761  N   GLY B 170      -1.201  47.722   5.621  1.00  0.00           N  
ATOM   2762  CA  GLY B 170      -1.765  49.001   6.005  1.00  0.00           C  
ATOM   2763  C   GLY B 170      -0.667  50.069   5.976  1.00  0.00           C  
ATOM   2764  O   GLY B 170      -0.761  51.078   5.265  1.00  0.00           O  
ATOM   2765  H   GLY B 170      -1.086  47.006   6.321  1.00  0.00           H  
ATOM   2766 1HA  GLY B 170      -2.578  49.266   5.333  1.00  0.00           H  
ATOM   2767 2HA  GLY B 170      -2.182  48.929   7.008  1.00  0.00           H  
ATOM   2768  N   ALA B 171       0.390  49.795   6.749  1.00  0.00           N  
ATOM   2769  CA  ALA B 171       1.542  50.676   6.948  1.00  0.00           C  
ATOM   2770  C   ALA B 171       2.616  50.614   5.852  1.00  0.00           C  
ATOM   2771  O   ALA B 171       3.512  51.461   5.821  1.00  0.00           O  
ATOM   2772  CB  ALA B 171       2.191  50.332   8.273  1.00  0.00           C  
ATOM   2773  H   ALA B 171       0.388  48.922   7.252  1.00  0.00           H  
ATOM   2774  HA  ALA B 171       1.168  51.700   6.984  1.00  0.00           H  
ATOM   2775 1HB  ALA B 171       3.024  51.009   8.462  1.00  0.00           H  
ATOM   2776 2HB  ALA B 171       1.464  50.417   9.076  1.00  0.00           H  
ATOM   2777 3HB  ALA B 171       2.565  49.313   8.229  1.00  0.00           H  
ATOM   2778  N   ASN B 172       2.525  49.647   4.942  1.00  0.00           N  
ATOM   2779  CA  ASN B 172       3.552  49.466   3.913  1.00  0.00           C  
ATOM   2780  C   ASN B 172       4.955  49.324   4.488  1.00  0.00           C  
ATOM   2781  O   ASN B 172       5.919  49.961   4.023  1.00  0.00           O  
ATOM   2782  CB  ASN B 172       3.487  50.573   2.886  1.00  0.00           C  
ATOM   2783  CG  ASN B 172       2.273  50.437   2.080  1.00  0.00           C  
ATOM   2784  OD1 ASN B 172       1.294  51.167   2.266  1.00  0.00           O  
ATOM   2785  ND2 ASN B 172       2.317  49.513   1.142  1.00  0.00           N  
ATOM   2786  H   ASN B 172       1.784  48.958   5.015  1.00  0.00           H  
ATOM   2787  HA  ASN B 172       3.336  48.528   3.396  1.00  0.00           H  
ATOM   2788 1HB  ASN B 172       3.501  51.551   3.356  1.00  0.00           H  
ATOM   2789 2HB  ASN B 172       4.358  50.506   2.230  1.00  0.00           H  
ATOM   2790 1HD2 ASN B 172       1.532  49.367   0.543  1.00  0.00           H  
ATOM   2791 2HD2 ASN B 172       3.171  48.960   1.011  1.00  0.00           H  
ATOM   2792  N   ASP B 173       5.061  48.469   5.506  1.00  0.00           N  
ATOM   2793  CA  ASP B 173       6.362  48.204   6.107  1.00  0.00           C  
ATOM   2794  C   ASP B 173       6.541  46.758   6.569  1.00  0.00           C  
ATOM   2795  O   ASP B 173       5.602  45.958   6.538  1.00  0.00           O  
ATOM   2796  CB  ASP B 173       6.584  49.156   7.291  1.00  0.00           C  
ATOM   2797  CG  ASP B 173       5.575  48.997   8.450  1.00  0.00           C  
ATOM   2798  OD1 ASP B 173       4.926  47.976   8.565  1.00  0.00           O  
ATOM   2799  OD2 ASP B 173       5.468  49.917   9.236  1.00  0.00           O  
ATOM   2800  H   ASP B 173       4.209  48.005   5.826  1.00  0.00           H  
ATOM   2801  HA  ASP B 173       7.130  48.401   5.362  1.00  0.00           H  
ATOM   2802 1HB  ASP B 173       7.577  49.017   7.684  1.00  0.00           H  
ATOM   2803 2HB  ASP B 173       6.522  50.184   6.931  1.00  0.00           H  
ATOM   2804  N   PHE B 174       7.746  46.459   7.068  1.00  0.00           N  
ATOM   2805  CA  PHE B 174       8.110  45.137   7.559  1.00  0.00           C  
ATOM   2806  C   PHE B 174       8.594  45.196   8.985  1.00  0.00           C  
ATOM   2807  O   PHE B 174       9.608  45.840   9.288  1.00  0.00           O  
ATOM   2808  CB  PHE B 174       9.211  44.528   6.695  1.00  0.00           C  
ATOM   2809  CG  PHE B 174       8.820  44.285   5.277  1.00  0.00           C  
ATOM   2810  CD1 PHE B 174       8.894  45.297   4.334  1.00  0.00           C  
ATOM   2811  CD2 PHE B 174       8.372  43.036   4.877  1.00  0.00           C  
ATOM   2812  CE1 PHE B 174       8.523  45.051   3.028  1.00  0.00           C  
ATOM   2813  CE2 PHE B 174       8.007  42.806   3.570  1.00  0.00           C  
ATOM   2814  CZ  PHE B 174       8.086  43.826   2.659  1.00  0.00           C  
ATOM   2815  H   PHE B 174       8.461  47.175   7.069  1.00  0.00           H  
ATOM   2816  HA  PHE B 174       7.232  44.494   7.526  1.00  0.00           H  
ATOM   2817 1HB  PHE B 174      10.063  45.196   6.694  1.00  0.00           H  
ATOM   2818 2HB  PHE B 174       9.533  43.593   7.129  1.00  0.00           H  
ATOM   2819  HD1 PHE B 174       9.245  46.291   4.634  1.00  0.00           H  
ATOM   2820  HD2 PHE B 174       8.309  42.231   5.610  1.00  0.00           H  
ATOM   2821  HE1 PHE B 174       8.575  45.823   2.288  1.00  0.00           H  
ATOM   2822  HE2 PHE B 174       7.653  41.819   3.264  1.00  0.00           H  
ATOM   2823  HZ  PHE B 174       7.805  43.663   1.645  1.00  0.00           H  
ATOM   2824  N   VAL B 175       7.888  44.519   9.864  1.00  0.00           N  
ATOM   2825  CA  VAL B 175       8.235  44.567  11.268  1.00  0.00           C  
ATOM   2826  C   VAL B 175       9.026  43.340  11.632  1.00  0.00           C  
ATOM   2827  O   VAL B 175       8.555  42.220  11.444  1.00  0.00           O  
ATOM   2828  CB  VAL B 175       6.962  44.658  12.112  1.00  0.00           C  
ATOM   2829  CG1 VAL B 175       7.322  44.690  13.563  1.00  0.00           C  
ATOM   2830  CG2 VAL B 175       6.191  45.903  11.708  1.00  0.00           C  
ATOM   2831  H   VAL B 175       7.079  43.990   9.563  1.00  0.00           H  
ATOM   2832  HA  VAL B 175       8.848  45.449  11.459  1.00  0.00           H  
ATOM   2833  HB  VAL B 175       6.347  43.773  11.938  1.00  0.00           H  
ATOM   2834 1HG1 VAL B 175       6.413  44.744  14.157  1.00  0.00           H  
ATOM   2835 2HG1 VAL B 175       7.865  43.796  13.808  1.00  0.00           H  
ATOM   2836 3HG1 VAL B 175       7.951  45.564  13.756  1.00  0.00           H  
ATOM   2837 1HG2 VAL B 175       5.282  45.975  12.299  1.00  0.00           H  
ATOM   2838 2HG2 VAL B 175       6.811  46.786  11.883  1.00  0.00           H  
ATOM   2839 3HG2 VAL B 175       5.929  45.851  10.644  1.00  0.00           H  
ATOM   2840  N   VAL B 176      10.239  43.561  12.112  1.00  0.00           N  
ATOM   2841  CA  VAL B 176      11.170  42.500  12.417  1.00  0.00           C  
ATOM   2842  C   VAL B 176      11.270  42.330  13.921  1.00  0.00           C  
ATOM   2843  O   VAL B 176      11.685  43.257  14.630  1.00  0.00           O  
ATOM   2844  CB  VAL B 176      12.564  42.873  11.889  1.00  0.00           C  
ATOM   2845  CG1 VAL B 176      13.541  41.750  12.194  1.00  0.00           C  
ATOM   2846  CG2 VAL B 176      12.494  43.235  10.396  1.00  0.00           C  
ATOM   2847  H   VAL B 176      10.547  44.514  12.248  1.00  0.00           H  
ATOM   2848  HA  VAL B 176      10.827  41.568  11.966  1.00  0.00           H  
ATOM   2849  HB  VAL B 176      12.906  43.738  12.426  1.00  0.00           H  
ATOM   2850 1HG1 VAL B 176      14.539  42.031  11.858  1.00  0.00           H  
ATOM   2851 2HG1 VAL B 176      13.561  41.570  13.270  1.00  0.00           H  
ATOM   2852 3HG1 VAL B 176      13.224  40.841  11.681  1.00  0.00           H  
ATOM   2853 1HG2 VAL B 176      13.486  43.530  10.049  1.00  0.00           H  
ATOM   2854 2HG2 VAL B 176      12.150  42.395   9.822  1.00  0.00           H  
ATOM   2855 3HG2 VAL B 176      11.802  44.074  10.261  1.00  0.00           H  
ATOM   2856  N   THR B 177      10.888  41.156  14.417  1.00  0.00           N  
ATOM   2857  CA  THR B 177      10.918  40.934  15.851  1.00  0.00           C  
ATOM   2858  C   THR B 177      11.688  39.689  16.205  1.00  0.00           C  
ATOM   2859  O   THR B 177      11.779  38.739  15.428  1.00  0.00           O  
ATOM   2860  CB  THR B 177       9.497  40.803  16.438  1.00  0.00           C  
ATOM   2861  OG1 THR B 177       8.824  39.688  15.846  1.00  0.00           O  
ATOM   2862  CG2 THR B 177       8.715  42.033  16.172  1.00  0.00           C  
ATOM   2863  H   THR B 177      10.556  40.426  13.787  1.00  0.00           H  
ATOM   2864  HA  THR B 177      11.415  41.777  16.331  1.00  0.00           H  
ATOM   2865  HB  THR B 177       9.566  40.648  17.514  1.00  0.00           H  
ATOM   2866  HG1 THR B 177       8.755  39.827  14.891  1.00  0.00           H  
ATOM   2867 1HG2 THR B 177       7.719  41.929  16.595  1.00  0.00           H  
ATOM   2868 2HG2 THR B 177       9.221  42.885  16.622  1.00  0.00           H  
ATOM   2869 3HG2 THR B 177       8.644  42.169  15.102  1.00  0.00           H  
ATOM   2870  N   PHE B 178      12.219  39.677  17.407  1.00  0.00           N  
ATOM   2871  CA  PHE B 178      12.938  38.513  17.908  1.00  0.00           C  
ATOM   2872  C   PHE B 178      12.984  38.522  19.424  1.00  0.00           C  
ATOM   2873  O   PHE B 178      12.511  39.466  20.058  1.00  0.00           O  
ATOM   2874  CB  PHE B 178      14.320  38.450  17.266  1.00  0.00           C  
ATOM   2875  CG  PHE B 178      15.179  39.642  17.500  1.00  0.00           C  
ATOM   2876  CD1 PHE B 178      16.061  39.678  18.541  1.00  0.00           C  
ATOM   2877  CD2 PHE B 178      15.090  40.753  16.652  1.00  0.00           C  
ATOM   2878  CE1 PHE B 178      16.858  40.778  18.738  1.00  0.00           C  
ATOM   2879  CE2 PHE B 178      15.874  41.851  16.852  1.00  0.00           C  
ATOM   2880  CZ  PHE B 178      16.766  41.863  17.898  1.00  0.00           C  
ATOM   2881  H   PHE B 178      12.147  40.526  17.978  1.00  0.00           H  
ATOM   2882  HA  PHE B 178      12.398  37.615  17.599  1.00  0.00           H  
ATOM   2883 1HB  PHE B 178      14.845  37.569  17.638  1.00  0.00           H  
ATOM   2884 2HB  PHE B 178      14.214  38.325  16.213  1.00  0.00           H  
ATOM   2885  HD1 PHE B 178      16.127  38.823  19.213  1.00  0.00           H  
ATOM   2886  HD2 PHE B 178      14.392  40.738  15.820  1.00  0.00           H  
ATOM   2887  HE1 PHE B 178      17.558  40.789  19.567  1.00  0.00           H  
ATOM   2888  HE2 PHE B 178      15.794  42.708  16.186  1.00  0.00           H  
ATOM   2889  HZ  PHE B 178      17.394  42.729  18.070  1.00  0.00           H  
ATOM   2890  N   ASN B 179      13.537  37.477  20.015  1.00  0.00           N  
ATOM   2891  CA  ASN B 179      13.657  37.462  21.454  1.00  0.00           C  
ATOM   2892  C   ASN B 179      15.060  37.002  21.824  1.00  0.00           C  
ATOM   2893  O   ASN B 179      15.809  36.461  21.004  1.00  0.00           O  
ATOM   2894  CB  ASN B 179      12.596  36.521  22.042  1.00  0.00           C  
ATOM   2895  CG  ASN B 179      12.298  36.712  23.561  1.00  0.00           C  
ATOM   2896  OD1 ASN B 179      13.017  37.439  24.264  1.00  0.00           O  
ATOM   2897  ND2 ASN B 179      11.258  36.048  24.054  1.00  0.00           N  
ATOM   2898  H   ASN B 179      13.855  36.679  19.465  1.00  0.00           H  
ATOM   2899  HA  ASN B 179      13.523  38.472  21.847  1.00  0.00           H  
ATOM   2900 1HB  ASN B 179      11.664  36.652  21.492  1.00  0.00           H  
ATOM   2901 2HB  ASN B 179      12.915  35.503  21.870  1.00  0.00           H  
ATOM   2902 1HD2 ASN B 179      11.027  36.127  25.026  1.00  0.00           H  
ATOM   2903 2HD2 ASN B 179      10.705  35.466  23.455  1.00  0.00           H  
ATOM   2904  N   THR B 180      15.409  37.206  23.079  1.00  0.00           N  
ATOM   2905  CA  THR B 180      16.690  36.767  23.599  1.00  0.00           C  
ATOM   2906  C   THR B 180      16.535  36.368  25.032  1.00  0.00           C  
ATOM   2907  O   THR B 180      15.845  37.025  25.816  1.00  0.00           O  
ATOM   2908  CB  THR B 180      17.788  37.846  23.494  1.00  0.00           C  
ATOM   2909  OG1 THR B 180      19.003  37.336  24.057  1.00  0.00           O  
ATOM   2910  CG2 THR B 180      17.413  39.029  24.243  1.00  0.00           C  
ATOM   2911  H   THR B 180      14.724  37.634  23.696  1.00  0.00           H  
ATOM   2912  HA  THR B 180      17.020  35.892  23.039  1.00  0.00           H  
ATOM   2913  HB  THR B 180      17.948  38.110  22.445  1.00  0.00           H  
ATOM   2914  HG1 THR B 180      19.490  36.842  23.376  1.00  0.00           H  
ATOM   2915 1HG2 THR B 180      18.196  39.773  24.173  1.00  0.00           H  
ATOM   2916 2HG2 THR B 180      16.484  39.433  23.845  1.00  0.00           H  
ATOM   2917 3HG2 THR B 180      17.279  38.735  25.271  1.00  0.00           H  
ATOM   2918  N   SER B 181      17.278  35.350  25.409  1.00  0.00           N  
ATOM   2919  CA  SER B 181      17.241  34.869  26.765  1.00  0.00           C  
ATOM   2920  C   SER B 181      17.880  35.849  27.725  1.00  0.00           C  
ATOM   2921  O   SER B 181      17.658  35.782  28.932  1.00  0.00           O  
ATOM   2922  CB  SER B 181      17.939  33.546  26.833  1.00  0.00           C  
ATOM   2923  OG  SER B 181      19.283  33.702  26.555  1.00  0.00           O  
ATOM   2924  H   SER B 181      17.856  34.874  24.727  1.00  0.00           H  
ATOM   2925  HA  SER B 181      16.197  34.735  27.054  1.00  0.00           H  
ATOM   2926 1HB  SER B 181      17.817  33.103  27.818  1.00  0.00           H  
ATOM   2927 2HB  SER B 181      17.496  32.865  26.108  1.00  0.00           H  
ATOM   2928  HG  SER B 181      19.635  32.795  26.429  1.00  0.00           H  
ATOM   2929  N   HIS B 182      18.630  36.806  27.200  1.00  0.00           N  
ATOM   2930  CA  HIS B 182      19.305  37.743  28.063  1.00  0.00           C  
ATOM   2931  C   HIS B 182      18.380  38.691  28.786  1.00  0.00           C  
ATOM   2932  O   HIS B 182      18.726  39.220  29.839  1.00  0.00           O  
ATOM   2933  CB  HIS B 182      20.348  38.458  27.280  1.00  0.00           C  
ATOM   2934  CG  HIS B 182      21.513  37.566  27.055  1.00  0.00           C  
ATOM   2935  ND1 HIS B 182      22.667  37.682  27.784  1.00  0.00           N  
ATOM   2936  CD2 HIS B 182      21.696  36.514  26.214  1.00  0.00           C  
ATOM   2937  CE1 HIS B 182      23.529  36.765  27.403  1.00  0.00           C  
ATOM   2938  NE2 HIS B 182      22.965  36.027  26.439  1.00  0.00           N  
ATOM   2939  H   HIS B 182      18.761  36.867  26.184  1.00  0.00           H  
ATOM   2940  HA  HIS B 182      19.835  37.189  28.821  1.00  0.00           H  
ATOM   2941 1HB  HIS B 182      19.925  38.753  26.327  1.00  0.00           H  
ATOM   2942 2HB  HIS B 182      20.672  39.358  27.806  1.00  0.00           H  
ATOM   2943  HD1 HIS B 182      22.837  38.420  28.470  1.00  0.00           H  
ATOM   2944  HD2 HIS B 182      21.056  36.042  25.470  1.00  0.00           H  
ATOM   2945  HE1 HIS B 182      24.512  36.703  27.873  1.00  0.00           H  
ATOM   2946  N   LEU B 183      17.170  38.867  28.294  1.00  0.00           N  
ATOM   2947  CA  LEU B 183      16.258  39.789  28.957  1.00  0.00           C  
ATOM   2948  C   LEU B 183      15.870  39.302  30.346  1.00  0.00           C  
ATOM   2949  O   LEU B 183      15.433  40.090  31.179  1.00  0.00           O  
ATOM   2950  CB  LEU B 183      15.007  39.983  28.105  1.00  0.00           C  
ATOM   2951  CG  LEU B 183      15.251  40.707  26.780  1.00  0.00           C  
ATOM   2952  CD1 LEU B 183      14.047  40.553  25.880  1.00  0.00           C  
ATOM   2953  CD2 LEU B 183      15.567  42.154  27.048  1.00  0.00           C  
ATOM   2954  H   LEU B 183      16.870  38.362  27.455  1.00  0.00           H  
ATOM   2955  HA  LEU B 183      16.764  40.749  29.060  1.00  0.00           H  
ATOM   2956 1HB  LEU B 183      14.590  38.999  27.874  1.00  0.00           H  
ATOM   2957 2HB  LEU B 183      14.275  40.546  28.678  1.00  0.00           H  
ATOM   2958  HG  LEU B 183      16.074  40.267  26.295  1.00  0.00           H  
ATOM   2959 1HD1 LEU B 183      14.237  41.053  24.934  1.00  0.00           H  
ATOM   2960 2HD1 LEU B 183      13.867  39.489  25.700  1.00  0.00           H  
ATOM   2961 3HD1 LEU B 183      13.176  40.993  26.359  1.00  0.00           H  
ATOM   2962 1HD2 LEU B 183      15.760  42.665  26.103  1.00  0.00           H  
ATOM   2963 2HD2 LEU B 183      14.723  42.625  27.551  1.00  0.00           H  
ATOM   2964 3HD2 LEU B 183      16.453  42.223  27.685  1.00  0.00           H  
ATOM   2965  N   GLN B 184      15.966  37.991  30.573  1.00  0.00           N  
ATOM   2966  CA  GLN B 184      15.580  37.368  31.833  1.00  0.00           C  
ATOM   2967  C   GLN B 184      16.777  37.038  32.719  1.00  0.00           C  
ATOM   2968  O   GLN B 184      16.623  36.353  33.730  1.00  0.00           O  
ATOM   2969  CB  GLN B 184      14.775  36.093  31.569  1.00  0.00           C  
ATOM   2970  CG  GLN B 184      13.489  36.329  30.787  1.00  0.00           C  
ATOM   2971  CD  GLN B 184      12.512  37.279  31.521  1.00  0.00           C  
ATOM   2972  OE1 GLN B 184      12.166  37.062  32.689  1.00  0.00           O  
ATOM   2973  NE2 GLN B 184      12.074  38.336  30.827  1.00  0.00           N  
ATOM   2974  H   GLN B 184      16.374  37.385  29.860  1.00  0.00           H  
ATOM   2975  HA  GLN B 184      14.951  38.069  32.380  1.00  0.00           H  
ATOM   2976 1HB  GLN B 184      15.391  35.391  31.001  1.00  0.00           H  
ATOM   2977 2HB  GLN B 184      14.525  35.617  32.513  1.00  0.00           H  
ATOM   2978 1HG  GLN B 184      13.740  36.769  29.820  1.00  0.00           H  
ATOM   2979 2HG  GLN B 184      12.990  35.369  30.642  1.00  0.00           H  
ATOM   2980 1HE2 GLN B 184      11.443  38.987  31.252  1.00  0.00           H  
ATOM   2981 2HE2 GLN B 184      12.376  38.482  29.886  1.00  0.00           H  
ATOM   2982  N   LYS B 185      17.972  37.473  32.322  1.00  0.00           N  
ATOM   2983  CA  LYS B 185      19.187  37.175  33.074  1.00  0.00           C  
ATOM   2984  C   LYS B 185      19.433  38.230  34.128  1.00  0.00           C  
ATOM   2985  O   LYS B 185      18.681  39.202  34.214  1.00  0.00           O  
ATOM   2986  CB  LYS B 185      20.387  36.987  32.155  1.00  0.00           C  
ATOM   2987  CG  LYS B 185      20.289  35.735  31.260  1.00  0.00           C  
ATOM   2988  CD  LYS B 185      21.589  35.528  30.485  1.00  0.00           C  
ATOM   2989  CE  LYS B 185      21.517  34.440  29.407  1.00  0.00           C  
ATOM   2990  NZ  LYS B 185      21.052  33.142  29.907  1.00  0.00           N  
ATOM   2991  H   LYS B 185      18.058  38.047  31.481  1.00  0.00           H  
ATOM   2992  HA  LYS B 185      19.046  36.230  33.600  1.00  0.00           H  
ATOM   2993 1HB  LYS B 185      20.477  37.860  31.500  1.00  0.00           H  
ATOM   2994 2HB  LYS B 185      21.296  36.923  32.734  1.00  0.00           H  
ATOM   2995 1HG  LYS B 185      20.133  34.862  31.899  1.00  0.00           H  
ATOM   2996 2HG  LYS B 185      19.452  35.814  30.594  1.00  0.00           H  
ATOM   2997 1HD  LYS B 185      21.852  36.462  30.018  1.00  0.00           H  
ATOM   2998 2HD  LYS B 185      22.387  35.274  31.165  1.00  0.00           H  
ATOM   2999 1HE  LYS B 185      20.863  34.761  28.599  1.00  0.00           H  
ATOM   3000 2HE  LYS B 185      22.525  34.302  29.011  1.00  0.00           H  
ATOM   3001 1HZ  LYS B 185      21.097  32.472  29.118  1.00  0.00           H  
ATOM   3002 2HZ  LYS B 185      21.644  32.773  30.646  1.00  0.00           H  
ATOM   3003 3HZ  LYS B 185      20.119  33.215  30.252  1.00  0.00           H  
ATOM   3004  N   LYS B 186      20.423  37.994  34.992  1.00  0.00           N  
ATOM   3005  CA  LYS B 186      20.719  38.906  36.090  1.00  0.00           C  
ATOM   3006  C   LYS B 186      22.003  39.700  35.842  1.00  0.00           C  
ATOM   3007  O   LYS B 186      22.122  40.832  36.314  1.00  0.00           O  
ATOM   3008  CB  LYS B 186      20.828  38.131  37.404  1.00  0.00           C  
ATOM   3009  CG  LYS B 186      19.532  37.468  37.852  1.00  0.00           C  
ATOM   3010  CD  LYS B 186      19.676  36.854  39.236  1.00  0.00           C  
ATOM   3011  CE  LYS B 186      18.348  36.307  39.741  1.00  0.00           C  
ATOM   3012  NZ  LYS B 186      17.921  35.098  38.985  1.00  0.00           N  
ATOM   3013  H   LYS B 186      21.021  37.177  34.877  1.00  0.00           H  
ATOM   3014  HA  LYS B 186      19.897  39.612  36.189  1.00  0.00           H  
ATOM   3015 1HB  LYS B 186      21.585  37.353  37.307  1.00  0.00           H  
ATOM   3016 2HB  LYS B 186      21.151  38.805  38.198  1.00  0.00           H  
ATOM   3017 1HG  LYS B 186      18.732  38.209  37.875  1.00  0.00           H  
ATOM   3018 2HG  LYS B 186      19.260  36.687  37.144  1.00  0.00           H  
ATOM   3019 1HD  LYS B 186      20.404  36.042  39.201  1.00  0.00           H  
ATOM   3020 2HD  LYS B 186      20.035  37.609  39.935  1.00  0.00           H  
ATOM   3021 1HE  LYS B 186      18.439  36.049  40.796  1.00  0.00           H  
ATOM   3022 2HE  LYS B 186      17.579  37.071  39.643  1.00  0.00           H  
ATOM   3023 1HZ  LYS B 186      17.040  34.767  39.350  1.00  0.00           H  
ATOM   3024 2HZ  LYS B 186      17.816  35.331  38.008  1.00  0.00           H  
ATOM   3025 3HZ  LYS B 186      18.619  34.374  39.086  1.00  0.00           H  
ATOM   3026  N   TYR B 187      22.942  39.114  35.079  1.00  0.00           N  
ATOM   3027  CA  TYR B 187      24.223  39.780  34.800  1.00  0.00           C  
ATOM   3028  C   TYR B 187      24.261  40.405  33.381  1.00  0.00           C  
ATOM   3029  O   TYR B 187      24.192  41.630  33.221  1.00  0.00           O  
ATOM   3030  CB  TYR B 187      25.376  38.789  34.973  1.00  0.00           C  
ATOM   3031  CG  TYR B 187      25.704  38.481  36.417  1.00  0.00           C  
ATOM   3032  CD1 TYR B 187      25.267  37.296  36.990  1.00  0.00           C  
ATOM   3033  CD2 TYR B 187      26.443  39.382  37.168  1.00  0.00           C  
ATOM   3034  CE1 TYR B 187      25.567  37.014  38.308  1.00  0.00           C  
ATOM   3035  CE2 TYR B 187      26.744  39.101  38.486  1.00  0.00           C  
ATOM   3036  CZ  TYR B 187      26.307  37.923  39.057  1.00  0.00           C  
ATOM   3037  OH  TYR B 187      26.607  37.642  40.370  1.00  0.00           O  
ATOM   3038  H   TYR B 187      22.774  38.163  34.749  1.00  0.00           H  
ATOM   3039  HA  TYR B 187      24.367  40.582  35.525  1.00  0.00           H  
ATOM   3040 1HB  TYR B 187      25.129  37.851  34.472  1.00  0.00           H  
ATOM   3041 2HB  TYR B 187      26.272  39.187  34.497  1.00  0.00           H  
ATOM   3042  HD1 TYR B 187      24.686  36.587  36.400  1.00  0.00           H  
ATOM   3043  HD2 TYR B 187      26.787  40.314  36.717  1.00  0.00           H  
ATOM   3044  HE1 TYR B 187      25.223  36.083  38.759  1.00  0.00           H  
ATOM   3045  HE2 TYR B 187      27.324  39.811  39.077  1.00  0.00           H  
ATOM   3046  HH  TYR B 187      25.962  37.021  40.719  1.00  0.00           H  
ATOM   3047  N   VAL B 188      24.266  39.597  32.328  1.00  0.00           N  
ATOM   3048  CA  VAL B 188      24.358  40.222  31.011  1.00  0.00           C  
ATOM   3049  C   VAL B 188      22.995  40.521  30.439  1.00  0.00           C  
ATOM   3050  O   VAL B 188      22.520  39.846  29.531  1.00  0.00           O  
ATOM   3051  CB  VAL B 188      25.118  39.307  30.068  1.00  0.00           C  
ATOM   3052  CG1 VAL B 188      25.352  39.998  28.727  1.00  0.00           C  
ATOM   3053  CG2 VAL B 188      26.397  38.934  30.753  1.00  0.00           C  
ATOM   3054  H   VAL B 188      24.267  38.594  32.434  1.00  0.00           H  
ATOM   3055  HA  VAL B 188      24.913  41.155  31.104  1.00  0.00           H  
ATOM   3056  HB  VAL B 188      24.533  38.412  29.885  1.00  0.00           H  
ATOM   3057 1HG1 VAL B 188      25.896  39.331  28.057  1.00  0.00           H  
ATOM   3058 2HG1 VAL B 188      24.390  40.256  28.277  1.00  0.00           H  
ATOM   3059 3HG1 VAL B 188      25.932  40.908  28.882  1.00  0.00           H  
ATOM   3060 1HG2 VAL B 188      26.962  38.260  30.142  1.00  0.00           H  
ATOM   3061 2HG2 VAL B 188      26.980  39.827  30.945  1.00  0.00           H  
ATOM   3062 3HG2 VAL B 188      26.160  38.447  31.699  1.00  0.00           H  
ATOM   3063  N   LYS B 189      22.400  41.583  30.943  1.00  0.00           N  
ATOM   3064  CA  LYS B 189      21.029  41.964  30.580  1.00  0.00           C  
ATOM   3065  C   LYS B 189      20.959  42.908  29.404  1.00  0.00           C  
ATOM   3066  O   LYS B 189      19.913  43.061  28.774  1.00  0.00           O  
ATOM   3067  CB  LYS B 189      20.322  42.601  31.777  1.00  0.00           C  
ATOM   3068  CG  LYS B 189      20.055  41.645  32.931  1.00  0.00           C  
ATOM   3069  CD  LYS B 189      19.553  42.388  34.160  1.00  0.00           C  
ATOM   3070  CE  LYS B 189      18.101  42.815  33.995  1.00  0.00           C  
ATOM   3071  NZ  LYS B 189      17.179  41.647  33.950  1.00  0.00           N  
ATOM   3072  H   LYS B 189      22.908  42.070  31.682  1.00  0.00           H  
ATOM   3073  HA  LYS B 189      20.476  41.060  30.319  1.00  0.00           H  
ATOM   3074 1HB  LYS B 189      20.925  43.426  32.159  1.00  0.00           H  
ATOM   3075 2HB  LYS B 189      19.365  43.015  31.457  1.00  0.00           H  
ATOM   3076 1HG  LYS B 189      19.306  40.910  32.630  1.00  0.00           H  
ATOM   3077 2HG  LYS B 189      20.974  41.117  33.187  1.00  0.00           H  
ATOM   3078 1HD  LYS B 189      19.635  41.743  35.035  1.00  0.00           H  
ATOM   3079 2HD  LYS B 189      20.165  43.274  34.325  1.00  0.00           H  
ATOM   3080 1HE  LYS B 189      17.814  43.457  34.826  1.00  0.00           H  
ATOM   3081 2HE  LYS B 189      17.992  43.383  33.070  1.00  0.00           H  
ATOM   3082 1HZ  LYS B 189      16.229  41.972  33.839  1.00  0.00           H  
ATOM   3083 2HZ  LYS B 189      17.425  41.053  33.171  1.00  0.00           H  
ATOM   3084 3HZ  LYS B 189      17.257  41.123  34.809  1.00  0.00           H  
ATOM   3085  N   VAL B 190      22.063  43.588  29.155  1.00  0.00           N  
ATOM   3086  CA  VAL B 190      22.114  44.605  28.134  1.00  0.00           C  
ATOM   3087  C   VAL B 190      22.970  44.217  26.973  1.00  0.00           C  
ATOM   3088  O   VAL B 190      24.188  44.044  27.102  1.00  0.00           O  
ATOM   3089  CB  VAL B 190      22.664  45.893  28.732  1.00  0.00           C  
ATOM   3090  CG1 VAL B 190      22.752  46.964  27.680  1.00  0.00           C  
ATOM   3091  CG2 VAL B 190      21.770  46.332  29.848  1.00  0.00           C  
ATOM   3092  H   VAL B 190      22.885  43.390  29.705  1.00  0.00           H  
ATOM   3093  HA  VAL B 190      21.103  44.784  27.773  1.00  0.00           H  
ATOM   3094  HB  VAL B 190      23.661  45.708  29.109  1.00  0.00           H  
ATOM   3095 1HG1 VAL B 190      23.148  47.877  28.114  1.00  0.00           H  
ATOM   3096 2HG1 VAL B 190      23.412  46.631  26.876  1.00  0.00           H  
ATOM   3097 3HG1 VAL B 190      21.757  47.157  27.281  1.00  0.00           H  
ATOM   3098 1HG2 VAL B 190      22.170  47.239  30.283  1.00  0.00           H  
ATOM   3099 2HG2 VAL B 190      20.767  46.521  29.461  1.00  0.00           H  
ATOM   3100 3HG2 VAL B 190      21.727  45.558  30.608  1.00  0.00           H  
ATOM   3101  N   LEU B 191      22.308  44.097  25.846  1.00  0.00           N  
ATOM   3102  CA  LEU B 191      22.918  43.696  24.603  1.00  0.00           C  
ATOM   3103  C   LEU B 191      22.704  44.716  23.520  1.00  0.00           C  
ATOM   3104  O   LEU B 191      21.700  45.432  23.514  1.00  0.00           O  
ATOM   3105  CB  LEU B 191      22.305  42.382  24.108  1.00  0.00           C  
ATOM   3106  CG  LEU B 191      22.447  41.153  24.984  1.00  0.00           C  
ATOM   3107  CD1 LEU B 191      21.620  40.053  24.408  1.00  0.00           C  
ATOM   3108  CD2 LEU B 191      23.873  40.741  25.003  1.00  0.00           C  
ATOM   3109  H   LEU B 191      21.312  44.273  25.860  1.00  0.00           H  
ATOM   3110  HA  LEU B 191      23.989  43.573  24.759  1.00  0.00           H  
ATOM   3111 1HB  LEU B 191      21.243  42.546  23.951  1.00  0.00           H  
ATOM   3112 2HB  LEU B 191      22.754  42.153  23.140  1.00  0.00           H  
ATOM   3113  HG  LEU B 191      22.108  41.360  26.005  1.00  0.00           H  
ATOM   3114 1HD1 LEU B 191      21.741  39.185  24.985  1.00  0.00           H  
ATOM   3115 2HD1 LEU B 191      20.578  40.351  24.406  1.00  0.00           H  
ATOM   3116 3HD1 LEU B 191      21.925  39.833  23.414  1.00  0.00           H  
ATOM   3117 1HD2 LEU B 191      23.987  39.850  25.620  1.00  0.00           H  
ATOM   3118 2HD2 LEU B 191      24.209  40.532  23.989  1.00  0.00           H  
ATOM   3119 3HD2 LEU B 191      24.445  41.544  25.415  1.00  0.00           H  
ATOM   3120  N   MET B 192      23.622  44.755  22.576  1.00  0.00           N  
ATOM   3121  CA  MET B 192      23.365  45.499  21.361  1.00  0.00           C  
ATOM   3122  C   MET B 192      23.075  44.422  20.321  1.00  0.00           C  
ATOM   3123  O   MET B 192      23.742  43.381  20.285  1.00  0.00           O  
ATOM   3124  CB  MET B 192      24.516  46.411  20.932  1.00  0.00           C  
ATOM   3125  CG  MET B 192      24.171  47.217  19.640  1.00  0.00           C  
ATOM   3126  SD  MET B 192      25.472  48.251  19.067  1.00  0.00           S  
ATOM   3127  CE  MET B 192      26.484  47.009  18.241  1.00  0.00           C  
ATOM   3128  H   MET B 192      24.467  44.197  22.681  1.00  0.00           H  
ATOM   3129  HA  MET B 192      22.464  46.103  21.476  1.00  0.00           H  
ATOM   3130 1HB  MET B 192      24.737  47.128  21.728  1.00  0.00           H  
ATOM   3131 2HB  MET B 192      25.408  45.829  20.754  1.00  0.00           H  
ATOM   3132 1HG  MET B 192      23.908  46.528  18.832  1.00  0.00           H  
ATOM   3133 2HG  MET B 192      23.299  47.848  19.834  1.00  0.00           H  
ATOM   3134 1HE  MET B 192      27.366  47.482  17.807  1.00  0.00           H  
ATOM   3135 2HE  MET B 192      26.794  46.251  18.959  1.00  0.00           H  
ATOM   3136 3HE  MET B 192      25.902  46.535  17.447  1.00  0.00           H  
ATOM   3137  N   HIS B 193      22.055  44.627  19.512  1.00  0.00           N  
ATOM   3138  CA  HIS B 193      21.703  43.620  18.533  1.00  0.00           C  
ATOM   3139  C   HIS B 193      22.067  44.093  17.124  1.00  0.00           C  
ATOM   3140  O   HIS B 193      21.990  45.281  16.816  1.00  0.00           O  
ATOM   3141  CB  HIS B 193      20.206  43.319  18.633  1.00  0.00           C  
ATOM   3142  CG  HIS B 193      19.749  42.850  19.998  1.00  0.00           C  
ATOM   3143  ND1 HIS B 193      20.019  41.597  20.482  1.00  0.00           N  
ATOM   3144  CD2 HIS B 193      19.040  43.482  20.967  1.00  0.00           C  
ATOM   3145  CE1 HIS B 193      19.478  41.465  21.690  1.00  0.00           C  
ATOM   3146  NE2 HIS B 193      18.882  42.589  22.011  1.00  0.00           N  
ATOM   3147  H   HIS B 193      21.526  45.496  19.564  1.00  0.00           H  
ATOM   3148  HA  HIS B 193      22.250  42.700  18.723  1.00  0.00           H  
ATOM   3149 1HB  HIS B 193      19.656  44.204  18.395  1.00  0.00           H  
ATOM   3150 2HB  HIS B 193      19.942  42.558  17.900  1.00  0.00           H  
ATOM   3151  HD2 HIS B 193      18.662  44.500  20.929  1.00  0.00           H  
ATOM   3152  HE1 HIS B 193      19.528  40.568  22.301  1.00  0.00           H  
ATOM   3153  HE2 HIS B 193      18.391  42.780  22.871  1.00  0.00           H  
ATOM   3154  N   ASP B 194      22.428  43.147  16.266  1.00  0.00           N  
ATOM   3155  CA  ASP B 194      22.777  43.403  14.865  1.00  0.00           C  
ATOM   3156  C   ASP B 194      21.867  42.679  13.897  1.00  0.00           C  
ATOM   3157  O   ASP B 194      21.931  41.454  13.775  1.00  0.00           O  
ATOM   3158  CB  ASP B 194      24.214  42.973  14.591  1.00  0.00           C  
ATOM   3159  CG  ASP B 194      24.641  43.172  13.148  1.00  0.00           C  
ATOM   3160  OD1 ASP B 194      23.815  43.581  12.383  1.00  0.00           O  
ATOM   3161  OD2 ASP B 194      25.774  42.824  12.775  1.00  0.00           O  
ATOM   3162  H   ASP B 194      22.479  42.196  16.613  1.00  0.00           H  
ATOM   3163  HA  ASP B 194      22.689  44.474  14.675  1.00  0.00           H  
ATOM   3164 1HB  ASP B 194      24.853  43.585  15.191  1.00  0.00           H  
ATOM   3165 2HB  ASP B 194      24.353  41.959  14.884  1.00  0.00           H  
ATOM   3166  N   VAL B 195      20.975  43.413  13.255  1.00  0.00           N  
ATOM   3167  CA  VAL B 195      20.046  42.783  12.345  1.00  0.00           C  
ATOM   3168  C   VAL B 195      20.659  42.841  10.972  1.00  0.00           C  
ATOM   3169  O   VAL B 195      21.064  43.915  10.532  1.00  0.00           O  
ATOM   3170  CB  VAL B 195      18.700  43.516  12.303  1.00  0.00           C  
ATOM   3171  CG1 VAL B 195      17.787  42.789  11.333  1.00  0.00           C  
ATOM   3172  CG2 VAL B 195      18.088  43.653  13.721  1.00  0.00           C  
ATOM   3173  H   VAL B 195      20.974  44.426  13.375  1.00  0.00           H  
ATOM   3174  HA  VAL B 195      19.919  41.742  12.613  1.00  0.00           H  
ATOM   3175  HB  VAL B 195      18.856  44.503  11.904  1.00  0.00           H  
ATOM   3176 1HG1 VAL B 195      16.845  43.307  11.264  1.00  0.00           H  
ATOM   3177 2HG1 VAL B 195      18.247  42.752  10.349  1.00  0.00           H  
ATOM   3178 3HG1 VAL B 195      17.614  41.773  11.687  1.00  0.00           H  
ATOM   3179 1HG2 VAL B 195      17.147  44.195  13.656  1.00  0.00           H  
ATOM   3180 2HG2 VAL B 195      17.906  42.701  14.161  1.00  0.00           H  
ATOM   3181 3HG2 VAL B 195      18.783  44.210  14.356  1.00  0.00           H  
ATOM   3182  N   ALA B 196      20.746  41.719  10.286  1.00  0.00           N  
ATOM   3183  CA  ALA B 196      21.377  41.747   8.990  1.00  0.00           C  
ATOM   3184  C   ALA B 196      20.533  41.109   7.923  1.00  0.00           C  
ATOM   3185  O   ALA B 196      19.899  40.071   8.132  1.00  0.00           O  
ATOM   3186  CB  ALA B 196      22.709  41.041   9.049  1.00  0.00           C  
ATOM   3187  H   ALA B 196      20.408  40.850  10.676  1.00  0.00           H  
ATOM   3188  HA  ALA B 196      21.526  42.775   8.733  1.00  0.00           H  
ATOM   3189 1HB  ALA B 196      23.196  41.106   8.078  1.00  0.00           H  
ATOM   3190 2HB  ALA B 196      23.328  41.526   9.803  1.00  0.00           H  
ATOM   3191 3HB  ALA B 196      22.554  39.995   9.313  1.00  0.00           H  
ATOM   3192  N   TYR B 197      20.582  41.688   6.734  1.00  0.00           N  
ATOM   3193  CA  TYR B 197      19.828  41.102   5.643  1.00  0.00           C  
ATOM   3194  C   TYR B 197      20.411  41.310   4.272  1.00  0.00           C  
ATOM   3195  O   TYR B 197      21.180  42.245   4.019  1.00  0.00           O  
ATOM   3196  CB  TYR B 197      18.385  41.594   5.686  1.00  0.00           C  
ATOM   3197  CG  TYR B 197      18.240  43.088   5.644  1.00  0.00           C  
ATOM   3198  CD1 TYR B 197      18.288  43.792   6.854  1.00  0.00           C  
ATOM   3199  CD2 TYR B 197      18.052  43.770   4.447  1.00  0.00           C  
ATOM   3200  CE1 TYR B 197      18.151  45.167   6.872  1.00  0.00           C  
ATOM   3201  CE2 TYR B 197      17.909  45.155   4.462  1.00  0.00           C  
ATOM   3202  CZ  TYR B 197      17.958  45.855   5.679  1.00  0.00           C  
ATOM   3203  OH  TYR B 197      17.818  47.234   5.704  1.00  0.00           O  
ATOM   3204  H   TYR B 197      21.116  42.551   6.623  1.00  0.00           H  
ATOM   3205  HA  TYR B 197      19.805  40.039   5.808  1.00  0.00           H  
ATOM   3206 1HB  TYR B 197      17.840  41.175   4.840  1.00  0.00           H  
ATOM   3207 2HB  TYR B 197      17.911  41.240   6.566  1.00  0.00           H  
ATOM   3208  HD1 TYR B 197      18.436  43.251   7.789  1.00  0.00           H  
ATOM   3209  HD2 TYR B 197      18.018  43.219   3.507  1.00  0.00           H  
ATOM   3210  HE1 TYR B 197      18.187  45.707   7.819  1.00  0.00           H  
ATOM   3211  HE2 TYR B 197      17.761  45.696   3.527  1.00  0.00           H  
ATOM   3212  HH  TYR B 197      17.579  47.545   4.827  1.00  0.00           H  
ATOM   3213  N   ARG B 198      20.028  40.412   3.378  1.00  0.00           N  
ATOM   3214  CA  ARG B 198      20.460  40.524   1.998  1.00  0.00           C  
ATOM   3215  C   ARG B 198      19.396  40.054   1.048  1.00  0.00           C  
ATOM   3216  O   ARG B 198      18.525  39.249   1.393  1.00  0.00           O  
ATOM   3217  CB  ARG B 198      21.706  39.696   1.708  1.00  0.00           C  
ATOM   3218  CG  ARG B 198      21.533  38.215   1.782  1.00  0.00           C  
ATOM   3219  CD  ARG B 198      22.791  37.508   1.380  1.00  0.00           C  
ATOM   3220  NE  ARG B 198      22.678  36.040   1.528  1.00  0.00           N  
ATOM   3221  CZ  ARG B 198      22.218  35.163   0.591  1.00  0.00           C  
ATOM   3222  NH1 ARG B 198      21.862  35.565  -0.611  1.00  0.00           N  
ATOM   3223  NH2 ARG B 198      22.139  33.869   0.892  1.00  0.00           N  
ATOM   3224  H   ARG B 198      19.415  39.655   3.688  1.00  0.00           H  
ATOM   3225  HA  ARG B 198      20.679  41.569   1.784  1.00  0.00           H  
ATOM   3226 1HB  ARG B 198      22.075  39.926   0.705  1.00  0.00           H  
ATOM   3227 2HB  ARG B 198      22.495  39.959   2.409  1.00  0.00           H  
ATOM   3228 1HG  ARG B 198      21.270  37.922   2.790  1.00  0.00           H  
ATOM   3229 2HG  ARG B 198      20.740  37.912   1.097  1.00  0.00           H  
ATOM   3230 1HD  ARG B 198      22.991  37.729   0.349  1.00  0.00           H  
ATOM   3231 2HD  ARG B 198      23.624  37.857   1.972  1.00  0.00           H  
ATOM   3232  HE  ARG B 198      22.925  35.653   2.428  1.00  0.00           H  
ATOM   3233 1HH1 ARG B 198      21.980  36.548  -0.890  1.00  0.00           H  
ATOM   3234 2HH1 ARG B 198      21.534  34.902  -1.298  1.00  0.00           H  
ATOM   3235 1HH2 ARG B 198      22.434  33.540   1.810  1.00  0.00           H  
ATOM   3236 2HH2 ARG B 198      21.799  33.210   0.206  1.00  0.00           H  
ATOM   3237  N   GLN B 199      19.478  40.556  -0.172  1.00  0.00           N  
ATOM   3238  CA  GLN B 199      18.582  40.153  -1.246  1.00  0.00           C  
ATOM   3239  C   GLN B 199      19.081  38.847  -1.831  1.00  0.00           C  
ATOM   3240  O   GLN B 199      20.280  38.671  -2.005  1.00  0.00           O  
ATOM   3241  CB  GLN B 199      18.488  41.227  -2.334  1.00  0.00           C  
ATOM   3242  CG  GLN B 199      17.407  40.954  -3.378  1.00  0.00           C  
ATOM   3243  CD  GLN B 199      17.260  42.076  -4.381  1.00  0.00           C  
ATOM   3244  OE1 GLN B 199      17.901  43.121  -4.265  1.00  0.00           O  
ATOM   3245  NE2 GLN B 199      16.415  41.864  -5.387  1.00  0.00           N  
ATOM   3246  H   GLN B 199      20.210  41.226  -0.373  1.00  0.00           H  
ATOM   3247  HA  GLN B 199      17.584  39.983  -0.839  1.00  0.00           H  
ATOM   3248 1HB  GLN B 199      18.274  42.191  -1.881  1.00  0.00           H  
ATOM   3249 2HB  GLN B 199      19.448  41.311  -2.850  1.00  0.00           H  
ATOM   3250 1HG  GLN B 199      17.636  40.058  -3.922  1.00  0.00           H  
ATOM   3251 2HG  GLN B 199      16.460  40.832  -2.850  1.00  0.00           H  
ATOM   3252 1HE2 GLN B 199      16.275  42.573  -6.086  1.00  0.00           H  
ATOM   3253 2HE2 GLN B 199      15.926  40.992  -5.457  1.00  0.00           H  
ATOM   3254  N   GLU B 200      18.167  37.966  -2.215  1.00  0.00           N  
ATOM   3255  CA  GLU B 200      18.490  36.697  -2.877  1.00  0.00           C  
ATOM   3256  C   GLU B 200      19.560  36.854  -3.970  1.00  0.00           C  
ATOM   3257  O   GLU B 200      20.423  35.994  -4.140  1.00  0.00           O  
ATOM   3258  CB  GLU B 200      17.205  36.175  -3.539  1.00  0.00           C  
ATOM   3259  CG  GLU B 200      17.281  34.821  -4.208  1.00  0.00           C  
ATOM   3260  CD  GLU B 200      15.960  34.439  -4.889  1.00  0.00           C  
ATOM   3261  OE1 GLU B 200      15.105  35.300  -5.044  1.00  0.00           O  
ATOM   3262  OE2 GLU B 200      15.832  33.300  -5.272  1.00  0.00           O  
ATOM   3263  H   GLU B 200      17.188  38.156  -2.003  1.00  0.00           H  
ATOM   3264  HA  GLU B 200      18.852  35.993  -2.127  1.00  0.00           H  
ATOM   3265 1HB  GLU B 200      16.429  36.107  -2.780  1.00  0.00           H  
ATOM   3266 2HB  GLU B 200      16.862  36.897  -4.282  1.00  0.00           H  
ATOM   3267 1HG  GLU B 200      18.080  34.829  -4.950  1.00  0.00           H  
ATOM   3268 2HG  GLU B 200      17.524  34.072  -3.455  1.00  0.00           H  
ATOM   3269  N   LYS B 201      19.446  37.945  -4.728  1.00  0.00           N  
ATOM   3270  CA  LYS B 201      20.310  38.339  -5.839  1.00  0.00           C  
ATOM   3271  C   LYS B 201      21.812  38.356  -5.507  1.00  0.00           C  
ATOM   3272  O   LYS B 201      22.641  37.978  -6.343  1.00  0.00           O  
ATOM   3273  CB  LYS B 201      19.888  39.745  -6.292  1.00  0.00           C  
ATOM   3274  CG  LYS B 201      20.715  40.366  -7.401  1.00  0.00           C  
ATOM   3275  CD  LYS B 201      20.135  41.737  -7.832  1.00  0.00           C  
ATOM   3276  CE  LYS B 201      20.485  42.872  -6.833  1.00  0.00           C  
ATOM   3277  NZ  LYS B 201      21.946  43.245  -6.851  1.00  0.00           N  
ATOM   3278  H   LYS B 201      18.693  38.562  -4.485  1.00  0.00           H  
ATOM   3279  HA  LYS B 201      20.157  37.633  -6.654  1.00  0.00           H  
ATOM   3280 1HB  LYS B 201      18.849  39.728  -6.614  1.00  0.00           H  
ATOM   3281 2HB  LYS B 201      19.953  40.424  -5.438  1.00  0.00           H  
ATOM   3282 1HG  LYS B 201      21.739  40.510  -7.041  1.00  0.00           H  
ATOM   3283 2HG  LYS B 201      20.741  39.696  -8.259  1.00  0.00           H  
ATOM   3284 1HD  LYS B 201      20.526  42.003  -8.813  1.00  0.00           H  
ATOM   3285 2HD  LYS B 201      19.050  41.663  -7.901  1.00  0.00           H  
ATOM   3286 1HE  LYS B 201      19.893  43.750  -7.086  1.00  0.00           H  
ATOM   3287 2HE  LYS B 201      20.226  42.549  -5.823  1.00  0.00           H  
ATOM   3288 1HZ  LYS B 201      22.108  43.979  -6.178  1.00  0.00           H  
ATOM   3289 2HZ  LYS B 201      22.530  42.433  -6.576  1.00  0.00           H  
ATOM   3290 3HZ  LYS B 201      22.219  43.557  -7.760  1.00  0.00           H  
ATOM   3291  N   ASP B 202      22.150  38.857  -4.316  1.00  0.00           N  
ATOM   3292  CA  ASP B 202      23.527  39.013  -3.865  1.00  0.00           C  
ATOM   3293  C   ASP B 202      23.797  37.947  -2.808  1.00  0.00           C  
ATOM   3294  O   ASP B 202      22.873  37.588  -2.083  1.00  0.00           O  
ATOM   3295  CB  ASP B 202      23.699  40.402  -3.246  1.00  0.00           C  
ATOM   3296  CG  ASP B 202      23.488  41.577  -4.247  1.00  0.00           C  
ATOM   3297  OD1 ASP B 202      23.618  41.386  -5.441  1.00  0.00           O  
ATOM   3298  OD2 ASP B 202      23.121  42.642  -3.814  1.00  0.00           O  
ATOM   3299  H   ASP B 202      21.409  39.074  -3.654  1.00  0.00           H  
ATOM   3300  HA  ASP B 202      24.207  38.873  -4.704  1.00  0.00           H  
ATOM   3301 1HB  ASP B 202      22.996  40.517  -2.417  1.00  0.00           H  
ATOM   3302 2HB  ASP B 202      24.699  40.475  -2.838  1.00  0.00           H  
ATOM   3303  N   GLU B 203      25.040  37.469  -2.664  1.00  0.00           N  
ATOM   3304  CA  GLU B 203      25.279  36.503  -1.581  1.00  0.00           C  
ATOM   3305  C   GLU B 203      26.121  37.013  -0.414  1.00  0.00           C  
ATOM   3306  O   GLU B 203      25.816  36.723   0.742  1.00  0.00           O  
ATOM   3307  CB  GLU B 203      25.894  35.209  -2.111  1.00  0.00           C  
ATOM   3308  CG  GLU B 203      24.987  34.430  -3.054  1.00  0.00           C  
ATOM   3309  CD  GLU B 203      25.622  33.150  -3.556  1.00  0.00           C  
ATOM   3310  OE1 GLU B 203      26.772  32.921  -3.260  1.00  0.00           O  
ATOM   3311  OE2 GLU B 203      24.951  32.402  -4.222  1.00  0.00           O  
ATOM   3312  H   GLU B 203      25.777  37.753  -3.292  1.00  0.00           H  
ATOM   3313  HA  GLU B 203      24.321  36.228  -1.169  1.00  0.00           H  
ATOM   3314 1HB  GLU B 203      26.818  35.436  -2.642  1.00  0.00           H  
ATOM   3315 2HB  GLU B 203      26.149  34.559  -1.274  1.00  0.00           H  
ATOM   3316 1HG  GLU B 203      24.062  34.185  -2.528  1.00  0.00           H  
ATOM   3317 2HG  GLU B 203      24.731  35.064  -3.900  1.00  0.00           H  
ATOM   3318  N   ASN B 204      27.167  37.784  -0.701  1.00  0.00           N  
ATOM   3319  CA  ASN B 204      28.038  38.252   0.375  1.00  0.00           C  
ATOM   3320  C   ASN B 204      27.755  39.693   0.766  1.00  0.00           C  
ATOM   3321  O   ASN B 204      28.451  40.261   1.609  1.00  0.00           O  
ATOM   3322  CB  ASN B 204      29.492  38.118  -0.037  1.00  0.00           C  
ATOM   3323  CG  ASN B 204      29.920  36.691  -0.182  1.00  0.00           C  
ATOM   3324  OD1 ASN B 204      29.502  35.820   0.593  1.00  0.00           O  
ATOM   3325  ND2 ASN B 204      30.749  36.429  -1.168  1.00  0.00           N  
ATOM   3326  H   ASN B 204      27.381  38.012  -1.658  1.00  0.00           H  
ATOM   3327  HA  ASN B 204      27.865  37.637   1.259  1.00  0.00           H  
ATOM   3328 1HB  ASN B 204      29.650  38.633  -0.984  1.00  0.00           H  
ATOM   3329 2HB  ASN B 204      30.123  38.601   0.708  1.00  0.00           H  
ATOM   3330 1HD2 ASN B 204      31.071  35.491  -1.316  1.00  0.00           H  
ATOM   3331 2HD2 ASN B 204      31.062  37.164  -1.770  1.00  0.00           H  
ATOM   3332  N   LYS B 205      26.751  40.297   0.138  1.00  0.00           N  
ATOM   3333  CA  LYS B 205      26.455  41.692   0.421  1.00  0.00           C  
ATOM   3334  C   LYS B 205      25.308  41.803   1.420  1.00  0.00           C  
ATOM   3335  O   LYS B 205      24.146  41.553   1.083  1.00  0.00           O  
ATOM   3336  CB  LYS B 205      26.148  42.445  -0.874  1.00  0.00           C  
ATOM   3337  CG  LYS B 205      25.917  43.945  -0.699  1.00  0.00           C  
ATOM   3338  CD  LYS B 205      25.638  44.626  -2.057  1.00  0.00           C  
ATOM   3339  CE  LYS B 205      25.385  46.129  -1.895  1.00  0.00           C  
ATOM   3340  NZ  LYS B 205      25.103  46.779  -3.190  1.00  0.00           N  
ATOM   3341  H   LYS B 205      26.197  39.783  -0.526  1.00  0.00           H  
ATOM   3342  HA  LYS B 205      27.332  42.151   0.877  1.00  0.00           H  
ATOM   3343 1HB  LYS B 205      26.958  42.302  -1.588  1.00  0.00           H  
ATOM   3344 2HB  LYS B 205      25.243  42.042  -1.314  1.00  0.00           H  
ATOM   3345 1HG  LYS B 205      25.066  44.102  -0.032  1.00  0.00           H  
ATOM   3346 2HG  LYS B 205      26.798  44.397  -0.245  1.00  0.00           H  
ATOM   3347 1HD  LYS B 205      26.495  44.487  -2.719  1.00  0.00           H  
ATOM   3348 2HD  LYS B 205      24.767  44.162  -2.531  1.00  0.00           H  
ATOM   3349 1HE  LYS B 205      24.555  46.310  -1.217  1.00  0.00           H  
ATOM   3350 2HE  LYS B 205      26.280  46.571  -1.475  1.00  0.00           H  
ATOM   3351 1HZ  LYS B 205      25.001  47.802  -3.073  1.00  0.00           H  
ATOM   3352 2HZ  LYS B 205      25.867  46.634  -3.858  1.00  0.00           H  
ATOM   3353 3HZ  LYS B 205      24.270  46.396  -3.586  1.00  0.00           H  
ATOM   3354  N   TRP B 206      25.641  42.184   2.644  1.00  0.00           N  
ATOM   3355  CA  TRP B 206      24.657  42.271   3.707  1.00  0.00           C  
ATOM   3356  C   TRP B 206      24.511  43.701   4.182  1.00  0.00           C  
ATOM   3357  O   TRP B 206      25.483  44.461   4.218  1.00  0.00           O  
ATOM   3358  CB  TRP B 206      25.071  41.411   4.910  1.00  0.00           C  
ATOM   3359  CG  TRP B 206      25.080  39.919   4.686  1.00  0.00           C  
ATOM   3360  CD1 TRP B 206      26.087  39.166   4.179  1.00  0.00           C  
ATOM   3361  CD2 TRP B 206      24.018  39.006   4.991  1.00  0.00           C  
ATOM   3362  NE1 TRP B 206      25.707  37.845   4.131  1.00  0.00           N  
ATOM   3363  CE2 TRP B 206      24.446  37.736   4.617  1.00  0.00           C  
ATOM   3364  CE3 TRP B 206      22.771  39.162   5.533  1.00  0.00           C  
ATOM   3365  CZ2 TRP B 206      23.644  36.630   4.756  1.00  0.00           C  
ATOM   3366  CZ3 TRP B 206      21.955  38.063   5.678  1.00  0.00           C  
ATOM   3367  CH2 TRP B 206      22.382  36.828   5.290  1.00  0.00           C  
ATOM   3368  H   TRP B 206      26.612  42.384   2.848  1.00  0.00           H  
ATOM   3369  HA  TRP B 206      23.692  41.933   3.334  1.00  0.00           H  
ATOM   3370 1HB  TRP B 206      26.072  41.704   5.225  1.00  0.00           H  
ATOM   3371 2HB  TRP B 206      24.398  41.625   5.745  1.00  0.00           H  
ATOM   3372  HD1 TRP B 206      27.052  39.553   3.848  1.00  0.00           H  
ATOM   3373  HE1 TRP B 206      26.279  37.082   3.779  1.00  0.00           H  
ATOM   3374  HE3 TRP B 206      22.454  40.138   5.826  1.00  0.00           H  
ATOM   3375  HZ2 TRP B 206      23.967  35.635   4.460  1.00  0.00           H  
ATOM   3376  HZ3 TRP B 206      20.962  38.191   6.110  1.00  0.00           H  
ATOM   3377  HH2 TRP B 206      21.724  35.988   5.422  1.00  0.00           H  
ATOM   3378  N   THR B 207      23.306  44.037   4.587  1.00  0.00           N  
ATOM   3379  CA  THR B 207      22.996  45.309   5.200  1.00  0.00           C  
ATOM   3380  C   THR B 207      22.844  45.068   6.682  1.00  0.00           C  
ATOM   3381  O   THR B 207      22.149  44.131   7.060  1.00  0.00           O  
ATOM   3382  CB  THR B 207      21.692  45.869   4.624  1.00  0.00           C  
ATOM   3383  OG1 THR B 207      21.854  46.087   3.228  1.00  0.00           O  
ATOM   3384  CG2 THR B 207      21.296  47.149   5.310  1.00  0.00           C  
ATOM   3385  H   THR B 207      22.552  43.364   4.467  1.00  0.00           H  
ATOM   3386  HA  THR B 207      23.813  46.010   5.032  1.00  0.00           H  
ATOM   3387  HB  THR B 207      20.903  45.132   4.767  1.00  0.00           H  
ATOM   3388  HG1 THR B 207      21.958  45.241   2.780  1.00  0.00           H  
ATOM   3389 1HG2 THR B 207      20.369  47.514   4.882  1.00  0.00           H  
ATOM   3390 2HG2 THR B 207      21.152  46.965   6.377  1.00  0.00           H  
ATOM   3391 3HG2 THR B 207      22.078  47.890   5.169  1.00  0.00           H  
ATOM   3392  N   HIS B 208      23.511  45.875   7.517  1.00  0.00           N  
ATOM   3393  CA  HIS B 208      23.453  45.688   8.974  1.00  0.00           C  
ATOM   3394  C   HIS B 208      22.830  46.885   9.703  1.00  0.00           C  
ATOM   3395  O   HIS B 208      23.188  48.033   9.438  1.00  0.00           O  
ATOM   3396  CB  HIS B 208      24.862  45.462   9.525  1.00  0.00           C  
ATOM   3397  CG  HIS B 208      25.556  44.217   9.032  1.00  0.00           C  
ATOM   3398  ND1 HIS B 208      25.736  43.103   9.824  1.00  0.00           N  
ATOM   3399  CD2 HIS B 208      26.108  43.913   7.831  1.00  0.00           C  
ATOM   3400  CE1 HIS B 208      26.377  42.165   9.127  1.00  0.00           C  
ATOM   3401  NE2 HIS B 208      26.626  42.631   7.926  1.00  0.00           N  
ATOM   3402  H   HIS B 208      24.068  46.626   7.136  1.00  0.00           H  
ATOM   3403  HA  HIS B 208      22.859  44.811   9.207  1.00  0.00           H  
ATOM   3404 1HB  HIS B 208      25.485  46.322   9.286  1.00  0.00           H  
ATOM   3405 2HB  HIS B 208      24.803  45.396  10.617  1.00  0.00           H  
ATOM   3406  HD1 HIS B 208      25.683  43.076  10.858  1.00  0.00           H  
ATOM   3407  HD2 HIS B 208      26.206  44.474   6.899  1.00  0.00           H  
ATOM   3408  HE1 HIS B 208      26.617  41.207   9.583  1.00  0.00           H  
ATOM   3409  N   VAL B 209      21.923  46.598  10.643  1.00  0.00           N  
ATOM   3410  CA  VAL B 209      21.239  47.607  11.458  1.00  0.00           C  
ATOM   3411  C   VAL B 209      21.410  47.360  12.958  1.00  0.00           C  
ATOM   3412  O   VAL B 209      21.072  46.287  13.460  1.00  0.00           O  
ATOM   3413  CB  VAL B 209      19.717  47.595  11.152  1.00  0.00           C  
ATOM   3414  CG1 VAL B 209      19.005  48.622  12.001  1.00  0.00           C  
ATOM   3415  CG2 VAL B 209      19.471  47.857   9.674  1.00  0.00           C  
ATOM   3416  H   VAL B 209      21.683  45.616  10.779  1.00  0.00           H  
ATOM   3417  HA  VAL B 209      21.648  48.587  11.214  1.00  0.00           H  
ATOM   3418  HB  VAL B 209      19.313  46.630  11.407  1.00  0.00           H  
ATOM   3419 1HG1 VAL B 209      17.951  48.589  11.783  1.00  0.00           H  
ATOM   3420 2HG1 VAL B 209      19.162  48.405  13.061  1.00  0.00           H  
ATOM   3421 3HG1 VAL B 209      19.392  49.612  11.772  1.00  0.00           H  
ATOM   3422 1HG2 VAL B 209      18.399  47.833   9.474  1.00  0.00           H  
ATOM   3423 2HG2 VAL B 209      19.870  48.836   9.407  1.00  0.00           H  
ATOM   3424 3HG2 VAL B 209      19.966  47.092   9.075  1.00  0.00           H  
ATOM   3425  N   ASN B 210      21.907  48.350  13.700  1.00  0.00           N  
ATOM   3426  CA  ASN B 210      22.056  48.134  15.137  1.00  0.00           C  
ATOM   3427  C   ASN B 210      20.804  48.528  15.914  1.00  0.00           C  
ATOM   3428  O   ASN B 210      20.217  49.583  15.665  1.00  0.00           O  
ATOM   3429  CB  ASN B 210      23.259  48.857  15.690  1.00  0.00           C  
ATOM   3430  CG  ASN B 210      24.549  48.294  15.178  1.00  0.00           C  
ATOM   3431  OD1 ASN B 210      24.732  47.077  15.117  1.00  0.00           O  
ATOM   3432  ND2 ASN B 210      25.462  49.156  14.826  1.00  0.00           N  
ATOM   3433  H   ASN B 210      22.178  49.226  13.276  1.00  0.00           H  
ATOM   3434  HA  ASN B 210      22.216  47.076  15.301  1.00  0.00           H  
ATOM   3435 1HB  ASN B 210      23.203  49.911  15.440  1.00  0.00           H  
ATOM   3436 2HB  ASN B 210      23.250  48.775  16.776  1.00  0.00           H  
ATOM   3437 1HD2 ASN B 210      26.347  48.835  14.486  1.00  0.00           H  
ATOM   3438 2HD2 ASN B 210      25.282  50.136  14.901  1.00  0.00           H  
ATOM   3439  N   LEU B 211      20.405  47.675  16.852  1.00  0.00           N  
ATOM   3440  CA  LEU B 211      19.285  47.929  17.765  1.00  0.00           C  
ATOM   3441  C   LEU B 211      19.701  47.834  19.211  1.00  0.00           C  
ATOM   3442  O   LEU B 211      20.662  47.144  19.540  1.00  0.00           O  
ATOM   3443  CB  LEU B 211      18.149  46.935  17.624  1.00  0.00           C  
ATOM   3444  CG  LEU B 211      17.571  46.733  16.336  1.00  0.00           C  
ATOM   3445  CD1 LEU B 211      16.568  45.601  16.493  1.00  0.00           C  
ATOM   3446  CD2 LEU B 211      16.929  48.022  15.887  1.00  0.00           C  
ATOM   3447  H   LEU B 211      20.938  46.811  16.944  1.00  0.00           H  
ATOM   3448  HA  LEU B 211      18.907  48.932  17.580  1.00  0.00           H  
ATOM   3449 1HB  LEU B 211      18.479  45.984  17.978  1.00  0.00           H  
ATOM   3450 2HB  LEU B 211      17.332  47.260  18.268  1.00  0.00           H  
ATOM   3451  HG  LEU B 211      18.337  46.427  15.616  1.00  0.00           H  
ATOM   3452 1HD1 LEU B 211      16.096  45.364  15.573  1.00  0.00           H  
ATOM   3453 2HD1 LEU B 211      17.095  44.726  16.845  1.00  0.00           H  
ATOM   3454 3HD1 LEU B 211      15.807  45.887  17.228  1.00  0.00           H  
ATOM   3455 1HD2 LEU B 211      16.481  47.894  14.941  1.00  0.00           H  
ATOM   3456 2HD2 LEU B 211      16.163  48.316  16.611  1.00  0.00           H  
ATOM   3457 3HD2 LEU B 211      17.687  48.803  15.816  1.00  0.00           H  
ATOM   3458  N   SER B 212      18.920  48.457  20.082  1.00  0.00           N  
ATOM   3459  CA  SER B 212      19.091  48.308  21.527  1.00  0.00           C  
ATOM   3460  C   SER B 212      17.757  47.849  22.090  1.00  0.00           C  
ATOM   3461  O   SER B 212      17.395  48.139  23.232  1.00  0.00           O  
ATOM   3462  CB  SER B 212      19.524  49.602  22.153  1.00  0.00           C  
ATOM   3463  OG  SER B 212      20.762  50.028  21.632  1.00  0.00           O  
ATOM   3464  H   SER B 212      18.166  49.039  19.742  1.00  0.00           H  
ATOM   3465  HA  SER B 212      19.839  47.539  21.734  1.00  0.00           H  
ATOM   3466 1HB  SER B 212      18.763  50.368  21.981  1.00  0.00           H  
ATOM   3467 2HB  SER B 212      19.611  49.454  23.226  1.00  0.00           H  
ATOM   3468  HG  SER B 212      21.433  49.490  22.073  1.00  0.00           H  
ATOM   3469  N   SER B 213      17.028  47.146  21.232  1.00  0.00           N  
ATOM   3470  CA  SER B 213      15.699  46.611  21.484  1.00  0.00           C  
ATOM   3471  C   SER B 213      15.559  45.373  20.653  1.00  0.00           C  
ATOM   3472  O   SER B 213      16.430  45.055  19.847  1.00  0.00           O  
ATOM   3473  CB  SER B 213      14.605  47.520  20.990  1.00  0.00           C  
ATOM   3474  OG  SER B 213      14.580  47.501  19.578  1.00  0.00           O  
ATOM   3475  H   SER B 213      17.444  46.965  20.334  1.00  0.00           H  
ATOM   3476  HA  SER B 213      15.582  46.367  22.540  1.00  0.00           H  
ATOM   3477 1HB  SER B 213      13.641  47.193  21.382  1.00  0.00           H  
ATOM   3478 2HB  SER B 213      14.781  48.532  21.343  1.00  0.00           H  
ATOM   3479  HG  SER B 213      13.917  48.152  19.309  1.00  0.00           H  
ATOM   3480  N   THR B 214      14.434  44.715  20.789  1.00  0.00           N  
ATOM   3481  CA  THR B 214      14.175  43.509  20.031  1.00  0.00           C  
ATOM   3482  C   THR B 214      13.111  43.722  18.940  1.00  0.00           C  
ATOM   3483  O   THR B 214      12.374  42.794  18.562  1.00  0.00           O  
ATOM   3484  CB  THR B 214      13.827  42.371  20.984  1.00  0.00           C  
ATOM   3485  OG1 THR B 214      12.720  42.754  21.800  1.00  0.00           O  
ATOM   3486  CG2 THR B 214      15.019  42.018  21.864  1.00  0.00           C  
ATOM   3487  H   THR B 214      13.746  45.039  21.452  1.00  0.00           H  
ATOM   3488  HA  THR B 214      15.093  43.227  19.533  1.00  0.00           H  
ATOM   3489  HB  THR B 214      13.557  41.521  20.401  1.00  0.00           H  
ATOM   3490  HG1 THR B 214      12.257  41.962  22.095  1.00  0.00           H  
ATOM   3491 1HG2 THR B 214      14.748  41.190  22.522  1.00  0.00           H  
ATOM   3492 2HG2 THR B 214      15.857  41.722  21.239  1.00  0.00           H  
ATOM   3493 3HG2 THR B 214      15.304  42.881  22.462  1.00  0.00           H  
ATOM   3494  N   LYS B 215      13.032  44.975  18.446  1.00  0.00           N  
ATOM   3495  CA  LYS B 215      12.108  45.317  17.365  1.00  0.00           C  
ATOM   3496  C   LYS B 215      12.666  46.384  16.410  1.00  0.00           C  
ATOM   3497  O   LYS B 215      13.128  47.454  16.821  1.00  0.00           O  
ATOM   3498  CB  LYS B 215      10.768  45.774  17.936  1.00  0.00           C  
ATOM   3499  CG  LYS B 215       9.659  46.082  16.905  1.00  0.00           C  
ATOM   3500  CD  LYS B 215       8.340  46.457  17.634  1.00  0.00           C  
ATOM   3501  CE  LYS B 215       7.190  46.780  16.675  1.00  0.00           C  
ATOM   3502  NZ  LYS B 215       5.966  47.191  17.416  1.00  0.00           N  
ATOM   3503  H   LYS B 215      13.649  45.702  18.816  1.00  0.00           H  
ATOM   3504  HA  LYS B 215      11.932  44.419  16.777  1.00  0.00           H  
ATOM   3505 1HB  LYS B 215      10.384  45.002  18.602  1.00  0.00           H  
ATOM   3506 2HB  LYS B 215      10.923  46.672  18.531  1.00  0.00           H  
ATOM   3507 1HG  LYS B 215       9.975  46.917  16.274  1.00  0.00           H  
ATOM   3508 2HG  LYS B 215       9.503  45.215  16.264  1.00  0.00           H  
ATOM   3509 1HD  LYS B 215       8.038  45.623  18.270  1.00  0.00           H  
ATOM   3510 2HD  LYS B 215       8.516  47.324  18.269  1.00  0.00           H  
ATOM   3511 1HE  LYS B 215       7.491  47.588  16.011  1.00  0.00           H  
ATOM   3512 2HE  LYS B 215       6.956  45.910  16.089  1.00  0.00           H  
ATOM   3513 1HZ  LYS B 215       5.193  47.420  16.777  1.00  0.00           H  
ATOM   3514 2HZ  LYS B 215       5.670  46.449  18.025  1.00  0.00           H  
ATOM   3515 3HZ  LYS B 215       6.172  48.010  17.965  1.00  0.00           H  
ATOM   3516  N   LEU B 216      12.578  46.072  15.129  1.00  0.00           N  
ATOM   3517  CA  LEU B 216      13.017  46.920  14.029  1.00  0.00           C  
ATOM   3518  C   LEU B 216      11.999  46.994  12.942  1.00  0.00           C  
ATOM   3519  O   LEU B 216      11.449  45.973  12.553  1.00  0.00           O  
ATOM   3520  CB  LEU B 216      14.302  46.391  13.407  1.00  0.00           C  
ATOM   3521  CG  LEU B 216      14.733  47.010  12.082  1.00  0.00           C  
ATOM   3522  CD1 LEU B 216      15.117  48.477  12.256  1.00  0.00           C  
ATOM   3523  CD2 LEU B 216      15.895  46.204  11.567  1.00  0.00           C  
ATOM   3524  H   LEU B 216      12.195  45.154  14.896  1.00  0.00           H  
ATOM   3525  HA  LEU B 216      13.190  47.925  14.413  1.00  0.00           H  
ATOM   3526 1HB  LEU B 216      15.075  46.597  14.068  1.00  0.00           H  
ATOM   3527 2HB  LEU B 216      14.235  45.321  13.286  1.00  0.00           H  
ATOM   3528  HG  LEU B 216      13.911  46.961  11.368  1.00  0.00           H  
ATOM   3529 1HD1 LEU B 216      15.416  48.884  11.291  1.00  0.00           H  
ATOM   3530 2HD1 LEU B 216      14.273  49.042  12.630  1.00  0.00           H  
ATOM   3531 3HD1 LEU B 216      15.931  48.565  12.946  1.00  0.00           H  
ATOM   3532 1HD2 LEU B 216      16.229  46.594  10.620  1.00  0.00           H  
ATOM   3533 2HD2 LEU B 216      16.713  46.248  12.283  1.00  0.00           H  
ATOM   3534 3HD2 LEU B 216      15.569  45.178  11.441  1.00  0.00           H  
ATOM   3535  N   THR B 217      11.712  48.187  12.467  1.00  0.00           N  
ATOM   3536  CA  THR B 217      10.824  48.256  11.336  1.00  0.00           C  
ATOM   3537  C   THR B 217      11.573  48.774  10.134  1.00  0.00           C  
ATOM   3538  O   THR B 217      12.269  49.789  10.211  1.00  0.00           O  
ATOM   3539  CB  THR B 217       9.609  49.135  11.622  1.00  0.00           C  
ATOM   3540  OG1 THR B 217       8.902  48.598  12.733  1.00  0.00           O  
ATOM   3541  CG2 THR B 217       8.687  49.156  10.415  1.00  0.00           C  
ATOM   3542  H   THR B 217      12.144  49.019  12.843  1.00  0.00           H  
ATOM   3543  HA  THR B 217      10.466  47.259  11.095  1.00  0.00           H  
ATOM   3544  HB  THR B 217       9.930  50.148  11.853  1.00  0.00           H  
ATOM   3545  HG1 THR B 217       8.268  49.248  13.039  1.00  0.00           H  
ATOM   3546 1HG2 THR B 217       7.816  49.773  10.631  1.00  0.00           H  
ATOM   3547 2HG2 THR B 217       9.211  49.568   9.555  1.00  0.00           H  
ATOM   3548 3HG2 THR B 217       8.362  48.141  10.185  1.00  0.00           H  
ATOM   3549  N   LEU B 218      11.432  48.054   9.033  1.00  0.00           N  
ATOM   3550  CA  LEU B 218      12.004  48.445   7.766  1.00  0.00           C  
ATOM   3551  C   LEU B 218      10.866  48.928   6.900  1.00  0.00           C  
ATOM   3552  O   LEU B 218       9.797  48.328   6.886  1.00  0.00           O  
ATOM   3553  CB  LEU B 218      12.704  47.255   7.126  1.00  0.00           C  
ATOM   3554  CG  LEU B 218      13.825  46.660   7.943  1.00  0.00           C  
ATOM   3555  CD1 LEU B 218      14.312  45.377   7.283  1.00  0.00           C  
ATOM   3556  CD2 LEU B 218      14.958  47.695   8.040  1.00  0.00           C  
ATOM   3557  H   LEU B 218      10.858  47.214   9.080  1.00  0.00           H  
ATOM   3558  HA  LEU B 218      12.713  49.257   7.916  1.00  0.00           H  
ATOM   3559 1HB  LEU B 218      11.970  46.477   6.964  1.00  0.00           H  
ATOM   3560 2HB  LEU B 218      13.104  47.561   6.159  1.00  0.00           H  
ATOM   3561  HG  LEU B 218      13.464  46.411   8.943  1.00  0.00           H  
ATOM   3562 1HD1 LEU B 218      15.118  44.946   7.876  1.00  0.00           H  
ATOM   3563 2HD1 LEU B 218      13.486  44.668   7.225  1.00  0.00           H  
ATOM   3564 3HD1 LEU B 218      14.676  45.598   6.280  1.00  0.00           H  
ATOM   3565 1HD2 LEU B 218      15.780  47.293   8.613  1.00  0.00           H  
ATOM   3566 2HD2 LEU B 218      15.312  47.938   7.039  1.00  0.00           H  
ATOM   3567 3HD2 LEU B 218      14.583  48.602   8.524  1.00  0.00           H  
ATOM   3568  N   LEU B 219      11.059  49.993   6.153  1.00  0.00           N  
ATOM   3569  CA  LEU B 219       9.960  50.457   5.317  1.00  0.00           C  
ATOM   3570  C   LEU B 219      10.012  49.742   4.003  1.00  0.00           C  
ATOM   3571  O   LEU B 219      11.101  49.457   3.522  1.00  0.00           O  
ATOM   3572  CB  LEU B 219      10.046  51.948   5.101  1.00  0.00           C  
ATOM   3573  CG  LEU B 219      10.087  52.737   6.348  1.00  0.00           C  
ATOM   3574  CD1 LEU B 219      10.292  54.177   5.983  1.00  0.00           C  
ATOM   3575  CD2 LEU B 219       8.800  52.495   7.141  1.00  0.00           C  
ATOM   3576  H   LEU B 219      11.942  50.479   6.166  1.00  0.00           H  
ATOM   3577  HA  LEU B 219       9.014  50.226   5.803  1.00  0.00           H  
ATOM   3578 1HB  LEU B 219      10.928  52.170   4.532  1.00  0.00           H  
ATOM   3579 2HB  LEU B 219       9.173  52.266   4.535  1.00  0.00           H  
ATOM   3580  HG  LEU B 219      10.939  52.425   6.952  1.00  0.00           H  
ATOM   3581 1HD1 LEU B 219      10.342  54.777   6.890  1.00  0.00           H  
ATOM   3582 2HD1 LEU B 219      11.216  54.282   5.425  1.00  0.00           H  
ATOM   3583 3HD1 LEU B 219       9.458  54.513   5.370  1.00  0.00           H  
ATOM   3584 1HD2 LEU B 219       8.825  53.068   8.066  1.00  0.00           H  
ATOM   3585 2HD2 LEU B 219       7.935  52.799   6.547  1.00  0.00           H  
ATOM   3586 3HD2 LEU B 219       8.717  51.434   7.378  1.00  0.00           H  
ATOM   3587  N   GLN B 220       8.867  49.516   3.366  1.00  0.00           N  
ATOM   3588  CA  GLN B 220       8.875  48.849   2.072  1.00  0.00           C  
ATOM   3589  C   GLN B 220       9.748  49.572   1.063  1.00  0.00           C  
ATOM   3590  O   GLN B 220      10.427  48.953   0.255  1.00  0.00           O  
ATOM   3591  CB  GLN B 220       7.452  48.715   1.565  1.00  0.00           C  
ATOM   3592  CG  GLN B 220       7.290  47.966   0.290  1.00  0.00           C  
ATOM   3593  CD  GLN B 220       5.821  47.838  -0.059  1.00  0.00           C  
ATOM   3594  OE1 GLN B 220       4.954  48.043   0.823  1.00  0.00           O  
ATOM   3595  NE2 GLN B 220       5.531  47.512  -1.319  1.00  0.00           N  
ATOM   3596  H   GLN B 220       7.964  49.770   3.776  1.00  0.00           H  
ATOM   3597  HA  GLN B 220       9.296  47.864   2.201  1.00  0.00           H  
ATOM   3598 1HB  GLN B 220       6.855  48.205   2.320  1.00  0.00           H  
ATOM   3599 2HB  GLN B 220       7.020  49.708   1.433  1.00  0.00           H  
ATOM   3600 1HG  GLN B 220       7.801  48.507  -0.508  1.00  0.00           H  
ATOM   3601 2HG  GLN B 220       7.710  46.967   0.398  1.00  0.00           H  
ATOM   3602 1HE2 GLN B 220       4.579  47.411  -1.613  1.00  0.00           H  
ATOM   3603 2HE2 GLN B 220       6.269  47.362  -1.981  1.00  0.00           H  
ATOM   3604  N   ARG B 221       9.772  50.892   1.133  1.00  0.00           N  
ATOM   3605  CA  ARG B 221      10.562  51.683   0.209  1.00  0.00           C  
ATOM   3606  C   ARG B 221      12.081  51.507   0.372  1.00  0.00           C  
ATOM   3607  O   ARG B 221      12.847  51.933  -0.491  1.00  0.00           O  
ATOM   3608  CB  ARG B 221      10.226  53.156   0.352  1.00  0.00           C  
ATOM   3609  CG  ARG B 221      10.668  53.824   1.663  1.00  0.00           C  
ATOM   3610  CD  ARG B 221      10.324  55.279   1.644  1.00  0.00           C  
ATOM   3611  NE  ARG B 221      10.604  55.957   2.899  1.00  0.00           N  
ATOM   3612  CZ  ARG B 221      11.816  56.439   3.244  1.00  0.00           C  
ATOM   3613  NH1 ARG B 221      12.840  56.271   2.434  1.00  0.00           N  
ATOM   3614  NH2 ARG B 221      11.982  57.088   4.388  1.00  0.00           N  
ATOM   3615  H   ARG B 221       9.211  51.352   1.834  1.00  0.00           H  
ATOM   3616  HA  ARG B 221      10.296  51.374  -0.802  1.00  0.00           H  
ATOM   3617 1HB  ARG B 221      10.684  53.708  -0.466  1.00  0.00           H  
ATOM   3618 2HB  ARG B 221       9.147  53.285   0.267  1.00  0.00           H  
ATOM   3619 1HG  ARG B 221      10.157  53.356   2.494  1.00  0.00           H  
ATOM   3620 2HG  ARG B 221      11.747  53.720   1.790  1.00  0.00           H  
ATOM   3621 1HD  ARG B 221      10.896  55.771   0.860  1.00  0.00           H  
ATOM   3622 2HD  ARG B 221       9.260  55.389   1.434  1.00  0.00           H  
ATOM   3623  HE  ARG B 221       9.835  56.105   3.540  1.00  0.00           H  
ATOM   3624 1HH1 ARG B 221      12.717  55.778   1.560  1.00  0.00           H  
ATOM   3625 2HH1 ARG B 221      13.749  56.636   2.684  1.00  0.00           H  
ATOM   3626 1HH2 ARG B 221      11.199  57.252   5.008  1.00  0.00           H  
ATOM   3627 2HH2 ARG B 221      12.892  57.450   4.630  1.00  0.00           H  
ATOM   3628  N   LYS B 222      12.531  50.926   1.482  1.00  0.00           N  
ATOM   3629  CA  LYS B 222      13.957  50.758   1.720  1.00  0.00           C  
ATOM   3630  C   LYS B 222      14.523  49.465   1.153  1.00  0.00           C  
ATOM   3631  O   LYS B 222      15.734  49.241   1.224  1.00  0.00           O  
ATOM   3632  CB  LYS B 222      14.276  50.818   3.212  1.00  0.00           C  
ATOM   3633  CG  LYS B 222      14.094  52.175   3.847  1.00  0.00           C  
ATOM   3634  CD  LYS B 222      14.547  52.158   5.307  1.00  0.00           C  
ATOM   3635  CE  LYS B 222      14.468  53.545   5.929  1.00  0.00           C  
ATOM   3636  NZ  LYS B 222      14.949  53.553   7.348  1.00  0.00           N  
ATOM   3637  H   LYS B 222      11.882  50.547   2.167  1.00  0.00           H  
ATOM   3638  HA  LYS B 222      14.479  51.580   1.231  1.00  0.00           H  
ATOM   3639 1HB  LYS B 222      13.626  50.115   3.740  1.00  0.00           H  
ATOM   3640 2HB  LYS B 222      15.303  50.499   3.376  1.00  0.00           H  
ATOM   3641 1HG  LYS B 222      14.686  52.910   3.298  1.00  0.00           H  
ATOM   3642 2HG  LYS B 222      13.058  52.466   3.787  1.00  0.00           H  
ATOM   3643 1HD  LYS B 222      13.912  51.479   5.876  1.00  0.00           H  
ATOM   3644 2HD  LYS B 222      15.573  51.799   5.367  1.00  0.00           H  
ATOM   3645 1HE  LYS B 222      15.075  54.232   5.345  1.00  0.00           H  
ATOM   3646 2HE  LYS B 222      13.437  53.879   5.907  1.00  0.00           H  
ATOM   3647 1HZ  LYS B 222      14.879  54.489   7.722  1.00  0.00           H  
ATOM   3648 2HZ  LYS B 222      14.385  52.927   7.906  1.00  0.00           H  
ATOM   3649 3HZ  LYS B 222      15.915  53.253   7.380  1.00  0.00           H  
ATOM   3650  N   LEU B 223      13.674  48.606   0.598  1.00  0.00           N  
ATOM   3651  CA  LEU B 223      14.162  47.323   0.095  1.00  0.00           C  
ATOM   3652  C   LEU B 223      13.462  46.971  -1.218  1.00  0.00           C  
ATOM   3653  O   LEU B 223      12.420  47.524  -1.548  1.00  0.00           O  
ATOM   3654  CB  LEU B 223      14.072  46.255   1.223  1.00  0.00           C  
ATOM   3655  CG  LEU B 223      12.687  45.778   1.706  1.00  0.00           C  
ATOM   3656  CD1 LEU B 223      12.816  44.409   2.397  1.00  0.00           C  
ATOM   3657  CD2 LEU B 223      12.156  46.763   2.667  1.00  0.00           C  
ATOM   3658  H   LEU B 223      12.676  48.828   0.531  1.00  0.00           H  
ATOM   3659  HA  LEU B 223      15.220  47.428  -0.138  1.00  0.00           H  
ATOM   3660 1HB  LEU B 223      14.601  45.392   0.904  1.00  0.00           H  
ATOM   3661 2HB  LEU B 223      14.588  46.650   2.096  1.00  0.00           H  
ATOM   3662  HG  LEU B 223      12.010  45.682   0.854  1.00  0.00           H  
ATOM   3663 1HD1 LEU B 223      11.833  44.088   2.742  1.00  0.00           H  
ATOM   3664 2HD1 LEU B 223      13.209  43.679   1.696  1.00  0.00           H  
ATOM   3665 3HD1 LEU B 223      13.489  44.494   3.248  1.00  0.00           H  
ATOM   3666 1HD2 LEU B 223      11.189  46.445   3.017  1.00  0.00           H  
ATOM   3667 2HD2 LEU B 223      12.830  46.858   3.514  1.00  0.00           H  
ATOM   3668 3HD2 LEU B 223      12.066  47.720   2.166  1.00  0.00           H  
ATOM   3669  N   GLN B 224      14.073  46.111  -2.019  1.00  0.00           N  
ATOM   3670  CA  GLN B 224      13.537  45.892  -3.363  1.00  0.00           C  
ATOM   3671  C   GLN B 224      12.148  45.247  -3.384  1.00  0.00           C  
ATOM   3672  O   GLN B 224      11.846  44.407  -2.530  1.00  0.00           O  
ATOM   3673  CB  GLN B 224      14.505  45.044  -4.205  1.00  0.00           C  
ATOM   3674  CG  GLN B 224      15.842  45.725  -4.516  1.00  0.00           C  
ATOM   3675  CD  GLN B 224      15.709  47.012  -5.313  1.00  0.00           C  
ATOM   3676  OE1 GLN B 224      15.036  47.061  -6.353  1.00  0.00           O  
ATOM   3677  NE2 GLN B 224      16.355  48.072  -4.828  1.00  0.00           N  
ATOM   3678  H   GLN B 224      14.906  45.619  -1.703  1.00  0.00           H  
ATOM   3679  HA  GLN B 224      13.495  46.874  -3.815  1.00  0.00           H  
ATOM   3680 1HB  GLN B 224      14.738  44.130  -3.661  1.00  0.00           H  
ATOM   3681 2HB  GLN B 224      14.026  44.751  -5.141  1.00  0.00           H  
ATOM   3682 1HG  GLN B 224      16.346  45.949  -3.579  1.00  0.00           H  
ATOM   3683 2HG  GLN B 224      16.445  45.043  -5.104  1.00  0.00           H  
ATOM   3684 1HE2 GLN B 224      16.312  48.950  -5.308  1.00  0.00           H  
ATOM   3685 2HE2 GLN B 224      16.888  47.991  -3.987  1.00  0.00           H  
ATOM   3686  N   PRO B 225      11.268  45.658  -4.331  1.00  0.00           N  
ATOM   3687  CA  PRO B 225       9.949  45.109  -4.585  1.00  0.00           C  
ATOM   3688  C   PRO B 225      10.106  43.767  -5.238  1.00  0.00           C  
ATOM   3689  O   PRO B 225      11.142  43.500  -5.850  1.00  0.00           O  
ATOM   3690  CB  PRO B 225       9.319  46.126  -5.516  1.00  0.00           C  
ATOM   3691  CG  PRO B 225      10.482  46.699  -6.278  1.00  0.00           C  
ATOM   3692  CD  PRO B 225      11.633  46.732  -5.294  1.00  0.00           C  
ATOM   3693  HA  PRO B 225       9.391  45.026  -3.640  1.00  0.00           H  
ATOM   3694 1HB  PRO B 225       8.578  45.626  -6.157  1.00  0.00           H  
ATOM   3695 2HB  PRO B 225       8.776  46.876  -4.924  1.00  0.00           H  
ATOM   3696 1HG  PRO B 225      10.699  46.064  -7.149  1.00  0.00           H  
ATOM   3697 2HG  PRO B 225      10.224  47.695  -6.667  1.00  0.00           H  
ATOM   3698 1HD  PRO B 225      12.554  46.502  -5.847  1.00  0.00           H  
ATOM   3699 2HD  PRO B 225      11.668  47.712  -4.781  1.00  0.00           H  
ATOM   3700  N   ALA B 226       9.092  42.927  -5.104  1.00  0.00           N  
ATOM   3701  CA  ALA B 226       9.088  41.578  -5.654  1.00  0.00           C  
ATOM   3702  C   ALA B 226      10.443  40.924  -5.459  1.00  0.00           C  
ATOM   3703  O   ALA B 226      11.041  40.415  -6.411  1.00  0.00           O  
ATOM   3704  CB  ALA B 226       8.736  41.614  -7.126  1.00  0.00           C  
ATOM   3705  H   ALA B 226       8.258  43.237  -4.618  1.00  0.00           H  
ATOM   3706  HA  ALA B 226       8.348  40.990  -5.105  1.00  0.00           H  
ATOM   3707 1HB  ALA B 226       8.726  40.606  -7.521  1.00  0.00           H  
ATOM   3708 2HB  ALA B 226       7.753  42.068  -7.248  1.00  0.00           H  
ATOM   3709 3HB  ALA B 226       9.482  42.204  -7.659  1.00  0.00           H  
ATOM   3710  N   ALA B 227      10.906  40.883  -4.215  1.00  0.00           N  
ATOM   3711  CA  ALA B 227      12.226  40.368  -3.944  1.00  0.00           C  
ATOM   3712  C   ALA B 227      12.225  39.509  -2.721  1.00  0.00           C  
ATOM   3713  O   ALA B 227      11.498  39.737  -1.753  1.00  0.00           O  
ATOM   3714  CB  ALA B 227      13.194  41.514  -3.752  1.00  0.00           C  
ATOM   3715  H   ALA B 227      10.366  41.305  -3.466  1.00  0.00           H  
ATOM   3716  HA  ALA B 227      12.544  39.757  -4.788  1.00  0.00           H  
ATOM   3717 1HB  ALA B 227      14.184  41.124  -3.554  1.00  0.00           H  
ATOM   3718 2HB  ALA B 227      13.212  42.132  -4.652  1.00  0.00           H  
ATOM   3719 3HB  ALA B 227      12.862  42.107  -2.914  1.00  0.00           H  
ATOM   3720  N   MET B 228      13.051  38.492  -2.767  1.00  0.00           N  
ATOM   3721  CA  MET B 228      13.136  37.592  -1.656  1.00  0.00           C  
ATOM   3722  C   MET B 228      14.353  37.949  -0.848  1.00  0.00           C  
ATOM   3723  O   MET B 228      15.444  38.135  -1.399  1.00  0.00           O  
ATOM   3724  CB  MET B 228      13.126  36.175  -2.200  1.00  0.00           C  
ATOM   3725  CG  MET B 228      13.146  35.096  -1.206  1.00  0.00           C  
ATOM   3726  SD  MET B 228      13.020  33.491  -2.019  1.00  0.00           S  
ATOM   3727  CE  MET B 228      11.220  33.415  -2.390  1.00  0.00           C  
ATOM   3728  H   MET B 228      13.625  38.333  -3.585  1.00  0.00           H  
ATOM   3729  HA  MET B 228      12.271  37.719  -1.017  1.00  0.00           H  
ATOM   3730 1HB  MET B 228      12.236  36.030  -2.807  1.00  0.00           H  
ATOM   3731 2HB  MET B 228      13.985  36.030  -2.854  1.00  0.00           H  
ATOM   3732 1HG  MET B 228      14.075  35.132  -0.632  1.00  0.00           H  
ATOM   3733 2HG  MET B 228      12.317  35.226  -0.526  1.00  0.00           H  
ATOM   3734 1HE  MET B 228      10.990  32.481  -2.904  1.00  0.00           H  
ATOM   3735 2HE  MET B 228      10.644  33.476  -1.470  1.00  0.00           H  
ATOM   3736 3HE  MET B 228      10.953  34.246  -3.043  1.00  0.00           H  
ATOM   3737  N   TYR B 229      14.134  38.107   0.452  1.00  0.00           N  
ATOM   3738  CA  TYR B 229      15.171  38.470   1.401  1.00  0.00           C  
ATOM   3739  C   TYR B 229      15.450  37.439   2.459  1.00  0.00           C  
ATOM   3740  O   TYR B 229      14.553  36.727   2.928  1.00  0.00           O  
ATOM   3741  CB  TYR B 229      14.865  39.803   2.077  1.00  0.00           C  
ATOM   3742  CG  TYR B 229      15.122  41.015   1.231  1.00  0.00           C  
ATOM   3743  CD1 TYR B 229      14.232  41.493   0.271  1.00  0.00           C  
ATOM   3744  CD2 TYR B 229      16.310  41.673   1.451  1.00  0.00           C  
ATOM   3745  CE1 TYR B 229      14.572  42.646  -0.464  1.00  0.00           C  
ATOM   3746  CE2 TYR B 229      16.646  42.791   0.734  1.00  0.00           C  
ATOM   3747  CZ  TYR B 229      15.796  43.285  -0.221  1.00  0.00           C  
ATOM   3748  OH  TYR B 229      16.166  44.427  -0.918  1.00  0.00           O  
ATOM   3749  H   TYR B 229      13.194  37.948   0.807  1.00  0.00           H  
ATOM   3750  HA  TYR B 229      16.100  38.598   0.846  1.00  0.00           H  
ATOM   3751 1HB  TYR B 229      13.813  39.811   2.370  1.00  0.00           H  
ATOM   3752 2HB  TYR B 229      15.461  39.890   2.986  1.00  0.00           H  
ATOM   3753  HD1 TYR B 229      13.282  40.982   0.093  1.00  0.00           H  
ATOM   3754  HD2 TYR B 229      16.993  41.292   2.209  1.00  0.00           H  
ATOM   3755  HE1 TYR B 229      13.887  43.038  -1.214  1.00  0.00           H  
ATOM   3756  HE2 TYR B 229      17.596  43.290   0.928  1.00  0.00           H  
ATOM   3757  HH  TYR B 229      17.068  44.671  -0.672  1.00  0.00           H  
ATOM   3758  N   GLU B 230      16.714  37.417   2.856  1.00  0.00           N  
ATOM   3759  CA  GLU B 230      17.196  36.616   3.966  1.00  0.00           C  
ATOM   3760  C   GLU B 230      17.542  37.539   5.108  1.00  0.00           C  
ATOM   3761  O   GLU B 230      18.290  38.504   4.910  1.00  0.00           O  
ATOM   3762  CB  GLU B 230      18.452  35.842   3.586  1.00  0.00           C  
ATOM   3763  CG  GLU B 230      18.962  34.966   4.700  1.00  0.00           C  
ATOM   3764  CD  GLU B 230      20.095  34.083   4.328  1.00  0.00           C  
ATOM   3765  OE1 GLU B 230      20.448  34.051   3.175  1.00  0.00           O  
ATOM   3766  OE2 GLU B 230      20.630  33.422   5.212  1.00  0.00           O  
ATOM   3767  H   GLU B 230      17.375  38.026   2.369  1.00  0.00           H  
ATOM   3768  HA  GLU B 230      16.413  35.929   4.292  1.00  0.00           H  
ATOM   3769 1HB  GLU B 230      18.255  35.233   2.714  1.00  0.00           H  
ATOM   3770 2HB  GLU B 230      19.243  36.547   3.323  1.00  0.00           H  
ATOM   3771 1HG  GLU B 230      19.276  35.598   5.529  1.00  0.00           H  
ATOM   3772 2HG  GLU B 230      18.134  34.359   5.042  1.00  0.00           H  
ATOM   3773  N   ILE B 231      17.036  37.253   6.304  1.00  0.00           N  
ATOM   3774  CA  ILE B 231      17.364  38.108   7.437  1.00  0.00           C  
ATOM   3775  C   ILE B 231      17.753  37.290   8.634  1.00  0.00           C  
ATOM   3776  O   ILE B 231      17.193  36.219   8.882  1.00  0.00           O  
ATOM   3777  CB  ILE B 231      16.195  39.041   7.768  1.00  0.00           C  
ATOM   3778  CG1 ILE B 231      16.547  40.000   8.841  1.00  0.00           C  
ATOM   3779  CG2 ILE B 231      15.015  38.227   8.209  1.00  0.00           C  
ATOM   3780  CD1 ILE B 231      15.592  41.177   8.865  1.00  0.00           C  
ATOM   3781  H   ILE B 231      16.392  36.470   6.417  1.00  0.00           H  
ATOM   3782  HA  ILE B 231      18.213  38.720   7.169  1.00  0.00           H  
ATOM   3783  HB  ILE B 231      15.939  39.621   6.886  1.00  0.00           H  
ATOM   3784 1HG1 ILE B 231      16.500  39.494   9.803  1.00  0.00           H  
ATOM   3785 2HG1 ILE B 231      17.546  40.362   8.701  1.00  0.00           H  
ATOM   3786 1HG2 ILE B 231      14.193  38.882   8.439  1.00  0.00           H  
ATOM   3787 2HG2 ILE B 231      14.728  37.558   7.422  1.00  0.00           H  
ATOM   3788 3HG2 ILE B 231      15.279  37.664   9.086  1.00  0.00           H  
ATOM   3789 1HD1 ILE B 231      15.857  41.857   9.651  1.00  0.00           H  
ATOM   3790 2HD1 ILE B 231      15.647  41.697   7.909  1.00  0.00           H  
ATOM   3791 3HD1 ILE B 231      14.576  40.822   9.028  1.00  0.00           H  
ATOM   3792  N   LYS B 232      18.736  37.784   9.371  1.00  0.00           N  
ATOM   3793  CA  LYS B 232      19.217  37.117  10.576  1.00  0.00           C  
ATOM   3794  C   LYS B 232      19.696  38.108  11.620  1.00  0.00           C  
ATOM   3795  O   LYS B 232      20.000  39.251  11.291  1.00  0.00           O  
ATOM   3796  CB  LYS B 232      20.304  36.129  10.189  1.00  0.00           C  
ATOM   3797  CG  LYS B 232      21.493  36.730   9.472  1.00  0.00           C  
ATOM   3798  CD  LYS B 232      22.478  35.616   9.086  1.00  0.00           C  
ATOM   3799  CE  LYS B 232      23.775  36.143   8.497  1.00  0.00           C  
ATOM   3800  NZ  LYS B 232      24.670  35.020   8.032  1.00  0.00           N  
ATOM   3801  H   LYS B 232      19.168  38.656   9.068  1.00  0.00           H  
ATOM   3802  HA  LYS B 232      18.404  36.547  11.008  1.00  0.00           H  
ATOM   3803 1HB  LYS B 232      20.667  35.624  11.091  1.00  0.00           H  
ATOM   3804 2HB  LYS B 232      19.882  35.362   9.537  1.00  0.00           H  
ATOM   3805 1HG  LYS B 232      21.141  37.219   8.563  1.00  0.00           H  
ATOM   3806 2HG  LYS B 232      21.957  37.472  10.070  1.00  0.00           H  
ATOM   3807 1HD  LYS B 232      22.711  35.024   9.965  1.00  0.00           H  
ATOM   3808 2HD  LYS B 232      22.000  34.960   8.353  1.00  0.00           H  
ATOM   3809 1HE  LYS B 232      23.557  36.779   7.683  1.00  0.00           H  
ATOM   3810 2HE  LYS B 232      24.284  36.717   9.225  1.00  0.00           H  
ATOM   3811 1HZ  LYS B 232      25.519  35.411   7.645  1.00  0.00           H  
ATOM   3812 2HZ  LYS B 232      24.903  34.412   8.806  1.00  0.00           H  
ATOM   3813 3HZ  LYS B 232      24.193  34.476   7.326  1.00  0.00           H  
ATOM   3814  N   VAL B 233      19.742  37.696  12.887  1.00  0.00           N  
ATOM   3815  CA  VAL B 233      20.230  38.623  13.913  1.00  0.00           C  
ATOM   3816  C   VAL B 233      21.293  38.006  14.812  1.00  0.00           C  
ATOM   3817  O   VAL B 233      21.362  36.784  14.987  1.00  0.00           O  
ATOM   3818  CB  VAL B 233      19.074  39.095  14.827  1.00  0.00           C  
ATOM   3819  CG1 VAL B 233      18.018  39.848  14.086  1.00  0.00           C  
ATOM   3820  CG2 VAL B 233      18.467  37.967  15.390  1.00  0.00           C  
ATOM   3821  H   VAL B 233      19.449  36.749  13.134  1.00  0.00           H  
ATOM   3822  HA  VAL B 233      20.663  39.485  13.415  1.00  0.00           H  
ATOM   3823  HB  VAL B 233      19.489  39.745  15.606  1.00  0.00           H  
ATOM   3824 1HG1 VAL B 233      17.239  40.154  14.776  1.00  0.00           H  
ATOM   3825 2HG1 VAL B 233      18.450  40.685  13.644  1.00  0.00           H  
ATOM   3826 3HG1 VAL B 233      17.589  39.219  13.312  1.00  0.00           H  
ATOM   3827 1HG2 VAL B 233      17.670  38.273  16.066  1.00  0.00           H  
ATOM   3828 2HG2 VAL B 233      18.057  37.339  14.599  1.00  0.00           H  
ATOM   3829 3HG2 VAL B 233      19.230  37.435  15.910  1.00  0.00           H  
ATOM   3830  N   ARG B 234      22.085  38.863  15.442  1.00  0.00           N  
ATOM   3831  CA  ARG B 234      23.068  38.415  16.434  1.00  0.00           C  
ATOM   3832  C   ARG B 234      23.257  39.453  17.547  1.00  0.00           C  
ATOM   3833  O   ARG B 234      22.839  40.604  17.397  1.00  0.00           O  
ATOM   3834  CB  ARG B 234      24.388  38.108  15.789  1.00  0.00           C  
ATOM   3835  CG  ARG B 234      24.994  39.252  15.180  1.00  0.00           C  
ATOM   3836  CD  ARG B 234      26.324  38.945  14.647  1.00  0.00           C  
ATOM   3837  NE  ARG B 234      26.911  40.104  13.998  1.00  0.00           N  
ATOM   3838  CZ  ARG B 234      28.144  40.195  13.526  1.00  0.00           C  
ATOM   3839  NH1 ARG B 234      28.999  39.190  13.619  1.00  0.00           N  
ATOM   3840  NH2 ARG B 234      28.466  41.341  12.959  1.00  0.00           N  
ATOM   3841  H   ARG B 234      22.019  39.846  15.178  1.00  0.00           H  
ATOM   3842  HA  ARG B 234      22.705  37.494  16.888  1.00  0.00           H  
ATOM   3843 1HB  ARG B 234      25.082  37.731  16.539  1.00  0.00           H  
ATOM   3844 2HB  ARG B 234      24.275  37.337  15.045  1.00  0.00           H  
ATOM   3845 1HG  ARG B 234      24.362  39.622  14.391  1.00  0.00           H  
ATOM   3846 2HG  ARG B 234      25.078  40.004  15.923  1.00  0.00           H  
ATOM   3847 1HD  ARG B 234      26.956  38.665  15.460  1.00  0.00           H  
ATOM   3848 2HD  ARG B 234      26.280  38.132  13.959  1.00  0.00           H  
ATOM   3849  HE  ARG B 234      26.326  40.945  13.841  1.00  0.00           H  
ATOM   3850 1HH1 ARG B 234      28.713  38.324  14.059  1.00  0.00           H  
ATOM   3851 2HH1 ARG B 234      29.934  39.286  13.253  1.00  0.00           H  
ATOM   3852 1HH2 ARG B 234      27.727  42.073  12.902  1.00  0.00           H  
ATOM   3853 2HH2 ARG B 234      29.386  41.493  12.579  1.00  0.00           H  
ATOM   3854  N   SER B 235      23.879  39.060  18.672  1.00  0.00           N  
ATOM   3855  CA  SER B 235      24.020  40.001  19.796  1.00  0.00           C  
ATOM   3856  C   SER B 235      25.420  40.129  20.401  1.00  0.00           C  
ATOM   3857  O   SER B 235      26.235  39.211  20.304  1.00  0.00           O  
ATOM   3858  CB  SER B 235      23.115  39.559  20.899  1.00  0.00           C  
ATOM   3859  OG  SER B 235      21.789  39.465  20.466  1.00  0.00           O  
ATOM   3860  H   SER B 235      24.210  38.108  18.759  1.00  0.00           H  
ATOM   3861  HA  SER B 235      23.717  40.989  19.456  1.00  0.00           H  
ATOM   3862 1HB  SER B 235      23.448  38.597  21.281  1.00  0.00           H  
ATOM   3863 2HB  SER B 235      23.191  40.278  21.694  1.00  0.00           H  
ATOM   3864  HG  SER B 235      21.414  40.359  20.471  1.00  0.00           H  
ATOM   3865  N   ILE B 236      25.674  41.262  21.078  1.00  0.00           N  
ATOM   3866  CA  ILE B 236      26.953  41.486  21.776  1.00  0.00           C  
ATOM   3867  C   ILE B 236      26.718  42.241  23.110  1.00  0.00           C  
ATOM   3868  O   ILE B 236      25.804  43.062  23.173  1.00  0.00           O  
ATOM   3869  CB  ILE B 236      27.868  42.282  20.852  1.00  0.00           C  
ATOM   3870  CG1 ILE B 236      29.255  42.361  21.377  1.00  0.00           C  
ATOM   3871  CG2 ILE B 236      27.283  43.652  20.686  1.00  0.00           C  
ATOM   3872  CD1 ILE B 236      30.231  42.756  20.363  1.00  0.00           C  
ATOM   3873  H   ILE B 236      24.965  41.998  21.061  1.00  0.00           H  
ATOM   3874  HA  ILE B 236      27.411  40.523  21.946  1.00  0.00           H  
ATOM   3875  HB  ILE B 236      27.927  41.792  19.908  1.00  0.00           H  
ATOM   3876 1HG1 ILE B 236      29.293  43.083  22.197  1.00  0.00           H  
ATOM   3877 2HG1 ILE B 236      29.558  41.391  21.734  1.00  0.00           H  
ATOM   3878 1HG2 ILE B 236      27.905  44.231  20.013  1.00  0.00           H  
ATOM   3879 2HG2 ILE B 236      26.283  43.567  20.275  1.00  0.00           H  
ATOM   3880 3HG2 ILE B 236      27.240  44.145  21.661  1.00  0.00           H  
ATOM   3881 1HD1 ILE B 236      31.227  42.780  20.818  1.00  0.00           H  
ATOM   3882 2HD1 ILE B 236      30.218  42.025  19.553  1.00  0.00           H  
ATOM   3883 3HD1 ILE B 236      29.977  43.738  19.977  1.00  0.00           H  
ATOM   3884  N   PRO B 237      27.459  41.994  24.214  1.00  0.00           N  
ATOM   3885  CA  PRO B 237      27.282  42.699  25.466  1.00  0.00           C  
ATOM   3886  C   PRO B 237      27.526  44.168  25.247  1.00  0.00           C  
ATOM   3887  O   PRO B 237      28.476  44.522  24.540  1.00  0.00           O  
ATOM   3888  CB  PRO B 237      28.376  42.103  26.352  1.00  0.00           C  
ATOM   3889  CG  PRO B 237      28.664  40.770  25.754  1.00  0.00           C  
ATOM   3890  CD  PRO B 237      28.534  40.994  24.280  1.00  0.00           C  
ATOM   3891  HA  PRO B 237      26.290  42.528  25.886  1.00  0.00           H  
ATOM   3892 1HB  PRO B 237      29.244  42.763  26.350  1.00  0.00           H  
ATOM   3893 2HB  PRO B 237      28.022  42.045  27.389  1.00  0.00           H  
ATOM   3894 1HG  PRO B 237      29.683  40.474  26.002  1.00  0.00           H  
ATOM   3895 2HG  PRO B 237      27.998  40.001  26.155  1.00  0.00           H  
ATOM   3896 1HD  PRO B 237      29.478  41.434  23.966  1.00  0.00           H  
ATOM   3897 2HD  PRO B 237      28.334  40.089  23.770  1.00  0.00           H  
ATOM   3898  N   ASP B 238      26.745  45.022  25.902  1.00  0.00           N  
ATOM   3899  CA  ASP B 238      27.006  46.445  25.767  1.00  0.00           C  
ATOM   3900  C   ASP B 238      26.724  47.294  27.006  1.00  0.00           C  
ATOM   3901  O   ASP B 238      25.992  48.286  26.918  1.00  0.00           O  
ATOM   3902  CB  ASP B 238      26.181  47.008  24.598  1.00  0.00           C  
ATOM   3903  CG  ASP B 238      26.622  48.428  24.161  1.00  0.00           C  
ATOM   3904  OD1 ASP B 238      27.762  48.789  24.435  1.00  0.00           O  
ATOM   3905  OD2 ASP B 238      25.802  49.148  23.594  1.00  0.00           O  
ATOM   3906  H   ASP B 238      25.947  44.684  26.442  1.00  0.00           H  
ATOM   3907  HA  ASP B 238      28.061  46.561  25.529  1.00  0.00           H  
ATOM   3908 1HB  ASP B 238      26.270  46.337  23.740  1.00  0.00           H  
ATOM   3909 2HB  ASP B 238      25.126  47.036  24.876  1.00  0.00           H  
ATOM   3910  N   HIS B 239      27.274  46.942  28.176  1.00  0.00           N  
ATOM   3911  CA  HIS B 239      27.073  47.882  29.284  1.00  0.00           C  
ATOM   3912  C   HIS B 239      28.269  47.989  30.213  1.00  0.00           C  
ATOM   3913  O   HIS B 239      29.052  48.948  30.184  1.00  0.00           O  
ATOM   3914  CB  HIS B 239      25.844  47.479  30.104  1.00  0.00           C  
ATOM   3915  CG  HIS B 239      25.750  46.008  30.366  1.00  0.00           C  
ATOM   3916  ND1 HIS B 239      25.971  45.063  29.386  1.00  0.00           N  
ATOM   3917  CD2 HIS B 239      25.459  45.319  31.494  1.00  0.00           C  
ATOM   3918  CE1 HIS B 239      25.821  43.856  29.902  1.00  0.00           C  
ATOM   3919  NE2 HIS B 239      25.509  43.984  31.178  1.00  0.00           N  
ATOM   3920  H   HIS B 239      27.873  46.113  28.266  1.00  0.00           H  
ATOM   3921  HA  HIS B 239      26.905  48.878  28.881  1.00  0.00           H  
ATOM   3922 1HB  HIS B 239      25.861  47.996  31.065  1.00  0.00           H  
ATOM   3923 2HB  HIS B 239      24.940  47.791  29.582  1.00  0.00           H  
ATOM   3924  HD1 HIS B 239      26.281  45.242  28.451  1.00  0.00           H  
ATOM   3925  HD2 HIS B 239      25.215  45.631  32.510  1.00  0.00           H  
ATOM   3926  HE1 HIS B 239      25.955  42.968  29.284  1.00  0.00           H  
ATOM   3927  N   TYR B 240      28.422  46.937  30.987  1.00  0.00           N  
ATOM   3928  CA  TYR B 240      29.492  46.714  31.935  1.00  0.00           C  
ATOM   3929  C   TYR B 240      30.274  45.595  31.366  1.00  0.00           C  
ATOM   3930  O   TYR B 240      31.496  45.624  31.282  1.00  0.00           O  
ATOM   3931  CB  TYR B 240      28.979  46.382  33.338  1.00  0.00           C  
ATOM   3932  CG  TYR B 240      28.327  47.552  34.042  1.00  0.00           C  
ATOM   3933  CD1 TYR B 240      26.983  47.826  33.833  1.00  0.00           C  
ATOM   3934  CD2 TYR B 240      29.074  48.351  34.895  1.00  0.00           C  
ATOM   3935  CE1 TYR B 240      26.388  48.894  34.476  1.00  0.00           C  
ATOM   3936  CE2 TYR B 240      28.479  49.419  35.538  1.00  0.00           C  
ATOM   3937  CZ  TYR B 240      27.142  49.692  35.331  1.00  0.00           C  
ATOM   3938  OH  TYR B 240      26.549  50.756  35.971  1.00  0.00           O  
ATOM   3939  H   TYR B 240      27.719  46.223  30.918  1.00  0.00           H  
ATOM   3940  HA  TYR B 240      30.129  47.592  32.007  1.00  0.00           H  
ATOM   3941 1HB  TYR B 240      28.250  45.573  33.277  1.00  0.00           H  
ATOM   3942 2HB  TYR B 240      29.806  46.032  33.955  1.00  0.00           H  
ATOM   3943  HD1 TYR B 240      26.397  47.198  33.162  1.00  0.00           H  
ATOM   3944  HD2 TYR B 240      30.130  48.137  35.058  1.00  0.00           H  
ATOM   3945  HE1 TYR B 240      25.333  49.109  34.313  1.00  0.00           H  
ATOM   3946  HE2 TYR B 240      29.065  50.048  36.208  1.00  0.00           H  
ATOM   3947  HH  TYR B 240      25.610  50.766  35.771  1.00  0.00           H  
ATOM   3948  N   PHE B 241      29.523  44.603  30.957  1.00  0.00           N  
ATOM   3949  CA  PHE B 241      30.085  43.411  30.408  1.00  0.00           C  
ATOM   3950  C   PHE B 241      30.466  43.742  28.983  1.00  0.00           C  
ATOM   3951  O   PHE B 241      29.762  44.507  28.301  1.00  0.00           O  
ATOM   3952  CB  PHE B 241      29.093  42.247  30.458  1.00  0.00           C  
ATOM   3953  CG  PHE B 241      28.892  41.681  31.835  1.00  0.00           C  
ATOM   3954  CD1 PHE B 241      27.898  42.177  32.666  1.00  0.00           C  
ATOM   3955  CD2 PHE B 241      29.696  40.653  32.303  1.00  0.00           C  
ATOM   3956  CE1 PHE B 241      27.712  41.657  33.933  1.00  0.00           C  
ATOM   3957  CE2 PHE B 241      29.512  40.131  33.568  1.00  0.00           C  
ATOM   3958  CZ  PHE B 241      28.519  40.634  34.384  1.00  0.00           C  
ATOM   3959  H   PHE B 241      28.526  44.673  31.061  1.00  0.00           H  
ATOM   3960  HA  PHE B 241      30.971  43.119  30.973  1.00  0.00           H  
ATOM   3961 1HB  PHE B 241      28.126  42.577  30.081  1.00  0.00           H  
ATOM   3962 2HB  PHE B 241      29.441  41.445  29.808  1.00  0.00           H  
ATOM   3963  HD1 PHE B 241      27.259  42.985  32.308  1.00  0.00           H  
ATOM   3964  HD2 PHE B 241      30.481  40.256  31.658  1.00  0.00           H  
ATOM   3965  HE1 PHE B 241      26.928  42.056  34.575  1.00  0.00           H  
ATOM   3966  HE2 PHE B 241      30.151  39.322  33.923  1.00  0.00           H  
ATOM   3967  HZ  PHE B 241      28.374  40.224  35.383  1.00  0.00           H  
ATOM   3968  N   LYS B 242      31.602  43.210  28.564  1.00  0.00           N  
ATOM   3969  CA  LYS B 242      32.129  43.385  27.222  1.00  0.00           C  
ATOM   3970  C   LYS B 242      32.409  42.023  26.640  1.00  0.00           C  
ATOM   3971  O   LYS B 242      32.444  41.036  27.388  1.00  0.00           O  
ATOM   3972  CB  LYS B 242      33.361  44.283  27.229  1.00  0.00           C  
ATOM   3973  CG  LYS B 242      33.071  45.667  27.845  1.00  0.00           C  
ATOM   3974  CD  LYS B 242      32.171  46.525  26.918  1.00  0.00           C  
ATOM   3975  CE  LYS B 242      31.931  47.925  27.495  1.00  0.00           C  
ATOM   3976  NZ  LYS B 242      31.035  48.737  26.617  1.00  0.00           N  
ATOM   3977  H   LYS B 242      32.113  42.616  29.220  1.00  0.00           H  
ATOM   3978  HA  LYS B 242      31.370  43.861  26.601  1.00  0.00           H  
ATOM   3979 1HB  LYS B 242      34.159  43.815  27.793  1.00  0.00           H  
ATOM   3980 2HB  LYS B 242      33.718  44.422  26.212  1.00  0.00           H  
ATOM   3981 1HG  LYS B 242      32.584  45.557  28.815  1.00  0.00           H  
ATOM   3982 2HG  LYS B 242      34.012  46.191  27.998  1.00  0.00           H  
ATOM   3983 1HD  LYS B 242      32.645  46.622  25.942  1.00  0.00           H  
ATOM   3984 2HD  LYS B 242      31.204  46.040  26.776  1.00  0.00           H  
ATOM   3985 1HE  LYS B 242      31.461  47.824  28.479  1.00  0.00           H  
ATOM   3986 2HE  LYS B 242      32.883  48.441  27.608  1.00  0.00           H  
ATOM   3987 1HZ  LYS B 242      30.881  49.645  27.030  1.00  0.00           H  
ATOM   3988 2HZ  LYS B 242      31.448  48.846  25.704  1.00  0.00           H  
ATOM   3989 3HZ  LYS B 242      30.153  48.255  26.525  1.00  0.00           H  
ATOM   3990  N   GLY B 243      32.550  41.933  25.324  1.00  0.00           N  
ATOM   3991  CA  GLY B 243      32.770  40.612  24.777  1.00  0.00           C  
ATOM   3992  C   GLY B 243      32.696  40.512  23.261  1.00  0.00           C  
ATOM   3993  O   GLY B 243      33.161  41.378  22.522  1.00  0.00           O  
ATOM   3994  H   GLY B 243      32.503  42.745  24.727  1.00  0.00           H  
ATOM   3995 1HA  GLY B 243      33.745  40.253  25.102  1.00  0.00           H  
ATOM   3996 2HA  GLY B 243      32.042  39.944  25.208  1.00  0.00           H  
ATOM   3997  N   PHE B 244      32.149  39.400  22.826  1.00  0.00           N  
ATOM   3998  CA  PHE B 244      32.116  39.024  21.442  1.00  0.00           C  
ATOM   3999  C   PHE B 244      30.710  38.883  20.898  1.00  0.00           C  
ATOM   4000  O   PHE B 244      29.742  38.829  21.653  1.00  0.00           O  
ATOM   4001  CB  PHE B 244      32.790  37.679  21.283  1.00  0.00           C  
ATOM   4002  CG  PHE B 244      34.122  37.632  21.909  1.00  0.00           C  
ATOM   4003  CD1 PHE B 244      34.327  36.830  23.020  1.00  0.00           C  
ATOM   4004  CD2 PHE B 244      35.162  38.403  21.457  1.00  0.00           C  
ATOM   4005  CE1 PHE B 244      35.551  36.774  23.629  1.00  0.00           C  
ATOM   4006  CE2 PHE B 244      36.392  38.353  22.084  1.00  0.00           C  
ATOM   4007  CZ  PHE B 244      36.584  37.533  23.166  1.00  0.00           C  
ATOM   4008  H   PHE B 244      31.737  38.778  23.521  1.00  0.00           H  
ATOM   4009  HA  PHE B 244      32.641  39.784  20.864  1.00  0.00           H  
ATOM   4010 1HB  PHE B 244      32.166  36.908  21.734  1.00  0.00           H  
ATOM   4011 2HB  PHE B 244      32.891  37.433  20.228  1.00  0.00           H  
ATOM   4012  HD1 PHE B 244      33.503  36.222  23.404  1.00  0.00           H  
ATOM   4013  HD2 PHE B 244      35.010  39.056  20.598  1.00  0.00           H  
ATOM   4014  HE1 PHE B 244      35.695  36.125  24.486  1.00  0.00           H  
ATOM   4015  HE2 PHE B 244      37.214  38.965  21.719  1.00  0.00           H  
ATOM   4016  HZ  PHE B 244      37.554  37.489  23.657  1.00  0.00           H  
ATOM   4017  N   TRP B 245      30.599  38.811  19.579  1.00  0.00           N  
ATOM   4018  CA  TRP B 245      29.314  38.566  18.959  1.00  0.00           C  
ATOM   4019  C   TRP B 245      28.880  37.130  19.175  1.00  0.00           C  
ATOM   4020  O   TRP B 245      29.691  36.198  19.085  1.00  0.00           O  
ATOM   4021  CB  TRP B 245      29.364  38.795  17.446  1.00  0.00           C  
ATOM   4022  CG  TRP B 245      29.440  40.201  17.072  1.00  0.00           C  
ATOM   4023  CD1 TRP B 245      30.521  40.888  16.617  1.00  0.00           C  
ATOM   4024  CD2 TRP B 245      28.358  41.140  17.143  1.00  0.00           C  
ATOM   4025  NE1 TRP B 245      30.187  42.197  16.414  1.00  0.00           N  
ATOM   4026  CE2 TRP B 245      28.855  42.368  16.748  1.00  0.00           C  
ATOM   4027  CE3 TRP B 245      27.021  41.036  17.528  1.00  0.00           C  
ATOM   4028  CZ2 TRP B 245      28.065  43.502  16.734  1.00  0.00           C  
ATOM   4029  CZ3 TRP B 245      26.216  42.167  17.507  1.00  0.00           C  
ATOM   4030  CH2 TRP B 245      26.728  43.367  17.126  1.00  0.00           C  
ATOM   4031  H   TRP B 245      31.422  38.900  19.000  1.00  0.00           H  
ATOM   4032  HA  TRP B 245      28.577  39.231  19.404  1.00  0.00           H  
ATOM   4033 1HB  TRP B 245      30.229  38.282  17.033  1.00  0.00           H  
ATOM   4034 2HB  TRP B 245      28.491  38.350  17.007  1.00  0.00           H  
ATOM   4035  HD1 TRP B 245      31.509  40.460  16.451  1.00  0.00           H  
ATOM   4036  HE1 TRP B 245      30.813  42.919  16.089  1.00  0.00           H  
ATOM   4037  HE3 TRP B 245      26.620  40.074  17.845  1.00  0.00           H  
ATOM   4038  HZ2 TRP B 245      28.453  44.473  16.432  1.00  0.00           H  
ATOM   4039  HZ3 TRP B 245      25.169  42.072  17.813  1.00  0.00           H  
ATOM   4040  HH2 TRP B 245      26.072  44.238  17.126  1.00  0.00           H  
ATOM   4041  N   SER B 246      27.587  36.973  19.396  1.00  0.00           N  
ATOM   4042  CA  SER B 246      26.935  35.691  19.518  1.00  0.00           C  
ATOM   4043  C   SER B 246      26.891  35.055  18.154  1.00  0.00           C  
ATOM   4044  O   SER B 246      27.157  35.716  17.152  1.00  0.00           O  
ATOM   4045  CB  SER B 246      25.498  35.866  19.918  1.00  0.00           C  
ATOM   4046  OG  SER B 246      24.772  36.383  18.828  1.00  0.00           O  
ATOM   4047  H   SER B 246      27.020  37.801  19.520  1.00  0.00           H  
ATOM   4048  HA  SER B 246      27.477  35.058  20.220  1.00  0.00           H  
ATOM   4049 1HB  SER B 246      25.073  34.915  20.234  1.00  0.00           H  
ATOM   4050 2HB  SER B 246      25.442  36.553  20.757  1.00  0.00           H  
ATOM   4051  HG  SER B 246      24.671  35.624  18.194  1.00  0.00           H  
ATOM   4052  N   GLU B 247      26.534  33.790  18.106  1.00  0.00           N  
ATOM   4053  CA  GLU B 247      26.329  33.130  16.838  1.00  0.00           C  
ATOM   4054  C   GLU B 247      25.079  33.738  16.256  1.00  0.00           C  
ATOM   4055  O   GLU B 247      24.328  34.420  16.963  1.00  0.00           O  
ATOM   4056  CB  GLU B 247      26.151  31.613  16.991  1.00  0.00           C  
ATOM   4057  CG  GLU B 247      27.403  30.839  17.415  1.00  0.00           C  
ATOM   4058  CD  GLU B 247      28.502  30.803  16.368  1.00  0.00           C  
ATOM   4059  OE1 GLU B 247      28.205  30.536  15.223  1.00  0.00           O  
ATOM   4060  OE2 GLU B 247      29.649  31.034  16.731  1.00  0.00           O  
ATOM   4061  H   GLU B 247      26.364  33.290  18.965  1.00  0.00           H  
ATOM   4062  HA  GLU B 247      27.167  33.339  16.174  1.00  0.00           H  
ATOM   4063 1HB  GLU B 247      25.370  31.412  17.719  1.00  0.00           H  
ATOM   4064 2HB  GLU B 247      25.813  31.193  16.039  1.00  0.00           H  
ATOM   4065 1HG  GLU B 247      27.793  31.300  18.307  1.00  0.00           H  
ATOM   4066 2HG  GLU B 247      27.118  29.818  17.662  1.00  0.00           H  
ATOM   4067  N   TRP B 248      24.885  33.559  14.971  1.00  0.00           N  
ATOM   4068  CA  TRP B 248      23.705  34.090  14.333  1.00  0.00           C  
ATOM   4069  C   TRP B 248      22.481  33.280  14.677  1.00  0.00           C  
ATOM   4070  O   TRP B 248      22.563  32.070  14.898  1.00  0.00           O  
ATOM   4071  CB  TRP B 248      23.841  34.081  12.832  1.00  0.00           C  
ATOM   4072  CG  TRP B 248      24.806  35.036  12.281  1.00  0.00           C  
ATOM   4073  CD1 TRP B 248      26.072  34.774  11.854  1.00  0.00           C  
ATOM   4074  CD2 TRP B 248      24.585  36.438  12.059  1.00  0.00           C  
ATOM   4075  NE1 TRP B 248      26.657  35.925  11.377  1.00  0.00           N  
ATOM   4076  CE2 TRP B 248      25.758  36.957  11.501  1.00  0.00           C  
ATOM   4077  CE3 TRP B 248      23.505  37.279  12.276  1.00  0.00           C  
ATOM   4078  CZ2 TRP B 248      25.876  38.307  11.160  1.00  0.00           C  
ATOM   4079  CZ3 TRP B 248      23.604  38.625  11.933  1.00  0.00           C  
ATOM   4080  CH2 TRP B 248      24.764  39.127  11.392  1.00  0.00           C  
ATOM   4081  H   TRP B 248      25.549  33.015  14.435  1.00  0.00           H  
ATOM   4082  HA  TRP B 248      23.547  35.111  14.674  1.00  0.00           H  
ATOM   4083 1HB  TRP B 248      24.127  33.083  12.511  1.00  0.00           H  
ATOM   4084 2HB  TRP B 248      22.866  34.291  12.397  1.00  0.00           H  
ATOM   4085  HD1 TRP B 248      26.548  33.794  11.881  1.00  0.00           H  
ATOM   4086  HE1 TRP B 248      27.595  35.997  11.003  1.00  0.00           H  
ATOM   4087  HE3 TRP B 248      22.594  36.877  12.698  1.00  0.00           H  
ATOM   4088  HZ2 TRP B 248      26.783  38.725  10.730  1.00  0.00           H  
ATOM   4089  HZ3 TRP B 248      22.739  39.279  12.109  1.00  0.00           H  
ATOM   4090  HH2 TRP B 248      24.814  40.189  11.144  1.00  0.00           H  
ATOM   4091  N   SER B 249      21.348  33.952  14.700  1.00  0.00           N  
ATOM   4092  CA  SER B 249      20.060  33.299  14.838  1.00  0.00           C  
ATOM   4093  C   SER B 249      19.848  32.532  13.544  1.00  0.00           C  
ATOM   4094  O   SER B 249      20.585  32.767  12.588  1.00  0.00           O  
ATOM   4095  CB  SER B 249      18.975  34.330  14.878  1.00  0.00           C  
ATOM   4096  OG  SER B 249      18.837  34.904  13.577  1.00  0.00           O  
ATOM   4097  H   SER B 249      21.367  34.965  14.609  1.00  0.00           H  
ATOM   4098  HA  SER B 249      20.066  32.659  15.717  1.00  0.00           H  
ATOM   4099 1HB  SER B 249      18.037  33.909  15.209  1.00  0.00           H  
ATOM   4100 2HB  SER B 249      19.257  35.094  15.591  1.00  0.00           H  
ATOM   4101  HG  SER B 249      18.316  34.226  13.028  1.00  0.00           H  
ATOM   4102  N   PRO B 250      18.906  31.596  13.465  1.00  0.00           N  
ATOM   4103  CA  PRO B 250      18.504  30.963  12.228  1.00  0.00           C  
ATOM   4104  C   PRO B 250      18.007  32.066  11.311  1.00  0.00           C  
ATOM   4105  O   PRO B 250      17.562  33.115  11.792  1.00  0.00           O  
ATOM   4106  CB  PRO B 250      17.382  30.029  12.669  1.00  0.00           C  
ATOM   4107  CG  PRO B 250      17.598  29.877  14.153  1.00  0.00           C  
ATOM   4108  CD  PRO B 250      18.125  31.220  14.623  1.00  0.00           C  
ATOM   4109  HA  PRO B 250      19.346  30.416  11.784  1.00  0.00           H  
ATOM   4110 1HB  PRO B 250      16.409  30.466  12.404  1.00  0.00           H  
ATOM   4111 2HB  PRO B 250      17.462  29.073  12.116  1.00  0.00           H  
ATOM   4112 1HG  PRO B 250      16.656  29.586  14.646  1.00  0.00           H  
ATOM   4113 2HG  PRO B 250      18.314  29.062  14.332  1.00  0.00           H  
ATOM   4114 1HD  PRO B 250      17.300  31.912  14.812  1.00  0.00           H  
ATOM   4115 2HD  PRO B 250      18.751  31.052  15.509  1.00  0.00           H  
ATOM   4116  N   SER B 251      18.156  31.887  10.008  1.00  0.00           N  
ATOM   4117  CA  SER B 251      17.674  32.930   9.128  1.00  0.00           C  
ATOM   4118  C   SER B 251      16.183  32.818   8.956  1.00  0.00           C  
ATOM   4119  O   SER B 251      15.612  31.734   9.067  1.00  0.00           O  
ATOM   4120  CB  SER B 251      18.339  32.877   7.787  1.00  0.00           C  
ATOM   4121  OG  SER B 251      19.722  33.125   7.890  1.00  0.00           O  
ATOM   4122  H   SER B 251      18.550  31.031   9.642  1.00  0.00           H  
ATOM   4123  HA  SER B 251      17.891  33.897   9.579  1.00  0.00           H  
ATOM   4124 1HB  SER B 251      18.155  31.931   7.308  1.00  0.00           H  
ATOM   4125 2HB  SER B 251      17.886  33.643   7.169  1.00  0.00           H  
ATOM   4126  HG  SER B 251      20.061  33.168   6.957  1.00  0.00           H  
ATOM   4127  N   TYR B 252      15.563  33.935   8.651  1.00  0.00           N  
ATOM   4128  CA  TYR B 252      14.148  33.990   8.341  1.00  0.00           C  
ATOM   4129  C   TYR B 252      14.059  34.488   6.913  1.00  0.00           C  
ATOM   4130  O   TYR B 252      14.822  35.375   6.515  1.00  0.00           O  
ATOM   4131  CB  TYR B 252      13.407  34.935   9.283  1.00  0.00           C  
ATOM   4132  CG  TYR B 252      11.908  34.984   9.088  1.00  0.00           C  
ATOM   4133  CD1 TYR B 252      11.112  34.071   9.767  1.00  0.00           C  
ATOM   4134  CD2 TYR B 252      11.322  35.914   8.232  1.00  0.00           C  
ATOM   4135  CE1 TYR B 252       9.745  34.104   9.619  1.00  0.00           C  
ATOM   4136  CE2 TYR B 252       9.944  35.932   8.088  1.00  0.00           C  
ATOM   4137  CZ  TYR B 252       9.163  35.044   8.780  1.00  0.00           C  
ATOM   4138  OH  TYR B 252       7.794  35.109   8.657  1.00  0.00           O  
ATOM   4139  H   TYR B 252      16.111  34.791   8.627  1.00  0.00           H  
ATOM   4140  HA  TYR B 252      13.713  32.991   8.389  1.00  0.00           H  
ATOM   4141 1HB  TYR B 252      13.600  34.638  10.316  1.00  0.00           H  
ATOM   4142 2HB  TYR B 252      13.788  35.931   9.170  1.00  0.00           H  
ATOM   4143  HD1 TYR B 252      11.568  33.342  10.434  1.00  0.00           H  
ATOM   4144  HD2 TYR B 252      11.940  36.627   7.688  1.00  0.00           H  
ATOM   4145  HE1 TYR B 252       9.122  33.398  10.170  1.00  0.00           H  
ATOM   4146  HE2 TYR B 252       9.464  36.653   7.440  1.00  0.00           H  
ATOM   4147  HH  TYR B 252       7.565  35.866   8.100  1.00  0.00           H  
ATOM   4148  N   TYR B 253      13.194  33.894   6.114  1.00  0.00           N  
ATOM   4149  CA  TYR B 253      13.101  34.368   4.741  1.00  0.00           C  
ATOM   4150  C   TYR B 253      11.712  34.881   4.418  1.00  0.00           C  
ATOM   4151  O   TYR B 253      10.703  34.254   4.768  1.00  0.00           O  
ATOM   4152  CB  TYR B 253      13.454  33.248   3.795  1.00  0.00           C  
ATOM   4153  CG  TYR B 253      14.883  32.688   3.889  1.00  0.00           C  
ATOM   4154  CD1 TYR B 253      15.200  31.700   4.806  1.00  0.00           C  
ATOM   4155  CD2 TYR B 253      15.828  33.104   3.000  1.00  0.00           C  
ATOM   4156  CE1 TYR B 253      16.452  31.124   4.812  1.00  0.00           C  
ATOM   4157  CE2 TYR B 253      17.075  32.531   3.002  1.00  0.00           C  
ATOM   4158  CZ  TYR B 253      17.390  31.548   3.883  1.00  0.00           C  
ATOM   4159  OH  TYR B 253      18.641  30.973   3.816  1.00  0.00           O  
ATOM   4160  H   TYR B 253      12.601  33.147   6.451  1.00  0.00           H  
ATOM   4161  HA  TYR B 253      13.795  35.190   4.599  1.00  0.00           H  
ATOM   4162 1HB  TYR B 253      12.761  32.421   3.955  1.00  0.00           H  
ATOM   4163 2HB  TYR B 253      13.302  33.598   2.775  1.00  0.00           H  
ATOM   4164  HD1 TYR B 253      14.454  31.366   5.512  1.00  0.00           H  
ATOM   4165  HD2 TYR B 253      15.583  33.877   2.269  1.00  0.00           H  
ATOM   4166  HE1 TYR B 253      16.686  30.332   5.530  1.00  0.00           H  
ATOM   4167  HE2 TYR B 253      17.820  32.851   2.276  1.00  0.00           H  
ATOM   4168  HH  TYR B 253      19.225  31.541   3.289  1.00  0.00           H  
ATOM   4169  N   PHE B 254      11.667  35.984   3.696  1.00  0.00           N  
ATOM   4170  CA  PHE B 254      10.391  36.583   3.349  1.00  0.00           C  
ATOM   4171  C   PHE B 254      10.470  37.233   1.986  1.00  0.00           C  
ATOM   4172  O   PHE B 254      11.564  37.501   1.492  1.00  0.00           O  
ATOM   4173  CB  PHE B 254       9.998  37.593   4.433  1.00  0.00           C  
ATOM   4174  CG  PHE B 254      10.875  38.827   4.549  1.00  0.00           C  
ATOM   4175  CD1 PHE B 254      10.533  40.003   3.898  1.00  0.00           C  
ATOM   4176  CD2 PHE B 254      12.035  38.803   5.288  1.00  0.00           C  
ATOM   4177  CE1 PHE B 254      11.319  41.127   3.997  1.00  0.00           C  
ATOM   4178  CE2 PHE B 254      12.831  39.927   5.386  1.00  0.00           C  
ATOM   4179  CZ  PHE B 254      12.469  41.093   4.742  1.00  0.00           C  
ATOM   4180  H   PHE B 254      12.549  36.418   3.414  1.00  0.00           H  
ATOM   4181  HA  PHE B 254       9.631  35.805   3.319  1.00  0.00           H  
ATOM   4182 1HB  PHE B 254       8.973  37.921   4.263  1.00  0.00           H  
ATOM   4183 2HB  PHE B 254      10.012  37.090   5.379  1.00  0.00           H  
ATOM   4184  HD1 PHE B 254       9.618  40.033   3.304  1.00  0.00           H  
ATOM   4185  HD2 PHE B 254      12.326  37.887   5.799  1.00  0.00           H  
ATOM   4186  HE1 PHE B 254      11.028  42.042   3.485  1.00  0.00           H  
ATOM   4187  HE2 PHE B 254      13.742  39.895   5.970  1.00  0.00           H  
ATOM   4188  HZ  PHE B 254      13.096  41.980   4.820  1.00  0.00           H  
ATOM   4189  N   ARG B 255       9.319  37.493   1.379  1.00  0.00           N  
ATOM   4190  CA  ARG B 255       9.295  38.090   0.051  1.00  0.00           C  
ATOM   4191  C   ARG B 255       8.433  39.325   0.046  1.00  0.00           C  
ATOM   4192  O   ARG B 255       7.331  39.321   0.619  1.00  0.00           O  
ATOM   4193  CB  ARG B 255       8.804  37.090  -0.996  1.00  0.00           C  
ATOM   4194  CG  ARG B 255       8.804  37.584  -2.381  1.00  0.00           C  
ATOM   4195  CD  ARG B 255       8.254  36.594  -3.310  1.00  0.00           C  
ATOM   4196  NE  ARG B 255       8.339  37.068  -4.672  1.00  0.00           N  
ATOM   4197  CZ  ARG B 255       7.450  37.913  -5.232  1.00  0.00           C  
ATOM   4198  NH1 ARG B 255       6.435  38.370  -4.518  1.00  0.00           N  
ATOM   4199  NH2 ARG B 255       7.600  38.285  -6.491  1.00  0.00           N  
ATOM   4200  H   ARG B 255       8.452  37.256   1.839  1.00  0.00           H  
ATOM   4201  HA  ARG B 255      10.297  38.391  -0.210  1.00  0.00           H  
ATOM   4202 1HB  ARG B 255       9.460  36.243  -1.019  1.00  0.00           H  
ATOM   4203 2HB  ARG B 255       7.802  36.739  -0.756  1.00  0.00           H  
ATOM   4204 1HG  ARG B 255       8.198  38.481  -2.450  1.00  0.00           H  
ATOM   4205 2HG  ARG B 255       9.820  37.813  -2.688  1.00  0.00           H  
ATOM   4206 1HD  ARG B 255       8.806  35.660  -3.234  1.00  0.00           H  
ATOM   4207 2HD  ARG B 255       7.212  36.424  -3.070  1.00  0.00           H  
ATOM   4208  HE  ARG B 255       9.106  36.739  -5.241  1.00  0.00           H  
ATOM   4209 1HH1 ARG B 255       6.330  38.085  -3.551  1.00  0.00           H  
ATOM   4210 2HH1 ARG B 255       5.766  39.004  -4.928  1.00  0.00           H  
ATOM   4211 1HH2 ARG B 255       8.386  37.937  -7.027  1.00  0.00           H  
ATOM   4212 2HH2 ARG B 255       6.948  38.923  -6.908  1.00  0.00           H  
ATOM   4213  N   THR B 256       8.962  40.391  -0.549  1.00  0.00           N  
ATOM   4214  CA  THR B 256       8.272  41.665  -0.578  1.00  0.00           C  
ATOM   4215  C   THR B 256       7.189  41.651  -1.679  1.00  0.00           C  
ATOM   4216  O   THR B 256       7.250  40.815  -2.585  1.00  0.00           O  
ATOM   4217  CB  THR B 256       9.312  42.779  -0.837  1.00  0.00           C  
ATOM   4218  OG1 THR B 256       9.874  42.624  -2.131  1.00  0.00           O  
ATOM   4219  CG2 THR B 256      10.449  42.658   0.165  1.00  0.00           C  
ATOM   4220  H   THR B 256       9.878  40.298  -0.991  1.00  0.00           H  
ATOM   4221  HA  THR B 256       7.815  41.810   0.395  1.00  0.00           H  
ATOM   4222  HB  THR B 256       8.873  43.754  -0.750  1.00  0.00           H  
ATOM   4223  HG1 THR B 256      10.493  43.373  -2.303  1.00  0.00           H  
ATOM   4224 1HG2 THR B 256      11.191  43.434  -0.039  1.00  0.00           H  
ATOM   4225 2HG2 THR B 256      10.085  42.769   1.170  1.00  0.00           H  
ATOM   4226 3HG2 THR B 256      10.913  41.679   0.060  1.00  0.00           H  
ATOM   4227  N   PRO B 257       6.202  42.568  -1.667  1.00  0.00           N  
ATOM   4228  CA  PRO B 257       5.158  42.701  -2.678  1.00  0.00           C  
ATOM   4229  C   PRO B 257       5.682  42.784  -4.100  1.00  0.00           C  
ATOM   4230  O   PRO B 257       6.479  43.669  -4.417  1.00  0.00           O  
ATOM   4231  OXT PRO B 257       5.321  41.985  -4.920  1.00  0.00           O  
ATOM   4232  CB  PRO B 257       4.484  44.005  -2.254  1.00  0.00           C  
ATOM   4233  CG  PRO B 257       4.680  44.050  -0.767  1.00  0.00           C  
ATOM   4234  CD  PRO B 257       6.052  43.518  -0.537  1.00  0.00           C  
ATOM   4235  HA  PRO B 257       4.462  41.856  -2.582  1.00  0.00           H  
ATOM   4236 1HB  PRO B 257       4.963  44.852  -2.765  1.00  0.00           H  
ATOM   4237 2HB  PRO B 257       3.429  43.999  -2.556  1.00  0.00           H  
ATOM   4238 1HG  PRO B 257       4.560  45.074  -0.408  1.00  0.00           H  
ATOM   4239 2HG  PRO B 257       3.902  43.452  -0.263  1.00  0.00           H  
ATOM   4240 1HD  PRO B 257       6.765  44.340  -0.593  1.00  0.00           H  
ATOM   4241 2HD  PRO B 257       6.042  43.018   0.438  1.00  0.00           H  
TER                                                                             
REMARK PDBinfo-LABEL:    1 SCAFFOLD
REMARK PDBinfo-LABEL:    2 SCAFFOLD
REMARK PDBinfo-LABEL:    3 SCAFFOLD
REMARK PDBinfo-LABEL:    4 SCAFFOLD
REMARK PDBinfo-LABEL:    5 SCAFFOLD
REMARK PDBinfo-LABEL:    6 SCAFFOLD
REMARK PDBinfo-LABEL:    7 SCAFFOLD
REMARK PDBinfo-LABEL:    8 SCAFFOLD
REMARK PDBinfo-LABEL:    9 SCAFFOLD
REMARK PDBinfo-LABEL:   10 SCAFFOLD
REMARK PDBinfo-LABEL:   11 SCAFFOLD
REMARK PDBinfo-LABEL:   12 SCAFFOLD
REMARK PDBinfo-LABEL:   13 SCAFFOLD
REMARK PDBinfo-LABEL:   14 SCAFFOLD
REMARK PDBinfo-LABEL:   15 SCAFFOLD
REMARK PDBinfo-LABEL:   16 SCAFFOLD
REMARK PDBinfo-LABEL:   17 SCAFFOLD
REMARK PDBinfo-LABEL:   18 SCAFFOLD
REMARK PDBinfo-LABEL:   19 SCAFFOLD
REMARK PDBinfo-LABEL:   20 SCAFFOLD
REMARK PDBinfo-LABEL:   21 SCAFFOLD
REMARK PDBinfo-LABEL:   22 SCAFFOLD
REMARK PDBinfo-LABEL:   23 SCAFFOLD
REMARK PDBinfo-LABEL:   24 SCAFFOLD
REMARK PDBinfo-LABEL:   25 SCAFFOLD
REMARK PDBinfo-LABEL:   26 SCAFFOLD
REMARK PDBinfo-LABEL:   27 SCAFFOLD
REMARK PDBinfo-LABEL:   28 SCAFFOLD
REMARK PDBinfo-LABEL:   29 SCAFFOLD
REMARK PDBinfo-LABEL:   30 SCAFFOLD
REMARK PDBinfo-LABEL:   31 SCAFFOLD
REMARK PDBinfo-LABEL:   32 SCAFFOLD
REMARK PDBinfo-LABEL:   33 SCAFFOLD
REMARK PDBinfo-LABEL:   34 SCAFFOLD
REMARK PDBinfo-LABEL:   35 SCAFFOLD
REMARK PDBinfo-LABEL:   36 SCAFFOLD
REMARK PDBinfo-LABEL:   37 SCAFFOLD
REMARK PDBinfo-LABEL:   38 SCAFFOLD
REMARK PDBinfo-LABEL:   39 SCAFFOLD
REMARK PDBinfo-LABEL:   40 SCAFFOLD
REMARK PDBinfo-LABEL:   41 SCAFFOLD
REMARK PDBinfo-LABEL:   42 SCAFFOLD
REMARK PDBinfo-LABEL:   43 SCAFFOLD
REMARK PDBinfo-LABEL:   44 SCAFFOLD
REMARK PDBinfo-LABEL:   45 SCAFFOLD
REMARK PDBinfo-LABEL:   46 SCAFFOLD
REMARK PDBinfo-LABEL:   47 SCAFFOLD
REMARK PDBinfo-LABEL:   48 SCAFFOLD
REMARK PDBinfo-LABEL:   49 SCAFFOLD CONNECTION
REMARK PDBinfo-LABEL:   50 MOTIF CONNECTION
REMARK PDBinfo-LABEL:   51 MOTIF
REMARK PDBinfo-LABEL:   52 MOTIF
REMARK PDBinfo-LABEL:   53 MOTIF
REMARK PDBinfo-LABEL:   54 MOTIF HOTSPOT
REMARK PDBinfo-LABEL:   55 MOTIF
REMARK PDBinfo-LABEL:   56 MOTIF
REMARK PDBinfo-LABEL:   57 MOTIF
REMARK PDBinfo-LABEL:   58 MOTIF CONNECTION
REMARK PDBinfo-LABEL:   59 SCAFFOLD CONNECTION
REMARK PDBinfo-LABEL:   60 SCAFFOLD
REMARK PDBinfo-LABEL:   61 SCAFFOLD
REMARK PDBinfo-LABEL:   62 SCAFFOLD
REMARK PDBinfo-LABEL:   63 SCAFFOLD
REMARK PDBinfo-LABEL:   64 SCAFFOLD
REMARK PDBinfo-LABEL:   65 CONTEXT
REMARK PDBinfo-LABEL:   66 CONTEXT
REMARK PDBinfo-LABEL:   67 CONTEXT
REMARK PDBinfo-LABEL:   68 CONTEXT
REMARK PDBinfo-LABEL:   69 CONTEXT
REMARK PDBinfo-LABEL:   70 CONTEXT
REMARK PDBinfo-LABEL:   71 CONTEXT
REMARK PDBinfo-LABEL:   72 CONTEXT
REMARK PDBinfo-LABEL:   73 CONTEXT
REMARK PDBinfo-LABEL:   74 CONTEXT
REMARK PDBinfo-LABEL:   75 CONTEXT
REMARK PDBinfo-LABEL:   76 CONTEXT
REMARK PDBinfo-LABEL:   77 CONTEXT
REMARK PDBinfo-LABEL:   78 CONTEXT
REMARK PDBinfo-LABEL:   79 CONTEXT
REMARK PDBinfo-LABEL:   80 CONTEXT
REMARK PDBinfo-LABEL:   81 CONTEXT
REMARK PDBinfo-LABEL:   82 CONTEXT
REMARK PDBinfo-LABEL:   83 CONTEXT
REMARK PDBinfo-LABEL:   84 CONTEXT
REMARK PDBinfo-LABEL:   85 CONTEXT
REMARK PDBinfo-LABEL:   86 CONTEXT
REMARK PDBinfo-LABEL:   87 CONTEXT
REMARK PDBinfo-LABEL:   88 CONTEXT
REMARK PDBinfo-LABEL:   89 CONTEXT
REMARK PDBinfo-LABEL:   90 CONTEXT
REMARK PDBinfo-LABEL:   91 CONTEXT
REMARK PDBinfo-LABEL:   92 CONTEXT
REMARK PDBinfo-LABEL:   93 CONTEXT
REMARK PDBinfo-LABEL:   94 CONTEXT
REMARK PDBinfo-LABEL:   95 CONTEXT
REMARK PDBinfo-LABEL:   96 CONTEXT
REMARK PDBinfo-LABEL:   97 CONTEXT
REMARK PDBinfo-LABEL:   98 CONTEXT
REMARK PDBinfo-LABEL:   99 CONTEXT
REMARK PDBinfo-LABEL:  100 CONTEXT
REMARK PDBinfo-LABEL:  101 CONTEXT
REMARK PDBinfo-LABEL:  102 CONTEXT
REMARK PDBinfo-LABEL:  103 CONTEXT
REMARK PDBinfo-LABEL:  104 CONTEXT
REMARK PDBinfo-LABEL:  105 CONTEXT
REMARK PDBinfo-LABEL:  106 CONTEXT
REMARK PDBinfo-LABEL:  107 CONTEXT
REMARK PDBinfo-LABEL:  108 CONTEXT
REMARK PDBinfo-LABEL:  109 CONTEXT
REMARK PDBinfo-LABEL:  110 CONTEXT
REMARK PDBinfo-LABEL:  111 CONTEXT
REMARK PDBinfo-LABEL:  112 CONTEXT
REMARK PDBinfo-LABEL:  113 CONTEXT
REMARK PDBinfo-LABEL:  114 CONTEXT
REMARK PDBinfo-LABEL:  115 CONTEXT
REMARK PDBinfo-LABEL:  116 CONTEXT
REMARK PDBinfo-LABEL:  117 CONTEXT
REMARK PDBinfo-LABEL:  118 CONTEXT
REMARK PDBinfo-LABEL:  119 CONTEXT
REMARK PDBinfo-LABEL:  120 CONTEXT
REMARK PDBinfo-LABEL:  121 CONTEXT
REMARK PDBinfo-LABEL:  122 CONTEXT
REMARK PDBinfo-LABEL:  123 CONTEXT
REMARK PDBinfo-LABEL:  124 CONTEXT
REMARK PDBinfo-LABEL:  125 CONTEXT
REMARK PDBinfo-LABEL:  126 CONTEXT
REMARK PDBinfo-LABEL:  127 CONTEXT
REMARK PDBinfo-LABEL:  128 CONTEXT
REMARK PDBinfo-LABEL:  129 CONTEXT
REMARK PDBinfo-LABEL:  130 CONTEXT
REMARK PDBinfo-LABEL:  131 CONTEXT
REMARK PDBinfo-LABEL:  132 CONTEXT
REMARK PDBinfo-LABEL:  133 CONTEXT
REMARK PDBinfo-LABEL:  134 CONTEXT
REMARK PDBinfo-LABEL:  135 CONTEXT
REMARK PDBinfo-LABEL:  136 CONTEXT
REMARK PDBinfo-LABEL:  137 CONTEXT
REMARK PDBinfo-LABEL:  138 CONTEXT
REMARK PDBinfo-LABEL:  139 CONTEXT
REMARK PDBinfo-LABEL:  140 CONTEXT
REMARK PDBinfo-LABEL:  141 CONTEXT
REMARK PDBinfo-LABEL:  142 CONTEXT
REMARK PDBinfo-LABEL:  143 CONTEXT
REMARK PDBinfo-LABEL:  144 CONTEXT
REMARK PDBinfo-LABEL:  145 CONTEXT
REMARK PDBinfo-LABEL:  146 CONTEXT
REMARK PDBinfo-LABEL:  147 CONTEXT
REMARK PDBinfo-LABEL:  148 CONTEXT
REMARK PDBinfo-LABEL:  149 CONTEXT
REMARK PDBinfo-LABEL:  150 CONTEXT
REMARK PDBinfo-LABEL:  151 CONTEXT
REMARK PDBinfo-LABEL:  152 CONTEXT
REMARK PDBinfo-LABEL:  153 CONTEXT
REMARK PDBinfo-LABEL:  154 CONTEXT
REMARK PDBinfo-LABEL:  155 CONTEXT
REMARK PDBinfo-LABEL:  156 CONTEXT
REMARK PDBinfo-LABEL:  157 CONTEXT
REMARK PDBinfo-LABEL:  158 CONTEXT
REMARK PDBinfo-LABEL:  159 CONTEXT
REMARK PDBinfo-LABEL:  160 CONTEXT
REMARK PDBinfo-LABEL:  161 CONTEXT
REMARK PDBinfo-LABEL:  162 CONTEXT
REMARK PDBinfo-LABEL:  163 CONTEXT
REMARK PDBinfo-LABEL:  164 CONTEXT
REMARK PDBinfo-LABEL:  165 CONTEXT
REMARK PDBinfo-LABEL:  166 CONTEXT
REMARK PDBinfo-LABEL:  167 CONTEXT
REMARK PDBinfo-LABEL:  168 CONTEXT
REMARK PDBinfo-LABEL:  169 CONTEXT
REMARK PDBinfo-LABEL:  170 CONTEXT
REMARK PDBinfo-LABEL:  171 CONTEXT
REMARK PDBinfo-LABEL:  172 CONTEXT
REMARK PDBinfo-LABEL:  173 CONTEXT
REMARK PDBinfo-LABEL:  174 CONTEXT
REMARK PDBinfo-LABEL:  175 CONTEXT
REMARK PDBinfo-LABEL:  176 CONTEXT
REMARK PDBinfo-LABEL:  177 CONTEXT
REMARK PDBinfo-LABEL:  178 CONTEXT
REMARK PDBinfo-LABEL:  179 CONTEXT
REMARK PDBinfo-LABEL:  180 CONTEXT
REMARK PDBinfo-LABEL:  181 CONTEXT
REMARK PDBinfo-LABEL:  182 CONTEXT
REMARK PDBinfo-LABEL:  183 CONTEXT
REMARK PDBinfo-LABEL:  184 CONTEXT
REMARK PDBinfo-LABEL:  185 CONTEXT
REMARK PDBinfo-LABEL:  186 CONTEXT
REMARK PDBinfo-LABEL:  187 CONTEXT
REMARK PDBinfo-LABEL:  188 CONTEXT
REMARK PDBinfo-LABEL:  189 CONTEXT
REMARK PDBinfo-LABEL:  190 CONTEXT
REMARK PDBinfo-LABEL:  191 CONTEXT
REMARK PDBinfo-LABEL:  192 CONTEXT
REMARK PDBinfo-LABEL:  193 CONTEXT
REMARK PDBinfo-LABEL:  194 CONTEXT
REMARK PDBinfo-LABEL:  195 CONTEXT
REMARK PDBinfo-LABEL:  196 CONTEXT
REMARK PDBinfo-LABEL:  197 CONTEXT
REMARK PDBinfo-LABEL:  198 CONTEXT
REMARK PDBinfo-LABEL:  199 CONTEXT
REMARK PDBinfo-LABEL:  200 CONTEXT
REMARK PDBinfo-LABEL:  201 CONTEXT
REMARK PDBinfo-LABEL:  202 CONTEXT
REMARK PDBinfo-LABEL:  203 CONTEXT
REMARK PDBinfo-LABEL:  204 CONTEXT
REMARK PDBinfo-LABEL:  205 CONTEXT
REMARK PDBinfo-LABEL:  206 CONTEXT
REMARK PDBinfo-LABEL:  207 CONTEXT
REMARK PDBinfo-LABEL:  208 CONTEXT
REMARK PDBinfo-LABEL:  209 CONTEXT
REMARK PDBinfo-LABEL:  210 CONTEXT
REMARK PDBinfo-LABEL:  211 CONTEXT
REMARK PDBinfo-LABEL:  212 CONTEXT
REMARK PDBinfo-LABEL:  213 CONTEXT
REMARK PDBinfo-LABEL:  214 CONTEXT
REMARK PDBinfo-LABEL:  215 CONTEXT
REMARK PDBinfo-LABEL:  216 CONTEXT
REMARK PDBinfo-LABEL:  217 CONTEXT
REMARK PDBinfo-LABEL:  218 CONTEXT
REMARK PDBinfo-LABEL:  219 CONTEXT
REMARK PDBinfo-LABEL:  220 CONTEXT
REMARK PDBinfo-LABEL:  221 CONTEXT
REMARK PDBinfo-LABEL:  222 CONTEXT
REMARK PDBinfo-LABEL:  223 CONTEXT
REMARK PDBinfo-LABEL:  224 CONTEXT
REMARK PDBinfo-LABEL:  225 CONTEXT
REMARK PDBinfo-LABEL:  226 CONTEXT
REMARK PDBinfo-LABEL:  227 CONTEXT
REMARK PDBinfo-LABEL:  228 CONTEXT
REMARK PDBinfo-LABEL:  229 CONTEXT
REMARK PDBinfo-LABEL:  230 CONTEXT
REMARK PDBinfo-LABEL:  231 CONTEXT
REMARK PDBinfo-LABEL:  232 CONTEXT
REMARK PDBinfo-LABEL:  233 CONTEXT
REMARK PDBinfo-LABEL:  234 CONTEXT
REMARK PDBinfo-LABEL:  235 CONTEXT
REMARK PDBinfo-LABEL:  236 CONTEXT
REMARK PDBinfo-LABEL:  237 CONTEXT
REMARK PDBinfo-LABEL:  238 CONTEXT
REMARK PDBinfo-LABEL:  239 CONTEXT
REMARK PDBinfo-LABEL:  240 CONTEXT
REMARK PDBinfo-LABEL:  241 CONTEXT
REMARK PDBinfo-LABEL:  242 CONTEXT
REMARK PDBinfo-LABEL:  243 CONTEXT
REMARK PDBinfo-LABEL:  244 CONTEXT
REMARK PDBinfo-LABEL:  245 CONTEXT
REMARK PDBinfo-LABEL:  246 CONTEXT
REMARK PDBinfo-LABEL:  247 CONTEXT
REMARK PDBinfo-LABEL:  248 CONTEXT
REMARK PDBinfo-LABEL:  249 CONTEXT
REMARK PDBinfo-LABEL:  250 CONTEXT
REMARK PDBinfo-LABEL:  251 CONTEXT
REMARK PDBinfo-LABEL:  252 CONTEXT
REMARK PDBinfo-LABEL:  253 CONTEXT
REMARK PDBinfo-LABEL:  254 CONTEXT
REMARK PDBinfo-LABEL:  255 CONTEXT
REMARK PDBinfo-LABEL:  256 CONTEXT
REMARK PDBinfo-LABEL:  257 CONTEXT

score -843.902
silent_score -843.902
time 0
                                    
