# Supplementary material for: Design of protein-binding proteins from the target structure alone
Source: Nature. 2022 Mar 24;605(7910):551–60. doi: 10.1038/s41586-022-04654-9 (PMC9117152; doi:10.1038/s41586-022-04654-9)
Supplement: Supplementary file 4 — Supplementary Data 1 Experimental data and analysis. This file contains all the experimental results and the analysis protocols. [file 41586_2022_4654_MOESM4_ESM.gz › supplemental_files/ngs_analysis/il7ra_grafting_experiment/motif_parents/IL7_bcov_r2_ems_3hM_540_000000033_0001_0001.pdb]

SSBOND     CYS B   70    CYS B   85                                       2.04  
SSBOND     CYS B  102    CYS B  110                                       2.04  
SSBOND     CYS B  136    CYS B  146                                       2.06  
ATOM      1  N   PRO A   1      -9.605 -12.154  20.916  1.00  0.00           N  
ATOM      2  CA  PRO A   1      -9.942 -10.844  21.462  1.00  0.00           C  
ATOM      3  C   PRO A   1      -8.688 -10.036  21.766  1.00  0.00           C  
ATOM      4  O   PRO A   1      -8.741  -8.812  21.890  1.00  0.00           O  
ATOM      5  CB  PRO A   1     -10.715 -11.191  22.739  1.00  0.00           C  
ATOM      6  CG  PRO A   1     -10.120 -12.481  23.187  1.00  0.00           C  
ATOM      7  CD  PRO A   1      -9.823 -13.220  21.909  1.00  0.00           C  
ATOM      8  HA  PRO A   1     -10.536 -10.304  20.722  1.00  0.00           H  
ATOM      9 1HB  PRO A   1     -10.597 -10.386  23.479  1.00  0.00           H  
ATOM     10 2HB  PRO A   1     -11.790 -11.270  22.517  1.00  0.00           H  
ATOM     11 1HG  PRO A   1      -9.218 -12.296  23.789  1.00  0.00           H  
ATOM     12 2HG  PRO A   1     -10.827 -13.022  23.833  1.00  0.00           H  
ATOM     13 1HD  PRO A   1      -8.909 -13.819  22.036  1.00  0.00           H  
ATOM     14 2HD  PRO A   1     -10.675 -13.864  21.649  1.00  0.00           H  
ATOM     15 1H   PRO A   1     -10.462 -12.668  20.801  1.00  0.00           H  
ATOM     16 2H   PRO A   1      -9.172 -12.013  20.046  1.00  0.00           H  
ATOM     17  N   GLU A   2      -7.560 -10.727  21.887  1.00  0.00           N  
ATOM     18  CA  GLU A   2      -6.304 -10.084  22.258  1.00  0.00           C  
ATOM     19  C   GLU A   2      -5.797  -9.182  21.140  1.00  0.00           C  
ATOM     20  O   GLU A   2      -5.134  -8.176  21.396  1.00  0.00           O  
ATOM     21  CB  GLU A   2      -5.247 -11.138  22.596  1.00  0.00           C  
ATOM     22  CG  GLU A   2      -5.541 -11.943  23.855  1.00  0.00           C  
ATOM     23  CD  GLU A   2      -5.694 -11.081  25.077  1.00  0.00           C  
ATOM     24  OE1 GLU A   2      -4.813 -10.298  25.343  1.00  0.00           O  
ATOM     25  OE2 GLU A   2      -6.691 -11.204  25.746  1.00  0.00           O  
ATOM     26  H   GLU A   2      -7.572 -11.723  21.718  1.00  0.00           H  
ATOM     27  HA  GLU A   2      -6.475  -9.478  23.147  1.00  0.00           H  
ATOM     28 1HB  GLU A   2      -5.151 -11.838  21.766  1.00  0.00           H  
ATOM     29 2HB  GLU A   2      -4.279 -10.653  22.728  1.00  0.00           H  
ATOM     30 1HG  GLU A   2      -6.460 -12.507  23.706  1.00  0.00           H  
ATOM     31 2HG  GLU A   2      -4.732 -12.653  24.016  1.00  0.00           H  
ATOM     32  N   VAL A   3      -6.109  -9.548  19.903  1.00  0.00           N  
ATOM     33  CA  VAL A   3      -5.703  -8.760  18.745  1.00  0.00           C  
ATOM     34  C   VAL A   3      -6.419  -7.417  18.716  1.00  0.00           C  
ATOM     35  O   VAL A   3      -5.878  -6.424  18.228  1.00  0.00           O  
ATOM     36  CB  VAL A   3      -6.005  -9.528  17.444  1.00  0.00           C  
ATOM     37  CG1 VAL A   3      -7.501  -9.544  17.170  1.00  0.00           C  
ATOM     38  CG2 VAL A   3      -5.251  -8.896  16.284  1.00  0.00           C  
ATOM     39  H   VAL A   3      -6.639 -10.395  19.759  1.00  0.00           H  
ATOM     40  HA  VAL A   3      -4.627  -8.582  18.807  1.00  0.00           H  
ATOM     41  HB  VAL A   3      -5.688 -10.564  17.563  1.00  0.00           H  
ATOM     42 1HG1 VAL A   3      -7.696 -10.091  16.247  1.00  0.00           H  
ATOM     43 2HG1 VAL A   3      -8.017 -10.033  17.997  1.00  0.00           H  
ATOM     44 3HG1 VAL A   3      -7.864  -8.521  17.068  1.00  0.00           H  
ATOM     45 1HG2 VAL A   3      -5.468  -9.444  15.368  1.00  0.00           H  
ATOM     46 2HG2 VAL A   3      -5.563  -7.858  16.169  1.00  0.00           H  
ATOM     47 3HG2 VAL A   3      -4.180  -8.933  16.483  1.00  0.00           H  
ATOM     48  N   LYS A   4      -7.639  -7.390  19.243  1.00  0.00           N  
ATOM     49  CA  LYS A   4      -8.409  -6.156  19.327  1.00  0.00           C  
ATOM     50  C   LYS A   4      -7.855  -5.234  20.405  1.00  0.00           C  
ATOM     51  O   LYS A   4      -7.846  -4.013  20.246  1.00  0.00           O  
ATOM     52  CB  LYS A   4      -9.882  -6.461  19.603  1.00  0.00           C  
ATOM     53  CG  LYS A   4     -10.620  -7.107  18.437  1.00  0.00           C  
ATOM     54  CD  LYS A   4     -12.127  -7.051  18.637  1.00  0.00           C  
ATOM     55  CE  LYS A   4     -12.591  -8.089  19.649  1.00  0.00           C  
ATOM     56  NZ  LYS A   4     -14.075  -8.168  19.723  1.00  0.00           N  
ATOM     57  H   LYS A   4      -8.044  -8.249  19.589  1.00  0.00           H  
ATOM     58  HA  LYS A   4      -8.353  -5.645  18.366  1.00  0.00           H  
ATOM     59 1HB  LYS A   4      -9.961  -7.130  20.460  1.00  0.00           H  
ATOM     60 2HB  LYS A   4     -10.404  -5.539  19.858  1.00  0.00           H  
ATOM     61 1HG  LYS A   4     -10.365  -6.588  17.513  1.00  0.00           H  
ATOM     62 2HG  LYS A   4     -10.312  -8.149  18.345  1.00  0.00           H  
ATOM     63 1HD  LYS A   4     -12.410  -6.059  18.991  1.00  0.00           H  
ATOM     64 2HD  LYS A   4     -12.627  -7.236  17.687  1.00  0.00           H  
ATOM     65 1HE  LYS A   4     -12.200  -9.067  19.371  1.00  0.00           H  
ATOM     66 2HE  LYS A   4     -12.203  -7.834  20.635  1.00  0.00           H  
ATOM     67 1HZ  LYS A   4     -14.341  -8.866  20.404  1.00  0.00           H  
ATOM     68 2HZ  LYS A   4     -14.447  -7.270  19.999  1.00  0.00           H  
ATOM     69 3HZ  LYS A   4     -14.445  -8.423  18.819  1.00  0.00           H  
ATOM     70  N   LYS A   5      -7.393  -5.824  21.501  1.00  0.00           N  
ATOM     71  CA  LYS A   5      -6.730  -5.069  22.557  1.00  0.00           C  
ATOM     72  C   LYS A   5      -5.464  -4.395  22.041  1.00  0.00           C  
ATOM     73  O   LYS A   5      -5.193  -3.237  22.358  1.00  0.00           O  
ATOM     74  CB  LYS A   5      -6.397  -5.979  23.739  1.00  0.00           C  
ATOM     75  CG  LYS A   5      -7.612  -6.481  24.508  1.00  0.00           C  
ATOM     76  CD  LYS A   5      -7.205  -7.438  25.620  1.00  0.00           C  
ATOM     77  CE  LYS A   5      -8.422  -8.063  26.287  1.00  0.00           C  
ATOM     78  NZ  LYS A   5      -8.042  -9.112  27.269  1.00  0.00           N  
ATOM     79  H   LYS A   5      -7.502  -6.824  21.606  1.00  0.00           H  
ATOM     80  HA  LYS A   5      -7.414  -4.300  22.914  1.00  0.00           H  
ATOM     81 1HB  LYS A   5      -5.842  -6.848  23.384  1.00  0.00           H  
ATOM     82 2HB  LYS A   5      -5.754  -5.446  24.440  1.00  0.00           H  
ATOM     83 1HG  LYS A   5      -8.141  -5.635  24.946  1.00  0.00           H  
ATOM     84 2HG  LYS A   5      -8.286  -6.997  23.826  1.00  0.00           H  
ATOM     85 1HD  LYS A   5      -6.581  -8.232  25.208  1.00  0.00           H  
ATOM     86 2HD  LYS A   5      -6.628  -6.899  26.371  1.00  0.00           H  
ATOM     87 1HE  LYS A   5      -8.991  -7.289  26.803  1.00  0.00           H  
ATOM     88 2HE  LYS A   5      -9.064  -8.509  25.528  1.00  0.00           H  
ATOM     89 1HZ  LYS A   5      -8.874  -9.501  27.688  1.00  0.00           H  
ATOM     90 2HZ  LYS A   5      -7.529  -9.845  26.798  1.00  0.00           H  
ATOM     91 3HZ  LYS A   5      -7.461  -8.706  27.989  1.00  0.00           H  
ATOM     92  N   GLU A   6      -4.691  -5.128  21.245  1.00  0.00           N  
ATOM     93  CA  GLU A   6      -3.475  -4.589  20.652  1.00  0.00           C  
ATOM     94  C   GLU A   6      -3.796  -3.601  19.538  1.00  0.00           C  
ATOM     95  O   GLU A   6      -3.044  -2.659  19.294  1.00  0.00           O  
ATOM     96  CB  GLU A   6      -2.600  -5.722  20.108  1.00  0.00           C  
ATOM     97  CG  GLU A   6      -2.024  -6.640  21.177  1.00  0.00           C  
ATOM     98  CD  GLU A   6      -1.158  -5.913  22.168  1.00  0.00           C  
ATOM     99  OE1 GLU A   6      -0.209  -5.290  21.754  1.00  0.00           O  
ATOM    100  OE2 GLU A   6      -1.444  -5.981  23.339  1.00  0.00           O  
ATOM    101  H   GLU A   6      -4.955  -6.082  21.047  1.00  0.00           H  
ATOM    102  HA  GLU A   6      -2.911  -4.069  21.428  1.00  0.00           H  
ATOM    103 1HB  GLU A   6      -3.184  -6.331  19.420  1.00  0.00           H  
ATOM    104 2HB  GLU A   6      -1.766  -5.298  19.546  1.00  0.00           H  
ATOM    105 1HG  GLU A   6      -2.846  -7.118  21.711  1.00  0.00           H  
ATOM    106 2HG  GLU A   6      -1.440  -7.420  20.693  1.00  0.00           H  
ATOM    107  N   ALA A   7      -4.919  -3.825  18.861  1.00  0.00           N  
ATOM    108  CA  ALA A   7      -5.398  -2.897  17.845  1.00  0.00           C  
ATOM    109  C   ALA A   7      -5.673  -1.522  18.438  1.00  0.00           C  
ATOM    110  O   ALA A   7      -5.390  -0.498  17.816  1.00  0.00           O  
ATOM    111  CB  ALA A   7      -6.649  -3.444  17.175  1.00  0.00           C  
ATOM    112  H   ALA A   7      -5.453  -4.658  19.059  1.00  0.00           H  
ATOM    113  HA  ALA A   7      -4.628  -2.799  17.077  1.00  0.00           H  
ATOM    114 1HB  ALA A   7      -6.995  -2.740  16.417  1.00  0.00           H  
ATOM    115 2HB  ALA A   7      -6.421  -4.401  16.704  1.00  0.00           H  
ATOM    116 3HB  ALA A   7      -7.430  -3.585  17.920  1.00  0.00           H  
ATOM    117  N   LYS A   8      -6.231  -1.506  19.645  1.00  0.00           N  
ATOM    118  CA  LYS A   8      -6.486  -0.258  20.354  1.00  0.00           C  
ATOM    119  C   LYS A   8      -5.188   0.487  20.645  1.00  0.00           C  
ATOM    120  O   LYS A   8      -5.118   1.709  20.508  1.00  0.00           O  
ATOM    121  CB  LYS A   8      -7.241  -0.526  21.657  1.00  0.00           C  
ATOM    122  CG  LYS A   8      -8.695  -0.938  21.468  1.00  0.00           C  
ATOM    123  CD  LYS A   8      -9.364  -1.232  22.802  1.00  0.00           C  
ATOM    124  CE  LYS A   8     -10.808  -1.671  22.613  1.00  0.00           C  
ATOM    125  NZ  LYS A   8     -11.466  -1.994  23.908  1.00  0.00           N  
ATOM    126  H   LYS A   8      -6.481  -2.380  20.082  1.00  0.00           H  
ATOM    127  HA  LYS A   8      -7.118   0.374  19.729  1.00  0.00           H  
ATOM    128 1HB  LYS A   8      -6.738  -1.319  22.212  1.00  0.00           H  
ATOM    129 2HB  LYS A   8      -7.225   0.369  22.278  1.00  0.00           H  
ATOM    130 1HG  LYS A   8      -9.238  -0.136  20.967  1.00  0.00           H  
ATOM    131 2HG  LYS A   8      -8.742  -1.829  20.843  1.00  0.00           H  
ATOM    132 1HD  LYS A   8      -8.817  -2.022  23.318  1.00  0.00           H  
ATOM    133 2HD  LYS A   8      -9.346  -0.336  23.423  1.00  0.00           H  
ATOM    134 1HE  LYS A   8     -11.369  -0.877  22.123  1.00  0.00           H  
ATOM    135 2HE  LYS A   8     -10.839  -2.554  21.974  1.00  0.00           H  
ATOM    136 1HZ  LYS A   8     -12.420  -2.282  23.739  1.00  0.00           H  
ATOM    137 2HZ  LYS A   8     -10.964  -2.744  24.363  1.00  0.00           H  
ATOM    138 3HZ  LYS A   8     -11.461  -1.177  24.502  1.00  0.00           H  
ATOM    139  N   LYS A   9      -4.161  -0.256  21.045  1.00  0.00           N  
ATOM    140  CA  LYS A   9      -2.835   0.315  21.249  1.00  0.00           C  
ATOM    141  C   LYS A   9      -2.277   0.887  19.953  1.00  0.00           C  
ATOM    142  O   LYS A   9      -1.670   1.958  19.946  1.00  0.00           O  
ATOM    143  CB  LYS A   9      -1.880  -0.738  21.814  1.00  0.00           C  
ATOM    144  CG  LYS A   9      -2.197  -1.175  23.238  1.00  0.00           C  
ATOM    145  CD  LYS A   9      -1.260  -2.282  23.698  1.00  0.00           C  
ATOM    146  CE  LYS A   9      -1.684  -2.842  25.047  1.00  0.00           C  
ATOM    147  NZ  LYS A   9      -0.885  -4.038  25.429  1.00  0.00           N  
ATOM    148  H   LYS A   9      -4.303  -1.242  21.211  1.00  0.00           H  
ATOM    149  HA  LYS A   9      -2.913   1.119  21.982  1.00  0.00           H  
ATOM    150 1HB  LYS A   9      -1.899  -1.625  21.180  1.00  0.00           H  
ATOM    151 2HB  LYS A   9      -0.862  -0.349  21.802  1.00  0.00           H  
ATOM    152 1HG  LYS A   9      -2.096  -0.323  23.910  1.00  0.00           H  
ATOM    153 2HG  LYS A   9      -3.223  -1.535  23.288  1.00  0.00           H  
ATOM    154 1HD  LYS A   9      -1.261  -3.088  22.963  1.00  0.00           H  
ATOM    155 2HD  LYS A   9      -0.246  -1.890  23.779  1.00  0.00           H  
ATOM    156 1HE  LYS A   9      -1.558  -2.077  25.813  1.00  0.00           H  
ATOM    157 2HE  LYS A   9      -2.737  -3.121  25.013  1.00  0.00           H  
ATOM    158 1HZ  LYS A   9      -1.195  -4.379  26.329  1.00  0.00           H  
ATOM    159 2HZ  LYS A   9      -1.007  -4.763  24.734  1.00  0.00           H  
ATOM    160 3HZ  LYS A   9       0.093  -3.788  25.484  1.00  0.00           H  
ATOM    161  N   ALA A  10      -2.482   0.167  18.857  1.00  0.00           N  
ATOM    162  CA  ALA A  10      -1.990   0.596  17.554  1.00  0.00           C  
ATOM    163  C   ALA A  10      -2.611   1.924  17.141  1.00  0.00           C  
ATOM    164  O   ALA A  10      -1.941   2.777  16.557  1.00  0.00           O  
ATOM    165  CB  ALA A  10      -2.271  -0.469  16.503  1.00  0.00           C  
ATOM    166  H   ALA A  10      -2.995  -0.702  18.927  1.00  0.00           H  
ATOM    167  HA  ALA A  10      -0.907   0.719  17.617  1.00  0.00           H  
ATOM    168 1HB  ALA A  10      -1.897  -0.135  15.536  1.00  0.00           H  
ATOM    169 2HB  ALA A  10      -1.773  -1.397  16.783  1.00  0.00           H  
ATOM    170 3HB  ALA A  10      -3.345  -0.640  16.438  1.00  0.00           H  
ATOM    171  N   GLU A  11      -3.892   2.093  17.445  1.00  0.00           N  
ATOM    172  CA  GLU A  11      -4.603   3.321  17.111  1.00  0.00           C  
ATOM    173  C   GLU A  11      -3.992   4.521  17.823  1.00  0.00           C  
ATOM    174  O   GLU A  11      -3.856   5.597  17.241  1.00  0.00           O  
ATOM    175  CB  GLU A  11      -6.083   3.198  17.477  1.00  0.00           C  
ATOM    176  CG  GLU A  11      -6.942   4.372  17.029  1.00  0.00           C  
ATOM    177  CD  GLU A  11      -8.410   4.143  17.256  1.00  0.00           C  
ATOM    178  OE1 GLU A  11      -8.758   3.111  17.778  1.00  0.00           O  
ATOM    179  OE2 GLU A  11      -9.186   5.002  16.906  1.00  0.00           O  
ATOM    180  H   GLU A  11      -4.386   1.350  17.920  1.00  0.00           H  
ATOM    181  HA  GLU A  11      -4.534   3.481  16.035  1.00  0.00           H  
ATOM    182 1HB  GLU A  11      -6.495   2.293  17.030  1.00  0.00           H  
ATOM    183 2HB  GLU A  11      -6.184   3.103  18.559  1.00  0.00           H  
ATOM    184 1HG  GLU A  11      -6.636   5.263  17.578  1.00  0.00           H  
ATOM    185 2HG  GLU A  11      -6.766   4.554  15.970  1.00  0.00           H  
ATOM    186  N   GLU A  12      -3.624   4.329  19.086  1.00  0.00           N  
ATOM    187  CA  GLU A  12      -2.963   5.375  19.858  1.00  0.00           C  
ATOM    188  C   GLU A  12      -1.573   5.666  19.314  1.00  0.00           C  
ATOM    189  O   GLU A  12      -1.158   6.822  19.226  1.00  0.00           O  
ATOM    190  CB  GLU A  12      -2.871   4.972  21.332  1.00  0.00           C  
ATOM    191  CG  GLU A  12      -2.189   5.999  22.223  1.00  0.00           C  
ATOM    192  CD  GLU A  12      -2.955   7.289  22.320  1.00  0.00           C  
ATOM    193  OE1 GLU A  12      -4.149   7.265  22.134  1.00  0.00           O  
ATOM    194  OE2 GLU A  12      -2.347   8.300  22.583  1.00  0.00           O  
ATOM    195  H   GLU A  12      -3.808   3.437  19.520  1.00  0.00           H  
ATOM    196  HA  GLU A  12      -3.563   6.284  19.793  1.00  0.00           H  
ATOM    197 1HB  GLU A  12      -3.873   4.798  21.726  1.00  0.00           H  
ATOM    198 2HB  GLU A  12      -2.320   4.035  21.419  1.00  0.00           H  
ATOM    199 1HG  GLU A  12      -2.078   5.580  23.223  1.00  0.00           H  
ATOM    200 2HG  GLU A  12      -1.194   6.202  21.831  1.00  0.00           H  
ATOM    201  N   LEU A  13      -0.852   4.611  18.947  1.00  0.00           N  
ATOM    202  CA  LEU A  13       0.489   4.754  18.396  1.00  0.00           C  
ATOM    203  C   LEU A  13       0.463   5.494  17.065  1.00  0.00           C  
ATOM    204  O   LEU A  13       1.306   6.352  16.803  1.00  0.00           O  
ATOM    205  CB  LEU A  13       1.132   3.374  18.208  1.00  0.00           C  
ATOM    206  CG  LEU A  13       1.513   2.636  19.496  1.00  0.00           C  
ATOM    207  CD1 LEU A  13       1.805   1.175  19.179  1.00  0.00           C  
ATOM    208  CD2 LEU A  13       2.720   3.310  20.132  1.00  0.00           C  
ATOM    209  H   LEU A  13      -1.245   3.687  19.054  1.00  0.00           H  
ATOM    210  HA  LEU A  13       1.096   5.322  19.100  1.00  0.00           H  
ATOM    211 1HB  LEU A  13       0.441   2.740  17.654  1.00  0.00           H  
ATOM    212 2HB  LEU A  13       2.039   3.492  17.613  1.00  0.00           H  
ATOM    213  HG  LEU A  13       0.674   2.664  20.192  1.00  0.00           H  
ATOM    214 1HD1 LEU A  13       2.075   0.651  20.096  1.00  0.00           H  
ATOM    215 2HD1 LEU A  13       0.920   0.712  18.745  1.00  0.00           H  
ATOM    216 3HD1 LEU A  13       2.632   1.116  18.470  1.00  0.00           H  
ATOM    217 1HD2 LEU A  13       2.989   2.785  21.049  1.00  0.00           H  
ATOM    218 2HD2 LEU A  13       3.560   3.280  19.437  1.00  0.00           H  
ATOM    219 3HD2 LEU A  13       2.476   4.346  20.363  1.00  0.00           H  
ATOM    220  N   LEU A  14      -0.513   5.158  16.226  1.00  0.00           N  
ATOM    221  CA  LEU A  14      -0.675   5.818  14.936  1.00  0.00           C  
ATOM    222  C   LEU A  14      -1.036   7.288  15.110  1.00  0.00           C  
ATOM    223  O   LEU A  14      -0.555   8.147  14.372  1.00  0.00           O  
ATOM    224  CB  LEU A  14      -1.759   5.113  14.113  1.00  0.00           C  
ATOM    225  CG  LEU A  14      -1.396   3.717  13.589  1.00  0.00           C  
ATOM    226  CD1 LEU A  14      -2.651   3.023  13.078  1.00  0.00           C  
ATOM    227  CD2 LEU A  14      -0.354   3.842  12.489  1.00  0.00           C  
ATOM    228  H   LEU A  14      -1.158   4.427  16.490  1.00  0.00           H  
ATOM    229  HA  LEU A  14       0.268   5.752  14.393  1.00  0.00           H  
ATOM    230 1HB  LEU A  14      -2.653   5.014  14.728  1.00  0.00           H  
ATOM    231 2HB  LEU A  14      -2.003   5.735  13.252  1.00  0.00           H  
ATOM    232  HG  LEU A  14      -0.993   3.117  14.407  1.00  0.00           H  
ATOM    233 1HD1 LEU A  14      -2.393   2.031  12.707  1.00  0.00           H  
ATOM    234 2HD1 LEU A  14      -3.372   2.929  13.891  1.00  0.00           H  
ATOM    235 3HD1 LEU A  14      -3.088   3.610  12.271  1.00  0.00           H  
ATOM    236 1HD2 LEU A  14      -0.094   2.851  12.119  1.00  0.00           H  
ATOM    237 2HD2 LEU A  14      -0.756   4.442  11.673  1.00  0.00           H  
ATOM    238 3HD2 LEU A  14       0.539   4.327  12.887  1.00  0.00           H  
ATOM    239  N   THR A  15      -1.888   7.570  16.090  1.00  0.00           N  
ATOM    240  CA  THR A  15      -2.270   8.942  16.402  1.00  0.00           C  
ATOM    241  C   THR A  15      -1.057   9.777  16.794  1.00  0.00           C  
ATOM    242  O   THR A  15      -0.878  10.894  16.309  1.00  0.00           O  
ATOM    243  CB  THR A  15      -3.315   8.984  17.532  1.00  0.00           C  
ATOM    244  OG1 THR A  15      -4.496   8.285  17.119  1.00  0.00           O  
ATOM    245  CG2 THR A  15      -3.674  10.422  17.874  1.00  0.00           C  
ATOM    246  H   THR A  15      -2.281   6.814  16.633  1.00  0.00           H  
ATOM    247  HA  THR A  15      -2.726   9.384  15.516  1.00  0.00           H  
ATOM    248  HB  THR A  15      -2.912   8.495  18.418  1.00  0.00           H  
ATOM    249  HG1 THR A  15      -4.319   7.341  17.096  1.00  0.00           H  
ATOM    250 1HG2 THR A  15      -4.414  10.430  18.674  1.00  0.00           H  
ATOM    251 2HG2 THR A  15      -2.780  10.952  18.198  1.00  0.00           H  
ATOM    252 3HG2 THR A  15      -4.088  10.912  16.994  1.00  0.00           H  
ATOM    253  N   GLN A  16      -0.227   9.227  17.675  1.00  0.00           N  
ATOM    254  CA  GLN A  16       1.001   9.894  18.088  1.00  0.00           C  
ATOM    255  C   GLN A  16       2.002   9.965  16.943  1.00  0.00           C  
ATOM    256  O   GLN A  16       2.704  10.964  16.777  1.00  0.00           O  
ATOM    257  CB  GLN A  16       1.627   9.172  19.284  1.00  0.00           C  
ATOM    258  CG  GLN A  16       0.838   9.306  20.575  1.00  0.00           C  
ATOM    259  CD  GLN A  16       1.487   8.567  21.730  1.00  0.00           C  
ATOM    260  OE1 GLN A  16       2.701   8.348  21.740  1.00  0.00           O  
ATOM    261  NE2 GLN A  16       0.680   8.177  22.710  1.00  0.00           N  
ATOM    262  H   GLN A  16      -0.454   8.325  18.068  1.00  0.00           H  
ATOM    263  HA  GLN A  16       0.756  10.911  18.401  1.00  0.00           H  
ATOM    264 1HB  GLN A  16       1.724   8.109  19.058  1.00  0.00           H  
ATOM    265 2HB  GLN A  16       2.630   9.562  19.460  1.00  0.00           H  
ATOM    266 1HG  GLN A  16       0.771  10.361  20.840  1.00  0.00           H  
ATOM    267 2HG  GLN A  16      -0.160   8.895  20.423  1.00  0.00           H  
ATOM    268 1HE2 GLN A  16       1.051   7.684  23.498  1.00  0.00           H  
ATOM    269 2HE2 GLN A  16      -0.299   8.375  22.660  1.00  0.00           H  
ATOM    270  N   ALA A  17       2.064   8.899  16.152  1.00  0.00           N  
ATOM    271  CA  ALA A  17       2.984   8.837  15.022  1.00  0.00           C  
ATOM    272  C   ALA A  17       2.697   9.942  14.015  1.00  0.00           C  
ATOM    273  O   ALA A  17       3.614  10.511  13.425  1.00  0.00           O  
ATOM    274  CB  ALA A  17       2.903   7.474  14.350  1.00  0.00           C  
ATOM    275  H   ALA A  17       1.460   8.113  16.339  1.00  0.00           H  
ATOM    276  HA  ALA A  17       4.002   8.960  15.397  1.00  0.00           H  
ATOM    277 1HB  ALA A  17       3.596   7.441  13.508  1.00  0.00           H  
ATOM    278 2HB  ALA A  17       3.168   6.698  15.068  1.00  0.00           H  
ATOM    279 3HB  ALA A  17       1.890   7.304  13.991  1.00  0.00           H  
ATOM    280  N   ARG A  18       1.417  10.242  13.824  1.00  0.00           N  
ATOM    281  CA  ARG A  18       1.007  11.307  12.915  1.00  0.00           C  
ATOM    282  C   ARG A  18       1.510  12.662  13.392  1.00  0.00           C  
ATOM    283  O   ARG A  18       1.986  13.475  12.598  1.00  0.00           O  
ATOM    284  CB  ARG A  18      -0.508  11.349  12.786  1.00  0.00           C  
ATOM    285  CG  ARG A  18      -1.037  12.362  11.784  1.00  0.00           C  
ATOM    286  CD  ARG A  18      -2.517  12.304  11.673  1.00  0.00           C  
ATOM    287  NE  ARG A  18      -3.024  13.239  10.681  1.00  0.00           N  
ATOM    288  CZ  ARG A  18      -3.311  14.532  10.925  1.00  0.00           C  
ATOM    289  NH1 ARG A  18      -3.136  15.028  12.130  1.00  0.00           N  
ATOM    290  NH2 ARG A  18      -3.768  15.302   9.954  1.00  0.00           N  
ATOM    291  H   ARG A  18       0.709   9.721  14.320  1.00  0.00           H  
ATOM    292  HA  ARG A  18       1.431  11.104  11.931  1.00  0.00           H  
ATOM    293 1HB  ARG A  18      -0.875  10.368  12.488  1.00  0.00           H  
ATOM    294 2HB  ARG A  18      -0.949  11.582  13.755  1.00  0.00           H  
ATOM    295 1HG  ARG A  18      -0.756  13.367  12.100  1.00  0.00           H  
ATOM    296 2HG  ARG A  18      -0.611  12.158  10.801  1.00  0.00           H  
ATOM    297 1HD  ARG A  18      -2.821  11.299  11.381  1.00  0.00           H  
ATOM    298 2HD  ARG A  18      -2.964  12.552  12.635  1.00  0.00           H  
ATOM    299  HE  ARG A  18      -3.172  12.893   9.742  1.00  0.00           H  
ATOM    300 1HH1 ARG A  18      -2.786  14.439  12.873  1.00  0.00           H  
ATOM    301 2HH1 ARG A  18      -3.351  15.998  12.313  1.00  0.00           H  
ATOM    302 1HH2 ARG A  18      -3.903  14.921   9.027  1.00  0.00           H  
ATOM    303 2HH2 ARG A  18      -3.983  16.271  10.136  1.00  0.00           H  
ATOM    304  N   LYS A  19       1.404  12.903  14.695  1.00  0.00           N  
ATOM    305  CA  LYS A  19       1.886  14.145  15.288  1.00  0.00           C  
ATOM    306  C   LYS A  19       3.408  14.206  15.275  1.00  0.00           C  
ATOM    307  O   LYS A  19       3.995  15.265  15.051  1.00  0.00           O  
ATOM    308  CB  LYS A  19       1.366  14.291  16.719  1.00  0.00           C  
ATOM    309  CG  LYS A  19      -0.134  14.526  16.822  1.00  0.00           C  
ATOM    310  CD  LYS A  19      -0.583  14.605  18.274  1.00  0.00           C  
ATOM    311  CE  LYS A  19      -2.089  14.795  18.380  1.00  0.00           C  
ATOM    312  NZ  LYS A  19      -2.547  14.837  19.795  1.00  0.00           N  
ATOM    313  H   LYS A  19       0.975  12.207  15.290  1.00  0.00           H  
ATOM    314  HA  LYS A  19       1.498  14.981  14.704  1.00  0.00           H  
ATOM    315 1HB  LYS A  19       1.604  13.391  17.288  1.00  0.00           H  
ATOM    316 2HB  LYS A  19       1.869  15.127  17.205  1.00  0.00           H  
ATOM    317 1HG  LYS A  19      -0.393  15.457  16.320  1.00  0.00           H  
ATOM    318 2HG  LYS A  19      -0.665  13.709  16.331  1.00  0.00           H  
ATOM    319 1HD  LYS A  19      -0.304  13.688  18.793  1.00  0.00           H  
ATOM    320 2HD  LYS A  19      -0.087  15.444  18.762  1.00  0.00           H  
ATOM    321 1HE  LYS A  19      -2.375  15.725  17.890  1.00  0.00           H  
ATOM    322 2HE  LYS A  19      -2.596  13.974  17.872  1.00  0.00           H  
ATOM    323 1HZ  LYS A  19      -3.550  14.963  19.821  1.00  0.00           H  
ATOM    324 2HZ  LYS A  19      -2.307  13.971  20.254  1.00  0.00           H  
ATOM    325 3HZ  LYS A  19      -2.100  15.608  20.271  1.00  0.00           H  
ATOM    326  N   LEU A  20       4.043  13.064  15.517  1.00  0.00           N  
ATOM    327  CA  LEU A  20       5.500  12.987  15.548  1.00  0.00           C  
ATOM    328  C   LEU A  20       6.089  13.138  14.152  1.00  0.00           C  
ATOM    329  O   LEU A  20       7.115  13.792  13.967  1.00  0.00           O  
ATOM    330  CB  LEU A  20       5.948  11.653  16.158  1.00  0.00           C  
ATOM    331  CG  LEU A  20       5.690  11.489  17.661  1.00  0.00           C  
ATOM    332  CD1 LEU A  20       5.792  10.016  18.036  1.00  0.00           C  
ATOM    333  CD2 LEU A  20       6.694  12.323  18.443  1.00  0.00           C  
ATOM    334  H   LEU A  20       3.504  12.227  15.683  1.00  0.00           H  
ATOM    335  HA  LEU A  20       5.875  13.798  16.175  1.00  0.00           H  
ATOM    336 1HB  LEU A  20       5.432  10.845  15.643  1.00  0.00           H  
ATOM    337 2HB  LEU A  20       7.019  11.537  15.991  1.00  0.00           H  
ATOM    338  HG  LEU A  20       4.680  11.823  17.896  1.00  0.00           H  
ATOM    339 1HD1 LEU A  20       5.608   9.899  19.105  1.00  0.00           H  
ATOM    340 2HD1 LEU A  20       5.050   9.446  17.477  1.00  0.00           H  
ATOM    341 3HD1 LEU A  20       6.789   9.648  17.797  1.00  0.00           H  
ATOM    342 1HD2 LEU A  20       6.510  12.206  19.512  1.00  0.00           H  
ATOM    343 2HD2 LEU A  20       7.705  11.988  18.211  1.00  0.00           H  
ATOM    344 3HD2 LEU A  20       6.588  13.372  18.169  1.00  0.00           H  
ATOM    345  N   ALA A  21       5.434  12.528  13.171  1.00  0.00           N  
ATOM    346  CA  ALA A  21       5.944  12.509  11.804  1.00  0.00           C  
ATOM    347  C   ALA A  21       6.018  13.917  11.226  1.00  0.00           C  
ATOM    348  O   ALA A  21       5.117  14.730  11.429  1.00  0.00           O  
ATOM    349  CB  ALA A  21       5.074  11.622  10.927  1.00  0.00           C  
ATOM    350  H   ALA A  21       4.559  12.064  13.376  1.00  0.00           H  
ATOM    351  HA  ALA A  21       6.947  12.083  11.814  1.00  0.00           H  
ATOM    352 1HB  ALA A  21       5.467  11.619   9.910  1.00  0.00           H  
ATOM    353 2HB  ALA A  21       5.076  10.606  11.321  1.00  0.00           H  
ATOM    354 3HB  ALA A  21       4.055  12.004  10.920  1.00  0.00           H  
ATOM    355  N   GLU A  22       7.098  14.199  10.506  1.00  0.00           N  
ATOM    356  CA  GLU A  22       7.247  15.471   9.814  1.00  0.00           C  
ATOM    357  C   GLU A  22       6.997  15.320   8.318  1.00  0.00           C  
ATOM    358  O   GLU A  22       6.543  16.254   7.656  1.00  0.00           O  
ATOM    359  CB  GLU A  22       8.645  16.046  10.052  1.00  0.00           C  
ATOM    360  CG  GLU A  22       8.939  16.404  11.502  1.00  0.00           C  
ATOM    361  CD  GLU A  22      10.316  16.974  11.697  1.00  0.00           C  
ATOM    362  OE1 GLU A  22      11.071  16.988  10.754  1.00  0.00           O  
ATOM    363  OE2 GLU A  22      10.614  17.397  12.789  1.00  0.00           O  
ATOM    364  H   GLU A  22       7.835  13.511  10.433  1.00  0.00           H  
ATOM    365  HA  GLU A  22       6.519  16.175  10.219  1.00  0.00           H  
ATOM    366 1HB  GLU A  22       9.395  15.326   9.727  1.00  0.00           H  
ATOM    367 2HB  GLU A  22       8.775  16.948   9.453  1.00  0.00           H  
ATOM    368 1HG  GLU A  22       8.205  17.134  11.842  1.00  0.00           H  
ATOM    369 2HG  GLU A  22       8.832  15.510  12.115  1.00  0.00           H  
ATOM    370  N   ASP A  23       7.295  14.137   7.791  1.00  0.00           N  
ATOM    371  CA  ASP A  23       7.210  13.895   6.355  1.00  0.00           C  
ATOM    372  C   ASP A  23       5.780  13.589   5.931  1.00  0.00           C  
ATOM    373  O   ASP A  23       5.185  12.610   6.380  1.00  0.00           O  
ATOM    374  CB  ASP A  23       8.126  12.736   5.952  1.00  0.00           C  
ATOM    375  CG  ASP A  23       8.172  12.513   4.447  1.00  0.00           C  
ATOM    376  OD1 ASP A  23       7.448  13.181   3.745  1.00  0.00           O  
ATOM    377  OD2 ASP A  23       8.927  11.678   4.012  1.00  0.00           O  
ATOM    378  H   ASP A  23       7.586  13.387   8.399  1.00  0.00           H  
ATOM    379  HA  ASP A  23       7.546  14.791   5.833  1.00  0.00           H  
ATOM    380 1HB  ASP A  23       9.139  12.934   6.306  1.00  0.00           H  
ATOM    381 2HB  ASP A  23       7.785  11.818   6.431  1.00  0.00           H  
ATOM    382  N   PRO A  24       5.232  14.432   5.063  1.00  0.00           N  
ATOM    383  CA  PRO A  24       3.878  14.242   4.558  1.00  0.00           C  
ATOM    384  C   PRO A  24       3.676  12.820   4.046  1.00  0.00           C  
ATOM    385  O   PRO A  24       2.582  12.264   4.142  1.00  0.00           O  
ATOM    386  CB  PRO A  24       3.785  15.269   3.426  1.00  0.00           C  
ATOM    387  CG  PRO A  24       4.674  16.381   3.866  1.00  0.00           C  
ATOM    388  CD  PRO A  24       5.844  15.689   4.515  1.00  0.00           C  
ATOM    389  HA  PRO A  24       3.177  14.421   5.372  1.00  0.00           H  
ATOM    390 1HB  PRO A  24       4.106  14.813   2.478  1.00  0.00           H  
ATOM    391 2HB  PRO A  24       2.740  15.586   3.291  1.00  0.00           H  
ATOM    392 1HG  PRO A  24       4.969  16.995   3.002  1.00  0.00           H  
ATOM    393 2HG  PRO A  24       4.136  17.045   4.559  1.00  0.00           H  
ATOM    394 1HD  PRO A  24       6.603  15.459   3.751  1.00  0.00           H  
ATOM    395 2HD  PRO A  24       6.265  16.337   5.298  1.00  0.00           H  
ATOM    396  N   ARG A  25       4.739  12.237   3.503  1.00  0.00           N  
ATOM    397  CA  ARG A  25       4.683  10.876   2.980  1.00  0.00           C  
ATOM    398  C   ARG A  25       4.328   9.881   4.078  1.00  0.00           C  
ATOM    399  O   ARG A  25       3.531   8.968   3.866  1.00  0.00           O  
ATOM    400  CB  ARG A  25       6.015  10.487   2.357  1.00  0.00           C  
ATOM    401  CG  ARG A  25       6.097   9.049   1.870  1.00  0.00           C  
ATOM    402  CD  ARG A  25       6.817   8.181   2.837  1.00  0.00           C  
ATOM    403  NE  ARG A  25       6.830   6.791   2.414  1.00  0.00           N  
ATOM    404  CZ  ARG A  25       7.712   6.265   1.542  1.00  0.00           C  
ATOM    405  NH1 ARG A  25       8.645   7.024   1.011  1.00  0.00           N  
ATOM    406  NH2 ARG A  25       7.640   4.985   1.220  1.00  0.00           N  
ATOM    407  H   ARG A  25       5.609  12.749   3.448  1.00  0.00           H  
ATOM    408  HA  ARG A  25       3.916  10.833   2.208  1.00  0.00           H  
ATOM    409 1HB  ARG A  25       6.222  11.135   1.507  1.00  0.00           H  
ATOM    410 2HB  ARG A  25       6.814  10.635   3.083  1.00  0.00           H  
ATOM    411 1HG  ARG A  25       5.091   8.652   1.736  1.00  0.00           H  
ATOM    412 2HG  ARG A  25       6.630   9.016   0.918  1.00  0.00           H  
ATOM    413 1HD  ARG A  25       7.849   8.519   2.931  1.00  0.00           H  
ATOM    414 2HD  ARG A  25       6.328   8.237   3.809  1.00  0.00           H  
ATOM    415  HE  ARG A  25       6.127   6.175   2.801  1.00  0.00           H  
ATOM    416 1HH1 ARG A  25       8.700   8.003   1.257  1.00  0.00           H  
ATOM    417 2HH1 ARG A  25       9.306   6.630   0.358  1.00  0.00           H  
ATOM    418 1HH2 ARG A  25       6.923   4.401   1.628  1.00  0.00           H  
ATOM    419 2HH2 ARG A  25       8.301   4.591   0.567  1.00  0.00           H  
ATOM    420  N   ILE A  26       4.925  10.062   5.250  1.00  0.00           N  
ATOM    421  CA  ILE A  26       4.695   9.161   6.374  1.00  0.00           C  
ATOM    422  C   ILE A  26       3.350   9.430   7.031  1.00  0.00           C  
ATOM    423  O   ILE A  26       2.631   8.501   7.401  1.00  0.00           O  
ATOM    424  CB  ILE A  26       5.814   9.295   7.423  1.00  0.00           C  
ATOM    425  CG1 ILE A  26       7.151   8.831   6.840  1.00  0.00           C  
ATOM    426  CG2 ILE A  26       5.469   8.498   8.673  1.00  0.00           C  
ATOM    427  CD1 ILE A  26       8.342   9.150   7.714  1.00  0.00           C  
ATOM    428  H   ILE A  26       5.553  10.845   5.368  1.00  0.00           H  
ATOM    429  HA  ILE A  26       4.704   8.135   6.002  1.00  0.00           H  
ATOM    430  HB  ILE A  26       5.935  10.343   7.694  1.00  0.00           H  
ATOM    431 1HG1 ILE A  26       7.124   7.753   6.681  1.00  0.00           H  
ATOM    432 2HG1 ILE A  26       7.307   9.300   5.868  1.00  0.00           H  
ATOM    433 1HG2 ILE A  26       6.271   8.603   9.403  1.00  0.00           H  
ATOM    434 2HG2 ILE A  26       4.539   8.873   9.098  1.00  0.00           H  
ATOM    435 3HG2 ILE A  26       5.351   7.446   8.412  1.00  0.00           H  
ATOM    436 1HD1 ILE A  26       9.253   8.791   7.234  1.00  0.00           H  
ATOM    437 2HD1 ILE A  26       8.409  10.229   7.858  1.00  0.00           H  
ATOM    438 3HD1 ILE A  26       8.226   8.662   8.681  1.00  0.00           H  
ATOM    439  N   ARG A  27       3.013  10.707   7.176  1.00  0.00           N  
ATOM    440  CA  ARG A  27       1.730  11.100   7.749  1.00  0.00           C  
ATOM    441  C   ARG A  27       0.570  10.501   6.968  1.00  0.00           C  
ATOM    442  O   ARG A  27      -0.397  10.012   7.550  1.00  0.00           O  
ATOM    443  CB  ARG A  27       1.595  12.616   7.770  1.00  0.00           C  
ATOM    444  CG  ARG A  27       2.499  13.326   8.766  1.00  0.00           C  
ATOM    445  CD  ARG A  27       2.406  14.802   8.637  1.00  0.00           C  
ATOM    446  NE  ARG A  27       3.240  15.486   9.613  1.00  0.00           N  
ATOM    447  CZ  ARG A  27       3.449  16.816   9.643  1.00  0.00           C  
ATOM    448  NH1 ARG A  27       2.877  17.592   8.748  1.00  0.00           N  
ATOM    449  NH2 ARG A  27       4.226  17.343  10.572  1.00  0.00           N  
ATOM    450  H   ARG A  27       3.660  11.424   6.882  1.00  0.00           H  
ATOM    451  HA  ARG A  27       1.684  10.737   8.777  1.00  0.00           H  
ATOM    452 1HB  ARG A  27       1.817  13.014   6.781  1.00  0.00           H  
ATOM    453 2HB  ARG A  27       0.567  12.886   8.010  1.00  0.00           H  
ATOM    454 1HG  ARG A  27       2.210  13.051   9.781  1.00  0.00           H  
ATOM    455 2HG  ARG A  27       3.534  13.031   8.590  1.00  0.00           H  
ATOM    456 1HD  ARG A  27       2.729  15.101   7.642  1.00  0.00           H  
ATOM    457 2HD  ARG A  27       1.374  15.116   8.793  1.00  0.00           H  
ATOM    458  HE  ARG A  27       3.697  14.922  10.318  1.00  0.00           H  
ATOM    459 1HH1 ARG A  27       2.282  17.189   8.037  1.00  0.00           H  
ATOM    460 2HH1 ARG A  27       3.032  18.588   8.770  1.00  0.00           H  
ATOM    461 1HH2 ARG A  27       4.666  16.746  11.261  1.00  0.00           H  
ATOM    462 2HH2 ARG A  27       4.382  18.339  10.595  1.00  0.00           H  
ATOM    463  N   TYR A  28       0.671  10.543   5.642  1.00  0.00           N  
ATOM    464  CA  TYR A  28      -0.372  10.006   4.778  1.00  0.00           C  
ATOM    465  C   TYR A  28      -0.603   8.524   5.045  1.00  0.00           C  
ATOM    466  O   TYR A  28      -1.738   8.085   5.220  1.00  0.00           O  
ATOM    467  CB  TYR A  28      -0.015  10.230   3.307  1.00  0.00           C  
ATOM    468  CG  TYR A  28      -1.041   9.684   2.339  1.00  0.00           C  
ATOM    469  CD1 TYR A  28      -2.216  10.383   2.105  1.00  0.00           C  
ATOM    470  CD2 TYR A  28      -0.807   8.483   1.685  1.00  0.00           C  
ATOM    471  CE1 TYR A  28      -3.153   9.884   1.222  1.00  0.00           C  
ATOM    472  CE2 TYR A  28      -1.744   7.984   0.802  1.00  0.00           C  
ATOM    473  CZ  TYR A  28      -2.913   8.680   0.569  1.00  0.00           C  
ATOM    474  OH  TYR A  28      -3.847   8.182  -0.311  1.00  0.00           O  
ATOM    475  H   TYR A  28       1.492  10.957   5.225  1.00  0.00           H  
ATOM    476  HA  TYR A  28      -1.299  10.546   4.977  1.00  0.00           H  
ATOM    477 1HB  TYR A  28       0.096  11.299   3.118  1.00  0.00           H  
ATOM    478 2HB  TYR A  28       0.943   9.759   3.089  1.00  0.00           H  
ATOM    479  HD1 TYR A  28      -2.400  11.327   2.619  1.00  0.00           H  
ATOM    480  HD2 TYR A  28       0.116   7.933   1.870  1.00  0.00           H  
ATOM    481  HE1 TYR A  28      -4.076  10.433   1.038  1.00  0.00           H  
ATOM    482  HE2 TYR A  28      -1.561   7.039   0.289  1.00  0.00           H  
ATOM    483  HH  TYR A  28      -3.491   7.405  -0.748  1.00  0.00           H  
ATOM    484  N   ILE A  29       0.482   7.758   5.076  1.00  0.00           N  
ATOM    485  CA  ILE A  29       0.400   6.322   5.311  1.00  0.00           C  
ATOM    486  C   ILE A  29      -0.191   6.020   6.682  1.00  0.00           C  
ATOM    487  O   ILE A  29      -0.985   5.092   6.836  1.00  0.00           O  
ATOM    488  CB  ILE A  29       1.788   5.666   5.195  1.00  0.00           C  
ATOM    489  CG1 ILE A  29       2.325   5.804   3.768  1.00  0.00           C  
ATOM    490  CG2 ILE A  29       1.721   4.202   5.603  1.00  0.00           C  
ATOM    491  CD1 ILE A  29       1.496   5.082   2.730  1.00  0.00           C  
ATOM    492  H   ILE A  29       1.388   8.182   4.934  1.00  0.00           H  
ATOM    493  HA  ILE A  29      -0.246   5.883   4.547  1.00  0.00           H  
ATOM    494  HB  ILE A  29       2.490   6.183   5.847  1.00  0.00           H  
ATOM    495 1HG1 ILE A  29       2.370   6.858   3.496  1.00  0.00           H  
ATOM    496 2HG1 ILE A  29       3.342   5.412   3.722  1.00  0.00           H  
ATOM    497 1HG2 ILE A  29       2.710   3.754   5.514  1.00  0.00           H  
ATOM    498 2HG2 ILE A  29       1.380   4.128   6.634  1.00  0.00           H  
ATOM    499 3HG2 ILE A  29       1.023   3.675   4.951  1.00  0.00           H  
ATOM    500 1HD1 ILE A  29       1.940   5.226   1.745  1.00  0.00           H  
ATOM    501 2HD1 ILE A  29       1.467   4.017   2.964  1.00  0.00           H  
ATOM    502 3HD1 ILE A  29       0.483   5.482   2.733  1.00  0.00           H  
ATOM    503  N   ILE A  30       0.201   6.810   7.676  1.00  0.00           N  
ATOM    504  CA  ILE A  30      -0.333   6.664   9.025  1.00  0.00           C  
ATOM    505  C   ILE A  30      -1.844   6.864   9.044  1.00  0.00           C  
ATOM    506  O   ILE A  30      -2.573   6.087   9.660  1.00  0.00           O  
ATOM    507  CB  ILE A  30       0.330   7.665   9.989  1.00  0.00           C  
ATOM    508  CG1 ILE A  30       1.799   7.295  10.215  1.00  0.00           C  
ATOM    509  CG2 ILE A  30      -0.421   7.707  11.311  1.00  0.00           C  
ATOM    510  CD1 ILE A  30       2.609   8.386  10.876  1.00  0.00           C  
ATOM    511  H   ILE A  30       0.886   7.528   7.493  1.00  0.00           H  
ATOM    512  HA  ILE A  30      -0.109   5.659   9.381  1.00  0.00           H  
ATOM    513  HB  ILE A  30       0.321   8.659   9.545  1.00  0.00           H  
ATOM    514 1HG1 ILE A  30       1.857   6.402  10.837  1.00  0.00           H  
ATOM    515 2HG1 ILE A  30       2.265   7.057   9.259  1.00  0.00           H  
ATOM    516 1HG2 ILE A  30       0.062   8.418  11.981  1.00  0.00           H  
ATOM    517 2HG2 ILE A  30      -1.450   8.016  11.134  1.00  0.00           H  
ATOM    518 3HG2 ILE A  30      -0.412   6.717  11.766  1.00  0.00           H  
ATOM    519 1HD1 ILE A  30       3.638   8.050  11.003  1.00  0.00           H  
ATOM    520 2HD1 ILE A  30       2.593   9.280  10.252  1.00  0.00           H  
ATOM    521 3HD1 ILE A  30       2.181   8.617  11.851  1.00  0.00           H  
ATOM    522  N   GLU A  31      -2.306   7.910   8.368  1.00  0.00           N  
ATOM    523  CA  GLU A  31      -3.734   8.177   8.251  1.00  0.00           C  
ATOM    524  C   GLU A  31      -4.461   7.005   7.602  1.00  0.00           C  
ATOM    525  O   GLU A  31      -5.563   6.639   8.015  1.00  0.00           O  
ATOM    526  CB  GLU A  31      -3.973   9.452   7.439  1.00  0.00           C  
ATOM    527  CG  GLU A  31      -3.616  10.738   8.170  1.00  0.00           C  
ATOM    528  CD  GLU A  31      -3.781  11.962   7.313  1.00  0.00           C  
ATOM    529  OE1 GLU A  31      -4.034  11.815   6.141  1.00  0.00           O  
ATOM    530  OE2 GLU A  31      -3.653  13.047   7.830  1.00  0.00           O  
ATOM    531  H   GLU A  31      -1.650   8.536   7.924  1.00  0.00           H  
ATOM    532  HA  GLU A  31      -4.142   8.329   9.252  1.00  0.00           H  
ATOM    533 1HB  GLU A  31      -3.387   9.414   6.521  1.00  0.00           H  
ATOM    534 2HB  GLU A  31      -5.024   9.510   7.154  1.00  0.00           H  
ATOM    535 1HG  GLU A  31      -4.255  10.835   9.047  1.00  0.00           H  
ATOM    536 2HG  GLU A  31      -2.584  10.675   8.510  1.00  0.00           H  
ATOM    537  N   VAL A  32      -3.839   6.420   6.586  1.00  0.00           N  
ATOM    538  CA  VAL A  32      -4.380   5.229   5.939  1.00  0.00           C  
ATOM    539  C   VAL A  32      -4.435   4.054   6.910  1.00  0.00           C  
ATOM    540  O   VAL A  32      -5.418   3.316   6.947  1.00  0.00           O  
ATOM    541  CB  VAL A  32      -3.521   4.846   4.720  1.00  0.00           C  
ATOM    542  CG1 VAL A  32      -3.935   3.483   4.184  1.00  0.00           C  
ATOM    543  CG2 VAL A  32      -3.648   5.911   3.642  1.00  0.00           C  
ATOM    544  H   VAL A  32      -2.972   6.809   6.250  1.00  0.00           H  
ATOM    545  HA  VAL A  32      -5.392   5.448   5.599  1.00  0.00           H  
ATOM    546  HB  VAL A  32      -2.480   4.765   5.032  1.00  0.00           H  
ATOM    547 1HG1 VAL A  32      -3.318   3.228   3.323  1.00  0.00           H  
ATOM    548 2HG1 VAL A  32      -3.802   2.731   4.961  1.00  0.00           H  
ATOM    549 3HG1 VAL A  32      -4.982   3.514   3.882  1.00  0.00           H  
ATOM    550 1HG2 VAL A  32      -3.037   5.634   2.783  1.00  0.00           H  
ATOM    551 2HG2 VAL A  32      -4.690   5.995   3.334  1.00  0.00           H  
ATOM    552 3HG2 VAL A  32      -3.307   6.869   4.035  1.00  0.00           H  
ATOM    553  N   LEU A  33      -3.373   3.889   7.691  1.00  0.00           N  
ATOM    554  CA  LEU A  33      -3.294   2.795   8.653  1.00  0.00           C  
ATOM    555  C   LEU A  33      -4.368   2.925   9.723  1.00  0.00           C  
ATOM    556  O   LEU A  33      -4.913   1.926  10.194  1.00  0.00           O  
ATOM    557  CB  LEU A  33      -1.909   2.766   9.311  1.00  0.00           C  
ATOM    558  CG  LEU A  33      -0.759   2.277   8.421  1.00  0.00           C  
ATOM    559  CD1 LEU A  33       0.569   2.534   9.120  1.00  0.00           C  
ATOM    560  CD2 LEU A  33      -0.943   0.797   8.122  1.00  0.00           C  
ATOM    561  H   LEU A  33      -2.602   4.537   7.617  1.00  0.00           H  
ATOM    562  HA  LEU A  33      -3.441   1.856   8.120  1.00  0.00           H  
ATOM    563 1HB  LEU A  33      -1.663   3.773   9.647  1.00  0.00           H  
ATOM    564 2HB  LEU A  33      -1.952   2.115  10.184  1.00  0.00           H  
ATOM    565  HG  LEU A  33      -0.758   2.839   7.486  1.00  0.00           H  
ATOM    566 1HD1 LEU A  33       1.386   2.186   8.487  1.00  0.00           H  
ATOM    567 2HD1 LEU A  33       0.683   3.602   9.304  1.00  0.00           H  
ATOM    568 3HD1 LEU A  33       0.591   1.997  10.068  1.00  0.00           H  
ATOM    569 1HD2 LEU A  33      -0.126   0.449   7.489  1.00  0.00           H  
ATOM    570 2HD2 LEU A  33      -0.943   0.234   9.056  1.00  0.00           H  
ATOM    571 3HD2 LEU A  33      -1.891   0.645   7.607  1.00  0.00           H  
ATOM    572  N   ILE A  34      -4.667   4.162  10.108  1.00  0.00           N  
ATOM    573  CA  ILE A  34      -5.701   4.425  11.102  1.00  0.00           C  
ATOM    574  C   ILE A  34      -7.073   3.991  10.599  1.00  0.00           C  
ATOM    575  O   ILE A  34      -7.828   3.336  11.315  1.00  0.00           O  
ATOM    576  CB  ILE A  34      -5.739   5.919  11.473  1.00  0.00           C  
ATOM    577  CG1 ILE A  34      -4.480   6.307  12.251  1.00  0.00           C  
ATOM    578  CG2 ILE A  34      -6.988   6.234  12.282  1.00  0.00           C  
ATOM    579  CD1 ILE A  34      -4.287   7.800  12.396  1.00  0.00           C  
ATOM    580  H   ILE A  34      -4.167   4.939   9.700  1.00  0.00           H  
ATOM    581  HA  ILE A  34      -5.466   3.860  12.006  1.00  0.00           H  
ATOM    582  HB  ILE A  34      -5.746   6.519  10.564  1.00  0.00           H  
ATOM    583 1HG1 ILE A  34      -4.519   5.870  13.249  1.00  0.00           H  
ATOM    584 2HG1 ILE A  34      -3.601   5.899  11.751  1.00  0.00           H  
ATOM    585 1HG2 ILE A  34      -6.998   7.294  12.537  1.00  0.00           H  
ATOM    586 2HG2 ILE A  34      -7.872   5.994  11.695  1.00  0.00           H  
ATOM    587 3HG2 ILE A  34      -6.987   5.642  13.197  1.00  0.00           H  
ATOM    588 1HD1 ILE A  34      -3.374   7.997  12.958  1.00  0.00           H  
ATOM    589 2HD1 ILE A  34      -4.210   8.254  11.408  1.00  0.00           H  
ATOM    590 3HD1 ILE A  34      -5.138   8.226  12.926  1.00  0.00           H  
ATOM    591  N   GLU A  35      -7.388   4.361   9.364  1.00  0.00           N  
ATOM    592  CA  GLU A  35      -8.632   3.938   8.730  1.00  0.00           C  
ATOM    593  C   GLU A  35      -8.649   2.431   8.507  1.00  0.00           C  
ATOM    594  O   GLU A  35      -9.644   1.763   8.792  1.00  0.00           O  
ATOM    595  CB  GLU A  35      -8.825   4.663   7.396  1.00  0.00           C  
ATOM    596  CG  GLU A  35     -10.124   4.324   6.678  1.00  0.00           C  
ATOM    597  CD  GLU A  35     -10.311   5.103   5.406  1.00  0.00           C  
ATOM    598  OE1 GLU A  35      -9.466   5.908   5.096  1.00  0.00           O  
ATOM    599  OE2 GLU A  35     -11.300   4.893   4.744  1.00  0.00           O  
ATOM    600  H   GLU A  35      -6.751   4.955   8.849  1.00  0.00           H  
ATOM    601  HA  GLU A  35      -9.461   4.204   9.384  1.00  0.00           H  
ATOM    602 1HB  GLU A  35      -8.806   5.740   7.561  1.00  0.00           H  
ATOM    603 2HB  GLU A  35      -8.000   4.420   6.727  1.00  0.00           H  
ATOM    604 1HG  GLU A  35     -10.130   3.260   6.443  1.00  0.00           H  
ATOM    605 2HG  GLU A  35     -10.960   4.524   7.348  1.00  0.00           H  
ATOM    606  N   GLU A  36      -7.542   1.901   7.997  1.00  0.00           N  
ATOM    607  CA  GLU A  36      -7.430   0.472   7.733  1.00  0.00           C  
ATOM    608  C   GLU A  36      -7.511  -0.335   9.024  1.00  0.00           C  
ATOM    609  O   GLU A  36      -8.112  -1.408   9.060  1.00  0.00           O  
ATOM    610  CB  GLU A  36      -6.117   0.165   7.010  1.00  0.00           C  
ATOM    611  CG  GLU A  36      -6.018  -1.251   6.460  1.00  0.00           C  
ATOM    612  CD  GLU A  36      -4.758  -1.487   5.675  1.00  0.00           C  
ATOM    613  OE1 GLU A  36      -3.822  -0.744   5.851  1.00  0.00           O  
ATOM    614  OE2 GLU A  36      -4.730  -2.412   4.898  1.00  0.00           O  
ATOM    615  H   GLU A  36      -6.761   2.503   7.785  1.00  0.00           H  
ATOM    616  HA  GLU A  36      -8.252   0.171   7.083  1.00  0.00           H  
ATOM    617 1HB  GLU A  36      -5.989   0.857   6.177  1.00  0.00           H  
ATOM    618 2HB  GLU A  36      -5.281   0.317   7.693  1.00  0.00           H  
ATOM    619 1HG  GLU A  36      -6.052  -1.956   7.291  1.00  0.00           H  
ATOM    620 2HG  GLU A  36      -6.879  -1.442   5.822  1.00  0.00           H  
ATOM    621  N   LEU A  37      -6.906   0.190  10.083  1.00  0.00           N  
ATOM    622  CA  LEU A  37      -6.901  -0.484  11.376  1.00  0.00           C  
ATOM    623  C   LEU A  37      -8.314  -0.643  11.920  1.00  0.00           C  
ATOM    624  O   LEU A  37      -8.715  -1.736  12.322  1.00  0.00           O  
ATOM    625  CB  LEU A  37      -6.046   0.302  12.379  1.00  0.00           C  
ATOM    626  CG  LEU A  37      -6.040  -0.238  13.815  1.00  0.00           C  
ATOM    627  CD1 LEU A  37      -5.434  -1.635  13.830  1.00  0.00           C  
ATOM    628  CD2 LEU A  37      -5.255   0.708  14.710  1.00  0.00           C  
ATOM    629  H   LEU A  37      -6.435   1.079   9.989  1.00  0.00           H  
ATOM    630  HA  LEU A  37      -6.460  -1.473  11.248  1.00  0.00           H  
ATOM    631 1HB  LEU A  37      -5.016   0.312  12.025  1.00  0.00           H  
ATOM    632 2HB  LEU A  37      -6.406   1.330  12.413  1.00  0.00           H  
ATOM    633  HG  LEU A  37      -7.065  -0.316  14.178  1.00  0.00           H  
ATOM    634 1HD1 LEU A  37      -5.430  -2.019  14.850  1.00  0.00           H  
ATOM    635 2HD1 LEU A  37      -6.027  -2.296  13.197  1.00  0.00           H  
ATOM    636 3HD1 LEU A  37      -4.412  -1.592  13.455  1.00  0.00           H  
ATOM    637 1HD2 LEU A  37      -5.252   0.325  15.731  1.00  0.00           H  
ATOM    638 2HD2 LEU A  37      -4.230   0.785  14.348  1.00  0.00           H  
ATOM    639 3HD2 LEU A  37      -5.720   1.694  14.694  1.00  0.00           H  
ATOM    640  N   ARG A  38      -9.065   0.451  11.929  1.00  0.00           N  
ATOM    641  CA  ARG A  38     -10.414   0.450  12.485  1.00  0.00           C  
ATOM    642  C   ARG A  38     -11.323  -0.503  11.722  1.00  0.00           C  
ATOM    643  O   ARG A  38     -12.136  -1.211  12.319  1.00  0.00           O  
ATOM    644  CB  ARG A  38     -11.008   1.850  12.451  1.00  0.00           C  
ATOM    645  CG  ARG A  38     -10.399   2.829  13.444  1.00  0.00           C  
ATOM    646  CD  ARG A  38     -10.871   4.217  13.206  1.00  0.00           C  
ATOM    647  NE  ARG A  38     -10.308   5.153  14.166  1.00  0.00           N  
ATOM    648  CZ  ARG A  38     -10.260   6.489  13.995  1.00  0.00           C  
ATOM    649  NH1 ARG A  38     -10.744   7.029  12.898  1.00  0.00           N  
ATOM    650  NH2 ARG A  38      -9.728   7.255  14.930  1.00  0.00           N  
ATOM    651  H   ARG A  38      -8.695   1.306  11.541  1.00  0.00           H  
ATOM    652  HA  ARG A  38     -10.358   0.126  13.526  1.00  0.00           H  
ATOM    653 1HB  ARG A  38     -10.885   2.273  11.455  1.00  0.00           H  
ATOM    654 2HB  ARG A  38     -12.077   1.797  12.654  1.00  0.00           H  
ATOM    655 1HG  ARG A  38     -10.679   2.540  14.458  1.00  0.00           H  
ATOM    656 2HG  ARG A  38      -9.314   2.814  13.350  1.00  0.00           H  
ATOM    657 1HD  ARG A  38     -10.578   4.535  12.206  1.00  0.00           H  
ATOM    658 2HD  ARG A  38     -11.957   4.253  13.292  1.00  0.00           H  
ATOM    659  HE  ARG A  38      -9.927   4.775  15.023  1.00  0.00           H  
ATOM    660 1HH1 ARG A  38     -11.153   6.441  12.184  1.00  0.00           H  
ATOM    661 2HH1 ARG A  38     -10.708   8.029  12.771  1.00  0.00           H  
ATOM    662 1HH2 ARG A  38      -9.353   6.841  15.772  1.00  0.00           H  
ATOM    663 2HH2 ARG A  38      -9.690   8.256  14.800  1.00  0.00           H  
ATOM    664  N   LYS A  39     -11.182  -0.518  10.402  1.00  0.00           N  
ATOM    665  CA  LYS A  39     -11.964  -1.414   9.558  1.00  0.00           C  
ATOM    666  C   LYS A  39     -11.553  -2.867   9.769  1.00  0.00           C  
ATOM    667  O   LYS A  39     -12.397  -3.763   9.791  1.00  0.00           O  
ATOM    668  CB  LYS A  39     -11.811  -1.032   8.085  1.00  0.00           C  
ATOM    669  CG  LYS A  39     -12.500   0.269   7.697  1.00  0.00           C  
ATOM    670  CD  LYS A  39     -12.307   0.578   6.220  1.00  0.00           C  
ATOM    671  CE  LYS A  39     -12.984   1.885   5.834  1.00  0.00           C  
ATOM    672  NZ  LYS A  39     -12.818   2.192   4.387  1.00  0.00           N  
ATOM    673  H   LYS A  39     -10.517   0.108   9.971  1.00  0.00           H  
ATOM    674  HA  LYS A  39     -13.017  -1.307   9.822  1.00  0.00           H  
ATOM    675 1HB  LYS A  39     -10.752  -0.935   7.842  1.00  0.00           H  
ATOM    676 2HB  LYS A  39     -12.219  -1.826   7.459  1.00  0.00           H  
ATOM    677 1HG  LYS A  39     -13.567   0.193   7.908  1.00  0.00           H  
ATOM    678 2HG  LYS A  39     -12.089   1.088   8.287  1.00  0.00           H  
ATOM    679 1HD  LYS A  39     -11.242   0.650   5.999  1.00  0.00           H  
ATOM    680 2HD  LYS A  39     -12.730  -0.229   5.622  1.00  0.00           H  
ATOM    681 1HE  LYS A  39     -14.047   1.825   6.060  1.00  0.00           H  
ATOM    682 2HE  LYS A  39     -12.556   2.702   6.416  1.00  0.00           H  
ATOM    683 1HZ  LYS A  39     -13.279   3.064   4.172  1.00  0.00           H  
ATOM    684 2HZ  LYS A  39     -11.834   2.268   4.169  1.00  0.00           H  
ATOM    685 3HZ  LYS A  39     -13.228   1.451   3.837  1.00  0.00           H  
ATOM    686  N   ALA A  40     -10.253  -3.092   9.922  1.00  0.00           N  
ATOM    687  CA  ALA A  40      -9.730  -4.431  10.165  1.00  0.00           C  
ATOM    688  C   ALA A  40     -10.288  -5.012  11.459  1.00  0.00           C  
ATOM    689  O   ALA A  40     -10.546  -6.213  11.550  1.00  0.00           O  
ATOM    690  CB  ALA A  40      -8.211  -4.409  10.209  1.00  0.00           C  
ATOM    691  H   ALA A  40      -9.610  -2.316   9.868  1.00  0.00           H  
ATOM    692  HA  ALA A  40     -10.029  -5.076   9.336  1.00  0.00           H  
ATOM    693 1HB  ALA A  40      -7.836  -5.416  10.393  1.00  0.00           H  
ATOM    694 2HB  ALA A  40      -7.825  -4.046   9.256  1.00  0.00           H  
ATOM    695 3HB  ALA A  40      -7.879  -3.747  11.008  1.00  0.00           H  
ATOM    696  N   VAL A  41     -10.472  -4.153  12.456  1.00  0.00           N  
ATOM    697  CA  VAL A  41     -11.069  -4.565  13.721  1.00  0.00           C  
ATOM    698  C   VAL A  41     -12.532  -4.950  13.541  1.00  0.00           C  
ATOM    699  O   VAL A  41     -12.968  -6.000  14.008  1.00  0.00           O  
ATOM    700  CB  VAL A  41     -10.963  -3.429  14.756  1.00  0.00           C  
ATOM    701  CG1 VAL A  41     -11.781  -3.760  15.995  1.00  0.00           C  
ATOM    702  CG2 VAL A  41      -9.504  -3.195  15.119  1.00  0.00           C  
ATOM    703  H   VAL A  41     -10.190  -3.192  12.335  1.00  0.00           H  
ATOM    704  HA  VAL A  41     -10.524  -5.432  14.096  1.00  0.00           H  
ATOM    705  HB  VAL A  41     -11.382  -2.519  14.327  1.00  0.00           H  
ATOM    706 1HG1 VAL A  41     -11.694  -2.947  16.716  1.00  0.00           H  
ATOM    707 2HG1 VAL A  41     -12.826  -3.889  15.717  1.00  0.00           H  
ATOM    708 3HG1 VAL A  41     -11.407  -4.681  16.442  1.00  0.00           H  
ATOM    709 1HG2 VAL A  41      -9.437  -2.390  15.850  1.00  0.00           H  
ATOM    710 2HG2 VAL A  41      -9.083  -4.107  15.542  1.00  0.00           H  
ATOM    711 3HG2 VAL A  41      -8.946  -2.919  14.224  1.00  0.00           H  
ATOM    712  N   LYS A  42     -13.282  -4.092  12.860  1.00  0.00           N  
ATOM    713  CA  LYS A  42     -14.706  -4.323  12.646  1.00  0.00           C  
ATOM    714  C   LYS A  42     -14.944  -5.624  11.893  1.00  0.00           C  
ATOM    715  O   LYS A  42     -15.910  -6.341  12.161  1.00  0.00           O  
ATOM    716  CB  LYS A  42     -15.331  -3.153  11.885  1.00  0.00           C  
ATOM    717  CG  LYS A  42     -15.467  -1.873  12.699  1.00  0.00           C  
ATOM    718  CD  LYS A  42     -16.066  -0.750  11.867  1.00  0.00           C  
ATOM    719  CE  LYS A  42     -16.183   0.535  12.673  1.00  0.00           C  
ATOM    720  NZ  LYS A  42     -16.747   1.650  11.864  1.00  0.00           N  
ATOM    721  H   LYS A  42     -12.858  -3.257  12.481  1.00  0.00           H  
ATOM    722  HA  LYS A  42     -15.198  -4.386  13.617  1.00  0.00           H  
ATOM    723 1HB  LYS A  42     -14.728  -2.928  11.005  1.00  0.00           H  
ATOM    724 2HB  LYS A  42     -16.325  -3.435  11.537  1.00  0.00           H  
ATOM    725 1HG  LYS A  42     -16.108  -2.057  13.562  1.00  0.00           H  
ATOM    726 2HG  LYS A  42     -14.485  -1.565  13.058  1.00  0.00           H  
ATOM    727 1HD  LYS A  42     -15.435  -0.566  10.996  1.00  0.00           H  
ATOM    728 2HD  LYS A  42     -17.057  -1.042  11.520  1.00  0.00           H  
ATOM    729 1HE  LYS A  42     -16.828   0.366  13.534  1.00  0.00           H  
ATOM    730 2HE  LYS A  42     -15.199   0.829  13.036  1.00  0.00           H  
ATOM    731 1HZ  LYS A  42     -16.808   2.482  12.434  1.00  0.00           H  
ATOM    732 2HZ  LYS A  42     -16.146   1.829  11.072  1.00  0.00           H  
ATOM    733 3HZ  LYS A  42     -17.668   1.398  11.538  1.00  0.00           H  
ATOM    734  N   ASN A  43     -14.061  -5.927  10.947  1.00  0.00           N  
ATOM    735  CA  ASN A  43     -14.195  -7.123  10.126  1.00  0.00           C  
ATOM    736  C   ASN A  43     -13.505  -8.317  10.773  1.00  0.00           C  
ATOM    737  O   ASN A  43     -13.462  -9.406  10.203  1.00  0.00           O  
ATOM    738  CB  ASN A  43     -13.644  -6.881   8.732  1.00  0.00           C  
ATOM    739  CG  ASN A  43     -14.513  -5.959   7.923  1.00  0.00           C  
ATOM    740  OD1 ASN A  43     -15.742  -5.964   8.057  1.00  0.00           O  
ATOM    741  ND2 ASN A  43     -13.898  -5.168   7.080  1.00  0.00           N  
ATOM    742  H   ASN A  43     -13.273  -5.311  10.795  1.00  0.00           H  
ATOM    743  HA  ASN A  43     -15.256  -7.350  10.017  1.00  0.00           H  
ATOM    744 1HB  ASN A  43     -12.646  -6.449   8.807  1.00  0.00           H  
ATOM    745 2HB  ASN A  43     -13.554  -7.831   8.207  1.00  0.00           H  
ATOM    746 1HD2 ASN A  43     -14.423  -4.533   6.514  1.00  0.00           H  
ATOM    747 2HD2 ASN A  43     -12.901  -5.196   7.004  1.00  0.00           H  
ATOM    748  N   ASP A  44     -12.964  -8.105  11.968  1.00  0.00           N  
ATOM    749  CA  ASP A  44     -12.277  -9.163  12.698  1.00  0.00           C  
ATOM    750  C   ASP A  44     -11.238  -9.849  11.822  1.00  0.00           C  
ATOM    751  O   ASP A  44     -11.157 -11.078  11.783  1.00  0.00           O  
ATOM    752  CB  ASP A  44     -13.281 -10.197  13.215  1.00  0.00           C  
ATOM    753  CG  ASP A  44     -12.736 -11.026  14.370  1.00  0.00           C  
ATOM    754  OD1 ASP A  44     -11.933 -10.515  15.115  1.00  0.00           O  
ATOM    755  OD2 ASP A  44     -13.127 -12.161  14.497  1.00  0.00           O  
ATOM    756  H   ASP A  44     -13.032  -7.185  12.383  1.00  0.00           H  
ATOM    757  HA  ASP A  44     -11.772  -8.721  13.558  1.00  0.00           H  
ATOM    758 1HB  ASP A  44     -14.188  -9.691  13.546  1.00  0.00           H  
ATOM    759 2HB  ASP A  44     -13.560 -10.871  12.404  1.00  0.00           H  
ATOM    760  N   ASN A  45     -10.443  -9.051  11.119  1.00  0.00           N  
ATOM    761  CA  ASN A  45      -9.434  -9.581  10.208  1.00  0.00           C  
ATOM    762  C   ASN A  45      -8.075  -9.674  10.887  1.00  0.00           C  
ATOM    763  O   ASN A  45      -7.316  -8.705  10.916  1.00  0.00           O  
ATOM    764  CB  ASN A  45      -9.348  -8.732   8.953  1.00  0.00           C  
ATOM    765  CG  ASN A  45      -8.413  -9.310   7.927  1.00  0.00           C  
ATOM    766  OD1 ASN A  45      -7.378  -9.892   8.271  1.00  0.00           O  
ATOM    767  ND2 ASN A  45      -8.756  -9.160   6.674  1.00  0.00           N  
ATOM    768  H   ASN A  45     -10.539  -8.050  11.218  1.00  0.00           H  
ATOM    769  HA  ASN A  45      -9.741 -10.580   9.897  1.00  0.00           H  
ATOM    770 1HB  ASN A  45     -10.340  -8.634   8.510  1.00  0.00           H  
ATOM    771 2HB  ASN A  45      -9.007  -7.730   9.215  1.00  0.00           H  
ATOM    772 1HD2 ASN A  45      -8.172  -9.524   5.948  1.00  0.00           H  
ATOM    773 2HD2 ASN A  45      -9.603  -8.681   6.441  1.00  0.00           H  
ATOM    774  N   GLU A  46      -7.770 -10.847  11.432  1.00  0.00           N  
ATOM    775  CA  GLU A  46      -6.599 -11.016  12.284  1.00  0.00           C  
ATOM    776  C   GLU A  46      -5.311 -10.800  11.501  1.00  0.00           C  
ATOM    777  O   GLU A  46      -4.347 -10.234  12.014  1.00  0.00           O  
ATOM    778  CB  GLU A  46      -6.594 -12.410  12.915  1.00  0.00           C  
ATOM    779  CG  GLU A  46      -7.664 -12.624  13.976  1.00  0.00           C  
ATOM    780  CD  GLU A  46      -7.650 -14.013  14.551  1.00  0.00           C  
ATOM    781  OE1 GLU A  46      -6.975 -14.853  14.007  1.00  0.00           O  
ATOM    782  OE2 GLU A  46      -8.315 -14.234  15.536  1.00  0.00           O  
ATOM    783  H   GLU A  46      -8.367 -11.643  11.253  1.00  0.00           H  
ATOM    784  HA  GLU A  46      -6.646 -10.281  13.087  1.00  0.00           H  
ATOM    785 1HB  GLU A  46      -6.739 -13.162  12.139  1.00  0.00           H  
ATOM    786 2HB  GLU A  46      -5.624 -12.598  13.376  1.00  0.00           H  
ATOM    787 1HG  GLU A  46      -7.509 -11.908  14.783  1.00  0.00           H  
ATOM    788 2HG  GLU A  46      -8.641 -12.428  13.536  1.00  0.00           H  
ATOM    789  N   GLU A  47      -5.301 -11.254  10.250  1.00  0.00           N  
ATOM    790  CA  GLU A  47      -4.107 -11.177   9.418  1.00  0.00           C  
ATOM    791  C   GLU A  47      -3.719  -9.731   9.142  1.00  0.00           C  
ATOM    792  O   GLU A  47      -2.542  -9.375   9.184  1.00  0.00           O  
ATOM    793  CB  GLU A  47      -4.331 -11.916   8.096  1.00  0.00           C  
ATOM    794  CG  GLU A  47      -4.413 -13.430   8.228  1.00  0.00           C  
ATOM    795  CD  GLU A  47      -4.502 -14.129   6.901  1.00  0.00           C  
ATOM    796  OE1 GLU A  47      -4.360 -13.475   5.895  1.00  0.00           O  
ATOM    797  OE2 GLU A  47      -4.713 -15.319   6.891  1.00  0.00           O  
ATOM    798  H   GLU A  47      -6.143 -11.662   9.868  1.00  0.00           H  
ATOM    799  HA  GLU A  47      -3.286 -11.666   9.943  1.00  0.00           H  
ATOM    800 1HB  GLU A  47      -5.257 -11.569   7.637  1.00  0.00           H  
ATOM    801 2HB  GLU A  47      -3.518 -11.684   7.408  1.00  0.00           H  
ATOM    802 1HG  GLU A  47      -3.529 -13.787   8.755  1.00  0.00           H  
ATOM    803 2HG  GLU A  47      -5.286 -13.685   8.827  1.00  0.00           H  
ATOM    804  N   ASP A  48      -4.716  -8.898   8.862  1.00  0.00           N  
ATOM    805  CA  ASP A  48      -4.485  -7.479   8.620  1.00  0.00           C  
ATOM    806  C   ASP A  48      -4.090  -6.761   9.903  1.00  0.00           C  
ATOM    807  O   ASP A  48      -3.200  -5.910   9.899  1.00  0.00           O  
ATOM    808  CB  ASP A  48      -5.734  -6.824   8.025  1.00  0.00           C  
ATOM    809  CG  ASP A  48      -5.951  -7.180   6.561  1.00  0.00           C  
ATOM    810  OD1 ASP A  48      -5.026  -7.650   5.941  1.00  0.00           O  
ATOM    811  OD2 ASP A  48      -7.038  -6.979   6.076  1.00  0.00           O  
ATOM    812  H   ASP A  48      -5.658  -9.260   8.811  1.00  0.00           H  
ATOM    813  HA  ASP A  48      -3.674  -7.379   7.897  1.00  0.00           H  
ATOM    814 1HB  ASP A  48      -6.612  -7.134   8.593  1.00  0.00           H  
ATOM    815 2HB  ASP A  48      -5.654  -5.740   8.113  1.00  0.00           H  
ATOM    816  N   LEU A  49      -4.755  -7.106  11.000  1.00  0.00           N  
ATOM    817  CA  LEU A  49      -4.511  -6.459  12.281  1.00  0.00           C  
ATOM    818  C   LEU A  49      -3.085  -6.705  12.758  1.00  0.00           C  
ATOM    819  O   LEU A  49      -2.425  -5.800  13.269  1.00  0.00           O  
ATOM    820  CB  LEU A  49      -5.505  -6.972  13.331  1.00  0.00           C  
ATOM    821  CG  LEU A  49      -6.958  -6.515  13.150  1.00  0.00           C  
ATOM    822  CD1 LEU A  49      -7.861  -7.310  14.084  1.00  0.00           C  
ATOM    823  CD2 LEU A  49      -7.060  -5.023  13.430  1.00  0.00           C  
ATOM    824  H   LEU A  49      -5.452  -7.836  10.943  1.00  0.00           H  
ATOM    825  HA  LEU A  49      -4.658  -5.385  12.162  1.00  0.00           H  
ATOM    826 1HB  LEU A  49      -5.495  -8.061  13.315  1.00  0.00           H  
ATOM    827 2HB  LEU A  49      -5.173  -6.640  14.315  1.00  0.00           H  
ATOM    828  HG  LEU A  49      -7.278  -6.715  12.127  1.00  0.00           H  
ATOM    829 1HD1 LEU A  49      -8.893  -6.986  13.955  1.00  0.00           H  
ATOM    830 2HD1 LEU A  49      -7.783  -8.372  13.848  1.00  0.00           H  
ATOM    831 3HD1 LEU A  49      -7.554  -7.143  15.115  1.00  0.00           H  
ATOM    832 1HD2 LEU A  49      -8.093  -4.699  13.301  1.00  0.00           H  
ATOM    833 2HD2 LEU A  49      -6.742  -4.823  14.453  1.00  0.00           H  
ATOM    834 3HD2 LEU A  49      -6.419  -4.478  12.737  1.00  0.00           H  
ATOM    835  N   HIS A  50      -2.614  -7.937  12.587  1.00  0.00           N  
ATOM    836  CA  HIS A  50      -1.258  -8.301  12.983  1.00  0.00           C  
ATOM    837  C   HIS A  50      -0.227  -7.412  12.296  1.00  0.00           C  
ATOM    838  O   HIS A  50       0.649  -6.845  12.948  1.00  0.00           O  
ATOM    839  CB  HIS A  50      -0.974  -9.770  12.654  1.00  0.00           C  
ATOM    840  CG  HIS A  50       0.405 -10.215  13.031  1.00  0.00           C  
ATOM    841  ND1 HIS A  50       0.739 -10.597  14.313  1.00  0.00           N  
ATOM    842  CD2 HIS A  50       1.534 -10.337  12.295  1.00  0.00           C  
ATOM    843  CE1 HIS A  50       2.016 -10.937  14.348  1.00  0.00           C  
ATOM    844  NE2 HIS A  50       2.521 -10.787  13.138  1.00  0.00           N  
ATOM    845  H   HIS A  50      -3.211  -8.638  12.174  1.00  0.00           H  
ATOM    846  HA  HIS A  50      -1.166  -8.173  14.062  1.00  0.00           H  
ATOM    847 1HB  HIS A  50      -1.692 -10.405  13.176  1.00  0.00           H  
ATOM    848 2HB  HIS A  50      -1.106  -9.936  11.586  1.00  0.00           H  
ATOM    849  HD2 HIS A  50       1.642 -10.118  11.232  1.00  0.00           H  
ATOM    850  HE1 HIS A  50       2.560 -11.282  15.228  1.00  0.00           H  
ATOM    851  HE2 HIS A  50       3.476 -10.973  12.869  1.00  0.00           H  
ATOM    852  N   ILE A  51      -0.338  -7.293  10.977  1.00  0.00           N  
ATOM    853  CA  ILE A  51       0.592  -6.486  10.200  1.00  0.00           C  
ATOM    854  C   ILE A  51       0.470  -5.010  10.554  1.00  0.00           C  
ATOM    855  O   ILE A  51       1.474  -4.324  10.750  1.00  0.00           O  
ATOM    856  CB  ILE A  51       0.353  -6.674   8.690  1.00  0.00           C  
ATOM    857  CG1 ILE A  51       0.667  -8.114   8.275  1.00  0.00           C  
ATOM    858  CG2 ILE A  51       1.195  -5.690   7.892  1.00  0.00           C  
ATOM    859  CD1 ILE A  51       2.126  -8.484   8.413  1.00  0.00           C  
ATOM    860  H   ILE A  51      -1.086  -7.777  10.503  1.00  0.00           H  
ATOM    861  HA  ILE A  51       1.607  -6.816  10.421  1.00  0.00           H  
ATOM    862  HB  ILE A  51      -0.699  -6.504   8.465  1.00  0.00           H  
ATOM    863 1HG1 ILE A  51       0.081  -8.803   8.882  1.00  0.00           H  
ATOM    864 2HG1 ILE A  51       0.375  -8.265   7.236  1.00  0.00           H  
ATOM    865 1HG2 ILE A  51       1.014  -5.837   6.827  1.00  0.00           H  
ATOM    866 2HG2 ILE A  51       0.924  -4.672   8.169  1.00  0.00           H  
ATOM    867 3HG2 ILE A  51       2.250  -5.857   8.107  1.00  0.00           H  
ATOM    868 1HD1 ILE A  51       2.270  -9.518   8.099  1.00  0.00           H  
ATOM    869 2HD1 ILE A  51       2.729  -7.827   7.785  1.00  0.00           H  
ATOM    870 3HD1 ILE A  51       2.433  -8.375   9.452  1.00  0.00           H  
ATOM    871  N   ILE A  52      -0.764  -4.527  10.637  1.00  0.00           N  
ATOM    872  CA  ILE A  52      -1.018  -3.112  10.878  1.00  0.00           C  
ATOM    873  C   ILE A  52      -0.514  -2.685  12.252  1.00  0.00           C  
ATOM    874  O   ILE A  52       0.104  -1.631  12.396  1.00  0.00           O  
ATOM    875  CB  ILE A  52      -2.521  -2.798  10.761  1.00  0.00           C  
ATOM    876  CG1 ILE A  52      -3.002  -3.016   9.325  1.00  0.00           C  
ATOM    877  CG2 ILE A  52      -2.802  -1.372  11.210  1.00  0.00           C  
ATOM    878  CD1 ILE A  52      -4.504  -3.133   9.195  1.00  0.00           C  
ATOM    879  H   ILE A  52      -1.548  -5.155  10.532  1.00  0.00           H  
ATOM    880  HA  ILE A  52      -0.492  -2.530  10.118  1.00  0.00           H  
ATOM    881  HB  ILE A  52      -3.086  -3.484  11.391  1.00  0.00           H  
ATOM    882 1HG1 ILE A  52      -2.669  -2.188   8.700  1.00  0.00           H  
ATOM    883 2HG1 ILE A  52      -2.554  -3.926   8.925  1.00  0.00           H  
ATOM    884 1HG2 ILE A  52      -3.869  -1.166  11.120  1.00  0.00           H  
ATOM    885 2HG2 ILE A  52      -2.495  -1.250  12.247  1.00  0.00           H  
ATOM    886 3HG2 ILE A  52      -2.245  -0.676  10.582  1.00  0.00           H  
ATOM    887 1HD1 ILE A  52      -4.768  -3.287   8.148  1.00  0.00           H  
ATOM    888 2HD1 ILE A  52      -4.855  -3.980   9.786  1.00  0.00           H  
ATOM    889 3HD1 ILE A  52      -4.972  -2.219   9.556  1.00  0.00           H  
ATOM    890  N   ILE A  53      -0.783  -3.513  13.257  1.00  0.00           N  
ATOM    891  CA  ILE A  53      -0.324  -3.242  14.614  1.00  0.00           C  
ATOM    892  C   ILE A  53       1.197  -3.210  14.687  1.00  0.00           C  
ATOM    893  O   ILE A  53       1.780  -2.321  15.308  1.00  0.00           O  
ATOM    894  CB  ILE A  53      -0.864  -4.298  15.596  1.00  0.00           C  
ATOM    895  CG1 ILE A  53      -2.384  -4.172  15.733  1.00  0.00           C  
ATOM    896  CG2 ILE A  53      -0.190  -4.156  16.952  1.00  0.00           C  
ATOM    897  CD1 ILE A  53      -3.044  -5.385  16.348  1.00  0.00           C  
ATOM    898  H   ILE A  53      -1.317  -4.349  13.075  1.00  0.00           H  
ATOM    899  HA  ILE A  53      -0.709  -2.268  14.920  1.00  0.00           H  
ATOM    900  HB  ILE A  53      -0.665  -5.295  15.204  1.00  0.00           H  
ATOM    901 1HG1 ILE A  53      -2.623  -3.305  16.348  1.00  0.00           H  
ATOM    902 2HG1 ILE A  53      -2.825  -4.007  14.750  1.00  0.00           H  
ATOM    903 1HG2 ILE A  53      -0.584  -4.909  17.634  1.00  0.00           H  
ATOM    904 2HG2 ILE A  53       0.884  -4.294  16.841  1.00  0.00           H  
ATOM    905 3HG2 ILE A  53      -0.389  -3.163  17.355  1.00  0.00           H  
ATOM    906 1HD1 ILE A  53      -4.120  -5.221  16.412  1.00  0.00           H  
ATOM    907 2HD1 ILE A  53      -2.846  -6.260  15.728  1.00  0.00           H  
ATOM    908 3HD1 ILE A  53      -2.643  -5.550  17.347  1.00  0.00           H  
ATOM    909  N   TRP A  54       1.835  -4.183  14.047  1.00  0.00           N  
ATOM    910  CA  TRP A  54       3.288  -4.202  13.933  1.00  0.00           C  
ATOM    911  C   TRP A  54       3.806  -2.921  13.288  1.00  0.00           C  
ATOM    912  O   TRP A  54       4.707  -2.270  13.816  1.00  0.00           O  
ATOM    913  CB  TRP A  54       3.743  -5.411  13.113  1.00  0.00           C  
ATOM    914  CG  TRP A  54       5.215  -5.677  13.205  1.00  0.00           C  
ATOM    915  CD1 TRP A  54       6.220  -4.837  12.829  1.00  0.00           C  
ATOM    916  CD2 TRP A  54       5.859  -6.873  13.709  1.00  0.00           C  
ATOM    917  NE1 TRP A  54       7.439  -5.424  13.062  1.00  0.00           N  
ATOM    918  CE2 TRP A  54       7.237  -6.670  13.602  1.00  0.00           C  
ATOM    919  CE3 TRP A  54       5.382  -8.080  14.235  1.00  0.00           C  
ATOM    920  CZ2 TRP A  54       8.153  -7.631  14.000  1.00  0.00           C  
ATOM    921  CZ3 TRP A  54       6.301  -9.043  14.635  1.00  0.00           C  
ATOM    922  CH2 TRP A  54       7.651  -8.823  14.521  1.00  0.00           C  
ATOM    923  H   TRP A  54       1.299  -4.931  13.629  1.00  0.00           H  
ATOM    924  HA  TRP A  54       3.713  -4.286  14.935  1.00  0.00           H  
ATOM    925 1HB  TRP A  54       3.212  -6.301  13.451  1.00  0.00           H  
ATOM    926 2HB  TRP A  54       3.488  -5.256  12.065  1.00  0.00           H  
ATOM    927  HD1 TRP A  54       6.077  -3.845  12.406  1.00  0.00           H  
ATOM    928  HE1 TRP A  54       8.339  -5.009  12.868  1.00  0.00           H  
ATOM    929  HE3 TRP A  54       4.312  -8.259  14.331  1.00  0.00           H  
ATOM    930  HZ2 TRP A  54       9.229  -7.475  13.916  1.00  0.00           H  
ATOM    931  HZ3 TRP A  54       5.922  -9.980  15.043  1.00  0.00           H  
ATOM    932  HH2 TRP A  54       8.344  -9.600  14.845  1.00  0.00           H  
ATOM    933  N   ARG A  55       3.231  -2.568  12.146  1.00  0.00           N  
ATOM    934  CA  ARG A  55       3.655  -1.381  11.412  1.00  0.00           C  
ATOM    935  C   ARG A  55       3.431  -0.116  12.231  1.00  0.00           C  
ATOM    936  O   ARG A  55       4.250   0.802  12.209  1.00  0.00           O  
ATOM    937  CB  ARG A  55       2.901  -1.268  10.095  1.00  0.00           C  
ATOM    938  CG  ARG A  55       3.244  -2.335   9.068  1.00  0.00           C  
ATOM    939  CD  ARG A  55       2.368  -2.248   7.872  1.00  0.00           C  
ATOM    940  NE  ARG A  55       2.615  -1.038   7.104  1.00  0.00           N  
ATOM    941  CZ  ARG A  55       1.835  -0.597   6.099  1.00  0.00           C  
ATOM    942  NH1 ARG A  55       0.763  -1.275   5.752  1.00  0.00           N  
ATOM    943  NH2 ARG A  55       2.146   0.518   5.461  1.00  0.00           N  
ATOM    944  H   ARG A  55       2.480  -3.134  11.775  1.00  0.00           H  
ATOM    945  HA  ARG A  55       4.718  -1.472  11.191  1.00  0.00           H  
ATOM    946 1HB  ARG A  55       1.830  -1.324  10.283  1.00  0.00           H  
ATOM    947 2HB  ARG A  55       3.103  -0.297   9.642  1.00  0.00           H  
ATOM    948 1HG  ARG A  55       4.278  -2.210   8.745  1.00  0.00           H  
ATOM    949 2HG  ARG A  55       3.120  -3.323   9.513  1.00  0.00           H  
ATOM    950 1HD  ARG A  55       2.550  -3.106   7.224  1.00  0.00           H  
ATOM    951 2HD  ARG A  55       1.324  -2.246   8.185  1.00  0.00           H  
ATOM    952  HE  ARG A  55       3.431  -0.489   7.342  1.00  0.00           H  
ATOM    953 1HH1 ARG A  55       0.525  -2.127   6.240  1.00  0.00           H  
ATOM    954 2HH1 ARG A  55       0.178  -0.944   4.999  1.00  0.00           H  
ATOM    955 1HH2 ARG A  55       2.970   1.040   5.728  1.00  0.00           H  
ATOM    956 2HH2 ARG A  55       1.561   0.849   4.708  1.00  0.00           H  
ATOM    957  N   ALA A  56       2.316  -0.074  12.954  1.00  0.00           N  
ATOM    958  CA  ALA A  56       1.982   1.078  13.780  1.00  0.00           C  
ATOM    959  C   ALA A  56       3.081   1.364  14.796  1.00  0.00           C  
ATOM    960  O   ALA A  56       3.490   2.511  14.976  1.00  0.00           O  
ATOM    961  CB  ALA A  56       0.654   0.855  14.488  1.00  0.00           C  
ATOM    962  H   ALA A  56       1.686  -0.862  12.929  1.00  0.00           H  
ATOM    963  HA  ALA A  56       1.870   1.949  13.131  1.00  0.00           H  
ATOM    964 1HB  ALA A  56       0.418   1.725  15.101  1.00  0.00           H  
ATOM    965 2HB  ALA A  56      -0.132   0.709  13.747  1.00  0.00           H  
ATOM    966 3HB  ALA A  56       0.723  -0.027  15.122  1.00  0.00           H  
ATOM    967  N   LYS A  57       3.556   0.315  15.459  1.00  0.00           N  
ATOM    968  CA  LYS A  57       4.620   0.450  16.447  1.00  0.00           C  
ATOM    969  C   LYS A  57       5.937   0.837  15.788  1.00  0.00           C  
ATOM    970  O   LYS A  57       6.665   1.694  16.286  1.00  0.00           O  
ATOM    971  CB  LYS A  57       4.788  -0.850  17.235  1.00  0.00           C  
ATOM    972  CG  LYS A  57       5.809  -0.774  18.363  1.00  0.00           C  
ATOM    973  CD  LYS A  57       5.830  -2.060  19.176  1.00  0.00           C  
ATOM    974  CE  LYS A  57       6.859  -1.991  20.295  1.00  0.00           C  
ATOM    975  NZ  LYS A  57       6.891  -3.243  21.099  1.00  0.00           N  
ATOM    976  H   LYS A  57       3.170  -0.599  15.273  1.00  0.00           H  
ATOM    977  HA  LYS A  57       4.341   1.233  17.153  1.00  0.00           H  
ATOM    978 1HB  LYS A  57       3.830  -1.138  17.670  1.00  0.00           H  
ATOM    979 2HB  LYS A  57       5.094  -1.648  16.559  1.00  0.00           H  
ATOM    980 1HG  LYS A  57       6.802  -0.603  17.944  1.00  0.00           H  
ATOM    981 2HG  LYS A  57       5.563   0.058  19.021  1.00  0.00           H  
ATOM    982 1HD  LYS A  57       4.844  -2.232  19.610  1.00  0.00           H  
ATOM    983 2HD  LYS A  57       6.072  -2.899  18.524  1.00  0.00           H  
ATOM    984 1HE  LYS A  57       7.847  -1.822  19.870  1.00  0.00           H  
ATOM    985 2HE  LYS A  57       6.624  -1.157  20.955  1.00  0.00           H  
ATOM    986 1HZ  LYS A  57       7.584  -3.157  21.829  1.00  0.00           H  
ATOM    987 2HZ  LYS A  57       5.983  -3.401  21.514  1.00  0.00           H  
ATOM    988 3HZ  LYS A  57       7.127  -4.022  20.501  1.00  0.00           H  
ATOM    989  N   ALA A  58       6.240   0.197  14.663  1.00  0.00           N  
ATOM    990  CA  ALA A  58       7.471   0.472  13.932  1.00  0.00           C  
ATOM    991  C   ALA A  58       7.557   1.941  13.532  1.00  0.00           C  
ATOM    992  O   ALA A  58       8.549   2.613  13.812  1.00  0.00           O  
ATOM    993  CB  ALA A  58       7.566  -0.419  12.702  1.00  0.00           C  
ATOM    994  H   ALA A  58       5.600  -0.501  14.306  1.00  0.00           H  
ATOM    995  HA  ALA A  58       8.318   0.236  14.576  1.00  0.00           H  
ATOM    996 1HB  ALA A  58       8.491  -0.202  12.167  1.00  0.00           H  
ATOM    997 2HB  ALA A  58       7.561  -1.465  13.009  1.00  0.00           H  
ATOM    998 3HB  ALA A  58       6.716  -0.228  12.049  1.00  0.00           H  
ATOM    999  N   ILE A  59       6.511   2.433  12.879  1.00  0.00           N  
ATOM   1000  CA  ILE A  59       6.491   3.805  12.384  1.00  0.00           C  
ATOM   1001  C   ILE A  59       6.520   4.804  13.534  1.00  0.00           C  
ATOM   1002  O   ILE A  59       7.239   5.801  13.483  1.00  0.00           O  
ATOM   1003  CB  ILE A  59       5.246   4.057  11.514  1.00  0.00           C  
ATOM   1004  CG1 ILE A  59       5.324   3.241  10.222  1.00  0.00           C  
ATOM   1005  CG2 ILE A  59       5.107   5.540  11.204  1.00  0.00           C  
ATOM   1006  CD1 ILE A  59       4.018   3.173   9.463  1.00  0.00           C  
ATOM   1007  H   ILE A  59       5.707   1.840  12.719  1.00  0.00           H  
ATOM   1008  HA  ILE A  59       7.373   3.961  11.763  1.00  0.00           H  
ATOM   1009  HB  ILE A  59       4.356   3.722  12.046  1.00  0.00           H  
ATOM   1010 1HG1 ILE A  59       6.078   3.671   9.564  1.00  0.00           H  
ATOM   1011 2HG1 ILE A  59       5.636   2.222  10.453  1.00  0.00           H  
ATOM   1012 1HG2 ILE A  59       4.222   5.701  10.587  1.00  0.00           H  
ATOM   1013 2HG2 ILE A  59       5.007   6.098  12.133  1.00  0.00           H  
ATOM   1014 3HG2 ILE A  59       5.991   5.884  10.666  1.00  0.00           H  
ATOM   1015 1HD1 ILE A  59       4.152   2.577   8.560  1.00  0.00           H  
ATOM   1016 2HD1 ILE A  59       3.255   2.711  10.092  1.00  0.00           H  
ATOM   1017 3HD1 ILE A  59       3.703   4.179   9.190  1.00  0.00           H  
ATOM   1018  N   TRP A  60       5.733   4.532  14.569  1.00  0.00           N  
ATOM   1019  CA  TRP A  60       5.705   5.379  15.757  1.00  0.00           C  
ATOM   1020  C   TRP A  60       7.105   5.583  16.318  1.00  0.00           C  
ATOM   1021  O   TRP A  60       7.511   6.708  16.609  1.00  0.00           O  
ATOM   1022  CB  TRP A  60       4.806   4.763  16.830  1.00  0.00           C  
ATOM   1023  CG  TRP A  60       4.835   5.505  18.132  1.00  0.00           C  
ATOM   1024  CD1 TRP A  60       4.092   6.599  18.463  1.00  0.00           C  
ATOM   1025  CD2 TRP A  60       5.651   5.208  19.290  1.00  0.00           C  
ATOM   1026  NE1 TRP A  60       4.389   7.003  19.741  1.00  0.00           N  
ATOM   1027  CE2 TRP A  60       5.340   6.163  20.263  1.00  0.00           C  
ATOM   1028  CE3 TRP A  60       6.606   4.225  19.576  1.00  0.00           C  
ATOM   1029  CZ2 TRP A  60       5.951   6.168  21.507  1.00  0.00           C  
ATOM   1030  CZ3 TRP A  60       7.217   4.229  20.824  1.00  0.00           C  
ATOM   1031  CH2 TRP A  60       6.897   5.175  21.764  1.00  0.00           C  
ATOM   1032  H   TRP A  60       5.137   3.717  14.533  1.00  0.00           H  
ATOM   1033  HA  TRP A  60       5.296   6.350  15.478  1.00  0.00           H  
ATOM   1034 1HB  TRP A  60       3.777   4.738  16.472  1.00  0.00           H  
ATOM   1035 2HB  TRP A  60       5.114   3.734  17.015  1.00  0.00           H  
ATOM   1036  HD1 TRP A  60       3.368   7.081  17.809  1.00  0.00           H  
ATOM   1037  HE1 TRP A  60       3.976   7.790  20.220  1.00  0.00           H  
ATOM   1038  HE3 TRP A  60       6.862   3.469  18.834  1.00  0.00           H  
ATOM   1039  HZ2 TRP A  60       5.710   6.911  22.267  1.00  0.00           H  
ATOM   1040  HZ3 TRP A  60       7.960   3.460  21.038  1.00  0.00           H  
ATOM   1041  HH2 TRP A  60       7.396   5.150  22.734  1.00  0.00           H  
ATOM   1042  N   LYS A  61       7.842   4.486  16.470  1.00  0.00           N  
ATOM   1043  CA  LYS A  61       9.228   4.551  16.926  1.00  0.00           C  
ATOM   1044  C   LYS A  61      10.113   5.249  15.902  1.00  0.00           C  
ATOM   1045  O   LYS A  61      10.991   6.032  16.260  1.00  0.00           O  
ATOM   1046  CB  LYS A  61       9.764   3.148  17.213  1.00  0.00           C  
ATOM   1047  CG  LYS A  61      11.171   3.119  17.796  1.00  0.00           C  
ATOM   1048  CD  LYS A  61      11.584   1.704  18.173  1.00  0.00           C  
ATOM   1049  CE  LYS A  61      12.995   1.671  18.740  1.00  0.00           C  
ATOM   1050  NZ  LYS A  61      13.414   0.293  19.113  1.00  0.00           N  
ATOM   1051  H   LYS A  61       7.433   3.585  16.265  1.00  0.00           H  
ATOM   1052  HA  LYS A  61       9.257   5.116  17.858  1.00  0.00           H  
ATOM   1053 1HB  LYS A  61       9.101   2.641  17.915  1.00  0.00           H  
ATOM   1054 2HB  LYS A  61       9.771   2.565  16.292  1.00  0.00           H  
ATOM   1055 1HG  LYS A  61      11.876   3.511  17.062  1.00  0.00           H  
ATOM   1056 2HG  LYS A  61      11.210   3.748  18.684  1.00  0.00           H  
ATOM   1057 1HD  LYS A  61      10.892   1.309  18.918  1.00  0.00           H  
ATOM   1058 2HD  LYS A  61      11.543   1.066  17.290  1.00  0.00           H  
ATOM   1059 1HE  LYS A  61      13.693   2.063  18.002  1.00  0.00           H  
ATOM   1060 2HE  LYS A  61      13.046   2.304  19.626  1.00  0.00           H  
ATOM   1061 1HZ  LYS A  61      14.353   0.314  19.485  1.00  0.00           H  
ATOM   1062 2HZ  LYS A  61      12.783  -0.074  19.812  1.00  0.00           H  
ATOM   1063 3HZ  LYS A  61      13.390  -0.299  18.295  1.00  0.00           H  
ATOM   1064  N   TYR A  62       9.873   4.963  14.628  1.00  0.00           N  
ATOM   1065  CA  TYR A  62      10.677   5.528  13.551  1.00  0.00           C  
ATOM   1066  C   TYR A  62      10.724   7.049  13.638  1.00  0.00           C  
ATOM   1067  O   TYR A  62      11.774   7.660  13.446  1.00  0.00           O  
ATOM   1068  CB  TYR A  62      10.132   5.092  12.189  1.00  0.00           C  
ATOM   1069  CG  TYR A  62      10.968   5.559  11.018  1.00  0.00           C  
ATOM   1070  CD1 TYR A  62      12.158   4.914  10.714  1.00  0.00           C  
ATOM   1071  CD2 TYR A  62      10.545   6.632  10.249  1.00  0.00           C  
ATOM   1072  CE1 TYR A  62      12.921   5.340   9.645  1.00  0.00           C  
ATOM   1073  CE2 TYR A  62      11.308   7.059   9.179  1.00  0.00           C  
ATOM   1074  CZ  TYR A  62      12.492   6.417   8.877  1.00  0.00           C  
ATOM   1075  OH  TYR A  62      13.252   6.842   7.812  1.00  0.00           O  
ATOM   1076  H   TYR A  62       9.115   4.336  14.398  1.00  0.00           H  
ATOM   1077  HA  TYR A  62      11.693   5.143  13.639  1.00  0.00           H  
ATOM   1078 1HB  TYR A  62      10.073   4.003  12.153  1.00  0.00           H  
ATOM   1079 2HB  TYR A  62       9.121   5.478  12.061  1.00  0.00           H  
ATOM   1080  HD1 TYR A  62      12.490   4.070  11.319  1.00  0.00           H  
ATOM   1081  HD2 TYR A  62       9.610   7.140  10.488  1.00  0.00           H  
ATOM   1082  HE1 TYR A  62      13.856   4.834   9.406  1.00  0.00           H  
ATOM   1083  HE2 TYR A  62      10.976   7.903   8.575  1.00  0.00           H  
ATOM   1084  HH  TYR A  62      12.823   7.592   7.393  1.00  0.00           H  
ATOM   1085  N   VAL A  63       9.576   7.655  13.927  1.00  0.00           N  
ATOM   1086  CA  VAL A  63       9.454   9.107  13.921  1.00  0.00           C  
ATOM   1087  C   VAL A  63       9.522   9.671  15.334  1.00  0.00           C  
ATOM   1088  O   VAL A  63       9.261  10.855  15.554  1.00  0.00           O  
ATOM   1089  CB  VAL A  63       8.125   9.529  13.266  1.00  0.00           C  
ATOM   1090  CG1 VAL A  63       8.048   9.014  11.837  1.00  0.00           C  
ATOM   1091  CG2 VAL A  63       6.955   9.013  14.090  1.00  0.00           C  
ATOM   1092  H   VAL A  63       8.767   7.093  14.157  1.00  0.00           H  
ATOM   1093  HA  VAL A  63      10.277   9.522  13.339  1.00  0.00           H  
ATOM   1094  HB  VAL A  63       8.084  10.618  13.218  1.00  0.00           H  
ATOM   1095 1HG1 VAL A  63       7.103   9.321  11.389  1.00  0.00           H  
ATOM   1096 2HG1 VAL A  63       8.874   9.424  11.257  1.00  0.00           H  
ATOM   1097 3HG1 VAL A  63       8.110   7.925  11.839  1.00  0.00           H  
ATOM   1098 1HG2 VAL A  63       6.019   9.316  13.622  1.00  0.00           H  
ATOM   1099 2HG2 VAL A  63       7.000   7.925  14.143  1.00  0.00           H  
ATOM   1100 3HG2 VAL A  63       7.008   9.428  15.097  1.00  0.00           H  
ATOM   1101  N   LEU A  64       9.875   8.818  16.290  1.00  0.00           N  
ATOM   1102  CA  LEU A  64       9.915   9.214  17.693  1.00  0.00           C  
ATOM   1103  C   LEU A  64      11.163  10.029  18.003  1.00  0.00           C  
ATOM   1104  O   LEU A  64      12.206   9.849  17.375  1.00  0.00           O  
ATOM   1105  OXT LEU A  64      11.134  10.863  18.866  1.00  0.00           O  
ATOM   1106  CB  LEU A  64       9.872   7.974  18.595  1.00  0.00           C  
ATOM   1107  CG  LEU A  64       9.818   8.249  20.103  1.00  0.00           C  
ATOM   1108  CD1 LEU A  64       8.480   8.886  20.456  1.00  0.00           C  
ATOM   1109  CD2 LEU A  64      10.021   6.948  20.865  1.00  0.00           C  
ATOM   1110  H   LEU A  64      10.127   7.874  16.037  1.00  0.00           H  
ATOM   1111  HA  LEU A  64       9.034   9.823  17.903  1.00  0.00           H  
ATOM   1112 1HB  LEU A  64       8.994   7.385  18.334  1.00  0.00           H  
ATOM   1113 2HB  LEU A  64      10.759   7.371  18.400  1.00  0.00           H  
ATOM   1114  HG  LEU A  64      10.604   8.954  20.373  1.00  0.00           H  
ATOM   1115 1HD1 LEU A  64       8.442   9.082  21.527  1.00  0.00           H  
ATOM   1116 2HD1 LEU A  64       8.370   9.825  19.912  1.00  0.00           H  
ATOM   1117 3HD1 LEU A  64       7.672   8.210  20.181  1.00  0.00           H  
ATOM   1118 1HD2 LEU A  64       9.983   7.143  21.937  1.00  0.00           H  
ATOM   1119 2HD2 LEU A  64       9.234   6.242  20.597  1.00  0.00           H  
ATOM   1120 3HD2 LEU A  64      10.991   6.523  20.607  1.00  0.00           H  
TER                                                                             
ATOM   1122  N   ASP B  65      26.325  -9.396 -17.295  1.00  0.00           N  
ATOM   1123  CA  ASP B  65      25.633  -8.335 -16.569  1.00  0.00           C  
ATOM   1124  C   ASP B  65      24.328  -8.812 -15.948  1.00  0.00           C  
ATOM   1125  O   ASP B  65      23.574  -9.569 -16.565  1.00  0.00           O  
ATOM   1126  CB  ASP B  65      25.328  -7.141 -17.463  1.00  0.00           C  
ATOM   1127  CG  ASP B  65      24.808  -5.957 -16.651  1.00  0.00           C  
ATOM   1128  OD1 ASP B  65      25.615  -5.192 -16.192  1.00  0.00           O  
ATOM   1129  OD2 ASP B  65      23.611  -5.855 -16.438  1.00  0.00           O  
ATOM   1130 1H   ASP B  65      27.173  -9.035 -17.684  1.00  0.00           H  
ATOM   1131 2H   ASP B  65      26.539 -10.145 -16.669  1.00  0.00           H  
ATOM   1132 3H   ASP B  65      25.738  -9.734 -18.031  1.00  0.00           H  
ATOM   1133  HA  ASP B  65      26.284  -7.998 -15.762  1.00  0.00           H  
ATOM   1134 1HB  ASP B  65      26.231  -6.839 -17.992  1.00  0.00           H  
ATOM   1135 2HB  ASP B  65      24.580  -7.416 -18.209  1.00  0.00           H  
ATOM   1136  N   TYR B  66      24.084  -8.374 -14.711  1.00  0.00           N  
ATOM   1137  CA  TYR B  66      22.901  -8.775 -13.952  1.00  0.00           C  
ATOM   1138  C   TYR B  66      21.988  -7.595 -13.546  1.00  0.00           C  
ATOM   1139  O   TYR B  66      21.473  -7.563 -12.415  1.00  0.00           O  
ATOM   1140  CB  TYR B  66      23.325  -9.618 -12.744  1.00  0.00           C  
ATOM   1141  CG  TYR B  66      24.072 -10.875 -13.176  1.00  0.00           C  
ATOM   1142  CD1 TYR B  66      25.451 -10.956 -12.974  1.00  0.00           C  
ATOM   1143  CD2 TYR B  66      23.401 -11.918 -13.822  1.00  0.00           C  
ATOM   1144  CE1 TYR B  66      26.148 -12.073 -13.406  1.00  0.00           C  
ATOM   1145  CE2 TYR B  66      24.108 -13.030 -14.254  1.00  0.00           C  
ATOM   1146  CZ  TYR B  66      25.466 -13.109 -14.053  1.00  0.00           C  
ATOM   1147  OH  TYR B  66      26.154 -14.215 -14.502  1.00  0.00           O  
ATOM   1148  H   TYR B  66      24.741  -7.733 -14.287  1.00  0.00           H  
ATOM   1149  HA  TYR B  66      22.297  -9.420 -14.590  1.00  0.00           H  
ATOM   1150 1HB  TYR B  66      23.967  -9.052 -12.103  1.00  0.00           H  
ATOM   1151 2HB  TYR B  66      22.449  -9.915 -12.164  1.00  0.00           H  
ATOM   1152  HD1 TYR B  66      25.978 -10.141 -12.478  1.00  0.00           H  
ATOM   1153  HD2 TYR B  66      22.326 -11.851 -13.996  1.00  0.00           H  
ATOM   1154  HE1 TYR B  66      27.225 -12.138 -13.251  1.00  0.00           H  
ATOM   1155  HE2 TYR B  66      23.593 -13.841 -14.767  1.00  0.00           H  
ATOM   1156  HH  TYR B  66      27.084 -14.124 -14.282  1.00  0.00           H  
ATOM   1157  N   SER B  67      21.866  -6.575 -14.411  1.00  0.00           N  
ATOM   1158  CA  SER B  67      20.927  -5.474 -14.162  1.00  0.00           C  
ATOM   1159  C   SER B  67      19.468  -5.947 -14.254  1.00  0.00           C  
ATOM   1160  O   SER B  67      19.118  -6.778 -15.104  1.00  0.00           O  
ATOM   1161  CB  SER B  67      21.138  -4.352 -15.159  1.00  0.00           C  
ATOM   1162  OG  SER B  67      22.412  -3.797 -15.033  1.00  0.00           O  
ATOM   1163  H   SER B  67      22.406  -6.559 -15.288  1.00  0.00           H  
ATOM   1164  HA  SER B  67      21.105  -5.092 -13.157  1.00  0.00           H  
ATOM   1165 1HB  SER B  67      21.000  -4.727 -16.176  1.00  0.00           H  
ATOM   1166 2HB  SER B  67      20.384  -3.581 -14.995  1.00  0.00           H  
ATOM   1167  HG  SER B  67      23.003  -4.412 -15.539  1.00  0.00           H  
ATOM   1168  N   PHE B  68      18.609  -5.366 -13.416  1.00  0.00           N  
ATOM   1169  CA  PHE B  68      17.185  -5.718 -13.379  1.00  0.00           C  
ATOM   1170  C   PHE B  68      16.288  -4.547 -12.991  1.00  0.00           C  
ATOM   1171  O   PHE B  68      16.758  -3.530 -12.457  1.00  0.00           O  
ATOM   1172  CB  PHE B  68      16.938  -6.846 -12.375  1.00  0.00           C  
ATOM   1173  CG  PHE B  68      17.260  -6.456 -10.963  1.00  0.00           C  
ATOM   1174  CD1 PHE B  68      16.283  -5.923 -10.137  1.00  0.00           C  
ATOM   1175  CD2 PHE B  68      18.533  -6.638 -10.446  1.00  0.00           C  
ATOM   1176  CE1 PHE B  68      16.570  -5.574  -8.842  1.00  0.00           C  
ATOM   1177  CE2 PHE B  68      18.821  -6.288  -9.139  1.00  0.00           C  
ATOM   1178  CZ  PHE B  68      17.838  -5.760  -8.344  1.00  0.00           C  
ATOM   1179  H   PHE B  68      18.963  -4.685 -12.764  1.00  0.00           H  
ATOM   1180  HA  PHE B  68      16.884  -6.055 -14.368  1.00  0.00           H  
ATOM   1181 1HB  PHE B  68      15.895  -7.145 -12.407  1.00  0.00           H  
ATOM   1182 2HB  PHE B  68      17.535  -7.711 -12.638  1.00  0.00           H  
ATOM   1183  HD1 PHE B  68      15.277  -5.784 -10.535  1.00  0.00           H  
ATOM   1184  HD2 PHE B  68      19.316  -7.065 -11.081  1.00  0.00           H  
ATOM   1185  HE1 PHE B  68      15.790  -5.156  -8.206  1.00  0.00           H  
ATOM   1186  HE2 PHE B  68      19.830  -6.438  -8.739  1.00  0.00           H  
ATOM   1187  HZ  PHE B  68      18.064  -5.487  -7.324  1.00  0.00           H  
ATOM   1188  N   SER B  69      14.987  -4.730 -13.227  1.00  0.00           N  
ATOM   1189  CA  SER B  69      13.984  -3.735 -12.859  1.00  0.00           C  
ATOM   1190  C   SER B  69      12.812  -4.411 -12.175  1.00  0.00           C  
ATOM   1191  O   SER B  69      12.547  -5.596 -12.408  1.00  0.00           O  
ATOM   1192  CB  SER B  69      13.477  -3.019 -14.099  1.00  0.00           C  
ATOM   1193  OG  SER B  69      12.772  -3.908 -14.954  1.00  0.00           O  
ATOM   1194  H   SER B  69      14.696  -5.599 -13.676  1.00  0.00           H  
ATOM   1195  HA  SER B  69      14.427  -3.019 -12.168  1.00  0.00           H  
ATOM   1196 1HB  SER B  69      12.822  -2.199 -13.805  1.00  0.00           H  
ATOM   1197 2HB  SER B  69      14.323  -2.588 -14.637  1.00  0.00           H  
ATOM   1198  HG  SER B  69      13.440  -4.384 -15.462  1.00  0.00           H  
ATOM   1199  N   CYS B  70      12.100  -3.651 -11.341  1.00  0.00           N  
ATOM   1200  CA  CYS B  70      10.948  -4.199 -10.639  1.00  0.00           C  
ATOM   1201  C   CYS B  70       9.754  -3.259 -10.644  1.00  0.00           C  
ATOM   1202  O   CYS B  70       9.917  -2.043 -10.734  1.00  0.00           O  
ATOM   1203  CB  CYS B  70      11.307  -4.496  -9.183  1.00  0.00           C  
ATOM   1204  SG  CYS B  70      12.723  -5.606  -8.962  1.00  0.00           S  
ATOM   1205  H   CYS B  70      12.361  -2.688 -11.189  1.00  0.00           H  
ATOM   1206  HA  CYS B  70      10.656  -5.121 -11.135  1.00  0.00           H  
ATOM   1207 1HB  CYS B  70      11.525  -3.562  -8.663  1.00  0.00           H  
ATOM   1208 2HB  CYS B  70      10.447  -4.947  -8.693  1.00  0.00           H  
ATOM   1209  N   TYR B  71       8.568  -3.830 -10.419  1.00  0.00           N  
ATOM   1210  CA  TYR B  71       7.393  -3.004 -10.143  1.00  0.00           C  
ATOM   1211  C   TYR B  71       6.533  -3.625  -9.060  1.00  0.00           C  
ATOM   1212  O   TYR B  71       6.472  -4.846  -8.894  1.00  0.00           O  
ATOM   1213  CB  TYR B  71       6.556  -2.762 -11.383  1.00  0.00           C  
ATOM   1214  CG  TYR B  71       5.868  -3.954 -11.965  1.00  0.00           C  
ATOM   1215  CD1 TYR B  71       6.495  -4.719 -12.915  1.00  0.00           C  
ATOM   1216  CD2 TYR B  71       4.593  -4.265 -11.572  1.00  0.00           C  
ATOM   1217  CE1 TYR B  71       5.835  -5.802 -13.486  1.00  0.00           C  
ATOM   1218  CE2 TYR B  71       3.928  -5.353 -12.138  1.00  0.00           C  
ATOM   1219  CZ  TYR B  71       4.552  -6.115 -13.094  1.00  0.00           C  
ATOM   1220  OH  TYR B  71       3.910  -7.204 -13.649  1.00  0.00           O  
ATOM   1221  H   TYR B  71       8.514  -4.845 -10.416  1.00  0.00           H  
ATOM   1222  HA  TYR B  71       7.718  -2.036  -9.781  1.00  0.00           H  
ATOM   1223 1HB  TYR B  71       5.792  -2.019 -11.140  1.00  0.00           H  
ATOM   1224 2HB  TYR B  71       7.190  -2.330 -12.154  1.00  0.00           H  
ATOM   1225  HD1 TYR B  71       7.515  -4.473 -13.226  1.00  0.00           H  
ATOM   1226  HD2 TYR B  71       4.099  -3.653 -10.810  1.00  0.00           H  
ATOM   1227  HE1 TYR B  71       6.337  -6.409 -14.243  1.00  0.00           H  
ATOM   1228  HE2 TYR B  71       2.912  -5.599 -11.818  1.00  0.00           H  
ATOM   1229  HH  TYR B  71       3.030  -7.288 -13.270  1.00  0.00           H  
ATOM   1230  N   SER B  72       5.818  -2.782  -8.351  1.00  0.00           N  
ATOM   1231  CA  SER B  72       4.974  -3.265  -7.279  1.00  0.00           C  
ATOM   1232  C   SER B  72       3.535  -2.985  -7.557  1.00  0.00           C  
ATOM   1233  O   SER B  72       3.187  -2.099  -8.334  1.00  0.00           O  
ATOM   1234  CB  SER B  72       5.353  -2.603  -5.966  1.00  0.00           C  
ATOM   1235  OG  SER B  72       5.019  -1.241  -5.990  1.00  0.00           O  
ATOM   1236  H   SER B  72       5.889  -1.785  -8.546  1.00  0.00           H  
ATOM   1237  HA  SER B  72       5.093  -4.337  -7.191  1.00  0.00           H  
ATOM   1238 1HB  SER B  72       4.841  -3.098  -5.143  1.00  0.00           H  
ATOM   1239 2HB  SER B  72       6.420  -2.712  -5.807  1.00  0.00           H  
ATOM   1240  HG  SER B  72       5.602  -0.770  -5.322  1.00  0.00           H  
ATOM   1241  N   GLN B  73       2.678  -3.708  -6.904  1.00  0.00           N  
ATOM   1242  CA  GLN B  73       1.276  -3.388  -7.015  1.00  0.00           C  
ATOM   1243  C   GLN B  73       0.715  -3.435  -5.618  1.00  0.00           C  
ATOM   1244  O   GLN B  73       0.999  -4.368  -4.871  1.00  0.00           O  
ATOM   1245  CB  GLN B  73       0.577  -4.353  -7.946  1.00  0.00           C  
ATOM   1246  CG  GLN B  73       1.118  -4.397  -9.301  1.00  0.00           C  
ATOM   1247  CD  GLN B  73       0.245  -5.199 -10.207  1.00  0.00           C  
ATOM   1248  OE1 GLN B  73       0.150  -6.434 -10.118  1.00  0.00           O  
ATOM   1249  NE2 GLN B  73      -0.430  -4.485 -11.083  1.00  0.00           N  
ATOM   1250  H   GLN B  73       3.016  -4.467  -6.315  1.00  0.00           H  
ATOM   1251  HA  GLN B  73       1.152  -2.374  -7.397  1.00  0.00           H  
ATOM   1252 1HB  GLN B  73       0.664  -5.336  -7.561  1.00  0.00           H  
ATOM   1253 2HB  GLN B  73      -0.471  -4.088  -8.028  1.00  0.00           H  
ATOM   1254 1HG  GLN B  73       1.232  -3.407  -9.678  1.00  0.00           H  
ATOM   1255 2HG  GLN B  73       2.089  -4.884  -9.264  1.00  0.00           H  
ATOM   1256 1HE2 GLN B  73      -1.054  -4.921 -11.729  1.00  0.00           H  
ATOM   1257 2HE2 GLN B  73      -0.305  -3.461 -11.073  1.00  0.00           H  
ATOM   1258  N   LEU B  74      -0.074  -2.450  -5.238  1.00  0.00           N  
ATOM   1259  CA  LEU B  74      -0.526  -2.464  -3.863  1.00  0.00           C  
ATOM   1260  C   LEU B  74      -1.976  -2.879  -3.777  1.00  0.00           C  
ATOM   1261  O   LEU B  74      -2.768  -2.555  -4.660  1.00  0.00           O  
ATOM   1262  CB  LEU B  74      -0.251  -1.104  -3.230  1.00  0.00           C  
ATOM   1263  CG  LEU B  74       1.291  -0.686  -3.311  1.00  0.00           C  
ATOM   1264  CD1 LEU B  74       1.511   0.720  -2.726  1.00  0.00           C  
ATOM   1265  CD2 LEU B  74       2.147  -1.718  -2.590  1.00  0.00           C  
ATOM   1266  H   LEU B  74      -0.324  -1.703  -5.871  1.00  0.00           H  
ATOM   1267  HA  LEU B  74       0.058  -3.191  -3.314  1.00  0.00           H  
ATOM   1268 1HB  LEU B  74      -0.849  -0.353  -3.732  1.00  0.00           H  
ATOM   1269 2HB  LEU B  74      -0.545  -1.138  -2.182  1.00  0.00           H  
ATOM   1270  HG  LEU B  74       1.595  -0.657  -4.357  1.00  0.00           H  
ATOM   1271 1HD1 LEU B  74       2.567   0.983  -2.811  1.00  0.00           H  
ATOM   1272 2HD1 LEU B  74       0.926   1.439  -3.264  1.00  0.00           H  
ATOM   1273 3HD1 LEU B  74       1.216   0.727  -1.681  1.00  0.00           H  
ATOM   1274 1HD2 LEU B  74       3.199  -1.437  -2.672  1.00  0.00           H  
ATOM   1275 2HD2 LEU B  74       1.862  -1.756  -1.539  1.00  0.00           H  
ATOM   1276 3HD2 LEU B  74       2.004  -2.693  -3.032  1.00  0.00           H  
ATOM   1277  N   GLU B  75      -2.303  -3.635  -2.724  1.00  0.00           N  
ATOM   1278  CA  GLU B  75      -3.658  -4.144  -2.509  1.00  0.00           C  
ATOM   1279  C   GLU B  75      -4.155  -4.826  -3.781  1.00  0.00           C  
ATOM   1280  O   GLU B  75      -5.210  -4.488  -4.320  1.00  0.00           O  
ATOM   1281  CB  GLU B  75      -4.596  -3.031  -2.113  1.00  0.00           C  
ATOM   1282  CG  GLU B  75      -4.250  -2.363  -0.843  1.00  0.00           C  
ATOM   1283  CD  GLU B  75      -5.305  -1.348  -0.451  1.00  0.00           C  
ATOM   1284  OE1 GLU B  75      -6.336  -1.720   0.056  1.00  0.00           O  
ATOM   1285  OE2 GLU B  75      -5.112  -0.179  -0.737  1.00  0.00           O  
ATOM   1286  H   GLU B  75      -1.574  -3.849  -2.040  1.00  0.00           H  
ATOM   1287  HA  GLU B  75      -3.631  -4.889  -1.709  1.00  0.00           H  
ATOM   1288 1HB  GLU B  75      -4.610  -2.290  -2.881  1.00  0.00           H  
ATOM   1289 2HB  GLU B  75      -5.605  -3.429  -2.018  1.00  0.00           H  
ATOM   1290 1HG  GLU B  75      -4.151  -3.116  -0.058  1.00  0.00           H  
ATOM   1291 2HG  GLU B  75      -3.291  -1.872  -0.964  1.00  0.00           H  
ATOM   1292  N   VAL B  76      -3.359  -5.738  -4.285  1.00  0.00           N  
ATOM   1293  CA  VAL B  76      -3.611  -6.426  -5.532  1.00  0.00           C  
ATOM   1294  C   VAL B  76      -4.739  -7.416  -5.402  1.00  0.00           C  
ATOM   1295  O   VAL B  76      -5.591  -7.561  -6.272  1.00  0.00           O  
ATOM   1296  CB  VAL B  76      -2.368  -7.198  -5.887  1.00  0.00           C  
ATOM   1297  CG1 VAL B  76      -2.602  -8.024  -7.112  1.00  0.00           C  
ATOM   1298  CG2 VAL B  76      -1.305  -6.253  -6.016  1.00  0.00           C  
ATOM   1299  H   VAL B  76      -2.538  -5.989  -3.742  1.00  0.00           H  
ATOM   1300  HA  VAL B  76      -3.852  -5.690  -6.301  1.00  0.00           H  
ATOM   1301  HB  VAL B  76      -2.125  -7.890  -5.075  1.00  0.00           H  
ATOM   1302 1HG1 VAL B  76      -1.697  -8.586  -7.347  1.00  0.00           H  
ATOM   1303 2HG1 VAL B  76      -3.426  -8.713  -6.929  1.00  0.00           H  
ATOM   1304 3HG1 VAL B  76      -2.853  -7.366  -7.946  1.00  0.00           H  
ATOM   1305 1HG2 VAL B  76      -0.381  -6.773  -6.244  1.00  0.00           H  
ATOM   1306 2HG2 VAL B  76      -1.579  -5.583  -6.802  1.00  0.00           H  
ATOM   1307 3HG2 VAL B  76      -1.194  -5.704  -5.084  1.00  0.00           H  
ATOM   1308  N   ASN B  77      -4.686  -8.141  -4.306  1.00  0.00           N  
ATOM   1309  CA  ASN B  77      -5.658  -9.166  -3.973  1.00  0.00           C  
ATOM   1310  C   ASN B  77      -6.084  -8.907  -2.546  1.00  0.00           C  
ATOM   1311  O   ASN B  77      -5.389  -9.246  -1.583  1.00  0.00           O  
ATOM   1312  CB  ASN B  77      -5.089 -10.557  -4.179  1.00  0.00           C  
ATOM   1313  CG  ASN B  77      -6.102 -11.659  -3.927  1.00  0.00           C  
ATOM   1314  OD1 ASN B  77      -7.291 -11.383  -3.716  1.00  0.00           O  
ATOM   1315  ND2 ASN B  77      -5.648 -12.907  -3.935  1.00  0.00           N  
ATOM   1316  H   ASN B  77      -3.939  -7.929  -3.643  1.00  0.00           H  
ATOM   1317  HA  ASN B  77      -6.537  -9.054  -4.608  1.00  0.00           H  
ATOM   1318 1HB  ASN B  77      -4.742 -10.638  -5.208  1.00  0.00           H  
ATOM   1319 2HB  ASN B  77      -4.236 -10.712  -3.553  1.00  0.00           H  
ATOM   1320 1HD2 ASN B  77      -6.272 -13.671  -3.771  1.00  0.00           H  
ATOM   1321 2HD2 ASN B  77      -4.670 -13.083  -4.103  1.00  0.00           H  
ATOM   1322  N   GLY B  78      -7.203  -8.230  -2.404  1.00  0.00           N  
ATOM   1323  CA  GLY B  78      -7.596  -7.791  -1.090  1.00  0.00           C  
ATOM   1324  C   GLY B  78      -6.482  -6.901  -0.600  1.00  0.00           C  
ATOM   1325  O   GLY B  78      -6.045  -6.027  -1.336  1.00  0.00           O  
ATOM   1326  H   GLY B  78      -7.758  -7.993  -3.215  1.00  0.00           H  
ATOM   1327 1HA  GLY B  78      -8.534  -7.243  -1.140  1.00  0.00           H  
ATOM   1328 2HA  GLY B  78      -7.726  -8.645  -0.427  1.00  0.00           H  
ATOM   1329  N   SER B  79      -6.011  -7.136   0.619  1.00  0.00           N  
ATOM   1330  CA  SER B  79      -4.940  -6.329   1.183  1.00  0.00           C  
ATOM   1331  C   SER B  79      -3.520  -6.757   0.788  1.00  0.00           C  
ATOM   1332  O   SER B  79      -2.564  -6.085   1.166  1.00  0.00           O  
ATOM   1333  CB  SER B  79      -5.061  -6.348   2.694  1.00  0.00           C  
ATOM   1334  OG  SER B  79      -4.828  -7.633   3.200  1.00  0.00           O  
ATOM   1335  H   SER B  79      -6.410  -7.884   1.166  1.00  0.00           H  
ATOM   1336  HA  SER B  79      -5.079  -5.307   0.818  1.00  0.00           H  
ATOM   1337 1HB  SER B  79      -4.344  -5.649   3.125  1.00  0.00           H  
ATOM   1338 2HB  SER B  79      -6.057  -6.015   2.983  1.00  0.00           H  
ATOM   1339  HG  SER B  79      -4.983  -7.577   4.146  1.00  0.00           H  
ATOM   1340  N   GLN B  80      -3.336  -7.888   0.109  1.00  0.00           N  
ATOM   1341  CA  GLN B  80      -1.948  -8.238  -0.190  1.00  0.00           C  
ATOM   1342  C   GLN B  80      -1.413  -7.447  -1.380  1.00  0.00           C  
ATOM   1343  O   GLN B  80      -2.141  -7.111  -2.329  1.00  0.00           O  
ATOM   1344  CB  GLN B  80      -1.718  -9.731  -0.397  1.00  0.00           C  
ATOM   1345  CG  GLN B  80      -2.137 -10.267  -1.655  1.00  0.00           C  
ATOM   1346  CD  GLN B  80      -1.797 -11.729  -1.730  1.00  0.00           C  
ATOM   1347  OE1 GLN B  80      -2.025 -12.389  -2.762  1.00  0.00           O  
ATOM   1348  NE2 GLN B  80      -1.236 -12.260  -0.621  1.00  0.00           N  
ATOM   1349  H   GLN B  80      -4.117  -8.449  -0.235  1.00  0.00           H  
ATOM   1350  HA  GLN B  80      -1.335  -7.950   0.661  1.00  0.00           H  
ATOM   1351 1HB  GLN B  80      -0.660  -9.953  -0.299  1.00  0.00           H  
ATOM   1352 2HB  GLN B  80      -2.237 -10.283   0.377  1.00  0.00           H  
ATOM   1353 1HG  GLN B  80      -3.189 -10.157  -1.714  1.00  0.00           H  
ATOM   1354 2HG  GLN B  80      -1.637  -9.734  -2.468  1.00  0.00           H  
ATOM   1355 1HE2 GLN B  80      -0.980 -13.227  -0.596  1.00  0.00           H  
ATOM   1356 2HE2 GLN B  80      -1.072 -11.681   0.176  1.00  0.00           H  
ATOM   1357  N   HIS B  81      -0.117  -7.238  -1.342  1.00  0.00           N  
ATOM   1358  CA  HIS B  81       0.644  -6.520  -2.324  1.00  0.00           C  
ATOM   1359  C   HIS B  81       1.453  -7.485  -3.166  1.00  0.00           C  
ATOM   1360  O   HIS B  81       1.681  -8.628  -2.752  1.00  0.00           O  
ATOM   1361  CB  HIS B  81       1.637  -5.619  -1.615  1.00  0.00           C  
ATOM   1362  CG  HIS B  81       1.024  -4.742  -0.575  1.00  0.00           C  
ATOM   1363  ND1 HIS B  81       0.019  -3.851  -0.836  1.00  0.00           N  
ATOM   1364  CD2 HIS B  81       1.319  -4.603   0.739  1.00  0.00           C  
ATOM   1365  CE1 HIS B  81      -0.287  -3.201   0.279  1.00  0.00           C  
ATOM   1366  NE2 HIS B  81       0.493  -3.639   1.240  1.00  0.00           N  
ATOM   1367  H   HIS B  81       0.384  -7.604  -0.543  1.00  0.00           H  
ATOM   1368  HA  HIS B  81      -0.006  -5.937  -2.968  1.00  0.00           H  
ATOM   1369 1HB  HIS B  81       2.381  -6.251  -1.128  1.00  0.00           H  
ATOM   1370 2HB  HIS B  81       2.156  -5.003  -2.346  1.00  0.00           H  
ATOM   1371  HD2 HIS B  81       2.080  -5.154   1.291  1.00  0.00           H  
ATOM   1372  HE1 HIS B  81      -1.052  -2.434   0.377  1.00  0.00           H  
ATOM   1373  HE2 HIS B  81       0.482  -3.316   2.196  1.00  0.00           H  
ATOM   1374  N   SER B  82       1.989  -7.006  -4.293  1.00  0.00           N  
ATOM   1375  CA  SER B  82       2.906  -7.846  -5.056  1.00  0.00           C  
ATOM   1376  C   SER B  82       4.122  -7.068  -5.480  1.00  0.00           C  
ATOM   1377  O   SER B  82       4.111  -5.838  -5.574  1.00  0.00           O  
ATOM   1378  CB  SER B  82       2.281  -8.394  -6.312  1.00  0.00           C  
ATOM   1379  OG  SER B  82       2.024  -7.363  -7.245  1.00  0.00           O  
ATOM   1380  H   SER B  82       1.743  -6.068  -4.602  1.00  0.00           H  
ATOM   1381  HA  SER B  82       3.226  -8.667  -4.428  1.00  0.00           H  
ATOM   1382 1HB  SER B  82       2.958  -9.128  -6.749  1.00  0.00           H  
ATOM   1383 2HB  SER B  82       1.355  -8.907  -6.059  1.00  0.00           H  
ATOM   1384  HG  SER B  82       1.541  -7.773  -7.977  1.00  0.00           H  
ATOM   1385  N   LEU B  83       5.169  -7.801  -5.762  1.00  0.00           N  
ATOM   1386  CA  LEU B  83       6.387  -7.229  -6.304  1.00  0.00           C  
ATOM   1387  C   LEU B  83       6.936  -8.131  -7.362  1.00  0.00           C  
ATOM   1388  O   LEU B  83       7.181  -9.304  -7.094  1.00  0.00           O  
ATOM   1389  CB  LEU B  83       7.390  -7.005  -5.196  1.00  0.00           C  
ATOM   1390  CG  LEU B  83       8.762  -6.556  -5.568  1.00  0.00           C  
ATOM   1391  CD1 LEU B  83       8.740  -5.183  -6.191  1.00  0.00           C  
ATOM   1392  CD2 LEU B  83       9.560  -6.561  -4.308  1.00  0.00           C  
ATOM   1393  H   LEU B  83       5.097  -8.803  -5.598  1.00  0.00           H  
ATOM   1394  HA  LEU B  83       6.160  -6.276  -6.768  1.00  0.00           H  
ATOM   1395 1HB  LEU B  83       6.981  -6.247  -4.532  1.00  0.00           H  
ATOM   1396 2HB  LEU B  83       7.490  -7.908  -4.649  1.00  0.00           H  
ATOM   1397  HG  LEU B  83       9.202  -7.243  -6.293  1.00  0.00           H  
ATOM   1398 1HD1 LEU B  83       9.759  -4.877  -6.428  1.00  0.00           H  
ATOM   1399 2HD1 LEU B  83       8.154  -5.210  -7.094  1.00  0.00           H  
ATOM   1400 3HD1 LEU B  83       8.305  -4.477  -5.496  1.00  0.00           H  
ATOM   1401 1HD2 LEU B  83      10.560  -6.255  -4.521  1.00  0.00           H  
ATOM   1402 2HD2 LEU B  83       9.110  -5.884  -3.594  1.00  0.00           H  
ATOM   1403 3HD2 LEU B  83       9.570  -7.566  -3.893  1.00  0.00           H  
ATOM   1404  N   THR B  84       7.096  -7.603  -8.561  1.00  0.00           N  
ATOM   1405  CA  THR B  84       7.552  -8.394  -9.683  1.00  0.00           C  
ATOM   1406  C   THR B  84       8.827  -7.833 -10.289  1.00  0.00           C  
ATOM   1407  O   THR B  84       8.934  -6.631 -10.545  1.00  0.00           O  
ATOM   1408  CB  THR B  84       6.460  -8.460 -10.748  1.00  0.00           C  
ATOM   1409  OG1 THR B  84       5.265  -9.014 -10.177  1.00  0.00           O  
ATOM   1410  CG2 THR B  84       6.910  -9.327 -11.902  1.00  0.00           C  
ATOM   1411  H   THR B  84       6.875  -6.618  -8.703  1.00  0.00           H  
ATOM   1412  HA  THR B  84       7.766  -9.401  -9.340  1.00  0.00           H  
ATOM   1413  HB  THR B  84       6.249  -7.458 -11.096  1.00  0.00           H  
ATOM   1414  HG1 THR B  84       4.548  -8.954 -10.811  1.00  0.00           H  
ATOM   1415 1HG2 THR B  84       6.120  -9.365 -12.651  1.00  0.00           H  
ATOM   1416 2HG2 THR B  84       7.811  -8.910 -12.350  1.00  0.00           H  
ATOM   1417 3HG2 THR B  84       7.120 -10.332 -11.539  1.00  0.00           H  
ATOM   1418  N   CYS B  85       9.806  -8.703 -10.499  1.00  0.00           N  
ATOM   1419  CA  CYS B  85      11.079  -8.302 -11.063  1.00  0.00           C  
ATOM   1420  C   CYS B  85      11.439  -9.084 -12.311  1.00  0.00           C  
ATOM   1421  O   CYS B  85      11.029 -10.235 -12.507  1.00  0.00           O  
ATOM   1422  CB  CYS B  85      12.191  -8.451 -10.038  1.00  0.00           C  
ATOM   1423  SG  CYS B  85      11.954  -7.448  -8.530  1.00  0.00           S  
ATOM   1424  H   CYS B  85       9.643  -9.677 -10.272  1.00  0.00           H  
ATOM   1425  HA  CYS B  85      11.018  -7.261 -11.341  1.00  0.00           H  
ATOM   1426 1HB  CYS B  85      12.277  -9.499  -9.741  1.00  0.00           H  
ATOM   1427 2HB  CYS B  85      13.139  -8.160 -10.495  1.00  0.00           H  
ATOM   1428  N   ALA B  86      12.255  -8.467 -13.147  1.00  0.00           N  
ATOM   1429  CA  ALA B  86      12.757  -9.134 -14.335  1.00  0.00           C  
ATOM   1430  C   ALA B  86      14.106  -8.571 -14.733  1.00  0.00           C  
ATOM   1431  O   ALA B  86      14.440  -7.429 -14.403  1.00  0.00           O  
ATOM   1432  CB  ALA B  86      11.768  -8.992 -15.473  1.00  0.00           C  
ATOM   1433  H   ALA B  86      12.513  -7.498 -12.943  1.00  0.00           H  
ATOM   1434  HA  ALA B  86      12.888 -10.192 -14.106  1.00  0.00           H  
ATOM   1435 1HB  ALA B  86      12.150  -9.518 -16.351  1.00  0.00           H  
ATOM   1436 2HB  ALA B  86      10.815  -9.424 -15.179  1.00  0.00           H  
ATOM   1437 3HB  ALA B  86      11.639  -7.939 -15.709  1.00  0.00           H  
ATOM   1438  N   PHE B  87      14.891  -9.369 -15.452  1.00  0.00           N  
ATOM   1439  CA  PHE B  87      16.185  -8.887 -15.914  1.00  0.00           C  
ATOM   1440  C   PHE B  87      15.983  -8.028 -17.127  1.00  0.00           C  
ATOM   1441  O   PHE B  87      15.112  -8.310 -17.953  1.00  0.00           O  
ATOM   1442  CB  PHE B  87      17.151 -10.030 -16.220  1.00  0.00           C  
ATOM   1443  CG  PHE B  87      17.640 -10.702 -14.978  1.00  0.00           C  
ATOM   1444  CD1 PHE B  87      17.134 -11.927 -14.591  1.00  0.00           C  
ATOM   1445  CD2 PHE B  87      18.585 -10.080 -14.169  1.00  0.00           C  
ATOM   1446  CE1 PHE B  87      17.557 -12.517 -13.426  1.00  0.00           C  
ATOM   1447  CE2 PHE B  87      19.007 -10.662 -13.008  1.00  0.00           C  
ATOM   1448  CZ  PHE B  87      18.481 -11.882 -12.634  1.00  0.00           C  
ATOM   1449  H   PHE B  87      14.585 -10.303 -15.692  1.00  0.00           H  
ATOM   1450  HA  PHE B  87      16.637  -8.275 -15.135  1.00  0.00           H  
ATOM   1451 1HB  PHE B  87      16.663 -10.774 -16.853  1.00  0.00           H  
ATOM   1452 2HB  PHE B  87      18.011  -9.644 -16.767  1.00  0.00           H  
ATOM   1453  HD1 PHE B  87      16.387 -12.421 -15.219  1.00  0.00           H  
ATOM   1454  HD2 PHE B  87      18.986  -9.115 -14.467  1.00  0.00           H  
ATOM   1455  HE1 PHE B  87      17.151 -13.485 -13.122  1.00  0.00           H  
ATOM   1456  HE2 PHE B  87      19.745 -10.155 -12.382  1.00  0.00           H  
ATOM   1457  HZ  PHE B  87      18.790 -12.354 -11.719  1.00  0.00           H  
ATOM   1458  N   GLU B  88      16.781  -6.979 -17.241  1.00  0.00           N  
ATOM   1459  CA  GLU B  88      16.653  -6.093 -18.388  1.00  0.00           C  
ATOM   1460  C   GLU B  88      16.946  -6.808 -19.715  1.00  0.00           C  
ATOM   1461  O   GLU B  88      16.264  -6.570 -20.712  1.00  0.00           O  
ATOM   1462  CB  GLU B  88      17.534  -4.864 -18.180  1.00  0.00           C  
ATOM   1463  CG  GLU B  88      17.012  -3.937 -17.060  1.00  0.00           C  
ATOM   1464  CD  GLU B  88      17.935  -2.790 -16.700  1.00  0.00           C  
ATOM   1465  OE1 GLU B  88      19.059  -2.791 -17.136  1.00  0.00           O  
ATOM   1466  OE2 GLU B  88      17.504  -1.911 -15.981  1.00  0.00           O  
ATOM   1467  H   GLU B  88      17.493  -6.812 -16.523  1.00  0.00           H  
ATOM   1468  HA  GLU B  88      15.619  -5.748 -18.427  1.00  0.00           H  
ATOM   1469 1HB  GLU B  88      18.545  -5.181 -17.911  1.00  0.00           H  
ATOM   1470 2HB  GLU B  88      17.597  -4.293 -19.104  1.00  0.00           H  
ATOM   1471 1HG  GLU B  88      16.050  -3.528 -17.365  1.00  0.00           H  
ATOM   1472 2HG  GLU B  88      16.840  -4.539 -16.174  1.00  0.00           H  
ATOM   1473  N   ASP B  89      17.939  -7.704 -19.714  1.00  0.00           N  
ATOM   1474  CA  ASP B  89      18.276  -8.479 -20.905  1.00  0.00           C  
ATOM   1475  C   ASP B  89      17.577  -9.829 -20.825  1.00  0.00           C  
ATOM   1476  O   ASP B  89      17.867 -10.588 -19.905  1.00  0.00           O  
ATOM   1477  CB  ASP B  89      19.774  -8.750 -21.047  1.00  0.00           C  
ATOM   1478  CG  ASP B  89      20.585  -7.535 -21.416  1.00  0.00           C  
ATOM   1479  OD1 ASP B  89      20.048  -6.619 -21.984  1.00  0.00           O  
ATOM   1480  OD2 ASP B  89      21.775  -7.566 -21.183  1.00  0.00           O  
ATOM   1481  H   ASP B  89      18.456  -7.844 -18.859  1.00  0.00           H  
ATOM   1482  HA  ASP B  89      17.957  -7.911 -21.768  1.00  0.00           H  
ATOM   1483 1HB  ASP B  89      20.157  -9.150 -20.108  1.00  0.00           H  
ATOM   1484 2HB  ASP B  89      19.927  -9.518 -21.811  1.00  0.00           H  
ATOM   1485  N   PRO B  90      16.736 -10.222 -21.791  1.00  0.00           N  
ATOM   1486  CA  PRO B  90      15.965 -11.460 -21.785  1.00  0.00           C  
ATOM   1487  C   PRO B  90      16.828 -12.661 -22.138  1.00  0.00           C  
ATOM   1488  O   PRO B  90      16.617 -13.312 -23.163  1.00  0.00           O  
ATOM   1489  CB  PRO B  90      14.927 -11.189 -22.874  1.00  0.00           C  
ATOM   1490  CG  PRO B  90      15.620 -10.212 -23.800  1.00  0.00           C  
ATOM   1491  CD  PRO B  90      16.422  -9.294 -22.869  1.00  0.00           C  
ATOM   1492  HA  PRO B  90      15.490 -11.591 -20.800  1.00  0.00           H  
ATOM   1493 1HB  PRO B  90      14.653 -12.131 -23.375  1.00  0.00           H  
ATOM   1494 2HB  PRO B  90      14.007 -10.782 -22.428  1.00  0.00           H  
ATOM   1495 1HG  PRO B  90      16.259 -10.758 -24.509  1.00  0.00           H  
ATOM   1496 2HG  PRO B  90      14.874  -9.665 -24.397  1.00  0.00           H  
ATOM   1497 1HD  PRO B  90      17.336  -8.957 -23.382  1.00  0.00           H  
ATOM   1498 2HD  PRO B  90      15.791  -8.456 -22.518  1.00  0.00           H  
ATOM   1499  N   ASP B  91      17.825 -12.902 -21.301  1.00  0.00           N  
ATOM   1500  CA  ASP B  91      18.804 -13.938 -21.536  1.00  0.00           C  
ATOM   1501  C   ASP B  91      19.092 -14.787 -20.278  1.00  0.00           C  
ATOM   1502  O   ASP B  91      18.626 -14.473 -19.185  1.00  0.00           O  
ATOM   1503  CB  ASP B  91      20.048 -13.261 -22.108  1.00  0.00           C  
ATOM   1504  CG  ASP B  91      20.926 -14.187 -22.908  1.00  0.00           C  
ATOM   1505  OD1 ASP B  91      20.689 -15.381 -22.910  1.00  0.00           O  
ATOM   1506  OD2 ASP B  91      21.796 -13.681 -23.572  1.00  0.00           O  
ATOM   1507  H   ASP B  91      17.910 -12.314 -20.479  1.00  0.00           H  
ATOM   1508  HA  ASP B  91      18.409 -14.608 -22.299  1.00  0.00           H  
ATOM   1509 1HB  ASP B  91      19.742 -12.433 -22.748  1.00  0.00           H  
ATOM   1510 2HB  ASP B  91      20.635 -12.839 -21.291  1.00  0.00           H  
ATOM   1511  N   VAL B  92      19.875 -15.852 -20.487  1.00  0.00           N  
ATOM   1512  CA  VAL B  92      20.400 -16.857 -19.531  1.00  0.00           C  
ATOM   1513  C   VAL B  92      19.521 -18.116 -19.469  1.00  0.00           C  
ATOM   1514  O   VAL B  92      18.586 -18.212 -18.670  1.00  0.00           O  
ATOM   1515  CB  VAL B  92      20.588 -16.326 -18.080  1.00  0.00           C  
ATOM   1516  CG1 VAL B  92      21.127 -17.464 -17.236  1.00  0.00           C  
ATOM   1517  CG2 VAL B  92      21.570 -15.123 -18.029  1.00  0.00           C  
ATOM   1518  H   VAL B  92      20.162 -15.961 -21.458  1.00  0.00           H  
ATOM   1519  HA  VAL B  92      21.386 -17.161 -19.885  1.00  0.00           H  
ATOM   1520  HB  VAL B  92      19.625 -16.053 -17.666  1.00  0.00           H  
ATOM   1521 1HG1 VAL B  92      21.239 -17.133 -16.205  1.00  0.00           H  
ATOM   1522 2HG1 VAL B  92      20.447 -18.303 -17.287  1.00  0.00           H  
ATOM   1523 3HG1 VAL B  92      22.094 -17.772 -17.625  1.00  0.00           H  
ATOM   1524 1HG2 VAL B  92      21.683 -14.802 -16.994  1.00  0.00           H  
ATOM   1525 2HG2 VAL B  92      22.537 -15.430 -18.421  1.00  0.00           H  
ATOM   1526 3HG2 VAL B  92      21.193 -14.294 -18.617  1.00  0.00           H  
ATOM   1527  N   ASN B  93      19.837 -19.089 -20.327  1.00  0.00           N  
ATOM   1528  CA  ASN B  93      19.141 -20.382 -20.403  1.00  0.00           C  
ATOM   1529  C   ASN B  93      19.217 -21.159 -19.094  1.00  0.00           C  
ATOM   1530  O   ASN B  93      20.292 -21.274 -18.497  1.00  0.00           O  
ATOM   1531  CB  ASN B  93      19.689 -21.236 -21.538  1.00  0.00           C  
ATOM   1532  CG  ASN B  93      18.879 -22.520 -21.768  1.00  0.00           C  
ATOM   1533  OD1 ASN B  93      17.640 -22.498 -21.753  1.00  0.00           O  
ATOM   1534  ND2 ASN B  93      19.562 -23.622 -21.979  1.00  0.00           N  
ATOM   1535  H   ASN B  93      20.611 -18.925 -20.956  1.00  0.00           H  
ATOM   1536  HA  ASN B  93      18.086 -20.185 -20.598  1.00  0.00           H  
ATOM   1537 1HB  ASN B  93      19.692 -20.658 -22.461  1.00  0.00           H  
ATOM   1538 2HB  ASN B  93      20.720 -21.514 -21.318  1.00  0.00           H  
ATOM   1539 1HD2 ASN B  93      19.081 -24.488 -22.130  1.00  0.00           H  
ATOM   1540 2HD2 ASN B  93      20.559 -23.600 -21.977  1.00  0.00           H  
ATOM   1541  N   THR B  94      18.079 -21.691 -18.642  1.00  0.00           N  
ATOM   1542  CA  THR B  94      18.026 -22.472 -17.398  1.00  0.00           C  
ATOM   1543  C   THR B  94      18.740 -21.789 -16.226  1.00  0.00           C  
ATOM   1544  O   THR B  94      19.490 -22.418 -15.479  1.00  0.00           O  
ATOM   1545  CB  THR B  94      18.618 -23.889 -17.616  1.00  0.00           C  
ATOM   1546  OG1 THR B  94      19.990 -23.790 -18.056  1.00  0.00           O  
ATOM   1547  CG2 THR B  94      17.812 -24.667 -18.651  1.00  0.00           C  
ATOM   1548  H   THR B  94      17.233 -21.558 -19.180  1.00  0.00           H  
ATOM   1549  HA  THR B  94      16.978 -22.587 -17.118  1.00  0.00           H  
ATOM   1550  HB  THR B  94      18.596 -24.422 -16.667  1.00  0.00           H  
ATOM   1551  HG1 THR B  94      20.346 -22.903 -17.833  1.00  0.00           H  
ATOM   1552 1HG2 THR B  94      18.244 -25.659 -18.777  1.00  0.00           H  
ATOM   1553 2HG2 THR B  94      16.781 -24.760 -18.313  1.00  0.00           H  
ATOM   1554 3HG2 THR B  94      17.832 -24.147 -19.594  1.00  0.00           H  
ATOM   1555  N   THR B  95      18.460 -20.507 -16.050  1.00  0.00           N  
ATOM   1556  CA  THR B  95      19.086 -19.719 -15.015  1.00  0.00           C  
ATOM   1557  C   THR B  95      18.873 -20.276 -13.622  1.00  0.00           C  
ATOM   1558  O   THR B  95      17.792 -20.760 -13.296  1.00  0.00           O  
ATOM   1559  CB  THR B  95      18.530 -18.293 -15.016  1.00  0.00           C  
ATOM   1560  OG1 THR B  95      19.208 -17.530 -14.054  1.00  0.00           O  
ATOM   1561  CG2 THR B  95      17.110 -18.300 -14.663  1.00  0.00           C  
ATOM   1562  H   THR B  95      17.830 -20.056 -16.700  1.00  0.00           H  
ATOM   1563  HA  THR B  95      20.156 -19.688 -15.212  1.00  0.00           H  
ATOM   1564  HB  THR B  95      18.637 -17.847 -15.992  1.00  0.00           H  
ATOM   1565  HG1 THR B  95      19.111 -16.602 -14.293  1.00  0.00           H  
ATOM   1566 1HG2 THR B  95      16.735 -17.278 -14.654  1.00  0.00           H  
ATOM   1567 2HG2 THR B  95      16.560 -18.889 -15.392  1.00  0.00           H  
ATOM   1568 3HG2 THR B  95      17.005 -18.738 -13.672  1.00  0.00           H  
ATOM   1569  N   ASN B  96      19.917 -20.159 -12.794  1.00  0.00           N  
ATOM   1570  CA  ASN B  96      19.856 -20.536 -11.388  1.00  0.00           C  
ATOM   1571  C   ASN B  96      19.941 -19.268 -10.545  1.00  0.00           C  
ATOM   1572  O   ASN B  96      20.301 -19.304  -9.364  1.00  0.00           O  
ATOM   1573  CB  ASN B  96      20.977 -21.511 -11.038  1.00  0.00           C  
ATOM   1574  CG  ASN B  96      20.717 -22.345  -9.779  1.00  0.00           C  
ATOM   1575  OD1 ASN B  96      19.591 -22.774  -9.508  1.00  0.00           O  
ATOM   1576  ND2 ASN B  96      21.755 -22.597  -9.020  1.00  0.00           N  
ATOM   1577  H   ASN B  96      20.771 -19.765 -13.158  1.00  0.00           H  
ATOM   1578  HA  ASN B  96      18.895 -21.009 -11.183  1.00  0.00           H  
ATOM   1579 1HB  ASN B  96      21.132 -22.191 -11.877  1.00  0.00           H  
ATOM   1580 2HB  ASN B  96      21.902 -20.952 -10.897  1.00  0.00           H  
ATOM   1581 1HD2 ASN B  96      21.649 -23.145  -8.190  1.00  0.00           H  
ATOM   1582 2HD2 ASN B  96      22.656 -22.244  -9.272  1.00  0.00           H  
ATOM   1583  N   LEU B  97      19.583 -18.141 -11.165  1.00  0.00           N  
ATOM   1584  CA  LEU B  97      19.544 -16.872 -10.464  1.00  0.00           C  
ATOM   1585  C   LEU B  97      18.269 -16.805  -9.653  1.00  0.00           C  
ATOM   1586  O   LEU B  97      17.197 -17.204 -10.123  1.00  0.00           O  
ATOM   1587  CB  LEU B  97      19.585 -15.707 -11.471  1.00  0.00           C  
ATOM   1588  CG  LEU B  97      20.863 -15.613 -12.335  1.00  0.00           C  
ATOM   1589  CD1 LEU B  97      20.692 -14.617 -13.473  1.00  0.00           C  
ATOM   1590  CD2 LEU B  97      21.969 -15.151 -11.475  1.00  0.00           C  
ATOM   1591  H   LEU B  97      19.335 -18.148 -12.152  1.00  0.00           H  
ATOM   1592  HA  LEU B  97      20.393 -16.806  -9.783  1.00  0.00           H  
ATOM   1593 1HB  LEU B  97      18.729 -15.792 -12.139  1.00  0.00           H  
ATOM   1594 2HB  LEU B  97      19.491 -14.776 -10.915  1.00  0.00           H  
ATOM   1595  HG  LEU B  97      21.093 -16.592 -12.745  1.00  0.00           H  
ATOM   1596 1HD1 LEU B  97      21.610 -14.574 -14.052  1.00  0.00           H  
ATOM   1597 2HD1 LEU B  97      19.875 -14.912 -14.120  1.00  0.00           H  
ATOM   1598 3HD1 LEU B  97      20.494 -13.650 -13.060  1.00  0.00           H  
ATOM   1599 1HD2 LEU B  97      22.892 -15.087 -12.051  1.00  0.00           H  
ATOM   1600 2HD2 LEU B  97      21.724 -14.178 -11.082  1.00  0.00           H  
ATOM   1601 3HD2 LEU B  97      22.083 -15.831 -10.676  1.00  0.00           H  
ATOM   1602  N   GLU B  98      18.378 -16.261  -8.463  1.00  0.00           N  
ATOM   1603  CA  GLU B  98      17.243 -16.091  -7.598  1.00  0.00           C  
ATOM   1604  C   GLU B  98      17.221 -14.670  -7.055  1.00  0.00           C  
ATOM   1605  O   GLU B  98      18.259 -14.025  -6.934  1.00  0.00           O  
ATOM   1606  CB  GLU B  98      17.297 -17.123  -6.467  1.00  0.00           C  
ATOM   1607  CG  GLU B  98      17.147 -18.598  -6.944  1.00  0.00           C  
ATOM   1608  CD  GLU B  98      17.067 -19.610  -5.809  1.00  0.00           C  
ATOM   1609  OE1 GLU B  98      17.190 -19.215  -4.678  1.00  0.00           O  
ATOM   1610  OE2 GLU B  98      16.861 -20.774  -6.079  1.00  0.00           O  
ATOM   1611  H   GLU B  98      19.293 -15.993  -8.130  1.00  0.00           H  
ATOM   1612  HA  GLU B  98      16.331 -16.246  -8.171  1.00  0.00           H  
ATOM   1613 1HB  GLU B  98      18.255 -17.037  -5.950  1.00  0.00           H  
ATOM   1614 2HB  GLU B  98      16.508 -16.915  -5.743  1.00  0.00           H  
ATOM   1615 1HG  GLU B  98      16.254 -18.682  -7.563  1.00  0.00           H  
ATOM   1616 2HG  GLU B  98      18.007 -18.849  -7.566  1.00  0.00           H  
ATOM   1617  N   PHE B  99      16.034 -14.181  -6.745  1.00  0.00           N  
ATOM   1618  CA  PHE B  99      15.875 -12.862  -6.151  1.00  0.00           C  
ATOM   1619  C   PHE B  99      15.507 -12.922  -4.676  1.00  0.00           C  
ATOM   1620  O   PHE B  99      14.836 -13.859  -4.220  1.00  0.00           O  
ATOM   1621  CB  PHE B  99      14.848 -12.050  -6.932  1.00  0.00           C  
ATOM   1622  CG  PHE B  99      15.289 -11.458  -8.225  1.00  0.00           C  
ATOM   1623  CD1 PHE B  99      15.482 -12.192  -9.344  1.00  0.00           C  
ATOM   1624  CD2 PHE B  99      15.403 -10.104  -8.316  1.00  0.00           C  
ATOM   1625  CE1 PHE B  99      15.802 -11.589 -10.532  1.00  0.00           C  
ATOM   1626  CE2 PHE B  99      15.716  -9.493  -9.487  1.00  0.00           C  
ATOM   1627  CZ  PHE B  99      15.918 -10.234 -10.610  1.00  0.00           C  
ATOM   1628  H   PHE B  99      15.217 -14.754  -6.895  1.00  0.00           H  
ATOM   1629  HA  PHE B  99      16.823 -12.339  -6.231  1.00  0.00           H  
ATOM   1630 1HB  PHE B  99      14.000 -12.672  -7.151  1.00  0.00           H  
ATOM   1631 2HB  PHE B  99      14.506 -11.234  -6.307  1.00  0.00           H  
ATOM   1632  HD1 PHE B  99      15.389 -13.255  -9.287  1.00  0.00           H  
ATOM   1633  HD2 PHE B  99      15.232  -9.517  -7.431  1.00  0.00           H  
ATOM   1634  HE1 PHE B  99      15.954 -12.191 -11.409  1.00  0.00           H  
ATOM   1635  HE2 PHE B  99      15.798  -8.432  -9.513  1.00  0.00           H  
ATOM   1636  HZ  PHE B  99      16.170  -9.754 -11.553  1.00  0.00           H  
ATOM   1637  N   GLU B 100      15.943 -11.897  -3.948  1.00  0.00           N  
ATOM   1638  CA  GLU B 100      15.681 -11.733  -2.520  1.00  0.00           C  
ATOM   1639  C   GLU B 100      15.432 -10.270  -2.173  1.00  0.00           C  
ATOM   1640  O   GLU B 100      16.092  -9.381  -2.712  1.00  0.00           O  
ATOM   1641  CB  GLU B 100      16.893 -12.214  -1.709  1.00  0.00           C  
ATOM   1642  CG  GLU B 100      16.714 -12.244  -0.169  1.00  0.00           C  
ATOM   1643  CD  GLU B 100      17.957 -12.764   0.546  1.00  0.00           C  
ATOM   1644  OE1 GLU B 100      18.939 -12.982  -0.130  1.00  0.00           O  
ATOM   1645  OE2 GLU B 100      17.933 -12.960   1.732  1.00  0.00           O  
ATOM   1646  H   GLU B 100      16.542 -11.215  -4.416  1.00  0.00           H  
ATOM   1647  HA  GLU B 100      14.798 -12.311  -2.246  1.00  0.00           H  
ATOM   1648 1HB  GLU B 100      17.156 -13.224  -2.028  1.00  0.00           H  
ATOM   1649 2HB  GLU B 100      17.748 -11.572  -1.930  1.00  0.00           H  
ATOM   1650 1HG  GLU B 100      16.506 -11.239   0.185  1.00  0.00           H  
ATOM   1651 2HG  GLU B 100      15.854 -12.871   0.085  1.00  0.00           H  
ATOM   1652  N   ILE B 101      14.479 -10.013  -1.278  1.00  0.00           N  
ATOM   1653  CA  ILE B 101      14.254  -8.641  -0.821  1.00  0.00           C  
ATOM   1654  C   ILE B 101      14.406  -8.541   0.666  1.00  0.00           C  
ATOM   1655  O   ILE B 101      13.856  -9.351   1.413  1.00  0.00           O  
ATOM   1656  CB  ILE B 101      12.868  -8.089  -1.219  1.00  0.00           C  
ATOM   1657  CG1 ILE B 101      12.716  -6.625  -0.722  1.00  0.00           C  
ATOM   1658  CG2 ILE B 101      11.771  -8.960  -0.689  1.00  0.00           C  
ATOM   1659  CD1 ILE B 101      11.569  -5.898  -1.367  1.00  0.00           C  
ATOM   1660  H   ILE B 101      13.948 -10.786  -0.871  1.00  0.00           H  
ATOM   1661  HA  ILE B 101      14.999  -8.014  -1.277  1.00  0.00           H  
ATOM   1662  HB  ILE B 101      12.800  -8.045  -2.292  1.00  0.00           H  
ATOM   1663 1HG1 ILE B 101      12.545  -6.632   0.356  1.00  0.00           H  
ATOM   1664 2HG1 ILE B 101      13.639  -6.071  -0.922  1.00  0.00           H  
ATOM   1665 1HG2 ILE B 101      10.814  -8.552  -0.991  1.00  0.00           H  
ATOM   1666 2HG2 ILE B 101      11.881  -9.972  -1.085  1.00  0.00           H  
ATOM   1667 3HG2 ILE B 101      11.825  -8.987   0.393  1.00  0.00           H  
ATOM   1668 1HD1 ILE B 101      11.503  -4.897  -0.973  1.00  0.00           H  
ATOM   1669 2HD1 ILE B 101      11.736  -5.854  -2.436  1.00  0.00           H  
ATOM   1670 3HD1 ILE B 101      10.639  -6.423  -1.160  1.00  0.00           H  
ATOM   1671  N   CYS B 102      15.137  -7.520   1.099  1.00  0.00           N  
ATOM   1672  CA  CYS B 102      15.348  -7.305   2.524  1.00  0.00           C  
ATOM   1673  C   CYS B 102      15.152  -5.853   2.931  1.00  0.00           C  
ATOM   1674  O   CYS B 102      15.550  -4.931   2.219  1.00  0.00           O  
ATOM   1675  CB  CYS B 102      16.753  -7.730   2.922  1.00  0.00           C  
ATOM   1676  SG  CYS B 102      17.121  -9.468   2.591  1.00  0.00           S  
ATOM   1677  H   CYS B 102      15.573  -6.904   0.421  1.00  0.00           H  
ATOM   1678  HA  CYS B 102      14.628  -7.908   3.068  1.00  0.00           H  
ATOM   1679 1HB  CYS B 102      17.481  -7.124   2.386  1.00  0.00           H  
ATOM   1680 2HB  CYS B 102      16.895  -7.551   3.989  1.00  0.00           H  
ATOM   1681  N   GLY B 103      14.599  -5.635   4.110  1.00  0.00           N  
ATOM   1682  CA  GLY B 103      14.448  -4.269   4.604  1.00  0.00           C  
ATOM   1683  C   GLY B 103      13.090  -3.680   4.252  1.00  0.00           C  
ATOM   1684  O   GLY B 103      12.455  -4.064   3.277  1.00  0.00           O  
ATOM   1685  H   GLY B 103      14.307  -6.444   4.668  1.00  0.00           H  
ATOM   1686 1HA  GLY B 103      14.570  -4.268   5.687  1.00  0.00           H  
ATOM   1687 2HA  GLY B 103      15.235  -3.639   4.197  1.00  0.00           H  
ATOM   1688  N   ALA B 104      12.620  -2.771   5.093  1.00  0.00           N  
ATOM   1689  CA  ALA B 104      11.297  -2.153   4.956  1.00  0.00           C  
ATOM   1690  C   ALA B 104      10.199  -3.232   4.932  1.00  0.00           C  
ATOM   1691  O   ALA B 104       9.133  -3.027   4.343  1.00  0.00           O  
ATOM   1692  CB  ALA B 104      11.206  -1.276   3.717  1.00  0.00           C  
ATOM   1693  H   ALA B 104      13.203  -2.490   5.868  1.00  0.00           H  
ATOM   1694  HA  ALA B 104      11.133  -1.522   5.832  1.00  0.00           H  
ATOM   1695 1HB  ALA B 104      10.226  -0.805   3.674  1.00  0.00           H  
ATOM   1696 2HB  ALA B 104      11.971  -0.498   3.757  1.00  0.00           H  
ATOM   1697 3HB  ALA B 104      11.339  -1.860   2.850  1.00  0.00           H  
ATOM   1698  N   LEU B 105      10.486  -4.369   5.579  1.00  0.00           N  
ATOM   1699  CA  LEU B 105       9.565  -5.480   5.711  1.00  0.00           C  
ATOM   1700  C   LEU B 105       9.131  -5.543   7.167  1.00  0.00           C  
ATOM   1701  O   LEU B 105       9.857  -5.097   8.055  1.00  0.00           O  
ATOM   1702  CB  LEU B 105      10.182  -6.797   5.265  1.00  0.00           C  
ATOM   1703  CG  LEU B 105      10.701  -6.859   3.833  1.00  0.00           C  
ATOM   1704  CD1 LEU B 105      11.282  -8.178   3.615  1.00  0.00           C  
ATOM   1705  CD2 LEU B 105       9.607  -6.594   2.864  1.00  0.00           C  
ATOM   1706  H   LEU B 105      11.389  -4.453   6.016  1.00  0.00           H  
ATOM   1707  HA  LEU B 105       8.696  -5.287   5.095  1.00  0.00           H  
ATOM   1708 1HB  LEU B 105      11.026  -7.006   5.909  1.00  0.00           H  
ATOM   1709 2HB  LEU B 105       9.447  -7.590   5.393  1.00  0.00           H  
ATOM   1710  HG  LEU B 105      11.477  -6.144   3.704  1.00  0.00           H  
ATOM   1711 1HD1 LEU B 105      11.682  -8.252   2.611  1.00  0.00           H  
ATOM   1712 2HD1 LEU B 105      12.064  -8.340   4.321  1.00  0.00           H  
ATOM   1713 3HD1 LEU B 105      10.514  -8.898   3.762  1.00  0.00           H  
ATOM   1714 1HD2 LEU B 105       9.998  -6.649   1.846  1.00  0.00           H  
ATOM   1715 2HD2 LEU B 105       8.821  -7.339   2.998  1.00  0.00           H  
ATOM   1716 3HD2 LEU B 105       9.205  -5.598   3.047  1.00  0.00           H  
ATOM   1717  N   VAL B 106       7.947  -6.080   7.396  1.00  0.00           N  
ATOM   1718  CA  VAL B 106       7.342  -6.067   8.714  1.00  0.00           C  
ATOM   1719  C   VAL B 106       7.580  -7.273   9.619  1.00  0.00           C  
ATOM   1720  O   VAL B 106       8.095  -7.135  10.724  1.00  0.00           O  
ATOM   1721  CB  VAL B 106       5.848  -5.867   8.463  1.00  0.00           C  
ATOM   1722  CG1 VAL B 106       5.083  -5.883   9.688  1.00  0.00           C  
ATOM   1723  CG2 VAL B 106       5.673  -4.548   7.758  1.00  0.00           C  
ATOM   1724  H   VAL B 106       7.420  -6.424   6.600  1.00  0.00           H  
ATOM   1725  HA  VAL B 106       7.721  -5.183   9.233  1.00  0.00           H  
ATOM   1726  HB  VAL B 106       5.485  -6.676   7.835  1.00  0.00           H  
ATOM   1727 1HG1 VAL B 106       4.019  -5.735   9.476  1.00  0.00           H  
ATOM   1728 2HG1 VAL B 106       5.217  -6.829  10.176  1.00  0.00           H  
ATOM   1729 3HG1 VAL B 106       5.451  -5.077  10.304  1.00  0.00           H  
ATOM   1730 1HG2 VAL B 106       4.637  -4.399   7.544  1.00  0.00           H  
ATOM   1731 2HG2 VAL B 106       6.035  -3.748   8.397  1.00  0.00           H  
ATOM   1732 3HG2 VAL B 106       6.230  -4.548   6.829  1.00  0.00           H  
ATOM   1733  N   GLU B 107       7.217  -8.465   9.196  1.00  0.00           N  
ATOM   1734  CA  GLU B 107       7.411  -9.598  10.106  1.00  0.00           C  
ATOM   1735  C   GLU B 107       8.849 -10.079  10.110  1.00  0.00           C  
ATOM   1736  O   GLU B 107       9.380 -10.525  11.125  1.00  0.00           O  
ATOM   1737  CB  GLU B 107       6.488 -10.757   9.724  1.00  0.00           C  
ATOM   1738  CG  GLU B 107       6.517 -11.931  10.692  1.00  0.00           C  
ATOM   1739  CD  GLU B 107       5.793 -11.645  11.979  1.00  0.00           C  
ATOM   1740  OE1 GLU B 107       4.913 -10.818  11.972  1.00  0.00           O  
ATOM   1741  OE2 GLU B 107       6.120 -12.255  12.969  1.00  0.00           O  
ATOM   1742  H   GLU B 107       6.805  -8.585   8.287  1.00  0.00           H  
ATOM   1743  HA  GLU B 107       7.165  -9.272  11.117  1.00  0.00           H  
ATOM   1744 1HB  GLU B 107       5.460 -10.398   9.663  1.00  0.00           H  
ATOM   1745 2HB  GLU B 107       6.763 -11.131   8.737  1.00  0.00           H  
ATOM   1746 1HG  GLU B 107       6.057 -12.795  10.214  1.00  0.00           H  
ATOM   1747 2HG  GLU B 107       7.554 -12.181  10.913  1.00  0.00           H  
ATOM   1748  N   VAL B 108       9.446 -10.040   8.942  1.00  0.00           N  
ATOM   1749  CA  VAL B 108      10.740 -10.622   8.716  1.00  0.00           C  
ATOM   1750  C   VAL B 108      11.697  -9.596   8.214  1.00  0.00           C  
ATOM   1751  O   VAL B 108      11.293  -8.510   7.821  1.00  0.00           O  
ATOM   1752  CB  VAL B 108      10.629 -11.700   7.640  1.00  0.00           C  
ATOM   1753  CG1 VAL B 108       9.673 -12.780   8.064  1.00  0.00           C  
ATOM   1754  CG2 VAL B 108      10.168 -11.049   6.347  1.00  0.00           C  
ATOM   1755  H   VAL B 108       8.961  -9.608   8.174  1.00  0.00           H  
ATOM   1756  HA  VAL B 108      11.112 -11.043   9.650  1.00  0.00           H  
ATOM   1757  HB  VAL B 108      11.606 -12.160   7.489  1.00  0.00           H  
ATOM   1758 1HG1 VAL B 108       9.621 -13.540   7.286  1.00  0.00           H  
ATOM   1759 2HG1 VAL B 108      10.019 -13.232   8.990  1.00  0.00           H  
ATOM   1760 3HG1 VAL B 108       8.690 -12.360   8.216  1.00  0.00           H  
ATOM   1761 1HG2 VAL B 108      10.110 -11.808   5.577  1.00  0.00           H  
ATOM   1762 2HG2 VAL B 108       9.189 -10.594   6.487  1.00  0.00           H  
ATOM   1763 3HG2 VAL B 108      10.883 -10.284   6.044  1.00  0.00           H  
ATOM   1764  N   LYS B 109      12.978  -9.941   8.225  1.00  0.00           N  
ATOM   1765  CA  LYS B 109      13.971  -9.053   7.650  1.00  0.00           C  
ATOM   1766  C   LYS B 109      14.024  -9.248   6.144  1.00  0.00           C  
ATOM   1767  O   LYS B 109      14.202  -8.279   5.400  1.00  0.00           O  
ATOM   1768  CB  LYS B 109      15.354  -9.284   8.262  1.00  0.00           C  
ATOM   1769  CG  LYS B 109      16.436  -8.328   7.725  1.00  0.00           C  
ATOM   1770  CD  LYS B 109      17.789  -8.504   8.445  1.00  0.00           C  
ATOM   1771  CE  LYS B 109      18.848  -7.545   7.876  1.00  0.00           C  
ATOM   1772  NZ  LYS B 109      20.167  -7.695   8.551  1.00  0.00           N  
ATOM   1773  H   LYS B 109      13.254 -10.831   8.611  1.00  0.00           H  
ATOM   1774  HA  LYS B 109      13.676  -8.021   7.844  1.00  0.00           H  
ATOM   1775 1HB  LYS B 109      15.305  -9.172   9.345  1.00  0.00           H  
ATOM   1776 2HB  LYS B 109      15.678 -10.304   8.048  1.00  0.00           H  
ATOM   1777 1HG  LYS B 109      16.577  -8.517   6.660  1.00  0.00           H  
ATOM   1778 2HG  LYS B 109      16.100  -7.300   7.846  1.00  0.00           H  
ATOM   1779 1HD  LYS B 109      17.665  -8.308   9.510  1.00  0.00           H  
ATOM   1780 2HD  LYS B 109      18.135  -9.531   8.318  1.00  0.00           H  
ATOM   1781 1HE  LYS B 109      18.972  -7.745   6.811  1.00  0.00           H  
ATOM   1782 2HE  LYS B 109      18.503  -6.520   8.005  1.00  0.00           H  
ATOM   1783 1HZ  LYS B 109      20.829  -7.046   8.147  1.00  0.00           H  
ATOM   1784 2HZ  LYS B 109      20.065  -7.499   9.537  1.00  0.00           H  
ATOM   1785 3HZ  LYS B 109      20.504  -8.640   8.428  1.00  0.00           H  
ATOM   1786  N   CYS B 110      13.886 -10.516   5.700  1.00  0.00           N  
ATOM   1787  CA  CYS B 110      13.965 -10.866   4.277  1.00  0.00           C  
ATOM   1788  C   CYS B 110      12.888 -11.840   3.788  1.00  0.00           C  
ATOM   1789  O   CYS B 110      12.446 -12.716   4.534  1.00  0.00           O  
ATOM   1790  CB  CYS B 110      15.312 -11.498   3.961  1.00  0.00           C  
ATOM   1791  SG  CYS B 110      16.733 -10.448   4.332  1.00  0.00           S  
ATOM   1792  H   CYS B 110      13.727 -11.250   6.371  1.00  0.00           H  
ATOM   1793  HA  CYS B 110      13.868  -9.954   3.709  1.00  0.00           H  
ATOM   1794 1HB  CYS B 110      15.421 -12.425   4.519  1.00  0.00           H  
ATOM   1795 2HB  CYS B 110      15.351 -11.756   2.895  1.00  0.00           H  
ATOM   1796  N   LEU B 111      12.541 -11.718   2.499  1.00  0.00           N  
ATOM   1797  CA  LEU B 111      11.634 -12.626   1.778  1.00  0.00           C  
ATOM   1798  C   LEU B 111      12.292 -13.132   0.506  1.00  0.00           C  
ATOM   1799  O   LEU B 111      13.046 -12.401  -0.145  1.00  0.00           O  
ATOM   1800  CB  LEU B 111      10.324 -11.915   1.381  1.00  0.00           C  
ATOM   1801  CG  LEU B 111       9.440 -11.399   2.510  1.00  0.00           C  
ATOM   1802  CD1 LEU B 111       8.389 -10.457   1.940  1.00  0.00           C  
ATOM   1803  CD2 LEU B 111       8.765 -12.555   3.181  1.00  0.00           C  
ATOM   1804  H   LEU B 111      12.957 -10.937   1.989  1.00  0.00           H  
ATOM   1805  HA  LEU B 111      11.406 -13.479   2.415  1.00  0.00           H  
ATOM   1806 1HB  LEU B 111      10.566 -11.077   0.753  1.00  0.00           H  
ATOM   1807 2HB  LEU B 111       9.726 -12.614   0.789  1.00  0.00           H  
ATOM   1808  HG  LEU B 111      10.037 -10.882   3.224  1.00  0.00           H  
ATOM   1809 1HD1 LEU B 111       7.756 -10.088   2.746  1.00  0.00           H  
ATOM   1810 2HD1 LEU B 111       8.882  -9.614   1.450  1.00  0.00           H  
ATOM   1811 3HD1 LEU B 111       7.776 -10.993   1.215  1.00  0.00           H  
ATOM   1812 1HD2 LEU B 111       8.134 -12.187   3.987  1.00  0.00           H  
ATOM   1813 2HD2 LEU B 111       8.157 -13.089   2.453  1.00  0.00           H  
ATOM   1814 3HD2 LEU B 111       9.523 -13.228   3.588  1.00  0.00           H  
ATOM   1815  N   ASN B 112      11.984 -14.370   0.119  1.00  0.00           N  
ATOM   1816  CA  ASN B 112      12.493 -14.893  -1.151  1.00  0.00           C  
ATOM   1817  C   ASN B 112      11.450 -14.787  -2.249  1.00  0.00           C  
ATOM   1818  O   ASN B 112      10.256 -14.930  -1.982  1.00  0.00           O  
ATOM   1819  CB  ASN B 112      12.929 -16.333  -1.013  1.00  0.00           C  
ATOM   1820  CG  ASN B 112      14.079 -16.497  -0.093  1.00  0.00           C  
ATOM   1821  OD1 ASN B 112      15.019 -15.699  -0.086  1.00  0.00           O  
ATOM   1822  ND2 ASN B 112      14.032 -17.537   0.696  1.00  0.00           N  
ATOM   1823  H   ASN B 112      11.381 -14.944   0.692  1.00  0.00           H  
ATOM   1824  HA  ASN B 112      13.352 -14.299  -1.464  1.00  0.00           H  
ATOM   1825 1HB  ASN B 112      12.095 -16.932  -0.647  1.00  0.00           H  
ATOM   1826 2HB  ASN B 112      13.201 -16.721  -1.999  1.00  0.00           H  
ATOM   1827 1HD2 ASN B 112      14.778 -17.716   1.340  1.00  0.00           H  
ATOM   1828 2HD2 ASN B 112      13.252 -18.164   0.656  1.00  0.00           H  
ATOM   1829  N   PHE B 113      11.916 -14.597  -3.480  1.00  0.00           N  
ATOM   1830  CA  PHE B 113      11.057 -14.542  -4.655  1.00  0.00           C  
ATOM   1831  C   PHE B 113      10.749 -15.894  -5.248  1.00  0.00           C  
ATOM   1832  O   PHE B 113      11.571 -16.806  -5.217  1.00  0.00           O  
ATOM   1833  CB  PHE B 113      11.701 -13.675  -5.711  1.00  0.00           C  
ATOM   1834  CG  PHE B 113      11.658 -12.174  -5.450  1.00  0.00           C  
ATOM   1835  CD1 PHE B 113      12.369 -11.598  -4.431  1.00  0.00           C  
ATOM   1836  CD2 PHE B 113      10.975 -11.339  -6.295  1.00  0.00           C  
ATOM   1837  CE1 PHE B 113      12.380 -10.235  -4.260  1.00  0.00           C  
ATOM   1838  CE2 PHE B 113      10.971  -9.976  -6.127  1.00  0.00           C  
ATOM   1839  CZ  PHE B 113      11.684  -9.422  -5.100  1.00  0.00           C  
ATOM   1840  H   PHE B 113      12.921 -14.464  -3.620  1.00  0.00           H  
ATOM   1841  HA  PHE B 113      10.117 -14.109  -4.381  1.00  0.00           H  
ATOM   1842 1HB  PHE B 113      12.729 -13.981  -5.821  1.00  0.00           H  
ATOM   1843 2HB  PHE B 113      11.198 -13.867  -6.659  1.00  0.00           H  
ATOM   1844  HD1 PHE B 113      12.929 -12.233  -3.756  1.00  0.00           H  
ATOM   1845  HD2 PHE B 113      10.453 -11.771  -7.103  1.00  0.00           H  
ATOM   1846  HE1 PHE B 113      12.944  -9.815  -3.466  1.00  0.00           H  
ATOM   1847  HE2 PHE B 113      10.413  -9.342  -6.818  1.00  0.00           H  
ATOM   1848  HZ  PHE B 113      11.702  -8.345  -4.960  1.00  0.00           H  
ATOM   1849  N   ARG B 114       9.561 -15.990  -5.820  1.00  0.00           N  
ATOM   1850  CA  ARG B 114       9.085 -17.144  -6.555  1.00  0.00           C  
ATOM   1851  C   ARG B 114       9.512 -16.944  -7.982  1.00  0.00           C  
ATOM   1852  O   ARG B 114       9.743 -15.802  -8.381  1.00  0.00           O  
ATOM   1853  CB  ARG B 114       7.575 -17.214  -6.520  1.00  0.00           C  
ATOM   1854  CG  ARG B 114       6.991 -17.474  -5.185  1.00  0.00           C  
ATOM   1855  CD  ARG B 114       5.516 -17.378  -5.209  1.00  0.00           C  
ATOM   1856  NE  ARG B 114       4.923 -18.386  -6.077  1.00  0.00           N  
ATOM   1857  CZ  ARG B 114       3.621 -18.425  -6.444  1.00  0.00           C  
ATOM   1858  NH1 ARG B 114       2.778 -17.490  -6.025  1.00  0.00           N  
ATOM   1859  NH2 ARG B 114       3.210 -19.418  -7.217  1.00  0.00           N  
ATOM   1860  H   ARG B 114       8.931 -15.193  -5.770  1.00  0.00           H  
ATOM   1861  HA  ARG B 114       9.529 -18.055  -6.150  1.00  0.00           H  
ATOM   1862 1HB  ARG B 114       7.164 -16.268  -6.876  1.00  0.00           H  
ATOM   1863 2HB  ARG B 114       7.231 -17.995  -7.197  1.00  0.00           H  
ATOM   1864 1HG  ARG B 114       7.274 -18.443  -4.868  1.00  0.00           H  
ATOM   1865 2HG  ARG B 114       7.372 -16.734  -4.474  1.00  0.00           H  
ATOM   1866 1HD  ARG B 114       5.126 -17.524  -4.202  1.00  0.00           H  
ATOM   1867 2HD  ARG B 114       5.224 -16.398  -5.570  1.00  0.00           H  
ATOM   1868  HE  ARG B 114       5.524 -19.124  -6.416  1.00  0.00           H  
ATOM   1869 1HH1 ARG B 114       3.100 -16.747  -5.421  1.00  0.00           H  
ATOM   1870 2HH1 ARG B 114       1.798 -17.540  -6.290  1.00  0.00           H  
ATOM   1871 1HH2 ARG B 114       3.865 -20.122  -7.508  1.00  0.00           H  
ATOM   1872 2HH2 ARG B 114       2.221 -19.511  -7.509  1.00  0.00           H  
ATOM   1873  N   LYS B 115       9.587 -18.009  -8.769  1.00  0.00           N  
ATOM   1874  CA  LYS B 115       9.928 -17.826 -10.175  1.00  0.00           C  
ATOM   1875  C   LYS B 115       8.960 -18.537 -11.095  1.00  0.00           C  
ATOM   1876  O   LYS B 115       8.709 -19.733 -10.934  1.00  0.00           O  
ATOM   1877  CB  LYS B 115      11.328 -18.355 -10.450  1.00  0.00           C  
ATOM   1878  CG  LYS B 115      11.829 -18.179 -11.894  1.00  0.00           C  
ATOM   1879  CD  LYS B 115      13.171 -18.875 -12.044  1.00  0.00           C  
ATOM   1880  CE  LYS B 115      13.825 -18.673 -13.389  1.00  0.00           C  
ATOM   1881  NZ  LYS B 115      13.108 -19.339 -14.517  1.00  0.00           N  
ATOM   1882  H   LYS B 115       9.409 -18.934  -8.404  1.00  0.00           H  
ATOM   1883  HA  LYS B 115       9.891 -16.767 -10.417  1.00  0.00           H  
ATOM   1884 1HB  LYS B 115      12.036 -17.853  -9.794  1.00  0.00           H  
ATOM   1885 2HB  LYS B 115      11.365 -19.418 -10.217  1.00  0.00           H  
ATOM   1886 1HG  LYS B 115      11.113 -18.604 -12.602  1.00  0.00           H  
ATOM   1887 2HG  LYS B 115      11.939 -17.113 -12.117  1.00  0.00           H  
ATOM   1888 1HD  LYS B 115      13.854 -18.528 -11.277  1.00  0.00           H  
ATOM   1889 2HD  LYS B 115      13.026 -19.943 -11.902  1.00  0.00           H  
ATOM   1890 1HE  LYS B 115      13.907 -17.610 -13.603  1.00  0.00           H  
ATOM   1891 2HE  LYS B 115      14.808 -19.098 -13.317  1.00  0.00           H  
ATOM   1892 1HZ  LYS B 115      13.626 -19.185 -15.363  1.00  0.00           H  
ATOM   1893 2HZ  LYS B 115      13.041 -20.328 -14.342  1.00  0.00           H  
ATOM   1894 3HZ  LYS B 115      12.163 -18.951 -14.654  1.00  0.00           H  
ATOM   1895  N   LEU B 116       8.405 -17.787 -12.038  1.00  0.00           N  
ATOM   1896  CA  LEU B 116       7.533 -18.352 -13.054  1.00  0.00           C  
ATOM   1897  C   LEU B 116       8.065 -17.950 -14.403  1.00  0.00           C  
ATOM   1898  O   LEU B 116       8.247 -16.765 -14.679  1.00  0.00           O  
ATOM   1899  CB  LEU B 116       6.078 -17.906 -12.918  1.00  0.00           C  
ATOM   1900  CG  LEU B 116       5.335 -18.355 -11.654  1.00  0.00           C  
ATOM   1901  CD1 LEU B 116       3.967 -17.707 -11.646  1.00  0.00           C  
ATOM   1902  CD2 LEU B 116       5.206 -19.849 -11.639  1.00  0.00           C  
ATOM   1903  H   LEU B 116       8.679 -16.804 -12.096  1.00  0.00           H  
ATOM   1904  HA  LEU B 116       7.565 -19.437 -12.985  1.00  0.00           H  
ATOM   1905 1HB  LEU B 116       6.050 -16.817 -12.952  1.00  0.00           H  
ATOM   1906 2HB  LEU B 116       5.523 -18.285 -13.775  1.00  0.00           H  
ATOM   1907  HG  LEU B 116       5.884 -18.051 -10.774  1.00  0.00           H  
ATOM   1908 1HD1 LEU B 116       3.421 -18.016 -10.756  1.00  0.00           H  
ATOM   1909 2HD1 LEU B 116       4.056 -16.629 -11.658  1.00  0.00           H  
ATOM   1910 3HD1 LEU B 116       3.428 -18.020 -12.525  1.00  0.00           H  
ATOM   1911 1HD2 LEU B 116       4.670 -20.155 -10.739  1.00  0.00           H  
ATOM   1912 2HD2 LEU B 116       4.652 -20.179 -12.517  1.00  0.00           H  
ATOM   1913 3HD2 LEU B 116       6.197 -20.302 -11.645  1.00  0.00           H  
ATOM   1914  N   GLN B 117       8.284 -18.922 -15.267  1.00  0.00           N  
ATOM   1915  CA  GLN B 117       8.844 -18.622 -16.564  1.00  0.00           C  
ATOM   1916  C   GLN B 117      10.064 -17.710 -16.404  1.00  0.00           C  
ATOM   1917  O   GLN B 117      11.037 -18.052 -15.716  1.00  0.00           O  
ATOM   1918  CB  GLN B 117       7.801 -17.977 -17.482  1.00  0.00           C  
ATOM   1919  CG  GLN B 117       6.670 -18.880 -17.835  1.00  0.00           C  
ATOM   1920  CD  GLN B 117       5.666 -18.217 -18.766  1.00  0.00           C  
ATOM   1921  OE1 GLN B 117       5.766 -17.023 -19.087  1.00  0.00           O  
ATOM   1922  NE2 GLN B 117       4.680 -19.005 -19.185  1.00  0.00           N  
ATOM   1923  H   GLN B 117       8.091 -19.879 -15.006  1.00  0.00           H  
ATOM   1924  HA  GLN B 117       9.177 -19.551 -17.026  1.00  0.00           H  
ATOM   1925 1HB  GLN B 117       7.386 -17.078 -17.027  1.00  0.00           H  
ATOM   1926 2HB  GLN B 117       8.268 -17.695 -18.428  1.00  0.00           H  
ATOM   1927 1HG  GLN B 117       7.070 -19.760 -18.335  1.00  0.00           H  
ATOM   1928 2HG  GLN B 117       6.153 -19.170 -16.923  1.00  0.00           H  
ATOM   1929 1HE2 GLN B 117       3.929 -18.658 -19.796  1.00  0.00           H  
ATOM   1930 2HE2 GLN B 117       4.643 -19.957 -18.895  1.00  0.00           H  
ATOM   1931  N   GLU B 118      10.001 -16.545 -17.038  1.00  0.00           N  
ATOM   1932  CA  GLU B 118      11.090 -15.594 -17.082  1.00  0.00           C  
ATOM   1933  C   GLU B 118      11.054 -14.494 -16.013  1.00  0.00           C  
ATOM   1934  O   GLU B 118      11.889 -13.589 -16.045  1.00  0.00           O  
ATOM   1935  CB  GLU B 118      11.092 -14.981 -18.482  1.00  0.00           C  
ATOM   1936  CG  GLU B 118      11.398 -16.032 -19.607  1.00  0.00           C  
ATOM   1937  CD  GLU B 118      11.421 -15.470 -21.061  1.00  0.00           C  
ATOM   1938  OE1 GLU B 118      11.165 -14.304 -21.249  1.00  0.00           O  
ATOM   1939  OE2 GLU B 118      11.693 -16.240 -21.966  1.00  0.00           O  
ATOM   1940  H   GLU B 118       9.157 -16.307 -17.534  1.00  0.00           H  
ATOM   1941  HA  GLU B 118      12.020 -16.147 -16.948  1.00  0.00           H  
ATOM   1942 1HB  GLU B 118      10.115 -14.538 -18.681  1.00  0.00           H  
ATOM   1943 2HB  GLU B 118      11.834 -14.186 -18.533  1.00  0.00           H  
ATOM   1944 1HG  GLU B 118      12.367 -16.485 -19.395  1.00  0.00           H  
ATOM   1945 2HG  GLU B 118      10.648 -16.820 -19.548  1.00  0.00           H  
ATOM   1946  N   ILE B 119      10.088 -14.541 -15.090  1.00  0.00           N  
ATOM   1947  CA  ILE B 119       9.971 -13.482 -14.081  1.00  0.00           C  
ATOM   1948  C   ILE B 119      10.031 -13.972 -12.647  1.00  0.00           C  
ATOM   1949  O   ILE B 119       9.751 -15.134 -12.332  1.00  0.00           O  
ATOM   1950  CB  ILE B 119       8.646 -12.710 -14.202  1.00  0.00           C  
ATOM   1951  CG1 ILE B 119       7.474 -13.686 -13.977  1.00  0.00           C  
ATOM   1952  CG2 ILE B 119       8.553 -12.017 -15.534  1.00  0.00           C  
ATOM   1953  CD1 ILE B 119       6.130 -13.016 -13.789  1.00  0.00           C  
ATOM   1954  H   ILE B 119       9.432 -15.322 -15.087  1.00  0.00           H  
ATOM   1955  HA  ILE B 119      10.791 -12.776 -14.219  1.00  0.00           H  
ATOM   1956  HB  ILE B 119       8.600 -11.959 -13.408  1.00  0.00           H  
ATOM   1957 1HG1 ILE B 119       7.408 -14.355 -14.837  1.00  0.00           H  
ATOM   1958 2HG1 ILE B 119       7.687 -14.286 -13.092  1.00  0.00           H  
ATOM   1959 1HG2 ILE B 119       7.618 -11.467 -15.590  1.00  0.00           H  
ATOM   1960 2HG2 ILE B 119       9.390 -11.330 -15.634  1.00  0.00           H  
ATOM   1961 3HG2 ILE B 119       8.591 -12.755 -16.333  1.00  0.00           H  
ATOM   1962 1HD1 ILE B 119       5.364 -13.779 -13.637  1.00  0.00           H  
ATOM   1963 2HD1 ILE B 119       6.173 -12.362 -12.918  1.00  0.00           H  
ATOM   1964 3HD1 ILE B 119       5.889 -12.432 -14.676  1.00  0.00           H  
ATOM   1965  N   TYR B 120      10.320 -13.040 -11.754  1.00  0.00           N  
ATOM   1966  CA  TYR B 120      10.375 -13.351 -10.342  1.00  0.00           C  
ATOM   1967  C   TYR B 120       9.374 -12.517  -9.583  1.00  0.00           C  
ATOM   1968  O   TYR B 120       9.144 -11.360  -9.931  1.00  0.00           O  
ATOM   1969  CB  TYR B 120      11.775 -13.056  -9.841  1.00  0.00           C  
ATOM   1970  CG  TYR B 120      12.793 -13.908 -10.468  1.00  0.00           C  
ATOM   1971  CD1 TYR B 120      13.299 -13.565 -11.712  1.00  0.00           C  
ATOM   1972  CD2 TYR B 120      13.265 -15.013  -9.797  1.00  0.00           C  
ATOM   1973  CE1 TYR B 120      14.271 -14.339 -12.288  1.00  0.00           C  
ATOM   1974  CE2 TYR B 120      14.248 -15.779 -10.372  1.00  0.00           C  
ATOM   1975  CZ  TYR B 120      14.749 -15.444 -11.615  1.00  0.00           C  
ATOM   1976  OH  TYR B 120      15.732 -16.208 -12.189  1.00  0.00           O  
ATOM   1977  H   TYR B 120      10.535 -12.089 -12.062  1.00  0.00           H  
ATOM   1978  HA  TYR B 120      10.133 -14.393 -10.205  1.00  0.00           H  
ATOM   1979 1HB  TYR B 120      12.028 -12.013 -10.044  1.00  0.00           H  
ATOM   1980 2HB  TYR B 120      11.821 -13.202  -8.772  1.00  0.00           H  
ATOM   1981  HD1 TYR B 120      12.924 -12.681 -12.230  1.00  0.00           H  
ATOM   1982  HD2 TYR B 120      12.863 -15.271  -8.815  1.00  0.00           H  
ATOM   1983  HE1 TYR B 120      14.669 -14.075 -13.264  1.00  0.00           H  
ATOM   1984  HE2 TYR B 120      14.633 -16.654  -9.847  1.00  0.00           H  
ATOM   1985  HH  TYR B 120      16.206 -16.713 -11.487  1.00  0.00           H  
ATOM   1986  N   PHE B 121       8.764 -13.071  -8.538  1.00  0.00           N  
ATOM   1987  CA  PHE B 121       7.853 -12.216  -7.772  1.00  0.00           C  
ATOM   1988  C   PHE B 121       7.531 -12.690  -6.372  1.00  0.00           C  
ATOM   1989  O   PHE B 121       7.725 -13.852  -6.016  1.00  0.00           O  
ATOM   1990  CB  PHE B 121       6.544 -12.022  -8.532  1.00  0.00           C  
ATOM   1991  CG  PHE B 121       5.857 -13.219  -8.670  1.00  0.00           C  
ATOM   1992  CD1 PHE B 121       4.878 -13.558  -7.771  1.00  0.00           C  
ATOM   1993  CD2 PHE B 121       6.210 -14.069  -9.656  1.00  0.00           C  
ATOM   1994  CE1 PHE B 121       4.239 -14.747  -7.876  1.00  0.00           C  
ATOM   1995  CE2 PHE B 121       5.608 -15.244  -9.773  1.00  0.00           C  
ATOM   1996  CZ  PHE B 121       4.604 -15.608  -8.883  1.00  0.00           C  
ATOM   1997  H   PHE B 121       8.964 -14.040  -8.293  1.00  0.00           H  
ATOM   1998  HA  PHE B 121       8.328 -11.248  -7.682  1.00  0.00           H  
ATOM   1999 1HB  PHE B 121       5.904 -11.323  -7.996  1.00  0.00           H  
ATOM   2000 2HB  PHE B 121       6.719 -11.615  -9.516  1.00  0.00           H  
ATOM   2001  HD1 PHE B 121       4.618 -12.858  -6.974  1.00  0.00           H  
ATOM   2002  HD2 PHE B 121       6.998 -13.795 -10.355  1.00  0.00           H  
ATOM   2003  HE1 PHE B 121       3.452 -15.014  -7.166  1.00  0.00           H  
ATOM   2004  HE2 PHE B 121       5.918 -15.896 -10.565  1.00  0.00           H  
ATOM   2005  HZ  PHE B 121       4.107 -16.570  -8.978  1.00  0.00           H  
ATOM   2006  N   ILE B 122       6.982 -11.782  -5.583  1.00  0.00           N  
ATOM   2007  CA  ILE B 122       6.430 -12.122  -4.279  1.00  0.00           C  
ATOM   2008  C   ILE B 122       5.023 -11.563  -4.098  1.00  0.00           C  
ATOM   2009  O   ILE B 122       4.656 -10.547  -4.694  1.00  0.00           O  
ATOM   2010  CB  ILE B 122       7.351 -11.664  -3.134  1.00  0.00           C  
ATOM   2011  CG1 ILE B 122       7.600 -10.260  -3.197  1.00  0.00           C  
ATOM   2012  CG2 ILE B 122       8.628 -12.355  -3.144  1.00  0.00           C  
ATOM   2013  CD1 ILE B 122       8.161  -9.749  -1.902  1.00  0.00           C  
ATOM   2014  H   ILE B 122       6.927 -10.829  -5.941  1.00  0.00           H  
ATOM   2015  HA  ILE B 122       6.357 -13.205  -4.213  1.00  0.00           H  
ATOM   2016  HB  ILE B 122       6.850 -11.867  -2.185  1.00  0.00           H  
ATOM   2017 1HG1 ILE B 122       8.324 -10.073  -3.990  1.00  0.00           H  
ATOM   2018 2HG1 ILE B 122       6.674  -9.729  -3.428  1.00  0.00           H  
ATOM   2019 1HG2 ILE B 122       9.246 -12.028  -2.309  1.00  0.00           H  
ATOM   2020 2HG2 ILE B 122       8.435 -13.421  -3.059  1.00  0.00           H  
ATOM   2021 3HG2 ILE B 122       9.133 -12.134  -4.067  1.00  0.00           H  
ATOM   2022 1HD1 ILE B 122       8.368  -8.699  -1.984  1.00  0.00           H  
ATOM   2023 2HD1 ILE B 122       7.442  -9.925  -1.101  1.00  0.00           H  
ATOM   2024 3HD1 ILE B 122       9.089 -10.276  -1.681  1.00  0.00           H  
ATOM   2025  N   GLU B 123       4.242 -12.243  -3.265  1.00  0.00           N  
ATOM   2026  CA  GLU B 123       2.895 -11.814  -2.895  1.00  0.00           C  
ATOM   2027  C   GLU B 123       2.851 -11.788  -1.376  1.00  0.00           C  
ATOM   2028  O   GLU B 123       3.059 -12.810  -0.738  1.00  0.00           O  
ATOM   2029  CB  GLU B 123       1.834 -12.766  -3.468  1.00  0.00           C  
ATOM   2030  CG  GLU B 123       1.807 -12.824  -4.997  1.00  0.00           C  
ATOM   2031  CD  GLU B 123       0.788 -13.834  -5.579  1.00  0.00           C  
ATOM   2032  OE1 GLU B 123       1.033 -15.033  -5.496  1.00  0.00           O  
ATOM   2033  OE2 GLU B 123      -0.214 -13.400  -6.111  1.00  0.00           O  
ATOM   2034  H   GLU B 123       4.607 -13.083  -2.840  1.00  0.00           H  
ATOM   2035  HA  GLU B 123       2.715 -10.810  -3.268  1.00  0.00           H  
ATOM   2036 1HB  GLU B 123       2.010 -13.772  -3.095  1.00  0.00           H  
ATOM   2037 2HB  GLU B 123       0.847 -12.454  -3.121  1.00  0.00           H  
ATOM   2038 1HG  GLU B 123       1.581 -11.825  -5.376  1.00  0.00           H  
ATOM   2039 2HG  GLU B 123       2.800 -13.087  -5.343  1.00  0.00           H  
ATOM   2040  N   THR B 124       2.679 -10.624  -0.793  1.00  0.00           N  
ATOM   2041  CA  THR B 124       2.747 -10.546   0.649  1.00  0.00           C  
ATOM   2042  C   THR B 124       1.951  -9.402   1.247  1.00  0.00           C  
ATOM   2043  O   THR B 124       1.309  -8.636   0.555  1.00  0.00           O  
ATOM   2044  CB  THR B 124       4.205 -10.420   1.113  1.00  0.00           C  
ATOM   2045  OG1 THR B 124       4.259 -10.595   2.526  1.00  0.00           O  
ATOM   2046  CG2 THR B 124       4.764  -9.036   0.761  1.00  0.00           C  
ATOM   2047  H   THR B 124       2.472  -9.806  -1.369  1.00  0.00           H  
ATOM   2048  HA  THR B 124       2.341 -11.473   1.055  1.00  0.00           H  
ATOM   2049  HB  THR B 124       4.813 -11.189   0.632  1.00  0.00           H  
ATOM   2050  HG1 THR B 124       4.288 -11.547   2.712  1.00  0.00           H  
ATOM   2051 1HG2 THR B 124       5.794  -8.965   1.103  1.00  0.00           H  
ATOM   2052 2HG2 THR B 124       4.732  -8.902  -0.320  1.00  0.00           H  
ATOM   2053 3HG2 THR B 124       4.183  -8.249   1.230  1.00  0.00           H  
ATOM   2054  N   LYS B 125       1.989  -9.303   2.558  1.00  0.00           N  
ATOM   2055  CA  LYS B 125       1.317  -8.250   3.298  1.00  0.00           C  
ATOM   2056  C   LYS B 125       2.356  -7.569   4.148  1.00  0.00           C  
ATOM   2057  O   LYS B 125       2.090  -6.577   4.839  1.00  0.00           O  
ATOM   2058  CB  LYS B 125       0.180  -8.799   4.160  1.00  0.00           C  
ATOM   2059  CG  LYS B 125      -0.945  -9.458   3.373  1.00  0.00           C  
ATOM   2060  CD  LYS B 125      -2.026  -9.996   4.298  1.00  0.00           C  
ATOM   2061  CE  LYS B 125      -3.138 -10.677   3.515  1.00  0.00           C  
ATOM   2062  NZ  LYS B 125      -4.231 -11.157   4.403  1.00  0.00           N  
ATOM   2063  H   LYS B 125       2.579  -9.961   3.045  1.00  0.00           H  
ATOM   2064  HA  LYS B 125       0.904  -7.518   2.601  1.00  0.00           H  
ATOM   2065 1HB  LYS B 125       0.576  -9.537   4.858  1.00  0.00           H  
ATOM   2066 2HB  LYS B 125      -0.253  -7.991   4.749  1.00  0.00           H  
ATOM   2067 1HG  LYS B 125      -1.390  -8.729   2.694  1.00  0.00           H  
ATOM   2068 2HG  LYS B 125      -0.542 -10.280   2.782  1.00  0.00           H  
ATOM   2069 1HD  LYS B 125      -1.587 -10.716   4.990  1.00  0.00           H  
ATOM   2070 2HD  LYS B 125      -2.451  -9.176   4.876  1.00  0.00           H  
ATOM   2071 1HE  LYS B 125      -3.555  -9.976   2.792  1.00  0.00           H  
ATOM   2072 2HE  LYS B 125      -2.731 -11.528   2.969  1.00  0.00           H  
ATOM   2073 1HZ  LYS B 125      -4.948 -11.602   3.846  1.00  0.00           H  
ATOM   2074 2HZ  LYS B 125      -3.859 -11.823   5.066  1.00  0.00           H  
ATOM   2075 3HZ  LYS B 125      -4.630 -10.374   4.900  1.00  0.00           H  
ATOM   2076  N   LYS B 126       3.566  -8.116   4.070  1.00  0.00           N  
ATOM   2077  CA  LYS B 126       4.684  -7.735   4.909  1.00  0.00           C  
ATOM   2078  C   LYS B 126       5.472  -6.529   4.440  1.00  0.00           C  
ATOM   2079  O   LYS B 126       6.509  -6.219   5.011  1.00  0.00           O  
ATOM   2080  CB  LYS B 126       5.633  -8.926   5.055  1.00  0.00           C  
ATOM   2081  CG  LYS B 126       5.042 -10.113   5.805  1.00  0.00           C  
ATOM   2082  CD  LYS B 126       5.980 -11.310   5.769  1.00  0.00           C  
ATOM   2083  CE  LYS B 126       5.436 -12.464   6.599  1.00  0.00           C  
ATOM   2084  NZ  LYS B 126       4.280 -13.129   5.938  1.00  0.00           N  
ATOM   2085  H   LYS B 126       3.709  -8.904   3.439  1.00  0.00           H  
ATOM   2086  HA  LYS B 126       4.282  -7.493   5.891  1.00  0.00           H  
ATOM   2087 1HB  LYS B 126       5.936  -9.272   4.066  1.00  0.00           H  
ATOM   2088 2HB  LYS B 126       6.533  -8.611   5.582  1.00  0.00           H  
ATOM   2089 1HG  LYS B 126       4.862  -9.834   6.844  1.00  0.00           H  
ATOM   2090 2HG  LYS B 126       4.092 -10.393   5.352  1.00  0.00           H  
ATOM   2091 1HD  LYS B 126       6.107 -11.643   4.738  1.00  0.00           H  
ATOM   2092 2HD  LYS B 126       6.954 -11.021   6.162  1.00  0.00           H  
ATOM   2093 1HE  LYS B 126       6.222 -13.201   6.756  1.00  0.00           H  
ATOM   2094 2HE  LYS B 126       5.117 -12.094   7.573  1.00  0.00           H  
ATOM   2095 1HZ  LYS B 126       3.950 -13.887   6.518  1.00  0.00           H  
ATOM   2096 2HZ  LYS B 126       3.537 -12.458   5.804  1.00  0.00           H  
ATOM   2097 3HZ  LYS B 126       4.569 -13.494   5.041  1.00  0.00           H  
ATOM   2098  N   PHE B 127       5.018  -5.837   3.405  1.00  0.00           N  
ATOM   2099  CA  PHE B 127       5.740  -4.641   3.001  1.00  0.00           C  
ATOM   2100  C   PHE B 127       5.362  -3.500   3.930  1.00  0.00           C  
ATOM   2101  O   PHE B 127       4.179  -3.196   4.092  1.00  0.00           O  
ATOM   2102  CB  PHE B 127       5.349  -4.189   1.611  1.00  0.00           C  
ATOM   2103  CG  PHE B 127       5.738  -5.080   0.547  1.00  0.00           C  
ATOM   2104  CD1 PHE B 127       6.918  -5.759   0.610  1.00  0.00           C  
ATOM   2105  CD2 PHE B 127       4.936  -5.223  -0.556  1.00  0.00           C  
ATOM   2106  CE1 PHE B 127       7.308  -6.589  -0.411  1.00  0.00           C  
ATOM   2107  CE2 PHE B 127       5.304  -6.055  -1.591  1.00  0.00           C  
ATOM   2108  CZ  PHE B 127       6.492  -6.739  -1.513  1.00  0.00           C  
ATOM   2109  H   PHE B 127       4.171  -6.121   2.935  1.00  0.00           H  
ATOM   2110  HA  PHE B 127       6.816  -4.813   3.064  1.00  0.00           H  
ATOM   2111 1HB  PHE B 127       4.278  -4.037   1.561  1.00  0.00           H  
ATOM   2112 2HB  PHE B 127       5.816  -3.231   1.428  1.00  0.00           H  
ATOM   2113  HD1 PHE B 127       7.538  -5.628   1.479  1.00  0.00           H  
ATOM   2114  HD2 PHE B 127       4.000  -4.668  -0.605  1.00  0.00           H  
ATOM   2115  HE1 PHE B 127       8.254  -7.124  -0.343  1.00  0.00           H  
ATOM   2116  HE2 PHE B 127       4.660  -6.171  -2.469  1.00  0.00           H  
ATOM   2117  HZ  PHE B 127       6.774  -7.386  -2.324  1.00  0.00           H  
ATOM   2118  N   LEU B 128       6.343  -2.844   4.523  1.00  0.00           N  
ATOM   2119  CA  LEU B 128       6.047  -1.713   5.396  1.00  0.00           C  
ATOM   2120  C   LEU B 128       5.555  -0.517   4.589  1.00  0.00           C  
ATOM   2121  O   LEU B 128       4.693   0.241   5.033  1.00  0.00           O  
ATOM   2122  CB  LEU B 128       7.294  -1.320   6.198  1.00  0.00           C  
ATOM   2123  CG  LEU B 128       7.144  -0.089   7.102  1.00  0.00           C  
ATOM   2124  CD1 LEU B 128       6.080  -0.360   8.156  1.00  0.00           C  
ATOM   2125  CD2 LEU B 128       8.483   0.234   7.747  1.00  0.00           C  
ATOM   2126  H   LEU B 128       7.312  -3.118   4.385  1.00  0.00           H  
ATOM   2127  HA  LEU B 128       5.257  -2.008   6.083  1.00  0.00           H  
ATOM   2128 1HB  LEU B 128       7.581  -2.160   6.828  1.00  0.00           H  
ATOM   2129 2HB  LEU B 128       8.108  -1.122   5.501  1.00  0.00           H  
ATOM   2130  HG  LEU B 128       6.813   0.761   6.505  1.00  0.00           H  
ATOM   2131 1HD1 LEU B 128       5.972   0.514   8.798  1.00  0.00           H  
ATOM   2132 2HD1 LEU B 128       5.128  -0.570   7.668  1.00  0.00           H  
ATOM   2133 3HD1 LEU B 128       6.375  -1.218   8.759  1.00  0.00           H  
ATOM   2134 1HD2 LEU B 128       8.376   1.109   8.388  1.00  0.00           H  
ATOM   2135 2HD2 LEU B 128       8.814  -0.616   8.344  1.00  0.00           H  
ATOM   2136 3HD2 LEU B 128       9.220   0.441   6.971  1.00  0.00           H  
ATOM   2137  N   LEU B 129       6.191  -0.318   3.428  1.00  0.00           N  
ATOM   2138  CA  LEU B 129       5.959   0.804   2.516  1.00  0.00           C  
ATOM   2139  C   LEU B 129       6.429   2.156   3.075  1.00  0.00           C  
ATOM   2140  O   LEU B 129       6.043   3.221   2.585  1.00  0.00           O  
ATOM   2141  CB  LEU B 129       4.478   0.867   2.126  1.00  0.00           C  
ATOM   2142  CG  LEU B 129       3.915  -0.425   1.556  1.00  0.00           C  
ATOM   2143  CD1 LEU B 129       2.426  -0.240   1.320  1.00  0.00           C  
ATOM   2144  CD2 LEU B 129       4.661  -0.780   0.292  1.00  0.00           C  
ATOM   2145  H   LEU B 129       6.877  -1.010   3.159  1.00  0.00           H  
ATOM   2146  HA  LEU B 129       6.531   0.612   1.605  1.00  0.00           H  
ATOM   2147 1HB  LEU B 129       3.883   1.141   2.978  1.00  0.00           H  
ATOM   2148 2HB  LEU B 129       4.344   1.632   1.389  1.00  0.00           H  
ATOM   2149  HG  LEU B 129       4.036  -1.233   2.276  1.00  0.00           H  
ATOM   2150 1HD1 LEU B 129       2.002  -1.161   0.924  1.00  0.00           H  
ATOM   2151 2HD1 LEU B 129       1.936   0.007   2.261  1.00  0.00           H  
ATOM   2152 3HD1 LEU B 129       2.271   0.567   0.611  1.00  0.00           H  
ATOM   2153 1HD2 LEU B 129       4.261  -1.710  -0.114  1.00  0.00           H  
ATOM   2154 2HD2 LEU B 129       4.545   0.015  -0.443  1.00  0.00           H  
ATOM   2155 3HD2 LEU B 129       5.716  -0.908   0.523  1.00  0.00           H  
ATOM   2156  N   ILE B 130       7.306   2.085   4.068  1.00  0.00           N  
ATOM   2157  CA  ILE B 130       8.009   3.242   4.601  1.00  0.00           C  
ATOM   2158  C   ILE B 130       9.499   2.933   4.546  1.00  0.00           C  
ATOM   2159  O   ILE B 130       9.980   2.033   5.231  1.00  0.00           O  
ATOM   2160  CB  ILE B 130       7.578   3.565   6.043  1.00  0.00           C  
ATOM   2161  CG1 ILE B 130       6.068   3.811   6.106  1.00  0.00           C  
ATOM   2162  CG2 ILE B 130       8.340   4.771   6.569  1.00  0.00           C  
ATOM   2163  CD1 ILE B 130       5.623   5.063   5.387  1.00  0.00           C  
ATOM   2164  H   ILE B 130       7.525   1.176   4.438  1.00  0.00           H  
ATOM   2165  HA  ILE B 130       7.809   4.104   3.966  1.00  0.00           H  
ATOM   2166  HB  ILE B 130       7.785   2.708   6.684  1.00  0.00           H  
ATOM   2167 1HG1 ILE B 130       5.543   2.962   5.671  1.00  0.00           H  
ATOM   2168 2HG1 ILE B 130       5.756   3.888   7.148  1.00  0.00           H  
ATOM   2169 1HG2 ILE B 130       8.022   4.985   7.589  1.00  0.00           H  
ATOM   2170 2HG2 ILE B 130       9.408   4.559   6.559  1.00  0.00           H  
ATOM   2171 3HG2 ILE B 130       8.135   5.635   5.936  1.00  0.00           H  
ATOM   2172 1HD1 ILE B 130       4.542   5.170   5.476  1.00  0.00           H  
ATOM   2173 2HD1 ILE B 130       6.112   5.932   5.831  1.00  0.00           H  
ATOM   2174 3HD1 ILE B 130       5.894   4.993   4.334  1.00  0.00           H  
ATOM   2175  N   GLY B 131      10.227   3.684   3.740  1.00  0.00           N  
ATOM   2176  CA  GLY B 131      11.656   3.460   3.577  1.00  0.00           C  
ATOM   2177  C   GLY B 131      11.984   2.482   2.454  1.00  0.00           C  
ATOM   2178  O   GLY B 131      11.107   1.776   1.943  1.00  0.00           O  
ATOM   2179  H   GLY B 131       9.777   4.409   3.196  1.00  0.00           H  
ATOM   2180 1HA  GLY B 131      12.146   4.412   3.377  1.00  0.00           H  
ATOM   2181 2HA  GLY B 131      12.069   3.085   4.513  1.00  0.00           H  
ATOM   2182  N   LYS B 132      13.264   2.458   2.081  1.00  0.00           N  
ATOM   2183  CA  LYS B 132      13.746   1.605   1.006  1.00  0.00           C  
ATOM   2184  C   LYS B 132      14.075   0.214   1.467  1.00  0.00           C  
ATOM   2185  O   LYS B 132      14.384  -0.019   2.636  1.00  0.00           O  
ATOM   2186  CB  LYS B 132      14.994   2.179   0.307  1.00  0.00           C  
ATOM   2187  CG  LYS B 132      14.774   3.473  -0.456  1.00  0.00           C  
ATOM   2188  CD  LYS B 132      16.055   3.969  -1.153  1.00  0.00           C  
ATOM   2189  CE  LYS B 132      15.800   5.283  -1.912  1.00  0.00           C  
ATOM   2190  NZ  LYS B 132      17.040   5.828  -2.556  1.00  0.00           N  
ATOM   2191  H   LYS B 132      13.920   3.056   2.557  1.00  0.00           H  
ATOM   2192  HA  LYS B 132      12.953   1.524   0.264  1.00  0.00           H  
ATOM   2193 1HB  LYS B 132      15.773   2.351   1.044  1.00  0.00           H  
ATOM   2194 2HB  LYS B 132      15.377   1.438  -0.406  1.00  0.00           H  
ATOM   2195 1HG  LYS B 132      14.034   3.288  -1.217  1.00  0.00           H  
ATOM   2196 2HG  LYS B 132      14.398   4.243   0.216  1.00  0.00           H  
ATOM   2197 1HD  LYS B 132      16.844   4.118  -0.420  1.00  0.00           H  
ATOM   2198 2HD  LYS B 132      16.380   3.216  -1.872  1.00  0.00           H  
ATOM   2199 1HE  LYS B 132      15.053   5.098  -2.684  1.00  0.00           H  
ATOM   2200 2HE  LYS B 132      15.410   6.024  -1.212  1.00  0.00           H  
ATOM   2201 1HZ  LYS B 132      16.816   6.687  -3.038  1.00  0.00           H  
ATOM   2202 2HZ  LYS B 132      17.734   6.015  -1.848  1.00  0.00           H  
ATOM   2203 3HZ  LYS B 132      17.410   5.161  -3.218  1.00  0.00           H  
ATOM   2204  N   SER B 133      14.059  -0.685   0.509  1.00  0.00           N  
ATOM   2205  CA  SER B 133      14.429  -2.069   0.703  1.00  0.00           C  
ATOM   2206  C   SER B 133      15.485  -2.459  -0.329  1.00  0.00           C  
ATOM   2207  O   SER B 133      15.595  -1.834  -1.384  1.00  0.00           O  
ATOM   2208  CB  SER B 133      13.191  -2.925   0.560  1.00  0.00           C  
ATOM   2209  OG  SER B 133      12.658  -2.815  -0.719  1.00  0.00           O  
ATOM   2210  H   SER B 133      13.767  -0.376  -0.416  1.00  0.00           H  
ATOM   2211  HA  SER B 133      14.847  -2.200   1.703  1.00  0.00           H  
ATOM   2212 1HB  SER B 133      13.431  -3.963   0.780  1.00  0.00           H  
ATOM   2213 2HB  SER B 133      12.470  -2.614   1.253  1.00  0.00           H  
ATOM   2214  HG  SER B 133      12.082  -2.043  -0.693  1.00  0.00           H  
ATOM   2215  N   ASN B 134      16.261  -3.485  -0.026  1.00  0.00           N  
ATOM   2216  CA  ASN B 134      17.278  -4.005  -0.933  1.00  0.00           C  
ATOM   2217  C   ASN B 134      16.792  -5.183  -1.724  1.00  0.00           C  
ATOM   2218  O   ASN B 134      16.369  -6.177  -1.136  1.00  0.00           O  
ATOM   2219  CB  ASN B 134      18.501  -4.496  -0.166  1.00  0.00           C  
ATOM   2220  CG  ASN B 134      19.310  -3.452   0.539  1.00  0.00           C  
ATOM   2221  OD1 ASN B 134      20.112  -2.745  -0.077  1.00  0.00           O  
ATOM   2222  ND2 ASN B 134      19.117  -3.333   1.831  1.00  0.00           N  
ATOM   2223  H   ASN B 134      16.114  -3.951   0.860  1.00  0.00           H  
ATOM   2224  HA  ASN B 134      17.561  -3.227  -1.642  1.00  0.00           H  
ATOM   2225 1HB  ASN B 134      18.177  -5.234   0.571  1.00  0.00           H  
ATOM   2226 2HB  ASN B 134      19.156  -5.017  -0.869  1.00  0.00           H  
ATOM   2227 1HD2 ASN B 134      19.632  -2.658   2.356  1.00  0.00           H  
ATOM   2228 2HD2 ASN B 134      18.452  -3.924   2.293  1.00  0.00           H  
ATOM   2229  N   ILE B 135      16.882  -5.110  -3.040  1.00  0.00           N  
ATOM   2230  CA  ILE B 135      16.573  -6.284  -3.831  1.00  0.00           C  
ATOM   2231  C   ILE B 135      17.850  -6.794  -4.422  1.00  0.00           C  
ATOM   2232  O   ILE B 135      18.584  -6.053  -5.077  1.00  0.00           O  
ATOM   2233  CB  ILE B 135      15.555  -6.070  -4.949  1.00  0.00           C  
ATOM   2234  CG1 ILE B 135      14.239  -5.672  -4.375  1.00  0.00           C  
ATOM   2235  CG2 ILE B 135      15.414  -7.355  -5.783  1.00  0.00           C  
ATOM   2236  CD1 ILE B 135      13.289  -5.277  -5.420  1.00  0.00           C  
ATOM   2237  H   ILE B 135      17.184  -4.249  -3.494  1.00  0.00           H  
ATOM   2238  HA  ILE B 135      16.175  -7.050  -3.181  1.00  0.00           H  
ATOM   2239  HB  ILE B 135      15.892  -5.256  -5.589  1.00  0.00           H  
ATOM   2240 1HG1 ILE B 135      13.825  -6.498  -3.810  1.00  0.00           H  
ATOM   2241 2HG1 ILE B 135      14.382  -4.823  -3.698  1.00  0.00           H  
ATOM   2242 1HG2 ILE B 135      14.694  -7.196  -6.586  1.00  0.00           H  
ATOM   2243 2HG2 ILE B 135      16.378  -7.621  -6.216  1.00  0.00           H  
ATOM   2244 3HG2 ILE B 135      15.069  -8.168  -5.140  1.00  0.00           H  
ATOM   2245 1HD1 ILE B 135      12.361  -4.995  -4.974  1.00  0.00           H  
ATOM   2246 2HD1 ILE B 135      13.699  -4.442  -5.986  1.00  0.00           H  
ATOM   2247 3HD1 ILE B 135      13.127  -6.120  -6.082  1.00  0.00           H  
ATOM   2248  N   CYS B 136      18.157  -8.041  -4.131  1.00  0.00           N  
ATOM   2249  CA  CYS B 136      19.406  -8.599  -4.602  1.00  0.00           C  
ATOM   2250  C   CYS B 136      19.206  -9.844  -5.441  1.00  0.00           C  
ATOM   2251  O   CYS B 136      18.229 -10.582  -5.279  1.00  0.00           O  
ATOM   2252  CB  CYS B 136      20.312  -8.915  -3.417  1.00  0.00           C  
ATOM   2253  SG  CYS B 136      20.761  -7.441  -2.438  1.00  0.00           S  
ATOM   2254  H   CYS B 136      17.515  -8.604  -3.586  1.00  0.00           H  
ATOM   2255  HA  CYS B 136      19.905  -7.863  -5.220  1.00  0.00           H  
ATOM   2256 1HB  CYS B 136      19.814  -9.625  -2.757  1.00  0.00           H  
ATOM   2257 2HB  CYS B 136      21.231  -9.382  -3.776  1.00  0.00           H  
ATOM   2258  N   VAL B 137      20.164 -10.077  -6.316  1.00  0.00           N  
ATOM   2259  CA  VAL B 137      20.185 -11.267  -7.138  1.00  0.00           C  
ATOM   2260  C   VAL B 137      21.311 -12.166  -6.688  1.00  0.00           C  
ATOM   2261  O   VAL B 137      22.448 -11.708  -6.503  1.00  0.00           O  
ATOM   2262  CB  VAL B 137      20.357 -10.923  -8.611  1.00  0.00           C  
ATOM   2263  CG1 VAL B 137      20.393 -12.200  -9.418  1.00  0.00           C  
ATOM   2264  CG2 VAL B 137      19.223 -10.058  -9.037  1.00  0.00           C  
ATOM   2265  H   VAL B 137      20.907  -9.383  -6.414  1.00  0.00           H  
ATOM   2266  HA  VAL B 137      19.242 -11.793  -7.019  1.00  0.00           H  
ATOM   2267  HB  VAL B 137      21.304 -10.396  -8.758  1.00  0.00           H  
ATOM   2268 1HG1 VAL B 137      20.531 -11.956 -10.459  1.00  0.00           H  
ATOM   2269 2HG1 VAL B 137      21.213 -12.817  -9.085  1.00  0.00           H  
ATOM   2270 3HG1 VAL B 137      19.453 -12.744  -9.279  1.00  0.00           H  
ATOM   2271 1HG2 VAL B 137      19.320  -9.798 -10.083  1.00  0.00           H  
ATOM   2272 2HG2 VAL B 137      18.316 -10.616  -8.876  1.00  0.00           H  
ATOM   2273 3HG2 VAL B 137      19.210  -9.149  -8.442  1.00  0.00           H  
ATOM   2274  N   LYS B 138      20.957 -13.421  -6.453  1.00  0.00           N  
ATOM   2275  CA  LYS B 138      21.867 -14.420  -5.952  1.00  0.00           C  
ATOM   2276  C   LYS B 138      21.826 -15.752  -6.663  1.00  0.00           C  
ATOM   2277  O   LYS B 138      20.849 -16.095  -7.325  1.00  0.00           O  
ATOM   2278  CB  LYS B 138      21.586 -14.693  -4.469  1.00  0.00           C  
ATOM   2279  CG  LYS B 138      21.876 -13.548  -3.541  1.00  0.00           C  
ATOM   2280  CD  LYS B 138      21.631 -13.916  -2.101  1.00  0.00           C  
ATOM   2281  CE  LYS B 138      22.051 -12.778  -1.171  1.00  0.00           C  
ATOM   2282  NZ  LYS B 138      21.719 -13.071   0.238  1.00  0.00           N  
ATOM   2283  H   LYS B 138      19.994 -13.684  -6.632  1.00  0.00           H  
ATOM   2284  HA  LYS B 138      22.868 -14.025  -6.064  1.00  0.00           H  
ATOM   2285 1HB  LYS B 138      20.538 -14.966  -4.345  1.00  0.00           H  
ATOM   2286 2HB  LYS B 138      22.187 -15.545  -4.136  1.00  0.00           H  
ATOM   2287 1HG  LYS B 138      22.896 -13.288  -3.642  1.00  0.00           H  
ATOM   2288 2HG  LYS B 138      21.263 -12.685  -3.798  1.00  0.00           H  
ATOM   2289 1HD  LYS B 138      20.568 -14.120  -1.946  1.00  0.00           H  
ATOM   2290 2HD  LYS B 138      22.202 -14.816  -1.854  1.00  0.00           H  
ATOM   2291 1HE  LYS B 138      23.129 -12.641  -1.257  1.00  0.00           H  
ATOM   2292 2HE  LYS B 138      21.550 -11.854  -1.469  1.00  0.00           H  
ATOM   2293 1HZ  LYS B 138      22.007 -12.311   0.827  1.00  0.00           H  
ATOM   2294 2HZ  LYS B 138      20.692 -13.173   0.290  1.00  0.00           H  
ATOM   2295 3HZ  LYS B 138      22.169 -13.920   0.536  1.00  0.00           H  
ATOM   2296  N   VAL B 139      22.910 -16.497  -6.510  1.00  0.00           N  
ATOM   2297  CA  VAL B 139      22.918 -17.906  -6.891  1.00  0.00           C  
ATOM   2298  C   VAL B 139      23.276 -18.646  -5.616  1.00  0.00           C  
ATOM   2299  O   VAL B 139      24.381 -18.491  -5.089  1.00  0.00           O  
ATOM   2300  CB  VAL B 139      23.930 -18.228  -7.986  1.00  0.00           C  
ATOM   2301  CG1 VAL B 139      23.870 -19.708  -8.300  1.00  0.00           C  
ATOM   2302  CG2 VAL B 139      23.611 -17.453  -9.182  1.00  0.00           C  
ATOM   2303  H   VAL B 139      23.706 -16.077  -6.022  1.00  0.00           H  
ATOM   2304  HA  VAL B 139      21.921 -18.211  -7.222  1.00  0.00           H  
ATOM   2305  HB  VAL B 139      24.934 -17.989  -7.639  1.00  0.00           H  
ATOM   2306 1HG1 VAL B 139      24.587 -19.949  -9.083  1.00  0.00           H  
ATOM   2307 2HG1 VAL B 139      24.100 -20.286  -7.407  1.00  0.00           H  
ATOM   2308 3HG1 VAL B 139      22.862 -19.948  -8.641  1.00  0.00           H  
ATOM   2309 1HG2 VAL B 139      24.322 -17.679  -9.973  1.00  0.00           H  
ATOM   2310 2HG2 VAL B 139      22.606 -17.731  -9.498  1.00  0.00           H  
ATOM   2311 3HG2 VAL B 139      23.653 -16.391  -8.948  1.00  0.00           H  
ATOM   2312  N   GLY B 140      22.364 -19.439  -5.087  1.00  0.00           N  
ATOM   2313  CA  GLY B 140      22.646 -20.004  -3.780  1.00  0.00           C  
ATOM   2314  C   GLY B 140      22.810 -18.821  -2.825  1.00  0.00           C  
ATOM   2315  O   GLY B 140      21.934 -17.960  -2.754  1.00  0.00           O  
ATOM   2316  H   GLY B 140      21.476 -19.595  -5.551  1.00  0.00           H  
ATOM   2317 1HA  GLY B 140      21.823 -20.642  -3.460  1.00  0.00           H  
ATOM   2318 2HA  GLY B 140      23.555 -20.604  -3.810  1.00  0.00           H  
ATOM   2319  N   GLU B 141      23.921 -18.768  -2.099  1.00  0.00           N  
ATOM   2320  CA  GLU B 141      24.148 -17.668  -1.162  1.00  0.00           C  
ATOM   2321  C   GLU B 141      25.084 -16.592  -1.744  1.00  0.00           C  
ATOM   2322  O   GLU B 141      25.473 -15.657  -1.039  1.00  0.00           O  
ATOM   2323  CB  GLU B 141      24.699 -18.223   0.157  1.00  0.00           C  
ATOM   2324  CG  GLU B 141      23.698 -19.157   0.879  1.00  0.00           C  
ATOM   2325  CD  GLU B 141      24.198 -19.740   2.208  1.00  0.00           C  
ATOM   2326  OE1 GLU B 141      25.330 -19.498   2.558  1.00  0.00           O  
ATOM   2327  OE2 GLU B 141      23.433 -20.466   2.857  1.00  0.00           O  
ATOM   2328  H   GLU B 141      24.618 -19.492  -2.199  1.00  0.00           H  
ATOM   2329  HA  GLU B 141      23.190 -17.192  -0.954  1.00  0.00           H  
ATOM   2330 1HB  GLU B 141      25.616 -18.781  -0.034  1.00  0.00           H  
ATOM   2331 2HB  GLU B 141      24.946 -17.398   0.826  1.00  0.00           H  
ATOM   2332 1HG  GLU B 141      22.782 -18.598   1.067  1.00  0.00           H  
ATOM   2333 2HG  GLU B 141      23.453 -19.976   0.206  1.00  0.00           H  
ATOM   2334  N   LYS B 142      25.464 -16.741  -3.023  1.00  0.00           N  
ATOM   2335  CA  LYS B 142      26.402 -15.824  -3.680  1.00  0.00           C  
ATOM   2336  C   LYS B 142      25.747 -14.555  -4.202  1.00  0.00           C  
ATOM   2337  O   LYS B 142      24.860 -14.609  -5.053  1.00  0.00           O  
ATOM   2338  CB  LYS B 142      27.099 -16.522  -4.858  1.00  0.00           C  
ATOM   2339  CG  LYS B 142      28.161 -15.653  -5.584  1.00  0.00           C  
ATOM   2340  CD  LYS B 142      28.865 -16.421  -6.723  1.00  0.00           C  
ATOM   2341  CE  LYS B 142      29.881 -15.529  -7.455  1.00  0.00           C  
ATOM   2342  NZ  LYS B 142      30.578 -16.258  -8.553  1.00  0.00           N  
ATOM   2343  H   LYS B 142      25.085 -17.510  -3.570  1.00  0.00           H  
ATOM   2344  HA  LYS B 142      27.157 -15.533  -2.950  1.00  0.00           H  
ATOM   2345 1HB  LYS B 142      27.588 -17.429  -4.505  1.00  0.00           H  
ATOM   2346 2HB  LYS B 142      26.351 -16.823  -5.594  1.00  0.00           H  
ATOM   2347 1HG  LYS B 142      27.676 -14.768  -6.007  1.00  0.00           H  
ATOM   2348 2HG  LYS B 142      28.909 -15.322  -4.866  1.00  0.00           H  
ATOM   2349 1HD  LYS B 142      29.384 -17.290  -6.311  1.00  0.00           H  
ATOM   2350 2HD  LYS B 142      28.117 -16.774  -7.437  1.00  0.00           H  
ATOM   2351 1HE  LYS B 142      29.360 -14.671  -7.877  1.00  0.00           H  
ATOM   2352 2HE  LYS B 142      30.624 -15.176  -6.741  1.00  0.00           H  
ATOM   2353 1HZ  LYS B 142      31.233 -15.637  -9.005  1.00  0.00           H  
ATOM   2354 2HZ  LYS B 142      31.075 -17.051  -8.170  1.00  0.00           H  
ATOM   2355 3HZ  LYS B 142      29.900 -16.581  -9.227  1.00  0.00           H  
ATOM   2356  N   SER B 143      26.218 -13.409  -3.708  1.00  0.00           N  
ATOM   2357  CA  SER B 143      25.679 -12.091  -4.061  1.00  0.00           C  
ATOM   2358  C   SER B 143      26.281 -11.515  -5.352  1.00  0.00           C  
ATOM   2359  O   SER B 143      27.503 -11.378  -5.458  1.00  0.00           O  
ATOM   2360  CB  SER B 143      25.922 -11.158  -2.878  1.00  0.00           C  
ATOM   2361  OG  SER B 143      25.565  -9.845  -3.166  1.00  0.00           O  
ATOM   2362  H   SER B 143      26.961 -13.459  -3.022  1.00  0.00           H  
ATOM   2363  HA  SER B 143      24.614 -12.181  -4.224  1.00  0.00           H  
ATOM   2364 1HB  SER B 143      25.347 -11.510  -2.023  1.00  0.00           H  
ATOM   2365 2HB  SER B 143      26.973 -11.194  -2.598  1.00  0.00           H  
ATOM   2366  HG  SER B 143      26.336  -9.445  -3.582  1.00  0.00           H  
ATOM   2367  N   LEU B 144      25.421 -11.177  -6.329  1.00  0.00           N  
ATOM   2368  CA  LEU B 144      25.873 -10.606  -7.606  1.00  0.00           C  
ATOM   2369  C   LEU B 144      25.636  -9.089  -7.665  1.00  0.00           C  
ATOM   2370  O   LEU B 144      26.582  -8.306  -7.550  1.00  0.00           O  
ATOM   2371  CB  LEU B 144      25.116 -11.286  -8.758  1.00  0.00           C  
ATOM   2372  CG  LEU B 144      25.339 -12.788  -8.887  1.00  0.00           C  
ATOM   2373  CD1 LEU B 144      24.395 -13.338  -9.913  1.00  0.00           C  
ATOM   2374  CD2 LEU B 144      26.776 -13.048  -9.286  1.00  0.00           C  
ATOM   2375  H   LEU B 144      24.419 -11.338  -6.200  1.00  0.00           H  
ATOM   2376  HA  LEU B 144      26.938 -10.796  -7.713  1.00  0.00           H  
ATOM   2377 1HB  LEU B 144      24.048 -11.137  -8.620  1.00  0.00           H  
ATOM   2378 2HB  LEU B 144      25.412 -10.818  -9.697  1.00  0.00           H  
ATOM   2379  HG  LEU B 144      25.125 -13.279  -7.928  1.00  0.00           H  
ATOM   2380 1HD1 LEU B 144      24.541 -14.410 -10.005  1.00  0.00           H  
ATOM   2381 2HD1 LEU B 144      23.385 -13.136  -9.596  1.00  0.00           H  
ATOM   2382 3HD1 LEU B 144      24.577 -12.867 -10.868  1.00  0.00           H  
ATOM   2383 1HD2 LEU B 144      26.937 -14.121  -9.379  1.00  0.00           H  
ATOM   2384 2HD2 LEU B 144      26.980 -12.563 -10.242  1.00  0.00           H  
ATOM   2385 3HD2 LEU B 144      27.442 -12.643  -8.519  1.00  0.00           H  
ATOM   2386  N   THR B 145      24.366  -8.687  -7.818  1.00  0.00           N  
ATOM   2387  CA  THR B 145      23.997  -7.272  -7.864  1.00  0.00           C  
ATOM   2388  C   THR B 145      22.842  -6.981  -6.907  1.00  0.00           C  
ATOM   2389  O   THR B 145      21.987  -7.842  -6.676  1.00  0.00           O  
ATOM   2390  CB  THR B 145      23.591  -6.846  -9.316  1.00  0.00           C  
ATOM   2391  OG1 THR B 145      22.443  -7.632  -9.760  1.00  0.00           O  
ATOM   2392  CG2 THR B 145      24.748  -7.043 -10.283  1.00  0.00           C  
ATOM   2393  H   THR B 145      23.642  -9.384  -7.898  1.00  0.00           H  
ATOM   2394  HA  THR B 145      24.854  -6.673  -7.550  1.00  0.00           H  
ATOM   2395  HB  THR B 145      23.312  -5.792  -9.310  1.00  0.00           H  
ATOM   2396  HG1 THR B 145      22.151  -7.392 -10.699  1.00  0.00           H  
ATOM   2397 1HG2 THR B 145      24.440  -6.729 -11.283  1.00  0.00           H  
ATOM   2398 2HG2 THR B 145      25.597  -6.443  -9.957  1.00  0.00           H  
ATOM   2399 3HG2 THR B 145      25.036  -8.087 -10.306  1.00  0.00           H  
ATOM   2400  N   CYS B 146      22.806  -5.752  -6.394  1.00  0.00           N  
ATOM   2401  CA  CYS B 146      21.704  -5.285  -5.561  1.00  0.00           C  
ATOM   2402  C   CYS B 146      21.219  -3.925  -5.995  1.00  0.00           C  
ATOM   2403  O   CYS B 146      21.989  -3.130  -6.534  1.00  0.00           O  
ATOM   2404  CB  CYS B 146      22.076  -5.192  -4.078  1.00  0.00           C  
ATOM   2405  SG  CYS B 146      22.514  -6.752  -3.281  1.00  0.00           S  
ATOM   2406  H   CYS B 146      23.558  -5.113  -6.609  1.00  0.00           H  
ATOM   2407  HA  CYS B 146      20.886  -5.977  -5.670  1.00  0.00           H  
ATOM   2408 1HB  CYS B 146      22.910  -4.506  -3.959  1.00  0.00           H  
ATOM   2409 2HB  CYS B 146      21.230  -4.765  -3.533  1.00  0.00           H  
ATOM   2410  N   LYS B 147      19.963  -3.640  -5.697  1.00  0.00           N  
ATOM   2411  CA  LYS B 147      19.382  -2.339  -5.966  1.00  0.00           C  
ATOM   2412  C   LYS B 147      18.467  -1.897  -4.836  1.00  0.00           C  
ATOM   2413  O   LYS B 147      17.609  -2.655  -4.384  1.00  0.00           O  
ATOM   2414  CB  LYS B 147      18.620  -2.392  -7.301  1.00  0.00           C  
ATOM   2415  CG  LYS B 147      17.972  -1.094  -7.759  1.00  0.00           C  
ATOM   2416  CD  LYS B 147      17.304  -1.249  -9.157  1.00  0.00           C  
ATOM   2417  CE  LYS B 147      18.351  -1.097 -10.268  1.00  0.00           C  
ATOM   2418  NZ  LYS B 147      17.753  -1.052 -11.630  1.00  0.00           N  
ATOM   2419  H   LYS B 147      19.390  -4.383  -5.298  1.00  0.00           H  
ATOM   2420  HA  LYS B 147      20.186  -1.608  -6.047  1.00  0.00           H  
ATOM   2421 1HB  LYS B 147      19.285  -2.744  -8.091  1.00  0.00           H  
ATOM   2422 2HB  LYS B 147      17.815  -3.111  -7.211  1.00  0.00           H  
ATOM   2423 1HG  LYS B 147      17.224  -0.783  -7.034  1.00  0.00           H  
ATOM   2424 2HG  LYS B 147      18.730  -0.315  -7.815  1.00  0.00           H  
ATOM   2425 1HD  LYS B 147      16.846  -2.239  -9.242  1.00  0.00           H  
ATOM   2426 2HD  LYS B 147      16.530  -0.493  -9.283  1.00  0.00           H  
ATOM   2427 1HE  LYS B 147      18.893  -0.169 -10.098  1.00  0.00           H  
ATOM   2428 2HE  LYS B 147      19.053  -1.931 -10.223  1.00  0.00           H  
ATOM   2429 1HZ  LYS B 147      18.481  -0.937 -12.315  1.00  0.00           H  
ATOM   2430 2HZ  LYS B 147      17.263  -1.926 -11.838  1.00  0.00           H  
ATOM   2431 3HZ  LYS B 147      17.110  -0.285 -11.701  1.00  0.00           H  
ATOM   2432  N   LYS B 148      18.664  -0.683  -4.340  1.00  0.00           N  
ATOM   2433  CA  LYS B 148      17.755  -0.198  -3.318  1.00  0.00           C  
ATOM   2434  C   LYS B 148      16.588   0.507  -3.957  1.00  0.00           C  
ATOM   2435  O   LYS B 148      16.764   1.397  -4.793  1.00  0.00           O  
ATOM   2436  CB  LYS B 148      18.432   0.706  -2.299  1.00  0.00           C  
ATOM   2437  CG  LYS B 148      19.380  -0.027  -1.428  1.00  0.00           C  
ATOM   2438  CD  LYS B 148      20.147   0.882  -0.476  1.00  0.00           C  
ATOM   2439  CE  LYS B 148      19.248   1.382   0.658  1.00  0.00           C  
ATOM   2440  NZ  LYS B 148      20.029   2.107   1.722  1.00  0.00           N  
ATOM   2441  H   LYS B 148      19.403  -0.094  -4.698  1.00  0.00           H  
ATOM   2442  HA  LYS B 148      17.366  -1.051  -2.777  1.00  0.00           H  
ATOM   2443 1HB  LYS B 148      18.961   1.512  -2.802  1.00  0.00           H  
ATOM   2444 2HB  LYS B 148      17.676   1.148  -1.658  1.00  0.00           H  
ATOM   2445 1HG  LYS B 148      18.785  -0.712  -0.831  1.00  0.00           H  
ATOM   2446 2HG  LYS B 148      20.076  -0.607  -2.029  1.00  0.00           H  
ATOM   2447 1HD  LYS B 148      20.980   0.324  -0.045  1.00  0.00           H  
ATOM   2448 2HD  LYS B 148      20.544   1.736  -1.023  1.00  0.00           H  
ATOM   2449 1HE  LYS B 148      18.500   2.057   0.245  1.00  0.00           H  
ATOM   2450 2HE  LYS B 148      18.740   0.527   1.111  1.00  0.00           H  
ATOM   2451 1HZ  LYS B 148      19.402   2.418   2.451  1.00  0.00           H  
ATOM   2452 2HZ  LYS B 148      20.717   1.480   2.115  1.00  0.00           H  
ATOM   2453 3HZ  LYS B 148      20.496   2.906   1.317  1.00  0.00           H  
ATOM   2454  N   ILE B 149      15.397   0.096  -3.580  1.00  0.00           N  
ATOM   2455  CA  ILE B 149      14.214   0.697  -4.138  1.00  0.00           C  
ATOM   2456  C   ILE B 149      13.231   1.081  -3.068  1.00  0.00           C  
ATOM   2457  O   ILE B 149      13.211   0.518  -1.975  1.00  0.00           O  
ATOM   2458  CB  ILE B 149      13.446  -0.270  -5.029  1.00  0.00           C  
ATOM   2459  CG1 ILE B 149      13.027  -1.417  -4.184  1.00  0.00           C  
ATOM   2460  CG2 ILE B 149      14.320  -0.783  -6.171  1.00  0.00           C  
ATOM   2461  CD1 ILE B 149      12.021  -2.239  -4.813  1.00  0.00           C  
ATOM   2462  H   ILE B 149      15.332  -0.643  -2.880  1.00  0.00           H  
ATOM   2463  HA  ILE B 149      14.491   1.588  -4.697  1.00  0.00           H  
ATOM   2464  HB  ILE B 149      12.554   0.220  -5.426  1.00  0.00           H  
ATOM   2465 1HG1 ILE B 149      13.907  -2.037  -3.975  1.00  0.00           H  
ATOM   2466 2HG1 ILE B 149      12.629  -1.054  -3.238  1.00  0.00           H  
ATOM   2467 1HG2 ILE B 149      13.753  -1.488  -6.780  1.00  0.00           H  
ATOM   2468 2HG2 ILE B 149      14.641   0.053  -6.790  1.00  0.00           H  
ATOM   2469 3HG2 ILE B 149      15.195  -1.292  -5.760  1.00  0.00           H  
ATOM   2470 1HD1 ILE B 149      11.765  -3.057  -4.148  1.00  0.00           H  
ATOM   2471 2HD1 ILE B 149      11.159  -1.620  -4.979  1.00  0.00           H  
ATOM   2472 3HD1 ILE B 149      12.387  -2.619  -5.754  1.00  0.00           H  
ATOM   2473  N   ASP B 150      12.369   2.003  -3.403  1.00  0.00           N  
ATOM   2474  CA  ASP B 150      11.246   2.332  -2.558  1.00  0.00           C  
ATOM   2475  C   ASP B 150      10.015   1.736  -3.212  1.00  0.00           C  
ATOM   2476  O   ASP B 150       9.641   2.101  -4.328  1.00  0.00           O  
ATOM   2477  CB  ASP B 150      11.122   3.821  -2.285  1.00  0.00           C  
ATOM   2478  CG  ASP B 150      10.010   4.143  -1.273  1.00  0.00           C  
ATOM   2479  OD1 ASP B 150       9.042   3.390  -1.182  1.00  0.00           O  
ATOM   2480  OD2 ASP B 150      10.128   5.138  -0.592  1.00  0.00           O  
ATOM   2481  H   ASP B 150      12.469   2.465  -4.297  1.00  0.00           H  
ATOM   2482  HA  ASP B 150      11.373   1.846  -1.591  1.00  0.00           H  
ATOM   2483 1HB  ASP B 150      12.052   4.202  -1.892  1.00  0.00           H  
ATOM   2484 2HB  ASP B 150      10.928   4.348  -3.209  1.00  0.00           H  
ATOM   2485  N   LEU B 151       9.412   0.772  -2.554  1.00  0.00           N  
ATOM   2486  CA  LEU B 151       8.287   0.034  -3.098  1.00  0.00           C  
ATOM   2487  C   LEU B 151       7.110   0.939  -3.473  1.00  0.00           C  
ATOM   2488  O   LEU B 151       6.283   0.560  -4.312  1.00  0.00           O  
ATOM   2489  CB  LEU B 151       7.850  -0.985  -2.057  1.00  0.00           C  
ATOM   2490  CG  LEU B 151       8.876  -2.067  -1.802  1.00  0.00           C  
ATOM   2491  CD1 LEU B 151       8.547  -2.833  -0.515  1.00  0.00           C  
ATOM   2492  CD2 LEU B 151       8.864  -2.993  -2.977  1.00  0.00           C  
ATOM   2493  H   LEU B 151       9.753   0.541  -1.631  1.00  0.00           H  
ATOM   2494  HA  LEU B 151       8.624  -0.489  -3.988  1.00  0.00           H  
ATOM   2495 1HB  LEU B 151       7.663  -0.465  -1.118  1.00  0.00           H  
ATOM   2496 2HB  LEU B 151       6.924  -1.455  -2.387  1.00  0.00           H  
ATOM   2497  HG  LEU B 151       9.867  -1.613  -1.696  1.00  0.00           H  
ATOM   2498 1HD1 LEU B 151       9.291  -3.615  -0.349  1.00  0.00           H  
ATOM   2499 2HD1 LEU B 151       8.548  -2.150   0.338  1.00  0.00           H  
ATOM   2500 3HD1 LEU B 151       7.572  -3.279  -0.625  1.00  0.00           H  
ATOM   2501 1HD2 LEU B 151       9.607  -3.767  -2.824  1.00  0.00           H  
ATOM   2502 2HD2 LEU B 151       7.876  -3.446  -3.076  1.00  0.00           H  
ATOM   2503 3HD2 LEU B 151       9.095  -2.437  -3.865  1.00  0.00           H  
ATOM   2504  N   THR B 152       7.038   2.143  -2.872  1.00  0.00           N  
ATOM   2505  CA  THR B 152       5.936   3.066  -3.119  1.00  0.00           C  
ATOM   2506  C   THR B 152       6.208   3.984  -4.302  1.00  0.00           C  
ATOM   2507  O   THR B 152       5.394   4.862  -4.603  1.00  0.00           O  
ATOM   2508  CB  THR B 152       5.628   3.960  -1.893  1.00  0.00           C  
ATOM   2509  OG1 THR B 152       6.713   4.843  -1.614  1.00  0.00           O  
ATOM   2510  CG2 THR B 152       5.384   3.102  -0.704  1.00  0.00           C  
ATOM   2511  H   THR B 152       7.775   2.434  -2.215  1.00  0.00           H  
ATOM   2512  HA  THR B 152       5.046   2.483  -3.350  1.00  0.00           H  
ATOM   2513  HB  THR B 152       4.760   4.557  -2.094  1.00  0.00           H  
ATOM   2514  HG1 THR B 152       7.524   4.327  -1.413  1.00  0.00           H  
ATOM   2515 1HG2 THR B 152       5.159   3.731   0.158  1.00  0.00           H  
ATOM   2516 2HG2 THR B 152       4.546   2.439  -0.903  1.00  0.00           H  
ATOM   2517 3HG2 THR B 152       6.280   2.510  -0.497  1.00  0.00           H  
ATOM   2518  N   THR B 153       7.362   3.814  -4.943  1.00  0.00           N  
ATOM   2519  CA  THR B 153       7.731   4.656  -6.065  1.00  0.00           C  
ATOM   2520  C   THR B 153       7.827   3.880  -7.370  1.00  0.00           C  
ATOM   2521  O   THR B 153       8.209   4.438  -8.400  1.00  0.00           O  
ATOM   2522  CB  THR B 153       9.061   5.334  -5.806  1.00  0.00           C  
ATOM   2523  OG1 THR B 153      10.088   4.339  -5.673  1.00  0.00           O  
ATOM   2524  CG2 THR B 153       8.928   6.119  -4.496  1.00  0.00           C  
ATOM   2525  H   THR B 153       8.015   3.095  -4.638  1.00  0.00           H  
ATOM   2526  HA  THR B 153       6.970   5.417  -6.182  1.00  0.00           H  
ATOM   2527  HB  THR B 153       9.308   6.006  -6.625  1.00  0.00           H  
ATOM   2528  HG1 THR B 153       9.785   3.638  -5.060  1.00  0.00           H  
ATOM   2529 1HG2 THR B 153       9.867   6.617  -4.268  1.00  0.00           H  
ATOM   2530 2HG2 THR B 153       8.134   6.860  -4.595  1.00  0.00           H  
ATOM   2531 3HG2 THR B 153       8.677   5.436  -3.685  1.00  0.00           H  
ATOM   2532  N   ILE B 154       7.527   2.584  -7.313  1.00  0.00           N  
ATOM   2533  CA  ILE B 154       7.565   1.715  -8.483  1.00  0.00           C  
ATOM   2534  C   ILE B 154       6.185   1.064  -8.698  1.00  0.00           C  
ATOM   2535  O   ILE B 154       6.090  -0.084  -9.134  1.00  0.00           O  
ATOM   2536  CB  ILE B 154       8.633   0.619  -8.347  1.00  0.00           C  
ATOM   2537  CG1 ILE B 154       8.426  -0.212  -7.101  1.00  0.00           C  
ATOM   2538  CG2 ILE B 154       9.975   1.272  -8.268  1.00  0.00           C  
ATOM   2539  CD1 ILE B 154       9.247  -1.503  -7.102  1.00  0.00           C  
ATOM   2540  H   ILE B 154       7.241   2.194  -6.424  1.00  0.00           H  
ATOM   2541  HA  ILE B 154       7.800   2.313  -9.363  1.00  0.00           H  
ATOM   2542  HB  ILE B 154       8.608  -0.035  -9.195  1.00  0.00           H  
ATOM   2543 1HG1 ILE B 154       8.717   0.385  -6.237  1.00  0.00           H  
ATOM   2544 2HG1 ILE B 154       7.374  -0.461  -7.008  1.00  0.00           H  
ATOM   2545 1HG2 ILE B 154      10.747   0.506  -8.182  1.00  0.00           H  
ATOM   2546 2HG2 ILE B 154      10.141   1.860  -9.169  1.00  0.00           H  
ATOM   2547 3HG2 ILE B 154      10.013   1.925  -7.391  1.00  0.00           H  
ATOM   2548 1HD1 ILE B 154       9.062  -2.044  -6.187  1.00  0.00           H  
ATOM   2549 2HD1 ILE B 154       8.977  -2.122  -7.930  1.00  0.00           H  
ATOM   2550 3HD1 ILE B 154      10.302  -1.256  -7.178  1.00  0.00           H  
ATOM   2551  N   VAL B 155       5.119   1.758  -8.318  1.00  0.00           N  
ATOM   2552  CA  VAL B 155       3.793   1.159  -8.375  1.00  0.00           C  
ATOM   2553  C   VAL B 155       3.165   1.112  -9.773  1.00  0.00           C  
ATOM   2554  O   VAL B 155       3.141   2.110 -10.486  1.00  0.00           O  
ATOM   2555  CB  VAL B 155       2.827   1.935  -7.465  1.00  0.00           C  
ATOM   2556  CG1 VAL B 155       1.420   1.373  -7.618  1.00  0.00           C  
ATOM   2557  CG2 VAL B 155       3.299   1.888  -6.053  1.00  0.00           C  
ATOM   2558  H   VAL B 155       5.219   2.726  -8.007  1.00  0.00           H  
ATOM   2559  HA  VAL B 155       3.881   0.150  -7.986  1.00  0.00           H  
ATOM   2560  HB  VAL B 155       2.808   2.960  -7.770  1.00  0.00           H  
ATOM   2561 1HG1 VAL B 155       0.757   1.935  -7.003  1.00  0.00           H  
ATOM   2562 2HG1 VAL B 155       1.096   1.455  -8.652  1.00  0.00           H  
ATOM   2563 3HG1 VAL B 155       1.412   0.323  -7.315  1.00  0.00           H  
ATOM   2564 1HG2 VAL B 155       2.619   2.457  -5.415  1.00  0.00           H  
ATOM   2565 2HG2 VAL B 155       3.333   0.853  -5.719  1.00  0.00           H  
ATOM   2566 3HG2 VAL B 155       4.298   2.323  -6.000  1.00  0.00           H  
ATOM   2567  N   LYS B 156       2.661  -0.048 -10.168  1.00  0.00           N  
ATOM   2568  CA  LYS B 156       1.973  -0.206 -11.439  1.00  0.00           C  
ATOM   2569  C   LYS B 156       0.474  -0.482 -11.177  1.00  0.00           C  
ATOM   2570  O   LYS B 156       0.128  -1.597 -10.794  1.00  0.00           O  
ATOM   2571  CB  LYS B 156       2.570  -1.362 -12.217  1.00  0.00           C  
ATOM   2572  CG  LYS B 156       1.986  -1.515 -13.627  1.00  0.00           C  
ATOM   2573  CD  LYS B 156       2.633  -2.650 -14.383  1.00  0.00           C  
ATOM   2574  CE  LYS B 156       2.097  -2.753 -15.808  1.00  0.00           C  
ATOM   2575  NZ  LYS B 156       2.730  -3.905 -16.577  1.00  0.00           N  
ATOM   2576  H   LYS B 156       2.759  -0.842  -9.542  1.00  0.00           H  
ATOM   2577  HA  LYS B 156       2.116   0.687 -12.038  1.00  0.00           H  
ATOM   2578 1HB  LYS B 156       3.646  -1.231 -12.302  1.00  0.00           H  
ATOM   2579 2HB  LYS B 156       2.385  -2.285 -11.674  1.00  0.00           H  
ATOM   2580 1HG  LYS B 156       0.907  -1.699 -13.558  1.00  0.00           H  
ATOM   2581 2HG  LYS B 156       2.139  -0.588 -14.187  1.00  0.00           H  
ATOM   2582 1HD  LYS B 156       3.717  -2.507 -14.408  1.00  0.00           H  
ATOM   2583 2HD  LYS B 156       2.417  -3.581 -13.872  1.00  0.00           H  
ATOM   2584 1HE  LYS B 156       1.019  -2.893 -15.774  1.00  0.00           H  
ATOM   2585 2HE  LYS B 156       2.313  -1.819 -16.332  1.00  0.00           H  
ATOM   2586 1HZ  LYS B 156       2.350  -3.937 -17.541  1.00  0.00           H  
ATOM   2587 2HZ  LYS B 156       3.728  -3.774 -16.622  1.00  0.00           H  
ATOM   2588 3HZ  LYS B 156       2.521  -4.777 -16.122  1.00  0.00           H  
ATOM   2589  N   PRO B 157      -0.439   0.473 -11.383  1.00  0.00           N  
ATOM   2590  CA  PRO B 157      -1.861   0.368 -11.107  1.00  0.00           C  
ATOM   2591  C   PRO B 157      -2.532  -0.725 -11.911  1.00  0.00           C  
ATOM   2592  O   PRO B 157      -2.030  -1.150 -12.956  1.00  0.00           O  
ATOM   2593  CB  PRO B 157      -2.412   1.726 -11.544  1.00  0.00           C  
ATOM   2594  CG  PRO B 157      -1.282   2.645 -11.402  1.00  0.00           C  
ATOM   2595  CD  PRO B 157      -0.045   1.822 -11.774  1.00  0.00           C  
ATOM   2596  HA  PRO B 157      -2.013   0.202 -10.038  1.00  0.00           H  
ATOM   2597 1HB  PRO B 157      -2.800   1.659 -12.563  1.00  0.00           H  
ATOM   2598 2HB  PRO B 157      -3.268   1.997 -10.909  1.00  0.00           H  
ATOM   2599 1HG  PRO B 157      -1.442   3.489 -12.061  1.00  0.00           H  
ATOM   2600 2HG  PRO B 157      -1.246   3.041 -10.385  1.00  0.00           H  
ATOM   2601 1HD  PRO B 157       0.165   1.873 -12.857  1.00  0.00           H  
ATOM   2602 2HD  PRO B 157       0.772   2.181 -11.164  1.00  0.00           H  
ATOM   2603  N   GLU B 158      -3.648  -1.203 -11.390  1.00  0.00           N  
ATOM   2604  CA  GLU B 158      -4.439  -2.180 -12.105  1.00  0.00           C  
ATOM   2605  C   GLU B 158      -5.051  -1.462 -13.318  1.00  0.00           C  
ATOM   2606  O   GLU B 158      -5.377  -0.269 -13.254  1.00  0.00           O  
ATOM   2607  CB  GLU B 158      -5.535  -2.755 -11.206  1.00  0.00           C  
ATOM   2608  CG  GLU B 158      -5.025  -3.557  -9.993  1.00  0.00           C  
ATOM   2609  CD  GLU B 158      -6.142  -4.188  -9.186  1.00  0.00           C  
ATOM   2610  OE1 GLU B 158      -7.245  -4.264  -9.683  1.00  0.00           O  
ATOM   2611  OE2 GLU B 158      -5.922  -4.508  -8.033  1.00  0.00           O  
ATOM   2612  H   GLU B 158      -3.987  -0.821 -10.512  1.00  0.00           H  
ATOM   2613  HA  GLU B 158      -3.792  -2.984 -12.454  1.00  0.00           H  
ATOM   2614 1HB  GLU B 158      -6.148  -1.938 -10.827  1.00  0.00           H  
ATOM   2615 2HB  GLU B 158      -6.186  -3.402 -11.795  1.00  0.00           H  
ATOM   2616 1HG  GLU B 158      -4.354  -4.342 -10.339  1.00  0.00           H  
ATOM   2617 2HG  GLU B 158      -4.456  -2.887  -9.344  1.00  0.00           H  
ATOM   2618  N   ALA B 159      -5.201  -2.159 -14.429  1.00  0.00           N  
ATOM   2619  CA  ALA B 159      -5.766  -1.484 -15.585  1.00  0.00           C  
ATOM   2620  C   ALA B 159      -7.219  -1.094 -15.317  1.00  0.00           C  
ATOM   2621  O   ALA B 159      -7.895  -1.766 -14.535  1.00  0.00           O  
ATOM   2622  CB  ALA B 159      -5.702  -2.346 -16.829  1.00  0.00           C  
ATOM   2623  H   ALA B 159      -4.928  -3.129 -14.476  1.00  0.00           H  
ATOM   2624  HA  ALA B 159      -5.157  -0.611 -15.766  1.00  0.00           H  
ATOM   2625 1HB  ALA B 159      -6.103  -1.793 -17.682  1.00  0.00           H  
ATOM   2626 2HB  ALA B 159      -4.668  -2.614 -17.033  1.00  0.00           H  
ATOM   2627 3HB  ALA B 159      -6.290  -3.250 -16.680  1.00  0.00           H  
ATOM   2628  N   PRO B 160      -7.699   0.005 -15.898  1.00  0.00           N  
ATOM   2629  CA  PRO B 160      -9.082   0.414 -15.977  1.00  0.00           C  
ATOM   2630  C   PRO B 160      -9.928  -0.620 -16.695  1.00  0.00           C  
ATOM   2631  O   PRO B 160      -9.404  -1.415 -17.488  1.00  0.00           O  
ATOM   2632  CB  PRO B 160      -9.022   1.689 -16.778  1.00  0.00           C  
ATOM   2633  CG  PRO B 160      -7.589   2.120 -16.714  1.00  0.00           C  
ATOM   2634  CD  PRO B 160      -6.799   0.857 -16.689  1.00  0.00           C  
ATOM   2635  HA  PRO B 160      -9.468   0.595 -14.960  1.00  0.00           H  
ATOM   2636 1HB  PRO B 160      -9.381   1.450 -17.765  1.00  0.00           H  
ATOM   2637 2HB  PRO B 160      -9.708   2.422 -16.357  1.00  0.00           H  
ATOM   2638 1HG  PRO B 160      -7.317   2.781 -17.542  1.00  0.00           H  
ATOM   2639 2HG  PRO B 160      -7.440   2.710 -15.799  1.00  0.00           H  
ATOM   2640 1HD  PRO B 160      -6.627   0.466 -17.706  1.00  0.00           H  
ATOM   2641 2HD  PRO B 160      -5.867   1.116 -16.153  1.00  0.00           H  
ATOM   2642  N   PHE B 161     -11.228  -0.599 -16.426  1.00  0.00           N  
ATOM   2643  CA  PHE B 161     -12.166  -1.541 -17.023  1.00  0.00           C  
ATOM   2644  C   PHE B 161     -13.552  -0.935 -17.254  1.00  0.00           C  
ATOM   2645  O   PHE B 161     -13.823   0.210 -16.870  1.00  0.00           O  
ATOM   2646  CB  PHE B 161     -12.270  -2.768 -16.144  1.00  0.00           C  
ATOM   2647  CG  PHE B 161     -12.798  -2.476 -14.805  1.00  0.00           C  
ATOM   2648  CD1 PHE B 161     -14.138  -2.607 -14.548  1.00  0.00           C  
ATOM   2649  CD2 PHE B 161     -11.965  -2.061 -13.790  1.00  0.00           C  
ATOM   2650  CE1 PHE B 161     -14.659  -2.333 -13.310  1.00  0.00           C  
ATOM   2651  CE2 PHE B 161     -12.484  -1.789 -12.542  1.00  0.00           C  
ATOM   2652  CZ  PHE B 161     -13.832  -1.923 -12.301  1.00  0.00           C  
ATOM   2653  H   PHE B 161     -11.563   0.092 -15.753  1.00  0.00           H  
ATOM   2654  HA  PHE B 161     -11.769  -1.851 -17.990  1.00  0.00           H  
ATOM   2655 1HB  PHE B 161     -12.919  -3.503 -16.612  1.00  0.00           H  
ATOM   2656 2HB  PHE B 161     -11.282  -3.217 -16.029  1.00  0.00           H  
ATOM   2657  HD1 PHE B 161     -14.794  -2.936 -15.348  1.00  0.00           H  
ATOM   2658  HD2 PHE B 161     -10.891  -1.950 -13.981  1.00  0.00           H  
ATOM   2659  HE1 PHE B 161     -15.734  -2.445 -13.144  1.00  0.00           H  
ATOM   2660  HE2 PHE B 161     -11.833  -1.473 -11.749  1.00  0.00           H  
ATOM   2661  HZ  PHE B 161     -14.239  -1.702 -11.315  1.00  0.00           H  
ATOM   2662  N   ASP B 162     -14.427  -1.678 -17.945  1.00  0.00           N  
ATOM   2663  CA  ASP B 162     -15.756  -1.165 -18.290  1.00  0.00           C  
ATOM   2664  C   ASP B 162     -15.688   0.133 -19.052  1.00  0.00           C  
ATOM   2665  O   ASP B 162     -16.446   1.060 -18.792  1.00  0.00           O  
ATOM   2666  CB  ASP B 162     -16.690  -0.982 -17.094  1.00  0.00           C  
ATOM   2667  CG  ASP B 162     -17.110  -2.291 -16.443  1.00  0.00           C  
ATOM   2668  OD1 ASP B 162     -17.159  -3.291 -17.134  1.00  0.00           O  
ATOM   2669  OD2 ASP B 162     -17.381  -2.287 -15.261  1.00  0.00           O  
ATOM   2670  H   ASP B 162     -14.166  -2.609 -18.236  1.00  0.00           H  
ATOM   2671  HA  ASP B 162     -16.232  -1.896 -18.945  1.00  0.00           H  
ATOM   2672 1HB  ASP B 162     -16.212  -0.356 -16.341  1.00  0.00           H  
ATOM   2673 2HB  ASP B 162     -17.586  -0.460 -17.422  1.00  0.00           H  
ATOM   2674  N   LEU B 163     -14.752   0.209 -19.981  1.00  0.00           N  
ATOM   2675  CA  LEU B 163     -14.668   1.368 -20.833  1.00  0.00           C  
ATOM   2676  C   LEU B 163     -15.872   1.360 -21.740  1.00  0.00           C  
ATOM   2677  O   LEU B 163     -16.180   0.339 -22.357  1.00  0.00           O  
ATOM   2678  CB  LEU B 163     -13.365   1.382 -21.633  1.00  0.00           C  
ATOM   2679  CG  LEU B 163     -13.170   2.570 -22.580  1.00  0.00           C  
ATOM   2680  CD1 LEU B 163     -13.034   3.841 -21.806  1.00  0.00           C  
ATOM   2681  CD2 LEU B 163     -11.905   2.342 -23.354  1.00  0.00           C  
ATOM   2682  H   LEU B 163     -14.130  -0.569 -20.121  1.00  0.00           H  
ATOM   2683  HA  LEU B 163     -14.707   2.260 -20.221  1.00  0.00           H  
ATOM   2684 1HB  LEU B 163     -12.527   1.373 -20.939  1.00  0.00           H  
ATOM   2685 2HB  LEU B 163     -13.321   0.474 -22.236  1.00  0.00           H  
ATOM   2686  HG  LEU B 163     -14.023   2.661 -23.258  1.00  0.00           H  
ATOM   2687 1HD1 LEU B 163     -12.874   4.664 -22.494  1.00  0.00           H  
ATOM   2688 2HD1 LEU B 163     -13.938   4.014 -21.243  1.00  0.00           H  
ATOM   2689 3HD1 LEU B 163     -12.190   3.764 -21.128  1.00  0.00           H  
ATOM   2690 1HD2 LEU B 163     -11.731   3.177 -24.020  1.00  0.00           H  
ATOM   2691 2HD2 LEU B 163     -11.074   2.262 -22.658  1.00  0.00           H  
ATOM   2692 3HD2 LEU B 163     -11.983   1.418 -23.935  1.00  0.00           H  
ATOM   2693  N   SER B 164     -16.555   2.485 -21.807  1.00  0.00           N  
ATOM   2694  CA  SER B 164     -17.743   2.608 -22.632  1.00  0.00           C  
ATOM   2695  C   SER B 164     -17.909   4.020 -23.172  1.00  0.00           C  
ATOM   2696  O   SER B 164     -17.668   5.005 -22.464  1.00  0.00           O  
ATOM   2697  CB  SER B 164     -18.952   2.236 -21.808  1.00  0.00           C  
ATOM   2698  OG  SER B 164     -20.128   2.373 -22.544  1.00  0.00           O  
ATOM   2699  H   SER B 164     -16.257   3.260 -21.218  1.00  0.00           H  
ATOM   2700  HA  SER B 164     -17.651   1.926 -23.474  1.00  0.00           H  
ATOM   2701 1HB  SER B 164     -18.853   1.211 -21.451  1.00  0.00           H  
ATOM   2702 2HB  SER B 164     -18.994   2.886 -20.932  1.00  0.00           H  
ATOM   2703  HG  SER B 164     -20.471   3.248 -22.322  1.00  0.00           H  
ATOM   2704  N   VAL B 165     -18.336   4.127 -24.431  1.00  0.00           N  
ATOM   2705  CA  VAL B 165     -18.570   5.443 -25.023  1.00  0.00           C  
ATOM   2706  C   VAL B 165     -20.010   5.582 -25.426  1.00  0.00           C  
ATOM   2707  O   VAL B 165     -20.559   4.699 -26.086  1.00  0.00           O  
ATOM   2708  CB  VAL B 165     -17.693   5.699 -26.262  1.00  0.00           C  
ATOM   2709  CG1 VAL B 165     -17.993   7.090 -26.824  1.00  0.00           C  
ATOM   2710  CG2 VAL B 165     -16.244   5.552 -25.886  1.00  0.00           C  
ATOM   2711  H   VAL B 165     -18.506   3.290 -24.974  1.00  0.00           H  
ATOM   2712  HA  VAL B 165     -18.335   6.199 -24.289  1.00  0.00           H  
ATOM   2713  HB  VAL B 165     -17.936   4.998 -27.039  1.00  0.00           H  
ATOM   2714 1HG1 VAL B 165     -17.378   7.267 -27.704  1.00  0.00           H  
ATOM   2715 2HG1 VAL B 165     -19.039   7.160 -27.104  1.00  0.00           H  
ATOM   2716 3HG1 VAL B 165     -17.773   7.845 -26.064  1.00  0.00           H  
ATOM   2717 1HG2 VAL B 165     -15.635   5.740 -26.761  1.00  0.00           H  
ATOM   2718 2HG2 VAL B 165     -16.005   6.262 -25.114  1.00  0.00           H  
ATOM   2719 3HG2 VAL B 165     -16.052   4.549 -25.519  1.00  0.00           H  
ATOM   2720  N   VAL B 166     -20.625   6.676 -25.015  1.00  0.00           N  
ATOM   2721  CA  VAL B 166     -22.005   6.941 -25.356  1.00  0.00           C  
ATOM   2722  C   VAL B 166     -22.174   8.219 -26.127  1.00  0.00           C  
ATOM   2723  O   VAL B 166     -21.715   9.280 -25.713  1.00  0.00           O  
ATOM   2724  CB  VAL B 166     -22.886   6.986 -24.099  1.00  0.00           C  
ATOM   2725  CG1 VAL B 166     -24.323   7.313 -24.480  1.00  0.00           C  
ATOM   2726  CG2 VAL B 166     -22.833   5.615 -23.414  1.00  0.00           C  
ATOM   2727  H   VAL B 166     -20.106   7.341 -24.445  1.00  0.00           H  
ATOM   2728  HA  VAL B 166     -22.360   6.125 -25.978  1.00  0.00           H  
ATOM   2729  HB  VAL B 166     -22.525   7.763 -23.425  1.00  0.00           H  
ATOM   2730 1HG1 VAL B 166     -24.940   7.338 -23.584  1.00  0.00           H  
ATOM   2731 2HG1 VAL B 166     -24.363   8.286 -24.969  1.00  0.00           H  
ATOM   2732 3HG1 VAL B 166     -24.703   6.552 -25.161  1.00  0.00           H  
ATOM   2733 1HG2 VAL B 166     -23.457   5.629 -22.522  1.00  0.00           H  
ATOM   2734 2HG2 VAL B 166     -23.201   4.852 -24.102  1.00  0.00           H  
ATOM   2735 3HG2 VAL B 166     -21.807   5.381 -23.131  1.00  0.00           H  
ATOM   2736  N   TYR B 167     -22.833   8.116 -27.266  1.00  0.00           N  
ATOM   2737  CA  TYR B 167     -23.101   9.283 -28.079  1.00  0.00           C  
ATOM   2738  C   TYR B 167     -24.405   9.918 -27.642  1.00  0.00           C  
ATOM   2739  O   TYR B 167     -25.420   9.232 -27.487  1.00  0.00           O  
ATOM   2740  CB  TYR B 167     -23.129   8.928 -29.564  1.00  0.00           C  
ATOM   2741  CG  TYR B 167     -23.477  10.104 -30.450  1.00  0.00           C  
ATOM   2742  CD1 TYR B 167     -22.577  11.146 -30.616  1.00  0.00           C  
ATOM   2743  CD2 TYR B 167     -24.693  10.130 -31.112  1.00  0.00           C  
ATOM   2744  CE1 TYR B 167     -22.888  12.217 -31.429  1.00  0.00           C  
ATOM   2745  CE2 TYR B 167     -25.009  11.193 -31.927  1.00  0.00           C  
ATOM   2746  CZ  TYR B 167     -24.118  12.240 -32.088  1.00  0.00           C  
ATOM   2747  OH  TYR B 167     -24.462  13.303 -32.910  1.00  0.00           O  
ATOM   2748  H   TYR B 167     -23.165   7.212 -27.568  1.00  0.00           H  
ATOM   2749  HA  TYR B 167     -22.313  10.015 -27.923  1.00  0.00           H  
ATOM   2750 1HB  TYR B 167     -22.161   8.541 -29.865  1.00  0.00           H  
ATOM   2751 2HB  TYR B 167     -23.865   8.141 -29.734  1.00  0.00           H  
ATOM   2752  HD1 TYR B 167     -21.631  11.126 -30.094  1.00  0.00           H  
ATOM   2753  HD2 TYR B 167     -25.401   9.309 -30.987  1.00  0.00           H  
ATOM   2754  HE1 TYR B 167     -22.178  13.036 -31.546  1.00  0.00           H  
ATOM   2755  HE2 TYR B 167     -25.970  11.212 -32.446  1.00  0.00           H  
ATOM   2756  HH  TYR B 167     -23.720  13.932 -32.971  1.00  0.00           H  
ATOM   2757  N   ARG B 168     -24.379  11.221 -27.411  1.00  0.00           N  
ATOM   2758  CA  ARG B 168     -25.589  11.912 -27.029  1.00  0.00           C  
ATOM   2759  C   ARG B 168     -26.015  12.822 -28.162  1.00  0.00           C  
ATOM   2760  O   ARG B 168     -25.428  13.890 -28.385  1.00  0.00           O  
ATOM   2761  CB  ARG B 168     -25.406  12.713 -25.764  1.00  0.00           C  
ATOM   2762  CG  ARG B 168     -24.992  11.896 -24.553  1.00  0.00           C  
ATOM   2763  CD  ARG B 168     -25.064  12.688 -23.302  1.00  0.00           C  
ATOM   2764  NE  ARG B 168     -24.185  13.855 -23.326  1.00  0.00           N  
ATOM   2765  CZ  ARG B 168     -24.179  14.824 -22.379  1.00  0.00           C  
ATOM   2766  NH1 ARG B 168     -24.984  14.734 -21.318  1.00  0.00           N  
ATOM   2767  NH2 ARG B 168     -23.368  15.859 -22.513  1.00  0.00           N  
ATOM   2768  H   ARG B 168     -23.500  11.730 -27.529  1.00  0.00           H  
ATOM   2769  HA  ARG B 168     -26.378  11.180 -26.856  1.00  0.00           H  
ATOM   2770 1HB  ARG B 168     -24.636  13.455 -25.931  1.00  0.00           H  
ATOM   2771 2HB  ARG B 168     -26.326  13.238 -25.521  1.00  0.00           H  
ATOM   2772 1HG  ARG B 168     -25.643  11.027 -24.459  1.00  0.00           H  
ATOM   2773 2HG  ARG B 168     -23.958  11.559 -24.686  1.00  0.00           H  
ATOM   2774 1HD  ARG B 168     -26.083  13.033 -23.153  1.00  0.00           H  
ATOM   2775 2HD  ARG B 168     -24.767  12.059 -22.461  1.00  0.00           H  
ATOM   2776  HE  ARG B 168     -23.536  13.972 -24.137  1.00  0.00           H  
ATOM   2777 1HH1 ARG B 168     -25.599  13.942 -21.211  1.00  0.00           H  
ATOM   2778 2HH1 ARG B 168     -24.978  15.463 -20.603  1.00  0.00           H  
ATOM   2779 1HH2 ARG B 168     -22.749  15.924 -23.348  1.00  0.00           H  
ATOM   2780 2HH2 ARG B 168     -23.352  16.584 -21.819  1.00  0.00           H  
ATOM   2781  N   GLU B 169     -27.024  12.357 -28.903  1.00  0.00           N  
ATOM   2782  CA  GLU B 169     -27.551  13.015 -30.100  1.00  0.00           C  
ATOM   2783  C   GLU B 169     -28.144  14.391 -29.796  1.00  0.00           C  
ATOM   2784  O   GLU B 169     -28.257  15.253 -30.681  1.00  0.00           O  
ATOM   2785  CB  GLU B 169     -28.558  12.071 -30.768  1.00  0.00           C  
ATOM   2786  CG  GLU B 169     -29.863  11.817 -29.978  1.00  0.00           C  
ATOM   2787  CD  GLU B 169     -30.812  10.806 -30.670  1.00  0.00           C  
ATOM   2788  OE1 GLU B 169     -30.530  10.407 -31.782  1.00  0.00           O  
ATOM   2789  OE2 GLU B 169     -31.805  10.448 -30.076  1.00  0.00           O  
ATOM   2790  H   GLU B 169     -27.431  11.469 -28.631  1.00  0.00           H  
ATOM   2791  HA  GLU B 169     -26.727  13.169 -30.794  1.00  0.00           H  
ATOM   2792 1HB  GLU B 169     -28.798  12.450 -31.754  1.00  0.00           H  
ATOM   2793 2HB  GLU B 169     -28.084  11.100 -30.912  1.00  0.00           H  
ATOM   2794 1HG  GLU B 169     -29.602  11.435 -28.992  1.00  0.00           H  
ATOM   2795 2HG  GLU B 169     -30.386  12.762 -29.841  1.00  0.00           H  
ATOM   2796  N   GLY B 170     -28.543  14.576 -28.535  1.00  0.00           N  
ATOM   2797  CA  GLY B 170     -29.048  15.843 -28.045  1.00  0.00           C  
ATOM   2798  C   GLY B 170     -27.906  16.863 -28.006  1.00  0.00           C  
ATOM   2799  O   GLY B 170     -27.964  17.929 -28.635  1.00  0.00           O  
ATOM   2800  H   GLY B 170     -28.452  13.803 -27.895  1.00  0.00           H  
ATOM   2801 1HA  GLY B 170     -29.857  16.194 -28.681  1.00  0.00           H  
ATOM   2802 2HA  GLY B 170     -29.457  15.710 -27.044  1.00  0.00           H  
ATOM   2803  N   ALA B 171     -26.853  16.486 -27.272  1.00  0.00           N  
ATOM   2804  CA  ALA B 171     -25.662  17.300 -27.022  1.00  0.00           C  
ATOM   2805  C   ALA B 171     -24.605  17.279 -28.135  1.00  0.00           C  
ATOM   2806  O   ALA B 171     -23.673  18.088 -28.114  1.00  0.00           O  
ATOM   2807  CB  ALA B 171     -25.013  16.826 -25.738  1.00  0.00           C  
ATOM   2808  H   ALA B 171     -26.887  15.577 -26.839  1.00  0.00           H  
ATOM   2809  HA  ALA B 171     -25.992  18.332 -26.900  1.00  0.00           H  
ATOM   2810 1HB  ALA B 171     -24.150  17.450 -25.508  1.00  0.00           H  
ATOM   2811 2HB  ALA B 171     -25.727  16.878 -24.921  1.00  0.00           H  
ATOM   2812 3HB  ALA B 171     -24.684  15.799 -25.867  1.00  0.00           H  
ATOM   2813  N   ASN B 172     -24.747  16.391 -29.117  1.00  0.00           N  
ATOM   2814  CA  ASN B 172     -23.741  16.249 -30.172  1.00  0.00           C  
ATOM   2815  C   ASN B 172     -22.339  16.004 -29.630  1.00  0.00           C  
ATOM   2816  O   ASN B 172     -21.352  16.634 -30.058  1.00  0.00           O  
ATOM   2817  CB  ASN B 172     -23.769  17.434 -31.108  1.00  0.00           C  
ATOM   2818  CG  ASN B 172     -24.997  17.412 -31.905  1.00  0.00           C  
ATOM   2819  OD1 ASN B 172     -25.943  18.166 -31.650  1.00  0.00           O  
ATOM   2820  ND2 ASN B 172     -25.002  16.564 -32.912  1.00  0.00           N  
ATOM   2821  H   ASN B 172     -25.516  15.730 -29.087  1.00  0.00           H  
ATOM   2822  HA  ASN B 172     -24.002  15.365 -30.757  1.00  0.00           H  
ATOM   2823 1HB  ASN B 172     -23.710  18.371 -30.563  1.00  0.00           H  
ATOM   2824 2HB  ASN B 172     -22.910  17.384 -31.780  1.00  0.00           H  
ATOM   2825 1HD2 ASN B 172     -25.799  16.497 -33.510  1.00  0.00           H  
ATOM   2826 2HD2 ASN B 172     -24.174  15.986 -33.098  1.00  0.00           H  
ATOM   2827  N   ASP B 173     -22.258  15.067 -28.683  1.00  0.00           N  
ATOM   2828  CA  ASP B 173     -20.962  14.701 -28.124  1.00  0.00           C  
ATOM   2829  C   ASP B 173     -20.840  13.218 -27.779  1.00  0.00           C  
ATOM   2830  O   ASP B 173     -21.813  12.463 -27.858  1.00  0.00           O  
ATOM   2831  CB  ASP B 173     -20.686  15.547 -26.872  1.00  0.00           C  
ATOM   2832  CG  ASP B 173     -21.688  15.340 -25.715  1.00  0.00           C  
ATOM   2833  OD1 ASP B 173     -22.378  14.341 -25.671  1.00  0.00           O  
ATOM   2834  OD2 ASP B 173     -21.747  16.199 -24.857  1.00  0.00           O  
ATOM   2835  H   ASP B 173     -23.125  14.616 -28.388  1.00  0.00           H  
ATOM   2836  HA  ASP B 173     -20.196  14.924 -28.862  1.00  0.00           H  
ATOM   2837 1HB  ASP B 173     -19.695  15.337 -26.506  1.00  0.00           H  
ATOM   2838 2HB  ASP B 173     -20.709  16.604 -27.151  1.00  0.00           H  
ATOM   2839  N   PHE B 174     -19.644  12.830 -27.323  1.00  0.00           N  
ATOM   2840  CA  PHE B 174     -19.330  11.460 -26.942  1.00  0.00           C  
ATOM   2841  C   PHE B 174     -18.829  11.386 -25.522  1.00  0.00           C  
ATOM   2842  O   PHE B 174     -17.785  11.962 -25.185  1.00  0.00           O  
ATOM   2843  CB  PHE B 174     -18.267  10.876 -27.867  1.00  0.00           C  
ATOM   2844  CG  PHE B 174     -18.683  10.763 -29.294  1.00  0.00           C  
ATOM   2845  CD1 PHE B 174     -18.574  11.843 -30.155  1.00  0.00           C  
ATOM   2846  CD2 PHE B 174     -19.192   9.570 -29.785  1.00  0.00           C  
ATOM   2847  CE1 PHE B 174     -18.968  11.718 -31.471  1.00  0.00           C  
ATOM   2848  CE2 PHE B 174     -19.580   9.461 -31.101  1.00  0.00           C  
ATOM   2849  CZ  PHE B 174     -19.464  10.547 -31.930  1.00  0.00           C  
ATOM   2850  H   PHE B 174     -18.899  13.513 -27.276  1.00  0.00           H  
ATOM   2851  HA  PHE B 174     -20.236  10.859 -27.012  1.00  0.00           H  
ATOM   2852 1HB  PHE B 174     -17.387  11.504 -27.827  1.00  0.00           H  
ATOM   2853 2HB  PHE B 174     -17.982   9.895 -27.512  1.00  0.00           H  
ATOM   2854  HD1 PHE B 174     -18.174  12.793 -29.783  1.00  0.00           H  
ATOM   2855  HD2 PHE B 174     -19.284   8.713 -29.116  1.00  0.00           H  
ATOM   2856  HE1 PHE B 174     -18.890  12.543 -32.148  1.00  0.00           H  
ATOM   2857  HE2 PHE B 174     -19.981   8.519 -31.478  1.00  0.00           H  
ATOM   2858  HZ  PHE B 174     -19.763  10.477 -32.949  1.00  0.00           H  
ATOM   2859  N   VAL B 175     -19.552  10.672 -24.688  1.00  0.00           N  
ATOM   2860  CA  VAL B 175     -19.187  10.595 -23.291  1.00  0.00           C  
ATOM   2861  C   VAL B 175     -18.446   9.312 -23.035  1.00  0.00           C  
ATOM   2862  O   VAL B 175     -18.967   8.231 -23.302  1.00  0.00           O  
ATOM   2863  CB  VAL B 175     -20.446  10.673 -22.423  1.00  0.00           C  
ATOM   2864  CG1 VAL B 175     -20.069  10.575 -20.980  1.00  0.00           C  
ATOM   2865  CG2 VAL B 175     -21.168  11.978 -22.717  1.00  0.00           C  
ATOM   2866  H   VAL B 175     -20.387  10.203 -25.018  1.00  0.00           H  
ATOM   2867  HA  VAL B 175     -18.536  11.434 -23.039  1.00  0.00           H  
ATOM   2868  HB  VAL B 175     -21.101   9.832 -22.657  1.00  0.00           H  
ATOM   2869 1HG1 VAL B 175     -20.968  10.620 -20.370  1.00  0.00           H  
ATOM   2870 2HG1 VAL B 175     -19.562   9.643 -20.814  1.00  0.00           H  
ATOM   2871 3HG1 VAL B 175     -19.401  11.404 -20.729  1.00  0.00           H  
ATOM   2872 1HG2 VAL B 175     -22.066  12.041 -22.109  1.00  0.00           H  
ATOM   2873 2HG2 VAL B 175     -20.509  12.817 -22.483  1.00  0.00           H  
ATOM   2874 3HG2 VAL B 175     -21.444  12.021 -23.778  1.00  0.00           H  
ATOM   2875  N   VAL B 176     -17.219   9.444 -22.557  1.00  0.00           N  
ATOM   2876  CA  VAL B 176     -16.331   8.324 -22.349  1.00  0.00           C  
ATOM   2877  C   VAL B 176     -16.222   8.033 -20.865  1.00  0.00           C  
ATOM   2878  O   VAL B 176     -15.760   8.882 -20.092  1.00  0.00           O  
ATOM   2879  CB  VAL B 176     -14.929   8.679 -22.867  1.00  0.00           C  
ATOM   2880  CG1 VAL B 176     -13.997   7.495 -22.665  1.00  0.00           C  
ATOM   2881  CG2 VAL B 176     -15.000   9.160 -24.326  1.00  0.00           C  
ATOM   2882  H   VAL B 176     -16.870  10.370 -22.352  1.00  0.00           H  
ATOM   2883  HA  VAL B 176     -16.720   7.445 -22.867  1.00  0.00           H  
ATOM   2884  HB  VAL B 176     -14.543   9.484 -22.269  1.00  0.00           H  
ATOM   2885 1HG1 VAL B 176     -12.992   7.759 -22.993  1.00  0.00           H  
ATOM   2886 2HG1 VAL B 176     -13.973   7.230 -21.607  1.00  0.00           H  
ATOM   2887 3HG1 VAL B 176     -14.360   6.644 -23.244  1.00  0.00           H  
ATOM   2888 1HG2 VAL B 176     -14.001   9.439 -24.663  1.00  0.00           H  
ATOM   2889 2HG2 VAL B 176     -15.387   8.382 -24.959  1.00  0.00           H  
ATOM   2890 3HG2 VAL B 176     -15.657  10.034 -24.385  1.00  0.00           H  
ATOM   2891  N   THR B 177     -16.648   6.841 -20.457  1.00  0.00           N  
ATOM   2892  CA  THR B 177     -16.612   6.504 -19.044  1.00  0.00           C  
ATOM   2893  C   THR B 177     -15.891   5.205 -18.800  1.00  0.00           C  
ATOM   2894  O   THR B 177     -15.850   4.316 -19.650  1.00  0.00           O  
ATOM   2895  CB  THR B 177     -18.030   6.388 -18.448  1.00  0.00           C  
ATOM   2896  OG1 THR B 177     -18.756   5.353 -19.117  1.00  0.00           O  
ATOM   2897  CG2 THR B 177     -18.760   7.666 -18.606  1.00  0.00           C  
ATOM   2898  H   THR B 177     -17.018   6.176 -21.137  1.00  0.00           H  
ATOM   2899  HA  THR B 177     -16.073   7.286 -18.508  1.00  0.00           H  
ATOM   2900  HB  THR B 177     -17.955   6.145 -17.389  1.00  0.00           H  
ATOM   2901  HG1 THR B 177     -18.831   5.569 -20.058  1.00  0.00           H  
ATOM   2902 1HG2 THR B 177     -19.756   7.572 -18.177  1.00  0.00           H  
ATOM   2903 2HG2 THR B 177     -18.213   8.458 -18.097  1.00  0.00           H  
ATOM   2904 3HG2 THR B 177     -18.838   7.891 -19.660  1.00  0.00           H  
ATOM   2905  N   PHE B 178     -15.348   5.077 -17.611  1.00  0.00           N  
ATOM   2906  CA  PHE B 178     -14.674   3.848 -17.213  1.00  0.00           C  
ATOM   2907  C   PHE B 178     -14.610   3.736 -15.702  1.00  0.00           C  
ATOM   2908  O   PHE B 178     -15.034   4.646 -14.989  1.00  0.00           O  
ATOM   2909  CB  PHE B 178     -13.302   3.778 -17.878  1.00  0.00           C  
ATOM   2910  CG  PHE B 178     -12.391   4.910 -17.564  1.00  0.00           C  
ATOM   2911  CD1 PHE B 178     -11.497   4.830 -16.537  1.00  0.00           C  
ATOM   2912  CD2 PHE B 178     -12.441   6.088 -18.323  1.00  0.00           C  
ATOM   2913  CE1 PHE B 178     -10.651   5.876 -16.267  1.00  0.00           C  
ATOM   2914  CE2 PHE B 178     -11.610   7.133 -18.049  1.00  0.00           C  
ATOM   2915  CZ  PHE B 178     -10.706   7.025 -17.019  1.00  0.00           C  
ATOM   2916  H   PHE B 178     -15.377   5.880 -16.973  1.00  0.00           H  
ATOM   2917  HA  PHE B 178     -15.255   3.001 -17.582  1.00  0.00           H  
ATOM   2918 1HB  PHE B 178     -12.811   2.849 -17.583  1.00  0.00           H  
ATOM   2919 2HB  PHE B 178     -13.426   3.739 -18.935  1.00  0.00           H  
ATOM   2920  HD1 PHE B 178     -11.460   3.921 -15.934  1.00  0.00           H  
ATOM   2921  HD2 PHE B 178     -13.149   6.167 -19.143  1.00  0.00           H  
ATOM   2922  HE1 PHE B 178      -9.942   5.794 -15.450  1.00  0.00           H  
ATOM   2923  HE2 PHE B 178     -11.661   8.042 -18.646  1.00  0.00           H  
ATOM   2924  HZ  PHE B 178     -10.040   7.849 -16.789  1.00  0.00           H  
ATOM   2925  N   ASN B 179     -14.095   2.625 -15.202  1.00  0.00           N  
ATOM   2926  CA  ASN B 179     -13.959   2.492 -13.771  1.00  0.00           C  
ATOM   2927  C   ASN B 179     -12.573   1.946 -13.457  1.00  0.00           C  
ATOM   2928  O   ASN B 179     -11.858   1.441 -14.329  1.00  0.00           O  
ATOM   2929  CB  ASN B 179     -15.053   1.553 -13.242  1.00  0.00           C  
ATOM   2930  CG  ASN B 179     -15.325   1.637 -11.708  1.00  0.00           C  
ATOM   2931  OD1 ASN B 179     -14.569   2.276 -10.961  1.00  0.00           O  
ATOM   2932  ND2 ASN B 179     -16.388   0.980 -11.254  1.00  0.00           N  
ATOM   2933  H   ASN B 179     -13.818   1.860 -15.817  1.00  0.00           H  
ATOM   2934  HA  ASN B 179     -14.046   3.472 -13.299  1.00  0.00           H  
ATOM   2935 1HB  ASN B 179     -15.985   1.766 -13.767  1.00  0.00           H  
ATOM   2936 2HB  ASN B 179     -14.780   0.540 -13.497  1.00  0.00           H  
ATOM   2937 1HD2 ASN B 179     -16.605   0.994 -10.275  1.00  0.00           H  
ATOM   2938 2HD2 ASN B 179     -16.972   0.471 -11.889  1.00  0.00           H  
ATOM   2939  N   THR B 180     -12.202   2.036 -12.196  1.00  0.00           N  
ATOM   2940  CA  THR B 180     -10.935   1.505 -11.731  1.00  0.00           C  
ATOM   2941  C   THR B 180     -11.091   1.001 -10.332  1.00  0.00           C  
ATOM   2942  O   THR B 180     -11.743   1.623  -9.489  1.00  0.00           O  
ATOM   2943  CB  THR B 180      -9.793   2.542 -11.768  1.00  0.00           C  
ATOM   2944  OG1 THR B 180      -8.594   1.937 -11.265  1.00  0.00           O  
ATOM   2945  CG2 THR B 180     -10.108   3.676 -10.923  1.00  0.00           C  
ATOM   2946  H   THR B 180     -12.861   2.443 -11.537  1.00  0.00           H  
ATOM   2947  HA  THR B 180     -10.649   0.664 -12.362  1.00  0.00           H  
ATOM   2948  HB  THR B 180      -9.634   2.880 -12.794  1.00  0.00           H  
ATOM   2949  HG1 THR B 180      -8.139   1.478 -11.990  1.00  0.00           H  
ATOM   2950 1HG2 THR B 180      -9.295   4.390 -10.946  1.00  0.00           H  
ATOM   2951 2HG2 THR B 180     -11.024   4.149 -11.273  1.00  0.00           H  
ATOM   2952 3HG2 THR B 180     -10.242   3.307  -9.919  1.00  0.00           H  
ATOM   2953  N   SER B 181     -10.388  -0.073 -10.046  1.00  0.00           N  
ATOM   2954  CA  SER B 181     -10.430  -0.657  -8.731  1.00  0.00           C  
ATOM   2955  C   SER B 181      -9.739   0.217  -7.707  1.00  0.00           C  
ATOM   2956  O   SER B 181      -9.950   0.064  -6.506  1.00  0.00           O  
ATOM   2957  CB  SER B 181      -9.788  -2.010  -8.777  1.00  0.00           C  
ATOM   2958  OG  SER B 181      -8.442  -1.888  -9.062  1.00  0.00           O  
ATOM   2959  H   SER B 181      -9.838  -0.518 -10.771  1.00  0.00           H  
ATOM   2960  HA  SER B 181     -11.475  -0.770  -8.438  1.00  0.00           H  
ATOM   2961 1HB  SER B 181      -9.918  -2.522  -7.827  1.00  0.00           H  
ATOM   2962 2HB  SER B 181     -10.269  -2.613  -9.546  1.00  0.00           H  
ATOM   2963  HG  SER B 181      -8.131  -2.797  -9.264  1.00  0.00           H  
ATOM   2964  N   HIS B 182      -8.954   1.180  -8.166  1.00  0.00           N  
ATOM   2965  CA  HIS B 182      -8.230   2.017  -7.244  1.00  0.00           C  
ATOM   2966  C   HIS B 182      -9.105   2.942  -6.435  1.00  0.00           C  
ATOM   2967  O   HIS B 182      -8.725   3.373  -5.350  1.00  0.00           O  
ATOM   2968  CB  HIS B 182      -7.166   2.747  -7.984  1.00  0.00           C  
ATOM   2969  CG  HIS B 182      -6.043   1.829  -8.294  1.00  0.00           C  
ATOM   2970  ND1 HIS B 182      -4.879   1.834  -7.571  1.00  0.00           N  
ATOM   2971  CD2 HIS B 182      -5.914   0.841  -9.220  1.00  0.00           C  
ATOM   2972  CE1 HIS B 182      -4.061   0.916  -8.036  1.00  0.00           C  
ATOM   2973  NE2 HIS B 182      -4.665   0.284  -9.050  1.00  0.00           N  
ATOM   2974  H   HIS B 182      -8.832   1.315  -9.177  1.00  0.00           H  
ATOM   2975  HA  HIS B 182      -7.716   1.384  -6.538  1.00  0.00           H  
ATOM   2976 1HB  HIS B 182      -7.587   3.134  -8.905  1.00  0.00           H  
ATOM   2977 2HB  HIS B 182      -6.798   3.589  -7.394  1.00  0.00           H  
ATOM   2978  HD1 HIS B 182      -4.671   2.506  -6.830  1.00  0.00           H  
ATOM   2979  HD2 HIS B 182      -6.580   0.460  -9.992  1.00  0.00           H  
ATOM   2980  HE1 HIS B 182      -3.079   0.774  -7.584  1.00  0.00           H  
ATOM   2981  N   LEU B 183     -10.313   3.208  -6.894  1.00  0.00           N  
ATOM   2982  CA  LEU B 183     -11.176   4.113  -6.148  1.00  0.00           C  
ATOM   2983  C   LEU B 183     -11.569   3.534  -4.795  1.00  0.00           C  
ATOM   2984  O   LEU B 183     -11.962   4.272  -3.898  1.00  0.00           O  
ATOM   2985  CB  LEU B 183     -12.427   4.425  -6.964  1.00  0.00           C  
ATOM   2986  CG  LEU B 183     -12.168   5.240  -8.232  1.00  0.00           C  
ATOM   2987  CD1 LEU B 183     -13.388   5.211  -9.121  1.00  0.00           C  
ATOM   2988  CD2 LEU B 183     -11.784   6.647  -7.854  1.00  0.00           C  
ATOM   2989  H   LEU B 183     -10.643   2.783  -7.766  1.00  0.00           H  
ATOM   2990  HA  LEU B 183     -10.628   5.039  -5.978  1.00  0.00           H  
ATOM   2991 1HB  LEU B 183     -12.888   3.480  -7.264  1.00  0.00           H  
ATOM   2992 2HB  LEU B 183     -13.128   4.971  -6.336  1.00  0.00           H  
ATOM   2993  HG  LEU B 183     -11.371   4.805  -8.763  1.00  0.00           H  
ATOM   2994 1HD1 LEU B 183     -13.187   5.776 -10.027  1.00  0.00           H  
ATOM   2995 2HD1 LEU B 183     -13.619   4.175  -9.382  1.00  0.00           H  
ATOM   2996 3HD1 LEU B 183     -14.233   5.649  -8.595  1.00  0.00           H  
ATOM   2997 1HD2 LEU B 183     -11.580   7.222  -8.759  1.00  0.00           H  
ATOM   2998 2HD2 LEU B 183     -12.599   7.112  -7.303  1.00  0.00           H  
ATOM   2999 3HD2 LEU B 183     -10.888   6.625  -7.229  1.00  0.00           H  
ATOM   3000  N   GLN B 184     -11.526   2.206  -4.672  1.00  0.00           N  
ATOM   3001  CA  GLN B 184     -11.924   1.503  -3.459  1.00  0.00           C  
ATOM   3002  C   GLN B 184     -10.733   1.055  -2.619  1.00  0.00           C  
ATOM   3003  O   GLN B 184     -10.904   0.300  -1.663  1.00  0.00           O  
ATOM   3004  CB  GLN B 184     -12.786   0.288  -3.811  1.00  0.00           C  
ATOM   3005  CG  GLN B 184     -14.070   0.638  -4.554  1.00  0.00           C  
ATOM   3006  CD  GLN B 184     -14.996   1.567  -3.733  1.00  0.00           C  
ATOM   3007  OE1 GLN B 184     -15.339   1.273  -2.581  1.00  0.00           O  
ATOM   3008  NE2 GLN B 184     -15.399   2.691  -4.336  1.00  0.00           N  
ATOM   3009  H   GLN B 184     -11.154   1.642  -5.437  1.00  0.00           H  
ATOM   3010  HA  GLN B 184     -12.516   2.184  -2.851  1.00  0.00           H  
ATOM   3011 1HB  GLN B 184     -12.207  -0.393  -4.441  1.00  0.00           H  
ATOM   3012 2HB  GLN B 184     -13.047  -0.250  -2.904  1.00  0.00           H  
ATOM   3013 1HG  GLN B 184     -13.810   1.142  -5.487  1.00  0.00           H  
ATOM   3014 2HG  GLN B 184     -14.609  -0.287  -4.766  1.00  0.00           H  
ATOM   3015 1HE2 GLN B 184     -15.998   3.333  -3.852  1.00  0.00           H  
ATOM   3016 2HE2 GLN B 184     -15.103   2.897  -5.268  1.00  0.00           H  
ATOM   3017  N   LYS B 185      -9.525   1.469  -2.999  1.00  0.00           N  
ATOM   3018  CA  LYS B 185      -8.315   1.063  -2.291  1.00  0.00           C  
ATOM   3019  C   LYS B 185      -8.012   2.021  -1.161  1.00  0.00           C  
ATOM   3020  O   LYS B 185      -8.721   3.013  -0.989  1.00  0.00           O  
ATOM   3021  CB  LYS B 185      -7.135   0.897  -3.240  1.00  0.00           C  
ATOM   3022  CG  LYS B 185      -7.297  -0.276  -4.228  1.00  0.00           C  
ATOM   3023  CD  LYS B 185      -6.011  -0.481  -5.028  1.00  0.00           C  
ATOM   3024  CE  LYS B 185      -6.141  -1.477  -6.187  1.00  0.00           C  
ATOM   3025  NZ  LYS B 185      -6.661  -2.789  -5.785  1.00  0.00           N  
ATOM   3026  H   LYS B 185      -9.424   2.103  -3.794  1.00  0.00           H  
ATOM   3027  HA  LYS B 185      -8.490   0.086  -1.838  1.00  0.00           H  
ATOM   3028 1HB  LYS B 185      -7.014   1.814  -3.827  1.00  0.00           H  
ATOM   3029 2HB  LYS B 185      -6.222   0.750  -2.680  1.00  0.00           H  
ATOM   3030 1HG  LYS B 185      -7.488  -1.187  -3.657  1.00  0.00           H  
ATOM   3031 2HG  LYS B 185      -8.132  -0.105  -4.877  1.00  0.00           H  
ATOM   3032 1HD  LYS B 185      -5.708   0.473  -5.424  1.00  0.00           H  
ATOM   3033 2HD  LYS B 185      -5.222  -0.824  -4.379  1.00  0.00           H  
ATOM   3034 1HE  LYS B 185      -6.787  -1.065  -6.960  1.00  0.00           H  
ATOM   3035 2HE  LYS B 185      -5.143  -1.628  -6.604  1.00  0.00           H  
ATOM   3036 1HZ  LYS B 185      -6.652  -3.396  -6.625  1.00  0.00           H  
ATOM   3037 2HZ  LYS B 185      -6.079  -3.240  -5.085  1.00  0.00           H  
ATOM   3038 3HZ  LYS B 185      -7.586  -2.701  -5.425  1.00  0.00           H  
ATOM   3039  N   LYS B 186      -7.023   1.677  -0.333  1.00  0.00           N  
ATOM   3040  CA  LYS B 186      -6.676   2.486   0.828  1.00  0.00           C  
ATOM   3041  C   LYS B 186      -5.362   3.242   0.624  1.00  0.00           C  
ATOM   3042  O   LYS B 186      -5.189   4.328   1.180  1.00  0.00           O  
ATOM   3043  CB  LYS B 186      -6.586   1.607   2.076  1.00  0.00           C  
ATOM   3044  CG  LYS B 186      -7.874   0.872   2.422  1.00  0.00           C  
ATOM   3045  CD  LYS B 186      -7.727   0.076   3.711  1.00  0.00           C  
ATOM   3046  CE  LYS B 186      -8.972  -0.750   3.997  1.00  0.00           C  
ATOM   3047  NZ  LYS B 186      -9.056  -1.952   3.123  1.00  0.00           N  
ATOM   3048  H   LYS B 186      -6.463   0.846  -0.520  1.00  0.00           H  
ATOM   3049  HA  LYS B 186      -7.467   3.216   0.994  1.00  0.00           H  
ATOM   3050 1HB  LYS B 186      -5.801   0.862   1.941  1.00  0.00           H  
ATOM   3051 2HB  LYS B 186      -6.310   2.220   2.934  1.00  0.00           H  
ATOM   3052 1HG  LYS B 186      -8.684   1.593   2.541  1.00  0.00           H  
ATOM   3053 2HG  LYS B 186      -8.133   0.191   1.612  1.00  0.00           H  
ATOM   3054 1HD  LYS B 186      -6.868  -0.592   3.630  1.00  0.00           H  
ATOM   3055 2HD  LYS B 186      -7.557   0.759   4.543  1.00  0.00           H  
ATOM   3056 1HE  LYS B 186      -8.963  -1.073   5.037  1.00  0.00           H  
ATOM   3057 2HE  LYS B 186      -9.860  -0.138   3.837  1.00  0.00           H  
ATOM   3058 1HZ  LYS B 186      -9.894  -2.471   3.343  1.00  0.00           H  
ATOM   3059 2HZ  LYS B 186      -9.084  -1.663   2.155  1.00  0.00           H  
ATOM   3060 3HZ  LYS B 186      -8.248  -2.537   3.276  1.00  0.00           H  
ATOM   3061  N   TYR B 187      -4.457   2.680  -0.195  1.00  0.00           N  
ATOM   3062  CA  TYR B 187      -3.153   3.312  -0.441  1.00  0.00           C  
ATOM   3063  C   TYR B 187      -3.104   4.044  -1.807  1.00  0.00           C  
ATOM   3064  O   TYR B 187      -3.123   5.278  -1.870  1.00  0.00           O  
ATOM   3065  CB  TYR B 187      -2.042   2.263  -0.363  1.00  0.00           C  
ATOM   3066  CG  TYR B 187      -1.874   1.652   1.011  1.00  0.00           C  
ATOM   3067  CD1 TYR B 187      -2.607   0.528   1.364  1.00  0.00           C  
ATOM   3068  CD2 TYR B 187      -0.989   2.215   1.917  1.00  0.00           C  
ATOM   3069  CE1 TYR B 187      -2.455  -0.030   2.618  1.00  0.00           C  
ATOM   3070  CE2 TYR B 187      -0.836   1.657   3.171  1.00  0.00           C  
ATOM   3071  CZ  TYR B 187      -1.565   0.539   3.523  1.00  0.00           C  
ATOM   3072  OH  TYR B 187      -1.413  -0.016   4.772  1.00  0.00           O  
ATOM   3073  H   TYR B 187      -4.670   1.766  -0.597  1.00  0.00           H  
ATOM   3074  HA  TYR B 187      -2.966   4.047   0.342  1.00  0.00           H  
ATOM   3075 1HB  TYR B 187      -2.249   1.458  -1.070  1.00  0.00           H  
ATOM   3076 2HB  TYR B 187      -1.093   2.715  -0.652  1.00  0.00           H  
ATOM   3077  HD1 TYR B 187      -3.304   0.085   0.651  1.00  0.00           H  
ATOM   3078  HD2 TYR B 187      -0.414   3.099   1.640  1.00  0.00           H  
ATOM   3079  HE1 TYR B 187      -3.030  -0.912   2.896  1.00  0.00           H  
ATOM   3080  HE2 TYR B 187      -0.140   2.101   3.884  1.00  0.00           H  
ATOM   3081  HH  TYR B 187      -2.241  -0.419   5.045  1.00  0.00           H  
ATOM   3082  N   VAL B 188      -3.146   3.322  -2.921  1.00  0.00           N  
ATOM   3083  CA  VAL B 188      -3.042   4.043  -4.186  1.00  0.00           C  
ATOM   3084  C   VAL B 188      -4.397   4.443  -4.712  1.00  0.00           C  
ATOM   3085  O   VAL B 188      -4.911   3.862  -5.664  1.00  0.00           O  
ATOM   3086  CB  VAL B 188      -2.333   3.174  -5.208  1.00  0.00           C  
ATOM   3087  CG1 VAL B 188      -2.087   3.957  -6.495  1.00  0.00           C  
ATOM   3088  CG2 VAL B 188      -1.061   2.699  -4.574  1.00  0.00           C  
ATOM   3089  H   VAL B 188      -3.186   2.314  -2.893  1.00  0.00           H  
ATOM   3090  HA  VAL B 188      -2.446   4.943  -4.028  1.00  0.00           H  
ATOM   3091  HB  VAL B 188      -2.957   2.321  -5.450  1.00  0.00           H  
ATOM   3092 1HG1 VAL B 188      -1.581   3.323  -7.224  1.00  0.00           H  
ATOM   3093 2HG1 VAL B 188      -3.044   4.288  -6.910  1.00  0.00           H  
ATOM   3094 3HG1 VAL B 188      -1.468   4.829  -6.281  1.00  0.00           H  
ATOM   3095 1HG2 VAL B 188      -0.533   2.051  -5.244  1.00  0.00           H  
ATOM   3096 2HG2 VAL B 188      -0.439   3.548  -4.323  1.00  0.00           H  
ATOM   3097 3HG2 VAL B 188      -1.307   2.149  -3.666  1.00  0.00           H  
ATOM   3098  N   LYS B 189      -4.941   5.486  -4.119  1.00  0.00           N  
ATOM   3099  CA  LYS B 189      -6.298   5.952  -4.431  1.00  0.00           C  
ATOM   3100  C   LYS B 189      -6.341   6.988  -5.529  1.00  0.00           C  
ATOM   3101  O   LYS B 189      -7.387   7.233  -6.129  1.00  0.00           O  
ATOM   3102  CB  LYS B 189      -6.919   6.555  -3.180  1.00  0.00           C  
ATOM   3103  CG  LYS B 189      -7.115   5.582  -2.075  1.00  0.00           C  
ATOM   3104  CD  LYS B 189      -7.908   6.202  -0.924  1.00  0.00           C  
ATOM   3105  CE  LYS B 189      -7.033   7.155  -0.113  1.00  0.00           C  
ATOM   3106  NZ  LYS B 189      -7.680   7.550   1.159  1.00  0.00           N  
ATOM   3107  H   LYS B 189      -4.404   5.892  -3.352  1.00  0.00           H  
ATOM   3108  HA  LYS B 189      -6.892   5.095  -4.753  1.00  0.00           H  
ATOM   3109 1HB  LYS B 189      -6.285   7.357  -2.811  1.00  0.00           H  
ATOM   3110 2HB  LYS B 189      -7.889   6.985  -3.428  1.00  0.00           H  
ATOM   3111 1HG  LYS B 189      -7.659   4.722  -2.466  1.00  0.00           H  
ATOM   3112 2HG  LYS B 189      -6.146   5.238  -1.704  1.00  0.00           H  
ATOM   3113 1HD  LYS B 189      -8.769   6.741  -1.320  1.00  0.00           H  
ATOM   3114 2HD  LYS B 189      -8.270   5.410  -0.267  1.00  0.00           H  
ATOM   3115 1HE  LYS B 189      -6.084   6.664   0.110  1.00  0.00           H  
ATOM   3116 2HE  LYS B 189      -6.837   8.047  -0.704  1.00  0.00           H  
ATOM   3117 1HZ  LYS B 189      -7.071   8.175   1.666  1.00  0.00           H  
ATOM   3118 2HZ  LYS B 189      -8.553   8.012   0.964  1.00  0.00           H  
ATOM   3119 3HZ  LYS B 189      -7.849   6.722   1.712  1.00  0.00           H  
ATOM   3120  N   VAL B 190      -5.212   7.638  -5.739  1.00  0.00           N  
ATOM   3121  CA  VAL B 190      -5.128   8.729  -6.678  1.00  0.00           C  
ATOM   3122  C   VAL B 190      -4.303   8.398  -7.880  1.00  0.00           C  
ATOM   3123  O   VAL B 190      -3.092   8.165  -7.782  1.00  0.00           O  
ATOM   3124  CB  VAL B 190      -4.518   9.942  -5.990  1.00  0.00           C  
ATOM   3125  CG1 VAL B 190      -4.392  11.086  -6.958  1.00  0.00           C  
ATOM   3126  CG2 VAL B 190      -5.381  10.331  -4.833  1.00  0.00           C  
ATOM   3127  H   VAL B 190      -4.393   7.364  -5.219  1.00  0.00           H  
ATOM   3128  HA  VAL B 190      -6.135   8.977  -7.010  1.00  0.00           H  
ATOM   3129  HB  VAL B 190      -3.527   9.686  -5.641  1.00  0.00           H  
ATOM   3130 1HG1 VAL B 190      -3.953  11.945  -6.460  1.00  0.00           H  
ATOM   3131 2HG1 VAL B 190      -3.755  10.788  -7.794  1.00  0.00           H  
ATOM   3132 3HG1 VAL B 190      -5.380  11.352  -7.329  1.00  0.00           H  
ATOM   3133 1HG2 VAL B 190      -4.938  11.184  -4.335  1.00  0.00           H  
ATOM   3134 2HG2 VAL B 190      -6.378  10.593  -5.191  1.00  0.00           H  
ATOM   3135 3HG2 VAL B 190      -5.452   9.504  -4.134  1.00  0.00           H  
ATOM   3136  N   LEU B 191      -4.982   8.394  -9.003  1.00  0.00           N  
ATOM   3137  CA  LEU B 191      -4.405   8.067 -10.282  1.00  0.00           C  
ATOM   3138  C   LEU B 191      -4.588   9.177 -11.279  1.00  0.00           C  
ATOM   3139  O   LEU B 191      -5.559   9.933 -11.214  1.00  0.00           O  
ATOM   3140  CB  LEU B 191      -5.079   6.823 -10.868  1.00  0.00           C  
ATOM   3141  CG  LEU B 191      -4.980   5.524 -10.094  1.00  0.00           C  
ATOM   3142  CD1 LEU B 191      -5.860   4.509 -10.741  1.00  0.00           C  
ATOM   3143  CD2 LEU B 191      -3.572   5.052 -10.128  1.00  0.00           C  
ATOM   3144  H   LEU B 191      -5.970   8.610  -8.960  1.00  0.00           H  
ATOM   3145  HA  LEU B 191      -3.338   7.888 -10.151  1.00  0.00           H  
ATOM   3146 1HB  LEU B 191      -6.135   7.043 -10.997  1.00  0.00           H  
ATOM   3147 2HB  LEU B 191      -4.652   6.652 -11.857  1.00  0.00           H  
ATOM   3148  HG  LEU B 191      -5.298   5.664  -9.054  1.00  0.00           H  
ATOM   3149 1HD1 LEU B 191      -5.769   3.593 -10.235  1.00  0.00           H  
ATOM   3150 2HD1 LEU B 191      -6.888   4.849 -10.705  1.00  0.00           H  
ATOM   3151 3HD1 LEU B 191      -5.576   4.355 -11.754  1.00  0.00           H  
ATOM   3152 1HD2 LEU B 191      -3.489   4.113  -9.584  1.00  0.00           H  
ATOM   3153 2HD2 LEU B 191      -3.257   4.910 -11.161  1.00  0.00           H  
ATOM   3154 3HD2 LEU B 191      -2.962   5.797  -9.662  1.00  0.00           H  
ATOM   3155  N   MET B 192      -3.679   9.252 -12.230  1.00  0.00           N  
ATOM   3156  CA  MET B 192      -3.918  10.099 -13.379  1.00  0.00           C  
ATOM   3157  C   MET B 192      -4.265   9.120 -14.495  1.00  0.00           C  
ATOM   3158  O   MET B 192      -3.644   8.058 -14.622  1.00  0.00           O  
ATOM   3159  CB  MET B 192      -2.735  10.993 -13.752  1.00  0.00           C  
ATOM   3160  CG  MET B 192      -3.059  11.912 -14.973  1.00  0.00           C  
ATOM   3161  SD  MET B 192      -1.721  12.932 -15.483  1.00  0.00           S  
ATOM   3162  CE  MET B 192      -0.774  11.716 -16.420  1.00  0.00           C  
ATOM   3163  H   MET B 192      -2.858   8.653 -12.180  1.00  0.00           H  
ATOM   3164  HA  MET B 192      -4.790  10.729 -13.204  1.00  0.00           H  
ATOM   3165 1HB  MET B 192      -2.473  11.635 -12.906  1.00  0.00           H  
ATOM   3166 2HB  MET B 192      -1.870  10.389 -13.988  1.00  0.00           H  
ATOM   3167 1HG  MET B 192      -3.360  11.300 -15.829  1.00  0.00           H  
ATOM   3168 2HG  MET B 192      -3.901  12.561 -14.718  1.00  0.00           H  
ATOM   3169 1HE  MET B 192       0.122  12.186 -16.829  1.00  0.00           H  
ATOM   3170 2HE  MET B 192      -0.489  10.891 -15.767  1.00  0.00           H  
ATOM   3171 3HE  MET B 192      -1.386  11.334 -17.240  1.00  0.00           H  
ATOM   3172  N   HIS B 193      -5.285   9.430 -15.271  1.00  0.00           N  
ATOM   3173  CA  HIS B 193      -5.691   8.519 -16.320  1.00  0.00           C  
ATOM   3174  C   HIS B 193      -5.323   9.085 -17.694  1.00  0.00           C  
ATOM   3175  O   HIS B 193      -5.353  10.295 -17.907  1.00  0.00           O  
ATOM   3176  CB  HIS B 193      -7.198   8.274 -16.222  1.00  0.00           C  
ATOM   3177  CG  HIS B 193      -7.660   7.721 -14.890  1.00  0.00           C  
ATOM   3178  ND1 HIS B 193      -7.443   6.423 -14.509  1.00  0.00           N  
ATOM   3179  CD2 HIS B 193      -8.326   8.308 -13.865  1.00  0.00           C  
ATOM   3180  CE1 HIS B 193      -7.973   6.222 -13.306  1.00  0.00           C  
ATOM   3181  NE2 HIS B 193      -8.512   7.344 -12.890  1.00  0.00           N  
ATOM   3182  H   HIS B 193      -5.776  10.314 -15.144  1.00  0.00           H  
ATOM   3183  HA  HIS B 193      -5.182   7.566 -16.211  1.00  0.00           H  
ATOM   3184 1HB  HIS B 193      -7.714   9.196 -16.384  1.00  0.00           H  
ATOM   3185 2HB  HIS B 193      -7.503   7.583 -17.007  1.00  0.00           H  
ATOM   3186  HD2 HIS B 193      -8.657   9.341 -13.818  1.00  0.00           H  
ATOM   3187  HE1 HIS B 193      -7.959   5.279 -12.767  1.00  0.00           H  
ATOM   3188  HE2 HIS B 193      -8.985   7.489 -12.011  1.00  0.00           H  
ATOM   3189  N   ASP B 194      -5.013   8.196 -18.628  1.00  0.00           N  
ATOM   3190  CA  ASP B 194      -4.669   8.546 -20.010  1.00  0.00           C  
ATOM   3191  C   ASP B 194      -5.621   7.938 -21.018  1.00  0.00           C  
ATOM   3192  O   ASP B 194      -5.611   6.725 -21.236  1.00  0.00           O  
ATOM   3193  CB  ASP B 194      -3.255   8.079 -20.337  1.00  0.00           C  
ATOM   3194  CG  ASP B 194      -2.836   8.373 -21.767  1.00  0.00           C  
ATOM   3195  OD1 ASP B 194      -3.653   8.874 -22.485  1.00  0.00           O  
ATOM   3196  OD2 ASP B 194      -1.723   8.010 -22.181  1.00  0.00           O  
ATOM   3197  H   ASP B 194      -4.998   7.219 -18.357  1.00  0.00           H  
ATOM   3198  HA  ASP B 194      -4.713   9.632 -20.114  1.00  0.00           H  
ATOM   3199 1HB  ASP B 194      -2.584   8.614 -19.700  1.00  0.00           H  
ATOM   3200 2HB  ASP B 194      -3.156   7.039 -20.127  1.00  0.00           H  
ATOM   3201  N   VAL B 195      -6.486   8.758 -21.587  1.00  0.00           N  
ATOM   3202  CA  VAL B 195      -7.453   8.240 -22.530  1.00  0.00           C  
ATOM   3203  C   VAL B 195      -6.854   8.380 -23.903  1.00  0.00           C  
ATOM   3204  O   VAL B 195      -6.408   9.467 -24.264  1.00  0.00           O  
ATOM   3205  CB  VAL B 195      -8.767   9.031 -22.494  1.00  0.00           C  
ATOM   3206  CG1 VAL B 195      -9.721   8.420 -23.504  1.00  0.00           C  
ATOM   3207  CG2 VAL B 195      -9.355   9.081 -21.061  1.00  0.00           C  
ATOM   3208  H   VAL B 195      -6.444   9.757 -21.388  1.00  0.00           H  
ATOM   3209  HA  VAL B 195      -7.622   7.188 -22.341  1.00  0.00           H  
ATOM   3210  HB  VAL B 195      -8.573  10.039 -22.818  1.00  0.00           H  
ATOM   3211 1HG1 VAL B 195     -10.640   8.980 -23.519  1.00  0.00           H  
ATOM   3212 2HG1 VAL B 195      -9.275   8.441 -24.496  1.00  0.00           H  
ATOM   3213 3HG1 VAL B 195      -9.934   7.388 -23.228  1.00  0.00           H  
ATOM   3214 1HG2 VAL B 195     -10.274   9.665 -21.069  1.00  0.00           H  
ATOM   3215 2HG2 VAL B 195      -9.574   8.106 -20.693  1.00  0.00           H  
ATOM   3216 3HG2 VAL B 195      -8.630   9.558 -20.394  1.00  0.00           H  
ATOM   3217  N   ALA B 196      -6.822   7.312 -24.676  1.00  0.00           N  
ATOM   3218  CA  ALA B 196      -6.206   7.416 -25.975  1.00  0.00           C  
ATOM   3219  C   ALA B 196      -7.088   6.900 -27.075  1.00  0.00           C  
ATOM   3220  O   ALA B 196      -7.763   5.876 -26.939  1.00  0.00           O  
ATOM   3221  CB  ALA B 196      -4.905   6.652 -25.991  1.00  0.00           C  
ATOM   3222  H   ALA B 196      -7.192   6.432 -24.349  1.00  0.00           H  
ATOM   3223  HA  ALA B 196      -6.016   8.454 -26.153  1.00  0.00           H  
ATOM   3224 1HB  ALA B 196      -4.426   6.773 -26.961  1.00  0.00           H  
ATOM   3225 2HB  ALA B 196      -4.257   7.051 -25.211  1.00  0.00           H  
ATOM   3226 3HB  ALA B 196      -5.102   5.596 -25.807  1.00  0.00           H  
ATOM   3227  N   TYR B 197      -7.028   7.569 -28.217  1.00  0.00           N  
ATOM   3228  CA  TYR B 197      -7.819   7.102 -29.339  1.00  0.00           C  
ATOM   3229  C   TYR B 197      -7.243   7.391 -30.697  1.00  0.00           C  
ATOM   3230  O   TYR B 197      -6.437   8.310 -30.888  1.00  0.00           O  
ATOM   3231  CB  TYR B 197      -9.238   7.648 -29.236  1.00  0.00           C  
ATOM   3232  CG  TYR B 197      -9.322   9.145 -29.159  1.00  0.00           C  
ATOM   3233  CD1 TYR B 197      -9.228   9.750 -27.900  1.00  0.00           C  
ATOM   3234  CD2 TYR B 197      -9.492   9.926 -30.298  1.00  0.00           C  
ATOM   3235  CE1 TYR B 197      -9.307  11.124 -27.772  1.00  0.00           C  
ATOM   3236  CE2 TYR B 197      -9.576  11.311 -30.173  1.00  0.00           C  
ATOM   3237  CZ  TYR B 197      -9.483  11.910 -28.905  1.00  0.00           C  
ATOM   3238  OH  TYR B 197      -9.564  13.288 -28.770  1.00  0.00           O  
ATOM   3239  H   TYR B 197      -6.460   8.413 -28.267  1.00  0.00           H  
ATOM   3240  HA  TYR B 197      -7.885   6.031 -29.257  1.00  0.00           H  
ATOM   3241 1HB  TYR B 197      -9.811   7.321 -30.105  1.00  0.00           H  
ATOM   3242 2HB  TYR B 197      -9.717   7.247 -28.379  1.00  0.00           H  
ATOM   3243  HD1 TYR B 197      -9.094   9.132 -27.011  1.00  0.00           H  
ATOM   3244  HD2 TYR B 197      -9.561   9.453 -31.277  1.00  0.00           H  
ATOM   3245  HE1 TYR B 197      -9.237  11.585 -26.787  1.00  0.00           H  
ATOM   3246  HE2 TYR B 197      -9.710  11.930 -31.060  1.00  0.00           H  
ATOM   3247  HH  TYR B 197      -9.800  13.677 -29.616  1.00  0.00           H  
ATOM   3248  N   ARG B 198      -7.675   6.584 -31.654  1.00  0.00           N  
ATOM   3249  CA  ARG B 198      -7.254   6.785 -33.027  1.00  0.00           C  
ATOM   3250  C   ARG B 198      -8.348   6.436 -33.994  1.00  0.00           C  
ATOM   3251  O   ARG B 198      -9.248   5.643 -33.701  1.00  0.00           O  
ATOM   3252  CB  ARG B 198      -6.048   5.932 -33.399  1.00  0.00           C  
ATOM   3253  CG  ARG B 198      -6.283   4.457 -33.437  1.00  0.00           C  
ATOM   3254  CD  ARG B 198      -5.060   3.732 -33.909  1.00  0.00           C  
ATOM   3255  NE  ARG B 198      -5.235   2.264 -33.876  1.00  0.00           N  
ATOM   3256  CZ  ARG B 198      -5.742   1.483 -34.872  1.00  0.00           C  
ATOM   3257  NH1 ARG B 198      -6.095   1.994 -36.034  1.00  0.00           N  
ATOM   3258  NH2 ARG B 198      -5.874   0.174 -34.674  1.00  0.00           N  
ATOM   3259  H   ARG B 198      -8.316   5.831 -31.394  1.00  0.00           H  
ATOM   3260  HA  ARG B 198      -6.993   7.834 -33.162  1.00  0.00           H  
ATOM   3261 1HB  ARG B 198      -5.682   6.222 -34.386  1.00  0.00           H  
ATOM   3262 2HB  ARG B 198      -5.240   6.106 -32.692  1.00  0.00           H  
ATOM   3263 1HG  ARG B 198      -6.547   4.099 -32.450  1.00  0.00           H  
ATOM   3264 2HG  ARG B 198      -7.096   4.243 -34.131  1.00  0.00           H  
ATOM   3265 1HD  ARG B 198      -4.862   4.025 -34.923  1.00  0.00           H  
ATOM   3266 2HD  ARG B 198      -4.208   3.998 -33.302  1.00  0.00           H  
ATOM   3267  HE  ARG B 198      -4.996   1.795 -33.013  1.00  0.00           H  
ATOM   3268 1HH1 ARG B 198      -5.936   2.991 -36.236  1.00  0.00           H  
ATOM   3269 2HH1 ARG B 198      -6.458   1.401 -36.766  1.00  0.00           H  
ATOM   3270 1HH2 ARG B 198      -5.584  -0.238 -33.788  1.00  0.00           H  
ATOM   3271 2HH2 ARG B 198      -6.250  -0.413 -35.404  1.00  0.00           H  
ATOM   3272  N   GLN B 199      -8.258   7.028 -35.173  1.00  0.00           N  
ATOM   3273  CA  GLN B 199      -9.183   6.750 -36.261  1.00  0.00           C  
ATOM   3274  C   GLN B 199      -8.747   5.474 -36.954  1.00  0.00           C  
ATOM   3275  O   GLN B 199      -7.560   5.262 -37.159  1.00  0.00           O  
ATOM   3276  CB  GLN B 199      -9.243   7.909 -37.261  1.00  0.00           C  
ATOM   3277  CG  GLN B 199     -10.347   7.764 -38.306  1.00  0.00           C  
ATOM   3278  CD  GLN B 199     -10.457   8.966 -39.217  1.00  0.00           C  
ATOM   3279  OE1 GLN B 199      -9.771   9.971 -39.028  1.00  0.00           O  
ATOM   3280  NE2 GLN B 199     -11.321   8.869 -40.225  1.00  0.00           N  
ATOM   3281  H   GLN B 199      -7.500   7.682 -35.332  1.00  0.00           H  
ATOM   3282  HA  GLN B 199     -10.183   6.590 -35.855  1.00  0.00           H  
ATOM   3283 1HB  GLN B 199      -9.410   8.841 -36.731  1.00  0.00           H  
ATOM   3284 2HB  GLN B 199      -8.287   7.991 -37.784  1.00  0.00           H  
ATOM   3285 1HG  GLN B 199     -10.166   6.904 -38.921  1.00  0.00           H  
ATOM   3286 2HG  GLN B 199     -11.292   7.644 -37.774  1.00  0.00           H  
ATOM   3287 1HE2 GLN B 199     -11.437   9.636 -40.863  1.00  0.00           H  
ATOM   3288 2HE2 GLN B 199     -11.848   8.026 -40.355  1.00  0.00           H  
ATOM   3289  N   GLU B 200      -9.703   4.664 -37.392  1.00  0.00           N  
ATOM   3290  CA  GLU B 200      -9.441   3.438 -38.156  1.00  0.00           C  
ATOM   3291  C   GLU B 200      -8.378   3.637 -39.248  1.00  0.00           C  
ATOM   3292  O   GLU B 200      -7.555   2.757 -39.498  1.00  0.00           O  
ATOM   3293  CB  GLU B 200     -10.755   3.024 -38.837  1.00  0.00           C  
ATOM   3294  CG  GLU B 200     -10.745   1.724 -39.610  1.00  0.00           C  
ATOM   3295  CD  GLU B 200     -12.089   1.452 -40.299  1.00  0.00           C  
ATOM   3296  OE1 GLU B 200     -12.909   2.358 -40.373  1.00  0.00           O  
ATOM   3297  OE2 GLU B 200     -12.271   0.354 -40.767  1.00  0.00           O  
ATOM   3298  H   GLU B 200     -10.670   4.878 -37.151  1.00  0.00           H  
ATOM   3299  HA  GLU B 200      -9.101   2.664 -37.468  1.00  0.00           H  
ATOM   3300 1HB  GLU B 200     -11.525   2.930 -38.075  1.00  0.00           H  
ATOM   3301 2HB  GLU B 200     -11.076   3.816 -39.516  1.00  0.00           H  
ATOM   3302 1HG  GLU B 200      -9.955   1.758 -40.361  1.00  0.00           H  
ATOM   3303 2HG  GLU B 200     -10.525   0.911 -38.922  1.00  0.00           H  
ATOM   3304  N   LYS B 201      -8.455   4.787 -39.917  1.00  0.00           N  
ATOM   3305  CA  LYS B 201      -7.586   5.231 -41.007  1.00  0.00           C  
ATOM   3306  C   LYS B 201      -6.081   5.159 -40.696  1.00  0.00           C  
ATOM   3307  O   LYS B 201      -5.280   4.813 -41.571  1.00  0.00           O  
ATOM   3308  CB  LYS B 201      -7.954   6.684 -41.343  1.00  0.00           C  
ATOM   3309  CG  LYS B 201      -7.114   7.355 -42.412  1.00  0.00           C  
ATOM   3310  CD  LYS B 201      -7.641   8.778 -42.728  1.00  0.00           C  
ATOM   3311  CE  LYS B 201      -7.232   9.816 -41.649  1.00  0.00           C  
ATOM   3312  NZ  LYS B 201      -5.757  10.129 -41.658  1.00  0.00           N  
ATOM   3313  H   LYS B 201      -9.177   5.415 -39.616  1.00  0.00           H  
ATOM   3314  HA  LYS B 201      -7.779   4.598 -41.873  1.00  0.00           H  
ATOM   3315 1HB  LYS B 201      -8.996   6.736 -41.650  1.00  0.00           H  
ATOM   3316 2HB  LYS B 201      -7.849   7.292 -40.440  1.00  0.00           H  
ATOM   3317 1HG  LYS B 201      -6.081   7.429 -42.058  1.00  0.00           H  
ATOM   3318 2HG  LYS B 201      -7.125   6.754 -43.319  1.00  0.00           H  
ATOM   3319 1HD  LYS B 201      -7.250   9.103 -43.691  1.00  0.00           H  
ATOM   3320 2HD  LYS B 201      -8.728   8.754 -42.787  1.00  0.00           H  
ATOM   3321 1HE  LYS B 201      -7.789  10.736 -41.827  1.00  0.00           H  
ATOM   3322 2HE  LYS B 201      -7.496   9.428 -40.665  1.00  0.00           H  
ATOM   3323 1HZ  LYS B 201      -5.558  10.801 -40.933  1.00  0.00           H  
ATOM   3324 2HZ  LYS B 201      -5.206   9.274 -41.454  1.00  0.00           H  
ATOM   3325 3HZ  LYS B 201      -5.480  10.497 -42.545  1.00  0.00           H  
ATOM   3326  N   ASP B 202      -5.708   5.550 -39.475  1.00  0.00           N  
ATOM   3327  CA  ASP B 202      -4.322   5.612 -39.034  1.00  0.00           C  
ATOM   3328  C   ASP B 202      -4.086   4.456 -38.067  1.00  0.00           C  
ATOM   3329  O   ASP B 202      -5.016   4.081 -37.359  1.00  0.00           O  
ATOM   3330  CB  ASP B 202      -4.084   6.941 -38.311  1.00  0.00           C  
ATOM   3331  CG  ASP B 202      -4.258   8.198 -39.214  1.00  0.00           C  
ATOM   3332  OD1 ASP B 202      -4.152   8.097 -40.420  1.00  0.00           O  
ATOM   3333  OD2 ASP B 202      -4.574   9.241 -38.692  1.00  0.00           O  
ATOM   3334  H   ASP B 202      -6.432   5.745 -38.787  1.00  0.00           H  
ATOM   3335  HA  ASP B 202      -3.658   5.511 -39.891  1.00  0.00           H  
ATOM   3336 1HB  ASP B 202      -4.769   7.018 -37.465  1.00  0.00           H  
ATOM   3337 2HB  ASP B 202      -3.075   6.940 -37.914  1.00  0.00           H  
ATOM   3338  N   GLU B 203      -2.862   3.917 -37.979  1.00  0.00           N  
ATOM   3339  CA  GLU B 203      -2.652   2.860 -36.978  1.00  0.00           C  
ATOM   3340  C   GLU B 203      -1.776   3.241 -35.788  1.00  0.00           C  
ATOM   3341  O   GLU B 203      -2.080   2.874 -34.654  1.00  0.00           O  
ATOM   3342  CB  GLU B 203      -2.100   1.587 -37.617  1.00  0.00           C  
ATOM   3343  CG  GLU B 203      -3.050   0.923 -38.603  1.00  0.00           C  
ATOM   3344  CD  GLU B 203      -2.477  -0.339 -39.212  1.00  0.00           C  
ATOM   3345  OE1 GLU B 203      -1.333  -0.638 -38.953  1.00  0.00           O  
ATOM   3346  OE2 GLU B 203      -3.186  -1.004 -39.925  1.00  0.00           O  
ATOM   3347  H   GLU B 203      -2.121   4.219 -38.594  1.00  0.00           H  
ATOM   3348  HA  GLU B 203      -3.617   2.593 -36.576  1.00  0.00           H  
ATOM   3349 1HB  GLU B 203      -1.173   1.817 -38.143  1.00  0.00           H  
ATOM   3350 2HB  GLU B 203      -1.863   0.864 -36.836  1.00  0.00           H  
ATOM   3351 1HG  GLU B 203      -3.978   0.676 -38.083  1.00  0.00           H  
ATOM   3352 2HG  GLU B 203      -3.289   1.631 -39.394  1.00  0.00           H  
ATOM   3353  N   ASN B 204      -0.702   3.988 -36.030  1.00  0.00           N  
ATOM   3354  CA  ASN B 204       0.201   4.333 -34.934  1.00  0.00           C  
ATOM   3355  C   ASN B 204      -0.015   5.749 -34.427  1.00  0.00           C  
ATOM   3356  O   ASN B 204       0.713   6.220 -33.551  1.00  0.00           O  
ATOM   3357  CB  ASN B 204       1.643   4.171 -35.376  1.00  0.00           C  
ATOM   3358  CG  ASN B 204       2.008   2.743 -35.637  1.00  0.00           C  
ATOM   3359  OD1 ASN B 204       1.563   1.832 -34.925  1.00  0.00           O  
ATOM   3360  ND2 ASN B 204       2.814   2.525 -36.652  1.00  0.00           N  
ATOM   3361  H   ASN B 204      -0.489   4.282 -36.968  1.00  0.00           H  
ATOM   3362  HA  ASN B 204       0.012   3.658 -34.097  1.00  0.00           H  
ATOM   3363 1HB  ASN B 204       1.813   4.752 -36.282  1.00  0.00           H  
ATOM   3364 2HB  ASN B 204       2.302   4.567 -34.605  1.00  0.00           H  
ATOM   3365 1HD2 ASN B 204       3.094   1.589 -36.878  1.00  0.00           H  
ATOM   3366 2HD2 ASN B 204       3.152   3.292 -37.200  1.00  0.00           H  
ATOM   3367  N   LYS B 205      -1.001   6.443 -34.991  1.00  0.00           N  
ATOM   3368  CA  LYS B 205      -1.232   7.822 -34.596  1.00  0.00           C  
ATOM   3369  C   LYS B 205      -2.363   7.902 -33.575  1.00  0.00           C  
ATOM   3370  O   LYS B 205      -3.538   7.729 -33.912  1.00  0.00           O  
ATOM   3371  CB  LYS B 205      -1.522   8.686 -35.823  1.00  0.00           C  
ATOM   3372  CG  LYS B 205      -1.688  10.177 -35.528  1.00  0.00           C  
ATOM   3373  CD  LYS B 205      -1.952  10.973 -36.825  1.00  0.00           C  
ATOM   3374  CE  LYS B 205      -2.140  12.468 -36.542  1.00  0.00           C  
ATOM   3375  NZ  LYS B 205      -2.409  13.229 -37.779  1.00  0.00           N  
ATOM   3376  H   LYS B 205      -1.583   6.006 -35.685  1.00  0.00           H  
ATOM   3377  HA  LYS B 205      -0.332   8.207 -34.119  1.00  0.00           H  
ATOM   3378 1HB  LYS B 205      -0.726   8.568 -36.558  1.00  0.00           H  
ATOM   3379 2HB  LYS B 205      -2.448   8.356 -36.281  1.00  0.00           H  
ATOM   3380 1HG  LYS B 205      -2.524  10.315 -34.840  1.00  0.00           H  
ATOM   3381 2HG  LYS B 205      -0.783  10.554 -35.053  1.00  0.00           H  
ATOM   3382 1HD  LYS B 205      -1.109  10.852 -37.507  1.00  0.00           H  
ATOM   3383 2HD  LYS B 205      -2.847  10.584 -37.322  1.00  0.00           H  
ATOM   3384 1HE  LYS B 205      -2.954  12.628 -35.841  1.00  0.00           H  
ATOM   3385 2HE  LYS B 205      -1.223  12.838 -36.102  1.00  0.00           H  
ATOM   3386 1HZ  LYS B 205      -2.467  14.243 -37.581  1.00  0.00           H  
ATOM   3387 2HZ  LYS B 205      -1.659  13.106 -38.465  1.00  0.00           H  
ATOM   3388 3HZ  LYS B 205      -3.262  12.913 -38.191  1.00  0.00           H  
ATOM   3389  N   TRP B 206      -1.999   8.171 -32.330  1.00  0.00           N  
ATOM   3390  CA  TRP B 206      -2.967   8.217 -31.248  1.00  0.00           C  
ATOM   3391  C   TRP B 206      -3.046   9.610 -30.662  1.00  0.00           C  
ATOM   3392  O   TRP B 206      -2.041  10.323 -30.581  1.00  0.00           O  
ATOM   3393  CB  TRP B 206      -2.576   7.247 -30.121  1.00  0.00           C  
ATOM   3394  CG  TRP B 206      -2.636   5.779 -30.462  1.00  0.00           C  
ATOM   3395  CD1 TRP B 206      -1.669   5.026 -31.041  1.00  0.00           C  
ATOM   3396  CD2 TRP B 206      -3.733   4.891 -30.211  1.00  0.00           C  
ATOM   3397  NE1 TRP B 206      -2.107   3.730 -31.185  1.00  0.00           N  
ATOM   3398  CE2 TRP B 206      -3.364   3.637 -30.690  1.00  0.00           C  
ATOM   3399  CE3 TRP B 206      -4.965   5.057 -29.639  1.00  0.00           C  
ATOM   3400  CZ2 TRP B 206      -4.214   2.559 -30.623  1.00  0.00           C  
ATOM   3401  CZ3 TRP B 206      -5.825   3.986 -29.566  1.00  0.00           C  
ATOM   3402  CH2 TRP B 206      -5.458   2.768 -30.056  1.00  0.00           C  
ATOM   3403  H   TRP B 206      -1.019   8.315 -32.125  1.00  0.00           H  
ATOM   3404  HA  TRP B 206      -3.949   7.949 -31.633  1.00  0.00           H  
ATOM   3405 1HB  TRP B 206      -1.560   7.472 -29.802  1.00  0.00           H  
ATOM   3406 2HB  TRP B 206      -3.229   7.425 -29.263  1.00  0.00           H  
ATOM   3407  HD1 TRP B 206      -0.693   5.396 -31.356  1.00  0.00           H  
ATOM   3408  HE1 TRP B 206      -1.574   2.973 -31.605  1.00  0.00           H  
ATOM   3409  HE3 TRP B 206      -5.234   6.020 -29.265  1.00  0.00           H  
ATOM   3410  HZ2 TRP B 206      -3.938   1.577 -31.001  1.00  0.00           H  
ATOM   3411  HZ3 TRP B 206      -6.807   4.122 -29.109  1.00  0.00           H  
ATOM   3412  HH2 TRP B 206      -6.151   1.949 -29.979  1.00  0.00           H  
ATOM   3413  N   THR B 207      -4.231   9.962 -30.213  1.00  0.00           N  
ATOM   3414  CA  THR B 207      -4.479  11.194 -29.498  1.00  0.00           C  
ATOM   3415  C   THR B 207      -4.624  10.844 -28.037  1.00  0.00           C  
ATOM   3416  O   THR B 207      -5.355   9.910 -27.724  1.00  0.00           O  
ATOM   3417  CB  THR B 207      -5.764  11.852 -30.010  1.00  0.00           C  
ATOM   3418  OG1 THR B 207      -5.608  12.172 -31.387  1.00  0.00           O  
ATOM   3419  CG2 THR B 207      -6.098  13.089 -29.221  1.00  0.00           C  
ATOM   3420  H   THR B 207      -5.014   9.333 -30.375  1.00  0.00           H  
ATOM   3421  HA  THR B 207      -3.635  11.871 -29.624  1.00  0.00           H  
ATOM   3422  HB  THR B 207      -6.583  11.138 -29.914  1.00  0.00           H  
ATOM   3423  HG1 THR B 207      -5.545  11.362 -31.901  1.00  0.00           H  
ATOM   3424 1HG2 THR B 207      -7.013  13.524 -29.605  1.00  0.00           H  
ATOM   3425 2HG2 THR B 207      -6.238  12.827 -28.169  1.00  0.00           H  
ATOM   3426 3HG2 THR B 207      -5.288  13.805 -29.313  1.00  0.00           H  
ATOM   3427  N   HIS B 208      -3.914  11.554 -27.152  1.00  0.00           N  
ATOM   3428  CA  HIS B 208      -3.963  11.256 -25.714  1.00  0.00           C  
ATOM   3429  C   HIS B 208      -4.526  12.417 -24.885  1.00  0.00           C  
ATOM   3430  O   HIS B 208      -4.122  13.567 -25.065  1.00  0.00           O  
ATOM   3431  CB  HIS B 208      -2.559  10.929 -25.202  1.00  0.00           C  
ATOM   3432  CG  HIS B 208      -1.924   9.700 -25.803  1.00  0.00           C  
ATOM   3433  ND1 HIS B 208      -1.782   8.519 -25.106  1.00  0.00           N  
ATOM   3434  CD2 HIS B 208      -1.398   9.471 -27.032  1.00  0.00           C  
ATOM   3435  CE1 HIS B 208      -1.188   7.615 -25.885  1.00  0.00           C  
ATOM   3436  NE2 HIS B 208      -0.933   8.166 -27.049  1.00  0.00           N  
ATOM   3437  H   HIS B 208      -3.329  12.308 -27.482  1.00  0.00           H  
ATOM   3438  HA  HIS B 208      -4.591  10.389 -25.541  1.00  0.00           H  
ATOM   3439 1HB  HIS B 208      -1.903  11.778 -25.381  1.00  0.00           H  
ATOM   3440 2HB  HIS B 208      -2.608  10.778 -24.119  1.00  0.00           H  
ATOM   3441  HD1 HIS B 208      -1.826   8.411 -24.076  1.00  0.00           H  
ATOM   3442  HD2 HIS B 208      -1.286  10.101 -27.918  1.00  0.00           H  
ATOM   3443  HE1 HIS B 208      -0.985   6.614 -25.510  1.00  0.00           H  
ATOM   3444  N   VAL B 209      -5.433  12.096 -23.957  1.00  0.00           N  
ATOM   3445  CA  VAL B 209      -6.065  13.065 -23.056  1.00  0.00           C  
ATOM   3446  C   VAL B 209      -5.887  12.694 -21.582  1.00  0.00           C  
ATOM   3447  O   VAL B 209      -6.265  11.601 -21.160  1.00  0.00           O  
ATOM   3448  CB  VAL B 209      -7.590  13.141 -23.339  1.00  0.00           C  
ATOM   3449  CG1 VAL B 209      -8.248  14.125 -22.401  1.00  0.00           C  
ATOM   3450  CG2 VAL B 209      -7.840  13.531 -24.788  1.00  0.00           C  
ATOM   3451  H   VAL B 209      -5.714  11.117 -23.895  1.00  0.00           H  
ATOM   3452  HA  VAL B 209      -5.616  14.044 -23.228  1.00  0.00           H  
ATOM   3453  HB  VAL B 209      -8.031  12.176 -23.156  1.00  0.00           H  
ATOM   3454 1HG1 VAL B 209      -9.304  14.154 -22.606  1.00  0.00           H  
ATOM   3455 2HG1 VAL B 209      -8.087  13.818 -21.364  1.00  0.00           H  
ATOM   3456 3HG1 VAL B 209      -7.821  15.114 -22.556  1.00  0.00           H  
ATOM   3457 1HG2 VAL B 209      -8.914  13.567 -24.974  1.00  0.00           H  
ATOM   3458 2HG2 VAL B 209      -7.403  14.509 -24.982  1.00  0.00           H  
ATOM   3459 3HG2 VAL B 209      -7.385  12.795 -25.452  1.00  0.00           H  
ATOM   3460  N   ASN B 210      -5.340  13.601 -20.772  1.00  0.00           N  
ATOM   3461  CA  ASN B 210      -5.184  13.267 -19.359  1.00  0.00           C  
ATOM   3462  C   ASN B 210      -6.409  13.651 -18.536  1.00  0.00           C  
ATOM   3463  O   ASN B 210      -6.952  14.746 -18.692  1.00  0.00           O  
ATOM   3464  CB  ASN B 210      -3.945  13.894 -18.770  1.00  0.00           C  
ATOM   3465  CG  ASN B 210      -2.686  13.315 -19.339  1.00  0.00           C  
ATOM   3466  OD1 ASN B 210      -2.557  12.100 -19.492  1.00  0.00           O  
ATOM   3467  ND2 ASN B 210      -1.740  14.161 -19.639  1.00  0.00           N  
ATOM   3468  H   ASN B 210      -5.036  14.495 -21.130  1.00  0.00           H  
ATOM   3469  HA  ASN B 210      -5.067  12.193 -19.280  1.00  0.00           H  
ATOM   3470 1HB  ASN B 210      -3.958  14.965 -18.939  1.00  0.00           H  
ATOM   3471 2HB  ASN B 210      -3.947  13.731 -17.692  1.00  0.00           H  
ATOM   3472 1HD2 ASN B 210      -0.874  13.829 -20.015  1.00  0.00           H  
ATOM   3473 2HD2 ASN B 210      -1.877  15.140 -19.491  1.00  0.00           H  
ATOM   3474  N   LEU B 211      -6.833  12.744 -17.661  1.00  0.00           N  
ATOM   3475  CA  LEU B 211      -7.930  12.972 -16.715  1.00  0.00           C  
ATOM   3476  C   LEU B 211      -7.504  12.747 -15.287  1.00  0.00           C  
ATOM   3477  O   LEU B 211      -6.568  11.993 -15.027  1.00  0.00           O  
ATOM   3478  CB  LEU B 211      -9.111  12.040 -16.915  1.00  0.00           C  
ATOM   3479  CG  LEU B 211      -9.711  11.964 -18.208  1.00  0.00           C  
ATOM   3480  CD1 LEU B 211     -10.759  10.866 -18.124  1.00  0.00           C  
ATOM   3481  CD2 LEU B 211     -10.303  13.311 -18.544  1.00  0.00           C  
ATOM   3482  H   LEU B 211      -6.336  11.854 -17.645  1.00  0.00           H  
ATOM   3483  HA  LEU B 211      -8.268  14.001 -16.815  1.00  0.00           H  
ATOM   3484 1HB  LEU B 211      -8.817  11.052 -16.642  1.00  0.00           H  
ATOM   3485 2HB  LEU B 211      -9.904  12.348 -16.235  1.00  0.00           H  
ATOM   3486  HG  LEU B 211      -8.967  11.686 -18.960  1.00  0.00           H  
ATOM   3487 1HD1 LEU B 211     -11.252  10.724 -19.052  1.00  0.00           H  
ATOM   3488 2HD1 LEU B 211     -10.266   9.945 -17.850  1.00  0.00           H  
ATOM   3489 3HD1 LEU B 211     -11.498  11.125 -17.357  1.00  0.00           H  
ATOM   3490 1HD2 LEU B 211     -10.767  13.276 -19.490  1.00  0.00           H  
ATOM   3491 2HD2 LEU B 211     -11.047  13.578 -17.787  1.00  0.00           H  
ATOM   3492 3HD2 LEU B 211      -9.514  14.063 -18.564  1.00  0.00           H  
ATOM   3493  N   SER B 212      -8.247  13.331 -14.358  1.00  0.00           N  
ATOM   3494  CA  SER B 212      -8.065  13.062 -12.933  1.00  0.00           C  
ATOM   3495  C   SER B 212      -9.411  12.617 -12.387  1.00  0.00           C  
ATOM   3496  O   SER B 212      -9.748  12.831 -11.221  1.00  0.00           O  
ATOM   3497  CB  SER B 212      -7.570  14.284 -12.213  1.00  0.00           C  
ATOM   3498  OG  SER B 212      -6.322  14.698 -12.717  1.00  0.00           O  
ATOM   3499  H   SER B 212      -8.979  13.970 -14.641  1.00  0.00           H  
ATOM   3500  HA  SER B 212      -7.349  12.248 -12.796  1.00  0.00           H  
ATOM   3501 1HB  SER B 212      -8.300  15.093 -12.314  1.00  0.00           H  
ATOM   3502 2HB  SER B 212      -7.477  14.048 -11.158  1.00  0.00           H  
ATOM   3503  HG  SER B 212      -5.669  14.100 -12.331  1.00  0.00           H  
ATOM   3504  N   SER B 213     -10.180  12.014 -13.286  1.00  0.00           N  
ATOM   3505  CA  SER B 213     -11.528  11.517 -13.057  1.00  0.00           C  
ATOM   3506  C   SER B 213     -11.730  10.356 -13.980  1.00  0.00           C  
ATOM   3507  O   SER B 213     -10.882  10.066 -14.822  1.00  0.00           O  
ATOM   3508  CB  SER B 213     -12.588  12.507 -13.462  1.00  0.00           C  
ATOM   3509  OG  SER B 213     -12.629  12.600 -14.870  1.00  0.00           O  
ATOM   3510  H   SER B 213      -9.782  11.887 -14.201  1.00  0.00           H  
ATOM   3511  HA  SER B 213     -11.643  11.196 -12.021  1.00  0.00           H  
ATOM   3512 1HB  SER B 213     -13.559  12.191 -13.082  1.00  0.00           H  
ATOM   3513 2HB  SER B 213     -12.364  13.481 -13.036  1.00  0.00           H  
ATOM   3514  HG  SER B 213     -13.267  13.298 -15.080  1.00  0.00           H  
ATOM   3515  N   THR B 214     -12.881   9.736 -13.879  1.00  0.00           N  
ATOM   3516  CA  THR B 214     -13.199   8.605 -14.725  1.00  0.00           C  
ATOM   3517  C   THR B 214     -14.266   8.947 -15.781  1.00  0.00           C  
ATOM   3518  O   THR B 214     -15.047   8.084 -16.218  1.00  0.00           O  
ATOM   3519  CB  THR B 214     -13.585   7.411 -13.858  1.00  0.00           C  
ATOM   3520  OG1 THR B 214     -14.666   7.775 -13.000  1.00  0.00           O  
ATOM   3521  CG2 THR B 214     -12.399   6.941 -13.026  1.00  0.00           C  
ATOM   3522  H   THR B 214     -13.546  10.036 -13.183  1.00  0.00           H  
ATOM   3523  HA  THR B 214     -12.300   8.325 -15.257  1.00  0.00           H  
ATOM   3524  HB  THR B 214     -13.897   6.623 -14.502  1.00  0.00           H  
ATOM   3525  HG1 THR B 214     -15.159   6.982 -12.762  1.00  0.00           H  
ATOM   3526 1HG2 THR B 214     -12.698   6.077 -12.430  1.00  0.00           H  
ATOM   3527 2HG2 THR B 214     -11.581   6.662 -13.683  1.00  0.00           H  
ATOM   3528 3HG2 THR B 214     -12.073   7.743 -12.366  1.00  0.00           H  
ATOM   3529  N   LYS B 215     -14.296  10.238 -16.174  1.00  0.00           N  
ATOM   3530  CA  LYS B 215     -15.217  10.701 -17.211  1.00  0.00           C  
ATOM   3531  C   LYS B 215     -14.625  11.817 -18.088  1.00  0.00           C  
ATOM   3532  O   LYS B 215     -14.114  12.831 -17.602  1.00  0.00           O  
ATOM   3533  CB  LYS B 215     -16.530  11.168 -16.588  1.00  0.00           C  
ATOM   3534  CG  LYS B 215     -17.638  11.598 -17.574  1.00  0.00           C  
ATOM   3535  CD  LYS B 215     -18.932  11.967 -16.799  1.00  0.00           C  
ATOM   3536  CE  LYS B 215     -20.079  12.409 -17.713  1.00  0.00           C  
ATOM   3537  NZ  LYS B 215     -21.276  12.810 -16.923  1.00  0.00           N  
ATOM   3538  H   LYS B 215     -13.645  10.907 -15.758  1.00  0.00           H  
ATOM   3539  HA  LYS B 215     -15.438   9.861 -17.865  1.00  0.00           H  
ATOM   3540 1HB  LYS B 215     -16.937  10.364 -15.975  1.00  0.00           H  
ATOM   3541 2HB  LYS B 215     -16.331  12.013 -15.928  1.00  0.00           H  
ATOM   3542 1HG  LYS B 215     -17.296  12.466 -18.144  1.00  0.00           H  
ATOM   3543 2HG  LYS B 215     -17.838  10.790 -18.278  1.00  0.00           H  
ATOM   3544 1HD  LYS B 215     -19.261  11.098 -16.225  1.00  0.00           H  
ATOM   3545 2HD  LYS B 215     -18.713  12.774 -16.101  1.00  0.00           H  
ATOM   3546 1HE  LYS B 215     -19.753  13.257 -18.315  1.00  0.00           H  
ATOM   3547 2HE  LYS B 215     -20.354  11.600 -18.361  1.00  0.00           H  
ATOM   3548 1HZ  LYS B 215     -22.046  13.119 -17.532  1.00  0.00           H  
ATOM   3549 2HZ  LYS B 215     -21.596  12.034 -16.370  1.00  0.00           H  
ATOM   3550 3HZ  LYS B 215     -21.032  13.574 -16.315  1.00  0.00           H  
ATOM   3551  N   LEU B 216     -14.741  11.610 -19.388  1.00  0.00           N  
ATOM   3552  CA  LEU B 216     -14.279  12.523 -20.425  1.00  0.00           C  
ATOM   3553  C   LEU B 216     -15.305  12.724 -21.488  1.00  0.00           C  
ATOM   3554  O   LEU B 216     -15.902  11.761 -21.947  1.00  0.00           O  
ATOM   3555  CB  LEU B 216     -13.025  11.991 -21.106  1.00  0.00           C  
ATOM   3556  CG  LEU B 216     -12.580  12.696 -22.383  1.00  0.00           C  
ATOM   3557  CD1 LEU B 216     -12.133  14.126 -22.096  1.00  0.00           C  
ATOM   3558  CD2 LEU B 216     -11.461  11.885 -22.977  1.00  0.00           C  
ATOM   3559  H   LEU B 216     -15.166  10.730 -19.686  1.00  0.00           H  
ATOM   3560  HA  LEU B 216     -14.058  13.486 -19.967  1.00  0.00           H  
ATOM   3561 1HB  LEU B 216     -12.237  12.109 -20.442  1.00  0.00           H  
ATOM   3562 2HB  LEU B 216     -13.140  10.939 -21.310  1.00  0.00           H  
ATOM   3563  HG  LEU B 216     -13.411  12.738 -23.087  1.00  0.00           H  
ATOM   3564 1HD1 LEU B 216     -11.826  14.597 -23.031  1.00  0.00           H  
ATOM   3565 2HD1 LEU B 216     -12.947  14.695 -21.668  1.00  0.00           H  
ATOM   3566 3HD1 LEU B 216     -11.308  14.124 -21.413  1.00  0.00           H  
ATOM   3567 1HD2 LEU B 216     -11.118  12.337 -23.892  1.00  0.00           H  
ATOM   3568 2HD2 LEU B 216     -10.634  11.836 -22.270  1.00  0.00           H  
ATOM   3569 3HD2 LEU B 216     -11.831  10.888 -23.179  1.00  0.00           H  
ATOM   3570  N   THR B 217     -15.546  13.961 -21.865  1.00  0.00           N  
ATOM   3571  CA  THR B 217     -16.443  14.157 -22.973  1.00  0.00           C  
ATOM   3572  C   THR B 217     -15.687  14.736 -24.143  1.00  0.00           C  
ATOM   3573  O   THR B 217     -14.946  15.711 -23.997  1.00  0.00           O  
ATOM   3574  CB  THR B 217     -17.616  15.060 -22.601  1.00  0.00           C  
ATOM   3575  OG1 THR B 217     -18.333  14.468 -21.526  1.00  0.00           O  
ATOM   3576  CG2 THR B 217     -18.549  15.214 -23.790  1.00  0.00           C  
ATOM   3577  H   THR B 217     -15.074  14.743 -21.431  1.00  0.00           H  
ATOM   3578  HA  THR B 217     -16.845  13.198 -23.286  1.00  0.00           H  
ATOM   3579  HB  THR B 217     -17.249  16.038 -22.298  1.00  0.00           H  
ATOM   3580  HG1 THR B 217     -18.935  15.117 -21.160  1.00  0.00           H  
ATOM   3581 1HG2 THR B 217     -19.391  15.849 -23.514  1.00  0.00           H  
ATOM   3582 2HG2 THR B 217     -18.019  15.670 -24.623  1.00  0.00           H  
ATOM   3583 3HG2 THR B 217     -18.921  14.235 -24.094  1.00  0.00           H  
ATOM   3584  N   LEU B 218     -15.871  14.110 -25.294  1.00  0.00           N  
ATOM   3585  CA  LEU B 218     -15.297  14.575 -26.534  1.00  0.00           C  
ATOM   3586  C   LEU B 218     -16.423  15.172 -27.344  1.00  0.00           C  
ATOM   3587  O   LEU B 218     -17.517  14.620 -27.389  1.00  0.00           O  
ATOM   3588  CB  LEU B 218     -14.655  13.412 -27.276  1.00  0.00           C  
ATOM   3589  CG  LEU B 218     -13.552  12.708 -26.524  1.00  0.00           C  
ATOM   3590  CD1 LEU B 218     -13.128  11.463 -27.289  1.00  0.00           C  
ATOM   3591  CD2 LEU B 218     -12.376  13.683 -26.358  1.00  0.00           C  
ATOM   3592  H   LEU B 218     -16.479  13.294 -25.304  1.00  0.00           H  
ATOM   3593  HA  LEU B 218     -14.552  15.343 -26.332  1.00  0.00           H  
ATOM   3594 1HB  LEU B 218     -15.424  12.681 -27.488  1.00  0.00           H  
ATOM   3595 2HB  LEU B 218     -14.253  13.775 -28.221  1.00  0.00           H  
ATOM   3596  HG  LEU B 218     -13.915  12.393 -25.542  1.00  0.00           H  
ATOM   3597 1HD1 LEU B 218     -12.334  10.952 -26.744  1.00  0.00           H  
ATOM   3598 2HD1 LEU B 218     -13.983  10.796 -27.393  1.00  0.00           H  
ATOM   3599 3HD1 LEU B 218     -12.763  11.748 -28.277  1.00  0.00           H  
ATOM   3600 1HD2 LEU B 218     -11.567  13.203 -25.831  1.00  0.00           H  
ATOM   3601 2HD2 LEU B 218     -12.022  13.991 -27.342  1.00  0.00           H  
ATOM   3602 3HD2 LEU B 218     -12.707  14.562 -25.799  1.00  0.00           H  
ATOM   3603  N   LEU B 219     -16.193  16.283 -28.008  1.00  0.00           N  
ATOM   3604  CA  LEU B 219     -17.280  16.857 -28.788  1.00  0.00           C  
ATOM   3605  C   LEU B 219     -17.274  16.246 -30.156  1.00  0.00           C  
ATOM   3606  O   LEU B 219     -16.204  15.954 -30.673  1.00  0.00           O  
ATOM   3607  CB  LEU B 219     -17.133  18.356 -28.889  1.00  0.00           C  
ATOM   3608  CG  LEU B 219     -17.044  19.043 -27.585  1.00  0.00           C  
ATOM   3609  CD1 LEU B 219     -16.780  20.496 -27.840  1.00  0.00           C  
ATOM   3610  CD2 LEU B 219     -18.334  18.794 -26.798  1.00  0.00           C  
ATOM   3611  H   LEU B 219     -15.290  16.731 -27.970  1.00  0.00           H  
ATOM   3612  HA  LEU B 219     -18.230  16.629 -28.308  1.00  0.00           H  
ATOM   3613 1HB  LEU B 219     -16.248  18.586 -29.451  1.00  0.00           H  
ATOM   3614 2HB  LEU B 219     -17.997  18.753 -29.416  1.00  0.00           H  
ATOM   3615  HG  LEU B 219     -16.202  18.648 -27.018  1.00  0.00           H  
ATOM   3616 1HD1 LEU B 219     -16.695  21.021 -26.889  1.00  0.00           H  
ATOM   3617 2HD1 LEU B 219     -15.858  20.605 -28.400  1.00  0.00           H  
ATOM   3618 3HD1 LEU B 219     -17.604  20.915 -28.413  1.00  0.00           H  
ATOM   3619 1HD2 LEU B 219     -18.274  19.293 -25.831  1.00  0.00           H  
ATOM   3620 2HD2 LEU B 219     -19.190  19.181 -27.354  1.00  0.00           H  
ATOM   3621 3HD2 LEU B 219     -18.461  17.723 -26.642  1.00  0.00           H  
ATOM   3622  N   GLN B 220     -18.435  16.119 -30.791  1.00  0.00           N  
ATOM   3623  CA  GLN B 220     -18.470  15.555 -32.134  1.00  0.00           C  
ATOM   3624  C   GLN B 220     -17.578  16.319 -33.095  1.00  0.00           C  
ATOM   3625  O   GLN B 220     -16.936  15.737 -33.959  1.00  0.00           O  
ATOM   3626  CB  GLN B 220     -19.904  15.523 -32.628  1.00  0.00           C  
ATOM   3627  CG  GLN B 220     -20.111  14.882 -33.955  1.00  0.00           C  
ATOM   3628  CD  GLN B 220     -21.589  14.844 -34.291  1.00  0.00           C  
ATOM   3629  OE1 GLN B 220     -22.437  15.011 -33.382  1.00  0.00           O  
ATOM   3630  NE2 GLN B 220     -21.907  14.633 -35.568  1.00  0.00           N  
ATOM   3631  H   GLN B 220     -19.321  16.378 -30.349  1.00  0.00           H  
ATOM   3632  HA  GLN B 220     -18.091  14.548 -32.087  1.00  0.00           H  
ATOM   3633 1HB  GLN B 220     -20.513  14.979 -31.906  1.00  0.00           H  
ATOM   3634 2HB  GLN B 220     -20.294  16.539 -32.675  1.00  0.00           H  
ATOM   3635 1HG  GLN B 220     -19.589  15.464 -34.715  1.00  0.00           H  
ATOM   3636 2HG  GLN B 220     -19.733  13.863 -33.933  1.00  0.00           H  
ATOM   3637 1HE2 GLN B 220     -22.866  14.594 -35.855  1.00  0.00           H  
ATOM   3638 2HE2 GLN B 220     -21.183  14.508 -36.251  1.00  0.00           H  
ATOM   3639  N   ARG B 221     -17.497  17.627 -32.923  1.00  0.00           N  
ATOM   3640  CA  ARG B 221     -16.685  18.455 -33.794  1.00  0.00           C  
ATOM   3641  C   ARG B 221     -15.173  18.202 -33.668  1.00  0.00           C  
ATOM   3642  O   ARG B 221     -14.399  18.663 -34.506  1.00  0.00           O  
ATOM   3643  CB  ARG B 221     -16.956  19.924 -33.532  1.00  0.00           C  
ATOM   3644  CG  ARG B 221     -16.471  20.468 -32.180  1.00  0.00           C  
ATOM   3645  CD  ARG B 221     -16.752  21.934 -32.079  1.00  0.00           C  
ATOM   3646  NE  ARG B 221     -16.426  22.499 -30.781  1.00  0.00           N  
ATOM   3647  CZ  ARG B 221     -15.191  22.903 -30.419  1.00  0.00           C  
ATOM   3648  NH1 ARG B 221     -14.186  22.756 -31.258  1.00  0.00           N  
ATOM   3649  NH2 ARG B 221     -14.982  23.452 -29.232  1.00  0.00           N  
ATOM   3650  H   ARG B 221     -18.029  18.054 -32.180  1.00  0.00           H  
ATOM   3651  HA  ARG B 221     -16.975  18.238 -34.822  1.00  0.00           H  
ATOM   3652 1HB  ARG B 221     -16.483  20.519 -34.311  1.00  0.00           H  
ATOM   3653 2HB  ARG B 221     -18.028  20.105 -33.590  1.00  0.00           H  
ATOM   3654 1HG  ARG B 221     -16.991  19.958 -31.379  1.00  0.00           H  
ATOM   3655 2HG  ARG B 221     -15.396  20.310 -32.077  1.00  0.00           H  
ATOM   3656 1HD  ARG B 221     -16.171  22.461 -32.833  1.00  0.00           H  
ATOM   3657 2HD  ARG B 221     -17.815  22.103 -32.262  1.00  0.00           H  
ATOM   3658  HE  ARG B 221     -17.180  22.628 -30.118  1.00  0.00           H  
ATOM   3659 1HH1 ARG B 221     -14.342  22.338 -32.165  1.00  0.00           H  
ATOM   3660 2HH1 ARG B 221     -13.259  23.062 -30.995  1.00  0.00           H  
ATOM   3661 1HH2 ARG B 221     -15.749  23.600 -28.588  1.00  0.00           H  
ATOM   3662 2HH2 ARG B 221     -14.053  23.757 -28.977  1.00  0.00           H  
ATOM   3663  N   LYS B 222     -14.735  17.518 -32.613  1.00  0.00           N  
ATOM   3664  CA  LYS B 222     -13.315  17.273 -32.410  1.00  0.00           C  
ATOM   3665  C   LYS B 222     -12.812  16.006 -33.084  1.00  0.00           C  
ATOM   3666  O   LYS B 222     -11.610  15.726 -33.049  1.00  0.00           O  
ATOM   3667  CB  LYS B 222     -12.977  17.201 -30.922  1.00  0.00           C  
ATOM   3668  CG  LYS B 222     -13.094  18.511 -30.182  1.00  0.00           C  
ATOM   3669  CD  LYS B 222     -12.624  18.361 -28.734  1.00  0.00           C  
ATOM   3670  CE  LYS B 222     -12.636  19.697 -28.005  1.00  0.00           C  
ATOM   3671  NZ  LYS B 222     -12.136  19.574 -26.597  1.00  0.00           N  
ATOM   3672  H   LYS B 222     -15.392  17.114 -31.950  1.00  0.00           H  
ATOM   3673  HA  LYS B 222     -12.764  18.108 -32.840  1.00  0.00           H  
ATOM   3674 1HB  LYS B 222     -13.650  16.488 -30.441  1.00  0.00           H  
ATOM   3675 2HB  LYS B 222     -11.963  16.829 -30.800  1.00  0.00           H  
ATOM   3676 1HG  LYS B 222     -12.479  19.261 -30.680  1.00  0.00           H  
ATOM   3677 2HG  LYS B 222     -14.116  18.850 -30.203  1.00  0.00           H  
ATOM   3678 1HD  LYS B 222     -13.282  17.668 -28.209  1.00  0.00           H  
ATOM   3679 2HD  LYS B 222     -11.614  17.955 -28.718  1.00  0.00           H  
ATOM   3680 1HE  LYS B 222     -12.007  20.402 -28.544  1.00  0.00           H  
ATOM   3681 2HE  LYS B 222     -13.649  20.075 -27.984  1.00  0.00           H  
ATOM   3682 1HZ  LYS B 222     -12.162  20.479 -26.151  1.00  0.00           H  
ATOM   3683 2HZ  LYS B 222     -12.720  18.931 -26.080  1.00  0.00           H  
ATOM   3684 3HZ  LYS B 222     -11.183  19.232 -26.605  1.00  0.00           H  
ATOM   3685  N   LEU B 223     -13.703  15.229 -33.692  1.00  0.00           N  
ATOM   3686  CA  LEU B 223     -13.276  13.971 -34.301  1.00  0.00           C  
ATOM   3687  C   LEU B 223     -14.005  13.753 -35.626  1.00  0.00           C  
ATOM   3688  O   LEU B 223     -15.027  14.372 -35.897  1.00  0.00           O  
ATOM   3689  CB  LEU B 223     -13.399  12.822 -33.258  1.00  0.00           C  
ATOM   3690  CG  LEU B 223     -14.797  12.369 -32.790  1.00  0.00           C  
ATOM   3691  CD1 LEU B 223     -14.721  10.946 -32.212  1.00  0.00           C  
ATOM   3692  CD2 LEU B 223     -15.269  13.298 -31.745  1.00  0.00           C  
ATOM   3693  H   LEU B 223     -14.691  15.498 -33.727  1.00  0.00           H  
ATOM   3694  HA  LEU B 223     -12.218  14.049 -34.541  1.00  0.00           H  
ATOM   3695 1HB  LEU B 223     -12.915  11.964 -33.653  1.00  0.00           H  
ATOM   3696 2HB  LEU B 223     -12.853  13.123 -32.366  1.00  0.00           H  
ATOM   3697  HG  LEU B 223     -15.490  12.372 -33.635  1.00  0.00           H  
ATOM   3698 1HD1 LEU B 223     -15.713  10.642 -31.875  1.00  0.00           H  
ATOM   3699 2HD1 LEU B 223     -14.372  10.258 -32.975  1.00  0.00           H  
ATOM   3700 3HD1 LEU B 223     -14.034  10.934 -31.367  1.00  0.00           H  
ATOM   3701 1HD2 LEU B 223     -16.245  12.996 -31.404  1.00  0.00           H  
ATOM   3702 2HD2 LEU B 223     -14.579  13.296 -30.904  1.00  0.00           H  
ATOM   3703 3HD2 LEU B 223     -15.323  14.295 -32.168  1.00  0.00           H  
ATOM   3704  N   GLN B 224     -13.441  12.932 -36.502  1.00  0.00           N  
ATOM   3705  CA  GLN B 224     -14.000  12.843 -37.850  1.00  0.00           C  
ATOM   3706  C   GLN B 224     -15.417  12.260 -37.901  1.00  0.00           C  
ATOM   3707  O   GLN B 224     -15.745  11.369 -37.111  1.00  0.00           O  
ATOM   3708  CB  GLN B 224     -13.081  12.024 -38.769  1.00  0.00           C  
ATOM   3709  CG  GLN B 224     -11.719  12.669 -39.045  1.00  0.00           C  
ATOM   3710  CD  GLN B 224     -11.806  14.021 -39.737  1.00  0.00           C  
ATOM   3711  OE1 GLN B 224     -12.478  14.178 -40.768  1.00  0.00           O  
ATOM   3712  NE2 GLN B 224     -11.120  15.015 -39.173  1.00  0.00           N  
ATOM   3713  H   GLN B 224     -12.627  12.384 -36.237  1.00  0.00           H  
ATOM   3714  HA  GLN B 224     -14.006  13.858 -38.223  1.00  0.00           H  
ATOM   3715 1HB  GLN B 224     -12.881  11.061 -38.303  1.00  0.00           H  
ATOM   3716 2HB  GLN B 224     -13.582  11.825 -39.719  1.00  0.00           H  
ATOM   3717 1HG  GLN B 224     -11.195  12.798 -38.102  1.00  0.00           H  
ATOM   3718 2HG  GLN B 224     -11.153  12.013 -39.695  1.00  0.00           H  
ATOM   3719 1HE2 GLN B 224     -11.131  15.930 -39.582  1.00  0.00           H  
ATOM   3720 2HE2 GLN B 224     -10.589  14.846 -38.343  1.00  0.00           H  
ATOM   3721  N   PRO B 225     -16.289  12.781 -38.800  1.00  0.00           N  
ATOM   3722  CA  PRO B 225     -17.634  12.309 -39.076  1.00  0.00           C  
ATOM   3723  C   PRO B 225     -17.542  11.017 -39.835  1.00  0.00           C  
ATOM   3724  O   PRO B 225     -16.524  10.755 -40.481  1.00  0.00           O  
ATOM   3725  CB  PRO B 225     -18.230  13.421 -39.916  1.00  0.00           C  
ATOM   3726  CG  PRO B 225     -17.053  14.003 -40.649  1.00  0.00           C  
ATOM   3727  CD  PRO B 225     -15.890  13.911 -39.681  1.00  0.00           C  
ATOM   3728  HA  PRO B 225     -18.183  12.175 -38.133  1.00  0.00           H  
ATOM   3729 1HB  PRO B 225     -18.999  13.004 -40.583  1.00  0.00           H  
ATOM   3730 2HB  PRO B 225     -18.733  14.145 -39.259  1.00  0.00           H  
ATOM   3731 1HG  PRO B 225     -16.873  13.429 -41.569  1.00  0.00           H  
ATOM   3732 2HG  PRO B 225     -17.272  15.036 -40.956  1.00  0.00           H  
ATOM   3733 1HD  PRO B 225     -14.985  13.687 -40.265  1.00  0.00           H  
ATOM   3734 2HD  PRO B 225     -15.807  14.846 -39.095  1.00  0.00           H  
ATOM   3735  N   ALA B 226     -18.588  10.212 -39.751  1.00  0.00           N  
ATOM   3736  CA  ALA B 226     -18.656   8.912 -40.405  1.00  0.00           C  
ATOM   3737  C   ALA B 226     -17.329   8.188 -40.282  1.00  0.00           C  
ATOM   3738  O   ALA B 226     -16.763   7.731 -41.279  1.00  0.00           O  
ATOM   3739  CB  ALA B 226     -19.024   9.077 -41.865  1.00  0.00           C  
ATOM   3740  H   ALA B 226     -19.403  10.518 -39.230  1.00  0.00           H  
ATOM   3741  HA  ALA B 226     -19.416   8.315 -39.893  1.00  0.00           H  
ATOM   3742 1HB  ALA B 226     -19.081   8.106 -42.336  1.00  0.00           H  
ATOM   3743 2HB  ALA B 226     -19.988   9.581 -41.936  1.00  0.00           H  
ATOM   3744 3HB  ALA B 226     -18.259   9.677 -42.360  1.00  0.00           H  
ATOM   3745  N   ALA B 227     -16.854   8.030 -39.051  1.00  0.00           N  
ATOM   3746  CA  ALA B 227     -15.553   7.441 -38.840  1.00  0.00           C  
ATOM   3747  C   ALA B 227     -15.579   6.489 -37.688  1.00  0.00           C  
ATOM   3748  O   ALA B 227     -16.284   6.671 -36.695  1.00  0.00           O  
ATOM   3749  CB  ALA B 227     -14.536   8.527 -38.574  1.00  0.00           C  
ATOM   3750  H   ALA B 227     -17.368   8.415 -38.263  1.00  0.00           H  
ATOM   3751  HA  ALA B 227     -15.273   6.885 -39.734  1.00  0.00           H  
ATOM   3752 1HB  ALA B 227     -13.560   8.082 -38.421  1.00  0.00           H  
ATOM   3753 2HB  ALA B 227     -14.502   9.212 -39.423  1.00  0.00           H  
ATOM   3754 3HB  ALA B 227     -14.833   9.066 -37.687  1.00  0.00           H  
ATOM   3755  N   MET B 228     -14.797   5.445 -37.826  1.00  0.00           N  
ATOM   3756  CA  MET B 228     -14.738   4.459 -36.789  1.00  0.00           C  
ATOM   3757  C   MET B 228     -13.497   4.699 -35.974  1.00  0.00           C  
ATOM   3758  O   MET B 228     -12.405   4.882 -36.525  1.00  0.00           O  
ATOM   3759  CB  MET B 228     -14.815   3.089 -37.442  1.00  0.00           C  
ATOM   3760  CG  MET B 228     -14.829   1.936 -36.535  1.00  0.00           C  
ATOM   3761  SD  MET B 228     -15.033   0.407 -37.470  1.00  0.00           S  
ATOM   3762  CE  MET B 228     -16.839   0.436 -37.820  1.00  0.00           C  
ATOM   3763  H   MET B 228     -14.240   5.327 -38.662  1.00  0.00           H  
ATOM   3764  HA  MET B 228     -15.589   4.571 -36.130  1.00  0.00           H  
ATOM   3765 1HB  MET B 228     -15.717   3.030 -38.046  1.00  0.00           H  
ATOM   3766 2HB  MET B 228     -13.971   2.961 -38.119  1.00  0.00           H  
ATOM   3767 1HG  MET B 228     -13.895   1.888 -35.973  1.00  0.00           H  
ATOM   3768 2HG  MET B 228     -15.645   2.046 -35.837  1.00  0.00           H  
ATOM   3769 1HE  MET B 228     -17.114  -0.445 -38.402  1.00  0.00           H  
ATOM   3770 2HE  MET B 228     -17.401   0.448 -36.890  1.00  0.00           H  
ATOM   3771 3HE  MET B 228     -17.077   1.326 -38.402  1.00  0.00           H  
ATOM   3772  N   TYR B 229     -13.694   4.764 -34.662  1.00  0.00           N  
ATOM   3773  CA  TYR B 229     -12.632   5.008 -33.704  1.00  0.00           C  
ATOM   3774  C   TYR B 229     -12.386   3.886 -32.734  1.00  0.00           C  
ATOM   3775  O   TYR B 229     -13.307   3.177 -32.309  1.00  0.00           O  
ATOM   3776  CB  TYR B 229     -12.874   6.294 -32.922  1.00  0.00           C  
ATOM   3777  CG  TYR B 229     -12.576   7.558 -33.675  1.00  0.00           C  
ATOM   3778  CD1 TYR B 229     -13.458   8.147 -34.580  1.00  0.00           C  
ATOM   3779  CD2 TYR B 229     -11.357   8.145 -33.424  1.00  0.00           C  
ATOM   3780  CE1 TYR B 229     -13.078   9.338 -35.228  1.00  0.00           C  
ATOM   3781  CE2 TYR B 229     -10.983   9.301 -34.056  1.00  0.00           C  
ATOM   3782  CZ  TYR B 229     -11.823   9.905 -34.956  1.00  0.00           C  
ATOM   3783  OH  TYR B 229     -11.413  11.082 -35.568  1.00  0.00           O  
ATOM   3784  H   TYR B 229     -14.637   4.617 -34.308  1.00  0.00           H  
ATOM   3785  HA  TYR B 229     -11.705   5.140 -34.261  1.00  0.00           H  
ATOM   3786 1HB  TYR B 229     -13.921   6.324 -32.612  1.00  0.00           H  
ATOM   3787 2HB  TYR B 229     -12.263   6.287 -32.018  1.00  0.00           H  
ATOM   3788  HD1 TYR B 229     -14.430   7.693 -34.780  1.00  0.00           H  
ATOM   3789  HD2 TYR B 229     -10.680   7.679 -32.711  1.00  0.00           H  
ATOM   3790  HE1 TYR B 229     -13.754   9.818 -35.933  1.00  0.00           H  
ATOM   3791  HE2 TYR B 229     -10.009   9.743 -33.841  1.00  0.00           H  
ATOM   3792  HH  TYR B 229     -10.498  11.265 -35.320  1.00  0.00           H  
ATOM   3793  N   GLU B 230     -11.120   3.780 -32.359  1.00  0.00           N  
ATOM   3794  CA  GLU B 230     -10.659   2.876 -31.321  1.00  0.00           C  
ATOM   3795  C   GLU B 230     -10.262   3.691 -30.116  1.00  0.00           C  
ATOM   3796  O   GLU B 230      -9.475   4.636 -30.250  1.00  0.00           O  
ATOM   3797  CB  GLU B 230      -9.442   2.082 -31.779  1.00  0.00           C  
ATOM   3798  CG  GLU B 230      -8.958   1.100 -30.743  1.00  0.00           C  
ATOM   3799  CD  GLU B 230      -7.867   0.203 -31.200  1.00  0.00           C  
ATOM   3800  OE1 GLU B 230      -7.528   0.248 -32.356  1.00  0.00           O  
ATOM   3801  OE2 GLU B 230      -7.351  -0.548 -30.378  1.00  0.00           O  
ATOM   3802  H   GLU B 230     -10.439   4.397 -32.806  1.00  0.00           H  
ATOM   3803  HA  GLU B 230     -11.468   2.197 -31.038  1.00  0.00           H  
ATOM   3804 1HB  GLU B 230      -9.675   1.551 -32.692  1.00  0.00           H  
ATOM   3805 2HB  GLU B 230      -8.626   2.771 -31.999  1.00  0.00           H  
ATOM   3806 1HG  GLU B 230      -8.606   1.653 -29.873  1.00  0.00           H  
ATOM   3807 2HG  GLU B 230      -9.806   0.504 -30.438  1.00  0.00           H  
ATOM   3808  N   ILE B 231     -10.765   3.333 -28.939  1.00  0.00           N  
ATOM   3809  CA  ILE B 231     -10.388   4.082 -27.747  1.00  0.00           C  
ATOM   3810  C   ILE B 231     -10.021   3.157 -26.624  1.00  0.00           C  
ATOM   3811  O   ILE B 231     -10.624   2.094 -26.452  1.00  0.00           O  
ATOM   3812  CB  ILE B 231     -11.513   5.033 -27.328  1.00  0.00           C  
ATOM   3813  CG1 ILE B 231     -11.108   5.889 -26.187  1.00  0.00           C  
ATOM   3814  CG2 ILE B 231     -12.722   4.238 -26.933  1.00  0.00           C  
ATOM   3815  CD1 ILE B 231     -12.011   7.101 -26.057  1.00  0.00           C  
ATOM   3816  H   ILE B 231     -11.441   2.571 -28.878  1.00  0.00           H  
ATOM   3817  HA  ILE B 231      -9.517   4.676 -27.979  1.00  0.00           H  
ATOM   3818  HB  ILE B 231     -11.754   5.692 -28.158  1.00  0.00           H  
ATOM   3819 1HG1 ILE B 231     -11.164   5.311 -25.268  1.00  0.00           H  
ATOM   3820 2HG1 ILE B 231     -10.096   6.220 -26.315  1.00  0.00           H  
ATOM   3821 1HG2 ILE B 231     -13.512   4.907 -26.641  1.00  0.00           H  
ATOM   3822 2HG2 ILE B 231     -13.046   3.645 -27.767  1.00  0.00           H  
ATOM   3823 3HG2 ILE B 231     -12.471   3.596 -26.108  1.00  0.00           H  
ATOM   3824 1HD1 ILE B 231     -11.709   7.704 -25.225  1.00  0.00           H  
ATOM   3825 2HD1 ILE B 231     -11.945   7.691 -26.971  1.00  0.00           H  
ATOM   3826 3HD1 ILE B 231     -13.039   6.775 -25.908  1.00  0.00           H  
ATOM   3827  N   LYS B 232      -9.010   3.550 -25.865  1.00  0.00           N  
ATOM   3828  CA  LYS B 232      -8.544   2.770 -24.722  1.00  0.00           C  
ATOM   3829  C   LYS B 232      -8.011   3.656 -23.612  1.00  0.00           C  
ATOM   3830  O   LYS B 232      -7.662   4.806 -23.855  1.00  0.00           O  
ATOM   3831  CB  LYS B 232      -7.505   1.770 -25.201  1.00  0.00           C  
ATOM   3832  CG  LYS B 232      -6.297   2.377 -25.883  1.00  0.00           C  
ATOM   3833  CD  LYS B 232      -5.368   1.256 -26.372  1.00  0.00           C  
ATOM   3834  CE  LYS B 232      -4.057   1.773 -26.939  1.00  0.00           C  
ATOM   3835  NZ  LYS B 232      -3.214   0.653 -27.500  1.00  0.00           N  
ATOM   3836  H   LYS B 232      -8.545   4.424 -26.105  1.00  0.00           H  
ATOM   3837  HA  LYS B 232      -9.375   2.202 -24.325  1.00  0.00           H  
ATOM   3838 1HB  LYS B 232      -7.155   1.181 -24.347  1.00  0.00           H  
ATOM   3839 2HB  LYS B 232      -7.966   1.078 -25.906  1.00  0.00           H  
ATOM   3840 1HG  LYS B 232      -6.637   2.954 -26.744  1.00  0.00           H  
ATOM   3841 2HG  LYS B 232      -5.794   3.046 -25.234  1.00  0.00           H  
ATOM   3842 1HD  LYS B 232      -5.150   0.585 -25.548  1.00  0.00           H  
ATOM   3843 2HD  LYS B 232      -5.883   0.682 -27.149  1.00  0.00           H  
ATOM   3844 1HE  LYS B 232      -4.255   2.480 -27.698  1.00  0.00           H  
ATOM   3845 2HE  LYS B 232      -3.514   2.266 -26.175  1.00  0.00           H  
ATOM   3846 1HZ  LYS B 232      -2.355   1.037 -27.869  1.00  0.00           H  
ATOM   3847 2HZ  LYS B 232      -2.999  -0.023 -26.781  1.00  0.00           H  
ATOM   3848 3HZ  LYS B 232      -3.722   0.187 -28.241  1.00  0.00           H  
ATOM   3849  N   VAL B 233      -7.968   3.144 -22.382  1.00  0.00           N  
ATOM   3850  CA  VAL B 233      -7.429   3.966 -21.294  1.00  0.00           C  
ATOM   3851  C   VAL B 233      -6.384   3.237 -20.461  1.00  0.00           C  
ATOM   3852  O   VAL B 233      -6.365   2.003 -20.384  1.00  0.00           O  
ATOM   3853  CB  VAL B 233      -8.553   4.413 -20.328  1.00  0.00           C  
ATOM   3854  CG1 VAL B 233      -9.583   5.266 -20.993  1.00  0.00           C  
ATOM   3855  CG2 VAL B 233      -9.202   3.270 -19.848  1.00  0.00           C  
ATOM   3856  H   VAL B 233      -8.299   2.194 -22.206  1.00  0.00           H  
ATOM   3857  HA  VAL B 233      -6.966   4.845 -21.729  1.00  0.00           H  
ATOM   3858  HB  VAL B 233      -8.102   4.981 -19.508  1.00  0.00           H  
ATOM   3859 1HG1 VAL B 233     -10.342   5.549 -20.270  1.00  0.00           H  
ATOM   3860 2HG1 VAL B 233      -9.122   6.116 -21.374  1.00  0.00           H  
ATOM   3861 3HG1 VAL B 233     -10.048   4.719 -21.808  1.00  0.00           H  
ATOM   3862 1HG2 VAL B 233      -9.979   3.555 -19.138  1.00  0.00           H  
ATOM   3863 2HG2 VAL B 233      -9.648   2.725 -20.680  1.00  0.00           H  
ATOM   3864 3HG2 VAL B 233      -8.457   2.668 -19.382  1.00  0.00           H  
ATOM   3865  N   ARG B 234      -5.549   4.007 -19.778  1.00  0.00           N  
ATOM   3866  CA  ARG B 234      -4.574   3.442 -18.839  1.00  0.00           C  
ATOM   3867  C   ARG B 234      -4.328   4.381 -17.651  1.00  0.00           C  
ATOM   3868  O   ARG B 234      -4.698   5.556 -17.705  1.00  0.00           O  
ATOM   3869  CB  ARG B 234      -3.276   3.131 -19.525  1.00  0.00           C  
ATOM   3870  CG  ARG B 234      -2.627   4.294 -20.051  1.00  0.00           C  
ATOM   3871  CD  ARG B 234      -1.318   3.974 -20.625  1.00  0.00           C  
ATOM   3872  NE  ARG B 234      -0.689   5.156 -21.189  1.00  0.00           N  
ATOM   3873  CZ  ARG B 234       0.542   5.232 -21.670  1.00  0.00           C  
ATOM   3874  NH1 ARG B 234       1.353   4.186 -21.671  1.00  0.00           N  
ATOM   3875  NH2 ARG B 234       0.906   6.405 -22.150  1.00  0.00           N  
ATOM   3876  H   ARG B 234      -5.575   5.010 -19.964  1.00  0.00           H  
ATOM   3877  HA  ARG B 234      -4.971   2.504 -18.453  1.00  0.00           H  
ATOM   3878 1HB  ARG B 234      -2.591   2.667 -18.817  1.00  0.00           H  
ATOM   3879 2HB  ARG B 234      -3.431   2.427 -20.326  1.00  0.00           H  
ATOM   3880 1HG  ARG B 234      -3.252   4.750 -20.799  1.00  0.00           H  
ATOM   3881 2HG  ARG B 234      -2.504   4.981 -19.253  1.00  0.00           H  
ATOM   3882 1HD  ARG B 234      -0.690   3.604 -19.844  1.00  0.00           H  
ATOM   3883 2HD  ARG B 234      -1.404   3.221 -21.373  1.00  0.00           H  
ATOM   3884  HE  ARG B 234      -1.238   6.031 -21.269  1.00  0.00           H  
ATOM   3885 1HH1 ARG B 234       1.034   3.301 -21.297  1.00  0.00           H  
ATOM   3886 2HH1 ARG B 234       2.286   4.271 -22.043  1.00  0.00           H  
ATOM   3887 1HH2 ARG B 234       0.199   7.170 -22.136  1.00  0.00           H  
ATOM   3888 2HH2 ARG B 234       1.827   6.547 -22.531  1.00  0.00           H  
ATOM   3889  N   SER B 235      -3.711   3.875 -16.569  1.00  0.00           N  
ATOM   3890  CA  SER B 235      -3.517   4.718 -15.377  1.00  0.00           C  
ATOM   3891  C   SER B 235      -2.106   4.740 -14.785  1.00  0.00           C  
ATOM   3892  O   SER B 235      -1.332   3.799 -14.965  1.00  0.00           O  
ATOM   3893  CB  SER B 235      -4.428   4.229 -14.299  1.00  0.00           C  
ATOM   3894  OG  SER B 235      -5.763   4.228 -14.719  1.00  0.00           O  
ATOM   3895  H   SER B 235      -3.420   2.906 -16.562  1.00  0.00           H  
ATOM   3896  HA  SER B 235      -3.781   5.742 -15.635  1.00  0.00           H  
ATOM   3897 1HB  SER B 235      -4.132   3.225 -14.000  1.00  0.00           H  
ATOM   3898 2HB  SER B 235      -4.310   4.878 -13.451  1.00  0.00           H  
ATOM   3899  HG  SER B 235      -6.096   5.134 -14.636  1.00  0.00           H  
ATOM   3900  N   ILE B 236      -1.796   5.804 -14.026  1.00  0.00           N  
ATOM   3901  CA  ILE B 236      -0.501   5.920 -13.331  1.00  0.00           C  
ATOM   3902  C   ILE B 236      -0.688   6.576 -11.939  1.00  0.00           C  
ATOM   3903  O   ILE B 236      -1.565   7.427 -11.798  1.00  0.00           O  
ATOM   3904  CB  ILE B 236       0.437   6.746 -14.204  1.00  0.00           C  
ATOM   3905  CG1 ILE B 236       1.832   6.727 -13.694  1.00  0.00           C  
ATOM   3906  CG2 ILE B 236      -0.091   8.149 -14.254  1.00  0.00           C  
ATOM   3907  CD1 ILE B 236       2.813   7.158 -14.689  1.00  0.00           C  
ATOM   3908  H   ILE B 236      -2.473   6.568 -13.975  1.00  0.00           H  
ATOM   3909  HA  ILE B 236      -0.082   4.927 -13.244  1.00  0.00           H  
ATOM   3910  HB  ILE B 236       0.464   6.329 -15.183  1.00  0.00           H  
ATOM   3911 1HG1 ILE B 236       1.910   7.379 -12.822  1.00  0.00           H  
ATOM   3912 2HG1 ILE B 236       2.097   5.719 -13.418  1.00  0.00           H  
ATOM   3913 1HG2 ILE B 236       0.547   8.752 -14.890  1.00  0.00           H  
ATOM   3914 2HG2 ILE B 236      -1.099   8.137 -14.656  1.00  0.00           H  
ATOM   3915 3HG2 ILE B 236      -0.103   8.565 -13.243  1.00  0.00           H  
ATOM   3916 1HD1 ILE B 236       3.813   7.105 -14.248  1.00  0.00           H  
ATOM   3917 2HD1 ILE B 236       2.759   6.494 -15.553  1.00  0.00           H  
ATOM   3918 3HD1 ILE B 236       2.597   8.178 -14.994  1.00  0.00           H  
ATOM   3919  N   PRO B 237       0.054   6.213 -10.869  1.00  0.00           N  
ATOM   3920  CA  PRO B 237      -0.077   6.824  -9.563  1.00  0.00           C  
ATOM   3921  C   PRO B 237       0.226   8.294  -9.671  1.00  0.00           C  
ATOM   3922  O   PRO B 237       1.182   8.662 -10.362  1.00  0.00           O  
ATOM   3923  CB  PRO B 237       0.999   6.116  -8.743  1.00  0.00           C  
ATOM   3924  CG  PRO B 237       1.223   4.821  -9.447  1.00  0.00           C  
ATOM   3925  CD  PRO B 237       1.086   5.167 -10.897  1.00  0.00           C  
ATOM   3926  HA  PRO B 237      -1.071   6.662  -9.143  1.00  0.00           H  
ATOM   3927 1HB  PRO B 237       1.895   6.736  -8.706  1.00  0.00           H  
ATOM   3928 2HB  PRO B 237       0.655   5.991  -7.708  1.00  0.00           H  
ATOM   3929 1HG  PRO B 237       2.231   4.463  -9.237  1.00  0.00           H  
ATOM   3930 2HG  PRO B 237       0.527   4.053  -9.097  1.00  0.00           H  
ATOM   3931 1HD  PRO B 237       2.046   5.589 -11.189  1.00  0.00           H  
ATOM   3932 2HD  PRO B 237       0.842   4.313 -11.473  1.00  0.00           H  
ATOM   3933  N   ASP B 238      -0.510   9.125  -8.940  1.00  0.00           N  
ATOM   3934  CA  ASP B 238      -0.190  10.543  -8.967  1.00  0.00           C  
ATOM   3935  C   ASP B 238      -0.421  11.303  -7.661  1.00  0.00           C  
ATOM   3936  O   ASP B 238      -1.111  12.329  -7.661  1.00  0.00           O  
ATOM   3937  CB  ASP B 238      -1.004  11.230 -10.077  1.00  0.00           C  
ATOM   3938  CG  ASP B 238      -0.508  12.662 -10.406  1.00  0.00           C  
ATOM   3939  OD1 ASP B 238       0.649  12.952 -10.120  1.00  0.00           O  
ATOM   3940  OD2 ASP B 238      -1.302  13.455 -10.904  1.00  0.00           O  
ATOM   3941  H   ASP B 238      -1.316   8.781  -8.416  1.00  0.00           H  
ATOM   3942  HA  ASP B 238       0.866  10.633  -9.211  1.00  0.00           H  
ATOM   3943 1HB  ASP B 238      -0.952  10.626 -10.986  1.00  0.00           H  
ATOM   3944 2HB  ASP B 238      -2.053  11.279  -9.782  1.00  0.00           H  
ATOM   3945  N   HIS B 239       0.126  10.838  -6.531  1.00  0.00           N  
ATOM   3946  CA  HIS B 239      -0.021  11.695  -5.349  1.00  0.00           C  
ATOM   3947  C   HIS B 239       1.188  11.679  -4.432  1.00  0.00           C  
ATOM   3948  O   HIS B 239       2.011  12.603  -4.399  1.00  0.00           O  
ATOM   3949  CB  HIS B 239      -1.257  11.281  -4.545  1.00  0.00           C  
ATOM   3950  CG  HIS B 239      -1.414   9.799  -4.403  1.00  0.00           C  
ATOM   3951  ND1 HIS B 239      -1.282   8.932  -5.468  1.00  0.00           N  
ATOM   3952  CD2 HIS B 239      -1.693   9.031  -3.324  1.00  0.00           C  
ATOM   3953  CE1 HIS B 239      -1.473   7.693  -5.048  1.00  0.00           C  
ATOM   3954  NE2 HIS B 239      -1.724   7.727  -3.752  1.00  0.00           N  
ATOM   3955  H   HIS B 239       0.691   9.980  -6.514  1.00  0.00           H  
ATOM   3956  HA  HIS B 239      -0.151  12.726  -5.671  1.00  0.00           H  
ATOM   3957 1HB  HIS B 239      -1.204  11.716  -3.546  1.00  0.00           H  
ATOM   3958 2HB  HIS B 239      -2.152  11.675  -5.025  1.00  0.00           H  
ATOM   3959  HD1 HIS B 239      -1.003   9.175  -6.397  1.00  0.00           H  
ATOM   3960  HD2 HIS B 239      -1.879   9.266  -2.276  1.00  0.00           H  
ATOM   3961  HE1 HIS B 239      -1.409   6.856  -5.743  1.00  0.00           H  
ATOM   3962  N   TYR B 240       1.305  10.564  -3.745  1.00  0.00           N  
ATOM   3963  CA  TYR B 240       2.376  10.223  -2.834  1.00  0.00           C  
ATOM   3964  C   TYR B 240       3.103   9.119  -3.499  1.00  0.00           C  
ATOM   3965  O   TYR B 240       4.323   9.105  -3.599  1.00  0.00           O  
ATOM   3966  CB  TYR B 240       1.865   9.804  -1.454  1.00  0.00           C  
ATOM   3967  CG  TYR B 240       1.326  10.951  -0.628  1.00  0.00           C  
ATOM   3968  CD1 TYR B 240      -0.024  11.268  -0.679  1.00  0.00           C  
ATOM   3969  CD2 TYR B 240       2.181  11.687   0.179  1.00  0.00           C  
ATOM   3970  CE1 TYR B 240      -0.516  12.316   0.075  1.00  0.00           C  
ATOM   3971  CE2 TYR B 240       1.689  12.735   0.932  1.00  0.00           C  
ATOM   3972  CZ  TYR B 240       0.346  13.050   0.882  1.00  0.00           C  
ATOM   3973  OH  TYR B 240      -0.144  14.093   1.633  1.00  0.00           O  
ATOM   3974  H   TYR B 240       0.572   9.888  -3.860  1.00  0.00           H  
ATOM   3975  HA  TYR B 240       3.051  11.065  -2.703  1.00  0.00           H  
ATOM   3976 1HB  TYR B 240       1.071   9.065  -1.568  1.00  0.00           H  
ATOM   3977 2HB  TYR B 240       2.672   9.333  -0.894  1.00  0.00           H  
ATOM   3978  HD1 TYR B 240      -0.696  10.690  -1.314  1.00  0.00           H  
ATOM   3979  HD2 TYR B 240       3.241  11.438   0.218  1.00  0.00           H  
ATOM   3980  HE1 TYR B 240      -1.576  12.565   0.035  1.00  0.00           H  
ATOM   3981  HE2 TYR B 240       2.361  13.313   1.566  1.00  0.00           H  
ATOM   3982  HH  TYR B 240      -1.082  14.202   1.455  1.00  0.00           H  
ATOM   3983  N   PHE B 241       2.305   8.196  -3.974  1.00  0.00           N  
ATOM   3984  CA  PHE B 241       2.809   7.028  -4.623  1.00  0.00           C  
ATOM   3985  C   PHE B 241       3.188   7.454  -6.023  1.00  0.00           C  
ATOM   3986  O   PHE B 241       2.509   8.298  -6.633  1.00  0.00           O  
ATOM   3987  CB  PHE B 241       1.710   5.988  -4.657  1.00  0.00           C  
ATOM   3988  CG  PHE B 241       1.548   5.352  -3.336  1.00  0.00           C  
ATOM   3989  CD1 PHE B 241       0.712   5.940  -2.395  1.00  0.00           C  
ATOM   3990  CD2 PHE B 241       2.214   4.212  -3.011  1.00  0.00           C  
ATOM   3991  CE1 PHE B 241       0.553   5.403  -1.164  1.00  0.00           C  
ATOM   3992  CE2 PHE B 241       2.062   3.659  -1.756  1.00  0.00           C  
ATOM   3993  CZ  PHE B 241       1.225   4.270  -0.831  1.00  0.00           C  
ATOM   3994  H   PHE B 241       1.313   8.298  -3.850  1.00  0.00           H  
ATOM   3995  HA  PHE B 241       3.688   6.656  -4.095  1.00  0.00           H  
ATOM   3996 1HB  PHE B 241       0.766   6.450  -4.939  1.00  0.00           H  
ATOM   3997 2HB  PHE B 241       1.952   5.219  -5.394  1.00  0.00           H  
ATOM   3998  HD1 PHE B 241       0.180   6.852  -2.654  1.00  0.00           H  
ATOM   3999  HD2 PHE B 241       2.866   3.753  -3.756  1.00  0.00           H  
ATOM   4000  HE1 PHE B 241      -0.109   5.880  -0.439  1.00  0.00           H  
ATOM   4001  HE2 PHE B 241       2.597   2.749  -1.488  1.00  0.00           H  
ATOM   4002  HZ  PHE B 241       1.096   3.848   0.163  1.00  0.00           H  
ATOM   4003  N   LYS B 242       4.295   6.909  -6.499  1.00  0.00           N  
ATOM   4004  CA  LYS B 242       4.814   7.166  -7.831  1.00  0.00           C  
ATOM   4005  C   LYS B 242       5.028   5.844  -8.521  1.00  0.00           C  
ATOM   4006  O   LYS B 242       5.029   4.800  -7.853  1.00  0.00           O  
ATOM   4007  CB  LYS B 242       6.083   8.010  -7.772  1.00  0.00           C  
ATOM   4008  CG  LYS B 242       5.866   9.339  -7.020  1.00  0.00           C  
ATOM   4009  CD  LYS B 242       4.988  10.318  -7.840  1.00  0.00           C  
ATOM   4010  CE  LYS B 242       4.798  11.656  -7.114  1.00  0.00           C  
ATOM   4011  NZ  LYS B 242       3.941  12.593  -7.900  1.00  0.00           N  
ATOM   4012  H   LYS B 242       4.787   6.244  -5.898  1.00  0.00           H  
ATOM   4013  HA  LYS B 242       4.069   7.722  -8.401  1.00  0.00           H  
ATOM   4014 1HB  LYS B 242       6.872   7.458  -7.276  1.00  0.00           H  
ATOM   4015 2HB  LYS B 242       6.422   8.230  -8.780  1.00  0.00           H  
ATOM   4016 1HG  LYS B 242       5.394   9.157  -6.054  1.00  0.00           H  
ATOM   4017 2HG  LYS B 242       6.834   9.805  -6.840  1.00  0.00           H  
ATOM   4018 1HD  LYS B 242       5.458  10.505  -8.806  1.00  0.00           H  
ATOM   4019 2HD  LYS B 242       4.005   9.883  -8.023  1.00  0.00           H  
ATOM   4020 1HE  LYS B 242       4.317  11.466  -6.148  1.00  0.00           H  
ATOM   4021 2HE  LYS B 242       5.769  12.118  -6.942  1.00  0.00           H  
ATOM   4022 1HZ  LYS B 242       3.819  13.456  -7.391  1.00  0.00           H  
ATOM   4023 2HZ  LYS B 242       4.365  12.785  -8.795  1.00  0.00           H  
ATOM   4024 3HZ  LYS B 242       3.042  12.159  -8.048  1.00  0.00           H  
ATOM   4025  N   GLY B 243       5.150   5.852  -9.841  1.00  0.00           N  
ATOM   4026  CA  GLY B 243       5.307   4.570 -10.494  1.00  0.00           C  
ATOM   4027  C   GLY B 243       5.212   4.592 -12.011  1.00  0.00           C  
ATOM   4028  O   GLY B 243       5.705   5.494 -12.687  1.00  0.00           O  
ATOM   4029  H   GLY B 243       5.132   6.709 -10.373  1.00  0.00           H  
ATOM   4030 1HA  GLY B 243       6.269   4.146 -10.212  1.00  0.00           H  
ATOM   4031 2HA  GLY B 243       4.557   3.901 -10.106  1.00  0.00           H  
ATOM   4032  N   PHE B 244       4.613   3.542 -12.523  1.00  0.00           N  
ATOM   4033  CA  PHE B 244       4.547   3.278 -13.932  1.00  0.00           C  
ATOM   4034  C   PHE B 244       3.131   3.239 -14.464  1.00  0.00           C  
ATOM   4035  O   PHE B 244       2.170   3.166 -13.702  1.00  0.00           O  
ATOM   4036  CB  PHE B 244       5.162   1.922 -14.206  1.00  0.00           C  
ATOM   4037  CG  PHE B 244       6.499   1.771 -13.607  1.00  0.00           C  
ATOM   4038  CD1 PHE B 244       6.685   0.876 -12.566  1.00  0.00           C  
ATOM   4039  CD2 PHE B 244       7.564   2.532 -14.013  1.00  0.00           C  
ATOM   4040  CE1 PHE B 244       7.913   0.722 -11.982  1.00  0.00           C  
ATOM   4041  CE2 PHE B 244       8.799   2.383 -13.412  1.00  0.00           C  
ATOM   4042  CZ  PHE B 244       8.970   1.473 -12.401  1.00  0.00           C  
ATOM   4043  H   PHE B 244       4.182   2.885 -11.873  1.00  0.00           H  
ATOM   4044  HA  PHE B 244       5.098   4.058 -14.457  1.00  0.00           H  
ATOM   4045 1HB  PHE B 244       4.512   1.145 -13.805  1.00  0.00           H  
ATOM   4046 2HB  PHE B 244       5.238   1.756 -15.278  1.00  0.00           H  
ATOM   4047  HD1 PHE B 244       5.840   0.274 -12.218  1.00  0.00           H  
ATOM   4048  HD2 PHE B 244       7.428   3.258 -14.815  1.00  0.00           H  
ATOM   4049  HE1 PHE B 244       8.041   0.001 -11.183  1.00  0.00           H  
ATOM   4050  HE2 PHE B 244       9.641   2.988 -13.741  1.00  0.00           H  
ATOM   4051  HZ  PHE B 244       9.944   1.351 -11.931  1.00  0.00           H  
ATOM   4052  N   TRP B 245       3.002   3.275 -15.784  1.00  0.00           N  
ATOM   4053  CA  TRP B 245       1.700   3.133 -16.402  1.00  0.00           C  
ATOM   4054  C   TRP B 245       1.208   1.704 -16.292  1.00  0.00           C  
ATOM   4055  O   TRP B 245       1.977   0.749 -16.465  1.00  0.00           O  
ATOM   4056  CB  TRP B 245       1.743   3.478 -17.893  1.00  0.00           C  
ATOM   4057  CG  TRP B 245       1.875   4.905 -18.158  1.00  0.00           C  
ATOM   4058  CD1 TRP B 245       2.979   5.578 -18.573  1.00  0.00           C  
ATOM   4059  CD2 TRP B 245       0.836   5.880 -17.997  1.00  0.00           C  
ATOM   4060  NE1 TRP B 245       2.701   6.913 -18.668  1.00  0.00           N  
ATOM   4061  CE2 TRP B 245       1.380   7.113 -18.302  1.00  0.00           C  
ATOM   4062  CE3 TRP B 245      -0.500   5.803 -17.603  1.00  0.00           C  
ATOM   4063  CZ2 TRP B 245       0.640   8.277 -18.218  1.00  0.00           C  
ATOM   4064  CZ3 TRP B 245      -1.255   6.963 -17.524  1.00  0.00           C  
ATOM   4065  CH2 TRP B 245      -0.697   8.168 -17.817  1.00  0.00           C  
ATOM   4066  H   TRP B 245       3.822   3.374 -16.365  1.00  0.00           H  
ATOM   4067  HA  TRP B 245       0.998   3.791 -15.895  1.00  0.00           H  
ATOM   4068 1HB  TRP B 245       2.580   2.964 -18.358  1.00  0.00           H  
ATOM   4069 2HB  TRP B 245       0.847   3.106 -18.352  1.00  0.00           H  
ATOM   4070  HD1 TRP B 245       3.947   5.125 -18.786  1.00  0.00           H  
ATOM   4071  HE1 TRP B 245       3.353   7.632 -18.945  1.00  0.00           H  
ATOM   4072  HE3 TRP B 245      -0.939   4.836 -17.356  1.00  0.00           H  
ATOM   4073  HZ2 TRP B 245       1.066   9.252 -18.448  1.00  0.00           H  
ATOM   4074  HZ3 TRP B 245      -2.301   6.891 -17.212  1.00  0.00           H  
ATOM   4075  HH2 TRP B 245      -1.315   9.062 -17.740  1.00  0.00           H  
ATOM   4076  N   SER B 246      -0.088   1.584 -16.065  1.00  0.00           N  
ATOM   4077  CA  SER B 246      -0.793   0.324 -16.033  1.00  0.00           C  
ATOM   4078  C   SER B 246      -0.879  -0.199 -17.442  1.00  0.00           C  
ATOM   4079  O   SER B 246      -0.597   0.527 -18.394  1.00  0.00           O  
ATOM   4080  CB  SER B 246      -2.217   0.528 -15.601  1.00  0.00           C  
ATOM   4081  OG  SER B 246      -2.932   1.159 -16.635  1.00  0.00           O  
ATOM   4082  H   SER B 246      -0.618   2.423 -15.868  1.00  0.00           H  
ATOM   4083  HA  SER B 246      -0.270  -0.383 -15.390  1.00  0.00           H  
ATOM   4084 1HB  SER B 246      -2.678  -0.426 -15.353  1.00  0.00           H  
ATOM   4085 2HB  SER B 246      -2.233   1.149 -14.709  1.00  0.00           H  
ATOM   4086  HG  SER B 246      -3.072   0.457 -17.325  1.00  0.00           H  
ATOM   4087  N   GLU B 247      -1.291  -1.441 -17.584  1.00  0.00           N  
ATOM   4088  CA  GLU B 247      -1.539  -1.990 -18.896  1.00  0.00           C  
ATOM   4089  C   GLU B 247      -2.768  -1.286 -19.411  1.00  0.00           C  
ATOM   4090  O   GLU B 247      -3.481  -0.631 -18.642  1.00  0.00           O  
ATOM   4091  CB  GLU B 247      -1.779  -3.506 -18.859  1.00  0.00           C  
ATOM   4092  CG  GLU B 247      -0.557  -4.363 -18.515  1.00  0.00           C  
ATOM   4093  CD  GLU B 247       0.528  -4.360 -19.577  1.00  0.00           C  
ATOM   4094  OE1 GLU B 247       0.206  -4.524 -20.736  1.00  0.00           O  
ATOM   4095  OE2 GLU B 247       1.688  -4.208 -19.215  1.00  0.00           O  
ATOM   4096  H   GLU B 247      -1.472  -1.999 -16.764  1.00  0.00           H  
ATOM   4097  HA  GLU B 247      -0.700  -1.765 -19.554  1.00  0.00           H  
ATOM   4098 1HB  GLU B 247      -2.560  -3.729 -18.137  1.00  0.00           H  
ATOM   4099 2HB  GLU B 247      -2.146  -3.835 -19.836  1.00  0.00           H  
ATOM   4100 1HG  GLU B 247      -0.137  -3.990 -17.596  1.00  0.00           H  
ATOM   4101 2HG  GLU B 247      -0.883  -5.387 -18.345  1.00  0.00           H  
ATOM   4102  N   TRP B 248      -2.983  -1.356 -20.703  1.00  0.00           N  
ATOM   4103  CA  TRP B 248      -4.148  -0.727 -21.280  1.00  0.00           C  
ATOM   4104  C   TRP B 248      -5.400  -1.510 -20.982  1.00  0.00           C  
ATOM   4105  O   TRP B 248      -5.368  -2.735 -20.857  1.00  0.00           O  
ATOM   4106  CB  TRP B 248      -4.029  -0.624 -22.779  1.00  0.00           C  
ATOM   4107  CG  TRP B 248      -3.030   0.329 -23.267  1.00  0.00           C  
ATOM   4108  CD1 TRP B 248      -1.781   0.047 -23.733  1.00  0.00           C  
ATOM   4109  CD2 TRP B 248      -3.189   1.752 -23.376  1.00  0.00           C  
ATOM   4110  NE1 TRP B 248      -1.151   1.206 -24.126  1.00  0.00           N  
ATOM   4111  CE2 TRP B 248      -2.003   2.263 -23.910  1.00  0.00           C  
ATOM   4112  CE3 TRP B 248      -4.230   2.619 -23.078  1.00  0.00           C  
ATOM   4113  CZ2 TRP B 248      -1.829   3.629 -24.145  1.00  0.00           C  
ATOM   4114  CZ3 TRP B 248      -4.075   3.983 -23.316  1.00  0.00           C  
ATOM   4115  CH2 TRP B 248      -2.901   4.474 -23.833  1.00  0.00           C  
ATOM   4116  H   TRP B 248      -2.351  -1.883 -21.289  1.00  0.00           H  
ATOM   4117  HA  TRP B 248      -4.258   0.270 -20.858  1.00  0.00           H  
ATOM   4118 1HB  TRP B 248      -3.791  -1.605 -23.180  1.00  0.00           H  
ATOM   4119 2HB  TRP B 248      -4.998  -0.337 -23.182  1.00  0.00           H  
ATOM   4120  HD1 TRP B 248      -1.348  -0.952 -23.789  1.00  0.00           H  
ATOM   4121  HE1 TRP B 248      -0.214   1.267 -24.508  1.00  0.00           H  
ATOM   4122  HE3 TRP B 248      -5.154   2.225 -22.676  1.00  0.00           H  
ATOM   4123  HZ2 TRP B 248      -0.909   4.039 -24.555  1.00  0.00           H  
ATOM   4124  HZ3 TRP B 248      -4.908   4.657 -23.078  1.00  0.00           H  
ATOM   4125  HH2 TRP B 248      -2.807   5.551 -23.998  1.00  0.00           H  
ATOM   4126  N   SER B 249      -6.504  -0.794 -20.890  1.00  0.00           N  
ATOM   4127  CA  SER B 249      -7.816  -1.403 -20.784  1.00  0.00           C  
ATOM   4128  C   SER B 249      -8.077  -2.056 -22.131  1.00  0.00           C  
ATOM   4129  O   SER B 249      -7.341  -1.778 -23.076  1.00  0.00           O  
ATOM   4130  CB  SER B 249      -8.856  -0.333 -20.648  1.00  0.00           C  
ATOM   4131  OG  SER B 249      -8.985   0.345 -21.898  1.00  0.00           O  
ATOM   4132  H   SER B 249      -6.443   0.220 -20.902  1.00  0.00           H  
ATOM   4133  HA  SER B 249      -7.827  -2.109 -19.959  1.00  0.00           H  
ATOM   4134 1HB  SER B 249      -9.808  -0.739 -20.336  1.00  0.00           H  
ATOM   4135 2HB  SER B 249      -8.534   0.361 -19.882  1.00  0.00           H  
ATOM   4136  HG  SER B 249      -9.540  -0.264 -22.491  1.00  0.00           H  
ATOM   4137  N   PRO B 250      -9.058  -2.942 -22.269  1.00  0.00           N  
ATOM   4138  CA  PRO B 250      -9.502  -3.460 -23.546  1.00  0.00           C  
ATOM   4139  C   PRO B 250      -9.960  -2.268 -24.367  1.00  0.00           C  
ATOM   4140  O   PRO B 250     -10.355  -1.242 -23.798  1.00  0.00           O  
ATOM   4141  CB  PRO B 250     -10.658  -4.378 -23.163  1.00  0.00           C  
ATOM   4142  CG  PRO B 250     -10.431  -4.654 -21.699  1.00  0.00           C  
ATOM   4143  CD  PRO B 250      -9.840  -3.375 -21.132  1.00  0.00           C  
ATOM   4144  HA  PRO B 250      -8.688  -4.003 -24.043  1.00  0.00           H  
ATOM   4145 1HB  PRO B 250     -11.614  -3.881 -23.377  1.00  0.00           H  
ATOM   4146 2HB  PRO B 250     -10.623  -5.290 -23.788  1.00  0.00           H  
ATOM   4147 1HG  PRO B 250     -11.378  -4.943 -21.216  1.00  0.00           H  
ATOM   4148 2HG  PRO B 250      -9.749  -5.511 -21.593  1.00  0.00           H  
ATOM   4149 1HD  PRO B 250     -10.632  -2.666 -20.876  1.00  0.00           H  
ATOM   4150 2HD  PRO B 250      -9.210  -3.641 -20.272  1.00  0.00           H  
ATOM   4151  N   SER B 251      -9.834  -2.350 -25.682  1.00  0.00           N  
ATOM   4152  CA  SER B 251     -10.280  -1.222 -26.470  1.00  0.00           C  
ATOM   4153  C   SER B 251     -11.777  -1.258 -26.628  1.00  0.00           C  
ATOM   4154  O   SER B 251     -12.393  -2.323 -26.594  1.00  0.00           O  
ATOM   4155  CB  SER B 251      -9.634  -1.197 -27.820  1.00  0.00           C  
ATOM   4156  OG  SER B 251      -8.241  -1.016 -27.719  1.00  0.00           O  
ATOM   4157  H   SER B 251      -9.481  -3.191 -26.119  1.00  0.00           H  
ATOM   4158  HA  SER B 251     -10.017  -0.304 -25.948  1.00  0.00           H  
ATOM   4159 1HB  SER B 251      -9.864  -2.094 -28.369  1.00  0.00           H  
ATOM   4160 2HB  SER B 251     -10.061  -0.367 -28.370  1.00  0.00           H  
ATOM   4161  HG  SER B 251      -7.911  -0.915 -28.651  1.00  0.00           H  
ATOM   4162  N   TYR B 252     -12.353  -0.095 -26.836  1.00  0.00           N  
ATOM   4163  CA  TYR B 252     -13.767   0.044 -27.120  1.00  0.00           C  
ATOM   4164  C   TYR B 252     -13.851   0.655 -28.504  1.00  0.00           C  
ATOM   4165  O   TYR B 252     -13.056   1.537 -28.842  1.00  0.00           O  
ATOM   4166  CB  TYR B 252     -14.457   0.942 -26.097  1.00  0.00           C  
ATOM   4167  CG  TYR B 252     -15.953   1.072 -26.269  1.00  0.00           C  
ATOM   4168  CD1 TYR B 252     -16.784   0.145 -25.656  1.00  0.00           C  
ATOM   4169  CD2 TYR B 252     -16.504   2.095 -27.039  1.00  0.00           C  
ATOM   4170  CE1 TYR B 252     -18.149   0.249 -25.784  1.00  0.00           C  
ATOM   4171  CE2 TYR B 252     -17.880   2.186 -27.164  1.00  0.00           C  
ATOM   4172  CZ  TYR B 252     -18.695   1.280 -26.537  1.00  0.00           C  
ATOM   4173  OH  TYR B 252     -20.061   1.415 -26.638  1.00  0.00           O  
ATOM   4174  H   TYR B 252     -11.769   0.736 -26.801  1.00  0.00           H  
ATOM   4175  HA  TYR B 252     -14.244  -0.938 -27.143  1.00  0.00           H  
ATOM   4176 1HB  TYR B 252     -14.268   0.553 -25.092  1.00  0.00           H  
ATOM   4177 2HB  TYR B 252     -14.031   1.926 -26.134  1.00  0.00           H  
ATOM   4178  HD1 TYR B 252     -16.356  -0.657 -25.057  1.00  0.00           H  
ATOM   4179  HD2 TYR B 252     -15.858   2.821 -27.530  1.00  0.00           H  
ATOM   4180  HE1 TYR B 252     -18.799  -0.470 -25.285  1.00  0.00           H  
ATOM   4181  HE2 TYR B 252     -18.331   2.978 -27.746  1.00  0.00           H  
ATOM   4182  HH  TYR B 252     -20.260   2.224 -27.131  1.00  0.00           H  
ATOM   4183  N   TYR B 253     -14.750   0.163 -29.333  1.00  0.00           N  
ATOM   4184  CA  TYR B 253     -14.837   0.746 -30.664  1.00  0.00           C  
ATOM   4185  C   TYR B 253     -16.207   1.341 -30.925  1.00  0.00           C  
ATOM   4186  O   TYR B 253     -17.238   0.732 -30.611  1.00  0.00           O  
ATOM   4187  CB  TYR B 253     -14.544  -0.309 -31.699  1.00  0.00           C  
ATOM   4188  CG  TYR B 253     -13.139  -0.934 -31.671  1.00  0.00           C  
ATOM   4189  CD1 TYR B 253     -12.855  -2.006 -30.841  1.00  0.00           C  
ATOM   4190  CD2 TYR B 253     -12.187  -0.488 -32.536  1.00  0.00           C  
ATOM   4191  CE1 TYR B 253     -11.629  -2.633 -30.898  1.00  0.00           C  
ATOM   4192  CE2 TYR B 253     -10.966  -1.112 -32.597  1.00  0.00           C  
ATOM   4193  CZ  TYR B 253     -10.684  -2.175 -31.802  1.00  0.00           C  
ATOM   4194  OH  TYR B 253      -9.459  -2.794 -31.932  1.00  0.00           O  
ATOM   4195  H   TYR B 253     -15.370  -0.583 -29.047  1.00  0.00           H  
ATOM   4196  HA  TYR B 253     -14.112   1.547 -30.752  1.00  0.00           H  
ATOM   4197 1HB  TYR B 253     -15.270  -1.117 -31.594  1.00  0.00           H  
ATOM   4198 2HB  TYR B 253     -14.693   0.125 -32.686  1.00  0.00           H  
ATOM   4199  HD1 TYR B 253     -13.608  -2.365 -30.153  1.00  0.00           H  
ATOM   4200  HD2 TYR B 253     -12.406   0.351 -33.199  1.00  0.00           H  
ATOM   4201  HE1 TYR B 253     -11.422  -3.489 -30.249  1.00  0.00           H  
ATOM   4202  HE2 TYR B 253     -10.216  -0.764 -33.305  1.00  0.00           H  
ATOM   4203  HH  TYR B 253      -8.858  -2.210 -32.422  1.00  0.00           H  
ATOM   4204  N   PHE B 254     -16.213   2.498 -31.558  1.00  0.00           N  
ATOM   4205  CA  PHE B 254     -17.466   3.175 -31.839  1.00  0.00           C  
ATOM   4206  C   PHE B 254     -17.375   3.926 -33.148  1.00  0.00           C  
ATOM   4207  O   PHE B 254     -16.276   4.185 -33.636  1.00  0.00           O  
ATOM   4208  CB  PHE B 254     -17.804   4.112 -30.674  1.00  0.00           C  
ATOM   4209  CG  PHE B 254     -16.872   5.296 -30.475  1.00  0.00           C  
ATOM   4210  CD1 PHE B 254     -17.170   6.533 -31.026  1.00  0.00           C  
ATOM   4211  CD2 PHE B 254     -15.706   5.165 -29.756  1.00  0.00           C  
ATOM   4212  CE1 PHE B 254     -16.336   7.611 -30.851  1.00  0.00           C  
ATOM   4213  CE2 PHE B 254     -14.862   6.243 -29.581  1.00  0.00           C  
ATOM   4214  CZ  PHE B 254     -15.180   7.470 -30.129  1.00  0.00           C  
ATOM   4215  H   PHE B 254     -15.316   2.915 -31.819  1.00  0.00           H  
ATOM   4216  HA  PHE B 254     -18.259   2.435 -31.919  1.00  0.00           H  
ATOM   4217 1HB  PHE B 254     -18.815   4.495 -30.802  1.00  0.00           H  
ATOM   4218 2HB  PHE B 254     -17.801   3.536 -29.770  1.00  0.00           H  
ATOM   4219  HD1 PHE B 254     -18.090   6.648 -31.603  1.00  0.00           H  
ATOM   4220  HD2 PHE B 254     -15.450   4.199 -29.322  1.00  0.00           H  
ATOM   4221  HE1 PHE B 254     -16.593   8.575 -31.287  1.00  0.00           H  
ATOM   4222  HE2 PHE B 254     -13.947   6.125 -29.015  1.00  0.00           H  
ATOM   4223  HZ  PHE B 254     -14.515   8.322 -29.990  1.00  0.00           H  
ATOM   4224  N   ARG B 255     -18.521   4.280 -33.716  1.00  0.00           N  
ATOM   4225  CA  ARG B 255     -18.534   4.981 -34.993  1.00  0.00           C  
ATOM   4226  C   ARG B 255     -19.343   6.247 -34.888  1.00  0.00           C  
ATOM   4227  O   ARG B 255     -20.438   6.244 -34.302  1.00  0.00           O  
ATOM   4228  CB  ARG B 255     -19.081   4.088 -36.107  1.00  0.00           C  
ATOM   4229  CG  ARG B 255     -19.074   4.688 -37.450  1.00  0.00           C  
ATOM   4230  CD  ARG B 255     -19.676   3.798 -38.444  1.00  0.00           C  
ATOM   4231  NE  ARG B 255     -19.586   4.373 -39.766  1.00  0.00           N  
ATOM   4232  CZ  ARG B 255     -20.445   5.296 -40.246  1.00  0.00           C  
ATOM   4233  NH1 ARG B 255     -21.432   5.738 -39.485  1.00  0.00           N  
ATOM   4234  NH2 ARG B 255     -20.292   5.760 -41.473  1.00  0.00           N  
ATOM   4235  H   ARG B 255     -19.392   4.046 -33.264  1.00  0.00           H  
ATOM   4236  HA  ARG B 255     -17.524   5.260 -35.244  1.00  0.00           H  
ATOM   4237 1HB  ARG B 255     -18.460   3.218 -36.206  1.00  0.00           H  
ATOM   4238 2HB  ARG B 255     -20.093   3.761 -35.881  1.00  0.00           H  
ATOM   4239 1HG  ARG B 255     -19.643   5.612 -37.439  1.00  0.00           H  
ATOM   4240 2HG  ARG B 255     -18.053   4.898 -37.752  1.00  0.00           H  
ATOM   4241 1HD  ARG B 255     -19.165   2.839 -38.449  1.00  0.00           H  
ATOM   4242 2HD  ARG B 255     -20.722   3.654 -38.203  1.00  0.00           H  
ATOM   4243  HE  ARG B 255     -18.842   4.058 -40.370  1.00  0.00           H  
ATOM   4244 1HH1 ARG B 255     -21.537   5.383 -38.541  1.00  0.00           H  
ATOM   4245 2HH1 ARG B 255     -22.077   6.430 -39.834  1.00  0.00           H  
ATOM   4246 1HH2 ARG B 255     -19.528   5.422 -42.048  1.00  0.00           H  
ATOM   4247 2HH2 ARG B 255     -20.921   6.455 -41.830  1.00  0.00           H  
ATOM   4248  N   THR B 256     -18.775   7.334 -35.406  1.00  0.00           N  
ATOM   4249  CA  THR B 256     -19.410   8.634 -35.326  1.00  0.00           C  
ATOM   4250  C   THR B 256     -20.506   8.752 -36.408  1.00  0.00           C  
ATOM   4251  O   THR B 256     -20.491   7.987 -37.378  1.00  0.00           O  
ATOM   4252  CB  THR B 256     -18.327   9.720 -35.512  1.00  0.00           C  
ATOM   4253  OG1 THR B 256     -17.787   9.645 -36.824  1.00  0.00           O  
ATOM   4254  CG2 THR B 256     -17.183   9.474 -34.540  1.00  0.00           C  
ATOM   4255  H   THR B 256     -17.869   7.237 -35.868  1.00  0.00           H  
ATOM   4256  HA  THR B 256     -19.849   8.720 -34.337  1.00  0.00           H  
ATOM   4257  HB  THR B 256     -18.723  10.702 -35.343  1.00  0.00           H  
ATOM   4258  HG1 THR B 256     -17.139  10.378 -36.945  1.00  0.00           H  
ATOM   4259 1HG2 THR B 256     -16.413  10.231 -34.694  1.00  0.00           H  
ATOM   4260 2HG2 THR B 256     -17.532   9.519 -33.524  1.00  0.00           H  
ATOM   4261 3HG2 THR B 256     -16.764   8.488 -34.730  1.00  0.00           H  
ATOM   4262  N   PRO B 257     -21.453   9.706 -36.310  1.00  0.00           N  
ATOM   4263  CA  PRO B 257     -22.501   9.961 -37.293  1.00  0.00           C  
ATOM   4264  C   PRO B 257     -21.990  10.133 -38.711  1.00  0.00           C  
ATOM   4265  O   PRO B 257     -21.159  11.006 -38.970  1.00  0.00           O  
ATOM   4266  OXT PRO B 257     -22.394   9.417 -39.586  1.00  0.00           O  
ATOM   4267  CB  PRO B 257     -23.113  11.254 -36.758  1.00  0.00           C  
ATOM   4268  CG  PRO B 257     -22.898  11.175 -35.276  1.00  0.00           C  
ATOM   4269  CD  PRO B 257     -21.547  10.568 -35.107  1.00  0.00           C  
ATOM   4270  HA  PRO B 257     -23.231   9.141 -37.252  1.00  0.00           H  
ATOM   4271 1HB  PRO B 257     -22.604  12.118 -37.209  1.00  0.00           H  
ATOM   4272 2HB  PRO B 257     -24.171  11.317 -37.044  1.00  0.00           H  
ATOM   4273 1HG  PRO B 257     -22.969  12.171 -34.836  1.00  0.00           H  
ATOM   4274 2HG  PRO B 257     -23.696  10.574 -34.808  1.00  0.00           H  
ATOM   4275 1HD  PRO B 257     -20.800  11.362 -35.111  1.00  0.00           H  
ATOM   4276 2HD  PRO B 257     -21.567   9.995 -34.175  1.00  0.00           H  
TER                                                                             
score -820.536
silent_score -820.536
time 0
                                    
