# Supplementary material for: Design of protein-binding proteins from the target structure alone
Source: Nature. 2022 Mar 24;605(7910):551–60. doi: 10.1038/s41586-022-04654-9 (PMC9117152; doi:10.1038/s41586-022-04654-9)
Supplement: Supplementary file 4 — Supplementary Data 1 Experimental data and analysis. This file contains all the experimental results and the analysis protocols. [file 41586_2022_4654_MOESM4_ESM.gz › supplemental_files/ngs_analysis/il7ra_grafting_experiment/motif_parents/IL7_longxing_Grafting2_ems_3hM_843_0001_0012_0001_0001.pdb]

SSBOND     CYS B   67    CYS B   82                                       2.04  
SSBOND     CYS B   99    CYS B  107                                       2.04  
SSBOND     CYS B  133    CYS B  143                                       2.06  
ATOM      1  N   ASP A   1      25.322  25.275  45.728  1.00  0.00           N  
ATOM      2  CA  ASP A   1      24.201  26.090  46.185  1.00  0.00           C  
ATOM      3  C   ASP A   1      24.402  27.555  45.820  1.00  0.00           C  
ATOM      4  O   ASP A   1      25.484  28.110  46.009  1.00  0.00           O  
ATOM      5  CB  ASP A   1      24.022  25.952  47.693  1.00  0.00           C  
ATOM      6  CG  ASP A   1      22.799  26.652  48.166  1.00  0.00           C  
ATOM      7  OD1 ASP A   1      21.739  26.132  47.963  1.00  0.00           O  
ATOM      8  OD2 ASP A   1      22.916  27.753  48.664  1.00  0.00           O  
ATOM      9 1H   ASP A   1      25.164  24.320  45.981  1.00  0.00           H  
ATOM     10 2H   ASP A   1      25.404  25.348  44.735  1.00  0.00           H  
ATOM     11 3H   ASP A   1      26.166  25.598  46.156  1.00  0.00           H  
ATOM     12  HA  ASP A   1      23.292  25.729  45.702  1.00  0.00           H  
ATOM     13 1HB  ASP A   1      23.942  24.894  47.956  1.00  0.00           H  
ATOM     14 2HB  ASP A   1      24.889  26.348  48.208  1.00  0.00           H  
ATOM     15  N   ASP A   2      23.352  28.178  45.296  1.00  0.00           N  
ATOM     16  CA  ASP A   2      23.443  29.544  44.795  1.00  0.00           C  
ATOM     17  C   ASP A   2      23.438  30.552  45.935  1.00  0.00           C  
ATOM     18  O   ASP A   2      24.108  31.583  45.869  1.00  0.00           O  
ATOM     19  CB  ASP A   2      22.285  29.841  43.838  1.00  0.00           C  
ATOM     20  CG  ASP A   2      22.441  29.158  42.487  1.00  0.00           C  
ATOM     21  OD1 ASP A   2      22.111  27.999  42.386  1.00  0.00           O  
ATOM     22  OD2 ASP A   2      22.890  29.800  41.567  1.00  0.00           O  
ATOM     23  H   ASP A   2      22.467  27.694  45.244  1.00  0.00           H  
ATOM     24  HA  ASP A   2      24.376  29.646  44.239  1.00  0.00           H  
ATOM     25 1HB  ASP A   2      21.347  29.513  44.289  1.00  0.00           H  
ATOM     26 2HB  ASP A   2      22.212  30.917  43.680  1.00  0.00           H  
ATOM     27  N   THR A   3      22.681  30.250  46.984  1.00  0.00           N  
ATOM     28  CA  THR A   3      22.598  31.123  48.147  1.00  0.00           C  
ATOM     29  C   THR A   3      23.933  31.194  48.878  1.00  0.00           C  
ATOM     30  O   THR A   3      24.407  32.277  49.220  1.00  0.00           O  
ATOM     31  CB  THR A   3      21.498  30.657  49.135  1.00  0.00           C  
ATOM     32  OG1 THR A   3      20.210  30.680  48.493  1.00  0.00           O  
ATOM     33  CG2 THR A   3      21.449  31.625  50.323  1.00  0.00           C  
ATOM     34  H   THR A   3      22.149  29.390  46.973  1.00  0.00           H  
ATOM     35  HA  THR A   3      22.330  32.124  47.811  1.00  0.00           H  
ATOM     36  HB  THR A   3      21.711  29.652  49.486  1.00  0.00           H  
ATOM     37  HG1 THR A   3      19.585  30.168  49.018  1.00  0.00           H  
ATOM     38 1HG2 THR A   3      20.669  31.306  51.012  1.00  0.00           H  
ATOM     39 2HG2 THR A   3      22.402  31.635  50.849  1.00  0.00           H  
ATOM     40 3HG2 THR A   3      21.225  32.631  49.962  1.00  0.00           H  
ATOM     41  N   LYS A   4      24.536  30.033  49.115  1.00  0.00           N  
ATOM     42  CA  LYS A   4      25.861  29.966  49.717  1.00  0.00           C  
ATOM     43  C   LYS A   4      26.899  30.651  48.837  1.00  0.00           C  
ATOM     44  O   LYS A   4      27.841  31.269  49.337  1.00  0.00           O  
ATOM     45  CB  LYS A   4      26.263  28.512  49.968  1.00  0.00           C  
ATOM     46  CG  LYS A   4      27.625  28.341  50.629  1.00  0.00           C  
ATOM     47  CD  LYS A   4      27.933  26.873  50.886  1.00  0.00           C  
ATOM     48  CE  LYS A   4      29.312  26.696  51.505  1.00  0.00           C  
ATOM     49  NZ  LYS A   4      29.636  25.265  51.745  1.00  0.00           N  
ATOM     50  H   LYS A   4      24.061  29.174  48.872  1.00  0.00           H  
ATOM     51  HA  LYS A   4      25.831  30.475  50.680  1.00  0.00           H  
ATOM     52 1HB  LYS A   4      25.519  28.035  50.607  1.00  0.00           H  
ATOM     53 2HB  LYS A   4      26.279  27.969  49.023  1.00  0.00           H  
ATOM     54 1HG  LYS A   4      28.398  28.758  49.983  1.00  0.00           H  
ATOM     55 2HG  LYS A   4      27.640  28.877  51.576  1.00  0.00           H  
ATOM     56 1HD  LYS A   4      27.185  26.456  51.561  1.00  0.00           H  
ATOM     57 2HD  LYS A   4      27.895  26.323  49.945  1.00  0.00           H  
ATOM     58 1HE  LYS A   4      30.066  27.121  50.843  1.00  0.00           H  
ATOM     59 2HE  LYS A   4      29.354  27.229  52.455  1.00  0.00           H  
ATOM     60 1HZ  LYS A   4      30.556  25.190  52.156  1.00  0.00           H  
ATOM     61 2HZ  LYS A   4      28.954  24.865  52.374  1.00  0.00           H  
ATOM     62 3HZ  LYS A   4      29.618  24.764  50.867  1.00  0.00           H  
ATOM     63  N   LEU A   5      27.174  30.465  47.376  1.00  0.00           N  
ATOM     64  CA  LEU A   5      28.111  31.113  46.495  1.00  0.00           C  
ATOM     65  C   LEU A   5      27.800  32.591  46.404  1.00  0.00           C  
ATOM     66  O   LEU A   5      28.711  33.416  46.420  1.00  0.00           O  
ATOM     67  CB  LEU A   5      28.061  30.477  45.100  1.00  0.00           C  
ATOM     68  CG  LEU A   5      28.629  29.056  44.997  1.00  0.00           C  
ATOM     69  CD1 LEU A   5      28.272  28.462  43.641  1.00  0.00           C  
ATOM     70  CD2 LEU A   5      30.137  29.096  45.195  1.00  0.00           C  
ATOM     71  H   LEU A   5      26.407  29.906  46.995  1.00  0.00           H  
ATOM     72  HA  LEU A   5      29.111  31.002  46.911  1.00  0.00           H  
ATOM     73 1HB  LEU A   5      27.025  30.444  44.770  1.00  0.00           H  
ATOM     74 2HB  LEU A   5      28.621  31.108  44.410  1.00  0.00           H  
ATOM     75  HG  LEU A   5      28.179  28.427  45.765  1.00  0.00           H  
ATOM     76 1HD1 LEU A   5      28.675  27.452  43.568  1.00  0.00           H  
ATOM     77 2HD1 LEU A   5      27.187  28.428  43.534  1.00  0.00           H  
ATOM     78 3HD1 LEU A   5      28.695  29.080  42.850  1.00  0.00           H  
ATOM     79 1HD2 LEU A   5      30.541  28.085  45.123  1.00  0.00           H  
ATOM     80 2HD2 LEU A   5      30.589  29.723  44.427  1.00  0.00           H  
ATOM     81 3HD2 LEU A   5      30.364  29.507  46.179  1.00  0.00           H  
ATOM     82  N   ALA A   6      26.519  32.952  46.377  1.00  0.00           N  
ATOM     83  CA  ALA A   6      26.201  34.362  46.276  1.00  0.00           C  
ATOM     84  C   ALA A   6      26.711  35.086  47.501  1.00  0.00           C  
ATOM     85  O   ALA A   6      27.243  36.189  47.381  1.00  0.00           O  
ATOM     86  CB  ALA A   6      24.723  34.552  46.123  1.00  0.00           C  
ATOM     87  H   ALA A   6      25.774  32.256  46.372  1.00  0.00           H  
ATOM     88  HA  ALA A   6      26.708  34.786  45.417  1.00  0.00           H  
ATOM     89 1HB  ALA A   6      24.497  35.603  46.050  1.00  0.00           H  
ATOM     90 2HB  ALA A   6      24.382  34.040  45.228  1.00  0.00           H  
ATOM     91 3HB  ALA A   6      24.228  34.130  46.993  1.00  0.00           H  
ATOM     92  N   ARG A   7      26.598  34.474  48.683  1.00  0.00           N  
ATOM     93  CA  ARG A   7      27.084  35.148  49.884  1.00  0.00           C  
ATOM     94  C   ARG A   7      28.596  35.236  49.856  1.00  0.00           C  
ATOM     95  O   ARG A   7      29.176  36.264  50.229  1.00  0.00           O  
ATOM     96  CB  ARG A   7      26.642  34.411  51.140  1.00  0.00           C  
ATOM     97  CG  ARG A   7      25.162  34.534  51.466  1.00  0.00           C  
ATOM     98  CD  ARG A   7      24.766  33.623  52.570  1.00  0.00           C  
ATOM     99  NE  ARG A   7      23.360  33.767  52.913  1.00  0.00           N  
ATOM    100  CZ  ARG A   7      22.671  32.909  53.691  1.00  0.00           C  
ATOM    101  NH1 ARG A   7      23.270  31.854  54.196  1.00  0.00           N  
ATOM    102  NH2 ARG A   7      21.393  33.129  53.945  1.00  0.00           N  
ATOM    103  H   ARG A   7      26.144  33.562  48.748  1.00  0.00           H  
ATOM    104  HA  ARG A   7      26.679  36.157  49.909  1.00  0.00           H  
ATOM    105 1HB  ARG A   7      26.871  33.352  51.039  1.00  0.00           H  
ATOM    106 2HB  ARG A   7      27.202  34.786  51.997  1.00  0.00           H  
ATOM    107 1HG  ARG A   7      24.940  35.558  51.770  1.00  0.00           H  
ATOM    108 2HG  ARG A   7      24.573  34.283  50.584  1.00  0.00           H  
ATOM    109 1HD  ARG A   7      24.939  32.590  52.269  1.00  0.00           H  
ATOM    110 2HD  ARG A   7      25.358  33.846  53.456  1.00  0.00           H  
ATOM    111  HE  ARG A   7      22.865  34.566  52.543  1.00  0.00           H  
ATOM    112 1HH1 ARG A   7      24.248  31.686  54.002  1.00  0.00           H  
ATOM    113 2HH1 ARG A   7      22.754  31.212  54.780  1.00  0.00           H  
ATOM    114 1HH2 ARG A   7      20.933  33.940  53.556  1.00  0.00           H  
ATOM    115 2HH2 ARG A   7      20.877  32.486  54.528  1.00  0.00           H  
ATOM    116  N   ARG A   8      29.244  34.198  49.347  1.00  0.00           N  
ATOM    117  CA  ARG A   8      30.680  34.245  49.229  1.00  0.00           C  
ATOM    118  C   ARG A   8      31.100  35.280  48.223  1.00  0.00           C  
ATOM    119  O   ARG A   8      32.068  36.005  48.432  1.00  0.00           O  
ATOM    120  CB  ARG A   8      31.231  32.888  48.817  1.00  0.00           C  
ATOM    121  CG  ARG A   8      31.170  31.819  49.897  1.00  0.00           C  
ATOM    122  CD  ARG A   8      31.623  30.498  49.389  1.00  0.00           C  
ATOM    123  NE  ARG A   8      33.030  30.515  49.017  1.00  0.00           N  
ATOM    124  CZ  ARG A   8      34.050  30.325  49.876  1.00  0.00           C  
ATOM    125  NH1 ARG A   8      33.806  30.106  51.149  1.00  0.00           N  
ATOM    126  NH2 ARG A   8      35.297  30.357  49.439  1.00  0.00           N  
ATOM    127  H   ARG A   8      28.728  33.365  49.056  1.00  0.00           H  
ATOM    128  HA  ARG A   8      31.098  34.511  50.200  1.00  0.00           H  
ATOM    129 1HB  ARG A   8      30.678  32.517  47.955  1.00  0.00           H  
ATOM    130 2HB  ARG A   8      32.273  32.994  48.516  1.00  0.00           H  
ATOM    131 1HG  ARG A   8      31.813  32.105  50.730  1.00  0.00           H  
ATOM    132 2HG  ARG A   8      30.143  31.716  50.250  1.00  0.00           H  
ATOM    133 1HD  ARG A   8      31.484  29.744  50.162  1.00  0.00           H  
ATOM    134 2HD  ARG A   8      31.042  30.228  48.508  1.00  0.00           H  
ATOM    135  HE  ARG A   8      33.257  30.680  48.046  1.00  0.00           H  
ATOM    136 1HH1 ARG A   8      32.852  30.081  51.483  1.00  0.00           H  
ATOM    137 2HH1 ARG A   8      34.571  29.964  51.793  1.00  0.00           H  
ATOM    138 1HH2 ARG A   8      35.484  30.525  48.460  1.00  0.00           H  
ATOM    139 2HH2 ARG A   8      36.061  30.216  50.082  1.00  0.00           H  
ATOM    140  N   LYS A   9      30.343  35.411  47.156  1.00  0.00           N  
ATOM    141  CA  LYS A   9      30.696  36.382  46.152  1.00  0.00           C  
ATOM    142  C   LYS A   9      30.661  37.782  46.734  1.00  0.00           C  
ATOM    143  O   LYS A   9      31.598  38.556  46.552  1.00  0.00           O  
ATOM    144  CB  LYS A   9      29.735  36.239  44.971  1.00  0.00           C  
ATOM    145  CG  LYS A   9      30.023  35.010  44.128  1.00  0.00           C  
ATOM    146  CD  LYS A   9      29.009  34.786  43.056  1.00  0.00           C  
ATOM    147  CE  LYS A   9      29.319  33.506  42.339  1.00  0.00           C  
ATOM    148  NZ  LYS A   9      28.312  33.148  41.340  1.00  0.00           N  
ATOM    149  H   LYS A   9      29.545  34.791  47.011  1.00  0.00           H  
ATOM    150  HA  LYS A   9      31.709  36.174  45.821  1.00  0.00           H  
ATOM    151 1HB  LYS A   9      28.716  36.174  45.334  1.00  0.00           H  
ATOM    152 2HB  LYS A   9      29.807  37.115  44.335  1.00  0.00           H  
ATOM    153 1HG  LYS A   9      30.972  35.160  43.642  1.00  0.00           H  
ATOM    154 2HG  LYS A   9      30.104  34.139  44.747  1.00  0.00           H  
ATOM    155 1HD  LYS A   9      28.012  34.720  43.491  1.00  0.00           H  
ATOM    156 2HD  LYS A   9      29.027  35.613  42.346  1.00  0.00           H  
ATOM    157 1HE  LYS A   9      30.274  33.613  41.830  1.00  0.00           H  
ATOM    158 2HE  LYS A   9      29.393  32.700  43.072  1.00  0.00           H  
ATOM    159 1HZ  LYS A   9      28.624  32.267  40.907  1.00  0.00           H  
ATOM    160 2HZ  LYS A   9      27.414  33.017  41.779  1.00  0.00           H  
ATOM    161 3HZ  LYS A   9      28.253  33.869  40.644  1.00  0.00           H  
ATOM    162  N   VAL A  10      29.637  38.097  47.520  1.00  0.00           N  
ATOM    163  CA  VAL A  10      29.556  39.446  48.051  1.00  0.00           C  
ATOM    164  C   VAL A  10      30.687  39.702  49.045  1.00  0.00           C  
ATOM    165  O   VAL A  10      31.329  40.755  49.019  1.00  0.00           O  
ATOM    166  CB  VAL A  10      28.174  39.693  48.674  1.00  0.00           C  
ATOM    167  CG1 VAL A  10      28.141  41.034  49.427  1.00  0.00           C  
ATOM    168  CG2 VAL A  10      27.150  39.698  47.543  1.00  0.00           C  
ATOM    169  H   VAL A  10      28.896  37.418  47.689  1.00  0.00           H  
ATOM    170  HA  VAL A  10      29.627  40.130  47.227  1.00  0.00           H  
ATOM    171  HB  VAL A  10      27.940  38.894  49.386  1.00  0.00           H  
ATOM    172 1HG1 VAL A  10      27.146  41.187  49.842  1.00  0.00           H  
ATOM    173 2HG1 VAL A  10      28.860  41.022  50.235  1.00  0.00           H  
ATOM    174 3HG1 VAL A  10      28.381  41.843  48.747  1.00  0.00           H  
ATOM    175 1HG2 VAL A  10      26.180  39.866  47.939  1.00  0.00           H  
ATOM    176 2HG2 VAL A  10      27.393  40.488  46.849  1.00  0.00           H  
ATOM    177 3HG2 VAL A  10      27.165  38.743  47.021  1.00  0.00           H  
ATOM    178  N   LYS A  11      30.944  38.717  49.910  1.00  0.00           N  
ATOM    179  CA  LYS A  11      32.025  38.792  50.881  1.00  0.00           C  
ATOM    180  C   LYS A  11      33.407  38.960  50.252  1.00  0.00           C  
ATOM    181  O   LYS A  11      34.267  39.682  50.780  1.00  0.00           O  
ATOM    182  CB  LYS A  11      32.013  37.543  51.764  1.00  0.00           C  
ATOM    183  CG  LYS A  11      30.862  37.488  52.759  1.00  0.00           C  
ATOM    184  CD  LYS A  11      30.898  36.205  53.576  1.00  0.00           C  
ATOM    185  CE  LYS A  11      29.747  36.147  54.569  1.00  0.00           C  
ATOM    186  NZ  LYS A  11      29.771  34.897  55.377  1.00  0.00           N  
ATOM    187  H   LYS A  11      30.352  37.885  49.905  1.00  0.00           H  
ATOM    188  HA  LYS A  11      31.834  39.643  51.534  1.00  0.00           H  
ATOM    189 1HB  LYS A  11      31.954  36.654  51.135  1.00  0.00           H  
ATOM    190 2HB  LYS A  11      32.945  37.485  52.326  1.00  0.00           H  
ATOM    191 1HG  LYS A  11      30.924  38.341  53.436  1.00  0.00           H  
ATOM    192 2HG  LYS A  11      29.914  37.540  52.224  1.00  0.00           H  
ATOM    193 1HD  LYS A  11      30.834  35.346  52.907  1.00  0.00           H  
ATOM    194 2HD  LYS A  11      31.840  36.148  54.123  1.00  0.00           H  
ATOM    195 1HE  LYS A  11      29.804  37.001  55.242  1.00  0.00           H  
ATOM    196 2HE  LYS A  11      28.800  36.198  54.032  1.00  0.00           H  
ATOM    197 1HZ  LYS A  11      28.993  34.897  56.021  1.00  0.00           H  
ATOM    198 2HZ  LYS A  11      29.700  34.097  54.763  1.00  0.00           H  
ATOM    199 3HZ  LYS A  11      30.637  34.847  55.895  1.00  0.00           H  
ATOM    200  N   LEU A  12      33.639  38.282  49.125  1.00  0.00           N  
ATOM    201  CA  LEU A  12      34.887  38.486  48.406  1.00  0.00           C  
ATOM    202  C   LEU A  12      34.889  39.863  47.783  1.00  0.00           C  
ATOM    203  O   LEU A  12      35.879  40.589  47.851  1.00  0.00           O  
ATOM    204  CB  LEU A  12      35.072  37.417  47.322  1.00  0.00           C  
ATOM    205  CG  LEU A  12      35.303  35.987  47.829  1.00  0.00           C  
ATOM    206  CD1 LEU A  12      35.108  35.004  46.683  1.00  0.00           C  
ATOM    207  CD2 LEU A  12      36.702  35.877  48.415  1.00  0.00           C  
ATOM    208  H   LEU A  12      32.955  37.626  48.769  1.00  0.00           H  
ATOM    209  HA  LEU A  12      35.711  38.431  49.117  1.00  0.00           H  
ATOM    210 1HB  LEU A  12      34.186  37.405  46.691  1.00  0.00           H  
ATOM    211 2HB  LEU A  12      35.928  37.692  46.706  1.00  0.00           H  
ATOM    212  HG  LEU A  12      34.567  35.752  48.599  1.00  0.00           H  
ATOM    213 1HD1 LEU A  12      35.272  33.989  47.044  1.00  0.00           H  
ATOM    214 2HD1 LEU A  12      34.094  35.091  46.296  1.00  0.00           H  
ATOM    215 3HD1 LEU A  12      35.820  35.227  45.889  1.00  0.00           H  
ATOM    216 1HD2 LEU A  12      36.866  34.862  48.776  1.00  0.00           H  
ATOM    217 2HD2 LEU A  12      37.438  36.112  47.646  1.00  0.00           H  
ATOM    218 3HD2 LEU A  12      36.808  36.577  49.242  1.00  0.00           H  
ATOM    219  N   ALA A  13      33.749  40.258  47.225  1.00  0.00           N  
ATOM    220  CA  ALA A  13      33.641  41.519  46.543  1.00  0.00           C  
ATOM    221  C   ALA A  13      33.883  42.643  47.522  1.00  0.00           C  
ATOM    222  O   ALA A  13      34.609  43.585  47.204  1.00  0.00           O  
ATOM    223  CB  ALA A  13      32.277  41.703  45.965  1.00  0.00           C  
ATOM    224  H   ALA A  13      32.916  39.671  47.244  1.00  0.00           H  
ATOM    225  HA  ALA A  13      34.396  41.553  45.759  1.00  0.00           H  
ATOM    226 1HB  ALA A  13      32.237  42.671  45.470  1.00  0.00           H  
ATOM    227 2HB  ALA A  13      32.055  40.919  45.259  1.00  0.00           H  
ATOM    228 3HB  ALA A  13      31.552  41.672  46.774  1.00  0.00           H  
ATOM    229  N   LEU A  14      33.326  42.534  48.737  1.00  0.00           N  
ATOM    230  CA  LEU A  14      33.458  43.624  49.688  1.00  0.00           C  
ATOM    231  C   LEU A  14      34.886  43.786  50.156  1.00  0.00           C  
ATOM    232  O   LEU A  14      35.293  44.892  50.510  1.00  0.00           O  
ATOM    233  CB  LEU A  14      32.546  43.383  50.899  1.00  0.00           C  
ATOM    234  CG  LEU A  14      31.039  43.433  50.618  1.00  0.00           C  
ATOM    235  CD1 LEU A  14      30.278  42.923  51.833  1.00  0.00           C  
ATOM    236  CD2 LEU A  14      30.634  44.861  50.280  1.00  0.00           C  
ATOM    237  H   LEU A  14      32.785  41.711  49.001  1.00  0.00           H  
ATOM    238  HA  LEU A  14      33.150  44.530  49.189  1.00  0.00           H  
ATOM    239 1HB  LEU A  14      32.773  42.401  51.314  1.00  0.00           H  
ATOM    240 2HB  LEU A  14      32.769  44.134  51.656  1.00  0.00           H  
ATOM    241  HG  LEU A  14      30.803  42.781  49.777  1.00  0.00           H  
ATOM    242 1HD1 LEU A  14      29.207  42.959  51.634  1.00  0.00           H  
ATOM    243 2HD1 LEU A  14      30.573  41.894  52.041  1.00  0.00           H  
ATOM    244 3HD1 LEU A  14      30.508  43.547  52.696  1.00  0.00           H  
ATOM    245 1HD2 LEU A  14      29.563  44.897  50.079  1.00  0.00           H  
ATOM    246 2HD2 LEU A  14      30.868  45.514  51.120  1.00  0.00           H  
ATOM    247 3HD2 LEU A  14      31.180  45.195  49.397  1.00  0.00           H  
ATOM    248  N   THR A  15      35.552  42.689  50.271  1.00  0.00           N  
ATOM    249  CA  THR A  15      36.962  42.626  50.636  1.00  0.00           C  
ATOM    250  C   THR A  15      37.830  43.337  49.606  1.00  0.00           C  
ATOM    251  O   THR A  15      38.741  44.088  49.959  1.00  0.00           O  
ATOM    252  CB  THR A  15      37.451  41.151  50.806  1.00  0.00           C  
ATOM    253  OG1 THR A  15      36.679  40.465  51.848  1.00  0.00           O  
ATOM    254  CG2 THR A  15      38.924  41.166  51.221  1.00  0.00           C  
ATOM    255  H   THR A  15      35.151  41.938  49.728  1.00  0.00           H  
ATOM    256  HA  THR A  15      37.091  43.119  51.602  1.00  0.00           H  
ATOM    257  HB  THR A  15      37.380  40.609  49.892  1.00  0.00           H  
ATOM    258  HG1 THR A  15      35.757  40.202  51.518  1.00  0.00           H  
ATOM    259 1HG2 THR A  15      39.264  40.141  51.348  1.00  0.00           H  
ATOM    260 2HG2 THR A  15      39.531  41.650  50.458  1.00  0.00           H  
ATOM    261 3HG2 THR A  15      39.031  41.703  52.161  1.00  0.00           H  
ATOM    262  N   ILE A  16      37.544  43.096  48.330  1.00  0.00           N  
ATOM    263  CA  ILE A  16      38.228  43.792  47.247  1.00  0.00           C  
ATOM    264  C   ILE A  16      37.982  45.294  47.314  1.00  0.00           C  
ATOM    265  O   ILE A  16      38.895  46.093  47.105  1.00  0.00           O  
ATOM    266  CB  ILE A  16      37.772  43.258  45.877  1.00  0.00           C  
ATOM    267  CG1 ILE A  16      38.248  41.816  45.681  1.00  0.00           C  
ATOM    268  CG2 ILE A  16      38.289  44.150  44.759  1.00  0.00           C  
ATOM    269  CD1 ILE A  16      37.584  41.106  44.523  1.00  0.00           C  
ATOM    270  H   ILE A  16      36.835  42.413  48.107  1.00  0.00           H  
ATOM    271  HA  ILE A  16      39.298  43.609  47.341  1.00  0.00           H  
ATOM    272  HB  ILE A  16      36.683  43.238  45.838  1.00  0.00           H  
ATOM    273 1HG1 ILE A  16      39.325  41.809  45.513  1.00  0.00           H  
ATOM    274 2HG1 ILE A  16      38.055  41.242  46.587  1.00  0.00           H  
ATOM    275 1HG2 ILE A  16      37.958  43.757  43.798  1.00  0.00           H  
ATOM    276 2HG2 ILE A  16      37.902  45.159  44.891  1.00  0.00           H  
ATOM    277 3HG2 ILE A  16      39.379  44.172  44.786  1.00  0.00           H  
ATOM    278 1HD1 ILE A  16      37.973  40.090  44.448  1.00  0.00           H  
ATOM    279 2HD1 ILE A  16      36.506  41.070  44.688  1.00  0.00           H  
ATOM    280 3HD1 ILE A  16      37.793  41.642  43.599  1.00  0.00           H  
ATOM    281  N   VAL A  17      36.742  45.673  47.610  1.00  0.00           N  
ATOM    282  CA  VAL A  17      36.382  47.078  47.745  1.00  0.00           C  
ATOM    283  C   VAL A  17      37.180  47.746  48.858  1.00  0.00           C  
ATOM    284  O   VAL A  17      37.756  48.815  48.666  1.00  0.00           O  
ATOM    285  CB  VAL A  17      34.877  47.218  48.040  1.00  0.00           C  
ATOM    286  CG1 VAL A  17      34.545  48.646  48.446  1.00  0.00           C  
ATOM    287  CG2 VAL A  17      34.070  46.802  46.820  1.00  0.00           C  
ATOM    288  H   VAL A  17      36.031  44.967  47.744  1.00  0.00           H  
ATOM    289  HA  VAL A  17      36.604  47.584  46.807  1.00  0.00           H  
ATOM    290  HB  VAL A  17      34.620  46.576  48.883  1.00  0.00           H  
ATOM    291 1HG1 VAL A  17      33.477  48.727  48.651  1.00  0.00           H  
ATOM    292 2HG1 VAL A  17      35.107  48.909  49.342  1.00  0.00           H  
ATOM    293 3HG1 VAL A  17      34.810  49.326  47.637  1.00  0.00           H  
ATOM    294 1HG2 VAL A  17      33.006  46.903  47.036  1.00  0.00           H  
ATOM    295 2HG2 VAL A  17      34.331  47.441  45.976  1.00  0.00           H  
ATOM    296 3HG2 VAL A  17      34.292  45.764  46.572  1.00  0.00           H  
ATOM    297  N   LYS A  18      37.208  47.107  50.025  1.00  0.00           N  
ATOM    298  CA  LYS A  18      37.912  47.650  51.178  1.00  0.00           C  
ATOM    299  C   LYS A  18      39.398  47.823  50.884  1.00  0.00           C  
ATOM    300  O   LYS A  18      40.025  48.774  51.349  1.00  0.00           O  
ATOM    301  CB  LYS A  18      37.717  46.748  52.397  1.00  0.00           C  
ATOM    302  CG  LYS A  18      36.324  46.809  53.009  1.00  0.00           C  
ATOM    303  CD  LYS A  18      36.192  45.849  54.182  1.00  0.00           C  
ATOM    304  CE  LYS A  18      34.794  45.894  54.780  1.00  0.00           C  
ATOM    305  NZ  LYS A  18      34.645  44.944  55.916  1.00  0.00           N  
ATOM    306  H   LYS A  18      36.727  46.222  50.112  1.00  0.00           H  
ATOM    307  HA  LYS A  18      37.489  48.627  51.416  1.00  0.00           H  
ATOM    308 1HB  LYS A  18      37.915  45.712  52.119  1.00  0.00           H  
ATOM    309 2HB  LYS A  18      38.434  47.022  53.171  1.00  0.00           H  
ATOM    310 1HG  LYS A  18      36.123  47.823  53.356  1.00  0.00           H  
ATOM    311 2HG  LYS A  18      35.583  46.549  52.253  1.00  0.00           H  
ATOM    312 1HD  LYS A  18      36.403  44.833  53.847  1.00  0.00           H  
ATOM    313 2HD  LYS A  18      36.915  46.116  54.953  1.00  0.00           H  
ATOM    314 1HE  LYS A  18      34.582  46.901  55.135  1.00  0.00           H  
ATOM    315 2HE  LYS A  18      34.062  45.640  54.014  1.00  0.00           H  
ATOM    316 1HZ  LYS A  18      33.706  45.003  56.284  1.00  0.00           H  
ATOM    317 2HZ  LYS A  18      34.821  44.002  55.595  1.00  0.00           H  
ATOM    318 3HZ  LYS A  18      35.306  45.180  56.643  1.00  0.00           H  
ATOM    319  N   ASN A  19      39.954  46.897  50.110  1.00  0.00           N  
ATOM    320  CA  ASN A  19      41.368  46.944  49.756  1.00  0.00           C  
ATOM    321  C   ASN A  19      41.570  47.533  48.366  1.00  0.00           C  
ATOM    322  O   ASN A  19      42.649  47.422  47.785  1.00  0.00           O  
ATOM    323  CB  ASN A  19      41.986  45.560  49.845  1.00  0.00           C  
ATOM    324  CG  ASN A  19      42.034  45.037  51.253  1.00  0.00           C  
ATOM    325  OD1 ASN A  19      42.242  45.799  52.204  1.00  0.00           O  
ATOM    326  ND2 ASN A  19      41.844  43.751  51.405  1.00  0.00           N  
ATOM    327  H   ASN A  19      39.384  46.143  49.757  1.00  0.00           H  
ATOM    328  HA  ASN A  19      41.886  47.573  50.481  1.00  0.00           H  
ATOM    329 1HB  ASN A  19      41.411  44.866  49.229  1.00  0.00           H  
ATOM    330 2HB  ASN A  19      42.999  45.588  49.444  1.00  0.00           H  
ATOM    331 1HD2 ASN A  19      41.865  43.347  52.320  1.00  0.00           H  
ATOM    332 2HD2 ASN A  19      41.678  43.173  50.606  1.00  0.00           H  
ATOM    333  N   ALA A  20      40.525  48.158  47.838  1.00  0.00           N  
ATOM    334  CA  ALA A  20      40.581  48.755  46.508  1.00  0.00           C  
ATOM    335  C   ALA A  20      41.594  49.890  46.456  1.00  0.00           C  
ATOM    336  O   ALA A  20      41.709  50.675  47.395  1.00  0.00           O  
ATOM    337  CB  ALA A  20      39.225  49.284  46.071  1.00  0.00           C  
ATOM    338  H   ALA A  20      39.670  48.225  48.371  1.00  0.00           H  
ATOM    339  HA  ALA A  20      40.881  47.983  45.796  1.00  0.00           H  
ATOM    340 1HB  ALA A  20      39.301  49.701  45.074  1.00  0.00           H  
ATOM    341 2HB  ALA A  20      38.519  48.472  46.064  1.00  0.00           H  
ATOM    342 3HB  ALA A  20      38.896  50.049  46.753  1.00  0.00           H  
ATOM    343  N   SER A  21      42.328  49.970  45.350  1.00  0.00           N  
ATOM    344  CA  SER A  21      43.339  51.006  45.176  1.00  0.00           C  
ATOM    345  C   SER A  21      42.713  52.320  44.726  1.00  0.00           C  
ATOM    346  O   SER A  21      43.353  53.369  44.767  1.00  0.00           O  
ATOM    347  CB  SER A  21      44.365  50.553  44.159  1.00  0.00           C  
ATOM    348  OG  SER A  21      43.791  50.429  42.885  1.00  0.00           O  
ATOM    349  H   SER A  21      42.178  49.298  44.611  1.00  0.00           H  
ATOM    350  HA  SER A  21      43.838  51.165  46.132  1.00  0.00           H  
ATOM    351 1HB  SER A  21      45.178  51.277  44.123  1.00  0.00           H  
ATOM    352 2HB  SER A  21      44.787  49.596  44.463  1.00  0.00           H  
ATOM    353  HG  SER A  21      43.243  49.613  42.904  1.00  0.00           H  
ATOM    354  N   SER A  22      41.458  52.255  44.298  1.00  0.00           N  
ATOM    355  CA  SER A  22      40.782  53.414  43.727  1.00  0.00           C  
ATOM    356  C   SER A  22      39.268  53.282  43.841  1.00  0.00           C  
ATOM    357  O   SER A  22      38.750  52.201  44.120  1.00  0.00           O  
ATOM    358  CB  SER A  22      41.140  53.573  42.261  1.00  0.00           C  
ATOM    359  OG  SER A  22      40.596  52.531  41.476  1.00  0.00           O  
ATOM    360  H   SER A  22      40.956  51.381  44.372  1.00  0.00           H  
ATOM    361  HA  SER A  22      41.099  54.303  44.271  1.00  0.00           H  
ATOM    362 1HB  SER A  22      40.773  54.533  41.895  1.00  0.00           H  
ATOM    363 2HB  SER A  22      42.224  53.579  42.157  1.00  0.00           H  
ATOM    364  HG  SER A  22      41.029  52.608  40.616  1.00  0.00           H  
ATOM    365  N   LYS A  23      38.566  54.388  43.626  1.00  0.00           N  
ATOM    366  CA  LYS A  23      37.108  54.375  43.597  1.00  0.00           C  
ATOM    367  C   LYS A  23      36.586  53.501  42.462  1.00  0.00           C  
ATOM    368  O   LYS A  23      35.614  52.765  42.632  1.00  0.00           O  
ATOM    369  CB  LYS A  23      36.537  55.782  43.454  1.00  0.00           C  
ATOM    370  CG  LYS A  23      35.007  55.816  43.473  1.00  0.00           C  
ATOM    371  CD  LYS A  23      34.464  57.243  43.529  1.00  0.00           C  
ATOM    372  CE  LYS A  23      32.918  57.273  43.631  1.00  0.00           C  
ATOM    373  NZ  LYS A  23      32.218  56.851  42.352  1.00  0.00           N  
ATOM    374  H   LYS A  23      39.052  55.260  43.478  1.00  0.00           H  
ATOM    375  HA  LYS A  23      36.746  53.974  44.544  1.00  0.00           H  
ATOM    376 1HB  LYS A  23      36.909  56.412  44.234  1.00  0.00           H  
ATOM    377 2HB  LYS A  23      36.866  56.206  42.501  1.00  0.00           H  
ATOM    378 1HG  LYS A  23      34.624  55.329  42.571  1.00  0.00           H  
ATOM    379 2HG  LYS A  23      34.651  55.262  44.328  1.00  0.00           H  
ATOM    380 1HD  LYS A  23      34.881  57.757  44.400  1.00  0.00           H  
ATOM    381 2HD  LYS A  23      34.770  57.779  42.632  1.00  0.00           H  
ATOM    382 1HE  LYS A  23      32.608  56.603  44.434  1.00  0.00           H  
ATOM    383 2HE  LYS A  23      32.609  58.287  43.880  1.00  0.00           H  
ATOM    384 1HZ  LYS A  23      31.221  56.897  42.489  1.00  0.00           H  
ATOM    385 2HZ  LYS A  23      32.477  57.466  41.602  1.00  0.00           H  
ATOM    386 3HZ  LYS A  23      32.452  55.878  42.072  1.00  0.00           H  
ATOM    387  N   GLU A  24      37.239  53.586  41.310  1.00  0.00           N  
ATOM    388  CA  GLU A  24      36.792  52.868  40.123  1.00  0.00           C  
ATOM    389  C   GLU A  24      36.835  51.361  40.341  1.00  0.00           C  
ATOM    390  O   GLU A  24      35.914  50.641  39.958  1.00  0.00           O  
ATOM    391  CB  GLU A  24      37.655  53.279  38.932  1.00  0.00           C  
ATOM    392  CG  GLU A  24      37.451  54.744  38.500  1.00  0.00           C  
ATOM    393  CD  GLU A  24      38.178  55.729  39.398  1.00  0.00           C  
ATOM    394  OE1 GLU A  24      38.951  55.279  40.220  1.00  0.00           O  
ATOM    395  OE2 GLU A  24      37.954  56.905  39.274  1.00  0.00           O  
ATOM    396  H   GLU A  24      38.065  54.162  41.254  1.00  0.00           H  
ATOM    397  HA  GLU A  24      35.764  53.160  39.908  1.00  0.00           H  
ATOM    398 1HB  GLU A  24      38.709  53.136  39.178  1.00  0.00           H  
ATOM    399 2HB  GLU A  24      37.429  52.639  38.080  1.00  0.00           H  
ATOM    400 1HG  GLU A  24      37.805  54.868  37.477  1.00  0.00           H  
ATOM    401 2HG  GLU A  24      36.384  54.966  38.518  1.00  0.00           H  
ATOM    402  N   GLU A  25      37.911  50.890  40.962  1.00  0.00           N  
ATOM    403  CA  GLU A  25      38.045  49.477  41.299  1.00  0.00           C  
ATOM    404  C   GLU A  25      36.961  49.041  42.276  1.00  0.00           C  
ATOM    405  O   GLU A  25      36.364  47.976  42.121  1.00  0.00           O  
ATOM    406  CB  GLU A  25      39.427  49.190  41.893  1.00  0.00           C  
ATOM    407  CG  GLU A  25      39.703  47.704  42.196  1.00  0.00           C  
ATOM    408  CD  GLU A  25      41.092  47.455  42.750  1.00  0.00           C  
ATOM    409  OE1 GLU A  25      41.772  48.409  43.081  1.00  0.00           O  
ATOM    410  OE2 GLU A  25      41.483  46.323  42.807  1.00  0.00           O  
ATOM    411  H   GLU A  25      38.659  51.526  41.204  1.00  0.00           H  
ATOM    412  HA  GLU A  25      37.947  48.892  40.385  1.00  0.00           H  
ATOM    413 1HB  GLU A  25      40.192  49.535  41.197  1.00  0.00           H  
ATOM    414 2HB  GLU A  25      39.551  49.763  42.807  1.00  0.00           H  
ATOM    415 1HG  GLU A  25      38.973  47.351  42.929  1.00  0.00           H  
ATOM    416 2HG  GLU A  25      39.565  47.124  41.284  1.00  0.00           H  
ATOM    417  N   ALA A  26      36.709  49.872  43.282  1.00  0.00           N  
ATOM    418  CA  ALA A  26      35.657  49.599  44.254  1.00  0.00           C  
ATOM    419  C   ALA A  26      34.289  49.556  43.588  1.00  0.00           C  
ATOM    420  O   ALA A  26      33.462  48.700  43.901  1.00  0.00           O  
ATOM    421  CB  ALA A  26      35.688  50.689  45.289  1.00  0.00           C  
ATOM    422  H   ALA A  26      37.260  50.712  43.377  1.00  0.00           H  
ATOM    423  HA  ALA A  26      35.852  48.631  44.714  1.00  0.00           H  
ATOM    424 1HB  ALA A  26      34.947  50.521  45.985  1.00  0.00           H  
ATOM    425 2HB  ALA A  26      36.659  50.713  45.773  1.00  0.00           H  
ATOM    426 3HB  ALA A  26      35.507  51.634  44.809  1.00  0.00           H  
ATOM    427  N   ASP A  27      34.055  50.484  42.665  1.00  0.00           N  
ATOM    428  CA  ASP A  27      32.765  50.593  41.998  1.00  0.00           C  
ATOM    429  C   ASP A  27      32.477  49.358  41.153  1.00  0.00           C  
ATOM    430  O   ASP A  27      31.344  48.880  41.100  1.00  0.00           O  
ATOM    431  CB  ASP A  27      32.666  51.852  41.125  1.00  0.00           C  
ATOM    432  CG  ASP A  27      32.421  53.207  41.890  1.00  0.00           C  
ATOM    433  OD1 ASP A  27      32.061  53.200  43.041  1.00  0.00           O  
ATOM    434  OD2 ASP A  27      32.582  54.246  41.272  1.00  0.00           O  
ATOM    435  H   ASP A  27      34.791  51.134  42.424  1.00  0.00           H  
ATOM    436  HA  ASP A  27      31.988  50.687  42.757  1.00  0.00           H  
ATOM    437 1HB  ASP A  27      33.598  51.951  40.563  1.00  0.00           H  
ATOM    438 2HB  ASP A  27      31.868  51.718  40.397  1.00  0.00           H  
ATOM    439  N   ARG A  28      33.510  48.844  40.494  1.00  0.00           N  
ATOM    440  CA  ARG A  28      33.376  47.649  39.669  1.00  0.00           C  
ATOM    441  C   ARG A  28      32.995  46.439  40.510  1.00  0.00           C  
ATOM    442  O   ARG A  28      32.123  45.656  40.129  1.00  0.00           O  
ATOM    443  CB  ARG A  28      34.673  47.359  38.929  1.00  0.00           C  
ATOM    444  CG  ARG A  28      34.991  48.322  37.795  1.00  0.00           C  
ATOM    445  CD  ARG A  28      36.011  47.764  36.871  1.00  0.00           C  
ATOM    446  NE  ARG A  28      37.306  47.620  37.516  1.00  0.00           N  
ATOM    447  CZ  ARG A  28      38.250  48.581  37.560  1.00  0.00           C  
ATOM    448  NH1 ARG A  28      38.029  49.746  36.994  1.00  0.00           N  
ATOM    449  NH2 ARG A  28      39.397  48.351  38.172  1.00  0.00           N  
ATOM    450  H   ARG A  28      34.412  49.293  40.566  1.00  0.00           H  
ATOM    451  HA  ARG A  28      32.591  47.826  38.932  1.00  0.00           H  
ATOM    452 1HB  ARG A  28      35.506  47.390  39.630  1.00  0.00           H  
ATOM    453 2HB  ARG A  28      34.636  46.356  38.508  1.00  0.00           H  
ATOM    454 1HG  ARG A  28      34.084  48.524  37.225  1.00  0.00           H  
ATOM    455 2HG  ARG A  28      35.375  49.256  38.207  1.00  0.00           H  
ATOM    456 1HD  ARG A  28      35.690  46.783  36.525  1.00  0.00           H  
ATOM    457 2HD  ARG A  28      36.128  48.430  36.016  1.00  0.00           H  
ATOM    458  HE  ARG A  28      37.512  46.736  37.962  1.00  0.00           H  
ATOM    459 1HH1 ARG A  28      37.150  49.921  36.526  1.00  0.00           H  
ATOM    460 2HH1 ARG A  28      38.736  50.466  37.027  1.00  0.00           H  
ATOM    461 1HH2 ARG A  28      39.568  47.454  38.607  1.00  0.00           H  
ATOM    462 2HH2 ARG A  28      40.106  49.070  38.206  1.00  0.00           H  
ATOM    463  N   ALA A  29      33.652  46.290  41.656  1.00  0.00           N  
ATOM    464  CA  ALA A  29      33.357  45.194  42.571  1.00  0.00           C  
ATOM    465  C   ALA A  29      31.941  45.298  43.117  1.00  0.00           C  
ATOM    466  O   ALA A  29      31.241  44.294  43.255  1.00  0.00           O  
ATOM    467  CB  ALA A  29      34.368  45.205  43.697  1.00  0.00           C  
ATOM    468  H   ALA A  29      34.373  46.953  41.898  1.00  0.00           H  
ATOM    469  HA  ALA A  29      33.453  44.253  42.026  1.00  0.00           H  
ATOM    470 1HB  ALA A  29      34.184  44.390  44.394  1.00  0.00           H  
ATOM    471 2HB  ALA A  29      35.373  45.113  43.284  1.00  0.00           H  
ATOM    472 3HB  ALA A  29      34.279  46.136  44.193  1.00  0.00           H  
ATOM    473  N   LEU A  30      31.518  46.520  43.427  1.00  0.00           N  
ATOM    474  CA  LEU A  30      30.173  46.761  43.937  1.00  0.00           C  
ATOM    475  C   LEU A  30      29.120  46.442  42.882  1.00  0.00           C  
ATOM    476  O   LEU A  30      28.074  45.871  43.190  1.00  0.00           O  
ATOM    477  CB  LEU A  30      30.031  48.220  44.387  1.00  0.00           C  
ATOM    478  CG  LEU A  30      30.804  48.605  45.654  1.00  0.00           C  
ATOM    479  CD1 LEU A  30      30.838  50.121  45.789  1.00  0.00           C  
ATOM    480  CD2 LEU A  30      30.146  47.962  46.866  1.00  0.00           C  
ATOM    481  H   LEU A  30      32.147  47.302  43.308  1.00  0.00           H  
ATOM    482  HA  LEU A  30      30.010  46.117  44.801  1.00  0.00           H  
ATOM    483 1HB  LEU A  30      30.374  48.867  43.581  1.00  0.00           H  
ATOM    484 2HB  LEU A  30      28.976  48.427  44.567  1.00  0.00           H  
ATOM    485  HG  LEU A  30      31.834  48.255  45.573  1.00  0.00           H  
ATOM    486 1HD1 LEU A  30      31.388  50.395  46.690  1.00  0.00           H  
ATOM    487 2HD1 LEU A  30      31.332  50.553  44.919  1.00  0.00           H  
ATOM    488 3HD1 LEU A  30      29.820  50.503  45.856  1.00  0.00           H  
ATOM    489 1HD2 LEU A  30      30.696  48.235  47.767  1.00  0.00           H  
ATOM    490 2HD2 LEU A  30      29.116  48.313  46.949  1.00  0.00           H  
ATOM    491 3HD2 LEU A  30      30.151  46.879  46.752  1.00  0.00           H  
ATOM    492  N   HIS A  31      29.404  46.814  41.640  1.00  0.00           N  
ATOM    493  CA  HIS A  31      28.485  46.560  40.536  1.00  0.00           C  
ATOM    494  C   HIS A  31      28.040  45.103  40.516  1.00  0.00           C  
ATOM    495  O   HIS A  31      26.846  44.811  40.470  1.00  0.00           O  
ATOM    496  CB  HIS A  31      29.136  46.919  39.195  1.00  0.00           C  
ATOM    497  CG  HIS A  31      28.254  46.663  38.012  1.00  0.00           C  
ATOM    498  ND1 HIS A  31      27.212  47.496  37.667  1.00  0.00           N  
ATOM    499  CD2 HIS A  31      28.261  45.667  37.095  1.00  0.00           C  
ATOM    500  CE1 HIS A  31      26.615  47.024  36.587  1.00  0.00           C  
ATOM    501  NE2 HIS A  31      27.231  45.915  36.221  1.00  0.00           N  
ATOM    502  H   HIS A  31      30.277  47.288  41.454  1.00  0.00           H  
ATOM    503  HA  HIS A  31      27.608  47.192  40.663  1.00  0.00           H  
ATOM    504 1HB  HIS A  31      29.410  47.974  39.195  1.00  0.00           H  
ATOM    505 2HB  HIS A  31      30.052  46.343  39.069  1.00  0.00           H  
ATOM    506  HD1 HIS A  31      26.983  48.368  38.101  1.00  0.00           H  
ATOM    507  HD2 HIS A  31      28.893  44.788  36.959  1.00  0.00           H  
ATOM    508  HE1 HIS A  31      25.761  47.545  36.152  1.00  0.00           H  
ATOM    509  N   ILE A  32      29.007  44.193  40.551  1.00  0.00           N  
ATOM    510  CA  ILE A  32      28.717  42.765  40.536  1.00  0.00           C  
ATOM    511  C   ILE A  32      28.090  42.315  41.850  1.00  0.00           C  
ATOM    512  O   ILE A  32      27.123  41.554  41.861  1.00  0.00           O  
ATOM    513  CB  ILE A  32      29.994  41.948  40.270  1.00  0.00           C  
ATOM    514  CG1 ILE A  32      30.570  42.291  38.893  1.00  0.00           C  
ATOM    515  CG2 ILE A  32      29.705  40.459  40.373  1.00  0.00           C  
ATOM    516  CD1 ILE A  32      29.651  41.947  37.744  1.00  0.00           C  
ATOM    517  H   ILE A  32      29.969  44.497  40.590  1.00  0.00           H  
ATOM    518  HA  ILE A  32      28.013  42.564  39.726  1.00  0.00           H  
ATOM    519  HB  ILE A  32      30.755  42.212  41.004  1.00  0.00           H  
ATOM    520 1HG1 ILE A  32      30.790  43.357  38.847  1.00  0.00           H  
ATOM    521 2HG1 ILE A  32      31.510  41.758  38.748  1.00  0.00           H  
ATOM    522 1HG2 ILE A  32      30.618  39.896  40.181  1.00  0.00           H  
ATOM    523 2HG2 ILE A  32      29.339  40.228  41.372  1.00  0.00           H  
ATOM    524 3HG2 ILE A  32      28.948  40.183  39.637  1.00  0.00           H  
ATOM    525 1HD1 ILE A  32      30.128  42.219  36.802  1.00  0.00           H  
ATOM    526 2HD1 ILE A  32      29.445  40.876  37.750  1.00  0.00           H  
ATOM    527 3HD1 ILE A  32      28.716  42.497  37.848  1.00  0.00           H  
ATOM    528  N   ALA A  33      28.646  42.794  42.958  1.00  0.00           N  
ATOM    529  CA  ALA A  33      28.185  42.393  44.281  1.00  0.00           C  
ATOM    530  C   ALA A  33      26.714  42.731  44.481  1.00  0.00           C  
ATOM    531  O   ALA A  33      25.962  41.960  45.077  1.00  0.00           O  
ATOM    532  CB  ALA A  33      28.985  43.085  45.352  1.00  0.00           C  
ATOM    533  H   ALA A  33      29.406  43.456  42.881  1.00  0.00           H  
ATOM    534  HA  ALA A  33      28.311  41.313  44.377  1.00  0.00           H  
ATOM    535 1HB  ALA A  33      28.660  42.743  46.319  1.00  0.00           H  
ATOM    536 2HB  ALA A  33      29.999  42.863  45.217  1.00  0.00           H  
ATOM    537 3HB  ALA A  33      28.843  44.155  45.269  1.00  0.00           H  
ATOM    538  N   GLU A  34      26.304  43.891  43.976  1.00  0.00           N  
ATOM    539  CA  GLU A  34      24.920  44.330  44.087  1.00  0.00           C  
ATOM    540  C   GLU A  34      23.985  43.408  43.314  1.00  0.00           C  
ATOM    541  O   GLU A  34      22.904  43.060  43.790  1.00  0.00           O  
ATOM    542  CB  GLU A  34      24.774  45.765  43.575  1.00  0.00           C  
ATOM    543  CG  GLU A  34      23.393  46.371  43.788  1.00  0.00           C  
ATOM    544  CD  GLU A  34      23.366  47.857  43.562  1.00  0.00           C  
ATOM    545  OE1 GLU A  34      24.401  48.417  43.294  1.00  0.00           O  
ATOM    546  OE2 GLU A  34      22.308  48.433  43.658  1.00  0.00           O  
ATOM    547  H   GLU A  34      26.973  44.484  43.503  1.00  0.00           H  
ATOM    548  HA  GLU A  34      24.635  44.314  45.139  1.00  0.00           H  
ATOM    549 1HB  GLU A  34      25.501  46.405  44.074  1.00  0.00           H  
ATOM    550 2HB  GLU A  34      24.991  45.794  42.507  1.00  0.00           H  
ATOM    551 1HG  GLU A  34      22.690  45.898  43.104  1.00  0.00           H  
ATOM    552 2HG  GLU A  34      23.068  46.157  44.805  1.00  0.00           H  
ATOM    553  N   ILE A  35      24.409  43.011  42.117  1.00  0.00           N  
ATOM    554  CA  ILE A  35      23.653  42.059  41.314  1.00  0.00           C  
ATOM    555  C   ILE A  35      23.536  40.714  42.018  1.00  0.00           C  
ATOM    556  O   ILE A  35      22.471  40.098  42.029  1.00  0.00           O  
ATOM    557  CB  ILE A  35      24.310  41.861  39.935  1.00  0.00           C  
ATOM    558  CG1 ILE A  35      24.236  43.154  39.118  1.00  0.00           C  
ATOM    559  CG2 ILE A  35      23.643  40.717  39.188  1.00  0.00           C  
ATOM    560  CD1 ILE A  35      25.139  43.163  37.907  1.00  0.00           C  
ATOM    561  H   ILE A  35      25.278  43.379  41.756  1.00  0.00           H  
ATOM    562  HA  ILE A  35      22.650  42.459  41.155  1.00  0.00           H  
ATOM    563  HB  ILE A  35      25.367  41.631  40.065  1.00  0.00           H  
ATOM    564 1HG1 ILE A  35      23.212  43.313  38.782  1.00  0.00           H  
ATOM    565 2HG1 ILE A  35      24.506  44.000  39.751  1.00  0.00           H  
ATOM    566 1HG2 ILE A  35      24.118  40.591  38.215  1.00  0.00           H  
ATOM    567 2HG2 ILE A  35      23.746  39.798  39.763  1.00  0.00           H  
ATOM    568 3HG2 ILE A  35      22.585  40.941  39.048  1.00  0.00           H  
ATOM    569 1HD1 ILE A  35      25.032  44.112  37.380  1.00  0.00           H  
ATOM    570 2HD1 ILE A  35      26.175  43.040  38.224  1.00  0.00           H  
ATOM    571 3HD1 ILE A  35      24.864  42.346  37.241  1.00  0.00           H  
ATOM    572  N   VAL A  36      24.639  40.262  42.608  1.00  0.00           N  
ATOM    573  CA  VAL A  36      24.656  38.997  43.333  1.00  0.00           C  
ATOM    574  C   VAL A  36      23.678  39.021  44.504  1.00  0.00           C  
ATOM    575  O   VAL A  36      22.921  38.074  44.709  1.00  0.00           O  
ATOM    576  CB  VAL A  36      26.074  38.701  43.857  1.00  0.00           C  
ATOM    577  CG1 VAL A  36      26.048  37.537  44.836  1.00  0.00           C  
ATOM    578  CG2 VAL A  36      27.005  38.405  42.691  1.00  0.00           C  
ATOM    579  H   VAL A  36      25.486  40.808  42.551  1.00  0.00           H  
ATOM    580  HA  VAL A  36      24.362  38.202  42.650  1.00  0.00           H  
ATOM    581  HB  VAL A  36      26.439  39.572  44.402  1.00  0.00           H  
ATOM    582 1HG1 VAL A  36      27.058  37.342  45.196  1.00  0.00           H  
ATOM    583 2HG1 VAL A  36      25.404  37.785  45.680  1.00  0.00           H  
ATOM    584 3HG1 VAL A  36      25.664  36.648  44.335  1.00  0.00           H  
ATOM    585 1HG2 VAL A  36      28.006  38.197  43.069  1.00  0.00           H  
ATOM    586 2HG2 VAL A  36      26.636  37.538  42.143  1.00  0.00           H  
ATOM    587 3HG2 VAL A  36      27.040  39.267  42.025  1.00  0.00           H  
ATOM    588  N   ALA A  37      23.704  40.107  45.266  1.00  0.00           N  
ATOM    589  CA  ALA A  37      22.811  40.264  46.408  1.00  0.00           C  
ATOM    590  C   ALA A  37      21.350  40.219  45.973  1.00  0.00           C  
ATOM    591  O   ALA A  37      20.504  39.657  46.668  1.00  0.00           O  
ATOM    592  CB  ALA A  37      23.110  41.581  47.091  1.00  0.00           C  
ATOM    593  H   ALA A  37      24.359  40.846  45.052  1.00  0.00           H  
ATOM    594  HA  ALA A  37      22.992  39.445  47.104  1.00  0.00           H  
ATOM    595 1HB  ALA A  37      22.482  41.668  47.924  1.00  0.00           H  
ATOM    596 2HB  ALA A  37      24.143  41.612  47.409  1.00  0.00           H  
ATOM    597 3HB  ALA A  37      22.927  42.399  46.402  1.00  0.00           H  
ATOM    598  N   ASP A  38      21.062  40.812  44.822  1.00  0.00           N  
ATOM    599  CA  ASP A  38      19.717  40.791  44.263  1.00  0.00           C  
ATOM    600  C   ASP A  38      19.384  39.425  43.678  1.00  0.00           C  
ATOM    601  O   ASP A  38      18.249  38.955  43.775  1.00  0.00           O  
ATOM    602  CB  ASP A  38      19.567  41.865  43.184  1.00  0.00           C  
ATOM    603  CG  ASP A  38      18.112  42.177  42.856  1.00  0.00           C  
ATOM    604  OD1 ASP A  38      17.416  42.648  43.725  1.00  0.00           O  
ATOM    605  OD2 ASP A  38      17.711  41.942  41.741  1.00  0.00           O  
ATOM    606  H   ASP A  38      21.796  41.293  44.319  1.00  0.00           H  
ATOM    607  HA  ASP A  38      19.006  41.012  45.062  1.00  0.00           H  
ATOM    608 1HB  ASP A  38      20.054  42.783  43.512  1.00  0.00           H  
ATOM    609 2HB  ASP A  38      20.066  41.536  42.272  1.00  0.00           H  
ATOM    610  N   GLU A  39      20.379  38.790  43.069  1.00  0.00           N  
ATOM    611  CA  GLU A  39      20.162  37.547  42.335  1.00  0.00           C  
ATOM    612  C   GLU A  39      19.494  36.500  43.214  1.00  0.00           C  
ATOM    613  O   GLU A  39      18.615  35.765  42.759  1.00  0.00           O  
ATOM    614  CB  GLU A  39      21.488  37.005  41.798  1.00  0.00           C  
ATOM    615  CG  GLU A  39      21.353  35.763  40.929  1.00  0.00           C  
ATOM    616  CD  GLU A  39      22.657  35.332  40.317  1.00  0.00           C  
ATOM    617  OE1 GLU A  39      23.684  35.677  40.851  1.00  0.00           O  
ATOM    618  OE2 GLU A  39      22.626  34.658  39.315  1.00  0.00           O  
ATOM    619  H   GLU A  39      21.311  39.174  43.119  1.00  0.00           H  
ATOM    620  HA  GLU A  39      19.513  37.760  41.484  1.00  0.00           H  
ATOM    621 1HB  GLU A  39      21.983  37.775  41.206  1.00  0.00           H  
ATOM    622 2HB  GLU A  39      22.145  36.760  42.632  1.00  0.00           H  
ATOM    623 1HG  GLU A  39      20.963  34.947  41.537  1.00  0.00           H  
ATOM    624 2HG  GLU A  39      20.634  35.964  40.135  1.00  0.00           H  
ATOM    625  N   VAL A  40      19.911  36.434  44.471  1.00  0.00           N  
ATOM    626  CA  VAL A  40      19.379  35.450  45.407  1.00  0.00           C  
ATOM    627  C   VAL A  40      18.429  36.097  46.407  1.00  0.00           C  
ATOM    628  O   VAL A  40      18.060  35.488  47.411  1.00  0.00           O  
ATOM    629  CB  VAL A  40      20.527  34.760  46.167  1.00  0.00           C  
ATOM    630  CG1 VAL A  40      21.417  33.990  45.203  1.00  0.00           C  
ATOM    631  CG2 VAL A  40      21.333  35.794  46.937  1.00  0.00           C  
ATOM    632  H   VAL A  40      20.616  37.083  44.791  1.00  0.00           H  
ATOM    633  HA  VAL A  40      18.830  34.696  44.840  1.00  0.00           H  
ATOM    634  HB  VAL A  40      20.105  34.035  46.864  1.00  0.00           H  
ATOM    635 1HG1 VAL A  40      22.223  33.508  45.757  1.00  0.00           H  
ATOM    636 2HG1 VAL A  40      20.827  33.231  44.690  1.00  0.00           H  
ATOM    637 3HG1 VAL A  40      21.841  34.678  44.472  1.00  0.00           H  
ATOM    638 1HG2 VAL A  40      22.143  35.299  47.473  1.00  0.00           H  
ATOM    639 2HG2 VAL A  40      21.750  36.522  46.241  1.00  0.00           H  
ATOM    640 3HG2 VAL A  40      20.685  36.304  47.650  1.00  0.00           H  
ATOM    641  N   ASN A  41      18.037  37.336  46.126  1.00  0.00           N  
ATOM    642  CA  ASN A  41      17.052  38.030  46.946  1.00  0.00           C  
ATOM    643  C   ASN A  41      17.397  37.929  48.427  1.00  0.00           C  
ATOM    644  O   ASN A  41      16.572  37.504  49.237  1.00  0.00           O  
ATOM    645  CB  ASN A  41      15.662  37.462  46.693  1.00  0.00           C  
ATOM    646  CG  ASN A  41      14.531  38.328  47.225  1.00  0.00           C  
ATOM    647  OD1 ASN A  41      14.624  39.562  47.310  1.00  0.00           O  
ATOM    648  ND2 ASN A  41      13.441  37.687  47.583  1.00  0.00           N  
ATOM    649  H   ASN A  41      18.431  37.807  45.324  1.00  0.00           H  
ATOM    650  HA  ASN A  41      17.045  39.083  46.659  1.00  0.00           H  
ATOM    651 1HB  ASN A  41      15.524  37.329  45.620  1.00  0.00           H  
ATOM    652 2HB  ASN A  41      15.586  36.476  47.150  1.00  0.00           H  
ATOM    653 1HD2 ASN A  41      12.655  38.193  47.941  1.00  0.00           H  
ATOM    654 2HD2 ASN A  41      13.402  36.692  47.503  1.00  0.00           H  
ATOM    655  N   GLU A  42      18.617  38.320  48.773  1.00  0.00           N  
ATOM    656  CA  GLU A  42      19.075  38.268  50.156  1.00  0.00           C  
ATOM    657  C   GLU A  42      19.318  39.666  50.711  1.00  0.00           C  
ATOM    658  O   GLU A  42      20.363  40.267  50.469  1.00  0.00           O  
ATOM    659  CB  GLU A  42      20.308  37.379  50.305  1.00  0.00           C  
ATOM    660  CG  GLU A  42      20.908  37.365  51.706  1.00  0.00           C  
ATOM    661  CD  GLU A  42      19.950  36.945  52.794  1.00  0.00           C  
ATOM    662  OE1 GLU A  42      19.733  35.773  52.992  1.00  0.00           O  
ATOM    663  OE2 GLU A  42      19.449  37.837  53.469  1.00  0.00           O  
ATOM    664  H   GLU A  42      19.246  38.663  48.060  1.00  0.00           H  
ATOM    665  HA  GLU A  42      18.307  37.781  50.759  1.00  0.00           H  
ATOM    666 1HB  GLU A  42      20.039  36.352  50.056  1.00  0.00           H  
ATOM    667 2HB  GLU A  42      21.078  37.700  49.604  1.00  0.00           H  
ATOM    668 1HG  GLU A  42      21.757  36.682  51.707  1.00  0.00           H  
ATOM    669 2HG  GLU A  42      21.276  38.322  51.937  1.00  0.00           H  
ATOM    670  N   PRO A  43      18.342  40.179  51.452  1.00  0.00           N  
ATOM    671  CA  PRO A  43      18.409  41.543  51.967  1.00  0.00           C  
ATOM    672  C   PRO A  43      19.698  41.777  52.745  1.00  0.00           C  
ATOM    673  O   PRO A  43      20.221  42.888  52.777  1.00  0.00           O  
ATOM    674  CB  PRO A  43      17.175  41.622  52.873  1.00  0.00           C  
ATOM    675  CG  PRO A  43      16.186  40.674  52.240  1.00  0.00           C  
ATOM    676  CD  PRO A  43      17.031  39.522  51.715  1.00  0.00           C  
ATOM    677  HA  PRO A  43      18.380  42.233  51.123  1.00  0.00           H  
ATOM    678 1HB  PRO A  43      17.443  41.339  53.904  1.00  0.00           H  
ATOM    679 2HB  PRO A  43      16.805  42.658  52.913  1.00  0.00           H  
ATOM    680 1HG  PRO A  43      15.443  40.345  52.983  1.00  0.00           H  
ATOM    681 2HG  PRO A  43      15.630  41.184  51.437  1.00  0.00           H  
ATOM    682 1HD  PRO A  43      17.114  38.713  52.462  1.00  0.00           H  
ATOM    683 2HD  PRO A  43      16.555  39.206  50.802  1.00  0.00           H  
ATOM    684  N   THR A  44      20.202  40.719  53.375  1.00  0.00           N  
ATOM    685  CA  THR A  44      21.424  40.809  54.162  1.00  0.00           C  
ATOM    686  C   THR A  44      22.589  41.314  53.321  1.00  0.00           C  
ATOM    687  O   THR A  44      23.382  42.139  53.770  1.00  0.00           O  
ATOM    688  CB  THR A  44      21.786  39.446  54.781  1.00  0.00           C  
ATOM    689  OG1 THR A  44      20.707  38.992  55.607  1.00  0.00           O  
ATOM    690  CG2 THR A  44      23.050  39.558  55.619  1.00  0.00           C  
ATOM    691  H   THR A  44      19.727  39.831  53.301  1.00  0.00           H  
ATOM    692  HA  THR A  44      21.257  41.509  54.982  1.00  0.00           H  
ATOM    693  HB  THR A  44      21.948  38.718  53.986  1.00  0.00           H  
ATOM    694  HG1 THR A  44      20.036  38.577  55.059  1.00  0.00           H  
ATOM    695 1HG2 THR A  44      23.290  38.585  56.048  1.00  0.00           H  
ATOM    696 2HG2 THR A  44      23.875  39.892  54.992  1.00  0.00           H  
ATOM    697 3HG2 THR A  44      22.890  40.278  56.421  1.00  0.00           H  
ATOM    698  N   LEU A  45      22.686  40.810  52.094  1.00  0.00           N  
ATOM    699  CA  LEU A  45      23.800  41.146  51.214  1.00  0.00           C  
ATOM    700  C   LEU A  45      23.599  42.514  50.571  1.00  0.00           C  
ATOM    701  O   LEU A  45      24.562  43.239  50.320  1.00  0.00           O  
ATOM    702  CB  LEU A  45      23.954  40.078  50.124  1.00  0.00           C  
ATOM    703  CG  LEU A  45      24.240  38.656  50.622  1.00  0.00           C  
ATOM    704  CD1 LEU A  45      24.284  37.701  49.436  1.00  0.00           C  
ATOM    705  CD2 LEU A  45      25.555  38.639  51.386  1.00  0.00           C  
ATOM    706  H   LEU A  45      21.973  40.176  51.764  1.00  0.00           H  
ATOM    707  HA  LEU A  45      24.715  41.171  51.807  1.00  0.00           H  
ATOM    708 1HB  LEU A  45      23.038  40.046  49.537  1.00  0.00           H  
ATOM    709 2HB  LEU A  45      24.773  40.370  49.466  1.00  0.00           H  
ATOM    710  HG  LEU A  45      23.434  38.332  51.280  1.00  0.00           H  
ATOM    711 1HD1 LEU A  45      24.487  36.690  49.790  1.00  0.00           H  
ATOM    712 2HD1 LEU A  45      23.325  37.718  48.919  1.00  0.00           H  
ATOM    713 3HD1 LEU A  45      25.072  38.010  48.750  1.00  0.00           H  
ATOM    714 1HD2 LEU A  45      25.758  37.628  51.741  1.00  0.00           H  
ATOM    715 2HD2 LEU A  45      26.363  38.962  50.728  1.00  0.00           H  
ATOM    716 3HD2 LEU A  45      25.490  39.316  52.238  1.00  0.00           H  
ATOM    717  N   GLN A  46      22.344  42.860  50.308  1.00  0.00           N  
ATOM    718  CA  GLN A  46      22.013  44.148  49.711  1.00  0.00           C  
ATOM    719  C   GLN A  46      22.368  45.297  50.646  1.00  0.00           C  
ATOM    720  O   GLN A  46      22.850  46.340  50.208  1.00  0.00           O  
ATOM    721  CB  GLN A  46      20.526  44.205  49.352  1.00  0.00           C  
ATOM    722  CG  GLN A  46      20.123  43.280  48.216  1.00  0.00           C  
ATOM    723  CD  GLN A  46      18.634  43.334  47.928  1.00  0.00           C  
ATOM    724  OE1 GLN A  46      17.813  43.442  48.842  1.00  0.00           O  
ATOM    725  NE2 GLN A  46      18.277  43.257  46.651  1.00  0.00           N  
ATOM    726  H   GLN A  46      21.599  42.213  50.529  1.00  0.00           H  
ATOM    727  HA  GLN A  46      22.584  44.258  48.790  1.00  0.00           H  
ATOM    728 1HB  GLN A  46      19.929  43.943  50.227  1.00  0.00           H  
ATOM    729 2HB  GLN A  46      20.258  45.223  49.068  1.00  0.00           H  
ATOM    730 1HG  GLN A  46      20.657  43.577  47.314  1.00  0.00           H  
ATOM    731 2HG  GLN A  46      20.382  42.258  48.485  1.00  0.00           H  
ATOM    732 1HE2 GLN A  46      17.309  43.288  46.398  1.00  0.00           H  
ATOM    733 2HE2 GLN A  46      18.975  43.170  45.940  1.00  0.00           H  
ATOM    734  N   GLU A  47      22.121  45.099  51.937  1.00  0.00           N  
ATOM    735  CA  GLU A  47      22.455  46.100  52.943  1.00  0.00           C  
ATOM    736  C   GLU A  47      23.963  46.297  53.043  1.00  0.00           C  
ATOM    737  O   GLU A  47      24.446  47.427  53.141  1.00  0.00           O  
ATOM    738  CB  GLU A  47      21.901  45.735  54.323  1.00  0.00           C  
ATOM    739  CG  GLU A  47      22.168  46.816  55.401  1.00  0.00           C  
ATOM    740  CD  GLU A  47      21.507  46.537  56.735  1.00  0.00           C  
ATOM    741  OE1 GLU A  47      20.860  45.531  56.869  1.00  0.00           O  
ATOM    742  OE2 GLU A  47      21.668  47.343  57.632  1.00  0.00           O  
ATOM    743  H   GLU A  47      21.693  44.232  52.230  1.00  0.00           H  
ATOM    744  HA  GLU A  47      21.997  47.047  52.655  1.00  0.00           H  
ATOM    745 1HB  GLU A  47      20.824  45.572  54.250  1.00  0.00           H  
ATOM    746 2HB  GLU A  47      22.351  44.801  54.660  1.00  0.00           H  
ATOM    747 1HG  GLU A  47      23.243  46.883  55.565  1.00  0.00           H  
ATOM    748 2HG  GLU A  47      21.832  47.782  55.025  1.00  0.00           H  
ATOM    749  N   GLN A  48      24.702  45.194  53.021  1.00  0.00           N  
ATOM    750  CA  GLN A  48      26.155  45.244  53.127  1.00  0.00           C  
ATOM    751  C   GLN A  48      26.768  46.011  51.961  1.00  0.00           C  
ATOM    752  O   GLN A  48      27.672  46.824  52.147  1.00  0.00           O  
ATOM    753  CB  GLN A  48      26.737  43.829  53.186  1.00  0.00           C  
ATOM    754  CG  GLN A  48      26.429  43.082  54.472  1.00  0.00           C  
ATOM    755  CD  GLN A  48      26.824  41.620  54.401  1.00  0.00           C  
ATOM    756  OE1 GLN A  48      27.118  41.092  53.324  1.00  0.00           O  
ATOM    757  NE2 GLN A  48      26.835  40.954  55.550  1.00  0.00           N  
ATOM    758  H   GLN A  48      24.246  44.298  52.926  1.00  0.00           H  
ATOM    759  HA  GLN A  48      26.418  45.753  54.056  1.00  0.00           H  
ATOM    760 1HB  GLN A  48      26.349  43.242  52.354  1.00  0.00           H  
ATOM    761 2HB  GLN A  48      27.821  43.876  53.075  1.00  0.00           H  
ATOM    762 1HG  GLN A  48      26.979  43.546  55.290  1.00  0.00           H  
ATOM    763 2HG  GLN A  48      25.357  43.137  54.664  1.00  0.00           H  
ATOM    764 1HE2 GLN A  48      27.088  39.986  55.565  1.00  0.00           H  
ATOM    765 2HE2 GLN A  48      26.591  41.419  56.400  1.00  0.00           H  
ATOM    766  N   VAL A  49      26.268  45.746  50.759  1.00  0.00           N  
ATOM    767  CA  VAL A  49      26.758  46.421  49.562  1.00  0.00           C  
ATOM    768  C   VAL A  49      26.386  47.895  49.569  1.00  0.00           C  
ATOM    769  O   VAL A  49      27.200  48.752  49.227  1.00  0.00           O  
ATOM    770  CB  VAL A  49      26.180  45.757  48.298  1.00  0.00           C  
ATOM    771  CG1 VAL A  49      26.522  46.575  47.063  1.00  0.00           C  
ATOM    772  CG2 VAL A  49      26.713  44.338  48.170  1.00  0.00           C  
ATOM    773  H   VAL A  49      25.532  45.061  50.672  1.00  0.00           H  
ATOM    774  HA  VAL A  49      27.844  46.332  49.536  1.00  0.00           H  
ATOM    775  HB  VAL A  49      25.093  45.732  48.377  1.00  0.00           H  
ATOM    776 1HG1 VAL A  49      26.105  46.091  46.179  1.00  0.00           H  
ATOM    777 2HG1 VAL A  49      26.100  47.575  47.161  1.00  0.00           H  
ATOM    778 3HG1 VAL A  49      27.604  46.646  46.961  1.00  0.00           H  
ATOM    779 1HG2 VAL A  49      26.300  43.874  47.275  1.00  0.00           H  
ATOM    780 2HG2 VAL A  49      27.800  44.363  48.097  1.00  0.00           H  
ATOM    781 3HG2 VAL A  49      26.421  43.758  49.046  1.00  0.00           H  
ATOM    782  N   THR A  50      25.151  48.188  49.964  1.00  0.00           N  
ATOM    783  CA  THR A  50      24.661  49.561  49.993  1.00  0.00           C  
ATOM    784  C   THR A  50      25.479  50.419  50.951  1.00  0.00           C  
ATOM    785  O   THR A  50      25.899  51.524  50.606  1.00  0.00           O  
ATOM    786  CB  THR A  50      23.179  49.592  50.420  1.00  0.00           C  
ATOM    787  OG1 THR A  50      22.390  48.871  49.459  1.00  0.00           O  
ATOM    788  CG2 THR A  50      22.681  51.037  50.503  1.00  0.00           C  
ATOM    789  H   THR A  50      24.538  47.441  50.251  1.00  0.00           H  
ATOM    790  HA  THR A  50      24.748  49.980  48.990  1.00  0.00           H  
ATOM    791  HB  THR A  50      23.071  49.116  51.394  1.00  0.00           H  
ATOM    792  HG1 THR A  50      22.556  47.905  49.565  1.00  0.00           H  
ATOM    793 1HG2 THR A  50      21.634  51.037  50.798  1.00  0.00           H  
ATOM    794 2HG2 THR A  50      23.260  51.591  51.236  1.00  0.00           H  
ATOM    795 3HG2 THR A  50      22.784  51.511  49.528  1.00  0.00           H  
ATOM    796  N   ARG A  51      25.700  49.903  52.155  1.00  0.00           N  
ATOM    797  CA  ARG A  51      26.476  50.617  53.163  1.00  0.00           C  
ATOM    798  C   ARG A  51      27.923  50.795  52.719  1.00  0.00           C  
ATOM    799  O   ARG A  51      28.525  51.847  52.938  1.00  0.00           O  
ATOM    800  CB  ARG A  51      26.423  49.906  54.502  1.00  0.00           C  
ATOM    801  CG  ARG A  51      25.086  50.017  55.223  1.00  0.00           C  
ATOM    802  CD  ARG A  51      25.124  49.376  56.565  1.00  0.00           C  
ATOM    803  NE  ARG A  51      23.826  49.432  57.239  1.00  0.00           N  
ATOM    804  CZ  ARG A  51      23.326  50.472  57.925  1.00  0.00           C  
ATOM    805  NH1 ARG A  51      23.990  51.611  58.064  1.00  0.00           N  
ATOM    806  NH2 ARG A  51      22.139  50.310  58.460  1.00  0.00           N  
ATOM    807  H   ARG A  51      25.322  48.995  52.379  1.00  0.00           H  
ATOM    808  HA  ARG A  51      26.030  51.602  53.310  1.00  0.00           H  
ATOM    809 1HB  ARG A  51      26.624  48.843  54.347  1.00  0.00           H  
ATOM    810 2HB  ARG A  51      27.200  50.296  55.157  1.00  0.00           H  
ATOM    811 1HG  ARG A  51      24.825  51.066  55.338  1.00  0.00           H  
ATOM    812 2HG  ARG A  51      24.317  49.519  54.632  1.00  0.00           H  
ATOM    813 1HD  ARG A  51      25.386  48.323  56.437  1.00  0.00           H  
ATOM    814 2HD  ARG A  51      25.867  49.855  57.192  1.00  0.00           H  
ATOM    815  HE  ARG A  51      23.218  48.599  57.208  1.00  0.00           H  
ATOM    816 1HH1 ARG A  51      24.903  51.720  57.651  1.00  0.00           H  
ATOM    817 2HH1 ARG A  51      23.584  52.373  58.589  1.00  0.00           H  
ATOM    818 1HH2 ARG A  51      21.674  49.396  58.320  1.00  0.00           H  
ATOM    819 2HH2 ARG A  51      21.700  51.046  58.991  1.00  0.00           H  
ATOM    820  N   THR A  52      28.477  49.761  52.095  1.00  0.00           N  
ATOM    821  CA  THR A  52      29.845  49.813  51.594  1.00  0.00           C  
ATOM    822  C   THR A  52      29.983  50.833  50.471  1.00  0.00           C  
ATOM    823  O   THR A  52      30.965  51.575  50.411  1.00  0.00           O  
ATOM    824  CB  THR A  52      30.306  48.430  51.098  1.00  0.00           C  
ATOM    825  OG1 THR A  52      30.262  47.492  52.181  1.00  0.00           O  
ATOM    826  CG2 THR A  52      31.724  48.504  50.553  1.00  0.00           C  
ATOM    827  H   THR A  52      27.935  48.920  51.960  1.00  0.00           H  
ATOM    828  HA  THR A  52      30.502  50.104  52.413  1.00  0.00           H  
ATOM    829  HB  THR A  52      29.637  48.085  50.309  1.00  0.00           H  
ATOM    830  HG1 THR A  52      29.353  47.223  52.334  1.00  0.00           H  
ATOM    831 1HG2 THR A  52      32.032  47.518  50.206  1.00  0.00           H  
ATOM    832 2HG2 THR A  52      31.758  49.208  49.722  1.00  0.00           H  
ATOM    833 3HG2 THR A  52      32.398  48.839  51.340  1.00  0.00           H  
ATOM    834  N   LYS A  53      28.996  50.864  49.581  1.00  0.00           N  
ATOM    835  CA  LYS A  53      28.977  51.832  48.492  1.00  0.00           C  
ATOM    836  C   LYS A  53      29.114  53.255  49.017  1.00  0.00           C  
ATOM    837  O   LYS A  53      29.868  54.060  48.470  1.00  0.00           O  
ATOM    838  CB  LYS A  53      27.692  51.693  47.674  1.00  0.00           C  
ATOM    839  CG  LYS A  53      27.636  52.575  46.434  1.00  0.00           C  
ATOM    840  CD  LYS A  53      26.287  52.467  45.739  1.00  0.00           C  
ATOM    841  CE  LYS A  53      26.119  51.114  45.063  1.00  0.00           C  
ATOM    842  NZ  LYS A  53      24.905  51.069  44.204  1.00  0.00           N  
ATOM    843  H   LYS A  53      28.239  50.200  49.663  1.00  0.00           H  
ATOM    844  HA  LYS A  53      29.819  51.622  47.828  1.00  0.00           H  
ATOM    845 1HB  LYS A  53      27.574  50.657  47.354  1.00  0.00           H  
ATOM    846 2HB  LYS A  53      26.834  51.941  48.300  1.00  0.00           H  
ATOM    847 1HG  LYS A  53      27.807  53.614  46.719  1.00  0.00           H  
ATOM    848 2HG  LYS A  53      28.418  52.274  45.738  1.00  0.00           H  
ATOM    849 1HD  LYS A  53      25.489  52.600  46.471  1.00  0.00           H  
ATOM    850 2HD  LYS A  53      26.201  53.251  44.988  1.00  0.00           H  
ATOM    851 1HE  LYS A  53      26.992  50.904  44.448  1.00  0.00           H  
ATOM    852 2HE  LYS A  53      26.040  50.336  45.821  1.00  0.00           H  
ATOM    853 1HZ  LYS A  53      24.829  50.158  43.775  1.00  0.00           H  
ATOM    854 2HZ  LYS A  53      24.085  51.245  44.769  1.00  0.00           H  
ATOM    855 3HZ  LYS A  53      24.974  51.775  43.484  1.00  0.00           H  
ATOM    856  N   LYS A  54      28.383  53.560  50.082  1.00  0.00           N  
ATOM    857  CA  LYS A  54      28.463  54.871  50.718  1.00  0.00           C  
ATOM    858  C   LYS A  54      29.865  55.142  51.246  1.00  0.00           C  
ATOM    859  O   LYS A  54      30.382  56.253  51.124  1.00  0.00           O  
ATOM    860  CB  LYS A  54      27.443  54.978  51.854  1.00  0.00           C  
ATOM    861  CG  LYS A  54      25.993  55.038  51.394  1.00  0.00           C  
ATOM    862  CD  LYS A  54      25.039  55.090  52.578  1.00  0.00           C  
ATOM    863  CE  LYS A  54      23.589  55.118  52.120  1.00  0.00           C  
ATOM    864  NZ  LYS A  54      22.643  55.131  53.270  1.00  0.00           N  
ATOM    865  H   LYS A  54      27.754  52.866  50.462  1.00  0.00           H  
ATOM    866  HA  LYS A  54      28.214  55.630  49.978  1.00  0.00           H  
ATOM    867 1HB  LYS A  54      27.549  54.121  52.520  1.00  0.00           H  
ATOM    868 2HB  LYS A  54      27.646  55.875  52.440  1.00  0.00           H  
ATOM    869 1HG  LYS A  54      25.842  55.924  50.777  1.00  0.00           H  
ATOM    870 2HG  LYS A  54      25.766  54.157  50.795  1.00  0.00           H  
ATOM    871 1HD  LYS A  54      25.196  54.216  53.211  1.00  0.00           H  
ATOM    872 2HD  LYS A  54      25.241  55.985  53.167  1.00  0.00           H  
ATOM    873 1HE  LYS A  54      23.415  56.005  51.514  1.00  0.00           H  
ATOM    874 2HE  LYS A  54      23.383  54.240  51.508  1.00  0.00           H  
ATOM    875 1HZ  LYS A  54      21.694  55.148  52.925  1.00  0.00           H  
ATOM    876 2HZ  LYS A  54      22.782  54.301  53.830  1.00  0.00           H  
ATOM    877 3HZ  LYS A  54      22.811  55.950  53.835  1.00  0.00           H  
ATOM    878  N   TRP A  55      30.479  54.120  51.833  1.00  0.00           N  
ATOM    879  CA  TRP A  55      31.850  54.225  52.321  1.00  0.00           C  
ATOM    880  C   TRP A  55      32.811  54.567  51.189  1.00  0.00           C  
ATOM    881  O   TRP A  55      33.674  55.432  51.335  1.00  0.00           O  
ATOM    882  CB  TRP A  55      32.283  52.916  52.984  1.00  0.00           C  
ATOM    883  CG  TRP A  55      33.722  52.903  53.401  1.00  0.00           C  
ATOM    884  CD1 TRP A  55      34.241  53.410  54.554  1.00  0.00           C  
ATOM    885  CD2 TRP A  55      34.841  52.353  52.666  1.00  0.00           C  
ATOM    886  NE1 TRP A  55      35.599  53.216  54.587  1.00  0.00           N  
ATOM    887  CE2 TRP A  55      35.984  52.569  53.440  1.00  0.00           C  
ATOM    888  CE3 TRP A  55      34.963  51.703  51.431  1.00  0.00           C  
ATOM    889  CZ2 TRP A  55      37.242  52.160  53.023  1.00  0.00           C  
ATOM    890  CZ3 TRP A  55      36.223  51.292  51.013  1.00  0.00           C  
ATOM    891  CH2 TRP A  55      37.332  51.515  51.790  1.00  0.00           C  
ATOM    892  H   TRP A  55      29.985  53.246  51.945  1.00  0.00           H  
ATOM    893  HA  TRP A  55      31.890  55.019  53.066  1.00  0.00           H  
ATOM    894 1HB  TRP A  55      31.668  52.734  53.867  1.00  0.00           H  
ATOM    895 2HB  TRP A  55      32.118  52.088  52.296  1.00  0.00           H  
ATOM    896  HD1 TRP A  55      33.662  53.900  55.335  1.00  0.00           H  
ATOM    897  HE1 TRP A  55      36.217  53.503  55.333  1.00  0.00           H  
ATOM    898  HE3 TRP A  55      34.085  51.521  50.811  1.00  0.00           H  
ATOM    899  HZ2 TRP A  55      38.134  52.328  53.626  1.00  0.00           H  
ATOM    900  HZ3 TRP A  55      36.309  50.788  50.051  1.00  0.00           H  
ATOM    901  HH2 TRP A  55      38.306  51.180  51.432  1.00  0.00           H  
ATOM    902  N   VAL A  56      32.658  53.882  50.060  1.00  0.00           N  
ATOM    903  CA  VAL A  56      33.524  54.098  48.908  1.00  0.00           C  
ATOM    904  C   VAL A  56      33.426  55.533  48.406  1.00  0.00           C  
ATOM    905  O   VAL A  56      34.436  56.167  48.111  1.00  0.00           O  
ATOM    906  CB  VAL A  56      33.148  53.131  47.769  1.00  0.00           C  
ATOM    907  CG1 VAL A  56      33.870  53.515  46.486  1.00  0.00           C  
ATOM    908  CG2 VAL A  56      33.484  51.703  48.171  1.00  0.00           C  
ATOM    909  H   VAL A  56      31.921  53.193  49.999  1.00  0.00           H  
ATOM    910  HA  VAL A  56      34.554  53.904  49.210  1.00  0.00           H  
ATOM    911  HB  VAL A  56      32.079  53.213  47.574  1.00  0.00           H  
ATOM    912 1HG1 VAL A  56      33.592  52.821  45.691  1.00  0.00           H  
ATOM    913 2HG1 VAL A  56      33.587  54.527  46.198  1.00  0.00           H  
ATOM    914 3HG1 VAL A  56      34.947  53.469  46.646  1.00  0.00           H  
ATOM    915 1HG2 VAL A  56      33.215  51.025  47.361  1.00  0.00           H  
ATOM    916 2HG2 VAL A  56      34.553  51.623  48.372  1.00  0.00           H  
ATOM    917 3HG2 VAL A  56      32.925  51.436  49.068  1.00  0.00           H  
ATOM    918  N   GLU A  57      32.199  56.037  48.311  1.00  0.00           N  
ATOM    919  CA  GLU A  57      31.963  57.386  47.815  1.00  0.00           C  
ATOM    920  C   GLU A  57      32.654  58.424  48.690  1.00  0.00           C  
ATOM    921  O   GLU A  57      33.204  59.405  48.191  1.00  0.00           O  
ATOM    922  CB  GLU A  57      30.462  57.676  47.751  1.00  0.00           C  
ATOM    923  CG  GLU A  57      29.724  56.932  46.647  1.00  0.00           C  
ATOM    924  CD  GLU A  57      28.239  57.162  46.678  1.00  0.00           C  
ATOM    925  OE1 GLU A  57      27.772  57.781  47.604  1.00  0.00           O  
ATOM    926  OE2 GLU A  57      27.570  56.718  45.775  1.00  0.00           O  
ATOM    927  H   GLU A  57      31.412  55.470  48.590  1.00  0.00           H  
ATOM    928  HA  GLU A  57      32.368  57.459  46.803  1.00  0.00           H  
ATOM    929 1HB  GLU A  57      29.999  57.410  48.701  1.00  0.00           H  
ATOM    930 2HB  GLU A  57      30.304  58.744  47.598  1.00  0.00           H  
ATOM    931 1HG  GLU A  57      30.111  57.259  45.682  1.00  0.00           H  
ATOM    932 2HG  GLU A  57      29.924  55.866  46.746  1.00  0.00           H  
ATOM    933  N   LYS A  58      32.619  58.202  50.001  1.00  0.00           N  
ATOM    934  CA  LYS A  58      33.249  59.114  50.947  1.00  0.00           C  
ATOM    935  C   LYS A  58      34.752  58.879  51.023  1.00  0.00           C  
ATOM    936  O   LYS A  58      35.537  59.827  51.065  1.00  0.00           O  
ATOM    937  CB  LYS A  58      32.623  58.927  52.324  1.00  0.00           C  
ATOM    938  CG  LYS A  58      31.183  59.406  52.421  1.00  0.00           C  
ATOM    939  CD  LYS A  58      30.605  59.157  53.807  1.00  0.00           C  
ATOM    940  CE  LYS A  58      29.158  59.625  53.901  1.00  0.00           C  
ATOM    941  NZ  LYS A  58      28.572  59.355  55.246  1.00  0.00           N  
ATOM    942  H   LYS A  58      32.144  57.383  50.349  1.00  0.00           H  
ATOM    943  HA  LYS A  58      33.070  60.137  50.616  1.00  0.00           H  
ATOM    944 1HB  LYS A  58      32.636  57.861  52.579  1.00  0.00           H  
ATOM    945 2HB  LYS A  58      33.215  59.452  53.072  1.00  0.00           H  
ATOM    946 1HG  LYS A  58      31.140  60.472  52.196  1.00  0.00           H  
ATOM    947 2HG  LYS A  58      30.581  58.873  51.681  1.00  0.00           H  
ATOM    948 1HD  LYS A  58      30.644  58.085  54.018  1.00  0.00           H  
ATOM    949 2HD  LYS A  58      31.201  59.680  54.551  1.00  0.00           H  
ATOM    950 1HE  LYS A  58      29.117  60.696  53.706  1.00  0.00           H  
ATOM    951 2HE  LYS A  58      28.565  59.105  53.146  1.00  0.00           H  
ATOM    952 1HZ  LYS A  58      27.614  59.678  55.269  1.00  0.00           H  
ATOM    953 2HZ  LYS A  58      28.596  58.362  55.428  1.00  0.00           H  
ATOM    954 3HZ  LYS A  58      29.107  59.841  55.954  1.00  0.00           H  
ATOM    955  N   TYR A  59      35.146  57.610  51.037  1.00  0.00           N  
ATOM    956  CA  TYR A  59      36.529  57.242  51.324  1.00  0.00           C  
ATOM    957  C   TYR A  59      37.478  57.800  50.270  1.00  0.00           C  
ATOM    958  O   TYR A  59      38.545  58.320  50.595  1.00  0.00           O  
ATOM    959  CB  TYR A  59      36.672  55.721  51.413  1.00  0.00           C  
ATOM    960  CG  TYR A  59      38.058  55.260  51.804  1.00  0.00           C  
ATOM    961  CD1 TYR A  59      38.451  55.295  53.134  1.00  0.00           C  
ATOM    962  CD2 TYR A  59      38.937  54.802  50.833  1.00  0.00           C  
ATOM    963  CE1 TYR A  59      39.717  54.873  53.491  1.00  0.00           C  
ATOM    964  CE2 TYR A  59      40.203  54.381  51.190  1.00  0.00           C  
ATOM    965  CZ  TYR A  59      40.593  54.415  52.514  1.00  0.00           C  
ATOM    966  OH  TYR A  59      41.855  53.996  52.869  1.00  0.00           O  
ATOM    967  H   TYR A  59      34.474  56.883  50.846  1.00  0.00           H  
ATOM    968  HA  TYR A  59      36.803  57.655  52.296  1.00  0.00           H  
ATOM    969 1HB  TYR A  59      35.964  55.331  52.145  1.00  0.00           H  
ATOM    970 2HB  TYR A  59      36.424  55.276  50.450  1.00  0.00           H  
ATOM    971  HD1 TYR A  59      37.761  55.654  53.897  1.00  0.00           H  
ATOM    972  HD2 TYR A  59      38.628  54.776  49.788  1.00  0.00           H  
ATOM    973  HE1 TYR A  59      40.026  54.900  54.536  1.00  0.00           H  
ATOM    974  HE2 TYR A  59      40.893  54.022  50.427  1.00  0.00           H  
ATOM    975  HH  TYR A  59      42.331  53.716  52.084  1.00  0.00           H  
ATOM    976  N   PHE A  60      37.081  57.690  49.005  1.00  0.00           N  
ATOM    977  CA  PHE A  60      37.967  58.014  47.895  1.00  0.00           C  
ATOM    978  C   PHE A  60      37.741  59.438  47.408  1.00  0.00           C  
ATOM    979  O   PHE A  60      38.215  59.822  46.338  1.00  0.00           O  
ATOM    980  CB  PHE A  60      37.756  57.033  46.740  1.00  0.00           C  
ATOM    981  CG  PHE A  60      38.242  55.641  47.030  1.00  0.00           C  
ATOM    982  CD1 PHE A  60      37.352  54.644  47.399  1.00  0.00           C  
ATOM    983  CD2 PHE A  60      39.589  55.327  46.934  1.00  0.00           C  
ATOM    984  CE1 PHE A  60      37.798  53.363  47.666  1.00  0.00           C  
ATOM    985  CE2 PHE A  60      40.037  54.048  47.199  1.00  0.00           C  
ATOM    986  CZ  PHE A  60      39.140  53.065  47.566  1.00  0.00           C  
ATOM    987  H   PHE A  60      36.140  57.373  48.812  1.00  0.00           H  
ATOM    988  HA  PHE A  60      38.999  57.920  48.238  1.00  0.00           H  
ATOM    989 1HB  PHE A  60      36.695  56.980  46.499  1.00  0.00           H  
ATOM    990 2HB  PHE A  60      38.275  57.397  45.855  1.00  0.00           H  
ATOM    991  HD1 PHE A  60      36.290  54.879  47.478  1.00  0.00           H  
ATOM    992  HD2 PHE A  60      40.297  56.104  46.645  1.00  0.00           H  
ATOM    993  HE1 PHE A  60      37.088  52.589  47.956  1.00  0.00           H  
ATOM    994  HE2 PHE A  60      41.099  53.814  47.120  1.00  0.00           H  
ATOM    995  HZ  PHE A  60      39.493  52.056  47.777  1.00  0.00           H  
ATOM    996  N   SER A  61      37.014  60.221  48.200  1.00  0.00           N  
ATOM    997  CA  SER A  61      36.747  61.616  47.863  1.00  0.00           C  
ATOM    998  C   SER A  61      37.570  62.559  48.731  1.00  0.00           C  
ATOM    999  O   SER A  61      37.891  62.240  49.877  1.00  0.00           O  
ATOM   1000  OXT SER A  61      37.910  63.625  48.303  1.00  0.00           O  
ATOM   1001  CB  SER A  61      35.274  61.979  47.977  1.00  0.00           C  
ATOM   1002  OG  SER A  61      34.494  61.353  46.984  1.00  0.00           O  
ATOM   1003  H   SER A  61      36.635  59.841  49.054  1.00  0.00           H  
ATOM   1004  HA  SER A  61      37.016  61.776  46.819  1.00  0.00           H  
ATOM   1005 1HB  SER A  61      34.903  61.692  48.965  1.00  0.00           H  
ATOM   1006 2HB  SER A  61      35.172  63.057  47.889  1.00  0.00           H  
ATOM   1007  HG  SER A  61      34.098  60.579  47.412  1.00  0.00           H  
TER                                                                             
ATOM   1009  N   ASP B  62      54.336  26.883  19.326  1.00  0.00           N  
ATOM   1010  CA  ASP B  62      53.619  27.980  19.971  1.00  0.00           C  
ATOM   1011  C   ASP B  62      52.302  27.530  20.585  1.00  0.00           C  
ATOM   1012  O   ASP B  62      51.567  26.734  19.994  1.00  0.00           O  
ATOM   1013  CB  ASP B  62      53.331  29.117  19.001  1.00  0.00           C  
ATOM   1014  CG  ASP B  62      52.784  30.343  19.730  1.00  0.00           C  
ATOM   1015  OD1 ASP B  62      53.575  31.140  20.163  1.00  0.00           O  
ATOM   1016  OD2 ASP B  62      51.582  30.449  19.906  1.00  0.00           O  
ATOM   1017 1H   ASP B  62      55.191  27.226  18.939  1.00  0.00           H  
ATOM   1018 2H   ASP B  62      54.537  26.173  20.001  1.00  0.00           H  
ATOM   1019 3H   ASP B  62      53.770  26.498  18.596  1.00  0.00           H  
ATOM   1020  HA  ASP B  62      54.247  28.368  20.773  1.00  0.00           H  
ATOM   1021 1HB  ASP B  62      54.245  29.394  18.479  1.00  0.00           H  
ATOM   1022 2HB  ASP B  62      52.604  28.794  18.254  1.00  0.00           H  
ATOM   1023  N   TYR B  63      52.022  28.037  21.788  1.00  0.00           N  
ATOM   1024  CA  TYR B  63      50.822  27.674  22.538  1.00  0.00           C  
ATOM   1025  C   TYR B  63      49.893  28.869  22.851  1.00  0.00           C  
ATOM   1026  O   TYR B  63      49.349  28.964  23.965  1.00  0.00           O  
ATOM   1027  CB  TYR B  63      51.220  26.905  23.804  1.00  0.00           C  
ATOM   1028  CG  TYR B  63      51.983  25.630  23.466  1.00  0.00           C  
ATOM   1029  CD1 TYR B  63      53.357  25.570  23.709  1.00  0.00           C  
ATOM   1030  CD2 TYR B  63      51.335  24.547  22.865  1.00  0.00           C  
ATOM   1031  CE1 TYR B  63      54.070  24.434  23.360  1.00  0.00           C  
ATOM   1032  CE2 TYR B  63      52.057  23.417  22.516  1.00  0.00           C  
ATOM   1033  CZ  TYR B  63      53.409  23.358  22.757  1.00  0.00           C  
ATOM   1034  OH  TYR B  63      54.116  22.232  22.390  1.00  0.00           O  
ATOM   1035  H   TYR B  63      52.665  28.707  22.190  1.00  0.00           H  
ATOM   1036  HA  TYR B  63      50.239  26.988  21.924  1.00  0.00           H  
ATOM   1037 1HB  TYR B  63      51.843  27.512  24.426  1.00  0.00           H  
ATOM   1038 2HB  TYR B  63      50.331  26.638  24.379  1.00  0.00           H  
ATOM   1039  HD1 TYR B  63      53.867  26.416  24.169  1.00  0.00           H  
ATOM   1040  HD2 TYR B  63      50.264  24.597  22.659  1.00  0.00           H  
ATOM   1041  HE1 TYR B  63      55.143  24.385  23.547  1.00  0.00           H  
ATOM   1042  HE2 TYR B  63      51.561  22.573  22.039  1.00  0.00           H  
ATOM   1043  HH  TYR B  63      55.038  22.340  22.630  1.00  0.00           H  
ATOM   1044  N   SER B  64      49.787  29.836  21.926  1.00  0.00           N  
ATOM   1045  CA  SER B  64      48.836  30.943  22.085  1.00  0.00           C  
ATOM   1046  C   SER B  64      47.383  30.455  21.984  1.00  0.00           C  
ATOM   1047  O   SER B  64      47.059  29.573  21.175  1.00  0.00           O  
ATOM   1048  CB  SER B  64      49.067  32.007  21.030  1.00  0.00           C  
ATOM   1049  OG  SER B  64      50.335  32.576  21.156  1.00  0.00           O  
ATOM   1050  H   SER B  64      50.350  29.804  21.062  1.00  0.00           H  
ATOM   1051  HA  SER B  64      48.986  31.383  23.071  1.00  0.00           H  
ATOM   1052 1HB  SER B  64      48.957  31.572  20.035  1.00  0.00           H  
ATOM   1053 2HB  SER B  64      48.305  32.779  21.129  1.00  0.00           H  
ATOM   1054  HG  SER B  64      50.942  31.938  20.703  1.00  0.00           H  
ATOM   1055  N   PHE B  65      46.499  31.078  22.764  1.00  0.00           N  
ATOM   1056  CA  PHE B  65      45.076  30.718  22.785  1.00  0.00           C  
ATOM   1057  C   PHE B  65      44.163  31.904  23.080  1.00  0.00           C  
ATOM   1058  O   PHE B  65      44.614  32.954  23.566  1.00  0.00           O  
ATOM   1059  CB  PHE B  65      44.809  29.650  23.847  1.00  0.00           C  
ATOM   1060  CG  PHE B  65      45.092  30.124  25.242  1.00  0.00           C  
ATOM   1061  CD1 PHE B  65      44.091  30.697  26.008  1.00  0.00           C  
ATOM   1062  CD2 PHE B  65      46.352  29.979  25.800  1.00  0.00           C  
ATOM   1063  CE1 PHE B  65      44.341  31.124  27.288  1.00  0.00           C  
ATOM   1064  CE2 PHE B  65      46.602  30.407  27.093  1.00  0.00           C  
ATOM   1065  CZ  PHE B  65      45.596  30.976  27.828  1.00  0.00           C  
ATOM   1066  H   PHE B  65      46.833  31.799  23.384  1.00  0.00           H  
ATOM   1067  HA  PHE B  65      44.803  30.322  21.809  1.00  0.00           H  
ATOM   1068 1HB  PHE B  65      43.769  29.342  23.805  1.00  0.00           H  
ATOM   1069 2HB  PHE B  65      45.419  28.775  23.650  1.00  0.00           H  
ATOM   1070  HD1 PHE B  65      43.094  30.808  25.577  1.00  0.00           H  
ATOM   1071  HD2 PHE B  65      47.153  29.521  25.214  1.00  0.00           H  
ATOM   1072  HE1 PHE B  65      43.541  31.574  27.877  1.00  0.00           H  
ATOM   1073  HE2 PHE B  65      47.601  30.288  27.527  1.00  0.00           H  
ATOM   1074  HZ  PHE B  65      45.793  31.309  28.838  1.00  0.00           H  
ATOM   1075  N   SER B  66      42.871  31.698  22.823  1.00  0.00           N  
ATOM   1076  CA  SER B  66      41.853  32.706  23.105  1.00  0.00           C  
ATOM   1077  C   SER B  66      40.667  32.063  23.797  1.00  0.00           C  
ATOM   1078  O   SER B  66      40.415  30.864  23.628  1.00  0.00           O  
ATOM   1079  CB  SER B  66      41.374  33.345  21.814  1.00  0.00           C  
ATOM   1080  OG  SER B  66      40.695  32.402  20.994  1.00  0.00           O  
ATOM   1081  H   SER B  66      42.596  30.802  22.418  1.00  0.00           H  
ATOM   1082  HA  SER B  66      42.273  33.465  23.764  1.00  0.00           H  
ATOM   1083 1HB  SER B  66      40.707  34.177  22.042  1.00  0.00           H  
ATOM   1084 2HB  SER B  66      42.231  33.749  21.272  1.00  0.00           H  
ATOM   1085  HG  SER B  66      41.378  31.903  20.532  1.00  0.00           H  
ATOM   1086  N   CYS B  67      39.930  32.864  24.567  1.00  0.00           N  
ATOM   1087  CA  CYS B  67      38.762  32.351  25.270  1.00  0.00           C  
ATOM   1088  C   CYS B  67      37.564  33.280  25.180  1.00  0.00           C  
ATOM   1089  O   CYS B  67      37.722  34.491  25.023  1.00  0.00           O  
ATOM   1090  CB  CYS B  67      39.085  32.142  26.750  1.00  0.00           C  
ATOM   1091  SG  CYS B  67      40.500  31.056  27.071  1.00  0.00           S  
ATOM   1092  H   CYS B  67      40.181  33.837  24.670  1.00  0.00           H  
ATOM   1093  HA  CYS B  67      38.488  31.400  24.822  1.00  0.00           H  
ATOM   1094 1HB  CYS B  67      39.283  33.106  27.220  1.00  0.00           H  
ATOM   1095 2HB  CYS B  67      38.214  31.715  27.243  1.00  0.00           H  
ATOM   1096  N   TYR B  68      36.376  32.716  25.407  1.00  0.00           N  
ATOM   1097  CA  TYR B  68      35.190  33.548  25.604  1.00  0.00           C  
ATOM   1098  C   TYR B  68      34.304  32.985  26.699  1.00  0.00           C  
ATOM   1099  O   TYR B  68      34.246  31.775  26.935  1.00  0.00           O  
ATOM   1100  CB  TYR B  68      34.384  33.711  24.331  1.00  0.00           C  
ATOM   1101  CG  TYR B  68      33.716  32.484  23.804  1.00  0.00           C  
ATOM   1102  CD1 TYR B  68      34.369  31.666  22.918  1.00  0.00           C  
ATOM   1103  CD2 TYR B  68      32.431  32.189  24.182  1.00  0.00           C  
ATOM   1104  CE1 TYR B  68      33.729  30.548  22.395  1.00  0.00           C  
ATOM   1105  CE2 TYR B  68      31.785  31.066  23.665  1.00  0.00           C  
ATOM   1106  CZ  TYR B  68      32.436  30.253  22.772  1.00  0.00           C  
ATOM   1107  OH  TYR B  68      31.813  29.128  22.267  1.00  0.00           O  
ATOM   1108  H   TYR B  68      36.327  31.701  25.468  1.00  0.00           H  
ATOM   1109  HA  TYR B  68      35.499  34.538  25.918  1.00  0.00           H  
ATOM   1110 1HB  TYR B  68      33.610  34.463  24.510  1.00  0.00           H  
ATOM   1111 2HB  TYR B  68      35.035  34.100  23.552  1.00  0.00           H  
ATOM   1112  HD1 TYR B  68      35.395  31.898  22.619  1.00  0.00           H  
ATOM   1113  HD2 TYR B  68      31.915  32.844  24.892  1.00  0.00           H  
ATOM   1114  HE1 TYR B  68      34.252  29.899  21.689  1.00  0.00           H  
ATOM   1115  HE2 TYR B  68      30.761  30.834  23.972  1.00  0.00           H  
ATOM   1116  HH  TYR B  68      30.924  29.062  22.629  1.00  0.00           H  
ATOM   1117  N   SER B  69      33.566  33.863  27.339  1.00  0.00           N  
ATOM   1118  CA  SER B  69      32.697  33.437  28.415  1.00  0.00           C  
ATOM   1119  C   SER B  69      31.265  33.691  28.084  1.00  0.00           C  
ATOM   1120  O   SER B  69      30.932  34.527  27.249  1.00  0.00           O  
ATOM   1121  CB  SER B  69      33.039  34.178  29.696  1.00  0.00           C  
ATOM   1122  OG  SER B  69      32.696  35.533  29.586  1.00  0.00           O  
ATOM   1123  H   SER B  69      33.637  34.847  27.088  1.00  0.00           H  
ATOM   1124  HA  SER B  69      32.820  32.373  28.569  1.00  0.00           H  
ATOM   1125 1HB  SER B  69      32.510  33.726  30.536  1.00  0.00           H  
ATOM   1126 2HB  SER B  69      34.102  34.088  29.888  1.00  0.00           H  
ATOM   1127  HG  SER B  69      33.260  36.047  30.238  1.00  0.00           H  
ATOM   1128  N   GLN B  70      30.395  33.001  28.756  1.00  0.00           N  
ATOM   1129  CA  GLN B  70      28.995  33.304  28.591  1.00  0.00           C  
ATOM   1130  C   GLN B  70      28.397  33.334  29.973  1.00  0.00           C  
ATOM   1131  O   GLN B  70      28.667  32.448  30.781  1.00  0.00           O  
ATOM   1132  CB  GLN B  70      28.326  32.281  27.701  1.00  0.00           C  
ATOM   1133  CG  GLN B  70      28.901  32.163  26.364  1.00  0.00           C  
ATOM   1134  CD  GLN B  70      28.057  31.303  25.485  1.00  0.00           C  
ATOM   1135  OE1 GLN B  70      27.965  30.076  25.644  1.00  0.00           O  
ATOM   1136  NE2 GLN B  70      27.401  31.961  24.551  1.00  0.00           N  
ATOM   1137  H   GLN B  70      30.722  32.280  29.397  1.00  0.00           H  
ATOM   1138  HA  GLN B  70      28.875  34.293  28.148  1.00  0.00           H  
ATOM   1139 1HB  GLN B  70      28.408  31.323  28.144  1.00  0.00           H  
ATOM   1140 2HB  GLN B  70      27.279  32.534  27.578  1.00  0.00           H  
ATOM   1141 1HG  GLN B  70      29.018  33.131  25.935  1.00  0.00           H  
ATOM   1142 2HG  GLN B  70      29.875  31.685  26.454  1.00  0.00           H  
ATOM   1143 1HE2 GLN B  70      26.796  31.484  23.915  1.00  0.00           H  
ATOM   1144 2HE2 GLN B  70      27.521  32.985  24.505  1.00  0.00           H  
ATOM   1145  N   LEU B  71      27.594  34.335  30.275  1.00  0.00           N  
ATOM   1146  CA  LEU B  71      27.106  34.397  31.637  1.00  0.00           C  
ATOM   1147  C   LEU B  71      25.657  33.978  31.710  1.00  0.00           C  
ATOM   1148  O   LEU B  71      24.886  34.244  30.789  1.00  0.00           O  
ATOM   1149  CB  LEU B  71      27.358  35.794  32.196  1.00  0.00           C  
ATOM   1150  CG  LEU B  71      28.898  36.218  32.130  1.00  0.00           C  
ATOM   1151  CD1 LEU B  71      29.096  37.652  32.646  1.00  0.00           C  
ATOM   1152  CD2 LEU B  71      29.743  35.229  32.921  1.00  0.00           C  
ATOM   1153  H   LEU B  71      27.356  35.042  29.593  1.00  0.00           H  
ATOM   1154  HA  LEU B  71      27.680  33.708  32.242  1.00  0.00           H  
ATOM   1155 1HB  LEU B  71      26.767  36.510  31.636  1.00  0.00           H  
ATOM   1156 2HB  LEU B  71      27.037  35.818  33.236  1.00  0.00           H  
ATOM   1157  HG  LEU B  71      29.225  36.195  31.090  1.00  0.00           H  
ATOM   1158 1HD1 LEU B  71      30.152  37.918  32.573  1.00  0.00           H  
ATOM   1159 2HD1 LEU B  71      28.521  38.340  32.060  1.00  0.00           H  
ATOM   1160 3HD1 LEU B  71      28.778  37.712  33.683  1.00  0.00           H  
ATOM   1161 1HD2 LEU B  71      30.795  35.514  32.849  1.00  0.00           H  
ATOM   1162 2HD2 LEU B  71      29.433  35.242  33.967  1.00  0.00           H  
ATOM   1163 3HD2 LEU B  71      29.615  34.233  32.528  1.00  0.00           H  
ATOM   1164  N   GLU B  72      25.308  33.282  32.796  1.00  0.00           N  
ATOM   1165  CA  GLU B  72      23.949  32.777  33.005  1.00  0.00           C  
ATOM   1166  C   GLU B  72      23.489  32.019  31.763  1.00  0.00           C  
ATOM   1167  O   GLU B  72      22.448  32.318  31.178  1.00  0.00           O  
ATOM   1168  CB  GLU B  72      22.982  33.922  33.314  1.00  0.00           C  
ATOM   1169  CG  GLU B  72      23.286  34.671  34.604  1.00  0.00           C  
ATOM   1170  CD  GLU B  72      22.259  35.720  34.927  1.00  0.00           C  
ATOM   1171  OE1 GLU B  72      21.312  35.409  35.608  1.00  0.00           O  
ATOM   1172  OE2 GLU B  72      22.422  36.835  34.491  1.00  0.00           O  
ATOM   1173  H   GLU B  72      26.018  33.114  33.510  1.00  0.00           H  
ATOM   1174  HA  GLU B  72      23.959  32.080  33.848  1.00  0.00           H  
ATOM   1175 1HB  GLU B  72      22.999  34.643  32.497  1.00  0.00           H  
ATOM   1176 2HB  GLU B  72      21.967  33.531  33.385  1.00  0.00           H  
ATOM   1177 1HG  GLU B  72      23.329  33.956  35.426  1.00  0.00           H  
ATOM   1178 2HG  GLU B  72      24.264  35.142  34.517  1.00  0.00           H  
ATOM   1179  N   VAL B  73      24.303  31.085  31.334  1.00  0.00           N  
ATOM   1180  CA  VAL B  73      24.088  30.323  30.123  1.00  0.00           C  
ATOM   1181  C   VAL B  73      22.962  29.334  30.282  1.00  0.00           C  
ATOM   1182  O   VAL B  73      22.133  29.133  29.401  1.00  0.00           O  
ATOM   1183  CB  VAL B  73      25.344  29.541  29.846  1.00  0.00           C  
ATOM   1184  CG1 VAL B  73      25.146  28.643  28.666  1.00  0.00           C  
ATOM   1185  CG2 VAL B  73      26.404  30.483  29.689  1.00  0.00           C  
ATOM   1186  H   VAL B  73      25.111  30.871  31.912  1.00  0.00           H  
ATOM   1187  HA  VAL B  73      23.863  31.011  29.306  1.00  0.00           H  
ATOM   1188  HB  VAL B  73      25.569  28.899  30.703  1.00  0.00           H  
ATOM   1189 1HG1 VAL B  73      26.058  28.074  28.487  1.00  0.00           H  
ATOM   1190 2HG1 VAL B  73      24.321  27.959  28.869  1.00  0.00           H  
ATOM   1191 3HG1 VAL B  73      24.913  29.249  27.789  1.00  0.00           H  
ATOM   1192 1HG2 VAL B  73      27.337  29.958  29.515  1.00  0.00           H  
ATOM   1193 2HG2 VAL B  73      26.148  31.105  28.858  1.00  0.00           H  
ATOM   1194 3HG2 VAL B  73      26.488  31.087  30.590  1.00  0.00           H  
ATOM   1195  N   ASN B  74      22.991  28.674  31.419  1.00  0.00           N  
ATOM   1196  CA  ASN B  74      22.016  27.664  31.786  1.00  0.00           C  
ATOM   1197  C   ASN B  74      21.550  28.004  33.184  1.00  0.00           C  
ATOM   1198  O   ASN B  74      22.223  27.727  34.183  1.00  0.00           O  
ATOM   1199  CB  ASN B  74      22.598  26.268  31.677  1.00  0.00           C  
ATOM   1200  CG  ASN B  74      21.584  25.176  31.967  1.00  0.00           C  
ATOM   1201  OD1 ASN B  74      20.389  25.455  32.132  1.00  0.00           O  
ATOM   1202  ND2 ASN B  74      22.046  23.933  32.043  1.00  0.00           N  
ATOM   1203  H   ASN B  74      23.719  28.930  32.088  1.00  0.00           H  
ATOM   1204  HA  ASN B  74      21.153  27.734  31.123  1.00  0.00           H  
ATOM   1205 1HB  ASN B  74      22.971  26.129  30.662  1.00  0.00           H  
ATOM   1206 2HB  ASN B  74      23.435  26.156  32.332  1.00  0.00           H  
ATOM   1207 1HD2 ASN B  74      21.421  23.175  32.236  1.00  0.00           H  
ATOM   1208 2HD2 ASN B  74      23.028  23.754  31.910  1.00  0.00           H  
ATOM   1209  N   GLY B  75      20.426  28.680  33.259  1.00  0.00           N  
ATOM   1210  CA  GLY B  75      19.996  29.191  34.533  1.00  0.00           C  
ATOM   1211  C   GLY B  75      21.091  30.117  35.000  1.00  0.00           C  
ATOM   1212  O   GLY B  75      21.543  30.950  34.225  1.00  0.00           O  
ATOM   1213  H   GLY B  75      19.890  28.865  32.421  1.00  0.00           H  
ATOM   1214 1HA  GLY B  75      19.057  29.729  34.428  1.00  0.00           H  
ATOM   1215 2HA  GLY B  75      19.853  28.377  35.242  1.00  0.00           H  
ATOM   1216  N   SER B  76      21.532  29.956  36.241  1.00  0.00           N  
ATOM   1217  CA  SER B  76      22.584  30.802  36.784  1.00  0.00           C  
ATOM   1218  C   SER B  76      24.016  30.362  36.452  1.00  0.00           C  
ATOM   1219  O   SER B  76      24.958  31.062  36.814  1.00  0.00           O  
ATOM   1220  CB  SER B  76      22.424  30.871  38.290  1.00  0.00           C  
ATOM   1221  OG  SER B  76      22.639  29.618  38.877  1.00  0.00           O  
ATOM   1222  H   SER B  76      21.124  29.239  36.820  1.00  0.00           H  
ATOM   1223  HA  SER B  76      22.448  31.800  36.357  1.00  0.00           H  
ATOM   1224 1HB  SER B  76      23.131  31.593  38.698  1.00  0.00           H  
ATOM   1225 2HB  SER B  76      21.422  31.223  38.534  1.00  0.00           H  
ATOM   1226  HG  SER B  76      22.676  29.770  39.824  1.00  0.00           H  
ATOM   1227  N   GLN B  77      24.224  29.194  35.845  1.00  0.00           N  
ATOM   1228  CA  GLN B  77      25.621  28.838  35.603  1.00  0.00           C  
ATOM   1229  C   GLN B  77      26.182  29.562  34.383  1.00  0.00           C  
ATOM   1230  O   GLN B  77      25.478  29.837  33.397  1.00  0.00           O  
ATOM   1231  CB  GLN B  77      25.865  27.336  35.489  1.00  0.00           C  
ATOM   1232  CG  GLN B  77      25.479  26.725  34.255  1.00  0.00           C  
ATOM   1233  CD  GLN B  77      25.828  25.263  34.275  1.00  0.00           C  
ATOM   1234  OE1 GLN B  77      25.634  24.544  33.276  1.00  0.00           O  
ATOM   1235  NE2 GLN B  77      26.360  24.802  35.429  1.00  0.00           N  
ATOM   1236  H   GLN B  77      23.454  28.609  35.514  1.00  0.00           H  
ATOM   1237  HA  GLN B  77      26.210  29.179  36.452  1.00  0.00           H  
ATOM   1238 1HB  GLN B  77      26.921  27.128  35.625  1.00  0.00           H  
ATOM   1239 2HB  GLN B  77      25.330  26.827  36.281  1.00  0.00           H  
ATOM   1240 1HG  GLN B  77      24.428  26.824  34.166  1.00  0.00           H  
ATOM   1241 2HG  GLN B  77      25.995  27.213  33.424  1.00  0.00           H  
ATOM   1242 1HE2 GLN B  77      26.621  23.838  35.516  1.00  0.00           H  
ATOM   1243 2HE2 GLN B  77      26.497  25.426  36.195  1.00  0.00           H  
ATOM   1244  N   HIS B  78      27.476  29.781  34.441  1.00  0.00           N  
ATOM   1245  CA  HIS B  78      28.259  30.447  33.440  1.00  0.00           C  
ATOM   1246  C   HIS B  78      29.094  29.439  32.676  1.00  0.00           C  
ATOM   1247  O   HIS B  78      29.317  28.324  33.163  1.00  0.00           O  
ATOM   1248  CB  HIS B  78      29.227  31.393  34.120  1.00  0.00           C  
ATOM   1249  CG  HIS B  78      28.580  32.339  35.077  1.00  0.00           C  
ATOM   1250  ND1 HIS B  78      27.570  33.194  34.726  1.00  0.00           N  
ATOM   1251  CD2 HIS B  78      28.844  32.581  36.382  1.00  0.00           C  
ATOM   1252  CE1 HIS B  78      27.231  33.921  35.782  1.00  0.00           C  
ATOM   1253  NE2 HIS B  78      27.994  33.569  36.791  1.00  0.00           N  
ATOM   1254  H   HIS B  78      27.958  29.466  35.273  1.00  0.00           H  
ATOM   1255  HA  HIS B  78      27.622  30.987  32.746  1.00  0.00           H  
ATOM   1256 1HB  HIS B  78      29.953  30.798  34.674  1.00  0.00           H  
ATOM   1257 2HB  HIS B  78      29.772  31.959  33.367  1.00  0.00           H  
ATOM   1258  HD2 HIS B  78      29.598  32.084  36.992  1.00  0.00           H  
ATOM   1259  HE1 HIS B  78      26.454  34.684  35.805  1.00  0.00           H  
ATOM   1260  HE2 HIS B  78      27.958  33.962  37.718  1.00  0.00           H  
ATOM   1261  N   SER B  79      29.656  29.856  31.537  1.00  0.00           N  
ATOM   1262  CA  SER B  79      30.597  28.980  30.849  1.00  0.00           C  
ATOM   1263  C   SER B  79      31.821  29.740  30.411  1.00  0.00           C  
ATOM   1264  O   SER B  79      31.805  30.962  30.245  1.00  0.00           O  
ATOM   1265  CB  SER B  79      30.009  28.355  29.611  1.00  0.00           C  
ATOM   1266  OG  SER B  79      29.770  29.327  28.613  1.00  0.00           O  
ATOM   1267  H   SER B  79      29.414  30.773  31.167  1.00  0.00           H  
ATOM   1268  HA  SER B  79      30.905  28.198  31.531  1.00  0.00           H  
ATOM   1269 1HB  SER B  79      30.700  27.601  29.236  1.00  0.00           H  
ATOM   1270 2HB  SER B  79      29.079  27.851  29.869  1.00  0.00           H  
ATOM   1271  HG  SER B  79      29.308  28.872  27.895  1.00  0.00           H  
ATOM   1272  N   LEU B  80      32.878  29.000  30.199  1.00  0.00           N  
ATOM   1273  CA  LEU B  80      34.107  29.548  29.656  1.00  0.00           C  
ATOM   1274  C   LEU B  80      34.688  28.589  28.668  1.00  0.00           C  
ATOM   1275  O   LEU B  80      34.931  27.436  29.010  1.00  0.00           O  
ATOM   1276  CB  LEU B  80      35.079  29.841  30.775  1.00  0.00           C  
ATOM   1277  CG  LEU B  80      36.459  30.276  30.413  1.00  0.00           C  
ATOM   1278  CD1 LEU B  80      36.447  31.610  29.710  1.00  0.00           C  
ATOM   1279  CD2 LEU B  80      37.223  30.351  31.691  1.00  0.00           C  
ATOM   1280  H   LEU B  80      32.808  28.008  30.420  1.00  0.00           H  
ATOM   1281  HA  LEU B  80      33.886  30.469  29.132  1.00  0.00           H  
ATOM   1282 1HB  LEU B  80      34.650  30.636  31.382  1.00  0.00           H  
ATOM   1283 2HB  LEU B  80      35.169  28.974  31.376  1.00  0.00           H  
ATOM   1284  HG  LEU B  80      36.920  29.550  29.741  1.00  0.00           H  
ATOM   1285 1HD1 LEU B  80      37.469  31.909  29.481  1.00  0.00           H  
ATOM   1286 2HD1 LEU B  80      35.884  31.526  28.796  1.00  0.00           H  
ATOM   1287 3HD1 LEU B  80      35.990  32.354  30.351  1.00  0.00           H  
ATOM   1288 1HD2 LEU B  80      38.227  30.649  31.485  1.00  0.00           H  
ATOM   1289 2HD2 LEU B  80      36.751  31.066  32.351  1.00  0.00           H  
ATOM   1290 3HD2 LEU B  80      37.227  29.373  32.164  1.00  0.00           H  
ATOM   1291  N   THR B  81      34.876  29.047  27.444  1.00  0.00           N  
ATOM   1292  CA  THR B  81      35.366  28.195  26.382  1.00  0.00           C  
ATOM   1293  C   THR B  81      36.653  28.729  25.777  1.00  0.00           C  
ATOM   1294  O   THR B  81      36.760  29.915  25.455  1.00  0.00           O  
ATOM   1295  CB  THR B  81      34.303  28.060  25.295  1.00  0.00           C  
ATOM   1296  OG1 THR B  81      33.096  27.532  25.867  1.00  0.00           O  
ATOM   1297  CG2 THR B  81      34.787  27.131  24.206  1.00  0.00           C  
ATOM   1298  H   THR B  81      34.653  30.020  27.239  1.00  0.00           H  
ATOM   1299  HA  THR B  81      35.576  27.212  26.789  1.00  0.00           H  
ATOM   1300  HB  THR B  81      34.096  29.038  24.884  1.00  0.00           H  
ATOM   1301  HG1 THR B  81      32.395  27.550  25.213  1.00  0.00           H  
ATOM   1302 1HG2 THR B  81      34.017  27.042  23.440  1.00  0.00           H  
ATOM   1303 2HG2 THR B  81      35.696  27.526  23.758  1.00  0.00           H  
ATOM   1304 3HG2 THR B  81      34.993  26.149  24.633  1.00  0.00           H  
ATOM   1305  N   CYS B  82      37.641  27.855  25.644  1.00  0.00           N  
ATOM   1306  CA  CYS B  82      38.927  28.231  25.090  1.00  0.00           C  
ATOM   1307  C   CYS B  82      39.323  27.381  23.900  1.00  0.00           C  
ATOM   1308  O   CYS B  82      38.925  26.217  23.761  1.00  0.00           O  
ATOM   1309  CB  CYS B  82      40.012  28.150  26.150  1.00  0.00           C  
ATOM   1310  SG  CYS B  82      39.731  29.238  27.591  1.00  0.00           S  
ATOM   1311  H   CYS B  82      37.478  26.894  25.923  1.00  0.00           H  
ATOM   1312  HA  CYS B  82      38.868  29.254  24.751  1.00  0.00           H  
ATOM   1313 1HB  CYS B  82      40.097  27.123  26.511  1.00  0.00           H  
ATOM   1314 2HB  CYS B  82      40.971  28.420  25.702  1.00  0.00           H  
ATOM   1315  N   ALA B  83      40.157  27.954  23.050  1.00  0.00           N  
ATOM   1316  CA  ALA B  83      40.694  27.222  21.917  1.00  0.00           C  
ATOM   1317  C   ALA B  83      42.049  27.770  21.522  1.00  0.00           C  
ATOM   1318  O   ALA B  83      42.369  28.932  21.792  1.00  0.00           O  
ATOM   1319  CB  ALA B  83      39.735  27.290  20.747  1.00  0.00           C  
ATOM   1320  H   ALA B  83      40.405  28.935  23.204  1.00  0.00           H  
ATOM   1321  HA  ALA B  83      40.824  26.180  22.211  1.00  0.00           H  
ATOM   1322 1HB  ALA B  83      40.142  26.717  19.912  1.00  0.00           H  
ATOM   1323 2HB  ALA B  83      38.777  26.870  21.041  1.00  0.00           H  
ATOM   1324 3HB  ALA B  83      39.605  28.327  20.448  1.00  0.00           H  
ATOM   1325  N   PHE B  84      42.857  26.937  20.871  1.00  0.00           N  
ATOM   1326  CA  PHE B  84      44.161  27.400  20.414  1.00  0.00           C  
ATOM   1327  C   PHE B  84      43.985  28.186  19.149  1.00  0.00           C  
ATOM   1328  O   PHE B  84      43.138  27.849  18.319  1.00  0.00           O  
ATOM   1329  CB  PHE B  84      45.140  26.247  20.200  1.00  0.00           C  
ATOM   1330  CG  PHE B  84      45.601  25.654  21.492  1.00  0.00           C  
ATOM   1331  CD1 PHE B  84      45.092  24.449  21.937  1.00  0.00           C  
ATOM   1332  CD2 PHE B  84      46.521  26.328  22.287  1.00  0.00           C  
ATOM   1333  CE1 PHE B  84      45.487  23.932  23.145  1.00  0.00           C  
ATOM   1334  CE2 PHE B  84      46.916  25.818  23.492  1.00  0.00           C  
ATOM   1335  CZ  PHE B  84      46.388  24.618  23.921  1.00  0.00           C  
ATOM   1336  H   PHE B  84      42.563  25.988  20.678  1.00  0.00           H  
ATOM   1337  HA  PHE B  84      44.589  28.060  21.168  1.00  0.00           H  
ATOM   1338 1HB  PHE B  84      44.673  25.466  19.600  1.00  0.00           H  
ATOM   1339 2HB  PHE B  84      46.012  26.607  19.655  1.00  0.00           H  
ATOM   1340  HD1 PHE B  84      44.364  23.914  21.321  1.00  0.00           H  
ATOM   1341  HD2 PHE B  84      46.923  27.277  21.944  1.00  0.00           H  
ATOM   1342  HE1 PHE B  84      45.079  22.979  23.495  1.00  0.00           H  
ATOM   1343  HE2 PHE B  84      47.633  26.366  24.105  1.00  0.00           H  
ATOM   1344  HZ  PHE B  84      46.675  24.202  24.870  1.00  0.00           H  
ATOM   1345  N   GLU B  85      44.780  29.233  18.994  1.00  0.00           N  
ATOM   1346  CA  GLU B  85      44.677  30.049  17.795  1.00  0.00           C  
ATOM   1347  C   GLU B  85      45.009  29.259  16.520  1.00  0.00           C  
ATOM   1348  O   GLU B  85      44.352  29.434  15.493  1.00  0.00           O  
ATOM   1349  CB  GLU B  85      45.546  31.294  17.953  1.00  0.00           C  
ATOM   1350  CG  GLU B  85      44.989  32.281  19.003  1.00  0.00           C  
ATOM   1351  CD  GLU B  85      45.897  33.453  19.319  1.00  0.00           C  
ATOM   1352  OE1 GLU B  85      47.032  33.435  18.913  1.00  0.00           O  
ATOM   1353  OE2 GLU B  85      45.442  34.370  19.973  1.00  0.00           O  
ATOM   1354  H   GLU B  85      45.472  29.445  19.719  1.00  0.00           H  
ATOM   1355  HA  GLU B  85      43.642  30.383  17.708  1.00  0.00           H  
ATOM   1356 1HB  GLU B  85      46.551  30.999  18.266  1.00  0.00           H  
ATOM   1357 2HB  GLU B  85      45.630  31.810  16.998  1.00  0.00           H  
ATOM   1358 1HG  GLU B  85      44.033  32.664  18.649  1.00  0.00           H  
ATOM   1359 2HG  GLU B  85      44.799  31.730  19.917  1.00  0.00           H  
ATOM   1360  N   ASP B  86      46.007  28.372  16.599  1.00  0.00           N  
ATOM   1361  CA  ASP B  86      46.378  27.531  15.463  1.00  0.00           C  
ATOM   1362  C   ASP B  86      45.686  26.183  15.604  1.00  0.00           C  
ATOM   1363  O   ASP B  86      45.955  25.481  16.575  1.00  0.00           O  
ATOM   1364  CB  ASP B  86      47.881  27.263  15.376  1.00  0.00           C  
ATOM   1365  CG  ASP B  86      48.695  28.460  14.958  1.00  0.00           C  
ATOM   1366  OD1 ASP B  86      48.168  29.337  14.324  1.00  0.00           O  
ATOM   1367  OD2 ASP B  86      49.879  28.451  15.222  1.00  0.00           O  
ATOM   1368  H   ASP B  86      46.502  28.286  17.473  1.00  0.00           H  
ATOM   1369  HA  ASP B  86      46.079  28.046  14.561  1.00  0.00           H  
ATOM   1370 1HB  ASP B  86      48.242  26.921  16.347  1.00  0.00           H  
ATOM   1371 2HB  ASP B  86      48.059  26.453  14.662  1.00  0.00           H  
ATOM   1372  N   PRO B  87      44.872  25.729  14.641  1.00  0.00           N  
ATOM   1373  CA  PRO B  87      44.107  24.488  14.700  1.00  0.00           C  
ATOM   1374  C   PRO B  87      44.986  23.275  14.440  1.00  0.00           C  
ATOM   1375  O   PRO B  87      44.806  22.563  13.450  1.00  0.00           O  
ATOM   1376  CB  PRO B  87      43.097  24.688  13.570  1.00  0.00           C  
ATOM   1377  CG  PRO B  87      43.808  25.612  12.608  1.00  0.00           C  
ATOM   1378  CD  PRO B  87      44.582  26.590  13.503  1.00  0.00           C  
ATOM   1379  HA  PRO B  87      43.608  24.411  15.679  1.00  0.00           H  
ATOM   1380 1HB  PRO B  87      42.840  23.715  13.120  1.00  0.00           H  
ATOM   1381 2HB  PRO B  87      42.164  25.114  13.968  1.00  0.00           H  
ATOM   1382 1HG  PRO B  87      44.469  25.030  11.948  1.00  0.00           H  
ATOM   1383 2HG  PRO B  87      43.076  26.120  11.960  1.00  0.00           H  
ATOM   1384 1HD  PRO B  87      45.508  26.901  12.996  1.00  0.00           H  
ATOM   1385 2HD  PRO B  87      43.938  27.444  13.786  1.00  0.00           H  
ATOM   1386  N   ASP B  88      45.962  23.090  15.316  1.00  0.00           N  
ATOM   1387  CA  ASP B  88      46.953  22.048  15.166  1.00  0.00           C  
ATOM   1388  C   ASP B  88      47.213  21.276  16.479  1.00  0.00           C  
ATOM   1389  O   ASP B  88      46.717  21.651  17.539  1.00  0.00           O  
ATOM   1390  CB  ASP B  88      48.207  22.699  14.587  1.00  0.00           C  
ATOM   1391  CG  ASP B  88      49.111  21.735  13.866  1.00  0.00           C  
ATOM   1392  OD1 ASP B  88      48.881  20.542  13.928  1.00  0.00           O  
ATOM   1393  OD2 ASP B  88      49.995  22.207  13.195  1.00  0.00           O  
ATOM   1394  H   ASP B  88      46.023  23.726  16.104  1.00  0.00           H  
ATOM   1395  HA  ASP B  88      46.582  21.333  14.434  1.00  0.00           H  
ATOM   1396 1HB  ASP B  88      47.913  23.487  13.894  1.00  0.00           H  
ATOM   1397 2HB  ASP B  88      48.772  23.172  15.394  1.00  0.00           H  
ATOM   1398  N   VAL B  89      48.006  20.206  16.352  1.00  0.00           N  
ATOM   1399  CA  VAL B  89      48.512  19.263  17.379  1.00  0.00           C  
ATOM   1400  C   VAL B  89      47.638  18.003  17.492  1.00  0.00           C  
ATOM   1401  O   VAL B  89      46.684  17.948  18.271  1.00  0.00           O  
ATOM   1402  CB  VAL B  89      48.660  19.879  18.801  1.00  0.00           C  
ATOM   1403  CG1 VAL B  89      49.182  18.795  19.723  1.00  0.00           C  
ATOM   1404  CG2 VAL B  89      49.633  21.089  18.807  1.00  0.00           C  
ATOM   1405  H   VAL B  89      48.319  20.043  15.397  1.00  0.00           H  
ATOM   1406  HA  VAL B  89      49.509  18.946  17.069  1.00  0.00           H  
ATOM   1407  HB  VAL B  89      47.685  20.169  19.173  1.00  0.00           H  
ATOM   1408 1HG1 VAL B  89      49.266  19.187  20.736  1.00  0.00           H  
ATOM   1409 2HG1 VAL B  89      48.508  17.950  19.705  1.00  0.00           H  
ATOM   1410 3HG1 VAL B  89      50.160  18.472  19.378  1.00  0.00           H  
ATOM   1411 1HG2 VAL B  89      49.717  21.471  19.824  1.00  0.00           H  
ATOM   1412 2HG2 VAL B  89      50.611  20.765  18.458  1.00  0.00           H  
ATOM   1413 3HG2 VAL B  89      49.267  21.880  18.161  1.00  0.00           H  
ATOM   1414  N   ASN B  90      47.982  16.984  16.701  1.00  0.00           N  
ATOM   1415  CA  ASN B  90      47.296  15.685  16.683  1.00  0.00           C  
ATOM   1416  C   ASN B  90      47.342  14.986  18.037  1.00  0.00           C  
ATOM   1417  O   ASN B  90      48.401  14.913  18.666  1.00  0.00           O  
ATOM   1418  CB  ASN B  90      47.877  14.769  15.614  1.00  0.00           C  
ATOM   1419  CG  ASN B  90      47.080  13.470  15.437  1.00  0.00           C  
ATOM   1420  OD1 ASN B  90      45.841  13.485  15.418  1.00  0.00           O  
ATOM   1421  ND2 ASN B  90      47.773  12.361  15.308  1.00  0.00           N  
ATOM   1422  H   ASN B  90      48.771  17.117  16.083  1.00  0.00           H  
ATOM   1423  HA  ASN B  90      46.245  15.861  16.449  1.00  0.00           H  
ATOM   1424 1HB  ASN B  90      47.903  15.294  14.658  1.00  0.00           H  
ATOM   1425 2HB  ASN B  90      48.903  14.511  15.877  1.00  0.00           H  
ATOM   1426 1HD2 ASN B  90      47.300  11.486  15.195  1.00  0.00           H  
ATOM   1427 2HD2 ASN B  90      48.770  12.389  15.334  1.00  0.00           H  
ATOM   1428  N   THR B  91      46.196  14.472  18.489  1.00  0.00           N  
ATOM   1429  CA  THR B  91      46.114  13.765  19.775  1.00  0.00           C  
ATOM   1430  C   THR B  91      46.793  14.521  20.923  1.00  0.00           C  
ATOM   1431  O   THR B  91      47.528  13.942  21.725  1.00  0.00           O  
ATOM   1432  CB  THR B  91      46.719  12.342  19.656  1.00  0.00           C  
ATOM   1433  OG1 THR B  91      48.102  12.424  19.247  1.00  0.00           O  
ATOM   1434  CG2 THR B  91      45.946  11.499  18.647  1.00  0.00           C  
ATOM   1435  H   THR B  91      45.362  14.567  17.923  1.00  0.00           H  
ATOM   1436  HA  THR B  91      45.060  13.660  20.034  1.00  0.00           H  
ATOM   1437  HB  THR B  91      46.675  11.864  20.633  1.00  0.00           H  
ATOM   1438  HG1 THR B  91      48.447  13.326  19.426  1.00  0.00           H  
ATOM   1439 1HG2 THR B  91      46.387  10.505  18.589  1.00  0.00           H  
ATOM   1440 2HG2 THR B  91      44.907  11.419  18.960  1.00  0.00           H  
ATOM   1441 3HG2 THR B  91      45.988  11.964  17.676  1.00  0.00           H  
ATOM   1442  N   THR B  92      46.503  15.809  21.016  1.00  0.00           N  
ATOM   1443  CA  THR B  92      47.096  16.660  22.020  1.00  0.00           C  
ATOM   1444  C   THR B  92      46.851  16.184  23.437  1.00  0.00           C  
ATOM   1445  O   THR B  92      45.764  15.711  23.763  1.00  0.00           O  
ATOM   1446  CB  THR B  92      46.533  18.079  21.921  1.00  0.00           C  
ATOM   1447  OG1 THR B  92      47.182  18.902  22.853  1.00  0.00           O  
ATOM   1448  CG2 THR B  92      45.104  18.082  22.237  1.00  0.00           C  
ATOM   1449  H   THR B  92      45.887  16.216  20.325  1.00  0.00           H  
ATOM   1450  HA  THR B  92      48.172  16.686  21.849  1.00  0.00           H  
ATOM   1451  HB  THR B  92      46.664  18.469  20.923  1.00  0.00           H  
ATOM   1452  HG1 THR B  92      47.086  19.813  22.558  1.00  0.00           H  
ATOM   1453 1HG2 THR B  92      44.723  19.101  22.176  1.00  0.00           H  
ATOM   1454 2HG2 THR B  92      44.576  17.448  21.530  1.00  0.00           H  
ATOM   1455 3HG2 THR B  92      44.976  17.702  23.249  1.00  0.00           H  
ATOM   1456  N   ASN B  93      47.871  16.356  24.283  1.00  0.00           N  
ATOM   1457  CA  ASN B  93      47.777  16.061  25.707  1.00  0.00           C  
ATOM   1458  C   ASN B  93      47.832  17.376  26.476  1.00  0.00           C  
ATOM   1459  O   ASN B  93      48.162  17.411  27.666  1.00  0.00           O  
ATOM   1460  CB  ASN B  93      48.894  15.116  26.142  1.00  0.00           C  
ATOM   1461  CG  ASN B  93      48.605  14.354  27.440  1.00  0.00           C  
ATOM   1462  OD1 ASN B  93      47.475  13.932  27.705  1.00  0.00           O  
ATOM   1463  ND2 ASN B  93      49.624  14.156  28.240  1.00  0.00           N  
ATOM   1464  H   ASN B  93      48.732  16.734  23.919  1.00  0.00           H  
ATOM   1465  HA  ASN B  93      46.813  15.594  25.914  1.00  0.00           H  
ATOM   1466 1HB  ASN B  93      49.074  14.390  25.347  1.00  0.00           H  
ATOM   1467 2HB  ASN B  93      49.811  15.689  26.274  1.00  0.00           H  
ATOM   1468 1HD2 ASN B  93      49.498  13.654  29.096  1.00  0.00           H  
ATOM   1469 2HD2 ASN B  93      50.528  14.500  27.992  1.00  0.00           H  
ATOM   1470  N   LEU B  94      47.485  18.463  25.782  1.00  0.00           N  
ATOM   1471  CA  LEU B  94      47.421  19.770  26.407  1.00  0.00           C  
ATOM   1472  C   LEU B  94      46.124  19.876  27.179  1.00  0.00           C  
ATOM   1473  O   LEU B  94      45.066  19.442  26.706  1.00  0.00           O  
ATOM   1474  CB  LEU B  94      47.481  20.874  25.334  1.00  0.00           C  
ATOM   1475  CG  LEU B  94      48.780  20.926  24.500  1.00  0.00           C  
ATOM   1476  CD1 LEU B  94      48.635  21.855  23.302  1.00  0.00           C  
ATOM   1477  CD2 LEU B  94      49.861  21.447  25.360  1.00  0.00           C  
ATOM   1478  H   LEU B  94      47.263  18.396  24.791  1.00  0.00           H  
ATOM   1479  HA  LEU B  94      48.251  19.882  27.104  1.00  0.00           H  
ATOM   1480 1HB  LEU B  94      46.643  20.744  24.651  1.00  0.00           H  
ATOM   1481 2HB  LEU B  94      47.368  21.836  25.832  1.00  0.00           H  
ATOM   1482  HG  LEU B  94      49.027  19.928  24.154  1.00  0.00           H  
ATOM   1483 1HD1 LEU B  94      49.567  21.870  22.745  1.00  0.00           H  
ATOM   1484 2HD1 LEU B  94      47.835  21.517  22.652  1.00  0.00           H  
ATOM   1485 3HD1 LEU B  94      48.419  22.843  23.653  1.00  0.00           H  
ATOM   1486 1HD2 LEU B  94      50.799  21.482  24.804  1.00  0.00           H  
ATOM   1487 2HD2 LEU B  94      49.601  22.439  25.689  1.00  0.00           H  
ATOM   1488 3HD2 LEU B  94      49.959  20.814  26.199  1.00  0.00           H  
ATOM   1489  N   GLU B  95      46.199  20.489  28.338  1.00  0.00           N  
ATOM   1490  CA  GLU B  95      45.040  20.701  29.161  1.00  0.00           C  
ATOM   1491  C   GLU B  95      44.997  22.151  29.621  1.00  0.00           C  
ATOM   1492  O   GLU B  95      46.028  22.809  29.729  1.00  0.00           O  
ATOM   1493  CB  GLU B  95      45.072  19.736  30.352  1.00  0.00           C  
ATOM   1494  CG  GLU B  95      44.943  18.236  29.958  1.00  0.00           C  
ATOM   1495  CD  GLU B  95      44.838  17.290  31.148  1.00  0.00           C  
ATOM   1496  OE1 GLU B  95      44.928  17.753  32.258  1.00  0.00           O  
ATOM   1497  OE2 GLU B  95      44.648  16.111  30.942  1.00  0.00           O  
ATOM   1498  H   GLU B  95      47.103  20.782  28.678  1.00  0.00           H  
ATOM   1499  HA  GLU B  95      44.145  20.506  28.576  1.00  0.00           H  
ATOM   1500 1HB  GLU B  95      46.014  19.860  30.888  1.00  0.00           H  
ATOM   1501 2HB  GLU B  95      44.262  19.981  31.042  1.00  0.00           H  
ATOM   1502 1HG  GLU B  95      44.066  18.110  29.322  1.00  0.00           H  
ATOM   1503 2HG  GLU B  95      45.820  17.955  29.374  1.00  0.00           H  
ATOM   1504  N   PHE B  96      43.800  22.650  29.870  1.00  0.00           N  
ATOM   1505  CA  PHE B  96      43.618  23.998  30.382  1.00  0.00           C  
ATOM   1506  C   PHE B  96      43.213  24.022  31.849  1.00  0.00           C  
ATOM   1507  O   PHE B  96      42.534  23.109  32.340  1.00  0.00           O  
ATOM   1508  CB  PHE B  96      42.607  24.757  29.529  1.00  0.00           C  
ATOM   1509  CG  PHE B  96      43.079  25.277  28.215  1.00  0.00           C  
ATOM   1510  CD1 PHE B  96      43.304  24.482  27.146  1.00  0.00           C  
ATOM   1511  CD2 PHE B  96      43.191  26.625  28.051  1.00  0.00           C  
ATOM   1512  CE1 PHE B  96      43.652  25.019  25.933  1.00  0.00           C  
ATOM   1513  CE2 PHE B  96      43.532  27.170  26.857  1.00  0.00           C  
ATOM   1514  CZ  PHE B  96      43.765  26.368  25.783  1.00  0.00           C  
ATOM   1515  H   PHE B  96      42.990  22.062  29.734  1.00  0.00           H  
ATOM   1516  HA  PHE B  96      44.565  24.524  30.297  1.00  0.00           H  
ATOM   1517 1HB  PHE B  96      41.770  24.117  29.324  1.00  0.00           H  
ATOM   1518 2HB  PHE B  96      42.244  25.604  30.096  1.00  0.00           H  
ATOM   1519  HD1 PHE B  96      43.213  23.425  27.261  1.00  0.00           H  
ATOM   1520  HD2 PHE B  96      42.994  27.260  28.898  1.00  0.00           H  
ATOM   1521  HE1 PHE B  96      43.828  24.369  25.095  1.00  0.00           H  
ATOM   1522  HE2 PHE B  96      43.609  28.229  26.772  1.00  0.00           H  
ATOM   1523  HZ  PHE B  96      44.039  26.796  24.820  1.00  0.00           H  
ATOM   1524  N   GLU B  97      43.623  25.091  32.526  1.00  0.00           N  
ATOM   1525  CA  GLU B  97      43.323  25.337  33.935  1.00  0.00           C  
ATOM   1526  C   GLU B  97      43.058  26.815  34.189  1.00  0.00           C  
ATOM   1527  O   GLU B  97      43.726  27.676  33.616  1.00  0.00           O  
ATOM   1528  CB  GLU B  97      44.517  24.911  34.803  1.00  0.00           C  
ATOM   1529  CG  GLU B  97      44.297  24.970  36.337  1.00  0.00           C  
ATOM   1530  CD  GLU B  97      45.525  24.501  37.113  1.00  0.00           C  
ATOM   1531  OE1 GLU B  97      46.524  24.252  36.477  1.00  0.00           O  
ATOM   1532  OE2 GLU B  97      45.469  24.371  38.307  1.00  0.00           O  
ATOM   1533  H   GLU B  97      44.231  25.749  32.035  1.00  0.00           H  
ATOM   1534  HA  GLU B  97      42.437  24.769  34.219  1.00  0.00           H  
ATOM   1535 1HB  GLU B  97      44.794  23.887  34.550  1.00  0.00           H  
ATOM   1536 2HB  GLU B  97      45.373  25.546  34.567  1.00  0.00           H  
ATOM   1537 1HG  GLU B  97      44.076  25.994  36.627  1.00  0.00           H  
ATOM   1538 2HG  GLU B  97      43.435  24.355  36.605  1.00  0.00           H  
ATOM   1539  N   ILE B  98      42.081  27.118  35.043  1.00  0.00           N  
ATOM   1540  CA  ILE B  98      41.836  28.513  35.413  1.00  0.00           C  
ATOM   1541  C   ILE B  98      41.948  28.700  36.894  1.00  0.00           C  
ATOM   1542  O   ILE B  98      41.384  27.931  37.674  1.00  0.00           O  
ATOM   1543  CB  ILE B  98      40.458  29.030  34.948  1.00  0.00           C  
ATOM   1544  CG1 ILE B  98      40.284  30.520  35.355  1.00  0.00           C  
ATOM   1545  CG2 ILE B  98      39.352  28.184  35.501  1.00  0.00           C  
ATOM   1546  CD1 ILE B  98      39.150  31.200  34.638  1.00  0.00           C  
ATOM   1547  H   ILE B  98      41.543  26.366  35.480  1.00  0.00           H  
ATOM   1548  HA  ILE B  98      42.589  29.117  34.940  1.00  0.00           H  
ATOM   1549  HB  ILE B  98      40.417  29.010  33.873  1.00  0.00           H  
ATOM   1550 1HG1 ILE B  98      40.085  30.573  36.426  1.00  0.00           H  
ATOM   1551 2HG1 ILE B  98      41.209  31.067  35.146  1.00  0.00           H  
ATOM   1552 1HG2 ILE B  98      38.402  28.568  35.150  1.00  0.00           H  
ATOM   1553 2HG2 ILE B  98      39.477  27.151  35.166  1.00  0.00           H  
ATOM   1554 3HG2 ILE B  98      39.378  28.220  36.582  1.00  0.00           H  
ATOM   1555 1HD1 ILE B  98      39.070  32.222  34.972  1.00  0.00           H  
ATOM   1556 2HD1 ILE B  98      39.346  31.183  33.574  1.00  0.00           H  
ATOM   1557 3HD1 ILE B  98      38.219  30.681  34.852  1.00  0.00           H  
ATOM   1558  N   CYS B  99      42.663  29.749  37.286  1.00  0.00           N  
ATOM   1559  CA  CYS B  99      42.835  30.049  38.701  1.00  0.00           C  
ATOM   1560  C   CYS B  99      42.620  31.521  39.017  1.00  0.00           C  
ATOM   1561  O   CYS B  99      43.031  32.403  38.263  1.00  0.00           O  
ATOM   1562  CB  CYS B  99      44.232  29.657  39.160  1.00  0.00           C  
ATOM   1563  SG  CYS B  99      44.617  27.907  38.940  1.00  0.00           S  
ATOM   1564  H   CYS B  99      43.112  30.328  36.584  1.00  0.00           H  
ATOM   1565  HA  CYS B  99      42.105  29.473  39.260  1.00  0.00           H  
ATOM   1566 1HB  CYS B  99      44.969  30.236  38.608  1.00  0.00           H  
ATOM   1567 2HB  CYS B  99      44.345  29.899  40.216  1.00  0.00           H  
ATOM   1568  N   GLY B 100      42.036  31.803  40.166  1.00  0.00           N  
ATOM   1569  CA  GLY B 100      41.864  33.194  40.577  1.00  0.00           C  
ATOM   1570  C   GLY B 100      40.513  33.752  40.156  1.00  0.00           C  
ATOM   1571  O   GLY B 100      39.906  33.307  39.188  1.00  0.00           O  
ATOM   1572  H   GLY B 100      41.733  31.025  40.763  1.00  0.00           H  
ATOM   1573 1HA  GLY B 100      41.958  33.259  41.661  1.00  0.00           H  
ATOM   1574 2HA  GLY B 100      42.659  33.805  40.153  1.00  0.00           H  
ATOM   1575  N   ALA B 101      40.016  34.705  40.930  1.00  0.00           N  
ATOM   1576  CA  ALA B 101      38.694  35.305  40.723  1.00  0.00           C  
ATOM   1577  C   ALA B 101      37.603  34.219  40.733  1.00  0.00           C  
ATOM   1578  O   ALA B 101      36.551  34.382  40.106  1.00  0.00           O  
ATOM   1579  CB  ALA B 101      38.630  36.108  39.433  1.00  0.00           C  
ATOM   1580  H   ALA B 101      40.577  35.035  41.702  1.00  0.00           H  
ATOM   1581  HA  ALA B 101      38.503  35.985  41.555  1.00  0.00           H  
ATOM   1582 1HB  ALA B 101      37.649  36.569  39.338  1.00  0.00           H  
ATOM   1583 2HB  ALA B 101      39.389  36.892  39.447  1.00  0.00           H  
ATOM   1584 3HB  ALA B 101      38.790  35.475  38.606  1.00  0.00           H  
ATOM   1585  N   LEU B 102      37.879  33.123  41.454  1.00  0.00           N  
ATOM   1586  CA  LEU B 102      36.961  32.016  41.627  1.00  0.00           C  
ATOM   1587  C   LEU B 102      36.490  32.035  43.072  1.00  0.00           C  
ATOM   1588  O   LEU B 102      37.190  32.537  43.951  1.00  0.00           O  
ATOM   1589  CB  LEU B 102      37.597  30.679  41.274  1.00  0.00           C  
ATOM   1590  CG  LEU B 102      38.155  30.538  39.863  1.00  0.00           C  
ATOM   1591  CD1 LEU B 102      38.749  29.213  39.738  1.00  0.00           C  
ATOM   1592  CD2 LEU B 102      37.089  30.742  38.850  1.00  0.00           C  
ATOM   1593  H   LEU B 102      38.771  33.071  41.917  1.00  0.00           H  
ATOM   1594  HA  LEU B 102      36.108  32.167  40.977  1.00  0.00           H  
ATOM   1595 1HB  LEU B 102      38.422  30.513  41.953  1.00  0.00           H  
ATOM   1596 2HB  LEU B 102      36.862  29.891  41.426  1.00  0.00           H  
ATOM   1597  HG  LEU B 102      38.933  31.251  39.715  1.00  0.00           H  
ATOM   1598 1HD1 LEU B 102      39.177  29.084  38.751  1.00  0.00           H  
ATOM   1599 2HD1 LEU B 102      39.511  29.096  40.473  1.00  0.00           H  
ATOM   1600 3HD1 LEU B 102      37.980  28.497  39.903  1.00  0.00           H  
ATOM   1601 1HD2 LEU B 102      37.508  30.631  37.847  1.00  0.00           H  
ATOM   1602 2HD2 LEU B 102      36.303  30.000  39.004  1.00  0.00           H  
ATOM   1603 3HD2 LEU B 102      36.677  31.743  38.964  1.00  0.00           H  
ATOM   1604  N   VAL B 103      35.303  31.504  43.301  1.00  0.00           N  
ATOM   1605  CA  VAL B 103      34.663  31.590  44.601  1.00  0.00           C  
ATOM   1606  C   VAL B 103      34.884  30.439  45.581  1.00  0.00           C  
ATOM   1607  O   VAL B 103      35.369  30.645  46.688  1.00  0.00           O  
ATOM   1608  CB  VAL B 103      33.145  31.740  44.381  1.00  0.00           C  
ATOM   1609  CG1 VAL B 103      32.419  31.798  45.717  1.00  0.00           C  
ATOM   1610  CG2 VAL B 103      32.863  32.986  43.558  1.00  0.00           C  
ATOM   1611  H   VAL B 103      34.799  31.110  42.513  1.00  0.00           H  
ATOM   1612  HA  VAL B 103      35.025  32.505  45.076  1.00  0.00           H  
ATOM   1613  HB  VAL B 103      32.776  30.862  43.852  1.00  0.00           H  
ATOM   1614 1HG1 VAL B 103      31.347  31.904  45.543  1.00  0.00           H  
ATOM   1615 2HG1 VAL B 103      32.606  30.880  46.273  1.00  0.00           H  
ATOM   1616 3HG1 VAL B 103      32.778  32.652  46.290  1.00  0.00           H  
ATOM   1617 1HG2 VAL B 103      31.788  33.086  43.407  1.00  0.00           H  
ATOM   1618 2HG2 VAL B 103      33.238  33.864  44.086  1.00  0.00           H  
ATOM   1619 3HG2 VAL B 103      33.358  32.905  42.592  1.00  0.00           H  
ATOM   1620  N   GLU B 104      34.539  29.222  45.219  1.00  0.00           N  
ATOM   1621  CA  GLU B 104      34.717  28.145  46.198  1.00  0.00           C  
ATOM   1622  C   GLU B 104      36.156  27.676  46.267  1.00  0.00           C  
ATOM   1623  O   GLU B 104      36.663  27.294  47.320  1.00  0.00           O  
ATOM   1624  CB  GLU B 104      33.810  26.960  45.859  1.00  0.00           C  
ATOM   1625  CG  GLU B 104      33.823  25.843  46.894  1.00  0.00           C  
ATOM   1626  CD  GLU B 104      32.797  24.779  46.619  1.00  0.00           C  
ATOM   1627  OE1 GLU B 104      33.123  23.822  45.958  1.00  0.00           O  
ATOM   1628  OE2 GLU B 104      31.685  24.924  47.070  1.00  0.00           O  
ATOM   1629  H   GLU B 104      34.152  29.047  44.308  1.00  0.00           H  
ATOM   1630  HA  GLU B 104      34.441  28.528  47.182  1.00  0.00           H  
ATOM   1631 1HB  GLU B 104      32.782  27.306  45.754  1.00  0.00           H  
ATOM   1632 2HB  GLU B 104      34.111  26.533  44.903  1.00  0.00           H  
ATOM   1633 1HG  GLU B 104      34.811  25.384  46.905  1.00  0.00           H  
ATOM   1634 2HG  GLU B 104      33.640  26.272  47.878  1.00  0.00           H  
ATOM   1635  N   VAL B 105      36.783  27.651  45.114  1.00  0.00           N  
ATOM   1636  CA  VAL B 105      38.086  27.066  44.956  1.00  0.00           C  
ATOM   1637  C   VAL B 105      39.050  28.067  44.419  1.00  0.00           C  
ATOM   1638  O   VAL B 105      38.650  29.126  43.954  1.00  0.00           O  
ATOM   1639  CB  VAL B 105      38.009  25.926  43.942  1.00  0.00           C  
ATOM   1640  CG1 VAL B 105      37.061  24.858  44.411  1.00  0.00           C  
ATOM   1641  CG2 VAL B 105      37.561  26.495  42.606  1.00  0.00           C  
ATOM   1642  H   VAL B 105      36.315  28.033  44.309  1.00  0.00           H  
ATOM   1643  HA  VAL B 105      38.436  26.702  45.922  1.00  0.00           H  
ATOM   1644  HB  VAL B 105      38.994  25.474  43.835  1.00  0.00           H  
ATOM   1645 1HG1 VAL B 105      37.033  24.054  43.679  1.00  0.00           H  
ATOM   1646 2HG1 VAL B 105      37.398  24.466  45.369  1.00  0.00           H  
ATOM   1647 3HG1 VAL B 105      36.069  25.271  44.523  1.00  0.00           H  
ATOM   1648 1HG2 VAL B 105      37.527  25.692  41.882  1.00  0.00           H  
ATOM   1649 2HG2 VAL B 105      36.573  26.942  42.704  1.00  0.00           H  
ATOM   1650 3HG2 VAL B 105      38.270  27.252  42.272  1.00  0.00           H  
ATOM   1651  N   LYS B 106      40.331  27.733  44.484  1.00  0.00           N  
ATOM   1652  CA  LYS B 106      41.335  28.593  43.884  1.00  0.00           C  
ATOM   1653  C   LYS B 106      41.428  28.311  42.393  1.00  0.00           C  
ATOM   1654  O   LYS B 106      41.620  29.236  41.599  1.00  0.00           O  
ATOM   1655  CB  LYS B 106      42.703  28.407  44.543  1.00  0.00           C  
ATOM   1656  CG  LYS B 106      43.791  29.340  43.980  1.00  0.00           C  
ATOM   1657  CD  LYS B 106      45.127  29.215  44.744  1.00  0.00           C  
ATOM   1658  CE  LYS B 106      46.195  30.148  44.149  1.00  0.00           C  
ATOM   1659  NZ  LYS B 106      47.496  30.047  44.865  1.00  0.00           N  
ATOM   1660  H   LYS B 106      40.602  26.869  44.928  1.00  0.00           H  
ATOM   1661  HA  LYS B 106      41.029  29.632  44.009  1.00  0.00           H  
ATOM   1662 1HB  LYS B 106      42.624  28.580  45.616  1.00  0.00           H  
ATOM   1663 2HB  LYS B 106      43.038  27.379  44.396  1.00  0.00           H  
ATOM   1664 1HG  LYS B 106      43.962  29.093  42.932  1.00  0.00           H  
ATOM   1665 2HG  LYS B 106      43.447  30.371  44.036  1.00  0.00           H  
ATOM   1666 1HD  LYS B 106      44.975  29.470  45.793  1.00  0.00           H  
ATOM   1667 2HD  LYS B 106      45.483  28.185  44.686  1.00  0.00           H  
ATOM   1668 1HE  LYS B 106      46.347  29.889  43.101  1.00  0.00           H  
ATOM   1669 2HE  LYS B 106      45.840  31.177  44.211  1.00  0.00           H  
ATOM   1670 1HZ  LYS B 106      48.165  30.676  44.441  1.00  0.00           H  
ATOM   1671 2HZ  LYS B 106      47.368  30.297  45.836  1.00  0.00           H  
ATOM   1672 3HZ  LYS B 106      47.842  29.099  44.805  1.00  0.00           H  
ATOM   1673  N   CYS B 107      41.308  27.018  42.020  1.00  0.00           N  
ATOM   1674  CA  CYS B 107      41.426  26.586  40.623  1.00  0.00           C  
ATOM   1675  C   CYS B 107      40.367  25.578  40.165  1.00  0.00           C  
ATOM   1676  O   CYS B 107      39.912  24.743  40.948  1.00  0.00           O  
ATOM   1677  CB  CYS B 107      42.784  25.946  40.380  1.00  0.00           C  
ATOM   1678  SG  CYS B 107      44.189  27.026  40.725  1.00  0.00           S  
ATOM   1679  H   CYS B 107      41.136  26.323  42.728  1.00  0.00           H  
ATOM   1680  HA  CYS B 107      41.339  27.463  40.001  1.00  0.00           H  
ATOM   1681 1HB  CYS B 107      42.883  25.053  40.992  1.00  0.00           H  
ATOM   1682 2HB  CYS B 107      42.853  25.627  39.331  1.00  0.00           H  
ATOM   1683  N   LEU B 108      40.054  25.622  38.861  1.00  0.00           N  
ATOM   1684  CA  LEU B 108      39.170  24.667  38.172  1.00  0.00           C  
ATOM   1685  C   LEU B 108      39.864  24.092  36.949  1.00  0.00           C  
ATOM   1686  O   LEU B 108      40.631  24.789  36.276  1.00  0.00           O  
ATOM   1687  CB  LEU B 108      37.868  25.344  37.701  1.00  0.00           C  
ATOM   1688  CG  LEU B 108      36.956  25.927  38.775  1.00  0.00           C  
ATOM   1689  CD1 LEU B 108      35.928  26.842  38.124  1.00  0.00           C  
ATOM   1690  CD2 LEU B 108      36.254  24.813  39.487  1.00  0.00           C  
ATOM   1691  H   LEU B 108      40.479  26.375  38.318  1.00  0.00           H  
ATOM   1692  HA  LEU B 108      38.932  23.850  38.852  1.00  0.00           H  
ATOM   1693 1HB  LEU B 108      38.121  26.142  37.026  1.00  0.00           H  
ATOM   1694 2HB  LEU B 108      37.286  24.606  37.141  1.00  0.00           H  
ATOM   1695  HG  LEU B 108      37.536  26.479  39.475  1.00  0.00           H  
ATOM   1696 1HD1 LEU B 108      35.277  27.258  38.891  1.00  0.00           H  
ATOM   1697 2HD1 LEU B 108      36.442  27.655  37.603  1.00  0.00           H  
ATOM   1698 3HD1 LEU B 108      35.332  26.272  37.411  1.00  0.00           H  
ATOM   1699 1HD2 LEU B 108      35.602  25.228  40.253  1.00  0.00           H  
ATOM   1700 2HD2 LEU B 108      35.662  24.243  38.772  1.00  0.00           H  
ATOM   1701 3HD2 LEU B 108      36.995  24.158  39.952  1.00  0.00           H  
ATOM   1702  N   ASN B 109      39.574  22.831  36.627  1.00  0.00           N  
ATOM   1703  CA  ASN B 109      40.118  22.239  35.404  1.00  0.00           C  
ATOM   1704  C   ASN B 109      39.104  22.274  34.276  1.00  0.00           C  
ATOM   1705  O   ASN B 109      37.905  22.139  34.519  1.00  0.00           O  
ATOM   1706  CB  ASN B 109      40.558  20.813  35.637  1.00  0.00           C  
ATOM   1707  CG  ASN B 109      41.684  20.711  36.594  1.00  0.00           C  
ATOM   1708  OD1 ASN B 109      42.620  21.514  36.579  1.00  0.00           O  
ATOM   1709  ND2 ASN B 109      41.622  19.718  37.442  1.00  0.00           N  
ATOM   1710  H   ASN B 109      38.959  22.288  37.218  1.00  0.00           H  
ATOM   1711  HA  ASN B 109      40.982  22.821  35.079  1.00  0.00           H  
ATOM   1712 1HB  ASN B 109      39.719  20.231  36.016  1.00  0.00           H  
ATOM   1713 2HB  ASN B 109      40.858  20.370  34.683  1.00  0.00           H  
ATOM   1714 1HD2 ASN B 109      42.352  19.583  38.115  1.00  0.00           H  
ATOM   1715 2HD2 ASN B 109      40.847  19.086  37.419  1.00  0.00           H  
ATOM   1716  N   PHE B 110      39.601  22.396  33.047  1.00  0.00           N  
ATOM   1717  CA  PHE B 110      38.772  22.375  31.849  1.00  0.00           C  
ATOM   1718  C   PHE B 110      38.488  20.989  31.330  1.00  0.00           C  
ATOM   1719  O   PHE B 110      39.314  20.086  31.434  1.00  0.00           O  
ATOM   1720  CB  PHE B 110      39.438  23.184  30.761  1.00  0.00           C  
ATOM   1721  CG  PHE B 110      39.381  24.697  30.935  1.00  0.00           C  
ATOM   1722  CD1 PHE B 110      40.059  25.336  31.938  1.00  0.00           C  
ATOM   1723  CD2 PHE B 110      38.720  25.478  30.022  1.00  0.00           C  
ATOM   1724  CE1 PHE B 110      40.059  26.705  32.030  1.00  0.00           C  
ATOM   1725  CE2 PHE B 110      38.705  26.847  30.110  1.00  0.00           C  
ATOM   1726  CZ  PHE B 110      39.384  27.465  31.123  1.00  0.00           C  
ATOM   1727  H   PHE B 110      40.608  22.527  32.925  1.00  0.00           H  
ATOM   1728  HA  PHE B 110      37.823  22.817  32.073  1.00  0.00           H  
ATOM   1729 1HB  PHE B 110      40.471  22.880  30.695  1.00  0.00           H  
ATOM   1730 2HB  PHE B 110      38.961  22.933  29.814  1.00  0.00           H  
ATOM   1731  HD1 PHE B 110      40.601  24.745  32.665  1.00  0.00           H  
ATOM   1732  HD2 PHE B 110      38.224  24.996  29.226  1.00  0.00           H  
ATOM   1733  HE1 PHE B 110      40.597  27.175  32.813  1.00  0.00           H  
ATOM   1734  HE2 PHE B 110      38.164  27.437  29.367  1.00  0.00           H  
ATOM   1735  HZ  PHE B 110      39.393  28.548  31.201  1.00  0.00           H  
ATOM   1736  N   ARG B 111      37.315  20.851  30.734  1.00  0.00           N  
ATOM   1737  CA  ARG B 111      36.865  19.653  30.055  1.00  0.00           C  
ATOM   1738  C   ARG B 111      37.328  19.773  28.630  1.00  0.00           C  
ATOM   1739  O   ARG B 111      37.563  20.891  28.171  1.00  0.00           O  
ATOM   1740  CB  ARG B 111      35.355  19.575  30.054  1.00  0.00           C  
ATOM   1741  CG  ARG B 111      34.737  19.390  31.388  1.00  0.00           C  
ATOM   1742  CD  ARG B 111      33.263  19.472  31.319  1.00  0.00           C  
ATOM   1743  NE  ARG B 111      32.700  18.410  30.497  1.00  0.00           N  
ATOM   1744  CZ  ARG B 111      31.409  18.341  30.098  1.00  0.00           C  
ATOM   1745  NH1 ARG B 111      30.549  19.292  30.437  1.00  0.00           N  
ATOM   1746  NH2 ARG B 111      31.024  17.301  29.373  1.00  0.00           N  
ATOM   1747  H   ARG B 111      36.680  21.646  30.720  1.00  0.00           H  
ATOM   1748  HA  ARG B 111      37.303  18.771  30.523  1.00  0.00           H  
ATOM   1749 1HB  ARG B 111      34.947  20.497  29.635  1.00  0.00           H  
ATOM   1750 2HB  ARG B 111      35.034  18.754  29.417  1.00  0.00           H  
ATOM   1751 1HG  ARG B 111      35.018  18.443  31.768  1.00  0.00           H  
ATOM   1752 2HG  ARG B 111      35.094  20.173  32.063  1.00  0.00           H  
ATOM   1753 1HD  ARG B 111      32.847  19.382  32.323  1.00  0.00           H  
ATOM   1754 2HD  ARG B 111      32.974  20.426  30.895  1.00  0.00           H  
ATOM   1755  HE  ARG B 111      33.315  17.658  30.219  1.00  0.00           H  
ATOM   1756 1HH1 ARG B 111      30.852  20.074  31.004  1.00  0.00           H  
ATOM   1757 2HH1 ARG B 111      29.578  19.222  30.148  1.00  0.00           H  
ATOM   1758 1HH2 ARG B 111      31.690  16.585  29.144  1.00  0.00           H  
ATOM   1759 2HH2 ARG B 111      30.045  17.184  29.060  1.00  0.00           H  
ATOM   1760  N   LYS B 112      37.429  18.664  27.909  1.00  0.00           N  
ATOM   1761  CA  LYS B 112      37.805  18.767  26.503  1.00  0.00           C  
ATOM   1762  C   LYS B 112      36.865  17.997  25.603  1.00  0.00           C  
ATOM   1763  O   LYS B 112      36.617  16.811  25.827  1.00  0.00           O  
ATOM   1764  CB  LYS B 112      39.215  18.233  26.296  1.00  0.00           C  
ATOM   1765  CG  LYS B 112      39.752  18.328  24.858  1.00  0.00           C  
ATOM   1766  CD  LYS B 112      41.104  17.636  24.784  1.00  0.00           C  
ATOM   1767  CE  LYS B 112      41.789  17.762  23.447  1.00  0.00           C  
ATOM   1768  NZ  LYS B 112      41.103  17.025  22.342  1.00  0.00           N  
ATOM   1769  H   LYS B 112      37.247  17.761  28.323  1.00  0.00           H  
ATOM   1770  HA  LYS B 112      37.769  19.810  26.199  1.00  0.00           H  
ATOM   1771 1HB  LYS B 112      39.902  18.778  26.939  1.00  0.00           H  
ATOM   1772 2HB  LYS B 112      39.251  17.186  26.592  1.00  0.00           H  
ATOM   1773 1HG  LYS B 112      39.058  17.856  24.158  1.00  0.00           H  
ATOM   1774 2HG  LYS B 112      39.860  19.380  24.575  1.00  0.00           H  
ATOM   1775 1HD  LYS B 112      41.764  18.035  25.545  1.00  0.00           H  
ATOM   1776 2HD  LYS B 112      40.962  16.578  24.987  1.00  0.00           H  
ATOM   1777 1HE  LYS B 112      41.871  18.811  23.170  1.00  0.00           H  
ATOM   1778 2HE  LYS B 112      42.772  17.348  23.568  1.00  0.00           H  
ATOM   1779 1HZ  LYS B 112      41.642  17.132  21.501  1.00  0.00           H  
ATOM   1780 2HZ  LYS B 112      41.036  16.049  22.574  1.00  0.00           H  
ATOM   1781 3HZ  LYS B 112      40.161  17.400  22.159  1.00  0.00           H  
ATOM   1782  N   LEU B 113      36.331  18.687  24.603  1.00  0.00           N  
ATOM   1783  CA  LEU B 113      35.489  18.058  23.600  1.00  0.00           C  
ATOM   1784  C   LEU B 113      36.053  18.384  22.244  1.00  0.00           C  
ATOM   1785  O   LEU B 113      36.236  19.552  21.903  1.00  0.00           O  
ATOM   1786  CB  LEU B 113      34.028  18.500  23.673  1.00  0.00           C  
ATOM   1787  CG  LEU B 113      33.257  18.122  24.942  1.00  0.00           C  
ATOM   1788  CD1 LEU B 113      31.885  18.760  24.877  1.00  0.00           C  
ATOM   1789  CD2 LEU B 113      33.135  16.633  25.044  1.00  0.00           C  
ATOM   1790  H   LEU B 113      36.601  19.666  24.495  1.00  0.00           H  
ATOM   1791  HA  LEU B 113      35.526  16.978  23.733  1.00  0.00           H  
ATOM   1792 1HB  LEU B 113      33.995  19.585  23.572  1.00  0.00           H  
ATOM   1793 2HB  LEU B 113      33.497  18.066  22.826  1.00  0.00           H  
ATOM   1794  HG  LEU B 113      33.781  18.486  25.816  1.00  0.00           H  
ATOM   1795 1HD1 LEU B 113      31.318  18.501  25.770  1.00  0.00           H  
ATOM   1796 2HD1 LEU B 113      31.968  19.836  24.800  1.00  0.00           H  
ATOM   1797 3HD1 LEU B 113      31.370  18.390  24.004  1.00  0.00           H  
ATOM   1798 1HD2 LEU B 113      32.580  16.377  25.947  1.00  0.00           H  
ATOM   1799 2HD2 LEU B 113      32.607  16.245  24.175  1.00  0.00           H  
ATOM   1800 3HD2 LEU B 113      34.131  16.187  25.091  1.00  0.00           H  
ATOM   1801  N   GLN B 114      36.301  17.365  21.445  1.00  0.00           N  
ATOM   1802  CA  GLN B 114      36.893  17.593  20.147  1.00  0.00           C  
ATOM   1803  C   GLN B 114      38.103  18.520  20.284  1.00  0.00           C  
ATOM   1804  O   GLN B 114      39.060  18.227  21.016  1.00  0.00           O  
ATOM   1805  CB  GLN B 114      35.871  18.176  19.166  1.00  0.00           C  
ATOM   1806  CG  GLN B 114      34.754  17.246  18.837  1.00  0.00           C  
ATOM   1807  CD  GLN B 114      33.771  17.846  17.844  1.00  0.00           C  
ATOM   1808  OE1 GLN B 114      33.873  19.021  17.455  1.00  0.00           O  
ATOM   1809  NE2 GLN B 114      32.801  17.028  17.446  1.00  0.00           N  
ATOM   1810  H   GLN B 114      36.106  16.423  21.755  1.00  0.00           H  
ATOM   1811  HA  GLN B 114      37.242  16.641  19.749  1.00  0.00           H  
ATOM   1812 1HB  GLN B 114      35.439  19.098  19.556  1.00  0.00           H  
ATOM   1813 2HB  GLN B 114      36.360  18.405  18.217  1.00  0.00           H  
ATOM   1814 1HG  GLN B 114      35.170  16.341  18.401  1.00  0.00           H  
ATOM   1815 2HG  GLN B 114      34.214  17.007  19.751  1.00  0.00           H  
ATOM   1816 1HE2 GLN B 114      32.063  17.334  16.798  1.00  0.00           H  
ATOM   1817 2HE2 GLN B 114      32.760  16.095  17.791  1.00  0.00           H  
ATOM   1818  N   GLU B 115      38.050  19.646  19.582  1.00  0.00           N  
ATOM   1819  CA  GLU B 115      39.135  20.601  19.510  1.00  0.00           C  
ATOM   1820  C   GLU B 115      39.065  21.761  20.512  1.00  0.00           C  
ATOM   1821  O   GLU B 115      39.896  22.669  20.449  1.00  0.00           O  
ATOM   1822  CB  GLU B 115      39.169  21.131  18.077  1.00  0.00           C  
ATOM   1823  CG  GLU B 115      39.511  20.019  17.024  1.00  0.00           C  
ATOM   1824  CD  GLU B 115      39.568  20.494  15.540  1.00  0.00           C  
ATOM   1825  OE1 GLU B 115      39.310  21.646  15.278  1.00  0.00           O  
ATOM   1826  OE2 GLU B 115      39.867  19.675  14.689  1.00  0.00           O  
ATOM   1827  H   GLU B 115      37.219  19.849  19.051  1.00  0.00           H  
ATOM   1828  HA  GLU B 115      40.064  20.063  19.700  1.00  0.00           H  
ATOM   1829 1HB  GLU B 115      38.196  21.555  17.827  1.00  0.00           H  
ATOM   1830 2HB  GLU B 115      39.909  21.927  17.998  1.00  0.00           H  
ATOM   1831 1HG  GLU B 115      40.475  19.586  17.286  1.00  0.00           H  
ATOM   1832 2HG  GLU B 115      38.763  19.230  17.110  1.00  0.00           H  
ATOM   1833  N   ILE B 116      38.075  21.761  21.410  1.00  0.00           N  
ATOM   1834  CA  ILE B 116      37.927  22.877  22.353  1.00  0.00           C  
ATOM   1835  C   ILE B 116      37.951  22.471  23.814  1.00  0.00           C  
ATOM   1836  O   ILE B 116      37.670  21.327  24.189  1.00  0.00           O  
ATOM   1837  CB  ILE B 116      36.601  23.631  22.153  1.00  0.00           C  
ATOM   1838  CG1 ILE B 116      35.429  22.661  22.404  1.00  0.00           C  
ATOM   1839  CG2 ILE B 116      36.540  24.245  20.782  1.00  0.00           C  
ATOM   1840  CD1 ILE B 116      34.077  23.331  22.519  1.00  0.00           C  
ATOM   1841  H   ILE B 116      37.423  20.977  21.443  1.00  0.00           H  
ATOM   1842  HA  ILE B 116      38.745  23.579  22.195  1.00  0.00           H  
ATOM   1843  HB  ILE B 116      36.529  24.426  22.900  1.00  0.00           H  
ATOM   1844 1HG1 ILE B 116      35.389  21.944  21.583  1.00  0.00           H  
ATOM   1845 2HG1 ILE B 116      35.623  22.114  23.327  1.00  0.00           H  
ATOM   1846 1HG2 ILE B 116      35.602  24.784  20.668  1.00  0.00           H  
ATOM   1847 2HG2 ILE B 116      37.373  24.931  20.662  1.00  0.00           H  
ATOM   1848 3HG2 ILE B 116      36.601  23.462  20.027  1.00  0.00           H  
ATOM   1849 1HD1 ILE B 116      33.311  22.573  22.695  1.00  0.00           H  
ATOM   1850 2HD1 ILE B 116      34.093  24.035  23.351  1.00  0.00           H  
ATOM   1851 3HD1 ILE B 116      33.856  23.862  21.595  1.00  0.00           H  
ATOM   1852  N   TYR B 117      38.213  23.456  24.659  1.00  0.00           N  
ATOM   1853  CA  TYR B 117      38.232  23.229  26.086  1.00  0.00           C  
ATOM   1854  C   TYR B 117      37.207  24.098  26.770  1.00  0.00           C  
ATOM   1855  O   TYR B 117      36.980  25.231  26.349  1.00  0.00           O  
ATOM   1856  CB  TYR B 117      39.616  23.561  26.606  1.00  0.00           C  
ATOM   1857  CG  TYR B 117      40.655  22.682  26.055  1.00  0.00           C  
ATOM   1858  CD1 TYR B 117      41.193  22.956  24.808  1.00  0.00           C  
ATOM   1859  CD2 TYR B 117      41.116  21.621  26.802  1.00  0.00           C  
ATOM   1860  CE1 TYR B 117      42.183  22.157  24.302  1.00  0.00           C  
ATOM   1861  CE2 TYR B 117      42.118  20.830  26.298  1.00  0.00           C  
ATOM   1862  CZ  TYR B 117      42.649  21.095  25.051  1.00  0.00           C  
ATOM   1863  OH  TYR B 117      43.652  20.307  24.548  1.00  0.00           O  
ATOM   1864  H   TYR B 117      38.430  24.389  24.301  1.00  0.00           H  
ATOM   1865  HA  TYR B 117      37.992  22.194  26.278  1.00  0.00           H  
ATOM   1866 1HB  TYR B 117      39.869  24.593  26.349  1.00  0.00           H  
ATOM   1867 2HB  TYR B 117      39.637  23.478  27.681  1.00  0.00           H  
ATOM   1868  HD1 TYR B 117      40.826  23.805  24.229  1.00  0.00           H  
ATOM   1869  HD2 TYR B 117      40.689  21.417  27.786  1.00  0.00           H  
ATOM   1870  HE1 TYR B 117      42.604  22.367  23.323  1.00  0.00           H  
ATOM   1871  HE2 TYR B 117      42.494  19.990  26.882  1.00  0.00           H  
ATOM   1872  HH  TYR B 117      44.110  19.847  25.289  1.00  0.00           H  
ATOM   1873  N   PHE B 118      36.573  23.601  27.829  1.00  0.00           N  
ATOM   1874  CA  PHE B 118      35.638  24.492  28.521  1.00  0.00           C  
ATOM   1875  C   PHE B 118      35.282  24.098  29.937  1.00  0.00           C  
ATOM   1876  O   PHE B 118      35.473  22.961  30.366  1.00  0.00           O  
ATOM   1877  CB  PHE B 118      34.348  24.633  27.717  1.00  0.00           C  
ATOM   1878  CG  PHE B 118      33.670  23.426  27.634  1.00  0.00           C  
ATOM   1879  CD1 PHE B 118      32.669  23.136  28.526  1.00  0.00           C  
ATOM   1880  CD2 PHE B 118      34.053  22.520  26.711  1.00  0.00           C  
ATOM   1881  CE1 PHE B 118      32.038  21.939  28.476  1.00  0.00           C  
ATOM   1882  CE2 PHE B 118      33.459  21.336  26.649  1.00  0.00           C  
ATOM   1883  CZ  PHE B 118      32.432  21.022  27.533  1.00  0.00           C  
ATOM   1884  H   PHE B 118      36.772  22.650  28.137  1.00  0.00           H  
ATOM   1885  HA  PHE B 118      36.105  25.468  28.566  1.00  0.00           H  
ATOM   1886 1HB  PHE B 118      33.690  25.360  28.193  1.00  0.00           H  
ATOM   1887 2HB  PHE B 118      34.546  24.982  26.716  1.00  0.00           H  
ATOM   1888  HD1 PHE B 118      32.386  23.881  29.273  1.00  0.00           H  
ATOM   1889  HD2 PHE B 118      34.857  22.756  26.017  1.00  0.00           H  
ATOM   1890  HE1 PHE B 118      31.234  21.710  29.181  1.00  0.00           H  
ATOM   1891  HE2 PHE B 118      33.793  20.641  25.907  1.00  0.00           H  
ATOM   1892  HZ  PHE B 118      31.943  20.052  27.484  1.00  0.00           H  
ATOM   1893  N   ILE B 119      34.708  25.048  30.657  1.00  0.00           N  
ATOM   1894  CA  ILE B 119      34.123  24.781  31.965  1.00  0.00           C  
ATOM   1895  C   ILE B 119      32.710  25.339  32.076  1.00  0.00           C  
ATOM   1896  O   ILE B 119      32.352  26.317  31.412  1.00  0.00           O  
ATOM   1897  CB  ILE B 119      35.013  25.311  33.104  1.00  0.00           C  
ATOM   1898  CG1 ILE B 119      35.255  26.711  32.966  1.00  0.00           C  
ATOM   1899  CG2 ILE B 119      36.292  24.631  33.166  1.00  0.00           C  
ATOM   1900  CD1 ILE B 119      35.780  27.300  34.242  1.00  0.00           C  
ATOM   1901  H   ILE B 119      34.657  25.978  30.243  1.00  0.00           H  
ATOM   1902  HA  ILE B 119      34.055  23.702  32.091  1.00  0.00           H  
ATOM   1903  HB  ILE B 119      34.487  25.162  34.049  1.00  0.00           H  
ATOM   1904 1HG1 ILE B 119      35.999  26.856  32.180  1.00  0.00           H  
ATOM   1905 2HG1 ILE B 119      34.333  27.221  32.680  1.00  0.00           H  
ATOM   1906 1HG2 ILE B 119      36.886  25.009  33.997  1.00  0.00           H  
ATOM   1907 2HG2 ILE B 119      36.102  23.569  33.310  1.00  0.00           H  
ATOM   1908 3HG2 ILE B 119      36.820  24.798  32.246  1.00  0.00           H  
ATOM   1909 1HD1 ILE B 119      35.983  28.345  34.104  1.00  0.00           H  
ATOM   1910 2HD1 ILE B 119      35.041  27.167  35.033  1.00  0.00           H  
ATOM   1911 3HD1 ILE B 119      36.705  26.794  34.517  1.00  0.00           H  
ATOM   1912  N   GLU B 120      31.911  24.703  32.927  1.00  0.00           N  
ATOM   1913  CA  GLU B 120      30.552  25.144  33.236  1.00  0.00           C  
ATOM   1914  C   GLU B 120      30.469  25.258  34.750  1.00  0.00           C  
ATOM   1915  O   GLU B 120      30.665  24.276  35.452  1.00  0.00           O  
ATOM   1916  CB  GLU B 120      29.512  24.153  32.694  1.00  0.00           C  
ATOM   1917  CG  GLU B 120      29.525  24.005  31.171  1.00  0.00           C  
ATOM   1918  CD  GLU B 120      28.529  22.954  30.622  1.00  0.00           C  
ATOM   1919  OE1 GLU B 120      28.780  21.764  30.781  1.00  0.00           O  
ATOM   1920  OE2 GLU B 120      27.538  23.348  30.041  1.00  0.00           O  
ATOM   1921  H   GLU B 120      32.270  23.892  33.410  1.00  0.00           H  
ATOM   1922  HA  GLU B 120      30.376  26.123  32.801  1.00  0.00           H  
ATOM   1923 1HB  GLU B 120      29.683  23.171  33.130  1.00  0.00           H  
ATOM   1924 2HB  GLU B 120      28.514  24.477  32.996  1.00  0.00           H  
ATOM   1925 1HG  GLU B 120      29.302  24.978  30.728  1.00  0.00           H  
ATOM   1926 2HG  GLU B 120      30.529  23.731  30.867  1.00  0.00           H  
ATOM   1927  N   THR B 121      30.274  26.453  35.259  1.00  0.00           N  
ATOM   1928  CA  THR B 121      30.305  26.615  36.696  1.00  0.00           C  
ATOM   1929  C   THR B 121      29.487  27.787  37.206  1.00  0.00           C  
ATOM   1930  O   THR B 121      28.860  28.507  36.453  1.00  0.00           O  
ATOM   1931  CB  THR B 121      31.750  26.778  37.189  1.00  0.00           C  
ATOM   1932  OG1 THR B 121      31.767  26.691  38.611  1.00  0.00           O  
ATOM   1933  CG2 THR B 121      32.313  28.142  36.767  1.00  0.00           C  
ATOM   1934  H   THR B 121      30.079  27.235  34.631  1.00  0.00           H  
ATOM   1935  HA  THR B 121      29.893  25.711  37.145  1.00  0.00           H  
ATOM   1936  HB  THR B 121      32.374  25.985  36.773  1.00  0.00           H  
ATOM   1937  HG1 THR B 121      31.718  25.754  38.856  1.00  0.00           H  
ATOM   1938 1HG2 THR B 121      33.332  28.239  37.130  1.00  0.00           H  
ATOM   1939 2HG2 THR B 121      32.306  28.208  35.679  1.00  0.00           H  
ATOM   1940 3HG2 THR B 121      31.715  28.952  37.172  1.00  0.00           H  
ATOM   1941  N   LYS B 122      29.490  27.962  38.508  1.00  0.00           N  
ATOM   1942  CA  LYS B 122      28.795  29.052  39.168  1.00  0.00           C  
ATOM   1943  C   LYS B 122      29.807  29.789  40.003  1.00  0.00           C  
ATOM   1944  O   LYS B 122      29.517  30.817  40.628  1.00  0.00           O  
ATOM   1945  CB  LYS B 122      27.656  28.540  40.042  1.00  0.00           C  
ATOM   1946  CG  LYS B 122      26.527  27.840  39.314  1.00  0.00           C  
ATOM   1947  CD  LYS B 122      25.476  27.365  40.293  1.00  0.00           C  
ATOM   1948  CE  LYS B 122      24.341  26.640  39.600  1.00  0.00           C  
ATOM   1949  NZ  LYS B 122      23.347  26.155  40.581  1.00  0.00           N  
ATOM   1950  H   LYS B 122      30.071  27.338  39.048  1.00  0.00           H  
ATOM   1951  HA  LYS B 122      28.396  29.740  38.419  1.00  0.00           H  
ATOM   1952 1HB  LYS B 122      28.061  27.838  40.773  1.00  0.00           H  
ATOM   1953 2HB  LYS B 122      27.218  29.375  40.589  1.00  0.00           H  
ATOM   1954 1HG  LYS B 122      26.054  28.546  38.637  1.00  0.00           H  
ATOM   1955 2HG  LYS B 122      26.909  26.997  38.741  1.00  0.00           H  
ATOM   1956 1HD  LYS B 122      25.926  26.699  41.033  1.00  0.00           H  
ATOM   1957 2HD  LYS B 122      25.051  28.224  40.821  1.00  0.00           H  
ATOM   1958 1HE  LYS B 122      23.857  27.326  38.912  1.00  0.00           H  
ATOM   1959 2HE  LYS B 122      24.731  25.794  39.036  1.00  0.00           H  
ATOM   1960 1HZ  LYS B 122      22.587  25.695  40.119  1.00  0.00           H  
ATOM   1961 2HZ  LYS B 122      23.787  25.520  41.222  1.00  0.00           H  
ATOM   1962 3HZ  LYS B 122      22.990  26.958  41.119  1.00  0.00           H  
ATOM   1963  N   LYS B 123      31.021  29.246  39.989  1.00  0.00           N  
ATOM   1964  CA  LYS B 123      32.115  29.683  40.833  1.00  0.00           C  
ATOM   1965  C   LYS B 123      32.908  30.866  40.314  1.00  0.00           C  
ATOM   1966  O   LYS B 123      33.928  31.215  40.893  1.00  0.00           O  
ATOM   1967  CB  LYS B 123      32.993  28.473  41.075  1.00  0.00           C  
ATOM   1968  CG  LYS B 123      32.231  27.444  41.901  1.00  0.00           C  
ATOM   1969  CD  LYS B 123      32.956  26.146  42.104  1.00  0.00           C  
ATOM   1970  CE  LYS B 123      32.100  25.231  42.984  1.00  0.00           C  
ATOM   1971  NZ  LYS B 123      32.705  23.885  43.175  1.00  0.00           N  
ATOM   1972  H   LYS B 123      31.185  28.424  39.410  1.00  0.00           H  
ATOM   1973  HA  LYS B 123      31.686  29.980  41.788  1.00  0.00           H  
ATOM   1974 1HB  LYS B 123      33.288  28.033  40.127  1.00  0.00           H  
ATOM   1975 2HB  LYS B 123      33.896  28.765  41.610  1.00  0.00           H  
ATOM   1976 1HG  LYS B 123      32.020  27.872  42.884  1.00  0.00           H  
ATOM   1977 2HG  LYS B 123      31.280  27.235  41.413  1.00  0.00           H  
ATOM   1978 1HD  LYS B 123      33.125  25.665  41.137  1.00  0.00           H  
ATOM   1979 2HD  LYS B 123      33.918  26.318  42.581  1.00  0.00           H  
ATOM   1980 1HE  LYS B 123      31.984  25.716  43.943  1.00  0.00           H  
ATOM   1981 2HE  LYS B 123      31.114  25.113  42.536  1.00  0.00           H  
ATOM   1982 1HZ  LYS B 123      32.109  23.340  43.786  1.00  0.00           H  
ATOM   1983 2HZ  LYS B 123      32.799  23.424  42.285  1.00  0.00           H  
ATOM   1984 3HZ  LYS B 123      33.618  23.981  43.603  1.00  0.00           H  
ATOM   1985  N   PHE B 124      32.477  31.493  39.229  1.00  0.00           N  
ATOM   1986  CA  PHE B 124      33.203  32.669  38.775  1.00  0.00           C  
ATOM   1987  C   PHE B 124      32.795  33.860  39.625  1.00  0.00           C  
ATOM   1988  O   PHE B 124      31.606  34.164  39.739  1.00  0.00           O  
ATOM   1989  CB  PHE B 124      32.846  33.036  37.351  1.00  0.00           C  
ATOM   1990  CG  PHE B 124      33.272  32.089  36.351  1.00  0.00           C  
ATOM   1991  CD1 PHE B 124      34.466  31.445  36.473  1.00  0.00           C  
ATOM   1992  CD2 PHE B 124      32.490  31.858  35.248  1.00  0.00           C  
ATOM   1993  CE1 PHE B 124      34.890  30.561  35.511  1.00  0.00           C  
ATOM   1994  CE2 PHE B 124      32.894  30.972  34.273  1.00  0.00           C  
ATOM   1995  CZ  PHE B 124      34.094  30.323  34.409  1.00  0.00           C  
ATOM   1996  H   PHE B 124      31.645  31.176  38.755  1.00  0.00           H  
ATOM   1997  HA  PHE B 124      34.278  32.508  38.875  1.00  0.00           H  
ATOM   1998 1HB  PHE B 124      31.776  33.173  37.263  1.00  0.00           H  
ATOM   1999 2HB  PHE B 124      33.308  33.987  37.125  1.00  0.00           H  
ATOM   2000  HD1 PHE B 124      35.069  31.645  37.341  1.00  0.00           H  
ATOM   2001  HD2 PHE B 124      31.542  32.386  35.152  1.00  0.00           H  
ATOM   2002  HE1 PHE B 124      35.847  30.055  35.626  1.00  0.00           H  
ATOM   2003  HE2 PHE B 124      32.266  30.786  33.395  1.00  0.00           H  
ATOM   2004  HZ  PHE B 124      34.404  29.634  33.645  1.00  0.00           H  
ATOM   2005  N   LEU B 125      33.756  34.555  40.204  1.00  0.00           N  
ATOM   2006  CA  LEU B 125      33.432  35.733  41.002  1.00  0.00           C  
ATOM   2007  C   LEU B 125      32.954  36.876  40.113  1.00  0.00           C  
ATOM   2008  O   LEU B 125      32.077  37.653  40.490  1.00  0.00           O  
ATOM   2009  CB  LEU B 125      34.657  36.180  41.811  1.00  0.00           C  
ATOM   2010  CG  LEU B 125      34.447  37.403  42.714  1.00  0.00           C  
ATOM   2011  CD1 LEU B 125      33.344  37.107  43.721  1.00  0.00           C  
ATOM   2012  CD2 LEU B 125      35.752  37.744  43.417  1.00  0.00           C  
ATOM   2013  H   LEU B 125      34.731  34.280  40.107  1.00  0.00           H  
ATOM   2014  HA  LEU B 125      32.626  35.474  41.685  1.00  0.00           H  
ATOM   2015 1HB  LEU B 125      34.977  35.353  42.442  1.00  0.00           H  
ATOM   2016 2HB  LEU B 125      35.464  36.415  41.118  1.00  0.00           H  
ATOM   2017  HG  LEU B 125      34.128  38.251  42.109  1.00  0.00           H  
ATOM   2018 1HD1 LEU B 125      33.195  37.976  44.362  1.00  0.00           H  
ATOM   2019 2HD1 LEU B 125      32.417  36.885  43.191  1.00  0.00           H  
ATOM   2020 3HD1 LEU B 125      33.628  36.251  44.331  1.00  0.00           H  
ATOM   2021 1HD2 LEU B 125      35.603  38.614  44.058  1.00  0.00           H  
ATOM   2022 2HD2 LEU B 125      36.072  36.897  44.023  1.00  0.00           H  
ATOM   2023 3HD2 LEU B 125      36.518  37.968  42.674  1.00  0.00           H  
ATOM   2024  N   LEU B 126      33.619  37.012  38.959  1.00  0.00           N  
ATOM   2025  CA  LEU B 126      33.406  38.077  37.977  1.00  0.00           C  
ATOM   2026  C   LEU B 126      33.853  39.462  38.468  1.00  0.00           C  
ATOM   2027  O   LEU B 126      33.474  40.494  37.908  1.00  0.00           O  
ATOM   2028  CB  LEU B 126      31.920  38.132  37.597  1.00  0.00           C  
ATOM   2029  CG  LEU B 126      31.316  36.817  37.087  1.00  0.00           C  
ATOM   2030  CD1 LEU B 126      29.833  37.016  36.805  1.00  0.00           C  
ATOM   2031  CD2 LEU B 126      32.057  36.370  35.836  1.00  0.00           C  
ATOM   2032  H   LEU B 126      34.315  36.310  38.749  1.00  0.00           H  
ATOM   2033  HA  LEU B 126      34.001  37.837  37.095  1.00  0.00           H  
ATOM   2034 1HB  LEU B 126      31.349  38.441  38.470  1.00  0.00           H  
ATOM   2035 2HB  LEU B 126      31.788  38.880  36.818  1.00  0.00           H  
ATOM   2036  HG  LEU B 126      31.409  36.050  37.858  1.00  0.00           H  
ATOM   2037 1HD1 LEU B 126      29.402  36.080  36.443  1.00  0.00           H  
ATOM   2038 2HD1 LEU B 126      29.325  37.316  37.722  1.00  0.00           H  
ATOM   2039 3HD1 LEU B 126      29.707  37.789  36.050  1.00  0.00           H  
ATOM   2040 1HD2 LEU B 126      31.627  35.434  35.475  1.00  0.00           H  
ATOM   2041 2HD2 LEU B 126      31.962  37.134  35.065  1.00  0.00           H  
ATOM   2042 3HD2 LEU B 126      33.110  36.218  36.071  1.00  0.00           H  
ATOM   2043  N   ILE B 127      34.704  39.456  39.487  1.00  0.00           N  
ATOM   2044  CA  ILE B 127      35.387  40.647  39.968  1.00  0.00           C  
ATOM   2045  C   ILE B 127      36.879  40.345  39.970  1.00  0.00           C  
ATOM   2046  O   ILE B 127      37.347  39.490  40.719  1.00  0.00           O  
ATOM   2047  CB  ILE B 127      34.916  41.050  41.378  1.00  0.00           C  
ATOM   2048  CG1 ILE B 127      33.395  41.220  41.405  1.00  0.00           C  
ATOM   2049  CG2 ILE B 127      35.606  42.330  41.824  1.00  0.00           C  
ATOM   2050  CD1 ILE B 127      32.814  41.300  42.798  1.00  0.00           C  
ATOM   2051  H   ILE B 127      34.918  38.571  39.915  1.00  0.00           H  
ATOM   2052  HA  ILE B 127      35.197  41.469  39.279  1.00  0.00           H  
ATOM   2053  HB  ILE B 127      35.156  40.255  42.083  1.00  0.00           H  
ATOM   2054 1HG1 ILE B 127      33.121  42.128  40.868  1.00  0.00           H  
ATOM   2055 2HG1 ILE B 127      32.926  40.382  40.888  1.00  0.00           H  
ATOM   2056 1HG2 ILE B 127      35.261  42.601  42.821  1.00  0.00           H  
ATOM   2057 2HG2 ILE B 127      36.684  42.175  41.842  1.00  0.00           H  
ATOM   2058 3HG2 ILE B 127      35.367  43.134  41.127  1.00  0.00           H  
ATOM   2059 1HD1 ILE B 127      31.732  41.419  42.735  1.00  0.00           H  
ATOM   2060 2HD1 ILE B 127      33.046  40.384  43.342  1.00  0.00           H  
ATOM   2061 3HD1 ILE B 127      33.242  42.153  43.322  1.00  0.00           H  
ATOM   2062  N   GLY B 128      37.624  41.053  39.140  1.00  0.00           N  
ATOM   2063  CA  GLY B 128      39.058  40.830  39.028  1.00  0.00           C  
ATOM   2064  C   GLY B 128      39.420  39.791  37.973  1.00  0.00           C  
ATOM   2065  O   GLY B 128      38.561  39.051  37.481  1.00  0.00           O  
ATOM   2066  H   GLY B 128      37.184  41.742  38.544  1.00  0.00           H  
ATOM   2067 1HA  GLY B 128      39.547  41.772  38.785  1.00  0.00           H  
ATOM   2068 2HA  GLY B 128      39.449  40.514  39.994  1.00  0.00           H  
ATOM   2069  N   LYS B 129      40.710  39.754  37.634  1.00  0.00           N  
ATOM   2070  CA  LYS B 129      41.224  38.843  36.625  1.00  0.00           C  
ATOM   2071  C   LYS B 129      41.548  37.484  37.174  1.00  0.00           C  
ATOM   2072  O   LYS B 129      41.829  37.322  38.363  1.00  0.00           O  
ATOM   2073  CB  LYS B 129      42.487  39.384  35.925  1.00  0.00           C  
ATOM   2074  CG  LYS B 129      42.279  40.630  35.081  1.00  0.00           C  
ATOM   2075  CD  LYS B 129      43.575  41.092  34.389  1.00  0.00           C  
ATOM   2076  CE  LYS B 129      43.333  42.357  33.547  1.00  0.00           C  
ATOM   2077  NZ  LYS B 129      44.586  42.873  32.905  1.00  0.00           N  
ATOM   2078  H   LYS B 129      41.350  40.383  38.092  1.00  0.00           H  
ATOM   2079  HA  LYS B 129      40.451  38.715  35.868  1.00  0.00           H  
ATOM   2080 1HB  LYS B 129      43.245  39.605  36.670  1.00  0.00           H  
ATOM   2081 2HB  LYS B 129      42.891  38.606  35.268  1.00  0.00           H  
ATOM   2082 1HG  LYS B 129      41.560  40.396  34.316  1.00  0.00           H  
ATOM   2083 2HG  LYS B 129      41.883  41.436  35.697  1.00  0.00           H  
ATOM   2084 1HD  LYS B 129      44.344  41.290  35.132  1.00  0.00           H  
ATOM   2085 2HD  LYS B 129      43.923  40.302  33.724  1.00  0.00           H  
ATOM   2086 1HE  LYS B 129      42.607  42.123  32.768  1.00  0.00           H  
ATOM   2087 2HE  LYS B 129      42.920  43.136  34.193  1.00  0.00           H  
ATOM   2088 1HZ  LYS B 129      44.369  43.701  32.368  1.00  0.00           H  
ATOM   2089 2HZ  LYS B 129      45.259  43.107  33.620  1.00  0.00           H  
ATOM   2090 3HZ  LYS B 129      44.976  42.172  32.294  1.00  0.00           H  
ATOM   2091  N   SER B 130      41.563  36.530  36.270  1.00  0.00           N  
ATOM   2092  CA  SER B 130      41.935  35.162  36.554  1.00  0.00           C  
ATOM   2093  C   SER B 130      43.019  34.722  35.574  1.00  0.00           C  
ATOM   2094  O   SER B 130      43.153  35.283  34.488  1.00  0.00           O  
ATOM   2095  CB  SER B 130      40.705  34.292  36.429  1.00  0.00           C  
ATOM   2096  OG  SER B 130      40.205  34.322  35.133  1.00  0.00           O  
ATOM   2097  H   SER B 130      41.293  36.783  35.322  1.00  0.00           H  
ATOM   2098  HA  SER B 130      42.327  35.094  37.571  1.00  0.00           H  
ATOM   2099 1HB  SER B 130      40.947  33.269  36.715  1.00  0.00           H  
ATOM   2100 2HB  SER B 130      39.965  34.637  37.085  1.00  0.00           H  
ATOM   2101  HG  SER B 130      39.625  35.091  35.099  1.00  0.00           H  
ATOM   2102  N   ASN B 131      43.793  33.720  35.956  1.00  0.00           N  
ATOM   2103  CA  ASN B 131      44.836  33.155  35.108  1.00  0.00           C  
ATOM   2104  C   ASN B 131      44.377  31.929  34.374  1.00  0.00           C  
ATOM   2105  O   ASN B 131      43.945  30.968  35.008  1.00  0.00           O  
ATOM   2106  CB  ASN B 131      46.042  32.718  35.933  1.00  0.00           C  
ATOM   2107  CG  ASN B 131      46.828  33.807  36.595  1.00  0.00           C  
ATOM   2108  OD1 ASN B 131      47.640  34.483  35.958  1.00  0.00           O  
ATOM   2109  ND2 ASN B 131      46.601  33.999  37.873  1.00  0.00           N  
ATOM   2110  H   ASN B 131      43.625  33.305  36.864  1.00  0.00           H  
ATOM   2111  HA  ASN B 131      45.133  33.892  34.362  1.00  0.00           H  
ATOM   2112 1HB  ASN B 131      45.703  32.024  36.704  1.00  0.00           H  
ATOM   2113 2HB  ASN B 131      46.717  32.161  35.280  1.00  0.00           H  
ATOM   2114 1HD2 ASN B 131      47.100  34.708  38.370  1.00  0.00           H  
ATOM   2115 2HD2 ASN B 131      45.929  33.432  38.352  1.00  0.00           H  
ATOM   2116  N   ILE B 132      44.502  31.925  33.060  1.00  0.00           N  
ATOM   2117  CA  ILE B 132      44.219  30.706  32.331  1.00  0.00           C  
ATOM   2118  C   ILE B 132      45.513  30.171  31.804  1.00  0.00           C  
ATOM   2119  O   ILE B 132      46.261  30.877  31.125  1.00  0.00           O  
ATOM   2120  CB  ILE B 132      43.230  30.847  31.176  1.00  0.00           C  
ATOM   2121  CG1 ILE B 132      41.896  31.270  31.692  1.00  0.00           C  
ATOM   2122  CG2 ILE B 132      43.117  29.515  30.416  1.00  0.00           C  
ATOM   2123  CD1 ILE B 132      40.974  31.596  30.601  1.00  0.00           C  
ATOM   2124  H   ILE B 132      44.811  32.761  32.564  1.00  0.00           H  
ATOM   2125  HA  ILE B 132      43.809  29.976  33.014  1.00  0.00           H  
ATOM   2126  HB  ILE B 132      43.580  31.625  30.499  1.00  0.00           H  
ATOM   2127 1HG1 ILE B 132      41.473  30.475  32.295  1.00  0.00           H  
ATOM   2128 2HG1 ILE B 132      42.017  32.158  32.321  1.00  0.00           H  
ATOM   2129 1HG2 ILE B 132      42.417  29.621  29.587  1.00  0.00           H  
ATOM   2130 2HG2 ILE B 132      44.093  29.230  30.025  1.00  0.00           H  
ATOM   2131 3HG2 ILE B 132      42.760  28.738  31.097  1.00  0.00           H  
ATOM   2132 1HD1 ILE B 132      40.032  31.897  31.006  1.00  0.00           H  
ATOM   2133 2HD1 ILE B 132      41.392  32.399  29.998  1.00  0.00           H  
ATOM   2134 3HD1 ILE B 132      40.833  30.714  29.987  1.00  0.00           H  
ATOM   2135  N   CYS B 133      45.821  28.945  32.174  1.00  0.00           N  
ATOM   2136  CA  CYS B 133      47.084  28.370  31.769  1.00  0.00           C  
ATOM   2137  C   CYS B 133      46.913  27.077  30.999  1.00  0.00           C  
ATOM   2138  O   CYS B 133      45.936  26.343  31.179  1.00  0.00           O  
ATOM   2139  CB  CYS B 133      47.960  28.130  32.993  1.00  0.00           C  
ATOM   2140  SG  CYS B 133      48.376  29.661  33.896  1.00  0.00           S  
ATOM   2141  H   CYS B 133      45.167  28.410  32.735  1.00  0.00           H  
ATOM   2142  HA  CYS B 133      47.595  29.072  31.122  1.00  0.00           H  
ATOM   2143 1HB  CYS B 133      47.450  27.456  33.681  1.00  0.00           H  
ATOM   2144 2HB  CYS B 133      48.891  27.649  32.687  1.00  0.00           H  
ATOM   2145  N   VAL B 134      47.895  26.800  30.165  1.00  0.00           N  
ATOM   2146  CA  VAL B 134      47.944  25.564  29.414  1.00  0.00           C  
ATOM   2147  C   VAL B 134      49.062  24.701  29.944  1.00  0.00           C  
ATOM   2148  O   VAL B 134      50.191  25.176  30.132  1.00  0.00           O  
ATOM   2149  CB  VAL B 134      48.153  25.823  27.928  1.00  0.00           C  
ATOM   2150  CG1 VAL B 134      48.215  24.501  27.199  1.00  0.00           C  
ATOM   2151  CG2 VAL B 134      47.026  26.654  27.424  1.00  0.00           C  
ATOM   2152  H   VAL B 134      48.636  27.493  30.045  1.00  0.00           H  
ATOM   2153  HA  VAL B 134      47.001  25.039  29.540  1.00  0.00           H  
ATOM   2154  HB  VAL B 134      49.100  26.346  27.776  1.00  0.00           H  
ATOM   2155 1HG1 VAL B 134      48.379  24.685  26.149  1.00  0.00           H  
ATOM   2156 2HG1 VAL B 134      49.030  23.910  27.589  1.00  0.00           H  
ATOM   2157 3HG1 VAL B 134      47.274  23.960  27.345  1.00  0.00           H  
ATOM   2158 1HG2 VAL B 134      47.147  26.853  26.368  1.00  0.00           H  
ATOM   2159 2HG2 VAL B 134      46.117  26.100  27.594  1.00  0.00           H  
ATOM   2160 3HG2 VAL B 134      46.992  27.595  27.965  1.00  0.00           H  
ATOM   2161  N   LYS B 135      48.710  23.460  30.245  1.00  0.00           N  
ATOM   2162  CA  LYS B 135      49.611  22.497  30.826  1.00  0.00           C  
ATOM   2163  C   LYS B 135      49.596  21.126  30.193  1.00  0.00           C  
ATOM   2164  O   LYS B 135      48.639  20.738  29.527  1.00  0.00           O  
ATOM   2165  CB  LYS B 135      49.294  22.310  32.314  1.00  0.00           C  
ATOM   2166  CG  LYS B 135      49.551  23.509  33.181  1.00  0.00           C  
ATOM   2167  CD  LYS B 135      49.272  23.224  34.633  1.00  0.00           C  
ATOM   2168  CE  LYS B 135      49.661  24.418  35.505  1.00  0.00           C  
ATOM   2169  NZ  LYS B 135      49.295  24.204  36.920  1.00  0.00           N  
ATOM   2170  H   LYS B 135      47.753  23.179  30.056  1.00  0.00           H  
ATOM   2171  HA  LYS B 135      50.612  22.892  30.716  1.00  0.00           H  
ATOM   2172 1HB  LYS B 135      48.244  22.035  32.427  1.00  0.00           H  
ATOM   2173 2HB  LYS B 135      49.892  21.483  32.713  1.00  0.00           H  
ATOM   2174 1HG  LYS B 135      50.572  23.772  33.090  1.00  0.00           H  
ATOM   2175 2HG  LYS B 135      48.940  24.350  32.858  1.00  0.00           H  
ATOM   2176 1HD  LYS B 135      48.206  23.020  34.772  1.00  0.00           H  
ATOM   2177 2HD  LYS B 135      49.841  22.344  34.947  1.00  0.00           H  
ATOM   2178 1HE  LYS B 135      50.740  24.557  35.438  1.00  0.00           H  
ATOM   2179 2HE  LYS B 135      49.161  25.317  35.141  1.00  0.00           H  
ATOM   2180 1HZ  LYS B 135      49.562  24.998  37.470  1.00  0.00           H  
ATOM   2181 2HZ  LYS B 135      48.268  24.098  36.952  1.00  0.00           H  
ATOM   2182 3HZ  LYS B 135      49.742  23.378  37.278  1.00  0.00           H  
ATOM   2183  N   VAL B 136      50.680  20.399  30.417  1.00  0.00           N  
ATOM   2184  CA  VAL B 136      50.705  18.970  30.120  1.00  0.00           C  
ATOM   2185  C   VAL B 136      51.034  18.308  31.444  1.00  0.00           C  
ATOM   2186  O   VAL B 136      52.124  18.502  31.989  1.00  0.00           O  
ATOM   2187  CB  VAL B 136      51.748  18.591  29.071  1.00  0.00           C  
ATOM   2188  CG1 VAL B 136      51.704  17.095  28.844  1.00  0.00           C  
ATOM   2189  CG2 VAL B 136      51.455  19.293  27.823  1.00  0.00           C  
ATOM   2190  H   VAL B 136      51.461  20.852  30.899  1.00  0.00           H  
ATOM   2191  HA  VAL B 136      49.720  18.639  29.782  1.00  0.00           H  
ATOM   2192  HB  VAL B 136      52.741  18.858  29.429  1.00  0.00           H  
ATOM   2193 1HG1 VAL B 136      52.443  16.815  28.096  1.00  0.00           H  
ATOM   2194 2HG1 VAL B 136      51.915  16.573  29.775  1.00  0.00           H  
ATOM   2195 3HG1 VAL B 136      50.707  16.828  28.493  1.00  0.00           H  
ATOM   2196 1HG2 VAL B 136      52.187  19.025  27.066  1.00  0.00           H  
ATOM   2197 2HG2 VAL B 136      50.461  18.989  27.499  1.00  0.00           H  
ATOM   2198 3HG2 VAL B 136      51.485  20.367  27.996  1.00  0.00           H  
ATOM   2199  N   GLY B 137      50.113  17.541  31.994  1.00  0.00           N  
ATOM   2200  CA  GLY B 137      50.365  17.055  33.339  1.00  0.00           C  
ATOM   2201  C   GLY B 137      50.497  18.292  34.228  1.00  0.00           C  
ATOM   2202  O   GLY B 137      49.615  19.151  34.225  1.00  0.00           O  
ATOM   2203  H   GLY B 137      49.238  17.352  31.518  1.00  0.00           H  
ATOM   2204 1HA  GLY B 137      49.536  16.431  33.675  1.00  0.00           H  
ATOM   2205 2HA  GLY B 137      51.277  16.461  33.367  1.00  0.00           H  
ATOM   2206  N   GLU B 138      51.588  18.396  34.978  1.00  0.00           N  
ATOM   2207  CA  GLU B 138      51.784  19.550  35.854  1.00  0.00           C  
ATOM   2208  C   GLU B 138      52.730  20.597  35.235  1.00  0.00           C  
ATOM   2209  O   GLU B 138      53.095  21.574  35.894  1.00  0.00           O  
ATOM   2210  CB  GLU B 138      52.304  19.077  37.217  1.00  0.00           C  
ATOM   2211  CG  GLU B 138      51.291  18.180  37.967  1.00  0.00           C  
ATOM   2212  CD  GLU B 138      51.758  17.679  39.340  1.00  0.00           C  
ATOM   2213  OE1 GLU B 138      52.878  17.949  39.705  1.00  0.00           O  
ATOM   2214  OE2 GLU B 138      50.980  16.988  40.010  1.00  0.00           O  
ATOM   2215  H   GLU B 138      52.291  17.672  34.938  1.00  0.00           H  
ATOM   2216  HA  GLU B 138      50.819  20.031  36.009  1.00  0.00           H  
ATOM   2217 1HB  GLU B 138      53.228  18.515  37.083  1.00  0.00           H  
ATOM   2218 2HB  GLU B 138      52.529  19.941  37.844  1.00  0.00           H  
ATOM   2219 1HG  GLU B 138      50.365  18.741  38.097  1.00  0.00           H  
ATOM   2220 2HG  GLU B 138      51.068  17.321  37.338  1.00  0.00           H  
ATOM   2221  N   LYS B 139      53.143  20.376  33.976  1.00  0.00           N  
ATOM   2222  CA  LYS B 139      54.092  21.260  33.292  1.00  0.00           C  
ATOM   2223  C   LYS B 139      53.446  22.492  32.680  1.00  0.00           C  
ATOM   2224  O   LYS B 139      52.582  22.383  31.810  1.00  0.00           O  
ATOM   2225  CB  LYS B 139      54.825  20.500  32.174  1.00  0.00           C  
ATOM   2226  CG  LYS B 139      55.901  21.332  31.427  1.00  0.00           C  
ATOM   2227  CD  LYS B 139      56.639  20.503  30.355  1.00  0.00           C  
ATOM   2228  CE  LYS B 139      57.669  21.357  29.598  1.00  0.00           C  
ATOM   2229  NZ  LYS B 139      58.399  20.571  28.564  1.00  0.00           N  
ATOM   2230  H   LYS B 139      52.784  19.574  33.466  1.00  0.00           H  
ATOM   2231  HA  LYS B 139      54.828  21.599  34.022  1.00  0.00           H  
ATOM   2232 1HB  LYS B 139      55.309  19.617  32.592  1.00  0.00           H  
ATOM   2233 2HB  LYS B 139      54.098  20.151  31.439  1.00  0.00           H  
ATOM   2234 1HG  LYS B 139      55.421  22.187  30.940  1.00  0.00           H  
ATOM   2235 2HG  LYS B 139      56.628  21.711  32.144  1.00  0.00           H  
ATOM   2236 1HD  LYS B 139      57.152  19.664  30.830  1.00  0.00           H  
ATOM   2237 2HD  LYS B 139      55.914  20.104  29.643  1.00  0.00           H  
ATOM   2238 1HE  LYS B 139      57.156  22.187  29.113  1.00  0.00           H  
ATOM   2239 2HE  LYS B 139      58.392  21.757  30.309  1.00  0.00           H  
ATOM   2240 1HZ  LYS B 139      59.063  21.170  28.093  1.00  0.00           H  
ATOM   2241 2HZ  LYS B 139      58.890  19.805  29.005  1.00  0.00           H  
ATOM   2242 3HZ  LYS B 139      57.741  20.203  27.891  1.00  0.00           H  
ATOM   2243  N   SER B 140      53.897  23.667  33.118  1.00  0.00           N  
ATOM   2244  CA  SER B 140      53.360  24.959  32.675  1.00  0.00           C  
ATOM   2245  C   SER B 140      53.993  25.464  31.368  1.00  0.00           C  
ATOM   2246  O   SER B 140      55.215  25.602  31.286  1.00  0.00           O  
ATOM   2247  CB  SER B 140      53.567  25.962  33.806  1.00  0.00           C  
ATOM   2248  OG  SER B 140      53.210  27.252  33.432  1.00  0.00           O  
ATOM   2249  H   SER B 140      54.622  23.664  33.824  1.00  0.00           H  
ATOM   2250  HA  SER B 140      52.300  24.852  32.490  1.00  0.00           H  
ATOM   2251 1HB  SER B 140      52.972  25.656  34.665  1.00  0.00           H  
ATOM   2252 2HB  SER B 140      54.610  25.949  34.114  1.00  0.00           H  
ATOM   2253  HG  SER B 140      53.990  27.634  33.018  1.00  0.00           H  
ATOM   2254  N   LEU B 141      53.156  25.738  30.351  1.00  0.00           N  
ATOM   2255  CA  LEU B 141      53.638  26.237  29.055  1.00  0.00           C  
ATOM   2256  C   LEU B 141      53.394  27.745  28.901  1.00  0.00           C  
ATOM   2257  O   LEU B 141      54.332  28.541  28.994  1.00  0.00           O  
ATOM   2258  CB  LEU B 141      52.916  25.485  27.926  1.00  0.00           C  
ATOM   2259  CG  LEU B 141      53.151  23.979  27.889  1.00  0.00           C  
ATOM   2260  CD1 LEU B 141      52.237  23.365  26.874  1.00  0.00           C  
ATOM   2261  CD2 LEU B 141      54.599  23.711  27.539  1.00  0.00           C  
ATOM   2262  H   LEU B 141      52.152  25.577  30.463  1.00  0.00           H  
ATOM   2263  HA  LEU B 141      54.706  26.048  28.986  1.00  0.00           H  
ATOM   2264 1HB  LEU B 141      51.843  25.634  28.029  1.00  0.00           H  
ATOM   2265 2HB  LEU B 141      53.232  25.902  26.969  1.00  0.00           H  
ATOM   2266  HG  LEU B 141      52.918  23.544  28.869  1.00  0.00           H  
ATOM   2267 1HD1 LEU B 141      52.393  22.291  26.847  1.00  0.00           H  
ATOM   2268 2HD1 LEU B 141      51.218  23.575  27.155  1.00  0.00           H  
ATOM   2269 3HD1 LEU B 141      52.437  23.782  25.898  1.00  0.00           H  
ATOM   2270 1HD2 LEU B 141      54.771  22.636  27.513  1.00  0.00           H  
ATOM   2271 2HD2 LEU B 141      54.824  24.141  26.562  1.00  0.00           H  
ATOM   2272 3HD2 LEU B 141      55.245  24.163  28.297  1.00  0.00           H  
ATOM   2273  N   THR B 142      52.127  28.129  28.693  1.00  0.00           N  
ATOM   2274  CA  THR B 142      51.752  29.537  28.555  1.00  0.00           C  
ATOM   2275  C   THR B 142      50.570  29.875  29.462  1.00  0.00           C  
ATOM   2276  O   THR B 142      49.714  29.023  29.722  1.00  0.00           O  
ATOM   2277  CB  THR B 142      51.381  29.875  27.071  1.00  0.00           C  
ATOM   2278  OG1 THR B 142      50.248  29.057  26.644  1.00  0.00           O  
ATOM   2279  CG2 THR B 142      52.564  29.628  26.146  1.00  0.00           C  
ATOM   2280  H   THR B 142      51.409  27.424  28.635  1.00  0.00           H  
ATOM   2281  HA  THR B 142      52.596  30.159  28.855  1.00  0.00           H  
ATOM   2282  HB  THR B 142      51.096  30.925  27.007  1.00  0.00           H  
ATOM   2283  HG1 THR B 142      49.979  29.239  25.685  1.00  0.00           H  
ATOM   2284 1HG2 THR B 142      52.280  29.882  25.122  1.00  0.00           H  
ATOM   2285 2HG2 THR B 142      53.401  30.252  26.458  1.00  0.00           H  
ATOM   2286 3HG2 THR B 142      52.857  28.587  26.191  1.00  0.00           H  
ATOM   2287  N   CYS B 143      50.515  31.132  29.902  1.00  0.00           N  
ATOM   2288  CA  CYS B 143      49.388  31.638  30.677  1.00  0.00           C  
ATOM   2289  C   CYS B 143      48.908  32.967  30.153  1.00  0.00           C  
ATOM   2290  O   CYS B 143      49.686  33.735  29.588  1.00  0.00           O  
ATOM   2291  CB  CYS B 143      49.721  31.821  32.162  1.00  0.00           C  
ATOM   2292  SG  CYS B 143      50.146  30.313  33.060  1.00  0.00           S  
ATOM   2293  H   CYS B 143      51.269  31.762  29.669  1.00  0.00           H  
ATOM   2294  HA  CYS B 143      48.576  30.935  30.588  1.00  0.00           H  
ATOM   2295 1HB  CYS B 143      50.548  32.517  32.262  1.00  0.00           H  
ATOM   2296 2HB  CYS B 143      48.858  32.272  32.659  1.00  0.00           H  
ATOM   2297  N   LYS B 144      47.642  33.260  30.400  1.00  0.00           N  
ATOM   2298  CA  LYS B 144      47.062  34.540  30.042  1.00  0.00           C  
ATOM   2299  C   LYS B 144      46.116  35.040  31.120  1.00  0.00           C  
ATOM   2300  O   LYS B 144      45.250  34.304  31.593  1.00  0.00           O  
ATOM   2301  CB  LYS B 144      46.335  34.403  28.693  1.00  0.00           C  
ATOM   2302  CG  LYS B 144      45.695  35.669  28.142  1.00  0.00           C  
ATOM   2303  CD  LYS B 144      45.064  35.427  26.739  1.00  0.00           C  
ATOM   2304  CE  LYS B 144      46.141  35.519  25.649  1.00  0.00           C  
ATOM   2305  NZ  LYS B 144      45.579  35.481  24.271  1.00  0.00           N  
ATOM   2306  H   LYS B 144      47.063  32.539  30.827  1.00  0.00           H  
ATOM   2307  HA  LYS B 144      47.863  35.270  29.939  1.00  0.00           H  
ATOM   2308 1HB  LYS B 144      47.022  34.009  27.942  1.00  0.00           H  
ATOM   2309 2HB  LYS B 144      45.531  33.686  28.804  1.00  0.00           H  
ATOM   2310 1HG  LYS B 144      44.925  36.016  28.828  1.00  0.00           H  
ATOM   2311 2HG  LYS B 144      46.450  36.447  28.061  1.00  0.00           H  
ATOM   2312 1HD  LYS B 144      44.612  34.432  26.699  1.00  0.00           H  
ATOM   2313 2HD  LYS B 144      44.290  36.171  26.546  1.00  0.00           H  
ATOM   2314 1HE  LYS B 144      46.674  36.458  25.779  1.00  0.00           H  
ATOM   2315 2HE  LYS B 144      46.844  34.692  25.762  1.00  0.00           H  
ATOM   2316 1HZ  LYS B 144      46.325  35.559  23.601  1.00  0.00           H  
ATOM   2317 2HZ  LYS B 144      45.098  34.595  24.102  1.00  0.00           H  
ATOM   2318 3HZ  LYS B 144      44.935  36.240  24.138  1.00  0.00           H  
ATOM   2319  N   LYS B 145      46.292  36.281  31.548  1.00  0.00           N  
ATOM   2320  CA  LYS B 145      45.355  36.820  32.517  1.00  0.00           C  
ATOM   2321  C   LYS B 145      44.201  37.478  31.809  1.00  0.00           C  
ATOM   2322  O   LYS B 145      44.393  38.318  30.927  1.00  0.00           O  
ATOM   2323  CB  LYS B 145      46.000  37.786  33.499  1.00  0.00           C  
ATOM   2324  CG  LYS B 145      46.927  37.112  34.437  1.00  0.00           C  
ATOM   2325  CD  LYS B 145      47.663  38.080  35.354  1.00  0.00           C  
ATOM   2326  CE  LYS B 145      46.732  38.640  36.432  1.00  0.00           C  
ATOM   2327  NZ  LYS B 145      47.480  39.430  37.471  1.00  0.00           N  
ATOM   2328  H   LYS B 145      47.037  36.855  31.176  1.00  0.00           H  
ATOM   2329  HA  LYS B 145      44.956  35.997  33.097  1.00  0.00           H  
ATOM   2330 1HB  LYS B 145      46.537  38.564  32.964  1.00  0.00           H  
ATOM   2331 2HB  LYS B 145      45.224  38.261  34.092  1.00  0.00           H  
ATOM   2332 1HG  LYS B 145      46.319  36.459  35.056  1.00  0.00           H  
ATOM   2333 2HG  LYS B 145      47.642  36.501  33.890  1.00  0.00           H  
ATOM   2334 1HD  LYS B 145      48.488  37.554  35.838  1.00  0.00           H  
ATOM   2335 2HD  LYS B 145      48.070  38.903  34.769  1.00  0.00           H  
ATOM   2336 1HE  LYS B 145      45.991  39.284  35.960  1.00  0.00           H  
ATOM   2337 2HE  LYS B 145      46.216  37.810  36.920  1.00  0.00           H  
ATOM   2338 1HZ  LYS B 145      46.832  39.781  38.164  1.00  0.00           H  
ATOM   2339 2HZ  LYS B 145      48.161  38.832  37.920  1.00  0.00           H  
ATOM   2340 3HZ  LYS B 145      47.954  40.208  37.033  1.00  0.00           H  
ATOM   2341  N   ILE B 146      43.002  37.080  32.179  1.00  0.00           N  
ATOM   2342  CA  ILE B 146      41.831  37.640  31.555  1.00  0.00           C  
ATOM   2343  C   ILE B 146      40.818  38.080  32.577  1.00  0.00           C  
ATOM   2344  O   ILE B 146      40.773  37.580  33.699  1.00  0.00           O  
ATOM   2345  CB  ILE B 146      41.092  36.617  30.704  1.00  0.00           C  
ATOM   2346  CG1 ILE B 146      40.657  35.519  31.604  1.00  0.00           C  
ATOM   2347  CG2 ILE B 146      41.997  36.045  29.616  1.00  0.00           C  
ATOM   2348  CD1 ILE B 146      39.672  34.656  30.998  1.00  0.00           C  
ATOM   2349  H   ILE B 146      42.923  36.383  32.918  1.00  0.00           H  
ATOM   2350  HA  ILE B 146      42.118  38.499  30.953  1.00  0.00           H  
ATOM   2351  HB  ILE B 146      40.207  37.077  30.256  1.00  0.00           H  
ATOM   2352 1HG1 ILE B 146      41.534  34.918  31.870  1.00  0.00           H  
ATOM   2353 2HG1 ILE B 146      40.234  35.933  32.516  1.00  0.00           H  
ATOM   2354 1HG2 ILE B 146      41.450  35.303  29.035  1.00  0.00           H  
ATOM   2355 2HG2 ILE B 146      42.331  36.846  28.959  1.00  0.00           H  
ATOM   2356 3HG2 ILE B 146      42.864  35.567  30.079  1.00  0.00           H  
ATOM   2357 1HD1 ILE B 146      39.403  33.876  31.703  1.00  0.00           H  
ATOM   2358 2HD1 ILE B 146      38.810  35.259  30.774  1.00  0.00           H  
ATOM   2359 3HD1 ILE B 146      40.064  34.224  30.089  1.00  0.00           H  
ATOM   2360  N   ASP B 147      39.960  38.974  32.166  1.00  0.00           N  
ATOM   2361  CA  ASP B 147      38.814  39.344  32.960  1.00  0.00           C  
ATOM   2362  C   ASP B 147      37.603  38.702  32.311  1.00  0.00           C  
ATOM   2363  O   ASP B 147      37.257  38.999  31.167  1.00  0.00           O  
ATOM   2364  CB  ASP B 147      38.675  40.845  33.143  1.00  0.00           C  
ATOM   2365  CG  ASP B 147      37.525  41.219  34.093  1.00  0.00           C  
ATOM   2366  OD1 ASP B 147      36.560  40.463  34.197  1.00  0.00           O  
ATOM   2367  OD2 ASP B 147      37.611  42.255  34.715  1.00  0.00           O  
ATOM   2368  H   ASP B 147      40.080  39.384  31.249  1.00  0.00           H  
ATOM   2369  HA  ASP B 147      38.918  38.916  33.958  1.00  0.00           H  
ATOM   2370 1HB  ASP B 147      39.588  41.254  33.548  1.00  0.00           H  
ATOM   2371 2HB  ASP B 147      38.514  41.317  32.183  1.00  0.00           H  
ATOM   2372  N   LEU B 148      36.989  37.774  33.009  1.00  0.00           N  
ATOM   2373  CA  LEU B 148      35.883  36.998  32.481  1.00  0.00           C  
ATOM   2374  C   LEU B 148      34.711  37.871  32.022  1.00  0.00           C  
ATOM   2375  O   LEU B 148      33.908  37.438  31.186  1.00  0.00           O  
ATOM   2376  CB  LEU B 148      35.425  36.037  33.567  1.00  0.00           C  
ATOM   2377  CG  LEU B 148      36.449  34.981  33.911  1.00  0.00           C  
ATOM   2378  CD1 LEU B 148      36.090  34.288  35.232  1.00  0.00           C  
ATOM   2379  CD2 LEU B 148      36.474  33.987  32.792  1.00  0.00           C  
ATOM   2380  H   LEU B 148      37.307  37.599  33.952  1.00  0.00           H  
ATOM   2381  HA  LEU B 148      36.246  36.427  31.631  1.00  0.00           H  
ATOM   2382 1HB  LEU B 148      35.210  36.611  34.469  1.00  0.00           H  
ATOM   2383 2HB  LEU B 148      34.510  35.542  33.241  1.00  0.00           H  
ATOM   2384  HG  LEU B 148      37.434  35.447  34.018  1.00  0.00           H  
ATOM   2385 1HD1 LEU B 148      36.835  33.521  35.462  1.00  0.00           H  
ATOM   2386 2HD1 LEU B 148      36.064  35.018  36.043  1.00  0.00           H  
ATOM   2387 3HD1 LEU B 148      35.121  33.829  35.123  1.00  0.00           H  
ATOM   2388 1HD2 LEU B 148      37.218  33.229  33.010  1.00  0.00           H  
ATOM   2389 2HD2 LEU B 148      35.492  33.522  32.693  1.00  0.00           H  
ATOM   2390 3HD2 LEU B 148      36.725  34.493  31.880  1.00  0.00           H  
ATOM   2391  N   THR B 149      34.616  39.107  32.551  1.00  0.00           N  
ATOM   2392  CA  THR B 149      33.517  40.007  32.221  1.00  0.00           C  
ATOM   2393  C   THR B 149      33.814  40.856  30.994  1.00  0.00           C  
ATOM   2394  O   THR B 149      33.002  41.709  30.621  1.00  0.00           O  
ATOM   2395  CB  THR B 149      33.172  40.968  33.385  1.00  0.00           C  
ATOM   2396  OG1 THR B 149      34.267  41.835  33.679  1.00  0.00           O  
ATOM   2397  CG2 THR B 149      32.841  40.177  34.599  1.00  0.00           C  
ATOM   2398  H   THR B 149      35.335  39.442  33.208  1.00  0.00           H  
ATOM   2399  HA  THR B 149      32.636  39.404  32.002  1.00  0.00           H  
ATOM   2400  HB  THR B 149      32.332  41.577  33.109  1.00  0.00           H  
ATOM   2401  HG1 THR B 149      35.038  41.311  33.988  1.00  0.00           H  
ATOM   2402 1HG2 THR B 149      32.590  40.855  35.416  1.00  0.00           H  
ATOM   2403 2HG2 THR B 149      31.995  39.528  34.388  1.00  0.00           H  
ATOM   2404 3HG2 THR B 149      33.707  39.573  34.881  1.00  0.00           H  
ATOM   2405  N   THR B 150      34.985  40.658  30.395  1.00  0.00           N  
ATOM   2406  CA  THR B 150      35.379  41.435  29.235  1.00  0.00           C  
ATOM   2407  C   THR B 150      35.513  40.584  27.980  1.00  0.00           C  
ATOM   2408  O   THR B 150      35.918  41.084  26.929  1.00  0.00           O  
ATOM   2409  CB  THR B 150      36.697  42.136  29.488  1.00  0.00           C  
ATOM   2410  OG1 THR B 150      37.726  41.157  29.704  1.00  0.00           O  
ATOM   2411  CG2 THR B 150      36.525  42.996  30.746  1.00  0.00           C  
ATOM   2412  H   THR B 150      35.634  39.961  30.758  1.00  0.00           H  
ATOM   2413  HA  THR B 150      34.617  42.182  29.053  1.00  0.00           H  
ATOM   2414  HB  THR B 150      36.962  42.760  28.637  1.00  0.00           H  
ATOM   2415  HG1 THR B 150      37.410  40.490  30.349  1.00  0.00           H  
ATOM   2416 1HG2 THR B 150      37.456  43.512  30.967  1.00  0.00           H  
ATOM   2417 2HG2 THR B 150      35.731  43.724  30.582  1.00  0.00           H  
ATOM   2418 3HG2 THR B 150      36.258  42.359  31.589  1.00  0.00           H  
ATOM   2419  N   ILE B 151      35.218  39.292  28.105  1.00  0.00           N  
ATOM   2420  CA  ILE B 151      35.291  38.357  26.989  1.00  0.00           C  
ATOM   2421  C   ILE B 151      33.922  37.684  26.777  1.00  0.00           C  
ATOM   2422  O   ILE B 151      33.845  36.512  26.407  1.00  0.00           O  
ATOM   2423  CB  ILE B 151      36.362  37.278  27.217  1.00  0.00           C  
ATOM   2424  CG1 ILE B 151      36.127  36.519  28.503  1.00  0.00           C  
ATOM   2425  CG2 ILE B 151      37.697  37.944  27.293  1.00  0.00           C  
ATOM   2426  CD1 ILE B 151      36.955  35.237  28.598  1.00  0.00           C  
ATOM   2427  H   ILE B 151      34.912  38.953  29.007  1.00  0.00           H  
ATOM   2428  HA  ILE B 151      35.546  38.904  26.083  1.00  0.00           H  
ATOM   2429  HB  ILE B 151      36.362  36.577  26.408  1.00  0.00           H  
ATOM   2430 1HG1 ILE B 151      36.392  37.168  29.338  1.00  0.00           H  
ATOM   2431 2HG1 ILE B 151      35.075  36.269  28.583  1.00  0.00           H  
ATOM   2432 1HG2 ILE B 151      38.471  37.189  27.442  1.00  0.00           H  
ATOM   2433 2HG2 ILE B 151      37.884  38.480  26.363  1.00  0.00           H  
ATOM   2434 3HG2 ILE B 151      37.709  38.646  28.129  1.00  0.00           H  
ATOM   2435 1HD1 ILE B 151      36.749  34.748  29.539  1.00  0.00           H  
ATOM   2436 2HD1 ILE B 151      36.710  34.568  27.801  1.00  0.00           H  
ATOM   2437 3HD1 ILE B 151      38.009  35.487  28.536  1.00  0.00           H  
ATOM   2438  N   VAL B 152      32.842  38.392  27.088  1.00  0.00           N  
ATOM   2439  CA  VAL B 152      31.521  37.782  27.033  1.00  0.00           C  
ATOM   2440  C   VAL B 152      30.930  37.648  25.624  1.00  0.00           C  
ATOM   2441  O   VAL B 152      30.919  38.604  24.854  1.00  0.00           O  
ATOM   2442  CB  VAL B 152      30.528  38.603  27.870  1.00  0.00           C  
ATOM   2443  CG1 VAL B 152      29.131  38.011  27.730  1.00  0.00           C  
ATOM   2444  CG2 VAL B 152      30.973  38.657  29.292  1.00  0.00           C  
ATOM   2445  H   VAL B 152      32.929  39.377  27.345  1.00  0.00           H  
ATOM   2446  HA  VAL B 152      31.604  36.798  27.483  1.00  0.00           H  
ATOM   2447  HB  VAL B 152      30.500  39.604  27.497  1.00  0.00           H  
ATOM   2448 1HG1 VAL B 152      28.449  38.603  28.293  1.00  0.00           H  
ATOM   2449 2HG1 VAL B 152      28.826  38.018  26.687  1.00  0.00           H  
ATOM   2450 3HG1 VAL B 152      29.132  36.983  28.103  1.00  0.00           H  
ATOM   2451 1HG2 VAL B 152      30.273  39.257  29.876  1.00  0.00           H  
ATOM   2452 2HG2 VAL B 152      31.014  37.647  29.694  1.00  0.00           H  
ATOM   2453 3HG2 VAL B 152      31.965  39.109  29.333  1.00  0.00           H  
ATOM   2454  N   LYS B 153      30.443  36.464  25.285  1.00  0.00           N  
ATOM   2455  CA  LYS B 153      29.790  36.227  24.008  1.00  0.00           C  
ATOM   2456  C   LYS B 153      28.285  35.956  24.246  1.00  0.00           C  
ATOM   2457  O   LYS B 153      27.937  34.863  24.685  1.00  0.00           O  
ATOM   2458  CB  LYS B 153      30.412  35.032  23.314  1.00  0.00           C  
ATOM   2459  CG  LYS B 153      29.867  34.793  21.901  1.00  0.00           C  
ATOM   2460  CD  LYS B 153      30.538  33.620  21.230  1.00  0.00           C  
ATOM   2461  CE  LYS B 153      30.041  33.431  19.800  1.00  0.00           C  
ATOM   2462  NZ  LYS B 153      30.699  32.241  19.116  1.00  0.00           N  
ATOM   2463  H   LYS B 153      30.529  35.709  25.958  1.00  0.00           H  
ATOM   2464  HA  LYS B 153      29.943  37.084  23.362  1.00  0.00           H  
ATOM   2465 1HB  LYS B 153      31.490  35.166  23.250  1.00  0.00           H  
ATOM   2466 2HB  LYS B 153      30.219  34.141  23.907  1.00  0.00           H  
ATOM   2467 1HG  LYS B 153      28.787  34.607  21.953  1.00  0.00           H  
ATOM   2468 2HG  LYS B 153      30.030  35.687  21.292  1.00  0.00           H  
ATOM   2469 1HD  LYS B 153      31.621  33.769  21.225  1.00  0.00           H  
ATOM   2470 2HD  LYS B 153      30.314  32.720  21.789  1.00  0.00           H  
ATOM   2471 1HE  LYS B 153      28.962  33.286  19.815  1.00  0.00           H  
ATOM   2472 2HE  LYS B 153      30.265  34.334  19.228  1.00  0.00           H  
ATOM   2473 1HZ  LYS B 153      30.345  32.150  18.146  1.00  0.00           H  
ATOM   2474 2HZ  LYS B 153      31.698  32.376  19.089  1.00  0.00           H  
ATOM   2475 3HZ  LYS B 153      30.484  31.395  19.616  1.00  0.00           H  
ATOM   2476  N   PRO B 154      27.373  36.891  23.962  1.00  0.00           N  
ATOM   2477  CA  PRO B 154      25.945  36.793  24.207  1.00  0.00           C  
ATOM   2478  C   PRO B 154      25.302  35.649  23.452  1.00  0.00           C  
ATOM   2479  O   PRO B 154      25.833  35.169  22.446  1.00  0.00           O  
ATOM   2480  CB  PRO B 154      25.398  38.119  23.678  1.00  0.00           C  
ATOM   2481  CG  PRO B 154      26.519  39.053  23.794  1.00  0.00           C  
ATOM   2482  CD  PRO B 154      27.769  38.218  23.503  1.00  0.00           C  
ATOM   2483  HA  PRO B 154      25.766  36.689  25.279  1.00  0.00           H  
ATOM   2484 1HB  PRO B 154      25.037  37.990  22.654  1.00  0.00           H  
ATOM   2485 2HB  PRO B 154      24.524  38.421  24.274  1.00  0.00           H  
ATOM   2486 1HG  PRO B 154      26.370  39.855  23.083  1.00  0.00           H  
ATOM   2487 2HG  PRO B 154      26.527  39.507  24.787  1.00  0.00           H  
ATOM   2488 1HD  PRO B 154      28.007  38.207  22.424  1.00  0.00           H  
ATOM   2489 2HD  PRO B 154      28.569  38.618  24.110  1.00  0.00           H  
ATOM   2490  N   GLU B 155      24.175  35.196  23.970  1.00  0.00           N  
ATOM   2491  CA  GLU B 155      23.408  34.172  23.294  1.00  0.00           C  
ATOM   2492  C   GLU B 155      22.823  34.814  22.025  1.00  0.00           C  
ATOM   2493  O   GLU B 155      22.490  36.007  22.012  1.00  0.00           O  
ATOM   2494  CB  GLU B 155      22.292  33.644  24.197  1.00  0.00           C  
ATOM   2495  CG  GLU B 155      22.775  32.918  25.468  1.00  0.00           C  
ATOM   2496  CD  GLU B 155      21.641  32.327  26.281  1.00  0.00           C  
ATOM   2497  OE1 GLU B 155      20.551  32.215  25.761  1.00  0.00           O  
ATOM   2498  OE2 GLU B 155      21.832  32.077  27.457  1.00  0.00           O  
ATOM   2499  H   GLU B 155      23.810  35.626  24.817  1.00  0.00           H  
ATOM   2500  HA  GLU B 155      24.067  33.355  23.009  1.00  0.00           H  
ATOM   2501 1HB  GLU B 155      21.665  34.477  24.512  1.00  0.00           H  
ATOM   2502 2HB  GLU B 155      21.660  32.960  23.630  1.00  0.00           H  
ATOM   2503 1HG  GLU B 155      23.458  32.119  25.186  1.00  0.00           H  
ATOM   2504 2HG  GLU B 155      23.322  33.629  26.090  1.00  0.00           H  
ATOM   2505  N   ALA B 156      22.706  34.054  20.954  1.00  0.00           N  
ATOM   2506  CA  ALA B 156      22.168  34.656  19.747  1.00  0.00           C  
ATOM   2507  C   ALA B 156      20.707  35.050  19.954  1.00  0.00           C  
ATOM   2508  O   ALA B 156      20.014  34.420  20.756  1.00  0.00           O  
ATOM   2509  CB  ALA B 156      22.269  33.723  18.557  1.00  0.00           C  
ATOM   2510  H   ALA B 156      22.985  33.084  20.972  1.00  0.00           H  
ATOM   2511  HA  ALA B 156      22.777  35.521  19.531  1.00  0.00           H  
ATOM   2512 1HB  ALA B 156      21.887  34.223  17.663  1.00  0.00           H  
ATOM   2513 2HB  ALA B 156      23.310  33.452  18.396  1.00  0.00           H  
ATOM   2514 3HB  ALA B 156      21.682  32.826  18.744  1.00  0.00           H  
ATOM   2515  N   PRO B 157      20.236  36.110  19.298  1.00  0.00           N  
ATOM   2516  CA  PRO B 157      18.852  36.504  19.159  1.00  0.00           C  
ATOM   2517  C   PRO B 157      18.032  35.424  18.482  1.00  0.00           C  
ATOM   2518  O   PRO B 157      18.580  34.589  17.750  1.00  0.00           O  
ATOM   2519  CB  PRO B 157      18.926  37.731  18.286  1.00  0.00           C  
ATOM   2520  CG  PRO B 157      20.355  38.175  18.362  1.00  0.00           C  
ATOM   2521  CD  PRO B 157      21.152  36.921  18.482  1.00  0.00           C  
ATOM   2522  HA  PRO B 157      18.439  36.742  20.154  1.00  0.00           H  
ATOM   2523 1HB  PRO B 157      18.595  37.432  17.307  1.00  0.00           H  
ATOM   2524 2HB  PRO B 157      18.225  38.482  18.648  1.00  0.00           H  
ATOM   2525 1HG  PRO B 157      20.645  38.788  17.503  1.00  0.00           H  
ATOM   2526 2HG  PRO B 157      20.477  38.818  19.245  1.00  0.00           H  
ATOM   2527 1HD  PRO B 157      21.352  36.472  17.493  1.00  0.00           H  
ATOM   2528 2HD  PRO B 157      22.067  37.217  19.025  1.00  0.00           H  
ATOM   2529  N   PHE B 158      16.726  35.452  18.715  1.00  0.00           N  
ATOM   2530  CA  PHE B 158      15.808  34.470  18.150  1.00  0.00           C  
ATOM   2531  C   PHE B 158      14.425  35.051  17.849  1.00  0.00           C  
ATOM   2532  O   PHE B 158      14.138  36.214  18.158  1.00  0.00           O  
ATOM   2533  CB  PHE B 158      15.688  33.295  19.097  1.00  0.00           C  
ATOM   2534  CG  PHE B 158      15.124  33.662  20.402  1.00  0.00           C  
ATOM   2535  CD1 PHE B 158      13.778  33.536  20.632  1.00  0.00           C  
ATOM   2536  CD2 PHE B 158      15.928  34.141  21.412  1.00  0.00           C  
ATOM   2537  CE1 PHE B 158      13.224  33.878  21.838  1.00  0.00           C  
ATOM   2538  CE2 PHE B 158      15.375  34.481  22.628  1.00  0.00           C  
ATOM   2539  CZ  PHE B 158      14.023  34.353  22.844  1.00  0.00           C  
ATOM   2540  H   PHE B 158      16.368  36.178  19.338  1.00  0.00           H  
ATOM   2541  HA  PHE B 158      16.232  34.107  17.213  1.00  0.00           H  
ATOM   2542 1HB  PHE B 158      15.055  32.529  18.657  1.00  0.00           H  
ATOM   2543 2HB  PHE B 158      16.675  32.861  19.262  1.00  0.00           H  
ATOM   2544  HD1 PHE B 158      13.144  33.156  19.837  1.00  0.00           H  
ATOM   2545  HD2 PHE B 158      17.006  34.248  21.242  1.00  0.00           H  
ATOM   2546  HE1 PHE B 158      12.146  33.769  21.983  1.00  0.00           H  
ATOM   2547  HE2 PHE B 158      16.004  34.848  23.417  1.00  0.00           H  
ATOM   2548  HZ  PHE B 158      13.589  34.628  23.803  1.00  0.00           H  
ATOM   2549  N   ASP B 159      13.573  34.263  17.181  1.00  0.00           N  
ATOM   2550  CA  ASP B 159      12.250  34.746  16.772  1.00  0.00           C  
ATOM   2551  C   ASP B 159      12.331  35.999  15.938  1.00  0.00           C  
ATOM   2552  O   ASP B 159      11.561  36.933  16.122  1.00  0.00           O  
ATOM   2553  CB  ASP B 159      11.285  34.992  17.931  1.00  0.00           C  
ATOM   2554  CG  ASP B 159      10.853  33.720  18.644  1.00  0.00           C  
ATOM   2555  OD1 ASP B 159      10.820  32.683  18.009  1.00  0.00           O  
ATOM   2556  OD2 ASP B 159      10.555  33.789  19.818  1.00  0.00           O  
ATOM   2557  H   ASP B 159      13.846  33.318  16.951  1.00  0.00           H  
ATOM   2558  HA  ASP B 159      11.795  33.976  16.148  1.00  0.00           H  
ATOM   2559 1HB  ASP B 159      11.740  35.662  18.659  1.00  0.00           H  
ATOM   2560 2HB  ASP B 159      10.395  35.491  17.550  1.00  0.00           H  
ATOM   2561  N   LEU B 160      13.290  36.026  15.030  1.00  0.00           N  
ATOM   2562  CA  LEU B 160      13.391  37.134  14.113  1.00  0.00           C  
ATOM   2563  C   LEU B 160      12.211  37.065  13.178  1.00  0.00           C  
ATOM   2564  O   LEU B 160      11.923  36.008  12.615  1.00  0.00           O  
ATOM   2565  CB  LEU B 160      14.713  37.110  13.348  1.00  0.00           C  
ATOM   2566  CG  LEU B 160      14.927  38.244  12.339  1.00  0.00           C  
ATOM   2567  CD1 LEU B 160      15.035  39.558  13.041  1.00  0.00           C  
ATOM   2568  CD2 LEU B 160      16.213  37.980  11.612  1.00  0.00           C  
ATOM   2569  H   LEU B 160      13.920  35.246  14.951  1.00  0.00           H  
ATOM   2570  HA  LEU B 160      13.330  38.060  14.672  1.00  0.00           H  
ATOM   2571 1HB  LEU B 160      15.532  37.148  14.062  1.00  0.00           H  
ATOM   2572 2HB  LEU B 160      14.777  36.170  12.800  1.00  0.00           H  
ATOM   2573  HG  LEU B 160      14.092  38.288  11.636  1.00  0.00           H  
ATOM   2574 1HD1 LEU B 160      15.209  40.341  12.311  1.00  0.00           H  
ATOM   2575 2HD1 LEU B 160      14.116  39.757  13.570  1.00  0.00           H  
ATOM   2576 3HD1 LEU B 160      15.862  39.527  13.744  1.00  0.00           H  
ATOM   2577 1HD2 LEU B 160      16.400  38.776  10.904  1.00  0.00           H  
ATOM   2578 2HD2 LEU B 160      17.025  37.946  12.333  1.00  0.00           H  
ATOM   2579 3HD2 LEU B 160      16.155  37.022  11.085  1.00  0.00           H  
ATOM   2580  N   SER B 161      11.523  38.180  13.028  1.00  0.00           N  
ATOM   2581  CA  SER B 161      10.357  38.245  12.167  1.00  0.00           C  
ATOM   2582  C   SER B 161      10.197  39.623  11.541  1.00  0.00           C  
ATOM   2583  O   SER B 161      10.414  40.648  12.197  1.00  0.00           O  
ATOM   2584  CB  SER B 161       9.128  37.915  12.980  1.00  0.00           C  
ATOM   2585  OG  SER B 161       7.972  38.001  12.208  1.00  0.00           O  
ATOM   2586  H   SER B 161      11.801  38.989  13.579  1.00  0.00           H  
ATOM   2587  HA  SER B 161      10.473  37.517  11.370  1.00  0.00           H  
ATOM   2588 1HB  SER B 161       9.223  36.912  13.398  1.00  0.00           H  
ATOM   2589 2HB  SER B 161       9.060  38.613  13.817  1.00  0.00           H  
ATOM   2590  HG  SER B 161       7.622  38.888  12.364  1.00  0.00           H  
ATOM   2591  N   VAL B 162       9.802  39.653  10.267  1.00  0.00           N  
ATOM   2592  CA  VAL B 162       9.577  40.930   9.593  1.00  0.00           C  
ATOM   2593  C   VAL B 162       8.146  41.035   9.147  1.00  0.00           C  
ATOM   2594  O   VAL B 162       7.619  40.111   8.526  1.00  0.00           O  
ATOM   2595  CB  VAL B 162      10.484  41.121   8.365  1.00  0.00           C  
ATOM   2596  CG1 VAL B 162      10.190  42.475   7.716  1.00  0.00           C  
ATOM   2597  CG2 VAL B 162      11.923  41.006   8.786  1.00  0.00           C  
ATOM   2598  H   VAL B 162       9.651  38.785   9.771  1.00  0.00           H  
ATOM   2599  HA  VAL B 162       9.788  41.730  10.289  1.00  0.00           H  
ATOM   2600  HB  VAL B 162      10.265  40.374   7.624  1.00  0.00           H  
ATOM   2601 1HG1 VAL B 162      10.827  42.603   6.843  1.00  0.00           H  
ATOM   2602 2HG1 VAL B 162       9.152  42.521   7.405  1.00  0.00           H  
ATOM   2603 3HG1 VAL B 162      10.388  43.273   8.435  1.00  0.00           H  
ATOM   2604 1HG2 VAL B 162      12.554  41.146   7.917  1.00  0.00           H  
ATOM   2605 2HG2 VAL B 162      12.138  41.760   9.521  1.00  0.00           H  
ATOM   2606 3HG2 VAL B 162      12.111  40.027   9.216  1.00  0.00           H  
ATOM   2607  N   VAL B 163       7.515  42.148   9.478  1.00  0.00           N  
ATOM   2608  CA  VAL B 163       6.143  42.383   9.086  1.00  0.00           C  
ATOM   2609  C   VAL B 163       5.987  43.612   8.237  1.00  0.00           C  
ATOM   2610  O   VAL B 163       6.429  44.699   8.600  1.00  0.00           O  
ATOM   2611  CB  VAL B 163       5.230  42.494  10.315  1.00  0.00           C  
ATOM   2612  CG1 VAL B 163       3.801  42.788   9.879  1.00  0.00           C  
ATOM   2613  CG2 VAL B 163       5.271  41.166  11.080  1.00  0.00           C  
ATOM   2614  H   VAL B 163       8.015  42.848  10.020  1.00  0.00           H  
ATOM   2615  HA  VAL B 163       5.809  41.529   8.504  1.00  0.00           H  
ATOM   2616  HB  VAL B 163       5.568  43.312  10.951  1.00  0.00           H  
ATOM   2617 1HG1 VAL B 163       3.161  42.862  10.756  1.00  0.00           H  
ATOM   2618 2HG1 VAL B 163       3.768  43.731   9.334  1.00  0.00           H  
ATOM   2619 3HG1 VAL B 163       3.444  41.987   9.234  1.00  0.00           H  
ATOM   2620 1HG2 VAL B 163       4.625  41.229  11.952  1.00  0.00           H  
ATOM   2621 2HG2 VAL B 163       4.926  40.362  10.428  1.00  0.00           H  
ATOM   2622 3HG2 VAL B 163       6.292  40.955  11.402  1.00  0.00           H  
ATOM   2623  N   TYR B 164       5.358  43.438   7.090  1.00  0.00           N  
ATOM   2624  CA  TYR B 164       5.105  44.555   6.204  1.00  0.00           C  
ATOM   2625  C   TYR B 164       3.787  45.204   6.569  1.00  0.00           C  
ATOM   2626  O   TYR B 164       2.773  44.522   6.738  1.00  0.00           O  
ATOM   2627  CB  TYR B 164       5.118  44.113   4.742  1.00  0.00           C  
ATOM   2628  CG  TYR B 164       4.788  45.234   3.780  1.00  0.00           C  
ATOM   2629  CD1 TYR B 164       5.685  46.269   3.575  1.00  0.00           C  
ATOM   2630  CD2 TYR B 164       3.588  45.212   3.087  1.00  0.00           C  
ATOM   2631  CE1 TYR B 164       5.391  47.288   2.693  1.00  0.00           C  
ATOM   2632  CE2 TYR B 164       3.288  46.224   2.203  1.00  0.00           C  
ATOM   2633  CZ  TYR B 164       4.178  47.265   2.004  1.00  0.00           C  
ATOM   2634  OH  TYR B 164       3.851  48.277   1.112  1.00  0.00           O  
ATOM   2635  H   TYR B 164       5.039  42.516   6.833  1.00  0.00           H  
ATOM   2636  HA  TYR B 164       5.885  45.300   6.336  1.00  0.00           H  
ATOM   2637 1HB  TYR B 164       6.095  43.716   4.488  1.00  0.00           H  
ATOM   2638 2HB  TYR B 164       4.392  43.312   4.599  1.00  0.00           H  
ATOM   2639  HD1 TYR B 164       6.619  46.285   4.121  1.00  0.00           H  
ATOM   2640  HD2 TYR B 164       2.881  44.396   3.242  1.00  0.00           H  
ATOM   2641  HE1 TYR B 164       6.100  48.103   2.546  1.00  0.00           H  
ATOM   2642  HE2 TYR B 164       2.340  46.206   1.661  1.00  0.00           H  
ATOM   2643  HH  TYR B 164       4.589  48.907   1.035  1.00  0.00           H  
ATOM   2644  N   ARG B 165       3.800  46.519   6.724  1.00  0.00           N  
ATOM   2645  CA  ARG B 165       2.576  47.222   7.033  1.00  0.00           C  
ATOM   2646  C   ARG B 165       2.175  48.062   5.839  1.00  0.00           C  
ATOM   2647  O   ARG B 165       2.762  49.120   5.570  1.00  0.00           O  
ATOM   2648  CB  ARG B 165       2.722  48.097   8.254  1.00  0.00           C  
ATOM   2649  CG  ARG B 165       3.109  47.355   9.521  1.00  0.00           C  
ATOM   2650  CD  ARG B 165       3.001  48.218  10.722  1.00  0.00           C  
ATOM   2651  NE  ARG B 165       3.873  49.388  10.652  1.00  0.00           N  
ATOM   2652  CZ  ARG B 165       3.848  50.409  11.541  1.00  0.00           C  
ATOM   2653  NH1 ARG B 165       3.017  50.376  12.584  1.00  0.00           N  
ATOM   2654  NH2 ARG B 165       4.658  51.440  11.368  1.00  0.00           N  
ATOM   2655  H   ARG B 165       4.679  47.027   6.599  1.00  0.00           H  
ATOM   2656  HA  ARG B 165       1.787  46.496   7.229  1.00  0.00           H  
ATOM   2657 1HB  ARG B 165       3.491  48.834   8.063  1.00  0.00           H  
ATOM   2658 2HB  ARG B 165       1.793  48.629   8.442  1.00  0.00           H  
ATOM   2659 1HG  ARG B 165       2.460  46.488   9.649  1.00  0.00           H  
ATOM   2660 2HG  ARG B 165       4.149  47.019   9.434  1.00  0.00           H  
ATOM   2661 1HD  ARG B 165       1.976  48.564  10.823  1.00  0.00           H  
ATOM   2662 2HD  ARG B 165       3.278  47.641  11.604  1.00  0.00           H  
ATOM   2663  HE  ARG B 165       4.541  49.463   9.852  1.00  0.00           H  
ATOM   2664 1HH1 ARG B 165       2.404  49.587  12.722  1.00  0.00           H  
ATOM   2665 2HH1 ARG B 165       3.001  51.144  13.255  1.00  0.00           H  
ATOM   2666 1HH2 ARG B 165       5.298  51.462  10.547  1.00  0.00           H  
ATOM   2667 2HH2 ARG B 165       4.652  52.204  12.019  1.00  0.00           H  
ATOM   2668  N   GLU B 166       1.188  47.547   5.101  1.00  0.00           N  
ATOM   2669  CA  GLU B 166       0.689  48.131   3.854  1.00  0.00           C  
ATOM   2670  C   GLU B 166       0.081  49.518   4.061  1.00  0.00           C  
ATOM   2671  O   GLU B 166      -0.015  50.326   3.125  1.00  0.00           O  
ATOM   2672  CB  GLU B 166      -0.295  47.142   3.216  1.00  0.00           C  
ATOM   2673  CG  GLU B 166      -1.620  46.926   3.986  1.00  0.00           C  
ATOM   2674  CD  GLU B 166      -2.546  45.870   3.330  1.00  0.00           C  
ATOM   2675  OE1 GLU B 166      -2.231  45.410   2.251  1.00  0.00           O  
ATOM   2676  OE2 GLU B 166      -3.552  45.542   3.917  1.00  0.00           O  
ATOM   2677  H   GLU B 166       0.779  46.674   5.413  1.00  0.00           H  
ATOM   2678  HA  GLU B 166       1.530  48.249   3.173  1.00  0.00           H  
ATOM   2679 1HB  GLU B 166      -0.510  47.460   2.204  1.00  0.00           H  
ATOM   2680 2HB  GLU B 166       0.187  46.167   3.142  1.00  0.00           H  
ATOM   2681 1HG  GLU B 166      -1.382  46.605   4.999  1.00  0.00           H  
ATOM   2682 2HG  GLU B 166      -2.151  47.875   4.054  1.00  0.00           H  
ATOM   2683  N   GLY B 167      -0.353  49.773   5.299  1.00  0.00           N  
ATOM   2684  CA  GLY B 167      -0.877  51.064   5.702  1.00  0.00           C  
ATOM   2685  C   GLY B 167       0.258  52.092   5.710  1.00  0.00           C  
ATOM   2686  O   GLY B 167       0.210  53.118   5.019  1.00  0.00           O  
ATOM   2687  H   GLY B 167      -0.273  49.040   5.986  1.00  0.00           H  
ATOM   2688 1HA  GLY B 167      -1.670  51.371   5.025  1.00  0.00           H  
ATOM   2689 2HA  GLY B 167      -1.311  50.986   6.697  1.00  0.00           H  
ATOM   2690  N   ALA B 168       1.294  51.765   6.491  1.00  0.00           N  
ATOM   2691  CA  ALA B 168       2.473  52.601   6.724  1.00  0.00           C  
ATOM   2692  C   ALA B 168       3.560  52.522   5.641  1.00  0.00           C  
ATOM   2693  O   ALA B 168       4.485  53.337   5.640  1.00  0.00           O  
ATOM   2694  CB  ALA B 168       3.091  52.207   8.050  1.00  0.00           C  
ATOM   2695  H   ALA B 168       1.254  50.882   6.976  1.00  0.00           H  
ATOM   2696  HA  ALA B 168       2.135  53.636   6.776  1.00  0.00           H  
ATOM   2697 1HB  ALA B 168       3.944  52.850   8.265  1.00  0.00           H  
ATOM   2698 2HB  ALA B 168       2.356  52.301   8.844  1.00  0.00           H  
ATOM   2699 3HB  ALA B 168       3.430  51.176   7.990  1.00  0.00           H  
ATOM   2700  N   ASN B 169       3.448  51.578   4.710  1.00  0.00           N  
ATOM   2701  CA  ASN B 169       4.482  51.381   3.691  1.00  0.00           C  
ATOM   2702  C   ASN B 169       5.871  51.178   4.283  1.00  0.00           C  
ATOM   2703  O   ASN B 169       6.864  51.790   3.844  1.00  0.00           O  
ATOM   2704  CB  ASN B 169       4.471  52.510   2.687  1.00  0.00           C  
ATOM   2705  CG  ASN B 169       3.265  52.433   1.863  1.00  0.00           C  
ATOM   2706  OD1 ASN B 169       2.309  53.194   2.049  1.00  0.00           O  
ATOM   2707  ND2 ASN B 169       3.290  51.528   0.906  1.00  0.00           N  
ATOM   2708  H   ASN B 169       2.682  50.915   4.759  1.00  0.00           H  
ATOM   2709  HA  ASN B 169       4.240  50.462   3.153  1.00  0.00           H  
ATOM   2710 1HB  ASN B 169       4.512  53.478   3.177  1.00  0.00           H  
ATOM   2711 2HB  ASN B 169       5.348  52.427   2.042  1.00  0.00           H  
ATOM   2712 1HD2 ASN B 169       2.509  51.421   0.293  1.00  0.00           H  
ATOM   2713 2HD2 ASN B 169       4.125  50.947   0.774  1.00  0.00           H  
ATOM   2714  N   ASP B 170       5.932  50.299   5.284  1.00  0.00           N  
ATOM   2715  CA  ASP B 170       7.215  49.976   5.896  1.00  0.00           C  
ATOM   2716  C   ASP B 170       7.336  48.516   6.331  1.00  0.00           C  
ATOM   2717  O   ASP B 170       6.370  47.750   6.271  1.00  0.00           O  
ATOM   2718  CB  ASP B 170       7.453  50.895   7.103  1.00  0.00           C  
ATOM   2719  CG  ASP B 170       6.423  50.749   8.245  1.00  0.00           C  
ATOM   2720  OD1 ASP B 170       5.738  49.749   8.329  1.00  0.00           O  
ATOM   2721  OD2 ASP B 170       6.337  51.655   9.050  1.00  0.00           O  
ATOM   2722  H   ASP B 170       5.060  49.859   5.582  1.00  0.00           H  
ATOM   2723  HA  ASP B 170       7.999  50.160   5.166  1.00  0.00           H  
ATOM   2724 1HB  ASP B 170       8.436  50.714   7.506  1.00  0.00           H  
ATOM   2725 2HB  ASP B 170       7.432  51.932   6.763  1.00  0.00           H  
ATOM   2726  N   PHE B 171       8.522  48.163   6.839  1.00  0.00           N  
ATOM   2727  CA  PHE B 171       8.832  46.820   7.308  1.00  0.00           C  
ATOM   2728  C   PHE B 171       9.298  46.833   8.742  1.00  0.00           C  
ATOM   2729  O   PHE B 171      10.330  47.434   9.072  1.00  0.00           O  
ATOM   2730  CB  PHE B 171       9.923  46.190   6.447  1.00  0.00           C  
ATOM   2731  CG  PHE B 171       9.544  45.991   5.018  1.00  0.00           C  
ATOM   2732  CD1 PHE B 171       9.670  47.020   4.099  1.00  0.00           C  
ATOM   2733  CD2 PHE B 171       9.057  44.769   4.584  1.00  0.00           C  
ATOM   2734  CE1 PHE B 171       9.310  46.817   2.782  1.00  0.00           C  
ATOM   2735  CE2 PHE B 171       8.704  44.580   3.268  1.00  0.00           C  
ATOM   2736  CZ  PHE B 171       8.835  45.617   2.380  1.00  0.00           C  
ATOM   2737  H   PHE B 171       9.262  48.853   6.866  1.00  0.00           H  
ATOM   2738  HA  PHE B 171       7.933  46.210   7.250  1.00  0.00           H  
ATOM   2739 1HB  PHE B 171      10.799  46.826   6.472  1.00  0.00           H  
ATOM   2740 2HB  PHE B 171      10.204  45.234   6.864  1.00  0.00           H  
ATOM   2741  HD1 PHE B 171      10.053  47.995   4.425  1.00  0.00           H  
ATOM   2742  HD2 PHE B 171       8.954  43.951   5.299  1.00  0.00           H  
ATOM   2743  HE1 PHE B 171       9.401  47.602   2.062  1.00  0.00           H  
ATOM   2744  HE2 PHE B 171       8.320  43.614   2.935  1.00  0.00           H  
ATOM   2745  HZ  PHE B 171       8.562  45.485   1.359  1.00  0.00           H  
ATOM   2746  N   VAL B 172       8.556  46.164   9.597  1.00  0.00           N  
ATOM   2747  CA  VAL B 172       8.885  46.171  11.006  1.00  0.00           C  
ATOM   2748  C   VAL B 172       9.627  44.910  11.355  1.00  0.00           C  
ATOM   2749  O   VAL B 172       9.119  43.811  11.138  1.00  0.00           O  
ATOM   2750  CB  VAL B 172       7.604  46.290  11.835  1.00  0.00           C  
ATOM   2751  CG1 VAL B 172       7.944  46.280  13.291  1.00  0.00           C  
ATOM   2752  CG2 VAL B 172       6.883  47.570  11.446  1.00  0.00           C  
ATOM   2753  H   VAL B 172       7.733  45.670   9.274  1.00  0.00           H  
ATOM   2754  HA  VAL B 172       9.526  47.027  11.224  1.00  0.00           H  
ATOM   2755  HB  VAL B 172       6.961  45.431  11.634  1.00  0.00           H  
ATOM   2756 1HG1 VAL B 172       7.030  46.354  13.874  1.00  0.00           H  
ATOM   2757 2HG1 VAL B 172       8.452  45.363  13.524  1.00  0.00           H  
ATOM   2758 3HG1 VAL B 172       8.601  47.127  13.510  1.00  0.00           H  
ATOM   2759 1HG2 VAL B 172       5.969  47.663  12.026  1.00  0.00           H  
ATOM   2760 2HG2 VAL B 172       7.531  48.426  11.647  1.00  0.00           H  
ATOM   2761 3HG2 VAL B 172       6.635  47.549  10.378  1.00  0.00           H  
ATOM   2762  N   VAL B 173      10.840  45.078  11.856  1.00  0.00           N  
ATOM   2763  CA  VAL B 173      11.728  43.978  12.152  1.00  0.00           C  
ATOM   2764  C   VAL B 173      11.801  43.775  13.652  1.00  0.00           C  
ATOM   2765  O   VAL B 173      12.238  44.671  14.386  1.00  0.00           O  
ATOM   2766  CB  VAL B 173      13.142  44.312  11.650  1.00  0.00           C  
ATOM   2767  CG1 VAL B 173      14.074  43.149  11.945  1.00  0.00           C  
ATOM   2768  CG2 VAL B 173      13.106  44.707  10.164  1.00  0.00           C  
ATOM   2769  H   VAL B 173      11.179  46.016  12.015  1.00  0.00           H  
ATOM   2770  HA  VAL B 173      11.359  43.069  11.677  1.00  0.00           H  
ATOM   2771  HB  VAL B 173      13.507  45.153  12.210  1.00  0.00           H  
ATOM   2772 1HG1 VAL B 173      15.086  43.401  11.628  1.00  0.00           H  
ATOM   2773 2HG1 VAL B 173      14.073  42.946  13.017  1.00  0.00           H  
ATOM   2774 3HG1 VAL B 173      13.732  42.263  11.408  1.00  0.00           H  
ATOM   2775 1HG2 VAL B 173      14.112  44.974   9.836  1.00  0.00           H  
ATOM   2776 2HG2 VAL B 173      12.741  43.892   9.568  1.00  0.00           H  
ATOM   2777 3HG2 VAL B 173      12.446  45.572  10.037  1.00  0.00           H  
ATOM   2778  N   THR B 174      11.371  42.605  14.119  1.00  0.00           N  
ATOM   2779  CA  THR B 174      11.372  42.353  15.548  1.00  0.00           C  
ATOM   2780  C   THR B 174      12.093  41.075  15.887  1.00  0.00           C  
ATOM   2781  O   THR B 174      12.161  40.138  15.092  1.00  0.00           O  
ATOM   2782  CB  THR B 174       9.940  42.261  16.114  1.00  0.00           C  
ATOM   2783  OG1 THR B 174       9.237  41.182  15.489  1.00  0.00           O  
ATOM   2784  CG2 THR B 174       9.206  43.523  15.862  1.00  0.00           C  
ATOM   2785  H   THR B 174      11.022  41.900  13.469  1.00  0.00           H  
ATOM   2786  HA  THR B 174      11.893  43.168  16.052  1.00  0.00           H  
ATOM   2787  HB  THR B 174       9.988  42.083  17.187  1.00  0.00           H  
ATOM   2788  HG1 THR B 174       9.186  41.343  14.537  1.00  0.00           H  
ATOM   2789 1HG2 THR B 174       8.200  43.446  16.269  1.00  0.00           H  
ATOM   2790 2HG2 THR B 174       9.735  44.347  16.336  1.00  0.00           H  
ATOM   2791 3HG2 THR B 174       9.154  43.683  14.795  1.00  0.00           H  
ATOM   2792  N   PHE B 175      12.606  41.019  17.095  1.00  0.00           N  
ATOM   2793  CA  PHE B 175      13.277  39.821  17.581  1.00  0.00           C  
ATOM   2794  C   PHE B 175      13.302  39.798  19.098  1.00  0.00           C  
ATOM   2795  O   PHE B 175      12.853  40.744  19.745  1.00  0.00           O  
ATOM   2796  CB  PHE B 175      14.665  39.722  16.957  1.00  0.00           C  
ATOM   2797  CG  PHE B 175      15.562  40.877  17.228  1.00  0.00           C  
ATOM   2798  CD1 PHE B 175      16.429  40.863  18.280  1.00  0.00           C  
ATOM   2799  CD2 PHE B 175      15.523  42.008  16.400  1.00  0.00           C  
ATOM   2800  CE1 PHE B 175      17.262  41.929  18.509  1.00  0.00           C  
ATOM   2801  CE2 PHE B 175      16.341  43.073  16.633  1.00  0.00           C  
ATOM   2802  CZ  PHE B 175      17.220  43.033  17.690  1.00  0.00           C  
ATOM   2803  H   PHE B 175      12.557  41.859  17.683  1.00  0.00           H  
ATOM   2804  HA  PHE B 175      12.710  38.949  17.247  1.00  0.00           H  
ATOM   2805 1HB  PHE B 175      15.154  38.815  17.318  1.00  0.00           H  
ATOM   2806 2HB  PHE B 175      14.569  39.621  15.901  1.00  0.00           H  
ATOM   2807  HD1 PHE B 175      16.456  39.992  18.935  1.00  0.00           H  
ATOM   2808  HD2 PHE B 175      14.837  42.034  15.560  1.00  0.00           H  
ATOM   2809  HE1 PHE B 175      17.950  41.900  19.347  1.00  0.00           H  
ATOM   2810  HE2 PHE B 175      16.301  43.946  15.983  1.00  0.00           H  
ATOM   2811  HZ  PHE B 175      17.875  43.873  17.889  1.00  0.00           H  
ATOM   2812  N   ASN B 176      13.809  38.721  19.675  1.00  0.00           N  
ATOM   2813  CA  ASN B 176      13.908  38.674  21.114  1.00  0.00           C  
ATOM   2814  C   ASN B 176      15.289  38.156  21.494  1.00  0.00           C  
ATOM   2815  O   ASN B 176      16.029  37.606  20.673  1.00  0.00           O  
ATOM   2816  CB  ASN B 176      12.806  37.759  21.669  1.00  0.00           C  
ATOM   2817  CG  ASN B 176      12.493  37.930  23.187  1.00  0.00           C  
ATOM   2818  OD1 ASN B 176      13.227  38.617  23.914  1.00  0.00           O  
ATOM   2819  ND2 ASN B 176      11.424  37.293  23.653  1.00  0.00           N  
ATOM   2820  H   ASN B 176      14.106  37.924  19.112  1.00  0.00           H  
ATOM   2821  HA  ASN B 176      13.804  39.679  21.526  1.00  0.00           H  
ATOM   2822 1HB  ASN B 176      11.888  37.934  21.109  1.00  0.00           H  
ATOM   2823 2HB  ASN B 176      13.091  36.734  21.480  1.00  0.00           H  
ATOM   2824 1HD2 ASN B 176      11.182  37.361  24.622  1.00  0.00           H  
ATOM   2825 2HD2 ASN B 176      10.861  36.743  23.034  1.00  0.00           H  
ATOM   2826  N   THR B 177      15.627  38.322  22.757  1.00  0.00           N  
ATOM   2827  CA  THR B 177      16.884  37.828  23.285  1.00  0.00           C  
ATOM   2828  C   THR B 177      16.695  37.405  24.707  1.00  0.00           C  
ATOM   2829  O   THR B 177      16.017  38.071  25.496  1.00  0.00           O  
ATOM   2830  CB  THR B 177      18.021  38.869  23.218  1.00  0.00           C  
ATOM   2831  OG1 THR B 177      19.210  38.304  23.785  1.00  0.00           O  
ATOM   2832  CG2 THR B 177      17.677  40.048  23.985  1.00  0.00           C  
ATOM   2833  H   THR B 177      14.949  38.762  23.374  1.00  0.00           H  
ATOM   2834  HA  THR B 177      17.191  36.953  22.712  1.00  0.00           H  
ATOM   2835  HB  THR B 177      18.205  39.148  22.176  1.00  0.00           H  
ATOM   2836  HG1 THR B 177      19.687  37.806  23.100  1.00  0.00           H  
ATOM   2837 1HG2 THR B 177      18.487  40.766  23.942  1.00  0.00           H  
ATOM   2838 2HG2 THR B 177      16.769  40.494  23.584  1.00  0.00           H  
ATOM   2839 3HG2 THR B 177      17.520  39.738  25.006  1.00  0.00           H  
ATOM   2840  N   SER B 178      17.396  36.355  25.073  1.00  0.00           N  
ATOM   2841  CA  SER B 178      17.323  35.848  26.419  1.00  0.00           C  
ATOM   2842  C   SER B 178      17.982  36.785  27.407  1.00  0.00           C  
ATOM   2843  O   SER B 178      17.741  36.701  28.609  1.00  0.00           O  
ATOM   2844  CB  SER B 178      17.973  34.499  26.468  1.00  0.00           C  
ATOM   2845  OG  SER B 178      19.326  34.614  26.212  1.00  0.00           O  
ATOM   2846  H   SER B 178      17.966  35.872  24.389  1.00  0.00           H  
ATOM   2847  HA  SER B 178      16.271  35.746  26.691  1.00  0.00           H  
ATOM   2848 1HB  SER B 178      17.821  34.043  27.442  1.00  0.00           H  
ATOM   2849 2HB  SER B 178      17.516  33.850  25.723  1.00  0.00           H  
ATOM   2850  HG  SER B 178      19.647  33.697  26.072  1.00  0.00           H  
ATOM   2851  N   HIS B 179      18.773  37.725  26.912  1.00  0.00           N  
ATOM   2852  CA  HIS B 179      19.468  38.620  27.803  1.00  0.00           C  
ATOM   2853  C   HIS B 179      18.568  39.585  28.533  1.00  0.00           C  
ATOM   2854  O   HIS B 179      18.917  40.080  29.601  1.00  0.00           O  
ATOM   2855  CB  HIS B 179      20.547  39.313  27.050  1.00  0.00           C  
ATOM   2856  CG  HIS B 179      21.683  38.385  26.821  1.00  0.00           C  
ATOM   2857  ND1 HIS B 179      22.829  38.444  27.570  1.00  0.00           N  
ATOM   2858  CD2 HIS B 179      21.840  37.344  25.960  1.00  0.00           C  
ATOM   2859  CE1 HIS B 179      23.664  37.506  27.180  1.00  0.00           C  
ATOM   2860  NE2 HIS B 179      23.088  36.808  26.193  1.00  0.00           N  
ATOM   2861  H   HIS B 179      18.921  37.802  25.899  1.00  0.00           H  
ATOM   2862  HA  HIS B 179      19.968  38.032  28.557  1.00  0.00           H  
ATOM   2863 1HB  HIS B 179      20.148  39.642  26.097  1.00  0.00           H  
ATOM   2864 2HB  HIS B 179      20.895  40.190  27.597  1.00  0.00           H  
ATOM   2865  HD1 HIS B 179      23.015  39.161  28.273  1.00  0.00           H  
ATOM   2866  HD2 HIS B 179      21.195  36.911  25.197  1.00  0.00           H  
ATOM   2867  HE1 HIS B 179      24.636  37.398  27.664  1.00  0.00           H  
ATOM   2868  N   LEU B 180      17.371  39.814  28.028  1.00  0.00           N  
ATOM   2869  CA  LEU B 180      16.484  40.755  28.698  1.00  0.00           C  
ATOM   2870  C   LEU B 180      16.059  40.253  30.072  1.00  0.00           C  
ATOM   2871  O   LEU B 180      15.638  41.040  30.914  1.00  0.00           O  
ATOM   2872  CB  LEU B 180      15.252  41.010  27.834  1.00  0.00           C  
ATOM   2873  CG  LEU B 180      15.540  41.751  26.527  1.00  0.00           C  
ATOM   2874  CD1 LEU B 180      14.344  41.660  25.610  1.00  0.00           C  
ATOM   2875  CD2 LEU B 180      15.904  43.182  26.831  1.00  0.00           C  
ATOM   2876  H   LEU B 180      17.066  39.337  27.176  1.00  0.00           H  
ATOM   2877  HA  LEU B 180      17.021  41.693  28.828  1.00  0.00           H  
ATOM   2878 1HB  LEU B 180      14.804  40.046  27.578  1.00  0.00           H  
ATOM   2879 2HB  LEU B 180      14.533  41.587  28.410  1.00  0.00           H  
ATOM   2880  HG  LEU B 180      16.354  41.293  26.044  1.00  0.00           H  
ATOM   2881 1HD1 LEU B 180      14.565  42.172  24.677  1.00  0.00           H  
ATOM   2882 2HD1 LEU B 180      14.128  40.608  25.403  1.00  0.00           H  
ATOM   2883 3HD1 LEU B 180      13.483  42.122  26.085  1.00  0.00           H  
ATOM   2884 1HD2 LEU B 180      16.128  43.703  25.899  1.00  0.00           H  
ATOM   2885 2HD2 LEU B 180      15.070  43.672  27.332  1.00  0.00           H  
ATOM   2886 3HD2 LEU B 180      16.783  43.205  27.480  1.00  0.00           H  
ATOM   2887  N   GLN B 181      16.105  38.936  30.273  1.00  0.00           N  
ATOM   2888  CA  GLN B 181      15.680  38.301  31.514  1.00  0.00           C  
ATOM   2889  C   GLN B 181      16.852  37.911  32.410  1.00  0.00           C  
ATOM   2890  O   GLN B 181      16.659  37.212  33.404  1.00  0.00           O  
ATOM   2891  CB  GLN B 181      14.834  37.061  31.213  1.00  0.00           C  
ATOM   2892  CG  GLN B 181      13.568  37.359  30.419  1.00  0.00           C  
ATOM   2893  CD  GLN B 181      12.615  38.328  31.159  1.00  0.00           C  
ATOM   2894  OE1 GLN B 181      12.245  38.100  32.318  1.00  0.00           O  
ATOM   2895  NE2 GLN B 181      12.224  39.413  30.481  1.00  0.00           N  
ATOM   2896  H   GLN B 181      16.501  38.330  29.553  1.00  0.00           H  
ATOM   2897  HA  GLN B 181      15.068  39.013  32.067  1.00  0.00           H  
ATOM   2898 1HB  GLN B 181      15.433  36.349  30.639  1.00  0.00           H  
ATOM   2899 2HB  GLN B 181      14.554  36.575  32.143  1.00  0.00           H  
ATOM   2900 1HG  GLN B 181      13.848  37.809  29.465  1.00  0.00           H  
ATOM   2901 2HG  GLN B 181      13.038  36.421  30.248  1.00  0.00           H  
ATOM   2902 1HE2 GLN B 181      11.611  40.078  30.911  1.00  0.00           H  
ATOM   2903 2HE2 GLN B 181      12.545  39.567  29.548  1.00  0.00           H  
ATOM   2904  N   LYS B 182      18.067  38.311  32.037  1.00  0.00           N  
ATOM   2905  CA  LYS B 182      19.260  37.955  32.799  1.00  0.00           C  
ATOM   2906  C   LYS B 182      19.527  38.979  33.878  1.00  0.00           C  
ATOM   2907  O   LYS B 182      18.810  39.975  33.974  1.00  0.00           O  
ATOM   2908  CB  LYS B 182      20.465  37.743  31.892  1.00  0.00           C  
ATOM   2909  CG  LYS B 182      20.335  36.513  30.971  1.00  0.00           C  
ATOM   2910  CD  LYS B 182      21.639  36.275  30.212  1.00  0.00           C  
ATOM   2911  CE  LYS B 182      21.545  35.211  29.111  1.00  0.00           C  
ATOM   2912  NZ  LYS B 182      21.025  33.921  29.577  1.00  0.00           N  
ATOM   2913  H   LYS B 182      18.184  38.898  31.210  1.00  0.00           H  
ATOM   2914  HA  LYS B 182      19.078  37.006  33.304  1.00  0.00           H  
ATOM   2915 1HB  LYS B 182      20.595  38.625  31.256  1.00  0.00           H  
ATOM   2916 2HB  LYS B 182      21.364  37.636  32.482  1.00  0.00           H  
ATOM   2917 1HG  LYS B 182      20.139  35.634  31.590  1.00  0.00           H  
ATOM   2918 2HG  LYS B 182      19.513  36.635  30.295  1.00  0.00           H  
ATOM   2919 1HD  LYS B 182      21.943  37.208  29.767  1.00  0.00           H  
ATOM   2920 2HD  LYS B 182      22.418  35.980  30.896  1.00  0.00           H  
ATOM   2921 1HE  LYS B 182      20.915  35.573  28.299  1.00  0.00           H  
ATOM   2922 2HE  LYS B 182      22.554  35.044  28.727  1.00  0.00           H  
ATOM   2923 1HZ  LYS B 182      21.058  33.266  28.775  1.00  0.00           H  
ATOM   2924 2HZ  LYS B 182      21.592  33.517  30.316  1.00  0.00           H  
ATOM   2925 3HZ  LYS B 182      20.090  34.022  29.910  1.00  0.00           H  
ATOM   2926  N   LYS B 183      20.496  38.691  34.750  1.00  0.00           N  
ATOM   2927  CA  LYS B 183      20.809  39.569  35.870  1.00  0.00           C  
ATOM   2928  C   LYS B 183      22.123  40.322  35.656  1.00  0.00           C  
ATOM   2929  O   LYS B 183      22.276  41.439  36.153  1.00  0.00           O  
ATOM   2930  CB  LYS B 183      20.872  38.765  37.170  1.00  0.00           C  
ATOM   2931  CG  LYS B 183      19.593  38.007  37.503  1.00  0.00           C  
ATOM   2932  CD  LYS B 183      18.430  38.961  37.734  1.00  0.00           C  
ATOM   2933  CE  LYS B 183      18.645  39.805  38.980  1.00  0.00           C  
ATOM   2934  NZ  LYS B 183      17.411  40.538  39.376  1.00  0.00           N  
ATOM   2935  H   LYS B 183      21.066  37.855  34.626  1.00  0.00           H  
ATOM   2936  HA  LYS B 183      20.011  40.302  35.973  1.00  0.00           H  
ATOM   2937 1HB  LYS B 183      21.684  38.040  37.110  1.00  0.00           H  
ATOM   2938 2HB  LYS B 183      21.090  39.434  38.002  1.00  0.00           H  
ATOM   2939 1HG  LYS B 183      19.344  37.334  36.681  1.00  0.00           H  
ATOM   2940 2HG  LYS B 183      19.748  37.412  38.402  1.00  0.00           H  
ATOM   2941 1HD  LYS B 183      18.324  39.620  36.872  1.00  0.00           H  
ATOM   2942 2HD  LYS B 183      17.509  38.389  37.848  1.00  0.00           H  
ATOM   2943 1HE  LYS B 183      18.953  39.164  39.806  1.00  0.00           H  
ATOM   2944 2HE  LYS B 183      19.439  40.530  38.797  1.00  0.00           H  
ATOM   2945 1HZ  LYS B 183      17.596  41.085  40.205  1.00  0.00           H  
ATOM   2946 2HZ  LYS B 183      17.127  41.150  38.624  1.00  0.00           H  
ATOM   2947 3HZ  LYS B 183      16.673  39.875  39.568  1.00  0.00           H  
ATOM   2948  N   TYR B 184      23.052  39.719  34.894  1.00  0.00           N  
ATOM   2949  CA  TYR B 184      24.360  40.344  34.646  1.00  0.00           C  
ATOM   2950  C   TYR B 184      24.440  40.996  33.241  1.00  0.00           C  
ATOM   2951  O   TYR B 184      24.416  42.225  33.106  1.00  0.00           O  
ATOM   2952  CB  TYR B 184      25.474  39.309  34.814  1.00  0.00           C  
ATOM   2953  CG  TYR B 184      25.561  38.725  36.207  1.00  0.00           C  
ATOM   2954  CD1 TYR B 184      24.881  37.555  36.512  1.00  0.00           C  
ATOM   2955  CD2 TYR B 184      26.319  39.361  37.179  1.00  0.00           C  
ATOM   2956  CE1 TYR B 184      24.960  37.021  37.784  1.00  0.00           C  
ATOM   2957  CE2 TYR B 184      26.397  38.828  38.452  1.00  0.00           C  
ATOM   2958  CZ  TYR B 184      25.722  37.663  38.755  1.00  0.00           C  
ATOM   2959  OH  TYR B 184      25.801  37.132  40.021  1.00  0.00           O  
ATOM   2960  H   TYR B 184      22.855  38.781  34.542  1.00  0.00           H  
ATOM   2961  HA  TYR B 184      24.522  41.125  35.390  1.00  0.00           H  
ATOM   2962 1HB  TYR B 184      25.319  38.489  34.111  1.00  0.00           H  
ATOM   2963 2HB  TYR B 184      26.434  39.767  34.577  1.00  0.00           H  
ATOM   2964  HD1 TYR B 184      24.286  37.055  35.747  1.00  0.00           H  
ATOM   2965  HD2 TYR B 184      26.850  40.281  36.940  1.00  0.00           H  
ATOM   2966  HE1 TYR B 184      24.428  36.102  38.023  1.00  0.00           H  
ATOM   2967  HE2 TYR B 184      26.992  39.328  39.216  1.00  0.00           H  
ATOM   2968  HH  TYR B 184      25.085  36.505  40.150  1.00  0.00           H  
ATOM   2969  N   VAL B 185      24.431  40.209  32.171  1.00  0.00           N  
ATOM   2970  CA  VAL B 185      24.564  40.857  30.869  1.00  0.00           C  
ATOM   2971  C   VAL B 185      23.220  41.216  30.285  1.00  0.00           C  
ATOM   2972  O   VAL B 185      22.734  40.576  29.357  1.00  0.00           O  
ATOM   2973  CB  VAL B 185      25.304  39.935  29.918  1.00  0.00           C  
ATOM   2974  CG1 VAL B 185      25.589  40.647  28.597  1.00  0.00           C  
ATOM   2975  CG2 VAL B 185      26.557  39.497  30.616  1.00  0.00           C  
ATOM   2976  H   VAL B 185      24.395  39.205  32.257  1.00  0.00           H  
ATOM   2977  HA  VAL B 185      25.150  41.768  30.989  1.00  0.00           H  
ATOM   2978  HB  VAL B 185      24.688  39.068  29.704  1.00  0.00           H  
ATOM   2979 1HG1 VAL B 185      26.117  39.975  27.920  1.00  0.00           H  
ATOM   2980 2HG1 VAL B 185      24.645  40.952  28.137  1.00  0.00           H  
ATOM   2981 3HG1 VAL B 185      26.200  41.529  28.783  1.00  0.00           H  
ATOM   2982 1HG2 VAL B 185      27.105  38.815  29.999  1.00  0.00           H  
ATOM   2983 2HG2 VAL B 185      27.169  40.362  30.838  1.00  0.00           H  
ATOM   2984 3HG2 VAL B 185      26.283  38.998  31.544  1.00  0.00           H  
ATOM   2985  N   LYS B 186      22.656  42.289  30.803  1.00  0.00           N  
ATOM   2986  CA  LYS B 186      21.305  42.725  30.429  1.00  0.00           C  
ATOM   2987  C   LYS B 186      21.285  43.695  29.272  1.00  0.00           C  
ATOM   2988  O   LYS B 186      20.254  43.898  28.632  1.00  0.00           O  
ATOM   2989  CB  LYS B 186      20.647  43.396  31.627  1.00  0.00           C  
ATOM   2990  CG  LYS B 186      20.452  42.495  32.791  1.00  0.00           C  
ATOM   2991  CD  LYS B 186      19.719  43.207  33.928  1.00  0.00           C  
ATOM   2992  CE  LYS B 186      20.642  44.202  34.627  1.00  0.00           C  
ATOM   2993  NZ  LYS B 186      20.052  44.712  35.886  1.00  0.00           N  
ATOM   2994  H   LYS B 186      23.170  42.742  31.559  1.00  0.00           H  
ATOM   2995  HA  LYS B 186      20.724  41.847  30.143  1.00  0.00           H  
ATOM   2996 1HB  LYS B 186      21.259  44.234  31.953  1.00  0.00           H  
ATOM   2997 2HB  LYS B 186      19.674  43.788  31.334  1.00  0.00           H  
ATOM   2998 1HG  LYS B 186      19.863  41.636  32.464  1.00  0.00           H  
ATOM   2999 2HG  LYS B 186      21.418  42.133  33.151  1.00  0.00           H  
ATOM   3000 1HD  LYS B 186      18.847  43.730  33.532  1.00  0.00           H  
ATOM   3001 2HD  LYS B 186      19.379  42.470  34.655  1.00  0.00           H  
ATOM   3002 1HE  LYS B 186      21.589  43.711  34.854  1.00  0.00           H  
ATOM   3003 2HE  LYS B 186      20.833  45.041  33.960  1.00  0.00           H  
ATOM   3004 1HZ  LYS B 186      20.690  45.363  36.318  1.00  0.00           H  
ATOM   3005 2HZ  LYS B 186      19.179  45.175  35.686  1.00  0.00           H  
ATOM   3006 3HZ  LYS B 186      19.888  43.934  36.509  1.00  0.00           H  
ATOM   3007  N   VAL B 187      22.416  44.340  29.053  1.00  0.00           N  
ATOM   3008  CA  VAL B 187      22.517  45.375  28.054  1.00  0.00           C  
ATOM   3009  C   VAL B 187      23.375  44.980  26.896  1.00  0.00           C  
ATOM   3010  O   VAL B 187      24.584  44.761  27.038  1.00  0.00           O  
ATOM   3011  CB  VAL B 187      23.103  46.630  28.685  1.00  0.00           C  
ATOM   3012  CG1 VAL B 187      23.238  47.721  27.659  1.00  0.00           C  
ATOM   3013  CG2 VAL B 187      22.214  47.075  29.802  1.00  0.00           C  
ATOM   3014  H   VAL B 187      23.222  44.102  29.609  1.00  0.00           H  
ATOM   3015  HA  VAL B 187      21.518  45.597  27.683  1.00  0.00           H  
ATOM   3016  HB  VAL B 187      24.090  46.403  29.068  1.00  0.00           H  
ATOM   3017 1HG1 VAL B 187      23.660  48.610  28.116  1.00  0.00           H  
ATOM   3018 2HG1 VAL B 187      23.894  47.382  26.853  1.00  0.00           H  
ATOM   3019 3HG1 VAL B 187      22.254  47.954  27.255  1.00  0.00           H  
ATOM   3020 1HG2 VAL B 187      22.638  47.957  30.261  1.00  0.00           H  
ATOM   3021 2HG2 VAL B 187      21.222  47.305  29.411  1.00  0.00           H  
ATOM   3022 3HG2 VAL B 187      22.136  46.286  30.545  1.00  0.00           H  
ATOM   3023  N   LEU B 188      22.725  44.907  25.758  1.00  0.00           N  
ATOM   3024  CA  LEU B 188      23.338  44.509  24.516  1.00  0.00           C  
ATOM   3025  C   LEU B 188      23.175  45.558  23.451  1.00  0.00           C  
ATOM   3026  O   LEU B 188      22.198  46.308  23.447  1.00  0.00           O  
ATOM   3027  CB  LEU B 188      22.686  43.228  23.986  1.00  0.00           C  
ATOM   3028  CG  LEU B 188      22.772  41.978  24.838  1.00  0.00           C  
ATOM   3029  CD1 LEU B 188      21.914  40.919  24.228  1.00  0.00           C  
ATOM   3030  CD2 LEU B 188      24.182  41.515  24.869  1.00  0.00           C  
ATOM   3031  H   LEU B 188      21.735  45.117  25.762  1.00  0.00           H  
ATOM   3032  HA  LEU B 188      24.402  44.345  24.684  1.00  0.00           H  
ATOM   3033 1HB  LEU B 188      21.632  43.433  23.817  1.00  0.00           H  
ATOM   3034 2HB  LEU B 188      23.140  43.002  23.020  1.00  0.00           H  
ATOM   3035  HG  LEU B 188      22.425  42.176  25.858  1.00  0.00           H  
ATOM   3036 1HD1 LEU B 188      21.997  40.036  24.789  1.00  0.00           H  
ATOM   3037 2HD1 LEU B 188      20.884  41.254  24.217  1.00  0.00           H  
ATOM   3038 3HD1 LEU B 188      22.226  40.709  23.234  1.00  0.00           H  
ATOM   3039 1HD2 LEU B 188      24.256  40.609  25.468  1.00  0.00           H  
ATOM   3040 2HD2 LEU B 188      24.526  41.314  23.855  1.00  0.00           H  
ATOM   3041 3HD2 LEU B 188      24.775  42.288  25.305  1.00  0.00           H  
ATOM   3042  N   MET B 189      24.108  45.583  22.520  1.00  0.00           N  
ATOM   3043  CA  MET B 189      23.894  46.360  21.318  1.00  0.00           C  
ATOM   3044  C   MET B 189      23.581  45.315  20.253  1.00  0.00           C  
ATOM   3045  O   MET B 189      24.211  44.252  20.204  1.00  0.00           O  
ATOM   3046  CB  MET B 189      25.082  47.239  20.923  1.00  0.00           C  
ATOM   3047  CG  MET B 189      24.785  48.082  19.642  1.00  0.00           C  
ATOM   3048  SD  MET B 189      26.131  49.081  19.109  1.00  0.00           S  
ATOM   3049  CE  MET B 189      27.111  47.819  18.272  1.00  0.00           C  
ATOM   3050  H   MET B 189      24.930  44.994  22.626  1.00  0.00           H  
ATOM   3051  HA  MET B 189      23.014  46.993  21.434  1.00  0.00           H  
ATOM   3052 1HB  MET B 189      25.317  47.932  21.736  1.00  0.00           H  
ATOM   3053 2HB  MET B 189      25.956  46.629  20.746  1.00  0.00           H  
ATOM   3054 1HG  MET B 189      24.511  47.419  18.817  1.00  0.00           H  
ATOM   3055 2HG  MET B 189      23.932  48.738  19.837  1.00  0.00           H  
ATOM   3056 1HE  MET B 189      28.013  48.270  17.861  1.00  0.00           H  
ATOM   3057 2HE  MET B 189      27.382  47.037  18.981  1.00  0.00           H  
ATOM   3058 3HE  MET B 189      26.522  47.383  17.461  1.00  0.00           H  
ATOM   3059  N   HIS B 190      22.581  45.573  19.434  1.00  0.00           N  
ATOM   3060  CA  HIS B 190      22.207  44.599  18.429  1.00  0.00           C  
ATOM   3061  C   HIS B 190      22.608  45.087  17.036  1.00  0.00           C  
ATOM   3062  O   HIS B 190      22.577  46.283  16.752  1.00  0.00           O  
ATOM   3063  CB  HIS B 190      20.699  44.350  18.504  1.00  0.00           C  
ATOM   3064  CG  HIS B 190      20.206  43.869  19.853  1.00  0.00           C  
ATOM   3065  ND1 HIS B 190      20.422  42.598  20.312  1.00  0.00           N  
ATOM   3066  CD2 HIS B 190      19.509  44.508  20.826  1.00  0.00           C  
ATOM   3067  CE1 HIS B 190      19.862  42.461  21.511  1.00  0.00           C  
ATOM   3068  NE2 HIS B 190      19.304  43.600  21.847  1.00  0.00           N  
ATOM   3069  H   HIS B 190      22.082  46.459  19.497  1.00  0.00           H  
ATOM   3070  HA  HIS B 190      22.718  43.657  18.608  1.00  0.00           H  
ATOM   3071 1HB  HIS B 190      20.184  45.258  18.276  1.00  0.00           H  
ATOM   3072 2HB  HIS B 190      20.418  43.613  17.752  1.00  0.00           H  
ATOM   3073  HD2 HIS B 190      19.170  45.540  20.804  1.00  0.00           H  
ATOM   3074  HE1 HIS B 190      19.869  41.549  22.104  1.00  0.00           H  
ATOM   3075  HE2 HIS B 190      18.808  43.790  22.706  1.00  0.00           H  
ATOM   3076  N   ASP B 191      22.947  44.146  16.164  1.00  0.00           N  
ATOM   3077  CA  ASP B 191      23.324  44.418  14.773  1.00  0.00           C  
ATOM   3078  C   ASP B 191      22.403  43.746  13.778  1.00  0.00           C  
ATOM   3079  O   ASP B 191      22.426  42.522  13.631  1.00  0.00           O  
ATOM   3080  CB  ASP B 191      24.749  43.943  14.509  1.00  0.00           C  
ATOM   3081  CG  ASP B 191      25.204  44.156  13.077  1.00  0.00           C  
ATOM   3082  OD1 ASP B 191      24.403  44.610  12.309  1.00  0.00           O  
ATOM   3083  OD2 ASP B 191      26.329  43.776  12.712  1.00  0.00           O  
ATOM   3084  H   ASP B 191      22.960  43.187  16.491  1.00  0.00           H  
ATOM   3085  HA  ASP B 191      23.277  45.495  14.604  1.00  0.00           H  
ATOM   3086 1HB  ASP B 191      25.400  44.519  15.131  1.00  0.00           H  
ATOM   3087 2HB  ASP B 191      24.848  42.918  14.782  1.00  0.00           H  
ATOM   3088  N   VAL B 192      21.547  44.525  13.140  1.00  0.00           N  
ATOM   3089  CA  VAL B 192      20.609  43.946  12.204  1.00  0.00           C  
ATOM   3090  C   VAL B 192      21.243  44.010  10.841  1.00  0.00           C  
ATOM   3091  O   VAL B 192      21.692  45.078  10.428  1.00  0.00           O  
ATOM   3092  CB  VAL B 192      19.290  44.728  12.159  1.00  0.00           C  
ATOM   3093  CG1 VAL B 192      18.366  44.053  11.163  1.00  0.00           C  
ATOM   3094  CG2 VAL B 192      18.665  44.858  13.572  1.00  0.00           C  
ATOM   3095  H   VAL B 192      21.580  45.534  13.280  1.00  0.00           H  
ATOM   3096  HA  VAL B 192      20.442  42.906  12.449  1.00  0.00           H  
ATOM   3097  HB  VAL B 192      19.487  45.717  11.783  1.00  0.00           H  
ATOM   3098 1HG1 VAL B 192      17.445  44.606  11.092  1.00  0.00           H  
ATOM   3099 2HG1 VAL B 192      18.838  44.019  10.184  1.00  0.00           H  
ATOM   3100 3HG1 VAL B 192      18.152  43.037  11.494  1.00  0.00           H  
ATOM   3101 1HG2 VAL B 192      17.743  45.434  13.505  1.00  0.00           H  
ATOM   3102 2HG2 VAL B 192      18.442  43.905  13.990  1.00  0.00           H  
ATOM   3103 3HG2 VAL B 192      19.370  45.378  14.227  1.00  0.00           H  
ATOM   3104  N   ALA B 193      21.300  42.900  10.133  1.00  0.00           N  
ATOM   3105  CA  ALA B 193      21.949  42.932   8.846  1.00  0.00           C  
ATOM   3106  C   ALA B 193      21.099  42.346   7.756  1.00  0.00           C  
ATOM   3107  O   ALA B 193      20.426  41.327   7.934  1.00  0.00           O  
ATOM   3108  CB  ALA B 193      23.255  42.177   8.909  1.00  0.00           C  
ATOM   3109  H   ALA B 193      20.927  42.036  10.501  1.00  0.00           H  
ATOM   3110  HA  ALA B 193      22.139  43.959   8.613  1.00  0.00           H  
ATOM   3111 1HB  ALA B 193      23.758  42.245   7.946  1.00  0.00           H  
ATOM   3112 2HB  ALA B 193      23.880  42.625   9.680  1.00  0.00           H  
ATOM   3113 3HB  ALA B 193      23.060  41.133   9.149  1.00  0.00           H  
ATOM   3114  N   TYR B 194      21.185  42.947   6.579  1.00  0.00           N  
ATOM   3115  CA  TYR B 194      20.426  42.410   5.466  1.00  0.00           C  
ATOM   3116  C   TYR B 194      21.036  42.625   4.108  1.00  0.00           C  
ATOM   3117  O   TYR B 194      21.841  43.537   3.884  1.00  0.00           O  
ATOM   3118  CB  TYR B 194      19.002  42.952   5.500  1.00  0.00           C  
ATOM   3119  CG  TYR B 194      18.909  44.451   5.487  1.00  0.00           C  
ATOM   3120  CD1 TYR B 194      18.966  45.129   6.711  1.00  0.00           C  
ATOM   3121  CD2 TYR B 194      18.762  45.163   4.301  1.00  0.00           C  
ATOM   3122  CE1 TYR B 194      18.876  46.507   6.756  1.00  0.00           C  
ATOM   3123  CE2 TYR B 194      18.669  46.552   4.343  1.00  0.00           C  
ATOM   3124  CZ  TYR B 194      18.725  47.225   5.575  1.00  0.00           C  
ATOM   3125  OH  TYR B 194      18.634  48.607   5.625  1.00  0.00           O  
ATOM   3126  H   TYR B 194      21.751  43.792   6.493  1.00  0.00           H  
ATOM   3127  HA  TYR B 194      20.364  41.346   5.609  1.00  0.00           H  
ATOM   3128 1HB  TYR B 194      18.454  42.570   4.638  1.00  0.00           H  
ATOM   3129 2HB  TYR B 194      18.503  42.598   6.367  1.00  0.00           H  
ATOM   3130  HD1 TYR B 194      19.081  44.564   7.638  1.00  0.00           H  
ATOM   3131  HD2 TYR B 194      18.723  44.633   3.350  1.00  0.00           H  
ATOM   3132  HE1 TYR B 194      18.919  47.026   7.714  1.00  0.00           H  
ATOM   3133  HE2 TYR B 194      18.553  47.116   3.417  1.00  0.00           H  
ATOM   3134  HH  TYR B 194      18.418  48.945   4.752  1.00  0.00           H  
ATOM   3135  N   ARG B 195      20.634  41.759   3.190  1.00  0.00           N  
ATOM   3136  CA  ARG B 195      21.089  41.883   1.819  1.00  0.00           C  
ATOM   3137  C   ARG B 195      20.023  41.471   0.846  1.00  0.00           C  
ATOM   3138  O   ARG B 195      19.120  40.690   1.162  1.00  0.00           O  
ATOM   3139  CB  ARG B 195      22.309  41.018   1.528  1.00  0.00           C  
ATOM   3140  CG  ARG B 195      22.083  39.542   1.570  1.00  0.00           C  
ATOM   3141  CD  ARG B 195      23.321  38.799   1.172  1.00  0.00           C  
ATOM   3142  NE  ARG B 195      23.155  37.335   1.288  1.00  0.00           N  
ATOM   3143  CZ  ARG B 195      22.677  36.493   0.326  1.00  0.00           C  
ATOM   3144  NH1 ARG B 195      22.352  36.932  -0.872  1.00  0.00           N  
ATOM   3145  NH2 ARG B 195      22.548  35.197   0.598  1.00  0.00           N  
ATOM   3146  H   ARG B 195      19.991  41.018   3.477  1.00  0.00           H  
ATOM   3147  HA  ARG B 195      21.348  42.924   1.630  1.00  0.00           H  
ATOM   3148 1HB  ARG B 195      22.699  41.254   0.536  1.00  0.00           H  
ATOM   3149 2HB  ARG B 195      23.097  41.239   2.245  1.00  0.00           H  
ATOM   3150 1HG  ARG B 195      21.797  39.239   2.570  1.00  0.00           H  
ATOM   3151 2HG  ARG B 195      21.289  39.282   0.870  1.00  0.00           H  
ATOM   3152 1HD  ARG B 195      23.543  39.034   0.148  1.00  0.00           H  
ATOM   3153 2HD  ARG B 195      24.158  39.106   1.782  1.00  0.00           H  
ATOM   3154  HE  ARG B 195      23.374  36.920   2.182  1.00  0.00           H  
ATOM   3155 1HH1 ARG B 195      22.509  37.916  -1.128  1.00  0.00           H  
ATOM   3156 2HH1 ARG B 195      22.010  36.295  -1.577  1.00  0.00           H  
ATOM   3157 1HH2 ARG B 195      22.818  34.839   1.513  1.00  0.00           H  
ATOM   3158 2HH2 ARG B 195      22.195  34.566  -0.105  1.00  0.00           H  
ATOM   3159  N   GLN B 196      20.140  41.994  -0.363  1.00  0.00           N  
ATOM   3160  CA  GLN B 196      19.246  41.645  -1.457  1.00  0.00           C  
ATOM   3161  C   GLN B 196      19.706  40.335  -2.062  1.00  0.00           C  
ATOM   3162  O   GLN B 196      20.900  40.120  -2.223  1.00  0.00           O  
ATOM   3163  CB  GLN B 196      19.204  42.744  -2.524  1.00  0.00           C  
ATOM   3164  CG  GLN B 196      18.130  42.530  -3.586  1.00  0.00           C  
ATOM   3165  CD  GLN B 196      18.036  43.677  -4.569  1.00  0.00           C  
ATOM   3166  OE1 GLN B 196      18.713  44.696  -4.422  1.00  0.00           O  
ATOM   3167  NE2 GLN B 196      17.199  43.515  -5.590  1.00  0.00           N  
ATOM   3168  H   GLN B 196      20.898  42.642  -0.540  1.00  0.00           H  
ATOM   3169  HA  GLN B 196      18.236  41.503  -1.067  1.00  0.00           H  
ATOM   3170 1HB  GLN B 196      19.019  43.705  -2.054  1.00  0.00           H  
ATOM   3171 2HB  GLN B 196      20.174  42.803  -3.025  1.00  0.00           H  
ATOM   3172 1HG  GLN B 196      18.333  41.638  -4.145  1.00  0.00           H  
ATOM   3173 2HG  GLN B 196      17.171  42.433  -3.074  1.00  0.00           H  
ATOM   3174 1HE2 GLN B 196      17.094  44.244  -6.275  1.00  0.00           H  
ATOM   3175 2HE2 GLN B 196      16.681  42.663  -5.684  1.00  0.00           H  
ATOM   3176  N   GLU B 197      18.767  39.494  -2.476  1.00  0.00           N  
ATOM   3177  CA  GLU B 197      19.054  38.228  -3.160  1.00  0.00           C  
ATOM   3178  C   GLU B 197      20.145  38.369  -4.235  1.00  0.00           C  
ATOM   3179  O   GLU B 197      20.979  37.483  -4.411  1.00  0.00           O  
ATOM   3180  CB  GLU B 197      17.762  37.766  -3.850  1.00  0.00           C  
ATOM   3181  CG  GLU B 197      17.799  36.424  -4.546  1.00  0.00           C  
ATOM   3182  CD  GLU B 197      16.475  36.102  -5.253  1.00  0.00           C  
ATOM   3183  OE1 GLU B 197      15.653  36.997  -5.401  1.00  0.00           O  
ATOM   3184  OE2 GLU B 197      16.312  34.978  -5.660  1.00  0.00           O  
ATOM   3185  H   GLU B 197      17.793  39.715  -2.274  1.00  0.00           H  
ATOM   3186  HA  GLU B 197      19.381  37.497  -2.420  1.00  0.00           H  
ATOM   3187 1HB  GLU B 197      16.973  37.711  -3.103  1.00  0.00           H  
ATOM   3188 2HB  GLU B 197      17.454  38.514  -4.582  1.00  0.00           H  
ATOM   3189 1HG  GLU B 197      18.609  36.418  -5.277  1.00  0.00           H  
ATOM   3190 2HG  GLU B 197      18.005  35.652  -3.806  1.00  0.00           H  
ATOM   3191  N   LYS B 198      20.080  39.479  -4.972  1.00  0.00           N  
ATOM   3192  CA  LYS B 198      20.973  39.864  -6.063  1.00  0.00           C  
ATOM   3193  C   LYS B 198      22.470  39.821  -5.710  1.00  0.00           C  
ATOM   3194  O   LYS B 198      23.296  39.431  -6.543  1.00  0.00           O  
ATOM   3195  CB  LYS B 198      20.607  41.293  -6.492  1.00  0.00           C  
ATOM   3196  CG  LYS B 198      21.470  41.906  -7.578  1.00  0.00           C  
ATOM   3197  CD  LYS B 198      20.945  43.305  -7.988  1.00  0.00           C  
ATOM   3198  CE  LYS B 198      21.320  44.407  -6.963  1.00  0.00           C  
ATOM   3199  NZ  LYS B 198      22.794  44.729  -6.953  1.00  0.00           N  
ATOM   3200  H   LYS B 198      19.346  40.118  -4.727  1.00  0.00           H  
ATOM   3201  HA  LYS B 198      20.807  39.181  -6.894  1.00  0.00           H  
ATOM   3202 1HB  LYS B 198      19.573  41.320  -6.828  1.00  0.00           H  
ATOM   3203 2HB  LYS B 198      20.684  41.953  -5.625  1.00  0.00           H  
ATOM   3204 1HG  LYS B 198      22.494  42.008  -7.201  1.00  0.00           H  
ATOM   3205 2HG  LYS B 198      21.486  41.253  -8.448  1.00  0.00           H  
ATOM   3206 1HD  LYS B 198      21.358  43.576  -8.959  1.00  0.00           H  
ATOM   3207 2HD  LYS B 198      19.858  43.270  -8.073  1.00  0.00           H  
ATOM   3208 1HE  LYS B 198      20.764  45.311  -7.208  1.00  0.00           H  
ATOM   3209 2HE  LYS B 198      21.034  44.075  -5.964  1.00  0.00           H  
ATOM   3210 1HZ  LYS B 198      22.971  45.442  -6.264  1.00  0.00           H  
ATOM   3211 2HZ  LYS B 198      23.344  43.891  -6.685  1.00  0.00           H  
ATOM   3212 3HZ  LYS B 198      23.091  45.047  -7.853  1.00  0.00           H  
ATOM   3213  N   ASP B 199      22.809  40.285  -4.504  1.00  0.00           N  
ATOM   3214  CA  ASP B 199      24.183  40.383  -4.032  1.00  0.00           C  
ATOM   3215  C   ASP B 199      24.401  39.287  -2.994  1.00  0.00           C  
ATOM   3216  O   ASP B 199      23.455  38.947  -2.289  1.00  0.00           O  
ATOM   3217  CB  ASP B 199      24.395  41.753  -3.382  1.00  0.00           C  
ATOM   3218  CG  ASP B 199      24.239  42.955  -4.361  1.00  0.00           C  
ATOM   3219  OD1 ASP B 199      24.377  42.782  -5.557  1.00  0.00           O  
ATOM   3220  OD2 ASP B 199      23.904  44.023  -3.910  1.00  0.00           O  
ATOM   3221  H   ASP B 199      22.066  40.515  -3.849  1.00  0.00           H  
ATOM   3222  HA  ASP B 199      24.870  40.237  -4.865  1.00  0.00           H  
ATOM   3223 1HB  ASP B 199      23.687  41.874  -2.560  1.00  0.00           H  
ATOM   3224 2HB  ASP B 199      25.392  41.782  -2.960  1.00  0.00           H  
ATOM   3225  N   GLU B 200      25.624  38.763  -2.843  1.00  0.00           N  
ATOM   3226  CA  GLU B 200      25.814  37.767  -1.777  1.00  0.00           C  
ATOM   3227  C   GLU B 200      26.656  38.223  -0.589  1.00  0.00           C  
ATOM   3228  O   GLU B 200      26.325  37.920   0.556  1.00  0.00           O  
ATOM   3229  CB  GLU B 200      26.390  36.463  -2.326  1.00  0.00           C  
ATOM   3230  CG  GLU B 200      25.470  35.736  -3.297  1.00  0.00           C  
ATOM   3231  CD  GLU B 200      26.066  34.444  -3.816  1.00  0.00           C  
ATOM   3232  OE1 GLU B 200      27.203  34.169  -3.510  1.00  0.00           O  
ATOM   3233  OE2 GLU B 200      25.379  33.735  -4.507  1.00  0.00           O  
ATOM   3234  H   GLU B 200      26.379  39.033  -3.455  1.00  0.00           H  
ATOM   3235  HA  GLU B 200      24.840  37.517  -1.384  1.00  0.00           H  
ATOM   3236 1HB  GLU B 200      27.329  36.668  -2.839  1.00  0.00           H  
ATOM   3237 2HB  GLU B 200      26.609  35.787  -1.499  1.00  0.00           H  
ATOM   3238 1HG  GLU B 200      24.529  35.514  -2.789  1.00  0.00           H  
ATOM   3239 2HG  GLU B 200      25.248  36.396  -4.133  1.00  0.00           H  
ATOM   3240  N   ASN B 201      27.733  38.962  -0.846  1.00  0.00           N  
ATOM   3241  CA  ASN B 201      28.604  39.376   0.251  1.00  0.00           C  
ATOM   3242  C   ASN B 201      28.367  40.818   0.668  1.00  0.00           C  
ATOM   3243  O   ASN B 201      29.071  41.345   1.532  1.00  0.00           O  
ATOM   3244  CB  ASN B 201      30.058  39.200  -0.144  1.00  0.00           C  
ATOM   3245  CG  ASN B 201      30.438  37.761  -0.312  1.00  0.00           C  
ATOM   3246  OD1 ASN B 201      29.980  36.890   0.439  1.00  0.00           O  
ATOM   3247  ND2 ASN B 201      31.271  37.490  -1.293  1.00  0.00           N  
ATOM   3248  H   ASN B 201      27.968  39.202  -1.795  1.00  0.00           H  
ATOM   3249  HA  ASN B 201      28.397  38.751   1.120  1.00  0.00           H  
ATOM   3250 1HB  ASN B 201      30.249  39.728  -1.078  1.00  0.00           H  
ATOM   3251 2HB  ASN B 201      30.696  39.644   0.620  1.00  0.00           H  
ATOM   3252 1HD2 ASN B 201      31.562  36.545  -1.457  1.00  0.00           H  
ATOM   3253 2HD2 ASN B 201      31.619  38.226  -1.874  1.00  0.00           H  
ATOM   3254  N   LYS B 202      27.394  41.471   0.040  1.00  0.00           N  
ATOM   3255  CA  LYS B 202      27.144  42.869   0.347  1.00  0.00           C  
ATOM   3256  C   LYS B 202      25.987  43.001   1.333  1.00  0.00           C  
ATOM   3257  O   LYS B 202      24.822  42.800   0.975  1.00  0.00           O  
ATOM   3258  CB  LYS B 202      26.882  43.659  -0.936  1.00  0.00           C  
ATOM   3259  CG  LYS B 202      26.701  45.162  -0.733  1.00  0.00           C  
ATOM   3260  CD  LYS B 202      26.466  45.880  -2.080  1.00  0.00           C  
ATOM   3261  CE  LYS B 202      26.264  47.387  -1.891  1.00  0.00           C  
ATOM   3262  NZ  LYS B 202      26.024  48.073  -3.176  1.00  0.00           N  
ATOM   3263  H   LYS B 202      26.832  40.990  -0.643  1.00  0.00           H  
ATOM   3264  HA  LYS B 202      28.030  43.288   0.824  1.00  0.00           H  
ATOM   3265 1HB  LYS B 202      27.696  43.501  -1.642  1.00  0.00           H  
ATOM   3266 2HB  LYS B 202      25.969  43.297  -1.397  1.00  0.00           H  
ATOM   3267 1HG  LYS B 202      25.847  45.337  -0.075  1.00  0.00           H  
ATOM   3268 2HG  LYS B 202      27.591  45.573  -0.257  1.00  0.00           H  
ATOM   3269 1HD  LYS B 202      27.329  45.725  -2.733  1.00  0.00           H  
ATOM   3270 2HD  LYS B 202      25.587  45.456  -2.577  1.00  0.00           H  
ATOM   3271 1HE  LYS B 202      25.431  47.584  -1.221  1.00  0.00           H  
ATOM   3272 2HE  LYS B 202      27.167  47.789  -1.449  1.00  0.00           H  
ATOM   3273 1HZ  LYS B 202      25.956  49.097  -3.040  1.00  0.00           H  
ATOM   3274 2HZ  LYS B 202      26.792  47.914  -3.835  1.00  0.00           H  
ATOM   3275 3HZ  LYS B 202      25.184  47.728  -3.591  1.00  0.00           H  
ATOM   3276  N   TRP B 203      26.316  43.345   2.568  1.00  0.00           N  
ATOM   3277  CA  TRP B 203      25.321  43.446   3.620  1.00  0.00           C  
ATOM   3278  C   TRP B 203      25.219  44.870   4.122  1.00  0.00           C  
ATOM   3279  O   TRP B 203      26.217  45.594   4.187  1.00  0.00           O  
ATOM   3280  CB  TRP B 203      25.688  42.547   4.811  1.00  0.00           C  
ATOM   3281  CG  TRP B 203      25.645  41.061   4.556  1.00  0.00           C  
ATOM   3282  CD1 TRP B 203      26.631  40.282   4.046  1.00  0.00           C  
ATOM   3283  CD2 TRP B 203      24.547  40.181   4.829  1.00  0.00           C  
ATOM   3284  NE1 TRP B 203      26.206  38.976   3.967  1.00  0.00           N  
ATOM   3285  CE2 TRP B 203      24.934  38.903   4.435  1.00  0.00           C  
ATOM   3286  CE3 TRP B 203      23.299  40.371   5.358  1.00  0.00           C  
ATOM   3287  CZ2 TRP B 203      24.091  37.826   4.541  1.00  0.00           C  
ATOM   3288  CZ3 TRP B 203      22.444  39.299   5.471  1.00  0.00           C  
ATOM   3289  CH2 TRP B 203      22.830  38.058   5.063  1.00  0.00           C  
ATOM   3290  H   TRP B 203      27.290  43.506   2.790  1.00  0.00           H  
ATOM   3291  HA  TRP B 203      24.350  43.149   3.227  1.00  0.00           H  
ATOM   3292 1HB  TRP B 203      26.693  42.797   5.144  1.00  0.00           H  
ATOM   3293 2HB  TRP B 203      25.011  42.769   5.640  1.00  0.00           H  
ATOM   3294  HD1 TRP B 203      27.614  40.640   3.735  1.00  0.00           H  
ATOM   3295  HE1 TRP B 203      26.753  38.201   3.607  1.00  0.00           H  
ATOM   3296  HE3 TRP B 203      23.014  41.352   5.668  1.00  0.00           H  
ATOM   3297  HZ2 TRP B 203      24.382  36.825   4.229  1.00  0.00           H  
ATOM   3298  HZ3 TRP B 203      21.450  39.455   5.893  1.00  0.00           H  
ATOM   3299  HH2 TRP B 203      22.140  37.240   5.169  1.00  0.00           H  
ATOM   3300  N   THR B 204      24.020  45.240   4.519  1.00  0.00           N  
ATOM   3301  CA  THR B 204      23.747  46.510   5.153  1.00  0.00           C  
ATOM   3302  C   THR B 204      23.566  46.244   6.628  1.00  0.00           C  
ATOM   3303  O   THR B 204      22.833  45.326   6.977  1.00  0.00           O  
ATOM   3304  CB  THR B 204      22.472  47.128   4.572  1.00  0.00           C  
ATOM   3305  OG1 THR B 204      22.662  47.367   3.183  1.00  0.00           O  
ATOM   3306  CG2 THR B 204      22.111  48.407   5.278  1.00  0.00           C  
ATOM   3307  H   THR B 204      23.245  44.597   4.374  1.00  0.00           H  
ATOM   3308  HA  THR B 204      24.591  47.185   5.010  1.00  0.00           H  
ATOM   3309  HB  THR B 204      21.655  46.416   4.689  1.00  0.00           H  
ATOM   3310  HG1 THR B 204      22.742  46.527   2.719  1.00  0.00           H  
ATOM   3311 1HG2 THR B 204      21.204  48.812   4.845  1.00  0.00           H  
ATOM   3312 2HG2 THR B 204      21.946  48.206   6.339  1.00  0.00           H  
ATOM   3313 3HG2 THR B 204      22.921  49.122   5.164  1.00  0.00           H  
ATOM   3314  N   HIS B 205      24.249  47.010   7.488  1.00  0.00           N  
ATOM   3315  CA  HIS B 205      24.164  46.796   8.940  1.00  0.00           C  
ATOM   3316  C   HIS B 205      23.573  47.999   9.685  1.00  0.00           C  
ATOM   3317  O   HIS B 205      23.976  49.139   9.449  1.00  0.00           O  
ATOM   3318  CB  HIS B 205      25.556  46.509   9.505  1.00  0.00           C  
ATOM   3319  CG  HIS B 205      26.214  45.250   8.995  1.00  0.00           C  
ATOM   3320  ND1 HIS B 205      26.342  44.114   9.764  1.00  0.00           N  
ATOM   3321  CD2 HIS B 205      26.771  44.954   7.796  1.00  0.00           C  
ATOM   3322  CE1 HIS B 205      26.960  43.169   9.056  1.00  0.00           C  
ATOM   3323  NE2 HIS B 205      27.243  43.653   7.869  1.00  0.00           N  
ATOM   3324  H   HIS B 205      24.838  47.748   7.130  1.00  0.00           H  
ATOM   3325  HA  HIS B 205      23.536  45.936   9.147  1.00  0.00           H  
ATOM   3326 1HB  HIS B 205      26.213  47.351   9.293  1.00  0.00           H  
ATOM   3327 2HB  HIS B 205      25.479  46.422  10.595  1.00  0.00           H  
ATOM   3328  HD1 HIS B 205      26.272  44.067  10.798  1.00  0.00           H  
ATOM   3329  HD2 HIS B 205      26.903  45.530   6.877  1.00  0.00           H  
ATOM   3330  HE1 HIS B 205      27.159  42.194   9.495  1.00  0.00           H  
ATOM   3331  N   VAL B 206      22.644  47.726  10.607  1.00  0.00           N  
ATOM   3332  CA  VAL B 206      21.984  48.742  11.433  1.00  0.00           C  
ATOM   3333  C   VAL B 206      22.125  48.459  12.930  1.00  0.00           C  
ATOM   3334  O   VAL B 206      21.742  47.389  13.405  1.00  0.00           O  
ATOM   3335  CB  VAL B 206      20.467  48.790  11.106  1.00  0.00           C  
ATOM   3336  CG1 VAL B 206      19.779  49.824  11.967  1.00  0.00           C  
ATOM   3337  CG2 VAL B 206      20.251  49.091   9.631  1.00  0.00           C  
ATOM   3338  H   VAL B 206      22.367  46.751  10.719  1.00  0.00           H  
ATOM   3339  HA  VAL B 206      22.431  49.712  11.215  1.00  0.00           H  
ATOM   3340  HB  VAL B 206      20.025  47.835  11.335  1.00  0.00           H  
ATOM   3341 1HG1 VAL B 206      18.728  49.834  11.734  1.00  0.00           H  
ATOM   3342 2HG1 VAL B 206      19.914  49.580  13.025  1.00  0.00           H  
ATOM   3343 3HG1 VAL B 206      20.205  50.804  11.764  1.00  0.00           H  
ATOM   3344 1HG2 VAL B 206      19.183  49.110   9.416  1.00  0.00           H  
ATOM   3345 2HG2 VAL B 206      20.688  50.061   9.391  1.00  0.00           H  
ATOM   3346 3HG2 VAL B 206      20.727  48.321   9.023  1.00  0.00           H  
ATOM   3347  N   ASN B 207      22.646  49.415  13.699  1.00  0.00           N  
ATOM   3348  CA  ASN B 207      22.767  49.166  15.133  1.00  0.00           C  
ATOM   3349  C   ASN B 207      21.519  49.588  15.901  1.00  0.00           C  
ATOM   3350  O   ASN B 207      20.973  50.668  15.666  1.00  0.00           O  
ATOM   3351  CB  ASN B 207      23.987  49.834  15.716  1.00  0.00           C  
ATOM   3352  CG  ASN B 207      25.264  49.233  15.214  1.00  0.00           C  
ATOM   3353  OD1 ASN B 207      25.403  48.012  15.134  1.00  0.00           O  
ATOM   3354  ND2 ASN B 207      26.211  50.067  14.890  1.00  0.00           N  
ATOM   3355  H   ASN B 207      22.954  50.289  13.297  1.00  0.00           H  
ATOM   3356  HA  ASN B 207      22.888  48.099  15.277  1.00  0.00           H  
ATOM   3357 1HB  ASN B 207      23.973  50.893  15.485  1.00  0.00           H  
ATOM   3358 2HB  ASN B 207      23.958  49.734  16.801  1.00  0.00           H  
ATOM   3359 1HD2 ASN B 207      27.089  49.720  14.556  1.00  0.00           H  
ATOM   3360 2HD2 ASN B 207      26.066  51.051  14.978  1.00  0.00           H  
ATOM   3361  N   LEU B 208      21.077  48.731  16.816  1.00  0.00           N  
ATOM   3362  CA  LEU B 208      19.954  49.005  17.718  1.00  0.00           C  
ATOM   3363  C   LEU B 208      20.345  48.867  19.168  1.00  0.00           C  
ATOM   3364  O   LEU B 208      21.277  48.136  19.495  1.00  0.00           O  
ATOM   3365  CB  LEU B 208      18.785  48.055  17.542  1.00  0.00           C  
ATOM   3366  CG  LEU B 208      18.219  47.900  16.242  1.00  0.00           C  
ATOM   3367  CD1 LEU B 208      17.175  46.800  16.362  1.00  0.00           C  
ATOM   3368  CD2 LEU B 208      17.627  49.220  15.812  1.00  0.00           C  
ATOM   3369  H   LEU B 208      21.578  47.847  16.897  1.00  0.00           H  
ATOM   3370  HA  LEU B 208      19.614  50.025  17.549  1.00  0.00           H  
ATOM   3371 1HB  LEU B 208      19.077  47.087  17.880  1.00  0.00           H  
ATOM   3372 2HB  LEU B 208      17.972  48.396  18.182  1.00  0.00           H  
ATOM   3373  HG  LEU B 208      18.984  47.584  15.526  1.00  0.00           H  
ATOM   3374 1HD1 LEU B 208      16.709  46.600  15.431  1.00  0.00           H  
ATOM   3375 2HD1 LEU B 208      17.667  45.900  16.703  1.00  0.00           H  
ATOM   3376 3HD1 LEU B 208      16.415  47.097  17.093  1.00  0.00           H  
ATOM   3377 1HD2 LEU B 208      17.188  49.127  14.858  1.00  0.00           H  
ATOM   3378 2HD2 LEU B 208      16.862  49.525  16.533  1.00  0.00           H  
ATOM   3379 3HD2 LEU B 208      18.412  49.976  15.769  1.00  0.00           H  
ATOM   3380  N   SER B 209      19.575  49.499  20.041  1.00  0.00           N  
ATOM   3381  CA  SER B 209      19.720  49.315  21.485  1.00  0.00           C  
ATOM   3382  C   SER B 209      18.363  48.893  22.020  1.00  0.00           C  
ATOM   3383  O   SER B 209      17.995  49.173  23.163  1.00  0.00           O  
ATOM   3384  CB  SER B 209      20.190  50.581  22.143  1.00  0.00           C  
ATOM   3385  OG  SER B 209      21.449  50.973  21.648  1.00  0.00           O  
ATOM   3386  H   SER B 209      18.847  50.115  19.703  1.00  0.00           H  
ATOM   3387  HA  SER B 209      20.438  48.516  21.686  1.00  0.00           H  
ATOM   3388 1HB  SER B 209      19.459  51.376  21.977  1.00  0.00           H  
ATOM   3389 2HB  SER B 209      20.257  50.408  23.214  1.00  0.00           H  
ATOM   3390  HG  SER B 209      22.095  50.402  22.086  1.00  0.00           H  
ATOM   3391  N   SER B 210      17.621  48.233  21.139  1.00  0.00           N  
ATOM   3392  CA  SER B 210      16.271  47.742  21.361  1.00  0.00           C  
ATOM   3393  C   SER B 210      16.099  46.527  20.503  1.00  0.00           C  
ATOM   3394  O   SER B 210      16.970  46.194  19.702  1.00  0.00           O  
ATOM   3395  CB  SER B 210      15.217  48.698  20.872  1.00  0.00           C  
ATOM   3396  OG  SER B 210      15.212  48.709  19.460  1.00  0.00           O  
ATOM   3397  H   SER B 210      18.044  48.056  20.242  1.00  0.00           H  
ATOM   3398  HA  SER B 210      16.131  47.480  22.410  1.00  0.00           H  
ATOM   3399 1HB  SER B 210      14.238  48.398  21.244  1.00  0.00           H  
ATOM   3400 2HB  SER B 210      15.423  49.698  21.246  1.00  0.00           H  
ATOM   3401  HG  SER B 210      14.574  49.389  19.195  1.00  0.00           H  
ATOM   3402  N   THR B 211      14.950  45.906  20.610  1.00  0.00           N  
ATOM   3403  CA  THR B 211      14.659  44.726  19.824  1.00  0.00           C  
ATOM   3404  C   THR B 211      13.619  44.998  18.723  1.00  0.00           C  
ATOM   3405  O   THR B 211      12.855  44.105  18.317  1.00  0.00           O  
ATOM   3406  CB  THR B 211      14.258  43.581  20.749  1.00  0.00           C  
ATOM   3407  OG1 THR B 211      13.154  43.987  21.557  1.00  0.00           O  
ATOM   3408  CG2 THR B 211      15.425  43.169  21.636  1.00  0.00           C  
ATOM   3409  H   THR B 211      14.265  46.241  21.270  1.00  0.00           H  
ATOM   3410  HA  THR B 211      15.573  44.421  19.332  1.00  0.00           H  
ATOM   3411  HB  THR B 211      13.966  42.754  20.145  1.00  0.00           H  
ATOM   3412  HG1 THR B 211      12.659  43.207  21.829  1.00  0.00           H  
ATOM   3413 1HG2 THR B 211      15.115  42.338  22.274  1.00  0.00           H  
ATOM   3414 2HG2 THR B 211      16.260  42.855  21.017  1.00  0.00           H  
ATOM   3415 3HG2 THR B 211      15.731  44.008  22.257  1.00  0.00           H  
ATOM   3416  N   LYS B 212      13.592  46.263  18.254  1.00  0.00           N  
ATOM   3417  CA  LYS B 212      12.696  46.659  17.169  1.00  0.00           C  
ATOM   3418  C   LYS B 212      13.304  47.725  16.244  1.00  0.00           C  
ATOM   3419  O   LYS B 212      13.797  48.769  16.682  1.00  0.00           O  
ATOM   3420  CB  LYS B 212      11.364  47.152  17.730  1.00  0.00           C  
ATOM   3421  CG  LYS B 212      10.281  47.518  16.691  1.00  0.00           C  
ATOM   3422  CD  LYS B 212       8.966  47.925  17.410  1.00  0.00           C  
ATOM   3423  CE  LYS B 212       7.841  48.307  16.443  1.00  0.00           C  
ATOM   3424  NZ  LYS B 212       6.622  48.747  17.176  1.00  0.00           N  
ATOM   3425  H   LYS B 212      14.228  46.960  18.648  1.00  0.00           H  
ATOM   3426  HA  LYS B 212      12.496  45.781  16.559  1.00  0.00           H  
ATOM   3427 1HB  LYS B 212      10.945  46.381  18.376  1.00  0.00           H  
ATOM   3428 2HB  LYS B 212      11.541  48.034  18.345  1.00  0.00           H  
ATOM   3429 1HG  LYS B 212      10.634  48.353  16.081  1.00  0.00           H  
ATOM   3430 2HG  LYS B 212      10.102  46.669  16.032  1.00  0.00           H  
ATOM   3431 1HD  LYS B 212       8.625  47.088  18.025  1.00  0.00           H  
ATOM   3432 2HD  LYS B 212       9.163  48.772  18.066  1.00  0.00           H  
ATOM   3433 1HE  LYS B 212       8.180  49.118  15.799  1.00  0.00           H  
ATOM   3434 2HE  LYS B 212       7.585  47.458  15.837  1.00  0.00           H  
ATOM   3435 1HZ  LYS B 212       5.867  49.017  16.532  1.00  0.00           H  
ATOM   3436 2HZ  LYS B 212       6.292  48.004  17.767  1.00  0.00           H  
ATOM   3437 3HZ  LYS B 212       6.850  49.548  17.744  1.00  0.00           H  
ATOM   3438  N   LEU B 213      13.224  47.442  14.955  1.00  0.00           N  
ATOM   3439  CA  LEU B 213      13.708  48.296  13.879  1.00  0.00           C  
ATOM   3440  C   LEU B 213      12.708  48.428  12.780  1.00  0.00           C  
ATOM   3441  O   LEU B 213      12.128  47.436  12.363  1.00  0.00           O  
ATOM   3442  CB  LEU B 213      14.982  47.735  13.263  1.00  0.00           C  
ATOM   3443  CG  LEU B 213      15.455  48.367  11.959  1.00  0.00           C  
ATOM   3444  CD1 LEU B 213      15.887  49.815  12.172  1.00  0.00           C  
ATOM   3445  CD2 LEU B 213      16.595  47.532  11.443  1.00  0.00           C  
ATOM   3446  H   LEU B 213      12.811  46.543  14.698  1.00  0.00           H  
ATOM   3447  HA  LEU B 213      13.910  49.286  14.285  1.00  0.00           H  
ATOM   3448 1HB  LEU B 213      15.751  47.896  13.940  1.00  0.00           H  
ATOM   3449 2HB  LEU B 213      14.877  46.671  13.117  1.00  0.00           H  
ATOM   3450  HG  LEU B 213      14.643  48.363  11.231  1.00  0.00           H  
ATOM   3451 1HD1 LEU B 213      16.215  50.232  11.220  1.00  0.00           H  
ATOM   3452 2HD1 LEU B 213      15.057  50.402  12.546  1.00  0.00           H  
ATOM   3453 3HD1 LEU B 213      16.694  49.858  12.876  1.00  0.00           H  
ATOM   3454 1HD2 LEU B 213      16.959  47.931  10.511  1.00  0.00           H  
ATOM   3455 2HD2 LEU B 213      17.403  47.531  12.172  1.00  0.00           H  
ATOM   3456 3HD2 LEU B 213      16.236  46.521  11.290  1.00  0.00           H  
ATOM   3457  N   THR B 214      12.471  49.640  12.326  1.00  0.00           N  
ATOM   3458  CA  THR B 214      11.601  49.764  11.185  1.00  0.00           C  
ATOM   3459  C   THR B 214      12.385  50.279  10.004  1.00  0.00           C  
ATOM   3460  O   THR B 214      13.115  51.266  10.111  1.00  0.00           O  
ATOM   3461  CB  THR B 214      10.414  50.679  11.473  1.00  0.00           C  
ATOM   3462  OG1 THR B 214       9.673  50.146  12.563  1.00  0.00           O  
ATOM   3463  CG2 THR B 214       9.511  50.758  10.254  1.00  0.00           C  
ATOM   3464  H   THR B 214      12.926  50.448  12.725  1.00  0.00           H  
ATOM   3465  HA  THR B 214      11.212  48.785  10.919  1.00  0.00           H  
ATOM   3466  HB  THR B 214      10.768  51.676  11.729  1.00  0.00           H  
ATOM   3467  HG1 THR B 214       9.058  50.811  12.874  1.00  0.00           H  
ATOM   3468 1HG2 THR B 214       8.659  51.400  10.471  1.00  0.00           H  
ATOM   3469 2HG2 THR B 214      10.060  51.167   9.410  1.00  0.00           H  
ATOM   3470 3HG2 THR B 214       9.153  49.760   9.999  1.00  0.00           H  
ATOM   3471  N   LEU B 215      12.234  49.587   8.887  1.00  0.00           N  
ATOM   3472  CA  LEU B 215      12.837  49.982   7.636  1.00  0.00           C  
ATOM   3473  C   LEU B 215      11.729  50.523   6.765  1.00  0.00           C  
ATOM   3474  O   LEU B 215      10.640  49.962   6.724  1.00  0.00           O  
ATOM   3475  CB  LEU B 215      13.504  48.782   6.980  1.00  0.00           C  
ATOM   3476  CG  LEU B 215      14.593  48.132   7.800  1.00  0.00           C  
ATOM   3477  CD1 LEU B 215      15.043  46.846   7.120  1.00  0.00           C  
ATOM   3478  CD2 LEU B 215      15.760  49.124   7.932  1.00  0.00           C  
ATOM   3479  H   LEU B 215      11.631  48.766   8.908  1.00  0.00           H  
ATOM   3480  HA  LEU B 215      13.573  50.765   7.812  1.00  0.00           H  
ATOM   3481 1HB  LEU B 215      12.745  48.034   6.794  1.00  0.00           H  
ATOM   3482 2HB  LEU B 215      13.927  49.092   6.026  1.00  0.00           H  
ATOM   3483  HG  LEU B 215      14.209  47.876   8.789  1.00  0.00           H  
ATOM   3484 1HD1 LEU B 215      15.826  46.375   7.714  1.00  0.00           H  
ATOM   3485 2HD1 LEU B 215      14.194  46.167   7.037  1.00  0.00           H  
ATOM   3486 3HD1 LEU B 215      15.429  47.074   6.127  1.00  0.00           H  
ATOM   3487 1HD2 LEU B 215      16.559  48.682   8.507  1.00  0.00           H  
ATOM   3488 2HD2 LEU B 215      16.136  49.375   6.940  1.00  0.00           H  
ATOM   3489 3HD2 LEU B 215      15.410  50.033   8.429  1.00  0.00           H  
ATOM   3490  N   LEU B 216      11.971  51.595   6.042  1.00  0.00           N  
ATOM   3491  CA  LEU B 216      10.901  52.115   5.202  1.00  0.00           C  
ATOM   3492  C   LEU B 216      10.946  51.425   3.874  1.00  0.00           C  
ATOM   3493  O   LEU B 216      12.030  51.111   3.402  1.00  0.00           O  
ATOM   3494  CB  LEU B 216      11.043  53.606   5.018  1.00  0.00           C  
ATOM   3495  CG  LEU B 216      11.094  54.368   6.281  1.00  0.00           C  
ATOM   3496  CD1 LEU B 216      11.354  55.806   5.949  1.00  0.00           C  
ATOM   3497  CD2 LEU B 216       9.788  54.156   7.051  1.00  0.00           C  
ATOM   3498  H   LEU B 216      12.870  52.050   6.078  1.00  0.00           H  
ATOM   3499  HA  LEU B 216       9.940  51.908   5.670  1.00  0.00           H  
ATOM   3500 1HB  LEU B 216      11.940  53.808   4.466  1.00  0.00           H  
ATOM   3501 2HB  LEU B 216      10.190  53.966   4.447  1.00  0.00           H  
ATOM   3502  HG  LEU B 216      11.925  54.014   6.891  1.00  0.00           H  
ATOM   3503 1HD1 LEU B 216      11.412  56.387   6.869  1.00  0.00           H  
ATOM   3504 2HD1 LEU B 216      12.288  55.890   5.405  1.00  0.00           H  
ATOM   3505 3HD1 LEU B 216      10.541  56.185   5.332  1.00  0.00           H  
ATOM   3506 1HD2 LEU B 216       9.819  54.709   7.988  1.00  0.00           H  
ATOM   3507 2HD2 LEU B 216       8.942  54.502   6.452  1.00  0.00           H  
ATOM   3508 3HD2 LEU B 216       9.664  53.093   7.266  1.00  0.00           H  
ATOM   3509  N   GLN B 217       9.803  51.253   3.217  1.00  0.00           N  
ATOM   3510  CA  GLN B 217       9.806  50.612   1.909  1.00  0.00           C  
ATOM   3511  C   GLN B 217      10.718  51.324   0.928  1.00  0.00           C  
ATOM   3512  O   GLN B 217      11.386  50.698   0.116  1.00  0.00           O  
ATOM   3513  CB  GLN B 217       8.386  50.540   1.381  1.00  0.00           C  
ATOM   3514  CG  GLN B 217       8.216  49.821   0.089  1.00  0.00           C  
ATOM   3515  CD  GLN B 217       6.748  49.753  -0.282  1.00  0.00           C  
ATOM   3516  OE1 GLN B 217       5.876  49.969   0.594  1.00  0.00           O  
ATOM   3517  NE2 GLN B 217       6.465  49.463  -1.551  1.00  0.00           N  
ATOM   3518  H   GLN B 217       8.904  51.531   3.621  1.00  0.00           H  
ATOM   3519  HA  GLN B 217      10.190  49.611   2.024  1.00  0.00           H  
ATOM   3520 1HB  GLN B 217       7.761  50.037   2.117  1.00  0.00           H  
ATOM   3521 2HB  GLN B 217       7.991  51.550   1.263  1.00  0.00           H  
ATOM   3522 1HG  GLN B 217       8.755  50.360  -0.691  1.00  0.00           H  
ATOM   3523 2HG  GLN B 217       8.598  48.807   0.182  1.00  0.00           H  
ATOM   3524 1HE2 GLN B 217       5.513  49.401  -1.861  1.00  0.00           H  
ATOM   3525 2HE2 GLN B 217       7.206  49.301  -2.206  1.00  0.00           H  
ATOM   3526  N   ARG B 218      10.788  52.640   1.025  1.00  0.00           N  
ATOM   3527  CA  ARG B 218      11.618  53.422   0.129  1.00  0.00           C  
ATOM   3528  C   ARG B 218      13.127  53.188   0.309  1.00  0.00           C  
ATOM   3529  O   ARG B 218      13.920  53.604  -0.535  1.00  0.00           O  
ATOM   3530  CB  ARG B 218      11.332  54.902   0.297  1.00  0.00           C  
ATOM   3531  CG  ARG B 218      11.778  55.527   1.628  1.00  0.00           C  
ATOM   3532  CD  ARG B 218      11.485  56.994   1.635  1.00  0.00           C  
ATOM   3533  NE  ARG B 218      11.772  57.636   2.908  1.00  0.00           N  
ATOM   3534  CZ  ARG B 218      12.995  58.068   3.279  1.00  0.00           C  
ATOM   3535  NH1 ARG B 218      14.024  57.881   2.478  1.00  0.00           N  
ATOM   3536  NH2 ARG B 218      13.167  58.687   4.438  1.00  0.00           N  
ATOM   3537  H   ARG B 218      10.233  53.107   1.728  1.00  0.00           H  
ATOM   3538  HA  ARG B 218      11.356  53.143  -0.892  1.00  0.00           H  
ATOM   3539 1HB  ARG B 218      11.822  55.454  -0.502  1.00  0.00           H  
ATOM   3540 2HB  ARG B 218      10.260  55.071   0.200  1.00  0.00           H  
ATOM   3541 1HG  ARG B 218      11.237  55.062   2.442  1.00  0.00           H  
ATOM   3542 2HG  ARG B 218      12.849  55.381   1.769  1.00  0.00           H  
ATOM   3543 1HD  ARG B 218      12.086  57.480   0.869  1.00  0.00           H  
ATOM   3544 2HD  ARG B 218      10.428  57.146   1.413  1.00  0.00           H  
ATOM   3545  HE  ARG B 218      11.000  57.798   3.541  1.00  0.00           H  
ATOM   3546 1HH1 ARG B 218      13.896  57.410   1.592  1.00  0.00           H  
ATOM   3547 2HH1 ARG B 218      14.942  58.208   2.749  1.00  0.00           H  
ATOM   3548 1HH2 ARG B 218      12.382  58.867   5.051  1.00  0.00           H  
ATOM   3549 2HH2 ARG B 218      14.087  59.013   4.698  1.00  0.00           H  
ATOM   3550  N   LYS B 219      13.541  52.569   1.412  1.00  0.00           N  
ATOM   3551  CA  LYS B 219      14.956  52.346   1.665  1.00  0.00           C  
ATOM   3552  C   LYS B 219      15.484  51.046   1.079  1.00  0.00           C  
ATOM   3553  O   LYS B 219      16.685  50.777   1.162  1.00  0.00           O  
ATOM   3554  CB  LYS B 219      15.256  52.364   3.163  1.00  0.00           C  
ATOM   3555  CG  LYS B 219      15.114  53.715   3.823  1.00  0.00           C  
ATOM   3556  CD  LYS B 219      15.546  53.652   5.287  1.00  0.00           C  
ATOM   3557  CE  LYS B 219      15.509  55.028   5.937  1.00  0.00           C  
ATOM   3558  NZ  LYS B 219      15.972  54.990   7.362  1.00  0.00           N  
ATOM   3559  H   LYS B 219      12.869  52.200   2.080  1.00  0.00           H  
ATOM   3560  HA  LYS B 219      15.513  53.159   1.201  1.00  0.00           H  
ATOM   3561 1HB  LYS B 219      14.574  51.676   3.668  1.00  0.00           H  
ATOM   3562 2HB  LYS B 219      16.268  52.005   3.334  1.00  0.00           H  
ATOM   3563 1HG  LYS B 219      15.739  54.437   3.298  1.00  0.00           H  
ATOM   3564 2HG  LYS B 219      14.090  54.044   3.755  1.00  0.00           H  
ATOM   3565 1HD  LYS B 219      14.878  52.986   5.836  1.00  0.00           H  
ATOM   3566 2HD  LYS B 219      16.557  53.254   5.354  1.00  0.00           H  
ATOM   3567 1HE  LYS B 219      16.151  55.703   5.374  1.00  0.00           H  
ATOM   3568 2HE  LYS B 219      14.493  55.402   5.909  1.00  0.00           H  
ATOM   3569 1HZ  LYS B 219      15.931  55.921   7.753  1.00  0.00           H  
ATOM   3570 2HZ  LYS B 219      15.376  54.376   7.900  1.00  0.00           H  
ATOM   3571 3HZ  LYS B 219      16.926  54.654   7.400  1.00  0.00           H  
ATOM   3572  N   LEU B 220      14.613  50.228   0.496  1.00  0.00           N  
ATOM   3573  CA  LEU B 220      15.063  48.940  -0.027  1.00  0.00           C  
ATOM   3574  C   LEU B 220      14.370  48.640  -1.356  1.00  0.00           C  
ATOM   3575  O   LEU B 220      13.352  49.236  -1.689  1.00  0.00           O  
ATOM   3576  CB  LEU B 220      14.919  47.853   1.077  1.00  0.00           C  
ATOM   3577  CG  LEU B 220      13.512  47.417   1.534  1.00  0.00           C  
ATOM   3578  CD1 LEU B 220      13.581  46.032   2.199  1.00  0.00           C  
ATOM   3579  CD2 LEU B 220      13.005  48.403   2.508  1.00  0.00           C  
ATOM   3580  H   LEU B 220      13.625  50.488   0.420  1.00  0.00           H  
ATOM   3581  HA  LEU B 220      16.127  49.011  -0.244  1.00  0.00           H  
ATOM   3582 1HB  LEU B 220      15.419  46.977   0.747  1.00  0.00           H  
ATOM   3583 2HB  LEU B 220      15.439  48.210   1.964  1.00  0.00           H  
ATOM   3584  HG  LEU B 220      12.843  47.365   0.672  1.00  0.00           H  
ATOM   3585 1HD1 LEU B 220      12.582  45.741   2.525  1.00  0.00           H  
ATOM   3586 2HD1 LEU B 220      13.956  45.302   1.487  1.00  0.00           H  
ATOM   3587 3HD1 LEU B 220      14.246  46.076   3.060  1.00  0.00           H  
ATOM   3588 1HD2 LEU B 220      12.023  48.114   2.841  1.00  0.00           H  
ATOM   3589 2HD2 LEU B 220      13.672  48.457   3.366  1.00  0.00           H  
ATOM   3590 3HD2 LEU B 220      12.957  49.372   2.026  1.00  0.00           H  
ATOM   3591  N   GLN B 221      14.961  47.774  -2.167  1.00  0.00           N  
ATOM   3592  CA  GLN B 221      14.437  47.601  -3.522  1.00  0.00           C  
ATOM   3593  C   GLN B 221      13.026  47.007  -3.575  1.00  0.00           C  
ATOM   3594  O   GLN B 221      12.683  46.162  -2.743  1.00  0.00           O  
ATOM   3595  CB  GLN B 221      15.386  46.738  -4.368  1.00  0.00           C  
ATOM   3596  CG  GLN B 221      16.750  47.376  -4.647  1.00  0.00           C  
ATOM   3597  CD  GLN B 221      16.673  48.684  -5.419  1.00  0.00           C  
ATOM   3598  OE1 GLN B 221      16.022  48.776  -6.470  1.00  0.00           O  
ATOM   3599  NE2 GLN B 221      17.345  49.712  -4.903  1.00  0.00           N  
ATOM   3600  H   GLN B 221      15.772  47.247  -1.849  1.00  0.00           H  
ATOM   3601  HA  GLN B 221      14.436  48.593  -3.954  1.00  0.00           H  
ATOM   3602 1HB  GLN B 221      15.579  45.805  -3.841  1.00  0.00           H  
ATOM   3603 2HB  GLN B 221      14.910  46.480  -5.317  1.00  0.00           H  
ATOM   3604 1HG  GLN B 221      17.249  47.564  -3.699  1.00  0.00           H  
ATOM   3605 2HG  GLN B 221      17.336  46.686  -5.242  1.00  0.00           H  
ATOM   3606 1HE2 GLN B 221      17.339  50.600  -5.365  1.00  0.00           H  
ATOM   3607 2HE2 GLN B 221      17.860  49.595  -4.053  1.00  0.00           H  
ATOM   3608  N   PRO B 222      12.175  47.468  -4.525  1.00  0.00           N  
ATOM   3609  CA  PRO B 222      10.841  46.972  -4.808  1.00  0.00           C  
ATOM   3610  C   PRO B 222      10.960  45.638  -5.487  1.00  0.00           C  
ATOM   3611  O   PRO B 222      11.994  45.347  -6.090  1.00  0.00           O  
ATOM   3612  CB  PRO B 222      10.260  48.029  -5.726  1.00  0.00           C  
ATOM   3613  CG  PRO B 222      11.453  48.576  -6.460  1.00  0.00           C  
ATOM   3614  CD  PRO B 222      12.591  48.548  -5.461  1.00  0.00           C  
ATOM   3615  HA  PRO B 222      10.267  46.889  -3.873  1.00  0.00           H  
ATOM   3616 1HB  PRO B 222       9.511  47.569  -6.387  1.00  0.00           H  
ATOM   3617 2HB  PRO B 222       9.736  48.786  -5.126  1.00  0.00           H  
ATOM   3618 1HG  PRO B 222      11.660  47.952  -7.342  1.00  0.00           H  
ATOM   3619 2HG  PRO B 222      11.236  49.587  -6.833  1.00  0.00           H  
ATOM   3620 1HD  PRO B 222      13.511  48.296  -6.007  1.00  0.00           H  
ATOM   3621 2HD  PRO B 222      12.654  49.515  -4.928  1.00  0.00           H  
ATOM   3622  N   ALA B 223       9.915  44.833  -5.383  1.00  0.00           N  
ATOM   3623  CA  ALA B 223       9.871  43.496  -5.961  1.00  0.00           C  
ATOM   3624  C   ALA B 223      11.199  42.790  -5.762  1.00  0.00           C  
ATOM   3625  O   ALA B 223      11.793  42.280  -6.716  1.00  0.00           O  
ATOM   3626  CB  ALA B 223       9.541  43.574  -7.437  1.00  0.00           C  
ATOM   3627  H   ALA B 223       9.085  45.162  -4.903  1.00  0.00           H  
ATOM   3628  HA  ALA B 223       9.103  42.924  -5.435  1.00  0.00           H  
ATOM   3629 1HB  ALA B 223       9.501  42.575  -7.853  1.00  0.00           H  
ATOM   3630 2HB  ALA B 223       8.577  44.066  -7.563  1.00  0.00           H  
ATOM   3631 3HB  ALA B 223      10.315  44.149  -7.947  1.00  0.00           H  
ATOM   3632  N   ALA B 224      11.643  42.708  -4.513  1.00  0.00           N  
ATOM   3633  CA  ALA B 224      12.940  42.141  -4.235  1.00  0.00           C  
ATOM   3634  C   ALA B 224      12.891  41.258  -3.030  1.00  0.00           C  
ATOM   3635  O   ALA B 224      12.159  41.492  -2.067  1.00  0.00           O  
ATOM   3636  CB  ALA B 224      13.945  43.248  -4.006  1.00  0.00           C  
ATOM   3637  H   ALA B 224      11.107  43.134  -3.762  1.00  0.00           H  
ATOM   3638  HA  ALA B 224      13.247  41.536  -5.087  1.00  0.00           H  
ATOM   3639 1HB  ALA B 224      14.918  42.819  -3.803  1.00  0.00           H  
ATOM   3640 2HB  ALA B 224      13.997  43.882  -4.893  1.00  0.00           H  
ATOM   3641 3HB  ALA B 224      13.622  43.835  -3.160  1.00  0.00           H  
ATOM   3642  N   MET B 225      13.681  40.213  -3.086  1.00  0.00           N  
ATOM   3643  CA  MET B 225      13.719  39.289  -1.993  1.00  0.00           C  
ATOM   3644  C   MET B 225      14.936  39.585  -1.161  1.00  0.00           C  
ATOM   3645  O   MET B 225      16.041  39.743  -1.694  1.00  0.00           O  
ATOM   3646  CB  MET B 225      13.666  37.884  -2.566  1.00  0.00           C  
ATOM   3647  CG  MET B 225      13.635  36.785  -1.594  1.00  0.00           C  
ATOM   3648  SD  MET B 225      13.463  35.202  -2.442  1.00  0.00           S  
ATOM   3649  CE  MET B 225      11.668  35.199  -2.839  1.00  0.00           C  
ATOM   3650  H   MET B 225      14.261  40.050  -3.899  1.00  0.00           H  
ATOM   3651  HA  MET B 225      12.850  39.433  -1.363  1.00  0.00           H  
ATOM   3652 1HB  MET B 225      12.781  37.783  -3.188  1.00  0.00           H  
ATOM   3653 2HB  MET B 225      14.529  37.722  -3.212  1.00  0.00           H  
ATOM   3654 1HG  MET B 225      14.556  36.777  -1.007  1.00  0.00           H  
ATOM   3655 2HG  MET B 225      12.800  36.930  -0.924  1.00  0.00           H  
ATOM   3656 1HE  MET B 225      11.412  34.283  -3.375  1.00  0.00           H  
ATOM   3657 2HE  MET B 225      11.082  35.260  -1.926  1.00  0.00           H  
ATOM   3658 3HE  MET B 225      11.440  36.051  -3.478  1.00  0.00           H  
ATOM   3659  N   TYR B 226      14.705  39.725   0.139  1.00  0.00           N  
ATOM   3660  CA  TYR B 226      15.740  40.032   1.109  1.00  0.00           C  
ATOM   3661  C   TYR B 226      15.967  38.970   2.149  1.00  0.00           C  
ATOM   3662  O   TYR B 226      15.040  38.281   2.591  1.00  0.00           O  
ATOM   3663  CB  TYR B 226      15.471  41.360   1.808  1.00  0.00           C  
ATOM   3664  CG  TYR B 226      15.782  42.580   0.990  1.00  0.00           C  
ATOM   3665  CD1 TYR B 226      14.921  43.108   0.029  1.00  0.00           C  
ATOM   3666  CD2 TYR B 226      16.991  43.190   1.238  1.00  0.00           C  
ATOM   3667  CE1 TYR B 226      15.312  44.263  -0.677  1.00  0.00           C  
ATOM   3668  CE2 TYR B 226      17.374  44.309   0.550  1.00  0.00           C  
ATOM   3669  CZ  TYR B 226      16.555  44.853  -0.405  1.00  0.00           C  
ATOM   3670  OH  TYR B 226      16.975  45.996  -1.074  1.00  0.00           O  
ATOM   3671  H   TYR B 226      13.754  39.592   0.477  1.00  0.00           H  
ATOM   3672  HA  TYR B 226      16.681  40.137   0.569  1.00  0.00           H  
ATOM   3673 1HB  TYR B 226      14.416  41.400   2.088  1.00  0.00           H  
ATOM   3674 2HB  TYR B 226      16.058  41.409   2.726  1.00  0.00           H  
ATOM   3675  HD1 TYR B 226      13.958  42.635  -0.170  1.00  0.00           H  
ATOM   3676  HD2 TYR B 226      17.650  42.770   1.996  1.00  0.00           H  
ATOM   3677  HE1 TYR B 226      14.651  44.695  -1.427  1.00  0.00           H  
ATOM   3678  HE2 TYR B 226      18.339  44.770   0.764  1.00  0.00           H  
ATOM   3679  HH  TYR B 226      17.881  46.201  -0.813  1.00  0.00           H  
ATOM   3680  N   GLU B 227      17.224  38.895   2.562  1.00  0.00           N  
ATOM   3681  CA  GLU B 227      17.662  38.056   3.662  1.00  0.00           C  
ATOM   3682  C   GLU B 227      18.024  38.943   4.828  1.00  0.00           C  
ATOM   3683  O   GLU B 227      18.809  39.883   4.659  1.00  0.00           O  
ATOM   3684  CB  GLU B 227      18.895  37.245   3.283  1.00  0.00           C  
ATOM   3685  CG  GLU B 227      19.357  36.329   4.385  1.00  0.00           C  
ATOM   3686  CD  GLU B 227      20.466  35.414   4.011  1.00  0.00           C  
ATOM   3687  OE1 GLU B 227      20.834  35.395   2.864  1.00  0.00           O  
ATOM   3688  OE2 GLU B 227      20.963  34.717   4.887  1.00  0.00           O  
ATOM   3689  H   GLU B 227      17.913  39.490   2.097  1.00  0.00           H  
ATOM   3690  HA  GLU B 227      16.851  37.390   3.963  1.00  0.00           H  
ATOM   3691 1HB  GLU B 227      18.689  36.661   2.396  1.00  0.00           H  
ATOM   3692 2HB  GLU B 227      19.714  37.926   3.045  1.00  0.00           H  
ATOM   3693 1HG  GLU B 227      19.682  36.933   5.231  1.00  0.00           H  
ATOM   3694 2HG  GLU B 227      18.504  35.744   4.703  1.00  0.00           H  
ATOM   3695  N   ILE B 228      17.491  38.651   6.011  1.00  0.00           N  
ATOM   3696  CA  ILE B 228      17.834  39.470   7.165  1.00  0.00           C  
ATOM   3697  C   ILE B 228      18.177  38.615   8.349  1.00  0.00           C  
ATOM   3698  O   ILE B 228      17.575  37.560   8.568  1.00  0.00           O  
ATOM   3699  CB  ILE B 228      16.693  40.437   7.499  1.00  0.00           C  
ATOM   3700  CG1 ILE B 228      17.064  41.361   8.597  1.00  0.00           C  
ATOM   3701  CG2 ILE B 228      15.479  39.657   7.908  1.00  0.00           C  
ATOM   3702  CD1 ILE B 228      16.151  42.571   8.632  1.00  0.00           C  
ATOM   3703  H   ILE B 228      16.819  37.889   6.098  1.00  0.00           H  
ATOM   3704  HA  ILE B 228      18.707  40.057   6.921  1.00  0.00           H  
ATOM   3705  HB  ILE B 228      16.470  41.044   6.626  1.00  0.00           H  
ATOM   3706 1HG1 ILE B 228      16.985  40.837   9.548  1.00  0.00           H  
ATOM   3707 2HG1 ILE B 228      18.078  41.690   8.478  1.00  0.00           H  
ATOM   3708 1HG2 ILE B 228      14.678  40.336   8.141  1.00  0.00           H  
ATOM   3709 2HG2 ILE B 228      15.180  39.015   7.102  1.00  0.00           H  
ATOM   3710 3HG2 ILE B 228      15.712  39.067   8.775  1.00  0.00           H  
ATOM   3711 1HD1 ILE B 228      16.428  43.225   9.436  1.00  0.00           H  
ATOM   3712 2HD1 ILE B 228      16.238  43.108   7.689  1.00  0.00           H  
ATOM   3713 3HD1 ILE B 228      15.121  42.248   8.774  1.00  0.00           H  
ATOM   3714  N   LYS B 229      19.166  39.059   9.110  1.00  0.00           N  
ATOM   3715  CA  LYS B 229      19.606  38.351  10.308  1.00  0.00           C  
ATOM   3716  C   LYS B 229      20.105  39.302  11.378  1.00  0.00           C  
ATOM   3717  O   LYS B 229      20.453  40.440  11.077  1.00  0.00           O  
ATOM   3718  CB  LYS B 229      20.662  37.332   9.915  1.00  0.00           C  
ATOM   3719  CG  LYS B 229      21.883  37.905   9.226  1.00  0.00           C  
ATOM   3720  CD  LYS B 229      22.831  36.766   8.830  1.00  0.00           C  
ATOM   3721  CE  LYS B 229      24.154  37.256   8.269  1.00  0.00           C  
ATOM   3722  NZ  LYS B 229      25.016  36.112   7.793  1.00  0.00           N  
ATOM   3723  H   LYS B 229      19.632  39.921   8.831  1.00  0.00           H  
ATOM   3724  HA  LYS B 229      18.767  37.801  10.717  1.00  0.00           H  
ATOM   3725 1HB  LYS B 229      20.994  36.797  10.810  1.00  0.00           H  
ATOM   3726 2HB  LYS B 229      20.224  36.595   9.242  1.00  0.00           H  
ATOM   3727 1HG  LYS B 229      21.561  38.426   8.324  1.00  0.00           H  
ATOM   3728 2HG  LYS B 229      22.364  38.617   9.847  1.00  0.00           H  
ATOM   3729 1HD  LYS B 229      23.031  36.145   9.699  1.00  0.00           H  
ATOM   3730 2HD  LYS B 229      22.340  36.142   8.075  1.00  0.00           H  
ATOM   3731 1HE  LYS B 229      23.972  37.918   7.466  1.00  0.00           H  
ATOM   3732 2HE  LYS B 229      24.674  37.797   9.017  1.00  0.00           H  
ATOM   3733 1HZ  LYS B 229      25.883  36.481   7.427  1.00  0.00           H  
ATOM   3734 2HZ  LYS B 229      25.216  35.480   8.558  1.00  0.00           H  
ATOM   3735 3HZ  LYS B 229      24.530  35.600   7.069  1.00  0.00           H  
ATOM   3736  N   VAL B 230      20.117  38.863  12.637  1.00  0.00           N  
ATOM   3737  CA  VAL B 230      20.624  39.752  13.688  1.00  0.00           C  
ATOM   3738  C   VAL B 230      21.651  39.080  14.588  1.00  0.00           C  
ATOM   3739  O   VAL B 230      21.675  37.853  14.739  1.00  0.00           O  
ATOM   3740  CB  VAL B 230      19.473  40.247  14.596  1.00  0.00           C  
ATOM   3741  CG1 VAL B 230      18.455  41.052  13.857  1.00  0.00           C  
ATOM   3742  CG2 VAL B 230      18.817  39.129  15.127  1.00  0.00           C  
ATOM   3743  H   VAL B 230      19.788  37.923  12.860  1.00  0.00           H  
ATOM   3744  HA  VAL B 230      21.094  40.607  13.214  1.00  0.00           H  
ATOM   3745  HB  VAL B 230      19.899  40.865  15.395  1.00  0.00           H  
ATOM   3746 1HG1 VAL B 230      17.677  41.372  14.542  1.00  0.00           H  
ATOM   3747 2HG1 VAL B 230      18.923  41.881  13.439  1.00  0.00           H  
ATOM   3748 3HG1 VAL B 230      18.015  40.455  13.064  1.00  0.00           H  
ATOM   3749 1HG2 VAL B 230      18.021  39.450  15.798  1.00  0.00           H  
ATOM   3750 2HG2 VAL B 230      18.397  38.533  14.317  1.00  0.00           H  
ATOM   3751 3HG2 VAL B 230      19.553  38.560  15.646  1.00  0.00           H  
ATOM   3752  N   ARG B 231      22.464  39.894  15.247  1.00  0.00           N  
ATOM   3753  CA  ARG B 231      23.417  39.392  16.242  1.00  0.00           C  
ATOM   3754  C   ARG B 231      23.627  40.400  17.378  1.00  0.00           C  
ATOM   3755  O   ARG B 231      23.252  41.568  17.247  1.00  0.00           O  
ATOM   3756  CB  ARG B 231      24.734  39.051  15.609  1.00  0.00           C  
ATOM   3757  CG  ARG B 231      25.390  40.185  15.032  1.00  0.00           C  
ATOM   3758  CD  ARG B 231      26.716  39.843  14.513  1.00  0.00           C  
ATOM   3759  NE  ARG B 231      27.353  40.993  13.895  1.00  0.00           N  
ATOM   3760  CZ  ARG B 231      28.595  41.050  13.444  1.00  0.00           C  
ATOM   3761  NH1 ARG B 231      29.412  40.012  13.526  1.00  0.00           N  
ATOM   3762  NH2 ARG B 231      28.965  42.195  12.905  1.00  0.00           N  
ATOM   3763  H   ARG B 231      22.437  40.885  15.002  1.00  0.00           H  
ATOM   3764  HA  ARG B 231      23.016  38.475  16.672  1.00  0.00           H  
ATOM   3765 1HB  ARG B 231      25.404  38.633  16.360  1.00  0.00           H  
ATOM   3766 2HB  ARG B 231      24.605  38.300  14.846  1.00  0.00           H  
ATOM   3767 1HG  ARG B 231      24.782  40.593  14.243  1.00  0.00           H  
ATOM   3768 2HG  ARG B 231      25.488  40.920  15.792  1.00  0.00           H  
ATOM   3769 1HD  ARG B 231      27.325  39.523  15.329  1.00  0.00           H  
ATOM   3770 2HD  ARG B 231      26.653  39.045  13.807  1.00  0.00           H  
ATOM   3771  HE  ARG B 231      26.801  41.858  13.749  1.00  0.00           H  
ATOM   3772 1HH1 ARG B 231      29.089  39.149  13.944  1.00  0.00           H  
ATOM   3773 2HH1 ARG B 231      30.356  40.083  13.176  1.00  0.00           H  
ATOM   3774 1HH2 ARG B 231      28.253  42.953  12.854  1.00  0.00           H  
ATOM   3775 2HH2 ARG B 231      29.896  42.322  12.541  1.00  0.00           H  
ATOM   3776  N   SER B 232      24.218  39.962  18.504  1.00  0.00           N  
ATOM   3777  CA  SER B 232      24.376  40.875  19.649  1.00  0.00           C  
ATOM   3778  C   SER B 232      25.772  40.941  20.275  1.00  0.00           C  
ATOM   3779  O   SER B 232      26.555  39.996  20.170  1.00  0.00           O  
ATOM   3780  CB  SER B 232      23.441  40.443  20.730  1.00  0.00           C  
ATOM   3781  OG  SER B 232      22.118  40.406  20.277  1.00  0.00           O  
ATOM   3782  H   SER B 232      24.515  38.998  18.575  1.00  0.00           H  
ATOM   3783  HA  SER B 232      24.113  41.880  19.325  1.00  0.00           H  
ATOM   3784 1HB  SER B 232      23.735  39.461  21.097  1.00  0.00           H  
ATOM   3785 2HB  SER B 232      23.532  41.142  21.541  1.00  0.00           H  
ATOM   3786  HG  SER B 232      21.776  41.313  20.296  1.00  0.00           H  
ATOM   3787  N   ILE B 233      26.056  42.050  20.978  1.00  0.00           N  
ATOM   3788  CA  ILE B 233      27.332  42.214  21.698  1.00  0.00           C  
ATOM   3789  C   ILE B 233      27.105  42.951  23.044  1.00  0.00           C  
ATOM   3790  O   ILE B 233      26.219  43.802  23.112  1.00  0.00           O  
ATOM   3791  CB  ILE B 233      28.287  42.996  20.803  1.00  0.00           C  
ATOM   3792  CG1 ILE B 233      29.669  43.016  21.348  1.00  0.00           C  
ATOM   3793  CG2 ILE B 233      27.753  44.389  20.658  1.00  0.00           C  
ATOM   3794  CD1 ILE B 233      30.672  43.395  20.356  1.00  0.00           C  
ATOM   3795  H   ILE B 233      25.373  42.811  20.967  1.00  0.00           H  
ATOM   3796  HA  ILE B 233      27.753  41.232  21.854  1.00  0.00           H  
ATOM   3797  HB  ILE B 233      28.343  42.522  19.850  1.00  0.00           H  
ATOM   3798 1HG1 ILE B 233      29.722  43.718  22.183  1.00  0.00           H  
ATOM   3799 2HG1 ILE B 233      29.932  42.027  21.689  1.00  0.00           H  
ATOM   3800 1HG2 ILE B 233      28.404  44.959  20.004  1.00  0.00           H  
ATOM   3801 2HG2 ILE B 233      26.756  44.348  20.231  1.00  0.00           H  
ATOM   3802 3HG2 ILE B 233      27.714  44.863  21.642  1.00  0.00           H  
ATOM   3803 1HD1 ILE B 233      31.662  43.375  20.823  1.00  0.00           H  
ATOM   3804 2HD1 ILE B 233      30.645  42.682  19.530  1.00  0.00           H  
ATOM   3805 3HD1 ILE B 233      30.459  44.394  19.986  1.00  0.00           H  
ATOM   3806  N   PRO B 234      27.821  42.655  24.153  1.00  0.00           N  
ATOM   3807  CA  PRO B 234      27.652  43.340  25.416  1.00  0.00           C  
ATOM   3808  C   PRO B 234      27.951  44.803  25.231  1.00  0.00           C  
ATOM   3809  O   PRO B 234      28.922  45.137  24.544  1.00  0.00           O  
ATOM   3810  CB  PRO B 234      28.711  42.688  26.304  1.00  0.00           C  
ATOM   3811  CG  PRO B 234      28.961  41.358  25.683  1.00  0.00           C  
ATOM   3812  CD  PRO B 234      28.859  41.617  24.212  1.00  0.00           C  
ATOM   3813  HA  PRO B 234      26.648  43.196  25.820  1.00  0.00           H  
ATOM   3814 1HB  PRO B 234      29.601  43.317  26.328  1.00  0.00           H  
ATOM   3815 2HB  PRO B 234      28.341  42.620  27.335  1.00  0.00           H  
ATOM   3816 1HG  PRO B 234      29.966  41.021  25.938  1.00  0.00           H  
ATOM   3817 2HG  PRO B 234      28.263  40.605  26.058  1.00  0.00           H  
ATOM   3818 1HD  PRO B 234      29.822  42.030  23.920  1.00  0.00           H  
ATOM   3819 2HD  PRO B 234      28.633  40.730  23.681  1.00  0.00           H  
ATOM   3820  N   ASP B 235      27.191  45.671  25.893  1.00  0.00           N  
ATOM   3821  CA  ASP B 235      27.503  47.087  25.791  1.00  0.00           C  
ATOM   3822  C   ASP B 235      27.234  47.920  27.044  1.00  0.00           C  
ATOM   3823  O   ASP B 235      26.539  48.939  26.966  1.00  0.00           O  
ATOM   3824  CB  ASP B 235      26.715  47.702  24.623  1.00  0.00           C  
ATOM   3825  CG  ASP B 235      27.211  49.115  24.223  1.00  0.00           C  
ATOM   3826  OD1 ASP B 235      28.359  49.432  24.522  1.00  0.00           O  
ATOM   3827  OD2 ASP B 235      26.426  49.873  23.658  1.00  0.00           O  
ATOM   3828  H   ASP B 235      26.373  45.351  26.415  1.00  0.00           H  
ATOM   3829  HA  ASP B 235      28.565  47.170  25.570  1.00  0.00           H  
ATOM   3830 1HB  ASP B 235      26.795  47.047  23.752  1.00  0.00           H  
ATOM   3831 2HB  ASP B 235      25.658  47.761  24.887  1.00  0.00           H  
ATOM   3832  N   HIS B 236      27.755  47.526  28.213  1.00  0.00           N  
ATOM   3833  CA  HIS B 236      27.572  48.449  29.338  1.00  0.00           C  
ATOM   3834  C   HIS B 236      28.757  48.495  30.285  1.00  0.00           C  
ATOM   3835  O   HIS B 236      29.574  49.425  30.286  1.00  0.00           O  
ATOM   3836  CB  HIS B 236      26.317  48.074  30.133  1.00  0.00           C  
ATOM   3837  CG  HIS B 236      26.073  48.953  31.320  1.00  0.00           C  
ATOM   3838  ND1 HIS B 236      25.730  50.283  31.203  1.00  0.00           N  
ATOM   3839  CD2 HIS B 236      26.120  48.692  32.648  1.00  0.00           C  
ATOM   3840  CE1 HIS B 236      25.578  50.803  32.408  1.00  0.00           C  
ATOM   3841  NE2 HIS B 236      25.809  49.858  33.301  1.00  0.00           N  
ATOM   3842  H   HIS B 236      28.323  46.674  28.294  1.00  0.00           H  
ATOM   3843  HA  HIS B 236      27.444  49.459  28.953  1.00  0.00           H  
ATOM   3844 1HB  HIS B 236      25.444  48.128  29.482  1.00  0.00           H  
ATOM   3845 2HB  HIS B 236      26.401  47.044  30.482  1.00  0.00           H  
ATOM   3846  HD1 HIS B 236      25.539  50.772  30.351  1.00  0.00           H  
ATOM   3847  HD2 HIS B 236      26.346  47.790  33.218  1.00  0.00           H  
ATOM   3848  HE1 HIS B 236      25.303  51.851  32.530  1.00  0.00           H  
ATOM   3849  N   TYR B 237      28.862  47.423  31.039  1.00  0.00           N  
ATOM   3850  CA  TYR B 237      29.910  47.142  31.996  1.00  0.00           C  
ATOM   3851  C   TYR B 237      30.660  46.008  31.415  1.00  0.00           C  
ATOM   3852  O   TYR B 237      31.884  45.995  31.348  1.00  0.00           O  
ATOM   3853  CB  TYR B 237      29.347  46.734  33.358  1.00  0.00           C  
ATOM   3854  CG  TYR B 237      30.421  46.181  34.305  1.00  0.00           C  
ATOM   3855  CD1 TYR B 237      31.260  46.972  35.064  1.00  0.00           C  
ATOM   3856  CD2 TYR B 237      30.574  44.821  34.338  1.00  0.00           C  
ATOM   3857  CE1 TYR B 237      32.234  46.374  35.855  1.00  0.00           C  
ATOM   3858  CE2 TYR B 237      31.525  44.227  35.093  1.00  0.00           C  
ATOM   3859  CZ  TYR B 237      32.356  44.974  35.852  1.00  0.00           C  
ATOM   3860  OH  TYR B 237      33.328  44.332  36.594  1.00  0.00           O  
ATOM   3861  H   TYR B 237      28.135  46.736  30.946  1.00  0.00           H  
ATOM   3862  HA  TYR B 237      30.577  47.996  32.095  1.00  0.00           H  
ATOM   3863 1HB  TYR B 237      28.874  47.591  33.837  1.00  0.00           H  
ATOM   3864 2HB  TYR B 237      28.581  45.972  33.228  1.00  0.00           H  
ATOM   3865  HD1 TYR B 237      31.167  48.035  35.034  1.00  0.00           H  
ATOM   3866  HD2 TYR B 237      29.931  44.217  33.736  1.00  0.00           H  
ATOM   3867  HE1 TYR B 237      32.901  46.989  36.454  1.00  0.00           H  
ATOM   3868  HE2 TYR B 237      31.625  43.139  35.084  1.00  0.00           H  
ATOM   3869  HH  TYR B 237      33.308  43.381  36.404  1.00  0.00           H  
ATOM   3870  N   PHE B 238      29.880  45.052  30.976  1.00  0.00           N  
ATOM   3871  CA  PHE B 238      30.407  43.852  30.409  1.00  0.00           C  
ATOM   3872  C   PHE B 238      30.820  44.198  28.996  1.00  0.00           C  
ATOM   3873  O   PHE B 238      30.153  45.001  28.321  1.00  0.00           O  
ATOM   3874  CB  PHE B 238      29.315  42.805  30.407  1.00  0.00           C  
ATOM   3875  CG  PHE B 238      28.983  42.392  31.784  1.00  0.00           C  
ATOM   3876  CD1 PHE B 238      27.917  43.001  32.438  1.00  0.00           C  
ATOM   3877  CD2 PHE B 238      29.704  41.442  32.435  1.00  0.00           C  
ATOM   3878  CE1 PHE B 238      27.591  42.670  33.707  1.00  0.00           C  
ATOM   3879  CE2 PHE B 238      29.382  41.101  33.733  1.00  0.00           C  
ATOM   3880  CZ  PHE B 238      28.317  41.729  34.366  1.00  0.00           C  
ATOM   3881  H   PHE B 238      28.885  45.155  31.067  1.00  0.00           H  
ATOM   3882  HA  PHE B 238      31.275  43.517  30.980  1.00  0.00           H  
ATOM   3883 1HB  PHE B 238      28.418  43.199  29.935  1.00  0.00           H  
ATOM   3884 2HB  PHE B 238      29.645  41.929  29.846  1.00  0.00           H  
ATOM   3885  HD1 PHE B 238      27.340  43.761  31.917  1.00  0.00           H  
ATOM   3886  HD2 PHE B 238      30.537  40.965  31.914  1.00  0.00           H  
ATOM   3887  HE1 PHE B 238      26.750  43.159  34.203  1.00  0.00           H  
ATOM   3888  HE2 PHE B 238      29.962  40.345  34.262  1.00  0.00           H  
ATOM   3889  HZ  PHE B 238      28.052  41.473  35.389  1.00  0.00           H  
ATOM   3890  N   LYS B 239      31.943  43.634  28.582  1.00  0.00           N  
ATOM   3891  CA  LYS B 239      32.494  43.817  27.251  1.00  0.00           C  
ATOM   3892  C   LYS B 239      32.734  42.459  26.645  1.00  0.00           C  
ATOM   3893  O   LYS B 239      32.723  41.456  27.373  1.00  0.00           O  
ATOM   3894  CB  LYS B 239      33.757  44.671  27.293  1.00  0.00           C  
ATOM   3895  CG  LYS B 239      33.514  46.041  27.961  1.00  0.00           C  
ATOM   3896  CD  LYS B 239      32.650  46.965  27.064  1.00  0.00           C  
ATOM   3897  CE  LYS B 239      32.433  48.340  27.707  1.00  0.00           C  
ATOM   3898  NZ  LYS B 239      31.588  49.223  26.848  1.00  0.00           N  
ATOM   3899  H   LYS B 239      32.423  43.010  29.232  1.00  0.00           H  
ATOM   3900  HA  LYS B 239      31.762  44.333  26.630  1.00  0.00           H  
ATOM   3901 1HB  LYS B 239      34.537  44.155  27.839  1.00  0.00           H  
ATOM   3902 2HB  LYS B 239      34.120  44.835  26.283  1.00  0.00           H  
ATOM   3903 1HG  LYS B 239      33.018  45.911  28.924  1.00  0.00           H  
ATOM   3904 2HG  LYS B 239      34.474  46.524  28.137  1.00  0.00           H  
ATOM   3905 1HD  LYS B 239      33.143  47.099  26.102  1.00  0.00           H  
ATOM   3906 2HD  LYS B 239      31.675  46.511  26.883  1.00  0.00           H  
ATOM   3907 1HE  LYS B 239      31.931  48.201  28.671  1.00  0.00           H  
ATOM   3908 2HE  LYS B 239      33.396  48.820  27.875  1.00  0.00           H  
ATOM   3909 1HZ  LYS B 239      31.448  50.113  27.304  1.00  0.00           H  
ATOM   3910 2HZ  LYS B 239      32.032  49.367  25.955  1.00  0.00           H  
ATOM   3911 3HZ  LYS B 239      30.697  48.774  26.706  1.00  0.00           H  
ATOM   3912  N   GLY B 240      32.890  42.390  25.329  1.00  0.00           N  
ATOM   3913  CA  GLY B 240      33.071  41.074  24.758  1.00  0.00           C  
ATOM   3914  C   GLY B 240      33.016  41.006  23.240  1.00  0.00           C  
ATOM   3915  O   GLY B 240      33.521  41.871  22.525  1.00  0.00           O  
ATOM   3916  H   GLY B 240      32.881  43.215  24.748  1.00  0.00           H  
ATOM   3917 1HA  GLY B 240      34.028  40.674  25.088  1.00  0.00           H  
ATOM   3918 2HA  GLY B 240      32.314  40.424  25.165  1.00  0.00           H  
ATOM   3919  N   PHE B 241      32.435  39.924  22.775  1.00  0.00           N  
ATOM   3920  CA  PHE B 241      32.409  39.577  21.382  1.00  0.00           C  
ATOM   3921  C   PHE B 241      31.006  39.498  20.817  1.00  0.00           C  
ATOM   3922  O   PHE B 241      30.027  39.463  21.557  1.00  0.00           O  
ATOM   3923  CB  PHE B 241      33.037  38.212  21.205  1.00  0.00           C  
ATOM   3924  CG  PHE B 241      34.357  38.105  21.849  1.00  0.00           C  
ATOM   3925  CD1 PHE B 241      34.516  37.272  22.945  1.00  0.00           C  
ATOM   3926  CD2 PHE B 241      35.430  38.848  21.430  1.00  0.00           C  
ATOM   3927  CE1 PHE B 241      35.728  37.160  23.572  1.00  0.00           C  
ATOM   3928  CE2 PHE B 241      36.647  38.742  22.074  1.00  0.00           C  
ATOM   3929  CZ  PHE B 241      36.793  37.892  23.141  1.00  0.00           C  
ATOM   3930  H   PHE B 241      31.992  39.303  23.451  1.00  0.00           H  
ATOM   3931  HA  PHE B 241      32.968  40.330  20.827  1.00  0.00           H  
ATOM   3932 1HB  PHE B 241      32.379  37.455  21.630  1.00  0.00           H  
ATOM   3933 2HB  PHE B 241      33.146  37.987  20.146  1.00  0.00           H  
ATOM   3934  HD1 PHE B 241      33.665  36.686  23.303  1.00  0.00           H  
ATOM   3935  HD2 PHE B 241      35.314  39.525  20.585  1.00  0.00           H  
ATOM   3936  HE1 PHE B 241      35.835  36.487  24.416  1.00  0.00           H  
ATOM   3937  HE2 PHE B 241      37.496  39.331  21.737  1.00  0.00           H  
ATOM   3938  HZ  PHE B 241      37.753  37.803  23.645  1.00  0.00           H  
ATOM   3939  N   TRP B 242      30.912  39.456  19.495  1.00  0.00           N  
ATOM   3940  CA  TRP B 242      29.628  39.270  18.853  1.00  0.00           C  
ATOM   3941  C   TRP B 242      29.141  37.846  19.034  1.00  0.00           C  
ATOM   3942  O   TRP B 242      29.919  36.887  18.936  1.00  0.00           O  
ATOM   3943  CB  TRP B 242      29.707  39.527  17.346  1.00  0.00           C  
ATOM   3944  CG  TRP B 242      29.841  40.937  17.002  1.00  0.00           C  
ATOM   3945  CD1 TRP B 242      30.952  41.591  16.577  1.00  0.00           C  
ATOM   3946  CD2 TRP B 242      28.793  41.914  17.078  1.00  0.00           C  
ATOM   3947  NE1 TRP B 242      30.670  42.917  16.398  1.00  0.00           N  
ATOM   3948  CE2 TRP B 242      29.341  43.129  16.715  1.00  0.00           C  
ATOM   3949  CE3 TRP B 242      27.446  41.852  17.441  1.00  0.00           C  
ATOM   3950  CZ2 TRP B 242      28.593  44.293  16.712  1.00  0.00           C  
ATOM   3951  CZ3 TRP B 242      26.685  43.011  17.431  1.00  0.00           C  
ATOM   3952  CH2 TRP B 242      27.246  44.199  17.082  1.00  0.00           C  
ATOM   3953  H   TRP B 242      31.746  39.528  18.930  1.00  0.00           H  
ATOM   3954  HA  TRP B 242      28.908  39.951  19.302  1.00  0.00           H  
ATOM   3955 1HB  TRP B 242      30.558  38.991  16.934  1.00  0.00           H  
ATOM   3956 2HB  TRP B 242      28.824  39.125  16.886  1.00  0.00           H  
ATOM   3957  HD1 TRP B 242      31.927  41.131  16.417  1.00  0.00           H  
ATOM   3958  HE1 TRP B 242      31.328  43.622  16.095  1.00  0.00           H  
ATOM   3959  HE3 TRP B 242      27.006  40.899  17.732  1.00  0.00           H  
ATOM   3960  HZ2 TRP B 242      29.021  45.254  16.437  1.00  0.00           H  
ATOM   3961  HZ3 TRP B 242      25.631  42.949  17.719  1.00  0.00           H  
ATOM   3962  HH2 TRP B 242      26.623  45.093  17.091  1.00  0.00           H  
ATOM   3963  N   SER B 243      27.840  37.730  19.234  1.00  0.00           N  
ATOM   3964  CA  SER B 243      27.141  36.470  19.321  1.00  0.00           C  
ATOM   3965  C   SER B 243      27.094  35.864  17.944  1.00  0.00           C  
ATOM   3966  O   SER B 243      27.397  36.536  16.959  1.00  0.00           O  
ATOM   3967  CB  SER B 243      25.706  36.688  19.705  1.00  0.00           C  
ATOM   3968  OG  SER B 243      25.014  37.252  18.616  1.00  0.00           O  
ATOM   3969  H   SER B 243      27.301  38.575  19.368  1.00  0.00           H  
ATOM   3970  HA  SER B 243      27.651  35.804  20.017  1.00  0.00           H  
ATOM   3971 1HB  SER B 243      25.243  35.747  19.996  1.00  0.00           H  
ATOM   3972 2HB  SER B 243      25.662  37.360  20.557  1.00  0.00           H  
ATOM   3973  HG  SER B 243      24.896  36.511  17.966  1.00  0.00           H  
ATOM   3974  N   GLU B 244      26.693  34.614  17.864  1.00  0.00           N  
ATOM   3975  CA  GLU B 244      26.483  33.987  16.580  1.00  0.00           C  
ATOM   3976  C   GLU B 244      25.263  34.651  15.994  1.00  0.00           C  
ATOM   3977  O   GLU B 244      24.527  35.345  16.705  1.00  0.00           O  
ATOM   3978  CB  GLU B 244      26.250  32.474  16.700  1.00  0.00           C  
ATOM   3979  CG  GLU B 244      27.468  31.648  17.125  1.00  0.00           C  
ATOM   3980  CD  GLU B 244      28.580  31.595  16.092  1.00  0.00           C  
ATOM   3981  OE1 GLU B 244      28.289  31.361  14.938  1.00  0.00           O  
ATOM   3982  OE2 GLU B 244      29.729  31.777  16.475  1.00  0.00           O  
ATOM   3983  H   GLU B 244      26.494  34.103  18.710  1.00  0.00           H  
ATOM   3984  HA  GLU B 244      27.338  34.179  15.932  1.00  0.00           H  
ATOM   3985 1HB  GLU B 244      25.451  32.287  17.412  1.00  0.00           H  
ATOM   3986 2HB  GLU B 244      25.911  32.087  15.735  1.00  0.00           H  
ATOM   3987 1HG  GLU B 244      27.861  32.077  18.031  1.00  0.00           H  
ATOM   3988 2HG  GLU B 244      27.143  30.633  17.346  1.00  0.00           H  
ATOM   3989  N   TRP B 245      25.082  34.505  14.703  1.00  0.00           N  
ATOM   3990  CA  TRP B 245      23.930  35.091  14.061  1.00  0.00           C  
ATOM   3991  C   TRP B 245      22.674  34.318  14.372  1.00  0.00           C  
ATOM   3992  O   TRP B 245      22.710  33.102  14.569  1.00  0.00           O  
ATOM   3993  CB  TRP B 245      24.087  35.107  12.562  1.00  0.00           C  
ATOM   3994  CG  TRP B 245      25.095  36.035  12.044  1.00  0.00           C  
ATOM   3995  CD1 TRP B 245      26.357  35.734  11.630  1.00  0.00           C  
ATOM   3996  CD2 TRP B 245      24.931  37.448  11.847  1.00  0.00           C  
ATOM   3997  NE1 TRP B 245      26.991  36.872  11.185  1.00  0.00           N  
ATOM   3998  CE2 TRP B 245      26.130  37.934  11.316  1.00  0.00           C  
ATOM   3999  CE3 TRP B 245      23.879  38.325  12.064  1.00  0.00           C  
ATOM   4000  CZ2 TRP B 245      26.303  39.285  11.004  1.00  0.00           C  
ATOM   4001  CZ3 TRP B 245      24.034  39.673  11.750  1.00  0.00           C  
ATOM   4002  CH2 TRP B 245      25.220  40.140  11.236  1.00  0.00           C  
ATOM   4003  H   TRP B 245      25.733  33.949  14.165  1.00  0.00           H  
ATOM   4004  HA  TRP B 245      23.803  36.110  14.421  1.00  0.00           H  
ATOM   4005 1HB  TRP B 245      24.340  34.106  12.224  1.00  0.00           H  
ATOM   4006 2HB  TRP B 245      23.127  35.363  12.118  1.00  0.00           H  
ATOM   4007  HD1 TRP B 245      26.796  34.737  11.646  1.00  0.00           H  
ATOM   4008  HE1 TRP B 245      27.938  36.915  10.826  1.00  0.00           H  
ATOM   4009  HE3 TRP B 245      22.947  37.950  12.465  1.00  0.00           H  
ATOM   4010  HZ2 TRP B 245      27.233  39.676  10.595  1.00  0.00           H  
ATOM   4011  HZ3 TRP B 245      23.191  40.355  11.925  1.00  0.00           H  
ATOM   4012  HH2 TRP B 245      25.312  41.206  11.009  1.00  0.00           H  
ATOM   4013  N   SER B 246      21.565  35.029  14.393  1.00  0.00           N  
ATOM   4014  CA  SER B 246      20.253  34.419  14.500  1.00  0.00           C  
ATOM   4015  C   SER B 246      20.032  33.687  13.188  1.00  0.00           C  
ATOM   4016  O   SER B 246      20.791  33.915  12.248  1.00  0.00           O  
ATOM   4017  CB  SER B 246      19.205  35.488  14.547  1.00  0.00           C  
ATOM   4018  OG  SER B 246      19.105  36.092  13.257  1.00  0.00           O  
ATOM   4019  H   SER B 246      21.621  36.042  14.323  1.00  0.00           H  
ATOM   4020  HA  SER B 246      20.224  33.762  15.366  1.00  0.00           H  
ATOM   4021 1HB  SER B 246      18.248  35.094  14.857  1.00  0.00           H  
ATOM   4022 2HB  SER B 246      19.503  36.227  15.279  1.00  0.00           H  
ATOM   4023  HG  SER B 246      18.568  35.445  12.687  1.00  0.00           H  
ATOM   4024  N   PRO B 247      19.059  32.787  13.077  1.00  0.00           N  
ATOM   4025  CA  PRO B 247      18.652  32.194  11.822  1.00  0.00           C  
ATOM   4026  C   PRO B 247      18.208  33.332  10.921  1.00  0.00           C  
ATOM   4027  O   PRO B 247      17.793  34.387  11.418  1.00  0.00           O  
ATOM   4028  CB  PRO B 247      17.492  31.291  12.228  1.00  0.00           C  
ATOM   4029  CG  PRO B 247      17.681  31.102  13.712  1.00  0.00           C  
ATOM   4030  CD  PRO B 247      18.250  32.415  14.216  1.00  0.00           C  
ATOM   4031  HA  PRO B 247      19.481  31.627  11.378  1.00  0.00           H  
ATOM   4032 1HB  PRO B 247      16.539  31.767  11.959  1.00  0.00           H  
ATOM   4033 2HB  PRO B 247      17.546  30.343  11.658  1.00  0.00           H  
ATOM   4034 1HG  PRO B 247      16.723  30.835  14.186  1.00  0.00           H  
ATOM   4035 2HG  PRO B 247      18.365  30.258  13.884  1.00  0.00           H  
ATOM   4036 1HD  PRO B 247      17.448  33.133  14.410  1.00  0.00           H  
ATOM   4037 2HD  PRO B 247      18.858  32.206  15.106  1.00  0.00           H  
ATOM   4038  N   SER B 248      18.369  33.174   9.617  1.00  0.00           N  
ATOM   4039  CA  SER B 248      17.937  34.251   8.753  1.00  0.00           C  
ATOM   4040  C   SER B 248      16.445  34.196   8.559  1.00  0.00           C  
ATOM   4041  O   SER B 248      15.834  33.131   8.639  1.00  0.00           O  
ATOM   4042  CB  SER B 248      18.618  34.202   7.420  1.00  0.00           C  
ATOM   4043  OG  SER B 248      20.007  34.398   7.546  1.00  0.00           O  
ATOM   4044  H   SER B 248      18.738  32.312   9.239  1.00  0.00           H  
ATOM   4045  HA  SER B 248      18.181  35.200   9.226  1.00  0.00           H  
ATOM   4046 1HB  SER B 248      18.408  33.273   6.919  1.00  0.00           H  
ATOM   4047 2HB  SER B 248      18.201  34.996   6.812  1.00  0.00           H  
ATOM   4048  HG  SER B 248      20.360  34.448   6.619  1.00  0.00           H  
ATOM   4049  N   TYR B 249      15.869  35.340   8.268  1.00  0.00           N  
ATOM   4050  CA  TYR B 249      14.462  35.452   7.940  1.00  0.00           C  
ATOM   4051  C   TYR B 249      14.410  35.981   6.521  1.00  0.00           C  
ATOM   4052  O   TYR B 249      15.209  36.848   6.152  1.00  0.00           O  
ATOM   4053  CB  TYR B 249      13.741  36.403   8.892  1.00  0.00           C  
ATOM   4054  CG  TYR B 249      12.249  36.515   8.673  1.00  0.00           C  
ATOM   4055  CD1 TYR B 249      11.405  35.620   9.315  1.00  0.00           C  
ATOM   4056  CD2 TYR B 249      11.715  37.489   7.829  1.00  0.00           C  
ATOM   4057  CE1 TYR B 249      10.044  35.709   9.144  1.00  0.00           C  
ATOM   4058  CE2 TYR B 249      10.342  37.564   7.663  1.00  0.00           C  
ATOM   4059  CZ  TYR B 249       9.515  36.691   8.319  1.00  0.00           C  
ATOM   4060  OH  TYR B 249       8.150  36.813   8.174  1.00  0.00           O  
ATOM   4061  H   TYR B 249      16.447  36.176   8.269  1.00  0.00           H  
ATOM   4062  HA  TYR B 249      13.991  34.468   7.962  1.00  0.00           H  
ATOM   4063 1HB  TYR B 249      13.904  36.074   9.921  1.00  0.00           H  
ATOM   4064 2HB  TYR B 249      14.163  37.386   8.809  1.00  0.00           H  
ATOM   4065  HD1 TYR B 249      11.821  34.856   9.970  1.00  0.00           H  
ATOM   4066  HD2 TYR B 249      12.371  38.189   7.314  1.00  0.00           H  
ATOM   4067  HE1 TYR B 249       9.385  35.015   9.667  1.00  0.00           H  
ATOM   4068  HE2 TYR B 249       9.903  38.317   7.024  1.00  0.00           H  
ATOM   4069  HH  TYR B 249       7.963  37.591   7.630  1.00  0.00           H  
ATOM   4070  N   TYR B 250      13.536  35.435   5.699  1.00  0.00           N  
ATOM   4071  CA  TYR B 250      13.480  35.939   4.335  1.00  0.00           C  
ATOM   4072  C   TYR B 250      12.114  36.508   4.005  1.00  0.00           C  
ATOM   4073  O   TYR B 250      11.079  35.911   4.327  1.00  0.00           O  
ATOM   4074  CB  TYR B 250      13.806  34.827   3.371  1.00  0.00           C  
ATOM   4075  CG  TYR B 250      15.214  34.216   3.471  1.00  0.00           C  
ATOM   4076  CD1 TYR B 250      15.484  33.199   4.371  1.00  0.00           C  
ATOM   4077  CD2 TYR B 250      16.184  34.617   2.603  1.00  0.00           C  
ATOM   4078  CE1 TYR B 250      16.714  32.579   4.381  1.00  0.00           C  
ATOM   4079  CE2 TYR B 250      17.410  34.000   2.609  1.00  0.00           C  
ATOM   4080  CZ  TYR B 250      17.679  32.989   3.474  1.00  0.00           C  
ATOM   4081  OH  TYR B 250      18.911  32.372   3.411  1.00  0.00           O  
ATOM   4082  H   TYR B 250      12.913  34.703   6.012  1.00  0.00           H  
ATOM   4083  HA  TYR B 250      14.204  36.739   4.220  1.00  0.00           H  
ATOM   4084 1HB  TYR B 250      13.083  34.022   3.506  1.00  0.00           H  
ATOM   4085 2HB  TYR B 250      13.679  35.202   2.357  1.00  0.00           H  
ATOM   4086  HD1 TYR B 250      14.717  32.877   5.061  1.00  0.00           H  
ATOM   4087  HD2 TYR B 250      15.976  35.412   1.886  1.00  0.00           H  
ATOM   4088  HE1 TYR B 250      16.911  31.764   5.085  1.00  0.00           H  
ATOM   4089  HE2 TYR B 250      18.175  34.310   1.900  1.00  0.00           H  
ATOM   4090  HH  TYR B 250      19.519  32.928   2.900  1.00  0.00           H  
ATOM   4091  N   PHE B 251      12.118  37.627   3.305  1.00  0.00           N  
ATOM   4092  CA  PHE B 251      10.869  38.277   2.953  1.00  0.00           C  
ATOM   4093  C   PHE B 251      10.990  38.952   1.605  1.00  0.00           C  
ATOM   4094  O   PHE B 251      12.101  39.190   1.131  1.00  0.00           O  
ATOM   4095  CB  PHE B 251      10.497  39.278   4.052  1.00  0.00           C  
ATOM   4096  CG  PHE B 251      11.415  40.478   4.206  1.00  0.00           C  
ATOM   4097  CD1 PHE B 251      11.125  41.679   3.575  1.00  0.00           C  
ATOM   4098  CD2 PHE B 251      12.563  40.398   4.960  1.00  0.00           C  
ATOM   4099  CE1 PHE B 251      11.949  42.770   3.708  1.00  0.00           C  
ATOM   4100  CE2 PHE B 251      13.397  41.490   5.093  1.00  0.00           C  
ATOM   4101  CZ  PHE B 251      13.085  42.680   4.468  1.00  0.00           C  
ATOM   4102  H   PHE B 251      13.019  38.034   3.044  1.00  0.00           H  
ATOM   4103  HA  PHE B 251      10.083  37.528   2.896  1.00  0.00           H  
ATOM   4104 1HB  PHE B 251       9.487  39.646   3.875  1.00  0.00           H  
ATOM   4105 2HB  PHE B 251      10.480  38.756   4.988  1.00  0.00           H  
ATOM   4106  HD1 PHE B 251      10.220  41.753   2.969  1.00  0.00           H  
ATOM   4107  HD2 PHE B 251      12.814  39.461   5.456  1.00  0.00           H  
ATOM   4108  HE1 PHE B 251      11.698  43.705   3.209  1.00  0.00           H  
ATOM   4109  HE2 PHE B 251      14.298  41.412   5.689  1.00  0.00           H  
ATOM   4110  HZ  PHE B 251      13.743  43.543   4.572  1.00  0.00           H  
ATOM   4111  N   ARG B 252       9.858  39.264   0.988  1.00  0.00           N  
ATOM   4112  CA  ARG B 252       9.874  39.888  -0.327  1.00  0.00           C  
ATOM   4113  C   ARG B 252       9.056  41.153  -0.318  1.00  0.00           C  
ATOM   4114  O   ARG B 252       7.947  41.177   0.240  1.00  0.00           O  
ATOM   4115  CB  ARG B 252       9.362  38.927  -1.401  1.00  0.00           C  
ATOM   4116  CG  ARG B 252       9.400  39.449  -2.776  1.00  0.00           C  
ATOM   4117  CD  ARG B 252       8.829  38.498  -3.733  1.00  0.00           C  
ATOM   4118  NE  ARG B 252       8.950  38.997  -5.083  1.00  0.00           N  
ATOM   4119  CZ  ARG B 252       8.099  39.883  -5.637  1.00  0.00           C  
ATOM   4120  NH1 ARG B 252       7.091  40.363  -4.929  1.00  0.00           N  
ATOM   4121  NH2 ARG B 252       8.280  40.276  -6.886  1.00  0.00           N  
ATOM   4122  H   ARG B 252       8.977  39.049   1.431  1.00  0.00           H  
ATOM   4123  HA  ARG B 252      10.890  40.159  -0.568  1.00  0.00           H  
ATOM   4124 1HB  ARG B 252       9.989  38.058  -1.433  1.00  0.00           H  
ATOM   4125 2HB  ARG B 252       8.345  38.609  -1.182  1.00  0.00           H  
ATOM   4126 1HG  ARG B 252       8.827  40.368  -2.834  1.00  0.00           H  
ATOM   4127 2HG  ARG B 252      10.428  39.648  -3.064  1.00  0.00           H  
ATOM   4128 1HD  ARG B 252       9.346  37.544  -3.668  1.00  0.00           H  
ATOM   4129 2HD  ARG B 252       7.779  38.361  -3.510  1.00  0.00           H  
ATOM   4130  HE  ARG B 252       9.712  38.652  -5.648  1.00  0.00           H  
ATOM   4131 1HH1 ARG B 252       6.962  40.062  -3.968  1.00  0.00           H  
ATOM   4132 2HH1 ARG B 252       6.451  41.029  -5.334  1.00  0.00           H  
ATOM   4133 1HH2 ARG B 252       9.062  39.911  -7.419  1.00  0.00           H  
ATOM   4134 2HH2 ARG B 252       7.658  40.945  -7.298  1.00  0.00           H  
ATOM   4135  N   THR B 253       9.631  42.212  -0.884  1.00  0.00           N  
ATOM   4136  CA  THR B 253       8.987  43.510  -0.896  1.00  0.00           C  
ATOM   4137  C   THR B 253       7.920  43.557  -2.011  1.00  0.00           C  
ATOM   4138  O   THR B 253       7.964  42.737  -2.934  1.00  0.00           O  
ATOM   4139  CB  THR B 253      10.069  44.591  -1.117  1.00  0.00           C  
ATOM   4140  OG1 THR B 253      10.642  44.444  -2.409  1.00  0.00           O  
ATOM   4141  CG2 THR B 253      11.188  44.408  -0.105  1.00  0.00           C  
ATOM   4142  H   THR B 253      10.550  42.095  -1.316  1.00  0.00           H  
ATOM   4143  HA  THR B 253       8.522  43.651   0.074  1.00  0.00           H  
ATOM   4144  HB  THR B 253       9.663  45.578  -1.016  1.00  0.00           H  
ATOM   4145  HG1 THR B 253      11.289  45.172  -2.556  1.00  0.00           H  
ATOM   4146 1HG2 THR B 253      11.958  45.161  -0.283  1.00  0.00           H  
ATOM   4147 2HG2 THR B 253      10.814  44.510   0.898  1.00  0.00           H  
ATOM   4148 3HG2 THR B 253      11.619  43.415  -0.227  1.00  0.00           H  
ATOM   4149  N   PRO B 254       6.965  44.508  -1.994  1.00  0.00           N  
ATOM   4150  CA  PRO B 254       5.941  44.698  -3.016  1.00  0.00           C  
ATOM   4151  C   PRO B 254       6.488  44.791  -4.428  1.00  0.00           C  
ATOM   4152  O   PRO B 254       7.320  45.653  -4.717  1.00  0.00           O  
ATOM   4153  OXT PRO B 254       6.111  44.022  -5.270  1.00  0.00           O  
ATOM   4154  CB  PRO B 254       5.308  46.016  -2.574  1.00  0.00           C  
ATOM   4155  CG  PRO B 254       5.485  46.025  -1.084  1.00  0.00           C  
ATOM   4156  CD  PRO B 254       6.834  45.439  -0.846  1.00  0.00           C  
ATOM   4157  HA  PRO B 254       5.214  43.876  -2.946  1.00  0.00           H  
ATOM   4158 1HB  PRO B 254       5.824  46.856  -3.061  1.00  0.00           H  
ATOM   4159 2HB  PRO B 254       4.257  46.054  -2.890  1.00  0.00           H  
ATOM   4160 1HG  PRO B 254       5.398  47.045  -0.706  1.00  0.00           H  
ATOM   4161 2HG  PRO B 254       4.679  45.446  -0.602  1.00  0.00           H  
ATOM   4162 1HD  PRO B 254       7.577  46.236  -0.877  1.00  0.00           H  
ATOM   4163 2HD  PRO B 254       6.793  44.919   0.117  1.00  0.00           H  
TER                                                                             
REMARK PDBinfo-LABEL:    1 SCAFFOLD
REMARK PDBinfo-LABEL:    2 SCAFFOLD
REMARK PDBinfo-LABEL:    3 SCAFFOLD
REMARK PDBinfo-LABEL:    4 SCAFFOLD CONNECTION
REMARK PDBinfo-LABEL:    5 MOTIF CONNECTION
REMARK PDBinfo-LABEL:    6 MOTIF
REMARK PDBinfo-LABEL:    7 MOTIF
REMARK PDBinfo-LABEL:    8 MOTIF
REMARK PDBinfo-LABEL:    9 MOTIF HOTSPOT
REMARK PDBinfo-LABEL:   10 MOTIF
REMARK PDBinfo-LABEL:   11 MOTIF
REMARK PDBinfo-LABEL:   12 MOTIF
REMARK PDBinfo-LABEL:   13 MOTIF
REMARK PDBinfo-LABEL:   14 MOTIF CONNECTION
REMARK PDBinfo-LABEL:   15 SCAFFOLD CONNECTION
REMARK PDBinfo-LABEL:   16 SCAFFOLD
REMARK PDBinfo-LABEL:   17 SCAFFOLD
REMARK PDBinfo-LABEL:   18 SCAFFOLD
REMARK PDBinfo-LABEL:   19 SCAFFOLD
REMARK PDBinfo-LABEL:   20 SCAFFOLD
REMARK PDBinfo-LABEL:   21 SCAFFOLD
REMARK PDBinfo-LABEL:   22 SCAFFOLD
REMARK PDBinfo-LABEL:   23 SCAFFOLD
REMARK PDBinfo-LABEL:   24 SCAFFOLD
REMARK PDBinfo-LABEL:   25 SCAFFOLD
REMARK PDBinfo-LABEL:   26 SCAFFOLD
REMARK PDBinfo-LABEL:   27 SCAFFOLD
REMARK PDBinfo-LABEL:   28 SCAFFOLD
REMARK PDBinfo-LABEL:   29 SCAFFOLD
REMARK PDBinfo-LABEL:   30 SCAFFOLD
REMARK PDBinfo-LABEL:   31 SCAFFOLD
REMARK PDBinfo-LABEL:   32 SCAFFOLD
REMARK PDBinfo-LABEL:   33 SCAFFOLD
REMARK PDBinfo-LABEL:   34 SCAFFOLD
REMARK PDBinfo-LABEL:   35 SCAFFOLD
REMARK PDBinfo-LABEL:   36 SCAFFOLD
REMARK PDBinfo-LABEL:   37 SCAFFOLD
REMARK PDBinfo-LABEL:   38 SCAFFOLD
REMARK PDBinfo-LABEL:   39 SCAFFOLD
REMARK PDBinfo-LABEL:   40 SCAFFOLD
REMARK PDBinfo-LABEL:   41 SCAFFOLD
REMARK PDBinfo-LABEL:   42 SCAFFOLD
REMARK PDBinfo-LABEL:   43 SCAFFOLD
REMARK PDBinfo-LABEL:   44 SCAFFOLD
REMARK PDBinfo-LABEL:   45 SCAFFOLD
REMARK PDBinfo-LABEL:   46 SCAFFOLD
REMARK PDBinfo-LABEL:   47 SCAFFOLD
REMARK PDBinfo-LABEL:   48 SCAFFOLD
REMARK PDBinfo-LABEL:   49 SCAFFOLD
REMARK PDBinfo-LABEL:   50 SCAFFOLD
REMARK PDBinfo-LABEL:   51 SCAFFOLD
REMARK PDBinfo-LABEL:   52 SCAFFOLD
REMARK PDBinfo-LABEL:   53 SCAFFOLD
REMARK PDBinfo-LABEL:   54 SCAFFOLD
REMARK PDBinfo-LABEL:   55 SCAFFOLD
REMARK PDBinfo-LABEL:   56 SCAFFOLD
REMARK PDBinfo-LABEL:   57 SCAFFOLD
REMARK PDBinfo-LABEL:   58 SCAFFOLD
REMARK PDBinfo-LABEL:   59 SCAFFOLD
REMARK PDBinfo-LABEL:   60 SCAFFOLD
REMARK PDBinfo-LABEL:   61 SCAFFOLD
REMARK PDBinfo-LABEL:   62 CONTEXT
REMARK PDBinfo-LABEL:   63 CONTEXT
REMARK PDBinfo-LABEL:   64 CONTEXT
REMARK PDBinfo-LABEL:   65 CONTEXT
REMARK PDBinfo-LABEL:   66 CONTEXT
REMARK PDBinfo-LABEL:   67 CONTEXT
REMARK PDBinfo-LABEL:   68 CONTEXT
REMARK PDBinfo-LABEL:   69 CONTEXT
REMARK PDBinfo-LABEL:   70 CONTEXT
REMARK PDBinfo-LABEL:   71 CONTEXT
REMARK PDBinfo-LABEL:   72 CONTEXT
REMARK PDBinfo-LABEL:   73 CONTEXT
REMARK PDBinfo-LABEL:   74 CONTEXT
REMARK PDBinfo-LABEL:   75 CONTEXT
REMARK PDBinfo-LABEL:   76 CONTEXT
REMARK PDBinfo-LABEL:   77 CONTEXT
REMARK PDBinfo-LABEL:   78 CONTEXT
REMARK PDBinfo-LABEL:   79 CONTEXT
REMARK PDBinfo-LABEL:   80 CONTEXT
REMARK PDBinfo-LABEL:   81 CONTEXT
REMARK PDBinfo-LABEL:   82 CONTEXT
REMARK PDBinfo-LABEL:   83 CONTEXT
REMARK PDBinfo-LABEL:   84 CONTEXT
REMARK PDBinfo-LABEL:   85 CONTEXT
REMARK PDBinfo-LABEL:   86 CONTEXT
REMARK PDBinfo-LABEL:   87 CONTEXT
REMARK PDBinfo-LABEL:   88 CONTEXT
REMARK PDBinfo-LABEL:   89 CONTEXT
REMARK PDBinfo-LABEL:   90 CONTEXT
REMARK PDBinfo-LABEL:   91 CONTEXT
REMARK PDBinfo-LABEL:   92 CONTEXT
REMARK PDBinfo-LABEL:   93 CONTEXT
REMARK PDBinfo-LABEL:   94 CONTEXT
REMARK PDBinfo-LABEL:   95 CONTEXT
REMARK PDBinfo-LABEL:   96 CONTEXT
REMARK PDBinfo-LABEL:   97 CONTEXT
REMARK PDBinfo-LABEL:   98 CONTEXT
REMARK PDBinfo-LABEL:   99 CONTEXT
REMARK PDBinfo-LABEL:  100 CONTEXT
REMARK PDBinfo-LABEL:  101 CONTEXT
REMARK PDBinfo-LABEL:  102 CONTEXT
REMARK PDBinfo-LABEL:  103 CONTEXT
REMARK PDBinfo-LABEL:  104 CONTEXT
REMARK PDBinfo-LABEL:  105 CONTEXT
REMARK PDBinfo-LABEL:  106 CONTEXT
REMARK PDBinfo-LABEL:  107 CONTEXT
REMARK PDBinfo-LABEL:  108 CONTEXT
REMARK PDBinfo-LABEL:  109 CONTEXT
REMARK PDBinfo-LABEL:  110 CONTEXT
REMARK PDBinfo-LABEL:  111 CONTEXT
REMARK PDBinfo-LABEL:  112 CONTEXT
REMARK PDBinfo-LABEL:  113 CONTEXT
REMARK PDBinfo-LABEL:  114 CONTEXT
REMARK PDBinfo-LABEL:  115 CONTEXT
REMARK PDBinfo-LABEL:  116 CONTEXT
REMARK PDBinfo-LABEL:  117 CONTEXT
REMARK PDBinfo-LABEL:  118 CONTEXT
REMARK PDBinfo-LABEL:  119 CONTEXT
REMARK PDBinfo-LABEL:  120 CONTEXT
REMARK PDBinfo-LABEL:  121 CONTEXT
REMARK PDBinfo-LABEL:  122 CONTEXT
REMARK PDBinfo-LABEL:  123 CONTEXT
REMARK PDBinfo-LABEL:  124 CONTEXT
REMARK PDBinfo-LABEL:  125 CONTEXT
REMARK PDBinfo-LABEL:  126 CONTEXT
REMARK PDBinfo-LABEL:  127 CONTEXT
REMARK PDBinfo-LABEL:  128 CONTEXT
REMARK PDBinfo-LABEL:  129 CONTEXT
REMARK PDBinfo-LABEL:  130 CONTEXT
REMARK PDBinfo-LABEL:  131 CONTEXT
REMARK PDBinfo-LABEL:  132 CONTEXT
REMARK PDBinfo-LABEL:  133 CONTEXT
REMARK PDBinfo-LABEL:  134 CONTEXT
REMARK PDBinfo-LABEL:  135 CONTEXT
REMARK PDBinfo-LABEL:  136 CONTEXT
REMARK PDBinfo-LABEL:  137 CONTEXT
REMARK PDBinfo-LABEL:  138 CONTEXT
REMARK PDBinfo-LABEL:  139 CONTEXT
REMARK PDBinfo-LABEL:  140 CONTEXT
REMARK PDBinfo-LABEL:  141 CONTEXT
REMARK PDBinfo-LABEL:  142 CONTEXT
REMARK PDBinfo-LABEL:  143 CONTEXT
REMARK PDBinfo-LABEL:  144 CONTEXT
REMARK PDBinfo-LABEL:  145 CONTEXT
REMARK PDBinfo-LABEL:  146 CONTEXT
REMARK PDBinfo-LABEL:  147 CONTEXT
REMARK PDBinfo-LABEL:  148 CONTEXT
REMARK PDBinfo-LABEL:  149 CONTEXT
REMARK PDBinfo-LABEL:  150 CONTEXT
REMARK PDBinfo-LABEL:  151 CONTEXT
REMARK PDBinfo-LABEL:  152 CONTEXT
REMARK PDBinfo-LABEL:  153 CONTEXT
REMARK PDBinfo-LABEL:  154 CONTEXT
REMARK PDBinfo-LABEL:  155 CONTEXT
REMARK PDBinfo-LABEL:  156 CONTEXT
REMARK PDBinfo-LABEL:  157 CONTEXT
REMARK PDBinfo-LABEL:  158 CONTEXT
REMARK PDBinfo-LABEL:  159 CONTEXT
REMARK PDBinfo-LABEL:  160 CONTEXT
REMARK PDBinfo-LABEL:  161 CONTEXT
REMARK PDBinfo-LABEL:  162 CONTEXT
REMARK PDBinfo-LABEL:  163 CONTEXT
REMARK PDBinfo-LABEL:  164 CONTEXT
REMARK PDBinfo-LABEL:  165 CONTEXT
REMARK PDBinfo-LABEL:  166 CONTEXT
REMARK PDBinfo-LABEL:  167 CONTEXT
REMARK PDBinfo-LABEL:  168 CONTEXT
REMARK PDBinfo-LABEL:  169 CONTEXT
REMARK PDBinfo-LABEL:  170 CONTEXT
REMARK PDBinfo-LABEL:  171 CONTEXT
REMARK PDBinfo-LABEL:  172 CONTEXT
REMARK PDBinfo-LABEL:  173 CONTEXT
REMARK PDBinfo-LABEL:  174 CONTEXT
REMARK PDBinfo-LABEL:  175 CONTEXT
REMARK PDBinfo-LABEL:  176 CONTEXT
REMARK PDBinfo-LABEL:  177 CONTEXT
REMARK PDBinfo-LABEL:  178 CONTEXT
REMARK PDBinfo-LABEL:  179 CONTEXT
REMARK PDBinfo-LABEL:  180 CONTEXT
REMARK PDBinfo-LABEL:  181 CONTEXT
REMARK PDBinfo-LABEL:  182 CONTEXT
REMARK PDBinfo-LABEL:  183 CONTEXT
REMARK PDBinfo-LABEL:  184 CONTEXT
REMARK PDBinfo-LABEL:  185 CONTEXT
REMARK PDBinfo-LABEL:  186 CONTEXT
REMARK PDBinfo-LABEL:  187 CONTEXT
REMARK PDBinfo-LABEL:  188 CONTEXT
REMARK PDBinfo-LABEL:  189 CONTEXT
REMARK PDBinfo-LABEL:  190 CONTEXT
REMARK PDBinfo-LABEL:  191 CONTEXT
REMARK PDBinfo-LABEL:  192 CONTEXT
REMARK PDBinfo-LABEL:  193 CONTEXT
REMARK PDBinfo-LABEL:  194 CONTEXT
REMARK PDBinfo-LABEL:  195 CONTEXT
REMARK PDBinfo-LABEL:  196 CONTEXT
REMARK PDBinfo-LABEL:  197 CONTEXT
REMARK PDBinfo-LABEL:  198 CONTEXT
REMARK PDBinfo-LABEL:  199 CONTEXT
REMARK PDBinfo-LABEL:  200 CONTEXT
REMARK PDBinfo-LABEL:  201 CONTEXT
REMARK PDBinfo-LABEL:  202 CONTEXT
REMARK PDBinfo-LABEL:  203 CONTEXT
REMARK PDBinfo-LABEL:  204 CONTEXT
REMARK PDBinfo-LABEL:  205 CONTEXT
REMARK PDBinfo-LABEL:  206 CONTEXT
REMARK PDBinfo-LABEL:  207 CONTEXT
REMARK PDBinfo-LABEL:  208 CONTEXT
REMARK PDBinfo-LABEL:  209 CONTEXT
REMARK PDBinfo-LABEL:  210 CONTEXT
REMARK PDBinfo-LABEL:  211 CONTEXT
REMARK PDBinfo-LABEL:  212 CONTEXT
REMARK PDBinfo-LABEL:  213 CONTEXT
REMARK PDBinfo-LABEL:  214 CONTEXT
REMARK PDBinfo-LABEL:  215 CONTEXT
REMARK PDBinfo-LABEL:  216 CONTEXT
REMARK PDBinfo-LABEL:  217 CONTEXT
REMARK PDBinfo-LABEL:  218 CONTEXT
REMARK PDBinfo-LABEL:  219 CONTEXT
REMARK PDBinfo-LABEL:  220 CONTEXT
REMARK PDBinfo-LABEL:  221 CONTEXT
REMARK PDBinfo-LABEL:  222 CONTEXT
REMARK PDBinfo-LABEL:  223 CONTEXT
REMARK PDBinfo-LABEL:  224 CONTEXT
REMARK PDBinfo-LABEL:  225 CONTEXT
REMARK PDBinfo-LABEL:  226 CONTEXT
REMARK PDBinfo-LABEL:  227 CONTEXT
REMARK PDBinfo-LABEL:  228 CONTEXT
REMARK PDBinfo-LABEL:  229 CONTEXT
REMARK PDBinfo-LABEL:  230 CONTEXT
REMARK PDBinfo-LABEL:  231 CONTEXT
REMARK PDBinfo-LABEL:  232 CONTEXT
REMARK PDBinfo-LABEL:  233 CONTEXT
REMARK PDBinfo-LABEL:  234 CONTEXT
REMARK PDBinfo-LABEL:  235 CONTEXT
REMARK PDBinfo-LABEL:  236 CONTEXT
REMARK PDBinfo-LABEL:  237 CONTEXT
REMARK PDBinfo-LABEL:  238 CONTEXT
REMARK PDBinfo-LABEL:  239 CONTEXT
REMARK PDBinfo-LABEL:  240 CONTEXT
REMARK PDBinfo-LABEL:  241 CONTEXT
REMARK PDBinfo-LABEL:  242 CONTEXT
REMARK PDBinfo-LABEL:  243 CONTEXT
REMARK PDBinfo-LABEL:  244 CONTEXT
REMARK PDBinfo-LABEL:  245 CONTEXT
REMARK PDBinfo-LABEL:  246 CONTEXT
REMARK PDBinfo-LABEL:  247 CONTEXT
REMARK PDBinfo-LABEL:  248 CONTEXT
REMARK PDBinfo-LABEL:  249 CONTEXT
REMARK PDBinfo-LABEL:  250 CONTEXT
REMARK PDBinfo-LABEL:  251 CONTEXT
REMARK PDBinfo-LABEL:  252 CONTEXT
REMARK PDBinfo-LABEL:  253 CONTEXT
REMARK PDBinfo-LABEL:  254 CONTEXT

score -835.935
silent_score -835.935
time 0
                                    
