# Supplementary material for: Design of protein-binding proteins from the target structure alone
Source: Nature. 2022 Mar 24;605(7910):551–60. doi: 10.1038/s41586-022-04654-9 (PMC9117152; doi:10.1038/s41586-022-04654-9)
Supplement: Supplementary file 4 — Supplementary Data 1 Experimental data and analysis. This file contains all the experimental results and the analysis protocols. [file 41586_2022_4654_MOESM4_ESM.gz › supplemental_files/ngs_analysis/il7ra_grafting_experiment/motif_parents/IL7_longxing_Grafting2_ems_3hM_305_0001_0003_0001_0001.pdb]

SSBOND     CYS B   65    CYS B   80                                       2.04  
SSBOND     CYS B   97    CYS B  105                                       2.04  
SSBOND     CYS B  131    CYS B  141                                       2.06  
ATOM      1  N   ASP A   1      36.242  47.784  38.238  1.00  0.00           N  
ATOM      2  CA  ASP A   1      34.958  48.472  38.284  1.00  0.00           C  
ATOM      3  C   ASP A   1      34.196  48.131  39.558  1.00  0.00           C  
ATOM      4  O   ASP A   1      33.777  46.990  39.754  1.00  0.00           O  
ATOM      5  CB  ASP A   1      34.111  48.108  37.062  1.00  0.00           C  
ATOM      6  CG  ASP A   1      32.822  48.915  36.974  1.00  0.00           C  
ATOM      7  OD1 ASP A   1      32.274  49.237  38.001  1.00  0.00           O  
ATOM      8  OD2 ASP A   1      32.399  49.202  35.879  1.00  0.00           O  
ATOM      9 1H   ASP A   1      36.721  48.026  37.394  1.00  0.00           H  
ATOM     10 2H   ASP A   1      36.797  48.058  39.025  1.00  0.00           H  
ATOM     11 3H   ASP A   1      36.093  46.796  38.264  1.00  0.00           H  
ATOM     12  HA  ASP A   1      35.140  49.547  38.263  1.00  0.00           H  
ATOM     13 1HB  ASP A   1      34.690  48.276  36.154  1.00  0.00           H  
ATOM     14 2HB  ASP A   1      33.857  47.049  37.098  1.00  0.00           H  
ATOM     15  N   GLN A   2      34.019  49.126  40.421  1.00  0.00           N  
ATOM     16  CA  GLN A   2      33.443  48.901  41.741  1.00  0.00           C  
ATOM     17  C   GLN A   2      31.921  48.905  41.686  1.00  0.00           C  
ATOM     18  O   GLN A   2      31.259  48.280  42.516  1.00  0.00           O  
ATOM     19  CB  GLN A   2      33.928  49.955  42.726  1.00  0.00           C  
ATOM     20  CG  GLN A   2      35.417  49.891  42.976  1.00  0.00           C  
ATOM     21  CD  GLN A   2      35.878  50.861  44.029  1.00  0.00           C  
ATOM     22  OE1 GLN A   2      35.178  51.076  45.037  1.00  0.00           O  
ATOM     23  NE2 GLN A   2      37.047  51.436  43.835  1.00  0.00           N  
ATOM     24  H   GLN A   2      34.289  50.062  40.154  1.00  0.00           H  
ATOM     25  HA  GLN A   2      33.777  47.930  42.104  1.00  0.00           H  
ATOM     26 1HB  GLN A   2      33.679  50.950  42.349  1.00  0.00           H  
ATOM     27 2HB  GLN A   2      33.413  49.830  43.676  1.00  0.00           H  
ATOM     28 1HG  GLN A   2      35.681  48.882  43.286  1.00  0.00           H  
ATOM     29 2HG  GLN A   2      35.933  50.135  42.052  1.00  0.00           H  
ATOM     30 1HE2 GLN A   2      37.414  52.088  44.519  1.00  0.00           H  
ATOM     31 2HE2 GLN A   2      37.588  51.229  43.017  1.00  0.00           H  
ATOM     32  N   GLU A   3      31.370  49.615  40.707  1.00  0.00           N  
ATOM     33  CA  GLU A   3      29.932  49.613  40.476  1.00  0.00           C  
ATOM     34  C   GLU A   3      29.453  48.249  39.993  1.00  0.00           C  
ATOM     35  O   GLU A   3      28.386  47.780  40.389  1.00  0.00           O  
ATOM     36  CB  GLU A   3      29.556  50.689  39.454  1.00  0.00           C  
ATOM     37  CG  GLU A   3      29.695  52.116  39.963  1.00  0.00           C  
ATOM     38  CD  GLU A   3      29.267  53.143  38.952  1.00  0.00           C  
ATOM     39  OE1 GLU A   3      28.722  52.764  37.943  1.00  0.00           O  
ATOM     40  OE2 GLU A   3      29.485  54.308  39.188  1.00  0.00           O  
ATOM     41  H   GLU A   3      31.965  50.167  40.106  1.00  0.00           H  
ATOM     42  HA  GLU A   3      29.429  49.847  41.415  1.00  0.00           H  
ATOM     43 1HB  GLU A   3      30.186  50.586  38.570  1.00  0.00           H  
ATOM     44 2HB  GLU A   3      28.523  50.545  39.137  1.00  0.00           H  
ATOM     45 1HG  GLU A   3      29.087  52.231  40.860  1.00  0.00           H  
ATOM     46 2HG  GLU A   3      30.734  52.294  40.237  1.00  0.00           H  
ATOM     47  N   LEU A   4      30.247  47.618  39.135  1.00  0.00           N  
ATOM     48  CA  LEU A   4      29.956  46.267  38.671  1.00  0.00           C  
ATOM     49  C   LEU A   4      30.048  45.260  39.811  1.00  0.00           C  
ATOM     50  O   LEU A   4      29.249  44.328  39.894  1.00  0.00           O  
ATOM     51  CB  LEU A   4      30.926  45.871  37.551  1.00  0.00           C  
ATOM     52  CG  LEU A   4      30.789  44.435  37.029  1.00  0.00           C  
ATOM     53  CD1 LEU A   4      29.350  44.186  36.598  1.00  0.00           C  
ATOM     54  CD2 LEU A   4      31.751  44.222  35.870  1.00  0.00           C  
ATOM     55  H   LEU A   4      31.077  48.085  38.796  1.00  0.00           H  
ATOM     56  HA  LEU A   4      28.940  46.250  38.272  1.00  0.00           H  
ATOM     57 1HB  LEU A   4      30.779  46.545  36.709  1.00  0.00           H  
ATOM     58 2HB  LEU A   4      31.946  45.995  37.915  1.00  0.00           H  
ATOM     59  HG  LEU A   4      31.023  43.732  37.829  1.00  0.00           H  
ATOM     60 1HD1 LEU A   4      29.252  43.166  36.227  1.00  0.00           H  
ATOM     61 2HD1 LEU A   4      28.685  44.326  37.450  1.00  0.00           H  
ATOM     62 3HD1 LEU A   4      29.080  44.887  35.808  1.00  0.00           H  
ATOM     63 1HD2 LEU A   4      31.654  43.201  35.499  1.00  0.00           H  
ATOM     64 2HD2 LEU A   4      31.516  44.923  35.068  1.00  0.00           H  
ATOM     65 3HD2 LEU A   4      32.773  44.388  36.210  1.00  0.00           H  
ATOM     66  N   ALA A   5      31.027  45.455  40.686  1.00  0.00           N  
ATOM     67  CA  ALA A   5      31.181  44.612  41.865  1.00  0.00           C  
ATOM     68  C   ALA A   5      29.933  44.654  42.738  1.00  0.00           C  
ATOM     69  O   ALA A   5      29.507  43.635  43.280  1.00  0.00           O  
ATOM     70  CB  ALA A   5      32.401  45.039  42.667  1.00  0.00           C  
ATOM     71  H   ALA A   5      31.684  46.206  40.530  1.00  0.00           H  
ATOM     72  HA  ALA A   5      31.342  43.584  41.537  1.00  0.00           H  
ATOM     73 1HB  ALA A   5      32.503  44.399  43.544  1.00  0.00           H  
ATOM     74 2HB  ALA A   5      33.293  44.948  42.046  1.00  0.00           H  
ATOM     75 3HB  ALA A   5      32.285  46.074  42.983  1.00  0.00           H  
ATOM     76  N   LYS A   6      29.350  45.839  42.871  1.00  0.00           N  
ATOM     77  CA  LYS A   6      28.084  45.999  43.577  1.00  0.00           C  
ATOM     78  C   LYS A   6      26.968  45.228  42.883  1.00  0.00           C  
ATOM     79  O   LYS A   6      26.189  44.528  43.531  1.00  0.00           O  
ATOM     80  CB  LYS A   6      27.713  47.478  43.686  1.00  0.00           C  
ATOM     81  CG  LYS A   6      26.437  47.751  44.471  1.00  0.00           C  
ATOM     82  CD  LYS A   6      26.128  49.240  44.524  1.00  0.00           C  
ATOM     83  CE  LYS A   6      24.818  49.508  45.250  1.00  0.00           C  
ATOM     84  NZ  LYS A   6      24.470  50.955  45.254  1.00  0.00           N  
ATOM     85  H   LYS A   6      29.795  46.654  42.473  1.00  0.00           H  
ATOM     86  HA  LYS A   6      28.201  45.609  44.589  1.00  0.00           H  
ATOM     87 1HB  LYS A   6      28.525  48.022  44.169  1.00  0.00           H  
ATOM     88 2HB  LYS A   6      27.588  47.897  42.687  1.00  0.00           H  
ATOM     89 1HG  LYS A   6      25.602  47.232  43.999  1.00  0.00           H  
ATOM     90 2HG  LYS A   6      26.547  47.375  45.487  1.00  0.00           H  
ATOM     91 1HD  LYS A   6      26.934  49.760  45.041  1.00  0.00           H  
ATOM     92 2HD  LYS A   6      26.057  49.633  43.510  1.00  0.00           H  
ATOM     93 1HE  LYS A   6      24.014  48.955  44.767  1.00  0.00           H  
ATOM     94 2HE  LYS A   6      24.897  49.164  46.281  1.00  0.00           H  
ATOM     95 1HZ  LYS A   6      23.598  51.091  45.744  1.00  0.00           H  
ATOM     96 2HZ  LYS A   6      25.202  51.477  45.717  1.00  0.00           H  
ATOM     97 3HZ  LYS A   6      24.376  51.282  44.303  1.00  0.00           H  
ATOM     98  N   ILE A   7      26.893  45.362  41.565  1.00  0.00           N  
ATOM     99  CA  ILE A   7      25.882  44.666  40.777  1.00  0.00           C  
ATOM    100  C   ILE A   7      26.037  43.156  40.893  1.00  0.00           C  
ATOM    101  O   ILE A   7      25.055  42.433  41.054  1.00  0.00           O  
ATOM    102  CB  ILE A   7      25.960  45.078  39.296  1.00  0.00           C  
ATOM    103  CG1 ILE A   7      25.520  46.534  39.123  1.00  0.00           C  
ATOM    104  CG2 ILE A   7      25.104  44.155  38.442  1.00  0.00           C  
ATOM    105  CD1 ILE A   7      25.872  47.122  37.776  1.00  0.00           C  
ATOM    106  H   ILE A   7      27.557  45.962  41.093  1.00  0.00           H  
ATOM    107  HA  ILE A   7      24.897  44.947  41.157  1.00  0.00           H  
ATOM    108  HB  ILE A   7      26.993  45.018  38.955  1.00  0.00           H  
ATOM    109 1HG1 ILE A   7      24.441  46.606  39.255  1.00  0.00           H  
ATOM    110 2HG1 ILE A   7      25.985  47.148  39.894  1.00  0.00           H  
ATOM    111 1HG2 ILE A   7      25.170  44.460  37.398  1.00  0.00           H  
ATOM    112 2HG2 ILE A   7      25.461  43.131  38.543  1.00  0.00           H  
ATOM    113 3HG2 ILE A   7      24.066  44.212  38.772  1.00  0.00           H  
ATOM    114 1HD1 ILE A   7      25.529  48.156  37.729  1.00  0.00           H  
ATOM    115 2HD1 ILE A   7      26.953  47.092  37.637  1.00  0.00           H  
ATOM    116 3HD1 ILE A   7      25.389  46.544  36.989  1.00  0.00           H  
ATOM    117  N   ILE A   8      27.277  42.687  40.807  1.00  0.00           N  
ATOM    118  CA  ILE A   8      27.569  41.263  40.945  1.00  0.00           C  
ATOM    119  C   ILE A   8      27.163  40.749  42.320  1.00  0.00           C  
ATOM    120  O   ILE A   8      26.473  39.735  42.434  1.00  0.00           O  
ATOM    121  CB  ILE A   8      29.065  40.984  40.713  1.00  0.00           C  
ATOM    122  CG1 ILE A   8      29.427  41.201  39.241  1.00  0.00           C  
ATOM    123  CG2 ILE A   8      29.415  39.569  41.146  1.00  0.00           C  
ATOM    124  CD1 ILE A   8      30.914  41.289  38.984  1.00  0.00           C  
ATOM    125  H   ILE A   8      28.037  43.331  40.642  1.00  0.00           H  
ATOM    126  HA  ILE A   8      27.003  40.720  40.186  1.00  0.00           H  
ATOM    127  HB  ILE A   8      29.661  41.689  41.291  1.00  0.00           H  
ATOM    128 1HG1 ILE A   8      29.025  40.384  38.643  1.00  0.00           H  
ATOM    129 2HG1 ILE A   8      28.966  42.123  38.885  1.00  0.00           H  
ATOM    130 1HG2 ILE A   8      30.476  39.388  40.975  1.00  0.00           H  
ATOM    131 2HG2 ILE A   8      29.194  39.448  42.206  1.00  0.00           H  
ATOM    132 3HG2 ILE A   8      28.827  38.855  40.569  1.00  0.00           H  
ATOM    133 1HD1 ILE A   8      31.091  41.444  37.920  1.00  0.00           H  
ATOM    134 2HD1 ILE A   8      31.332  42.125  39.547  1.00  0.00           H  
ATOM    135 3HD1 ILE A   8      31.392  40.363  39.300  1.00  0.00           H  
ATOM    136  N   ALA A   9      27.591  41.456  43.361  1.00  0.00           N  
ATOM    137  CA  ALA A   9      27.270  41.072  44.729  1.00  0.00           C  
ATOM    138  C   ALA A   9      25.763  41.015  44.946  1.00  0.00           C  
ATOM    139  O   ALA A   9      25.259  40.134  45.642  1.00  0.00           O  
ATOM    140  CB  ALA A   9      27.898  42.023  45.694  1.00  0.00           C  
ATOM    141  H   ALA A   9      28.155  42.275  43.200  1.00  0.00           H  
ATOM    142  HA  ALA A   9      27.689  40.082  44.920  1.00  0.00           H  
ATOM    143 1HB  ALA A   9      27.681  41.713  46.712  1.00  0.00           H  
ATOM    144 2HB  ALA A   9      28.979  42.029  45.533  1.00  0.00           H  
ATOM    145 3HB  ALA A   9      27.491  43.016  45.507  1.00  0.00           H  
ATOM    146  N   THR A  10      25.048  41.959  44.345  1.00  0.00           N  
ATOM    147  CA  THR A  10      23.594  41.996  44.443  1.00  0.00           C  
ATOM    148  C   THR A  10      22.963  40.796  43.751  1.00  0.00           C  
ATOM    149  O   THR A  10      22.094  40.129  44.313  1.00  0.00           O  
ATOM    150  CB  THR A  10      23.030  43.295  43.838  1.00  0.00           C  
ATOM    151  OG1 THR A  10      23.578  44.425  44.529  1.00  0.00           O  
ATOM    152  CG2 THR A  10      21.514  43.323  43.952  1.00  0.00           C  
ATOM    153  H   THR A  10      25.524  42.670  43.808  1.00  0.00           H  
ATOM    154  HA  THR A  10      23.315  41.980  45.498  1.00  0.00           H  
ATOM    155  HB  THR A  10      23.310  43.358  42.786  1.00  0.00           H  
ATOM    156  HG1 THR A  10      24.503  44.528  44.289  1.00  0.00           H  
ATOM    157 1HG2 THR A  10      21.133  44.248  43.518  1.00  0.00           H  
ATOM    158 2HG2 THR A  10      21.092  42.472  43.417  1.00  0.00           H  
ATOM    159 3HG2 THR A  10      21.227  43.270  45.001  1.00  0.00           H  
ATOM    160  N   ALA A  11      23.405  40.524  42.529  1.00  0.00           N  
ATOM    161  CA  ALA A  11      22.908  39.383  41.768  1.00  0.00           C  
ATOM    162  C   ALA A  11      23.233  38.070  42.471  1.00  0.00           C  
ATOM    163  O   ALA A  11      22.414  37.152  42.500  1.00  0.00           O  
ATOM    164  CB  ALA A  11      23.490  39.390  40.362  1.00  0.00           C  
ATOM    165  H   ALA A  11      24.105  41.125  42.114  1.00  0.00           H  
ATOM    166  HA  ALA A  11      21.825  39.472  41.679  1.00  0.00           H  
ATOM    167 1HB  ALA A  11      23.111  38.532  39.806  1.00  0.00           H  
ATOM    168 2HB  ALA A  11      23.201  40.308  39.853  1.00  0.00           H  
ATOM    169 3HB  ALA A  11      24.576  39.333  40.418  1.00  0.00           H  
ATOM    170  N   VAL A  12      24.435  37.988  43.035  1.00  0.00           N  
ATOM    171  CA  VAL A  12      24.858  36.802  43.766  1.00  0.00           C  
ATOM    172  C   VAL A  12      23.969  36.555  44.976  1.00  0.00           C  
ATOM    173  O   VAL A  12      23.541  35.427  45.226  1.00  0.00           O  
ATOM    174  CB  VAL A  12      26.319  36.952  44.229  1.00  0.00           C  
ATOM    175  CG1 VAL A  12      26.659  35.899  45.272  1.00  0.00           C  
ATOM    176  CG2 VAL A  12      27.254  36.849  43.033  1.00  0.00           C  
ATOM    177  H   VAL A  12      25.070  38.770  42.954  1.00  0.00           H  
ATOM    178  HA  VAL A  12      24.787  35.942  43.100  1.00  0.00           H  
ATOM    179  HB  VAL A  12      26.442  37.926  44.704  1.00  0.00           H  
ATOM    180 1HG1 VAL A  12      27.695  36.020  45.588  1.00  0.00           H  
ATOM    181 2HG1 VAL A  12      26.001  36.015  46.134  1.00  0.00           H  
ATOM    182 3HG1 VAL A  12      26.525  34.906  44.843  1.00  0.00           H  
ATOM    183 1HG2 VAL A  12      28.285  36.957  43.368  1.00  0.00           H  
ATOM    184 2HG2 VAL A  12      27.127  35.877  42.555  1.00  0.00           H  
ATOM    185 3HG2 VAL A  12      27.020  37.638  42.319  1.00  0.00           H  
ATOM    186  N   TYR A  13      23.694  37.614  45.730  1.00  0.00           N  
ATOM    187  CA  TYR A  13      22.801  37.527  46.879  1.00  0.00           C  
ATOM    188  C   TYR A  13      21.421  37.028  46.469  1.00  0.00           C  
ATOM    189  O   TYR A  13      20.889  36.087  47.059  1.00  0.00           O  
ATOM    190  CB  TYR A  13      22.689  38.887  47.572  1.00  0.00           C  
ATOM    191  CG  TYR A  13      21.724  38.900  48.738  1.00  0.00           C  
ATOM    192  CD1 TYR A  13      22.169  38.571  50.009  1.00  0.00           C  
ATOM    193  CD2 TYR A  13      20.396  39.241  48.534  1.00  0.00           C  
ATOM    194  CE1 TYR A  13      21.287  38.583  51.074  1.00  0.00           C  
ATOM    195  CE2 TYR A  13      19.514  39.254  49.598  1.00  0.00           C  
ATOM    196  CZ  TYR A  13      19.957  38.926  50.863  1.00  0.00           C  
ATOM    197  OH  TYR A  13      19.079  38.939  51.923  1.00  0.00           O  
ATOM    198  H   TYR A  13      24.114  38.503  45.499  1.00  0.00           H  
ATOM    199  HA  TYR A  13      23.226  36.825  47.597  1.00  0.00           H  
ATOM    200 1HB  TYR A  13      23.671  39.190  47.940  1.00  0.00           H  
ATOM    201 2HB  TYR A  13      22.363  39.637  46.852  1.00  0.00           H  
ATOM    202  HD1 TYR A  13      23.213  38.303  50.170  1.00  0.00           H  
ATOM    203  HD2 TYR A  13      20.047  39.499  47.534  1.00  0.00           H  
ATOM    204  HE1 TYR A  13      21.637  38.325  52.073  1.00  0.00           H  
ATOM    205  HE2 TYR A  13      18.470  39.522  49.437  1.00  0.00           H  
ATOM    206  HH  TYR A  13      18.205  38.688  51.616  1.00  0.00           H  
ATOM    207  N   GLU A  14      20.846  37.664  45.454  1.00  0.00           N  
ATOM    208  CA  GLU A  14      19.490  37.345  45.018  1.00  0.00           C  
ATOM    209  C   GLU A  14      19.368  35.878  44.623  1.00  0.00           C  
ATOM    210  O   GLU A  14      18.397  35.209  44.975  1.00  0.00           O  
ATOM    211  CB  GLU A  14      19.085  38.235  43.841  1.00  0.00           C  
ATOM    212  CG  GLU A  14      17.657  38.026  43.357  1.00  0.00           C  
ATOM    213  CD  GLU A  14      17.254  39.001  42.286  1.00  0.00           C  
ATOM    214  OE1 GLU A  14      18.047  39.847  41.951  1.00  0.00           O  
ATOM    215  OE2 GLU A  14      16.151  38.898  41.803  1.00  0.00           O  
ATOM    216  H   GLU A  14      21.360  38.384  44.969  1.00  0.00           H  
ATOM    217  HA  GLU A  14      18.807  37.541  45.846  1.00  0.00           H  
ATOM    218 1HB  GLU A  14      19.193  39.282  44.123  1.00  0.00           H  
ATOM    219 2HB  GLU A  14      19.753  38.052  43.000  1.00  0.00           H  
ATOM    220 1HG  GLU A  14      17.562  37.013  42.965  1.00  0.00           H  
ATOM    221 2HG  GLU A  14      16.980  38.123  44.205  1.00  0.00           H  
ATOM    222  N   GLN A  15      20.361  35.386  43.892  1.00  0.00           N  
ATOM    223  CA  GLN A  15      20.361  34.000  43.433  1.00  0.00           C  
ATOM    224  C   GLN A  15      20.437  33.033  44.609  1.00  0.00           C  
ATOM    225  O   GLN A  15      19.683  32.064  44.677  1.00  0.00           O  
ATOM    226  CB  GLN A  15      21.529  33.753  42.475  1.00  0.00           C  
ATOM    227  CG  GLN A  15      21.381  34.434  41.125  1.00  0.00           C  
ATOM    228  CD  GLN A  15      22.641  34.333  40.286  1.00  0.00           C  
ATOM    229  OE1 GLN A  15      23.747  34.599  40.766  1.00  0.00           O  
ATOM    230  NE2 GLN A  15      22.481  33.949  39.024  1.00  0.00           N  
ATOM    231  H   GLN A  15      21.136  35.984  43.642  1.00  0.00           H  
ATOM    232  HA  GLN A  15      19.434  33.814  42.890  1.00  0.00           H  
ATOM    233 1HB  GLN A  15      22.454  34.105  42.931  1.00  0.00           H  
ATOM    234 2HB  GLN A  15      21.636  32.682  42.301  1.00  0.00           H  
ATOM    235 1HG  GLN A  15      20.566  33.960  40.578  1.00  0.00           H  
ATOM    236 2HG  GLN A  15      21.160  35.490  41.285  1.00  0.00           H  
ATOM    237 1HE2 GLN A  15      23.276  33.863  38.422  1.00  0.00           H  
ATOM    238 2HE2 GLN A  15      21.567  33.743  38.677  1.00  0.00           H  
ATOM    239  N   ALA A  16      21.355  33.303  45.530  1.00  0.00           N  
ATOM    240  CA  ALA A  16      21.574  32.422  46.675  1.00  0.00           C  
ATOM    241  C   ALA A  16      20.391  32.459  47.631  1.00  0.00           C  
ATOM    242  O   ALA A  16      20.009  31.438  48.201  1.00  0.00           O  
ATOM    243  CB  ALA A  16      22.824  32.828  47.388  1.00  0.00           C  
ATOM    244  H   ALA A  16      21.914  34.137  45.439  1.00  0.00           H  
ATOM    245  HA  ALA A  16      21.697  31.404  46.306  1.00  0.00           H  
ATOM    246 1HB  ALA A  16      22.969  32.170  48.223  1.00  0.00           H  
ATOM    247 2HB  ALA A  16      23.656  32.763  46.700  1.00  0.00           H  
ATOM    248 3HB  ALA A  16      22.712  33.846  47.727  1.00  0.00           H  
ATOM    249  N   GLU A  17      19.814  33.644  47.807  1.00  0.00           N  
ATOM    250  CA  GLU A  17      18.685  33.820  48.713  1.00  0.00           C  
ATOM    251  C   GLU A  17      17.462  33.057  48.221  1.00  0.00           C  
ATOM    252  O   GLU A  17      16.772  32.400  49.003  1.00  0.00           O  
ATOM    253  CB  GLU A  17      18.346  35.305  48.862  1.00  0.00           C  
ATOM    254  CG  GLU A  17      17.224  35.598  49.849  1.00  0.00           C  
ATOM    255  CD  GLU A  17      16.914  37.065  49.962  1.00  0.00           C  
ATOM    256  OE1 GLU A  17      16.654  37.678  48.955  1.00  0.00           O  
ATOM    257  OE2 GLU A  17      16.937  37.573  51.058  1.00  0.00           O  
ATOM    258  H   GLU A  17      20.165  34.444  47.298  1.00  0.00           H  
ATOM    259  HA  GLU A  17      18.966  33.436  49.695  1.00  0.00           H  
ATOM    260 1HB  GLU A  17      19.232  35.849  49.191  1.00  0.00           H  
ATOM    261 2HB  GLU A  17      18.054  35.710  47.894  1.00  0.00           H  
ATOM    262 1HG  GLU A  17      16.326  35.072  49.529  1.00  0.00           H  
ATOM    263 2HG  GLU A  17      17.508  35.214  50.828  1.00  0.00           H  
ATOM    264  N   LYS A  18      17.195  33.147  46.922  1.00  0.00           N  
ATOM    265  CA  LYS A  18      16.049  32.470  46.327  1.00  0.00           C  
ATOM    266  C   LYS A  18      16.275  30.966  46.256  1.00  0.00           C  
ATOM    267  O   LYS A  18      15.336  30.182  46.394  1.00  0.00           O  
ATOM    268  CB  LYS A  18      15.760  33.019  44.928  1.00  0.00           C  
ATOM    269  CG  LYS A  18      15.266  34.490  44.867  1.00  0.00           C  
ATOM    270  CD  LYS A  18      13.871  34.687  45.487  1.00  0.00           C  
ATOM    271  CE  LYS A  18      13.386  36.123  45.298  1.00  0.00           C  
ATOM    272  NZ  LYS A  18      12.056  36.352  45.937  1.00  0.00           N  
ATOM    273  H   LYS A  18      17.802  33.699  46.335  1.00  0.00           H  
ATOM    274  HA  LYS A  18      15.173  32.664  46.946  1.00  0.00           H  
ATOM    275 1HB  LYS A  18      16.678  32.965  44.336  1.00  0.00           H  
ATOM    276 2HB  LYS A  18      15.018  32.390  44.437  1.00  0.00           H  
ATOM    277 1HG  LYS A  18      15.970  35.115  45.418  1.00  0.00           H  
ATOM    278 2HG  LYS A  18      15.252  34.823  43.831  1.00  0.00           H  
ATOM    279 1HD  LYS A  18      13.160  33.998  45.031  1.00  0.00           H  
ATOM    280 2HD  LYS A  18      13.910  34.495  46.556  1.00  0.00           H  
ATOM    281 1HE  LYS A  18      14.113  36.804  45.741  1.00  0.00           H  
ATOM    282 2HE  LYS A  18      13.305  36.333  44.232  1.00  0.00           H  
ATOM    283 1HZ  LYS A  18      11.772  37.312  45.788  1.00  0.00           H  
ATOM    284 2HZ  LYS A  18      11.369  35.734  45.526  1.00  0.00           H  
ATOM    285 3HZ  LYS A  18      12.123  36.173  46.928  1.00  0.00           H  
ATOM    286  N   SER A  19      17.524  30.569  46.040  1.00  0.00           N  
ATOM    287  CA  SER A  19      17.879  29.156  45.973  1.00  0.00           C  
ATOM    288  C   SER A  19      17.674  28.472  47.317  1.00  0.00           C  
ATOM    289  O   SER A  19      16.915  27.511  47.428  1.00  0.00           O  
ATOM    290  CB  SER A  19      19.331  29.006  45.576  1.00  0.00           C  
ATOM    291  OG  SER A  19      19.727  27.668  45.646  1.00  0.00           O  
ATOM    292  H   SER A  19      18.245  31.264  45.917  1.00  0.00           H  
ATOM    293  HA  SER A  19      17.237  28.673  45.233  1.00  0.00           H  
ATOM    294 1HB  SER A  19      19.470  29.375  44.561  1.00  0.00           H  
ATOM    295 2HB  SER A  19      19.958  29.609  46.225  1.00  0.00           H  
ATOM    296  HG  SER A  19      20.662  27.642  45.304  1.00  0.00           H  
ATOM    297  N   GLY A  20      18.357  28.975  48.343  1.00  0.00           N  
ATOM    298  CA  GLY A  20      18.237  28.427  49.686  1.00  0.00           C  
ATOM    299  C   GLY A  20      19.216  27.282  49.904  1.00  0.00           C  
ATOM    300  O   GLY A  20      19.362  26.778  51.018  1.00  0.00           O  
ATOM    301  H   GLY A  20      18.974  29.759  48.182  1.00  0.00           H  
ATOM    302 1HA  GLY A  20      18.422  29.214  50.417  1.00  0.00           H  
ATOM    303 2HA  GLY A  20      17.218  28.074  49.846  1.00  0.00           H  
ATOM    304  N   ASP A  21      19.890  26.873  48.833  1.00  0.00           N  
ATOM    305  CA  ASP A  21      20.856  25.784  48.904  1.00  0.00           C  
ATOM    306  C   ASP A  21      22.157  26.245  49.551  1.00  0.00           C  
ATOM    307  O   ASP A  21      22.794  27.186  49.081  1.00  0.00           O  
ATOM    308  CB  ASP A  21      21.107  25.178  47.509  1.00  0.00           C  
ATOM    309  CG  ASP A  21      21.985  23.881  47.518  1.00  0.00           C  
ATOM    310  OD1 ASP A  21      22.838  23.744  48.389  1.00  0.00           O  
ATOM    311  OD2 ASP A  21      21.788  23.043  46.667  1.00  0.00           O  
ATOM    312  H   ASP A  21      19.725  27.328  47.947  1.00  0.00           H  
ATOM    313  HA  ASP A  21      20.430  24.983  49.508  1.00  0.00           H  
ATOM    314 1HB  ASP A  21      20.145  24.942  47.047  1.00  0.00           H  
ATOM    315 2HB  ASP A  21      21.587  25.923  46.868  1.00  0.00           H  
ATOM    316  N   PRO A  22      22.544  25.572  50.630  1.00  0.00           N  
ATOM    317  CA  PRO A  22      23.732  25.954  51.382  1.00  0.00           C  
ATOM    318  C   PRO A  22      24.936  26.125  50.465  1.00  0.00           C  
ATOM    319  O   PRO A  22      25.839  26.910  50.751  1.00  0.00           O  
ATOM    320  CB  PRO A  22      23.926  24.771  52.342  1.00  0.00           C  
ATOM    321  CG  PRO A  22      22.524  24.267  52.606  1.00  0.00           C  
ATOM    322  CD  PRO A  22      21.777  24.452  51.290  1.00  0.00           C  
ATOM    323  HA  PRO A  22      23.535  26.902  51.883  1.00  0.00           H  
ATOM    324 1HB  PRO A  22      24.574  24.011  51.876  1.00  0.00           H  
ATOM    325 2HB  PRO A  22      24.432  25.112  53.250  1.00  0.00           H  
ATOM    326 1HG  PRO A  22      22.554  23.213  52.926  1.00  0.00           H  
ATOM    327 2HG  PRO A  22      22.065  24.836  53.432  1.00  0.00           H  
ATOM    328 1HD  PRO A  22      21.774  23.526  50.688  1.00  0.00           H  
ATOM    329 2HD  PRO A  22      20.769  24.782  51.586  1.00  0.00           H  
ATOM    330  N   GLU A  23      24.941  25.387  49.361  1.00  0.00           N  
ATOM    331  CA  GLU A  23      26.025  25.467  48.390  1.00  0.00           C  
ATOM    332  C   GLU A  23      26.136  26.867  47.801  1.00  0.00           C  
ATOM    333  O   GLU A  23      27.234  27.364  47.550  1.00  0.00           O  
ATOM    334  CB  GLU A  23      25.815  24.447  47.269  1.00  0.00           C  
ATOM    335  CG  GLU A  23      26.897  24.457  46.198  1.00  0.00           C  
ATOM    336  CD  GLU A  23      26.767  23.317  45.226  1.00  0.00           C  
ATOM    337  OE1 GLU A  23      26.389  23.559  44.105  1.00  0.00           O  
ATOM    338  OE2 GLU A  23      27.047  22.205  45.604  1.00  0.00           O  
ATOM    339  H   GLU A  23      24.172  24.754  49.188  1.00  0.00           H  
ATOM    340  HA  GLU A  23      26.961  25.228  48.898  1.00  0.00           H  
ATOM    341 1HB  GLU A  23      25.773  23.443  47.693  1.00  0.00           H  
ATOM    342 2HB  GLU A  23      24.858  24.634  46.780  1.00  0.00           H  
ATOM    343 1HG  GLU A  23      26.842  25.395  45.650  1.00  0.00           H  
ATOM    344 2HG  GLU A  23      27.871  24.405  46.681  1.00  0.00           H  
ATOM    345  N   ASP A  24      24.989  27.502  47.580  1.00  0.00           N  
ATOM    346  CA  ASP A  24      24.947  28.792  46.901  1.00  0.00           C  
ATOM    347  C   ASP A  24      25.162  29.938  47.882  1.00  0.00           C  
ATOM    348  O   ASP A  24      25.774  30.949  47.543  1.00  0.00           O  
ATOM    349  CB  ASP A  24      23.609  28.975  46.180  1.00  0.00           C  
ATOM    350  CG  ASP A  24      23.444  28.039  44.991  1.00  0.00           C  
ATOM    351  OD1 ASP A  24      24.420  27.773  44.329  1.00  0.00           O  
ATOM    352  OD2 ASP A  24      22.345  27.598  44.755  1.00  0.00           O  
ATOM    353  H   ASP A  24      24.126  27.080  47.888  1.00  0.00           H  
ATOM    354  HA  ASP A  24      25.741  28.818  46.154  1.00  0.00           H  
ATOM    355 1HB  ASP A  24      22.791  28.798  46.879  1.00  0.00           H  
ATOM    356 2HB  ASP A  24      23.522  30.004  45.828  1.00  0.00           H  
ATOM    357  N   LEU A  25      24.893  29.753  48.478  1.00  0.00           N  
ATOM    358  CA  LEU A  25      24.970  30.514  49.724  1.00  0.00           C  
ATOM    359  C   LEU A  25      26.414  30.492  50.259  1.00  0.00           C  
ATOM    360  O   LEU A  25      26.960  31.534  50.627  1.00  0.00           O  
ATOM    361  CB  LEU A  25      24.009  29.933  50.768  1.00  0.00           C  
ATOM    362  CG  LEU A  25      22.531  30.302  50.590  1.00  0.00           C  
ATOM    363  CD1 LEU A  25      21.670  29.379  51.441  1.00  0.00           C  
ATOM    364  CD2 LEU A  25      22.320  31.758  50.977  1.00  0.00           C  
ATOM    365  H   LEU A  25      24.471  28.838  48.489  1.00  0.00           H  
ATOM    366  HA  LEU A  25      24.683  31.547  49.527  1.00  0.00           H  
ATOM    367 1HB  LEU A  25      24.084  28.847  50.743  1.00  0.00           H  
ATOM    368 2HB  LEU A  25      24.319  30.276  51.755  1.00  0.00           H  
ATOM    369  HG  LEU A  25      22.243  30.159  49.547  1.00  0.00           H  
ATOM    370 1HD1 LEU A  25      20.619  29.642  51.314  1.00  0.00           H  
ATOM    371 2HD1 LEU A  25      21.825  28.346  51.130  1.00  0.00           H  
ATOM    372 3HD1 LEU A  25      21.947  29.489  52.489  1.00  0.00           H  
ATOM    373 1HD2 LEU A  25      21.270  32.022  50.850  1.00  0.00           H  
ATOM    374 2HD2 LEU A  25      22.607  31.902  52.019  1.00  0.00           H  
ATOM    375 3HD2 LEU A  25      22.935  32.397  50.341  1.00  0.00           H  
ATOM    376  N   ARG A  26      27.049  29.312  50.267  1.00  0.00           N  
ATOM    377  CA  ARG A  26      28.476  29.244  50.581  1.00  0.00           C  
ATOM    378  C   ARG A  26      29.279  30.044  49.574  1.00  0.00           C  
ATOM    379  O   ARG A  26      30.129  30.866  49.933  1.00  0.00           O  
ATOM    380  CB  ARG A  26      28.965  27.804  50.587  1.00  0.00           C  
ATOM    381  CG  ARG A  26      30.448  27.634  50.874  1.00  0.00           C  
ATOM    382  CD  ARG A  26      30.874  26.217  50.739  1.00  0.00           C  
ATOM    383  NE  ARG A  26      32.321  26.078  50.799  1.00  0.00           N  
ATOM    384  CZ  ARG A  26      33.026  25.912  51.935  1.00  0.00           C  
ATOM    385  NH1 ARG A  26      32.407  25.868  53.093  1.00  0.00           N  
ATOM    386  NH2 ARG A  26      34.342  25.795  51.884  1.00  0.00           N  
ATOM    387  H   ARG A  26      26.546  28.467  50.045  1.00  0.00           H  
ATOM    388  HA  ARG A  26      28.635  29.684  51.560  1.00  0.00           H  
ATOM    389 1HB  ARG A  26      28.418  27.237  51.339  1.00  0.00           H  
ATOM    390 2HB  ARG A  26      28.761  27.346  49.619  1.00  0.00           H  
ATOM    391 1HG  ARG A  26      31.027  28.233  50.172  1.00  0.00           H  
ATOM    392 2HG  ARG A  26      30.662  27.960  51.892  1.00  0.00           H  
ATOM    393 1HD  ARG A  26      30.441  25.628  51.547  1.00  0.00           H  
ATOM    394 2HD  ARG A  26      30.533  25.824  49.782  1.00  0.00           H  
ATOM    395  HE  ARG A  26      32.832  26.106  49.927  1.00  0.00           H  
ATOM    396 1HH1 ARG A  26      31.402  25.958  53.132  1.00  0.00           H  
ATOM    397 2HH1 ARG A  26      32.936  25.745  53.945  1.00  0.00           H  
ATOM    398 1HH2 ARG A  26      34.818  25.829  50.993  1.00  0.00           H  
ATOM    399 2HH2 ARG A  26      34.871  25.672  52.734  1.00  0.00           H  
ATOM    400  N   LEU A  27      28.993  29.848  48.298  1.00  0.00           N  
ATOM    401  CA  LEU A  27      29.711  30.622  47.318  1.00  0.00           C  
ATOM    402  C   LEU A  27      29.355  32.087  47.452  1.00  0.00           C  
ATOM    403  O   LEU A  27      30.229  32.948  47.347  1.00  0.00           O  
ATOM    404  CB  LEU A  27      29.386  30.127  45.903  1.00  0.00           C  
ATOM    405  CG  LEU A  27      29.912  28.730  45.549  1.00  0.00           C  
ATOM    406  CD1 LEU A  27      29.297  28.274  44.233  1.00  0.00           C  
ATOM    407  CD2 LEU A  27      31.430  28.767  45.461  1.00  0.00           C  
ATOM    408  H   LEU A  27      28.299  29.158  48.002  1.00  0.00           H  
ATOM    409  HA  LEU A  27      30.778  30.513  47.505  1.00  0.00           H  
ATOM    410 1HB  LEU A  27      28.304  30.115  45.779  1.00  0.00           H  
ATOM    411 2HB  LEU A  27      29.804  30.831  45.184  1.00  0.00           H  
ATOM    412  HG  LEU A  27      29.610  28.022  46.321  1.00  0.00           H  
ATOM    413 1HD1 LEU A  27      29.671  27.281  43.982  1.00  0.00           H  
ATOM    414 2HD1 LEU A  27      28.212  28.238  44.331  1.00  0.00           H  
ATOM    415 3HD1 LEU A  27      29.568  28.974  43.443  1.00  0.00           H  
ATOM    416 1HD2 LEU A  27      31.804  27.774  45.210  1.00  0.00           H  
ATOM    417 2HD2 LEU A  27      31.732  29.474  44.688  1.00  0.00           H  
ATOM    418 3HD2 LEU A  27      31.843  29.079  46.420  1.00  0.00           H  
ATOM    419  N   ALA A  28      28.093  32.393  47.749  1.00  0.00           N  
ATOM    420  CA  ALA A  28      27.721  33.789  47.820  1.00  0.00           C  
ATOM    421  C   ALA A  28      28.504  34.470  48.918  1.00  0.00           C  
ATOM    422  O   ALA A  28      28.949  35.604  48.738  1.00  0.00           O  
ATOM    423  CB  ALA A  28      26.233  33.942  48.038  1.00  0.00           C  
ATOM    424  H   ALA A  28      27.390  31.665  47.873  1.00  0.00           H  
ATOM    425  HA  ALA A  28      27.980  34.280  46.888  1.00  0.00           H  
ATOM    426 1HB  ALA A  28      25.967  34.996  48.071  1.00  0.00           H  
ATOM    427 2HB  ALA A  28      25.705  33.465  47.218  1.00  0.00           H  
ATOM    428 3HB  ALA A  28      25.963  33.466  48.973  1.00  0.00           H  
ATOM    429  N   ILE A  29      28.721  33.789  50.047  1.00  0.00           N  
ATOM    430  CA  ILE A  29      29.477  34.419  51.125  1.00  0.00           C  
ATOM    431  C   ILE A  29      30.890  34.716  50.666  1.00  0.00           C  
ATOM    432  O   ILE A  29      31.392  35.832  50.848  1.00  0.00           O  
ATOM    433  CB  ILE A  29      29.517  33.526  52.377  1.00  0.00           C  
ATOM    434  CG1 ILE A  29      28.125  33.430  53.009  1.00  0.00           C  
ATOM    435  CG2 ILE A  29      30.524  34.064  53.382  1.00  0.00           C  
ATOM    436  CD1 ILE A  29      27.990  32.313  54.020  1.00  0.00           C  
ATOM    437  H   ILE A  29      28.328  32.854  50.165  1.00  0.00           H  
ATOM    438  HA  ILE A  29      28.995  35.358  51.390  1.00  0.00           H  
ATOM    439  HB  ILE A  29      29.806  32.514  52.094  1.00  0.00           H  
ATOM    440 1HG1 ILE A  29      27.884  34.370  53.504  1.00  0.00           H  
ATOM    441 2HG1 ILE A  29      27.381  33.272  52.227  1.00  0.00           H  
ATOM    442 1HG2 ILE A  29      30.539  33.421  54.262  1.00  0.00           H  
ATOM    443 2HG2 ILE A  29      31.515  34.082  52.930  1.00  0.00           H  
ATOM    444 3HG2 ILE A  29      30.241  35.074  53.676  1.00  0.00           H  
ATOM    445 1HD1 ILE A  29      26.977  32.308  54.422  1.00  0.00           H  
ATOM    446 2HD1 ILE A  29      28.192  31.358  53.536  1.00  0.00           H  
ATOM    447 3HD1 ILE A  29      28.701  32.468  54.830  1.00  0.00           H  
ATOM    448  N   LEU A  30      31.514  33.755  50.003  1.00  0.00           N  
ATOM    449  CA  LEU A  30      32.864  33.966  49.547  1.00  0.00           C  
ATOM    450  C   LEU A  30      32.915  35.054  48.511  1.00  0.00           C  
ATOM    451  O   LEU A  30      33.824  35.878  48.504  1.00  0.00           O  
ATOM    452  CB  LEU A  30      33.439  32.668  48.966  1.00  0.00           C  
ATOM    453  CG  LEU A  30      33.680  31.538  49.974  1.00  0.00           C  
ATOM    454  CD1 LEU A  30      33.995  30.249  49.227  1.00  0.00           C  
ATOM    455  CD2 LEU A  30      34.820  31.922  50.906  1.00  0.00           C  
ATOM    456  H   LEU A  30      31.046  32.861  49.834  1.00  0.00           H  
ATOM    457  HA  LEU A  30      33.476  34.267  50.399  1.00  0.00           H  
ATOM    458 1HB  LEU A  30      32.754  32.294  48.207  1.00  0.00           H  
ATOM    459 2HB  LEU A  30      34.392  32.894  48.487  1.00  0.00           H  
ATOM    460  HG  LEU A  30      32.775  31.371  50.558  1.00  0.00           H  
ATOM    461 1HD1 LEU A  30      34.166  29.445  49.944  1.00  0.00           H  
ATOM    462 2HD1 LEU A  30      33.155  29.987  48.583  1.00  0.00           H  
ATOM    463 3HD1 LEU A  30      34.889  30.389  48.620  1.00  0.00           H  
ATOM    464 1HD2 LEU A  30      34.991  31.119  51.623  1.00  0.00           H  
ATOM    465 2HD2 LEU A  30      35.727  32.087  50.323  1.00  0.00           H  
ATOM    466 3HD2 LEU A  30      34.561  32.836  51.440  1.00  0.00           H  
ATOM    467  N   LYS A  31      31.907  35.112  47.666  1.00  0.00           N  
ATOM    468  CA  LYS A  31      31.884  36.147  46.664  1.00  0.00           C  
ATOM    469  C   LYS A  31      31.784  37.512  47.314  1.00  0.00           C  
ATOM    470  O   LYS A  31      32.506  38.435  46.939  1.00  0.00           O  
ATOM    471  CB  LYS A  31      30.714  35.885  45.716  1.00  0.00           C  
ATOM    472  CG  LYS A  31      30.954  34.702  44.798  1.00  0.00           C  
ATOM    473  CD  LYS A  31      29.778  34.382  43.934  1.00  0.00           C  
ATOM    474  CE  LYS A  31      30.102  33.197  43.073  1.00  0.00           C  
ATOM    475  NZ  LYS A  31      28.962  32.732  42.284  1.00  0.00           N  
ATOM    476  H   LYS A  31      31.177  34.400  47.685  1.00  0.00           H  
ATOM    477  HA  LYS A  31      32.816  36.099  46.107  1.00  0.00           H  
ATOM    478 1HB  LYS A  31      29.814  35.696  46.292  1.00  0.00           H  
ATOM    479 2HB  LYS A  31      30.536  36.765  45.103  1.00  0.00           H  
ATOM    480 1HG  LYS A  31      31.770  34.954  44.144  1.00  0.00           H  
ATOM    481 2HG  LYS A  31      31.242  33.838  45.365  1.00  0.00           H  
ATOM    482 1HD  LYS A  31      28.913  34.149  44.552  1.00  0.00           H  
ATOM    483 2HD  LYS A  31      29.538  35.235  43.301  1.00  0.00           H  
ATOM    484 1HE  LYS A  31      30.899  33.471  42.385  1.00  0.00           H  
ATOM    485 2HE  LYS A  31      30.448  32.383  43.713  1.00  0.00           H  
ATOM    486 1HZ  LYS A  31      29.294  31.930  41.730  1.00  0.00           H  
ATOM    487 2HZ  LYS A  31      28.210  32.447  42.890  1.00  0.00           H  
ATOM    488 3HZ  LYS A  31      28.652  33.465  41.672  1.00  0.00           H  
ATOM    489  N   LEU A  32      30.968  37.644  48.353  1.00  0.00           N  
ATOM    490  CA  LEU A  32      30.774  38.961  48.926  1.00  0.00           C  
ATOM    491  C   LEU A  32      32.047  39.436  49.626  1.00  0.00           C  
ATOM    492  O   LEU A  32      32.406  40.615  49.558  1.00  0.00           O  
ATOM    493  CB  LEU A  32      29.605  38.939  49.919  1.00  0.00           C  
ATOM    494  CG  LEU A  32      28.268  39.468  49.384  1.00  0.00           C  
ATOM    495  CD1 LEU A  32      28.353  40.977  49.205  1.00  0.00           C  
ATOM    496  CD2 LEU A  32      27.939  38.779  48.068  1.00  0.00           C  
ATOM    497  H   LEU A  32      30.445  36.838  48.694  1.00  0.00           H  
ATOM    498  HA  LEU A  32      30.518  39.633  48.131  1.00  0.00           H  
ATOM    499 1HB  LEU A  32      29.447  37.913  50.247  1.00  0.00           H  
ATOM    500 2HB  LEU A  32      29.875  39.539  50.788  1.00  0.00           H  
ATOM    501  HG  LEU A  32      27.479  39.262  50.108  1.00  0.00           H  
ATOM    502 1HD1 LEU A  32      27.403  41.353  48.825  1.00  0.00           H  
ATOM    503 2HD1 LEU A  32      28.570  41.446  50.165  1.00  0.00           H  
ATOM    504 3HD1 LEU A  32      29.146  41.215  48.497  1.00  0.00           H  
ATOM    505 1HD2 LEU A  32      26.988  39.155  47.688  1.00  0.00           H  
ATOM    506 2HD2 LEU A  32      28.727  38.985  47.343  1.00  0.00           H  
ATOM    507 3HD2 LEU A  32      27.867  37.703  48.228  1.00  0.00           H  
ATOM    508  N   GLU A  33      32.742  38.504  50.282  1.00  0.00           N  
ATOM    509  CA  GLU A  33      33.963  38.806  51.012  1.00  0.00           C  
ATOM    510  C   GLU A  33      35.075  39.381  50.138  1.00  0.00           C  
ATOM    511  O   GLU A  33      35.808  40.293  50.552  1.00  0.00           O  
ATOM    512  CB  GLU A  33      34.469  37.541  51.709  1.00  0.00           C  
ATOM    513  CG  GLU A  33      33.634  37.106  52.906  1.00  0.00           C  
ATOM    514  CD  GLU A  33      34.147  35.848  53.549  1.00  0.00           C  
ATOM    515  OE1 GLU A  33      35.062  35.263  53.021  1.00  0.00           O  
ATOM    516  OE2 GLU A  33      33.623  35.471  54.571  1.00  0.00           O  
ATOM    517  H   GLU A  33      32.398  37.542  50.287  1.00  0.00           H  
ATOM    518  HA  GLU A  33      33.720  39.531  51.789  1.00  0.00           H  
ATOM    519 1HB  GLU A  33      34.488  36.716  50.997  1.00  0.00           H  
ATOM    520 2HB  GLU A  33      35.491  37.699  52.054  1.00  0.00           H  
ATOM    521 1HG  GLU A  33      33.635  37.905  53.646  1.00  0.00           H  
ATOM    522 2HG  GLU A  33      32.607  36.950  52.581  1.00  0.00           H  
ATOM    523  N   MET A  34      35.223  38.845  48.924  1.00  0.00           N  
ATOM    524  CA  MET A  34      36.281  39.323  48.049  1.00  0.00           C  
ATOM    525  C   MET A  34      35.834  40.599  47.373  1.00  0.00           C  
ATOM    526  O   MET A  34      36.637  41.494  47.114  1.00  0.00           O  
ATOM    527  CB  MET A  34      36.650  38.262  47.014  1.00  0.00           C  
ATOM    528  CG  MET A  34      37.422  37.076  47.576  1.00  0.00           C  
ATOM    529  SD  MET A  34      38.070  35.994  46.286  1.00  0.00           S  
ATOM    530  CE  MET A  34      36.631  34.987  45.935  1.00  0.00           C  
ATOM    531  H   MET A  34      34.607  38.104  48.612  1.00  0.00           H  
ATOM    532  HA  MET A  34      37.159  39.544  48.653  1.00  0.00           H  
ATOM    533 1HB  MET A  34      35.744  37.879  46.546  1.00  0.00           H  
ATOM    534 2HB  MET A  34      37.258  38.715  46.229  1.00  0.00           H  
ATOM    535 1HG  MET A  34      38.258  37.437  48.175  1.00  0.00           H  
ATOM    536 2HG  MET A  34      36.769  36.490  48.221  1.00  0.00           H  
ATOM    537 1HE  MET A  34      36.874  34.266  45.154  1.00  0.00           H  
ATOM    538 2HE  MET A  34      36.329  34.457  46.839  1.00  0.00           H  
ATOM    539 3HE  MET A  34      35.814  35.625  45.599  1.00  0.00           H  
ATOM    540  N   ALA A  35      34.531  40.718  47.142  1.00  0.00           N  
ATOM    541  CA  ALA A  35      33.974  41.912  46.569  1.00  0.00           C  
ATOM    542  C   ALA A  35      34.248  43.084  47.480  1.00  0.00           C  
ATOM    543  O   ALA A  35      34.594  44.163  47.001  1.00  0.00           O  
ATOM    544  CB  ALA A  35      32.480  41.773  46.366  1.00  0.00           C  
ATOM    545  H   ALA A  35      33.883  39.956  47.345  1.00  0.00           H  
ATOM    546  HA  ALA A  35      34.464  42.088  45.611  1.00  0.00           H  
ATOM    547 1HB  ALA A  35      32.078  42.684  45.925  1.00  0.00           H  
ATOM    548 2HB  ALA A  35      32.276  40.931  45.715  1.00  0.00           H  
ATOM    549 3HB  ALA A  35      32.003  41.597  47.331  1.00  0.00           H  
ATOM    550  N   ILE A  36      34.148  42.875  48.800  1.00  0.00           N  
ATOM    551  CA  ILE A  36      34.455  43.953  49.726  1.00  0.00           C  
ATOM    552  C   ILE A  36      35.927  44.287  49.724  1.00  0.00           C  
ATOM    553  O   ILE A  36      36.290  45.463  49.686  1.00  0.00           O  
ATOM    554  CB  ILE A  36      34.018  43.587  51.156  1.00  0.00           C  
ATOM    555  CG1 ILE A  36      32.491  43.492  51.240  1.00  0.00           C  
ATOM    556  CG2 ILE A  36      34.547  44.609  52.151  1.00  0.00           C  
ATOM    557  CD1 ILE A  36      31.990  42.805  52.490  1.00  0.00           C  
ATOM    558  H   ILE A  36      33.835  41.978  49.173  1.00  0.00           H  
ATOM    559  HA  ILE A  36      33.901  44.823  49.401  1.00  0.00           H  
ATOM    560  HB  ILE A  36      34.409  42.604  51.416  1.00  0.00           H  
ATOM    561 1HG1 ILE A  36      32.063  44.493  51.205  1.00  0.00           H  
ATOM    562 2HG1 ILE A  36      32.113  42.945  50.377  1.00  0.00           H  
ATOM    563 1HG2 ILE A  36      34.228  44.336  53.157  1.00  0.00           H  
ATOM    564 2HG2 ILE A  36      35.635  44.628  52.108  1.00  0.00           H  
ATOM    565 3HG2 ILE A  36      34.156  45.595  51.902  1.00  0.00           H  
ATOM    566 1HD1 ILE A  36      30.901  42.776  52.478  1.00  0.00           H  
ATOM    567 2HD1 ILE A  36      32.380  41.788  52.527  1.00  0.00           H  
ATOM    568 3HD1 ILE A  36      32.328  43.356  53.368  1.00  0.00           H  
ATOM    569  N   LYS A  37      36.790  43.280  49.703  1.00  0.00           N  
ATOM    570  CA  LYS A  37      38.218  43.546  49.692  1.00  0.00           C  
ATOM    571  C   LYS A  37      38.615  44.362  48.463  1.00  0.00           C  
ATOM    572  O   LYS A  37      39.086  45.503  48.571  1.00  0.00           O  
ATOM    573  CB  LYS A  37      39.005  42.235  49.736  1.00  0.00           C  
ATOM    574  CG  LYS A  37      38.950  41.512  51.075  1.00  0.00           C  
ATOM    575  CD  LYS A  37      39.723  40.202  51.028  1.00  0.00           C  
ATOM    576  CE  LYS A  37      39.653  39.470  52.360  1.00  0.00           C  
ATOM    577  NZ  LYS A  37      40.385  38.174  52.321  1.00  0.00           N  
ATOM    578  H   LYS A  37      36.453  42.313  49.739  1.00  0.00           H  
ATOM    579  HA  LYS A  37      38.478  44.109  50.588  1.00  0.00           H  
ATOM    580 1HB  LYS A  37      38.624  41.556  48.973  1.00  0.00           H  
ATOM    581 2HB  LYS A  37      40.053  42.432  49.505  1.00  0.00           H  
ATOM    582 1HG  LYS A  37      39.377  42.149  51.850  1.00  0.00           H  
ATOM    583 2HG  LYS A  37      37.912  41.303  51.332  1.00  0.00           H  
ATOM    584 1HD  LYS A  37      39.307  39.562  50.248  1.00  0.00           H  
ATOM    585 2HD  LYS A  37      40.767  40.404  50.790  1.00  0.00           H  
ATOM    586 1HE  LYS A  37      40.085  40.094  53.141  1.00  0.00           H  
ATOM    587 2HE  LYS A  37      38.611  39.276  52.615  1.00  0.00           H  
ATOM    588 1HZ  LYS A  37      40.315  37.721  53.221  1.00  0.00           H  
ATOM    589 2HZ  LYS A  37      39.980  37.579  51.612  1.00  0.00           H  
ATOM    590 3HZ  LYS A  37      41.357  38.343  52.105  1.00  0.00           H  
ATOM    591  N   HIS A  38      37.958  44.262  47.158  1.00  0.00           N  
ATOM    592  CA  HIS A  38      38.091  44.918  45.863  1.00  0.00           C  
ATOM    593  C   HIS A  38      37.560  46.346  45.912  1.00  0.00           C  
ATOM    594  O   HIS A  38      38.240  47.285  45.497  1.00  0.00           O  
ATOM    595  CB  HIS A  38      37.351  44.129  44.777  1.00  0.00           C  
ATOM    596  CG  HIS A  38      37.489  44.717  43.407  1.00  0.00           C  
ATOM    597  ND1 HIS A  38      38.634  44.578  42.651  1.00  0.00           N  
ATOM    598  CD2 HIS A  38      36.628  45.444  42.658  1.00  0.00           C  
ATOM    599  CE1 HIS A  38      38.469  45.196  41.493  1.00  0.00           C  
ATOM    600  NE2 HIS A  38      37.261  45.729  41.474  1.00  0.00           N  
ATOM    601  H   HIS A  38      37.391  43.431  47.232  1.00  0.00           H  
ATOM    602  HA  HIS A  38      39.147  44.947  45.596  1.00  0.00           H  
ATOM    603 1HB  HIS A  38      37.729  43.106  44.750  1.00  0.00           H  
ATOM    604 2HB  HIS A  38      36.291  44.080  45.023  1.00  0.00           H  
ATOM    605  HD1 HIS A  38      39.436  44.030  42.887  1.00  0.00           H  
ATOM    606  HD2 HIS A  38      35.613  45.802  42.834  1.00  0.00           H  
ATOM    607  HE1 HIS A  38      39.265  45.201  40.749  1.00  0.00           H  
ATOM    608  N   VAL A  39      36.344  46.504  46.422  1.00  0.00           N  
ATOM    609  CA  VAL A  39      35.679  47.802  46.432  1.00  0.00           C  
ATOM    610  C   VAL A  39      36.241  48.700  47.528  1.00  0.00           C  
ATOM    611  O   VAL A  39      36.399  48.275  48.672  1.00  0.00           O  
ATOM    612  CB  VAL A  39      34.164  47.625  46.644  1.00  0.00           C  
ATOM    613  CG1 VAL A  39      33.490  48.976  46.825  1.00  0.00           C  
ATOM    614  CG2 VAL A  39      33.561  46.874  45.467  1.00  0.00           C  
ATOM    615  H   VAL A  39      35.867  45.704  46.814  1.00  0.00           H  
ATOM    616  HA  VAL A  39      35.844  48.281  45.468  1.00  0.00           H  
ATOM    617  HB  VAL A  39      33.998  47.058  47.561  1.00  0.00           H  
ATOM    618 1HG1 VAL A  39      32.419  48.832  46.974  1.00  0.00           H  
ATOM    619 2HG1 VAL A  39      33.912  49.480  47.694  1.00  0.00           H  
ATOM    620 3HG1 VAL A  39      33.653  49.586  45.936  1.00  0.00           H  
ATOM    621 1HG2 VAL A  39      32.490  46.752  45.624  1.00  0.00           H  
ATOM    622 2HG2 VAL A  39      33.732  47.438  44.550  1.00  0.00           H  
ATOM    623 3HG2 VAL A  39      34.029  45.893  45.382  1.00  0.00           H  
ATOM    624  N   THR A  40      36.538  49.944  47.169  1.00  0.00           N  
ATOM    625  CA  THR A  40      37.177  50.875  48.091  1.00  0.00           C  
ATOM    626  C   THR A  40      36.207  51.957  48.546  1.00  0.00           C  
ATOM    627  O   THR A  40      36.377  52.552  49.610  1.00  0.00           O  
ATOM    628  CB  THR A  40      38.418  51.534  47.454  1.00  0.00           C  
ATOM    629  OG1 THR A  40      38.032  52.351  46.320  1.00  0.00           O  
ATOM    630  CG2 THR A  40      39.348  50.420  46.969  1.00  0.00           C  
ATOM    631  H   THR A  40      36.317  50.253  46.234  1.00  0.00           H  
ATOM    632  HA  THR A  40      37.513  50.317  48.968  1.00  0.00           H  
ATOM    633  HB  THR A  40      38.933  52.151  48.187  1.00  0.00           H  
ATOM    634  HG1 THR A  40      37.733  53.215  46.640  1.00  0.00           H  
ATOM    635 1HG2 THR A  40      40.234  50.856  46.517  1.00  0.00           H  
ATOM    636 2HG2 THR A  40      39.639  49.798  47.816  1.00  0.00           H  
ATOM    637 3HG2 THR A  40      38.837  49.801  46.230  1.00  0.00           H  
ATOM    638  N   ASP A  41      35.188  52.209  47.729  1.00  0.00           N  
ATOM    639  CA  ASP A  41      34.210  53.248  48.026  1.00  0.00           C  
ATOM    640  C   ASP A  41      33.337  52.859  49.215  1.00  0.00           C  
ATOM    641  O   ASP A  41      32.584  51.888  49.153  1.00  0.00           O  
ATOM    642  CB  ASP A  41      33.321  53.505  46.800  1.00  0.00           C  
ATOM    643  CG  ASP A  41      32.367  54.675  47.008  1.00  0.00           C  
ATOM    644  OD1 ASP A  41      32.366  55.197  48.116  1.00  0.00           O  
ATOM    645  OD2 ASP A  41      31.663  55.055  46.107  1.00  0.00           O  
ATOM    646  H   ASP A  41      35.090  51.668  46.882  1.00  0.00           H  
ATOM    647  HA  ASP A  41      34.742  54.168  48.270  1.00  0.00           H  
ATOM    648 1HB  ASP A  41      33.951  53.708  45.932  1.00  0.00           H  
ATOM    649 2HB  ASP A  41      32.747  52.605  46.572  1.00  0.00           H  
ATOM    650  N   PRO A  42      33.444  53.624  50.295  1.00  0.00           N  
ATOM    651  CA  PRO A  42      32.682  53.349  51.507  1.00  0.00           C  
ATOM    652  C   PRO A  42      31.194  53.228  51.206  1.00  0.00           C  
ATOM    653  O   PRO A  42      30.473  52.488  51.874  1.00  0.00           O  
ATOM    654  CB  PRO A  42      32.984  54.566  52.386  1.00  0.00           C  
ATOM    655  CG  PRO A  42      34.356  54.982  51.977  1.00  0.00           C  
ATOM    656  CD  PRO A  42      34.379  54.777  50.486  1.00  0.00           C  
ATOM    657  HA  PRO A  42      33.032  52.407  51.929  1.00  0.00           H  
ATOM    658 1HB  PRO A  42      32.233  55.350  52.217  1.00  0.00           H  
ATOM    659 2HB  PRO A  42      32.923  54.288  53.449  1.00  0.00           H  
ATOM    660 1HG  PRO A  42      34.536  56.029  52.265  1.00  0.00           H  
ATOM    661 2HG  PRO A  42      35.110  54.374  52.501  1.00  0.00           H  
ATOM    662 1HD  PRO A  42      33.996  55.680  49.985  1.00  0.00           H  
ATOM    663 2HD  PRO A  42      35.408  54.561  50.161  1.00  0.00           H  
ATOM    664  N   ASN A  43      30.739  53.960  50.195  1.00  0.00           N  
ATOM    665  CA  ASN A  43      29.319  54.005  49.859  1.00  0.00           C  
ATOM    666  C   ASN A  43      28.838  52.660  49.324  1.00  0.00           C  
ATOM    667  O   ASN A  43      27.652  52.346  49.393  1.00  0.00           O  
ATOM    668  CB  ASN A  43      29.060  55.093  48.852  1.00  0.00           C  
ATOM    669  CG  ASN A  43      29.216  56.443  49.450  1.00  0.00           C  
ATOM    670  OD1 ASN A  43      28.339  56.955  50.163  1.00  0.00           O  
ATOM    671  ND2 ASN A  43      30.353  57.034  49.193  1.00  0.00           N  
ATOM    672  H   ASN A  43      31.392  54.499  49.646  1.00  0.00           H  
ATOM    673  HA  ASN A  43      28.757  54.242  50.763  1.00  0.00           H  
ATOM    674 1HB  ASN A  43      29.738  54.989  48.014  1.00  0.00           H  
ATOM    675 2HB  ASN A  43      28.049  54.992  48.465  1.00  0.00           H  
ATOM    676 1HD2 ASN A  43      30.547  57.940  49.561  1.00  0.00           H  
ATOM    677 2HD2 ASN A  43      31.053  56.544  48.629  1.00  0.00           H  
ATOM    678  N   ILE A  44      29.767  51.877  48.790  1.00  0.00           N  
ATOM    679  CA  ILE A  44      29.447  50.546  48.285  1.00  0.00           C  
ATOM    680  C   ILE A  44      29.800  49.470  49.303  1.00  0.00           C  
ATOM    681  O   ILE A  44      29.074  48.490  49.462  1.00  0.00           O  
ATOM    682  CB  ILE A  44      30.125  50.268  46.929  1.00  0.00           C  
ATOM    683  CG1 ILE A  44      29.606  51.252  45.857  1.00  0.00           C  
ATOM    684  CG2 ILE A  44      29.842  48.782  46.501  1.00  0.00           C  
ATOM    685  CD1 ILE A  44      30.379  51.198  44.534  1.00  0.00           C  
ATOM    686  H   ILE A  44      30.718  52.209  48.732  1.00  0.00           H  
ATOM    687  HA  ILE A  44      28.376  50.500  48.086  1.00  0.00           H  
ATOM    688  HB  ILE A  44      31.177  50.465  47.021  1.00  0.00           H  
ATOM    689 1HG1 ILE A  44      28.568  51.042  45.659  1.00  0.00           H  
ATOM    690 2HG1 ILE A  44      29.686  52.269  46.251  1.00  0.00           H  
ATOM    691 1HG2 ILE A  44      30.316  48.552  45.550  1.00  0.00           H  
ATOM    692 2HG2 ILE A  44      30.230  48.105  47.236  1.00  0.00           H  
ATOM    693 3HG2 ILE A  44      28.772  48.633  46.419  1.00  0.00           H  
ATOM    694 1HD1 ILE A  44      29.960  51.929  43.840  1.00  0.00           H  
ATOM    695 2HD1 ILE A  44      31.428  51.437  44.711  1.00  0.00           H  
ATOM    696 3HD1 ILE A  44      30.306  50.221  44.091  1.00  0.00           H  
ATOM    697  N   ARG A  45      30.919  49.663  49.995  1.00  0.00           N  
ATOM    698  CA  ARG A  45      31.412  48.670  50.943  1.00  0.00           C  
ATOM    699  C   ARG A  45      30.372  48.366  52.014  1.00  0.00           C  
ATOM    700  O   ARG A  45      30.166  47.212  52.386  1.00  0.00           O  
ATOM    701  CB  ARG A  45      32.694  49.153  51.607  1.00  0.00           C  
ATOM    702  CG  ARG A  45      33.917  49.162  50.704  1.00  0.00           C  
ATOM    703  CD  ARG A  45      35.076  49.824  51.358  1.00  0.00           C  
ATOM    704  NE  ARG A  45      35.514  49.103  52.542  1.00  0.00           N  
ATOM    705  CZ  ARG A  45      36.349  48.046  52.530  1.00  0.00           C  
ATOM    706  NH1 ARG A  45      36.824  47.597  51.390  1.00  0.00           N  
ATOM    707  NH2 ARG A  45      36.688  47.458  53.664  1.00  0.00           N  
ATOM    708  H   ARG A  45      31.440  50.516  49.859  1.00  0.00           H  
ATOM    709  HA  ARG A  45      31.632  47.750  50.400  1.00  0.00           H  
ATOM    710 1HB  ARG A  45      32.550  50.167  51.978  1.00  0.00           H  
ATOM    711 2HB  ARG A  45      32.921  48.520  52.464  1.00  0.00           H  
ATOM    712 1HG  ARG A  45      34.198  48.137  50.463  1.00  0.00           H  
ATOM    713 2HG  ARG A  45      33.688  49.702  49.785  1.00  0.00           H  
ATOM    714 1HD  ARG A  45      35.910  49.869  50.658  1.00  0.00           H  
ATOM    715 2HD  ARG A  45      34.797  50.833  51.655  1.00  0.00           H  
ATOM    716  HE  ARG A  45      35.169  49.419  53.439  1.00  0.00           H  
ATOM    717 1HH1 ARG A  45      36.565  48.047  50.522  1.00  0.00           H  
ATOM    718 2HH1 ARG A  45      37.450  46.805  51.380  1.00  0.00           H  
ATOM    719 1HH2 ARG A  45      36.321  47.803  54.541  1.00  0.00           H  
ATOM    720 2HH2 ARG A  45      37.313  46.666  53.655  1.00  0.00           H  
ATOM    721  N   LYS A  46      29.719  49.412  52.509  1.00  0.00           N  
ATOM    722  CA  LYS A  46      28.682  49.258  53.524  1.00  0.00           C  
ATOM    723  C   LYS A  46      27.532  48.400  53.011  1.00  0.00           C  
ATOM    724  O   LYS A  46      27.014  47.545  53.728  1.00  0.00           O  
ATOM    725  CB  LYS A  46      28.160  50.625  53.969  1.00  0.00           C  
ATOM    726  CG  LYS A  46      29.142  51.430  54.809  1.00  0.00           C  
ATOM    727  CD  LYS A  46      28.571  52.792  55.174  1.00  0.00           C  
ATOM    728  CE  LYS A  46      29.557  53.604  56.000  1.00  0.00           C  
ATOM    729  NZ  LYS A  46      29.020  54.948  56.346  1.00  0.00           N  
ATOM    730  H   LYS A  46      29.944  50.337  52.174  1.00  0.00           H  
ATOM    731  HA  LYS A  46      29.119  48.768  54.395  1.00  0.00           H  
ATOM    732 1HB  LYS A  46      27.902  51.219  53.092  1.00  0.00           H  
ATOM    733 2HB  LYS A  46      27.249  50.494  54.554  1.00  0.00           H  
ATOM    734 1HG  LYS A  46      29.372  50.885  55.724  1.00  0.00           H  
ATOM    735 2HG  LYS A  46      30.067  51.572  54.250  1.00  0.00           H  
ATOM    736 1HD  LYS A  46      28.332  53.343  54.263  1.00  0.00           H  
ATOM    737 2HD  LYS A  46      27.653  52.660  55.748  1.00  0.00           H  
ATOM    738 1HE  LYS A  46      29.785  53.070  56.922  1.00  0.00           H  
ATOM    739 2HE  LYS A  46      30.483  53.730  55.440  1.00  0.00           H  
ATOM    740 1HZ  LYS A  46      29.702  55.454  56.892  1.00  0.00           H  
ATOM    741 2HZ  LYS A  46      28.822  55.460  55.497  1.00  0.00           H  
ATOM    742 3HZ  LYS A  46      28.170  54.844  56.882  1.00  0.00           H  
ATOM    743  N   TYR A  47      27.137  48.633  51.764  1.00  0.00           N  
ATOM    744  CA  TYR A  47      26.089  47.842  51.132  1.00  0.00           C  
ATOM    745  C   TYR A  47      26.474  46.369  51.065  1.00  0.00           C  
ATOM    746  O   TYR A  47      25.675  45.494  51.399  1.00  0.00           O  
ATOM    747  CB  TYR A  47      25.790  48.377  49.729  1.00  0.00           C  
ATOM    748  CG  TYR A  47      24.841  47.509  48.934  1.00  0.00           C  
ATOM    749  CD1 TYR A  47      23.482  47.527  49.218  1.00  0.00           C  
ATOM    750  CD2 TYR A  47      25.327  46.694  47.924  1.00  0.00           C  
ATOM    751  CE1 TYR A  47      22.615  46.734  48.492  1.00  0.00           C  
ATOM    752  CE2 TYR A  47      24.459  45.901  47.197  1.00  0.00           C  
ATOM    753  CZ  TYR A  47      23.109  45.919  47.479  1.00  0.00           C  
ATOM    754  OH  TYR A  47      22.244  45.130  46.756  1.00  0.00           O  
ATOM    755  H   TYR A  47      27.575  49.379  51.240  1.00  0.00           H  
ATOM    756  HA  TYR A  47      25.178  47.940  51.721  1.00  0.00           H  
ATOM    757 1HB  TYR A  47      25.357  49.376  49.804  1.00  0.00           H  
ATOM    758 2HB  TYR A  47      26.720  48.466  49.168  1.00  0.00           H  
ATOM    759  HD1 TYR A  47      23.100  48.167  50.013  1.00  0.00           H  
ATOM    760  HD2 TYR A  47      26.394  46.679  47.702  1.00  0.00           H  
ATOM    761  HE1 TYR A  47      21.548  46.749  48.713  1.00  0.00           H  
ATOM    762  HE2 TYR A  47      24.842  45.259  46.404  1.00  0.00           H  
ATOM    763  HH  TYR A  47      22.709  44.754  46.004  1.00  0.00           H  
ATOM    764  N   LEU A  48      27.701  46.103  50.634  1.00  0.00           N  
ATOM    765  CA  LEU A  48      28.185  44.734  50.498  1.00  0.00           C  
ATOM    766  C   LEU A  48      28.228  44.028  51.846  1.00  0.00           C  
ATOM    767  O   LEU A  48      27.891  42.849  51.951  1.00  0.00           O  
ATOM    768  CB  LEU A  48      29.593  44.778  49.898  1.00  0.00           C  
ATOM    769  CG  LEU A  48      29.698  45.292  48.447  1.00  0.00           C  
ATOM    770  CD1 LEU A  48      31.111  45.451  48.076  1.00  0.00           C  
ATOM    771  CD2 LEU A  48      29.089  44.347  47.532  1.00  0.00           C  
ATOM    772  H   LEU A  48      28.316  46.866  50.393  1.00  0.00           H  
ATOM    773  HA  LEU A  48      27.506  44.192  49.839  1.00  0.00           H  
ATOM    774 1HB  LEU A  48      30.203  45.428  50.521  1.00  0.00           H  
ATOM    775 2HB  LEU A  48      30.018  43.772  49.934  1.00  0.00           H  
ATOM    776  HG  LEU A  48      29.198  46.253  48.356  1.00  0.00           H  
ATOM    777 1HD1 LEU A  48      31.151  45.798  47.058  1.00  0.00           H  
ATOM    778 2HD1 LEU A  48      31.590  46.170  48.727  1.00  0.00           H  
ATOM    779 3HD1 LEU A  48      31.595  44.505  48.148  1.00  0.00           H  
ATOM    780 1HD2 LEU A  48      29.187  44.722  46.512  1.00  0.00           H  
ATOM    781 2HD2 LEU A  48      29.600  43.386  47.618  1.00  0.00           H  
ATOM    782 3HD2 LEU A  48      28.045  44.229  47.763  1.00  0.00           H  
ATOM    783  N   LYS A  49      28.641  44.758  52.878  1.00  0.00           N  
ATOM    784  CA  LYS A  49      28.708  44.208  54.226  1.00  0.00           C  
ATOM    785  C   LYS A  49      27.338  43.738  54.699  1.00  0.00           C  
ATOM    786  O   LYS A  49      27.216  42.688  55.332  1.00  0.00           O  
ATOM    787  CB  LYS A  49      29.273  45.244  55.199  1.00  0.00           C  
ATOM    788  CG  LYS A  49      30.775  45.468  55.078  1.00  0.00           C  
ATOM    789  CD  LYS A  49      31.255  46.535  56.050  1.00  0.00           C  
ATOM    790  CE  LYS A  49      32.763  46.721  55.969  1.00  0.00           C  
ATOM    791  NZ  LYS A  49      33.249  47.752  56.925  1.00  0.00           N  
ATOM    792  H   LYS A  49      28.916  45.716  52.724  1.00  0.00           H  
ATOM    793  HA  LYS A  49      29.387  43.354  54.220  1.00  0.00           H  
ATOM    794 1HB  LYS A  49      28.778  46.202  55.039  1.00  0.00           H  
ATOM    795 2HB  LYS A  49      29.063  44.935  56.223  1.00  0.00           H  
ATOM    796 1HG  LYS A  49      31.300  44.535  55.286  1.00  0.00           H  
ATOM    797 2HG  LYS A  49      31.015  45.780  54.062  1.00  0.00           H  
ATOM    798 1HD  LYS A  49      30.767  47.483  55.820  1.00  0.00           H  
ATOM    799 2HD  LYS A  49      30.989  46.247  57.067  1.00  0.00           H  
ATOM    800 1HE  LYS A  49      33.258  45.777  56.189  1.00  0.00           H  
ATOM    801 2HE  LYS A  49      33.038  47.023  54.958  1.00  0.00           H  
ATOM    802 1HZ  LYS A  49      34.251  47.846  56.840  1.00  0.00           H  
ATOM    803 2HZ  LYS A  49      32.810  48.638  56.718  1.00  0.00           H  
ATOM    804 3HZ  LYS A  49      33.017  47.474  57.868  1.00  0.00           H  
ATOM    805  N   LYS A  50      26.311  44.521  54.390  1.00  0.00           N  
ATOM    806  CA  LYS A  50      24.944  44.173  54.761  1.00  0.00           C  
ATOM    807  C   LYS A  50      24.505  42.876  54.097  1.00  0.00           C  
ATOM    808  O   LYS A  50      23.892  42.018  54.730  1.00  0.00           O  
ATOM    809  CB  LYS A  50      23.984  45.305  54.390  1.00  0.00           C  
ATOM    810  CG  LYS A  50      24.111  46.548  55.260  1.00  0.00           C  
ATOM    811  CD  LYS A  50      23.158  47.642  54.803  1.00  0.00           C  
ATOM    812  CE  LYS A  50      23.304  48.895  55.653  1.00  0.00           C  
ATOM    813  NZ  LYS A  50      22.400  49.986  55.197  1.00  0.00           N  
ATOM    814  H   LYS A  50      26.481  45.377  53.884  1.00  0.00           H  
ATOM    815  HA  LYS A  50      24.900  44.044  55.843  1.00  0.00           H  
ATOM    816 1HB  LYS A  50      24.155  45.602  53.355  1.00  0.00           H  
ATOM    817 2HB  LYS A  50      22.957  44.949  54.463  1.00  0.00           H  
ATOM    818 1HG  LYS A  50      23.887  46.292  56.296  1.00  0.00           H  
ATOM    819 2HG  LYS A  50      25.133  46.924  55.210  1.00  0.00           H  
ATOM    820 1HD  LYS A  50      23.364  47.893  53.761  1.00  0.00           H  
ATOM    821 2HD  LYS A  50      22.131  47.283  54.875  1.00  0.00           H  
ATOM    822 1HE  LYS A  50      23.073  48.659  56.691  1.00  0.00           H  
ATOM    823 2HE  LYS A  50      24.333  49.250  55.604  1.00  0.00           H  
ATOM    824 1HZ  LYS A  50      22.527  50.797  55.784  1.00  0.00           H  
ATOM    825 2HZ  LYS A  50      22.617  50.226  54.240  1.00  0.00           H  
ATOM    826 3HZ  LYS A  50      21.441  49.675  55.255  1.00  0.00           H  
ATOM    827  N   LEU A  51      24.824  42.737  52.813  1.00  0.00           N  
ATOM    828  CA  LEU A  51      24.500  41.524  52.071  1.00  0.00           C  
ATOM    829  C   LEU A  51      25.244  40.320  52.634  1.00  0.00           C  
ATOM    830  O   LEU A  51      24.683  39.228  52.742  1.00  0.00           O  
ATOM    831  CB  LEU A  51      24.895  41.646  50.587  1.00  0.00           C  
ATOM    832  CG  LEU A  51      24.122  42.663  49.675  1.00  0.00           C  
ATOM    833  CD1 LEU A  51      24.763  42.607  48.292  1.00  0.00           C  
ATOM    834  CD2 LEU A  51      22.639  42.369  49.602  1.00  0.00           C  
ATOM    835  H   LEU A  51      25.300  43.491  52.341  1.00  0.00           H  
ATOM    836  HA  LEU A  51      23.430  41.343  52.153  1.00  0.00           H  
ATOM    837 1HB  LEU A  51      25.947  41.927  50.546  1.00  0.00           H  
ATOM    838 2HB  LEU A  51      24.797  40.664  50.131  1.00  0.00           H  
ATOM    839  HG  LEU A  51      24.254  43.672  50.067  1.00  0.00           H  
ATOM    840 1HD1 LEU A  51      24.284  43.299  47.633  1.00  0.00           H  
ATOM    841 2HD1 LEU A  51      25.816  42.852  48.368  1.00  0.00           H  
ATOM    842 3HD1 LEU A  51      24.653  41.605  47.891  1.00  0.00           H  
ATOM    843 1HD2 LEU A  51      22.163  43.105  48.951  1.00  0.00           H  
ATOM    844 2HD2 LEU A  51      22.488  41.405  49.200  1.00  0.00           H  
ATOM    845 3HD2 LEU A  51      22.194  42.429  50.591  1.00  0.00           H  
ATOM    846  N   LEU A  52      26.508  40.524  52.990  1.00  0.00           N  
ATOM    847  CA  LEU A  52      27.339  39.448  53.515  1.00  0.00           C  
ATOM    848  C   LEU A  52      26.769  38.897  54.816  1.00  0.00           C  
ATOM    849  O   LEU A  52      26.680  37.683  55.001  1.00  0.00           O  
ATOM    850  CB  LEU A  52      28.761  39.985  53.742  1.00  0.00           C  
ATOM    851  CG  LEU A  52      29.811  39.050  54.368  1.00  0.00           C  
ATOM    852  CD1 LEU A  52      29.992  37.825  53.512  1.00  0.00           C  
ATOM    853  CD2 LEU A  52      31.127  39.824  54.471  1.00  0.00           C  
ATOM    854  H   LEU A  52      26.904  41.447  52.894  1.00  0.00           H  
ATOM    855  HA  LEU A  52      27.371  38.644  52.781  1.00  0.00           H  
ATOM    856 1HB  LEU A  52      29.151  40.341  52.794  1.00  0.00           H  
ATOM    857 2HB  LEU A  52      28.687  40.843  54.398  1.00  0.00           H  
ATOM    858  HG  LEU A  52      29.492  38.725  55.366  1.00  0.00           H  
ATOM    859 1HD1 LEU A  52      30.748  37.179  53.955  1.00  0.00           H  
ATOM    860 2HD1 LEU A  52      29.058  37.272  53.444  1.00  0.00           H  
ATOM    861 3HD1 LEU A  52      30.309  38.129  52.531  1.00  0.00           H  
ATOM    862 1HD2 LEU A  52      31.900  39.184  54.907  1.00  0.00           H  
ATOM    863 2HD2 LEU A  52      31.435  40.141  53.479  1.00  0.00           H  
ATOM    864 3HD2 LEU A  52      30.985  40.702  55.100  1.00  0.00           H  
ATOM    865  N   GLU A  53      26.381  39.797  55.715  1.00  0.00           N  
ATOM    866  CA  GLU A  53      25.793  39.402  56.989  1.00  0.00           C  
ATOM    867  C   GLU A  53      24.526  38.583  56.781  1.00  0.00           C  
ATOM    868  O   GLU A  53      24.318  37.564  57.440  1.00  0.00           O  
ATOM    869  CB  GLU A  53      25.446  40.614  57.859  1.00  0.00           C  
ATOM    870  CG  GLU A  53      24.809  40.223  59.215  1.00  0.00           C  
ATOM    871  CD  GLU A  53      24.480  41.383  60.108  1.00  0.00           C  
ATOM    872  OE1 GLU A  53      24.930  42.471  59.851  1.00  0.00           O  
ATOM    873  OE2 GLU A  53      23.746  41.174  61.054  1.00  0.00           O  
ATOM    874  H   GLU A  53      26.500  40.779  55.511  1.00  0.00           H  
ATOM    875  HA  GLU A  53      26.518  38.795  57.532  1.00  0.00           H  
ATOM    876 1HB  GLU A  53      26.347  41.196  58.051  1.00  0.00           H  
ATOM    877 2HB  GLU A  53      24.746  41.259  57.321  1.00  0.00           H  
ATOM    878 1HG  GLU A  53      23.882  39.684  59.022  1.00  0.00           H  
ATOM    879 2HG  GLU A  53      25.483  39.545  59.737  1.00  0.00           H  
ATOM    880  N   ASN A  54      23.681  39.036  55.860  1.00  0.00           N  
ATOM    881  CA  ASN A  54      22.422  38.356  55.579  1.00  0.00           C  
ATOM    882  C   ASN A  54      22.660  36.960  55.023  1.00  0.00           C  
ATOM    883  O   ASN A  54      21.933  36.019  55.344  1.00  0.00           O  
ATOM    884  CB  ASN A  54      21.575  39.173  54.621  1.00  0.00           C  
ATOM    885  CG  ASN A  54      20.957  40.376  55.278  1.00  0.00           C  
ATOM    886  OD1 ASN A  54      20.821  40.427  56.506  1.00  0.00           O  
ATOM    887  ND2 ASN A  54      20.580  41.345  54.484  1.00  0.00           N  
ATOM    888  H   ASN A  54      23.916  39.871  55.344  1.00  0.00           H  
ATOM    889  HA  ASN A  54      21.856  38.271  56.510  1.00  0.00           H  
ATOM    890 1HB  ASN A  54      22.190  39.506  53.785  1.00  0.00           H  
ATOM    891 2HB  ASN A  54      20.780  38.548  54.214  1.00  0.00           H  
ATOM    892 1HD2 ASN A  54      20.162  42.171  54.866  1.00  0.00           H  
ATOM    893 2HD2 ASN A  54      20.709  41.262  53.497  1.00  0.00           H  
ATOM    894  N   LEU A  55      23.686  36.826  54.189  1.00  0.00           N  
ATOM    895  CA  LEU A  55      24.031  35.542  53.595  1.00  0.00           C  
ATOM    896  C   LEU A  55      24.470  34.543  54.658  1.00  0.00           C  
ATOM    897  O   LEU A  55      24.114  33.365  54.603  1.00  0.00           O  
ATOM    898  CB  LEU A  55      25.148  35.683  52.575  1.00  0.00           C  
ATOM    899  CG  LEU A  55      24.814  36.352  51.276  1.00  0.00           C  
ATOM    900  CD1 LEU A  55      26.122  36.639  50.514  1.00  0.00           C  
ATOM    901  CD2 LEU A  55      23.873  35.458  50.423  1.00  0.00           C  
ATOM    902  H   LEU A  55      24.242  37.639  53.960  1.00  0.00           H  
ATOM    903  HA  LEU A  55      23.147  35.147  53.089  1.00  0.00           H  
ATOM    904 1HB  LEU A  55      25.922  36.294  53.042  1.00  0.00           H  
ATOM    905 2HB  LEU A  55      25.565  34.699  52.362  1.00  0.00           H  
ATOM    906  HG  LEU A  55      24.342  37.266  51.487  1.00  0.00           H  
ATOM    907 1HD1 LEU A  55      25.904  37.146  49.580  1.00  0.00           H  
ATOM    908 2HD1 LEU A  55      26.766  37.273  51.128  1.00  0.00           H  
ATOM    909 3HD1 LEU A  55      26.629  35.704  50.315  1.00  0.00           H  
ATOM    910 1HD2 LEU A  55      23.643  35.954  49.488  1.00  0.00           H  
ATOM    911 2HD2 LEU A  55      24.374  34.516  50.223  1.00  0.00           H  
ATOM    912 3HD2 LEU A  55      22.944  35.264  50.932  1.00  0.00           H  
ATOM    913  N   LYS A  56      25.245  35.021  55.625  1.00  0.00           N  
ATOM    914  CA  LYS A  56      25.688  34.184  56.734  1.00  0.00           C  
ATOM    915  C   LYS A  56      24.509  33.725  57.582  1.00  0.00           C  
ATOM    916  O   LYS A  56      24.509  32.615  58.113  1.00  0.00           O  
ATOM    917  CB  LYS A  56      26.699  34.935  57.601  1.00  0.00           C  
ATOM    918  CG  LYS A  56      28.061  35.134  56.950  1.00  0.00           C  
ATOM    919  CD  LYS A  56      29.007  35.895  57.868  1.00  0.00           C  
ATOM    920  CE  LYS A  56      30.380  36.060  57.235  1.00  0.00           C  
ATOM    921  NZ  LYS A  56      31.311  36.819  58.114  1.00  0.00           N  
ATOM    922  H   LYS A  56      25.537  35.986  55.590  1.00  0.00           H  
ATOM    923  HA  LYS A  56      26.190  33.304  56.326  1.00  0.00           H  
ATOM    924 1HB  LYS A  56      26.302  35.919  57.854  1.00  0.00           H  
ATOM    925 2HB  LYS A  56      26.851  34.394  58.535  1.00  0.00           H  
ATOM    926 1HG  LYS A  56      28.498  34.163  56.716  1.00  0.00           H  
ATOM    927 2HG  LYS A  56      27.942  35.693  56.022  1.00  0.00           H  
ATOM    928 1HD  LYS A  56      28.593  36.881  58.081  1.00  0.00           H  
ATOM    929 2HD  LYS A  56      29.114  35.354  58.808  1.00  0.00           H  
ATOM    930 1HE  LYS A  56      30.809  35.079  57.034  1.00  0.00           H  
ATOM    931 2HE  LYS A  56      30.283  36.590  56.287  1.00  0.00           H  
ATOM    932 1HZ  LYS A  56      32.208  36.908  57.658  1.00  0.00           H  
ATOM    933 2HZ  LYS A  56      30.932  37.739  58.291  1.00  0.00           H  
ATOM    934 3HZ  LYS A  56      31.424  36.328  58.988  1.00  0.00           H  
ATOM    935  N   ARG A  57      23.505  34.585  57.707  1.00  0.00           N  
ATOM    936  CA  ARG A  57      22.294  34.250  58.446  1.00  0.00           C  
ATOM    937  C   ARG A  57      21.412  33.293  57.652  1.00  0.00           C  
ATOM    938  O   ARG A  57      20.761  32.419  58.223  1.00  0.00           O  
ATOM    939  CB  ARG A  57      21.512  35.508  58.793  1.00  0.00           C  
ATOM    940  CG  ARG A  57      22.165  36.391  59.852  1.00  0.00           C  
ATOM    941  CD  ARG A  57      21.359  37.614  60.132  1.00  0.00           C  
ATOM    942  NE  ARG A  57      22.008  38.497  61.109  1.00  0.00           N  
ATOM    943  CZ  ARG A  57      21.960  38.372  62.448  1.00  0.00           C  
ATOM    944  NH1 ARG A  57      21.295  37.392  63.040  1.00  0.00           N  
ATOM    945  NH2 ARG A  57      22.603  39.275  63.150  1.00  0.00           N  
ATOM    946  H   ARG A  57      23.583  35.497  57.276  1.00  0.00           H  
ATOM    947  HA  ARG A  57      22.582  33.768  59.379  1.00  0.00           H  
ATOM    948 1HB  ARG A  57      21.391  36.112  57.893  1.00  0.00           H  
ATOM    949 2HB  ARG A  57      20.519  35.234  59.142  1.00  0.00           H  
ATOM    950 1HG  ARG A  57      22.276  35.823  60.772  1.00  0.00           H  
ATOM    951 2HG  ARG A  57      23.150  36.706  59.508  1.00  0.00           H  
ATOM    952 1HD  ARG A  57      21.247  38.176  59.200  1.00  0.00           H  
ATOM    953 2HD  ARG A  57      20.375  37.341  60.504  1.00  0.00           H  
ATOM    954  HE  ARG A  57      22.551  39.308  60.767  1.00  0.00           H  
ATOM    955 1HH1 ARG A  57      20.804  36.704  62.489  1.00  0.00           H  
ATOM    956 2HH1 ARG A  57      21.278  37.328  64.048  1.00  0.00           H  
ATOM    957 1HH2 ARG A  57      23.100  40.020  62.632  1.00  0.00           H  
ATOM    958 2HH2 ARG A  57      22.610  39.245  64.158  1.00  0.00           H  
ATOM    959  N   LEU A  58      21.397  33.464  56.335  1.00  0.00           N  
ATOM    960  CA  LEU A  58      20.602  32.612  55.460  1.00  0.00           C  
ATOM    961  C   LEU A  58      21.174  31.201  55.397  1.00  0.00           C  
ATOM    962  O   LEU A  58      20.431  30.222  55.347  1.00  0.00           O  
ATOM    963  CB  LEU A  58      20.569  33.176  54.029  1.00  0.00           C  
ATOM    964  CG  LEU A  58      19.728  34.445  53.763  1.00  0.00           C  
ATOM    965  CD1 LEU A  58      20.084  34.986  52.369  1.00  0.00           C  
ATOM    966  CD2 LEU A  58      18.243  34.100  53.817  1.00  0.00           C  
ATOM    967  H   LEU A  58      21.951  34.207  55.929  1.00  0.00           H  
ATOM    968  HA  LEU A  58      19.586  32.560  55.858  1.00  0.00           H  
ATOM    969 1HB  LEU A  58      21.594  33.401  53.744  1.00  0.00           H  
ATOM    970 2HB  LEU A  58      20.204  32.392  53.366  1.00  0.00           H  
ATOM    971  HG  LEU A  58      19.933  35.198  54.501  1.00  0.00           H  
ATOM    972 1HD1 LEU A  58      19.491  35.876  52.156  1.00  0.00           H  
ATOM    973 2HD1 LEU A  58      21.130  35.245  52.331  1.00  0.00           H  
ATOM    974 3HD1 LEU A  58      19.876  34.228  51.624  1.00  0.00           H  
ATOM    975 1HD2 LEU A  58      17.660  34.999  53.612  1.00  0.00           H  
ATOM    976 2HD2 LEU A  58      18.015  33.343  53.064  1.00  0.00           H  
ATOM    977 3HD2 LEU A  58      17.979  33.722  54.799  1.00  0.00           H  
ATOM    978  N   GLN A  59      22.500  31.104  55.401  1.00  0.00           N  
ATOM    979  CA  GLN A  59      23.173  29.815  55.311  1.00  0.00           C  
ATOM    980  C   GLN A  59      22.833  28.932  56.505  1.00  0.00           C  
ATOM    981  O   GLN A  59      22.568  29.425  57.601  1.00  0.00           O  
ATOM    982  OXT GLN A  59      22.816  27.738  56.383  1.00  0.00           O  
ATOM    983  CB  GLN A  59      24.689  30.007  55.218  1.00  0.00           C  
ATOM    984  CG  GLN A  59      25.464  28.726  54.963  1.00  0.00           C  
ATOM    985  CD  GLN A  59      26.959  28.964  54.866  1.00  0.00           C  
ATOM    986  OE1 GLN A  59      27.534  29.720  55.654  1.00  0.00           O  
ATOM    987  NE2 GLN A  59      27.599  28.318  53.898  1.00  0.00           N  
ATOM    988  H   GLN A  59      23.053  31.946  55.469  1.00  0.00           H  
ATOM    989  HA  GLN A  59      22.846  29.315  54.400  1.00  0.00           H  
ATOM    990 1HB  GLN A  59      24.918  30.705  54.412  1.00  0.00           H  
ATOM    991 2HB  GLN A  59      25.058  30.445  56.145  1.00  0.00           H  
ATOM    992 1HG  GLN A  59      25.281  28.033  55.784  1.00  0.00           H  
ATOM    993 2HG  GLN A  59      25.126  28.290  54.023  1.00  0.00           H  
ATOM    994 1HE2 GLN A  59      28.586  28.436  53.785  1.00  0.00           H  
ATOM    995 2HE2 GLN A  59      27.094  27.715  53.280  1.00  0.00           H  
TER                                                                             
ATOM    997  N   ASP B  60      53.790  27.767  17.968  1.00  0.00           N  
ATOM    998  CA  ASP B  60      53.067  28.830  18.663  1.00  0.00           C  
ATOM    999  C   ASP B  60      51.814  28.320  19.358  1.00  0.00           C  
ATOM   1000  O   ASP B  60      51.079  27.492  18.812  1.00  0.00           O  
ATOM   1001  CB  ASP B  60      52.666  29.955  17.718  1.00  0.00           C  
ATOM   1002  CG  ASP B  60      52.113  31.154  18.486  1.00  0.00           C  
ATOM   1003  OD1 ASP B  60      52.893  31.985  18.871  1.00  0.00           O  
ATOM   1004  OD2 ASP B  60      50.921  31.205  18.739  1.00  0.00           O  
ATOM   1005 1H   ASP B  60      54.602  28.150  17.528  1.00  0.00           H  
ATOM   1006 2H   ASP B  60      54.066  27.067  18.625  1.00  0.00           H  
ATOM   1007 3H   ASP B  60      53.196  27.359  17.274  1.00  0.00           H  
ATOM   1008  HA  ASP B  60      53.727  29.245  19.424  1.00  0.00           H  
ATOM   1009 1HB  ASP B  60      53.532  30.273  17.139  1.00  0.00           H  
ATOM   1010 2HB  ASP B  60      51.908  29.601  17.018  1.00  0.00           H  
ATOM   1011  N   TYR B  61      51.589  28.812  20.579  1.00  0.00           N  
ATOM   1012  CA  TYR B  61      50.457  28.394  21.402  1.00  0.00           C  
ATOM   1013  C   TYR B  61      49.497  29.545  21.780  1.00  0.00           C  
ATOM   1014  O   TYR B  61      49.022  29.613  22.926  1.00  0.00           O  
ATOM   1015  CB  TYR B  61      50.970  27.641  22.636  1.00  0.00           C  
ATOM   1016  CG  TYR B  61      51.768  26.404  22.244  1.00  0.00           C  
ATOM   1017  CD1 TYR B  61      53.156  26.406  22.398  1.00  0.00           C  
ATOM   1018  CD2 TYR B  61      51.131  25.293  21.681  1.00  0.00           C  
ATOM   1019  CE1 TYR B  61      53.897  25.305  22.000  1.00  0.00           C  
ATOM   1020  CE2 TYR B  61      51.881  24.198  21.282  1.00  0.00           C  
ATOM   1021  CZ  TYR B  61      53.248  24.200  21.435  1.00  0.00           C  
ATOM   1022  OH  TYR B  61      53.980  23.109  21.020  1.00  0.00           O  
ATOM   1023  H   TYR B  61      52.225  29.510  20.941  1.00  0.00           H  
ATOM   1024  HA  TYR B  61      49.868  27.683  20.823  1.00  0.00           H  
ATOM   1025 1HB  TYR B  61      51.603  28.275  23.221  1.00  0.00           H  
ATOM   1026 2HB  TYR B  61      50.132  27.333  23.266  1.00  0.00           H  
ATOM   1027  HD1 TYR B  61      53.654  27.274  22.829  1.00  0.00           H  
ATOM   1028  HD2 TYR B  61      50.049  25.293  21.545  1.00  0.00           H  
ATOM   1029  HE1 TYR B  61      54.979  25.305  22.116  1.00  0.00           H  
ATOM   1030  HE2 TYR B  61      51.394  23.333  20.834  1.00  0.00           H  
ATOM   1031  HH  TYR B  61      54.910  23.260  21.199  1.00  0.00           H  
ATOM   1032  N   SER B  62      49.289  30.507  20.867  1.00  0.00           N  
ATOM   1033  CA  SER B  62      48.301  31.570  21.092  1.00  0.00           C  
ATOM   1034  C   SER B  62      46.867  31.017  21.082  1.00  0.00           C  
ATOM   1035  O   SER B  62      46.533  30.122  20.291  1.00  0.00           O  
ATOM   1036  CB  SER B  62      48.415  32.645  20.029  1.00  0.00           C  
ATOM   1037  OG  SER B  62      49.662  33.272  20.076  1.00  0.00           O  
ATOM   1038  H   SER B  62      49.796  30.503  19.969  1.00  0.00           H  
ATOM   1039  HA  SER B  62      48.494  32.015  22.068  1.00  0.00           H  
ATOM   1040 1HB  SER B  62      48.262  32.207  19.041  1.00  0.00           H  
ATOM   1041 2HB  SER B  62      47.627  33.382  20.180  1.00  0.00           H  
ATOM   1042  HG  SER B  62      50.267  32.662  19.582  1.00  0.00           H  
ATOM   1043  N   PHE B  63      46.009  31.598  21.920  1.00  0.00           N  
ATOM   1044  CA  PHE B  63      44.608  31.174  22.030  1.00  0.00           C  
ATOM   1045  C   PHE B  63      43.663  32.317  22.389  1.00  0.00           C  
ATOM   1046  O   PHE B  63      44.096  33.385  22.849  1.00  0.00           O  
ATOM   1047  CB  PHE B  63      44.458  30.093  23.102  1.00  0.00           C  
ATOM   1048  CG  PHE B  63      44.806  30.577  24.479  1.00  0.00           C  
ATOM   1049  CD1 PHE B  63      43.833  31.103  25.309  1.00  0.00           C  
ATOM   1050  CD2 PHE B  63      46.105  30.491  24.955  1.00  0.00           C  
ATOM   1051  CE1 PHE B  63      44.143  31.539  26.572  1.00  0.00           C  
ATOM   1052  CE2 PHE B  63      46.418  30.928  26.232  1.00  0.00           C  
ATOM   1053  CZ  PHE B  63      45.436  31.448  27.032  1.00  0.00           C  
ATOM   1054  H   PHE B  63      46.348  32.332  22.520  1.00  0.00           H  
ATOM   1055  HA  PHE B  63      44.291  30.768  21.072  1.00  0.00           H  
ATOM   1056 1HB  PHE B  63      43.432  29.738  23.126  1.00  0.00           H  
ATOM   1057 2HB  PHE B  63      45.093  29.247  22.863  1.00  0.00           H  
ATOM   1058  HD1 PHE B  63      42.807  31.168  24.943  1.00  0.00           H  
ATOM   1059  HD2 PHE B  63      46.888  30.070  24.317  1.00  0.00           H  
ATOM   1060  HE1 PHE B  63      43.364  31.952  27.213  1.00  0.00           H  
ATOM   1061  HE2 PHE B  63      47.447  30.854  26.600  1.00  0.00           H  
ATOM   1062  HZ  PHE B  63      45.682  31.788  28.028  1.00  0.00           H  
ATOM   1063  N   SER B  64      42.367  32.054  22.214  1.00  0.00           N  
ATOM   1064  CA  SER B  64      41.325  33.013  22.565  1.00  0.00           C  
ATOM   1065  C   SER B  64      40.216  32.316  23.329  1.00  0.00           C  
ATOM   1066  O   SER B  64      40.008  31.107  23.171  1.00  0.00           O  
ATOM   1067  CB  SER B  64      40.736  33.632  21.311  1.00  0.00           C  
ATOM   1068  OG  SER B  64      40.049  32.661  20.532  1.00  0.00           O  
ATOM   1069  H   SER B  64      42.108  31.146  21.823  1.00  0.00           H  
ATOM   1070  HA  SER B  64      41.752  33.790  23.200  1.00  0.00           H  
ATOM   1071 1HB  SER B  64      40.048  34.431  21.585  1.00  0.00           H  
ATOM   1072 2HB  SER B  64      41.538  34.075  20.716  1.00  0.00           H  
ATOM   1073  HG  SER B  64      40.723  32.195  20.024  1.00  0.00           H  
ATOM   1074  N   CYS B  65      39.495  33.082  24.148  1.00  0.00           N  
ATOM   1075  CA  CYS B  65      38.399  32.515  24.922  1.00  0.00           C  
ATOM   1076  C   CYS B  65      37.157  33.390  24.914  1.00  0.00           C  
ATOM   1077  O   CYS B  65      37.249  34.606  24.752  1.00  0.00           O  
ATOM   1078  CB  CYS B  65      38.825  32.319  26.377  1.00  0.00           C  
ATOM   1079  SG  CYS B  65      40.306  31.298  26.603  1.00  0.00           S  
ATOM   1080  H   CYS B  65      39.708  34.065  24.239  1.00  0.00           H  
ATOM   1081  HA  CYS B  65      38.140  31.554  24.488  1.00  0.00           H  
ATOM   1082 1HB  CYS B  65      39.011  33.291  26.838  1.00  0.00           H  
ATOM   1083 2HB  CYS B  65      38.008  31.853  26.923  1.00  0.00           H  
ATOM   1084  N   TYR B  66      36.012  32.772  25.213  1.00  0.00           N  
ATOM   1085  CA  TYR B  66      34.805  33.549  25.490  1.00  0.00           C  
ATOM   1086  C   TYR B  66      34.018  32.945  26.637  1.00  0.00           C  
ATOM   1087  O   TYR B  66      34.030  31.732  26.871  1.00  0.00           O  
ATOM   1088  CB  TYR B  66      33.912  33.677  24.272  1.00  0.00           C  
ATOM   1089  CG  TYR B  66      33.241  32.427  23.803  1.00  0.00           C  
ATOM   1090  CD1 TYR B  66      33.840  31.632  22.861  1.00  0.00           C  
ATOM   1091  CD2 TYR B  66      32.007  32.091  24.294  1.00  0.00           C  
ATOM   1092  CE1 TYR B  66      33.192  30.492  22.395  1.00  0.00           C  
ATOM   1093  CE2 TYR B  66      31.353  30.946  23.833  1.00  0.00           C  
ATOM   1094  CZ  TYR B  66      31.950  30.155  22.884  1.00  0.00           C  
ATOM   1095  OH  TYR B  66      31.321  29.010  22.435  1.00  0.00           O  
ATOM   1096  H   TYR B  66      36.013  31.756  25.273  1.00  0.00           H  
ATOM   1097  HA  TYR B  66      35.089  34.551  25.788  1.00  0.00           H  
ATOM   1098 1HB  TYR B  66      33.134  34.413  24.494  1.00  0.00           H  
ATOM   1099 2HB  TYR B  66      34.501  34.073  23.447  1.00  0.00           H  
ATOM   1100  HD1 TYR B  66      34.827  31.897  22.472  1.00  0.00           H  
ATOM   1101  HD2 TYR B  66      31.534  32.728  25.049  1.00  0.00           H  
ATOM   1102  HE1 TYR B  66      33.672  29.860  21.645  1.00  0.00           H  
ATOM   1103  HE2 TYR B  66      30.370  30.682  24.230  1.00  0.00           H  
ATOM   1104  HH  TYR B  66      30.540  28.839  22.971  1.00  0.00           H  
ATOM   1105  N   SER B  67      33.284  33.787  27.327  1.00  0.00           N  
ATOM   1106  CA  SER B  67      32.506  33.321  28.455  1.00  0.00           C  
ATOM   1107  C   SER B  67      31.045  33.510  28.217  1.00  0.00           C  
ATOM   1108  O   SER B  67      30.622  34.331  27.409  1.00  0.00           O  
ATOM   1109  CB  SER B  67      32.895  34.074  29.715  1.00  0.00           C  
ATOM   1110  OG  SER B  67      32.487  35.413  29.631  1.00  0.00           O  
ATOM   1111  H   SER B  67      33.294  34.774  27.076  1.00  0.00           H  
ATOM   1112  HA  SER B  67      32.686  32.263  28.596  1.00  0.00           H  
ATOM   1113 1HB  SER B  67      32.440  33.599  30.583  1.00  0.00           H  
ATOM   1114 2HB  SER B  67      33.971  34.029  29.839  1.00  0.00           H  
ATOM   1115  HG  SER B  67      33.068  35.951  30.249  1.00  0.00           H  
ATOM   1116  N   GLN B  68      30.252  32.780  28.941  1.00  0.00           N  
ATOM   1117  CA  GLN B  68      28.832  33.020  28.866  1.00  0.00           C  
ATOM   1118  C   GLN B  68      28.324  33.021  30.284  1.00  0.00           C  
ATOM   1119  O   GLN B  68      28.685  32.146  31.069  1.00  0.00           O  
ATOM   1120  CB  GLN B  68      28.154  31.969  28.017  1.00  0.00           C  
ATOM   1121  CG  GLN B  68      28.646  31.880  26.645  1.00  0.00           C  
ATOM   1122  CD  GLN B  68      27.786  30.985  25.818  1.00  0.00           C  
ATOM   1123  OE1 GLN B  68      27.762  29.754  25.976  1.00  0.00           O  
ATOM   1124  NE2 GLN B  68      27.042  31.614  24.932  1.00  0.00           N  
ATOM   1125  H   GLN B  68      30.652  32.073  29.556  1.00  0.00           H  
ATOM   1126  HA  GLN B  68      28.640  34.003  28.436  1.00  0.00           H  
ATOM   1127 1HB  GLN B  68      28.309  31.015  28.449  1.00  0.00           H  
ATOM   1128 2HB  GLN B  68      27.091  32.173  27.963  1.00  0.00           H  
ATOM   1129 1HG  GLN B  68      28.692  32.853  26.214  1.00  0.00           H  
ATOM   1130 2HG  GLN B  68      29.644  31.447  26.670  1.00  0.00           H  
ATOM   1131 1HE2 GLN B  68      26.419  31.110  24.335  1.00  0.00           H  
ATOM   1132 2HE2 GLN B  68      27.111  32.642  24.884  1.00  0.00           H  
ATOM   1133  N   LEU B  69      27.497  33.983  30.642  1.00  0.00           N  
ATOM   1134  CA  LEU B  69      27.096  34.021  32.032  1.00  0.00           C  
ATOM   1135  C   LEU B  69      25.675  33.537  32.196  1.00  0.00           C  
ATOM   1136  O   LEU B  69      24.835  33.769  31.327  1.00  0.00           O  
ATOM   1137  CB  LEU B  69      27.319  35.427  32.580  1.00  0.00           C  
ATOM   1138  CG  LEU B  69      28.833  35.919  32.419  1.00  0.00           C  
ATOM   1139  CD1 LEU B  69      28.995  37.366  32.915  1.00  0.00           C  
ATOM   1140  CD2 LEU B  69      29.767  34.976  33.166  1.00  0.00           C  
ATOM   1141  H   LEU B  69      27.184  34.680  29.980  1.00  0.00           H  
ATOM   1142  HA  LEU B  69      27.738  33.358  32.596  1.00  0.00           H  
ATOM   1143 1HB  LEU B  69      26.664  36.117  32.061  1.00  0.00           H  
ATOM   1144 2HB  LEU B  69      27.064  35.435  33.639  1.00  0.00           H  
ATOM   1145  HG  LEU B  69      29.098  35.903  31.362  1.00  0.00           H  
ATOM   1146 1HD1 LEU B  69      30.032  37.679  32.778  1.00  0.00           H  
ATOM   1147 2HD1 LEU B  69      28.356  38.022  32.360  1.00  0.00           H  
ATOM   1148 3HD1 LEU B  69      28.736  37.420  33.968  1.00  0.00           H  
ATOM   1149 1HD2 LEU B  69      30.798  35.308  33.029  1.00  0.00           H  
ATOM   1150 2HD2 LEU B  69      29.519  34.986  34.227  1.00  0.00           H  
ATOM   1151 3HD2 LEU B  69      29.661  33.972  32.786  1.00  0.00           H  
ATOM   1152  N   GLU B  70      25.427  32.824  33.299  1.00  0.00           N  
ATOM   1153  CA  GLU B  70      24.109  32.258  33.593  1.00  0.00           C  
ATOM   1154  C   GLU B  70      23.605  31.482  32.380  1.00  0.00           C  
ATOM   1155  O   GLU B  70      22.516  31.734  31.864  1.00  0.00           O  
ATOM   1156  CB  GLU B  70      23.114  33.357  33.968  1.00  0.00           C  
ATOM   1157  CG  GLU B  70      23.424  34.067  35.279  1.00  0.00           C  
ATOM   1158  CD  GLU B  70      22.380  35.081  35.657  1.00  0.00           C  
ATOM   1159  OE1 GLU B  70      21.548  34.771  36.476  1.00  0.00           O  
ATOM   1160  OE2 GLU B  70      22.415  36.165  35.125  1.00  0.00           O  
ATOM   1161  H   GLU B  70      26.189  32.688  33.965  1.00  0.00           H  
ATOM   1162  HA  GLU B  70      24.205  31.561  34.430  1.00  0.00           H  
ATOM   1163 1HB  GLU B  70      23.087  34.109  33.178  1.00  0.00           H  
ATOM   1164 2HB  GLU B  70      22.113  32.930  34.048  1.00  0.00           H  
ATOM   1165 1HG  GLU B  70      23.498  33.324  36.072  1.00  0.00           H  
ATOM   1166 2HG  GLU B  70      24.391  34.562  35.191  1.00  0.00           H  
ATOM   1167  N   VAL B  71      24.431  30.586  31.895  1.00  0.00           N  
ATOM   1168  CA  VAL B  71      24.173  29.817  30.697  1.00  0.00           C  
ATOM   1169  C   VAL B  71      23.106  28.778  30.923  1.00  0.00           C  
ATOM   1170  O   VAL B  71      22.232  28.541  30.096  1.00  0.00           O  
ATOM   1171  CB  VAL B  71      25.443  29.093  30.336  1.00  0.00           C  
ATOM   1172  CG1 VAL B  71      25.210  28.188  29.168  1.00  0.00           C  
ATOM   1173  CG2 VAL B  71      26.447  30.083  30.115  1.00  0.00           C  
ATOM   1174  H   VAL B  71      25.283  30.409  32.419  1.00  0.00           H  
ATOM   1175  HA  VAL B  71      23.865  30.496  29.899  1.00  0.00           H  
ATOM   1176  HB  VAL B  71      25.751  28.461  31.175  1.00  0.00           H  
ATOM   1177 1HG1 VAL B  71      26.134  27.663  28.929  1.00  0.00           H  
ATOM   1178 2HG1 VAL B  71      24.432  27.469  29.421  1.00  0.00           H  
ATOM   1179 3HG1 VAL B  71      24.894  28.784  28.310  1.00  0.00           H  
ATOM   1180 1HG2 VAL B  71      27.390  29.601  29.879  1.00  0.00           H  
ATOM   1181 2HG2 VAL B  71      26.110  30.693  29.305  1.00  0.00           H  
ATOM   1182 3HG2 VAL B  71      26.562  30.689  31.011  1.00  0.00           H  
ATOM   1183  N   ASN B  72      23.238  28.118  32.053  1.00  0.00           N  
ATOM   1184  CA  ASN B  72      22.334  27.064  32.477  1.00  0.00           C  
ATOM   1185  C   ASN B  72      21.945  27.380  33.904  1.00  0.00           C  
ATOM   1186  O   ASN B  72      22.693  27.133  34.857  1.00  0.00           O  
ATOM   1187  CB  ASN B  72      22.971  25.697  32.325  1.00  0.00           C  
ATOM   1188  CG  ASN B  72      22.028  24.559  32.674  1.00  0.00           C  
ATOM   1189  OD1 ASN B  72      20.835  24.783  32.920  1.00  0.00           O  
ATOM   1190  ND2 ASN B  72      22.548  23.338  32.713  1.00  0.00           N  
ATOM   1191  H   ASN B  72      23.995  28.406  32.675  1.00  0.00           H  
ATOM   1192  HA  ASN B  72      21.429  27.096  31.871  1.00  0.00           H  
ATOM   1193 1HB  ASN B  72      23.284  25.576  31.288  1.00  0.00           H  
ATOM   1194 2HB  ASN B  72      23.853  25.622  32.925  1.00  0.00           H  
ATOM   1195 1HD2 ASN B  72      21.973  22.552  32.943  1.00  0.00           H  
ATOM   1196 2HD2 ASN B  72      23.527  23.204  32.515  1.00  0.00           H  
ATOM   1197  N   GLY B  73      20.798  28.005  34.053  1.00  0.00           N  
ATOM   1198  CA  GLY B  73      20.428  28.494  35.355  1.00  0.00           C  
ATOM   1199  C   GLY B  73      21.509  29.468  35.754  1.00  0.00           C  
ATOM   1200  O   GLY B  73      21.871  30.322  34.956  1.00  0.00           O  
ATOM   1201  H   GLY B  73      20.202  28.167  33.252  1.00  0.00           H  
ATOM   1202 1HA  GLY B  73      19.461  28.990  35.312  1.00  0.00           H  
ATOM   1203 2HA  GLY B  73      20.368  27.673  36.068  1.00  0.00           H  
ATOM   1204  N   SER B  74      22.035  29.325  36.965  1.00  0.00           N  
ATOM   1205  CA  SER B  74      23.080  30.218  37.443  1.00  0.00           C  
ATOM   1206  C   SER B  74      24.507  29.843  37.017  1.00  0.00           C  
ATOM   1207  O   SER B  74      25.437  30.584  37.322  1.00  0.00           O  
ATOM   1208  CB  SER B  74      23.015  30.277  38.957  1.00  0.00           C  
ATOM   1209  OG  SER B  74      23.324  29.033  39.522  1.00  0.00           O  
ATOM   1210  H   SER B  74      21.697  28.589  37.565  1.00  0.00           H  
ATOM   1211  HA  SER B  74      22.873  31.209  37.030  1.00  0.00           H  
ATOM   1212 1HB  SER B  74      23.713  31.030  39.321  1.00  0.00           H  
ATOM   1213 2HB  SER B  74      22.015  30.581  39.265  1.00  0.00           H  
ATOM   1214  HG  SER B  74      23.163  29.123  40.464  1.00  0.00           H  
ATOM   1215  N   GLN B  75      24.727  28.687  36.393  1.00  0.00           N  
ATOM   1216  CA  GLN B  75      26.120  28.395  36.061  1.00  0.00           C  
ATOM   1217  C   GLN B  75      26.569  29.145  34.811  1.00  0.00           C  
ATOM   1218  O   GLN B  75      25.791  29.389  33.873  1.00  0.00           O  
ATOM   1219  CB  GLN B  75      26.424  26.906  35.925  1.00  0.00           C  
ATOM   1220  CG  GLN B  75      25.981  26.277  34.720  1.00  0.00           C  
ATOM   1221  CD  GLN B  75      26.405  24.836  34.705  1.00  0.00           C  
ATOM   1222  OE1 GLN B  75      26.199  24.116  33.709  1.00  0.00           O  
ATOM   1223  NE2 GLN B  75      27.013  24.391  35.828  1.00  0.00           N  
ATOM   1224  H   GLN B  75      23.966  28.068  36.110  1.00  0.00           H  
ATOM   1225  HA  GLN B  75      26.747  28.761  36.871  1.00  0.00           H  
ATOM   1226 1HB  GLN B  75      27.496  26.746  35.985  1.00  0.00           H  
ATOM   1227 2HB  GLN B  75      25.970  26.372  36.751  1.00  0.00           H  
ATOM   1228 1HG  GLN B  75      24.923  26.324  34.705  1.00  0.00           H  
ATOM   1229 2HG  GLN B  75      26.412  26.792  33.855  1.00  0.00           H  
ATOM   1230 1HE2 GLN B  75      27.325  23.442  35.892  1.00  0.00           H  
ATOM   1231 2HE2 GLN B  75      27.156  25.015  36.593  1.00  0.00           H  
ATOM   1232  N   HIS B  76      27.853  29.423  34.787  1.00  0.00           N  
ATOM   1233  CA  HIS B  76      28.539  30.125  33.740  1.00  0.00           C  
ATOM   1234  C   HIS B  76      29.368  29.157  32.920  1.00  0.00           C  
ATOM   1235  O   HIS B  76      29.672  28.053  33.386  1.00  0.00           O  
ATOM   1236  CB  HIS B  76      29.505  31.113  34.361  1.00  0.00           C  
ATOM   1237  CG  HIS B  76      28.880  32.023  35.366  1.00  0.00           C  
ATOM   1238  ND1 HIS B  76      27.813  32.834  35.088  1.00  0.00           N  
ATOM   1239  CD2 HIS B  76      29.217  32.269  36.653  1.00  0.00           C  
ATOM   1240  CE1 HIS B  76      27.510  33.539  36.170  1.00  0.00           C  
ATOM   1241  NE2 HIS B  76      28.352  33.215  37.124  1.00  0.00           N  
ATOM   1242  H   HIS B  76      28.401  29.129  35.585  1.00  0.00           H  
ATOM   1243  HA  HIS B  76      27.835  30.636  33.091  1.00  0.00           H  
ATOM   1244 1HB  HIS B  76      30.294  30.550  34.861  1.00  0.00           H  
ATOM   1245 2HB  HIS B  76      29.972  31.707  33.578  1.00  0.00           H  
ATOM   1246  HD2 HIS B  76      30.031  31.804  37.208  1.00  0.00           H  
ATOM   1247  HE1 HIS B  76      26.703  34.266  36.250  1.00  0.00           H  
ATOM   1248  HE2 HIS B  76      28.359  33.603  38.055  1.00  0.00           H  
ATOM   1249  N   SER B  77      29.836  29.601  31.749  1.00  0.00           N  
ATOM   1250  CA  SER B  77      30.770  28.769  30.998  1.00  0.00           C  
ATOM   1251  C   SER B  77      31.927  29.585  30.486  1.00  0.00           C  
ATOM   1252  O   SER B  77      31.845  30.805  30.327  1.00  0.00           O  
ATOM   1253  CB  SER B  77      30.132  28.120  29.798  1.00  0.00           C  
ATOM   1254  OG  SER B  77      29.785  29.084  28.822  1.00  0.00           O  
ATOM   1255  H   SER B  77      29.529  30.506  31.400  1.00  0.00           H  
ATOM   1256  HA  SER B  77      31.156  28.001  31.656  1.00  0.00           H  
ATOM   1257 1HB  SER B  77      30.831  27.400  29.374  1.00  0.00           H  
ATOM   1258 2HB  SER B  77      29.244  27.574  30.113  1.00  0.00           H  
ATOM   1259  HG  SER B  77      29.297  28.609  28.134  1.00  0.00           H  
ATOM   1260  N   LEU B  78      33.001  28.893  30.204  1.00  0.00           N  
ATOM   1261  CA  LEU B  78      34.166  29.497  29.585  1.00  0.00           C  
ATOM   1262  C   LEU B  78      34.725  28.567  28.558  1.00  0.00           C  
ATOM   1263  O   LEU B  78      35.042  27.426  28.878  1.00  0.00           O  
ATOM   1264  CB  LEU B  78      35.194  29.833  30.641  1.00  0.00           C  
ATOM   1265  CG  LEU B  78      36.527  30.329  30.193  1.00  0.00           C  
ATOM   1266  CD1 LEU B  78      36.410  31.663  29.498  1.00  0.00           C  
ATOM   1267  CD2 LEU B  78      37.368  30.437  31.420  1.00  0.00           C  
ATOM   1268  H   LEU B  78      32.990  27.899  30.424  1.00  0.00           H  
ATOM   1269  HA  LEU B  78      33.871  30.409  29.081  1.00  0.00           H  
ATOM   1270 1HB  LEU B  78      34.769  30.607  31.277  1.00  0.00           H  
ATOM   1271 2HB  LEU B  78      35.362  28.970  31.232  1.00  0.00           H  
ATOM   1272  HG  LEU B  78      36.976  29.626  29.490  1.00  0.00           H  
ATOM   1273 1HD1 LEU B  78      37.401  32.007  29.205  1.00  0.00           H  
ATOM   1274 2HD1 LEU B  78      35.795  31.554  28.621  1.00  0.00           H  
ATOM   1275 3HD1 LEU B  78      35.963  32.385  30.169  1.00  0.00           H  
ATOM   1276 1HD2 LEU B  78      38.342  30.781  31.152  1.00  0.00           H  
ATOM   1277 2HD2 LEU B  78      36.908  31.129  32.111  1.00  0.00           H  
ATOM   1278 3HD2 LEU B  78      37.446  29.460  31.888  1.00  0.00           H  
ATOM   1279  N   THR B  79      34.814  29.035  27.326  1.00  0.00           N  
ATOM   1280  CA  THR B  79      35.272  28.208  26.232  1.00  0.00           C  
ATOM   1281  C   THR B  79      36.492  28.801  25.547  1.00  0.00           C  
ATOM   1282  O   THR B  79      36.525  29.990  25.224  1.00  0.00           O  
ATOM   1283  CB  THR B  79      34.149  28.027  25.214  1.00  0.00           C  
ATOM   1284  OG1 THR B  79      33.006  27.444  25.859  1.00  0.00           O  
ATOM   1285  CG2 THR B  79      34.604  27.122  24.092  1.00  0.00           C  
ATOM   1286  H   THR B  79      34.534  29.998  27.141  1.00  0.00           H  
ATOM   1287  HA  THR B  79      35.553  27.235  26.620  1.00  0.00           H  
ATOM   1288  HB  THR B  79      33.871  28.995  24.821  1.00  0.00           H  
ATOM   1289  HG1 THR B  79      32.264  27.430  25.252  1.00  0.00           H  
ATOM   1290 1HG2 THR B  79      33.791  27.000  23.377  1.00  0.00           H  
ATOM   1291 2HG2 THR B  79      35.463  27.558  23.589  1.00  0.00           H  
ATOM   1292 3HG2 THR B  79      34.880  26.150  24.501  1.00  0.00           H  
ATOM   1293  N   CYS B  80      37.509  27.972  25.348  1.00  0.00           N  
ATOM   1294  CA  CYS B  80      38.738  28.408  24.714  1.00  0.00           C  
ATOM   1295  C   CYS B  80      39.095  27.578  23.497  1.00  0.00           C  
ATOM   1296  O   CYS B  80      38.741  26.398  23.378  1.00  0.00           O  
ATOM   1297  CB  CYS B  80      39.892  28.374  25.702  1.00  0.00           C  
ATOM   1298  SG  CYS B  80      39.654  29.446  27.162  1.00  0.00           S  
ATOM   1299  H   CYS B  80      37.407  27.005  25.632  1.00  0.00           H  
ATOM   1300  HA  CYS B  80      38.611  29.427  24.384  1.00  0.00           H  
ATOM   1301 1HB  CYS B  80      40.045  27.351  26.052  1.00  0.00           H  
ATOM   1302 2HB  CYS B  80      40.807  28.688  25.194  1.00  0.00           H  
ATOM   1303  N   ALA B  81      39.845  28.190  22.598  1.00  0.00           N  
ATOM   1304  CA  ALA B  81      40.341  27.484  21.430  1.00  0.00           C  
ATOM   1305  C   ALA B  81      41.642  28.094  20.951  1.00  0.00           C  
ATOM   1306  O   ALA B  81      41.925  29.269  21.205  1.00  0.00           O  
ATOM   1307  CB  ALA B  81      39.306  27.510  20.324  1.00  0.00           C  
ATOM   1308  H   ALA B  81      40.059  29.180  22.740  1.00  0.00           H  
ATOM   1309  HA  ALA B  81      40.537  26.449  21.710  1.00  0.00           H  
ATOM   1310 1HB  ALA B  81      39.685  26.958  19.462  1.00  0.00           H  
ATOM   1311 2HB  ALA B  81      38.389  27.047  20.677  1.00  0.00           H  
ATOM   1312 3HB  ALA B  81      39.111  28.541  20.038  1.00  0.00           H  
ATOM   1313  N   PHE B  82      42.443  27.299  20.246  1.00  0.00           N  
ATOM   1314  CA  PHE B  82      43.693  27.822  19.708  1.00  0.00           C  
ATOM   1315  C   PHE B  82      43.400  28.600  18.461  1.00  0.00           C  
ATOM   1316  O   PHE B  82      42.519  28.227  17.685  1.00  0.00           O  
ATOM   1317  CB  PHE B  82      44.707  26.715  19.427  1.00  0.00           C  
ATOM   1318  CG  PHE B  82      45.277  26.141  20.684  1.00  0.00           C  
ATOM   1319  CD1 PHE B  82      44.853  24.913  21.155  1.00  0.00           C  
ATOM   1320  CD2 PHE B  82      46.214  26.855  21.422  1.00  0.00           C  
ATOM   1321  CE1 PHE B  82      45.349  24.413  22.333  1.00  0.00           C  
ATOM   1322  CE2 PHE B  82      46.708  26.362  22.597  1.00  0.00           C  
ATOM   1323  CZ  PHE B  82      46.264  25.138  23.053  1.00  0.00           C  
ATOM   1324  H   PHE B  82      42.180  26.339  20.068  1.00  0.00           H  
ATOM   1325  HA  PHE B  82      44.138  28.499  20.436  1.00  0.00           H  
ATOM   1326 1HB  PHE B  82      44.238  25.914  18.855  1.00  0.00           H  
ATOM   1327 2HB  PHE B  82      45.525  27.115  18.828  1.00  0.00           H  
ATOM   1328  HD1 PHE B  82      44.112  24.346  20.584  1.00  0.00           H  
ATOM   1329  HD2 PHE B  82      46.549  27.823  21.058  1.00  0.00           H  
ATOM   1330  HE1 PHE B  82      45.007  23.442  22.703  1.00  0.00           H  
ATOM   1331  HE2 PHE B  82      47.437  26.942  23.165  1.00  0.00           H  
ATOM   1332  HZ  PHE B  82      46.631  24.736  23.980  1.00  0.00           H  
ATOM   1333  N   GLU B  83      44.136  29.683  18.260  1.00  0.00           N  
ATOM   1334  CA  GLU B  83      43.920  30.495  17.073  1.00  0.00           C  
ATOM   1335  C   GLU B  83      44.204  29.724  15.776  1.00  0.00           C  
ATOM   1336  O   GLU B  83      43.475  29.870  14.795  1.00  0.00           O  
ATOM   1337  CB  GLU B  83      44.739  31.778  17.181  1.00  0.00           C  
ATOM   1338  CG  GLU B  83      44.207  32.737  18.268  1.00  0.00           C  
ATOM   1339  CD  GLU B  83      45.080  33.949  18.531  1.00  0.00           C  
ATOM   1340  OE1 GLU B  83      46.186  33.983  18.052  1.00  0.00           O  
ATOM   1341  OE2 GLU B  83      44.627  34.843  19.218  1.00  0.00           O  
ATOM   1342  H   GLU B  83      44.863  29.925  18.940  1.00  0.00           H  
ATOM   1343  HA  GLU B  83      42.867  30.783  17.054  1.00  0.00           H  
ATOM   1344 1HB  GLU B  83      45.775  31.529  17.427  1.00  0.00           H  
ATOM   1345 2HB  GLU B  83      44.739  32.300  16.225  1.00  0.00           H  
ATOM   1346 1HG  GLU B  83      43.215  33.077  17.979  1.00  0.00           H  
ATOM   1347 2HG  GLU B  83      44.101  32.177  19.191  1.00  0.00           H  
ATOM   1348  N   ASP B  84      45.244  28.882  15.787  1.00  0.00           N  
ATOM   1349  CA  ASP B  84      45.579  28.061  14.626  1.00  0.00           C  
ATOM   1350  C   ASP B  84      44.959  26.682  14.805  1.00  0.00           C  
ATOM   1351  O   ASP B  84      45.321  25.992  15.753  1.00  0.00           O  
ATOM   1352  CB  ASP B  84      47.084  27.861  14.442  1.00  0.00           C  
ATOM   1353  CG  ASP B  84      47.814  29.094  13.977  1.00  0.00           C  
ATOM   1354  OD1 ASP B  84      47.209  29.947  13.383  1.00  0.00           O  
ATOM   1355  OD2 ASP B  84      49.012  29.139  14.165  1.00  0.00           O  
ATOM   1356  H   ASP B  84      45.797  28.817  16.628  1.00  0.00           H  
ATOM   1357  HA  ASP B  84      45.199  28.563  13.747  1.00  0.00           H  
ATOM   1358 1HB  ASP B  84      47.522  27.535  15.385  1.00  0.00           H  
ATOM   1359 2HB  ASP B  84      47.252  27.061  13.715  1.00  0.00           H  
ATOM   1360  N   PRO B  85      44.106  26.193  13.895  1.00  0.00           N  
ATOM   1361  CA  PRO B  85      43.404  24.919  13.997  1.00  0.00           C  
ATOM   1362  C   PRO B  85      44.317  23.747  13.676  1.00  0.00           C  
ATOM   1363  O   PRO B  85      44.106  23.030  12.696  1.00  0.00           O  
ATOM   1364  CB  PRO B  85      42.315  25.075  12.935  1.00  0.00           C  
ATOM   1365  CG  PRO B  85      42.921  26.032  11.932  1.00  0.00           C  
ATOM   1366  CD  PRO B  85      43.705  27.042  12.781  1.00  0.00           C  
ATOM   1367  HA  PRO B  85      42.972  24.818  15.005  1.00  0.00           H  
ATOM   1368 1HB  PRO B  85      42.075  24.093  12.498  1.00  0.00           H  
ATOM   1369 2HB  PRO B  85      41.391  25.458  13.394  1.00  0.00           H  
ATOM   1370 1HG  PRO B  85      43.563  25.481  11.230  1.00  0.00           H  
ATOM   1371 2HG  PRO B  85      42.127  26.506  11.335  1.00  0.00           H  
ATOM   1372 1HD  PRO B  85      44.581  27.396  12.216  1.00  0.00           H  
ATOM   1373 2HD  PRO B  85      43.042  27.865  13.109  1.00  0.00           H  
ATOM   1374  N   ASP B  86      45.356  23.605  14.486  1.00  0.00           N  
ATOM   1375  CA  ASP B  86      46.380  22.610  14.269  1.00  0.00           C  
ATOM   1376  C   ASP B  86      46.759  21.849  15.559  1.00  0.00           C  
ATOM   1377  O   ASP B  86      46.316  22.199  16.650  1.00  0.00           O  
ATOM   1378  CB  ASP B  86      47.564  23.318  13.613  1.00  0.00           C  
ATOM   1379  CG  ASP B  86      48.463  22.397  12.832  1.00  0.00           C  
ATOM   1380  OD1 ASP B  86      48.291  21.194  12.904  1.00  0.00           O  
ATOM   1381  OD2 ASP B  86      49.280  22.910  12.107  1.00  0.00           O  
ATOM   1382  H   ASP B  86      45.438  24.242  15.271  1.00  0.00           H  
ATOM   1383  HA  ASP B  86      45.996  21.879  13.558  1.00  0.00           H  
ATOM   1384 1HB  ASP B  86      47.191  24.092  12.943  1.00  0.00           H  
ATOM   1385 2HB  ASP B  86      48.158  23.815  14.384  1.00  0.00           H  
ATOM   1386  N   VAL B  87      47.590  20.816  15.377  1.00  0.00           N  
ATOM   1387  CA  VAL B  87      48.203  19.895  16.365  1.00  0.00           C  
ATOM   1388  C   VAL B  87      47.396  18.596  16.528  1.00  0.00           C  
ATOM   1389  O   VAL B  87      46.497  18.497  17.366  1.00  0.00           O  
ATOM   1390  CB  VAL B  87      48.413  20.515  17.777  1.00  0.00           C  
ATOM   1391  CG1 VAL B  87      49.042  19.455  18.659  1.00  0.00           C  
ATOM   1392  CG2 VAL B  87      49.328  21.768  17.726  1.00  0.00           C  
ATOM   1393  H   VAL B  87      47.847  20.669  14.403  1.00  0.00           H  
ATOM   1394  HA  VAL B  87      49.191  19.623  15.990  1.00  0.00           H  
ATOM   1395  HB  VAL B  87      47.452  20.759  18.212  1.00  0.00           H  
ATOM   1396 1HG1 VAL B  87      49.174  19.848  19.665  1.00  0.00           H  
ATOM   1397 2HG1 VAL B  87      48.408  18.579  18.680  1.00  0.00           H  
ATOM   1398 3HG1 VAL B  87      50.011  19.177  18.249  1.00  0.00           H  
ATOM   1399 1HG2 VAL B  87      49.461  22.151  18.736  1.00  0.00           H  
ATOM   1400 2HG2 VAL B  87      50.296  21.490  17.313  1.00  0.00           H  
ATOM   1401 3HG2 VAL B  87      48.887  22.543  17.108  1.00  0.00           H  
ATOM   1402  N   ASN B  88      47.734  17.595  15.712  1.00  0.00           N  
ATOM   1403  CA  ASN B  88      47.107  16.267  15.732  1.00  0.00           C  
ATOM   1404  C   ASN B  88      47.271  15.568  17.077  1.00  0.00           C  
ATOM   1405  O   ASN B  88      48.371  15.542  17.637  1.00  0.00           O  
ATOM   1406  CB  ASN B  88      47.659  15.379  14.624  1.00  0.00           C  
ATOM   1407  CG  ASN B  88      46.912  14.046  14.492  1.00  0.00           C  
ATOM   1408  OD1 ASN B  88      45.674  14.005  14.552  1.00  0.00           O  
ATOM   1409  ND2 ASN B  88      47.644  12.969  14.316  1.00  0.00           N  
ATOM   1410  H   ASN B  88      48.475  17.765  15.045  1.00  0.00           H  
ATOM   1411  HA  ASN B  88      46.036  16.395  15.567  1.00  0.00           H  
ATOM   1412 1HB  ASN B  88      47.600  15.907  13.671  1.00  0.00           H  
ATOM   1413 2HB  ASN B  88      48.710  15.168  14.819  1.00  0.00           H  
ATOM   1414 1HD2 ASN B  88      47.205  12.074  14.229  1.00  0.00           H  
ATOM   1415 2HD2 ASN B  88      48.639  13.042  14.280  1.00  0.00           H  
ATOM   1416  N   THR B  89      46.181  15.002  17.600  1.00  0.00           N  
ATOM   1417  CA  THR B  89      46.214  14.290  18.885  1.00  0.00           C  
ATOM   1418  C   THR B  89      46.930  15.074  19.991  1.00  0.00           C  
ATOM   1419  O   THR B  89      47.741  14.528  20.741  1.00  0.00           O  
ATOM   1420  CB  THR B  89      46.874  12.896  18.721  1.00  0.00           C  
ATOM   1421  OG1 THR B  89      48.222  13.042  18.224  1.00  0.00           O  
ATOM   1422  CG2 THR B  89      46.076  12.021  17.760  1.00  0.00           C  
ATOM   1423  H   THR B  89      45.309  15.061  17.088  1.00  0.00           H  
ATOM   1424  HA  THR B  89      45.185  14.137  19.210  1.00  0.00           H  
ATOM   1425  HB  THR B  89      46.914  12.416  19.697  1.00  0.00           H  
ATOM   1426  HG1 THR B  89      48.538  13.957  18.386  1.00  0.00           H  
ATOM   1427 1HG2 THR B  89      46.557  11.047  17.671  1.00  0.00           H  
ATOM   1428 2HG2 THR B  89      45.064  11.893  18.141  1.00  0.00           H  
ATOM   1429 3HG2 THR B  89      46.033  12.488  16.790  1.00  0.00           H  
ATOM   1430  N   THR B  90      46.589  16.347  20.108  1.00  0.00           N  
ATOM   1431  CA  THR B  90      47.207  17.224  21.075  1.00  0.00           C  
ATOM   1432  C   THR B  90      47.074  16.735  22.503  1.00  0.00           C  
ATOM   1433  O   THR B  90      46.034  16.212  22.896  1.00  0.00           O  
ATOM   1434  CB  THR B  90      46.575  18.616  21.019  1.00  0.00           C  
ATOM   1435  OG1 THR B  90      47.245  19.465  21.911  1.00  0.00           O  
ATOM   1436  CG2 THR B  90      45.171  18.553  21.426  1.00  0.00           C  
ATOM   1437  H   THR B  90      45.912  16.728  19.459  1.00  0.00           H  
ATOM   1438  HA  THR B  90      48.267  17.299  20.835  1.00  0.00           H  
ATOM   1439  HB  THR B  90      46.623  19.012  20.016  1.00  0.00           H  
ATOM   1440  HG1 THR B  90      47.089  20.372  21.627  1.00  0.00           H  
ATOM   1441 1HG2 THR B  90      44.741  19.554  21.394  1.00  0.00           H  
ATOM   1442 2HG2 THR B  90      44.628  17.897  20.752  1.00  0.00           H  
ATOM   1443 3HG2 THR B  90      45.125  18.167  22.443  1.00  0.00           H  
ATOM   1444  N   ASN B  91      48.138  16.952  23.282  1.00  0.00           N  
ATOM   1445  CA  ASN B  91      48.149  16.650  24.708  1.00  0.00           C  
ATOM   1446  C   ASN B  91      48.194  17.965  25.478  1.00  0.00           C  
ATOM   1447  O   ASN B  91      48.598  18.013  26.645  1.00  0.00           O  
ATOM   1448  CB  ASN B  91      49.333  15.756  25.066  1.00  0.00           C  
ATOM   1449  CG  ASN B  91      49.163  14.979  26.376  1.00  0.00           C  
ATOM   1450  OD1 ASN B  91      48.072  14.507  26.711  1.00  0.00           O  
ATOM   1451  ND2 ASN B  91      50.239  14.825  27.108  1.00  0.00           N  
ATOM   1452  H   ASN B  91      48.957  17.368  22.865  1.00  0.00           H  
ATOM   1453  HA  ASN B  91      47.223  16.140  24.975  1.00  0.00           H  
ATOM   1454 1HB  ASN B  91      49.494  15.040  24.259  1.00  0.00           H  
ATOM   1455 2HB  ASN B  91      50.230  16.370  25.142  1.00  0.00           H  
ATOM   1456 1HD2 ASN B  91      50.191  14.317  27.968  1.00  0.00           H  
ATOM   1457 2HD2 ASN B  91      51.109  15.210  26.804  1.00  0.00           H  
ATOM   1458  N   LEU B  92      47.754  19.036  24.812  1.00  0.00           N  
ATOM   1459  CA  LEU B  92      47.672  20.338  25.446  1.00  0.00           C  
ATOM   1460  C   LEU B  92      46.424  20.384  26.300  1.00  0.00           C  
ATOM   1461  O   LEU B  92      45.358  19.904  25.894  1.00  0.00           O  
ATOM   1462  CB  LEU B  92      47.613  21.446  24.377  1.00  0.00           C  
ATOM   1463  CG  LEU B  92      48.852  21.557  23.460  1.00  0.00           C  
ATOM   1464  CD1 LEU B  92      48.588  22.480  22.279  1.00  0.00           C  
ATOM   1465  CD2 LEU B  92      49.961  22.123  24.249  1.00  0.00           C  
ATOM   1466  H   LEU B  92      47.473  18.961  23.837  1.00  0.00           H  
ATOM   1467  HA  LEU B  92      48.539  20.487  26.089  1.00  0.00           H  
ATOM   1468 1HB  LEU B  92      46.739  21.280  23.749  1.00  0.00           H  
ATOM   1469 2HB  LEU B  92      47.490  22.400  24.885  1.00  0.00           H  
ATOM   1470  HG  LEU B  92      49.119  20.571  23.094  1.00  0.00           H  
ATOM   1471 1HD1 LEU B  92      49.480  22.537  21.662  1.00  0.00           H  
ATOM   1472 2HD1 LEU B  92      47.763  22.108  21.680  1.00  0.00           H  
ATOM   1473 3HD1 LEU B  92      48.352  23.457  22.646  1.00  0.00           H  
ATOM   1474 1HD2 LEU B  92      50.859  22.202  23.635  1.00  0.00           H  
ATOM   1475 2HD2 LEU B  92      49.679  23.103  24.600  1.00  0.00           H  
ATOM   1476 3HD2 LEU B  92      50.141  21.494  25.079  1.00  0.00           H  
ATOM   1477  N   GLU B  93      46.546  20.998  27.454  1.00  0.00           N  
ATOM   1478  CA  GLU B  93      45.434  21.156  28.351  1.00  0.00           C  
ATOM   1479  C   GLU B  93      45.355  22.601  28.819  1.00  0.00           C  
ATOM   1480  O   GLU B  93      46.359  23.306  28.864  1.00  0.00           O  
ATOM   1481  CB  GLU B  93      45.585  20.192  29.533  1.00  0.00           C  
ATOM   1482  CG  GLU B  93      45.499  18.688  29.141  1.00  0.00           C  
ATOM   1483  CD  GLU B  93      45.513  17.737  30.332  1.00  0.00           C  
ATOM   1484  OE1 GLU B  93      45.654  18.201  31.435  1.00  0.00           O  
ATOM   1485  OE2 GLU B  93      45.363  16.551  30.133  1.00  0.00           O  
ATOM   1486  H   GLU B  93      47.455  21.331  27.737  1.00  0.00           H  
ATOM   1487  HA  GLU B  93      44.513  20.921  27.824  1.00  0.00           H  
ATOM   1488 1HB  GLU B  93      46.553  20.358  30.009  1.00  0.00           H  
ATOM   1489 2HB  GLU B  93      44.811  20.399  30.275  1.00  0.00           H  
ATOM   1490 1HG  GLU B  93      44.590  18.523  28.562  1.00  0.00           H  
ATOM   1491 2HG  GLU B  93      46.350  18.447  28.502  1.00  0.00           H  
ATOM   1492  N   PHE B  94      44.155  23.045  29.147  1.00  0.00           N  
ATOM   1493  CA  PHE B  94      43.945  24.384  29.676  1.00  0.00           C  
ATOM   1494  C   PHE B  94      43.634  24.386  31.165  1.00  0.00           C  
ATOM   1495  O   PHE B  94      43.031  23.443  31.695  1.00  0.00           O  
ATOM   1496  CB  PHE B  94      42.848  25.096  28.892  1.00  0.00           C  
ATOM   1497  CG  PHE B  94      43.211  25.638  27.553  1.00  0.00           C  
ATOM   1498  CD1 PHE B  94      43.402  24.855  26.469  1.00  0.00           C  
ATOM   1499  CD2 PHE B  94      43.250  26.990  27.387  1.00  0.00           C  
ATOM   1500  CE1 PHE B  94      43.647  25.407  25.238  1.00  0.00           C  
ATOM   1501  CE2 PHE B  94      43.488  27.551  26.173  1.00  0.00           C  
ATOM   1502  CZ  PHE B  94      43.688  26.761  25.084  1.00  0.00           C  
ATOM   1503  H   PHE B  94      43.365  22.422  29.060  1.00  0.00           H  
ATOM   1504  HA  PHE B  94      44.860  24.951  29.532  1.00  0.00           H  
ATOM   1505 1HB  PHE B  94      42.029  24.421  28.740  1.00  0.00           H  
ATOM   1506 2HB  PHE B  94      42.485  25.927  29.486  1.00  0.00           H  
ATOM   1507  HD1 PHE B  94      43.367  23.794  26.585  1.00  0.00           H  
ATOM   1508  HD2 PHE B  94      43.080  27.615  28.245  1.00  0.00           H  
ATOM   1509  HE1 PHE B  94      43.798  24.767  24.389  1.00  0.00           H  
ATOM   1510  HE2 PHE B  94      43.512  28.612  26.088  1.00  0.00           H  
ATOM   1511  HZ  PHE B  94      43.880  27.200  24.107  1.00  0.00           H  
ATOM   1512  N   GLU B  95      44.039  25.472  31.819  1.00  0.00           N  
ATOM   1513  CA  GLU B  95      43.819  25.702  33.246  1.00  0.00           C  
ATOM   1514  C   GLU B  95      43.505  27.166  33.523  1.00  0.00           C  
ATOM   1515  O   GLU B  95      44.095  28.057  32.912  1.00  0.00           O  
ATOM   1516  CB  GLU B  95      45.084  25.330  34.033  1.00  0.00           C  
ATOM   1517  CG  GLU B  95      44.961  25.376  35.580  1.00  0.00           C  
ATOM   1518  CD  GLU B  95      46.255  24.961  36.273  1.00  0.00           C  
ATOM   1519  OE1 GLU B  95      47.223  24.758  35.572  1.00  0.00           O  
ATOM   1520  OE2 GLU B  95      46.283  24.826  37.467  1.00  0.00           O  
ATOM   1521  H   GLU B  95      44.583  26.157  31.293  1.00  0.00           H  
ATOM   1522  HA  GLU B  95      42.980  25.094  33.584  1.00  0.00           H  
ATOM   1523 1HB  GLU B  95      45.390  24.319  33.758  1.00  0.00           H  
ATOM   1524 2HB  GLU B  95      45.894  26.003  33.747  1.00  0.00           H  
ATOM   1525 1HG  GLU B  95      44.713  26.388  35.887  1.00  0.00           H  
ATOM   1526 2HG  GLU B  95      44.146  24.722  35.899  1.00  0.00           H  
ATOM   1527  N   ILE B  96      42.571  27.423  34.439  1.00  0.00           N  
ATOM   1528  CA  ILE B  96      42.288  28.805  34.830  1.00  0.00           C  
ATOM   1529  C   ILE B  96      42.487  28.995  36.302  1.00  0.00           C  
ATOM   1530  O   ILE B  96      42.009  28.200  37.113  1.00  0.00           O  
ATOM   1531  CB  ILE B  96      40.861  29.260  34.457  1.00  0.00           C  
ATOM   1532  CG1 ILE B  96      40.647  30.740  34.880  1.00  0.00           C  
ATOM   1533  CG2 ILE B  96      39.832  28.365  35.076  1.00  0.00           C  
ATOM   1534  CD1 ILE B  96      39.440  31.369  34.240  1.00  0.00           C  
ATOM   1535  H   ILE B  96      42.097  26.647  34.906  1.00  0.00           H  
ATOM   1536  HA  ILE B  96      42.981  29.443  34.313  1.00  0.00           H  
ATOM   1537  HB  ILE B  96      40.752  29.240  33.387  1.00  0.00           H  
ATOM   1538 1HG1 ILE B  96      40.516  30.783  35.962  1.00  0.00           H  
ATOM   1539 2HG1 ILE B  96      41.531  31.328  34.614  1.00  0.00           H  
ATOM   1540 1HG2 ILE B  96      38.845  28.705  34.788  1.00  0.00           H  
ATOM   1541 2HG2 ILE B  96      39.982  27.339  34.730  1.00  0.00           H  
ATOM   1542 3HG2 ILE B  96      39.926  28.400  36.153  1.00  0.00           H  
ATOM   1543 1HD1 ILE B  96      39.335  32.385  34.583  1.00  0.00           H  
ATOM   1544 2HD1 ILE B  96      39.567  31.361  33.166  1.00  0.00           H  
ATOM   1545 3HD1 ILE B  96      38.549  30.808  34.512  1.00  0.00           H  
ATOM   1546  N   CYS B  97      43.177  30.074  36.652  1.00  0.00           N  
ATOM   1547  CA  CYS B  97      43.426  30.379  38.054  1.00  0.00           C  
ATOM   1548  C   CYS B  97      43.166  31.840  38.390  1.00  0.00           C  
ATOM   1549  O   CYS B  97      43.488  32.740  37.615  1.00  0.00           O  
ATOM   1550  CB  CYS B  97      44.866  30.050  38.421  1.00  0.00           C  
ATOM   1551  SG  CYS B  97      45.315  28.320  38.169  1.00  0.00           S  
ATOM   1552  H   CYS B  97      43.554  30.674  35.925  1.00  0.00           H  
ATOM   1553  HA  CYS B  97      42.760  29.771  38.656  1.00  0.00           H  
ATOM   1554 1HB  CYS B  97      45.539  30.664  37.825  1.00  0.00           H  
ATOM   1555 2HB  CYS B  97      45.035  30.296  39.469  1.00  0.00           H  
ATOM   1556  N   GLY B  98      42.645  32.093  39.575  1.00  0.00           N  
ATOM   1557  CA  GLY B  98      42.436  33.475  40.002  1.00  0.00           C  
ATOM   1558  C   GLY B  98      41.038  33.972  39.672  1.00  0.00           C  
ATOM   1559  O   GLY B  98      40.390  33.501  38.743  1.00  0.00           O  
ATOM   1560  H   GLY B  98      42.416  31.302  40.187  1.00  0.00           H  
ATOM   1561 1HA  GLY B  98      42.597  33.543  41.078  1.00  0.00           H  
ATOM   1562 2HA  GLY B  98      43.174  34.122  39.531  1.00  0.00           H  
ATOM   1563  N   ALA B  99      40.548  34.900  40.480  1.00  0.00           N  
ATOM   1564  CA  ALA B  99      39.191  35.439  40.361  1.00  0.00           C  
ATOM   1565  C   ALA B  99      38.152  34.305  40.436  1.00  0.00           C  
ATOM   1566  O   ALA B  99      37.056  34.421  39.879  1.00  0.00           O  
ATOM   1567  CB  ALA B  99      39.008  36.241  39.081  1.00  0.00           C  
ATOM   1568  H   ALA B  99      41.143  35.254  41.216  1.00  0.00           H  
ATOM   1569  HA  ALA B  99      39.023  36.109  41.206  1.00  0.00           H  
ATOM   1570 1HB  ALA B  99      38.003  36.657  39.051  1.00  0.00           H  
ATOM   1571 2HB  ALA B  99      39.730  37.058  39.050  1.00  0.00           H  
ATOM   1572 3HB  ALA B  99      39.142  35.617  38.243  1.00  0.00           H  
ATOM   1573  N   LEU B 100      38.524  33.222  41.132  1.00  0.00           N  
ATOM   1574  CA  LEU B 100      37.670  32.074  41.359  1.00  0.00           C  
ATOM   1575  C   LEU B 100      37.292  32.069  42.832  1.00  0.00           C  
ATOM   1576  O   LEU B 100      38.023  32.601  43.666  1.00  0.00           O  
ATOM   1577  CB  LEU B 100      38.341  30.768  40.960  1.00  0.00           C  
ATOM   1578  CG  LEU B 100      38.813  30.654  39.516  1.00  0.00           C  
ATOM   1579  CD1 LEU B 100      39.458  29.358  39.347  1.00  0.00           C  
ATOM   1580  CD2 LEU B 100      37.676  30.810  38.574  1.00  0.00           C  
ATOM   1581  H   LEU B 100      39.445  33.209  41.538  1.00  0.00           H  
ATOM   1582  HA  LEU B 100      36.770  32.187  40.766  1.00  0.00           H  
ATOM   1583 1HB  LEU B 100      39.215  30.638  41.584  1.00  0.00           H  
ATOM   1584 2HB  LEU B 100      37.654  29.946  41.156  1.00  0.00           H  
ATOM   1585  HG  LEU B 100      39.546  31.402  39.322  1.00  0.00           H  
ATOM   1586 1HD1 LEU B 100      39.827  29.251  38.334  1.00  0.00           H  
ATOM   1587 2HD1 LEU B 100      40.270  29.275  40.032  1.00  0.00           H  
ATOM   1588 3HD1 LEU B 100      38.735  28.607  39.558  1.00  0.00           H  
ATOM   1589 1HD2 LEU B 100      38.035  30.721  37.547  1.00  0.00           H  
ATOM   1590 2HD2 LEU B 100      36.936  30.034  38.775  1.00  0.00           H  
ATOM   1591 3HD2 LEU B 100      37.227  31.793  38.719  1.00  0.00           H  
ATOM   1592  N   VAL B 101      36.147  31.485  43.134  1.00  0.00           N  
ATOM   1593  CA  VAL B 101      35.589  31.539  44.472  1.00  0.00           C  
ATOM   1594  C   VAL B 101      35.924  30.399  45.431  1.00  0.00           C  
ATOM   1595  O   VAL B 101      36.469  30.625  46.505  1.00  0.00           O  
ATOM   1596  CB  VAL B 101      34.055  31.621  44.352  1.00  0.00           C  
ATOM   1597  CG1 VAL B 101      33.414  31.652  45.731  1.00  0.00           C  
ATOM   1598  CG2 VAL B 101      33.664  32.851  43.547  1.00  0.00           C  
ATOM   1599  H   VAL B 101      35.612  31.070  42.378  1.00  0.00           H  
ATOM   1600  HA  VAL B 101      35.938  32.469  44.928  1.00  0.00           H  
ATOM   1601  HB  VAL B 101      33.691  30.725  43.848  1.00  0.00           H  
ATOM   1602 1HG1 VAL B 101      32.330  31.709  45.627  1.00  0.00           H  
ATOM   1603 2HG1 VAL B 101      33.678  30.746  46.276  1.00  0.00           H  
ATOM   1604 3HG1 VAL B 101      33.771  32.523  46.279  1.00  0.00           H  
ATOM   1605 1HG2 VAL B 101      32.579  32.902  43.465  1.00  0.00           H  
ATOM   1606 2HG2 VAL B 101      34.033  33.746  44.048  1.00  0.00           H  
ATOM   1607 3HG2 VAL B 101      34.100  32.787  42.550  1.00  0.00           H  
ATOM   1608  N   GLU B 102      35.611  29.168  45.087  1.00  0.00           N  
ATOM   1609  CA  GLU B 102      35.900  28.099  46.048  1.00  0.00           C  
ATOM   1610  C   GLU B 102      37.361  27.695  46.022  1.00  0.00           C  
ATOM   1611  O   GLU B 102      37.951  27.335  47.038  1.00  0.00           O  
ATOM   1612  CB  GLU B 102      35.028  26.874  45.762  1.00  0.00           C  
ATOM   1613  CG  GLU B 102      35.242  25.712  46.723  1.00  0.00           C  
ATOM   1614  CD  GLU B 102      34.756  26.006  48.114  1.00  0.00           C  
ATOM   1615  OE1 GLU B 102      33.754  26.668  48.246  1.00  0.00           O  
ATOM   1616  OE2 GLU B 102      35.387  25.569  49.048  1.00  0.00           O  
ATOM   1617  H   GLU B 102      35.175  28.977  44.201  1.00  0.00           H  
ATOM   1618  HA  GLU B 102      35.672  28.467  47.049  1.00  0.00           H  
ATOM   1619 1HB  GLU B 102      33.976  27.157  45.809  1.00  0.00           H  
ATOM   1620 2HB  GLU B 102      35.226  26.514  44.753  1.00  0.00           H  
ATOM   1621 1HG  GLU B 102      34.714  24.838  46.343  1.00  0.00           H  
ATOM   1622 2HG  GLU B 102      36.305  25.474  46.757  1.00  0.00           H  
ATOM   1623  N   VAL B 103      37.912  27.700  44.832  1.00  0.00           N  
ATOM   1624  CA  VAL B 103      39.228  27.175  44.587  1.00  0.00           C  
ATOM   1625  C   VAL B 103      40.109  28.220  43.995  1.00  0.00           C  
ATOM   1626  O   VAL B 103      39.633  29.260  43.560  1.00  0.00           O  
ATOM   1627  CB  VAL B 103      39.138  26.034  43.576  1.00  0.00           C  
ATOM   1628  CG1 VAL B 103      38.255  24.933  44.091  1.00  0.00           C  
ATOM   1629  CG2 VAL B 103      38.599  26.588  42.267  1.00  0.00           C  
ATOM   1630  H   VAL B 103      37.377  28.062  44.060  1.00  0.00           H  
ATOM   1631  HA  VAL B 103      39.656  26.826  45.527  1.00  0.00           H  
ATOM   1632  HB  VAL B 103      40.131  25.617  43.415  1.00  0.00           H  
ATOM   1633 1HG1 VAL B 103      38.216  24.129  43.359  1.00  0.00           H  
ATOM   1634 2HG1 VAL B 103      38.655  24.551  45.028  1.00  0.00           H  
ATOM   1635 3HG1 VAL B 103      37.256  25.310  44.257  1.00  0.00           H  
ATOM   1636 1HG2 VAL B 103      38.555  25.786  41.542  1.00  0.00           H  
ATOM   1637 2HG2 VAL B 103      37.603  27.001  42.419  1.00  0.00           H  
ATOM   1638 3HG2 VAL B 103      39.263  27.370  41.897  1.00  0.00           H  
ATOM   1639  N   LYS B 104      41.406  27.944  43.975  1.00  0.00           N  
ATOM   1640  CA  LYS B 104      42.329  28.849  43.316  1.00  0.00           C  
ATOM   1641  C   LYS B 104      42.339  28.574  41.821  1.00  0.00           C  
ATOM   1642  O   LYS B 104      42.438  29.508  41.021  1.00  0.00           O  
ATOM   1643  CB  LYS B 104      43.744  28.725  43.885  1.00  0.00           C  
ATOM   1644  CG  LYS B 104      44.750  29.707  43.259  1.00  0.00           C  
ATOM   1645  CD  LYS B 104      46.137  29.642  43.934  1.00  0.00           C  
ATOM   1646  CE  LYS B 104      47.121  30.623  43.278  1.00  0.00           C  
ATOM   1647  NZ  LYS B 104      48.468  30.580  43.908  1.00  0.00           N  
ATOM   1648  H   LYS B 104      41.744  27.092  44.397  1.00  0.00           H  
ATOM   1649  HA  LYS B 104      41.985  29.873  43.465  1.00  0.00           H  
ATOM   1650 1HB  LYS B 104      43.726  28.892  44.962  1.00  0.00           H  
ATOM   1651 2HB  LYS B 104      44.115  27.714  43.712  1.00  0.00           H  
ATOM   1652 1HG  LYS B 104      44.865  29.469  42.201  1.00  0.00           H  
ATOM   1653 2HG  LYS B 104      44.364  30.721  43.341  1.00  0.00           H  
ATOM   1654 1HD  LYS B 104      46.040  29.889  44.992  1.00  0.00           H  
ATOM   1655 2HD  LYS B 104      46.534  28.630  43.849  1.00  0.00           H  
ATOM   1656 1HE  LYS B 104      47.216  30.374  42.221  1.00  0.00           H  
ATOM   1657 2HE  LYS B 104      46.725  31.635  43.367  1.00  0.00           H  
ATOM   1658 1HZ  LYS B 104      49.079  31.239  43.445  1.00  0.00           H  
ATOM   1659 2HZ  LYS B 104      48.392  30.822  44.886  1.00  0.00           H  
ATOM   1660 3HZ  LYS B 104      48.852  29.649  43.819  1.00  0.00           H  
ATOM   1661  N   CYS B 105      42.254  27.278  41.451  1.00  0.00           N  
ATOM   1662  CA  CYS B 105      42.301  26.854  40.047  1.00  0.00           C  
ATOM   1663  C   CYS B 105      41.262  25.799  39.653  1.00  0.00           C  
ATOM   1664  O   CYS B 105      40.895  24.943  40.461  1.00  0.00           O  
ATOM   1665  CB  CYS B 105      43.669  26.276  39.714  1.00  0.00           C  
ATOM   1666  SG  CYS B 105      45.043  27.418  39.974  1.00  0.00           S  
ATOM   1667  H   CYS B 105      42.159  26.575  42.166  1.00  0.00           H  
ATOM   1668  HA  CYS B 105      42.135  27.726  39.436  1.00  0.00           H  
ATOM   1669 1HB  CYS B 105      43.847  25.388  40.316  1.00  0.00           H  
ATOM   1670 2HB  CYS B 105      43.684  25.962  38.662  1.00  0.00           H  
ATOM   1671  N   LEU B 106      40.864  25.831  38.373  1.00  0.00           N  
ATOM   1672  CA  LEU B 106      39.982  24.838  37.737  1.00  0.00           C  
ATOM   1673  C   LEU B 106      40.620  24.297  36.470  1.00  0.00           C  
ATOM   1674  O   LEU B 106      41.310  25.029  35.752  1.00  0.00           O  
ATOM   1675  CB  LEU B 106      38.622  25.456  37.354  1.00  0.00           C  
ATOM   1676  CG  LEU B 106      37.752  25.987  38.487  1.00  0.00           C  
ATOM   1677  CD1 LEU B 106      36.628  26.834  37.908  1.00  0.00           C  
ATOM   1678  CD2 LEU B 106      37.169  24.836  39.247  1.00  0.00           C  
ATOM   1679  H   LEU B 106      41.218  26.603  37.807  1.00  0.00           H  
ATOM   1680  HA  LEU B 106      39.824  24.010  38.428  1.00  0.00           H  
ATOM   1681 1HB  LEU B 106      38.795  26.270  36.673  1.00  0.00           H  
ATOM   1682 2HB  LEU B 106      38.042  24.695  36.823  1.00  0.00           H  
ATOM   1683  HG  LEU B 106      38.343  26.577  39.146  1.00  0.00           H  
ATOM   1684 1HD1 LEU B 106      36.006  27.214  38.717  1.00  0.00           H  
ATOM   1685 2HD1 LEU B 106      37.055  27.676  37.353  1.00  0.00           H  
ATOM   1686 3HD1 LEU B 106      36.021  26.226  37.238  1.00  0.00           H  
ATOM   1687 1HD2 LEU B 106      36.548  25.214  40.055  1.00  0.00           H  
ATOM   1688 2HD2 LEU B 106      36.566  24.229  38.574  1.00  0.00           H  
ATOM   1689 3HD2 LEU B 106      37.979  24.230  39.660  1.00  0.00           H  
ATOM   1690  N   ASN B 107      40.367  23.025  36.162  1.00  0.00           N  
ATOM   1691  CA  ASN B 107      40.858  22.459  34.904  1.00  0.00           C  
ATOM   1692  C   ASN B 107      39.773  22.450  33.843  1.00  0.00           C  
ATOM   1693  O   ASN B 107      38.599  22.260  34.162  1.00  0.00           O  
ATOM   1694  CB  ASN B 107      41.376  21.054  35.101  1.00  0.00           C  
ATOM   1695  CG  ASN B 107      42.565  21.003  35.984  1.00  0.00           C  
ATOM   1696  OD1 ASN B 107      43.461  21.847  35.912  1.00  0.00           O  
ATOM   1697  ND2 ASN B 107      42.602  20.006  36.830  1.00  0.00           N  
ATOM   1698  H   ASN B 107      39.817  22.454  36.788  1.00  0.00           H  
ATOM   1699  HA  ASN B 107      41.672  23.081  34.526  1.00  0.00           H  
ATOM   1700 1HB  ASN B 107      40.590  20.434  35.531  1.00  0.00           H  
ATOM   1701 2HB  ASN B 107      41.634  20.627  34.128  1.00  0.00           H  
ATOM   1702 1HD2 ASN B 107      43.379  19.903  37.454  1.00  0.00           H  
ATOM   1703 2HD2 ASN B 107      41.857  19.340  36.854  1.00  0.00           H  
ATOM   1704  N   PHE B 108      40.184  22.596  32.586  1.00  0.00           N  
ATOM   1705  CA  PHE B 108      39.282  22.540  31.443  1.00  0.00           C  
ATOM   1706  C   PHE B 108      39.027  21.144  30.936  1.00  0.00           C  
ATOM   1707  O   PHE B 108      39.898  20.278  30.984  1.00  0.00           O  
ATOM   1708  CB  PHE B 108      39.840  23.380  30.318  1.00  0.00           C  
ATOM   1709  CG  PHE B 108      39.725  24.889  30.502  1.00  0.00           C  
ATOM   1710  CD1 PHE B 108      40.436  25.555  31.463  1.00  0.00           C  
ATOM   1711  CD2 PHE B 108      38.975  25.640  29.635  1.00  0.00           C  
ATOM   1712  CE1 PHE B 108      40.380  26.924  31.561  1.00  0.00           C  
ATOM   1713  CE2 PHE B 108      38.904  27.008  29.731  1.00  0.00           C  
ATOM   1714  CZ  PHE B 108      39.617  27.654  30.703  1.00  0.00           C  
ATOM   1715  H   PHE B 108      41.175  22.773  32.400  1.00  0.00           H  
ATOM   1716  HA  PHE B 108      38.331  22.938  31.729  1.00  0.00           H  
ATOM   1717 1HB  PHE B 108      40.879  23.122  30.184  1.00  0.00           H  
ATOM   1718 2HB  PHE B 108      39.314  23.109  29.402  1.00  0.00           H  
ATOM   1719  HD1 PHE B 108      41.048  24.988  32.152  1.00  0.00           H  
ATOM   1720  HD2 PHE B 108      38.452  25.139  28.870  1.00  0.00           H  
ATOM   1721  HE1 PHE B 108      40.945  27.415  32.312  1.00  0.00           H  
ATOM   1722  HE2 PHE B 108      38.292  27.574  29.026  1.00  0.00           H  
ATOM   1723  HZ  PHE B 108      39.582  28.736  30.784  1.00  0.00           H  
ATOM   1724  N   ARG B 109      37.826  20.954  30.417  1.00  0.00           N  
ATOM   1725  CA  ARG B 109      37.388  19.738  29.763  1.00  0.00           C  
ATOM   1726  C   ARG B 109      37.752  19.881  28.311  1.00  0.00           C  
ATOM   1727  O   ARG B 109      37.907  21.008  27.843  1.00  0.00           O  
ATOM   1728  CB  ARG B 109      35.887  19.591  29.858  1.00  0.00           C  
ATOM   1729  CG  ARG B 109      35.364  19.376  31.228  1.00  0.00           C  
ATOM   1730  CD  ARG B 109      33.886  19.393  31.255  1.00  0.00           C  
ATOM   1731  NE  ARG B 109      33.319  18.309  30.466  1.00  0.00           N  
ATOM   1732  CZ  ARG B 109      32.009  18.183  30.151  1.00  0.00           C  
ATOM   1733  NH1 ARG B 109      31.132  19.095  30.550  1.00  0.00           N  
ATOM   1734  NH2 ARG B 109      31.624  17.128  29.449  1.00  0.00           N  
ATOM   1735  H   ARG B 109      37.156  21.718  30.447  1.00  0.00           H  
ATOM   1736  HA  ARG B 109      37.895  18.875  30.198  1.00  0.00           H  
ATOM   1737 1HB  ARG B 109      35.412  20.493  29.469  1.00  0.00           H  
ATOM   1738 2HB  ARG B 109      35.562  18.757  29.239  1.00  0.00           H  
ATOM   1739 1HG  ARG B 109      35.711  18.442  31.584  1.00  0.00           H  
ATOM   1740 2HG  ARG B 109      35.730  20.173  31.883  1.00  0.00           H  
ATOM   1741 1HD  ARG B 109      33.540  19.284  32.283  1.00  0.00           H  
ATOM   1742 2HD  ARG B 109      33.530  20.335  30.853  1.00  0.00           H  
ATOM   1743  HE  ARG B 109      33.946  17.585  30.146  1.00  0.00           H  
ATOM   1744 1HH1 ARG B 109      31.435  19.887  31.100  1.00  0.00           H  
ATOM   1745 2HH1 ARG B 109      30.148  18.981  30.324  1.00  0.00           H  
ATOM   1746 1HH2 ARG B 109      32.305  16.443  29.173  1.00  0.00           H  
ATOM   1747 2HH2 ARG B 109      30.633  16.968  29.200  1.00  0.00           H  
ATOM   1748  N   LYS B 110      37.858  18.778  27.580  1.00  0.00           N  
ATOM   1749  CA  LYS B 110      38.137  18.900  26.154  1.00  0.00           C  
ATOM   1750  C   LYS B 110      37.177  18.090  25.312  1.00  0.00           C  
ATOM   1751  O   LYS B 110      36.998  16.893  25.546  1.00  0.00           O  
ATOM   1752  CB  LYS B 110      39.554  18.431  25.855  1.00  0.00           C  
ATOM   1753  CG  LYS B 110      39.993  18.553  24.386  1.00  0.00           C  
ATOM   1754  CD  LYS B 110      41.366  17.924  24.222  1.00  0.00           C  
ATOM   1755  CE  LYS B 110      41.959  18.083  22.843  1.00  0.00           C  
ATOM   1756  NZ  LYS B 110      41.238  17.317  21.781  1.00  0.00           N  
ATOM   1757  H   LYS B 110      37.743  17.867  28.001  1.00  0.00           H  
ATOM   1758  HA  LYS B 110      38.035  19.941  25.857  1.00  0.00           H  
ATOM   1759 1HB  LYS B 110      40.255  19.005  26.456  1.00  0.00           H  
ATOM   1760 2HB  LYS B 110      39.655  17.386  26.142  1.00  0.00           H  
ATOM   1761 1HG  LYS B 110      39.278  18.052  23.729  1.00  0.00           H  
ATOM   1762 2HG  LYS B 110      40.035  19.609  24.101  1.00  0.00           H  
ATOM   1763 1HD  LYS B 110      42.055  18.350  24.941  1.00  0.00           H  
ATOM   1764 2HD  LYS B 110      41.286  16.859  24.428  1.00  0.00           H  
ATOM   1765 1HE  LYS B 110      41.974  19.135  22.568  1.00  0.00           H  
ATOM   1766 2HE  LYS B 110      42.965  17.715  22.901  1.00  0.00           H  
ATOM   1767 1HZ  LYS B 110      41.716  17.450  20.909  1.00  0.00           H  
ATOM   1768 2HZ  LYS B 110      41.232  16.338  22.013  1.00  0.00           H  
ATOM   1769 3HZ  LYS B 110      40.270  17.647  21.661  1.00  0.00           H  
ATOM   1770  N   LEU B 111      36.549  18.756  24.352  1.00  0.00           N  
ATOM   1771  CA  LEU B 111      35.674  18.092  23.402  1.00  0.00           C  
ATOM   1772  C   LEU B 111      36.134  18.445  22.014  1.00  0.00           C  
ATOM   1773  O   LEU B 111      36.242  19.620  21.667  1.00  0.00           O  
ATOM   1774  CB  LEU B 111      34.202  18.467  23.570  1.00  0.00           C  
ATOM   1775  CG  LEU B 111      33.532  18.054  24.885  1.00  0.00           C  
ATOM   1776  CD1 LEU B 111      32.131  18.629  24.911  1.00  0.00           C  
ATOM   1777  CD2 LEU B 111      33.486  16.560  24.990  1.00  0.00           C  
ATOM   1778  H   LEU B 111      36.767  19.747  24.231  1.00  0.00           H  
ATOM   1779  HA  LEU B 111      35.767  17.014  23.528  1.00  0.00           H  
ATOM   1780 1HB  LEU B 111      34.113  19.549  23.475  1.00  0.00           H  
ATOM   1781 2HB  LEU B 111      33.639  18.010  22.758  1.00  0.00           H  
ATOM   1782  HG  LEU B 111      34.095  18.440  25.725  1.00  0.00           H  
ATOM   1783 1HD1 LEU B 111      31.636  18.344  25.838  1.00  0.00           H  
ATOM   1784 2HD1 LEU B 111      32.161  19.707  24.833  1.00  0.00           H  
ATOM   1785 3HD1 LEU B 111      31.579  18.236  24.072  1.00  0.00           H  
ATOM   1786 1HD2 LEU B 111      33.001  16.279  25.927  1.00  0.00           H  
ATOM   1787 2HD2 LEU B 111      32.920  16.149  24.155  1.00  0.00           H  
ATOM   1788 3HD2 LEU B 111      34.500  16.161  24.971  1.00  0.00           H  
ATOM   1789  N   GLN B 112      36.376  17.439  21.196  1.00  0.00           N  
ATOM   1790  CA  GLN B 112      36.873  17.695  19.864  1.00  0.00           C  
ATOM   1791  C   GLN B 112      38.046  18.677  19.927  1.00  0.00           C  
ATOM   1792  O   GLN B 112      39.060  18.426  20.595  1.00  0.00           O  
ATOM   1793  CB  GLN B 112      35.764  18.233  18.953  1.00  0.00           C  
ATOM   1794  CG  GLN B 112      34.672  17.254  18.693  1.00  0.00           C  
ATOM   1795  CD  GLN B 112      33.600  17.811  17.767  1.00  0.00           C  
ATOM   1796  OE1 GLN B 112      33.625  18.989  17.379  1.00  0.00           O  
ATOM   1797  NE2 GLN B 112      32.645  16.950  17.429  1.00  0.00           N  
ATOM   1798  H   GLN B 112      36.244  16.489  21.515  1.00  0.00           H  
ATOM   1799  HA  GLN B 112      37.238  16.761  19.440  1.00  0.00           H  
ATOM   1800 1HB  GLN B 112      35.319  19.134  19.374  1.00  0.00           H  
ATOM   1801 2HB  GLN B 112      36.181  18.486  17.976  1.00  0.00           H  
ATOM   1802 1HG  GLN B 112      35.100  16.370  18.228  1.00  0.00           H  
ATOM   1803 2HG  GLN B 112      34.202  16.990  19.639  1.00  0.00           H  
ATOM   1804 1HE2 GLN B 112      31.854  17.224  16.830  1.00  0.00           H  
ATOM   1805 2HE2 GLN B 112      32.669  16.015  17.772  1.00  0.00           H  
ATOM   1806  N   GLU B 113      37.897  19.800  19.235  1.00  0.00           N  
ATOM   1807  CA  GLU B 113      38.931  20.803  19.098  1.00  0.00           C  
ATOM   1808  C   GLU B 113      38.873  21.957  20.107  1.00  0.00           C  
ATOM   1809  O   GLU B 113      39.657  22.902  19.995  1.00  0.00           O  
ATOM   1810  CB  GLU B 113      38.849  21.336  17.669  1.00  0.00           C  
ATOM   1811  CG  GLU B 113      39.172  20.242  16.590  1.00  0.00           C  
ATOM   1812  CD  GLU B 113      39.113  20.722  15.108  1.00  0.00           C  
ATOM   1813  OE1 GLU B 113      38.787  21.862  14.869  1.00  0.00           O  
ATOM   1814  OE2 GLU B 113      39.393  19.919  14.236  1.00  0.00           O  
ATOM   1815  H   GLU B 113      37.025  19.966  18.760  1.00  0.00           H  
ATOM   1816  HA  GLU B 113      39.894  20.307  19.225  1.00  0.00           H  
ATOM   1817 1HB  GLU B 113      37.844  21.717  17.483  1.00  0.00           H  
ATOM   1818 2HB  GLU B 113      39.546  22.166  17.546  1.00  0.00           H  
ATOM   1819 1HG  GLU B 113      40.170  19.854  16.789  1.00  0.00           H  
ATOM   1820 2HG  GLU B 113      38.468  19.420  16.721  1.00  0.00           H  
ATOM   1821  N   ILE B 114      37.944  21.911  21.067  1.00  0.00           N  
ATOM   1822  CA  ILE B 114      37.806  23.018  22.023  1.00  0.00           C  
ATOM   1823  C   ILE B 114      37.943  22.611  23.478  1.00  0.00           C  
ATOM   1824  O   ILE B 114      37.738  21.455  23.865  1.00  0.00           O  
ATOM   1825  CB  ILE B 114      36.438  23.712  21.912  1.00  0.00           C  
ATOM   1826  CG1 ILE B 114      35.329  22.689  22.233  1.00  0.00           C  
ATOM   1827  CG2 ILE B 114      36.261  24.324  20.550  1.00  0.00           C  
ATOM   1828  CD1 ILE B 114      33.958  23.297  22.437  1.00  0.00           C  
ATOM   1829  H   ILE B 114      37.332  21.098  21.138  1.00  0.00           H  
ATOM   1830  HA  ILE B 114      38.581  23.756  21.816  1.00  0.00           H  
ATOM   1831  HB  ILE B 114      36.379  24.501  22.666  1.00  0.00           H  
ATOM   1832 1HG1 ILE B 114      35.268  21.972  21.412  1.00  0.00           H  
ATOM   1833 2HG1 ILE B 114      35.606  22.150  23.139  1.00  0.00           H  
ATOM   1834 1HG2 ILE B 114      35.294  24.820  20.499  1.00  0.00           H  
ATOM   1835 2HG2 ILE B 114      37.054  25.047  20.380  1.00  0.00           H  
ATOM   1836 3HG2 ILE B 114      36.309  23.546  19.790  1.00  0.00           H  
ATOM   1837 1HD1 ILE B 114      33.240  22.505  22.660  1.00  0.00           H  
ATOM   1838 2HD1 ILE B 114      33.996  24.000  23.271  1.00  0.00           H  
ATOM   1839 3HD1 ILE B 114      33.655  23.818  21.532  1.00  0.00           H  
ATOM   1840  N   TYR B 115      38.213  23.606  24.308  1.00  0.00           N  
ATOM   1841  CA  TYR B 115      38.334  23.377  25.730  1.00  0.00           C  
ATOM   1842  C   TYR B 115      37.317  24.199  26.483  1.00  0.00           C  
ATOM   1843  O   TYR B 115      37.013  25.320  26.081  1.00  0.00           O  
ATOM   1844  CB  TYR B 115      39.733  23.771  26.162  1.00  0.00           C  
ATOM   1845  CG  TYR B 115      40.772  22.941  25.542  1.00  0.00           C  
ATOM   1846  CD1 TYR B 115      41.217  23.240  24.264  1.00  0.00           C  
ATOM   1847  CD2 TYR B 115      41.326  21.900  26.252  1.00  0.00           C  
ATOM   1848  CE1 TYR B 115      42.208  22.488  23.693  1.00  0.00           C  
ATOM   1849  CE2 TYR B 115      42.329  21.157  25.682  1.00  0.00           C  
ATOM   1850  CZ  TYR B 115      42.768  21.447  24.405  1.00  0.00           C  
ATOM   1851  OH  TYR B 115      43.770  20.705  23.835  1.00  0.00           O  
ATOM   1852  H   TYR B 115      38.365  24.548  23.942  1.00  0.00           H  
ATOM   1853  HA  TYR B 115      38.154  22.333  25.933  1.00  0.00           H  
ATOM   1854 1HB  TYR B 115      39.922  24.814  25.893  1.00  0.00           H  
ATOM   1855 2HB  TYR B 115      39.825  23.688  27.233  1.00  0.00           H  
ATOM   1856  HD1 TYR B 115      40.777  24.075  23.715  1.00  0.00           H  
ATOM   1857  HD2 TYR B 115      40.975  21.675  27.261  1.00  0.00           H  
ATOM   1858  HE1 TYR B 115      42.556  22.718  22.689  1.00  0.00           H  
ATOM   1859  HE2 TYR B 115      42.780  20.332  26.238  1.00  0.00           H  
ATOM   1860  HH  TYR B 115      44.294  20.264  24.543  1.00  0.00           H  
ATOM   1861  N   PHE B 116      36.776  23.671  27.578  1.00  0.00           N  
ATOM   1862  CA  PHE B 116      35.848  24.518  28.332  1.00  0.00           C  
ATOM   1863  C   PHE B 116      35.602  24.106  29.766  1.00  0.00           C  
ATOM   1864  O   PHE B 116      35.871  22.978  30.177  1.00  0.00           O  
ATOM   1865  CB  PHE B 116      34.504  24.601  27.613  1.00  0.00           C  
ATOM   1866  CG  PHE B 116      33.878  23.365  27.569  1.00  0.00           C  
ATOM   1867  CD1 PHE B 116      32.950  23.030  28.522  1.00  0.00           C  
ATOM   1868  CD2 PHE B 116      34.240  22.478  26.620  1.00  0.00           C  
ATOM   1869  CE1 PHE B 116      32.370  21.806  28.508  1.00  0.00           C  
ATOM   1870  CE2 PHE B 116      33.697  21.269  26.593  1.00  0.00           C  
ATOM   1871  CZ  PHE B 116      32.744  20.907  27.538  1.00  0.00           C  
ATOM   1872  H   PHE B 116      37.038  22.730  27.867  1.00  0.00           H  
ATOM   1873  HA  PHE B 116      36.273  25.514  28.352  1.00  0.00           H  
ATOM   1874 1HB  PHE B 116      33.846  25.297  28.134  1.00  0.00           H  
ATOM   1875 2HB  PHE B 116      34.621  24.960  26.602  1.00  0.00           H  
ATOM   1876  HD1 PHE B 116      32.681  23.761  29.288  1.00  0.00           H  
ATOM   1877  HD2 PHE B 116      34.988  22.751  25.877  1.00  0.00           H  
ATOM   1878  HE1 PHE B 116      31.623  21.541  29.263  1.00  0.00           H  
ATOM   1879  HE2 PHE B 116      34.013  20.589  25.828  1.00  0.00           H  
ATOM   1880  HZ  PHE B 116      32.297  19.917  27.517  1.00  0.00           H  
ATOM   1881  N   ILE B 117      35.033  25.028  30.526  1.00  0.00           N  
ATOM   1882  CA  ILE B 117      34.546  24.733  31.867  1.00  0.00           C  
ATOM   1883  C   ILE B 117      33.119  25.226  32.071  1.00  0.00           C  
ATOM   1884  O   ILE B 117      32.676  26.188  31.436  1.00  0.00           O  
ATOM   1885  CB  ILE B 117      35.482  25.301  32.950  1.00  0.00           C  
ATOM   1886  CG1 ILE B 117      35.653  26.711  32.801  1.00  0.00           C  
ATOM   1887  CG2 ILE B 117      36.793  24.678  32.927  1.00  0.00           C  
ATOM   1888  CD1 ILE B 117      36.232  27.321  34.044  1.00  0.00           C  
ATOM   1889  H   ILE B 117      34.914  25.956  30.120  1.00  0.00           H  
ATOM   1890  HA  ILE B 117      34.535  23.652  31.993  1.00  0.00           H  
ATOM   1891  HB  ILE B 117      35.026  25.126  33.925  1.00  0.00           H  
ATOM   1892 1HG1 ILE B 117      36.336  26.890  31.970  1.00  0.00           H  
ATOM   1893 2HG1 ILE B 117      34.692  27.179  32.578  1.00  0.00           H  
ATOM   1894 1HG2 ILE B 117      37.421  25.082  33.720  1.00  0.00           H  
ATOM   1895 2HG2 ILE B 117      36.660  23.610  33.078  1.00  0.00           H  
ATOM   1896 3HG2 ILE B 117      37.252  24.872  31.975  1.00  0.00           H  
ATOM   1897 1HD1 ILE B 117      36.379  28.374  33.897  1.00  0.00           H  
ATOM   1898 2HD1 ILE B 117      35.554  27.153  34.880  1.00  0.00           H  
ATOM   1899 3HD1 ILE B 117      37.194  26.856  34.256  1.00  0.00           H  
ATOM   1900  N   GLU B 118      32.406  24.553  32.969  1.00  0.00           N  
ATOM   1901  CA  GLU B 118      31.051  24.931  33.366  1.00  0.00           C  
ATOM   1902  C   GLU B 118      31.061  25.040  34.883  1.00  0.00           C  
ATOM   1903  O   GLU B 118      31.345  24.066  35.566  1.00  0.00           O  
ATOM   1904  CB  GLU B 118      30.024  23.895  32.887  1.00  0.00           C  
ATOM   1905  CG  GLU B 118      29.946  23.749  31.366  1.00  0.00           C  
ATOM   1906  CD  GLU B 118      28.967  22.655  30.878  1.00  0.00           C  
ATOM   1907  OE1 GLU B 118      29.279  21.478  31.018  1.00  0.00           O  
ATOM   1908  OE2 GLU B 118      27.924  23.004  30.361  1.00  0.00           O  
ATOM   1909  H   GLU B 118      32.831  23.759  33.424  1.00  0.00           H  
ATOM   1910  HA  GLU B 118      30.804  25.902  32.947  1.00  0.00           H  
ATOM   1911 1HB  GLU B 118      30.267  22.923  33.307  1.00  0.00           H  
ATOM   1912 2HB  GLU B 118      29.034  24.175  33.253  1.00  0.00           H  
ATOM   1913 1HG  GLU B 118      29.652  24.713  30.942  1.00  0.00           H  
ATOM   1914 2HG  GLU B 118      30.940  23.521  30.997  1.00  0.00           H  
ATOM   1915  N   THR B 119      30.845  26.224  35.409  1.00  0.00           N  
ATOM   1916  CA  THR B 119      30.961  26.384  36.841  1.00  0.00           C  
ATOM   1917  C   THR B 119      30.125  27.518  37.407  1.00  0.00           C  
ATOM   1918  O   THR B 119      29.419  28.209  36.700  1.00  0.00           O  
ATOM   1919  CB  THR B 119      32.426  26.612  37.241  1.00  0.00           C  
ATOM   1920  OG1 THR B 119      32.538  26.523  38.660  1.00  0.00           O  
ATOM   1921  CG2 THR B 119      32.898  28.001  36.791  1.00  0.00           C  
ATOM   1922  H   THR B 119      30.575  26.996  34.798  1.00  0.00           H  
ATOM   1923  HA  THR B 119      30.620  25.463  37.311  1.00  0.00           H  
ATOM   1924  HB  THR B 119      33.056  25.849  36.781  1.00  0.00           H  
ATOM   1925  HG1 THR B 119      32.674  25.591  38.892  1.00  0.00           H  
ATOM   1926 1HG2 THR B 119      33.933  28.144  37.089  1.00  0.00           H  
ATOM   1927 2HG2 THR B 119      32.819  28.069  35.706  1.00  0.00           H  
ATOM   1928 3HG2 THR B 119      32.292  28.783  37.237  1.00  0.00           H  
ATOM   1929  N   LYS B 120      30.204  27.690  38.708  1.00  0.00           N  
ATOM   1930  CA  LYS B 120      29.504  28.747  39.415  1.00  0.00           C  
ATOM   1931  C   LYS B 120      30.534  29.528  40.187  1.00  0.00           C  
ATOM   1932  O   LYS B 120      30.238  30.541  40.834  1.00  0.00           O  
ATOM   1933  CB  LYS B 120      28.428  28.188  40.349  1.00  0.00           C  
ATOM   1934  CG  LYS B 120      27.277  27.492  39.636  1.00  0.00           C  
ATOM   1935  CD  LYS B 120      26.134  27.192  40.595  1.00  0.00           C  
ATOM   1936  CE  LYS B 120      26.508  26.092  41.577  1.00  0.00           C  
ATOM   1937  NZ  LYS B 120      25.366  25.714  42.451  1.00  0.00           N  
ATOM   1938  H   LYS B 120      30.846  27.093  39.207  1.00  0.00           H  
ATOM   1939  HA  LYS B 120      29.027  29.417  38.697  1.00  0.00           H  
ATOM   1940 1HB  LYS B 120      28.880  27.471  41.035  1.00  0.00           H  
ATOM   1941 2HB  LYS B 120      28.011  28.998  40.949  1.00  0.00           H  
ATOM   1942 1HG  LYS B 120      26.908  28.129  38.832  1.00  0.00           H  
ATOM   1943 2HG  LYS B 120      27.629  26.558  39.202  1.00  0.00           H  
ATOM   1944 1HD  LYS B 120      25.881  28.095  41.153  1.00  0.00           H  
ATOM   1945 2HD  LYS B 120      25.257  26.878  40.029  1.00  0.00           H  
ATOM   1946 1HE  LYS B 120      26.837  25.211  41.027  1.00  0.00           H  
ATOM   1947 2HE  LYS B 120      27.334  26.430  42.205  1.00  0.00           H  
ATOM   1948 1HZ  LYS B 120      25.654  24.984  43.088  1.00  0.00           H  
ATOM   1949 2HZ  LYS B 120      25.065  26.521  42.981  1.00  0.00           H  
ATOM   1950 3HZ  LYS B 120      24.601  25.381  41.882  1.00  0.00           H  
ATOM   1951  N   LYS B 121      31.768  29.041  40.093  1.00  0.00           N  
ATOM   1952  CA  LYS B 121      32.892  29.525  40.867  1.00  0.00           C  
ATOM   1953  C   LYS B 121      33.597  30.744  40.304  1.00  0.00           C  
ATOM   1954  O   LYS B 121      34.635  31.138  40.817  1.00  0.00           O  
ATOM   1955  CB  LYS B 121      33.908  28.395  41.039  1.00  0.00           C  
ATOM   1956  CG  LYS B 121      33.410  27.222  41.873  1.00  0.00           C  
ATOM   1957  CD  LYS B 121      34.412  26.077  41.869  1.00  0.00           C  
ATOM   1958  CE  LYS B 121      33.958  24.941  42.775  1.00  0.00           C  
ATOM   1959  NZ  LYS B 121      32.833  24.170  42.180  1.00  0.00           N  
ATOM   1960  H   LYS B 121      31.930  28.228  39.501  1.00  0.00           H  
ATOM   1961  HA  LYS B 121      32.513  29.801  41.849  1.00  0.00           H  
ATOM   1962 1HB  LYS B 121      34.195  28.011  40.059  1.00  0.00           H  
ATOM   1963 2HB  LYS B 121      34.809  28.785  41.513  1.00  0.00           H  
ATOM   1964 1HG  LYS B 121      33.249  27.549  42.901  1.00  0.00           H  
ATOM   1965 2HG  LYS B 121      32.463  26.866  41.470  1.00  0.00           H  
ATOM   1966 1HD  LYS B 121      34.526  25.697  40.853  1.00  0.00           H  
ATOM   1967 2HD  LYS B 121      35.380  26.439  42.214  1.00  0.00           H  
ATOM   1968 1HE  LYS B 121      34.792  24.264  42.954  1.00  0.00           H  
ATOM   1969 2HE  LYS B 121      33.637  25.347  43.734  1.00  0.00           H  
ATOM   1970 1HZ  LYS B 121      32.562  23.429  42.810  1.00  0.00           H  
ATOM   1971 2HZ  LYS B 121      32.046  24.786  42.027  1.00  0.00           H  
ATOM   1972 3HZ  LYS B 121      33.125  23.773  41.299  1.00  0.00           H  
ATOM   1973  N   PHE B 122      33.069  31.352  39.252  1.00  0.00           N  
ATOM   1974  CA  PHE B 122      33.711  32.560  38.757  1.00  0.00           C  
ATOM   1975  C   PHE B 122      33.304  33.730  39.637  1.00  0.00           C  
ATOM   1976  O   PHE B 122      32.113  33.980  39.828  1.00  0.00           O  
ATOM   1977  CB  PHE B 122      33.247  32.913  37.360  1.00  0.00           C  
ATOM   1978  CG  PHE B 122      33.648  31.988  36.332  1.00  0.00           C  
ATOM   1979  CD1 PHE B 122      34.872  31.391  36.377  1.00  0.00           C  
ATOM   1980  CD2 PHE B 122      32.811  31.728  35.276  1.00  0.00           C  
ATOM   1981  CE1 PHE B 122      35.272  30.528  35.386  1.00  0.00           C  
ATOM   1982  CE2 PHE B 122      33.190  30.862  34.274  1.00  0.00           C  
ATOM   1983  CZ  PHE B 122      34.421  30.262  34.334  1.00  0.00           C  
ATOM   1984  H   PHE B 122      32.224  30.998  38.830  1.00  0.00           H  
ATOM   1985  HA  PHE B 122      34.796  32.448  38.787  1.00  0.00           H  
ATOM   1986 1HB  PHE B 122      32.168  33.003  37.343  1.00  0.00           H  
ATOM   1987 2HB  PHE B 122      33.651  33.883  37.109  1.00  0.00           H  
ATOM   1988  HD1 PHE B 122      35.518  31.612  37.208  1.00  0.00           H  
ATOM   1989  HD2 PHE B 122      31.838  32.218  35.241  1.00  0.00           H  
ATOM   1990  HE1 PHE B 122      36.255  30.061  35.441  1.00  0.00           H  
ATOM   1991  HE2 PHE B 122      32.517  30.654  33.435  1.00  0.00           H  
ATOM   1992  HZ  PHE B 122      34.712  29.589  33.548  1.00  0.00           H  
ATOM   1993  N   LEU B 123      34.268  34.468  40.156  1.00  0.00           N  
ATOM   1994  CA  LEU B 123      33.944  35.628  40.978  1.00  0.00           C  
ATOM   1995  C   LEU B 123      33.358  36.750  40.127  1.00  0.00           C  
ATOM   1996  O   LEU B 123      32.473  37.486  40.563  1.00  0.00           O  
ATOM   1997  CB  LEU B 123      35.196  36.129  41.709  1.00  0.00           C  
ATOM   1998  CG  LEU B 123      34.999  37.366  42.595  1.00  0.00           C  
ATOM   1999  CD1 LEU B 123      33.956  37.065  43.663  1.00  0.00           C  
ATOM   2000  CD2 LEU B 123      36.328  37.758  43.223  1.00  0.00           C  
ATOM   2001  H   LEU B 123      35.246  34.237  39.995  1.00  0.00           H  
ATOM   2002  HA  LEU B 123      33.195  35.332  41.710  1.00  0.00           H  
ATOM   2003 1HB  LEU B 123      35.574  35.327  42.340  1.00  0.00           H  
ATOM   2004 2HB  LEU B 123      35.958  36.371  40.968  1.00  0.00           H  
ATOM   2005  HG  LEU B 123      34.626  38.192  41.989  1.00  0.00           H  
ATOM   2006 1HD1 LEU B 123      33.816  37.944  44.293  1.00  0.00           H  
ATOM   2007 2HD1 LEU B 123      33.011  36.807  43.186  1.00  0.00           H  
ATOM   2008 3HD1 LEU B 123      34.294  36.230  44.276  1.00  0.00           H  
ATOM   2009 1HD2 LEU B 123      36.188  38.637  43.852  1.00  0.00           H  
ATOM   2010 2HD2 LEU B 123      36.701  36.933  43.830  1.00  0.00           H  
ATOM   2011 3HD2 LEU B 123      37.049  37.984  42.437  1.00  0.00           H  
ATOM   2012  N   LEU B 124      33.941  36.917  38.934  1.00  0.00           N  
ATOM   2013  CA  LEU B 124      33.617  37.973  37.972  1.00  0.00           C  
ATOM   2014  C   LEU B 124      34.032  39.377  38.439  1.00  0.00           C  
ATOM   2015  O   LEU B 124      33.572  40.391  37.909  1.00  0.00           O  
ATOM   2016  CB  LEU B 124      32.110  37.961  37.688  1.00  0.00           C  
ATOM   2017  CG  LEU B 124      31.534  36.621  37.211  1.00  0.00           C  
ATOM   2018  CD1 LEU B 124      30.028  36.753  37.025  1.00  0.00           C  
ATOM   2019  CD2 LEU B 124      32.211  36.211  35.912  1.00  0.00           C  
ATOM   2020  H   LEU B 124      34.653  36.248  38.676  1.00  0.00           H  
ATOM   2021  HA  LEU B 124      34.165  37.762  37.052  1.00  0.00           H  
ATOM   2022 1HB  LEU B 124      31.582  38.242  38.598  1.00  0.00           H  
ATOM   2023 2HB  LEU B 124      31.894  38.706  36.922  1.00  0.00           H  
ATOM   2024  HG  LEU B 124      31.711  35.858  37.969  1.00  0.00           H  
ATOM   2025 1HD1 LEU B 124      29.619  35.801  36.686  1.00  0.00           H  
ATOM   2026 2HD1 LEU B 124      29.568  37.028  37.973  1.00  0.00           H  
ATOM   2027 3HD1 LEU B 124      29.819  37.522  36.283  1.00  0.00           H  
ATOM   2028 1HD2 LEU B 124      31.803  35.259  35.574  1.00  0.00           H  
ATOM   2029 2HD2 LEU B 124      32.034  36.973  35.153  1.00  0.00           H  
ATOM   2030 3HD2 LEU B 124      33.284  36.107  36.079  1.00  0.00           H  
ATOM   2031  N   ILE B 125      34.947  39.408  39.402  1.00  0.00           N  
ATOM   2032  CA  ILE B 125      35.604  40.628  39.844  1.00  0.00           C  
ATOM   2033  C   ILE B 125      37.106  40.394  39.748  1.00  0.00           C  
ATOM   2034  O   ILE B 125      37.658  39.559  40.461  1.00  0.00           O  
ATOM   2035  CB  ILE B 125      35.207  41.007  41.283  1.00  0.00           C  
ATOM   2036  CG1 ILE B 125      33.689  41.171  41.391  1.00  0.00           C  
ATOM   2037  CG2 ILE B 125      35.916  42.282  41.711  1.00  0.00           C  
ATOM   2038  CD1 ILE B 125      33.188  41.287  42.813  1.00  0.00           C  
ATOM   2039  H   ILE B 125      35.227  38.532  39.811  1.00  0.00           H  
ATOM   2040  HA  ILE B 125      35.334  41.441  39.171  1.00  0.00           H  
ATOM   2041  HB  ILE B 125      35.487  40.201  41.961  1.00  0.00           H  
ATOM   2042 1HG1 ILE B 125      33.379  42.062  40.846  1.00  0.00           H  
ATOM   2043 2HG1 ILE B 125      33.196  40.316  40.926  1.00  0.00           H  
ATOM   2044 1HG2 ILE B 125      35.624  42.536  42.730  1.00  0.00           H  
ATOM   2045 2HG2 ILE B 125      36.994  42.130  41.670  1.00  0.00           H  
ATOM   2046 3HG2 ILE B 125      35.638  43.096  41.041  1.00  0.00           H  
ATOM   2047 1HD1 ILE B 125      32.104  41.400  42.809  1.00  0.00           H  
ATOM   2048 2HD1 ILE B 125      33.457  40.388  43.368  1.00  0.00           H  
ATOM   2049 3HD1 ILE B 125      33.640  42.156  43.288  1.00  0.00           H  
ATOM   2050  N   GLY B 126      37.763  41.136  38.875  1.00  0.00           N  
ATOM   2051  CA  GLY B 126      39.195  40.978  38.671  1.00  0.00           C  
ATOM   2052  C   GLY B 126      39.535  39.958  37.590  1.00  0.00           C  
ATOM   2053  O   GLY B 126      38.681  39.181  37.151  1.00  0.00           O  
ATOM   2054  H   GLY B 126      37.255  41.805  38.311  1.00  0.00           H  
ATOM   2055 1HA  GLY B 126      39.625  41.942  38.401  1.00  0.00           H  
ATOM   2056 2HA  GLY B 126      39.661  40.678  39.608  1.00  0.00           H  
ATOM   2057  N   LYS B 127      40.801  39.980  37.169  1.00  0.00           N  
ATOM   2058  CA  LYS B 127      41.290  39.095  36.124  1.00  0.00           C  
ATOM   2059  C   LYS B 127      41.709  37.751  36.645  1.00  0.00           C  
ATOM   2060  O   LYS B 127      42.073  37.600  37.813  1.00  0.00           O  
ATOM   2061  CB  LYS B 127      42.479  39.694  35.348  1.00  0.00           C  
ATOM   2062  CG  LYS B 127      42.162  40.931  34.524  1.00  0.00           C  
ATOM   2063  CD  LYS B 127      43.389  41.452  33.753  1.00  0.00           C  
ATOM   2064  CE  LYS B 127      43.036  42.707  32.935  1.00  0.00           C  
ATOM   2065  NZ  LYS B 127      44.221  43.280  32.216  1.00  0.00           N  
ATOM   2066  H   LYS B 127      41.440  40.637  37.587  1.00  0.00           H  
ATOM   2067  HA  LYS B 127      40.477  38.933  35.419  1.00  0.00           H  
ATOM   2068 1HB  LYS B 127      43.273  39.948  36.044  1.00  0.00           H  
ATOM   2069 2HB  LYS B 127      42.876  38.936  34.662  1.00  0.00           H  
ATOM   2070 1HG  LYS B 127      41.407  40.664  33.804  1.00  0.00           H  
ATOM   2071 2HG  LYS B 127      41.769  41.716  35.168  1.00  0.00           H  
ATOM   2072 1HD  LYS B 127      44.194  41.685  34.448  1.00  0.00           H  
ATOM   2073 2HD  LYS B 127      43.730  40.679  33.064  1.00  0.00           H  
ATOM   2074 1HE  LYS B 127      42.274  42.441  32.203  1.00  0.00           H  
ATOM   2075 2HE  LYS B 127      42.631  43.465  33.609  1.00  0.00           H  
ATOM   2076 1HZ  LYS B 127      43.933  44.097  31.696  1.00  0.00           H  
ATOM   2077 2HZ  LYS B 127      44.928  43.542  32.887  1.00  0.00           H  
ATOM   2078 3HZ  LYS B 127      44.602  42.598  31.577  1.00  0.00           H  
ATOM   2079  N   SER B 128      41.710  36.800  35.739  1.00  0.00           N  
ATOM   2080  CA  SER B 128      42.160  35.450  35.992  1.00  0.00           C  
ATOM   2081  C   SER B 128      43.198  35.061  34.943  1.00  0.00           C  
ATOM   2082  O   SER B 128      43.236  35.630  33.852  1.00  0.00           O  
ATOM   2083  CB  SER B 128      40.965  34.526  35.942  1.00  0.00           C  
ATOM   2084  OG  SER B 128      40.382  34.535  34.681  1.00  0.00           O  
ATOM   2085  H   SER B 128      41.367  37.042  34.811  1.00  0.00           H  
ATOM   2086  HA  SER B 128      42.619  35.398  36.981  1.00  0.00           H  
ATOM   2087 1HB  SER B 128      41.271  33.514  36.209  1.00  0.00           H  
ATOM   2088 2HB  SER B 128      40.254  34.836  36.645  1.00  0.00           H  
ATOM   2089  HG  SER B 128      39.767  35.277  34.688  1.00  0.00           H  
ATOM   2090  N   ASN B 129      44.039  34.094  35.270  1.00  0.00           N  
ATOM   2091  CA  ASN B 129      45.049  33.579  34.354  1.00  0.00           C  
ATOM   2092  C   ASN B 129      44.601  32.334  33.645  1.00  0.00           C  
ATOM   2093  O   ASN B 129      44.254  31.354  34.302  1.00  0.00           O  
ATOM   2094  CB  ASN B 129      46.324  33.196  35.098  1.00  0.00           C  
ATOM   2095  CG  ASN B 129      47.102  34.318  35.714  1.00  0.00           C  
ATOM   2096  OD1 ASN B 129      47.840  35.031  35.029  1.00  0.00           O  
ATOM   2097  ND2 ASN B 129      46.948  34.498  37.004  1.00  0.00           N  
ATOM   2098  H   ASN B 129      43.948  33.671  36.185  1.00  0.00           H  
ATOM   2099  HA  ASN B 129      45.265  34.330  33.594  1.00  0.00           H  
ATOM   2100 1HB  ASN B 129      46.067  32.486  35.886  1.00  0.00           H  
ATOM   2101 2HB  ASN B 129      46.981  32.671  34.401  1.00  0.00           H  
ATOM   2102 1HD2 ASN B 129      47.445  35.228  37.472  1.00  0.00           H  
ATOM   2103 2HD2 ASN B 129      46.334  33.900  37.523  1.00  0.00           H  
ATOM   2104  N   ILE B 130      44.640  32.339  32.326  1.00  0.00           N  
ATOM   2105  CA  ILE B 130      44.367  31.109  31.612  1.00  0.00           C  
ATOM   2106  C   ILE B 130      45.648  30.634  31.000  1.00  0.00           C  
ATOM   2107  O   ILE B 130      46.318  31.374  30.278  1.00  0.00           O  
ATOM   2108  CB  ILE B 130      43.300  31.207  30.523  1.00  0.00           C  
ATOM   2109  CG1 ILE B 130      41.985  31.569  31.125  1.00  0.00           C  
ATOM   2110  CG2 ILE B 130      43.199  29.872  29.766  1.00  0.00           C  
ATOM   2111  CD1 ILE B 130      40.980  31.854  30.097  1.00  0.00           C  
ATOM   2112  H   ILE B 130      44.879  33.188  31.816  1.00  0.00           H  
ATOM   2113  HA  ILE B 130      44.035  30.360  32.316  1.00  0.00           H  
ATOM   2114  HB  ILE B 130      43.570  32.000  29.828  1.00  0.00           H  
ATOM   2115 1HG1 ILE B 130      41.637  30.755  31.750  1.00  0.00           H  
ATOM   2116 2HG1 ILE B 130      42.106  32.459  31.749  1.00  0.00           H  
ATOM   2117 1HG2 ILE B 130      42.443  29.947  28.983  1.00  0.00           H  
ATOM   2118 2HG2 ILE B 130      44.160  29.632  29.312  1.00  0.00           H  
ATOM   2119 3HG2 ILE B 130      42.920  29.078  30.465  1.00  0.00           H  
ATOM   2120 1HD1 ILE B 130      40.054  32.112  30.563  1.00  0.00           H  
ATOM   2121 2HD1 ILE B 130      41.323  32.676  29.473  1.00  0.00           H  
ATOM   2122 3HD1 ILE B 130      40.840  30.968  29.489  1.00  0.00           H  
ATOM   2123  N   CYS B 131      46.033  29.422  31.345  1.00  0.00           N  
ATOM   2124  CA  CYS B 131      47.293  28.905  30.857  1.00  0.00           C  
ATOM   2125  C   CYS B 131      47.131  27.607  30.094  1.00  0.00           C  
ATOM   2126  O   CYS B 131      46.202  26.829  30.333  1.00  0.00           O  
ATOM   2127  CB  CYS B 131      48.255  28.703  32.021  1.00  0.00           C  
ATOM   2128  SG  CYS B 131      48.659  30.251  32.902  1.00  0.00           S  
ATOM   2129  H   CYS B 131      45.442  28.858  31.944  1.00  0.00           H  
ATOM   2130  HA  CYS B 131      47.729  29.631  30.182  1.00  0.00           H  
ATOM   2131 1HB  CYS B 131      47.821  28.006  32.737  1.00  0.00           H  
ATOM   2132 2HB  CYS B 131      49.185  28.266  31.654  1.00  0.00           H  
ATOM   2133  N   VAL B 132      48.069  27.376  29.197  1.00  0.00           N  
ATOM   2134  CA  VAL B 132      48.125  26.145  28.439  1.00  0.00           C  
ATOM   2135  C   VAL B 132      49.313  25.332  28.893  1.00  0.00           C  
ATOM   2136  O   VAL B 132      50.429  25.859  29.010  1.00  0.00           O  
ATOM   2137  CB  VAL B 132      48.226  26.416  26.944  1.00  0.00           C  
ATOM   2138  CG1 VAL B 132      48.302  25.099  26.207  1.00  0.00           C  
ATOM   2139  CG2 VAL B 132      47.032  27.195  26.517  1.00  0.00           C  
ATOM   2140  H   VAL B 132      48.768  28.102  29.033  1.00  0.00           H  
ATOM   2141  HA  VAL B 132      47.217  25.577  28.623  1.00  0.00           H  
ATOM   2142  HB  VAL B 132      49.136  26.983  26.734  1.00  0.00           H  
ATOM   2143 1HG1 VAL B 132      48.390  25.291  25.149  1.00  0.00           H  
ATOM   2144 2HG1 VAL B 132      49.167  24.545  26.541  1.00  0.00           H  
ATOM   2145 3HG1 VAL B 132      47.398  24.515  26.410  1.00  0.00           H  
ATOM   2146 1HG2 VAL B 132      47.077  27.401  25.456  1.00  0.00           H  
ATOM   2147 2HG2 VAL B 132      46.162  26.599  26.742  1.00  0.00           H  
ATOM   2148 3HG2 VAL B 132      46.990  28.133  27.062  1.00  0.00           H  
ATOM   2149  N   LYS B 133      49.037  24.076  29.209  1.00  0.00           N  
ATOM   2150  CA  LYS B 133      50.016  23.154  29.728  1.00  0.00           C  
ATOM   2151  C   LYS B 133      50.023  21.786  29.090  1.00  0.00           C  
ATOM   2152  O   LYS B 133      49.043  21.356  28.486  1.00  0.00           O  
ATOM   2153  CB  LYS B 133      49.804  22.951  31.232  1.00  0.00           C  
ATOM   2154  CG  LYS B 133      50.062  24.159  32.086  1.00  0.00           C  
ATOM   2155  CD  LYS B 133      49.890  23.860  33.551  1.00  0.00           C  
ATOM   2156  CE  LYS B 133      50.279  25.068  34.402  1.00  0.00           C  
ATOM   2157  NZ  LYS B 133      50.014  24.836  35.837  1.00  0.00           N  
ATOM   2158  H   LYS B 133      48.083  23.753  29.081  1.00  0.00           H  
ATOM   2159  HA  LYS B 133      50.990  23.595  29.556  1.00  0.00           H  
ATOM   2160 1HB  LYS B 133      48.777  22.629  31.410  1.00  0.00           H  
ATOM   2161 2HB  LYS B 133      50.462  22.152  31.588  1.00  0.00           H  
ATOM   2162 1HG  LYS B 133      51.061  24.467  31.931  1.00  0.00           H  
ATOM   2163 2HG  LYS B 133      49.394  24.973  31.806  1.00  0.00           H  
ATOM   2164 1HD  LYS B 133      48.845  23.607  33.758  1.00  0.00           H  
ATOM   2165 2HD  LYS B 133      50.517  23.006  33.825  1.00  0.00           H  
ATOM   2166 1HE  LYS B 133      51.343  25.258  34.267  1.00  0.00           H  
ATOM   2167 2HE  LYS B 133      49.715  25.945  34.076  1.00  0.00           H  
ATOM   2168 1HZ  LYS B 133      50.281  25.641  36.372  1.00  0.00           H  
ATOM   2169 2HZ  LYS B 133      48.998  24.682  35.935  1.00  0.00           H  
ATOM   2170 3HZ  LYS B 133      50.522  24.031  36.161  1.00  0.00           H  
ATOM   2171  N   VAL B 134      51.150  21.108  29.241  1.00  0.00           N  
ATOM   2172  CA  VAL B 134      51.221  19.682  28.937  1.00  0.00           C  
ATOM   2173  C   VAL B 134      51.663  19.034  30.235  1.00  0.00           C  
ATOM   2174  O   VAL B 134      52.776  19.276  30.709  1.00  0.00           O  
ATOM   2175  CB  VAL B 134      52.210  19.352  27.822  1.00  0.00           C  
ATOM   2176  CG1 VAL B 134      52.219  17.856  27.591  1.00  0.00           C  
ATOM   2177  CG2 VAL B 134      51.807  20.042  26.598  1.00  0.00           C  
ATOM   2178  H   VAL B 134      51.939  21.595  29.675  1.00  0.00           H  
ATOM   2179  HA  VAL B 134      50.231  19.307  28.662  1.00  0.00           H  
ATOM   2180  HB  VAL B 134      53.211  19.664  28.117  1.00  0.00           H  
ATOM   2181 1HG1 VAL B 134      52.920  17.611  26.796  1.00  0.00           H  
ATOM   2182 2HG1 VAL B 134      52.513  17.343  28.505  1.00  0.00           H  
ATOM   2183 3HG1 VAL B 134      51.215  17.545  27.302  1.00  0.00           H  
ATOM   2184 1HG2 VAL B 134      52.499  19.809  25.795  1.00  0.00           H  
ATOM   2185 2HG2 VAL B 134      50.808  19.694  26.337  1.00  0.00           H  
ATOM   2186 3HG2 VAL B 134      51.798  21.116  26.774  1.00  0.00           H  
ATOM   2187  N   GLY B 135      50.816  18.225  30.839  1.00  0.00           N  
ATOM   2188  CA  GLY B 135      51.174  17.749  32.163  1.00  0.00           C  
ATOM   2189  C   GLY B 135      51.307  18.989  33.047  1.00  0.00           C  
ATOM   2190  O   GLY B 135      50.390  19.807  33.105  1.00  0.00           O  
ATOM   2191  H   GLY B 135      49.921  17.997  30.419  1.00  0.00           H  
ATOM   2192 1HA  GLY B 135      50.399  17.087  32.549  1.00  0.00           H  
ATOM   2193 2HA  GLY B 135      52.112  17.196  32.130  1.00  0.00           H  
ATOM   2194  N   GLU B 136      52.439  19.141  33.726  1.00  0.00           N  
ATOM   2195  CA  GLU B 136      52.638  20.301  34.593  1.00  0.00           C  
ATOM   2196  C   GLU B 136      53.494  21.391  33.919  1.00  0.00           C  
ATOM   2197  O   GLU B 136      53.857  22.383  34.557  1.00  0.00           O  
ATOM   2198  CB  GLU B 136      53.266  19.850  35.918  1.00  0.00           C  
ATOM   2199  CG  GLU B 136      52.344  18.907  36.727  1.00  0.00           C  
ATOM   2200  CD  GLU B 136      52.921  18.426  38.065  1.00  0.00           C  
ATOM   2201  OE1 GLU B 136      54.049  18.746  38.358  1.00  0.00           O  
ATOM   2202  OE2 GLU B 136      52.220  17.698  38.780  1.00  0.00           O  
ATOM   2203  H   GLU B 136      53.170  18.450  33.638  1.00  0.00           H  
ATOM   2204  HA  GLU B 136      51.664  20.738  34.812  1.00  0.00           H  
ATOM   2205 1HB  GLU B 136      54.203  19.331  35.722  1.00  0.00           H  
ATOM   2206 2HB  GLU B 136      53.492  20.723  36.532  1.00  0.00           H  
ATOM   2207 1HG  GLU B 136      51.404  19.426  36.919  1.00  0.00           H  
ATOM   2208 2HG  GLU B 136      52.120  18.040  36.110  1.00  0.00           H  
ATOM   2209  N   LYS B 137      53.835  21.192  32.636  1.00  0.00           N  
ATOM   2210  CA  LYS B 137      54.698  22.118  31.895  1.00  0.00           C  
ATOM   2211  C   LYS B 137      53.958  23.321  31.332  1.00  0.00           C  
ATOM   2212  O   LYS B 137      53.046  23.174  30.519  1.00  0.00           O  
ATOM   2213  CB  LYS B 137      55.390  21.394  30.730  1.00  0.00           C  
ATOM   2214  CG  LYS B 137      56.378  22.275  29.919  1.00  0.00           C  
ATOM   2215  CD  LYS B 137      57.082  21.481  28.798  1.00  0.00           C  
ATOM   2216  CE  LYS B 137      58.022  22.383  27.981  1.00  0.00           C  
ATOM   2217  NZ  LYS B 137      58.719  21.632  26.899  1.00  0.00           N  
ATOM   2218  H   LYS B 137      53.480  20.374  32.146  1.00  0.00           H  
ATOM   2219  HA  LYS B 137      55.462  22.489  32.579  1.00  0.00           H  
ATOM   2220 1HB  LYS B 137      55.940  20.533  31.112  1.00  0.00           H  
ATOM   2221 2HB  LYS B 137      54.634  21.014  30.041  1.00  0.00           H  
ATOM   2222 1HG  LYS B 137      55.831  23.109  29.468  1.00  0.00           H  
ATOM   2223 2HG  LYS B 137      57.131  22.685  30.590  1.00  0.00           H  
ATOM   2224 1HD  LYS B 137      57.662  20.666  29.236  1.00  0.00           H  
ATOM   2225 2HD  LYS B 137      56.332  21.051  28.132  1.00  0.00           H  
ATOM   2226 1HE  LYS B 137      57.442  23.189  27.533  1.00  0.00           H  
ATOM   2227 2HE  LYS B 137      58.770  22.814  28.645  1.00  0.00           H  
ATOM   2228 1HZ  LYS B 137      59.324  22.261  26.389  1.00  0.00           H  
ATOM   2229 2HZ  LYS B 137      59.271  20.889  27.303  1.00  0.00           H  
ATOM   2230 3HZ  LYS B 137      58.036  21.236  26.268  1.00  0.00           H  
ATOM   2231  N   SER B 138      54.383  24.515  31.746  1.00  0.00           N  
ATOM   2232  CA  SER B 138      53.761  25.782  31.343  1.00  0.00           C  
ATOM   2233  C   SER B 138      54.285  26.316  30.000  1.00  0.00           C  
ATOM   2234  O   SER B 138      55.493  26.510  29.841  1.00  0.00           O  
ATOM   2235  CB  SER B 138      53.995  26.790  32.464  1.00  0.00           C  
ATOM   2236  OG  SER B 138      53.557  28.064  32.119  1.00  0.00           O  
ATOM   2237  H   SER B 138      55.151  24.543  32.403  1.00  0.00           H  
ATOM   2238  HA  SER B 138      52.697  25.627  31.226  1.00  0.00           H  
ATOM   2239 1HB  SER B 138      53.471  26.457  33.358  1.00  0.00           H  
ATOM   2240 2HB  SER B 138      55.055  26.825  32.704  1.00  0.00           H  
ATOM   2241  HG  SER B 138      54.289  28.481  31.655  1.00  0.00           H  
ATOM   2242  N   LEU B 139      53.373  26.553  29.040  1.00  0.00           N  
ATOM   2243  CA  LEU B 139      53.748  27.076  27.719  1.00  0.00           C  
ATOM   2244  C   LEU B 139      53.427  28.572  27.587  1.00  0.00           C  
ATOM   2245  O   LEU B 139      54.332  29.409  27.624  1.00  0.00           O  
ATOM   2246  CB  LEU B 139      52.990  26.294  26.635  1.00  0.00           C  
ATOM   2247  CG  LEU B 139      53.290  24.801  26.577  1.00  0.00           C  
ATOM   2248  CD1 LEU B 139      52.340  24.146  25.620  1.00  0.00           C  
ATOM   2249  CD2 LEU B 139      54.723  24.597  26.135  1.00  0.00           C  
ATOM   2250  H   LEU B 139      52.387  26.348  29.216  1.00  0.00           H  
ATOM   2251  HA  LEU B 139      54.817  26.936  27.581  1.00  0.00           H  
ATOM   2252 1HB  LEU B 139      51.919  26.394  26.807  1.00  0.00           H  
ATOM   2253 2HB  LEU B 139      53.224  26.725  25.661  1.00  0.00           H  
ATOM   2254  HG  LEU B 139      53.139  24.354  27.568  1.00  0.00           H  
ATOM   2255 1HD1 LEU B 139      52.542  23.080  25.579  1.00  0.00           H  
ATOM   2256 2HD1 LEU B 139      51.333  24.311  25.967  1.00  0.00           H  
ATOM   2257 3HD1 LEU B 139      52.459  24.573  24.635  1.00  0.00           H  
ATOM   2258 1HD2 LEU B 139      54.939  23.531  26.093  1.00  0.00           H  
ATOM   2259 2HD2 LEU B 139      54.865  25.039  25.147  1.00  0.00           H  
ATOM   2260 3HD2 LEU B 139      55.394  25.077  26.851  1.00  0.00           H  
ATOM   2261  N   THR B 140      52.134  28.899  27.462  1.00  0.00           N  
ATOM   2262  CA  THR B 140      51.687  30.288  27.355  1.00  0.00           C  
ATOM   2263  C   THR B 140      50.552  30.570  28.338  1.00  0.00           C  
ATOM   2264  O   THR B 140      49.753  29.680  28.648  1.00  0.00           O  
ATOM   2265  CB  THR B 140      51.206  30.611  25.899  1.00  0.00           C  
ATOM   2266  OG1 THR B 140      50.086  29.743  25.543  1.00  0.00           O  
ATOM   2267  CG2 THR B 140      52.337  30.419  24.899  1.00  0.00           C  
ATOM   2268  H   THR B 140      51.445  28.162  27.447  1.00  0.00           H  
ATOM   2269  HA  THR B 140      52.519  30.947  27.604  1.00  0.00           H  
ATOM   2270  HB  THR B 140      50.871  31.647  25.859  1.00  0.00           H  
ATOM   2271  HG1 THR B 140      49.748  29.915  24.604  1.00  0.00           H  
ATOM   2272 1HG2 THR B 140      51.977  30.662  23.897  1.00  0.00           H  
ATOM   2273 2HG2 THR B 140      53.164  31.081  25.159  1.00  0.00           H  
ATOM   2274 3HG2 THR B 140      52.679  29.392  24.921  1.00  0.00           H  
ATOM   2275  N   CYS B 141      50.468  31.823  28.786  1.00  0.00           N  
ATOM   2276  CA  CYS B 141      49.372  32.276  29.634  1.00  0.00           C  
ATOM   2277  C   CYS B 141      48.799  33.583  29.148  1.00  0.00           C  
ATOM   2278  O   CYS B 141      49.504  34.387  28.537  1.00  0.00           O  
ATOM   2279  CB  CYS B 141      49.790  32.472  31.095  1.00  0.00           C  
ATOM   2280  SG  CYS B 141      50.340  30.984  31.957  1.00  0.00           S  
ATOM   2281  H   CYS B 141      51.176  32.487  28.508  1.00  0.00           H  
ATOM   2282  HA  CYS B 141      48.588  31.538  29.594  1.00  0.00           H  
ATOM   2283 1HB  CYS B 141      50.590  33.204  31.145  1.00  0.00           H  
ATOM   2284 2HB  CYS B 141      48.942  32.883  31.649  1.00  0.00           H  
ATOM   2285  N   LYS B 142      47.540  33.818  29.477  1.00  0.00           N  
ATOM   2286  CA  LYS B 142      46.881  35.071  29.162  1.00  0.00           C  
ATOM   2287  C   LYS B 142      45.984  35.526  30.301  1.00  0.00           C  
ATOM   2288  O   LYS B 142      45.185  34.750  30.825  1.00  0.00           O  
ATOM   2289  CB  LYS B 142      46.076  34.903  27.862  1.00  0.00           C  
ATOM   2290  CG  LYS B 142      45.345  36.139  27.358  1.00  0.00           C  
ATOM   2291  CD  LYS B 142      44.638  35.872  25.997  1.00  0.00           C  
ATOM   2292  CE  LYS B 142      45.636  36.014  24.840  1.00  0.00           C  
ATOM   2293  NZ  LYS B 142      44.990  35.953  23.503  1.00  0.00           N  
ATOM   2294  H   LYS B 142      47.023  33.070  29.937  1.00  0.00           H  
ATOM   2295  HA  LYS B 142      47.640  35.837  29.011  1.00  0.00           H  
ATOM   2296 1HB  LYS B 142      46.730  34.542  27.067  1.00  0.00           H  
ATOM   2297 2HB  LYS B 142      45.313  34.151  28.021  1.00  0.00           H  
ATOM   2298 1HG  LYS B 142      44.607  36.452  28.093  1.00  0.00           H  
ATOM   2299 2HG  LYS B 142      46.059  36.951  27.233  1.00  0.00           H  
ATOM   2300 1HD  LYS B 142      44.229  34.858  25.983  1.00  0.00           H  
ATOM   2301 2HD  LYS B 142      43.821  36.580  25.858  1.00  0.00           H  
ATOM   2302 1HE  LYS B 142      46.135  36.976  24.940  1.00  0.00           H  
ATOM   2303 2HE  LYS B 142      46.382  35.219  24.905  1.00  0.00           H  
ATOM   2304 1HZ  LYS B 142      45.687  36.065  22.785  1.00  0.00           H  
ATOM   2305 2HZ  LYS B 142      44.539  35.046  23.360  1.00  0.00           H  
ATOM   2306 3HZ  LYS B 142      44.306  36.683  23.414  1.00  0.00           H  
ATOM   2307  N   LYS B 143      46.132  36.773  30.722  1.00  0.00           N  
ATOM   2308  CA  LYS B 143      45.235  37.268  31.751  1.00  0.00           C  
ATOM   2309  C   LYS B 143      44.010  37.873  31.122  1.00  0.00           C  
ATOM   2310  O   LYS B 143      44.107  38.723  30.233  1.00  0.00           O  
ATOM   2311  CB  LYS B 143      45.897  38.260  32.695  1.00  0.00           C  
ATOM   2312  CG  LYS B 143      46.913  37.628  33.568  1.00  0.00           C  
ATOM   2313  CD  LYS B 143      47.662  38.627  34.440  1.00  0.00           C  
ATOM   2314  CE  LYS B 143      46.777  39.141  35.578  1.00  0.00           C  
ATOM   2315  NZ  LYS B 143      47.554  39.964  36.571  1.00  0.00           N  
ATOM   2316  H   LYS B 143      46.824  37.381  30.306  1.00  0.00           H  
ATOM   2317  HA  LYS B 143      44.912  36.426  32.352  1.00  0.00           H  
ATOM   2318 1HB  LYS B 143      46.365  39.063  32.129  1.00  0.00           H  
ATOM   2319 2HB  LYS B 143      45.141  38.698  33.339  1.00  0.00           H  
ATOM   2320 1HG  LYS B 143      46.376  36.947  34.221  1.00  0.00           H  
ATOM   2321 2HG  LYS B 143      47.617  37.050  32.973  1.00  0.00           H  
ATOM   2322 1HD  LYS B 143      48.539  38.138  34.867  1.00  0.00           H  
ATOM   2323 2HD  LYS B 143      47.993  39.468  33.834  1.00  0.00           H  
ATOM   2324 1HE  LYS B 143      45.980  39.751  35.158  1.00  0.00           H  
ATOM   2325 2HE  LYS B 143      46.333  38.288  36.095  1.00  0.00           H  
ATOM   2326 1HZ  LYS B 143      46.937  40.282  37.306  1.00  0.00           H  
ATOM   2327 2HZ  LYS B 143      48.289  39.396  36.972  1.00  0.00           H  
ATOM   2328 3HZ  LYS B 143      47.963  40.762  36.107  1.00  0.00           H  
ATOM   2329  N   ILE B 144      42.856  37.422  31.566  1.00  0.00           N  
ATOM   2330  CA  ILE B 144      41.624  37.929  31.021  1.00  0.00           C  
ATOM   2331  C   ILE B 144      40.660  38.320  32.107  1.00  0.00           C  
ATOM   2332  O   ILE B 144      40.710  37.818  33.228  1.00  0.00           O  
ATOM   2333  CB  ILE B 144      40.878  36.875  30.214  1.00  0.00           C  
ATOM   2334  CG1 ILE B 144      40.552  35.755  31.136  1.00  0.00           C  
ATOM   2335  CG2 ILE B 144      41.737  36.346  29.068  1.00  0.00           C  
ATOM   2336  CD1 ILE B 144      39.571  34.849  30.590  1.00  0.00           C  
ATOM   2337  H   ILE B 144      42.856  36.720  32.306  1.00  0.00           H  
ATOM   2338  HA  ILE B 144      41.832  38.801  30.406  1.00  0.00           H  
ATOM   2339  HB  ILE B 144      39.946  37.295  29.827  1.00  0.00           H  
ATOM   2340 1HG1 ILE B 144      41.472  35.196  31.342  1.00  0.00           H  
ATOM   2341 2HG1 ILE B 144      40.169  36.149  32.074  1.00  0.00           H  
ATOM   2342 1HG2 ILE B 144      41.187  35.581  28.520  1.00  0.00           H  
ATOM   2343 2HG2 ILE B 144      41.991  37.162  28.394  1.00  0.00           H  
ATOM   2344 3HG2 ILE B 144      42.652  35.907  29.473  1.00  0.00           H  
ATOM   2345 1HD1 ILE B 144      39.384  34.056  31.306  1.00  0.00           H  
ATOM   2346 2HD1 ILE B 144      38.671  35.411  30.423  1.00  0.00           H  
ATOM   2347 3HD1 ILE B 144      39.923  34.437  29.656  1.00  0.00           H  
ATOM   2348  N   ASP B 145      39.737  39.175  31.756  1.00  0.00           N  
ATOM   2349  CA  ASP B 145      38.629  39.492  32.624  1.00  0.00           C  
ATOM   2350  C   ASP B 145      37.410  38.796  32.051  1.00  0.00           C  
ATOM   2351  O   ASP B 145      36.978  39.080  30.933  1.00  0.00           O  
ATOM   2352  CB  ASP B 145      38.434  40.985  32.822  1.00  0.00           C  
ATOM   2353  CG  ASP B 145      37.331  41.304  33.843  1.00  0.00           C  
ATOM   2354  OD1 ASP B 145      36.413  40.503  34.008  1.00  0.00           O  
ATOM   2355  OD2 ASP B 145      37.405  42.345  34.459  1.00  0.00           O  
ATOM   2356  H   ASP B 145      39.780  39.591  30.835  1.00  0.00           H  
ATOM   2357  HA  ASP B 145      38.816  39.067  33.612  1.00  0.00           H  
ATOM   2358 1HB  ASP B 145      39.352  41.434  33.171  1.00  0.00           H  
ATOM   2359 2HB  ASP B 145      38.193  41.452  31.876  1.00  0.00           H  
ATOM   2360  N   LEU B 146      36.883  37.841  32.783  1.00  0.00           N  
ATOM   2361  CA  LEU B 146      35.782  37.016  32.324  1.00  0.00           C  
ATOM   2362  C   LEU B 146      34.545  37.836  31.944  1.00  0.00           C  
ATOM   2363  O   LEU B 146      33.710  37.368  31.160  1.00  0.00           O  
ATOM   2364  CB  LEU B 146      35.439  36.034  33.433  1.00  0.00           C  
ATOM   2365  CG  LEU B 146      36.529  35.023  33.704  1.00  0.00           C  
ATOM   2366  CD1 LEU B 146      36.288  34.312  35.043  1.00  0.00           C  
ATOM   2367  CD2 LEU B 146      36.525  34.034  32.582  1.00  0.00           C  
ATOM   2368  H   LEU B 146      37.270  37.679  33.703  1.00  0.00           H  
ATOM   2369  HA  LEU B 146      36.115  36.463  31.449  1.00  0.00           H  
ATOM   2370 1HB  LEU B 146      35.256  36.596  34.349  1.00  0.00           H  
ATOM   2371 2HB  LEU B 146      34.527  35.499  33.165  1.00  0.00           H  
ATOM   2372  HG  LEU B 146      37.498  35.533  33.749  1.00  0.00           H  
ATOM   2373 1HD1 LEU B 146      37.078  33.580  35.220  1.00  0.00           H  
ATOM   2374 2HD1 LEU B 146      36.282  35.040  35.857  1.00  0.00           H  
ATOM   2375 3HD1 LEU B 146      35.336  33.811  34.994  1.00  0.00           H  
ATOM   2376 1HD2 LEU B 146      37.315  33.309  32.747  1.00  0.00           H  
ATOM   2377 2HD2 LEU B 146      35.560  33.526  32.544  1.00  0.00           H  
ATOM   2378 3HD2 LEU B 146      36.694  34.553  31.658  1.00  0.00           H  
ATOM   2379  N   THR B 147      34.429  39.065  32.484  1.00  0.00           N  
ATOM   2380  CA  THR B 147      33.271  39.916  32.229  1.00  0.00           C  
ATOM   2381  C   THR B 147      33.451  40.778  30.989  1.00  0.00           C  
ATOM   2382  O   THR B 147      32.579  41.595  30.673  1.00  0.00           O  
ATOM   2383  CB  THR B 147      32.979  40.820  33.441  1.00  0.00           C  
ATOM   2384  OG1 THR B 147      34.047  41.762  33.605  1.00  0.00           O  
ATOM   2385  CG2 THR B 147      32.842  39.988  34.707  1.00  0.00           C  
ATOM   2386  H   THR B 147      35.173  39.431  33.095  1.00  0.00           H  
ATOM   2387  HA  THR B 147      32.406  39.274  32.064  1.00  0.00           H  
ATOM   2388  HB  THR B 147      32.052  41.368  33.271  1.00  0.00           H  
ATOM   2389  HG1 THR B 147      34.846  41.297  33.863  1.00  0.00           H  
ATOM   2390 1HG2 THR B 147      32.636  40.644  35.552  1.00  0.00           H  
ATOM   2391 2HG2 THR B 147      32.023  39.279  34.589  1.00  0.00           H  
ATOM   2392 3HG2 THR B 147      33.769  39.446  34.887  1.00  0.00           H  
ATOM   2393  N   THR B 148      34.588  40.634  30.315  1.00  0.00           N  
ATOM   2394  CA  THR B 148      34.871  41.430  29.136  1.00  0.00           C  
ATOM   2395  C   THR B 148      34.962  40.588  27.871  1.00  0.00           C  
ATOM   2396  O   THR B 148      35.276  41.108  26.799  1.00  0.00           O  
ATOM   2397  CB  THR B 148      36.170  42.190  29.307  1.00  0.00           C  
ATOM   2398  OG1 THR B 148      37.254  41.259  29.453  1.00  0.00           O  
ATOM   2399  CG2 THR B 148      36.041  43.038  30.577  1.00  0.00           C  
ATOM   2400  H   THR B 148      35.290  39.968  30.633  1.00  0.00           H  
ATOM   2401  HA  THR B 148      34.066  42.143  29.007  1.00  0.00           H  
ATOM   2402  HB  THR B 148      36.350  42.827  28.444  1.00  0.00           H  
ATOM   2403  HG1 THR B 148      37.011  40.577  30.112  1.00  0.00           H  
ATOM   2404 1HG2 THR B 148      36.960  43.597  30.742  1.00  0.00           H  
ATOM   2405 2HG2 THR B 148      35.205  43.730  30.470  1.00  0.00           H  
ATOM   2406 3HG2 THR B 148      35.857  42.389  31.433  1.00  0.00           H  
ATOM   2407  N   ILE B 149      34.735  39.284  28.009  1.00  0.00           N  
ATOM   2408  CA  ILE B 149      34.778  38.355  26.887  1.00  0.00           C  
ATOM   2409  C   ILE B 149      33.430  37.622  26.760  1.00  0.00           C  
ATOM   2410  O   ILE B 149      33.382  36.448  26.390  1.00  0.00           O  
ATOM   2411  CB  ILE B 149      35.909  37.326  27.041  1.00  0.00           C  
ATOM   2412  CG1 ILE B 149      35.792  36.555  28.336  1.00  0.00           C  
ATOM   2413  CG2 ILE B 149      37.215  38.051  27.034  1.00  0.00           C  
ATOM   2414  CD1 ILE B 149      36.681  35.311  28.373  1.00  0.00           C  
ATOM   2415  H   ILE B 149      34.503  38.930  28.928  1.00  0.00           H  
ATOM   2416  HA  ILE B 149      34.949  38.915  25.968  1.00  0.00           H  
ATOM   2417  HB  ILE B 149      35.889  36.626  26.230  1.00  0.00           H  
ATOM   2418 1HG1 ILE B 149      36.079  37.213  29.155  1.00  0.00           H  
ATOM   2419 2HG1 ILE B 149      34.759  36.257  28.482  1.00  0.00           H  
ATOM   2420 1HG2 ILE B 149      38.030  37.332  27.130  1.00  0.00           H  
ATOM   2421 2HG2 ILE B 149      37.318  38.596  26.096  1.00  0.00           H  
ATOM   2422 3HG2 ILE B 149      37.249  38.752  27.871  1.00  0.00           H  
ATOM   2423 1HD1 ILE B 149      36.557  34.812  29.322  1.00  0.00           H  
ATOM   2424 2HD1 ILE B 149      36.415  34.634  27.589  1.00  0.00           H  
ATOM   2425 3HD1 ILE B 149      37.717  35.609  28.243  1.00  0.00           H  
ATOM   2426  N   VAL B 150      32.341  38.279  27.143  1.00  0.00           N  
ATOM   2427  CA  VAL B 150      31.049  37.610  27.170  1.00  0.00           C  
ATOM   2428  C   VAL B 150      30.375  37.452  25.801  1.00  0.00           C  
ATOM   2429  O   VAL B 150      30.271  38.407  25.037  1.00  0.00           O  
ATOM   2430  CB  VAL B 150      30.075  38.384  28.073  1.00  0.00           C  
ATOM   2431  CG1 VAL B 150      28.699  37.735  28.014  1.00  0.00           C  
ATOM   2432  CG2 VAL B 150      30.604  38.449  29.464  1.00  0.00           C  
ATOM   2433  H   VAL B 150      32.400  39.267  27.398  1.00  0.00           H  
ATOM   2434  HA  VAL B 150      31.205  36.630  27.609  1.00  0.00           H  
ATOM   2435  HB  VAL B 150      29.983  39.385  27.709  1.00  0.00           H  
ATOM   2436 1HG1 VAL B 150      28.028  38.294  28.622  1.00  0.00           H  
ATOM   2437 2HG1 VAL B 150      28.330  37.734  26.991  1.00  0.00           H  
ATOM   2438 3HG1 VAL B 150      28.766  36.705  28.378  1.00  0.00           H  
ATOM   2439 1HG2 VAL B 150      29.917  39.016  30.095  1.00  0.00           H  
ATOM   2440 2HG2 VAL B 150      30.712  37.441  29.856  1.00  0.00           H  
ATOM   2441 3HG2 VAL B 150      31.577  38.943  29.449  1.00  0.00           H  
ATOM   2442  N   LYS B 151      29.921  36.247  25.488  1.00  0.00           N  
ATOM   2443  CA  LYS B 151      29.198  35.983  24.255  1.00  0.00           C  
ATOM   2444  C   LYS B 151      27.726  35.644  24.588  1.00  0.00           C  
ATOM   2445  O   LYS B 151      27.456  34.535  25.044  1.00  0.00           O  
ATOM   2446  CB  LYS B 151      29.828  34.818  23.517  1.00  0.00           C  
ATOM   2447  CG  LYS B 151      29.196  34.549  22.146  1.00  0.00           C  
ATOM   2448  CD  LYS B 151      29.911  33.446  21.405  1.00  0.00           C  
ATOM   2449  CE  LYS B 151      29.287  33.194  20.035  1.00  0.00           C  
ATOM   2450  NZ  LYS B 151      30.052  32.147  19.240  1.00  0.00           N  
ATOM   2451  H   LYS B 151      30.084  35.496  26.152  1.00  0.00           H  
ATOM   2452  HA  LYS B 151      29.271  36.847  23.605  1.00  0.00           H  
ATOM   2453 1HB  LYS B 151      30.890  35.005  23.376  1.00  0.00           H  
ATOM   2454 2HB  LYS B 151      29.722  33.920  24.122  1.00  0.00           H  
ATOM   2455 1HG  LYS B 151      28.144  34.270  22.279  1.00  0.00           H  
ATOM   2456 2HG  LYS B 151      29.233  35.460  21.542  1.00  0.00           H  
ATOM   2457 1HD  LYS B 151      30.965  33.705  21.285  1.00  0.00           H  
ATOM   2458 2HD  LYS B 151      29.840  32.532  21.982  1.00  0.00           H  
ATOM   2459 1HE  LYS B 151      28.258  32.865  20.168  1.00  0.00           H  
ATOM   2460 2HE  LYS B 151      29.284  34.130  19.474  1.00  0.00           H  
ATOM   2461 1HZ  LYS B 151      29.606  32.010  18.314  1.00  0.00           H  
ATOM   2462 2HZ  LYS B 151      31.003  32.453  19.104  1.00  0.00           H  
ATOM   2463 3HZ  LYS B 151      30.044  31.268  19.731  1.00  0.00           H  
ATOM   2464  N   PRO B 152      26.756  36.537  24.367  1.00  0.00           N  
ATOM   2465  CA  PRO B 152      25.353  36.374  24.703  1.00  0.00           C  
ATOM   2466  C   PRO B 152      24.715  35.203  23.986  1.00  0.00           C  
ATOM   2467  O   PRO B 152      25.201  34.749  22.946  1.00  0.00           O  
ATOM   2468  CB  PRO B 152      24.714  37.674  24.216  1.00  0.00           C  
ATOM   2469  CG  PRO B 152      25.797  38.658  24.264  1.00  0.00           C  
ATOM   2470  CD  PRO B 152      27.062  37.881  23.889  1.00  0.00           C  
ATOM   2471  HA  PRO B 152      25.248  36.260  25.784  1.00  0.00           H  
ATOM   2472 1HB  PRO B 152      24.294  37.531  23.217  1.00  0.00           H  
ATOM   2473 2HB  PRO B 152      23.867  37.935  24.868  1.00  0.00           H  
ATOM   2474 1HG  PRO B 152      25.566  39.454  23.567  1.00  0.00           H  
ATOM   2475 2HG  PRO B 152      25.848  39.110  25.256  1.00  0.00           H  
ATOM   2476 1HD  PRO B 152      27.231  37.882  22.798  1.00  0.00           H  
ATOM   2477 2HD  PRO B 152      27.880  38.316  24.446  1.00  0.00           H  
ATOM   2478  N   GLU B 153      23.645  34.698  24.573  1.00  0.00           N  
ATOM   2479  CA  GLU B 153      22.883  33.642  23.942  1.00  0.00           C  
ATOM   2480  C   GLU B 153      22.190  34.259  22.717  1.00  0.00           C  
ATOM   2481  O   GLU B 153      21.802  35.435  22.730  1.00  0.00           O  
ATOM   2482  CB  GLU B 153      21.853  33.063  24.913  1.00  0.00           C  
ATOM   2483  CG  GLU B 153      22.448  32.357  26.147  1.00  0.00           C  
ATOM   2484  CD  GLU B 153      21.397  31.714  27.029  1.00  0.00           C  
ATOM   2485  OE1 GLU B 153      20.282  31.553  26.579  1.00  0.00           O  
ATOM   2486  OE2 GLU B 153      21.674  31.470  28.189  1.00  0.00           O  
ATOM   2487  H   GLU B 153      23.316  35.110  25.443  1.00  0.00           H  
ATOM   2488  HA  GLU B 153      23.559  32.856  23.612  1.00  0.00           H  
ATOM   2489 1HB  GLU B 153      21.210  33.866  25.271  1.00  0.00           H  
ATOM   2490 2HB  GLU B 153      21.217  32.351  24.385  1.00  0.00           H  
ATOM   2491 1HG  GLU B 153      23.147  31.590  25.818  1.00  0.00           H  
ATOM   2492 2HG  GLU B 153      23.001  33.091  26.736  1.00  0.00           H  
ATOM   2493  N   ALA B 154      22.039  33.495  21.652  1.00  0.00           N  
ATOM   2494  CA  ALA B 154      21.398  34.074  20.485  1.00  0.00           C  
ATOM   2495  C   ALA B 154      19.937  34.402  20.787  1.00  0.00           C  
ATOM   2496  O   ALA B 154      19.325  33.740  21.629  1.00  0.00           O  
ATOM   2497  CB  ALA B 154      21.464  33.149  19.287  1.00  0.00           C  
ATOM   2498  H   ALA B 154      22.361  32.540  21.647  1.00  0.00           H  
ATOM   2499  HA  ALA B 154      21.951  34.967  20.234  1.00  0.00           H  
ATOM   2500 1HB  ALA B 154      21.003  33.632  18.421  1.00  0.00           H  
ATOM   2501 2HB  ALA B 154      22.504  32.925  19.057  1.00  0.00           H  
ATOM   2502 3HB  ALA B 154      20.931  32.226  19.506  1.00  0.00           H  
ATOM   2503  N   PRO B 155      19.377  35.440  20.167  1.00  0.00           N  
ATOM   2504  CA  PRO B 155      17.971  35.772  20.118  1.00  0.00           C  
ATOM   2505  C   PRO B 155      17.158  34.657  19.491  1.00  0.00           C  
ATOM   2506  O   PRO B 155      17.695  33.848  18.722  1.00  0.00           O  
ATOM   2507  CB  PRO B 155      17.933  37.002  19.248  1.00  0.00           C  
ATOM   2508  CG  PRO B 155      19.342  37.511  19.235  1.00  0.00           C  
ATOM   2509  CD  PRO B 155      20.201  36.294  19.298  1.00  0.00           C  
ATOM   2510  HA  PRO B 155      17.612  35.989  21.139  1.00  0.00           H  
ATOM   2511 1HB  PRO B 155      17.554  36.689  18.291  1.00  0.00           H  
ATOM   2512 2HB  PRO B 155      17.223  37.719  19.656  1.00  0.00           H  
ATOM   2513 1HG  PRO B 155      19.548  38.138  18.363  1.00  0.00           H  
ATOM   2514 2HG  PRO B 155      19.490  38.156  20.112  1.00  0.00           H  
ATOM   2515 1HD  PRO B 155      20.358  35.858  18.297  1.00  0.00           H  
ATOM   2516 2HD  PRO B 155      21.134  36.630  19.784  1.00  0.00           H  
ATOM   2517  N   PHE B 156      15.870  34.625  19.807  1.00  0.00           N  
ATOM   2518  CA  PHE B 156      14.962  33.603  19.298  1.00  0.00           C  
ATOM   2519  C   PHE B 156      13.539  34.122  19.088  1.00  0.00           C  
ATOM   2520  O   PHE B 156      13.220  35.270  19.420  1.00  0.00           O  
ATOM   2521  CB  PHE B 156      14.957  32.422  20.246  1.00  0.00           C  
ATOM   2522  CG  PHE B 156      14.460  32.760  21.584  1.00  0.00           C  
ATOM   2523  CD1 PHE B 156      13.138  32.572  21.899  1.00  0.00           C  
ATOM   2524  CD2 PHE B 156      15.302  33.275  22.545  1.00  0.00           C  
ATOM   2525  CE1 PHE B 156      12.645  32.886  23.137  1.00  0.00           C  
ATOM   2526  CE2 PHE B 156      14.811  33.587  23.795  1.00  0.00           C  
ATOM   2527  CZ  PHE B 156      13.482  33.396  24.093  1.00  0.00           C  
ATOM   2528  H   PHE B 156      15.520  35.333  20.454  1.00  0.00           H  
ATOM   2529  HA  PHE B 156      15.341  33.261  18.334  1.00  0.00           H  
ATOM   2530 1HB  PHE B 156      14.334  31.629  19.842  1.00  0.00           H  
ATOM   2531 2HB  PHE B 156      15.972  32.035  20.347  1.00  0.00           H  
ATOM   2532  HD1 PHE B 156      12.474  32.164  21.142  1.00  0.00           H  
ATOM   2533  HD2 PHE B 156      16.361  33.432  22.308  1.00  0.00           H  
ATOM   2534  HE1 PHE B 156      11.584  32.726  23.349  1.00  0.00           H  
ATOM   2535  HE2 PHE B 156      15.471  33.982  24.544  1.00  0.00           H  
ATOM   2536  HZ  PHE B 156      13.097  33.648  25.079  1.00  0.00           H  
ATOM   2537  N   ASP B 157      12.682  33.297  18.473  1.00  0.00           N  
ATOM   2538  CA  ASP B 157      11.315  33.719  18.152  1.00  0.00           C  
ATOM   2539  C   ASP B 157      11.285  34.976  17.320  1.00  0.00           C  
ATOM   2540  O   ASP B 157      10.487  35.874  17.558  1.00  0.00           O  
ATOM   2541  CB  ASP B 157      10.416  33.920  19.371  1.00  0.00           C  
ATOM   2542  CG  ASP B 157      10.086  32.628  20.104  1.00  0.00           C  
ATOM   2543  OD1 ASP B 157      10.061  31.593  19.468  1.00  0.00           O  
ATOM   2544  OD2 ASP B 157       9.862  32.682  21.295  1.00  0.00           O  
ATOM   2545  H   ASP B 157      12.982  32.365  18.222  1.00  0.00           H  
ATOM   2546  HA  ASP B 157      10.856  32.931  17.555  1.00  0.00           H  
ATOM   2547 1HB  ASP B 157      10.887  34.608  20.072  1.00  0.00           H  
ATOM   2548 2HB  ASP B 157       9.482  34.379  19.050  1.00  0.00           H  
ATOM   2549  N   LEU B 158      12.181  35.048  16.353  1.00  0.00           N  
ATOM   2550  CA  LEU B 158      12.173  36.161  15.436  1.00  0.00           C  
ATOM   2551  C   LEU B 158      10.940  36.040  14.579  1.00  0.00           C  
ATOM   2552  O   LEU B 158      10.665  34.972  14.030  1.00  0.00           O  
ATOM   2553  CB  LEU B 158      13.443  36.198  14.587  1.00  0.00           C  
ATOM   2554  CG  LEU B 158      13.541  37.342  13.572  1.00  0.00           C  
ATOM   2555  CD1 LEU B 158      13.636  38.659  14.272  1.00  0.00           C  
ATOM   2556  CD2 LEU B 158      14.788  37.137  12.763  1.00  0.00           C  
ATOM   2557  H   LEU B 158      12.841  34.297  16.230  1.00  0.00           H  
ATOM   2558  HA  LEU B 158      12.107  37.082  16.002  1.00  0.00           H  
ATOM   2559 1HB  LEU B 158      14.305  36.272  15.248  1.00  0.00           H  
ATOM   2560 2HB  LEU B 158      13.515  35.263  14.032  1.00  0.00           H  
ATOM   2561  HG  LEU B 158      12.661  37.349  12.924  1.00  0.00           H  
ATOM   2562 1HD1 LEU B 158      13.726  39.450  13.536  1.00  0.00           H  
ATOM   2563 2HD1 LEU B 158      12.744  38.815  14.859  1.00  0.00           H  
ATOM   2564 3HD1 LEU B 158      14.506  38.664  14.920  1.00  0.00           H  
ATOM   2565 1HD2 LEU B 158      14.892  37.942  12.048  1.00  0.00           H  
ATOM   2566 2HD2 LEU B 158      15.646  37.140  13.430  1.00  0.00           H  
ATOM   2567 3HD2 LEU B 158      14.740  36.179  12.236  1.00  0.00           H  
ATOM   2568  N   SER B 159      10.194  37.122  14.478  1.00  0.00           N  
ATOM   2569  CA  SER B 159       8.974  37.136  13.693  1.00  0.00           C  
ATOM   2570  C   SER B 159       8.712  38.506  13.085  1.00  0.00           C  
ATOM   2571  O   SER B 159       8.924  39.540  13.730  1.00  0.00           O  
ATOM   2572  CB  SER B 159       7.816  36.749  14.582  1.00  0.00           C  
ATOM   2573  OG  SER B 159       6.610  36.780  13.885  1.00  0.00           O  
ATOM   2574  H   SER B 159      10.471  37.943  15.013  1.00  0.00           H  
ATOM   2575  HA  SER B 159       9.072  36.415  12.887  1.00  0.00           H  
ATOM   2576 1HB  SER B 159       7.985  35.753  14.991  1.00  0.00           H  
ATOM   2577 2HB  SER B 159       7.768  37.445  15.422  1.00  0.00           H  
ATOM   2578  HG  SER B 159       6.221  37.642  14.079  1.00  0.00           H  
ATOM   2579  N   VAL B 160       8.235  38.521  11.839  1.00  0.00           N  
ATOM   2580  CA  VAL B 160       7.910  39.787  11.187  1.00  0.00           C  
ATOM   2581  C   VAL B 160       6.450  39.828  10.833  1.00  0.00           C  
ATOM   2582  O   VAL B 160       5.927  38.882  10.244  1.00  0.00           O  
ATOM   2583  CB  VAL B 160       8.727  40.020   9.904  1.00  0.00           C  
ATOM   2584  CG1 VAL B 160       8.331  41.361   9.280  1.00  0.00           C  
ATOM   2585  CG2 VAL B 160      10.193  39.969  10.231  1.00  0.00           C  
ATOM   2586  H   VAL B 160       8.092  37.647  11.350  1.00  0.00           H  
ATOM   2587  HA  VAL B 160       8.128  40.595  11.871  1.00  0.00           H  
ATOM   2588  HB  VAL B 160       8.493  39.266   9.175  1.00  0.00           H  
ATOM   2589 1HG1 VAL B 160       8.905  41.519   8.369  1.00  0.00           H  
ATOM   2590 2HG1 VAL B 160       7.275  41.362   9.038  1.00  0.00           H  
ATOM   2591 3HG1 VAL B 160       8.539  42.166   9.990  1.00  0.00           H  
ATOM   2592 1HG2 VAL B 160      10.760  40.139   9.324  1.00  0.00           H  
ATOM   2593 2HG2 VAL B 160      10.422  40.732  10.955  1.00  0.00           H  
ATOM   2594 3HG2 VAL B 160      10.452  38.999  10.643  1.00  0.00           H  
ATOM   2595  N   VAL B 161       5.791  40.911  11.209  1.00  0.00           N  
ATOM   2596  CA  VAL B 161       4.388  41.083  10.907  1.00  0.00           C  
ATOM   2597  C   VAL B 161       4.123  42.306  10.076  1.00  0.00           C  
ATOM   2598  O   VAL B 161       4.538  43.411  10.415  1.00  0.00           O  
ATOM   2599  CB  VAL B 161       3.552  41.151  12.192  1.00  0.00           C  
ATOM   2600  CG1 VAL B 161       2.087  41.381  11.850  1.00  0.00           C  
ATOM   2601  CG2 VAL B 161       3.702  39.825  12.948  1.00  0.00           C  
ATOM   2602  H   VAL B 161       6.294  41.632  11.721  1.00  0.00           H  
ATOM   2603  HA  VAL B 161       4.056  40.217  10.344  1.00  0.00           H  
ATOM   2604  HB  VAL B 161       3.893  41.983  12.809  1.00  0.00           H  
ATOM   2605 1HG1 VAL B 161       1.501  41.425  12.767  1.00  0.00           H  
ATOM   2606 2HG1 VAL B 161       1.976  42.323  11.313  1.00  0.00           H  
ATOM   2607 3HG1 VAL B 161       1.725  40.566  11.226  1.00  0.00           H  
ATOM   2608 1HG2 VAL B 161       3.111  39.857  13.860  1.00  0.00           H  
ATOM   2609 2HG2 VAL B 161       3.352  39.007  12.316  1.00  0.00           H  
ATOM   2610 3HG2 VAL B 161       4.750  39.661  13.203  1.00  0.00           H  
ATOM   2611  N   TYR B 162       3.430  42.106   8.970  1.00  0.00           N  
ATOM   2612  CA  TYR B 162       3.070  43.211   8.107  1.00  0.00           C  
ATOM   2613  C   TYR B 162       1.750  43.799   8.559  1.00  0.00           C  
ATOM   2614  O   TYR B 162       0.781  43.071   8.790  1.00  0.00           O  
ATOM   2615  CB  TYR B 162       3.009  42.772   6.646  1.00  0.00           C  
ATOM   2616  CG  TYR B 162       2.568  43.878   5.711  1.00  0.00           C  
ATOM   2617  CD1 TYR B 162       3.404  44.954   5.453  1.00  0.00           C  
ATOM   2618  CD2 TYR B 162       1.329  43.804   5.096  1.00  0.00           C  
ATOM   2619  CE1 TYR B 162       3.008  45.960   4.597  1.00  0.00           C  
ATOM   2620  CE2 TYR B 162       0.928  44.803   4.239  1.00  0.00           C  
ATOM   2621  CZ  TYR B 162       1.756  45.883   3.987  1.00  0.00           C  
ATOM   2622  OH  TYR B 162       1.327  46.880   3.123  1.00  0.00           O  
ATOM   2623  H   TYR B 162       3.137  41.170   8.730  1.00  0.00           H  
ATOM   2624  HA  TYR B 162       3.823  43.990   8.193  1.00  0.00           H  
ATOM   2625 1HB  TYR B 162       3.985  42.420   6.328  1.00  0.00           H  
ATOM   2626 2HB  TYR B 162       2.312  41.940   6.546  1.00  0.00           H  
ATOM   2627  HD1 TYR B 162       4.370  45.010   5.940  1.00  0.00           H  
ATOM   2628  HD2 TYR B 162       0.671  42.957   5.293  1.00  0.00           H  
ATOM   2629  HE1 TYR B 162       3.670  46.806   4.409  1.00  0.00           H  
ATOM   2630  HE2 TYR B 162      -0.050  44.744   3.758  1.00  0.00           H  
ATOM   2631  HH  TYR B 162       2.030  47.542   3.000  1.00  0.00           H  
ATOM   2632  N   ARG B 163       1.714  45.113   8.718  1.00  0.00           N  
ATOM   2633  CA  ARG B 163       0.482  45.760   9.109  1.00  0.00           C  
ATOM   2634  C   ARG B 163      -0.032  46.582   7.946  1.00  0.00           C  
ATOM   2635  O   ARG B 163       0.487  47.666   7.645  1.00  0.00           O  
ATOM   2636  CB  ARG B 163       0.667  46.638  10.321  1.00  0.00           C  
ATOM   2637  CG  ARG B 163       1.167  45.912  11.558  1.00  0.00           C  
ATOM   2638  CD  ARG B 163       1.098  46.768  12.767  1.00  0.00           C  
ATOM   2639  NE  ARG B 163       1.910  47.976  12.646  1.00  0.00           N  
ATOM   2640  CZ  ARG B 163       1.897  48.994  13.539  1.00  0.00           C  
ATOM   2641  NH1 ARG B 163       1.136  48.921  14.634  1.00  0.00           N  
ATOM   2642  NH2 ARG B 163       2.645  50.061  13.319  1.00  0.00           N  
ATOM   2643  H   ARG B 163       2.559  45.660   8.540  1.00  0.00           H  
ATOM   2644  HA  ARG B 163      -0.259  44.998   9.351  1.00  0.00           H  
ATOM   2645 1HB  ARG B 163       1.388  47.409  10.085  1.00  0.00           H  
ATOM   2646 2HB  ARG B 163      -0.272  47.127  10.572  1.00  0.00           H  
ATOM   2647 1HG  ARG B 163       0.569  45.016  11.723  1.00  0.00           H  
ATOM   2648 2HG  ARG B 163       2.214  45.624  11.403  1.00  0.00           H  
ATOM   2649 1HD  ARG B 163       0.067  47.066  12.935  1.00  0.00           H  
ATOM   2650 2HD  ARG B 163       1.458  46.202  13.627  1.00  0.00           H  
ATOM   2651  HE  ARG B 163       2.522  48.082  11.805  1.00  0.00           H  
ATOM   2652 1HH1 ARG B 163       0.569  48.105  14.807  1.00  0.00           H  
ATOM   2653 2HH1 ARG B 163       1.128  49.688  15.307  1.00  0.00           H  
ATOM   2654 1HH2 ARG B 163       3.230  50.113  12.459  1.00  0.00           H  
ATOM   2655 2HH2 ARG B 163       2.646  50.823  13.972  1.00  0.00           H  
ATOM   2656  N   GLU B 164      -1.041  46.024   7.271  1.00  0.00           N  
ATOM   2657  CA  GLU B 164      -1.644  46.586   6.061  1.00  0.00           C  
ATOM   2658  C   GLU B 164      -2.300  47.945   6.313  1.00  0.00           C  
ATOM   2659  O   GLU B 164      -2.492  48.749   5.388  1.00  0.00           O  
ATOM   2660  CB  GLU B 164      -2.622  45.555   5.484  1.00  0.00           C  
ATOM   2661  CG  GLU B 164      -3.884  45.278   6.335  1.00  0.00           C  
ATOM   2662  CD  GLU B 164      -4.801  44.182   5.735  1.00  0.00           C  
ATOM   2663  OE1 GLU B 164      -4.536  43.738   4.636  1.00  0.00           O  
ATOM   2664  OE2 GLU B 164      -5.751  43.809   6.385  1.00  0.00           O  
ATOM   2665  H   GLU B 164      -1.389  45.133   7.605  1.00  0.00           H  
ATOM   2666  HA  GLU B 164      -0.855  46.744   5.329  1.00  0.00           H  
ATOM   2667 1HB  GLU B 164      -2.916  45.865   4.489  1.00  0.00           H  
ATOM   2668 2HB  GLU B 164      -2.102  44.603   5.375  1.00  0.00           H  
ATOM   2669 1HG  GLU B 164      -3.566  44.965   7.329  1.00  0.00           H  
ATOM   2670 2HG  GLU B 164      -4.451  46.201   6.443  1.00  0.00           H  
ATOM   2671  N   GLY B 165      -2.664  48.178   7.577  1.00  0.00           N  
ATOM   2672  CA  GLY B 165      -3.219  49.442   8.018  1.00  0.00           C  
ATOM   2673  C   GLY B 165      -2.133  50.521   7.958  1.00  0.00           C  
ATOM   2674  O   GLY B 165      -2.272  51.545   7.276  1.00  0.00           O  
ATOM   2675  H   GLY B 165      -2.508  47.447   8.254  1.00  0.00           H  
ATOM   2676 1HA  GLY B 165      -4.067  49.715   7.395  1.00  0.00           H  
ATOM   2677 2HA  GLY B 165      -3.584  49.344   9.039  1.00  0.00           H  
ATOM   2678  N   ALA B 166      -1.035  50.240   8.670  1.00  0.00           N  
ATOM   2679  CA  ALA B 166       0.117  51.128   8.830  1.00  0.00           C  
ATOM   2680  C   ALA B 166       1.134  51.101   7.680  1.00  0.00           C  
ATOM   2681  O   ALA B 166       2.020  51.957   7.623  1.00  0.00           O  
ATOM   2682  CB  ALA B 166       0.836  50.761  10.112  1.00  0.00           C  
ATOM   2683  H   ALA B 166      -1.005  49.356   9.152  1.00  0.00           H  
ATOM   2684  HA  ALA B 166      -0.263  52.147   8.909  1.00  0.00           H  
ATOM   2685 1HB  ALA B 166       1.671  51.441  10.275  1.00  0.00           H  
ATOM   2686 2HB  ALA B 166       0.150  50.820  10.953  1.00  0.00           H  
ATOM   2687 3HB  ALA B 166       1.216  49.747  10.026  1.00  0.00           H  
ATOM   2688  N   ASN B 167       1.005  50.154   6.754  1.00  0.00           N  
ATOM   2689  CA  ASN B 167       1.980  50.006   5.670  1.00  0.00           C  
ATOM   2690  C   ASN B 167       3.411  49.865   6.170  1.00  0.00           C  
ATOM   2691  O   ASN B 167       4.346  50.521   5.671  1.00  0.00           O  
ATOM   2692  CB  ASN B 167       1.853  51.135   4.674  1.00  0.00           C  
ATOM   2693  CG  ASN B 167       0.602  51.004   3.928  1.00  0.00           C  
ATOM   2694  OD1 ASN B 167      -0.374  51.721   4.179  1.00  0.00           O  
ATOM   2695  ND2 ASN B 167       0.606  50.103   2.968  1.00  0.00           N  
ATOM   2696  H   ASN B 167       0.275  49.456   6.849  1.00  0.00           H  
ATOM   2697  HA  ASN B 167       1.746  49.078   5.144  1.00  0.00           H  
ATOM   2698 1HB  ASN B 167       1.883  52.102   5.164  1.00  0.00           H  
ATOM   2699 2HB  ASN B 167       2.690  51.092   3.973  1.00  0.00           H  
ATOM   2700 1HD2 ASN B 167      -0.207  49.962   2.406  1.00  0.00           H  
ATOM   2701 2HD2 ASN B 167       1.456  49.561   2.780  1.00  0.00           H  
ATOM   2702  N   ASP B 168       3.576  48.988   7.162  1.00  0.00           N  
ATOM   2703  CA  ASP B 168       4.909  48.722   7.689  1.00  0.00           C  
ATOM   2704  C   ASP B 168       5.124  47.269   8.108  1.00  0.00           C  
ATOM   2705  O   ASP B 168       4.191  46.460   8.107  1.00  0.00           O  
ATOM   2706  CB  ASP B 168       5.183  49.650   8.882  1.00  0.00           C  
ATOM   2707  CG  ASP B 168       4.236  49.455  10.087  1.00  0.00           C  
ATOM   2708  OD1 ASP B 168       3.603  48.425  10.211  1.00  0.00           O  
ATOM   2709  OD2 ASP B 168       4.160  50.356  10.899  1.00  0.00           O  
ATOM   2710  H   ASP B 168       2.746  48.509   7.513  1.00  0.00           H  
ATOM   2711  HA  ASP B 168       5.636  48.943   6.911  1.00  0.00           H  
ATOM   2712 1HB  ASP B 168       6.197  49.513   9.221  1.00  0.00           H  
ATOM   2713 2HB  ASP B 168       5.093  50.685   8.549  1.00  0.00           H  
ATOM   2714  N   PHE B 169       6.355  46.970   8.538  1.00  0.00           N  
ATOM   2715  CA  PHE B 169       6.755  45.640   8.980  1.00  0.00           C  
ATOM   2716  C   PHE B 169       7.311  45.673  10.381  1.00  0.00           C  
ATOM   2717  O   PHE B 169       8.333  46.319  10.647  1.00  0.00           O  
ATOM   2718  CB  PHE B 169       7.815  45.062   8.048  1.00  0.00           C  
ATOM   2719  CG  PHE B 169       7.356  44.850   6.645  1.00  0.00           C  
ATOM   2720  CD1 PHE B 169       7.375  45.884   5.725  1.00  0.00           C  
ATOM   2721  CD2 PHE B 169       6.896  43.607   6.238  1.00  0.00           C  
ATOM   2722  CE1 PHE B 169       6.942  45.666   4.432  1.00  0.00           C  
ATOM   2723  CE2 PHE B 169       6.468  43.404   4.946  1.00  0.00           C  
ATOM   2724  CZ  PHE B 169       6.495  44.447   4.057  1.00  0.00           C  
ATOM   2725  H   PHE B 169       7.063  47.692   8.520  1.00  0.00           H  
ATOM   2726  HA  PHE B 169       5.882  44.991   8.977  1.00  0.00           H  
ATOM   2727 1HB  PHE B 169       8.661  45.737   8.020  1.00  0.00           H  
ATOM   2728 2HB  PHE B 169       8.166  44.119   8.443  1.00  0.00           H  
ATOM   2729  HD1 PHE B 169       7.735  46.873   6.030  1.00  0.00           H  
ATOM   2730  HD2 PHE B 169       6.875  42.785   6.955  1.00  0.00           H  
ATOM   2731  HE1 PHE B 169       6.952  46.456   3.712  1.00  0.00           H  
ATOM   2732  HE2 PHE B 169       6.106  42.422   4.635  1.00  0.00           H  
ATOM   2733  HZ  PHE B 169       6.164  44.306   3.055  1.00  0.00           H  
ATOM   2734  N   VAL B 170       6.657  44.969  11.279  1.00  0.00           N  
ATOM   2735  CA  VAL B 170       7.075  44.989  12.664  1.00  0.00           C  
ATOM   2736  C   VAL B 170       7.893  43.763  12.959  1.00  0.00           C  
ATOM   2737  O   VAL B 170       7.423  42.642  12.770  1.00  0.00           O  
ATOM   2738  CB  VAL B 170       5.845  45.049  13.574  1.00  0.00           C  
ATOM   2739  CG1 VAL B 170       6.278  45.052  15.005  1.00  0.00           C  
ATOM   2740  CG2 VAL B 170       5.044  46.296  13.238  1.00  0.00           C  
ATOM   2741  H   VAL B 170       5.837  44.439  11.008  1.00  0.00           H  
ATOM   2742  HA  VAL B 170       7.689  45.873  12.844  1.00  0.00           H  
ATOM   2743  HB  VAL B 170       5.230  44.162  13.411  1.00  0.00           H  
ATOM   2744 1HG1 VAL B 170       5.400  45.084  15.646  1.00  0.00           H  
ATOM   2745 2HG1 VAL B 170       6.841  44.158  15.201  1.00  0.00           H  
ATOM   2746 3HG1 VAL B 170       6.909  45.927  15.185  1.00  0.00           H  
ATOM   2747 1HG2 VAL B 170       4.166  46.345  13.876  1.00  0.00           H  
ATOM   2748 2HG2 VAL B 170       5.664  47.180  13.401  1.00  0.00           H  
ATOM   2749 3HG2 VAL B 170       4.729  46.264  12.188  1.00  0.00           H  
ATOM   2750  N   VAL B 171       9.127  43.984  13.382  1.00  0.00           N  
ATOM   2751  CA  VAL B 171      10.081  42.925  13.615  1.00  0.00           C  
ATOM   2752  C   VAL B 171      10.260  42.723  15.108  1.00  0.00           C  
ATOM   2753  O   VAL B 171      10.702  43.638  15.816  1.00  0.00           O  
ATOM   2754  CB  VAL B 171      11.443  43.324  13.026  1.00  0.00           C  
ATOM   2755  CG1 VAL B 171      12.445  42.204  13.255  1.00  0.00           C  
ATOM   2756  CG2 VAL B 171      11.294  43.719  11.547  1.00  0.00           C  
ATOM   2757  H   VAL B 171       9.433  44.937  13.524  1.00  0.00           H  
ATOM   2758  HA  VAL B 171       9.723  42.001  13.161  1.00  0.00           H  
ATOM   2759  HB  VAL B 171      11.806  44.180  13.565  1.00  0.00           H  
ATOM   2760 1HG1 VAL B 171      13.421  42.502  12.875  1.00  0.00           H  
ATOM   2761 2HG1 VAL B 171      12.521  41.999  14.324  1.00  0.00           H  
ATOM   2762 3HG1 VAL B 171      12.109  41.304  12.737  1.00  0.00           H  
ATOM   2763 1HG2 VAL B 171      12.264  44.032  11.157  1.00  0.00           H  
ATOM   2764 2HG2 VAL B 171      10.929  42.889  10.972  1.00  0.00           H  
ATOM   2765 3HG2 VAL B 171      10.590  44.554  11.467  1.00  0.00           H  
ATOM   2766  N   THR B 172       9.914  41.535  15.595  1.00  0.00           N  
ATOM   2767  CA  THR B 172      10.018  41.281  17.021  1.00  0.00           C  
ATOM   2768  C   THR B 172      10.816  40.036  17.307  1.00  0.00           C  
ATOM   2769  O   THR B 172      10.875  39.104  16.505  1.00  0.00           O  
ATOM   2770  CB  THR B 172       8.630  41.123  17.676  1.00  0.00           C  
ATOM   2771  OG1 THR B 172       7.938  40.015  17.093  1.00  0.00           O  
ATOM   2772  CG2 THR B 172       7.826  42.351  17.478  1.00  0.00           C  
ATOM   2773  H   THR B 172       9.556  40.816  14.966  1.00  0.00           H  
ATOM   2774  HA  THR B 172      10.532  42.117  17.494  1.00  0.00           H  
ATOM   2775  HB  THR B 172       8.755  40.945  18.744  1.00  0.00           H  
ATOM   2776  HG1 THR B 172       7.819  40.175  16.147  1.00  0.00           H  
ATOM   2777 1HG2 THR B 172       6.853  42.228  17.950  1.00  0.00           H  
ATOM   2778 2HG2 THR B 172       8.347  43.197  17.921  1.00  0.00           H  
ATOM   2779 3HG2 THR B 172       7.698  42.510  16.417  1.00  0.00           H  
ATOM   2780  N   PHE B 173      11.408  40.002  18.479  1.00  0.00           N  
ATOM   2781  CA  PHE B 173      12.161  38.835  18.916  1.00  0.00           C  
ATOM   2782  C   PHE B 173      12.285  38.810  20.428  1.00  0.00           C  
ATOM   2783  O   PHE B 173      11.837  39.734  21.107  1.00  0.00           O  
ATOM   2784  CB  PHE B 173      13.509  38.799  18.204  1.00  0.00           C  
ATOM   2785  CG  PHE B 173      14.369  39.994  18.422  1.00  0.00           C  
ATOM   2786  CD1 PHE B 173      15.302  40.016  19.415  1.00  0.00           C  
ATOM   2787  CD2 PHE B 173      14.227  41.123  17.604  1.00  0.00           C  
ATOM   2788  CE1 PHE B 173      16.099  41.119  19.597  1.00  0.00           C  
ATOM   2789  CE2 PHE B 173      15.010  42.225  17.789  1.00  0.00           C  
ATOM   2790  CZ  PHE B 173      15.955  42.221  18.787  1.00  0.00           C  
ATOM   2791  H   PHE B 173      11.358  40.837  19.073  1.00  0.00           H  
ATOM   2792  HA  PHE B 173      11.614  37.939  18.616  1.00  0.00           H  
ATOM   2793 1HB  PHE B 173      14.061  37.915  18.529  1.00  0.00           H  
ATOM   2794 2HB  PHE B 173      13.351  38.696  17.156  1.00  0.00           H  
ATOM   2795  HD1 PHE B 173      15.409  39.146  20.064  1.00  0.00           H  
ATOM   2796  HD2 PHE B 173      13.488  41.120  16.808  1.00  0.00           H  
ATOM   2797  HE1 PHE B 173      16.840  41.120  20.388  1.00  0.00           H  
ATOM   2798  HE2 PHE B 173      14.888  43.095  17.147  1.00  0.00           H  
ATOM   2799  HZ  PHE B 173      16.583  43.090  18.947  1.00  0.00           H  
ATOM   2800  N   ASN B 174      12.876  37.757  20.966  1.00  0.00           N  
ATOM   2801  CA  ASN B 174      13.070  37.712  22.396  1.00  0.00           C  
ATOM   2802  C   ASN B 174      14.493  37.257  22.684  1.00  0.00           C  
ATOM   2803  O   ASN B 174      15.204  36.742  21.815  1.00  0.00           O  
ATOM   2804  CB  ASN B 174      12.048  36.747  23.016  1.00  0.00           C  
ATOM   2805  CG  ASN B 174      11.826  36.902  24.552  1.00  0.00           C  
ATOM   2806  OD1 ASN B 174      12.574  37.620  25.234  1.00  0.00           O  
ATOM   2807  ND2 ASN B 174      10.818  36.216  25.082  1.00  0.00           N  
ATOM   2808  H   ASN B 174      13.172  36.975  20.383  1.00  0.00           H  
ATOM   2809  HA  ASN B 174      12.947  38.711  22.818  1.00  0.00           H  
ATOM   2810 1HB  ASN B 174      11.088  36.881  22.517  1.00  0.00           H  
ATOM   2811 2HB  ASN B 174      12.366  35.736  22.804  1.00  0.00           H  
ATOM   2812 1HD2 ASN B 174      10.636  36.271  26.067  1.00  0.00           H  
ATOM   2813 2HD2 ASN B 174      10.242  35.642  24.499  1.00  0.00           H  
ATOM   2814  N   THR B 175      14.904  37.436  23.924  1.00  0.00           N  
ATOM   2815  CA  THR B 175      16.214  36.998  24.368  1.00  0.00           C  
ATOM   2816  C   THR B 175      16.136  36.565  25.798  1.00  0.00           C  
ATOM   2817  O   THR B 175      15.480  37.198  26.631  1.00  0.00           O  
ATOM   2818  CB  THR B 175      17.296  38.090  24.233  1.00  0.00           C  
ATOM   2819  OG1 THR B 175      18.543  37.578  24.721  1.00  0.00           O  
ATOM   2820  CG2 THR B 175      16.949  39.251  25.025  1.00  0.00           C  
ATOM   2821  H   THR B 175      14.248  37.844  24.585  1.00  0.00           H  
ATOM   2822  HA  THR B 175      16.523  36.139  23.773  1.00  0.00           H  
ATOM   2823  HB  THR B 175      17.400  38.378  23.183  1.00  0.00           H  
ATOM   2824  HG1 THR B 175      18.999  37.105  24.005  1.00  0.00           H  
ATOM   2825 1HG2 THR B 175      17.721  40.005  24.934  1.00  0.00           H  
ATOM   2826 2HG2 THR B 175      15.998  39.656  24.685  1.00  0.00           H  
ATOM   2827 3HG2 THR B 175      16.871  38.933  26.053  1.00  0.00           H  
ATOM   2828  N   SER B 176      16.905  35.547  26.113  1.00  0.00           N  
ATOM   2829  CA  SER B 176      16.942  35.036  27.458  1.00  0.00           C  
ATOM   2830  C   SER B 176      17.620  36.000  28.406  1.00  0.00           C  
ATOM   2831  O   SER B 176      17.461  35.903  29.621  1.00  0.00           O  
ATOM   2832  CB  SER B 176      17.654  33.718  27.460  1.00  0.00           C  
ATOM   2833  OG  SER B 176      18.981  33.894  27.118  1.00  0.00           O  
ATOM   2834  H   SER B 176      17.452  35.092  25.392  1.00  0.00           H  
ATOM   2835  HA  SER B 176      15.915  34.885  27.797  1.00  0.00           H  
ATOM   2836 1HB  SER B 176      17.586  33.253  28.440  1.00  0.00           H  
ATOM   2837 2HB  SER B 176      17.180  33.048  26.743  1.00  0.00           H  
ATOM   2838  HG  SER B 176      19.333  32.993  26.954  1.00  0.00           H  
ATOM   2839  N   HIS B 177      18.335  36.976  27.866  1.00  0.00           N  
ATOM   2840  CA  HIS B 177      19.045  37.900  28.714  1.00  0.00           C  
ATOM   2841  C   HIS B 177      18.150  38.822  29.505  1.00  0.00           C  
ATOM   2842  O   HIS B 177      18.544  39.331  30.551  1.00  0.00           O  
ATOM   2843  CB  HIS B 177      20.041  38.642  27.897  1.00  0.00           C  
ATOM   2844  CG  HIS B 177      21.200  37.767  27.592  1.00  0.00           C  
ATOM   2845  ND1 HIS B 177      22.388  37.876  28.266  1.00  0.00           N  
ATOM   2846  CD2 HIS B 177      21.348  36.736  26.718  1.00  0.00           C  
ATOM   2847  CE1 HIS B 177      23.238  36.977  27.819  1.00  0.00           C  
ATOM   2848  NE2 HIS B 177      22.632  36.257  26.868  1.00  0.00           N  
ATOM   2849  H   HIS B 177      18.414  37.061  26.846  1.00  0.00           H  
ATOM   2850  HA  HIS B 177      19.617  37.334  29.432  1.00  0.00           H  
ATOM   2851 1HB  HIS B 177      19.566  38.954  26.972  1.00  0.00           H  
ATOM   2852 2HB  HIS B 177      20.383  39.533  28.424  1.00  0.00           H  
ATOM   2853  HD1 HIS B 177      22.586  38.600  28.959  1.00  0.00           H  
ATOM   2854  HD2 HIS B 177      20.676  36.275  25.996  1.00  0.00           H  
ATOM   2855  HE1 HIS B 177      24.243  36.913  28.240  1.00  0.00           H  
ATOM   2856  N   LEU B 178      16.914  38.997  29.079  1.00  0.00           N  
ATOM   2857  CA  LEU B 178      16.030  39.896  29.809  1.00  0.00           C  
ATOM   2858  C   LEU B 178      15.718  39.374  31.205  1.00  0.00           C  
ATOM   2859  O   LEU B 178      15.317  40.139  32.076  1.00  0.00           O  
ATOM   2860  CB  LEU B 178      14.736  40.096  29.026  1.00  0.00           C  
ATOM   2861  CG  LEU B 178      14.905  40.851  27.707  1.00  0.00           C  
ATOM   2862  CD1 LEU B 178      13.658  40.706  26.867  1.00  0.00           C  
ATOM   2863  CD2 LEU B 178      15.223  42.296  27.991  1.00  0.00           C  
ATOM   2864  H   LEU B 178      16.577  38.508  28.246  1.00  0.00           H  
ATOM   2865  HA  LEU B 178      16.532  40.858  29.908  1.00  0.00           H  
ATOM   2866 1HB  LEU B 178      14.316  39.113  28.795  1.00  0.00           H  
ATOM   2867 2HB  LEU B 178      14.029  40.640  29.649  1.00  0.00           H  
ATOM   2868  HG  LEU B 178      15.707  40.430  27.171  1.00  0.00           H  
ATOM   2869 1HD1 LEU B 178      13.796  41.228  25.923  1.00  0.00           H  
ATOM   2870 2HD1 LEU B 178      13.478  39.645  26.672  1.00  0.00           H  
ATOM   2871 3HD1 LEU B 178      12.810  41.127  27.399  1.00  0.00           H  
ATOM   2872 1HD2 LEU B 178      15.363  42.828  27.048  1.00  0.00           H  
ATOM   2873 2HD2 LEU B 178      14.401  42.747  28.547  1.00  0.00           H  
ATOM   2874 3HD2 LEU B 178      16.140  42.358  28.583  1.00  0.00           H  
ATOM   2875  N   GLN B 179      15.836  38.059  31.396  1.00  0.00           N  
ATOM   2876  CA  GLN B 179      15.521  37.404  32.660  1.00  0.00           C  
ATOM   2877  C   GLN B 179      16.764  37.066  33.476  1.00  0.00           C  
ATOM   2878  O   GLN B 179      16.668  36.357  34.478  1.00  0.00           O  
ATOM   2879  CB  GLN B 179      14.714  36.127  32.408  1.00  0.00           C  
ATOM   2880  CG  GLN B 179      13.387  36.369  31.698  1.00  0.00           C  
ATOM   2881  CD  GLN B 179      12.441  37.292  32.502  1.00  0.00           C  
ATOM   2882  OE1 GLN B 179      12.157  37.046  33.681  1.00  0.00           O  
ATOM   2883  NE2 GLN B 179      11.959  38.360  31.855  1.00  0.00           N  
ATOM   2884  H   GLN B 179      16.212  37.473  30.650  1.00  0.00           H  
ATOM   2885  HA  GLN B 179      14.915  38.086  33.254  1.00  0.00           H  
ATOM   2886 1HB  GLN B 179      15.307  35.445  31.793  1.00  0.00           H  
ATOM   2887 2HB  GLN B 179      14.516  35.628  33.352  1.00  0.00           H  
ATOM   2888 1HG  GLN B 179      13.585  36.832  30.730  1.00  0.00           H  
ATOM   2889 2HG  GLN B 179      12.891  35.407  31.557  1.00  0.00           H  
ATOM   2890 1HE2 GLN B 179      11.345  38.996  32.327  1.00  0.00           H  
ATOM   2891 2HE2 GLN B 179      12.212  38.530  30.904  1.00  0.00           H  
ATOM   2892  N   LYS B 180      17.933  37.521  33.029  1.00  0.00           N  
ATOM   2893  CA  LYS B 180      19.188  37.219  33.711  1.00  0.00           C  
ATOM   2894  C   LYS B 180      19.478  38.252  34.775  1.00  0.00           C  
ATOM   2895  O   LYS B 180      18.723  39.214  34.921  1.00  0.00           O  
ATOM   2896  CB  LYS B 180      20.340  37.063  32.728  1.00  0.00           C  
ATOM   2897  CG  LYS B 180      20.210  35.827  31.814  1.00  0.00           C  
ATOM   2898  CD  LYS B 180      21.472  35.650  30.973  1.00  0.00           C  
ATOM   2899  CE  LYS B 180      21.355  34.586  29.873  1.00  0.00           C  
ATOM   2900  NZ  LYS B 180      20.924  33.272  30.365  1.00  0.00           N  
ATOM   2901  H   LYS B 180      17.971  38.114  32.198  1.00  0.00           H  
ATOM   2902  HA  LYS B 180      19.082  36.261  34.222  1.00  0.00           H  
ATOM   2903 1HB  LYS B 180      20.388  37.950  32.086  1.00  0.00           H  
ATOM   2904 2HB  LYS B 180      21.279  36.997  33.258  1.00  0.00           H  
ATOM   2905 1HG  LYS B 180      20.094  34.941  32.442  1.00  0.00           H  
ATOM   2906 2HG  LYS B 180      19.341  35.912  31.192  1.00  0.00           H  
ATOM   2907 1HD  LYS B 180      21.706  36.596  30.514  1.00  0.00           H  
ATOM   2908 2HD  LYS B 180      22.305  35.386  31.606  1.00  0.00           H  
ATOM   2909 1HE  LYS B 180      20.659  34.920  29.106  1.00  0.00           H  
ATOM   2910 2HE  LYS B 180      22.344  34.465  29.425  1.00  0.00           H  
ATOM   2911 1HZ  LYS B 180      20.935  32.621  29.560  1.00  0.00           H  
ATOM   2912 2HZ  LYS B 180      21.554  32.891  31.065  1.00  0.00           H  
ATOM   2913 3HZ  LYS B 180      20.008  33.330  30.757  1.00  0.00           H  
ATOM   2914  N   LYS B 181      20.512  38.007  35.582  1.00  0.00           N  
ATOM   2915  CA  LYS B 181      20.857  38.896  36.684  1.00  0.00           C  
ATOM   2916  C   LYS B 181      22.119  39.708  36.389  1.00  0.00           C  
ATOM   2917  O   LYS B 181      22.253  40.830  36.880  1.00  0.00           O  
ATOM   2918  CB  LYS B 181      21.039  38.093  37.973  1.00  0.00           C  
ATOM   2919  CG  LYS B 181      19.880  37.162  38.303  1.00  0.00           C  
ATOM   2920  CD  LYS B 181      18.617  37.946  38.630  1.00  0.00           C  
ATOM   2921  CE  LYS B 181      17.452  37.017  38.937  1.00  0.00           C  
ATOM   2922  NZ  LYS B 181      16.203  37.769  39.233  1.00  0.00           N  
ATOM   2923  H   LYS B 181      21.111  37.198  35.418  1.00  0.00           H  
ATOM   2924  HA  LYS B 181      20.034  39.592  36.840  1.00  0.00           H  
ATOM   2925 1HB  LYS B 181      21.943  37.489  37.900  1.00  0.00           H  
ATOM   2926 2HB  LYS B 181      21.168  38.777  38.812  1.00  0.00           H  
ATOM   2927 1HG  LYS B 181      19.683  36.510  37.452  1.00  0.00           H  
ATOM   2928 2HG  LYS B 181      20.144  36.542  39.159  1.00  0.00           H  
ATOM   2929 1HD  LYS B 181      18.799  38.586  39.494  1.00  0.00           H  
ATOM   2930 2HD  LYS B 181      18.352  38.577  37.782  1.00  0.00           H  
ATOM   2931 1HE  LYS B 181      17.274  36.362  38.085  1.00  0.00           H  
ATOM   2932 2HE  LYS B 181      17.699  36.396  39.798  1.00  0.00           H  
ATOM   2933 1HZ  LYS B 181      15.456  37.119  39.432  1.00  0.00           H  
ATOM   2934 2HZ  LYS B 181      16.351  38.367  40.034  1.00  0.00           H  
ATOM   2935 3HZ  LYS B 181      15.953  38.334  38.434  1.00  0.00           H  
ATOM   2936  N   TYR B 182      23.024  39.149  35.567  1.00  0.00           N  
ATOM   2937  CA  TYR B 182      24.283  39.833  35.237  1.00  0.00           C  
ATOM   2938  C   TYR B 182      24.243  40.490  33.834  1.00  0.00           C  
ATOM   2939  O   TYR B 182      24.155  41.717  33.705  1.00  0.00           O  
ATOM   2940  CB  TYR B 182      25.451  38.850  35.329  1.00  0.00           C  
ATOM   2941  CG  TYR B 182      25.569  38.165  36.672  1.00  0.00           C  
ATOM   2942  CD1 TYR B 182      24.979  36.926  36.874  1.00  0.00           C  
ATOM   2943  CD2 TYR B 182      26.267  38.776  37.703  1.00  0.00           C  
ATOM   2944  CE1 TYR B 182      25.086  36.300  38.101  1.00  0.00           C  
ATOM   2945  CE2 TYR B 182      26.375  38.152  38.931  1.00  0.00           C  
ATOM   2946  CZ  TYR B 182      25.788  36.918  39.131  1.00  0.00           C  
ATOM   2947  OH  TYR B 182      25.895  36.296  40.354  1.00  0.00           O  
ATOM   2948  H   TYR B 182      22.847  38.204  35.223  1.00  0.00           H  
ATOM   2949  HA  TYR B 182      24.457  40.620  35.973  1.00  0.00           H  
ATOM   2950 1HB  TYR B 182      25.341  38.080  34.563  1.00  0.00           H  
ATOM   2951 2HB  TYR B 182      26.385  39.375  35.132  1.00  0.00           H  
ATOM   2952  HD1 TYR B 182      24.430  36.445  36.064  1.00  0.00           H  
ATOM   2953  HD2 TYR B 182      26.730  39.751  37.546  1.00  0.00           H  
ATOM   2954  HE1 TYR B 182      24.623  35.327  38.260  1.00  0.00           H  
ATOM   2955  HE2 TYR B 182      26.922  38.632  39.742  1.00  0.00           H  
ATOM   2956  HH  TYR B 182      25.191  35.649  40.445  1.00  0.00           H  
ATOM   2957  N   VAL B 183      24.201  39.706  32.763  1.00  0.00           N  
ATOM   2958  CA  VAL B 183      24.221  40.361  31.458  1.00  0.00           C  
ATOM   2959  C   VAL B 183      22.827  40.659  30.963  1.00  0.00           C  
ATOM   2960  O   VAL B 183      22.312  40.000  30.065  1.00  0.00           O  
ATOM   2961  CB  VAL B 183      24.939  39.475  30.457  1.00  0.00           C  
ATOM   2962  CG1 VAL B 183      25.098  40.198  29.122  1.00  0.00           C  
ATOM   2963  CG2 VAL B 183      26.255  39.099  31.068  1.00  0.00           C  
ATOM   2964  H   VAL B 183      24.216  38.701  32.846  1.00  0.00           H  
ATOM   2965  HA  VAL B 183      24.771  41.297  31.544  1.00  0.00           H  
ATOM   2966  HB  VAL B 183      24.353  38.579  30.284  1.00  0.00           H  
ATOM   2967 1HG1 VAL B 183      25.613  39.551  28.409  1.00  0.00           H  
ATOM   2968 2HG1 VAL B 183      24.112  40.457  28.727  1.00  0.00           H  
ATOM   2969 3HG1 VAL B 183      25.678  41.110  29.267  1.00  0.00           H  
ATOM   2970 1HG2 VAL B 183      26.794  38.444  30.414  1.00  0.00           H  
ATOM   2971 2HG2 VAL B 183      26.839  39.992  31.250  1.00  0.00           H  
ATOM   2972 3HG2 VAL B 183      26.070  38.588  32.012  1.00  0.00           H  
ATOM   2973  N   LYS B 184      22.250  41.704  31.520  1.00  0.00           N  
ATOM   2974  CA  LYS B 184      20.859  42.080  31.236  1.00  0.00           C  
ATOM   2975  C   LYS B 184      20.721  43.049  30.087  1.00  0.00           C  
ATOM   2976  O   LYS B 184      19.643  43.206  29.515  1.00  0.00           O  
ATOM   2977  CB  LYS B 184      20.208  42.683  32.482  1.00  0.00           C  
ATOM   2978  CG  LYS B 184      19.987  41.692  33.618  1.00  0.00           C  
ATOM   2979  CD  LYS B 184      19.583  42.404  34.901  1.00  0.00           C  
ATOM   2980  CE  LYS B 184      18.149  42.907  34.829  1.00  0.00           C  
ATOM   2981  NZ  LYS B 184      17.167  41.789  34.804  1.00  0.00           N  
ATOM   2982  H   LYS B 184      22.790  42.179  32.244  1.00  0.00           H  
ATOM   2983  HA  LYS B 184      20.301  41.177  30.983  1.00  0.00           H  
ATOM   2984 1HB  LYS B 184      20.831  43.493  32.863  1.00  0.00           H  
ATOM   2985 2HB  LYS B 184      19.241  43.111  32.217  1.00  0.00           H  
ATOM   2986 1HG  LYS B 184      19.201  40.989  33.340  1.00  0.00           H  
ATOM   2987 2HG  LYS B 184      20.904  41.133  33.796  1.00  0.00           H  
ATOM   2988 1HD  LYS B 184      19.676  41.718  35.743  1.00  0.00           H  
ATOM   2989 2HD  LYS B 184      20.247  43.252  35.071  1.00  0.00           H  
ATOM   2990 1HE  LYS B 184      17.942  43.539  35.690  1.00  0.00           H  
ATOM   2991 2HE  LYS B 184      18.020  43.507  33.927  1.00  0.00           H  
ATOM   2992 1HZ  LYS B 184      16.231  42.165  34.757  1.00  0.00           H  
ATOM   2993 2HZ  LYS B 184      17.340  41.207  33.997  1.00  0.00           H  
ATOM   2994 3HZ  LYS B 184      17.265  41.237  35.644  1.00  0.00           H  
ATOM   2995  N   VAL B 185      21.805  43.745  29.798  1.00  0.00           N  
ATOM   2996  CA  VAL B 185      21.795  44.785  28.800  1.00  0.00           C  
ATOM   2997  C   VAL B 185      22.594  44.431  27.588  1.00  0.00           C  
ATOM   2998  O   VAL B 185      23.818  44.268  27.650  1.00  0.00           O  
ATOM   2999  CB  VAL B 185      22.363  46.065  29.398  1.00  0.00           C  
ATOM   3000  CG1 VAL B 185      22.391  47.159  28.367  1.00  0.00           C  
ATOM   3001  CG2 VAL B 185      21.523  46.472  30.566  1.00  0.00           C  
ATOM   3002  H   VAL B 185      22.655  43.543  30.301  1.00  0.00           H  
ATOM   3003  HA  VAL B 185      20.765  44.962  28.494  1.00  0.00           H  
ATOM   3004  HB  VAL B 185      23.379  45.881  29.721  1.00  0.00           H  
ATOM   3005 1HG1 VAL B 185      22.801  48.066  28.801  1.00  0.00           H  
ATOM   3006 2HG1 VAL B 185      23.012  46.849  27.523  1.00  0.00           H  
ATOM   3007 3HG1 VAL B 185      21.376  47.351  28.021  1.00  0.00           H  
ATOM   3008 1HG2 VAL B 185      21.936  47.372  31.001  1.00  0.00           H  
ATOM   3009 2HG2 VAL B 185      20.501  46.660  30.234  1.00  0.00           H  
ATOM   3010 3HG2 VAL B 185      21.523  45.681  31.310  1.00  0.00           H  
ATOM   3011  N   LEU B 186      21.876  44.331  26.493  1.00  0.00           N  
ATOM   3012  CA  LEU B 186      22.425  43.964  25.212  1.00  0.00           C  
ATOM   3013  C   LEU B 186      22.147  45.005  24.165  1.00  0.00           C  
ATOM   3014  O   LEU B 186      21.139  45.711  24.226  1.00  0.00           O  
ATOM   3015  CB  LEU B 186      21.799  42.655  24.720  1.00  0.00           C  
ATOM   3016  CG  LEU B 186      21.996  41.408  25.558  1.00  0.00           C  
ATOM   3017  CD1 LEU B 186      21.150  40.313  25.000  1.00  0.00           C  
ATOM   3018  CD2 LEU B 186      23.425  41.009  25.495  1.00  0.00           C  
ATOM   3019  H   LEU B 186      20.880  44.496  26.562  1.00  0.00           H  
ATOM   3020  HA  LEU B 186      23.504  43.847  25.311  1.00  0.00           H  
ATOM   3021 1HB  LEU B 186      20.729  42.812  24.620  1.00  0.00           H  
ATOM   3022 2HB  LEU B 186      22.200  42.451  23.725  1.00  0.00           H  
ATOM   3023  HG  LEU B 186      21.709  41.588  26.600  1.00  0.00           H  
ATOM   3024 1HD1 LEU B 186      21.308  39.433  25.551  1.00  0.00           H  
ATOM   3025 2HD1 LEU B 186      20.107  40.601  25.058  1.00  0.00           H  
ATOM   3026 3HD1 LEU B 186      21.406  40.119  23.988  1.00  0.00           H  
ATOM   3027 1HD2 LEU B 186      23.578  40.107  26.085  1.00  0.00           H  
ATOM   3028 2HD2 LEU B 186      23.710  40.826  24.461  1.00  0.00           H  
ATOM   3029 3HD2 LEU B 186      24.010  41.808  25.896  1.00  0.00           H  
ATOM   3030  N   MET B 187      23.016  45.074  23.176  1.00  0.00           N  
ATOM   3031  CA  MET B 187      22.691  45.843  21.994  1.00  0.00           C  
ATOM   3032  C   MET B 187      22.358  44.786  20.946  1.00  0.00           C  
ATOM   3033  O   MET B 187      23.031  43.752  20.852  1.00  0.00           O  
ATOM   3034  CB  MET B 187      23.810  46.775  21.528  1.00  0.00           C  
ATOM   3035  CG  MET B 187      23.394  47.605  20.271  1.00  0.00           C  
ATOM   3036  SD  MET B 187      24.655  48.665  19.658  1.00  0.00           S  
ATOM   3037  CE  MET B 187      25.638  47.451  18.757  1.00  0.00           C  
ATOM   3038  H   MET B 187      23.869  44.522  23.226  1.00  0.00           H  
ATOM   3039  HA  MET B 187      21.792  46.435  22.168  1.00  0.00           H  
ATOM   3040 1HB  MET B 187      24.065  47.477  22.327  1.00  0.00           H  
ATOM   3041 2HB  MET B 187      24.698  46.206  21.293  1.00  0.00           H  
ATOM   3042 1HG  MET B 187      23.098  46.931  19.463  1.00  0.00           H  
ATOM   3043 2HG  MET B 187      22.526  48.221  20.523  1.00  0.00           H  
ATOM   3044 1HE  MET B 187      26.491  47.945  18.291  1.00  0.00           H  
ATOM   3045 2HE  MET B 187      25.990  46.682  19.443  1.00  0.00           H  
ATOM   3046 3HE  MET B 187      25.021  46.989  17.982  1.00  0.00           H  
ATOM   3047  N   HIS B 188      21.296  44.999  20.194  1.00  0.00           N  
ATOM   3048  CA  HIS B 188      20.903  44.011  19.211  1.00  0.00           C  
ATOM   3049  C   HIS B 188      21.191  44.519  17.797  1.00  0.00           C  
ATOM   3050  O   HIS B 188      21.088  45.712  17.521  1.00  0.00           O  
ATOM   3051  CB  HIS B 188      19.416  43.693  19.381  1.00  0.00           C  
ATOM   3052  CG  HIS B 188      19.032  43.191  20.756  1.00  0.00           C  
ATOM   3053  ND1 HIS B 188      19.334  41.928  21.197  1.00  0.00           N  
ATOM   3054  CD2 HIS B 188      18.371  43.795  21.775  1.00  0.00           C  
ATOM   3055  CE1 HIS B 188      18.858  41.764  22.428  1.00  0.00           C  
ATOM   3056  NE2 HIS B 188      18.273  42.878  22.804  1.00  0.00           N  
ATOM   3057  H   HIS B 188      20.763  45.862  20.293  1.00  0.00           H  
ATOM   3058  HA  HIS B 188      21.467  43.093  19.353  1.00  0.00           H  
ATOM   3059 1HB  HIS B 188      18.846  44.578  19.191  1.00  0.00           H  
ATOM   3060 2HB  HIS B 188      19.121  42.946  18.646  1.00  0.00           H  
ATOM   3061  HD2 HIS B 188      17.986  44.810  21.780  1.00  0.00           H  
ATOM   3062  HE1 HIS B 188      18.945  40.854  23.014  1.00  0.00           H  
ATOM   3063  HE2 HIS B 188      17.826  43.044  23.693  1.00  0.00           H  
ATOM   3064  N   ASP B 189      21.515  43.596  16.901  1.00  0.00           N  
ATOM   3065  CA  ASP B 189      21.790  43.886  15.490  1.00  0.00           C  
ATOM   3066  C   ASP B 189      20.838  43.175  14.553  1.00  0.00           C  
ATOM   3067  O   ASP B 189      20.906  41.954  14.400  1.00  0.00           O  
ATOM   3068  CB  ASP B 189      23.215  43.477  15.133  1.00  0.00           C  
ATOM   3069  CG  ASP B 189      23.566  43.713  13.676  1.00  0.00           C  
ATOM   3070  OD1 ASP B 189      22.698  44.132  12.963  1.00  0.00           O  
ATOM   3071  OD2 ASP B 189      24.682  43.385  13.238  1.00  0.00           O  
ATOM   3072  H   ASP B 189      21.593  42.637  17.223  1.00  0.00           H  
ATOM   3073  HA  ASP B 189      21.683  44.961  15.329  1.00  0.00           H  
ATOM   3074 1HB  ASP B 189      23.878  44.081  15.715  1.00  0.00           H  
ATOM   3075 2HB  ASP B 189      23.377  42.457  15.394  1.00  0.00           H  
ATOM   3076  N   VAL B 190      19.909  43.915  13.975  1.00  0.00           N  
ATOM   3077  CA  VAL B 190      18.939  43.296  13.098  1.00  0.00           C  
ATOM   3078  C   VAL B 190      19.481  43.391  11.698  1.00  0.00           C  
ATOM   3079  O   VAL B 190      19.854  44.478  11.262  1.00  0.00           O  
ATOM   3080  CB  VAL B 190      17.586  44.017  13.142  1.00  0.00           C  
ATOM   3081  CG1 VAL B 190      16.631  43.303  12.204  1.00  0.00           C  
ATOM   3082  CG2 VAL B 190      17.047  44.117  14.592  1.00  0.00           C  
ATOM   3083  H   VAL B 190      19.904  44.925  14.117  1.00  0.00           H  
ATOM   3084  HA  VAL B 190      18.835  42.249  13.349  1.00  0.00           H  
ATOM   3085  HB  VAL B 190      17.714  45.014  12.758  1.00  0.00           H  
ATOM   3086 1HG1 VAL B 190      15.684  43.813  12.195  1.00  0.00           H  
ATOM   3087 2HG1 VAL B 190      17.041  43.292  11.196  1.00  0.00           H  
ATOM   3088 3HG1 VAL B 190      16.485  42.278  12.543  1.00  0.00           H  
ATOM   3089 1HG2 VAL B 190      16.099  44.651  14.587  1.00  0.00           H  
ATOM   3090 2HG2 VAL B 190      16.895  43.153  15.020  1.00  0.00           H  
ATOM   3091 3HG2 VAL B 190      17.770  44.667  15.203  1.00  0.00           H  
ATOM   3092  N   ALA B 191      19.543  42.285  10.982  1.00  0.00           N  
ATOM   3093  CA  ALA B 191      20.106  42.349   9.657  1.00  0.00           C  
ATOM   3094  C   ALA B 191      19.214  41.727   8.621  1.00  0.00           C  
ATOM   3095  O   ALA B 191      18.601  40.678   8.837  1.00  0.00           O  
ATOM   3096  CB  ALA B 191      21.446  41.654   9.632  1.00  0.00           C  
ATOM   3097  H   ALA B 191      19.233  41.405  11.370  1.00  0.00           H  
ATOM   3098  HA  ALA B 191      20.234  43.383   9.416  1.00  0.00           H  
ATOM   3099 1HB  ALA B 191      21.882  41.746   8.640  1.00  0.00           H  
ATOM   3100 2HB  ALA B 191      22.098  42.128  10.364  1.00  0.00           H  
ATOM   3101 3HB  ALA B 191      21.313  40.602   9.880  1.00  0.00           H  
ATOM   3102  N   TYR B 192      19.198  42.333   7.444  1.00  0.00           N  
ATOM   3103  CA  TYR B 192      18.394  41.764   6.380  1.00  0.00           C  
ATOM   3104  C   TYR B 192      18.904  42.008   4.986  1.00  0.00           C  
ATOM   3105  O   TYR B 192      19.652  42.956   4.715  1.00  0.00           O  
ATOM   3106  CB  TYR B 192      16.951  42.241   6.507  1.00  0.00           C  
ATOM   3107  CG  TYR B 192      16.791  43.733   6.507  1.00  0.00           C  
ATOM   3108  CD1 TYR B 192      16.895  44.411   7.727  1.00  0.00           C  
ATOM   3109  CD2 TYR B 192      16.536  44.440   5.336  1.00  0.00           C  
ATOM   3110  CE1 TYR B 192      16.746  45.784   7.785  1.00  0.00           C  
ATOM   3111  CE2 TYR B 192      16.383  45.823   5.389  1.00  0.00           C  
ATOM   3112  CZ  TYR B 192      16.487  46.496   6.619  1.00  0.00           C  
ATOM   3113  OH  TYR B 192      16.337  47.872   6.681  1.00  0.00           O  
ATOM   3114  H   TYR B 192      19.718  43.203   7.325  1.00  0.00           H  
ATOM   3115  HA  TYR B 192      18.389  40.697   6.521  1.00  0.00           H  
ATOM   3116 1HB  TYR B 192      16.367  41.836   5.680  1.00  0.00           H  
ATOM   3117 2HB  TYR B 192      16.526  41.863   7.403  1.00  0.00           H  
ATOM   3118  HD1 TYR B 192      17.095  43.851   8.642  1.00  0.00           H  
ATOM   3119  HD2 TYR B 192      16.460  43.910   4.386  1.00  0.00           H  
ATOM   3120  HE1 TYR B 192      16.826  46.303   8.740  1.00  0.00           H  
ATOM   3121  HE2 TYR B 192      16.183  46.384   4.475  1.00  0.00           H  
ATOM   3122  HH  TYR B 192      16.052  48.202   5.825  1.00  0.00           H  
ATOM   3123  N   ARG B 193      18.484  41.126   4.092  1.00  0.00           N  
ATOM   3124  CA  ARG B 193      18.844  41.273   2.695  1.00  0.00           C  
ATOM   3125  C   ARG B 193      17.738  40.814   1.790  1.00  0.00           C  
ATOM   3126  O   ARG B 193      16.892  39.993   2.160  1.00  0.00           O  
ATOM   3127  CB  ARG B 193      20.081  40.464   2.323  1.00  0.00           C  
ATOM   3128  CG  ARG B 193      19.925  38.980   2.372  1.00  0.00           C  
ATOM   3129  CD  ARG B 193      21.166  38.294   1.891  1.00  0.00           C  
ATOM   3130  NE  ARG B 193      21.075  36.823   2.012  1.00  0.00           N  
ATOM   3131  CZ  ARG B 193      20.573  35.963   1.081  1.00  0.00           C  
ATOM   3132  NH1 ARG B 193      20.152  36.387  -0.092  1.00  0.00           N  
ATOM   3133  NH2 ARG B 193      20.522  34.661   1.356  1.00  0.00           N  
ATOM   3134  H   ARG B 193      17.895  40.356   4.416  1.00  0.00           H  
ATOM   3135  HA  ARG B 193      19.043  42.325   2.494  1.00  0.00           H  
ATOM   3136 1HB  ARG B 193      20.396  40.719   1.308  1.00  0.00           H  
ATOM   3137 2HB  ARG B 193      20.902  40.720   2.989  1.00  0.00           H  
ATOM   3138 1HG  ARG B 193      19.717  38.662   3.387  1.00  0.00           H  
ATOM   3139 2HG  ARG B 193      19.100  38.685   1.723  1.00  0.00           H  
ATOM   3140 1HD  ARG B 193      21.312  38.540   0.857  1.00  0.00           H  
ATOM   3141 2HD  ARG B 193      22.026  38.638   2.449  1.00  0.00           H  
ATOM   3142  HE  ARG B 193      21.370  36.418   2.889  1.00  0.00           H  
ATOM   3143 1HH1 ARG B 193      20.247  37.378  -0.354  1.00  0.00           H  
ATOM   3144 2HH1 ARG B 193      19.794  35.736  -0.775  1.00  0.00           H  
ATOM   3145 1HH2 ARG B 193      20.867  34.315   2.249  1.00  0.00           H  
ATOM   3146 2HH2 ARG B 193      20.152  34.015   0.674  1.00  0.00           H  
ATOM   3147  N   GLN B 194      17.753  41.344   0.579  1.00  0.00           N  
ATOM   3148  CA  GLN B 194      16.807  40.957  -0.457  1.00  0.00           C  
ATOM   3149  C   GLN B 194      17.286  39.669  -1.096  1.00  0.00           C  
ATOM   3150  O   GLN B 194      18.476  39.509  -1.335  1.00  0.00           O  
ATOM   3151  CB  GLN B 194      16.647  42.054  -1.514  1.00  0.00           C  
ATOM   3152  CG  GLN B 194      15.518  41.794  -2.507  1.00  0.00           C  
ATOM   3153  CD  GLN B 194      15.309  42.936  -3.476  1.00  0.00           C  
ATOM   3154  OE1 GLN B 194      15.946  43.985  -3.368  1.00  0.00           O  
ATOM   3155  NE2 GLN B 194      14.418  42.738  -4.444  1.00  0.00           N  
ATOM   3156  H   GLN B 194      18.468  42.026   0.356  1.00  0.00           H  
ATOM   3157  HA  GLN B 194      15.832  40.768  -0.004  1.00  0.00           H  
ATOM   3158 1HB  GLN B 194      16.449  43.005  -1.029  1.00  0.00           H  
ATOM   3159 2HB  GLN B 194      17.579  42.157  -2.076  1.00  0.00           H  
ATOM   3160 1HG  GLN B 194      15.724  40.913  -3.081  1.00  0.00           H  
ATOM   3161 2HG  GLN B 194      14.599  41.653  -1.934  1.00  0.00           H  
ATOM   3162 1HE2 GLN B 194      14.235  43.461  -5.116  1.00  0.00           H  
ATOM   3163 2HE2 GLN B 194      13.933  41.864  -4.508  1.00  0.00           H  
ATOM   3164  N   GLU B 195      16.361  38.788  -1.453  1.00  0.00           N  
ATOM   3165  CA  GLU B 195      16.661  37.537  -2.160  1.00  0.00           C  
ATOM   3166  C   GLU B 195      17.672  37.729  -3.301  1.00  0.00           C  
ATOM   3167  O   GLU B 195      18.533  36.882  -3.535  1.00  0.00           O  
ATOM   3168  CB  GLU B 195      15.348  37.018  -2.768  1.00  0.00           C  
ATOM   3169  CG  GLU B 195      15.402  35.680  -3.471  1.00  0.00           C  
ATOM   3170  CD  GLU B 195      14.052  35.300  -4.093  1.00  0.00           C  
ATOM   3171  OE1 GLU B 195      13.181  36.156  -4.184  1.00  0.00           O  
ATOM   3172  OE2 GLU B 195      13.913  34.170  -4.494  1.00  0.00           O  
ATOM   3173  H   GLU B 195      15.393  38.964  -1.188  1.00  0.00           H  
ATOM   3174  HA  GLU B 195      17.067  36.821  -1.446  1.00  0.00           H  
ATOM   3175 1HB  GLU B 195      14.613  36.925  -1.972  1.00  0.00           H  
ATOM   3176 2HB  GLU B 195      14.961  37.752  -3.474  1.00  0.00           H  
ATOM   3177 1HG  GLU B 195      16.161  35.714  -4.252  1.00  0.00           H  
ATOM   3178 2HG  GLU B 195      15.690  34.917  -2.750  1.00  0.00           H  
ATOM   3179  N   LYS B 196      17.510  38.835  -4.028  1.00  0.00           N  
ATOM   3180  CA  LYS B 196      18.313  39.263  -5.173  1.00  0.00           C  
ATOM   3181  C   LYS B 196      19.830  39.287  -4.917  1.00  0.00           C  
ATOM   3182  O   LYS B 196      20.618  38.936  -5.802  1.00  0.00           O  
ATOM   3183  CB  LYS B 196      17.856  40.674  -5.571  1.00  0.00           C  
ATOM   3184  CG  LYS B 196      18.620  41.327  -6.707  1.00  0.00           C  
ATOM   3185  CD  LYS B 196      18.006  42.702  -7.077  1.00  0.00           C  
ATOM   3186  CE  LYS B 196      18.395  43.818  -6.072  1.00  0.00           C  
ATOM   3187  NZ  LYS B 196      19.851  44.206  -6.156  1.00  0.00           N  
ATOM   3188  H   LYS B 196      16.765  39.440  -3.733  1.00  0.00           H  
ATOM   3189  HA  LYS B 196      18.125  38.574  -5.994  1.00  0.00           H  
ATOM   3190 1HB  LYS B 196      16.803  40.655  -5.839  1.00  0.00           H  
ATOM   3191 2HB  LYS B 196      17.960  41.336  -4.706  1.00  0.00           H  
ATOM   3192 1HG  LYS B 196      19.660  41.474  -6.398  1.00  0.00           H  
ATOM   3193 2HG  LYS B 196      18.607  40.676  -7.579  1.00  0.00           H  
ATOM   3194 1HD  LYS B 196      18.344  42.992  -8.071  1.00  0.00           H  
ATOM   3195 2HD  LYS B 196      16.919  42.617  -7.092  1.00  0.00           H  
ATOM   3196 1HE  LYS B 196      17.785  44.696  -6.277  1.00  0.00           H  
ATOM   3197 2HE  LYS B 196      18.190  43.471  -5.059  1.00  0.00           H  
ATOM   3198 1HZ  LYS B 196      20.039  44.926  -5.476  1.00  0.00           H  
ATOM   3199 2HZ  LYS B 196      20.454  43.394  -5.928  1.00  0.00           H  
ATOM   3200 3HZ  LYS B 196      20.076  44.539  -7.071  1.00  0.00           H  
ATOM   3201  N   ASP B 197      20.224  39.764  -3.733  1.00  0.00           N  
ATOM   3202  CA  ASP B 197      21.621  39.924  -3.349  1.00  0.00           C  
ATOM   3203  C   ASP B 197      21.953  38.837  -2.332  1.00  0.00           C  
ATOM   3204  O   ASP B 197      21.071  38.453  -1.569  1.00  0.00           O  
ATOM   3205  CB  ASP B 197      21.812  41.300  -2.708  1.00  0.00           C  
ATOM   3206  CG  ASP B 197      21.539  42.495  -3.670  1.00  0.00           C  
ATOM   3207  OD1 ASP B 197      21.608  42.332  -4.873  1.00  0.00           O  
ATOM   3208  OD2 ASP B 197      21.186  43.547  -3.193  1.00  0.00           O  
ATOM   3209  H   ASP B 197      19.516  39.959  -3.030  1.00  0.00           H  
ATOM   3210  HA  ASP B 197      22.258  39.810  -4.225  1.00  0.00           H  
ATOM   3211 1HB  ASP B 197      21.153  41.389  -1.842  1.00  0.00           H  
ATOM   3212 2HB  ASP B 197      22.831  41.374  -2.351  1.00  0.00           H  
ATOM   3213  N   GLU B 198      23.207  38.368  -2.262  1.00  0.00           N  
ATOM   3214  CA  GLU B 198      23.509  37.380  -1.215  1.00  0.00           C  
ATOM   3215  C   GLU B 198      24.405  37.872  -0.082  1.00  0.00           C  
ATOM   3216  O   GLU B 198      24.161  37.553   1.082  1.00  0.00           O  
ATOM   3217  CB  GLU B 198      24.106  36.104  -1.806  1.00  0.00           C  
ATOM   3218  CG  GLU B 198      23.160  35.338  -2.719  1.00  0.00           C  
ATOM   3219  CD  GLU B 198      23.779  34.076  -3.281  1.00  0.00           C  
ATOM   3220  OE1 GLU B 198      24.944  33.852  -3.049  1.00  0.00           O  
ATOM   3221  OE2 GLU B 198      23.082  33.337  -3.930  1.00  0.00           O  
ATOM   3222  H   GLU B 198      23.908  38.673  -2.920  1.00  0.00           H  
ATOM   3223  HA  GLU B 198      22.575  37.087  -0.761  1.00  0.00           H  
ATOM   3224 1HB  GLU B 198      25.001  36.353  -2.377  1.00  0.00           H  
ATOM   3225 2HB  GLU B 198      24.409  35.438  -0.997  1.00  0.00           H  
ATOM   3226 1HG  GLU B 198      22.265  35.073  -2.152  1.00  0.00           H  
ATOM   3227 2HG  GLU B 198      22.855  35.989  -3.536  1.00  0.00           H  
ATOM   3228  N   ASN B 199      25.428  38.660  -0.404  1.00  0.00           N  
ATOM   3229  CA  ASN B 199      26.349  39.112   0.637  1.00  0.00           C  
ATOM   3230  C   ASN B 199      26.074  40.541   1.075  1.00  0.00           C  
ATOM   3231  O   ASN B 199      26.807  41.097   1.895  1.00  0.00           O  
ATOM   3232  CB  ASN B 199      27.781  39.001   0.149  1.00  0.00           C  
ATOM   3233  CG  ASN B 199      28.213  37.582  -0.050  1.00  0.00           C  
ATOM   3234  OD1 ASN B 199      27.844  36.690   0.725  1.00  0.00           O  
ATOM   3235  ND2 ASN B 199      28.993  37.350  -1.082  1.00  0.00           N  
ATOM   3236  H   ASN B 199      25.591  38.911  -1.365  1.00  0.00           H  
ATOM   3237  HA  ASN B 199      26.226  38.476   1.515  1.00  0.00           H  
ATOM   3238 1HB  ASN B 199      27.886  39.539  -0.793  1.00  0.00           H  
ATOM   3239 2HB  ASN B 199      28.445  39.473   0.872  1.00  0.00           H  
ATOM   3240 1HD2 ASN B 199      29.315  36.420  -1.269  1.00  0.00           H  
ATOM   3241 2HD2 ASN B 199      29.269  38.102  -1.682  1.00  0.00           H  
ATOM   3242  N   LYS B 200      25.033  41.149   0.513  1.00  0.00           N  
ATOM   3243  CA  LYS B 200      24.741  42.535   0.842  1.00  0.00           C  
ATOM   3244  C   LYS B 200      23.645  42.612   1.901  1.00  0.00           C  
ATOM   3245  O   LYS B 200      22.470  42.359   1.617  1.00  0.00           O  
ATOM   3246  CB  LYS B 200      24.362  43.313  -0.418  1.00  0.00           C  
ATOM   3247  CG  LYS B 200      24.127  44.807  -0.197  1.00  0.00           C  
ATOM   3248  CD  LYS B 200      23.774  45.515  -1.523  1.00  0.00           C  
ATOM   3249  CE  LYS B 200      23.517  47.012  -1.314  1.00  0.00           C  
ATOM   3250  NZ  LYS B 200      23.163  47.688  -2.579  1.00  0.00           N  
ATOM   3251  H   LYS B 200      24.451  40.645  -0.134  1.00  0.00           H  
ATOM   3252  HA  LYS B 200      25.636  42.992   1.263  1.00  0.00           H  
ATOM   3253 1HB  LYS B 200      25.136  43.195  -1.175  1.00  0.00           H  
ATOM   3254 2HB  LYS B 200      23.439  42.910  -0.821  1.00  0.00           H  
ATOM   3255 1HG  LYS B 200      23.308  44.941   0.514  1.00  0.00           H  
ATOM   3256 2HG  LYS B 200      25.026  45.257   0.223  1.00  0.00           H  
ATOM   3257 1HD  LYS B 200      24.599  45.401  -2.231  1.00  0.00           H  
ATOM   3258 2HD  LYS B 200      22.885  45.053  -1.964  1.00  0.00           H  
ATOM   3259 1HE  LYS B 200      22.720  47.170  -0.592  1.00  0.00           H  
ATOM   3260 2HE  LYS B 200      24.427  47.453  -0.930  1.00  0.00           H  
ATOM   3261 1HZ  LYS B 200      23.058  48.707  -2.434  1.00  0.00           H  
ATOM   3262 2HZ  LYS B 200      23.894  47.565  -3.286  1.00  0.00           H  
ATOM   3263 3HZ  LYS B 200      22.316  47.306  -2.940  1.00  0.00           H  
ATOM   3264  N   TRP B 201      24.037  42.969   3.114  1.00  0.00           N  
ATOM   3265  CA  TRP B 201      23.108  43.023   4.228  1.00  0.00           C  
ATOM   3266  C   TRP B 201      22.974  44.440   4.742  1.00  0.00           C  
ATOM   3267  O   TRP B 201      23.941  45.209   4.746  1.00  0.00           O  
ATOM   3268  CB  TRP B 201      23.591  42.140   5.389  1.00  0.00           C  
ATOM   3269  CG  TRP B 201      23.598  40.653   5.131  1.00  0.00           C  
ATOM   3270  CD1 TRP B 201      24.584  39.921   4.556  1.00  0.00           C  
ATOM   3271  CD2 TRP B 201      22.559  39.724   5.469  1.00  0.00           C  
ATOM   3272  NE1 TRP B 201      24.212  38.597   4.499  1.00  0.00           N  
ATOM   3273  CE2 TRP B 201      22.977  38.467   5.045  1.00  0.00           C  
ATOM   3274  CE3 TRP B 201      21.340  39.859   6.078  1.00  0.00           C  
ATOM   3275  CZ2 TRP B 201      22.190  37.352   5.201  1.00  0.00           C  
ATOM   3276  CZ3 TRP B 201      20.542  38.750   6.240  1.00  0.00           C  
ATOM   3277  CH2 TRP B 201      20.957  37.528   5.803  1.00  0.00           C  
ATOM   3278  H   TRP B 201      25.015  43.174   3.274  1.00  0.00           H  
ATOM   3279  HA  TRP B 201      22.128  42.684   3.896  1.00  0.00           H  
ATOM   3280 1HB  TRP B 201      24.604  42.434   5.656  1.00  0.00           H  
ATOM   3281 2HB  TRP B 201      22.960  42.330   6.261  1.00  0.00           H  
ATOM   3282  HD1 TRP B 201      25.527  40.322   4.186  1.00  0.00           H  
ATOM   3283  HE1 TRP B 201      24.769  37.846   4.100  1.00  0.00           H  
ATOM   3284  HE3 TRP B 201      21.033  40.826   6.409  1.00  0.00           H  
ATOM   3285  HZ2 TRP B 201      22.506  36.366   4.867  1.00  0.00           H  
ATOM   3286  HZ3 TRP B 201      19.572  38.861   6.725  1.00  0.00           H  
ATOM   3287  HH2 TRP B 201      20.311  36.680   5.949  1.00  0.00           H  
ATOM   3288  N   THR B 202      21.788  44.755   5.216  1.00  0.00           N  
ATOM   3289  CA  THR B 202      21.499  46.010   5.872  1.00  0.00           C  
ATOM   3290  C   THR B 202      21.426  45.734   7.355  1.00  0.00           C  
ATOM   3291  O   THR B 202      20.758  44.783   7.746  1.00  0.00           O  
ATOM   3292  CB  THR B 202      20.162  46.570   5.376  1.00  0.00           C  
ATOM   3293  OG1 THR B 202      20.252  46.821   3.979  1.00  0.00           O  
ATOM   3294  CG2 THR B 202      19.791  47.830   6.110  1.00  0.00           C  
ATOM   3295  H   THR B 202      21.035  44.078   5.118  1.00  0.00           H  
ATOM   3296  HA  THR B 202      22.301  46.723   5.679  1.00  0.00           H  
ATOM   3297  HB  THR B 202      19.388  45.822   5.542  1.00  0.00           H  
ATOM   3298  HG1 THR B 202      20.340  45.986   3.507  1.00  0.00           H  
ATOM   3299 1HG2 THR B 202      18.840  48.195   5.738  1.00  0.00           H  
ATOM   3300 2HG2 THR B 202      19.704  47.622   7.179  1.00  0.00           H  
ATOM   3301 3HG2 THR B 202      20.558  48.582   5.947  1.00  0.00           H  
ATOM   3302  N   HIS B 203      22.127  46.529   8.173  1.00  0.00           N  
ATOM   3303  CA  HIS B 203      22.145  46.309   9.626  1.00  0.00           C  
ATOM   3304  C   HIS B 203      21.550  47.483  10.413  1.00  0.00           C  
ATOM   3305  O   HIS B 203      21.884  48.641  10.156  1.00  0.00           O  
ATOM   3306  CB  HIS B 203      23.582  46.085  10.099  1.00  0.00           C  
ATOM   3307  CG  HIS B 203      24.261  44.858   9.545  1.00  0.00           C  
ATOM   3308  ND1 HIS B 203      24.490  43.727  10.299  1.00  0.00           N  
ATOM   3309  CD2 HIS B 203      24.753  44.586   8.310  1.00  0.00           C  
ATOM   3310  CE1 HIS B 203      25.103  42.812   9.550  1.00  0.00           C  
ATOM   3311  NE2 HIS B 203      25.287  43.307   8.349  1.00  0.00           N  
ATOM   3312  H   HIS B 203      22.658  47.293   7.781  1.00  0.00           H  
ATOM   3313  HA  HIS B 203      21.572  45.421   9.869  1.00  0.00           H  
ATOM   3314 1HB  HIS B 203      24.185  46.955   9.849  1.00  0.00           H  
ATOM   3315 2HB  HIS B 203      23.580  45.994  11.191  1.00  0.00           H  
ATOM   3316  HD1 HIS B 203      24.489  43.677  11.335  1.00  0.00           H  
ATOM   3317  HD2 HIS B 203      24.800  45.169   7.387  1.00  0.00           H  
ATOM   3318  HE1 HIS B 203      25.374  41.846   9.971  1.00  0.00           H  
ATOM   3319  N   VAL B 204      20.695  47.167  11.391  1.00  0.00           N  
ATOM   3320  CA  VAL B 204      20.044  48.150  12.262  1.00  0.00           C  
ATOM   3321  C   VAL B 204      20.294  47.871  13.746  1.00  0.00           C  
ATOM   3322  O   VAL B 204      19.991  46.785  14.239  1.00  0.00           O  
ATOM   3323  CB  VAL B 204      18.509  48.130  12.033  1.00  0.00           C  
ATOM   3324  CG1 VAL B 204      17.831  49.131  12.941  1.00  0.00           C  
ATOM   3325  CG2 VAL B 204      18.185  48.423  10.576  1.00  0.00           C  
ATOM   3326  H   VAL B 204      20.470  46.180  11.516  1.00  0.00           H  
ATOM   3327  HA  VAL B 204      20.432  49.140  12.020  1.00  0.00           H  
ATOM   3328  HB  VAL B 204      18.126  47.156  12.287  1.00  0.00           H  
ATOM   3329 1HG1 VAL B 204      16.769  49.093  12.776  1.00  0.00           H  
ATOM   3330 2HG1 VAL B 204      18.045  48.892  13.987  1.00  0.00           H  
ATOM   3331 3HG1 VAL B 204      18.199  50.130  12.715  1.00  0.00           H  
ATOM   3332 1HG2 VAL B 204      17.105  48.394  10.430  1.00  0.00           H  
ATOM   3333 2HG2 VAL B 204      18.562  49.412  10.313  1.00  0.00           H  
ATOM   3334 3HG2 VAL B 204      18.655  47.676   9.936  1.00  0.00           H  
ATOM   3335  N   ASN B 205      20.819  48.849  14.484  1.00  0.00           N  
ATOM   3336  CA  ASN B 205      21.043  48.603  15.906  1.00  0.00           C  
ATOM   3337  C   ASN B 205      19.830  48.967  16.754  1.00  0.00           C  
ATOM   3338  O   ASN B 205      19.222  50.022  16.560  1.00  0.00           O  
ATOM   3339  CB  ASN B 205      22.267  49.325  16.413  1.00  0.00           C  
ATOM   3340  CG  ASN B 205      23.534  48.784  15.827  1.00  0.00           C  
ATOM   3341  OD1 ASN B 205      23.723  47.571  15.732  1.00  0.00           O  
ATOM   3342  ND2 ASN B 205      24.421  49.661  15.447  1.00  0.00           N  
ATOM   3343  H   ASN B 205      21.061  49.737  14.067  1.00  0.00           H  
ATOM   3344  HA  ASN B 205      21.221  47.543  16.038  1.00  0.00           H  
ATOM   3345 1HB  ASN B 205      22.190  50.384  16.189  1.00  0.00           H  
ATOM   3346 2HB  ASN B 205      22.312  49.222  17.497  1.00  0.00           H  
ATOM   3347 1HD2 ASN B 205      25.291  49.356  15.055  1.00  0.00           H  
ATOM   3348 2HD2 ASN B 205      24.237  50.637  15.550  1.00  0.00           H  
ATOM   3349  N   LEU B 206      19.486  48.090  17.692  1.00  0.00           N  
ATOM   3350  CA  LEU B 206      18.412  48.312  18.666  1.00  0.00           C  
ATOM   3351  C   LEU B 206      18.902  48.189  20.087  1.00  0.00           C  
ATOM   3352  O   LEU B 206      19.885  47.501  20.350  1.00  0.00           O  
ATOM   3353  CB  LEU B 206      17.278  47.310  18.561  1.00  0.00           C  
ATOM   3354  CG  LEU B 206      16.638  47.132  17.299  1.00  0.00           C  
ATOM   3355  CD1 LEU B 206      15.655  45.985  17.481  1.00  0.00           C  
ATOM   3356  CD2 LEU B 206      15.960  48.425  16.915  1.00  0.00           C  
ATOM   3357  H   LEU B 206      20.031  47.230  17.737  1.00  0.00           H  
ATOM   3358  HA  LEU B 206      18.016  49.316  18.523  1.00  0.00           H  
ATOM   3359 1HB  LEU B 206      17.635  46.355  18.875  1.00  0.00           H  
ATOM   3360 2HB  LEU B 206      16.494  47.613  19.253  1.00  0.00           H  
ATOM   3361  HG  LEU B 206      17.368  46.852  16.534  1.00  0.00           H  
ATOM   3362 1HD1 LEU B 206      15.139  45.766  16.580  1.00  0.00           H  
ATOM   3363 2HD1 LEU B 206      16.208  45.108  17.784  1.00  0.00           H  
ATOM   3364 3HD1 LEU B 206      14.930  46.246  18.260  1.00  0.00           H  
ATOM   3365 1HD2 LEU B 206      15.465  48.313  15.991  1.00  0.00           H  
ATOM   3366 2HD2 LEU B 206      15.230  48.693  17.684  1.00  0.00           H  
ATOM   3367 3HD2 LEU B 206      16.705  49.215  16.825  1.00  0.00           H  
ATOM   3368  N   SER B 207      18.161  48.785  21.010  1.00  0.00           N  
ATOM   3369  CA  SER B 207      18.407  48.605  22.441  1.00  0.00           C  
ATOM   3370  C   SER B 207      17.107  48.121  23.060  1.00  0.00           C  
ATOM   3371  O   SER B 207      16.801  48.382  24.225  1.00  0.00           O  
ATOM   3372  CB  SER B 207      18.861  49.890  23.073  1.00  0.00           C  
ATOM   3373  OG  SER B 207      20.066  50.339  22.500  1.00  0.00           O  
ATOM   3374  H   SER B 207      17.386  49.367  20.722  1.00  0.00           H  
ATOM   3375  HA  SER B 207      19.171  47.839  22.592  1.00  0.00           H  
ATOM   3376 1HB  SER B 207      18.085  50.651  22.957  1.00  0.00           H  
ATOM   3377 2HB  SER B 207      19.003  49.718  24.137  1.00  0.00           H  
ATOM   3378  HG  SER B 207      20.764  49.798  22.894  1.00  0.00           H  
ATOM   3379  N   SER B 208      16.341  47.430  22.225  1.00  0.00           N  
ATOM   3380  CA  SER B 208      15.032  46.877  22.532  1.00  0.00           C  
ATOM   3381  C   SER B 208      14.860  45.657  21.680  1.00  0.00           C  
ATOM   3382  O   SER B 208      15.692  45.365  20.824  1.00  0.00           O  
ATOM   3383  CB  SER B 208      13.906  47.786  22.115  1.00  0.00           C  
ATOM   3384  OG  SER B 208      13.810  47.799  20.706  1.00  0.00           O  
ATOM   3385  H   SER B 208      16.713  47.273  21.303  1.00  0.00           H  
ATOM   3386  HA  SER B 208      14.971  46.608  23.586  1.00  0.00           H  
ATOM   3387 1HB  SER B 208      12.967  47.441  22.548  1.00  0.00           H  
ATOM   3388 2HB  SER B 208      14.091  48.793  22.480  1.00  0.00           H  
ATOM   3389  HG  SER B 208      13.127  48.449  20.486  1.00  0.00           H  
ATOM   3390  N   THR B 209      13.749  44.984  21.858  1.00  0.00           N  
ATOM   3391  CA  THR B 209      13.462  43.794  21.087  1.00  0.00           C  
ATOM   3392  C   THR B 209      12.343  44.020  20.057  1.00  0.00           C  
ATOM   3393  O   THR B 209      11.594  43.094  19.696  1.00  0.00           O  
ATOM   3394  CB  THR B 209      13.173  42.631  22.031  1.00  0.00           C  
ATOM   3395  OG1 THR B 209      12.107  42.984  22.911  1.00  0.00           O  
ATOM   3396  CG2 THR B 209      14.412  42.270  22.840  1.00  0.00           C  
ATOM   3397  H   THR B 209      13.094  45.287  22.563  1.00  0.00           H  
ATOM   3398  HA  THR B 209      14.356  43.531  20.537  1.00  0.00           H  
ATOM   3399  HB  THR B 209      12.881  41.792  21.443  1.00  0.00           H  
ATOM   3400  HG1 THR B 209      11.666  42.182  23.210  1.00  0.00           H  
ATOM   3401 1HG2 THR B 209      14.182  41.425  23.492  1.00  0.00           H  
ATOM   3402 2HG2 THR B 209      15.219  41.996  22.167  1.00  0.00           H  
ATOM   3403 3HG2 THR B 209      14.719  43.122  23.444  1.00  0.00           H  
ATOM   3404  N   LYS B 210      12.228  45.284  19.596  1.00  0.00           N  
ATOM   3405  CA  LYS B 210      11.247  45.640  18.572  1.00  0.00           C  
ATOM   3406  C   LYS B 210      11.746  46.734  17.615  1.00  0.00           C  
ATOM   3407  O   LYS B 210      12.219  47.799  18.025  1.00  0.00           O  
ATOM   3408  CB  LYS B 210       9.933  46.072  19.220  1.00  0.00           C  
ATOM   3409  CG  LYS B 210       8.771  46.390  18.254  1.00  0.00           C  
ATOM   3410  CD  LYS B 210       7.488  46.736  19.058  1.00  0.00           C  
ATOM   3411  CE  LYS B 210       6.287  47.069  18.167  1.00  0.00           C  
ATOM   3412  NZ  LYS B 210       5.100  47.454  18.978  1.00  0.00           N  
ATOM   3413  H   LYS B 210      12.856  46.007  19.951  1.00  0.00           H  
ATOM   3414  HA  LYS B 210      11.049  44.754  17.973  1.00  0.00           H  
ATOM   3415 1HB  LYS B 210       9.591  45.282  19.888  1.00  0.00           H  
ATOM   3416 2HB  LYS B 210      10.110  46.959  19.827  1.00  0.00           H  
ATOM   3417 1HG  LYS B 210       9.047  47.241  17.627  1.00  0.00           H  
ATOM   3418 2HG  LYS B 210       8.588  45.535  17.604  1.00  0.00           H  
ATOM   3419 1HD  LYS B 210       7.224  45.885  19.690  1.00  0.00           H  
ATOM   3420 2HD  LYS B 210       7.689  47.591  19.703  1.00  0.00           H  
ATOM   3421 1HE  LYS B 210       6.547  47.896  17.506  1.00  0.00           H  
ATOM   3422 2HE  LYS B 210       6.031  46.211  17.575  1.00  0.00           H  
ATOM   3423 1HZ  LYS B 210       4.293  47.691  18.384  1.00  0.00           H  
ATOM   3424 2HZ  LYS B 210       4.841  46.697  19.586  1.00  0.00           H  
ATOM   3425 3HZ  LYS B 210       5.327  48.263  19.534  1.00  0.00           H  
ATOM   3426  N   LEU B 211      11.596  46.450  16.332  1.00  0.00           N  
ATOM   3427  CA  LEU B 211      11.971  47.327  15.231  1.00  0.00           C  
ATOM   3428  C   LEU B 211      10.897  47.414  14.200  1.00  0.00           C  
ATOM   3429  O   LEU B 211      10.337  46.398  13.816  1.00  0.00           O  
ATOM   3430  CB  LEU B 211      13.227  46.824  14.533  1.00  0.00           C  
ATOM   3431  CG  LEU B 211      13.586  47.478  13.204  1.00  0.00           C  
ATOM   3432  CD1 LEU B 211      13.965  48.944  13.393  1.00  0.00           C  
ATOM   3433  CD2 LEU B 211      14.725  46.695  12.611  1.00  0.00           C  
ATOM   3434  H   LEU B 211      11.209  45.533  16.099  1.00  0.00           H  
ATOM   3435  HA  LEU B 211      12.154  48.324  15.629  1.00  0.00           H  
ATOM   3436 1HB  LEU B 211      14.030  47.020  15.158  1.00  0.00           H  
ATOM   3437 2HB  LEU B 211      13.161  45.757  14.390  1.00  0.00           H  
ATOM   3438  HG  LEU B 211      12.729  47.438  12.529  1.00  0.00           H  
ATOM   3439 1HD1 LEU B 211      14.212  49.376  12.423  1.00  0.00           H  
ATOM   3440 2HD1 LEU B 211      13.137  49.492  13.823  1.00  0.00           H  
ATOM   3441 3HD1 LEU B 211      14.813  49.023  14.044  1.00  0.00           H  
ATOM   3442 1HD2 LEU B 211      15.010  47.112  11.659  1.00  0.00           H  
ATOM   3443 2HD2 LEU B 211      15.578  46.730  13.286  1.00  0.00           H  
ATOM   3444 3HD2 LEU B 211      14.402  45.669  12.478  1.00  0.00           H  
ATOM   3445  N   THR B 212      10.577  48.615  13.767  1.00  0.00           N  
ATOM   3446  CA  THR B 212       9.631  48.701  12.685  1.00  0.00           C  
ATOM   3447  C   THR B 212      10.313  49.253  11.458  1.00  0.00           C  
ATOM   3448  O   THR B 212      11.004  50.272  11.522  1.00  0.00           O  
ATOM   3449  CB  THR B 212       8.425  49.562  13.052  1.00  0.00           C  
ATOM   3450  OG1 THR B 212       7.780  48.993  14.185  1.00  0.00           O  
ATOM   3451  CG2 THR B 212       7.443  49.601  11.894  1.00  0.00           C  
ATOM   3452  H   THR B 212      11.020  49.443  14.140  1.00  0.00           H  
ATOM   3453  HA  THR B 212       9.271  47.706  12.439  1.00  0.00           H  
ATOM   3454  HB  THR B 212       8.749  50.572  13.289  1.00  0.00           H  
ATOM   3455  HG1 THR B 212       7.157  49.630  14.538  1.00  0.00           H  
ATOM   3456 1HG2 THR B 212       6.579  50.204  12.168  1.00  0.00           H  
ATOM   3457 2HG2 THR B 212       7.918  50.036  11.018  1.00  0.00           H  
ATOM   3458 3HG2 THR B 212       7.115  48.588  11.658  1.00  0.00           H  
ATOM   3459  N   LEU B 213      10.123  48.556  10.350  1.00  0.00           N  
ATOM   3460  CA  LEU B 213      10.626  48.981   9.065  1.00  0.00           C  
ATOM   3461  C   LEU B 213       9.441  49.472   8.269  1.00  0.00           C  
ATOM   3462  O   LEU B 213       8.378  48.862   8.296  1.00  0.00           O  
ATOM   3463  CB  LEU B 213      11.303  47.813   8.363  1.00  0.00           C  
ATOM   3464  CG  LEU B 213      12.470  47.212   9.106  1.00  0.00           C  
ATOM   3465  CD1 LEU B 213      12.933  45.949   8.395  1.00  0.00           C  
ATOM   3466  CD2 LEU B 213      13.597  48.256   9.168  1.00  0.00           C  
ATOM   3467  H   LEU B 213       9.560  47.710  10.406  1.00  0.00           H  
ATOM   3468  HA  LEU B 213      11.335  49.796   9.197  1.00  0.00           H  
ATOM   3469 1HB  LEU B 213      10.568  47.031   8.222  1.00  0.00           H  
ATOM   3470 2HB  LEU B 213      11.649  48.143   7.383  1.00  0.00           H  
ATOM   3471  HG  LEU B 213      12.163  46.938  10.118  1.00  0.00           H  
ATOM   3472 1HD1 LEU B 213      13.773  45.514   8.935  1.00  0.00           H  
ATOM   3473 2HD1 LEU B 213      12.113  45.232   8.364  1.00  0.00           H  
ATOM   3474 3HD1 LEU B 213      13.244  46.195   7.380  1.00  0.00           H  
ATOM   3475 1HD2 LEU B 213      14.452  47.851   9.689  1.00  0.00           H  
ATOM   3476 2HD2 LEU B 213      13.896  48.524   8.155  1.00  0.00           H  
ATOM   3477 3HD2 LEU B 213      13.240  49.148   9.691  1.00  0.00           H  
ATOM   3478  N   LEU B 214       9.587  50.555   7.537  1.00  0.00           N  
ATOM   3479  CA  LEU B 214       8.443  51.027   6.769  1.00  0.00           C  
ATOM   3480  C   LEU B 214       8.434  50.342   5.438  1.00  0.00           C  
ATOM   3481  O   LEU B 214       9.499  50.078   4.896  1.00  0.00           O  
ATOM   3482  CB  LEU B 214       8.505  52.523   6.583  1.00  0.00           C  
ATOM   3483  CG  LEU B 214       8.602  53.285   7.844  1.00  0.00           C  
ATOM   3484  CD1 LEU B 214       8.775  54.734   7.502  1.00  0.00           C  
ATOM   3485  CD2 LEU B 214       7.360  53.012   8.695  1.00  0.00           C  
ATOM   3486  H   LEU B 214      10.465  51.050   7.517  1.00  0.00           H  
ATOM   3487  HA  LEU B 214       7.525  50.776   7.297  1.00  0.00           H  
ATOM   3488 1HB  LEU B 214       9.355  52.767   5.976  1.00  0.00           H  
ATOM   3489 2HB  LEU B 214       7.602  52.845   6.069  1.00  0.00           H  
ATOM   3490  HG  LEU B 214       9.487  52.968   8.397  1.00  0.00           H  
ATOM   3491 1HD1 LEU B 214       8.866  55.315   8.419  1.00  0.00           H  
ATOM   3492 2HD1 LEU B 214       9.668  54.862   6.900  1.00  0.00           H  
ATOM   3493 3HD1 LEU B 214       7.908  55.076   6.940  1.00  0.00           H  
ATOM   3494 1HD2 LEU B 214       7.426  53.565   9.631  1.00  0.00           H  
ATOM   3495 2HD2 LEU B 214       6.463  53.320   8.153  1.00  0.00           H  
ATOM   3496 3HD2 LEU B 214       7.298  51.946   8.912  1.00  0.00           H  
ATOM   3497  N   GLN B 215       7.260  50.119   4.856  1.00  0.00           N  
ATOM   3498  CA  GLN B 215       7.207  49.481   3.547  1.00  0.00           C  
ATOM   3499  C   GLN B 215       8.022  50.236   2.513  1.00  0.00           C  
ATOM   3500  O   GLN B 215       8.663  49.641   1.657  1.00  0.00           O  
ATOM   3501  CB  GLN B 215       5.761  49.346   3.111  1.00  0.00           C  
ATOM   3502  CG  GLN B 215       5.541  48.621   1.830  1.00  0.00           C  
ATOM   3503  CD  GLN B 215       4.057  48.488   1.553  1.00  0.00           C  
ATOM   3504  OE1 GLN B 215       3.235  48.663   2.484  1.00  0.00           O  
ATOM   3505  NE2 GLN B 215       3.706  48.186   0.303  1.00  0.00           N  
ATOM   3506  H   GLN B 215       6.377  50.355   5.317  1.00  0.00           H  
ATOM   3507  HA  GLN B 215       7.643  48.498   3.633  1.00  0.00           H  
ATOM   3508 1HB  GLN B 215       5.208  48.814   3.884  1.00  0.00           H  
ATOM   3509 2HB  GLN B 215       5.315  50.337   3.022  1.00  0.00           H  
ATOM   3510 1HG  GLN B 215       6.005  49.184   1.018  1.00  0.00           H  
ATOM   3511 2HG  GLN B 215       5.974  47.625   1.894  1.00  0.00           H  
ATOM   3512 1HE2 GLN B 215       2.741  48.082   0.055  1.00  0.00           H  
ATOM   3513 2HE2 GLN B 215       4.410  48.059  -0.398  1.00  0.00           H  
ATOM   3514  N   ARG B 216       8.038  51.554   2.611  1.00  0.00           N  
ATOM   3515  CA  ARG B 216       8.772  52.373   1.667  1.00  0.00           C  
ATOM   3516  C   ARG B 216      10.299  52.208   1.748  1.00  0.00           C  
ATOM   3517  O   ARG B 216      11.017  52.661   0.857  1.00  0.00           O  
ATOM   3518  CB  ARG B 216       8.431  53.839   1.860  1.00  0.00           C  
ATOM   3519  CG  ARG B 216       8.933  54.482   3.161  1.00  0.00           C  
ATOM   3520  CD  ARG B 216       8.576  55.933   3.194  1.00  0.00           C  
ATOM   3521  NE  ARG B 216       8.915  56.586   4.448  1.00  0.00           N  
ATOM   3522  CZ  ARG B 216      10.139  57.073   4.741  1.00  0.00           C  
ATOM   3523  NH1 ARG B 216      11.121  56.934   3.875  1.00  0.00           N  
ATOM   3524  NH2 ARG B 216      10.357  57.697   5.889  1.00  0.00           N  
ATOM   3525  H   ARG B 216       7.510  51.993   3.350  1.00  0.00           H  
ATOM   3526  HA  ARG B 216       8.458  52.085   0.664  1.00  0.00           H  
ATOM   3527 1HB  ARG B 216       8.844  54.414   1.033  1.00  0.00           H  
ATOM   3528 2HB  ARG B 216       7.349  53.959   1.831  1.00  0.00           H  
ATOM   3529 1HG  ARG B 216       8.468  53.990   4.007  1.00  0.00           H  
ATOM   3530 2HG  ARG B 216      10.017  54.385   3.233  1.00  0.00           H  
ATOM   3531 1HD  ARG B 216       9.102  56.448   2.393  1.00  0.00           H  
ATOM   3532 2HD  ARG B 216       7.501  56.037   3.041  1.00  0.00           H  
ATOM   3533  HE  ARG B 216       8.179  56.711   5.131  1.00  0.00           H  
ATOM   3534 1HH1 ARG B 216      10.957  56.459   2.997  1.00  0.00           H  
ATOM   3535 2HH1 ARG B 216      12.038  57.302   4.086  1.00  0.00           H  
ATOM   3536 1HH2 ARG B 216       9.607  57.840   6.553  1.00  0.00           H  
ATOM   3537 2HH2 ARG B 216      11.276  58.065   6.091  1.00  0.00           H  
ATOM   3538  N   LYS B 217      10.811  51.607   2.820  1.00  0.00           N  
ATOM   3539  CA  LYS B 217      12.248  51.448   2.981  1.00  0.00           C  
ATOM   3540  C   LYS B 217      12.795  50.173   2.357  1.00  0.00           C  
ATOM   3541  O   LYS B 217      14.010  49.959   2.362  1.00  0.00           O  
ATOM   3542  CB  LYS B 217      12.642  51.477   4.456  1.00  0.00           C  
ATOM   3543  CG  LYS B 217      12.482  52.819   5.130  1.00  0.00           C  
ATOM   3544  CD  LYS B 217      13.009  52.773   6.564  1.00  0.00           C  
ATOM   3545  CE  LYS B 217      12.952  54.144   7.220  1.00  0.00           C  
ATOM   3546  NZ  LYS B 217      13.506  54.125   8.613  1.00  0.00           N  
ATOM   3547  H   LYS B 217      10.201  51.206   3.528  1.00  0.00           H  
ATOM   3548  HA  LYS B 217      12.737  52.285   2.486  1.00  0.00           H  
ATOM   3549 1HB  LYS B 217      12.026  50.757   5.001  1.00  0.00           H  
ATOM   3550 2HB  LYS B 217      13.679  51.164   4.561  1.00  0.00           H  
ATOM   3551 1HG  LYS B 217      13.039  53.569   4.570  1.00  0.00           H  
ATOM   3552 2HG  LYS B 217      11.442  53.101   5.129  1.00  0.00           H  
ATOM   3553 1HD  LYS B 217      12.408  52.076   7.151  1.00  0.00           H  
ATOM   3554 2HD  LYS B 217      14.039  52.421   6.564  1.00  0.00           H  
ATOM   3555 1HE  LYS B 217      13.524  54.849   6.621  1.00  0.00           H  
ATOM   3556 2HE  LYS B 217      11.921  54.471   7.259  1.00  0.00           H  
ATOM   3557 1HZ  LYS B 217      13.447  55.052   9.011  1.00  0.00           H  
ATOM   3558 2HZ  LYS B 217      12.974  53.483   9.186  1.00  0.00           H  
ATOM   3559 3HZ  LYS B 217      14.474  53.833   8.589  1.00  0.00           H  
ATOM   3560  N   LEU B 218      11.927  49.318   1.827  1.00  0.00           N  
ATOM   3561  CA  LEU B 218      12.400  48.052   1.270  1.00  0.00           C  
ATOM   3562  C   LEU B 218      11.637  47.723  -0.013  1.00  0.00           C  
ATOM   3563  O   LEU B 218      10.574  48.273  -0.277  1.00  0.00           O  
ATOM   3564  CB  LEU B 218      12.376  46.958   2.377  1.00  0.00           C  
ATOM   3565  CG  LEU B 218      11.022  46.457   2.919  1.00  0.00           C  
ATOM   3566  CD1 LEU B 218      11.197  45.075   3.572  1.00  0.00           C  
ATOM   3567  CD2 LEU B 218      10.534  47.416   3.928  1.00  0.00           C  
ATOM   3568  H   LEU B 218      10.925  49.532   1.816  1.00  0.00           H  
ATOM   3569  HA  LEU B 218      13.443  48.172   0.986  1.00  0.00           H  
ATOM   3570 1HB  LEU B 218      12.894  46.107   2.011  1.00  0.00           H  
ATOM   3571 2HB  LEU B 218      12.934  47.337   3.231  1.00  0.00           H  
ATOM   3572  HG  LEU B 218      10.303  46.375   2.102  1.00  0.00           H  
ATOM   3573 1HD1 LEU B 218      10.235  44.738   3.960  1.00  0.00           H  
ATOM   3574 2HD1 LEU B 218      11.560  44.365   2.835  1.00  0.00           H  
ATOM   3575 3HD1 LEU B 218      11.912  45.148   4.390  1.00  0.00           H  
ATOM   3576 1HD2 LEU B 218       9.589  47.083   4.321  1.00  0.00           H  
ATOM   3577 2HD2 LEU B 218      11.250  47.500   4.742  1.00  0.00           H  
ATOM   3578 3HD2 LEU B 218      10.410  48.384   3.454  1.00  0.00           H  
ATOM   3579  N   GLN B 219      12.213  46.886  -0.864  1.00  0.00           N  
ATOM   3580  CA  GLN B 219      11.611  46.692  -2.183  1.00  0.00           C  
ATOM   3581  C   GLN B 219      10.228  46.034  -2.148  1.00  0.00           C  
ATOM   3582  O   GLN B 219       9.978  45.173  -1.300  1.00  0.00           O  
ATOM   3583  CB  GLN B 219      12.542  45.873  -3.092  1.00  0.00           C  
ATOM   3584  CG  GLN B 219      13.855  46.573  -3.456  1.00  0.00           C  
ATOM   3585  CD  GLN B 219      13.669  47.878  -4.216  1.00  0.00           C  
ATOM   3586  OE1 GLN B 219      12.950  47.942  -5.223  1.00  0.00           O  
ATOM   3587  NE2 GLN B 219      14.322  48.935  -3.734  1.00  0.00           N  
ATOM   3588  H   GLN B 219      13.065  46.396  -0.601  1.00  0.00           H  
ATOM   3589  HA  GLN B 219      11.538  47.684  -2.610  1.00  0.00           H  
ATOM   3590 1HB  GLN B 219      12.811  44.949  -2.583  1.00  0.00           H  
ATOM   3591 2HB  GLN B 219      12.018  45.596  -4.010  1.00  0.00           H  
ATOM   3592 1HG  GLN B 219      14.405  46.782  -2.542  1.00  0.00           H  
ATOM   3593 2HG  GLN B 219      14.432  45.912  -4.091  1.00  0.00           H  
ATOM   3594 1HE2 GLN B 219      14.247  49.824  -4.190  1.00  0.00           H  
ATOM   3595 2HE2 GLN B 219      14.893  48.841  -2.919  1.00  0.00           H  
ATOM   3596  N   PRO B 220       9.298  46.458  -3.040  1.00  0.00           N  
ATOM   3597  CA  PRO B 220       7.972  45.902  -3.239  1.00  0.00           C  
ATOM   3598  C   PRO B 220       8.107  44.576  -3.930  1.00  0.00           C  
ATOM   3599  O   PRO B 220       9.113  44.333  -4.600  1.00  0.00           O  
ATOM   3600  CB  PRO B 220       7.286  46.933  -4.113  1.00  0.00           C  
ATOM   3601  CG  PRO B 220       8.404  47.534  -4.921  1.00  0.00           C  
ATOM   3602  CD  PRO B 220       9.604  47.557  -3.996  1.00  0.00           C  
ATOM   3603  HA  PRO B 220       7.464  45.792  -2.269  1.00  0.00           H  
ATOM   3604 1HB  PRO B 220       6.517  46.441  -4.727  1.00  0.00           H  
ATOM   3605 2HB  PRO B 220       6.768  47.665  -3.478  1.00  0.00           H  
ATOM   3606 1HG  PRO B 220       8.581  46.920  -5.815  1.00  0.00           H  
ATOM   3607 2HG  PRO B 220       8.118  48.535  -5.275  1.00  0.00           H  
ATOM   3608 1HD  PRO B 220      10.497  47.349  -4.601  1.00  0.00           H  
ATOM   3609 2HD  PRO B 220       9.656  48.526  -3.465  1.00  0.00           H  
ATOM   3610  N   ALA B 221       7.108  43.724  -3.763  1.00  0.00           N  
ATOM   3611  CA  ALA B 221       7.088  42.387  -4.343  1.00  0.00           C  
ATOM   3612  C   ALA B 221       8.457  41.742  -4.232  1.00  0.00           C  
ATOM   3613  O   ALA B 221       9.010  41.261  -5.225  1.00  0.00           O  
ATOM   3614  CB  ALA B 221       6.661  42.453  -5.794  1.00  0.00           C  
ATOM   3615  H   ALA B 221       6.298  44.015  -3.229  1.00  0.00           H  
ATOM   3616  HA  ALA B 221       6.382  41.781  -3.771  1.00  0.00           H  
ATOM   3617 1HB  ALA B 221       6.640  41.454  -6.211  1.00  0.00           H  
ATOM   3618 2HB  ALA B 221       5.669  42.900  -5.856  1.00  0.00           H  
ATOM   3619 3HB  ALA B 221       7.374  43.063  -6.350  1.00  0.00           H  
ATOM   3620  N   ALA B 222       8.983  41.678  -3.015  1.00  0.00           N  
ATOM   3621  CA  ALA B 222      10.320  41.171  -2.823  1.00  0.00           C  
ATOM   3622  C   ALA B 222      10.388  40.284  -1.621  1.00  0.00           C  
ATOM   3623  O   ALA B 222       9.709  40.483  -0.612  1.00  0.00           O  
ATOM   3624  CB  ALA B 222      11.286  42.321  -2.655  1.00  0.00           C  
ATOM   3625  H   ALA B 222       8.478  42.079  -2.229  1.00  0.00           H  
ATOM   3626  HA  ALA B 222      10.599  40.581  -3.696  1.00  0.00           H  
ATOM   3627 1HB  ALA B 222      12.289  41.937  -2.515  1.00  0.00           H  
ATOM   3628 2HB  ALA B 222      11.252  42.959  -3.539  1.00  0.00           H  
ATOM   3629 3HB  ALA B 222      10.992  42.892  -1.787  1.00  0.00           H  
ATOM   3630  N   MET B 223      11.219  39.276  -1.732  1.00  0.00           N  
ATOM   3631  CA  MET B 223      11.368  38.353  -0.648  1.00  0.00           C  
ATOM   3632  C   MET B 223      12.622  38.703   0.105  1.00  0.00           C  
ATOM   3633  O   MET B 223      13.682  38.912  -0.497  1.00  0.00           O  
ATOM   3634  CB  MET B 223      11.343  36.948  -1.223  1.00  0.00           C  
ATOM   3635  CG  MET B 223      11.423  35.848  -0.256  1.00  0.00           C  
ATOM   3636  SD  MET B 223      11.270  34.260  -1.098  1.00  0.00           S  
ATOM   3637  CE  MET B 223       9.455  34.176  -1.379  1.00  0.00           C  
ATOM   3638  H   MET B 223      11.753  39.141  -2.582  1.00  0.00           H  
ATOM   3639  HA  MET B 223      10.537  38.457   0.037  1.00  0.00           H  
ATOM   3640 1HB  MET B 223      10.425  36.808  -1.787  1.00  0.00           H  
ATOM   3641 2HB  MET B 223      12.168  36.827  -1.923  1.00  0.00           H  
ATOM   3642 1HG  MET B 223      12.380  35.880   0.271  1.00  0.00           H  
ATOM   3643 2HG  MET B 223      10.628  35.954   0.467  1.00  0.00           H  
ATOM   3644 1HE  MET B 223       9.207  33.250  -1.903  1.00  0.00           H  
ATOM   3645 2HE  MET B 223       8.926  34.209  -0.432  1.00  0.00           H  
ATOM   3646 3HE  MET B 223       9.147  35.017  -1.999  1.00  0.00           H  
ATOM   3647  N   TYR B 224      12.469  38.830   1.418  1.00  0.00           N  
ATOM   3648  CA  TYR B 224      13.550  39.182   2.321  1.00  0.00           C  
ATOM   3649  C   TYR B 224      13.890  38.130   3.339  1.00  0.00           C  
ATOM   3650  O   TYR B 224      13.025  37.399   3.837  1.00  0.00           O  
ATOM   3651  CB  TYR B 224      13.267  40.496   3.042  1.00  0.00           C  
ATOM   3652  CG  TYR B 224      13.468  41.730   2.211  1.00  0.00           C  
ATOM   3653  CD1 TYR B 224      12.525  42.219   1.310  1.00  0.00           C  
ATOM   3654  CD2 TYR B 224      14.662  42.394   2.384  1.00  0.00           C  
ATOM   3655  CE1 TYR B 224      12.816  43.391   0.585  1.00  0.00           C  
ATOM   3656  CE2 TYR B 224      14.949  43.531   1.675  1.00  0.00           C  
ATOM   3657  CZ  TYR B 224      14.046  44.038   0.779  1.00  0.00           C  
ATOM   3658  OH  TYR B 224      14.369  45.199   0.089  1.00  0.00           O  
ATOM   3659  H   TYR B 224      11.549  38.654   1.816  1.00  0.00           H  
ATOM   3660  HA  TYR B 224      14.448  39.331   1.722  1.00  0.00           H  
ATOM   3661 1HB  TYR B 224      12.230  40.488   3.390  1.00  0.00           H  
ATOM   3662 2HB  TYR B 224      13.909  40.570   3.921  1.00  0.00           H  
ATOM   3663  HD1 TYR B 224      11.572  41.704   1.171  1.00  0.00           H  
ATOM   3664  HD2 TYR B 224      15.386  42.003   3.095  1.00  0.00           H  
ATOM   3665  HE1 TYR B 224      12.089  43.795  -0.120  1.00  0.00           H  
ATOM   3666  HE2 TYR B 224      15.904  44.034   1.830  1.00  0.00           H  
ATOM   3667  HH  TYR B 224      15.281  45.445   0.291  1.00  0.00           H  
ATOM   3668  N   GLU B 225      15.174  38.112   3.671  1.00  0.00           N  
ATOM   3669  CA  GLU B 225      15.719  37.291   4.736  1.00  0.00           C  
ATOM   3670  C   GLU B 225      16.114  38.192   5.881  1.00  0.00           C  
ATOM   3671  O   GLU B 225      16.843  39.167   5.667  1.00  0.00           O  
ATOM   3672  CB  GLU B 225      16.960  36.538   4.275  1.00  0.00           C  
ATOM   3673  CG  GLU B 225      17.533  35.642   5.343  1.00  0.00           C  
ATOM   3674  CD  GLU B 225      18.654  34.780   4.893  1.00  0.00           C  
ATOM   3675  OE1 GLU B 225      18.950  34.778   3.725  1.00  0.00           O  
ATOM   3676  OE2 GLU B 225      19.239  34.104   5.734  1.00  0.00           O  
ATOM   3677  H   GLU B 225      15.804  38.738   3.165  1.00  0.00           H  
ATOM   3678  HA  GLU B 225      14.959  36.589   5.086  1.00  0.00           H  
ATOM   3679 1HB  GLU B 225      16.724  35.946   3.402  1.00  0.00           H  
ATOM   3680 2HB  GLU B 225      17.730  37.256   3.989  1.00  0.00           H  
ATOM   3681 1HG  GLU B 225      17.885  36.259   6.168  1.00  0.00           H  
ATOM   3682 2HG  GLU B 225      16.731  35.020   5.713  1.00  0.00           H  
ATOM   3683  N   ILE B 226      15.672  37.874   7.094  1.00  0.00           N  
ATOM   3684  CA  ILE B 226      16.051  38.707   8.227  1.00  0.00           C  
ATOM   3685  C   ILE B 226      16.508  37.866   9.384  1.00  0.00           C  
ATOM   3686  O   ILE B 226      15.970  36.784   9.636  1.00  0.00           O  
ATOM   3687  CB  ILE B 226      14.892  39.620   8.639  1.00  0.00           C  
ATOM   3688  CG1 ILE B 226      15.290  40.558   9.715  1.00  0.00           C  
ATOM   3689  CG2 ILE B 226      13.743  38.785   9.122  1.00  0.00           C  
ATOM   3690  CD1 ILE B 226      14.328  41.725   9.813  1.00  0.00           C  
ATOM   3691  H   ILE B 226      15.042  37.083   7.221  1.00  0.00           H  
ATOM   3692  HA  ILE B 226      16.880  39.332   7.931  1.00  0.00           H  
ATOM   3693  HB  ILE B 226      14.586  40.218   7.784  1.00  0.00           H  
ATOM   3694 1HG1 ILE B 226      15.296  40.030  10.666  1.00  0.00           H  
ATOM   3695 2HG1 ILE B 226      16.277  40.933   9.532  1.00  0.00           H  
ATOM   3696 1HG2 ILE B 226      12.929  39.427   9.408  1.00  0.00           H  
ATOM   3697 2HG2 ILE B 226      13.422  38.132   8.334  1.00  0.00           H  
ATOM   3698 3HG2 ILE B 226      14.056  38.205   9.969  1.00  0.00           H  
ATOM   3699 1HD1 ILE B 226      14.626  42.390  10.601  1.00  0.00           H  
ATOM   3700 2HD1 ILE B 226      14.330  42.268   8.869  1.00  0.00           H  
ATOM   3701 3HD1 ILE B 226      13.325  41.357  10.020  1.00  0.00           H  
ATOM   3702  N   LYS B 227      17.523  38.353  10.082  1.00  0.00           N  
ATOM   3703  CA  LYS B 227      18.070  37.664  11.245  1.00  0.00           C  
ATOM   3704  C   LYS B 227      18.593  38.635  12.285  1.00  0.00           C  
ATOM   3705  O   LYS B 227      18.870  39.788  11.968  1.00  0.00           O  
ATOM   3706  CB  LYS B 227      19.144  36.695  10.781  1.00  0.00           C  
ATOM   3707  CG  LYS B 227      20.289  37.323  10.017  1.00  0.00           C  
ATOM   3708  CD  LYS B 227      21.262  36.228   9.556  1.00  0.00           C  
ATOM   3709  CE  LYS B 227      22.522  36.780   8.913  1.00  0.00           C  
ATOM   3710  NZ  LYS B 227      23.402  35.676   8.378  1.00  0.00           N  
ATOM   3711  H   LYS B 227      17.930  39.236   9.777  1.00  0.00           H  
ATOM   3712  HA  LYS B 227      17.285  37.076  11.705  1.00  0.00           H  
ATOM   3713 1HB  LYS B 227      19.558  36.175  11.651  1.00  0.00           H  
ATOM   3714 2HB  LYS B 227      18.696  35.938  10.135  1.00  0.00           H  
ATOM   3715 1HG  LYS B 227      19.886  37.829   9.138  1.00  0.00           H  
ATOM   3716 2HG  LYS B 227      20.777  38.056  10.607  1.00  0.00           H  
ATOM   3717 1HD  LYS B 227      21.545  35.618  10.408  1.00  0.00           H  
ATOM   3718 2HD  LYS B 227      20.752  35.583   8.834  1.00  0.00           H  
ATOM   3719 1HE  LYS B 227      22.257  37.433   8.126  1.00  0.00           H  
ATOM   3720 2HE  LYS B 227      23.064  37.342   9.627  1.00  0.00           H  
ATOM   3721 1HZ  LYS B 227      24.226  36.084   7.957  1.00  0.00           H  
ATOM   3722 2HZ  LYS B 227      23.679  35.053   9.125  1.00  0.00           H  
ATOM   3723 3HZ  LYS B 227      22.894  35.144   7.685  1.00  0.00           H  
ATOM   3724  N   VAL B 228      18.707  38.195  13.539  1.00  0.00           N  
ATOM   3725  CA  VAL B 228      19.239  39.104  14.560  1.00  0.00           C  
ATOM   3726  C   VAL B 228      20.351  38.478  15.389  1.00  0.00           C  
ATOM   3727  O   VAL B 228      20.440  37.253  15.532  1.00  0.00           O  
ATOM   3728  CB  VAL B 228      18.127  39.545  15.542  1.00  0.00           C  
ATOM   3729  CG1 VAL B 228      17.029  40.304  14.873  1.00  0.00           C  
ATOM   3730  CG2 VAL B 228      17.559  38.398  16.108  1.00  0.00           C  
ATOM   3731  H   VAL B 228      18.435  37.241  13.779  1.00  0.00           H  
ATOM   3732  HA  VAL B 228      19.638  39.981  14.060  1.00  0.00           H  
ATOM   3733  HB  VAL B 228      18.576  40.181  16.314  1.00  0.00           H  
ATOM   3734 1HG1 VAL B 228      16.283  40.588  15.608  1.00  0.00           H  
ATOM   3735 2HG1 VAL B 228      17.430  41.154  14.430  1.00  0.00           H  
ATOM   3736 3HG1 VAL B 228      16.566  39.689  14.108  1.00  0.00           H  
ATOM   3737 1HG2 VAL B 228      16.794  38.682  16.832  1.00  0.00           H  
ATOM   3738 2HG2 VAL B 228      17.115  37.785  15.325  1.00  0.00           H  
ATOM   3739 3HG2 VAL B 228      18.352  37.863  16.577  1.00  0.00           H  
ATOM   3740  N   ARG B 229      21.167  39.328  15.998  1.00  0.00           N  
ATOM   3741  CA  ARG B 229      22.204  38.867  16.928  1.00  0.00           C  
ATOM   3742  C   ARG B 229      22.440  39.882  18.053  1.00  0.00           C  
ATOM   3743  O   ARG B 229      22.006  41.032  17.951  1.00  0.00           O  
ATOM   3744  CB  ARG B 229      23.491  38.588  16.210  1.00  0.00           C  
ATOM   3745  CG  ARG B 229      24.057  39.751  15.597  1.00  0.00           C  
ATOM   3746  CD  ARG B 229      25.361  39.470  14.992  1.00  0.00           C  
ATOM   3747  NE  ARG B 229      25.904  40.648  14.340  1.00  0.00           N  
ATOM   3748  CZ  ARG B 229      27.110  40.762  13.809  1.00  0.00           C  
ATOM   3749  NH1 ARG B 229      27.978  39.763  13.835  1.00  0.00           N  
ATOM   3750  NH2 ARG B 229      27.393  41.924  13.253  1.00  0.00           N  
ATOM   3751  H   ARG B 229      21.080  40.316  15.759  1.00  0.00           H  
ATOM   3752  HA  ARG B 229      21.872  37.933  17.379  1.00  0.00           H  
ATOM   3753 1HB  ARG B 229      24.226  38.201  16.914  1.00  0.00           H  
ATOM   3754 2HB  ARG B 229      23.346  37.833  15.455  1.00  0.00           H  
ATOM   3755 1HG  ARG B 229      23.382  40.132  14.850  1.00  0.00           H  
ATOM   3756 2HG  ARG B 229      24.170  40.488  16.352  1.00  0.00           H  
ATOM   3757 1HD  ARG B 229      26.035  39.178  15.767  1.00  0.00           H  
ATOM   3758 2HD  ARG B 229      25.290  38.671  14.289  1.00  0.00           H  
ATOM   3759  HE  ARG B 229      25.305  41.487  14.234  1.00  0.00           H  
ATOM   3760 1HH1 ARG B 229      27.721  38.885  14.270  1.00  0.00           H  
ATOM   3761 2HH1 ARG B 229      28.892  39.877  13.425  1.00  0.00           H  
ATOM   3762 1HH2 ARG B 229      26.645  42.649  13.252  1.00  0.00           H  
ATOM   3763 2HH2 ARG B 229      28.291  42.092  12.829  1.00  0.00           H  
ATOM   3764  N   SER B 230      23.122  39.470  19.136  1.00  0.00           N  
ATOM   3765  CA  SER B 230      23.312  40.387  20.273  1.00  0.00           C  
ATOM   3766  C   SER B 230      24.740  40.516  20.809  1.00  0.00           C  
ATOM   3767  O   SER B 230      25.557  39.608  20.649  1.00  0.00           O  
ATOM   3768  CB  SER B 230      22.468  39.912  21.410  1.00  0.00           C  
ATOM   3769  OG  SER B 230      21.122  39.815  21.042  1.00  0.00           O  
ATOM   3770  H   SER B 230      23.466  38.520  19.184  1.00  0.00           H  
ATOM   3771  HA  SER B 230      22.983  41.380  19.971  1.00  0.00           H  
ATOM   3772 1HB  SER B 230      22.829  38.945  21.753  1.00  0.00           H  
ATOM   3773 2HB  SER B 230      22.579  40.613  22.216  1.00  0.00           H  
ATOM   3774  HG  SER B 230      20.741  40.705  21.087  1.00  0.00           H  
ATOM   3775  N   ILE B 231      25.019  41.635  21.497  1.00  0.00           N  
ATOM   3776  CA  ILE B 231      26.329  41.856  22.134  1.00  0.00           C  
ATOM   3777  C   ILE B 231      26.157  42.579  23.495  1.00  0.00           C  
ATOM   3778  O   ILE B 231      25.240  43.389  23.624  1.00  0.00           O  
ATOM   3779  CB  ILE B 231      27.189  42.682  21.183  1.00  0.00           C  
ATOM   3780  CG1 ILE B 231      28.601  42.762  21.639  1.00  0.00           C  
ATOM   3781  CG2 ILE B 231      26.585  44.049  21.079  1.00  0.00           C  
ATOM   3782  CD1 ILE B 231      29.520  43.188  20.586  1.00  0.00           C  
ATOM   3783  H   ILE B 231      24.303  42.364  21.533  1.00  0.00           H  
ATOM   3784  HA  ILE B 231      26.804  40.894  22.258  1.00  0.00           H  
ATOM   3785  HB  ILE B 231      27.204  42.213  20.228  1.00  0.00           H  
ATOM   3786 1HG1 ILE B 231      28.675  43.465  22.471  1.00  0.00           H  
ATOM   3787 2HG1 ILE B 231      28.930  41.786  21.957  1.00  0.00           H  
ATOM   3788 1HG2 ILE B 231      27.167  44.649  20.387  1.00  0.00           H  
ATOM   3789 2HG2 ILE B 231      25.565  43.964  20.717  1.00  0.00           H  
ATOM   3790 3HG2 ILE B 231      26.588  44.520  22.067  1.00  0.00           H  
ATOM   3791 1HD1 ILE B 231      30.537  43.212  20.989  1.00  0.00           H  
ATOM   3792 2HD1 ILE B 231      29.472  42.475  19.760  1.00  0.00           H  
ATOM   3793 3HD1 ILE B 231      29.240  44.177  20.235  1.00  0.00           H  
ATOM   3794  N   PRO B 232      26.955  42.314  24.554  1.00  0.00           N  
ATOM   3795  CA  PRO B 232      26.836  42.990  25.829  1.00  0.00           C  
ATOM   3796  C   PRO B 232      27.056  44.465  25.632  1.00  0.00           C  
ATOM   3797  O   PRO B 232      27.965  44.844  24.885  1.00  0.00           O  
ATOM   3798  CB  PRO B 232      27.979  42.385  26.645  1.00  0.00           C  
ATOM   3799  CG  PRO B 232      28.248  41.068  26.002  1.00  0.00           C  
ATOM   3800  CD  PRO B 232      28.041  41.325  24.542  1.00  0.00           C  
ATOM   3801  HA  PRO B 232      25.869  42.800  26.295  1.00  0.00           H  
ATOM   3802 1HB  PRO B 232      28.839  43.053  26.614  1.00  0.00           H  
ATOM   3803 2HB  PRO B 232      27.679  42.299  27.696  1.00  0.00           H  
ATOM   3804 1HG  PRO B 232      29.282  40.777  26.191  1.00  0.00           H  
ATOM   3805 2HG  PRO B 232      27.610  40.284  26.419  1.00  0.00           H  
ATOM   3806 1HD  PRO B 232      28.963  41.781  24.190  1.00  0.00           H  
ATOM   3807 2HD  PRO B 232      27.822  40.429  24.023  1.00  0.00           H  
ATOM   3808  N   ASP B 233      26.302  45.297  26.345  1.00  0.00           N  
ATOM   3809  CA  ASP B 233      26.543  46.725  26.229  1.00  0.00           C  
ATOM   3810  C   ASP B 233      26.318  47.544  27.500  1.00  0.00           C  
ATOM   3811  O   ASP B 233      25.574  48.530  27.472  1.00  0.00           O  
ATOM   3812  CB  ASP B 233      25.655  47.306  25.117  1.00  0.00           C  
ATOM   3813  CG  ASP B 233      26.060  48.740  24.693  1.00  0.00           C  
ATOM   3814  OD1 ASP B 233      27.209  49.107  24.918  1.00  0.00           O  
ATOM   3815  OD2 ASP B 233      25.208  49.462  24.182  1.00  0.00           O  
ATOM   3816  H   ASP B 233      25.535  44.939  26.917  1.00  0.00           H  
ATOM   3817  HA  ASP B 233      27.584  46.857  25.941  1.00  0.00           H  
ATOM   3818 1HB  ASP B 233      25.707  46.656  24.240  1.00  0.00           H  
ATOM   3819 2HB  ASP B 233      24.615  47.316  25.449  1.00  0.00           H  
ATOM   3820  N   HIS B 234      26.930  47.171  28.632  1.00  0.00           N  
ATOM   3821  CA  HIS B 234      26.778  48.084  29.771  1.00  0.00           C  
ATOM   3822  C   HIS B 234      28.018  48.182  30.640  1.00  0.00           C  
ATOM   3823  O   HIS B 234      28.791  49.148  30.592  1.00  0.00           O  
ATOM   3824  CB  HIS B 234      25.595  47.651  30.643  1.00  0.00           C  
ATOM   3825  CG  HIS B 234      25.522  46.172  30.867  1.00  0.00           C  
ATOM   3826  ND1 HIS B 234      25.672  45.257  29.846  1.00  0.00           N  
ATOM   3827  CD2 HIS B 234      25.316  45.451  31.993  1.00  0.00           C  
ATOM   3828  CE1 HIS B 234      25.561  44.034  30.336  1.00  0.00           C  
ATOM   3829  NE2 HIS B 234      25.344  44.125  31.636  1.00  0.00           N  
ATOM   3830  H   HIS B 234      27.540  46.346  28.673  1.00  0.00           H  
ATOM   3831  HA  HIS B 234      26.581  49.087  29.399  1.00  0.00           H  
ATOM   3832 1HB  HIS B 234      25.662  48.141  31.615  1.00  0.00           H  
ATOM   3833 2HB  HIS B 234      24.664  47.971  30.177  1.00  0.00           H  
ATOM   3834  HD1 HIS B 234      25.913  45.463  28.897  1.00  0.00           H  
ATOM   3835  HD2 HIS B 234      25.147  45.731  33.032  1.00  0.00           H  
ATOM   3836  HE1 HIS B 234      25.650  43.165  29.685  1.00  0.00           H  
ATOM   3837  N   TYR B 235      28.220  47.114  31.381  1.00  0.00           N  
ATOM   3838  CA  TYR B 235      29.339  46.880  32.267  1.00  0.00           C  
ATOM   3839  C   TYR B 235      30.101  45.781  31.635  1.00  0.00           C  
ATOM   3840  O   TYR B 235      31.316  45.825  31.489  1.00  0.00           O  
ATOM   3841  CB  TYR B 235      28.901  46.513  33.687  1.00  0.00           C  
ATOM   3842  CG  TYR B 235      28.386  47.686  34.490  1.00  0.00           C  
ATOM   3843  CD1 TYR B 235      27.032  47.986  34.491  1.00  0.00           C  
ATOM   3844  CD2 TYR B 235      29.269  48.463  35.226  1.00  0.00           C  
ATOM   3845  CE1 TYR B 235      26.562  49.058  35.225  1.00  0.00           C  
ATOM   3846  CE2 TYR B 235      28.799  49.534  35.960  1.00  0.00           C  
ATOM   3847  CZ  TYR B 235      27.452  49.833  35.961  1.00  0.00           C  
ATOM   3848  OH  TYR B 235      26.984  50.901  36.692  1.00  0.00           O  
ATOM   3849  H   TYR B 235      27.520  46.395  31.331  1.00  0.00           H  
ATOM   3850  HA  TYR B 235      29.971  47.763  32.327  1.00  0.00           H  
ATOM   3851 1HB  TYR B 235      28.112  45.760  33.641  1.00  0.00           H  
ATOM   3852 2HB  TYR B 235      29.741  46.074  34.225  1.00  0.00           H  
ATOM   3853  HD1 TYR B 235      26.338  47.376  33.912  1.00  0.00           H  
ATOM   3854  HD2 TYR B 235      30.333  48.228  35.225  1.00  0.00           H  
ATOM   3855  HE1 TYR B 235      25.498  49.294  35.225  1.00  0.00           H  
ATOM   3856  HE2 TYR B 235      29.493  50.145  36.538  1.00  0.00           H  
ATOM   3857  HH  TYR B 235      27.725  51.361  37.094  1.00  0.00           H  
ATOM   3858  N   PHE B 236      29.338  44.792  31.242  1.00  0.00           N  
ATOM   3859  CA  PHE B 236      29.881  43.618  30.637  1.00  0.00           C  
ATOM   3860  C   PHE B 236      30.186  43.985  29.203  1.00  0.00           C  
ATOM   3861  O   PHE B 236      29.442  44.758  28.575  1.00  0.00           O  
ATOM   3862  CB  PHE B 236      28.903  42.444  30.711  1.00  0.00           C  
ATOM   3863  CG  PHE B 236      28.744  41.873  32.092  1.00  0.00           C  
ATOM   3864  CD1 PHE B 236      27.806  42.395  32.969  1.00  0.00           C  
ATOM   3865  CD2 PHE B 236      29.534  40.815  32.516  1.00  0.00           C  
ATOM   3866  CE1 PHE B 236      27.659  41.871  34.240  1.00  0.00           C  
ATOM   3867  CE2 PHE B 236      29.388  40.289  33.785  1.00  0.00           C  
ATOM   3868  CZ  PHE B 236      28.450  40.818  34.648  1.00  0.00           C  
ATOM   3869  H   PHE B 236      28.347  44.850  31.398  1.00  0.00           H  
ATOM   3870  HA  PHE B 236      30.798  43.322  31.150  1.00  0.00           H  
ATOM   3871 1HB  PHE B 236      27.923  42.764  30.361  1.00  0.00           H  
ATOM   3872 2HB  PHE B 236      29.242  41.646  30.051  1.00  0.00           H  
ATOM   3873  HD1 PHE B 236      27.179  43.227  32.646  1.00  0.00           H  
ATOM   3874  HD2 PHE B 236      30.276  40.397  31.835  1.00  0.00           H  
ATOM   3875  HE1 PHE B 236      26.917  42.290  34.919  1.00  0.00           H  
ATOM   3876  HE2 PHE B 236      30.014  39.456  34.106  1.00  0.00           H  
ATOM   3877  HZ  PHE B 236      28.335  40.405  35.649  1.00  0.00           H  
ATOM   3878  N   LYS B 237      31.304  43.473  28.715  1.00  0.00           N  
ATOM   3879  CA  LYS B 237      31.760  43.683  27.351  1.00  0.00           C  
ATOM   3880  C   LYS B 237      32.022  42.337  26.725  1.00  0.00           C  
ATOM   3881  O   LYS B 237      32.103  41.334  27.448  1.00  0.00           O  
ATOM   3882  CB  LYS B 237      32.983  44.593  27.317  1.00  0.00           C  
ATOM   3883  CG  LYS B 237      32.722  45.948  28.005  1.00  0.00           C  
ATOM   3884  CD  LYS B 237      31.764  46.836  27.169  1.00  0.00           C  
ATOM   3885  CE  LYS B 237      31.528  48.198  27.831  1.00  0.00           C  
ATOM   3886  NZ  LYS B 237      30.596  49.047  27.028  1.00  0.00           N  
ATOM   3887  H   LYS B 237      31.853  42.870  29.330  1.00  0.00           H  
ATOM   3888  HA  LYS B 237      30.967  44.166  26.782  1.00  0.00           H  
ATOM   3889 1HB  LYS B 237      33.819  44.112  27.810  1.00  0.00           H  
ATOM   3890 2HB  LYS B 237      33.273  44.776  26.286  1.00  0.00           H  
ATOM   3891 1HG  LYS B 237      32.294  45.796  28.997  1.00  0.00           H  
ATOM   3892 2HG  LYS B 237      33.669  46.474  28.124  1.00  0.00           H  
ATOM   3893 1HD  LYS B 237      32.189  46.994  26.178  1.00  0.00           H  
ATOM   3894 2HD  LYS B 237      30.801  46.340  27.046  1.00  0.00           H  
ATOM   3895 1HE  LYS B 237      31.090  48.036  28.822  1.00  0.00           H  
ATOM   3896 2HE  LYS B 237      32.477  48.718  27.944  1.00  0.00           H  
ATOM   3897 1HZ  LYS B 237      30.445  49.929  27.496  1.00  0.00           H  
ATOM   3898 2HZ  LYS B 237      30.979  49.212  26.111  1.00  0.00           H  
ATOM   3899 3HZ  LYS B 237      29.717  48.560  26.937  1.00  0.00           H  
ATOM   3900  N   GLY B 238      32.096  42.278  25.402  1.00  0.00           N  
ATOM   3901  CA  GLY B 238      32.299  40.972  24.815  1.00  0.00           C  
ATOM   3902  C   GLY B 238      32.149  40.905  23.303  1.00  0.00           C  
ATOM   3903  O   GLY B 238      32.568  41.792  22.561  1.00  0.00           O  
ATOM   3904  H   GLY B 238      32.012  43.103  24.827  1.00  0.00           H  
ATOM   3905 1HA  GLY B 238      33.292  40.615  25.081  1.00  0.00           H  
ATOM   3906 2HA  GLY B 238      31.600  40.288  25.267  1.00  0.00           H  
ATOM   3907  N   PHE B 239      31.590  39.797  22.871  1.00  0.00           N  
ATOM   3908  CA  PHE B 239      31.489  39.453  21.482  1.00  0.00           C  
ATOM   3909  C   PHE B 239      30.059  39.310  21.008  1.00  0.00           C  
ATOM   3910  O   PHE B 239      29.131  39.230  21.809  1.00  0.00           O  
ATOM   3911  CB  PHE B 239      32.166  38.118  21.259  1.00  0.00           C  
ATOM   3912  CG  PHE B 239      33.527  38.068  21.818  1.00  0.00           C  
ATOM   3913  CD1 PHE B 239      33.793  37.241  22.898  1.00  0.00           C  
ATOM   3914  CD2 PHE B 239      34.537  38.860  21.337  1.00  0.00           C  
ATOM   3915  CE1 PHE B 239      35.044  37.182  23.447  1.00  0.00           C  
ATOM   3916  CE2 PHE B 239      35.797  38.807  21.904  1.00  0.00           C  
ATOM   3917  CZ  PHE B 239      36.047  37.963  22.954  1.00  0.00           C  
ATOM   3918  H   PHE B 239      31.219  39.156  23.572  1.00  0.00           H  
ATOM   3919  HA  PHE B 239      31.978  40.230  20.895  1.00  0.00           H  
ATOM   3920 1HB  PHE B 239      31.571  37.330  21.720  1.00  0.00           H  
ATOM   3921 2HB  PHE B 239      32.219  37.900  20.194  1.00  0.00           H  
ATOM   3922  HD1 PHE B 239      32.992  36.615  23.305  1.00  0.00           H  
ATOM   3923  HD2 PHE B 239      34.338  39.534  20.504  1.00  0.00           H  
ATOM   3924  HE1 PHE B 239      35.234  36.512  24.278  1.00  0.00           H  
ATOM   3925  HE2 PHE B 239      36.595  39.436  21.516  1.00  0.00           H  
ATOM   3926  HZ  PHE B 239      37.040  37.916  23.398  1.00  0.00           H  
ATOM   3927  N   TRP B 240      29.882  39.267  19.694  1.00  0.00           N  
ATOM   3928  CA  TRP B 240      28.568  39.023  19.135  1.00  0.00           C  
ATOM   3929  C   TRP B 240      28.159  37.578  19.340  1.00  0.00           C  
ATOM   3930  O   TRP B 240      28.972  36.656  19.188  1.00  0.00           O  
ATOM   3931  CB  TRP B 240      28.540  39.286  17.627  1.00  0.00           C  
ATOM   3932  CG  TRP B 240      28.585  40.701  17.281  1.00  0.00           C  
ATOM   3933  CD1 TRP B 240      29.637  41.407  16.789  1.00  0.00           C  
ATOM   3934  CD2 TRP B 240      27.502  41.629  17.429  1.00  0.00           C  
ATOM   3935  NE1 TRP B 240      29.283  42.717  16.634  1.00  0.00           N  
ATOM   3936  CE2 TRP B 240      27.969  42.869  17.037  1.00  0.00           C  
ATOM   3937  CE3 TRP B 240      26.185  41.505  17.877  1.00  0.00           C  
ATOM   3938  CZ2 TRP B 240      27.170  43.996  17.087  1.00  0.00           C  
ATOM   3939  CZ3 TRP B 240      25.373  42.627  17.922  1.00  0.00           C  
ATOM   3940  CH2 TRP B 240      25.855  43.840  17.543  1.00  0.00           C  
ATOM   3941  H   TRP B 240      30.673  39.377  19.077  1.00  0.00           H  
ATOM   3942  HA  TRP B 240      27.849  39.670  19.632  1.00  0.00           H  
ATOM   3943 1HB  TRP B 240      29.386  38.790  17.158  1.00  0.00           H  
ATOM   3944 2HB  TRP B 240      27.649  38.844  17.223  1.00  0.00           H  
ATOM   3945  HD1 TRP B 240      30.619  40.992  16.564  1.00  0.00           H  
ATOM   3946  HE1 TRP B 240      29.887  43.453  16.293  1.00  0.00           H  
ATOM   3947  HE3 TRP B 240      25.808  40.533  18.193  1.00  0.00           H  
ATOM   3948  HZ2 TRP B 240      27.535  44.977  16.789  1.00  0.00           H  
ATOM   3949  HZ3 TRP B 240      24.343  42.517  18.277  1.00  0.00           H  
ATOM   3950  HH2 TRP B 240      25.193  44.705  17.597  1.00  0.00           H  
ATOM   3951  N   SER B 241      26.880  37.403  19.623  1.00  0.00           N  
ATOM   3952  CA  SER B 241      26.246  36.113  19.749  1.00  0.00           C  
ATOM   3953  C   SER B 241      26.138  35.507  18.374  1.00  0.00           C  
ATOM   3954  O   SER B 241      26.347  36.194  17.375  1.00  0.00           O  
ATOM   3955  CB  SER B 241      24.830  36.265  20.225  1.00  0.00           C  
ATOM   3956  OG  SER B 241      24.045  36.799  19.186  1.00  0.00           O  
ATOM   3957  H   SER B 241      26.313  38.223  19.795  1.00  0.00           H  
ATOM   3958  HA  SER B 241      26.829  35.470  20.408  1.00  0.00           H  
ATOM   3959 1HB  SER B 241      24.430  35.303  20.540  1.00  0.00           H  
ATOM   3960 2HB  SER B 241      24.810  36.932  21.081  1.00  0.00           H  
ATOM   3961  HG  SER B 241      23.919  36.054  18.541  1.00  0.00           H  
ATOM   3962  N   GLU B 242      25.790  34.241  18.315  1.00  0.00           N  
ATOM   3963  CA  GLU B 242      25.526  33.607  17.044  1.00  0.00           C  
ATOM   3964  C   GLU B 242      24.242  34.216  16.541  1.00  0.00           C  
ATOM   3965  O   GLU B 242      23.523  34.874  17.301  1.00  0.00           O  
ATOM   3966  CB  GLU B 242      25.369  32.085  17.172  1.00  0.00           C  
ATOM   3967  CG  GLU B 242      26.648  31.314  17.514  1.00  0.00           C  
ATOM   3968  CD  GLU B 242      27.691  31.310  16.411  1.00  0.00           C  
ATOM   3969  OE1 GLU B 242      27.339  31.047  15.280  1.00  0.00           O  
ATOM   3970  OE2 GLU B 242      28.851  31.559  16.716  1.00  0.00           O  
ATOM   3971  H   GLU B 242      25.668  33.720  19.170  1.00  0.00           H  
ATOM   3972  HA  GLU B 242      26.328  33.839  16.344  1.00  0.00           H  
ATOM   3973 1HB  GLU B 242      24.628  31.861  17.935  1.00  0.00           H  
ATOM   3974 2HB  GLU B 242      24.986  31.684  16.229  1.00  0.00           H  
ATOM   3975 1HG  GLU B 242      27.081  31.760  18.393  1.00  0.00           H  
ATOM   3976 2HG  GLU B 242      26.384  30.285  17.753  1.00  0.00           H  
ATOM   3977  N   TRP B 243      23.985  34.063  15.264  1.00  0.00           N  
ATOM   3978  CA  TRP B 243      22.769  34.597  14.699  1.00  0.00           C  
ATOM   3979  C   TRP B 243      21.572  33.768  15.086  1.00  0.00           C  
ATOM   3980  O   TRP B 243      21.675  32.555  15.276  1.00  0.00           O  
ATOM   3981  CB  TRP B 243      22.828  34.623  13.193  1.00  0.00           C  
ATOM   3982  CG  TRP B 243      23.758  35.598  12.616  1.00  0.00           C  
ATOM   3983  CD1 TRP B 243      25.003  35.356  12.120  1.00  0.00           C  
ATOM   3984  CD2 TRP B 243      23.517  37.001  12.436  1.00  0.00           C  
ATOM   3985  NE1 TRP B 243      25.555  36.522  11.641  1.00  0.00           N  
ATOM   3986  CE2 TRP B 243      24.656  37.543  11.832  1.00  0.00           C  
ATOM   3987  CE3 TRP B 243      22.442  37.829  12.725  1.00  0.00           C  
ATOM   3988  CZ2 TRP B 243      24.746  38.901  11.515  1.00  0.00           C  
ATOM   3989  CZ3 TRP B 243      22.514  39.183  12.406  1.00  0.00           C  
ATOM   3990  CH2 TRP B 243      23.641  39.705  11.820  1.00  0.00           C  
ATOM   3991  H   TRP B 243      24.625  33.538  14.683  1.00  0.00           H  
ATOM   3992  HA  TRP B 243      22.620  35.609  15.071  1.00  0.00           H  
ATOM   3993 1HB  TRP B 243      23.105  33.634  12.836  1.00  0.00           H  
ATOM   3994 2HB  TRP B 243      21.831  34.836  12.813  1.00  0.00           H  
ATOM   3995  HD1 TRP B 243      25.488  34.379  12.103  1.00  0.00           H  
ATOM   3996  HE1 TRP B 243      26.473  36.610  11.221  1.00  0.00           H  
ATOM   3997  HE3 TRP B 243      21.555  37.411  13.182  1.00  0.00           H  
ATOM   3998  HZ2 TRP B 243      25.629  39.335  11.049  1.00  0.00           H  
ATOM   3999  HZ3 TRP B 243      21.653  39.825  12.639  1.00  0.00           H  
ATOM   4000  HH2 TRP B 243      23.670  40.774  11.593  1.00  0.00           H  
ATOM   4001  N   SER B 244      20.435  34.429  15.182  1.00  0.00           N  
ATOM   4002  CA  SER B 244      19.162  33.759  15.370  1.00  0.00           C  
ATOM   4003  C   SER B 244      18.890  33.019  14.072  1.00  0.00           C  
ATOM   4004  O   SER B 244      19.576  33.283  13.086  1.00  0.00           O  
ATOM   4005  CB  SER B 244      18.072  34.779  15.489  1.00  0.00           C  
ATOM   4006  OG  SER B 244      17.862  35.380  14.210  1.00  0.00           O  
ATOM   4007  H   SER B 244      20.441  35.443  15.113  1.00  0.00           H  
ATOM   4008  HA  SER B 244      19.219  33.100  16.233  1.00  0.00           H  
ATOM   4009 1HB  SER B 244      17.155  34.342  15.858  1.00  0.00           H  
ATOM   4010 2HB  SER B 244      18.383  35.530  16.205  1.00  0.00           H  
ATOM   4011  HG  SER B 244      17.320  34.710  13.673  1.00  0.00           H  
ATOM   4012  N   PRO B 245      17.954  32.077  14.019  1.00  0.00           N  
ATOM   4013  CA  PRO B 245      17.494  31.468  12.790  1.00  0.00           C  
ATOM   4014  C   PRO B 245      16.942  32.586  11.925  1.00  0.00           C  
ATOM   4015  O   PRO B 245      16.513  33.620  12.452  1.00  0.00           O  
ATOM   4016  CB  PRO B 245      16.404  30.513  13.266  1.00  0.00           C  
ATOM   4017  CG  PRO B 245      16.698  30.330  14.733  1.00  0.00           C  
ATOM   4018  CD  PRO B 245      17.238  31.667  15.207  1.00  0.00           C  
ATOM   4019  HA  PRO B 245      18.317  30.939  12.291  1.00  0.00           H  
ATOM   4020 1HB  PRO B 245      15.416  30.945  13.061  1.00  0.00           H  
ATOM   4021 2HB  PRO B 245      16.465  29.569  12.690  1.00  0.00           H  
ATOM   4022 1HG  PRO B 245      15.785  30.019  15.267  1.00  0.00           H  
ATOM   4023 2HG  PRO B 245      17.428  29.518  14.857  1.00  0.00           H  
ATOM   4024 1HD  PRO B 245      16.419  32.347  15.455  1.00  0.00           H  
ATOM   4025 2HD  PRO B 245      17.912  31.483  16.053  1.00  0.00           H  
ATOM   4026  N   SER B 246      17.026  32.437  10.612  1.00  0.00           N  
ATOM   4027  CA  SER B 246      16.491  33.495   9.783  1.00  0.00           C  
ATOM   4028  C   SER B 246      14.994  33.373   9.684  1.00  0.00           C  
ATOM   4029  O   SER B 246      14.439  32.281   9.799  1.00  0.00           O  
ATOM   4030  CB  SER B 246      17.087  33.479   8.408  1.00  0.00           C  
ATOM   4031  OG  SER B 246      18.471  33.738   8.446  1.00  0.00           O  
ATOM   4032  H   SER B 246      17.408  31.593  10.207  1.00  0.00           H  
ATOM   4033  HA  SER B 246      16.722  34.454  10.243  1.00  0.00           H  
ATOM   4034 1HB  SER B 246      16.887  32.542   7.918  1.00  0.00           H  
ATOM   4035 2HB  SER B 246      16.596  34.254   7.832  1.00  0.00           H  
ATOM   4036  HG  SER B 246      18.761  33.804   7.499  1.00  0.00           H  
ATOM   4037  N   TYR B 247      14.350  34.490   9.436  1.00  0.00           N  
ATOM   4038  CA  TYR B 247      12.921  34.539   9.200  1.00  0.00           C  
ATOM   4039  C   TYR B 247      12.754  35.067   7.790  1.00  0.00           C  
ATOM   4040  O   TYR B 247      13.488  35.970   7.374  1.00  0.00           O  
ATOM   4041  CB  TYR B 247      12.220  35.455  10.199  1.00  0.00           C  
ATOM   4042  CG  TYR B 247      10.714  35.497  10.078  1.00  0.00           C  
ATOM   4043  CD1 TYR B 247       9.956  34.564  10.772  1.00  0.00           C  
ATOM   4044  CD2 TYR B 247      10.081  36.445   9.275  1.00  0.00           C  
ATOM   4045  CE1 TYR B 247       8.584  34.590  10.691  1.00  0.00           C  
ATOM   4046  CE2 TYR B 247       8.698  36.457   9.199  1.00  0.00           C  
ATOM   4047  CZ  TYR B 247       7.957  35.547   9.905  1.00  0.00           C  
ATOM   4048  OH  TYR B 247       6.582  35.604   9.850  1.00  0.00           O  
ATOM   4049  H   TYR B 247      14.888  35.352   9.404  1.00  0.00           H  
ATOM   4050  HA  TYR B 247      12.497  33.534   9.247  1.00  0.00           H  
ATOM   4051 1HB  TYR B 247      12.465  35.133  11.215  1.00  0.00           H  
ATOM   4052 2HB  TYR B 247      12.590  36.456  10.093  1.00  0.00           H  
ATOM   4053  HD1 TYR B 247      10.448  33.820  11.396  1.00  0.00           H  
ATOM   4054  HD2 TYR B 247      10.668  37.175   8.721  1.00  0.00           H  
ATOM   4055  HE1 TYR B 247       7.992  33.865  11.253  1.00  0.00           H  
ATOM   4056  HE2 TYR B 247       8.184  37.189   8.592  1.00  0.00           H  
ATOM   4057  HH  TYR B 247       6.323  36.373   9.322  1.00  0.00           H  
ATOM   4058  N   TYR B 248      11.855  34.483   7.023  1.00  0.00           N  
ATOM   4059  CA  TYR B 248      11.688  34.986   5.667  1.00  0.00           C  
ATOM   4060  C   TYR B 248      10.280  35.493   5.427  1.00  0.00           C  
ATOM   4061  O   TYR B 248       9.295  34.849   5.813  1.00  0.00           O  
ATOM   4062  CB  TYR B 248      12.002  33.892   4.679  1.00  0.00           C  
ATOM   4063  CG  TYR B 248      13.440  33.345   4.686  1.00  0.00           C  
ATOM   4064  CD1 TYR B 248      13.814  32.341   5.564  1.00  0.00           C  
ATOM   4065  CD2 TYR B 248      14.332  33.790   3.758  1.00  0.00           C  
ATOM   4066  CE1 TYR B 248      15.068  31.778   5.491  1.00  0.00           C  
ATOM   4067  CE2 TYR B 248      15.582  33.230   3.683  1.00  0.00           C  
ATOM   4068  CZ  TYR B 248      15.953  32.232   4.525  1.00  0.00           C  
ATOM   4069  OH  TYR B 248      17.204  31.671   4.380  1.00  0.00           O  
ATOM   4070  H   TYR B 248      11.286  33.723   7.372  1.00  0.00           H  
ATOM   4071  HA  TYR B 248      12.366  35.818   5.509  1.00  0.00           H  
ATOM   4072 1HB  TYR B 248      11.326  33.054   4.856  1.00  0.00           H  
ATOM   4073 2HB  TYR B 248      11.793  34.262   3.677  1.00  0.00           H  
ATOM   4074  HD1 TYR B 248      13.108  31.983   6.300  1.00  0.00           H  
ATOM   4075  HD2 TYR B 248      14.041  34.576   3.059  1.00  0.00           H  
ATOM   4076  HE1 TYR B 248      15.347  30.972   6.179  1.00  0.00           H  
ATOM   4077  HE2 TYR B 248      16.285  33.575   2.926  1.00  0.00           H  
ATOM   4078  HH  TYR B 248      17.753  32.257   3.835  1.00  0.00           H  
ATOM   4079  N   PHE B 249      10.189  36.612   4.733  1.00  0.00           N  
ATOM   4080  CA  PHE B 249       8.891  37.205   4.465  1.00  0.00           C  
ATOM   4081  C   PHE B 249       8.895  37.887   3.116  1.00  0.00           C  
ATOM   4082  O   PHE B 249       9.961  38.176   2.573  1.00  0.00           O  
ATOM   4083  CB  PHE B 249       8.545  38.187   5.591  1.00  0.00           C  
ATOM   4084  CG  PHE B 249       9.417  39.427   5.690  1.00  0.00           C  
ATOM   4085  CD1 PHE B 249       9.032  40.614   5.084  1.00  0.00           C  
ATOM   4086  CD2 PHE B 249      10.613  39.398   6.370  1.00  0.00           C  
ATOM   4087  CE1 PHE B 249       9.813  41.743   5.169  1.00  0.00           C  
ATOM   4088  CE2 PHE B 249      11.403  40.527   6.453  1.00  0.00           C  
ATOM   4089  CZ  PHE B 249      11.000  41.703   5.854  1.00  0.00           C  
ATOM   4090  H   PHE B 249      11.052  37.060   4.417  1.00  0.00           H  
ATOM   4091  HA  PHE B 249       8.137  36.421   4.456  1.00  0.00           H  
ATOM   4092 1HB  PHE B 249       7.511  38.508   5.481  1.00  0.00           H  
ATOM   4093 2HB  PHE B 249       8.613  37.664   6.523  1.00  0.00           H  
ATOM   4094  HD1 PHE B 249       8.088  40.649   4.538  1.00  0.00           H  
ATOM   4095  HD2 PHE B 249      10.937  38.473   6.844  1.00  0.00           H  
ATOM   4096  HE1 PHE B 249       9.489  42.665   4.692  1.00  0.00           H  
ATOM   4097  HE2 PHE B 249      12.343  40.490   6.990  1.00  0.00           H  
ATOM   4098  HZ  PHE B 249      11.622  42.594   5.920  1.00  0.00           H  
ATOM   4099  N   ARG B 250       7.712  38.149   2.574  1.00  0.00           N  
ATOM   4100  CA  ARG B 250       7.616  38.775   1.263  1.00  0.00           C  
ATOM   4101  C   ARG B 250       6.744  40.002   1.330  1.00  0.00           C  
ATOM   4102  O   ARG B 250       5.673  39.974   1.958  1.00  0.00           O  
ATOM   4103  CB  ARG B 250       7.080  37.794   0.220  1.00  0.00           C  
ATOM   4104  CG  ARG B 250       7.006  38.319  -1.152  1.00  0.00           C  
ATOM   4105  CD  ARG B 250       6.418  37.345  -2.074  1.00  0.00           C  
ATOM   4106  NE  ARG B 250       6.430  37.849  -3.427  1.00  0.00           N  
ATOM   4107  CZ  ARG B 250       5.507  38.698  -3.922  1.00  0.00           C  
ATOM   4108  NH1 ARG B 250       4.525  39.131  -3.150  1.00  0.00           N  
ATOM   4109  NH2 ARG B 250       5.591  39.100  -5.179  1.00  0.00           N  
ATOM   4110  H   ARG B 250       6.872  37.894   3.071  1.00  0.00           H  
ATOM   4111  HA  ARG B 250       8.601  39.092   0.959  1.00  0.00           H  
ATOM   4112 1HB  ARG B 250       7.742  36.954   0.144  1.00  0.00           H  
ATOM   4113 2HB  ARG B 250       6.095  37.429   0.502  1.00  0.00           H  
ATOM   4114 1HG  ARG B 250       6.390  39.211  -1.169  1.00  0.00           H  
ATOM   4115 2HG  ARG B 250       8.003  38.564  -1.504  1.00  0.00           H  
ATOM   4116 1HD  ARG B 250       6.980  36.414  -2.047  1.00  0.00           H  
ATOM   4117 2HD  ARG B 250       5.391  37.160  -1.786  1.00  0.00           H  
ATOM   4118  HE  ARG B 250       7.169  37.540  -4.042  1.00  0.00           H  
ATOM   4119 1HH1 ARG B 250       4.472  38.824  -2.185  1.00  0.00           H  
ATOM   4120 2HH1 ARG B 250       3.832  39.768  -3.510  1.00  0.00           H  
ATOM   4121 1HH2 ARG B 250       6.351  38.771  -5.762  1.00  0.00           H  
ATOM   4122 2HH2 ARG B 250       4.913  39.740  -5.549  1.00  0.00           H  
ATOM   4123  N   THR B 251       7.233  41.086   0.733  1.00  0.00           N  
ATOM   4124  CA  THR B 251       6.531  42.354   0.769  1.00  0.00           C  
ATOM   4125  C   THR B 251       5.394  42.354  -0.276  1.00  0.00           C  
ATOM   4126  O   THR B 251       5.415  41.538  -1.203  1.00  0.00           O  
ATOM   4127  CB  THR B 251       7.547  43.483   0.483  1.00  0.00           C  
ATOM   4128  OG1 THR B 251       8.043  43.363  -0.842  1.00  0.00           O  
ATOM   4129  CG2 THR B 251       8.736  43.350   1.422  1.00  0.00           C  
ATOM   4130  H   THR B 251       8.126  41.011   0.243  1.00  0.00           H  
ATOM   4131  HA  THR B 251       6.123  42.472   1.767  1.00  0.00           H  
ATOM   4132  HB  THR B 251       7.104  44.451   0.614  1.00  0.00           H  
ATOM   4133  HG1 THR B 251       8.646  44.121  -1.027  1.00  0.00           H  
ATOM   4134 1HG2 THR B 251       9.458  44.137   1.197  1.00  0.00           H  
ATOM   4135 2HG2 THR B 251       8.422  43.434   2.446  1.00  0.00           H  
ATOM   4136 3HG2 THR B 251       9.202  42.378   1.269  1.00  0.00           H  
ATOM   4137  N   PRO B 252       4.400  43.260  -0.193  1.00  0.00           N  
ATOM   4138  CA  PRO B 252       3.305  43.406  -1.147  1.00  0.00           C  
ATOM   4139  C   PRO B 252       3.756  43.525  -2.591  1.00  0.00           C  
ATOM   4140  O   PRO B 252       4.528  44.425  -2.928  1.00  0.00           O  
ATOM   4141  OXT PRO B 252       3.360  42.742  -3.410  1.00  0.00           O  
ATOM   4142  CB  PRO B 252       2.643  44.693  -0.659  1.00  0.00           C  
ATOM   4143  CG  PRO B 252       2.914  44.707   0.816  1.00  0.00           C  
ATOM   4144  CD  PRO B 252       4.301  44.182   0.965  1.00  0.00           C  
ATOM   4145  HA  PRO B 252       2.622  42.552  -1.034  1.00  0.00           H  
ATOM   4146 1HB  PRO B 252       3.088  45.556  -1.174  1.00  0.00           H  
ATOM   4147 2HB  PRO B 252       1.573  44.684  -0.907  1.00  0.00           H  
ATOM   4148 1HG  PRO B 252       2.805  45.722   1.204  1.00  0.00           H  
ATOM   4149 2HG  PRO B 252       2.168  44.091   1.346  1.00  0.00           H  
ATOM   4150 1HD  PRO B 252       5.003  45.013   0.891  1.00  0.00           H  
ATOM   4151 2HD  PRO B 252       4.345  43.661   1.927  1.00  0.00           H  
TER                                                                             
REMARK PDBinfo-LABEL:    1 SCAFFOLD
REMARK PDBinfo-LABEL:    2 SCAFFOLD
REMARK PDBinfo-LABEL:    3 SCAFFOLD
REMARK PDBinfo-LABEL:    4 SCAFFOLD
REMARK PDBinfo-LABEL:    5 SCAFFOLD
REMARK PDBinfo-LABEL:    6 SCAFFOLD
REMARK PDBinfo-LABEL:    7 SCAFFOLD
REMARK PDBinfo-LABEL:    8 SCAFFOLD
REMARK PDBinfo-LABEL:    9 SCAFFOLD
REMARK PDBinfo-LABEL:   10 SCAFFOLD
REMARK PDBinfo-LABEL:   11 SCAFFOLD
REMARK PDBinfo-LABEL:   12 SCAFFOLD
REMARK PDBinfo-LABEL:   13 SCAFFOLD
REMARK PDBinfo-LABEL:   14 SCAFFOLD
REMARK PDBinfo-LABEL:   15 SCAFFOLD
REMARK PDBinfo-LABEL:   16 SCAFFOLD
REMARK PDBinfo-LABEL:   17 SCAFFOLD
REMARK PDBinfo-LABEL:   18 SCAFFOLD
REMARK PDBinfo-LABEL:   19 SCAFFOLD
REMARK PDBinfo-LABEL:   20 SCAFFOLD
REMARK PDBinfo-LABEL:   21 SCAFFOLD
REMARK PDBinfo-LABEL:   22 SCAFFOLD
REMARK PDBinfo-LABEL:   23 SCAFFOLD
REMARK PDBinfo-LABEL:   24 SCAFFOLD CONNECTION
REMARK PDBinfo-LABEL:   25 MOTIF CONNECTION
REMARK PDBinfo-LABEL:   26 MOTIF
REMARK PDBinfo-LABEL:   27 MOTIF
REMARK PDBinfo-LABEL:   28 MOTIF
REMARK PDBinfo-LABEL:   29 MOTIF
REMARK PDBinfo-LABEL:   30 MOTIF
REMARK PDBinfo-LABEL:   31 MOTIF HOTSPOT
REMARK PDBinfo-LABEL:   32 MOTIF
REMARK PDBinfo-LABEL:   33 MOTIF
REMARK PDBinfo-LABEL:   34 MOTIF
REMARK PDBinfo-LABEL:   35 MOTIF
REMARK PDBinfo-LABEL:   36 MOTIF
REMARK PDBinfo-LABEL:   37 MOTIF CONNECTION
REMARK PDBinfo-LABEL:   38 SCAFFOLD CONNECTION
REMARK PDBinfo-LABEL:   39 SCAFFOLD
REMARK PDBinfo-LABEL:   40 SCAFFOLD
REMARK PDBinfo-LABEL:   41 SCAFFOLD
REMARK PDBinfo-LABEL:   42 SCAFFOLD
REMARK PDBinfo-LABEL:   43 SCAFFOLD
REMARK PDBinfo-LABEL:   44 SCAFFOLD
REMARK PDBinfo-LABEL:   45 SCAFFOLD
REMARK PDBinfo-LABEL:   46 SCAFFOLD
REMARK PDBinfo-LABEL:   47 SCAFFOLD
REMARK PDBinfo-LABEL:   48 SCAFFOLD
REMARK PDBinfo-LABEL:   49 SCAFFOLD
REMARK PDBinfo-LABEL:   50 SCAFFOLD
REMARK PDBinfo-LABEL:   51 SCAFFOLD
REMARK PDBinfo-LABEL:   52 SCAFFOLD
REMARK PDBinfo-LABEL:   53 SCAFFOLD
REMARK PDBinfo-LABEL:   54 SCAFFOLD
REMARK PDBinfo-LABEL:   55 SCAFFOLD
REMARK PDBinfo-LABEL:   56 SCAFFOLD
REMARK PDBinfo-LABEL:   57 SCAFFOLD
REMARK PDBinfo-LABEL:   58 SCAFFOLD
REMARK PDBinfo-LABEL:   59 SCAFFOLD
REMARK PDBinfo-LABEL:   60 CONTEXT
REMARK PDBinfo-LABEL:   61 CONTEXT
REMARK PDBinfo-LABEL:   62 CONTEXT
REMARK PDBinfo-LABEL:   63 CONTEXT
REMARK PDBinfo-LABEL:   64 CONTEXT
REMARK PDBinfo-LABEL:   65 CONTEXT
REMARK PDBinfo-LABEL:   66 CONTEXT
REMARK PDBinfo-LABEL:   67 CONTEXT
REMARK PDBinfo-LABEL:   68 CONTEXT
REMARK PDBinfo-LABEL:   69 CONTEXT
REMARK PDBinfo-LABEL:   70 CONTEXT
REMARK PDBinfo-LABEL:   71 CONTEXT
REMARK PDBinfo-LABEL:   72 CONTEXT
REMARK PDBinfo-LABEL:   73 CONTEXT
REMARK PDBinfo-LABEL:   74 CONTEXT
REMARK PDBinfo-LABEL:   75 CONTEXT
REMARK PDBinfo-LABEL:   76 CONTEXT
REMARK PDBinfo-LABEL:   77 CONTEXT
REMARK PDBinfo-LABEL:   78 CONTEXT
REMARK PDBinfo-LABEL:   79 CONTEXT
REMARK PDBinfo-LABEL:   80 CONTEXT
REMARK PDBinfo-LABEL:   81 CONTEXT
REMARK PDBinfo-LABEL:   82 CONTEXT
REMARK PDBinfo-LABEL:   83 CONTEXT
REMARK PDBinfo-LABEL:   84 CONTEXT
REMARK PDBinfo-LABEL:   85 CONTEXT
REMARK PDBinfo-LABEL:   86 CONTEXT
REMARK PDBinfo-LABEL:   87 CONTEXT
REMARK PDBinfo-LABEL:   88 CONTEXT
REMARK PDBinfo-LABEL:   89 CONTEXT
REMARK PDBinfo-LABEL:   90 CONTEXT
REMARK PDBinfo-LABEL:   91 CONTEXT
REMARK PDBinfo-LABEL:   92 CONTEXT
REMARK PDBinfo-LABEL:   93 CONTEXT
REMARK PDBinfo-LABEL:   94 CONTEXT
REMARK PDBinfo-LABEL:   95 CONTEXT
REMARK PDBinfo-LABEL:   96 CONTEXT
REMARK PDBinfo-LABEL:   97 CONTEXT
REMARK PDBinfo-LABEL:   98 CONTEXT
REMARK PDBinfo-LABEL:   99 CONTEXT
REMARK PDBinfo-LABEL:  100 CONTEXT
REMARK PDBinfo-LABEL:  101 CONTEXT
REMARK PDBinfo-LABEL:  102 CONTEXT
REMARK PDBinfo-LABEL:  103 CONTEXT
REMARK PDBinfo-LABEL:  104 CONTEXT
REMARK PDBinfo-LABEL:  105 CONTEXT
REMARK PDBinfo-LABEL:  106 CONTEXT
REMARK PDBinfo-LABEL:  107 CONTEXT
REMARK PDBinfo-LABEL:  108 CONTEXT
REMARK PDBinfo-LABEL:  109 CONTEXT
REMARK PDBinfo-LABEL:  110 CONTEXT
REMARK PDBinfo-LABEL:  111 CONTEXT
REMARK PDBinfo-LABEL:  112 CONTEXT
REMARK PDBinfo-LABEL:  113 CONTEXT
REMARK PDBinfo-LABEL:  114 CONTEXT
REMARK PDBinfo-LABEL:  115 CONTEXT
REMARK PDBinfo-LABEL:  116 CONTEXT
REMARK PDBinfo-LABEL:  117 CONTEXT
REMARK PDBinfo-LABEL:  118 CONTEXT
REMARK PDBinfo-LABEL:  119 CONTEXT
REMARK PDBinfo-LABEL:  120 CONTEXT
REMARK PDBinfo-LABEL:  121 CONTEXT
REMARK PDBinfo-LABEL:  122 CONTEXT
REMARK PDBinfo-LABEL:  123 CONTEXT
REMARK PDBinfo-LABEL:  124 CONTEXT
REMARK PDBinfo-LABEL:  125 CONTEXT
REMARK PDBinfo-LABEL:  126 CONTEXT
REMARK PDBinfo-LABEL:  127 CONTEXT
REMARK PDBinfo-LABEL:  128 CONTEXT
REMARK PDBinfo-LABEL:  129 CONTEXT
REMARK PDBinfo-LABEL:  130 CONTEXT
REMARK PDBinfo-LABEL:  131 CONTEXT
REMARK PDBinfo-LABEL:  132 CONTEXT
REMARK PDBinfo-LABEL:  133 CONTEXT
REMARK PDBinfo-LABEL:  134 CONTEXT
REMARK PDBinfo-LABEL:  135 CONTEXT
REMARK PDBinfo-LABEL:  136 CONTEXT
REMARK PDBinfo-LABEL:  137 CONTEXT
REMARK PDBinfo-LABEL:  138 CONTEXT
REMARK PDBinfo-LABEL:  139 CONTEXT
REMARK PDBinfo-LABEL:  140 CONTEXT
REMARK PDBinfo-LABEL:  141 CONTEXT
REMARK PDBinfo-LABEL:  142 CONTEXT
REMARK PDBinfo-LABEL:  143 CONTEXT
REMARK PDBinfo-LABEL:  144 CONTEXT
REMARK PDBinfo-LABEL:  145 CONTEXT
REMARK PDBinfo-LABEL:  146 CONTEXT
REMARK PDBinfo-LABEL:  147 CONTEXT
REMARK PDBinfo-LABEL:  148 CONTEXT
REMARK PDBinfo-LABEL:  149 CONTEXT
REMARK PDBinfo-LABEL:  150 CONTEXT
REMARK PDBinfo-LABEL:  151 CONTEXT
REMARK PDBinfo-LABEL:  152 CONTEXT
REMARK PDBinfo-LABEL:  153 CONTEXT
REMARK PDBinfo-LABEL:  154 CONTEXT
REMARK PDBinfo-LABEL:  155 CONTEXT
REMARK PDBinfo-LABEL:  156 CONTEXT
REMARK PDBinfo-LABEL:  157 CONTEXT
REMARK PDBinfo-LABEL:  158 CONTEXT
REMARK PDBinfo-LABEL:  159 CONTEXT
REMARK PDBinfo-LABEL:  160 CONTEXT
REMARK PDBinfo-LABEL:  161 CONTEXT
REMARK PDBinfo-LABEL:  162 CONTEXT
REMARK PDBinfo-LABEL:  163 CONTEXT
REMARK PDBinfo-LABEL:  164 CONTEXT
REMARK PDBinfo-LABEL:  165 CONTEXT
REMARK PDBinfo-LABEL:  166 CONTEXT
REMARK PDBinfo-LABEL:  167 CONTEXT
REMARK PDBinfo-LABEL:  168 CONTEXT
REMARK PDBinfo-LABEL:  169 CONTEXT
REMARK PDBinfo-LABEL:  170 CONTEXT
REMARK PDBinfo-LABEL:  171 CONTEXT
REMARK PDBinfo-LABEL:  172 CONTEXT
REMARK PDBinfo-LABEL:  173 CONTEXT
REMARK PDBinfo-LABEL:  174 CONTEXT
REMARK PDBinfo-LABEL:  175 CONTEXT
REMARK PDBinfo-LABEL:  176 CONTEXT
REMARK PDBinfo-LABEL:  177 CONTEXT
REMARK PDBinfo-LABEL:  178 CONTEXT
REMARK PDBinfo-LABEL:  179 CONTEXT
REMARK PDBinfo-LABEL:  180 CONTEXT
REMARK PDBinfo-LABEL:  181 CONTEXT
REMARK PDBinfo-LABEL:  182 CONTEXT
REMARK PDBinfo-LABEL:  183 CONTEXT
REMARK PDBinfo-LABEL:  184 CONTEXT
REMARK PDBinfo-LABEL:  185 CONTEXT
REMARK PDBinfo-LABEL:  186 CONTEXT
REMARK PDBinfo-LABEL:  187 CONTEXT
REMARK PDBinfo-LABEL:  188 CONTEXT
REMARK PDBinfo-LABEL:  189 CONTEXT
REMARK PDBinfo-LABEL:  190 CONTEXT
REMARK PDBinfo-LABEL:  191 CONTEXT
REMARK PDBinfo-LABEL:  192 CONTEXT
REMARK PDBinfo-LABEL:  193 CONTEXT
REMARK PDBinfo-LABEL:  194 CONTEXT
REMARK PDBinfo-LABEL:  195 CONTEXT
REMARK PDBinfo-LABEL:  196 CONTEXT
REMARK PDBinfo-LABEL:  197 CONTEXT
REMARK PDBinfo-LABEL:  198 CONTEXT
REMARK PDBinfo-LABEL:  199 CONTEXT
REMARK PDBinfo-LABEL:  200 CONTEXT
REMARK PDBinfo-LABEL:  201 CONTEXT
REMARK PDBinfo-LABEL:  202 CONTEXT
REMARK PDBinfo-LABEL:  203 CONTEXT
REMARK PDBinfo-LABEL:  204 CONTEXT
REMARK PDBinfo-LABEL:  205 CONTEXT
REMARK PDBinfo-LABEL:  206 CONTEXT
REMARK PDBinfo-LABEL:  207 CONTEXT
REMARK PDBinfo-LABEL:  208 CONTEXT
REMARK PDBinfo-LABEL:  209 CONTEXT
REMARK PDBinfo-LABEL:  210 CONTEXT
REMARK PDBinfo-LABEL:  211 CONTEXT
REMARK PDBinfo-LABEL:  212 CONTEXT
REMARK PDBinfo-LABEL:  213 CONTEXT
REMARK PDBinfo-LABEL:  214 CONTEXT
REMARK PDBinfo-LABEL:  215 CONTEXT
REMARK PDBinfo-LABEL:  216 CONTEXT
REMARK PDBinfo-LABEL:  217 CONTEXT
REMARK PDBinfo-LABEL:  218 CONTEXT
REMARK PDBinfo-LABEL:  219 CONTEXT
REMARK PDBinfo-LABEL:  220 CONTEXT
REMARK PDBinfo-LABEL:  221 CONTEXT
REMARK PDBinfo-LABEL:  222 CONTEXT
REMARK PDBinfo-LABEL:  223 CONTEXT
REMARK PDBinfo-LABEL:  224 CONTEXT
REMARK PDBinfo-LABEL:  225 CONTEXT
REMARK PDBinfo-LABEL:  226 CONTEXT
REMARK PDBinfo-LABEL:  227 CONTEXT
REMARK PDBinfo-LABEL:  228 CONTEXT
REMARK PDBinfo-LABEL:  229 CONTEXT
REMARK PDBinfo-LABEL:  230 CONTEXT
REMARK PDBinfo-LABEL:  231 CONTEXT
REMARK PDBinfo-LABEL:  232 CONTEXT
REMARK PDBinfo-LABEL:  233 CONTEXT
REMARK PDBinfo-LABEL:  234 CONTEXT
REMARK PDBinfo-LABEL:  235 CONTEXT
REMARK PDBinfo-LABEL:  236 CONTEXT
REMARK PDBinfo-LABEL:  237 CONTEXT
REMARK PDBinfo-LABEL:  238 CONTEXT
REMARK PDBinfo-LABEL:  239 CONTEXT
REMARK PDBinfo-LABEL:  240 CONTEXT
REMARK PDBinfo-LABEL:  241 CONTEXT
REMARK PDBinfo-LABEL:  242 CONTEXT
REMARK PDBinfo-LABEL:  243 CONTEXT
REMARK PDBinfo-LABEL:  244 CONTEXT
REMARK PDBinfo-LABEL:  245 CONTEXT
REMARK PDBinfo-LABEL:  246 CONTEXT
REMARK PDBinfo-LABEL:  247 CONTEXT
REMARK PDBinfo-LABEL:  248 CONTEXT
REMARK PDBinfo-LABEL:  249 CONTEXT
REMARK PDBinfo-LABEL:  250 CONTEXT
REMARK PDBinfo-LABEL:  251 CONTEXT
REMARK PDBinfo-LABEL:  252 CONTEXT

score -817.474
silent_score -817.474
time 0
                                    
