# Supplementary material for: Design of protein-binding proteins from the target structure alone
Source: Nature. 2022 Mar 24;605(7910):551–60. doi: 10.1038/s41586-022-04654-9 (PMC9117152; doi:10.1038/s41586-022-04654-9)
Supplement: Supplementary file 4 — Supplementary Data 1 Experimental data and analysis. This file contains all the experimental results and the analysis protocols. [file 41586_2022_4654_MOESM4_ESM.gz › supplemental_files/ngs_analysis/il7ra_grafting_experiment/motif_parents/IL7_bcov_v3_r3_ems_3hM_3011_000000023_0001_0001_44_61_H_.._ems_p1-15H-GBL-16H-GABBL-16H_0168_0001_0001_0002_0001_0005_0001_0001_0001.pdb]

SSBOND     CYS B   61    CYS B   76                                       2.04  
SSBOND     CYS B   93    CYS B  101                                       2.04  
SSBOND     CYS B  127    CYS B  137                                       2.06  
ATOM      1  N   ASP A   1      10.642  14.105  13.869  1.00  0.00           N  
ATOM      2  CA  ASP A   1      10.765  13.550  12.526  1.00  0.00           C  
ATOM      3  C   ASP A   1       9.566  12.678  12.179  1.00  0.00           C  
ATOM      4  O   ASP A   1       9.324  11.654  12.820  1.00  0.00           O  
ATOM      5  CB  ASP A   1      12.052  12.732  12.397  1.00  0.00           C  
ATOM      6  CG  ASP A   1      12.320  12.268  10.972  1.00  0.00           C  
ATOM      7  OD1 ASP A   1      11.390  12.208  10.203  1.00  0.00           O  
ATOM      8  OD2 ASP A   1      13.451  11.979  10.665  1.00  0.00           O  
ATOM      9 1H   ASP A   1      11.441  14.672  14.071  1.00  0.00           H  
ATOM     10 2H   ASP A   1       9.814  14.663  13.925  1.00  0.00           H  
ATOM     11 3H   ASP A   1      10.587  13.359  14.534  1.00  0.00           H  
ATOM     12  HA  ASP A   1      10.815  14.375  11.814  1.00  0.00           H  
ATOM     13 1HB  ASP A   1      12.899  13.330  12.735  1.00  0.00           H  
ATOM     14 2HB  ASP A   1      11.992  11.857  13.044  1.00  0.00           H  
ATOM     15  N   TYR A   2       8.817  13.088  11.162  1.00  0.00           N  
ATOM     16  CA  TYR A   2       7.555  12.439  10.830  1.00  0.00           C  
ATOM     17  C   TYR A   2       7.774  11.001  10.380  1.00  0.00           C  
ATOM     18  O   TYR A   2       6.901  10.150  10.536  1.00  0.00           O  
ATOM     19  CB  TYR A   2       6.816  13.227   9.745  1.00  0.00           C  
ATOM     20  CG  TYR A   2       7.605  13.390   8.466  1.00  0.00           C  
ATOM     21  CD1 TYR A   2       7.458  12.470   7.438  1.00  0.00           C  
ATOM     22  CD2 TYR A   2       8.475  14.459   8.318  1.00  0.00           C  
ATOM     23  CE1 TYR A   2       8.178  12.618   6.269  1.00  0.00           C  
ATOM     24  CE2 TYR A   2       9.198  14.607   7.150  1.00  0.00           C  
ATOM     25  CZ  TYR A   2       9.050  13.692   6.128  1.00  0.00           C  
ATOM     26  OH  TYR A   2       9.768  13.841   4.963  1.00  0.00           O  
ATOM     27  H   TYR A   2       9.130  13.869  10.604  1.00  0.00           H  
ATOM     28  HA  TYR A   2       6.924  12.434  11.720  1.00  0.00           H  
ATOM     29 1HB  TYR A   2       5.878  12.725   9.505  1.00  0.00           H  
ATOM     30 2HB  TYR A   2       6.570  14.219  10.122  1.00  0.00           H  
ATOM     31  HD1 TYR A   2       6.774  11.629   7.554  1.00  0.00           H  
ATOM     32  HD2 TYR A   2       8.592  15.182   9.126  1.00  0.00           H  
ATOM     33  HE1 TYR A   2       8.062  11.896   5.462  1.00  0.00           H  
ATOM     34  HE2 TYR A   2       9.882  15.448   7.036  1.00  0.00           H  
ATOM     35  HH  TYR A   2       9.584  13.101   4.379  1.00  0.00           H  
ATOM     36  N   ARG A   3       8.951  10.736   9.820  1.00  0.00           N  
ATOM     37  CA  ARG A   3       9.229   9.448   9.195  1.00  0.00           C  
ATOM     38  C   ARG A   3       9.270   8.331  10.230  1.00  0.00           C  
ATOM     39  O   ARG A   3       8.740   7.244  10.006  1.00  0.00           O  
ATOM     40  CB  ARG A   3      10.552   9.491   8.446  1.00  0.00           C  
ATOM     41  CG  ARG A   3      10.549  10.347   7.190  1.00  0.00           C  
ATOM     42  CD  ARG A   3      11.857  10.295   6.486  1.00  0.00           C  
ATOM     43  NE  ARG A   3      11.817  10.994   5.213  1.00  0.00           N  
ATOM     44  CZ  ARG A   3      12.903  11.373   4.512  1.00  0.00           C  
ATOM     45  NH1 ARG A   3      14.106  11.114   4.974  1.00  0.00           N  
ATOM     46  NH2 ARG A   3      12.760  12.005   3.360  1.00  0.00           N  
ATOM     47  H   ARG A   3       9.670  11.444   9.827  1.00  0.00           H  
ATOM     48  HA  ARG A   3       8.435   9.231   8.479  1.00  0.00           H  
ATOM     49 1HB  ARG A   3      11.331   9.873   9.104  1.00  0.00           H  
ATOM     50 2HB  ARG A   3      10.839   8.479   8.156  1.00  0.00           H  
ATOM     51 1HG  ARG A   3       9.778   9.990   6.508  1.00  0.00           H  
ATOM     52 2HG  ARG A   3      10.345  11.384   7.458  1.00  0.00           H  
ATOM     53 1HD  ARG A   3      12.623  10.761   7.107  1.00  0.00           H  
ATOM     54 2HD  ARG A   3      12.127   9.257   6.297  1.00  0.00           H  
ATOM     55  HE  ARG A   3      10.907  11.212   4.825  1.00  0.00           H  
ATOM     56 1HH1 ARG A   3      14.216  10.630   5.854  1.00  0.00           H  
ATOM     57 2HH1 ARG A   3      14.921  11.396   4.449  1.00  0.00           H  
ATOM     58 1HH2 ARG A   3      11.834  12.205   3.005  1.00  0.00           H  
ATOM     59 2HH2 ARG A   3      13.574  12.288   2.836  1.00  0.00           H  
ATOM     60  N   GLU A   4       9.904   8.606  11.365  1.00  0.00           N  
ATOM     61  CA  GLU A   4      10.055   7.611  12.420  1.00  0.00           C  
ATOM     62  C   GLU A   4       8.735   7.366  13.138  1.00  0.00           C  
ATOM     63  O   GLU A   4       8.418   6.235  13.507  1.00  0.00           O  
ATOM     64  CB  GLU A   4      11.118   8.058  13.427  1.00  0.00           C  
ATOM     65  CG  GLU A   4      12.539   8.056  12.883  1.00  0.00           C  
ATOM     66  CD  GLU A   4      12.983   6.701  12.409  1.00  0.00           C  
ATOM     67  OE1 GLU A   4      12.797   5.750  13.130  1.00  0.00           O  
ATOM     68  OE2 GLU A   4      13.509   6.615  11.324  1.00  0.00           O  
ATOM     69  H   GLU A   4      10.292   9.530  11.500  1.00  0.00           H  
ATOM     70  HA  GLU A   4      10.386   6.676  11.969  1.00  0.00           H  
ATOM     71 1HB  GLU A   4      10.892   9.067  13.771  1.00  0.00           H  
ATOM     72 2HB  GLU A   4      11.093   7.402  14.298  1.00  0.00           H  
ATOM     73 1HG  GLU A   4      12.599   8.757  12.050  1.00  0.00           H  
ATOM     74 2HG  GLU A   4      13.216   8.403  13.663  1.00  0.00           H  
ATOM     75  N   VAL A   5       7.966   8.433  13.333  1.00  0.00           N  
ATOM     76  CA  VAL A   5       6.672   8.333  13.999  1.00  0.00           C  
ATOM     77  C   VAL A   5       5.683   7.532  13.164  1.00  0.00           C  
ATOM     78  O   VAL A   5       4.925   6.718  13.694  1.00  0.00           O  
ATOM     79  CB  VAL A   5       6.097   9.737  14.263  1.00  0.00           C  
ATOM     80  CG1 VAL A   5       4.680   9.638  14.808  1.00  0.00           C  
ATOM     81  CG2 VAL A   5       6.996  10.491  15.231  1.00  0.00           C  
ATOM     82  H   VAL A   5       8.285   9.335  13.011  1.00  0.00           H  
ATOM     83  HA  VAL A   5       6.813   7.827  14.956  1.00  0.00           H  
ATOM     84  HB  VAL A   5       6.042  10.280  13.319  1.00  0.00           H  
ATOM     85 1HG1 VAL A   5       4.289  10.640  14.989  1.00  0.00           H  
ATOM     86 2HG1 VAL A   5       4.047   9.127  14.083  1.00  0.00           H  
ATOM     87 3HG1 VAL A   5       4.688   9.079  15.743  1.00  0.00           H  
ATOM     88 1HG2 VAL A   5       6.584  11.483  15.412  1.00  0.00           H  
ATOM     89 2HG2 VAL A   5       7.057   9.945  16.172  1.00  0.00           H  
ATOM     90 3HG2 VAL A   5       7.994  10.586  14.802  1.00  0.00           H  
ATOM     91  N   ILE A   6       5.694   7.765  11.857  1.00  0.00           N  
ATOM     92  CA  ILE A   6       4.797   7.063  10.945  1.00  0.00           C  
ATOM     93  C   ILE A   6       5.091   5.569  10.926  1.00  0.00           C  
ATOM     94  O   ILE A   6       4.177   4.747  11.003  1.00  0.00           O  
ATOM     95  CB  ILE A   6       4.912   7.628   9.517  1.00  0.00           C  
ATOM     96  CG1 ILE A   6       4.375   9.060   9.465  1.00  0.00           C  
ATOM     97  CG2 ILE A   6       4.168   6.740   8.533  1.00  0.00           C  
ATOM     98  CD1 ILE A   6       4.818   9.834   8.244  1.00  0.00           C  
ATOM     99  H   ILE A   6       6.340   8.446  11.484  1.00  0.00           H  
ATOM    100  HA  ILE A   6       3.772   7.215  11.283  1.00  0.00           H  
ATOM    101  HB  ILE A   6       5.962   7.674   9.228  1.00  0.00           H  
ATOM    102 1HG1 ILE A   6       3.286   9.041   9.479  1.00  0.00           H  
ATOM    103 2HG1 ILE A   6       4.703   9.605  10.350  1.00  0.00           H  
ATOM    104 1HG2 ILE A   6       4.259   7.154   7.529  1.00  0.00           H  
ATOM    105 2HG2 ILE A   6       4.594   5.738   8.552  1.00  0.00           H  
ATOM    106 3HG2 ILE A   6       3.115   6.691   8.811  1.00  0.00           H  
ATOM    107 1HD1 ILE A   6       4.398  10.840   8.278  1.00  0.00           H  
ATOM    108 2HD1 ILE A   6       5.907   9.897   8.228  1.00  0.00           H  
ATOM    109 3HD1 ILE A   6       4.470   9.327   7.346  1.00  0.00           H  
ATOM    110  N   LYS A   7       6.369   5.223  10.824  1.00  0.00           N  
ATOM    111  CA  LYS A   7       6.783   3.825  10.784  1.00  0.00           C  
ATOM    112  C   LYS A   7       6.303   3.072  12.018  1.00  0.00           C  
ATOM    113  O   LYS A   7       5.837   1.937  11.921  1.00  0.00           O  
ATOM    114  CB  LYS A   7       8.304   3.720  10.663  1.00  0.00           C  
ATOM    115  CG  LYS A   7       8.846   4.009   9.270  1.00  0.00           C  
ATOM    116  CD  LYS A   7      10.323   3.660   9.168  1.00  0.00           C  
ATOM    117  CE  LYS A   7      11.186   4.685   9.889  1.00  0.00           C  
ATOM    118  NZ  LYS A   7      12.638   4.453   9.655  1.00  0.00           N  
ATOM    119  H   LYS A   7       7.072   5.947  10.775  1.00  0.00           H  
ATOM    120  HA  LYS A   7       6.347   3.361   9.899  1.00  0.00           H  
ATOM    121 1HB  LYS A   7       8.773   4.419  11.356  1.00  0.00           H  
ATOM    122 2HB  LYS A   7       8.623   2.716  10.944  1.00  0.00           H  
ATOM    123 1HG  LYS A   7       8.292   3.425   8.535  1.00  0.00           H  
ATOM    124 2HG  LYS A   7       8.715   5.066   9.041  1.00  0.00           H  
ATOM    125 1HD  LYS A   7      10.496   2.677   9.608  1.00  0.00           H  
ATOM    126 2HD  LYS A   7      10.617   3.626   8.119  1.00  0.00           H  
ATOM    127 1HE  LYS A   7      10.930   5.685   9.542  1.00  0.00           H  
ATOM    128 2HE  LYS A   7      10.992   4.635  10.960  1.00  0.00           H  
ATOM    129 1HZ  LYS A   7      13.174   5.152  10.150  1.00  0.00           H  
ATOM    130 2HZ  LYS A   7      12.891   3.535   9.991  1.00  0.00           H  
ATOM    131 3HZ  LYS A   7      12.834   4.516   8.667  1.00  0.00           H  
ATOM    132  N   LYS A   8       6.421   3.710  13.177  1.00  0.00           N  
ATOM    133  CA  LYS A   8       5.972   3.113  14.429  1.00  0.00           C  
ATOM    134  C   LYS A   8       4.460   2.938  14.445  1.00  0.00           C  
ATOM    135  O   LYS A   8       3.951   1.882  14.820  1.00  0.00           O  
ATOM    136  CB  LYS A   8       6.415   3.967  15.618  1.00  0.00           C  
ATOM    137  CG  LYS A   8       7.910   3.917  15.906  1.00  0.00           C  
ATOM    138  CD  LYS A   8       8.278   4.819  17.074  1.00  0.00           C  
ATOM    139  CE  LYS A   8       9.773   4.777  17.358  1.00  0.00           C  
ATOM    140  NZ  LYS A   8      10.151   5.673  18.483  1.00  0.00           N  
ATOM    141  H   LYS A   8       6.833   4.633  13.192  1.00  0.00           H  
ATOM    142  HA  LYS A   8       6.438   2.132  14.531  1.00  0.00           H  
ATOM    143 1HB  LYS A   8       6.143   5.007  15.441  1.00  0.00           H  
ATOM    144 2HB  LYS A   8       5.891   3.640  16.516  1.00  0.00           H  
ATOM    145 1HG  LYS A   8       8.201   2.893  16.143  1.00  0.00           H  
ATOM    146 2HG  LYS A   8       8.461   4.237  15.022  1.00  0.00           H  
ATOM    147 1HD  LYS A   8       7.989   5.846  16.846  1.00  0.00           H  
ATOM    148 2HD  LYS A   8       7.740   4.499  17.966  1.00  0.00           H  
ATOM    149 1HE  LYS A   8      10.067   3.758  17.606  1.00  0.00           H  
ATOM    150 2HE  LYS A   8      10.321   5.083  16.467  1.00  0.00           H  
ATOM    151 1HZ  LYS A   8      11.148   5.617  18.639  1.00  0.00           H  
ATOM    152 2HZ  LYS A   8       9.900   6.625  18.256  1.00  0.00           H  
ATOM    153 3HZ  LYS A   8       9.663   5.388  19.320  1.00  0.00           H  
ATOM    154  N   ALA A   9       3.744   3.982  14.038  1.00  0.00           N  
ATOM    155  CA  ALA A   9       2.289   3.931  13.968  1.00  0.00           C  
ATOM    156  C   ALA A   9       1.822   2.907  12.940  1.00  0.00           C  
ATOM    157  O   ALA A   9       0.845   2.192  13.164  1.00  0.00           O  
ATOM    158  CB  ALA A   9       1.727   5.306  13.637  1.00  0.00           C  
ATOM    159  H   ALA A   9       4.221   4.830  13.769  1.00  0.00           H  
ATOM    160  HA  ALA A   9       1.905   3.644  14.947  1.00  0.00           H  
ATOM    161 1HB  ALA A   9       0.639   5.252  13.589  1.00  0.00           H  
ATOM    162 2HB  ALA A   9       2.022   6.015  14.411  1.00  0.00           H  
ATOM    163 3HB  ALA A   9       2.118   5.638  12.677  1.00  0.00           H  
ATOM    164  N   ALA A  10       2.523   2.844  11.813  1.00  0.00           N  
ATOM    165  CA  ALA A  10       2.140   1.959  10.722  1.00  0.00           C  
ATOM    166  C   ALA A  10       2.352   0.498  11.096  1.00  0.00           C  
ATOM    167  O   ALA A  10       1.587  -0.376  10.687  1.00  0.00           O  
ATOM    168  CB  ALA A  10       2.923   2.301   9.463  1.00  0.00           C  
ATOM    169  H   ALA A  10       3.343   3.424  11.713  1.00  0.00           H  
ATOM    170  HA  ALA A  10       1.082   2.112  10.505  1.00  0.00           H  
ATOM    171 1HB  ALA A  10       2.626   1.632   8.656  1.00  0.00           H  
ATOM    172 2HB  ALA A  10       2.716   3.332   9.174  1.00  0.00           H  
ATOM    173 3HB  ALA A  10       3.989   2.186   9.655  1.00  0.00           H  
ATOM    174  N   HIS A  11       3.396   0.238  11.876  1.00  0.00           N  
ATOM    175  CA  HIS A  11       3.641  -1.097  12.409  1.00  0.00           C  
ATOM    176  C   HIS A  11       2.500  -1.549  13.311  1.00  0.00           C  
ATOM    177  O   HIS A  11       2.055  -2.693  13.239  1.00  0.00           O  
ATOM    178  CB  HIS A  11       4.960  -1.134  13.187  1.00  0.00           C  
ATOM    179  CG  HIS A  11       5.388  -2.514  13.581  1.00  0.00           C  
ATOM    180  ND1 HIS A  11       5.043  -3.084  14.789  1.00  0.00           N  
ATOM    181  CD2 HIS A  11       6.132  -3.437  12.927  1.00  0.00           C  
ATOM    182  CE1 HIS A  11       5.557  -4.300  14.860  1.00  0.00           C  
ATOM    183  NE2 HIS A  11       6.221  -4.537  13.745  1.00  0.00           N  
ATOM    184  H   HIS A  11       4.037   0.985  12.107  1.00  0.00           H  
ATOM    185  HA  HIS A  11       3.723  -1.793  11.574  1.00  0.00           H  
ATOM    186 1HB  HIS A  11       5.752  -0.691  12.583  1.00  0.00           H  
ATOM    187 2HB  HIS A  11       4.866  -0.536  14.093  1.00  0.00           H  
ATOM    188  HD2 HIS A  11       6.577  -3.328  11.938  1.00  0.00           H  
ATOM    189  HE1 HIS A  11       5.449  -4.988  15.698  1.00  0.00           H  
ATOM    190  HE2 HIS A  11       6.717  -5.389  13.522  1.00  0.00           H  
ATOM    191  N   LEU A  12       2.030  -0.641  14.162  1.00  0.00           N  
ATOM    192  CA  LEU A  12       0.884  -0.916  15.018  1.00  0.00           C  
ATOM    193  C   LEU A  12      -0.366  -1.195  14.193  1.00  0.00           C  
ATOM    194  O   LEU A  12      -1.133  -2.108  14.499  1.00  0.00           O  
ATOM    195  CB  LEU A  12       0.630   0.268  15.959  1.00  0.00           C  
ATOM    196  CG  LEU A  12       1.696   0.501  17.037  1.00  0.00           C  
ATOM    197  CD1 LEU A  12       1.468   1.856  17.693  1.00  0.00           C  
ATOM    198  CD2 LEU A  12       1.634  -0.621  18.064  1.00  0.00           C  
ATOM    199  H   LEU A  12       2.482   0.261  14.215  1.00  0.00           H  
ATOM    200  HA  LEU A  12       1.106  -1.796  15.622  1.00  0.00           H  
ATOM    201 1HB  LEU A  12       0.558   1.176  15.363  1.00  0.00           H  
ATOM    202 2HB  LEU A  12      -0.323   0.113  16.464  1.00  0.00           H  
ATOM    203  HG  LEU A  12       2.684   0.516  16.576  1.00  0.00           H  
ATOM    204 1HD1 LEU A  12       2.226   2.022  18.459  1.00  0.00           H  
ATOM    205 2HD1 LEU A  12       1.538   2.641  16.940  1.00  0.00           H  
ATOM    206 3HD1 LEU A  12       0.480   1.877  18.150  1.00  0.00           H  
ATOM    207 1HD2 LEU A  12       2.392  -0.456  18.830  1.00  0.00           H  
ATOM    208 2HD2 LEU A  12       0.647  -0.635  18.527  1.00  0.00           H  
ATOM    209 3HD2 LEU A  12       1.818  -1.575  17.571  1.00  0.00           H  
ATOM    210  N   ALA A  13      -0.565  -0.401  13.144  1.00  0.00           N  
ATOM    211  CA  ALA A  13      -1.716  -0.569  12.264  1.00  0.00           C  
ATOM    212  C   ALA A  13      -1.671  -1.914  11.550  1.00  0.00           C  
ATOM    213  O   ALA A  13      -2.676  -2.618  11.469  1.00  0.00           O  
ATOM    214  CB  ALA A  13      -1.779   0.565  11.252  1.00  0.00           C  
ATOM    215  H   ALA A  13       0.098   0.336  12.953  1.00  0.00           H  
ATOM    216  HA  ALA A  13      -2.622  -0.524  12.868  1.00  0.00           H  
ATOM    217 1HB  ALA A  13      -2.642   0.424  10.602  1.00  0.00           H  
ATOM    218 2HB  ALA A  13      -1.869   1.515  11.777  1.00  0.00           H  
ATOM    219 3HB  ALA A  13      -0.870   0.567  10.652  1.00  0.00           H  
ATOM    220  N   ALA A  14      -0.497  -2.265  11.035  1.00  0.00           N  
ATOM    221  CA  ALA A  14      -0.325  -3.513  10.298  1.00  0.00           C  
ATOM    222  C   ALA A  14      -0.497  -4.720  11.211  1.00  0.00           C  
ATOM    223  O   ALA A  14      -1.079  -5.730  10.818  1.00  0.00           O  
ATOM    224  CB  ALA A  14       1.039  -3.550   9.626  1.00  0.00           C  
ATOM    225  H   ALA A  14       0.297  -1.653  11.156  1.00  0.00           H  
ATOM    226  HA  ALA A  14      -1.084  -3.558   9.514  1.00  0.00           H  
ATOM    227 1HB  ALA A  14       1.152  -4.487   9.082  1.00  0.00           H  
ATOM    228 2HB  ALA A  14       1.125  -2.714   8.931  1.00  0.00           H  
ATOM    229 3HB  ALA A  14       1.819  -3.473  10.382  1.00  0.00           H  
ATOM    230  N   LYS A  15       0.015  -4.607  12.433  1.00  0.00           N  
ATOM    231  CA  LYS A  15      -0.108  -5.678  13.416  1.00  0.00           C  
ATOM    232  C   LYS A  15      -1.539  -5.801  13.921  1.00  0.00           C  
ATOM    233  O   LYS A  15      -2.051  -6.905  14.103  1.00  0.00           O  
ATOM    234  CB  LYS A  15       0.845  -5.442  14.588  1.00  0.00           C  
ATOM    235  CG  LYS A  15       0.851  -6.555  15.628  1.00  0.00           C  
ATOM    236  CD  LYS A  15       1.906  -6.307  16.696  1.00  0.00           C  
ATOM    237  CE  LYS A  15       1.907  -7.413  17.741  1.00  0.00           C  
ATOM    238  NZ  LYS A  15       2.928  -7.179  18.798  1.00  0.00           N  
ATOM    239  H   LYS A  15       0.501  -3.760  12.687  1.00  0.00           H  
ATOM    240  HA  LYS A  15       0.177  -6.618  12.941  1.00  0.00           H  
ATOM    241 1HB  LYS A  15       1.863  -5.329  14.213  1.00  0.00           H  
ATOM    242 2HB  LYS A  15       0.578  -4.514  15.093  1.00  0.00           H  
ATOM    243 1HG  LYS A  15      -0.128  -6.614  16.104  1.00  0.00           H  
ATOM    244 2HG  LYS A  15       1.056  -7.507  15.140  1.00  0.00           H  
ATOM    245 1HD  LYS A  15       2.891  -6.259  16.230  1.00  0.00           H  
ATOM    246 2HD  LYS A  15       1.709  -5.355  17.188  1.00  0.00           H  
ATOM    247 1HE  LYS A  15       0.925  -7.472  18.209  1.00  0.00           H  
ATOM    248 2HE  LYS A  15       2.113  -8.369  17.260  1.00  0.00           H  
ATOM    249 1HZ  LYS A  15       2.896  -7.933  19.470  1.00  0.00           H  
ATOM    250 2HZ  LYS A  15       3.846  -7.141  18.378  1.00  0.00           H  
ATOM    251 3HZ  LYS A  15       2.735  -6.304  19.265  1.00  0.00           H  
ATOM    252  N   LYS A  16      -2.181  -4.660  14.148  1.00  0.00           N  
ATOM    253  CA  LYS A  16      -3.559  -4.635  14.623  1.00  0.00           C  
ATOM    254  C   LYS A  16      -4.526  -5.069  13.528  1.00  0.00           C  
ATOM    255  O   LYS A  16      -5.543  -5.708  13.802  1.00  0.00           O  
ATOM    256  CB  LYS A  16      -3.927  -3.238  15.126  1.00  0.00           C  
ATOM    257  CG  LYS A  16      -5.293  -3.149  15.794  1.00  0.00           C  
ATOM    258  CD  LYS A  16      -5.520  -1.775  16.406  1.00  0.00           C  
ATOM    259  CE  LYS A  16      -6.833  -1.721  17.173  1.00  0.00           C  
ATOM    260  NZ  LYS A  16      -7.071  -0.381  17.775  1.00  0.00           N  
ATOM    261  H   LYS A  16      -1.702  -3.784  13.987  1.00  0.00           H  
ATOM    262  HA  LYS A  16      -3.648  -5.328  15.460  1.00  0.00           H  
ATOM    263 1HB  LYS A  16      -3.180  -2.902  15.846  1.00  0.00           H  
ATOM    264 2HB  LYS A  16      -3.916  -2.536  14.292  1.00  0.00           H  
ATOM    265 1HG  LYS A  16      -6.072  -3.342  15.055  1.00  0.00           H  
ATOM    266 2HG  LYS A  16      -5.364  -3.903  16.577  1.00  0.00           H  
ATOM    267 1HD  LYS A  16      -4.701  -1.540  17.087  1.00  0.00           H  
ATOM    268 2HD  LYS A  16      -5.540  -1.024  15.617  1.00  0.00           H  
ATOM    269 1HE  LYS A  16      -7.657  -1.955  16.500  1.00  0.00           H  
ATOM    270 2HE  LYS A  16      -6.821  -2.465  17.969  1.00  0.00           H  
ATOM    271 1HZ  LYS A  16      -7.950  -0.386  18.274  1.00  0.00           H  
ATOM    272 2HZ  LYS A  16      -6.322  -0.161  18.416  1.00  0.00           H  
ATOM    273 3HZ  LYS A  16      -7.104   0.316  17.044  1.00  0.00           H  
ATOM    274  N   GLY A  17      -4.205  -4.717  12.288  1.00  0.00           N  
ATOM    275  CA  GLY A  17      -5.055  -5.054  11.151  1.00  0.00           C  
ATOM    276  C   GLY A  17      -5.858  -3.847  10.686  1.00  0.00           C  
ATOM    277  O   GLY A  17      -6.817  -3.982   9.926  1.00  0.00           O  
ATOM    278  H   GLY A  17      -3.351  -4.203  12.128  1.00  0.00           H  
ATOM    279 1HA  GLY A  17      -4.437  -5.423  10.332  1.00  0.00           H  
ATOM    280 2HA  GLY A  17      -5.732  -5.861  11.429  1.00  0.00           H  
ATOM    281  N   ASP A  18      -5.458  -2.665  11.145  1.00  0.00           N  
ATOM    282  CA  ASP A  18      -6.161  -1.434  10.804  1.00  0.00           C  
ATOM    283  C   ASP A  18      -5.693  -0.885   9.461  1.00  0.00           C  
ATOM    284  O   ASP A  18      -4.861   0.020   9.406  1.00  0.00           O  
ATOM    285  CB  ASP A  18      -5.955  -0.379  11.893  1.00  0.00           C  
ATOM    286  CG  ASP A  18      -6.848   0.841  11.713  1.00  0.00           C  
ATOM    287  OD1 ASP A  18      -7.372   1.016  10.639  1.00  0.00           O  
ATOM    288  OD2 ASP A  18      -6.998   1.587  12.652  1.00  0.00           O  
ATOM    289  H   ASP A  18      -4.647  -2.619  11.745  1.00  0.00           H  
ATOM    290  HA  ASP A  18      -7.228  -1.652  10.739  1.00  0.00           H  
ATOM    291 1HB  ASP A  18      -6.158  -0.819  12.869  1.00  0.00           H  
ATOM    292 2HB  ASP A  18      -4.914  -0.052  11.891  1.00  0.00           H  
ATOM    293  N   GLU A  19      -6.233  -1.439   8.381  1.00  0.00           N  
ATOM    294  CA  GLU A  19      -5.775  -1.103   7.037  1.00  0.00           C  
ATOM    295  C   GLU A  19      -6.058   0.358   6.709  1.00  0.00           C  
ATOM    296  O   GLU A  19      -5.311   0.993   5.964  1.00  0.00           O  
ATOM    297  CB  GLU A  19      -6.448  -2.008   6.002  1.00  0.00           C  
ATOM    298  CG  GLU A  19      -6.018  -3.467   6.069  1.00  0.00           C  
ATOM    299  CD  GLU A  19      -6.735  -4.333   5.071  1.00  0.00           C  
ATOM    300  OE1 GLU A  19      -7.662  -3.860   4.459  1.00  0.00           O  
ATOM    301  OE2 GLU A  19      -6.354  -5.470   4.920  1.00  0.00           O  
ATOM    302  H   GLU A  19      -6.979  -2.110   8.492  1.00  0.00           H  
ATOM    303  HA  GLU A  19      -4.699  -1.270   6.987  1.00  0.00           H  
ATOM    304 1HB  GLU A  19      -7.529  -1.971   6.135  1.00  0.00           H  
ATOM    305 2HB  GLU A  19      -6.228  -1.640   5.000  1.00  0.00           H  
ATOM    306 1HG  GLU A  19      -4.947  -3.528   5.883  1.00  0.00           H  
ATOM    307 2HG  GLU A  19      -6.207  -3.844   7.073  1.00  0.00           H  
ATOM    308  N   ASP A  20      -7.171   0.879   7.301  1.00  0.00           N  
ATOM    309  CA  ASP A  20      -7.524   2.256   6.983  1.00  0.00           C  
ATOM    310  C   ASP A  20      -6.522   3.235   7.577  1.00  0.00           C  
ATOM    311  O   ASP A  20      -6.219   4.270   6.980  1.00  0.00           O  
ATOM    312  CB  ASP A  20      -8.929   2.581   7.497  1.00  0.00           C  
ATOM    313  CG  ASP A  20     -10.027   1.891   6.698  1.00  0.00           C  
ATOM    314  OD1 ASP A  20      -9.752   1.449   5.608  1.00  0.00           O  
ATOM    315  OD2 ASP A  20     -11.129   1.814   7.186  1.00  0.00           O  
ATOM    316  H   ASP A  20      -7.709   0.380   7.995  1.00  0.00           H  
ATOM    317  HA  ASP A  20      -7.525   2.371   5.898  1.00  0.00           H  
ATOM    318 1HB  ASP A  20      -9.014   2.278   8.541  1.00  0.00           H  
ATOM    319 2HB  ASP A  20      -9.092   3.659   7.455  1.00  0.00           H  
ATOM    320  N   ALA A  21      -6.144   3.001   8.838  1.00  0.00           N  
ATOM    321  CA  ALA A  21      -5.135   3.826   9.493  1.00  0.00           C  
ATOM    322  C   ALA A  21      -3.794   3.728   8.777  1.00  0.00           C  
ATOM    323  O   ALA A  21      -3.088   4.725   8.623  1.00  0.00           O  
ATOM    324  CB  ALA A  21      -4.986   3.421  10.953  1.00  0.00           C  
ATOM    325  H   ALA A  21      -6.535   2.215   9.336  1.00  0.00           H  
ATOM    326  HA  ALA A  21      -5.468   4.864   9.470  1.00  0.00           H  
ATOM    327 1HB  ALA A  21      -4.230   4.046  11.428  1.00  0.00           H  
ATOM    328 2HB  ALA A  21      -5.939   3.551  11.465  1.00  0.00           H  
ATOM    329 3HB  ALA A  21      -4.684   2.378  11.011  1.00  0.00           H  
ATOM    330  N   HIS A  22      -3.448   2.522   8.341  1.00  0.00           N  
ATOM    331  CA  HIS A  22      -2.186   2.290   7.650  1.00  0.00           C  
ATOM    332  C   HIS A  22      -2.136   3.045   6.328  1.00  0.00           C  
ATOM    333  O   HIS A  22      -1.146   3.711   6.018  1.00  0.00           O  
ATOM    334  CB  HIS A  22      -1.972   0.794   7.399  1.00  0.00           C  
ATOM    335  CG  HIS A  22      -0.645   0.470   6.786  1.00  0.00           C  
ATOM    336  ND1 HIS A  22      -0.475   0.301   5.428  1.00  0.00           N  
ATOM    337  CD2 HIS A  22       0.573   0.283   7.345  1.00  0.00           C  
ATOM    338  CE1 HIS A  22       0.794   0.024   5.178  1.00  0.00           C  
ATOM    339  NE2 HIS A  22       1.449   0.008   6.324  1.00  0.00           N  
ATOM    340  H   HIS A  22      -4.075   1.744   8.494  1.00  0.00           H  
ATOM    341  HA  HIS A  22      -1.374   2.643   8.285  1.00  0.00           H  
ATOM    342 1HB  HIS A  22      -2.055   0.251   8.341  1.00  0.00           H  
ATOM    343 2HB  HIS A  22      -2.754   0.421   6.737  1.00  0.00           H  
ATOM    344  HD2 HIS A  22       0.814   0.340   8.407  1.00  0.00           H  
ATOM    345  HE1 HIS A  22       1.225  -0.158   4.194  1.00  0.00           H  
ATOM    346  HE2 HIS A  22       2.436  -0.177   6.438  1.00  0.00           H  
ATOM    347  N   ALA A  23      -3.207   2.939   5.550  1.00  0.00           N  
ATOM    348  CA  ALA A  23      -3.289   3.616   4.260  1.00  0.00           C  
ATOM    349  C   ALA A  23      -3.119   5.121   4.417  1.00  0.00           C  
ATOM    350  O   ALA A  23      -2.455   5.768   3.606  1.00  0.00           O  
ATOM    351  CB  ALA A  23      -4.612   3.301   3.579  1.00  0.00           C  
ATOM    352  H   ALA A  23      -3.985   2.376   5.860  1.00  0.00           H  
ATOM    353  HA  ALA A  23      -2.489   3.239   3.622  1.00  0.00           H  
ATOM    354 1HB  ALA A  23      -4.658   3.813   2.618  1.00  0.00           H  
ATOM    355 2HB  ALA A  23      -4.693   2.225   3.421  1.00  0.00           H  
ATOM    356 3HB  ALA A  23      -5.434   3.637   4.209  1.00  0.00           H  
ATOM    357  N   ILE A  24      -3.724   5.675   5.463  1.00  0.00           N  
ATOM    358  CA  ILE A  24      -3.569   7.090   5.777  1.00  0.00           C  
ATOM    359  C   ILE A  24      -2.123   7.423   6.123  1.00  0.00           C  
ATOM    360  O   ILE A  24      -1.577   8.420   5.651  1.00  0.00           O  
ATOM    361  CB  ILE A  24      -4.484   7.495   6.948  1.00  0.00           C  
ATOM    362  CG1 ILE A  24      -5.954   7.434   6.522  1.00  0.00           C  
ATOM    363  CG2 ILE A  24      -4.128   8.888   7.443  1.00  0.00           C  
ATOM    364  CD1 ILE A  24      -6.926   7.483   7.679  1.00  0.00           C  
ATOM    365  H   ILE A  24      -4.305   5.099   6.056  1.00  0.00           H  
ATOM    366  HA  ILE A  24      -3.863   7.673   4.903  1.00  0.00           H  
ATOM    367  HB  ILE A  24      -4.363   6.786   7.766  1.00  0.00           H  
ATOM    368 1HG1 ILE A  24      -6.174   8.266   5.855  1.00  0.00           H  
ATOM    369 2HG1 ILE A  24      -6.133   6.513   5.966  1.00  0.00           H  
ATOM    370 1HG2 ILE A  24      -4.784   9.159   8.270  1.00  0.00           H  
ATOM    371 2HG2 ILE A  24      -3.093   8.899   7.784  1.00  0.00           H  
ATOM    372 3HG2 ILE A  24      -4.251   9.606   6.632  1.00  0.00           H  
ATOM    373 1HD1 ILE A  24      -7.947   7.435   7.298  1.00  0.00           H  
ATOM    374 2HD1 ILE A  24      -6.746   6.637   8.342  1.00  0.00           H  
ATOM    375 3HD1 ILE A  24      -6.789   8.412   8.230  1.00  0.00           H  
ATOM    376  N   LEU A  25      -1.510   6.584   6.951  1.00  0.00           N  
ATOM    377  CA  LEU A  25      -0.133   6.800   7.380  1.00  0.00           C  
ATOM    378  C   LEU A  25       0.824   6.768   6.196  1.00  0.00           C  
ATOM    379  O   LEU A  25       1.772   7.551   6.130  1.00  0.00           O  
ATOM    380  CB  LEU A  25       0.275   5.736   8.406  1.00  0.00           C  
ATOM    381  CG  LEU A  25      -0.320   5.903   9.810  1.00  0.00           C  
ATOM    382  CD1 LEU A  25      -0.128   4.615  10.600  1.00  0.00           C  
ATOM    383  CD2 LEU A  25       0.348   7.077  10.509  1.00  0.00           C  
ATOM    384  H   LEU A  25      -2.010   5.774   7.289  1.00  0.00           H  
ATOM    385  HA  LEU A  25      -0.069   7.780   7.854  1.00  0.00           H  
ATOM    386 1HB  LEU A  25      -0.027   4.758   8.033  1.00  0.00           H  
ATOM    387 2HB  LEU A  25       1.361   5.745   8.503  1.00  0.00           H  
ATOM    388  HG  LEU A  25      -1.392   6.089   9.731  1.00  0.00           H  
ATOM    389 1HD1 LEU A  25      -0.552   4.733  11.598  1.00  0.00           H  
ATOM    390 2HD1 LEU A  25      -0.632   3.796  10.088  1.00  0.00           H  
ATOM    391 3HD1 LEU A  25       0.936   4.394  10.680  1.00  0.00           H  
ATOM    392 1HD2 LEU A  25      -0.075   7.197  11.506  1.00  0.00           H  
ATOM    393 2HD2 LEU A  25       1.419   6.892  10.590  1.00  0.00           H  
ATOM    394 3HD2 LEU A  25       0.180   7.988   9.933  1.00  0.00           H  
ATOM    395  N   VAL A  26       0.574   5.855   5.263  1.00  0.00           N  
ATOM    396  CA  VAL A  26       1.376   5.762   4.048  1.00  0.00           C  
ATOM    397  C   VAL A  26       1.263   7.032   3.215  1.00  0.00           C  
ATOM    398  O   VAL A  26       2.263   7.552   2.723  1.00  0.00           O  
ATOM    399  CB  VAL A  26       0.927   4.555   3.203  1.00  0.00           C  
ATOM    400  CG1 VAL A  26       1.574   4.599   1.827  1.00  0.00           C  
ATOM    401  CG2 VAL A  26       1.276   3.261   3.923  1.00  0.00           C  
ATOM    402  H   VAL A  26      -0.191   5.211   5.398  1.00  0.00           H  
ATOM    403  HA  VAL A  26       2.418   5.620   4.331  1.00  0.00           H  
ATOM    404  HB  VAL A  26      -0.151   4.609   3.053  1.00  0.00           H  
ATOM    405 1HG1 VAL A  26       1.246   3.738   1.243  1.00  0.00           H  
ATOM    406 2HG1 VAL A  26       1.282   5.516   1.316  1.00  0.00           H  
ATOM    407 3HG1 VAL A  26       2.659   4.571   1.934  1.00  0.00           H  
ATOM    408 1HG2 VAL A  26       0.955   2.412   3.320  1.00  0.00           H  
ATOM    409 2HG2 VAL A  26       2.354   3.210   4.078  1.00  0.00           H  
ATOM    410 3HG2 VAL A  26       0.769   3.233   4.887  1.00  0.00           H  
ATOM    411  N   ASN A  27       0.040   7.527   3.062  1.00  0.00           N  
ATOM    412  CA  ASN A  27      -0.203   8.750   2.306  1.00  0.00           C  
ATOM    413  C   ASN A  27       0.451   9.951   2.975  1.00  0.00           C  
ATOM    414  O   ASN A  27       0.963  10.847   2.303  1.00  0.00           O  
ATOM    415  CB  ASN A  27      -1.692   8.982   2.131  1.00  0.00           C  
ATOM    416  CG  ASN A  27      -2.317   8.019   1.160  1.00  0.00           C  
ATOM    417  OD1 ASN A  27      -1.618   7.377   0.366  1.00  0.00           O  
ATOM    418  ND2 ASN A  27      -3.619   7.904   1.207  1.00  0.00           N  
ATOM    419  H   ASN A  27      -0.742   7.044   3.480  1.00  0.00           H  
ATOM    420  HA  ASN A  27       0.222   8.630   1.309  1.00  0.00           H  
ATOM    421 1HB  ASN A  27      -2.192   8.883   3.095  1.00  0.00           H  
ATOM    422 2HB  ASN A  27      -1.863   9.999   1.776  1.00  0.00           H  
ATOM    423 1HD2 ASN A  27      -4.090   7.278   0.584  1.00  0.00           H  
ATOM    424 2HD2 ASN A  27      -4.145   8.443   1.865  1.00  0.00           H  
ATOM    425  N   ILE A  28       0.433   9.964   4.305  1.00  0.00           N  
ATOM    426  CA  ILE A  28       1.080  11.024   5.068  1.00  0.00           C  
ATOM    427  C   ILE A  28       2.585  11.031   4.835  1.00  0.00           C  
ATOM    428  O   ILE A  28       3.183  12.085   4.614  1.00  0.00           O  
ATOM    429  CB  ILE A  28       0.794  10.868   6.573  1.00  0.00           C  
ATOM    430  CG1 ILE A  28      -0.672  11.190   6.874  1.00  0.00           C  
ATOM    431  CG2 ILE A  28       1.716  11.765   7.385  1.00  0.00           C  
ATOM    432  CD1 ILE A  28      -1.113  10.791   8.264  1.00  0.00           C  
ATOM    433  H   ILE A  28      -0.043   9.221   4.798  1.00  0.00           H  
ATOM    434  HA  ILE A  28       0.671  11.983   4.746  1.00  0.00           H  
ATOM    435  HB  ILE A  28       0.956   9.833   6.869  1.00  0.00           H  
ATOM    436 1HG1 ILE A  28      -0.841  12.260   6.756  1.00  0.00           H  
ATOM    437 2HG1 ILE A  28      -1.312  10.679   6.154  1.00  0.00           H  
ATOM    438 1HG2 ILE A  28       1.500  11.643   8.446  1.00  0.00           H  
ATOM    439 2HG2 ILE A  28       2.752  11.490   7.192  1.00  0.00           H  
ATOM    440 3HG2 ILE A  28       1.557  12.805   7.099  1.00  0.00           H  
ATOM    441 1HD1 ILE A  28      -2.162  11.050   8.402  1.00  0.00           H  
ATOM    442 2HD1 ILE A  28      -0.985   9.715   8.391  1.00  0.00           H  
ATOM    443 3HD1 ILE A  28      -0.509  11.318   9.002  1.00  0.00           H  
ATOM    444  N   PHE A  29       3.192   9.852   4.886  1.00  0.00           N  
ATOM    445  CA  PHE A  29       4.616   9.711   4.605  1.00  0.00           C  
ATOM    446  C   PHE A  29       4.957  10.218   3.210  1.00  0.00           C  
ATOM    447  O   PHE A  29       5.844  11.055   3.044  1.00  0.00           O  
ATOM    448  CB  PHE A  29       5.044   8.248   4.739  1.00  0.00           C  
ATOM    449  CG  PHE A  29       6.419   7.968   4.203  1.00  0.00           C  
ATOM    450  CD1 PHE A  29       7.547   8.383   4.894  1.00  0.00           C  
ATOM    451  CD2 PHE A  29       6.588   7.288   3.006  1.00  0.00           C  
ATOM    452  CE1 PHE A  29       8.813   8.126   4.402  1.00  0.00           C  
ATOM    453  CE2 PHE A  29       7.851   7.029   2.512  1.00  0.00           C  
ATOM    454  CZ  PHE A  29       8.965   7.449   3.211  1.00  0.00           C  
ATOM    455  H   PHE A  29       2.654   9.031   5.123  1.00  0.00           H  
ATOM    456  HA  PHE A  29       5.172  10.297   5.337  1.00  0.00           H  
ATOM    457 1HB  PHE A  29       5.023   7.958   5.789  1.00  0.00           H  
ATOM    458 2HB  PHE A  29       4.336   7.612   4.209  1.00  0.00           H  
ATOM    459  HD1 PHE A  29       7.427   8.918   5.837  1.00  0.00           H  
ATOM    460  HD2 PHE A  29       5.708   6.957   2.453  1.00  0.00           H  
ATOM    461  HE1 PHE A  29       9.690   8.459   4.956  1.00  0.00           H  
ATOM    462  HE2 PHE A  29       7.970   6.493   1.570  1.00  0.00           H  
ATOM    463  HZ  PHE A  29       9.962   7.246   2.822  1.00  0.00           H  
ATOM    464  N   LEU A  30       4.246   9.709   2.210  1.00  0.00           N  
ATOM    465  CA  LEU A  30       4.543  10.027   0.819  1.00  0.00           C  
ATOM    466  C   LEU A  30       4.260  11.493   0.519  1.00  0.00           C  
ATOM    467  O   LEU A  30       5.004  12.140  -0.219  1.00  0.00           O  
ATOM    468  CB  LEU A  30       3.715   9.138  -0.118  1.00  0.00           C  
ATOM    469  CG  LEU A  30       4.039   7.639  -0.071  1.00  0.00           C  
ATOM    470  CD1 LEU A  30       3.027   6.874  -0.912  1.00  0.00           C  
ATOM    471  CD2 LEU A  30       5.456   7.410  -0.576  1.00  0.00           C  
ATOM    472  H   LEU A  30       3.479   9.083   2.420  1.00  0.00           H  
ATOM    473  HA  LEU A  30       5.599   9.830   0.637  1.00  0.00           H  
ATOM    474 1HB  LEU A  30       2.662   9.257   0.131  1.00  0.00           H  
ATOM    475 2HB  LEU A  30       3.866   9.478  -1.142  1.00  0.00           H  
ATOM    476  HG  LEU A  30       3.958   7.282   0.956  1.00  0.00           H  
ATOM    477 1HD1 LEU A  30       3.257   5.809  -0.878  1.00  0.00           H  
ATOM    478 2HD1 LEU A  30       2.025   7.040  -0.517  1.00  0.00           H  
ATOM    479 3HD1 LEU A  30       3.074   7.222  -1.943  1.00  0.00           H  
ATOM    480 1HD2 LEU A  30       5.687   6.345  -0.542  1.00  0.00           H  
ATOM    481 2HD2 LEU A  30       5.538   7.766  -1.603  1.00  0.00           H  
ATOM    482 3HD2 LEU A  30       6.160   7.954   0.054  1.00  0.00           H  
ATOM    483  N   ALA A  31       3.178  12.012   1.091  1.00  0.00           N  
ATOM    484  CA  ALA A  31       2.811  13.411   0.906  1.00  0.00           C  
ATOM    485  C   ALA A  31       3.895  14.341   1.437  1.00  0.00           C  
ATOM    486  O   ALA A  31       4.198  15.367   0.828  1.00  0.00           O  
ATOM    487  CB  ALA A  31       1.484  13.704   1.588  1.00  0.00           C  
ATOM    488  H   ALA A  31       2.598  11.423   1.669  1.00  0.00           H  
ATOM    489  HA  ALA A  31       2.683  13.598  -0.161  1.00  0.00           H  
ATOM    490 1HB  ALA A  31       1.222  14.753   1.441  1.00  0.00           H  
ATOM    491 2HB  ALA A  31       0.706  13.073   1.156  1.00  0.00           H  
ATOM    492 3HB  ALA A  31       1.568  13.498   2.654  1.00  0.00           H  
ATOM    493  N   ALA A  32       4.475  13.976   2.574  1.00  0.00           N  
ATOM    494  CA  ALA A  32       5.536  14.771   3.183  1.00  0.00           C  
ATOM    495  C   ALA A  32       6.790  14.771   2.319  1.00  0.00           C  
ATOM    496  O   ALA A  32       7.430  15.805   2.136  1.00  0.00           O  
ATOM    497  CB  ALA A  32       5.854  14.249   4.577  1.00  0.00           C  
ATOM    498  H   ALA A  32       4.175  13.125   3.029  1.00  0.00           H  
ATOM    499  HA  ALA A  32       5.183  15.797   3.286  1.00  0.00           H  
ATOM    500 1HB  ALA A  32       6.647  14.852   5.018  1.00  0.00           H  
ATOM    501 2HB  ALA A  32       4.963  14.310   5.201  1.00  0.00           H  
ATOM    502 3HB  ALA A  32       6.181  13.213   4.512  1.00  0.00           H  
ATOM    503  N   ASP A  33       7.136  13.603   1.787  1.00  0.00           N  
ATOM    504  CA  ASP A  33       8.319  13.464   0.945  1.00  0.00           C  
ATOM    505  C   ASP A  33       8.100  14.099  -0.421  1.00  0.00           C  
ATOM    506  O   ASP A  33       9.032  14.632  -1.026  1.00  0.00           O  
ATOM    507  CB  ASP A  33       8.687  11.988   0.777  1.00  0.00           C  
ATOM    508  CG  ASP A  33       9.380  11.407   2.002  1.00  0.00           C  
ATOM    509  OD1 ASP A  33       9.780  12.167   2.853  1.00  0.00           O  
ATOM    510  OD2 ASP A  33       9.503  10.207   2.077  1.00  0.00           O  
ATOM    511  H   ASP A  33       6.564  12.790   1.970  1.00  0.00           H  
ATOM    512  HA  ASP A  33       9.153  13.968   1.436  1.00  0.00           H  
ATOM    513 1HB  ASP A  33       7.786  11.408   0.578  1.00  0.00           H  
ATOM    514 2HB  ASP A  33       9.347  11.873  -0.083  1.00  0.00           H  
ATOM    515  N   ASN A  34       6.864  14.039  -0.906  1.00  0.00           N  
ATOM    516  CA  ASN A  34       6.534  14.549  -2.230  1.00  0.00           C  
ATOM    517  C   ASN A  34       6.394  16.066  -2.217  1.00  0.00           C  
ATOM    518  O   ASN A  34       6.182  16.689  -3.257  1.00  0.00           O  
ATOM    519  CB  ASN A  34       5.265  13.900  -2.751  1.00  0.00           C  
ATOM    520  CG  ASN A  34       5.473  12.466  -3.152  1.00  0.00           C  
ATOM    521  OD1 ASN A  34       6.600  12.045  -3.437  1.00  0.00           O  
ATOM    522  ND2 ASN A  34       4.407  11.707  -3.179  1.00  0.00           N  
ATOM    523  H   ASN A  34       6.134  13.628  -0.341  1.00  0.00           H  
ATOM    524  HA  ASN A  34       7.338  14.279  -2.916  1.00  0.00           H  
ATOM    525 1HB  ASN A  34       4.493  13.943  -1.983  1.00  0.00           H  
ATOM    526 2HB  ASN A  34       4.900  14.457  -3.614  1.00  0.00           H  
ATOM    527 1HD2 ASN A  34       4.484  10.744  -3.438  1.00  0.00           H  
ATOM    528 2HD2 ASN A  34       3.515  12.090  -2.940  1.00  0.00           H  
ATOM    529  N   GLY A  35       6.516  16.657  -1.033  1.00  0.00           N  
ATOM    530  CA  GLY A  35       6.425  18.103  -0.884  1.00  0.00           C  
ATOM    531  C   GLY A  35       4.976  18.569  -0.897  1.00  0.00           C  
ATOM    532  O   GLY A  35       4.687  19.725  -1.209  1.00  0.00           O  
ATOM    533  H   GLY A  35       6.677  16.087  -0.213  1.00  0.00           H  
ATOM    534 1HA  GLY A  35       6.900  18.404   0.050  1.00  0.00           H  
ATOM    535 2HA  GLY A  35       6.974  18.587  -1.691  1.00  0.00           H  
ATOM    536  N   ILE A  36       4.065  17.664  -0.558  1.00  0.00           N  
ATOM    537  CA  ILE A  36       2.643  17.978  -0.535  1.00  0.00           C  
ATOM    538  C   ILE A  36       2.181  18.349   0.868  1.00  0.00           C  
ATOM    539  O   ILE A  36       1.449  19.320   1.056  1.00  0.00           O  
ATOM    540  CB  ILE A  36       1.811  16.790  -1.051  1.00  0.00           C  
ATOM    541  CG1 ILE A  36       2.152  16.495  -2.514  1.00  0.00           C  
ATOM    542  CG2 ILE A  36       0.325  17.074  -0.895  1.00  0.00           C  
ATOM    543  CD1 ILE A  36       1.638  15.161  -3.005  1.00  0.00           C  
ATOM    544  H   ILE A  36       4.368  16.732  -0.307  1.00  0.00           H  
ATOM    545  HA  ILE A  36       2.465  18.826  -1.196  1.00  0.00           H  
ATOM    546  HB  ILE A  36       2.062  15.895  -0.483  1.00  0.00           H  
ATOM    547 1HG1 ILE A  36       1.736  17.276  -3.150  1.00  0.00           H  
ATOM    548 2HG1 ILE A  36       3.235  16.511  -2.646  1.00  0.00           H  
ATOM    549 1HG2 ILE A  36      -0.249  16.224  -1.266  1.00  0.00           H  
ATOM    550 2HG2 ILE A  36       0.094  17.235   0.157  1.00  0.00           H  
ATOM    551 3HG2 ILE A  36       0.062  17.965  -1.466  1.00  0.00           H  
ATOM    552 1HD1 ILE A  36       1.920  15.024  -4.049  1.00  0.00           H  
ATOM    553 2HD1 ILE A  36       2.071  14.361  -2.404  1.00  0.00           H  
ATOM    554 3HD1 ILE A  36       0.553  15.135  -2.916  1.00  0.00           H  
ATOM    555  N   LEU A  37       2.619  17.572   1.854  1.00  0.00           N  
ATOM    556  CA  LEU A  37       2.181  17.764   3.232  1.00  0.00           C  
ATOM    557  C   LEU A  37       3.317  18.284   4.102  1.00  0.00           C  
ATOM    558  O   LEU A  37       4.419  17.732   4.100  1.00  0.00           O  
ATOM    559  CB  LEU A  37       1.649  16.445   3.808  1.00  0.00           C  
ATOM    560  CG  LEU A  37       1.267  16.475   5.294  1.00  0.00           C  
ATOM    561  CD1 LEU A  37       0.061  17.383   5.491  1.00  0.00           C  
ATOM    562  CD2 LEU A  37       0.970  15.061   5.770  1.00  0.00           C  
ATOM    563  H   LEU A  37       3.269  16.828   1.642  1.00  0.00           H  
ATOM    564  HA  LEU A  37       1.370  18.494   3.240  1.00  0.00           H  
ATOM    565 1HB  LEU A  37       0.765  16.152   3.245  1.00  0.00           H  
ATOM    566 2HB  LEU A  37       2.410  15.676   3.677  1.00  0.00           H  
ATOM    567  HG  LEU A  37       2.093  16.887   5.874  1.00  0.00           H  
ATOM    568 1HD1 LEU A  37      -0.210  17.404   6.546  1.00  0.00           H  
ATOM    569 2HD1 LEU A  37       0.308  18.392   5.160  1.00  0.00           H  
ATOM    570 3HD1 LEU A  37      -0.778  17.005   4.908  1.00  0.00           H  
ATOM    571 1HD2 LEU A  37       0.700  15.082   6.826  1.00  0.00           H  
ATOM    572 2HD2 LEU A  37       0.143  14.648   5.192  1.00  0.00           H  
ATOM    573 3HD2 LEU A  37       1.854  14.438   5.634  1.00  0.00           H  
ATOM    574  N   ASP A  38       3.045  19.350   4.846  1.00  0.00           N  
ATOM    575  CA  ASP A  38       4.027  19.920   5.760  1.00  0.00           C  
ATOM    576  C   ASP A  38       4.560  18.865   6.723  1.00  0.00           C  
ATOM    577  O   ASP A  38       3.789  18.173   7.389  1.00  0.00           O  
ATOM    578  CB  ASP A  38       3.419  21.080   6.550  1.00  0.00           C  
ATOM    579  CG  ASP A  38       4.466  21.932   7.255  1.00  0.00           C  
ATOM    580  OD1 ASP A  38       5.230  21.387   8.017  1.00  0.00           O  
ATOM    581  OD2 ASP A  38       4.493  23.116   7.024  1.00  0.00           O  
ATOM    582  H   ASP A  38       2.131  19.777   4.778  1.00  0.00           H  
ATOM    583  HA  ASP A  38       4.861  20.308   5.174  1.00  0.00           H  
ATOM    584 1HB  ASP A  38       2.846  21.718   5.876  1.00  0.00           H  
ATOM    585 2HB  ASP A  38       2.726  20.689   7.296  1.00  0.00           H  
ATOM    586  N   PRO A  39       5.881  18.749   6.794  1.00  0.00           N  
ATOM    587  CA  PRO A  39       6.519  17.792   7.691  1.00  0.00           C  
ATOM    588  C   PRO A  39       5.966  17.908   9.105  1.00  0.00           C  
ATOM    589  O   PRO A  39       5.834  16.911   9.815  1.00  0.00           O  
ATOM    590  CB  PRO A  39       7.995  18.191   7.628  1.00  0.00           C  
ATOM    591  CG  PRO A  39       8.173  18.719   6.245  1.00  0.00           C  
ATOM    592  CD  PRO A  39       6.904  19.482   5.970  1.00  0.00           C  
ATOM    593  HA  PRO A  39       6.320  16.785   7.319  1.00  0.00           H  
ATOM    594 1HB  PRO A  39       8.216  18.941   8.401  1.00  0.00           H  
ATOM    595 2HB  PRO A  39       8.630  17.319   7.836  1.00  0.00           H  
ATOM    596 1HG  PRO A  39       9.070  19.354   6.193  1.00  0.00           H  
ATOM    597 2HG  PRO A  39       8.330  17.890   5.540  1.00  0.00           H  
ATOM    598 1HD  PRO A  39       7.018  20.520   6.315  1.00  0.00           H  
ATOM    599 2HD  PRO A  39       6.686  19.454   4.892  1.00  0.00           H  
ATOM    600  N   THR A  40       5.643  19.131   9.510  1.00  0.00           N  
ATOM    601  CA  THR A  40       5.134  19.386  10.852  1.00  0.00           C  
ATOM    602  C   THR A  40       3.786  18.709  11.067  1.00  0.00           C  
ATOM    603  O   THR A  40       3.558  18.072  12.094  1.00  0.00           O  
ATOM    604  CB  THR A  40       5.002  20.897  11.118  1.00  0.00           C  
ATOM    605  OG1 THR A  40       6.290  21.518  11.008  1.00  0.00           O  
ATOM    606  CG2 THR A  40       4.441  21.147  12.509  1.00  0.00           C  
ATOM    607  H   THR A  40       5.752  19.907   8.871  1.00  0.00           H  
ATOM    608  HA  THR A  40       5.846  18.983  11.573  1.00  0.00           H  
ATOM    609  HB  THR A  40       4.336  21.340  10.378  1.00  0.00           H  
ATOM    610  HG1 THR A  40       6.505  21.644  10.081  1.00  0.00           H  
ATOM    611 1HG2 THR A  40       4.354  22.220  12.679  1.00  0.00           H  
ATOM    612 2HG2 THR A  40       3.457  20.686  12.593  1.00  0.00           H  
ATOM    613 3HG2 THR A  40       5.108  20.715  13.254  1.00  0.00           H  
ATOM    614  N   GLU A  41       2.894  18.854  10.093  1.00  0.00           N  
ATOM    615  CA  GLU A  41       1.579  18.229  10.156  1.00  0.00           C  
ATOM    616  C   GLU A  41       1.684  16.713  10.040  1.00  0.00           C  
ATOM    617  O   GLU A  41       0.938  15.978  10.687  1.00  0.00           O  
ATOM    618  CB  GLU A  41       0.676  18.775   9.048  1.00  0.00           C  
ATOM    619  CG  GLU A  41       0.272  20.231   9.227  1.00  0.00           C  
ATOM    620  CD  GLU A  41      -0.583  20.744   8.101  1.00  0.00           C  
ATOM    621  OE1 GLU A  41      -0.764  20.029   7.145  1.00  0.00           O  
ATOM    622  OE2 GLU A  41      -1.055  21.852   8.197  1.00  0.00           O  
ATOM    623  H   GLU A  41       3.134  19.413   9.286  1.00  0.00           H  
ATOM    624  HA  GLU A  41       1.125  18.476  11.117  1.00  0.00           H  
ATOM    625 1HB  GLU A  41       1.183  18.684   8.087  1.00  0.00           H  
ATOM    626 2HB  GLU A  41      -0.235  18.179   8.995  1.00  0.00           H  
ATOM    627 1HG  GLU A  41      -0.280  20.332  10.161  1.00  0.00           H  
ATOM    628 2HG  GLU A  41       1.171  20.841   9.301  1.00  0.00           H  
ATOM    629  N   ALA A  42       2.615  16.251   9.212  1.00  0.00           N  
ATOM    630  CA  ALA A  42       2.802  14.823   8.990  1.00  0.00           C  
ATOM    631  C   ALA A  42       3.112  14.099  10.293  1.00  0.00           C  
ATOM    632  O   ALA A  42       2.578  13.022  10.559  1.00  0.00           O  
ATOM    633  CB  ALA A  42       3.911  14.585   7.975  1.00  0.00           C  
ATOM    634  H   ALA A  42       3.209  16.908   8.726  1.00  0.00           H  
ATOM    635  HA  ALA A  42       1.880  14.415   8.574  1.00  0.00           H  
ATOM    636 1HB  ALA A  42       4.038  13.514   7.819  1.00  0.00           H  
ATOM    637 2HB  ALA A  42       3.646  15.061   7.030  1.00  0.00           H  
ATOM    638 3HB  ALA A  42       4.841  15.010   8.347  1.00  0.00           H  
ATOM    639  N   GLU A  43       3.982  14.695  11.103  1.00  0.00           N  
ATOM    640  CA  GLU A  43       4.351  14.117  12.390  1.00  0.00           C  
ATOM    641  C   GLU A  43       3.183  14.161  13.368  1.00  0.00           C  
ATOM    642  O   GLU A  43       2.907  13.183  14.064  1.00  0.00           O  
ATOM    643  CB  GLU A  43       5.553  14.856  12.982  1.00  0.00           C  
ATOM    644  CG  GLU A  43       6.089  14.253  14.272  1.00  0.00           C  
ATOM    645  CD  GLU A  43       7.335  14.934  14.763  1.00  0.00           C  
ATOM    646  OE1 GLU A  43       8.007  15.547  13.969  1.00  0.00           O  
ATOM    647  OE2 GLU A  43       7.616  14.842  15.935  1.00  0.00           O  
ATOM    648  H   GLU A  43       4.398  15.570  10.819  1.00  0.00           H  
ATOM    649  HA  GLU A  43       4.636  13.076  12.233  1.00  0.00           H  
ATOM    650 1HB  GLU A  43       6.366  14.870  12.256  1.00  0.00           H  
ATOM    651 2HB  GLU A  43       5.279  15.892  13.186  1.00  0.00           H  
ATOM    652 1HG  GLU A  43       5.321  14.326  15.042  1.00  0.00           H  
ATOM    653 2HG  GLU A  43       6.298  13.197  14.107  1.00  0.00           H  
ATOM    654  N   ARG A  44       2.499  15.299  13.415  1.00  0.00           N  
ATOM    655  CA  ARG A  44       1.386  15.487  14.338  1.00  0.00           C  
ATOM    656  C   ARG A  44       0.254  14.511  14.040  1.00  0.00           C  
ATOM    657  O   ARG A  44      -0.344  13.943  14.953  1.00  0.00           O  
ATOM    658  CB  ARG A  44       0.858  16.912  14.257  1.00  0.00           C  
ATOM    659  CG  ARG A  44       1.769  17.966  14.866  1.00  0.00           C  
ATOM    660  CD  ARG A  44       1.253  19.339  14.631  1.00  0.00           C  
ATOM    661  NE  ARG A  44       2.110  20.350  15.229  1.00  0.00           N  
ATOM    662  CZ  ARG A  44       1.966  21.678  15.051  1.00  0.00           C  
ATOM    663  NH1 ARG A  44       0.995  22.138  14.293  1.00  0.00           N  
ATOM    664  NH2 ARG A  44       2.799  22.518  15.640  1.00  0.00           N  
ATOM    665  H   ARG A  44       2.758  16.055  12.796  1.00  0.00           H  
ATOM    666  HA  ARG A  44       1.743  15.309  15.352  1.00  0.00           H  
ATOM    667 1HB  ARG A  44       0.695  17.180  13.215  1.00  0.00           H  
ATOM    668 2HB  ARG A  44      -0.104  16.973  14.766  1.00  0.00           H  
ATOM    669 1HG  ARG A  44       1.842  17.807  15.942  1.00  0.00           H  
ATOM    670 2HG  ARG A  44       2.761  17.892  14.420  1.00  0.00           H  
ATOM    671 1HD  ARG A  44       1.199  19.529  13.560  1.00  0.00           H  
ATOM    672 2HD  ARG A  44       0.259  19.434  15.067  1.00  0.00           H  
ATOM    673  HE  ARG A  44       2.868  20.035  15.819  1.00  0.00           H  
ATOM    674 1HH1 ARG A  44       0.358  21.496  13.843  1.00  0.00           H  
ATOM    675 2HH1 ARG A  44       0.887  23.133  14.160  1.00  0.00           H  
ATOM    676 1HH2 ARG A  44       3.545  22.165  16.223  1.00  0.00           H  
ATOM    677 2HH2 ARG A  44       2.691  23.513  15.507  1.00  0.00           H  
ATOM    678  N   LEU A  45      -0.034  14.321  12.757  1.00  0.00           N  
ATOM    679  CA  LEU A  45      -1.089  13.408  12.336  1.00  0.00           C  
ATOM    680  C   LEU A  45      -0.742  11.966  12.689  1.00  0.00           C  
ATOM    681  O   LEU A  45      -1.567  11.236  13.239  1.00  0.00           O  
ATOM    682  CB  LEU A  45      -1.324  13.530  10.826  1.00  0.00           C  
ATOM    683  CG  LEU A  45      -1.971  14.839  10.357  1.00  0.00           C  
ATOM    684  CD1 LEU A  45      -1.805  14.977   8.849  1.00  0.00           C  
ATOM    685  CD2 LEU A  45      -3.442  14.847  10.747  1.00  0.00           C  
ATOM    686  H   LEU A  45       0.492  14.821  12.055  1.00  0.00           H  
ATOM    687  HA  LEU A  45      -2.011  13.681  12.853  1.00  0.00           H  
ATOM    688 1HB  LEU A  45      -0.367  13.433  10.316  1.00  0.00           H  
ATOM    689 2HB  LEU A  45      -1.967  12.709  10.506  1.00  0.00           H  
ATOM    690  HG  LEU A  45      -1.466  15.683  10.827  1.00  0.00           H  
ATOM    691 1HD1 LEU A  45      -2.264  15.908   8.516  1.00  0.00           H  
ATOM    692 2HD1 LEU A  45      -0.743  14.988   8.600  1.00  0.00           H  
ATOM    693 3HD1 LEU A  45      -2.286  14.136   8.352  1.00  0.00           H  
ATOM    694 1HD2 LEU A  45      -3.901  15.779  10.415  1.00  0.00           H  
ATOM    695 2HD2 LEU A  45      -3.948  14.004  10.277  1.00  0.00           H  
ATOM    696 3HD2 LEU A  45      -3.531  14.765  11.831  1.00  0.00           H  
ATOM    697  N   ALA A  46       0.481  11.561  12.366  1.00  0.00           N  
ATOM    698  CA  ALA A  46       0.934  10.201  12.634  1.00  0.00           C  
ATOM    699  C   ALA A  46       0.975   9.919  14.131  1.00  0.00           C  
ATOM    700  O   ALA A  46       0.657   8.816  14.573  1.00  0.00           O  
ATOM    701  CB  ALA A  46       2.303   9.966  12.014  1.00  0.00           C  
ATOM    702  H   ALA A  46       1.113  12.212  11.923  1.00  0.00           H  
ATOM    703  HA  ALA A  46       0.235   9.506  12.167  1.00  0.00           H  
ATOM    704 1HB  ALA A  46       2.627   8.948  12.222  1.00  0.00           H  
ATOM    705 2HB  ALA A  46       2.244  10.115  10.935  1.00  0.00           H  
ATOM    706 3HB  ALA A  46       3.020  10.670  12.438  1.00  0.00           H  
ATOM    707  N   ARG A  47       1.369  10.925  14.906  1.00  0.00           N  
ATOM    708  CA  ARG A  47       1.452  10.786  16.355  1.00  0.00           C  
ATOM    709  C   ARG A  47       0.076  10.555  16.964  1.00  0.00           C  
ATOM    710  O   ARG A  47      -0.086   9.718  17.853  1.00  0.00           O  
ATOM    711  CB  ARG A  47       2.077  12.027  16.977  1.00  0.00           C  
ATOM    712  CG  ARG A  47       2.393  11.909  18.459  1.00  0.00           C  
ATOM    713  CD  ARG A  47       3.088  13.118  18.971  1.00  0.00           C  
ATOM    714  NE  ARG A  47       4.386  13.304  18.343  1.00  0.00           N  
ATOM    715  CZ  ARG A  47       5.510  12.654  18.704  1.00  0.00           C  
ATOM    716  NH1 ARG A  47       5.478  11.782  19.687  1.00  0.00           N  
ATOM    717  NH2 ARG A  47       6.644  12.893  18.069  1.00  0.00           N  
ATOM    718  H   ARG A  47       1.618  11.806  14.480  1.00  0.00           H  
ATOM    719  HA  ARG A  47       2.086   9.931  16.586  1.00  0.00           H  
ATOM    720 1HB  ARG A  47       3.006  12.264  16.460  1.00  0.00           H  
ATOM    721 2HB  ARG A  47       1.406  12.876  16.849  1.00  0.00           H  
ATOM    722 1HG  ARG A  47       1.466  11.784  19.020  1.00  0.00           H  
ATOM    723 2HG  ARG A  47       3.038  11.046  18.627  1.00  0.00           H  
ATOM    724 1HD  ARG A  47       2.481  14.000  18.766  1.00  0.00           H  
ATOM    725 2HD  ARG A  47       3.239  13.024  20.045  1.00  0.00           H  
ATOM    726  HE  ARG A  47       4.450  13.967  17.582  1.00  0.00           H  
ATOM    727 1HH1 ARG A  47       4.611  11.599  20.172  1.00  0.00           H  
ATOM    728 2HH1 ARG A  47       6.321  11.295  19.957  1.00  0.00           H  
ATOM    729 1HH2 ARG A  47       6.669  13.564  17.313  1.00  0.00           H  
ATOM    730 2HH2 ARG A  47       7.486  12.407  18.339  1.00  0.00           H  
ATOM    731  N   ARG A  48      -0.913  11.300  16.483  1.00  0.00           N  
ATOM    732  CA  ARG A  48      -2.293  11.118  16.921  1.00  0.00           C  
ATOM    733  C   ARG A  48      -2.803   9.725  16.571  1.00  0.00           C  
ATOM    734  O   ARG A  48      -3.492   9.089  17.367  1.00  0.00           O  
ATOM    735  CB  ARG A  48      -3.198  12.161  16.284  1.00  0.00           C  
ATOM    736  CG  ARG A  48      -3.019  13.574  16.815  1.00  0.00           C  
ATOM    737  CD  ARG A  48      -3.795  14.562  16.022  1.00  0.00           C  
ATOM    738  NE  ARG A  48      -3.604  15.919  16.510  1.00  0.00           N  
ATOM    739  CZ  ARG A  48      -4.049  17.026  15.884  1.00  0.00           C  
ATOM    740  NH1 ARG A  48      -4.707  16.921  14.751  1.00  0.00           N  
ATOM    741  NH2 ARG A  48      -3.824  18.217  16.410  1.00  0.00           N  
ATOM    742  H   ARG A  48      -0.705  12.011  15.797  1.00  0.00           H  
ATOM    743  HA  ARG A  48      -2.331  11.242  18.003  1.00  0.00           H  
ATOM    744 1HB  ARG A  48      -3.022  12.188  15.210  1.00  0.00           H  
ATOM    745 2HB  ARG A  48      -4.240  11.881  16.437  1.00  0.00           H  
ATOM    746 1HG  ARG A  48      -3.361  13.620  17.850  1.00  0.00           H  
ATOM    747 2HG  ARG A  48      -1.964  13.849  16.769  1.00  0.00           H  
ATOM    748 1HD  ARG A  48      -3.474  14.525  14.982  1.00  0.00           H  
ATOM    749 2HD  ARG A  48      -4.856  14.324  16.083  1.00  0.00           H  
ATOM    750  HE  ARG A  48      -3.102  16.040  17.379  1.00  0.00           H  
ATOM    751 1HH1 ARG A  48      -4.879  16.010  14.349  1.00  0.00           H  
ATOM    752 2HH1 ARG A  48      -5.041  17.751  14.283  1.00  0.00           H  
ATOM    753 1HH2 ARG A  48      -3.318  18.298  17.282  1.00  0.00           H  
ATOM    754 2HH2 ARG A  48      -4.158  19.047  15.942  1.00  0.00           H  
ATOM    755  N   ILE A  49      -2.459   9.258  15.377  1.00  0.00           N  
ATOM    756  CA  ILE A  49      -2.837   7.920  14.939  1.00  0.00           C  
ATOM    757  C   ILE A  49      -2.167   6.850  15.793  1.00  0.00           C  
ATOM    758  O   ILE A  49      -2.799   5.867  16.180  1.00  0.00           O  
ATOM    759  CB  ILE A  49      -2.470   7.702  13.460  1.00  0.00           C  
ATOM    760  CG1 ILE A  49      -3.340   8.582  12.559  1.00  0.00           C  
ATOM    761  CG2 ILE A  49      -2.622   6.236  13.085  1.00  0.00           C  
ATOM    762  CD1 ILE A  49      -2.847   8.670  11.132  1.00  0.00           C  
ATOM    763  H   ILE A  49      -1.921   9.845  14.754  1.00  0.00           H  
ATOM    764  HA  ILE A  49      -3.920   7.818  15.035  1.00  0.00           H  
ATOM    765  HB  ILE A  49      -1.437   8.004  13.293  1.00  0.00           H  
ATOM    766 1HG1 ILE A  49      -4.358   8.195  12.545  1.00  0.00           H  
ATOM    767 2HG1 ILE A  49      -3.381   9.593  12.967  1.00  0.00           H  
ATOM    768 1HG2 ILE A  49      -2.360   6.100  12.036  1.00  0.00           H  
ATOM    769 2HG2 ILE A  49      -1.963   5.631  13.705  1.00  0.00           H  
ATOM    770 3HG2 ILE A  49      -3.655   5.925  13.243  1.00  0.00           H  
ATOM    771 1HD1 ILE A  49      -3.514   9.312  10.556  1.00  0.00           H  
ATOM    772 2HD1 ILE A  49      -1.840   9.090  11.120  1.00  0.00           H  
ATOM    773 3HD1 ILE A  49      -2.831   7.675  10.691  1.00  0.00           H  
ATOM    774  N   GLU A  50      -0.887   7.051  16.084  1.00  0.00           N  
ATOM    775  CA  GLU A  50      -0.139   6.123  16.926  1.00  0.00           C  
ATOM    776  C   GLU A  50      -0.854   5.882  18.249  1.00  0.00           C  
ATOM    777  O   GLU A  50      -1.001   4.742  18.687  1.00  0.00           O  
ATOM    778  CB  GLU A  50       1.271   6.658  17.188  1.00  0.00           C  
ATOM    779  CG  GLU A  50       2.181   5.692  17.933  1.00  0.00           C  
ATOM    780  CD  GLU A  50       3.523   6.287  18.258  1.00  0.00           C  
ATOM    781  OE1 GLU A  50       3.758   7.413  17.891  1.00  0.00           O  
ATOM    782  OE2 GLU A  50       4.316   5.613  18.874  1.00  0.00           O  
ATOM    783  H   GLU A  50      -0.419   7.864  15.712  1.00  0.00           H  
ATOM    784  HA  GLU A  50      -0.051   5.172  16.398  1.00  0.00           H  
ATOM    785 1HB  GLU A  50       1.749   6.904  16.239  1.00  0.00           H  
ATOM    786 2HB  GLU A  50       1.209   7.577  17.771  1.00  0.00           H  
ATOM    787 1HG  GLU A  50       1.695   5.394  18.861  1.00  0.00           H  
ATOM    788 2HG  GLU A  50       2.322   4.800  17.325  1.00  0.00           H  
ATOM    789  N   LYS A  51      -1.298   6.963  18.882  1.00  0.00           N  
ATOM    790  CA  LYS A  51      -1.981   6.874  20.166  1.00  0.00           C  
ATOM    791  C   LYS A  51      -3.261   6.056  20.053  1.00  0.00           C  
ATOM    792  O   LYS A  51      -3.568   5.241  20.924  1.00  0.00           O  
ATOM    793  CB  LYS A  51      -2.296   8.271  20.703  1.00  0.00           C  
ATOM    794  CG  LYS A  51      -1.078   9.048  21.185  1.00  0.00           C  
ATOM    795  CD  LYS A  51      -1.469  10.426  21.699  1.00  0.00           C  
ATOM    796  CE  LYS A  51      -0.256  11.197  22.197  1.00  0.00           C  
ATOM    797  NZ  LYS A  51      -0.623  12.549  22.699  1.00  0.00           N  
ATOM    798  H   LYS A  51      -1.157   7.872  18.461  1.00  0.00           H  
ATOM    799  HA  LYS A  51      -1.316   6.385  20.879  1.00  0.00           H  
ATOM    800 1HB  LYS A  51      -2.781   8.860  19.924  1.00  0.00           H  
ATOM    801 2HB  LYS A  51      -2.993   8.192  21.537  1.00  0.00           H  
ATOM    802 1HG  LYS A  51      -0.588   8.496  21.988  1.00  0.00           H  
ATOM    803 2HG  LYS A  51      -0.371   9.164  20.364  1.00  0.00           H  
ATOM    804 1HD  LYS A  51      -1.945  10.992  20.897  1.00  0.00           H  
ATOM    805 2HD  LYS A  51      -2.181  10.320  22.518  1.00  0.00           H  
ATOM    806 1HE  LYS A  51       0.222  10.642  23.002  1.00  0.00           H  
ATOM    807 2HE  LYS A  51       0.463  11.308  21.385  1.00  0.00           H  
ATOM    808 1HZ  LYS A  51       0.207  13.027  23.019  1.00  0.00           H  
ATOM    809 2HZ  LYS A  51      -1.051  13.081  21.954  1.00  0.00           H  
ATOM    810 3HZ  LYS A  51      -1.275  12.459  23.465  1.00  0.00           H  
ATOM    811  N   LYS A  52      -4.006   6.279  18.974  1.00  0.00           N  
ATOM    812  CA  LYS A  52      -5.255   5.563  18.746  1.00  0.00           C  
ATOM    813  C   LYS A  52      -5.008   4.075  18.536  1.00  0.00           C  
ATOM    814  O   LYS A  52      -5.778   3.236  19.002  1.00  0.00           O  
ATOM    815  CB  LYS A  52      -5.996   6.148  17.543  1.00  0.00           C  
ATOM    816  CG  LYS A  52      -6.586   7.532  17.779  1.00  0.00           C  
ATOM    817  CD  LYS A  52      -7.283   8.056  16.533  1.00  0.00           C  
ATOM    818  CE  LYS A  52      -7.861   9.445  16.763  1.00  0.00           C  
ATOM    819  NZ  LYS A  52      -8.525   9.981  15.544  1.00  0.00           N  
ATOM    820  H   LYS A  52      -3.698   6.961  18.298  1.00  0.00           H  
ATOM    821  HA  LYS A  52      -5.893   5.691  19.621  1.00  0.00           H  
ATOM    822 1HB  LYS A  52      -5.314   6.216  16.694  1.00  0.00           H  
ATOM    823 2HB  LYS A  52      -6.810   5.482  17.257  1.00  0.00           H  
ATOM    824 1HG  LYS A  52      -7.307   7.485  18.596  1.00  0.00           H  
ATOM    825 2HG  LYS A  52      -5.792   8.224  18.059  1.00  0.00           H  
ATOM    826 1HD  LYS A  52      -6.570   8.100  15.708  1.00  0.00           H  
ATOM    827 2HD  LYS A  52      -8.091   7.379  16.256  1.00  0.00           H  
ATOM    828 1HE  LYS A  52      -8.589   9.406  17.572  1.00  0.00           H  
ATOM    829 2HE  LYS A  52      -7.063  10.127  17.055  1.00  0.00           H  
ATOM    830 1HZ  LYS A  52      -8.894  10.901  15.738  1.00  0.00           H  
ATOM    831 2HZ  LYS A  52      -7.853  10.039  14.792  1.00  0.00           H  
ATOM    832 3HZ  LYS A  52      -9.280   9.366  15.274  1.00  0.00           H  
ATOM    833  N   LEU A  53      -3.926   3.754  17.831  1.00  0.00           N  
ATOM    834  CA  LEU A  53      -3.587   2.366  17.539  1.00  0.00           C  
ATOM    835  C   LEU A  53      -3.022   1.666  18.769  1.00  0.00           C  
ATOM    836  O   LEU A  53      -3.315   0.497  19.018  1.00  0.00           O  
ATOM    837  CB  LEU A  53      -2.571   2.300  16.392  1.00  0.00           C  
ATOM    838  CG  LEU A  53      -3.079   2.779  15.026  1.00  0.00           C  
ATOM    839  CD1 LEU A  53      -1.900   2.943  14.075  1.00  0.00           C  
ATOM    840  CD2 LEU A  53      -4.087   1.780  14.480  1.00  0.00           C  
ATOM    841  H   LEU A  53      -3.326   4.490  17.491  1.00  0.00           H  
ATOM    842  HA  LEU A  53      -4.495   1.847  17.227  1.00  0.00           H  
ATOM    843 1HB  LEU A  53      -1.709   2.909  16.656  1.00  0.00           H  
ATOM    844 2HB  LEU A  53      -2.241   1.267  16.279  1.00  0.00           H  
ATOM    845  HG  LEU A  53      -3.556   3.754  15.135  1.00  0.00           H  
ATOM    846 1HD1 LEU A  53      -2.261   3.284  13.104  1.00  0.00           H  
ATOM    847 2HD1 LEU A  53      -1.205   3.678  14.481  1.00  0.00           H  
ATOM    848 3HD1 LEU A  53      -1.391   1.988  13.958  1.00  0.00           H  
ATOM    849 1HD2 LEU A  53      -4.447   2.119  13.509  1.00  0.00           H  
ATOM    850 2HD2 LEU A  53      -3.609   0.806  14.368  1.00  0.00           H  
ATOM    851 3HD2 LEU A  53      -4.927   1.695  15.169  1.00  0.00           H  
ATOM    852  N   ARG A  54      -2.209   2.388  19.532  1.00  0.00           N  
ATOM    853  CA  ARG A  54      -1.552   1.820  20.702  1.00  0.00           C  
ATOM    854  C   ARG A  54      -2.549   1.570  21.827  1.00  0.00           C  
ATOM    855  O   ARG A  54      -2.450   0.577  22.547  1.00  0.00           O  
ATOM    856  CB  ARG A  54      -0.452   2.746  21.199  1.00  0.00           C  
ATOM    857  CG  ARG A  54       0.446   2.154  22.274  1.00  0.00           C  
ATOM    858  CD  ARG A  54       1.524   3.096  22.670  1.00  0.00           C  
ATOM    859  NE  ARG A  54       2.434   3.372  21.570  1.00  0.00           N  
ATOM    860  CZ  ARG A  54       3.439   2.561  21.187  1.00  0.00           C  
ATOM    861  NH1 ARG A  54       3.649   1.430  21.822  1.00  0.00           N  
ATOM    862  NH2 ARG A  54       4.213   2.903  20.172  1.00  0.00           N  
ATOM    863  H   ARG A  54      -2.043   3.356  19.296  1.00  0.00           H  
ATOM    864  HA  ARG A  54      -1.100   0.869  20.417  1.00  0.00           H  
ATOM    865 1HB  ARG A  54       0.183   3.038  20.364  1.00  0.00           H  
ATOM    866 2HB  ARG A  54      -0.897   3.655  21.605  1.00  0.00           H  
ATOM    867 1HG  ARG A  54      -0.149   1.922  23.158  1.00  0.00           H  
ATOM    868 2HG  ARG A  54       0.909   1.241  21.899  1.00  0.00           H  
ATOM    869 1HD  ARG A  54       1.082   4.039  22.993  1.00  0.00           H  
ATOM    870 2HD  ARG A  54       2.099   2.666  23.489  1.00  0.00           H  
ATOM    871  HE  ARG A  54       2.303   4.234  21.057  1.00  0.00           H  
ATOM    872 1HH1 ARG A  54       3.057   1.169  22.598  1.00  0.00           H  
ATOM    873 2HH1 ARG A  54       4.402   0.822  21.535  1.00  0.00           H  
ATOM    874 1HH2 ARG A  54       4.051   3.773  19.683  1.00  0.00           H  
ATOM    875 2HH2 ARG A  54       4.966   2.296  19.884  1.00  0.00           H  
ATOM    876  N   SER A  55      -3.509   2.476  21.971  1.00  0.00           N  
ATOM    877  CA  SER A  55      -4.498   2.381  23.038  1.00  0.00           C  
ATOM    878  C   SER A  55      -5.308   1.097  22.926  1.00  0.00           C  
ATOM    879  O   SER A  55      -5.519   0.578  21.831  1.00  0.00           O  
ATOM    880  OXT SER A  55      -5.749   0.577  23.913  1.00  0.00           O  
ATOM    881  CB  SER A  55      -5.425   3.580  22.999  1.00  0.00           C  
ATOM    882  OG  SER A  55      -4.729   4.764  23.276  1.00  0.00           O  
ATOM    883  H   SER A  55      -3.554   3.252  21.325  1.00  0.00           H  
ATOM    884  HA  SER A  55      -3.974   2.382  23.995  1.00  0.00           H  
ATOM    885 1HB  SER A  55      -5.889   3.649  22.015  1.00  0.00           H  
ATOM    886 2HB  SER A  55      -6.224   3.446  23.728  1.00  0.00           H  
ATOM    887  HG  SER A  55      -4.277   5.001  22.462  1.00  0.00           H  
TER                                                                             
ATOM    889  N   ASP B  56      27.659  -9.069 -15.109  1.00  0.00           N  
ATOM    890  CA  ASP B  56      26.844  -8.017 -14.506  1.00  0.00           C  
ATOM    891  C   ASP B  56      25.527  -8.546 -13.958  1.00  0.00           C  
ATOM    892  O   ASP B  56      24.874  -9.387 -14.582  1.00  0.00           O  
ATOM    893  CB  ASP B  56      26.537  -6.900 -15.495  1.00  0.00           C  
ATOM    894  CG  ASP B  56      25.879  -5.710 -14.802  1.00  0.00           C  
ATOM    895  OD1 ASP B  56      26.597  -4.865 -14.333  1.00  0.00           O  
ATOM    896  OD2 ASP B  56      24.666  -5.678 -14.686  1.00  0.00           O  
ATOM    897 1H   ASP B  56      28.511  -8.674 -15.454  1.00  0.00           H  
ATOM    898 2H   ASP B  56      27.869  -9.764 -14.422  1.00  0.00           H  
ATOM    899 3H   ASP B  56      27.156  -9.488 -15.865  1.00  0.00           H  
ATOM    900  HA  ASP B  56      27.405  -7.590 -13.675  1.00  0.00           H  
ATOM    901 1HB  ASP B  56      27.459  -6.569 -15.971  1.00  0.00           H  
ATOM    902 2HB  ASP B  56      25.870  -7.269 -16.277  1.00  0.00           H  
ATOM    903  N   TYR B  57      25.156  -8.055 -12.773  1.00  0.00           N  
ATOM    904  CA  TYR B  57      23.944  -8.490 -12.084  1.00  0.00           C  
ATOM    905  C   TYR B  57      22.928  -7.354 -11.824  1.00  0.00           C  
ATOM    906  O   TYR B  57      22.323  -7.291 -10.740  1.00  0.00           O  
ATOM    907  CB  TYR B  57      24.322  -9.231 -10.796  1.00  0.00           C  
ATOM    908  CG  TYR B  57      25.179 -10.457 -11.089  1.00  0.00           C  
ATOM    909  CD1 TYR B  57      26.540 -10.432 -10.776  1.00  0.00           C  
ATOM    910  CD2 TYR B  57      24.630 -11.578 -11.718  1.00  0.00           C  
ATOM    911  CE1 TYR B  57      27.338 -11.523 -11.082  1.00  0.00           C  
ATOM    912  CE2 TYR B  57      25.437 -12.663 -12.024  1.00  0.00           C  
ATOM    913  CZ  TYR B  57      26.776 -12.639 -11.713  1.00  0.00           C  
ATOM    914  OH  TYR B  57      27.568 -13.720 -12.038  1.00  0.00           O  
ATOM    915  H   TYR B  57      25.735  -7.346 -12.342  1.00  0.00           H  
ATOM    916  HA  TYR B  57      23.436  -9.211 -12.724  1.00  0.00           H  
ATOM    917 1HB  TYR B  57      24.874  -8.586 -10.145  1.00  0.00           H  
ATOM    918 2HB  TYR B  57      23.423  -9.552 -10.266  1.00  0.00           H  
ATOM    919  HD1 TYR B  57      26.972  -9.556 -10.294  1.00  0.00           H  
ATOM    920  HD2 TYR B  57      23.570 -11.595 -11.978  1.00  0.00           H  
ATOM    921  HE1 TYR B  57      28.400 -11.506 -10.840  1.00  0.00           H  
ATOM    922  HE2 TYR B  57      25.018 -13.536 -12.522  1.00  0.00           H  
ATOM    923  HH  TYR B  57      28.469 -13.554 -11.753  1.00  0.00           H  
ATOM    924  N   SER B  58      22.811  -6.397 -12.759  1.00  0.00           N  
ATOM    925  CA  SER B  58      21.787  -5.350 -12.653  1.00  0.00           C  
ATOM    926  C   SER B  58      20.373  -5.926 -12.826  1.00  0.00           C  
ATOM    927  O   SER B  58      20.146  -6.828 -13.646  1.00  0.00           O  
ATOM    928  CB  SER B  58      22.005  -4.275 -13.700  1.00  0.00           C  
ATOM    929  OG  SER B  58      23.228  -3.629 -13.512  1.00  0.00           O  
ATOM    930  H   SER B  58      23.418  -6.395 -13.592  1.00  0.00           H  
ATOM    931  HA  SER B  58      21.859  -4.900 -11.663  1.00  0.00           H  
ATOM    932 1HB  SER B  58      21.974  -4.718 -14.698  1.00  0.00           H  
ATOM    933 2HB  SER B  58      21.194  -3.550 -13.644  1.00  0.00           H  
ATOM    934  HG  SER B  58      23.895  -4.230 -13.931  1.00  0.00           H  
ATOM    935  N   PHE B  59      19.414  -5.358 -12.095  1.00  0.00           N  
ATOM    936  CA  PHE B  59      18.017  -5.804 -12.145  1.00  0.00           C  
ATOM    937  C   PHE B  59      17.019  -4.677 -11.902  1.00  0.00           C  
ATOM    938  O   PHE B  59      17.379  -3.600 -11.399  1.00  0.00           O  
ATOM    939  CB  PHE B  59      17.762  -6.885 -11.093  1.00  0.00           C  
ATOM    940  CG  PHE B  59      17.943  -6.393  -9.688  1.00  0.00           C  
ATOM    941  CD1 PHE B  59      16.872  -5.881  -8.976  1.00  0.00           C  
ATOM    942  CD2 PHE B  59      19.179  -6.458  -9.065  1.00  0.00           C  
ATOM    943  CE1 PHE B  59      17.029  -5.438  -7.687  1.00  0.00           C  
ATOM    944  CE2 PHE B  59      19.337  -6.014  -7.763  1.00  0.00           C  
ATOM    945  CZ  PHE B  59      18.262  -5.508  -7.083  1.00  0.00           C  
ATOM    946  H   PHE B  59      19.671  -4.617 -11.463  1.00  0.00           H  
ATOM    947  HA  PHE B  59      17.819  -6.218 -13.132  1.00  0.00           H  
ATOM    948 1HB  PHE B  59      16.746  -7.257 -11.186  1.00  0.00           H  
ATOM    949 2HB  PHE B  59      18.433  -7.722 -11.254  1.00  0.00           H  
ATOM    950  HD1 PHE B  59      15.893  -5.834  -9.457  1.00  0.00           H  
ATOM    951  HD2 PHE B  59      20.037  -6.867  -9.608  1.00  0.00           H  
ATOM    952  HE1 PHE B  59      16.175  -5.037  -7.141  1.00  0.00           H  
ATOM    953  HE2 PHE B  59      20.319  -6.071  -7.279  1.00  0.00           H  
ATOM    954  HZ  PHE B  59      18.387  -5.162  -6.066  1.00  0.00           H  
ATOM    955  N   SER B  60      15.756  -4.962 -12.224  1.00  0.00           N  
ATOM    956  CA  SER B  60      14.666  -4.019 -11.999  1.00  0.00           C  
ATOM    957  C   SER B  60      13.487  -4.732 -11.365  1.00  0.00           C  
ATOM    958  O   SER B  60      13.318  -5.944 -11.541  1.00  0.00           O  
ATOM    959  CB  SER B  60      14.215  -3.412 -13.316  1.00  0.00           C  
ATOM    960  OG  SER B  60      13.638  -4.396 -14.164  1.00  0.00           O  
ATOM    961  H   SER B  60      15.558  -5.874 -12.638  1.00  0.00           H  
ATOM    962  HA  SER B  60      15.004  -3.234 -11.322  1.00  0.00           H  
ATOM    963 1HB  SER B  60      13.487  -2.623 -13.126  1.00  0.00           H  
ATOM    964 2HB  SER B  60      15.072  -2.957 -13.815  1.00  0.00           H  
ATOM    965  HG  SER B  60      14.374  -4.851 -14.591  1.00  0.00           H  
ATOM    966  N   CYS B  61      12.664  -3.976 -10.638  1.00  0.00           N  
ATOM    967  CA  CYS B  61      11.495  -4.559  -9.993  1.00  0.00           C  
ATOM    968  C   CYS B  61      10.248  -3.706 -10.148  1.00  0.00           C  
ATOM    969  O   CYS B  61      10.340  -2.488 -10.303  1.00  0.00           O  
ATOM    970  CB  CYS B  61      11.754  -4.746  -8.498  1.00  0.00           C  
ATOM    971  SG  CYS B  61      13.215  -5.742  -8.099  1.00  0.00           S  
ATOM    972  H   CYS B  61      12.850  -2.989 -10.527  1.00  0.00           H  
ATOM    973  HA  CYS B  61      11.303  -5.526 -10.450  1.00  0.00           H  
ATOM    974 1HB  CYS B  61      11.870  -3.770  -8.023  1.00  0.00           H  
ATOM    975 2HB  CYS B  61      10.888  -5.224  -8.047  1.00  0.00           H  
ATOM    976  N   TYR B  62       9.088  -4.342  -9.980  1.00  0.00           N  
ATOM    977  CA  TYR B  62       7.844  -3.583  -9.847  1.00  0.00           C  
ATOM    978  C   TYR B  62       6.940  -4.198  -8.795  1.00  0.00           C  
ATOM    979  O   TYR B  62       6.944  -5.410  -8.558  1.00  0.00           O  
ATOM    980  CB  TYR B  62       7.096  -3.472 -11.160  1.00  0.00           C  
ATOM    981  CG  TYR B  62       6.504  -4.734 -11.699  1.00  0.00           C  
ATOM    982  CD1 TYR B  62       7.222  -5.521 -12.562  1.00  0.00           C  
ATOM    983  CD2 TYR B  62       5.227  -5.091 -11.354  1.00  0.00           C  
ATOM    984  CE1 TYR B  62       6.652  -6.672 -13.096  1.00  0.00           C  
ATOM    985  CE2 TYR B  62       4.651  -6.247 -11.882  1.00  0.00           C  
ATOM    986  CZ  TYR B  62       5.367  -7.030 -12.753  1.00  0.00           C  
ATOM    987  OH  TYR B  62       4.814  -8.186 -13.268  1.00  0.00           O  
ATOM    988  H   TYR B  62       9.098  -5.357  -9.916  1.00  0.00           H  
ATOM    989  HA  TYR B  62       8.076  -2.576  -9.522  1.00  0.00           H  
ATOM    990 1HB  TYR B  62       6.285  -2.750 -11.032  1.00  0.00           H  
ATOM    991 2HB  TYR B  62       7.769  -3.068 -11.913  1.00  0.00           H  
ATOM    992  HD1 TYR B  62       8.243  -5.239 -12.835  1.00  0.00           H  
ATOM    993  HD2 TYR B  62       4.659  -4.461 -10.661  1.00  0.00           H  
ATOM    994  HE1 TYR B  62       7.226  -7.297 -13.784  1.00  0.00           H  
ATOM    995  HE2 TYR B  62       3.632  -6.529 -11.601  1.00  0.00           H  
ATOM    996  HH  TYR B  62       3.977  -8.368 -12.829  1.00  0.00           H  
ATOM    997  N   SER B  63       6.118  -3.367  -8.198  1.00  0.00           N  
ATOM    998  CA  SER B  63       5.223  -3.843  -7.166  1.00  0.00           C  
ATOM    999  C   SER B  63       3.796  -3.679  -7.571  1.00  0.00           C  
ATOM   1000  O   SER B  63       3.456  -2.866  -8.426  1.00  0.00           O  
ATOM   1001  CB  SER B  63       5.452  -3.081  -5.873  1.00  0.00           C  
ATOM   1002  OG  SER B  63       5.034  -1.749  -6.007  1.00  0.00           O  
ATOM   1003  H   SER B  63       6.141  -2.380  -8.450  1.00  0.00           H  
ATOM   1004  HA  SER B  63       5.402  -4.897  -7.001  1.00  0.00           H  
ATOM   1005 1HB  SER B  63       4.908  -3.562  -5.060  1.00  0.00           H  
ATOM   1006 2HB  SER B  63       6.507  -3.108  -5.625  1.00  0.00           H  
ATOM   1007  HG  SER B  63       5.531  -1.201  -5.329  1.00  0.00           H  
ATOM   1008  N   GLN B  64       2.937  -4.420  -6.941  1.00  0.00           N  
ATOM   1009  CA  GLN B  64       1.531  -4.204  -7.179  1.00  0.00           C  
ATOM   1010  C   GLN B  64       0.863  -4.208  -5.829  1.00  0.00           C  
ATOM   1011  O   GLN B  64       1.145  -5.075  -5.005  1.00  0.00           O  
ATOM   1012  CB  GLN B  64       0.972  -5.267  -8.097  1.00  0.00           C  
ATOM   1013  CG  GLN B  64       1.620  -5.350  -9.402  1.00  0.00           C  
ATOM   1014  CD  GLN B  64       0.876  -6.261 -10.320  1.00  0.00           C  
ATOM   1015  OE1 GLN B  64       0.851  -7.492 -10.160  1.00  0.00           O  
ATOM   1016  NE2 GLN B  64       0.230  -5.647 -11.289  1.00  0.00           N  
ATOM   1017  H   GLN B  64       3.274  -5.119  -6.281  1.00  0.00           H  
ATOM   1018  HA  GLN B  64       1.374  -3.225  -7.632  1.00  0.00           H  
ATOM   1019 1HB  GLN B  64       1.092  -6.218  -7.646  1.00  0.00           H  
ATOM   1020 2HB  GLN B  64      -0.080  -5.081  -8.274  1.00  0.00           H  
ATOM   1021 1HG  GLN B  64       1.699  -4.378  -9.830  1.00  0.00           H  
ATOM   1022 2HG  GLN B  64       2.615  -5.767  -9.262  1.00  0.00           H  
ATOM   1023 1HE2 GLN B  64      -0.311  -6.161 -11.953  1.00  0.00           H  
ATOM   1024 2HE2 GLN B  64       0.290  -4.618 -11.334  1.00  0.00           H  
ATOM   1025  N   LEU B  65      -0.015  -3.259  -5.573  1.00  0.00           N  
ATOM   1026  CA  LEU B  65      -0.575  -3.224  -4.238  1.00  0.00           C  
ATOM   1027  C   LEU B  65      -1.997  -3.732  -4.237  1.00  0.00           C  
ATOM   1028  O   LEU B  65      -2.735  -3.515  -5.198  1.00  0.00           O  
ATOM   1029  CB  LEU B  65      -0.438  -1.813  -3.674  1.00  0.00           C  
ATOM   1030  CG  LEU B  65       1.074  -1.293  -3.671  1.00  0.00           C  
ATOM   1031  CD1 LEU B  65       1.154   0.160  -3.174  1.00  0.00           C  
ATOM   1032  CD2 LEU B  65       1.937  -2.211  -2.818  1.00  0.00           C  
ATOM   1033  H   LEU B  65      -0.261  -2.568  -6.270  1.00  0.00           H  
ATOM   1034  HA  LEU B  65       0.009  -3.875  -3.601  1.00  0.00           H  
ATOM   1035 1HB  LEU B  65      -1.046  -1.137  -4.262  1.00  0.00           H  
ATOM   1036 2HB  LEU B  65      -0.807  -1.809  -2.649  1.00  0.00           H  
ATOM   1037  HG  LEU B  65       1.455  -1.311  -4.692  1.00  0.00           H  
ATOM   1038 1HD1 LEU B  65       2.193   0.493  -3.200  1.00  0.00           H  
ATOM   1039 2HD1 LEU B  65       0.567   0.800  -3.802  1.00  0.00           H  
ATOM   1040 3HD1 LEU B  65       0.779   0.216  -2.157  1.00  0.00           H  
ATOM   1041 1HD2 LEU B  65       2.972  -1.861  -2.843  1.00  0.00           H  
ATOM   1042 2HD2 LEU B  65       1.574  -2.200  -1.790  1.00  0.00           H  
ATOM   1043 3HD2 LEU B  65       1.894  -3.221  -3.198  1.00  0.00           H  
ATOM   1044  N   GLU B  66      -2.358  -4.446  -3.167  1.00  0.00           N  
ATOM   1045  CA  GLU B  66      -3.692  -5.033  -3.025  1.00  0.00           C  
ATOM   1046  C   GLU B  66      -4.041  -5.820  -4.285  1.00  0.00           C  
ATOM   1047  O   GLU B  66      -5.067  -5.587  -4.924  1.00  0.00           O  
ATOM   1048  CB  GLU B  66      -4.728  -3.965  -2.773  1.00  0.00           C  
ATOM   1049  CG  GLU B  66      -4.537  -3.212  -1.519  1.00  0.00           C  
ATOM   1050  CD  GLU B  66      -5.690  -2.261  -1.268  1.00  0.00           C  
ATOM   1051  OE1 GLU B  66      -6.710  -2.673  -0.771  1.00  0.00           O  
ATOM   1052  OE2 GLU B  66      -5.579  -1.110  -1.654  1.00  0.00           O  
ATOM   1053  H   GLU B  66      -1.676  -4.568  -2.417  1.00  0.00           H  
ATOM   1054  HA  GLU B  66      -3.682  -5.727  -2.180  1.00  0.00           H  
ATOM   1055 1HB  GLU B  66      -4.721  -3.267  -3.579  1.00  0.00           H  
ATOM   1056 2HB  GLU B  66      -5.715  -4.425  -2.741  1.00  0.00           H  
ATOM   1057 1HG  GLU B  66      -4.451  -3.916  -0.688  1.00  0.00           H  
ATOM   1058 2HG  GLU B  66      -3.608  -2.658  -1.589  1.00  0.00           H  
ATOM   1059  N   VAL B  67      -3.150  -6.703  -4.668  1.00  0.00           N  
ATOM   1060  CA  VAL B  67      -3.256  -7.479  -5.884  1.00  0.00           C  
ATOM   1061  C   VAL B  67      -4.326  -8.535  -5.779  1.00  0.00           C  
ATOM   1062  O   VAL B  67      -5.094  -8.787  -6.700  1.00  0.00           O  
ATOM   1063  CB  VAL B  67      -1.942  -8.182  -6.094  1.00  0.00           C  
ATOM   1064  CG1 VAL B  67      -2.024  -9.093  -7.278  1.00  0.00           C  
ATOM   1065  CG2 VAL B  67      -0.935  -7.176  -6.201  1.00  0.00           C  
ATOM   1066  H   VAL B  67      -2.362  -6.865  -4.049  1.00  0.00           H  
ATOM   1067  HA  VAL B  67      -3.481  -6.806  -6.716  1.00  0.00           H  
ATOM   1068  HB  VAL B  67      -1.722  -8.808  -5.223  1.00  0.00           H  
ATOM   1069 1HG1 VAL B  67      -1.069  -9.604  -7.407  1.00  0.00           H  
ATOM   1070 2HG1 VAL B  67      -2.814  -9.825  -7.115  1.00  0.00           H  
ATOM   1071 3HG1 VAL B  67      -2.248  -8.504  -8.169  1.00  0.00           H  
ATOM   1072 1HG2 VAL B  67       0.036  -7.644  -6.325  1.00  0.00           H  
ATOM   1073 2HG2 VAL B  67      -1.186  -6.573  -7.047  1.00  0.00           H  
ATOM   1074 3HG2 VAL B  67      -0.934  -6.567  -5.300  1.00  0.00           H  
ATOM   1075  N   ASN B  68      -4.314  -9.189  -4.638  1.00  0.00           N  
ATOM   1076  CA  ASN B  68      -5.243 -10.257  -4.317  1.00  0.00           C  
ATOM   1077  C   ASN B  68      -5.799  -9.945  -2.947  1.00  0.00           C  
ATOM   1078  O   ASN B  68      -5.163 -10.178  -1.913  1.00  0.00           O  
ATOM   1079  CB  ASN B  68      -4.572 -11.615  -4.390  1.00  0.00           C  
ATOM   1080  CG  ASN B  68      -5.531 -12.767  -4.147  1.00  0.00           C  
ATOM   1081  OD1 ASN B  68      -6.748 -12.562  -4.045  1.00  0.00           O  
ATOM   1082  ND2 ASN B  68      -4.998 -13.979  -4.042  1.00  0.00           N  
ATOM   1083  H   ASN B  68      -3.639  -8.888  -3.935  1.00  0.00           H  
ATOM   1084  HA  ASN B  68      -6.074 -10.242  -5.024  1.00  0.00           H  
ATOM   1085 1HB  ASN B  68      -4.139 -11.732  -5.383  1.00  0.00           H  
ATOM   1086 2HB  ASN B  68      -3.764 -11.674  -3.692  1.00  0.00           H  
ATOM   1087 1HD2 ASN B  68      -5.583 -14.774  -3.877  1.00  0.00           H  
ATOM   1088 2HD2 ASN B  68      -4.001 -14.097  -4.124  1.00  0.00           H  
ATOM   1089  N   GLY B  69      -6.966  -9.339  -2.932  1.00  0.00           N  
ATOM   1090  CA  GLY B  69      -7.491  -8.853  -1.684  1.00  0.00           C  
ATOM   1091  C   GLY B  69      -6.480  -7.861  -1.167  1.00  0.00           C  
ATOM   1092  O   GLY B  69      -6.041  -7.003  -1.921  1.00  0.00           O  
ATOM   1093  H   GLY B  69      -7.469  -9.188  -3.798  1.00  0.00           H  
ATOM   1094 1HA  GLY B  69      -8.455  -8.374  -1.840  1.00  0.00           H  
ATOM   1095 2HA  GLY B  69      -7.620  -9.673  -0.980  1.00  0.00           H  
ATOM   1096  N   SER B  70      -6.094  -7.992   0.097  1.00  0.00           N  
ATOM   1097  CA  SER B  70      -5.126  -7.082   0.689  1.00  0.00           C  
ATOM   1098  C   SER B  70      -3.654  -7.434   0.432  1.00  0.00           C  
ATOM   1099  O   SER B  70      -2.777  -6.677   0.839  1.00  0.00           O  
ATOM   1100  CB  SER B  70      -5.366  -7.020   2.184  1.00  0.00           C  
ATOM   1101  OG  SER B  70      -6.654  -6.547   2.466  1.00  0.00           O  
ATOM   1102  H   SER B  70      -6.487  -8.733   0.657  1.00  0.00           H  
ATOM   1103  HA  SER B  70      -5.300  -6.095   0.250  1.00  0.00           H  
ATOM   1104 1HB  SER B  70      -5.239  -8.013   2.615  1.00  0.00           H  
ATOM   1105 2HB  SER B  70      -4.627  -6.367   2.645  1.00  0.00           H  
ATOM   1106  HG  SER B  70      -6.631  -6.244   3.377  1.00  0.00           H  
ATOM   1107  N   GLN B  71      -3.344  -8.588  -0.158  1.00  0.00           N  
ATOM   1108  CA  GLN B  71      -1.917  -8.858  -0.327  1.00  0.00           C  
ATOM   1109  C   GLN B  71      -1.340  -8.103  -1.520  1.00  0.00           C  
ATOM   1110  O   GLN B  71      -2.008  -7.873  -2.542  1.00  0.00           O  
ATOM   1111  CB  GLN B  71      -1.576 -10.342  -0.421  1.00  0.00           C  
ATOM   1112  CG  GLN B  71      -1.862 -10.978  -1.669  1.00  0.00           C  
ATOM   1113  CD  GLN B  71      -1.422 -12.415  -1.626  1.00  0.00           C  
ATOM   1114  OE1 GLN B  71      -1.518 -13.146  -2.630  1.00  0.00           O  
ATOM   1115  NE2 GLN B  71      -0.924 -12.842  -0.444  1.00  0.00           N  
ATOM   1116  H   GLN B  71      -4.058  -9.220  -0.525  1.00  0.00           H  
ATOM   1117  HA  GLN B  71      -1.395  -8.479   0.549  1.00  0.00           H  
ATOM   1118 1HB  GLN B  71      -0.517 -10.484  -0.232  1.00  0.00           H  
ATOM   1119 2HB  GLN B  71      -2.117 -10.882   0.346  1.00  0.00           H  
ATOM   1120 1HG  GLN B  71      -2.911 -10.945  -1.811  1.00  0.00           H  
ATOM   1121 2HG  GLN B  71      -1.336 -10.460  -2.477  1.00  0.00           H  
ATOM   1122 1HE2 GLN B  71      -0.610 -13.787  -0.339  1.00  0.00           H  
ATOM   1123 2HE2 GLN B  71      -0.868 -12.209   0.326  1.00  0.00           H  
ATOM   1124  N   HIS B  72      -0.067  -7.804  -1.397  1.00  0.00           N  
ATOM   1125  CA  HIS B  72       0.724  -7.093  -2.360  1.00  0.00           C  
ATOM   1126  C   HIS B  72       1.658  -8.048  -3.076  1.00  0.00           C  
ATOM   1127  O   HIS B  72       1.924  -9.147  -2.573  1.00  0.00           O  
ATOM   1128  CB  HIS B  72       1.597  -6.088  -1.636  1.00  0.00           C  
ATOM   1129  CG  HIS B  72       0.848  -5.195  -0.703  1.00  0.00           C  
ATOM   1130  ND1 HIS B  72      -0.186  -4.389  -1.098  1.00  0.00           N  
ATOM   1131  CD2 HIS B  72       1.024  -4.964   0.619  1.00  0.00           C  
ATOM   1132  CE1 HIS B  72      -0.622  -3.700  -0.051  1.00  0.00           C  
ATOM   1133  NE2 HIS B  72       0.101  -4.030   0.994  1.00  0.00           N  
ATOM   1134  H   HIS B  72       0.391  -8.088  -0.540  1.00  0.00           H  
ATOM   1135  HA  HIS B  72       0.092  -6.595  -3.088  1.00  0.00           H  
ATOM   1136 1HB  HIS B  72       2.338  -6.637  -1.055  1.00  0.00           H  
ATOM   1137 2HB  HIS B  72       2.133  -5.480  -2.363  1.00  0.00           H  
ATOM   1138  HD2 HIS B  72       1.769  -5.431   1.262  1.00  0.00           H  
ATOM   1139  HE1 HIS B  72      -1.439  -2.979  -0.060  1.00  0.00           H  
ATOM   1140  HE2 HIS B  72      -0.008  -3.656   1.923  1.00  0.00           H  
ATOM   1141  N   SER B  73       2.251  -7.600  -4.186  1.00  0.00           N  
ATOM   1142  CA  SER B  73       3.278  -8.418  -4.822  1.00  0.00           C  
ATOM   1143  C   SER B  73       4.473  -7.584  -5.200  1.00  0.00           C  
ATOM   1144  O   SER B  73       4.391  -6.366  -5.373  1.00  0.00           O  
ATOM   1145  CB  SER B  73       2.793  -9.080  -6.085  1.00  0.00           C  
ATOM   1146  OG  SER B  73       2.545  -8.124  -7.097  1.00  0.00           O  
ATOM   1147  H   SER B  73       1.972  -6.700  -4.572  1.00  0.00           H  
ATOM   1148  HA  SER B  73       3.598  -9.178  -4.121  1.00  0.00           H  
ATOM   1149 1HB  SER B  73       3.548  -9.789  -6.422  1.00  0.00           H  
ATOM   1150 2HB  SER B  73       1.885  -9.640  -5.871  1.00  0.00           H  
ATOM   1151  HG  SER B  73       2.146  -8.608  -7.835  1.00  0.00           H  
ATOM   1152  N   LEU B  74       5.584  -8.259  -5.354  1.00  0.00           N  
ATOM   1153  CA  LEU B  74       6.802  -7.637  -5.837  1.00  0.00           C  
ATOM   1154  C   LEU B  74       7.491  -8.560  -6.789  1.00  0.00           C  
ATOM   1155  O   LEU B  74       7.787  -9.695  -6.430  1.00  0.00           O  
ATOM   1156  CB  LEU B  74       7.696  -7.282  -4.671  1.00  0.00           C  
ATOM   1157  CG  LEU B  74       9.063  -6.765  -4.964  1.00  0.00           C  
ATOM   1158  CD1 LEU B  74       9.006  -5.434  -5.673  1.00  0.00           C  
ATOM   1159  CD2 LEU B  74       9.756  -6.642  -3.649  1.00  0.00           C  
ATOM   1160  H   LEU B  74       5.563  -9.252  -5.133  1.00  0.00           H  
ATOM   1161  HA  LEU B  74       6.552  -6.731  -6.376  1.00  0.00           H  
ATOM   1162 1HB  LEU B  74       7.189  -6.514  -4.091  1.00  0.00           H  
ATOM   1163 2HB  LEU B  74       7.808  -8.141  -4.061  1.00  0.00           H  
ATOM   1164  HG  LEU B  74       9.602  -7.461  -5.608  1.00  0.00           H  
ATOM   1165 1HD1 LEU B  74      10.019  -5.075  -5.851  1.00  0.00           H  
ATOM   1166 2HD1 LEU B  74       8.498  -5.554  -6.614  1.00  0.00           H  
ATOM   1167 3HD1 LEU B  74       8.473  -4.719  -5.060  1.00  0.00           H  
ATOM   1168 1HD2 LEU B  74      10.749  -6.282  -3.805  1.00  0.00           H  
ATOM   1169 2HD2 LEU B  74       9.208  -5.956  -3.017  1.00  0.00           H  
ATOM   1170 3HD2 LEU B  74       9.795  -7.617  -3.172  1.00  0.00           H  
ATOM   1171  N   THR B  75       7.713  -8.093  -8.004  1.00  0.00           N  
ATOM   1172  CA  THR B  75       8.308  -8.914  -9.035  1.00  0.00           C  
ATOM   1173  C   THR B  75       9.589  -8.303  -9.577  1.00  0.00           C  
ATOM   1174  O   THR B  75       9.639  -7.114  -9.899  1.00  0.00           O  
ATOM   1175  CB  THR B  75       7.312  -9.116 -10.175  1.00  0.00           C  
ATOM   1176  OG1 THR B  75       6.112  -9.717  -9.663  1.00  0.00           O  
ATOM   1177  CG2 THR B  75       7.908 -10.016 -11.233  1.00  0.00           C  
ATOM   1178  H   THR B  75       7.442  -7.135  -8.225  1.00  0.00           H  
ATOM   1179  HA  THR B  75       8.557  -9.882  -8.614  1.00  0.00           H  
ATOM   1180  HB  THR B  75       7.067  -8.154 -10.601  1.00  0.00           H  
ATOM   1181  HG1 THR B  75       5.447  -9.744 -10.352  1.00  0.00           H  
ATOM   1182 1HG2 THR B  75       7.185 -10.153 -12.037  1.00  0.00           H  
ATOM   1183 2HG2 THR B  75       8.813  -9.567 -11.636  1.00  0.00           H  
ATOM   1184 3HG2 THR B  75       8.151 -10.982 -10.792  1.00  0.00           H  
ATOM   1185  N   CYS B  76      10.635  -9.115  -9.655  1.00  0.00           N  
ATOM   1186  CA  CYS B  76      11.922  -8.661 -10.144  1.00  0.00           C  
ATOM   1187  C   CYS B  76      12.430  -9.488 -11.309  1.00  0.00           C  
ATOM   1188  O   CYS B  76      12.112 -10.674 -11.463  1.00  0.00           O  
ATOM   1189  CB  CYS B  76      12.954  -8.674  -9.030  1.00  0.00           C  
ATOM   1190  SG  CYS B  76      12.533  -7.603  -7.611  1.00  0.00           S  
ATOM   1191  H   CYS B  76      10.517 -10.084  -9.380  1.00  0.00           H  
ATOM   1192  HA  CYS B  76      11.817  -7.645 -10.491  1.00  0.00           H  
ATOM   1193 1HB  CYS B  76      13.084  -9.694  -8.661  1.00  0.00           H  
ATOM   1194 2HB  CYS B  76      13.917  -8.346  -9.430  1.00  0.00           H  
ATOM   1195  N   ALA B  77      13.269  -8.865 -12.118  1.00  0.00           N  
ATOM   1196  CA  ALA B  77      13.907  -9.565 -13.219  1.00  0.00           C  
ATOM   1197  C   ALA B  77      15.245  -8.935 -13.547  1.00  0.00           C  
ATOM   1198  O   ALA B  77      15.478  -7.755 -13.266  1.00  0.00           O  
ATOM   1199  CB  ALA B  77      13.007  -9.558 -14.436  1.00  0.00           C  
ATOM   1200  H   ALA B  77      13.449  -7.871 -11.956  1.00  0.00           H  
ATOM   1201  HA  ALA B  77      14.086 -10.597 -12.914  1.00  0.00           H  
ATOM   1202 1HB  ALA B  77      13.491 -10.106 -15.247  1.00  0.00           H  
ATOM   1203 2HB  ALA B  77      12.063 -10.035 -14.189  1.00  0.00           H  
ATOM   1204 3HB  ALA B  77      12.829  -8.531 -14.747  1.00  0.00           H  
ATOM   1205  N   PHE B  78      16.135  -9.718 -14.151  1.00  0.00           N  
ATOM   1206  CA  PHE B  78      17.430  -9.176 -14.544  1.00  0.00           C  
ATOM   1207  C   PHE B  78      17.270  -8.405 -15.820  1.00  0.00           C  
ATOM   1208  O   PHE B  78      16.490  -8.794 -16.690  1.00  0.00           O  
ATOM   1209  CB  PHE B  78      18.487 -10.267 -14.702  1.00  0.00           C  
ATOM   1210  CG  PHE B  78      18.917 -10.829 -13.385  1.00  0.00           C  
ATOM   1211  CD1 PHE B  78      18.459 -12.062 -12.961  1.00  0.00           C  
ATOM   1212  CD2 PHE B  78      19.752 -10.099 -12.548  1.00  0.00           C  
ATOM   1213  CE1 PHE B  78      18.824 -12.552 -11.732  1.00  0.00           C  
ATOM   1214  CE2 PHE B  78      20.115 -10.581 -11.322  1.00  0.00           C  
ATOM   1215  CZ  PHE B  78      19.640 -11.811 -10.914  1.00  0.00           C  
ATOM   1216  H   PHE B  78      15.910 -10.683 -14.355  1.00  0.00           H  
ATOM   1217  HA  PHE B  78      17.777  -8.490 -13.772  1.00  0.00           H  
ATOM   1218 1HB  PHE B  78      18.100 -11.077 -15.321  1.00  0.00           H  
ATOM   1219 2HB  PHE B  78      19.362  -9.854 -15.204  1.00  0.00           H  
ATOM   1220  HD1 PHE B  78      17.799 -12.641 -13.611  1.00  0.00           H  
ATOM   1221  HD2 PHE B  78      20.113  -9.127 -12.875  1.00  0.00           H  
ATOM   1222  HE1 PHE B  78      18.458 -13.526 -11.399  1.00  0.00           H  
ATOM   1223  HE2 PHE B  78      20.766  -9.990 -10.676  1.00  0.00           H  
ATOM   1224  HZ  PHE B  78      19.904 -12.206  -9.950  1.00  0.00           H  
ATOM   1225  N   GLU B  79      18.007  -7.311 -15.939  1.00  0.00           N  
ATOM   1226  CA  GLU B  79      17.916  -6.505 -17.146  1.00  0.00           C  
ATOM   1227  C   GLU B  79      18.360  -7.274 -18.398  1.00  0.00           C  
ATOM   1228  O   GLU B  79      17.747  -7.142 -19.458  1.00  0.00           O  
ATOM   1229  CB  GLU B  79      18.697  -5.208 -16.949  1.00  0.00           C  
ATOM   1230  CG  GLU B  79      18.028  -4.257 -15.933  1.00  0.00           C  
ATOM   1231  CD  GLU B  79      18.844  -3.029 -15.578  1.00  0.00           C  
ATOM   1232  OE1 GLU B  79      19.999  -2.979 -15.923  1.00  0.00           O  
ATOM   1233  OE2 GLU B  79      18.301  -2.140 -14.953  1.00  0.00           O  
ATOM   1234  H   GLU B  79      18.647  -7.056 -15.180  1.00  0.00           H  
ATOM   1235  HA  GLU B  79      16.868  -6.235 -17.287  1.00  0.00           H  
ATOM   1236 1HB  GLU B  79      19.701  -5.440 -16.585  1.00  0.00           H  
ATOM   1237 2HB  GLU B  79      18.797  -4.689 -17.900  1.00  0.00           H  
ATOM   1238 1HG  GLU B  79      17.070  -3.933 -16.336  1.00  0.00           H  
ATOM   1239 2HG  GLU B  79      17.826  -4.816 -15.027  1.00  0.00           H  
ATOM   1240  N   ASP B  80      19.405  -8.098 -18.265  1.00  0.00           N  
ATOM   1241  CA  ASP B  80      19.885  -8.917 -19.376  1.00  0.00           C  
ATOM   1242  C   ASP B  80      19.270 -10.305 -19.264  1.00  0.00           C  
ATOM   1243  O   ASP B  80      19.532 -10.987 -18.277  1.00  0.00           O  
ATOM   1244  CB  ASP B  80      21.404  -9.092 -19.385  1.00  0.00           C  
ATOM   1245  CG  ASP B  80      22.163  -7.849 -19.767  1.00  0.00           C  
ATOM   1246  OD1 ASP B  80      21.616  -7.006 -20.430  1.00  0.00           O  
ATOM   1247  OD2 ASP B  80      23.330  -7.783 -19.442  1.00  0.00           O  
ATOM   1248  H   ASP B  80      19.859  -8.153 -17.365  1.00  0.00           H  
ATOM   1249  HA  ASP B  80      19.601  -8.423 -20.294  1.00  0.00           H  
ATOM   1250 1HB  ASP B  80      21.735  -9.410 -18.395  1.00  0.00           H  
ATOM   1251 2HB  ASP B  80      21.667  -9.891 -20.085  1.00  0.00           H  
ATOM   1252  N   PRO B  81      18.536 -10.809 -20.265  1.00  0.00           N  
ATOM   1253  CA  PRO B  81      17.847 -12.095 -20.239  1.00  0.00           C  
ATOM   1254  C   PRO B  81      18.810 -13.252 -20.448  1.00  0.00           C  
ATOM   1255  O   PRO B  81      18.725 -13.975 -21.443  1.00  0.00           O  
ATOM   1256  CB  PRO B  81      16.885 -11.959 -21.420  1.00  0.00           C  
ATOM   1257  CG  PRO B  81      17.588 -10.995 -22.350  1.00  0.00           C  
ATOM   1258  CD  PRO B  81      18.252  -9.969 -21.421  1.00  0.00           C  
ATOM   1259  HA  PRO B  81      17.304 -12.201 -19.287  1.00  0.00           H  
ATOM   1260 1HB  PRO B  81      16.712 -12.946 -21.878  1.00  0.00           H  
ATOM   1261 2HB  PRO B  81      15.909 -11.590 -21.072  1.00  0.00           H  
ATOM   1262 1HG  PRO B  81      18.316 -11.537 -22.971  1.00  0.00           H  
ATOM   1263 2HG  PRO B  81      16.860 -10.535 -23.037  1.00  0.00           H  
ATOM   1264 1HD  PRO B  81      19.180  -9.599 -21.884  1.00  0.00           H  
ATOM   1265 2HD  PRO B  81      17.541  -9.159 -21.172  1.00  0.00           H  
ATOM   1266  N   ASP B  82      19.751 -13.375 -19.523  1.00  0.00           N  
ATOM   1267  CA  ASP B  82      20.809 -14.354 -19.617  1.00  0.00           C  
ATOM   1268  C   ASP B  82      21.049 -15.107 -18.289  1.00  0.00           C  
ATOM   1269  O   ASP B  82      20.477 -14.762 -17.257  1.00  0.00           O  
ATOM   1270  CB  ASP B  82      22.049 -13.628 -20.134  1.00  0.00           C  
ATOM   1271  CG  ASP B  82      23.046 -14.536 -20.805  1.00  0.00           C  
ATOM   1272  OD1 ASP B  82      22.886 -15.742 -20.749  1.00  0.00           O  
ATOM   1273  OD2 ASP B  82      23.933 -14.011 -21.432  1.00  0.00           O  
ATOM   1274  H   ASP B  82      19.731 -12.736 -18.736  1.00  0.00           H  
ATOM   1275  HA  ASP B  82      20.521 -15.093 -20.364  1.00  0.00           H  
ATOM   1276 1HB  ASP B  82      21.744 -12.861 -20.846  1.00  0.00           H  
ATOM   1277 2HB  ASP B  82      22.542 -13.121 -19.302  1.00  0.00           H  
ATOM   1278  N   VAL B  83      21.912 -16.126 -18.370  1.00  0.00           N  
ATOM   1279  CA  VAL B  83      22.421 -17.035 -17.314  1.00  0.00           C  
ATOM   1280  C   VAL B  83      21.622 -18.346 -17.240  1.00  0.00           C  
ATOM   1281  O   VAL B  83      20.634 -18.459 -16.511  1.00  0.00           O  
ATOM   1282  CB  VAL B  83      22.458 -16.409 -15.889  1.00  0.00           C  
ATOM   1283  CG1 VAL B  83      22.997 -17.457 -14.937  1.00  0.00           C  
ATOM   1284  CG2 VAL B  83      23.353 -15.141 -15.840  1.00  0.00           C  
ATOM   1285  H   VAL B  83      22.282 -16.271 -19.307  1.00  0.00           H  
ATOM   1286  HA  VAL B  83      23.450 -17.291 -17.571  1.00  0.00           H  
ATOM   1287  HB  VAL B  83      21.449 -16.179 -15.570  1.00  0.00           H  
ATOM   1288 1HG1 VAL B  83      23.005 -17.059 -13.923  1.00  0.00           H  
ATOM   1289 2HG1 VAL B  83      22.379 -18.342 -14.986  1.00  0.00           H  
ATOM   1290 3HG1 VAL B  83      24.010 -17.720 -15.231  1.00  0.00           H  
ATOM   1291 1HG2 VAL B  83      23.362 -14.753 -14.822  1.00  0.00           H  
ATOM   1292 2HG2 VAL B  83      24.367 -15.404 -16.137  1.00  0.00           H  
ATOM   1293 3HG2 VAL B  83      22.973 -14.375 -16.507  1.00  0.00           H  
ATOM   1294  N   ASN B  84      22.068 -19.344 -18.008  1.00  0.00           N  
ATOM   1295  CA  ASN B  84      21.464 -20.682 -18.055  1.00  0.00           C  
ATOM   1296  C   ASN B  84      21.483 -21.375 -16.697  1.00  0.00           C  
ATOM   1297  O   ASN B  84      22.512 -21.382 -16.014  1.00  0.00           O  
ATOM   1298  CB  ASN B  84      22.155 -21.562 -19.089  1.00  0.00           C  
ATOM   1299  CG  ASN B  84      21.448 -22.907 -19.301  1.00  0.00           C  
ATOM   1300  OD1 ASN B  84      20.212 -22.968 -19.384  1.00  0.00           O  
ATOM   1301  ND2 ASN B  84      22.212 -23.973 -19.388  1.00  0.00           N  
ATOM   1302  H   ASN B  84      22.878 -19.163 -18.585  1.00  0.00           H  
ATOM   1303  HA  ASN B  84      20.417 -20.571 -18.343  1.00  0.00           H  
ATOM   1304 1HB  ASN B  84      22.198 -21.038 -20.043  1.00  0.00           H  
ATOM   1305 2HB  ASN B  84      23.179 -21.757 -18.772  1.00  0.00           H  
ATOM   1306 1HD2 ASN B  84      21.799 -24.875 -19.523  1.00  0.00           H  
ATOM   1307 2HD2 ASN B  84      23.203 -23.884 -19.311  1.00  0.00           H  
ATOM   1308  N   THR B  85      20.349 -21.958 -16.301  1.00  0.00           N  
ATOM   1309  CA  THR B  85      20.245 -22.666 -15.019  1.00  0.00           C  
ATOM   1310  C   THR B  85      20.817 -21.868 -13.840  1.00  0.00           C  
ATOM   1311  O   THR B  85      21.544 -22.400 -13.000  1.00  0.00           O  
ATOM   1312  CB  THR B  85      20.942 -24.050 -15.099  1.00  0.00           C  
ATOM   1313  OG1 THR B  85      22.337 -23.883 -15.434  1.00  0.00           O  
ATOM   1314  CG2 THR B  85      20.278 -24.938 -16.146  1.00  0.00           C  
ATOM   1315  H   THR B  85      19.542 -21.915 -16.910  1.00  0.00           H  
ATOM   1316  HA  THR B  85      19.188 -22.836 -14.813  1.00  0.00           H  
ATOM   1317  HB  THR B  85      20.874 -24.528 -14.125  1.00  0.00           H  
ATOM   1318  HG1 THR B  85      22.614 -22.960 -15.247  1.00  0.00           H  
ATOM   1319 1HG2 THR B  85      20.781 -25.903 -16.176  1.00  0.00           H  
ATOM   1320 2HG2 THR B  85      19.230 -25.082 -15.888  1.00  0.00           H  
ATOM   1321 3HG2 THR B  85      20.343 -24.472 -17.115  1.00  0.00           H  
ATOM   1322  N   THR B  86      20.444 -20.601 -13.768  1.00  0.00           N  
ATOM   1323  CA  THR B  86      20.932 -19.713 -12.740  1.00  0.00           C  
ATOM   1324  C   THR B  86      20.644 -20.201 -11.335  1.00  0.00           C  
ATOM   1325  O   THR B  86      19.573 -20.739 -11.063  1.00  0.00           O  
ATOM   1326  CB  THR B  86      20.288 -18.331 -12.874  1.00  0.00           C  
ATOM   1327  OG1 THR B  86      20.838 -17.468 -11.915  1.00  0.00           O  
ATOM   1328  CG2 THR B  86      18.848 -18.415 -12.630  1.00  0.00           C  
ATOM   1329  H   THR B  86      19.841 -20.233 -14.492  1.00  0.00           H  
ATOM   1330  HA  THR B  86      22.011 -19.621 -12.856  1.00  0.00           H  
ATOM   1331  HB  THR B  86      20.445 -17.936 -13.866  1.00  0.00           H  
ATOM   1332  HG1 THR B  86      20.703 -16.565 -12.219  1.00  0.00           H  
ATOM   1333 1HG2 THR B  86      18.409 -17.422 -12.715  1.00  0.00           H  
ATOM   1334 2HG2 THR B  86      18.396 -19.082 -13.359  1.00  0.00           H  
ATOM   1335 3HG2 THR B  86      18.692 -18.800 -11.624  1.00  0.00           H  
ATOM   1336  N   ASN B  87      21.607 -19.965 -10.439  1.00  0.00           N  
ATOM   1337  CA  ASN B  87      21.458 -20.263  -9.020  1.00  0.00           C  
ATOM   1338  C   ASN B  87      21.394 -18.946  -8.256  1.00  0.00           C  
ATOM   1339  O   ASN B  87      21.659 -18.889  -7.050  1.00  0.00           O  
ATOM   1340  CB  ASN B  87      22.608 -21.137  -8.525  1.00  0.00           C  
ATOM   1341  CG  ASN B  87      22.300 -21.914  -7.239  1.00  0.00           C  
ATOM   1342  OD1 ASN B  87      21.186 -22.403  -7.030  1.00  0.00           O  
ATOM   1343  ND2 ASN B  87      23.287 -22.047  -6.388  1.00  0.00           N  
ATOM   1344  H   ASN B  87      22.461 -19.536 -10.760  1.00  0.00           H  
ATOM   1345  HA  ASN B  87      20.516 -20.788  -8.860  1.00  0.00           H  
ATOM   1346 1HB  ASN B  87      22.872 -21.852  -9.305  1.00  0.00           H  
ATOM   1347 2HB  ASN B  87      23.480 -20.509  -8.348  1.00  0.00           H  
ATOM   1348 1HD2 ASN B  87      23.148 -22.554  -5.536  1.00  0.00           H  
ATOM   1349 2HD2 ASN B  87      24.180 -21.648  -6.591  1.00  0.00           H  
ATOM   1350  N   LEU B  88      21.016 -17.884  -8.972  1.00  0.00           N  
ATOM   1351  CA  LEU B  88      20.840 -16.582  -8.356  1.00  0.00           C  
ATOM   1352  C   LEU B  88      19.502 -16.555  -7.652  1.00  0.00           C  
ATOM   1353  O   LEU B  88      18.498 -17.053  -8.177  1.00  0.00           O  
ATOM   1354  CB  LEU B  88      20.887 -15.478  -9.430  1.00  0.00           C  
ATOM   1355  CG  LEU B  88      22.222 -15.347 -10.197  1.00  0.00           C  
ATOM   1356  CD1 LEU B  88      22.082 -14.430 -11.404  1.00  0.00           C  
ATOM   1357  CD2 LEU B  88      23.223 -14.761  -9.285  1.00  0.00           C  
ATOM   1358  H   LEU B  88      20.850 -17.965  -9.972  1.00  0.00           H  
ATOM   1359  HA  LEU B  88      21.625 -16.418  -7.619  1.00  0.00           H  
ATOM   1360 1HB  LEU B  88      20.095 -15.660 -10.154  1.00  0.00           H  
ATOM   1361 2HB  LEU B  88      20.690 -14.525  -8.943  1.00  0.00           H  
ATOM   1362  HG  LEU B  88      22.547 -16.329 -10.526  1.00  0.00           H  
ATOM   1363 1HD1 LEU B  88      23.038 -14.358 -11.913  1.00  0.00           H  
ATOM   1364 2HD1 LEU B  88      21.338 -14.816 -12.093  1.00  0.00           H  
ATOM   1365 3HD1 LEU B  88      21.789 -13.457 -11.069  1.00  0.00           H  
ATOM   1366 1HD2 LEU B  88      24.185 -14.668  -9.792  1.00  0.00           H  
ATOM   1367 2HD2 LEU B  88      22.886 -13.786  -8.974  1.00  0.00           H  
ATOM   1368 3HD2 LEU B  88      23.316 -15.386  -8.439  1.00  0.00           H  
ATOM   1369  N   GLU B  89      19.480 -15.937  -6.494  1.00  0.00           N  
ATOM   1370  CA  GLU B  89      18.269 -15.795  -5.732  1.00  0.00           C  
ATOM   1371  C   GLU B  89      18.114 -14.350  -5.282  1.00  0.00           C  
ATOM   1372  O   GLU B  89      19.095 -13.629  -5.124  1.00  0.00           O  
ATOM   1373  CB  GLU B  89      18.299 -16.754  -4.536  1.00  0.00           C  
ATOM   1374  CG  GLU B  89      18.283 -18.260  -4.929  1.00  0.00           C  
ATOM   1375  CD  GLU B  89      18.175 -19.209  -3.742  1.00  0.00           C  
ATOM   1376  OE1 GLU B  89      18.179 -18.739  -2.632  1.00  0.00           O  
ATOM   1377  OE2 GLU B  89      18.068 -20.397  -3.951  1.00  0.00           O  
ATOM   1378  H   GLU B  89      20.345 -15.588  -6.110  1.00  0.00           H  
ATOM   1379  HA  GLU B  89      17.419 -16.046  -6.361  1.00  0.00           H  
ATOM   1380 1HB  GLU B  89      19.204 -16.572  -3.953  1.00  0.00           H  
ATOM   1381 2HB  GLU B  89      17.442 -16.559  -3.890  1.00  0.00           H  
ATOM   1382 1HG  GLU B  89      17.449 -18.441  -5.609  1.00  0.00           H  
ATOM   1383 2HG  GLU B  89      19.204 -18.487  -5.466  1.00  0.00           H  
ATOM   1384  N   PHE B  90      16.877 -13.925  -5.096  1.00  0.00           N  
ATOM   1385  CA  PHE B  90      16.587 -12.589  -4.600  1.00  0.00           C  
ATOM   1386  C   PHE B  90      16.106 -12.589  -3.157  1.00  0.00           C  
ATOM   1387  O   PHE B  90      15.461 -13.541  -2.696  1.00  0.00           O  
ATOM   1388  CB  PHE B  90      15.576 -11.896  -5.508  1.00  0.00           C  
ATOM   1389  CG  PHE B  90      16.082 -11.350  -6.798  1.00  0.00           C  
ATOM   1390  CD1 PHE B  90      16.408 -12.131  -7.851  1.00  0.00           C  
ATOM   1391  CD2 PHE B  90      16.121  -9.998  -6.961  1.00  0.00           C  
ATOM   1392  CE1 PHE B  90      16.784 -11.576  -9.047  1.00  0.00           C  
ATOM   1393  CE2 PHE B  90      16.488  -9.434  -8.140  1.00  0.00           C  
ATOM   1394  CZ  PHE B  90      16.823 -10.222  -9.197  1.00  0.00           C  
ATOM   1395  H   PHE B  90      16.113 -14.561  -5.271  1.00  0.00           H  
ATOM   1396  HA  PHE B  90      17.503 -12.007  -4.640  1.00  0.00           H  
ATOM   1397 1HB  PHE B  90      14.791 -12.586  -5.752  1.00  0.00           H  
ATOM   1398 2HB  PHE B  90      15.132 -11.071  -4.963  1.00  0.00           H  
ATOM   1399  HD1 PHE B  90      16.375 -13.192  -7.737  1.00  0.00           H  
ATOM   1400  HD2 PHE B  90      15.843  -9.375  -6.129  1.00  0.00           H  
ATOM   1401  HE1 PHE B  90      17.041 -12.214  -9.872  1.00  0.00           H  
ATOM   1402  HE2 PHE B  90      16.507  -8.373  -8.225  1.00  0.00           H  
ATOM   1403  HZ  PHE B  90      17.120  -9.780 -10.147  1.00  0.00           H  
ATOM   1404  N   GLU B  91      16.415 -11.495  -2.464  1.00  0.00           N  
ATOM   1405  CA  GLU B  91      16.029 -11.266  -1.074  1.00  0.00           C  
ATOM   1406  C   GLU B  91      15.661  -9.807  -0.840  1.00  0.00           C  
ATOM   1407  O   GLU B  91      16.303  -8.907  -1.382  1.00  0.00           O  
ATOM   1408  CB  GLU B  91      17.200 -11.616  -0.144  1.00  0.00           C  
ATOM   1409  CG  GLU B  91      16.899 -11.568   1.377  1.00  0.00           C  
ATOM   1410  CD  GLU B  91      18.112 -11.960   2.217  1.00  0.00           C  
ATOM   1411  OE1 GLU B  91      19.157 -12.147   1.633  1.00  0.00           O  
ATOM   1412  OE2 GLU B  91      18.003 -12.093   3.406  1.00  0.00           O  
ATOM   1413  H   GLU B  91      17.005 -10.802  -2.927  1.00  0.00           H  
ATOM   1414  HA  GLU B  91      15.166 -11.887  -0.832  1.00  0.00           H  
ATOM   1415 1HB  GLU B  91      17.552 -12.621  -0.378  1.00  0.00           H  
ATOM   1416 2HB  GLU B  91      18.027 -10.930  -0.338  1.00  0.00           H  
ATOM   1417 1HG  GLU B  91      16.601 -10.560   1.651  1.00  0.00           H  
ATOM   1418 2HG  GLU B  91      16.064 -12.236   1.603  1.00  0.00           H  
ATOM   1419  N   ILE B  92      14.624  -9.563  -0.038  1.00  0.00           N  
ATOM   1420  CA  ILE B  92      14.276  -8.185   0.311  1.00  0.00           C  
ATOM   1421  C   ILE B  92      14.300  -7.989   1.796  1.00  0.00           C  
ATOM   1422  O   ILE B  92      13.745  -8.790   2.549  1.00  0.00           O  
ATOM   1423  CB  ILE B  92      12.894  -7.754  -0.225  1.00  0.00           C  
ATOM   1424  CG1 ILE B  92      12.609  -6.278   0.165  1.00  0.00           C  
ATOM   1425  CG2 ILE B  92      11.815  -8.666   0.274  1.00  0.00           C  
ATOM   1426  CD1 ILE B  92      11.474  -5.670  -0.612  1.00  0.00           C  
ATOM   1427  H   ILE B  92      14.112 -10.346   0.373  1.00  0.00           H  
ATOM   1428  HA  ILE B  92      15.013  -7.537  -0.125  1.00  0.00           H  
ATOM   1429  HB  ILE B  92      12.910  -7.778  -1.301  1.00  0.00           H  
ATOM   1430 1HG1 ILE B  92      12.353  -6.234   1.224  1.00  0.00           H  
ATOM   1431 2HG1 ILE B  92      13.508  -5.675   0.001  1.00  0.00           H  
ATOM   1432 1HG2 ILE B  92      10.862  -8.342  -0.126  1.00  0.00           H  
ATOM   1433 2HG2 ILE B  92      12.021  -9.690  -0.048  1.00  0.00           H  
ATOM   1434 3HG2 ILE B  92      11.784  -8.626   1.355  1.00  0.00           H  
ATOM   1435 1HD1 ILE B  92      11.314  -4.654  -0.288  1.00  0.00           H  
ATOM   1436 2HD1 ILE B  92      11.724  -5.677  -1.665  1.00  0.00           H  
ATOM   1437 3HD1 ILE B  92      10.566  -6.244  -0.444  1.00  0.00           H  
ATOM   1438  N   CYS B  93      14.928  -6.898   2.219  1.00  0.00           N  
ATOM   1439  CA  CYS B  93      15.009  -6.586   3.639  1.00  0.00           C  
ATOM   1440  C   CYS B  93      14.689  -5.129   3.937  1.00  0.00           C  
ATOM   1441  O   CYS B  93      15.083  -4.225   3.201  1.00  0.00           O  
ATOM   1442  CB  CYS B  93      16.402  -6.891   4.171  1.00  0.00           C  
ATOM   1443  SG  CYS B  93      16.905  -8.614   3.979  1.00  0.00           S  
ATOM   1444  H   CYS B  93      15.377  -6.293   1.538  1.00  0.00           H  
ATOM   1445  HA  CYS B  93      14.288  -7.204   4.163  1.00  0.00           H  
ATOM   1446 1HB  CYS B  93      17.130  -6.268   3.654  1.00  0.00           H  
ATOM   1447 2HB  CYS B  93      16.446  -6.640   5.230  1.00  0.00           H  
ATOM   1448  N   GLY B  94      14.030  -4.882   5.053  1.00  0.00           N  
ATOM   1449  CA  GLY B  94      13.752  -3.503   5.448  1.00  0.00           C  
ATOM   1450  C   GLY B  94      12.393  -3.030   4.957  1.00  0.00           C  
ATOM   1451  O   GLY B  94      11.864  -3.513   3.961  1.00  0.00           O  
ATOM   1452  H   GLY B  94      13.745  -5.675   5.637  1.00  0.00           H  
ATOM   1453 1HA  GLY B  94      13.787  -3.430   6.535  1.00  0.00           H  
ATOM   1454 2HA  GLY B  94      14.529  -2.845   5.063  1.00  0.00           H  
ATOM   1455  N   ALA B  95      11.799  -2.108   5.700  1.00  0.00           N  
ATOM   1456  CA  ALA B  95      10.455  -1.591   5.423  1.00  0.00           C  
ATOM   1457  C   ALA B  95       9.434  -2.742   5.382  1.00  0.00           C  
ATOM   1458  O   ALA B  95       8.408  -2.645   4.702  1.00  0.00           O  
ATOM   1459  CB  ALA B  95      10.409  -0.796   4.127  1.00  0.00           C  
ATOM   1460  H   ALA B  95      12.299  -1.743   6.498  1.00  0.00           H  
ATOM   1461  HA  ALA B  95      10.181  -0.923   6.241  1.00  0.00           H  
ATOM   1462 1HB  ALA B  95       9.407  -0.396   3.980  1.00  0.00           H  
ATOM   1463 2HB  ALA B  95      11.116   0.034   4.176  1.00  0.00           H  
ATOM   1464 3HB  ALA B  95      10.649  -1.418   3.312  1.00  0.00           H  
ATOM   1465  N   LEU B  96       9.740  -3.817   6.121  1.00  0.00           N  
ATOM   1466  CA  LEU B  96       8.884  -4.979   6.252  1.00  0.00           C  
ATOM   1467  C   LEU B  96       8.339  -4.987   7.672  1.00  0.00           C  
ATOM   1468  O   LEU B  96       8.961  -4.442   8.583  1.00  0.00           O  
ATOM   1469  CB  LEU B  96       9.617  -6.275   5.938  1.00  0.00           C  
ATOM   1470  CG  LEU B  96      10.255  -6.383   4.559  1.00  0.00           C  
ATOM   1471  CD1 LEU B  96      10.935  -7.669   4.471  1.00  0.00           C  
ATOM   1472  CD2 LEU B  96       9.232  -6.247   3.492  1.00  0.00           C  
ATOM   1473  H   LEU B  96      10.608  -3.814   6.630  1.00  0.00           H  
ATOM   1474  HA  LEU B  96       8.057  -4.882   5.560  1.00  0.00           H  
ATOM   1475 1HB  LEU B  96      10.416  -6.389   6.659  1.00  0.00           H  
ATOM   1476 2HB  LEU B  96       8.925  -7.107   6.056  1.00  0.00           H  
ATOM   1477  HG  LEU B  96      10.994  -5.625   4.448  1.00  0.00           H  
ATOM   1478 1HD1 LEU B  96      11.421  -7.773   3.507  1.00  0.00           H  
ATOM   1479 2HD1 LEU B  96      11.664  -7.738   5.245  1.00  0.00           H  
ATOM   1480 3HD1 LEU B  96      10.204  -8.431   4.599  1.00  0.00           H  
ATOM   1481 1HD2 LEU B  96       9.709  -6.333   2.513  1.00  0.00           H  
ATOM   1482 2HD2 LEU B  96       8.486  -7.035   3.608  1.00  0.00           H  
ATOM   1483 3HD2 LEU B  96       8.754  -5.272   3.580  1.00  0.00           H  
ATOM   1484  N   VAL B  97       7.176  -5.590   7.842  1.00  0.00           N  
ATOM   1485  CA  VAL B  97       6.467  -5.541   9.107  1.00  0.00           C  
ATOM   1486  C   VAL B  97       6.708  -6.674  10.103  1.00  0.00           C  
ATOM   1487  O   VAL B  97       7.122  -6.437  11.232  1.00  0.00           O  
ATOM   1488  CB  VAL B  97       4.956  -5.485   8.811  1.00  0.00           C  
ATOM   1489  CG1 VAL B  97       4.158  -5.496  10.106  1.00  0.00           C  
ATOM   1490  CG2 VAL B  97       4.636  -4.245   7.990  1.00  0.00           C  
ATOM   1491  H   VAL B  97       6.739  -6.015   7.032  1.00  0.00           H  
ATOM   1492  HA  VAL B  97       6.747  -4.605   9.596  1.00  0.00           H  
ATOM   1493  HB  VAL B  97       4.672  -6.376   8.251  1.00  0.00           H  
ATOM   1494 1HG1 VAL B  97       3.093  -5.456   9.877  1.00  0.00           H  
ATOM   1495 2HG1 VAL B  97       4.376  -6.409  10.660  1.00  0.00           H  
ATOM   1496 3HG1 VAL B  97       4.432  -4.630  10.709  1.00  0.00           H  
ATOM   1497 1HG2 VAL B  97       3.566  -4.212   7.783  1.00  0.00           H  
ATOM   1498 2HG2 VAL B  97       4.925  -3.355   8.548  1.00  0.00           H  
ATOM   1499 3HG2 VAL B  97       5.186  -4.279   7.049  1.00  0.00           H  
ATOM   1500  N   GLU B  98       6.456  -7.911   9.729  1.00  0.00           N  
ATOM   1501  CA  GLU B  98       6.650  -8.973  10.721  1.00  0.00           C  
ATOM   1502  C   GLU B  98       8.110  -9.353  10.866  1.00  0.00           C  
ATOM   1503  O   GLU B  98       8.584  -9.701  11.945  1.00  0.00           O  
ATOM   1504  CB  GLU B  98       5.836 -10.213  10.342  1.00  0.00           C  
ATOM   1505  CG  GLU B  98       5.932 -11.357  11.341  1.00  0.00           C  
ATOM   1506  CD  GLU B  98       5.055 -12.524  10.981  1.00  0.00           C  
ATOM   1507  OE1 GLU B  98       3.888 -12.316  10.751  1.00  0.00           O  
ATOM   1508  OE2 GLU B  98       5.553 -13.624  10.934  1.00  0.00           O  
ATOM   1509  H   GLU B  98       6.128  -8.110   8.800  1.00  0.00           H  
ATOM   1510  HA  GLU B  98       6.302  -8.607  11.688  1.00  0.00           H  
ATOM   1511 1HB  GLU B  98       4.785  -9.942  10.244  1.00  0.00           H  
ATOM   1512 2HB  GLU B  98       6.170 -10.585   9.374  1.00  0.00           H  
ATOM   1513 1HG  GLU B  98       6.966 -11.697  11.390  1.00  0.00           H  
ATOM   1514 2HG  GLU B  98       5.652 -10.989  12.327  1.00  0.00           H  
ATOM   1515  N   VAL B  99       8.795  -9.341   9.747  1.00  0.00           N  
ATOM   1516  CA  VAL B  99      10.138  -9.845   9.658  1.00  0.00           C  
ATOM   1517  C   VAL B  99      11.065  -8.787   9.166  1.00  0.00           C  
ATOM   1518  O   VAL B  99      10.625  -7.756   8.676  1.00  0.00           O  
ATOM   1519  CB  VAL B  99      10.183 -10.989   8.647  1.00  0.00           C  
ATOM   1520  CG1 VAL B  99       9.277 -12.111   9.070  1.00  0.00           C  
ATOM   1521  CG2 VAL B  99       9.774 -10.450   7.286  1.00  0.00           C  
ATOM   1522  H   VAL B  99       8.347  -8.990   8.917  1.00  0.00           H  
ATOM   1523  HA  VAL B  99      10.460 -10.185  10.642  1.00  0.00           H  
ATOM   1524  HB  VAL B  99      11.198 -11.382   8.594  1.00  0.00           H  
ATOM   1525 1HG1 VAL B  99       9.336 -12.917   8.341  1.00  0.00           H  
ATOM   1526 2HG1 VAL B  99       9.586 -12.482  10.046  1.00  0.00           H  
ATOM   1527 3HG1 VAL B  99       8.258 -11.758   9.128  1.00  0.00           H  
ATOM   1528 1HG2 VAL B  99       9.826 -11.255   6.564  1.00  0.00           H  
ATOM   1529 2HG2 VAL B  99       8.757 -10.062   7.329  1.00  0.00           H  
ATOM   1530 3HG2 VAL B  99      10.453  -9.653   6.986  1.00  0.00           H  
ATOM   1531  N   LYS B 100      12.359  -9.042   9.297  1.00  0.00           N  
ATOM   1532  CA  LYS B 100      13.338  -8.123   8.746  1.00  0.00           C  
ATOM   1533  C   LYS B 100      13.524  -8.401   7.263  1.00  0.00           C  
ATOM   1534  O   LYS B 100      13.699  -7.467   6.476  1.00  0.00           O  
ATOM   1535  CB  LYS B 100      14.679  -8.223   9.475  1.00  0.00           C  
ATOM   1536  CG  LYS B 100      15.736  -7.226   8.964  1.00  0.00           C  
ATOM   1537  CD  LYS B 100      17.035  -7.267   9.795  1.00  0.00           C  
ATOM   1538  CE  LYS B 100      18.073  -6.271   9.252  1.00  0.00           C  
ATOM   1539  NZ  LYS B 100      19.340  -6.291  10.033  1.00  0.00           N  
ATOM   1540  H   LYS B 100      12.660  -9.887   9.759  1.00  0.00           H  
ATOM   1541  HA  LYS B 100      12.962  -7.104   8.850  1.00  0.00           H  
ATOM   1542 1HB  LYS B 100      14.535  -8.054  10.541  1.00  0.00           H  
ATOM   1543 2HB  LYS B 100      15.084  -9.229   9.349  1.00  0.00           H  
ATOM   1544 1HG  LYS B 100      15.974  -7.464   7.927  1.00  0.00           H  
ATOM   1545 2HG  LYS B 100      15.326  -6.218   8.997  1.00  0.00           H  
ATOM   1546 1HD  LYS B 100      16.814  -7.020  10.834  1.00  0.00           H  
ATOM   1547 2HD  LYS B 100      17.456  -8.273   9.759  1.00  0.00           H  
ATOM   1548 1HE  LYS B 100      18.294  -6.522   8.214  1.00  0.00           H  
ATOM   1549 2HE  LYS B 100      17.653  -5.266   9.291  1.00  0.00           H  
ATOM   1550 1HZ  LYS B 100      19.989  -5.623   9.641  1.00  0.00           H  
ATOM   1551 2HZ  LYS B 100      19.147  -6.048  10.995  1.00  0.00           H  
ATOM   1552 3HZ  LYS B 100      19.745  -7.216   9.994  1.00  0.00           H  
ATOM   1553  N   CYS B 101      13.503  -9.700   6.891  1.00  0.00           N  
ATOM   1554  CA  CYS B 101      13.719 -10.126   5.503  1.00  0.00           C  
ATOM   1555  C   CYS B 101      12.749 -11.197   4.996  1.00  0.00           C  
ATOM   1556  O   CYS B 101      12.306 -12.058   5.759  1.00  0.00           O  
ATOM   1557  CB  CYS B 101      15.124 -10.682   5.332  1.00  0.00           C  
ATOM   1558  SG  CYS B 101      16.441  -9.516   5.744  1.00  0.00           S  
ATOM   1559  H   CYS B 101      13.338 -10.402   7.592  1.00  0.00           H  
ATOM   1560  HA  CYS B 101      13.610  -9.257   4.873  1.00  0.00           H  
ATOM   1561 1HB  CYS B 101      15.247 -11.565   5.954  1.00  0.00           H  
ATOM   1562 2HB  CYS B 101      15.265 -10.997   4.290  1.00  0.00           H  
ATOM   1563  N   LEU B 102      12.500 -11.175   3.678  1.00  0.00           N  
ATOM   1564  CA  LEU B 102      11.714 -12.183   2.949  1.00  0.00           C  
ATOM   1565  C   LEU B 102      12.503 -12.717   1.766  1.00  0.00           C  
ATOM   1566  O   LEU B 102      13.259 -11.975   1.130  1.00  0.00           O  
ATOM   1567  CB  LEU B 102      10.398 -11.589   2.409  1.00  0.00           C  
ATOM   1568  CG  LEU B 102       9.398 -11.061   3.432  1.00  0.00           C  
ATOM   1569  CD1 LEU B 102       8.351 -10.212   2.725  1.00  0.00           C  
ATOM   1570  CD2 LEU B 102       8.729 -12.215   4.113  1.00  0.00           C  
ATOM   1571  H   LEU B 102      12.905 -10.398   3.154  1.00  0.00           H  
ATOM   1572  HA  LEU B 102      11.491 -13.012   3.620  1.00  0.00           H  
ATOM   1573 1HB  LEU B 102      10.635 -10.778   1.744  1.00  0.00           H  
ATOM   1574 2HB  LEU B 102       9.891 -12.362   1.824  1.00  0.00           H  
ATOM   1575  HG  LEU B 102       9.907 -10.474   4.159  1.00  0.00           H  
ATOM   1576 1HD1 LEU B 102       7.637  -9.834   3.456  1.00  0.00           H  
ATOM   1577 2HD1 LEU B 102       8.840  -9.369   2.228  1.00  0.00           H  
ATOM   1578 3HD1 LEU B 102       7.829 -10.818   1.986  1.00  0.00           H  
ATOM   1579 1HD2 LEU B 102       8.015 -11.839   4.843  1.00  0.00           H  
ATOM   1580 2HD2 LEU B 102       8.211 -12.820   3.371  1.00  0.00           H  
ATOM   1581 3HD2 LEU B 102       9.484 -12.822   4.618  1.00  0.00           H  
ATOM   1582  N   ASN B 103      12.307 -13.993   1.436  1.00  0.00           N  
ATOM   1583  CA  ASN B 103      12.949 -14.553   0.245  1.00  0.00           C  
ATOM   1584  C   ASN B 103      11.994 -14.582  -0.934  1.00  0.00           C  
ATOM   1585  O   ASN B 103      10.794 -14.791  -0.751  1.00  0.00           O  
ATOM   1586  CB  ASN B 103      13.463 -15.949   0.506  1.00  0.00           C  
ATOM   1587  CG  ASN B 103      14.543 -15.979   1.520  1.00  0.00           C  
ATOM   1588  OD1 ASN B 103      15.428 -15.120   1.549  1.00  0.00           O  
ATOM   1589  ND2 ASN B 103      14.499 -16.973   2.368  1.00  0.00           N  
ATOM   1590  H   ASN B 103      11.698 -14.572   1.997  1.00  0.00           H  
ATOM   1591  HA  ASN B 103      13.790 -13.920  -0.039  1.00  0.00           H  
ATOM   1592 1HB  ASN B 103      12.643 -16.581   0.845  1.00  0.00           H  
ATOM   1593 2HB  ASN B 103      13.838 -16.375  -0.429  1.00  0.00           H  
ATOM   1594 1HD2 ASN B 103      15.200 -17.062   3.078  1.00  0.00           H  
ATOM   1595 2HD2 ASN B 103      13.767 -17.653   2.308  1.00  0.00           H  
ATOM   1596  N   PHE B 104      12.544 -14.432  -2.136  1.00  0.00           N  
ATOM   1597  CA  PHE B 104      11.781 -14.505  -3.374  1.00  0.00           C  
ATOM   1598  C   PHE B 104      11.609 -15.907  -3.902  1.00  0.00           C  
ATOM   1599  O   PHE B 104      12.482 -16.758  -3.751  1.00  0.00           O  
ATOM   1600  CB  PHE B 104      12.451 -13.659  -4.431  1.00  0.00           C  
ATOM   1601  CG  PHE B 104      12.292 -12.152  -4.269  1.00  0.00           C  
ATOM   1602  CD1 PHE B 104      12.878 -11.471  -3.235  1.00  0.00           C  
ATOM   1603  CD2 PHE B 104      11.630 -11.415  -5.217  1.00  0.00           C  
ATOM   1604  CE1 PHE B 104      12.789 -10.103  -3.151  1.00  0.00           C  
ATOM   1605  CE2 PHE B 104      11.526 -10.049  -5.136  1.00  0.00           C  
ATOM   1606  CZ  PHE B 104      12.114  -9.389  -4.094  1.00  0.00           C  
ATOM   1607  H   PHE B 104      13.547 -14.239  -2.207  1.00  0.00           H  
ATOM   1608  HA  PHE B 104      10.796 -14.122  -3.201  1.00  0.00           H  
ATOM   1609 1HB  PHE B 104      13.502 -13.899  -4.442  1.00  0.00           H  
ATOM   1610 2HB  PHE B 104      12.040 -13.940  -5.400  1.00  0.00           H  
ATOM   1611  HD1 PHE B 104      13.418 -12.025  -2.480  1.00  0.00           H  
ATOM   1612  HD2 PHE B 104      11.206 -11.927  -6.034  1.00  0.00           H  
ATOM   1613  HE1 PHE B 104      13.257  -9.600  -2.344  1.00  0.00           H  
ATOM   1614  HE2 PHE B 104      10.988  -9.495  -5.908  1.00  0.00           H  
ATOM   1615  HZ  PHE B 104      12.053  -8.306  -4.021  1.00  0.00           H  
ATOM   1616  N   ARG B 105      10.479 -16.118  -4.556  1.00  0.00           N  
ATOM   1617  CA  ARG B 105      10.138 -17.342  -5.251  1.00  0.00           C  
ATOM   1618  C   ARG B 105      10.665 -17.196  -6.651  1.00  0.00           C  
ATOM   1619  O   ARG B 105      10.855 -16.067  -7.103  1.00  0.00           O  
ATOM   1620  CB  ARG B 105       8.638 -17.513  -5.328  1.00  0.00           C  
ATOM   1621  CG  ARG B 105       7.965 -17.735  -4.028  1.00  0.00           C  
ATOM   1622  CD  ARG B 105       6.495 -17.747  -4.172  1.00  0.00           C  
ATOM   1623  NE  ARG B 105       6.043 -18.842  -5.018  1.00  0.00           N  
ATOM   1624  CZ  ARG B 105       4.781 -18.990  -5.486  1.00  0.00           C  
ATOM   1625  NH1 ARG B 105       3.848 -18.093  -5.197  1.00  0.00           N  
ATOM   1626  NH2 ARG B 105       4.501 -20.053  -6.225  1.00  0.00           N  
ATOM   1627  H   ARG B 105       9.798 -15.364  -4.605  1.00  0.00           H  
ATOM   1628  HA  ARG B 105      10.605 -18.195  -4.757  1.00  0.00           H  
ATOM   1629 1HB  ARG B 105       8.197 -16.619  -5.772  1.00  0.00           H  
ATOM   1630 2HB  ARG B 105       8.401 -18.353  -5.979  1.00  0.00           H  
ATOM   1631 1HG  ARG B 105       8.286 -18.662  -3.629  1.00  0.00           H  
ATOM   1632 2HG  ARG B 105       8.238 -16.930  -3.339  1.00  0.00           H  
ATOM   1633 1HD  ARG B 105       6.034 -17.863  -3.190  1.00  0.00           H  
ATOM   1634 2HD  ARG B 105       6.168 -16.812  -4.613  1.00  0.00           H  
ATOM   1635  HE  ARG B 105       6.716 -19.555  -5.260  1.00  0.00           H  
ATOM   1636 1HH1 ARG B 105       4.071 -17.295  -4.618  1.00  0.00           H  
ATOM   1637 2HH1 ARG B 105       2.900 -18.224  -5.537  1.00  0.00           H  
ATOM   1638 1HH2 ARG B 105       5.221 -20.727  -6.416  1.00  0.00           H  
ATOM   1639 2HH2 ARG B 105       3.549 -20.230  -6.589  1.00  0.00           H  
ATOM   1640  N   LYS B 106      10.872 -18.298  -7.361  1.00  0.00           N  
ATOM   1641  CA  LYS B 106      11.311 -18.174  -8.746  1.00  0.00           C  
ATOM   1642  C   LYS B 106      10.468 -19.002  -9.690  1.00  0.00           C  
ATOM   1643  O   LYS B 106      10.282 -20.201  -9.473  1.00  0.00           O  
ATOM   1644  CB  LYS B 106      12.761 -18.621  -8.878  1.00  0.00           C  
ATOM   1645  CG  LYS B 106      13.364 -18.495 -10.287  1.00  0.00           C  
ATOM   1646  CD  LYS B 106      14.757 -19.102 -10.289  1.00  0.00           C  
ATOM   1647  CE  LYS B 106      15.501 -18.938 -11.591  1.00  0.00           C  
ATOM   1648  NZ  LYS B 106      14.918 -19.717 -12.725  1.00  0.00           N  
ATOM   1649  H   LYS B 106      10.724 -19.210  -6.953  1.00  0.00           H  
ATOM   1650  HA  LYS B 106      11.227 -17.136  -9.057  1.00  0.00           H  
ATOM   1651 1HB  LYS B 106      13.379 -18.034  -8.204  1.00  0.00           H  
ATOM   1652 2HB  LYS B 106      12.845 -19.663  -8.577  1.00  0.00           H  
ATOM   1653 1HG  LYS B 106      12.738 -19.011 -11.020  1.00  0.00           H  
ATOM   1654 2HG  LYS B 106      13.420 -17.439 -10.570  1.00  0.00           H  
ATOM   1655 1HD  LYS B 106      15.352 -18.660  -9.499  1.00  0.00           H  
ATOM   1656 2HD  LYS B 106      14.672 -20.167 -10.087  1.00  0.00           H  
ATOM   1657 1HE  LYS B 106      15.533 -17.887 -11.868  1.00  0.00           H  
ATOM   1658 2HE  LYS B 106      16.500 -19.290 -11.419  1.00  0.00           H  
ATOM   1659 1HZ  LYS B 106      15.490 -19.579 -13.538  1.00  0.00           H  
ATOM   1660 2HZ  LYS B 106      14.899 -20.695 -12.491  1.00  0.00           H  
ATOM   1661 3HZ  LYS B 106      13.965 -19.400 -12.957  1.00  0.00           H  
ATOM   1662  N   LEU B 107       9.944 -18.348 -10.718  1.00  0.00           N  
ATOM   1663  CA  LEU B 107       9.195 -19.029 -11.760  1.00  0.00           C  
ATOM   1664  C   LEU B 107       9.807 -18.671 -13.088  1.00  0.00           C  
ATOM   1665  O   LEU B 107       9.935 -17.495 -13.424  1.00  0.00           O  
ATOM   1666  CB  LEU B 107       7.708 -18.677 -11.764  1.00  0.00           C  
ATOM   1667  CG  LEU B 107       6.898 -19.099 -10.534  1.00  0.00           C  
ATOM   1668  CD1 LEU B 107       5.494 -18.547 -10.672  1.00  0.00           C  
ATOM   1669  CD2 LEU B 107       6.863 -20.594 -10.431  1.00  0.00           C  
ATOM   1670  H   LEU B 107      10.159 -17.354 -10.817  1.00  0.00           H  
ATOM   1671  HA  LEU B 107       9.291 -20.104 -11.620  1.00  0.00           H  
ATOM   1672 1HB  LEU B 107       7.614 -17.597 -11.872  1.00  0.00           H  
ATOM   1673 2HB  LEU B 107       7.249 -19.145 -12.635  1.00  0.00           H  
ATOM   1674  HG  LEU B 107       7.353 -18.704  -9.637  1.00  0.00           H  
ATOM   1675 1HD1 LEU B 107       4.899 -18.839  -9.808  1.00  0.00           H  
ATOM   1676 2HD1 LEU B 107       5.515 -17.469 -10.750  1.00  0.00           H  
ATOM   1677 3HD1 LEU B 107       5.049 -18.950 -11.568  1.00  0.00           H  
ATOM   1678 1HD2 LEU B 107       6.278 -20.882  -9.555  1.00  0.00           H  
ATOM   1679 2HD2 LEU B 107       6.404 -21.015 -11.324  1.00  0.00           H  
ATOM   1680 3HD2 LEU B 107       7.879 -20.977 -10.331  1.00  0.00           H  
ATOM   1681  N   GLN B 108      10.157 -19.674 -13.868  1.00  0.00           N  
ATOM   1682  CA  GLN B 108      10.800 -19.413 -15.135  1.00  0.00           C  
ATOM   1683  C   GLN B 108      11.943 -18.412 -14.941  1.00  0.00           C  
ATOM   1684  O   GLN B 108      12.877 -18.645 -14.160  1.00  0.00           O  
ATOM   1685  CB  GLN B 108       9.795 -18.895 -16.170  1.00  0.00           C  
ATOM   1686  CG  GLN B 108       8.756 -19.892 -16.551  1.00  0.00           C  
ATOM   1687  CD  GLN B 108       7.790 -19.355 -17.596  1.00  0.00           C  
ATOM   1688  OE1 GLN B 108       7.840 -18.178 -17.984  1.00  0.00           O  
ATOM   1689  NE2 GLN B 108       6.893 -20.231 -18.038  1.00  0.00           N  
ATOM   1690  H   GLN B 108      10.005 -20.626 -13.563  1.00  0.00           H  
ATOM   1691  HA  GLN B 108      11.227 -20.342 -15.510  1.00  0.00           H  
ATOM   1692 1HB  GLN B 108       9.289 -18.001 -15.806  1.00  0.00           H  
ATOM   1693 2HB  GLN B 108      10.318 -18.637 -17.093  1.00  0.00           H  
ATOM   1694 1HG  GLN B 108       9.250 -20.770 -16.961  1.00  0.00           H  
ATOM   1695 2HG  GLN B 108       8.186 -20.163 -15.664  1.00  0.00           H  
ATOM   1696 1HE2 GLN B 108       6.173 -19.973 -18.724  1.00  0.00           H  
ATOM   1697 2HE2 GLN B 108       6.892 -21.165 -17.691  1.00  0.00           H  
ATOM   1698  N   GLU B 109      11.857 -17.293 -15.650  1.00  0.00           N  
ATOM   1699  CA  GLU B 109      12.883 -16.273 -15.671  1.00  0.00           C  
ATOM   1700  C   GLU B 109      12.691 -15.118 -14.680  1.00  0.00           C  
ATOM   1701  O   GLU B 109      13.466 -14.160 -14.704  1.00  0.00           O  
ATOM   1702  CB  GLU B 109      12.958 -15.744 -17.102  1.00  0.00           C  
ATOM   1703  CG  GLU B 109      13.421 -16.835 -18.132  1.00  0.00           C  
ATOM   1704  CD  GLU B 109      13.524 -16.359 -19.613  1.00  0.00           C  
ATOM   1705  OE1 GLU B 109      13.210 -15.226 -19.893  1.00  0.00           O  
ATOM   1706  OE2 GLU B 109      13.917 -17.159 -20.444  1.00  0.00           O  
ATOM   1707  H   GLU B 109      11.042 -17.142 -16.223  1.00  0.00           H  
ATOM   1708  HA  GLU B 109      13.832 -16.753 -15.432  1.00  0.00           H  
ATOM   1709 1HB  GLU B 109      11.974 -15.381 -17.404  1.00  0.00           H  
ATOM   1710 2HB  GLU B 109      13.651 -14.904 -17.147  1.00  0.00           H  
ATOM   1711 1HG  GLU B 109      14.395 -17.207 -17.819  1.00  0.00           H  
ATOM   1712 2HG  GLU B 109      12.719 -17.668 -18.081  1.00  0.00           H  
ATOM   1713  N   ILE B 110      11.658 -15.178 -13.833  1.00  0.00           N  
ATOM   1714  CA  ILE B 110      11.393 -14.071 -12.904  1.00  0.00           C  
ATOM   1715  C   ILE B 110      11.368 -14.473 -11.441  1.00  0.00           C  
ATOM   1716  O   ILE B 110      11.138 -15.631 -11.076  1.00  0.00           O  
ATOM   1717  CB  ILE B 110      10.035 -13.400 -13.175  1.00  0.00           C  
ATOM   1718  CG1 ILE B 110       8.914 -14.440 -12.979  1.00  0.00           C  
ATOM   1719  CG2 ILE B 110      10.007 -12.794 -14.550  1.00  0.00           C  
ATOM   1720  CD1 ILE B 110       7.519 -13.855 -12.937  1.00  0.00           C  
ATOM   1721  H   ILE B 110      11.055 -16.000 -13.830  1.00  0.00           H  
ATOM   1722  HA  ILE B 110      12.174 -13.320 -13.023  1.00  0.00           H  
ATOM   1723  HB  ILE B 110       9.878 -12.610 -12.436  1.00  0.00           H  
ATOM   1724 1HG1 ILE B 110       8.960 -15.161 -13.797  1.00  0.00           H  
ATOM   1725 2HG1 ILE B 110       9.093 -14.972 -12.044  1.00  0.00           H  
ATOM   1726 1HG2 ILE B 110       9.045 -12.314 -14.714  1.00  0.00           H  
ATOM   1727 2HG2 ILE B 110      10.803 -12.058 -14.631  1.00  0.00           H  
ATOM   1728 3HG2 ILE B 110      10.155 -13.573 -15.296  1.00  0.00           H  
ATOM   1729 1HD1 ILE B 110       6.793 -14.657 -12.796  1.00  0.00           H  
ATOM   1730 2HD1 ILE B 110       7.450 -13.149 -12.108  1.00  0.00           H  
ATOM   1731 3HD1 ILE B 110       7.314 -13.341 -13.874  1.00  0.00           H  
ATOM   1732  N   TYR B 111      11.525 -13.472 -10.589  1.00  0.00           N  
ATOM   1733  CA  TYR B 111      11.485 -13.696  -9.162  1.00  0.00           C  
ATOM   1734  C   TYR B 111      10.375 -12.889  -8.535  1.00  0.00           C  
ATOM   1735  O   TYR B 111      10.101 -11.774  -8.973  1.00  0.00           O  
ATOM   1736  CB  TYR B 111      12.818 -13.278  -8.574  1.00  0.00           C  
ATOM   1737  CG  TYR B 111      13.935 -14.092  -9.067  1.00  0.00           C  
ATOM   1738  CD1 TYR B 111      14.518 -13.788 -10.287  1.00  0.00           C  
ATOM   1739  CD2 TYR B 111      14.421 -15.122  -8.293  1.00  0.00           C  
ATOM   1740  CE1 TYR B 111      15.580 -14.525 -10.737  1.00  0.00           C  
ATOM   1741  CE2 TYR B 111      15.495 -15.849  -8.741  1.00  0.00           C  
ATOM   1742  CZ  TYR B 111      16.072 -15.554  -9.961  1.00  0.00           C  
ATOM   1743  OH  TYR B 111      17.146 -16.281 -10.408  1.00  0.00           O  
ATOM   1744  H   TYR B 111      11.702 -12.528 -10.939  1.00  0.00           H  
ATOM   1745  HA  TYR B 111      11.299 -14.743  -8.977  1.00  0.00           H  
ATOM   1746 1HB  TYR B 111      13.019 -12.233  -8.822  1.00  0.00           H  
ATOM   1747 2HB  TYR B 111      12.788 -13.358  -7.498  1.00  0.00           H  
ATOM   1748  HD1 TYR B 111      14.130 -12.963 -10.887  1.00  0.00           H  
ATOM   1749  HD2 TYR B 111      13.959 -15.350  -7.330  1.00  0.00           H  
ATOM   1750  HE1 TYR B 111      16.037 -14.292 -11.695  1.00  0.00           H  
ATOM   1751  HE2 TYR B 111      15.892 -16.665  -8.134  1.00  0.00           H  
ATOM   1752  HH  TYR B 111      17.592 -16.710  -9.643  1.00  0.00           H  
ATOM   1753  N   PHE B 112       9.719 -13.424  -7.507  1.00  0.00           N  
ATOM   1754  CA  PHE B 112       8.697 -12.590  -6.868  1.00  0.00           C  
ATOM   1755  C   PHE B 112       8.294 -13.003  -5.470  1.00  0.00           C  
ATOM   1756  O   PHE B 112       8.532 -14.126  -5.027  1.00  0.00           O  
ATOM   1757  CB  PHE B 112       7.444 -12.531  -7.737  1.00  0.00           C  
ATOM   1758  CG  PHE B 112       6.846 -13.777  -7.849  1.00  0.00           C  
ATOM   1759  CD1 PHE B 112       5.821 -14.126  -7.008  1.00  0.00           C  
ATOM   1760  CD2 PHE B 112       7.330 -14.659  -8.747  1.00  0.00           C  
ATOM   1761  CE1 PHE B 112       5.267 -15.360  -7.084  1.00  0.00           C  
ATOM   1762  CE2 PHE B 112       6.814 -15.877  -8.833  1.00  0.00           C  
ATOM   1763  CZ  PHE B 112       5.765 -16.253  -8.001  1.00  0.00           C  
ATOM   1764  H   PHE B 112       9.961 -14.360  -7.186  1.00  0.00           H  
ATOM   1765  HA  PHE B 112       9.101 -11.587  -6.804  1.00  0.00           H  
ATOM   1766 1HB  PHE B 112       6.720 -11.845  -7.299  1.00  0.00           H  
ATOM   1767 2HB  PHE B 112       7.671 -12.172  -8.730  1.00  0.00           H  
ATOM   1768  HD1 PHE B 112       5.455 -13.399  -6.280  1.00  0.00           H  
ATOM   1769  HD2 PHE B 112       8.153 -14.375  -9.401  1.00  0.00           H  
ATOM   1770  HE1 PHE B 112       4.444 -15.636  -6.419  1.00  0.00           H  
ATOM   1771  HE2 PHE B 112       7.226 -16.553  -9.555  1.00  0.00           H  
ATOM   1772  HZ  PHE B 112       5.339 -17.251  -8.070  1.00  0.00           H  
ATOM   1773  N   ILE B 113       7.626 -12.090  -4.785  1.00  0.00           N  
ATOM   1774  CA  ILE B 113       6.993 -12.390  -3.507  1.00  0.00           C  
ATOM   1775  C   ILE B 113       5.544 -11.919  -3.471  1.00  0.00           C  
ATOM   1776  O   ILE B 113       5.162 -10.967  -4.157  1.00  0.00           O  
ATOM   1777  CB  ILE B 113       7.789 -11.804  -2.327  1.00  0.00           C  
ATOM   1778  CG1 ILE B 113       7.952 -10.392  -2.460  1.00  0.00           C  
ATOM   1779  CG2 ILE B 113       9.103 -12.405  -2.196  1.00  0.00           C  
ATOM   1780  CD1 ILE B 113       8.373  -9.770  -1.160  1.00  0.00           C  
ATOM   1781  H   ILE B 113       7.540 -11.164  -5.205  1.00  0.00           H  
ATOM   1782  HA  ILE B 113       6.985 -13.471  -3.380  1.00  0.00           H  
ATOM   1783  HB  ILE B 113       7.226 -11.985  -1.409  1.00  0.00           H  
ATOM   1784 1HG1 ILE B 113       8.725 -10.203  -3.206  1.00  0.00           H  
ATOM   1785 2HG1 ILE B 113       7.017  -9.940  -2.794  1.00  0.00           H  
ATOM   1786 1HG2 ILE B 113       9.630 -11.990  -1.338  1.00  0.00           H  
ATOM   1787 2HG2 ILE B 113       8.972 -13.476  -2.058  1.00  0.00           H  
ATOM   1788 3HG2 ILE B 113       9.666 -12.206  -3.089  1.00  0.00           H  
ATOM   1789 1HD1 ILE B 113       8.519  -8.714  -1.293  1.00  0.00           H  
ATOM   1790 2HD1 ILE B 113       7.605  -9.948  -0.408  1.00  0.00           H  
ATOM   1791 3HD1 ILE B 113       9.312 -10.218  -0.836  1.00  0.00           H  
ATOM   1792  N   GLU B 114       4.743 -12.602  -2.659  1.00  0.00           N  
ATOM   1793  CA  GLU B 114       3.346 -12.246  -2.422  1.00  0.00           C  
ATOM   1794  C   GLU B 114       3.179 -12.134  -0.915  1.00  0.00           C  
ATOM   1795  O   GLU B 114       3.398 -13.101  -0.199  1.00  0.00           O  
ATOM   1796  CB  GLU B 114       2.398 -13.300  -3.012  1.00  0.00           C  
ATOM   1797  CG  GLU B 114       2.498 -13.449  -4.532  1.00  0.00           C  
ATOM   1798  CD  GLU B 114       1.599 -14.561  -5.125  1.00  0.00           C  
ATOM   1799  OE1 GLU B 114       1.913 -15.733  -4.944  1.00  0.00           O  
ATOM   1800  OE2 GLU B 114       0.618 -14.231  -5.760  1.00  0.00           O  
ATOM   1801  H   GLU B 114       5.126 -13.389  -2.155  1.00  0.00           H  
ATOM   1802  HA  GLU B 114       3.133 -11.280  -2.870  1.00  0.00           H  
ATOM   1803 1HB  GLU B 114       2.606 -14.267  -2.563  1.00  0.00           H  
ATOM   1804 2HB  GLU B 114       1.367 -13.036  -2.763  1.00  0.00           H  
ATOM   1805 1HG  GLU B 114       2.238 -12.492  -4.990  1.00  0.00           H  
ATOM   1806 2HG  GLU B 114       3.532 -13.660  -4.783  1.00  0.00           H  
ATOM   1807  N   THR B 115       2.885 -10.952  -0.422  1.00  0.00           N  
ATOM   1808  CA  THR B 115       2.832 -10.787   1.014  1.00  0.00           C  
ATOM   1809  C   THR B 115       1.919  -9.667   1.476  1.00  0.00           C  
ATOM   1810  O   THR B 115       1.288  -8.988   0.689  1.00  0.00           O  
ATOM   1811  CB  THR B 115       4.238 -10.535   1.579  1.00  0.00           C  
ATOM   1812  OG1 THR B 115       4.187 -10.618   3.001  1.00  0.00           O  
ATOM   1813  CG2 THR B 115       4.736  -9.140   1.180  1.00  0.00           C  
ATOM   1814  H   THR B 115       2.674 -10.186  -1.062  1.00  0.00           H  
ATOM   1815  HA  THR B 115       2.455 -11.713   1.445  1.00  0.00           H  
ATOM   1816  HB  THR B 115       4.929 -11.289   1.199  1.00  0.00           H  
ATOM   1817  HG1 THR B 115       4.183 -11.556   3.247  1.00  0.00           H  
ATOM   1818 1HG2 THR B 115       5.728  -8.979   1.595  1.00  0.00           H  
ATOM   1819 2HG2 THR B 115       4.782  -9.075   0.093  1.00  0.00           H  
ATOM   1820 3HG2 THR B 115       4.070  -8.367   1.550  1.00  0.00           H  
ATOM   1821  N   LYS B 116       1.845  -9.490   2.776  1.00  0.00           N  
ATOM   1822  CA  LYS B 116       1.051  -8.444   3.394  1.00  0.00           C  
ATOM   1823  C   LYS B 116       1.972  -7.644   4.276  1.00  0.00           C  
ATOM   1824  O   LYS B 116       1.588  -6.635   4.881  1.00  0.00           O  
ATOM   1825  CB  LYS B 116      -0.097  -9.023   4.212  1.00  0.00           C  
ATOM   1826  CG  LYS B 116      -1.141  -9.796   3.431  1.00  0.00           C  
ATOM   1827  CD  LYS B 116      -2.195 -10.356   4.360  1.00  0.00           C  
ATOM   1828  CE  LYS B 116      -3.245 -11.152   3.614  1.00  0.00           C  
ATOM   1829  NZ  LYS B 116      -4.219 -11.750   4.551  1.00  0.00           N  
ATOM   1830  H   LYS B 116       2.434 -10.076   3.348  1.00  0.00           H  
ATOM   1831  HA  LYS B 116       0.649  -7.783   2.623  1.00  0.00           H  
ATOM   1832 1HB  LYS B 116       0.313  -9.695   4.967  1.00  0.00           H  
ATOM   1833 2HB  LYS B 116      -0.615  -8.216   4.729  1.00  0.00           H  
ATOM   1834 1HG  LYS B 116      -1.634  -9.120   2.738  1.00  0.00           H  
ATOM   1835 2HG  LYS B 116      -0.674 -10.603   2.869  1.00  0.00           H  
ATOM   1836 1HD  LYS B 116      -1.729 -10.997   5.113  1.00  0.00           H  
ATOM   1837 2HD  LYS B 116      -2.702  -9.535   4.876  1.00  0.00           H  
ATOM   1838 1HE  LYS B 116      -3.767 -10.488   2.933  1.00  0.00           H  
ATOM   1839 2HE  LYS B 116      -2.770 -11.944   3.036  1.00  0.00           H  
ATOM   1840 1HZ  LYS B 116      -4.925 -12.259   4.054  1.00  0.00           H  
ATOM   1841 2HZ  LYS B 116      -3.743 -12.366   5.186  1.00  0.00           H  
ATOM   1842 3HZ  LYS B 116      -4.657 -10.998   5.102  1.00  0.00           H  
ATOM   1843  N   LYS B 117       3.216  -8.111   4.327  1.00  0.00           N  
ATOM   1844  CA  LYS B 117       4.236  -7.607   5.223  1.00  0.00           C  
ATOM   1845  C   LYS B 117       4.982  -6.378   4.740  1.00  0.00           C  
ATOM   1846  O   LYS B 117       5.947  -5.966   5.368  1.00  0.00           O  
ATOM   1847  CB  LYS B 117       5.173  -8.760   5.515  1.00  0.00           C  
ATOM   1848  CG  LYS B 117       4.431  -9.839   6.294  1.00  0.00           C  
ATOM   1849  CD  LYS B 117       5.217 -11.097   6.522  1.00  0.00           C  
ATOM   1850  CE  LYS B 117       4.377 -12.062   7.362  1.00  0.00           C  
ATOM   1851  NZ  LYS B 117       5.043 -13.377   7.567  1.00  0.00           N  
ATOM   1852  H   LYS B 117       3.459  -8.922   3.760  1.00  0.00           H  
ATOM   1853  HA  LYS B 117       3.742  -7.335   6.154  1.00  0.00           H  
ATOM   1854 1HB  LYS B 117       5.551  -9.176   4.586  1.00  0.00           H  
ATOM   1855 2HB  LYS B 117       6.024  -8.414   6.103  1.00  0.00           H  
ATOM   1856 1HG  LYS B 117       4.147  -9.435   7.268  1.00  0.00           H  
ATOM   1857 2HG  LYS B 117       3.519 -10.096   5.758  1.00  0.00           H  
ATOM   1858 1HD  LYS B 117       5.452 -11.562   5.562  1.00  0.00           H  
ATOM   1859 2HD  LYS B 117       6.148 -10.875   7.039  1.00  0.00           H  
ATOM   1860 1HE  LYS B 117       4.199 -11.593   8.319  1.00  0.00           H  
ATOM   1861 2HE  LYS B 117       3.416 -12.227   6.875  1.00  0.00           H  
ATOM   1862 1HZ  LYS B 117       4.453 -13.958   8.150  1.00  0.00           H  
ATOM   1863 2HZ  LYS B 117       5.194 -13.824   6.678  1.00  0.00           H  
ATOM   1864 3HZ  LYS B 117       5.933 -13.238   8.029  1.00  0.00           H  
ATOM   1865  N   PHE B 118       4.569  -5.781   3.632  1.00  0.00           N  
ATOM   1866  CA  PHE B 118       5.244  -4.563   3.209  1.00  0.00           C  
ATOM   1867  C   PHE B 118       4.720  -3.398   4.032  1.00  0.00           C  
ATOM   1868  O   PHE B 118       3.511  -3.168   4.084  1.00  0.00           O  
ATOM   1869  CB  PHE B 118       4.938  -4.221   1.767  1.00  0.00           C  
ATOM   1870  CG  PHE B 118       5.472  -5.140   0.795  1.00  0.00           C  
ATOM   1871  CD1 PHE B 118       6.693  -5.715   0.983  1.00  0.00           C  
ATOM   1872  CD2 PHE B 118       4.766  -5.417  -0.348  1.00  0.00           C  
ATOM   1873  CE1 PHE B 118       7.220  -6.572   0.049  1.00  0.00           C  
ATOM   1874  CE2 PHE B 118       5.273  -6.278  -1.297  1.00  0.00           C  
ATOM   1875  CZ  PHE B 118       6.501  -6.856  -1.094  1.00  0.00           C  
ATOM   1876  H   PHE B 118       3.783  -6.149   3.117  1.00  0.00           H  
ATOM   1877  HA  PHE B 118       6.320  -4.657   3.365  1.00  0.00           H  
ATOM   1878 1HB  PHE B 118       3.867  -4.150   1.625  1.00  0.00           H  
ATOM   1879 2HB  PHE B 118       5.352  -3.243   1.561  1.00  0.00           H  
ATOM   1880  HD1 PHE B 118       7.235  -5.480   1.882  1.00  0.00           H  
ATOM   1881  HD2 PHE B 118       3.795  -4.945  -0.497  1.00  0.00           H  
ATOM   1882  HE1 PHE B 118       8.197  -7.021   0.218  1.00  0.00           H  
ATOM   1883  HE2 PHE B 118       4.706  -6.500  -2.207  1.00  0.00           H  
ATOM   1884  HZ  PHE B 118       6.891  -7.526  -1.838  1.00  0.00           H  
ATOM   1885  N   LEU B 119       5.605  -2.644   4.656  1.00  0.00           N  
ATOM   1886  CA  LEU B 119       5.170  -1.487   5.431  1.00  0.00           C  
ATOM   1887  C   LEU B 119       4.669  -0.377   4.514  1.00  0.00           C  
ATOM   1888  O   LEU B 119       3.727   0.345   4.842  1.00  0.00           O  
ATOM   1889  CB  LEU B 119       6.321  -0.964   6.299  1.00  0.00           C  
ATOM   1890  CG  LEU B 119       5.944   0.108   7.329  1.00  0.00           C  
ATOM   1891  CD1 LEU B 119       4.986  -0.485   8.353  1.00  0.00           C  
ATOM   1892  CD2 LEU B 119       7.205   0.634   7.999  1.00  0.00           C  
ATOM   1893  H   LEU B 119       6.600  -2.859   4.610  1.00  0.00           H  
ATOM   1894  HA  LEU B 119       4.347  -1.795   6.073  1.00  0.00           H  
ATOM   1895 1HB  LEU B 119       6.758  -1.803   6.839  1.00  0.00           H  
ATOM   1896 2HB  LEU B 119       7.085  -0.542   5.646  1.00  0.00           H  
ATOM   1897  HG  LEU B 119       5.430   0.929   6.828  1.00  0.00           H  
ATOM   1898 1HD1 LEU B 119       4.718   0.277   9.085  1.00  0.00           H  
ATOM   1899 2HD1 LEU B 119       4.086  -0.836   7.849  1.00  0.00           H  
ATOM   1900 3HD1 LEU B 119       5.468  -1.321   8.860  1.00  0.00           H  
ATOM   1901 1HD2 LEU B 119       6.936   1.397   8.731  1.00  0.00           H  
ATOM   1902 2HD2 LEU B 119       7.719  -0.185   8.502  1.00  0.00           H  
ATOM   1903 3HD2 LEU B 119       7.863   1.069   7.247  1.00  0.00           H  
ATOM   1904  N   LEU B 120       5.382  -0.202   3.394  1.00  0.00           N  
ATOM   1905  CA  LEU B 120       5.154   0.846   2.398  1.00  0.00           C  
ATOM   1906  C   LEU B 120       5.490   2.257   2.904  1.00  0.00           C  
ATOM   1907  O   LEU B 120       5.078   3.263   2.321  1.00  0.00           O  
ATOM   1908  CB  LEU B 120       3.708   0.785   1.893  1.00  0.00           C  
ATOM   1909  CG  LEU B 120       3.277  -0.573   1.362  1.00  0.00           C  
ATOM   1910  CD1 LEU B 120       1.810  -0.496   0.974  1.00  0.00           C  
ATOM   1911  CD2 LEU B 120       4.163  -0.958   0.200  1.00  0.00           C  
ATOM   1912  H   LEU B 120       6.130  -0.860   3.224  1.00  0.00           H  
ATOM   1913  HA  LEU B 120       5.808   0.642   1.548  1.00  0.00           H  
ATOM   1914 1HB  LEU B 120       3.029   1.064   2.679  1.00  0.00           H  
ATOM   1915 2HB  LEU B 120       3.585   1.496   1.103  1.00  0.00           H  
ATOM   1916  HG  LEU B 120       3.372  -1.325   2.143  1.00  0.00           H  
ATOM   1917 1HD1 LEU B 120       1.480  -1.465   0.603  1.00  0.00           H  
ATOM   1918 2HD1 LEU B 120       1.217  -0.223   1.846  1.00  0.00           H  
ATOM   1919 3HD1 LEU B 120       1.681   0.255   0.201  1.00  0.00           H  
ATOM   1920 1HD2 LEU B 120       3.858  -1.934  -0.178  1.00  0.00           H  
ATOM   1921 2HD2 LEU B 120       4.074  -0.219  -0.595  1.00  0.00           H  
ATOM   1922 3HD2 LEU B 120       5.195  -1.005   0.538  1.00  0.00           H  
ATOM   1923  N   ILE B 121       6.287   2.305   3.966  1.00  0.00           N  
ATOM   1924  CA  ILE B 121       6.869   3.537   4.475  1.00  0.00           C  
ATOM   1925  C   ILE B 121       8.376   3.327   4.554  1.00  0.00           C  
ATOM   1926  O   ILE B 121       8.856   2.503   5.330  1.00  0.00           O  
ATOM   1927  CB  ILE B 121       6.303   3.912   5.857  1.00  0.00           C  
ATOM   1928  CG1 ILE B 121       4.813   4.244   5.751  1.00  0.00           C  
ATOM   1929  CG2 ILE B 121       7.073   5.083   6.447  1.00  0.00           C  
ATOM   1930  CD1 ILE B 121       3.911   3.218   6.397  1.00  0.00           C  
ATOM   1931  H   ILE B 121       6.532   1.435   4.407  1.00  0.00           H  
ATOM   1932  HA  ILE B 121       6.666   4.344   3.773  1.00  0.00           H  
ATOM   1933  HB  ILE B 121       6.389   3.058   6.529  1.00  0.00           H  
ATOM   1934 1HG1 ILE B 121       4.622   5.209   6.219  1.00  0.00           H  
ATOM   1935 2HG1 ILE B 121       4.533   4.330   4.701  1.00  0.00           H  
ATOM   1936 1HG2 ILE B 121       6.660   5.336   7.423  1.00  0.00           H  
ATOM   1937 2HG2 ILE B 121       8.122   4.811   6.557  1.00  0.00           H  
ATOM   1938 3HG2 ILE B 121       6.989   5.945   5.784  1.00  0.00           H  
ATOM   1939 1HD1 ILE B 121       2.870   3.523   6.280  1.00  0.00           H  
ATOM   1940 2HD1 ILE B 121       4.061   2.249   5.919  1.00  0.00           H  
ATOM   1941 3HD1 ILE B 121       4.148   3.140   7.457  1.00  0.00           H  
ATOM   1942  N   GLY B 122       9.117   4.078   3.760  1.00  0.00           N  
ATOM   1943  CA  GLY B 122      10.566   3.944   3.723  1.00  0.00           C  
ATOM   1944  C   GLY B 122      11.044   2.926   2.693  1.00  0.00           C  
ATOM   1945  O   GLY B 122      10.259   2.135   2.161  1.00  0.00           O  
ATOM   1946  H   GLY B 122       8.667   4.738   3.139  1.00  0.00           H  
ATOM   1947 1HA  GLY B 122      11.008   4.914   3.501  1.00  0.00           H  
ATOM   1948 2HA  GLY B 122      10.926   3.653   4.709  1.00  0.00           H  
ATOM   1949  N   LYS B 123      12.350   2.969   2.420  1.00  0.00           N  
ATOM   1950  CA  LYS B 123      12.970   2.090   1.442  1.00  0.00           C  
ATOM   1951  C   LYS B 123      13.348   0.754   2.013  1.00  0.00           C  
ATOM   1952  O   LYS B 123      13.578   0.611   3.216  1.00  0.00           O  
ATOM   1953  CB  LYS B 123      14.231   2.707   0.805  1.00  0.00           C  
ATOM   1954  CG  LYS B 123      13.991   3.936  -0.055  1.00  0.00           C  
ATOM   1955  CD  LYS B 123      15.290   4.475  -0.682  1.00  0.00           C  
ATOM   1956  CE  LYS B 123      15.014   5.721  -1.542  1.00  0.00           C  
ATOM   1957  NZ  LYS B 123      16.264   6.312  -2.122  1.00  0.00           N  
ATOM   1958  H   LYS B 123      12.926   3.637   2.906  1.00  0.00           H  
ATOM   1959  HA  LYS B 123      12.246   1.913   0.648  1.00  0.00           H  
ATOM   1960 1HB  LYS B 123      14.935   2.975   1.587  1.00  0.00           H  
ATOM   1961 2HB  LYS B 123      14.717   1.953   0.173  1.00  0.00           H  
ATOM   1962 1HG  LYS B 123      13.328   3.655  -0.855  1.00  0.00           H  
ATOM   1963 2HG  LYS B 123      13.515   4.717   0.537  1.00  0.00           H  
ATOM   1964 1HD  LYS B 123      16.006   4.722   0.098  1.00  0.00           H  
ATOM   1965 2HD  LYS B 123      15.719   3.705  -1.324  1.00  0.00           H  
ATOM   1966 1HE  LYS B 123      14.346   5.439  -2.356  1.00  0.00           H  
ATOM   1967 2HE  LYS B 123      14.520   6.474  -0.924  1.00  0.00           H  
ATOM   1968 1HZ  LYS B 123      16.025   7.123  -2.674  1.00  0.00           H  
ATOM   1969 2HZ  LYS B 123      16.884   6.588  -1.375  1.00  0.00           H  
ATOM   1970 3HZ  LYS B 123      16.728   5.635  -2.708  1.00  0.00           H  
ATOM   1971  N   SER B 124      13.468  -0.199   1.116  1.00  0.00           N  
ATOM   1972  CA  SER B 124      13.908  -1.541   1.425  1.00  0.00           C  
ATOM   1973  C   SER B 124      15.066  -1.915   0.504  1.00  0.00           C  
ATOM   1974  O   SER B 124      15.220  -1.348  -0.577  1.00  0.00           O  
ATOM   1975  CB  SER B 124      12.742  -2.485   1.242  1.00  0.00           C  
ATOM   1976  OG  SER B 124      12.308  -2.488  -0.078  1.00  0.00           O  
ATOM   1977  H   SER B 124      13.232   0.036   0.154  1.00  0.00           H  
ATOM   1978  HA  SER B 124      14.251  -1.583   2.461  1.00  0.00           H  
ATOM   1979 1HB  SER B 124      13.030  -3.491   1.545  1.00  0.00           H  
ATOM   1980 2HB  SER B 124      11.950  -2.185   1.857  1.00  0.00           H  
ATOM   1981  HG  SER B 124      11.685  -1.755  -0.145  1.00  0.00           H  
ATOM   1982  N   ASN B 125      15.879  -2.867   0.930  1.00  0.00           N  
ATOM   1983  CA  ASN B 125      16.997  -3.368   0.138  1.00  0.00           C  
ATOM   1984  C   ASN B 125      16.653  -4.621  -0.612  1.00  0.00           C  
ATOM   1985  O   ASN B 125      16.248  -5.606   0.003  1.00  0.00           O  
ATOM   1986  CB  ASN B 125      18.183  -3.728   1.026  1.00  0.00           C  
ATOM   1987  CG  ASN B 125      18.867  -2.592   1.722  1.00  0.00           C  
ATOM   1988  OD1 ASN B 125      19.665  -1.867   1.123  1.00  0.00           O  
ATOM   1989  ND2 ASN B 125      18.567  -2.414   2.986  1.00  0.00           N  
ATOM   1990  H   ASN B 125      15.690  -3.290   1.830  1.00  0.00           H  
ATOM   1991  HA  ASN B 125      17.286  -2.615  -0.595  1.00  0.00           H  
ATOM   1992 1HB  ASN B 125      17.848  -4.441   1.782  1.00  0.00           H  
ATOM   1993 2HB  ASN B 125      18.924  -4.245   0.410  1.00  0.00           H  
ATOM   1994 1HD2 ASN B 125      18.995  -1.674   3.504  1.00  0.00           H  
ATOM   1995 2HD2 ASN B 125      17.908  -3.021   3.434  1.00  0.00           H  
ATOM   1996  N   ILE B 126      16.844  -4.619  -1.919  1.00  0.00           N  
ATOM   1997  CA  ILE B 126      16.675  -5.854  -2.655  1.00  0.00           C  
ATOM   1998  C   ILE B 126      18.024  -6.309  -3.113  1.00  0.00           C  
ATOM   1999  O   ILE B 126      18.761  -5.560  -3.756  1.00  0.00           O  
ATOM   2000  CB  ILE B 126      15.739  -5.776  -3.859  1.00  0.00           C  
ATOM   2001  CG1 ILE B 126      14.357  -5.436  -3.414  1.00  0.00           C  
ATOM   2002  CG2 ILE B 126      15.748  -7.114  -4.619  1.00  0.00           C  
ATOM   2003  CD1 ILE B 126      13.473  -5.169  -4.552  1.00  0.00           C  
ATOM   2004  H   ILE B 126      17.126  -3.766  -2.401  1.00  0.00           H  
ATOM   2005  HA  ILE B 126      16.275  -6.607  -1.990  1.00  0.00           H  
ATOM   2006  HB  ILE B 126      16.074  -4.979  -4.521  1.00  0.00           H  
ATOM   2007 1HG1 ILE B 126      13.953  -6.256  -2.831  1.00  0.00           H  
ATOM   2008 2HG1 ILE B 126      14.391  -4.543  -2.783  1.00  0.00           H  
ATOM   2009 1HG2 ILE B 126      15.086  -7.052  -5.483  1.00  0.00           H  
ATOM   2010 2HG2 ILE B 126      16.759  -7.338  -4.958  1.00  0.00           H  
ATOM   2011 3HG2 ILE B 126      15.405  -7.911  -3.954  1.00  0.00           H  
ATOM   2012 1HD1 ILE B 126      12.495  -4.926  -4.197  1.00  0.00           H  
ATOM   2013 2HD1 ILE B 126      13.873  -4.341  -5.135  1.00  0.00           H  
ATOM   2014 3HD1 ILE B 126      13.419  -6.057  -5.170  1.00  0.00           H  
ATOM   2015  N   CYS B 127      18.387  -7.514  -2.721  1.00  0.00           N  
ATOM   2016  CA  CYS B 127      19.703  -8.011  -3.059  1.00  0.00           C  
ATOM   2017  C   CYS B 127      19.650  -9.313  -3.830  1.00  0.00           C  
ATOM   2018  O   CYS B 127      18.713 -10.106  -3.697  1.00  0.00           O  
ATOM   2019  CB  CYS B 127      20.528  -8.195  -1.791  1.00  0.00           C  
ATOM   2020  SG  CYS B 127      20.802  -6.639  -0.875  1.00  0.00           S  
ATOM   2021  H   CYS B 127      17.740  -8.087  -2.193  1.00  0.00           H  
ATOM   2022  HA  CYS B 127      20.202  -7.280  -3.682  1.00  0.00           H  
ATOM   2023 1HB  CYS B 127      20.025  -8.898  -1.127  1.00  0.00           H  
ATOM   2024 2HB  CYS B 127      21.501  -8.617  -2.047  1.00  0.00           H  
ATOM   2025  N   VAL B 128      20.689  -9.531  -4.612  1.00  0.00           N  
ATOM   2026  CA  VAL B 128      20.852 -10.762  -5.354  1.00  0.00           C  
ATOM   2027  C   VAL B 128      21.993 -11.554  -4.763  1.00  0.00           C  
ATOM   2028  O   VAL B 128      23.080 -11.010  -4.520  1.00  0.00           O  
ATOM   2029  CB  VAL B 128      21.120 -10.493  -6.828  1.00  0.00           C  
ATOM   2030  CG1 VAL B 128      21.301 -11.810  -7.547  1.00  0.00           C  
ATOM   2031  CG2 VAL B 128      19.972  -9.733  -7.393  1.00  0.00           C  
ATOM   2032  H   VAL B 128      21.391  -8.794  -4.697  1.00  0.00           H  
ATOM   2033  HA  VAL B 128      19.938 -11.344  -5.274  1.00  0.00           H  
ATOM   2034  HB  VAL B 128      22.040  -9.913  -6.934  1.00  0.00           H  
ATOM   2035 1HG1 VAL B 128      21.507 -11.618  -8.589  1.00  0.00           H  
ATOM   2036 2HG1 VAL B 128      22.129 -12.350  -7.114  1.00  0.00           H  
ATOM   2037 3HG1 VAL B 128      20.388 -12.407  -7.447  1.00  0.00           H  
ATOM   2038 1HG2 VAL B 128      20.135  -9.528  -8.442  1.00  0.00           H  
ATOM   2039 2HG2 VAL B 128      19.092 -10.341  -7.268  1.00  0.00           H  
ATOM   2040 3HG2 VAL B 128      19.854  -8.795  -6.859  1.00  0.00           H  
ATOM   2041  N   LYS B 129      21.702 -12.814  -4.476  1.00  0.00           N  
ATOM   2042  CA  LYS B 129      22.630 -13.719  -3.844  1.00  0.00           C  
ATOM   2043  C   LYS B 129      22.732 -15.089  -4.471  1.00  0.00           C  
ATOM   2044  O   LYS B 129      21.835 -15.536  -5.183  1.00  0.00           O  
ATOM   2045  CB  LYS B 129      22.249 -13.922  -2.373  1.00  0.00           C  
ATOM   2046  CG  LYS B 129      22.388 -12.709  -1.500  1.00  0.00           C  
ATOM   2047  CD  LYS B 129      22.053 -13.008  -0.063  1.00  0.00           C  
ATOM   2048  CE  LYS B 129      22.322 -11.791   0.822  1.00  0.00           C  
ATOM   2049  NZ  LYS B 129      21.897 -12.025   2.217  1.00  0.00           N  
ATOM   2050  H   LYS B 129      20.775 -13.153  -4.712  1.00  0.00           H  
ATOM   2051  HA  LYS B 129      23.609 -13.263  -3.905  1.00  0.00           H  
ATOM   2052 1HB  LYS B 129      21.214 -14.261  -2.313  1.00  0.00           H  
ATOM   2053 2HB  LYS B 129      22.875 -14.710  -1.941  1.00  0.00           H  
ATOM   2054 1HG  LYS B 129      23.394 -12.385  -1.540  1.00  0.00           H  
ATOM   2055 2HG  LYS B 129      21.744 -11.907  -1.858  1.00  0.00           H  
ATOM   2056 1HD  LYS B 129      20.995 -13.276   0.023  1.00  0.00           H  
ATOM   2057 2HD  LYS B 129      22.657 -13.851   0.284  1.00  0.00           H  
ATOM   2058 1HE  LYS B 129      23.392 -11.586   0.810  1.00  0.00           H  
ATOM   2059 2HE  LYS B 129      21.788 -10.924   0.429  1.00  0.00           H  
ATOM   2060 1HZ  LYS B 129      22.088 -11.215   2.777  1.00  0.00           H  
ATOM   2061 2HZ  LYS B 129      20.879 -12.194   2.198  1.00  0.00           H  
ATOM   2062 3HZ  LYS B 129      22.376 -12.822   2.602  1.00  0.00           H  
ATOM   2063  N   VAL B 130      23.845 -15.748  -4.189  1.00  0.00           N  
ATOM   2064  CA  VAL B 130      23.973 -17.173  -4.477  1.00  0.00           C  
ATOM   2065  C   VAL B 130      24.274 -17.811  -3.135  1.00  0.00           C  
ATOM   2066  O   VAL B 130      25.320 -17.550  -2.536  1.00  0.00           O  
ATOM   2067  CB  VAL B 130      25.090 -17.488  -5.470  1.00  0.00           C  
ATOM   2068  CG1 VAL B 130      25.150 -18.985  -5.692  1.00  0.00           C  
ATOM   2069  CG2 VAL B 130      24.819 -16.808  -6.734  1.00  0.00           C  
ATOM   2070  H   VAL B 130      24.571 -15.247  -3.669  1.00  0.00           H  
ATOM   2071  HA  VAL B 130      23.028 -17.564  -4.864  1.00  0.00           H  
ATOM   2072  HB  VAL B 130      26.045 -17.160  -5.063  1.00  0.00           H  
ATOM   2073 1HG1 VAL B 130      25.941 -19.220  -6.400  1.00  0.00           H  
ATOM   2074 2HG1 VAL B 130      25.344 -19.491  -4.749  1.00  0.00           H  
ATOM   2075 3HG1 VAL B 130      24.190 -19.313  -6.092  1.00  0.00           H  
ATOM   2076 1HG2 VAL B 130      25.603 -17.031  -7.452  1.00  0.00           H  
ATOM   2077 2HG2 VAL B 130      23.862 -17.174  -7.107  1.00  0.00           H  
ATOM   2078 3HG2 VAL B 130      24.773 -15.735  -6.566  1.00  0.00           H  
ATOM   2079  N   GLY B 131      23.375 -18.633  -2.629  1.00  0.00           N  
ATOM   2080  CA  GLY B 131      23.586 -19.100  -1.271  1.00  0.00           C  
ATOM   2081  C   GLY B 131      23.597 -17.856  -0.382  1.00  0.00           C  
ATOM   2082  O   GLY B 131      22.665 -17.053  -0.434  1.00  0.00           O  
ATOM   2083  H   GLY B 131      22.539 -18.875  -3.148  1.00  0.00           H  
ATOM   2084 1HA  GLY B 131      22.782 -19.774  -0.975  1.00  0.00           H  
ATOM   2085 2HA  GLY B 131      24.531 -19.637  -1.193  1.00  0.00           H  
ATOM   2086  N   GLU B 132      24.640 -17.684   0.422  1.00  0.00           N  
ATOM   2087  CA  GLU B 132      24.719 -16.519   1.302  1.00  0.00           C  
ATOM   2088  C   GLU B 132      25.630 -15.417   0.727  1.00  0.00           C  
ATOM   2089  O   GLU B 132      25.900 -14.417   1.398  1.00  0.00           O  
ATOM   2090  CB  GLU B 132      25.197 -16.957   2.692  1.00  0.00           C  
ATOM   2091  CG  GLU B 132      24.203 -17.914   3.393  1.00  0.00           C  
ATOM   2092  CD  GLU B 132      24.630 -18.382   4.791  1.00  0.00           C  
ATOM   2093  OE1 GLU B 132      25.712 -18.043   5.210  1.00  0.00           O  
ATOM   2094  OE2 GLU B 132      23.863 -19.120   5.424  1.00  0.00           O  
ATOM   2095  H   GLU B 132      25.387 -18.363   0.422  1.00  0.00           H  
ATOM   2096  HA  GLU B 132      23.720 -16.098   1.405  1.00  0.00           H  
ATOM   2097 1HB  GLU B 132      26.160 -17.461   2.608  1.00  0.00           H  
ATOM   2098 2HB  GLU B 132      25.336 -16.080   3.325  1.00  0.00           H  
ATOM   2099 1HG  GLU B 132      23.240 -17.409   3.474  1.00  0.00           H  
ATOM   2100 2HG  GLU B 132      24.066 -18.785   2.757  1.00  0.00           H  
ATOM   2101  N   LYS B 133      26.120 -15.613  -0.508  1.00  0.00           N  
ATOM   2102  CA  LYS B 133      27.047 -14.674  -1.148  1.00  0.00           C  
ATOM   2103  C   LYS B 133      26.358 -13.485  -1.798  1.00  0.00           C  
ATOM   2104  O   LYS B 133      25.547 -13.648  -2.709  1.00  0.00           O  
ATOM   2105  CB  LYS B 133      27.880 -15.389  -2.223  1.00  0.00           C  
ATOM   2106  CG  LYS B 133      28.941 -14.494  -2.918  1.00  0.00           C  
ATOM   2107  CD  LYS B 133      29.782 -15.278  -3.948  1.00  0.00           C  
ATOM   2108  CE  LYS B 133      30.796 -14.362  -4.655  1.00  0.00           C  
ATOM   2109  NZ  LYS B 133      31.624 -15.104  -5.646  1.00  0.00           N  
ATOM   2110  H   LYS B 133      25.836 -16.437  -1.032  1.00  0.00           H  
ATOM   2111  HA  LYS B 133      27.721 -14.289  -0.383  1.00  0.00           H  
ATOM   2112 1HB  LYS B 133      28.395 -16.240  -1.776  1.00  0.00           H  
ATOM   2113 2HB  LYS B 133      27.215 -15.783  -2.993  1.00  0.00           H  
ATOM   2114 1HG  LYS B 133      28.435 -13.670  -3.433  1.00  0.00           H  
ATOM   2115 2HG  LYS B 133      29.606 -14.070  -2.167  1.00  0.00           H  
ATOM   2116 1HD  LYS B 133      30.320 -16.082  -3.443  1.00  0.00           H  
ATOM   2117 2HD  LYS B 133      29.119 -15.721  -4.694  1.00  0.00           H  
ATOM   2118 1HE  LYS B 133      30.257 -13.566  -5.170  1.00  0.00           H  
ATOM   2119 2HE  LYS B 133      31.454 -13.917  -3.910  1.00  0.00           H  
ATOM   2120 1HZ  LYS B 133      32.273 -14.467  -6.086  1.00  0.00           H  
ATOM   2121 2HZ  LYS B 133      32.138 -15.837  -5.177  1.00  0.00           H  
ATOM   2122 3HZ  LYS B 133      31.026 -15.512  -6.350  1.00  0.00           H  
ATOM   2123  N   SER B 134      26.713 -12.283  -1.342  1.00  0.00           N  
ATOM   2124  CA  SER B 134      26.121 -11.027  -1.819  1.00  0.00           C  
ATOM   2125  C   SER B 134      26.788 -10.487  -3.094  1.00  0.00           C  
ATOM   2126  O   SER B 134      28.002 -10.274  -3.114  1.00  0.00           O  
ATOM   2127  CB  SER B 134      26.208 -10.013  -0.683  1.00  0.00           C  
ATOM   2128  OG  SER B 134      25.792  -8.747  -1.080  1.00  0.00           O  
ATOM   2129  H   SER B 134      27.400 -12.241  -0.601  1.00  0.00           H  
ATOM   2130  HA  SER B 134      25.080 -11.200  -2.057  1.00  0.00           H  
ATOM   2131 1HB  SER B 134      25.590 -10.353   0.147  1.00  0.00           H  
ATOM   2132 2HB  SER B 134      27.233  -9.960  -0.322  1.00  0.00           H  
ATOM   2133  HG  SER B 134      26.566  -8.319  -1.459  1.00  0.00           H  
ATOM   2134  N   LEU B 135      25.989 -10.267  -4.154  1.00  0.00           N  
ATOM   2135  CA  LEU B 135      26.505  -9.741  -5.425  1.00  0.00           C  
ATOM   2136  C   LEU B 135      26.178  -8.250  -5.599  1.00  0.00           C  
ATOM   2137  O   LEU B 135      27.059  -7.398  -5.461  1.00  0.00           O  
ATOM   2138  CB  LEU B 135      25.889 -10.537  -6.586  1.00  0.00           C  
ATOM   2139  CG  LEU B 135      26.219 -12.026  -6.604  1.00  0.00           C  
ATOM   2140  CD1 LEU B 135      25.396 -12.698  -7.661  1.00  0.00           C  
ATOM   2141  CD2 LEU B 135      27.696 -12.206  -6.878  1.00  0.00           C  
ATOM   2142  H   LEU B 135      24.993 -10.488  -4.092  1.00  0.00           H  
ATOM   2143  HA  LEU B 135      27.585  -9.864  -5.439  1.00  0.00           H  
ATOM   2144 1HB  LEU B 135      24.805 -10.455  -6.539  1.00  0.00           H  
ATOM   2145 2HB  LEU B 135      26.228 -10.104  -7.528  1.00  0.00           H  
ATOM   2146  HG  LEU B 135      25.962 -12.473  -5.635  1.00  0.00           H  
ATOM   2147 1HD1 LEU B 135      25.618 -13.760  -7.675  1.00  0.00           H  
ATOM   2148 2HD1 LEU B 135      24.353 -12.549  -7.433  1.00  0.00           H  
ATOM   2149 3HD1 LEU B 135      25.620 -12.270  -8.628  1.00  0.00           H  
ATOM   2150 1HD2 LEU B 135      27.934 -13.269  -6.891  1.00  0.00           H  
ATOM   2151 2HD2 LEU B 135      27.943 -11.764  -7.845  1.00  0.00           H  
ATOM   2152 3HD2 LEU B 135      28.272 -11.713  -6.090  1.00  0.00           H  
ATOM   2153  N   THR B 136      24.902  -7.945  -5.873  1.00  0.00           N  
ATOM   2154  CA  THR B 136      24.448  -6.564  -6.036  1.00  0.00           C  
ATOM   2155  C   THR B 136      23.203  -6.298  -5.192  1.00  0.00           C  
ATOM   2156  O   THR B 136      22.389  -7.201  -4.972  1.00  0.00           O  
ATOM   2157  CB  THR B 136      24.134  -6.252  -7.539  1.00  0.00           C  
ATOM   2158  OG1 THR B 136      23.076  -7.139  -8.019  1.00  0.00           O  
ATOM   2159  CG2 THR B 136      25.375  -6.427  -8.402  1.00  0.00           C  
ATOM   2160  H   THR B 136      24.232  -8.694  -5.964  1.00  0.00           H  
ATOM   2161  HA  THR B 136      25.236  -5.890  -5.696  1.00  0.00           H  
ATOM   2162  HB  THR B 136      23.789  -5.221  -7.622  1.00  0.00           H  
ATOM   2163  HG1 THR B 136      22.846  -6.974  -8.991  1.00  0.00           H  
ATOM   2164 1HG2 THR B 136      25.129  -6.193  -9.440  1.00  0.00           H  
ATOM   2165 2HG2 THR B 136      26.156  -5.753  -8.051  1.00  0.00           H  
ATOM   2166 3HG2 THR B 136      25.729  -7.449  -8.336  1.00  0.00           H  
ATOM   2167  N   CYS B 137      23.048  -5.046  -4.762  1.00  0.00           N  
ATOM   2168  CA  CYS B 137      21.854  -4.609  -4.047  1.00  0.00           C  
ATOM   2169  C   CYS B 137      21.321  -3.312  -4.602  1.00  0.00           C  
ATOM   2170  O   CYS B 137      22.079  -2.499  -5.130  1.00  0.00           O  
ATOM   2171  CB  CYS B 137      22.099  -4.404  -2.549  1.00  0.00           C  
ATOM   2172  SG  CYS B 137      22.569  -5.881  -1.623  1.00  0.00           S  
ATOM   2173  H   CYS B 137      23.773  -4.371  -4.959  1.00  0.00           H  
ATOM   2174  HA  CYS B 137      21.093  -5.360  -4.174  1.00  0.00           H  
ATOM   2175 1HB  CYS B 137      22.875  -3.658  -2.410  1.00  0.00           H  
ATOM   2176 2HB  CYS B 137      21.186  -4.005  -2.098  1.00  0.00           H  
ATOM   2177  N   LYS B 138      20.029  -3.098  -4.420  1.00  0.00           N  
ATOM   2178  CA  LYS B 138      19.390  -1.857  -4.814  1.00  0.00           C  
ATOM   2179  C   LYS B 138      18.361  -1.414  -3.788  1.00  0.00           C  
ATOM   2180  O   LYS B 138      17.519  -2.201  -3.357  1.00  0.00           O  
ATOM   2181  CB  LYS B 138      18.743  -2.040  -6.198  1.00  0.00           C  
ATOM   2182  CG  LYS B 138      18.055  -0.817  -6.787  1.00  0.00           C  
ATOM   2183  CD  LYS B 138      17.514  -1.098  -8.219  1.00  0.00           C  
ATOM   2184  CE  LYS B 138      18.637  -0.943  -9.253  1.00  0.00           C  
ATOM   2185  NZ  LYS B 138      18.150  -1.017 -10.657  1.00  0.00           N  
ATOM   2186  H   LYS B 138      19.474  -3.853  -4.020  1.00  0.00           H  
ATOM   2187  HA  LYS B 138      20.149  -1.078  -4.880  1.00  0.00           H  
ATOM   2188 1HB  LYS B 138      19.490  -2.393  -6.910  1.00  0.00           H  
ATOM   2189 2HB  LYS B 138      17.979  -2.804  -6.124  1.00  0.00           H  
ATOM   2190 1HG  LYS B 138      17.232  -0.515  -6.143  1.00  0.00           H  
ATOM   2191 2HG  LYS B 138      18.765   0.006  -6.832  1.00  0.00           H  
ATOM   2192 1HD  LYS B 138      17.126  -2.119  -8.276  1.00  0.00           H  
ATOM   2193 2HD  LYS B 138      16.707  -0.405  -8.454  1.00  0.00           H  
ATOM   2194 1HE  LYS B 138      19.106   0.027  -9.101  1.00  0.00           H  
ATOM   2195 2HE  LYS B 138      19.383  -1.726  -9.100  1.00  0.00           H  
ATOM   2196 1HZ  LYS B 138      18.923  -0.895 -11.290  1.00  0.00           H  
ATOM   2197 2HZ  LYS B 138      17.733  -1.931 -10.847  1.00  0.00           H  
ATOM   2198 3HZ  LYS B 138      17.469  -0.300 -10.827  1.00  0.00           H  
ATOM   2199  N   LYS B 139      18.439  -0.163  -3.357  1.00  0.00           N  
ATOM   2200  CA  LYS B 139      17.422   0.318  -2.440  1.00  0.00           C  
ATOM   2201  C   LYS B 139      16.268   0.903  -3.209  1.00  0.00           C  
ATOM   2202  O   LYS B 139      16.453   1.752  -4.084  1.00  0.00           O  
ATOM   2203  CB  LYS B 139      17.955   1.323  -1.431  1.00  0.00           C  
ATOM   2204  CG  LYS B 139      18.873   0.709  -0.444  1.00  0.00           C  
ATOM   2205  CD  LYS B 139      19.501   1.722   0.504  1.00  0.00           C  
ATOM   2206  CE  LYS B 139      18.483   2.226   1.531  1.00  0.00           C  
ATOM   2207  NZ  LYS B 139      19.127   3.063   2.604  1.00  0.00           N  
ATOM   2208  H   LYS B 139      19.165   0.454  -3.693  1.00  0.00           H  
ATOM   2209  HA  LYS B 139      17.045  -0.527  -1.877  1.00  0.00           H  
ATOM   2210 1HB  LYS B 139      18.471   2.132  -1.942  1.00  0.00           H  
ATOM   2211 2HB  LYS B 139      17.123   1.750  -0.880  1.00  0.00           H  
ATOM   2212 1HG  LYS B 139      18.275   0.022   0.147  1.00  0.00           H  
ATOM   2213 2HG  LYS B 139      19.650   0.142  -0.951  1.00  0.00           H  
ATOM   2214 1HD  LYS B 139      20.330   1.248   1.033  1.00  0.00           H  
ATOM   2215 2HD  LYS B 139      19.887   2.567  -0.063  1.00  0.00           H  
ATOM   2216 1HE  LYS B 139      17.730   2.823   1.019  1.00  0.00           H  
ATOM   2217 2HE  LYS B 139      17.994   1.367   1.997  1.00  0.00           H  
ATOM   2218 1HZ  LYS B 139      18.424   3.374   3.260  1.00  0.00           H  
ATOM   2219 2HZ  LYS B 139      19.819   2.508   3.089  1.00  0.00           H  
ATOM   2220 3HZ  LYS B 139      19.575   3.866   2.186  1.00  0.00           H  
ATOM   2221  N   ILE B 140      15.078   0.433  -2.899  1.00  0.00           N  
ATOM   2222  CA  ILE B 140      13.908   0.919  -3.584  1.00  0.00           C  
ATOM   2223  C   ILE B 140      12.820   1.297  -2.618  1.00  0.00           C  
ATOM   2224  O   ILE B 140      12.748   0.797  -1.497  1.00  0.00           O  
ATOM   2225  CB  ILE B 140      13.278  -0.149  -4.467  1.00  0.00           C  
ATOM   2226  CG1 ILE B 140      12.864  -1.270  -3.585  1.00  0.00           C  
ATOM   2227  CG2 ILE B 140      14.272  -0.668  -5.504  1.00  0.00           C  
ATOM   2228  CD1 ILE B 140      11.967  -2.194  -4.237  1.00  0.00           C  
ATOM   2229  H   ILE B 140      15.004  -0.267  -2.161  1.00  0.00           H  
ATOM   2230  HA  ILE B 140      14.172   1.793  -4.175  1.00  0.00           H  
ATOM   2231  HB  ILE B 140      12.392   0.256  -4.963  1.00  0.00           H  
ATOM   2232 1HG1 ILE B 140      13.761  -1.815  -3.270  1.00  0.00           H  
ATOM   2233 2HG1 ILE B 140      12.368  -0.880  -2.699  1.00  0.00           H  
ATOM   2234 1HG2 ILE B 140      13.802  -1.444  -6.108  1.00  0.00           H  
ATOM   2235 2HG2 ILE B 140      14.590   0.150  -6.147  1.00  0.00           H  
ATOM   2236 3HG2 ILE B 140      15.141  -1.091  -4.994  1.00  0.00           H  
ATOM   2237 1HD1 ILE B 140      11.710  -2.987  -3.544  1.00  0.00           H  
ATOM   2238 2HD1 ILE B 140      11.084  -1.646  -4.510  1.00  0.00           H  
ATOM   2239 3HD1 ILE B 140      12.432  -2.603  -5.121  1.00  0.00           H  
ATOM   2240  N   ASP B 141      11.930   2.135  -3.076  1.00  0.00           N  
ATOM   2241  CA  ASP B 141      10.724   2.435  -2.343  1.00  0.00           C  
ATOM   2242  C   ASP B 141       9.591   1.719  -3.050  1.00  0.00           C  
ATOM   2243  O   ASP B 141       9.286   1.993  -4.212  1.00  0.00           O  
ATOM   2244  CB  ASP B 141      10.484   3.926  -2.174  1.00  0.00           C  
ATOM   2245  CG  ASP B 141       9.268   4.229  -1.285  1.00  0.00           C  
ATOM   2246  OD1 ASP B 141       8.349   3.414  -1.222  1.00  0.00           O  
ATOM   2247  OD2 ASP B 141       9.256   5.272  -0.669  1.00  0.00           O  
ATOM   2248  H   ASP B 141      12.072   2.550  -3.988  1.00  0.00           H  
ATOM   2249  HA  ASP B 141      10.803   2.016  -1.339  1.00  0.00           H  
ATOM   2250 1HB  ASP B 141      11.350   4.391  -1.726  1.00  0.00           H  
ATOM   2251 2HB  ASP B 141      10.343   4.386  -3.143  1.00  0.00           H  
ATOM   2252  N   LEU B 142       8.999   0.757  -2.380  1.00  0.00           N  
ATOM   2253  CA  LEU B 142       7.971  -0.087  -2.960  1.00  0.00           C  
ATOM   2254  C   LEU B 142       6.773   0.712  -3.482  1.00  0.00           C  
ATOM   2255  O   LEU B 142       6.042   0.229  -4.356  1.00  0.00           O  
ATOM   2256  CB  LEU B 142       7.518  -1.073  -1.894  1.00  0.00           C  
ATOM   2257  CG  LEU B 142       8.586  -2.064  -1.494  1.00  0.00           C  
ATOM   2258  CD1 LEU B 142       8.204  -2.776  -0.190  1.00  0.00           C  
ATOM   2259  CD2 LEU B 142       8.727  -3.056  -2.605  1.00  0.00           C  
ATOM   2260  H   LEU B 142       9.279   0.603  -1.421  1.00  0.00           H  
ATOM   2261  HA  LEU B 142       8.411  -0.636  -3.788  1.00  0.00           H  
ATOM   2262 1HB  LEU B 142       7.223  -0.512  -1.007  1.00  0.00           H  
ATOM   2263 2HB  LEU B 142       6.652  -1.622  -2.263  1.00  0.00           H  
ATOM   2264  HG  LEU B 142       9.534  -1.539  -1.341  1.00  0.00           H  
ATOM   2265 1HD1 LEU B 142       8.980  -3.495   0.081  1.00  0.00           H  
ATOM   2266 2HD1 LEU B 142       8.093  -2.047   0.616  1.00  0.00           H  
ATOM   2267 3HD1 LEU B 142       7.271  -3.293  -0.346  1.00  0.00           H  
ATOM   2268 1HD2 LEU B 142       9.503  -3.768  -2.348  1.00  0.00           H  
ATOM   2269 2HD2 LEU B 142       7.781  -3.581  -2.751  1.00  0.00           H  
ATOM   2270 3HD2 LEU B 142       8.992  -2.537  -3.507  1.00  0.00           H  
ATOM   2271  N   THR B 143       6.576   1.940  -2.965  1.00  0.00           N  
ATOM   2272  CA  THR B 143       5.441   2.771  -3.354  1.00  0.00           C  
ATOM   2273  C   THR B 143       5.749   3.634  -4.569  1.00  0.00           C  
ATOM   2274  O   THR B 143       4.906   4.436  -4.986  1.00  0.00           O  
ATOM   2275  CB  THR B 143       4.997   3.673  -2.188  1.00  0.00           C  
ATOM   2276  OG1 THR B 143       6.030   4.623  -1.895  1.00  0.00           O  
ATOM   2277  CG2 THR B 143       4.714   2.840  -0.947  1.00  0.00           C  
ATOM   2278  H   THR B 143       7.238   2.319  -2.273  1.00  0.00           H  
ATOM   2279  HA  THR B 143       4.611   2.115  -3.615  1.00  0.00           H  
ATOM   2280  HB  THR B 143       4.094   4.214  -2.470  1.00  0.00           H  
ATOM   2281  HG1 THR B 143       6.802   4.163  -1.558  1.00  0.00           H  
ATOM   2282 1HG2 THR B 143       4.401   3.494  -0.133  1.00  0.00           H  
ATOM   2283 2HG2 THR B 143       3.921   2.124  -1.163  1.00  0.00           H  
ATOM   2284 3HG2 THR B 143       5.616   2.304  -0.655  1.00  0.00           H  
ATOM   2285  N   THR B 144       6.959   3.507  -5.106  1.00  0.00           N  
ATOM   2286  CA  THR B 144       7.363   4.305  -6.248  1.00  0.00           C  
ATOM   2287  C   THR B 144       7.613   3.462  -7.491  1.00  0.00           C  
ATOM   2288  O   THR B 144       8.040   3.985  -8.522  1.00  0.00           O  
ATOM   2289  CB  THR B 144       8.621   5.087  -5.932  1.00  0.00           C  
ATOM   2290  OG1 THR B 144       9.696   4.173  -5.659  1.00  0.00           O  
ATOM   2291  CG2 THR B 144       8.333   5.935  -4.688  1.00  0.00           C  
ATOM   2292  H   THR B 144       7.630   2.853  -4.707  1.00  0.00           H  
ATOM   2293  HA  THR B 144       6.567   5.005  -6.472  1.00  0.00           H  
ATOM   2294  HB  THR B 144       8.889   5.726  -6.770  1.00  0.00           H  
ATOM   2295  HG1 THR B 144       9.390   3.490  -5.028  1.00  0.00           H  
ATOM   2296 1HG2 THR B 144       9.218   6.508  -4.421  1.00  0.00           H  
ATOM   2297 2HG2 THR B 144       7.505   6.613  -4.893  1.00  0.00           H  
ATOM   2298 3HG2 THR B 144       8.063   5.283  -3.857  1.00  0.00           H  
ATOM   2299  N   ILE B 145       7.392   2.155  -7.375  1.00  0.00           N  
ATOM   2300  CA  ILE B 145       7.579   1.224  -8.481  1.00  0.00           C  
ATOM   2301  C   ILE B 145       6.266   0.469  -8.759  1.00  0.00           C  
ATOM   2302  O   ILE B 145       6.280  -0.707  -9.128  1.00  0.00           O  
ATOM   2303  CB  ILE B 145       8.701   0.214  -8.194  1.00  0.00           C  
ATOM   2304  CG1 ILE B 145       8.448  -0.556  -6.918  1.00  0.00           C  
ATOM   2305  CG2 ILE B 145       9.988   0.961  -8.053  1.00  0.00           C  
ATOM   2306  CD1 ILE B 145       9.346  -1.785  -6.774  1.00  0.00           C  
ATOM   2307  H   ILE B 145       7.061   1.799  -6.488  1.00  0.00           H  
ATOM   2308  HA  ILE B 145       7.846   1.785  -9.376  1.00  0.00           H  
ATOM   2309  HB  ILE B 145       8.786  -0.488  -8.999  1.00  0.00           H  
ATOM   2310 1HG1 ILE B 145       8.629   0.108  -6.074  1.00  0.00           H  
ATOM   2311 2HG1 ILE B 145       7.410  -0.870  -6.891  1.00  0.00           H  
ATOM   2312 1HG2 ILE B 145      10.797   0.255  -7.861  1.00  0.00           H  
ATOM   2313 2HG2 ILE B 145      10.189   1.505  -8.975  1.00  0.00           H  
ATOM   2314 3HG2 ILE B 145       9.913   1.664  -7.220  1.00  0.00           H  
ATOM   2315 1HD1 ILE B 145       9.122  -2.285  -5.844  1.00  0.00           H  
ATOM   2316 2HD1 ILE B 145       9.184  -2.468  -7.580  1.00  0.00           H  
ATOM   2317 3HD1 ILE B 145      10.385  -1.471  -6.785  1.00  0.00           H  
ATOM   2318  N   VAL B 146       5.131   1.109  -8.507  1.00  0.00           N  
ATOM   2319  CA  VAL B 146       3.854   0.419  -8.627  1.00  0.00           C  
ATOM   2320  C   VAL B 146       3.346   0.247 -10.063  1.00  0.00           C  
ATOM   2321  O   VAL B 146       3.315   1.198 -10.838  1.00  0.00           O  
ATOM   2322  CB  VAL B 146       2.771   1.178  -7.845  1.00  0.00           C  
ATOM   2323  CG1 VAL B 146       1.420   0.511  -8.066  1.00  0.00           C  
ATOM   2324  CG2 VAL B 146       3.131   1.249  -6.400  1.00  0.00           C  
ATOM   2325  H   VAL B 146       5.143   2.098  -8.251  1.00  0.00           H  
ATOM   2326  HA  VAL B 146       3.975  -0.558  -8.169  1.00  0.00           H  
ATOM   2327  HB  VAL B 146       2.709   2.179  -8.217  1.00  0.00           H  
ATOM   2328 1HG1 VAL B 146       0.675   1.061  -7.541  1.00  0.00           H  
ATOM   2329 2HG1 VAL B 146       1.174   0.507  -9.124  1.00  0.00           H  
ATOM   2330 3HG1 VAL B 146       1.457  -0.517  -7.697  1.00  0.00           H  
ATOM   2331 1HG2 VAL B 146       2.367   1.806  -5.855  1.00  0.00           H  
ATOM   2332 2HG2 VAL B 146       3.206   0.241  -5.999  1.00  0.00           H  
ATOM   2333 3HG2 VAL B 146       4.093   1.755  -6.302  1.00  0.00           H  
ATOM   2334  N   LYS B 147       2.950  -0.965 -10.422  1.00  0.00           N  
ATOM   2335  CA  LYS B 147       2.379  -1.244 -11.729  1.00  0.00           C  
ATOM   2336  C   LYS B 147       0.883  -1.607 -11.566  1.00  0.00           C  
ATOM   2337  O   LYS B 147       0.580  -2.719 -11.140  1.00  0.00           O  
ATOM   2338  CB  LYS B 147       3.108  -2.400 -12.385  1.00  0.00           C  
ATOM   2339  CG  LYS B 147       2.643  -2.682 -13.818  1.00  0.00           C  
ATOM   2340  CD  LYS B 147       3.456  -3.774 -14.468  1.00  0.00           C  
ATOM   2341  CE  LYS B 147       2.997  -4.039 -15.899  1.00  0.00           C  
ATOM   2342  NZ  LYS B 147       3.867  -5.075 -16.597  1.00  0.00           N  
ATOM   2343  H   LYS B 147       3.047  -1.713  -9.741  1.00  0.00           H  
ATOM   2344  HA  LYS B 147       2.512  -0.380 -12.370  1.00  0.00           H  
ATOM   2345 1HB  LYS B 147       4.176  -2.196 -12.403  1.00  0.00           H  
ATOM   2346 2HB  LYS B 147       2.947  -3.298 -11.794  1.00  0.00           H  
ATOM   2347 1HG  LYS B 147       1.586  -2.978 -13.807  1.00  0.00           H  
ATOM   2348 2HG  LYS B 147       2.734  -1.771 -14.417  1.00  0.00           H  
ATOM   2349 1HD  LYS B 147       4.513  -3.498 -14.467  1.00  0.00           H  
ATOM   2350 2HD  LYS B 147       3.334  -4.689 -13.899  1.00  0.00           H  
ATOM   2351 1HE  LYS B 147       1.966  -4.387 -15.884  1.00  0.00           H  
ATOM   2352 2HE  LYS B 147       3.044  -3.104 -16.461  1.00  0.00           H  
ATOM   2353 1HZ  LYS B 147       3.533  -5.221 -17.569  1.00  0.00           H  
ATOM   2354 2HZ  LYS B 147       4.822  -4.752 -16.625  1.00  0.00           H  
ATOM   2355 3HZ  LYS B 147       3.818  -5.952 -16.108  1.00  0.00           H  
ATOM   2356  N   PRO B 148      -0.069  -0.730 -11.901  1.00  0.00           N  
ATOM   2357  CA  PRO B 148      -1.499  -0.916 -11.728  1.00  0.00           C  
ATOM   2358  C   PRO B 148      -2.031  -2.098 -12.510  1.00  0.00           C  
ATOM   2359  O   PRO B 148      -1.421  -2.546 -13.485  1.00  0.00           O  
ATOM   2360  CB  PRO B 148      -2.098   0.373 -12.291  1.00  0.00           C  
ATOM   2361  CG  PRO B 148      -1.044   1.375 -12.122  1.00  0.00           C  
ATOM   2362  CD  PRO B 148       0.269   0.618 -12.346  1.00  0.00           C  
ATOM   2363  HA  PRO B 148      -1.725  -1.029 -10.667  1.00  0.00           H  
ATOM   2364 1HB  PRO B 148      -2.398   0.221 -13.331  1.00  0.00           H  
ATOM   2365 2HB  PRO B 148      -3.019   0.621 -11.742  1.00  0.00           H  
ATOM   2366 1HG  PRO B 148      -1.205   2.166 -12.844  1.00  0.00           H  
ATOM   2367 2HG  PRO B 148      -1.115   1.829 -11.132  1.00  0.00           H  
ATOM   2368 1HD  PRO B 148       0.563   0.622 -13.411  1.00  0.00           H  
ATOM   2369 2HD  PRO B 148       1.009   1.065 -11.698  1.00  0.00           H  
ATOM   2370  N   GLU B 149      -3.153  -2.619 -12.048  1.00  0.00           N  
ATOM   2371  CA  GLU B 149      -3.820  -3.689 -12.758  1.00  0.00           C  
ATOM   2372  C   GLU B 149      -4.377  -3.086 -14.058  1.00  0.00           C  
ATOM   2373  O   GLU B 149      -4.782  -1.916 -14.094  1.00  0.00           O  
ATOM   2374  CB  GLU B 149      -4.946  -4.283 -11.910  1.00  0.00           C  
ATOM   2375  CG  GLU B 149      -4.486  -4.976 -10.613  1.00  0.00           C  
ATOM   2376  CD  GLU B 149      -5.622  -5.635  -9.855  1.00  0.00           C  
ATOM   2377  OE1 GLU B 149      -6.674  -5.814 -10.430  1.00  0.00           O  
ATOM   2378  OE2 GLU B 149      -5.476  -5.872  -8.671  1.00  0.00           O  
ATOM   2379  H   GLU B 149      -3.587  -2.211 -11.223  1.00  0.00           H  
ATOM   2380  HA  GLU B 149      -3.098  -4.465 -13.005  1.00  0.00           H  
ATOM   2381 1HB  GLU B 149      -5.639  -3.490 -11.633  1.00  0.00           H  
ATOM   2382 2HB  GLU B 149      -5.505  -5.007 -12.505  1.00  0.00           H  
ATOM   2383 1HG  GLU B 149      -3.741  -5.731 -10.855  1.00  0.00           H  
ATOM   2384 2HG  GLU B 149      -4.016  -4.232  -9.967  1.00  0.00           H  
ATOM   2385  N   ALA B 150      -4.392  -3.854 -15.130  1.00  0.00           N  
ATOM   2386  CA  ALA B 150      -4.904  -3.288 -16.365  1.00  0.00           C  
ATOM   2387  C   ALA B 150      -6.395  -2.984 -16.235  1.00  0.00           C  
ATOM   2388  O   ALA B 150      -7.089  -3.654 -15.466  1.00  0.00           O  
ATOM   2389  CB  ALA B 150      -4.685  -4.215 -17.544  1.00  0.00           C  
ATOM   2390  H   ALA B 150      -4.056  -4.804 -15.094  1.00  0.00           H  
ATOM   2391  HA  ALA B 150      -4.340  -2.387 -16.554  1.00  0.00           H  
ATOM   2392 1HB  ALA B 150      -5.051  -3.741 -18.459  1.00  0.00           H  
ATOM   2393 2HB  ALA B 150      -3.623  -4.422 -17.651  1.00  0.00           H  
ATOM   2394 3HB  ALA B 150      -5.225  -5.146 -17.384  1.00  0.00           H  
ATOM   2395  N   PRO B 151      -6.896  -1.956 -16.920  1.00  0.00           N  
ATOM   2396  CA  PRO B 151      -8.293  -1.648 -17.131  1.00  0.00           C  
ATOM   2397  C   PRO B 151      -9.010  -2.777 -17.843  1.00  0.00           C  
ATOM   2398  O   PRO B 151      -8.374  -3.579 -18.542  1.00  0.00           O  
ATOM   2399  CB  PRO B 151      -8.250  -0.420 -18.004  1.00  0.00           C  
ATOM   2400  CG  PRO B 151      -6.856   0.111 -17.858  1.00  0.00           C  
ATOM   2401  CD  PRO B 151      -5.992  -1.092 -17.691  1.00  0.00           C  
ATOM   2402  HA  PRO B 151      -8.770  -1.434 -16.159  1.00  0.00           H  
ATOM   2403 1HB  PRO B 151      -8.511  -0.741 -18.997  1.00  0.00           H  
ATOM   2404 2HB  PRO B 151      -9.013   0.287 -17.683  1.00  0.00           H  
ATOM   2405 1HG  PRO B 151      -6.561   0.739 -18.703  1.00  0.00           H  
ATOM   2406 2HG  PRO B 151      -6.820   0.762 -16.972  1.00  0.00           H  
ATOM   2407 1HD  PRO B 151      -5.713  -1.528 -18.666  1.00  0.00           H  
ATOM   2408 2HD  PRO B 151      -5.125  -0.739 -17.103  1.00  0.00           H  
ATOM   2409  N   PHE B 152     -10.325  -2.829 -17.677  1.00  0.00           N  
ATOM   2410  CA  PHE B 152     -11.151  -3.867 -18.283  1.00  0.00           C  
ATOM   2411  C   PHE B 152     -12.550  -3.372 -18.658  1.00  0.00           C  
ATOM   2412  O   PHE B 152     -12.923  -2.229 -18.370  1.00  0.00           O  
ATOM   2413  CB  PHE B 152     -11.246  -5.046 -17.338  1.00  0.00           C  
ATOM   2414  CG  PHE B 152     -11.898  -4.713 -16.066  1.00  0.00           C  
ATOM   2415  CD1 PHE B 152     -13.244  -4.920 -15.904  1.00  0.00           C  
ATOM   2416  CD2 PHE B 152     -11.178  -4.183 -15.018  1.00  0.00           C  
ATOM   2417  CE1 PHE B 152     -13.880  -4.611 -14.730  1.00  0.00           C  
ATOM   2418  CE2 PHE B 152     -11.813  -3.876 -13.833  1.00  0.00           C  
ATOM   2419  CZ  PHE B 152     -13.164  -4.087 -13.687  1.00  0.00           C  
ATOM   2420  H   PHE B 152     -10.758  -2.126 -17.077  1.00  0.00           H  
ATOM   2421  HA  PHE B 152     -10.658  -4.205 -19.196  1.00  0.00           H  
ATOM   2422 1HB  PHE B 152     -11.808  -5.849 -17.807  1.00  0.00           H  
ATOM   2423 2HB  PHE B 152     -10.245  -5.418 -17.121  1.00  0.00           H  
ATOM   2424  HD1 PHE B 152     -13.811  -5.340 -16.729  1.00  0.00           H  
ATOM   2425  HD2 PHE B 152     -10.102  -4.010 -15.134  1.00  0.00           H  
ATOM   2426  HE1 PHE B 152     -14.955  -4.787 -14.640  1.00  0.00           H  
ATOM   2427  HE2 PHE B 152     -11.248  -3.469 -13.015  1.00  0.00           H  
ATOM   2428  HZ  PHE B 152     -13.663  -3.838 -12.752  1.00  0.00           H  
ATOM   2429  N   ASP B 153     -13.316  -4.212 -19.365  1.00  0.00           N  
ATOM   2430  CA  ASP B 153     -14.644  -3.813 -19.843  1.00  0.00           C  
ATOM   2431  C   ASP B 153     -14.597  -2.558 -20.678  1.00  0.00           C  
ATOM   2432  O   ASP B 153     -15.432  -1.673 -20.537  1.00  0.00           O  
ATOM   2433  CB  ASP B 153     -15.681  -3.625 -18.736  1.00  0.00           C  
ATOM   2434  CG  ASP B 153     -16.069  -4.920 -18.039  1.00  0.00           C  
ATOM   2435  OD1 ASP B 153     -16.001  -5.958 -18.668  1.00  0.00           O  
ATOM   2436  OD2 ASP B 153     -16.433  -4.866 -16.883  1.00  0.00           O  
ATOM   2437  H   ASP B 153     -12.974  -5.139 -19.576  1.00  0.00           H  
ATOM   2438  HA  ASP B 153     -15.018  -4.610 -20.485  1.00  0.00           H  
ATOM   2439 1HB  ASP B 153     -15.305  -2.926 -17.989  1.00  0.00           H  
ATOM   2440 2HB  ASP B 153     -16.578  -3.183 -19.164  1.00  0.00           H  
ATOM   2441  N   LEU B 154     -13.597  -2.473 -21.535  1.00  0.00           N  
ATOM   2442  CA  LEU B 154     -13.517  -1.363 -22.451  1.00  0.00           C  
ATOM   2443  C   LEU B 154     -14.641  -1.506 -23.445  1.00  0.00           C  
ATOM   2444  O   LEU B 154     -14.834  -2.580 -24.017  1.00  0.00           O  
ATOM   2445  CB  LEU B 154     -12.159  -1.307 -23.148  1.00  0.00           C  
ATOM   2446  CG  LEU B 154     -11.963  -0.163 -24.149  1.00  0.00           C  
ATOM   2447  CD1 LEU B 154     -11.971   1.156 -23.448  1.00  0.00           C  
ATOM   2448  CD2 LEU B 154     -10.628  -0.349 -24.808  1.00  0.00           C  
ATOM   2449  H   LEU B 154     -12.916  -3.214 -21.578  1.00  0.00           H  
ATOM   2450  HA  LEU B 154     -13.663  -0.442 -21.900  1.00  0.00           H  
ATOM   2451 1HB  LEU B 154     -11.380  -1.218 -22.392  1.00  0.00           H  
ATOM   2452 2HB  LEU B 154     -12.009  -2.241 -23.688  1.00  0.00           H  
ATOM   2453  HG  LEU B 154     -12.762  -0.171 -24.895  1.00  0.00           H  
ATOM   2454 1HD1 LEU B 154     -11.808   1.947 -24.172  1.00  0.00           H  
ATOM   2455 2HD1 LEU B 154     -12.927   1.299 -22.968  1.00  0.00           H  
ATOM   2456 3HD1 LEU B 154     -11.182   1.176 -22.704  1.00  0.00           H  
ATOM   2457 1HD2 LEU B 154     -10.454   0.457 -25.509  1.00  0.00           H  
ATOM   2458 2HD2 LEU B 154      -9.852  -0.331 -24.047  1.00  0.00           H  
ATOM   2459 3HD2 LEU B 154     -10.599  -1.308 -25.334  1.00  0.00           H  
ATOM   2460  N   SER B 155     -15.388  -0.436 -23.635  1.00  0.00           N  
ATOM   2461  CA  SER B 155     -16.510  -0.444 -24.555  1.00  0.00           C  
ATOM   2462  C   SER B 155     -16.722   0.921 -25.194  1.00  0.00           C  
ATOM   2463  O   SER B 155     -16.602   1.958 -24.534  1.00  0.00           O  
ATOM   2464  CB  SER B 155     -17.756  -0.848 -23.804  1.00  0.00           C  
ATOM   2465  OG  SER B 155     -18.875  -0.833 -24.634  1.00  0.00           O  
ATOM   2466  H   SER B 155     -15.188   0.390 -23.075  1.00  0.00           H  
ATOM   2467  HA  SER B 155     -16.308  -1.165 -25.341  1.00  0.00           H  
ATOM   2468 1HB  SER B 155     -17.621  -1.842 -23.378  1.00  0.00           H  
ATOM   2469 2HB  SER B 155     -17.909  -0.154 -22.975  1.00  0.00           H  
ATOM   2470  HG  SER B 155     -19.282   0.032 -24.503  1.00  0.00           H  
ATOM   2471  N   VAL B 156     -17.052   0.925 -26.487  1.00  0.00           N  
ATOM   2472  CA  VAL B 156     -17.320   2.184 -27.177  1.00  0.00           C  
ATOM   2473  C   VAL B 156     -18.730   2.200 -27.697  1.00  0.00           C  
ATOM   2474  O   VAL B 156     -19.167   1.245 -28.339  1.00  0.00           O  
ATOM   2475  CB  VAL B 156     -16.365   2.428 -28.358  1.00  0.00           C  
ATOM   2476  CG1 VAL B 156     -16.707   3.761 -29.029  1.00  0.00           C  
ATOM   2477  CG2 VAL B 156     -14.945   2.403 -27.864  1.00  0.00           C  
ATOM   2478  H   VAL B 156     -17.124   0.048 -26.986  1.00  0.00           H  
ATOM   2479  HA  VAL B 156     -17.195   2.996 -26.476  1.00  0.00           H  
ATOM   2480  HB  VAL B 156     -16.500   1.668 -29.106  1.00  0.00           H  
ATOM   2481 1HG1 VAL B 156     -16.035   3.927 -29.868  1.00  0.00           H  
ATOM   2482 2HG1 VAL B 156     -17.729   3.743 -29.391  1.00  0.00           H  
ATOM   2483 3HG1 VAL B 156     -16.596   4.571 -28.304  1.00  0.00           H  
ATOM   2484 1HG2 VAL B 156     -14.281   2.580 -28.701  1.00  0.00           H  
ATOM   2485 2HG2 VAL B 156     -14.814   3.170 -27.123  1.00  0.00           H  
ATOM   2486 3HG2 VAL B 156     -14.720   1.437 -27.421  1.00  0.00           H  
ATOM   2487  N   VAL B 157     -19.445   3.273 -27.404  1.00  0.00           N  
ATOM   2488  CA  VAL B 157     -20.806   3.422 -27.866  1.00  0.00           C  
ATOM   2489  C   VAL B 157     -20.994   4.638 -28.727  1.00  0.00           C  
ATOM   2490  O   VAL B 157     -20.639   5.750 -28.347  1.00  0.00           O  
ATOM   2491  CB  VAL B 157     -21.786   3.479 -26.686  1.00  0.00           C  
ATOM   2492  CG1 VAL B 157     -23.206   3.684 -27.196  1.00  0.00           C  
ATOM   2493  CG2 VAL B 157     -21.702   2.157 -25.913  1.00  0.00           C  
ATOM   2494  H   VAL B 157     -19.016   4.004 -26.840  1.00  0.00           H  
ATOM   2495  HA  VAL B 157     -21.057   2.549 -28.460  1.00  0.00           H  
ATOM   2496  HB  VAL B 157     -21.531   4.317 -26.037  1.00  0.00           H  
ATOM   2497 1HG1 VAL B 157     -23.894   3.719 -26.353  1.00  0.00           H  
ATOM   2498 2HG1 VAL B 157     -23.269   4.622 -27.746  1.00  0.00           H  
ATOM   2499 3HG1 VAL B 157     -23.481   2.861 -27.854  1.00  0.00           H  
ATOM   2500 1HG2 VAL B 157     -22.396   2.181 -25.075  1.00  0.00           H  
ATOM   2501 2HG2 VAL B 157     -21.964   1.332 -26.578  1.00  0.00           H  
ATOM   2502 3HG2 VAL B 157     -20.689   2.011 -25.538  1.00  0.00           H  
ATOM   2503  N   TYR B 158     -21.551   4.424 -29.905  1.00  0.00           N  
ATOM   2504  CA  TYR B 158     -21.827   5.522 -30.807  1.00  0.00           C  
ATOM   2505  C   TYR B 158     -23.199   6.089 -30.513  1.00  0.00           C  
ATOM   2506  O   TYR B 158     -24.177   5.346 -30.393  1.00  0.00           O  
ATOM   2507  CB  TYR B 158     -21.712   5.079 -32.265  1.00  0.00           C  
ATOM   2508  CG  TYR B 158     -22.061   6.176 -33.248  1.00  0.00           C  
ATOM   2509  CD1 TYR B 158     -21.219   7.264 -33.412  1.00  0.00           C  
ATOM   2510  CD2 TYR B 158     -23.220   6.081 -34.000  1.00  0.00           C  
ATOM   2511  CE1 TYR B 158     -21.529   8.262 -34.313  1.00  0.00           C  
ATOM   2512  CE2 TYR B 158     -23.536   7.070 -34.903  1.00  0.00           C  
ATOM   2513  CZ  TYR B 158     -22.702   8.163 -35.062  1.00  0.00           C  
ATOM   2514  OH  TYR B 158     -23.045   9.152 -35.974  1.00  0.00           O  
ATOM   2515  H   TYR B 158     -21.800   3.483 -30.173  1.00  0.00           H  
ATOM   2516  HA  TYR B 158     -21.101   6.313 -30.639  1.00  0.00           H  
ATOM   2517 1HB  TYR B 158     -20.700   4.742 -32.467  1.00  0.00           H  
ATOM   2518 2HB  TYR B 158     -22.379   4.235 -32.441  1.00  0.00           H  
ATOM   2519  HD1 TYR B 158     -20.316   7.338 -32.819  1.00  0.00           H  
ATOM   2520  HD2 TYR B 158     -23.883   5.222 -33.877  1.00  0.00           H  
ATOM   2521  HE1 TYR B 158     -20.864   9.118 -34.427  1.00  0.00           H  
ATOM   2522  HE2 TYR B 158     -24.452   6.994 -35.492  1.00  0.00           H  
ATOM   2523  HH  TYR B 158     -22.344   9.826 -36.016  1.00  0.00           H  
ATOM   2524  N   ARG B 159     -23.274   7.403 -30.364  1.00  0.00           N  
ATOM   2525  CA  ARG B 159     -24.553   8.030 -30.121  1.00  0.00           C  
ATOM   2526  C   ARG B 159     -24.944   8.842 -31.338  1.00  0.00           C  
ATOM   2527  O   ARG B 159     -24.410   9.933 -31.582  1.00  0.00           O  
ATOM   2528  CB  ARG B 159     -24.524   8.914 -28.899  1.00  0.00           C  
ATOM   2529  CG  ARG B 159     -24.158   8.199 -27.610  1.00  0.00           C  
ATOM   2530  CD  ARG B 159     -24.381   9.055 -26.420  1.00  0.00           C  
ATOM   2531  NE  ARG B 159     -23.579  10.277 -26.450  1.00  0.00           N  
ATOM   2532  CZ  ARG B 159     -23.711  11.296 -25.569  1.00  0.00           C  
ATOM   2533  NH1 ARG B 159     -24.591  11.213 -24.569  1.00  0.00           N  
ATOM   2534  NH2 ARG B 159     -22.959  12.374 -25.705  1.00  0.00           N  
ATOM   2535  H   ARG B 159     -22.424   7.963 -30.446  1.00  0.00           H  
ATOM   2536  HA  ARG B 159     -25.306   7.257 -29.963  1.00  0.00           H  
ATOM   2537 1HB  ARG B 159     -23.792   9.696 -29.052  1.00  0.00           H  
ATOM   2538 2HB  ARG B 159     -25.493   9.388 -28.760  1.00  0.00           H  
ATOM   2539 1HG  ARG B 159     -24.759   7.294 -27.511  1.00  0.00           H  
ATOM   2540 2HG  ARG B 159     -23.097   7.927 -27.641  1.00  0.00           H  
ATOM   2541 1HD  ARG B 159     -25.429   9.338 -26.373  1.00  0.00           H  
ATOM   2542 2HD  ARG B 159     -24.114   8.498 -25.522  1.00  0.00           H  
ATOM   2543  HE  ARG B 159     -22.877  10.391 -27.216  1.00  0.00           H  
ATOM   2544 1HH1 ARG B 159     -25.161  10.388 -24.459  1.00  0.00           H  
ATOM   2545 2HH1 ARG B 159     -24.688  11.981 -23.903  1.00  0.00           H  
ATOM   2546 1HH2 ARG B 159     -22.280  12.435 -26.493  1.00  0.00           H  
ATOM   2547 2HH2 ARG B 159     -23.045  13.138 -25.059  1.00  0.00           H  
ATOM   2548  N   GLU B 160     -25.859   8.265 -32.123  1.00  0.00           N  
ATOM   2549  CA  GLU B 160     -26.328   8.816 -33.396  1.00  0.00           C  
ATOM   2550  C   GLU B 160     -27.030  10.164 -33.227  1.00  0.00           C  
ATOM   2551  O   GLU B 160     -27.126  10.963 -34.171  1.00  0.00           O  
ATOM   2552  CB  GLU B 160     -27.216   7.767 -34.078  1.00  0.00           C  
ATOM   2553  CG  GLU B 160     -28.562   7.471 -33.377  1.00  0.00           C  
ATOM   2554  CD  GLU B 160     -29.387   6.360 -34.074  1.00  0.00           C  
ATOM   2555  OE1 GLU B 160     -28.990   5.917 -35.134  1.00  0.00           O  
ATOM   2556  OE2 GLU B 160     -30.399   5.971 -33.537  1.00  0.00           O  
ATOM   2557  H   GLU B 160     -26.229   7.370 -31.828  1.00  0.00           H  
ATOM   2558  HA  GLU B 160     -25.462   8.985 -34.034  1.00  0.00           H  
ATOM   2559 1HB  GLU B 160     -27.398   8.071 -35.102  1.00  0.00           H  
ATOM   2560 2HB  GLU B 160     -26.671   6.824 -34.124  1.00  0.00           H  
ATOM   2561 1HG  GLU B 160     -28.357   7.166 -32.351  1.00  0.00           H  
ATOM   2562 2HG  GLU B 160     -29.153   8.385 -33.339  1.00  0.00           H  
ATOM   2563  N   GLY B 161     -27.541  10.393 -32.014  1.00  0.00           N  
ATOM   2564  CA  GLY B 161     -28.163  11.649 -31.645  1.00  0.00           C  
ATOM   2565  C   GLY B 161     -27.095  12.746 -31.584  1.00  0.00           C  
ATOM   2566  O   GLY B 161     -27.170  13.766 -32.281  1.00  0.00           O  
ATOM   2567  H   GLY B 161     -27.452   9.667 -31.321  1.00  0.00           H  
ATOM   2568 1HA  GLY B 161     -28.938  11.906 -32.362  1.00  0.00           H  
ATOM   2569 2HA  GLY B 161     -28.642  11.547 -30.672  1.00  0.00           H  
ATOM   2570  N   ALA B 162     -26.082  12.484 -30.749  1.00  0.00           N  
ATOM   2571  CA  ALA B 162     -24.970  13.392 -30.460  1.00  0.00           C  
ATOM   2572  C   ALA B 162     -23.827  13.378 -31.485  1.00  0.00           C  
ATOM   2573  O   ALA B 162     -22.954  14.249 -31.444  1.00  0.00           O  
ATOM   2574  CB  ALA B 162     -24.398  13.039 -29.103  1.00  0.00           C  
ATOM   2575  H   ALA B 162     -26.093  11.602 -30.263  1.00  0.00           H  
ATOM   2576  HA  ALA B 162     -25.373  14.404 -30.430  1.00  0.00           H  
ATOM   2577 1HB  ALA B 162     -23.598  13.733 -28.848  1.00  0.00           H  
ATOM   2578 2HB  ALA B 162     -25.177  13.088 -28.347  1.00  0.00           H  
ATOM   2579 3HB  ALA B 162     -23.994  12.030 -29.140  1.00  0.00           H  
ATOM   2580  N   ASN B 163     -23.833  12.427 -32.417  1.00  0.00           N  
ATOM   2581  CA  ASN B 163     -22.738  12.293 -33.381  1.00  0.00           C  
ATOM   2582  C   ASN B 163     -21.371  12.177 -32.718  1.00  0.00           C  
ATOM   2583  O   ASN B 163     -20.397  12.847 -33.109  1.00  0.00           O  
ATOM   2584  CB  ASN B 163     -22.767  13.418 -34.389  1.00  0.00           C  
ATOM   2585  CG  ASN B 163     -23.922  13.265 -35.274  1.00  0.00           C  
ATOM   2586  OD1 ASN B 163     -24.932  13.966 -35.139  1.00  0.00           O  
ATOM   2587  ND2 ASN B 163     -23.793  12.362 -36.223  1.00  0.00           N  
ATOM   2588  H   ASN B 163     -24.559  11.718 -32.404  1.00  0.00           H  
ATOM   2589  HA  ASN B 163     -22.895  11.360 -33.927  1.00  0.00           H  
ATOM   2590 1HB  ASN B 163     -22.810  14.387 -33.902  1.00  0.00           H  
ATOM   2591 2HB  ASN B 163     -21.854  13.387 -34.989  1.00  0.00           H  
ATOM   2592 1HD2 ASN B 163     -24.534  12.207 -36.875  1.00  0.00           H  
ATOM   2593 2HD2 ASN B 163     -22.918  11.834 -36.310  1.00  0.00           H  
ATOM   2594  N   ASP B 164     -21.308  11.304 -31.711  1.00  0.00           N  
ATOM   2595  CA  ASP B 164     -20.041  11.062 -31.033  1.00  0.00           C  
ATOM   2596  C   ASP B 164     -19.852   9.613 -30.586  1.00  0.00           C  
ATOM   2597  O   ASP B 164     -20.765   8.789 -30.691  1.00  0.00           O  
ATOM   2598  CB  ASP B 164     -19.921  11.996 -29.820  1.00  0.00           C  
ATOM   2599  CG  ASP B 164     -20.997  11.788 -28.731  1.00  0.00           C  
ATOM   2600  OD1 ASP B 164     -21.623  10.748 -28.677  1.00  0.00           O  
ATOM   2601  OD2 ASP B 164     -21.180  12.689 -27.937  1.00  0.00           O  
ATOM   2602  H   ASP B 164     -22.165  10.812 -31.455  1.00  0.00           H  
ATOM   2603  HA  ASP B 164     -19.233  11.293 -31.722  1.00  0.00           H  
ATOM   2604 1HB  ASP B 164     -18.951  11.876 -29.366  1.00  0.00           H  
ATOM   2605 2HB  ASP B 164     -19.988  13.029 -30.165  1.00  0.00           H  
ATOM   2606  N   PHE B 165     -18.675   9.335 -30.015  1.00  0.00           N  
ATOM   2607  CA  PHE B 165     -18.307   8.013 -29.525  1.00  0.00           C  
ATOM   2608  C   PHE B 165     -17.916   8.058 -28.070  1.00  0.00           C  
ATOM   2609  O   PHE B 165     -16.942   8.721 -27.690  1.00  0.00           O  
ATOM   2610  CB  PHE B 165     -17.137   7.451 -30.327  1.00  0.00           C  
ATOM   2611  CG  PHE B 165     -17.429   7.227 -31.772  1.00  0.00           C  
ATOM   2612  CD1 PHE B 165     -17.321   8.261 -32.688  1.00  0.00           C  
ATOM   2613  CD2 PHE B 165     -17.817   5.976 -32.225  1.00  0.00           C  
ATOM   2614  CE1 PHE B 165     -17.599   8.033 -34.021  1.00  0.00           C  
ATOM   2615  CE2 PHE B 165     -18.090   5.764 -33.557  1.00  0.00           C  
ATOM   2616  CZ  PHE B 165     -17.979   6.806 -34.441  1.00  0.00           C  
ATOM   2617  H   PHE B 165     -17.981  10.069 -29.955  1.00  0.00           H  
ATOM   2618  HA  PHE B 165     -19.163   7.349 -29.626  1.00  0.00           H  
ATOM   2619 1HB  PHE B 165     -16.304   8.139 -30.260  1.00  0.00           H  
ATOM   2620 2HB  PHE B 165     -16.819   6.514 -29.890  1.00  0.00           H  
ATOM   2621  HD1 PHE B 165     -17.015   9.257 -32.347  1.00  0.00           H  
ATOM   2622  HD2 PHE B 165     -17.906   5.155 -31.512  1.00  0.00           H  
ATOM   2623  HE1 PHE B 165     -17.519   8.822 -34.739  1.00  0.00           H  
ATOM   2624  HE2 PHE B 165     -18.397   4.776 -33.904  1.00  0.00           H  
ATOM   2625  HZ  PHE B 165     -18.190   6.657 -35.474  1.00  0.00           H  
ATOM   2626  N   VAL B 166     -18.659   7.345 -27.250  1.00  0.00           N  
ATOM   2627  CA  VAL B 166     -18.403   7.374 -25.827  1.00  0.00           C  
ATOM   2628  C   VAL B 166     -17.605   6.162 -25.434  1.00  0.00           C  
ATOM   2629  O   VAL B 166     -18.032   5.034 -25.672  1.00  0.00           O  
ATOM   2630  CB  VAL B 166     -19.730   7.416 -25.065  1.00  0.00           C  
ATOM   2631  CG1 VAL B 166     -19.465   7.429 -23.593  1.00  0.00           C  
ATOM   2632  CG2 VAL B 166     -20.507   8.649 -25.495  1.00  0.00           C  
ATOM   2633  H   VAL B 166     -19.432   6.801 -27.612  1.00  0.00           H  
ATOM   2634  HA  VAL B 166     -17.828   8.268 -25.580  1.00  0.00           H  
ATOM   2635  HB  VAL B 166     -20.309   6.519 -25.294  1.00  0.00           H  
ATOM   2636 1HG1 VAL B 166     -20.411   7.448 -23.058  1.00  0.00           H  
ATOM   2637 2HG1 VAL B 166     -18.915   6.545 -23.330  1.00  0.00           H  
ATOM   2638 3HG1 VAL B 166     -18.873   8.315 -23.345  1.00  0.00           H  
ATOM   2639 1HG2 VAL B 166     -21.454   8.686 -24.963  1.00  0.00           H  
ATOM   2640 2HG2 VAL B 166     -19.925   9.543 -25.266  1.00  0.00           H  
ATOM   2641 3HG2 VAL B 166     -20.699   8.611 -26.575  1.00  0.00           H  
ATOM   2642  N   VAL B 167     -16.431   6.405 -24.873  1.00  0.00           N  
ATOM   2643  CA  VAL B 167     -15.494   5.362 -24.527  1.00  0.00           C  
ATOM   2644  C   VAL B 167     -15.485   5.167 -23.024  1.00  0.00           C  
ATOM   2645  O   VAL B 167     -15.142   6.089 -22.273  1.00  0.00           O  
ATOM   2646  CB  VAL B 167     -14.080   5.782 -24.958  1.00  0.00           C  
ATOM   2647  CG1 VAL B 167     -13.093   4.679 -24.610  1.00  0.00           C  
ATOM   2648  CG2 VAL B 167     -14.063   6.172 -26.445  1.00  0.00           C  
ATOM   2649  H   VAL B 167     -16.159   7.363 -24.701  1.00  0.00           H  
ATOM   2650  HA  VAL B 167     -15.782   4.432 -25.016  1.00  0.00           H  
ATOM   2651  HB  VAL B 167     -13.795   6.645 -24.384  1.00  0.00           H  
ATOM   2652 1HG1 VAL B 167     -12.084   4.992 -24.876  1.00  0.00           H  
ATOM   2653 2HG1 VAL B 167     -13.138   4.479 -23.539  1.00  0.00           H  
ATOM   2654 3HG1 VAL B 167     -13.352   3.772 -25.159  1.00  0.00           H  
ATOM   2655 1HG2 VAL B 167     -13.060   6.499 -26.722  1.00  0.00           H  
ATOM   2656 2HG2 VAL B 167     -14.347   5.334 -27.055  1.00  0.00           H  
ATOM   2657 3HG2 VAL B 167     -14.768   6.994 -26.610  1.00  0.00           H  
ATOM   2658  N   THR B 168     -15.866   3.974 -22.574  1.00  0.00           N  
ATOM   2659  CA  THR B 168     -15.923   3.724 -21.145  1.00  0.00           C  
ATOM   2660  C   THR B 168     -15.143   2.493 -20.765  1.00  0.00           C  
ATOM   2661  O   THR B 168     -14.977   1.561 -21.550  1.00  0.00           O  
ATOM   2662  CB  THR B 168     -17.374   3.545 -20.653  1.00  0.00           C  
ATOM   2663  OG1 THR B 168     -17.977   2.425 -21.308  1.00  0.00           O  
ATOM   2664  CG2 THR B 168     -18.169   4.759 -20.948  1.00  0.00           C  
ATOM   2665  H   THR B 168     -16.137   3.247 -23.238  1.00  0.00           H  
ATOM   2666  HA  THR B 168     -15.480   4.570 -20.619  1.00  0.00           H  
ATOM   2667  HB  THR B 168     -17.370   3.371 -19.578  1.00  0.00           H  
ATOM   2668  HG1 THR B 168     -17.989   2.580 -22.263  1.00  0.00           H  
ATOM   2669 1HG2 THR B 168     -19.188   4.621 -20.591  1.00  0.00           H  
ATOM   2670 2HG2 THR B 168     -17.717   5.615 -20.450  1.00  0.00           H  
ATOM   2671 3HG2 THR B 168     -18.176   4.915 -22.016  1.00  0.00           H  
ATOM   2672  N   PHE B 169     -14.690   2.471 -19.531  1.00  0.00           N  
ATOM   2673  CA  PHE B 169     -13.973   1.317 -19.006  1.00  0.00           C  
ATOM   2674  C   PHE B 169     -14.024   1.298 -17.490  1.00  0.00           C  
ATOM   2675  O   PHE B 169     -14.563   2.216 -16.871  1.00  0.00           O  
ATOM   2676  CB  PHE B 169     -12.552   1.302 -19.558  1.00  0.00           C  
ATOM   2677  CG  PHE B 169     -11.742   2.512 -19.248  1.00  0.00           C  
ATOM   2678  CD1 PHE B 169     -10.931   2.552 -18.153  1.00  0.00           C  
ATOM   2679  CD2 PHE B 169     -11.807   3.636 -20.082  1.00  0.00           C  
ATOM   2680  CE1 PHE B 169     -10.178   3.668 -17.886  1.00  0.00           C  
ATOM   2681  CE2 PHE B 169     -11.068   4.751 -19.812  1.00  0.00           C  
ATOM   2682  CZ  PHE B 169     -10.245   4.766 -18.711  1.00  0.00           C  
ATOM   2683  H   PHE B 169     -14.821   3.307 -18.951  1.00  0.00           H  
ATOM   2684  HA  PHE B 169     -14.468   0.412 -19.364  1.00  0.00           H  
ATOM   2685 1HB  PHE B 169     -12.027   0.428 -19.168  1.00  0.00           H  
ATOM   2686 2HB  PHE B 169     -12.587   1.194 -20.617  1.00  0.00           H  
ATOM   2687  HD1 PHE B 169     -10.884   1.685 -17.493  1.00  0.00           H  
ATOM   2688  HD2 PHE B 169     -12.450   3.619 -20.957  1.00  0.00           H  
ATOM   2689  HE1 PHE B 169      -9.533   3.682 -17.014  1.00  0.00           H  
ATOM   2690  HE2 PHE B 169     -11.129   5.618 -20.467  1.00  0.00           H  
ATOM   2691  HZ  PHE B 169      -9.654   5.645 -18.484  1.00  0.00           H  
ATOM   2692  N   ASN B 170     -13.482   0.256 -16.883  1.00  0.00           N  
ATOM   2693  CA  ASN B 170     -13.454   0.216 -15.440  1.00  0.00           C  
ATOM   2694  C   ASN B 170     -12.066  -0.215 -14.988  1.00  0.00           C  
ATOM   2695  O   ASN B 170     -11.252  -0.719 -15.768  1.00  0.00           O  
ATOM   2696  CB  ASN B 170     -14.525  -0.764 -14.938  1.00  0.00           C  
ATOM   2697  CG  ASN B 170     -14.924  -0.610 -13.439  1.00  0.00           C  
ATOM   2698  OD1 ASN B 170     -14.273   0.122 -12.678  1.00  0.00           O  
ATOM   2699  ND2 ASN B 170     -15.975  -1.311 -13.026  1.00  0.00           N  
ATOM   2700  H   ASN B 170     -13.108  -0.523 -17.426  1.00  0.00           H  
ATOM   2701  HA  ASN B 170     -13.641   1.214 -15.039  1.00  0.00           H  
ATOM   2702 1HB  ASN B 170     -15.423  -0.646 -15.545  1.00  0.00           H  
ATOM   2703 2HB  ASN B 170     -14.168  -1.769 -15.108  1.00  0.00           H  
ATOM   2704 1HD2 ASN B 170     -16.270  -1.257 -12.069  1.00  0.00           H  
ATOM   2705 2HD2 ASN B 170     -16.472  -1.895 -13.669  1.00  0.00           H  
ATOM   2706  N   THR B 171     -11.803  -0.026 -13.710  1.00  0.00           N  
ATOM   2707  CA  THR B 171     -10.547  -0.441 -13.117  1.00  0.00           C  
ATOM   2708  C   THR B 171     -10.783  -0.873 -11.704  1.00  0.00           C  
ATOM   2709  O   THR B 171     -11.539  -0.249 -10.954  1.00  0.00           O  
ATOM   2710  CB  THR B 171      -9.474   0.668 -13.131  1.00  0.00           C  
ATOM   2711  OG1 THR B 171      -8.284   0.177 -12.501  1.00  0.00           O  
ATOM   2712  CG2 THR B 171      -9.928   1.825 -12.387  1.00  0.00           C  
ATOM   2713  H   THR B 171     -12.538   0.372 -13.131  1.00  0.00           H  
ATOM   2714  HA  THR B 171     -10.158  -1.296 -13.669  1.00  0.00           H  
ATOM   2715  HB  THR B 171      -9.254   0.956 -14.162  1.00  0.00           H  
ATOM   2716  HG1 THR B 171      -7.744  -0.294 -13.156  1.00  0.00           H  
ATOM   2717 1HG2 THR B 171      -9.163   2.591 -12.393  1.00  0.00           H  
ATOM   2718 2HG2 THR B 171     -10.840   2.213 -12.837  1.00  0.00           H  
ATOM   2719 3HG2 THR B 171     -10.119   1.507 -11.375  1.00  0.00           H  
ATOM   2720  N   SER B 172     -10.038  -1.878 -11.298  1.00  0.00           N  
ATOM   2721  CA  SER B 172     -10.149  -2.386  -9.955  1.00  0.00           C  
ATOM   2722  C   SER B 172      -9.600  -1.408  -8.939  1.00  0.00           C  
ATOM   2723  O   SER B 172      -9.896  -1.505  -7.750  1.00  0.00           O  
ATOM   2724  CB  SER B 172      -9.420  -3.692  -9.866  1.00  0.00           C  
ATOM   2725  OG  SER B 172      -8.066  -3.494 -10.053  1.00  0.00           O  
ATOM   2726  H   SER B 172      -9.405  -2.325 -11.949  1.00  0.00           H  
ATOM   2727  HA  SER B 172     -11.205  -2.552  -9.737  1.00  0.00           H  
ATOM   2728 1HB  SER B 172      -9.594  -4.156  -8.899  1.00  0.00           H  
ATOM   2729 2HB  SER B 172      -9.797  -4.370 -10.631  1.00  0.00           H  
ATOM   2730  HG  SER B 172      -7.682  -4.390 -10.172  1.00  0.00           H  
ATOM   2731  N   HIS B 173      -8.843  -0.422  -9.397  1.00  0.00           N  
ATOM   2732  CA  HIS B 173      -8.251   0.515  -8.477  1.00  0.00           C  
ATOM   2733  C   HIS B 173      -9.245   1.424  -7.798  1.00  0.00           C  
ATOM   2734  O   HIS B 173      -8.982   1.941  -6.716  1.00  0.00           O  
ATOM   2735  CB  HIS B 173      -7.179   1.272  -9.177  1.00  0.00           C  
ATOM   2736  CG  HIS B 173      -5.979   0.415  -9.342  1.00  0.00           C  
ATOM   2737  ND1 HIS B 173      -4.878   0.546  -8.536  1.00  0.00           N  
ATOM   2738  CD2 HIS B 173      -5.713  -0.615 -10.190  1.00  0.00           C  
ATOM   2739  CE1 HIS B 173      -3.968  -0.341  -8.878  1.00  0.00           C  
ATOM   2740  NE2 HIS B 173      -4.449  -1.073  -9.891  1.00  0.00           N  
ATOM   2741  H   HIS B 173      -8.649  -0.338 -10.402  1.00  0.00           H  
ATOM   2742  HA  HIS B 173      -7.756  -0.040  -7.696  1.00  0.00           H  
ATOM   2743 1HB  HIS B 173      -7.548   1.574 -10.151  1.00  0.00           H  
ATOM   2744 2HB  HIS B 173      -6.914   2.169  -8.617  1.00  0.00           H  
ATOM   2745  HD1 HIS B 173      -4.774   1.273  -7.828  1.00  0.00           H  
ATOM   2746  HD2 HIS B 173      -6.290  -1.087 -10.983  1.00  0.00           H  
ATOM   2747  HE1 HIS B 173      -3.018  -0.387  -8.345  1.00  0.00           H  
ATOM   2748  N   LEU B 174     -10.426   1.578  -8.364  1.00  0.00           N  
ATOM   2749  CA  LEU B 174     -11.403   2.464  -7.745  1.00  0.00           C  
ATOM   2750  C   LEU B 174     -11.866   1.939  -6.392  1.00  0.00           C  
ATOM   2751  O   LEU B 174     -12.377   2.700  -5.576  1.00  0.00           O  
ATOM   2752  CB  LEU B 174     -12.602   2.641  -8.672  1.00  0.00           C  
ATOM   2753  CG  LEU B 174     -12.293   3.396  -9.966  1.00  0.00           C  
ATOM   2754  CD1 LEU B 174     -13.433   3.230 -10.943  1.00  0.00           C  
ATOM   2755  CD2 LEU B 174     -12.033   4.846  -9.652  1.00  0.00           C  
ATOM   2756  H   LEU B 174     -10.657   1.082  -9.229  1.00  0.00           H  
ATOM   2757  HA  LEU B 174     -10.931   3.434  -7.592  1.00  0.00           H  
ATOM   2758 1HB  LEU B 174     -12.976   1.651  -8.946  1.00  0.00           H  
ATOM   2759 2HB  LEU B 174     -13.384   3.175  -8.137  1.00  0.00           H  
ATOM   2760  HG  LEU B 174     -11.430   2.987 -10.405  1.00  0.00           H  
ATOM   2761 1HD1 LEU B 174     -13.196   3.753 -11.866  1.00  0.00           H  
ATOM   2762 2HD1 LEU B 174     -13.573   2.166 -11.154  1.00  0.00           H  
ATOM   2763 3HD1 LEU B 174     -14.344   3.639 -10.514  1.00  0.00           H  
ATOM   2764 1HD2 LEU B 174     -11.793   5.379 -10.574  1.00  0.00           H  
ATOM   2765 2HD2 LEU B 174     -12.919   5.286  -9.196  1.00  0.00           H  
ATOM   2766 3HD2 LEU B 174     -11.191   4.925  -8.959  1.00  0.00           H  
ATOM   2767  N   GLN B 175     -11.749   0.627  -6.183  1.00  0.00           N  
ATOM   2768  CA  GLN B 175     -12.197  -0.030  -4.962  1.00  0.00           C  
ATOM   2769  C   GLN B 175     -11.051  -0.346  -4.006  1.00  0.00           C  
ATOM   2770  O   GLN B 175     -11.251  -1.055  -3.019  1.00  0.00           O  
ATOM   2771  CB  GLN B 175     -12.950  -1.320  -5.300  1.00  0.00           C  
ATOM   2772  CG  GLN B 175     -14.189  -1.102  -6.159  1.00  0.00           C  
ATOM   2773  CD  GLN B 175     -15.236  -0.192  -5.472  1.00  0.00           C  
ATOM   2774  OE1 GLN B 175     -15.650  -0.441  -4.333  1.00  0.00           O  
ATOM   2775  NE2 GLN B 175     -15.658   0.866  -6.174  1.00  0.00           N  
ATOM   2776  H   GLN B 175     -11.280   0.046  -6.879  1.00  0.00           H  
ATOM   2777  HA  GLN B 175     -12.879   0.643  -4.444  1.00  0.00           H  
ATOM   2778 1HB  GLN B 175     -12.279  -1.994  -5.840  1.00  0.00           H  
ATOM   2779 2HB  GLN B 175     -13.246  -1.821  -4.383  1.00  0.00           H  
ATOM   2780 1HG  GLN B 175     -13.889  -0.638  -7.099  1.00  0.00           H  
ATOM   2781 2HG  GLN B 175     -14.651  -2.072  -6.352  1.00  0.00           H  
ATOM   2782 1HE2 GLN B 175     -16.333   1.492  -5.778  1.00  0.00           H  
ATOM   2783 2HE2 GLN B 175     -15.301   1.037  -7.091  1.00  0.00           H  
ATOM   2784  N   LYS B 176      -9.846   0.127  -4.318  1.00  0.00           N  
ATOM   2785  CA  LYS B 176      -8.673  -0.153  -3.494  1.00  0.00           C  
ATOM   2786  C   LYS B 176      -8.525   0.887  -2.408  1.00  0.00           C  
ATOM   2787  O   LYS B 176      -9.306   1.837  -2.353  1.00  0.00           O  
ATOM   2788  CB  LYS B 176      -7.413  -0.293  -4.337  1.00  0.00           C  
ATOM   2789  CG  LYS B 176      -7.419  -1.531  -5.257  1.00  0.00           C  
ATOM   2790  CD  LYS B 176      -6.063  -1.692  -5.943  1.00  0.00           C  
ATOM   2791  CE  LYS B 176      -6.035  -2.760  -7.044  1.00  0.00           C  
ATOM   2792  NZ  LYS B 176      -6.501  -4.079  -6.601  1.00  0.00           N  
ATOM   2793  H   LYS B 176      -9.722   0.719  -5.141  1.00  0.00           H  
ATOM   2794  HA  LYS B 176      -8.822  -1.112  -2.995  1.00  0.00           H  
ATOM   2795 1HB  LYS B 176      -7.306   0.594  -4.972  1.00  0.00           H  
ATOM   2796 2HB  LYS B 176      -6.541  -0.342  -3.702  1.00  0.00           H  
ATOM   2797 1HG  LYS B 176      -7.595  -2.418  -4.644  1.00  0.00           H  
ATOM   2798 2HG  LYS B 176      -8.209  -1.459  -5.977  1.00  0.00           H  
ATOM   2799 1HD  LYS B 176      -5.791  -0.743  -6.374  1.00  0.00           H  
ATOM   2800 2HD  LYS B 176      -5.308  -1.942  -5.215  1.00  0.00           H  
ATOM   2801 1HE  LYS B 176      -6.642  -2.438  -7.889  1.00  0.00           H  
ATOM   2802 2HE  LYS B 176      -4.999  -2.866  -7.373  1.00  0.00           H  
ATOM   2803 1HZ  LYS B 176      -6.386  -4.731  -7.398  1.00  0.00           H  
ATOM   2804 2HZ  LYS B 176      -5.951  -4.449  -5.832  1.00  0.00           H  
ATOM   2805 3HZ  LYS B 176      -7.456  -4.034  -6.320  1.00  0.00           H  
ATOM   2806  N   LYS B 177      -7.586   0.660  -1.486  1.00  0.00           N  
ATOM   2807  CA  LYS B 177      -7.386   1.557  -0.356  1.00  0.00           C  
ATOM   2808  C   LYS B 177      -6.111   2.389  -0.506  1.00  0.00           C  
ATOM   2809  O   LYS B 177      -6.053   3.515  -0.007  1.00  0.00           O  
ATOM   2810  CB  LYS B 177      -7.340   0.760   0.949  1.00  0.00           C  
ATOM   2811  CG  LYS B 177      -8.670   0.135   1.351  1.00  0.00           C  
ATOM   2812  CD  LYS B 177      -8.572  -0.547   2.707  1.00  0.00           C  
ATOM   2813  CE  LYS B 177      -9.912  -1.128   3.133  1.00  0.00           C  
ATOM   2814  NZ  LYS B 177     -10.884  -0.067   3.513  1.00  0.00           N  
ATOM   2815  H   LYS B 177      -6.960  -0.139  -1.577  1.00  0.00           H  
ATOM   2816  HA  LYS B 177      -8.232   2.240  -0.297  1.00  0.00           H  
ATOM   2817 1HB  LYS B 177      -6.606  -0.041   0.861  1.00  0.00           H  
ATOM   2818 2HB  LYS B 177      -7.018   1.411   1.762  1.00  0.00           H  
ATOM   2819 1HG  LYS B 177      -9.437   0.908   1.396  1.00  0.00           H  
ATOM   2820 2HG  LYS B 177      -8.965  -0.602   0.604  1.00  0.00           H  
ATOM   2821 1HD  LYS B 177      -7.836  -1.350   2.659  1.00  0.00           H  
ATOM   2822 2HD  LYS B 177      -8.247   0.176   3.455  1.00  0.00           H  
ATOM   2823 1HE  LYS B 177     -10.332  -1.712   2.315  1.00  0.00           H  
ATOM   2824 2HE  LYS B 177      -9.767  -1.792   3.985  1.00  0.00           H  
ATOM   2825 1HZ  LYS B 177     -11.757  -0.493   3.789  1.00  0.00           H  
ATOM   2826 2HZ  LYS B 177     -10.512   0.469   4.285  1.00  0.00           H  
ATOM   2827 3HZ  LYS B 177     -11.042   0.544   2.724  1.00  0.00           H  
ATOM   2828  N   TYR B 178      -5.109   1.843  -1.217  1.00  0.00           N  
ATOM   2829  CA  TYR B 178      -3.831   2.547  -1.401  1.00  0.00           C  
ATOM   2830  C   TYR B 178      -3.719   3.201  -2.803  1.00  0.00           C  
ATOM   2831  O   TYR B 178      -3.812   4.426  -2.945  1.00  0.00           O  
ATOM   2832  CB  TYR B 178      -2.665   1.583  -1.172  1.00  0.00           C  
ATOM   2833  CG  TYR B 178      -2.625   0.994   0.221  1.00  0.00           C  
ATOM   2834  CD1 TYR B 178      -3.382  -0.129   0.521  1.00  0.00           C  
ATOM   2835  CD2 TYR B 178      -1.832   1.578   1.198  1.00  0.00           C  
ATOM   2836  CE1 TYR B 178      -3.345  -0.667   1.793  1.00  0.00           C  
ATOM   2837  CE2 TYR B 178      -1.795   1.040   2.470  1.00  0.00           C  
ATOM   2838  CZ  TYR B 178      -2.548  -0.078   2.769  1.00  0.00           C  
ATOM   2839  OH  TYR B 178      -2.511  -0.613   4.035  1.00  0.00           O  
ATOM   2840  H   TYR B 178      -5.230   0.895  -1.574  1.00  0.00           H  
ATOM   2841  HA  TYR B 178      -3.756   3.338  -0.654  1.00  0.00           H  
ATOM   2842 1HB  TYR B 178      -2.726   0.761  -1.887  1.00  0.00           H  
ATOM   2843 2HB  TYR B 178      -1.724   2.102  -1.349  1.00  0.00           H  
ATOM   2844  HD1 TYR B 178      -4.005  -0.588  -0.247  1.00  0.00           H  
ATOM   2845  HD2 TYR B 178      -1.239   2.461   0.962  1.00  0.00           H  
ATOM   2846  HE1 TYR B 178      -3.939  -1.549   2.029  1.00  0.00           H  
ATOM   2847  HE2 TYR B 178      -1.173   1.499   3.238  1.00  0.00           H  
ATOM   2848  HH  TYR B 178      -1.801  -0.203   4.535  1.00  0.00           H  
ATOM   2849  N   VAL B 179      -3.625   2.414  -3.868  1.00  0.00           N  
ATOM   2850  CA  VAL B 179      -3.466   3.066  -5.165  1.00  0.00           C  
ATOM   2851  C   VAL B 179      -4.798   3.341  -5.818  1.00  0.00           C  
ATOM   2852  O   VAL B 179      -5.195   2.671  -6.767  1.00  0.00           O  
ATOM   2853  CB  VAL B 179      -2.623   2.190  -6.073  1.00  0.00           C  
ATOM   2854  CG1 VAL B 179      -2.312   2.917  -7.379  1.00  0.00           C  
ATOM   2855  CG2 VAL B 179      -1.385   1.828  -5.309  1.00  0.00           C  
ATOM   2856  H   VAL B 179      -3.603   1.409  -3.780  1.00  0.00           H  
ATOM   2857  HA  VAL B 179      -2.943   4.012  -5.019  1.00  0.00           H  
ATOM   2858  HB  VAL B 179      -3.173   1.288  -6.315  1.00  0.00           H  
ATOM   2859 1HG1 VAL B 179      -1.709   2.278  -8.025  1.00  0.00           H  
ATOM   2860 2HG1 VAL B 179      -3.246   3.166  -7.889  1.00  0.00           H  
ATOM   2861 3HG1 VAL B 179      -1.765   3.835  -7.164  1.00  0.00           H  
ATOM   2862 1HG2 VAL B 179      -0.765   1.180  -5.894  1.00  0.00           H  
ATOM   2863 2HG2 VAL B 179      -0.837   2.727  -5.057  1.00  0.00           H  
ATOM   2864 3HG2 VAL B 179      -1.677   1.313  -4.394  1.00  0.00           H  
ATOM   2865  N   LYS B 180      -5.452   4.377  -5.335  1.00  0.00           N  
ATOM   2866  CA  LYS B 180      -6.807   4.730  -5.779  1.00  0.00           C  
ATOM   2867  C   LYS B 180      -6.827   5.694  -6.940  1.00  0.00           C  
ATOM   2868  O   LYS B 180      -7.834   5.832  -7.633  1.00  0.00           O  
ATOM   2869  CB  LYS B 180      -7.564   5.360  -4.620  1.00  0.00           C  
ATOM   2870  CG  LYS B 180      -7.772   4.448  -3.467  1.00  0.00           C  
ATOM   2871  CD  LYS B 180      -8.640   5.100  -2.391  1.00  0.00           C  
ATOM   2872  CE  LYS B 180      -7.855   6.173  -1.639  1.00  0.00           C  
ATOM   2873  NZ  LYS B 180      -8.570   6.629  -0.425  1.00  0.00           N  
ATOM   2874  H   LYS B 180      -5.006   4.863  -4.556  1.00  0.00           H  
ATOM   2875  HA  LYS B 180      -7.317   3.817  -6.091  1.00  0.00           H  
ATOM   2876 1HB  LYS B 180      -7.019   6.231  -4.262  1.00  0.00           H  
ATOM   2877 2HB  LYS B 180      -8.540   5.697  -4.966  1.00  0.00           H  
ATOM   2878 1HG  LYS B 180      -8.264   3.544  -3.829  1.00  0.00           H  
ATOM   2879 2HG  LYS B 180      -6.809   4.166  -3.035  1.00  0.00           H  
ATOM   2880 1HD  LYS B 180      -9.522   5.546  -2.852  1.00  0.00           H  
ATOM   2881 2HD  LYS B 180      -8.968   4.340  -1.682  1.00  0.00           H  
ATOM   2882 1HE  LYS B 180      -6.886   5.766  -1.347  1.00  0.00           H  
ATOM   2883 2HE  LYS B 180      -7.695   7.024  -2.297  1.00  0.00           H  
ATOM   2884 1HZ  LYS B 180      -8.020   7.333   0.045  1.00  0.00           H  
ATOM   2885 2HZ  LYS B 180      -9.464   7.015  -0.684  1.00  0.00           H  
ATOM   2886 3HZ  LYS B 180      -8.706   5.840   0.192  1.00  0.00           H  
ATOM   2887  N   VAL B 181      -5.728   6.407  -7.105  1.00  0.00           N  
ATOM   2888  CA  VAL B 181      -5.639   7.445  -8.102  1.00  0.00           C  
ATOM   2889  C   VAL B 181      -4.700   7.102  -9.212  1.00  0.00           C  
ATOM   2890  O   VAL B 181      -3.489   6.958  -9.008  1.00  0.00           O  
ATOM   2891  CB  VAL B 181      -5.164   8.735  -7.447  1.00  0.00           C  
ATOM   2892  CG1 VAL B 181      -5.045   9.830  -8.471  1.00  0.00           C  
ATOM   2893  CG2 VAL B 181      -6.135   9.126  -6.379  1.00  0.00           C  
ATOM   2894  H   VAL B 181      -4.938   6.220  -6.507  1.00  0.00           H  
ATOM   2895  HA  VAL B 181      -6.630   7.604  -8.525  1.00  0.00           H  
ATOM   2896  HB  VAL B 181      -4.187   8.570  -7.013  1.00  0.00           H  
ATOM   2897 1HG1 VAL B 181      -4.702  10.744  -7.997  1.00  0.00           H  
ATOM   2898 2HG1 VAL B 181      -4.329   9.532  -9.240  1.00  0.00           H  
ATOM   2899 3HG1 VAL B 181      -6.018  10.003  -8.926  1.00  0.00           H  
ATOM   2900 1HG2 VAL B 181      -5.789  10.033  -5.904  1.00  0.00           H  
ATOM   2901 2HG2 VAL B 181      -7.118   9.294  -6.822  1.00  0.00           H  
ATOM   2902 3HG2 VAL B 181      -6.202   8.335  -5.638  1.00  0.00           H  
ATOM   2903  N   LEU B 182      -5.285   6.987 -10.382  1.00  0.00           N  
ATOM   2904  CA  LEU B 182      -4.587   6.626 -11.590  1.00  0.00           C  
ATOM   2905  C   LEU B 182      -4.759   7.661 -12.666  1.00  0.00           C  
ATOM   2906  O   LEU B 182      -5.779   8.350 -12.724  1.00  0.00           O  
ATOM   2907  CB  LEU B 182      -5.131   5.306 -12.146  1.00  0.00           C  
ATOM   2908  CG  LEU B 182      -5.012   4.065 -11.286  1.00  0.00           C  
ATOM   2909  CD1 LEU B 182      -5.771   2.956 -11.933  1.00  0.00           C  
ATOM   2910  CD2 LEU B 182      -3.579   3.689 -11.182  1.00  0.00           C  
ATOM   2911  H   LEU B 182      -6.285   7.136 -10.429  1.00  0.00           H  
ATOM   2912  HA  LEU B 182      -3.525   6.528 -11.367  1.00  0.00           H  
ATOM   2913 1HB  LEU B 182      -6.185   5.446 -12.369  1.00  0.00           H  
ATOM   2914 2HB  LEU B 182      -4.615   5.108 -13.087  1.00  0.00           H  
ATOM   2915  HG  LEU B 182      -5.420   4.243 -10.284  1.00  0.00           H  
ATOM   2916 1HD1 LEU B 182      -5.663   2.079 -11.364  1.00  0.00           H  
ATOM   2917 2HD1 LEU B 182      -6.818   3.226 -11.996  1.00  0.00           H  
ATOM   2918 3HD1 LEU B 182      -5.398   2.763 -12.908  1.00  0.00           H  
ATOM   2919 1HD2 LEU B 182      -3.480   2.791 -10.575  1.00  0.00           H  
ATOM   2920 2HD2 LEU B 182      -3.174   3.508 -12.177  1.00  0.00           H  
ATOM   2921 3HD2 LEU B 182      -3.057   4.499 -10.720  1.00  0.00           H  
ATOM   2922  N   MET B 183      -3.783   7.742 -13.548  1.00  0.00           N  
ATOM   2923  CA  MET B 183      -3.982   8.503 -14.763  1.00  0.00           C  
ATOM   2924  C   MET B 183      -4.175   7.439 -15.839  1.00  0.00           C  
ATOM   2925  O   MET B 183      -3.479   6.416 -15.850  1.00  0.00           O  
ATOM   2926  CB  MET B 183      -2.832   9.453 -15.101  1.00  0.00           C  
ATOM   2927  CG  MET B 183      -3.113  10.273 -16.400  1.00  0.00           C  
ATOM   2928  SD  MET B 183      -1.807  11.351 -16.868  1.00  0.00           S  
ATOM   2929  CE  MET B 183      -0.708  10.151 -17.647  1.00  0.00           C  
ATOM   2930  H   MET B 183      -2.932   7.205 -13.398  1.00  0.00           H  
ATOM   2931  HA  MET B 183      -4.904   9.081 -14.696  1.00  0.00           H  
ATOM   2932 1HB  MET B 183      -2.682  10.161 -14.281  1.00  0.00           H  
ATOM   2933 2HB  MET B 183      -1.914   8.897 -15.229  1.00  0.00           H  
ATOM   2934 1HG  MET B 183      -3.303   9.592 -17.235  1.00  0.00           H  
ATOM   2935 2HG  MET B 183      -4.014  10.875 -16.253  1.00  0.00           H  
ATOM   2936 1HE  MET B 183       0.185  10.657 -18.014  1.00  0.00           H  
ATOM   2937 2HE  MET B 183      -0.426   9.389 -16.922  1.00  0.00           H  
ATOM   2938 3HE  MET B 183      -1.225   9.678 -18.486  1.00  0.00           H  
ATOM   2939  N   HIS B 184      -5.147   7.633 -16.708  1.00  0.00           N  
ATOM   2940  CA  HIS B 184      -5.408   6.637 -17.726  1.00  0.00           C  
ATOM   2941  C   HIS B 184      -4.967   7.146 -19.100  1.00  0.00           C  
ATOM   2942  O   HIS B 184      -5.057   8.337 -19.391  1.00  0.00           O  
ATOM   2943  CB  HIS B 184      -6.900   6.295 -17.728  1.00  0.00           C  
ATOM   2944  CG  HIS B 184      -7.430   5.788 -16.403  1.00  0.00           C  
ATOM   2945  ND1 HIS B 184      -7.161   4.532 -15.928  1.00  0.00           N  
ATOM   2946  CD2 HIS B 184      -8.214   6.383 -15.470  1.00  0.00           C  
ATOM   2947  CE1 HIS B 184      -7.772   4.362 -14.758  1.00  0.00           C  
ATOM   2948  NE2 HIS B 184      -8.415   5.466 -14.456  1.00  0.00           N  
ATOM   2949  H   HIS B 184      -5.701   8.487 -16.675  1.00  0.00           H  
ATOM   2950  HA  HIS B 184      -4.849   5.728 -17.517  1.00  0.00           H  
ATOM   2951 1HB  HIS B 184      -7.458   7.170 -17.985  1.00  0.00           H  
ATOM   2952 2HB  HIS B 184      -7.096   5.542 -18.489  1.00  0.00           H  
ATOM   2953  HD2 HIS B 184      -8.614   7.392 -15.513  1.00  0.00           H  
ATOM   2954  HE1 HIS B 184      -7.740   3.454 -14.162  1.00  0.00           H  
ATOM   2955  HE2 HIS B 184      -8.965   5.627 -13.625  1.00  0.00           H  
ATOM   2956  N   ASP B 185      -4.527   6.227 -19.949  1.00  0.00           N  
ATOM   2957  CA  ASP B 185      -4.096   6.519 -21.320  1.00  0.00           C  
ATOM   2958  C   ASP B 185      -4.922   5.791 -22.358  1.00  0.00           C  
ATOM   2959  O   ASP B 185      -4.817   4.570 -22.497  1.00  0.00           O  
ATOM   2960  CB  ASP B 185      -2.633   6.132 -21.508  1.00  0.00           C  
ATOM   2961  CG  ASP B 185      -2.120   6.371 -22.917  1.00  0.00           C  
ATOM   2962  OD1 ASP B 185      -2.906   6.774 -23.726  1.00  0.00           O  
ATOM   2963  OD2 ASP B 185      -0.956   6.061 -23.221  1.00  0.00           O  
ATOM   2964  H   ASP B 185      -4.472   5.270 -19.617  1.00  0.00           H  
ATOM   2965  HA  ASP B 185      -4.201   7.591 -21.496  1.00  0.00           H  
ATOM   2966 1HB  ASP B 185      -2.051   6.748 -20.856  1.00  0.00           H  
ATOM   2967 2HB  ASP B 185      -2.486   5.116 -21.226  1.00  0.00           H  
ATOM   2968  N   VAL B 186      -5.790   6.514 -23.042  1.00  0.00           N  
ATOM   2969  CA  VAL B 186      -6.642   5.877 -24.022  1.00  0.00           C  
ATOM   2970  C   VAL B 186      -5.945   5.978 -25.351  1.00  0.00           C  
ATOM   2971  O   VAL B 186      -5.541   7.070 -25.745  1.00  0.00           O  
ATOM   2972  CB  VAL B 186      -8.003   6.576 -24.137  1.00  0.00           C  
ATOM   2973  CG1 VAL B 186      -8.831   5.844 -25.176  1.00  0.00           C  
ATOM   2974  CG2 VAL B 186      -8.706   6.671 -22.759  1.00  0.00           C  
ATOM   2975  H   VAL B 186      -5.827   7.524 -22.905  1.00  0.00           H  
ATOM   2976  HA  VAL B 186      -6.758   4.829 -23.781  1.00  0.00           H  
ATOM   2977  HB  VAL B 186      -7.848   7.575 -24.508  1.00  0.00           H  
ATOM   2978 1HG1 VAL B 186      -9.780   6.338 -25.296  1.00  0.00           H  
ATOM   2979 2HG1 VAL B 186      -8.309   5.837 -26.130  1.00  0.00           H  
ATOM   2980 3HG1 VAL B 186      -9.000   4.818 -24.851  1.00  0.00           H  
ATOM   2981 1HG2 VAL B 186      -9.656   7.189 -22.875  1.00  0.00           H  
ATOM   2982 2HG2 VAL B 186      -8.891   5.706 -22.348  1.00  0.00           H  
ATOM   2983 3HG2 VAL B 186      -8.069   7.234 -22.071  1.00  0.00           H  
ATOM   2984  N   ALA B 187      -5.783   4.872 -26.050  1.00  0.00           N  
ATOM   2985  CA  ALA B 187      -5.072   4.942 -27.302  1.00  0.00           C  
ATOM   2986  C   ALA B 187      -5.828   4.303 -28.432  1.00  0.00           C  
ATOM   2987  O   ALA B 187      -6.445   3.246 -28.283  1.00  0.00           O  
ATOM   2988  CB  ALA B 187      -3.727   4.269 -27.170  1.00  0.00           C  
ATOM   2989  H   ALA B 187      -6.121   3.988 -25.698  1.00  0.00           H  
ATOM   2990  HA  ALA B 187      -4.934   5.978 -27.530  1.00  0.00           H  
ATOM   2991 1HB  ALA B 187      -3.180   4.367 -28.106  1.00  0.00           H  
ATOM   2992 2HB  ALA B 187      -3.171   4.756 -26.369  1.00  0.00           H  
ATOM   2993 3HB  ALA B 187      -3.870   3.215 -26.935  1.00  0.00           H  
ATOM   2994  N   TYR B 188      -5.718   4.907 -29.605  1.00  0.00           N  
ATOM   2995  CA  TYR B 188      -6.385   4.323 -30.753  1.00  0.00           C  
ATOM   2996  C   TYR B 188      -5.721   4.572 -32.079  1.00  0.00           C  
ATOM   2997  O   TYR B 188      -4.963   5.531 -32.266  1.00  0.00           O  
ATOM   2998  CB  TYR B 188      -7.840   4.776 -30.794  1.00  0.00           C  
ATOM   2999  CG  TYR B 188      -8.024   6.266 -30.819  1.00  0.00           C  
ATOM   3000  CD1 TYR B 188      -8.072   6.948 -29.597  1.00  0.00           C  
ATOM   3001  CD2 TYR B 188      -8.152   6.965 -32.014  1.00  0.00           C  
ATOM   3002  CE1 TYR B 188      -8.248   8.318 -29.563  1.00  0.00           C  
ATOM   3003  CE2 TYR B 188      -8.333   8.346 -31.984  1.00  0.00           C  
ATOM   3004  CZ  TYR B 188      -8.382   9.023 -30.753  1.00  0.00           C  
ATOM   3005  OH  TYR B 188      -8.561  10.397 -30.714  1.00  0.00           O  
ATOM   3006  H   TYR B 188      -5.202   5.785 -29.666  1.00  0.00           H  
ATOM   3007  HA  TYR B 188      -6.389   3.256 -30.609  1.00  0.00           H  
ATOM   3008 1HB  TYR B 188      -8.318   4.360 -31.681  1.00  0.00           H  
ATOM   3009 2HB  TYR B 188      -8.360   4.393 -29.952  1.00  0.00           H  
ATOM   3010  HD1 TYR B 188      -7.970   6.392 -28.663  1.00  0.00           H  
ATOM   3011  HD2 TYR B 188      -8.111   6.433 -32.964  1.00  0.00           H  
ATOM   3012  HE1 TYR B 188      -8.287   8.840 -28.607  1.00  0.00           H  
ATOM   3013  HE2 TYR B 188      -8.435   8.901 -32.917  1.00  0.00           H  
ATOM   3014  HH  TYR B 188      -8.752  10.719 -31.599  1.00  0.00           H  
ATOM   3015  N   ARG B 189      -6.022   3.682 -33.012  1.00  0.00           N  
ATOM   3016  CA  ARG B 189      -5.505   3.832 -34.359  1.00  0.00           C  
ATOM   3017  C   ARG B 189      -6.493   3.353 -35.383  1.00  0.00           C  
ATOM   3018  O   ARG B 189      -7.362   2.519 -35.110  1.00  0.00           O  
ATOM   3019  CB  ARG B 189      -4.221   3.043 -34.583  1.00  0.00           C  
ATOM   3020  CG  ARG B 189      -4.358   1.556 -34.547  1.00  0.00           C  
ATOM   3021  CD  ARG B 189      -3.058   0.890 -34.878  1.00  0.00           C  
ATOM   3022  NE  ARG B 189      -3.140  -0.582 -34.764  1.00  0.00           N  
ATOM   3023  CZ  ARG B 189      -3.515  -1.453 -35.745  1.00  0.00           C  
ATOM   3024  NH1 ARG B 189      -3.805  -1.036 -36.960  1.00  0.00           N  
ATOM   3025  NH2 ARG B 189      -3.579  -2.754 -35.474  1.00  0.00           N  
ATOM   3026  H   ARG B 189      -6.632   2.903 -32.756  1.00  0.00           H  
ATOM   3027  HA  ARG B 189      -5.302   4.886 -34.540  1.00  0.00           H  
ATOM   3028 1HB  ARG B 189      -3.796   3.301 -35.555  1.00  0.00           H  
ATOM   3029 2HB  ARG B 189      -3.486   3.312 -33.828  1.00  0.00           H  
ATOM   3030 1HG  ARG B 189      -4.677   1.237 -33.562  1.00  0.00           H  
ATOM   3031 2HG  ARG B 189      -5.097   1.247 -35.286  1.00  0.00           H  
ATOM   3032 1HD  ARG B 189      -2.798   1.136 -35.889  1.00  0.00           H  
ATOM   3033 2HD  ARG B 189      -2.275   1.249 -34.225  1.00  0.00           H  
ATOM   3034  HE  ARG B 189      -2.942  -0.982 -33.857  1.00  0.00           H  
ATOM   3035 1HH1 ARG B 189      -3.695  -0.045 -37.212  1.00  0.00           H  
ATOM   3036 2HH1 ARG B 189      -4.070  -1.694 -37.678  1.00  0.00           H  
ATOM   3037 1HH2 ARG B 189      -3.334  -3.093 -34.544  1.00  0.00           H  
ATOM   3038 2HH2 ARG B 189      -3.856  -3.407 -36.192  1.00  0.00           H  
ATOM   3039  N   GLN B 190      -6.346   3.880 -36.587  1.00  0.00           N  
ATOM   3040  CA  GLN B 190      -7.161   3.476 -37.723  1.00  0.00           C  
ATOM   3041  C   GLN B 190      -6.590   2.195 -38.298  1.00  0.00           C  
ATOM   3042  O   GLN B 190      -5.379   2.054 -38.397  1.00  0.00           O  
ATOM   3043  CB  GLN B 190      -7.214   4.568 -38.796  1.00  0.00           C  
ATOM   3044  CG  GLN B 190      -8.218   4.287 -39.912  1.00  0.00           C  
ATOM   3045  CD  GLN B 190      -8.332   5.424 -40.902  1.00  0.00           C  
ATOM   3046  OE1 GLN B 190      -7.728   6.483 -40.726  1.00  0.00           O  
ATOM   3047  NE2 GLN B 190      -9.104   5.210 -41.965  1.00  0.00           N  
ATOM   3048  H   GLN B 190      -5.621   4.574 -36.728  1.00  0.00           H  
ATOM   3049  HA  GLN B 190      -8.178   3.272 -37.384  1.00  0.00           H  
ATOM   3050 1HB  GLN B 190      -7.483   5.516 -38.341  1.00  0.00           H  
ATOM   3051 2HB  GLN B 190      -6.226   4.686 -39.247  1.00  0.00           H  
ATOM   3052 1HG  GLN B 190      -7.931   3.408 -40.455  1.00  0.00           H  
ATOM   3053 2HG  GLN B 190      -9.194   4.131 -39.448  1.00  0.00           H  
ATOM   3054 1HE2 GLN B 190      -9.218   5.929 -42.657  1.00  0.00           H  
ATOM   3055 2HE2 GLN B 190      -9.563   4.328 -42.081  1.00  0.00           H  
ATOM   3056  N   GLU B 191      -7.453   1.298 -38.755  1.00  0.00           N  
ATOM   3057  CA  GLU B 191      -7.054   0.050 -39.418  1.00  0.00           C  
ATOM   3058  C   GLU B 191      -5.921   0.257 -40.436  1.00  0.00           C  
ATOM   3059  O   GLU B 191      -5.026  -0.577 -40.566  1.00  0.00           O  
ATOM   3060  CB  GLU B 191      -8.279  -0.492 -40.171  1.00  0.00           C  
ATOM   3061  CG  GLU B 191      -8.124  -1.830 -40.858  1.00  0.00           C  
ATOM   3062  CD  GLU B 191      -9.387  -2.233 -41.630  1.00  0.00           C  
ATOM   3063  OE1 GLU B 191     -10.255  -1.391 -41.824  1.00  0.00           O  
ATOM   3064  OE2 GLU B 191      -9.460  -3.366 -42.040  1.00  0.00           O  
ATOM   3065  H   GLU B 191      -8.449   1.458 -38.604  1.00  0.00           H  
ATOM   3066  HA  GLU B 191      -6.722  -0.658 -38.659  1.00  0.00           H  
ATOM   3067 1HB  GLU B 191      -9.100  -0.595 -39.465  1.00  0.00           H  
ATOM   3068 2HB  GLU B 191      -8.595   0.235 -40.920  1.00  0.00           H  
ATOM   3069 1HG  GLU B 191      -7.279  -1.785 -41.547  1.00  0.00           H  
ATOM   3070 2HG  GLU B 191      -7.909  -2.586 -40.105  1.00  0.00           H  
ATOM   3071  N   LYS B 192      -6.016   1.359 -41.181  1.00  0.00           N  
ATOM   3072  CA  LYS B 192      -5.094   1.797 -42.227  1.00  0.00           C  
ATOM   3073  C   LYS B 192      -3.617   1.847 -41.798  1.00  0.00           C  
ATOM   3074  O   LYS B 192      -2.727   1.506 -42.586  1.00  0.00           O  
ATOM   3075  CB  LYS B 192      -5.524   3.200 -42.681  1.00  0.00           C  
ATOM   3076  CG  LYS B 192      -4.645   3.864 -43.723  1.00  0.00           C  
ATOM   3077  CD  LYS B 192      -5.233   5.228 -44.166  1.00  0.00           C  
ATOM   3078  CE  LYS B 192      -4.980   6.351 -43.127  1.00  0.00           C  
ATOM   3079  NZ  LYS B 192      -3.531   6.763 -43.044  1.00  0.00           N  
ATOM   3080  H   LYS B 192      -6.800   1.952 -40.977  1.00  0.00           H  
ATOM   3081  HA  LYS B 192      -5.175   1.103 -43.063  1.00  0.00           H  
ATOM   3082 1HB  LYS B 192      -6.539   3.162 -43.070  1.00  0.00           H  
ATOM   3083 2HB  LYS B 192      -5.533   3.864 -41.813  1.00  0.00           H  
ATOM   3084 1HG  LYS B 192      -3.650   4.028 -43.296  1.00  0.00           H  
ATOM   3085 2HG  LYS B 192      -4.545   3.211 -44.589  1.00  0.00           H  
ATOM   3086 1HD  LYS B 192      -4.788   5.522 -45.115  1.00  0.00           H  
ATOM   3087 2HD  LYS B 192      -6.309   5.126 -44.306  1.00  0.00           H  
ATOM   3088 1HE  LYS B 192      -5.577   7.219 -43.403  1.00  0.00           H  
ATOM   3089 2HE  LYS B 192      -5.295   6.002 -42.143  1.00  0.00           H  
ATOM   3090 1HZ  LYS B 192      -3.433   7.487 -42.349  1.00  0.00           H  
ATOM   3091 2HZ  LYS B 192      -2.944   5.961 -42.746  1.00  0.00           H  
ATOM   3092 3HZ  LYS B 192      -3.208   7.098 -43.928  1.00  0.00           H  
ATOM   3093  N   ASP B 193      -3.370   2.333 -40.579  1.00  0.00           N  
ATOM   3094  CA  ASP B 193      -2.029   2.516 -40.038  1.00  0.00           C  
ATOM   3095  C   ASP B 193      -1.799   1.436 -38.984  1.00  0.00           C  
ATOM   3096  O   ASP B 193      -2.757   1.040 -38.327  1.00  0.00           O  
ATOM   3097  CB  ASP B 193      -1.935   3.897 -39.384  1.00  0.00           C  
ATOM   3098  CG  ASP B 193      -2.114   5.085 -40.376  1.00  0.00           C  
ATOM   3099  OD1 ASP B 193      -1.903   4.920 -41.562  1.00  0.00           O  
ATOM   3100  OD2 ASP B 193      -2.537   6.132 -39.948  1.00  0.00           O  
ATOM   3101  H   ASP B 193      -4.157   2.518 -39.963  1.00  0.00           H  
ATOM   3102  HA  ASP B 193      -1.294   2.410 -40.834  1.00  0.00           H  
ATOM   3103 1HB  ASP B 193      -2.692   3.976 -38.600  1.00  0.00           H  
ATOM   3104 2HB  ASP B 193      -0.966   3.988 -38.911  1.00  0.00           H  
ATOM   3105  N   GLU B 194      -0.554   0.989 -38.769  1.00  0.00           N  
ATOM   3106  CA  GLU B 194      -0.359   0.008 -37.690  1.00  0.00           C  
ATOM   3107  C   GLU B 194       0.392   0.517 -36.463  1.00  0.00           C  
ATOM   3108  O   GLU B 194       0.021   0.196 -35.334  1.00  0.00           O  
ATOM   3109  CB  GLU B 194       0.323  -1.259 -38.203  1.00  0.00           C  
ATOM   3110  CG  GLU B 194      -0.500  -2.043 -39.216  1.00  0.00           C  
ATOM   3111  CD  GLU B 194       0.200  -3.296 -39.698  1.00  0.00           C  
ATOM   3112  OE1 GLU B 194       1.335  -3.500 -39.333  1.00  0.00           O  
ATOM   3113  OE2 GLU B 194      -0.406  -4.048 -40.420  1.00  0.00           O  
ATOM   3114  H   GLU B 194       0.213   1.304 -39.343  1.00  0.00           H  
ATOM   3115  HA  GLU B 194      -1.334  -0.300 -37.346  1.00  0.00           H  
ATOM   3116 1HB  GLU B 194       1.273  -0.998 -38.668  1.00  0.00           H  
ATOM   3117 2HB  GLU B 194       0.541  -1.918 -37.362  1.00  0.00           H  
ATOM   3118 1HG  GLU B 194      -1.449  -2.321 -38.755  1.00  0.00           H  
ATOM   3119 2HG  GLU B 194      -0.718  -1.399 -40.065  1.00  0.00           H  
ATOM   3120  N   ASN B 195       1.432   1.320 -36.668  1.00  0.00           N  
ATOM   3121  CA  ASN B 195       2.220   1.789 -35.530  1.00  0.00           C  
ATOM   3122  C   ASN B 195       1.874   3.215 -35.133  1.00  0.00           C  
ATOM   3123  O   ASN B 195       2.499   3.785 -34.236  1.00  0.00           O  
ATOM   3124  CB  ASN B 195       3.700   1.702 -35.850  1.00  0.00           C  
ATOM   3125  CG  ASN B 195       4.176   0.289 -35.991  1.00  0.00           C  
ATOM   3126  OD1 ASN B 195       3.733  -0.608 -35.261  1.00  0.00           O  
ATOM   3127  ND2 ASN B 195       5.073   0.068 -36.926  1.00  0.00           N  
ATOM   3128  H   ASN B 195       1.701   1.572 -37.605  1.00  0.00           H  
ATOM   3129  HA  ASN B 195       2.007   1.153 -34.669  1.00  0.00           H  
ATOM   3130 1HB  ASN B 195       3.906   2.239 -36.775  1.00  0.00           H  
ATOM   3131 2HB  ASN B 195       4.269   2.186 -35.056  1.00  0.00           H  
ATOM   3132 1HD2 ASN B 195       5.429  -0.858 -37.070  1.00  0.00           H  
ATOM   3133 2HD2 ASN B 195       5.405   0.823 -37.493  1.00  0.00           H  
ATOM   3134  N   LYS B 196       0.895   3.805 -35.813  1.00  0.00           N  
ATOM   3135  CA  LYS B 196       0.545   5.186 -35.525  1.00  0.00           C  
ATOM   3136  C   LYS B 196      -0.667   5.248 -34.600  1.00  0.00           C  
ATOM   3137  O   LYS B 196      -1.797   4.974 -35.016  1.00  0.00           O  
ATOM   3138  CB  LYS B 196       0.301   5.956 -36.823  1.00  0.00           C  
ATOM   3139  CG  LYS B 196       0.018   7.445 -36.637  1.00  0.00           C  
ATOM   3140  CD  LYS B 196      -0.191   8.145 -37.998  1.00  0.00           C  
ATOM   3141  CE  LYS B 196      -0.495   9.638 -37.826  1.00  0.00           C  
ATOM   3142  NZ  LYS B 196      -0.710  10.305 -39.125  1.00  0.00           N  
ATOM   3143  H   LYS B 196       0.400   3.290 -36.521  1.00  0.00           H  
ATOM   3144  HA  LYS B 196       1.378   5.659 -35.005  1.00  0.00           H  
ATOM   3145 1HB  LYS B 196       1.158   5.848 -37.486  1.00  0.00           H  
ATOM   3146 2HB  LYS B 196      -0.563   5.537 -37.329  1.00  0.00           H  
ATOM   3147 1HG  LYS B 196      -0.879   7.567 -36.025  1.00  0.00           H  
ATOM   3148 2HG  LYS B 196       0.855   7.911 -36.118  1.00  0.00           H  
ATOM   3149 1HD  LYS B 196       0.711   8.043 -38.605  1.00  0.00           H  
ATOM   3150 2HD  LYS B 196      -1.016   7.668 -38.536  1.00  0.00           H  
ATOM   3151 1HE  LYS B 196      -1.371   9.784 -37.201  1.00  0.00           H  
ATOM   3152 2HE  LYS B 196       0.358  10.094 -37.340  1.00  0.00           H  
ATOM   3153 1HZ  LYS B 196      -0.847  11.323 -38.997  1.00  0.00           H  
ATOM   3154 2HZ  LYS B 196       0.100  10.193 -39.743  1.00  0.00           H  
ATOM   3155 3HZ  LYS B 196      -1.504   9.909 -39.581  1.00  0.00           H  
ATOM   3156  N   TRP B 197      -0.423   5.613 -33.351  1.00  0.00           N  
ATOM   3157  CA  TRP B 197      -1.475   5.654 -32.351  1.00  0.00           C  
ATOM   3158  C   TRP B 197      -1.690   7.070 -31.862  1.00  0.00           C  
ATOM   3159  O   TRP B 197      -0.743   7.854 -31.750  1.00  0.00           O  
ATOM   3160  CB  TRP B 197      -1.115   4.781 -31.140  1.00  0.00           C  
ATOM   3161  CG  TRP B 197      -1.054   3.295 -31.390  1.00  0.00           C  
ATOM   3162  CD1 TRP B 197       0.003   2.578 -31.844  1.00  0.00           C  
ATOM   3163  CD2 TRP B 197      -2.108   2.349 -31.169  1.00  0.00           C  
ATOM   3164  NE1 TRP B 197      -0.337   1.248 -31.939  1.00  0.00           N  
ATOM   3165  CE2 TRP B 197      -1.623   1.098 -31.537  1.00  0.00           C  
ATOM   3166  CE3 TRP B 197      -3.391   2.464 -30.705  1.00  0.00           C  
ATOM   3167  CZ2 TRP B 197      -2.404  -0.029 -31.469  1.00  0.00           C  
ATOM   3168  CZ3 TRP B 197      -4.184   1.342 -30.631  1.00  0.00           C  
ATOM   3169  CH2 TRP B 197      -3.701   0.126 -31.013  1.00  0.00           C  
ATOM   3170  H   TRP B 197       0.527   5.835 -33.081  1.00  0.00           H  
ATOM   3171  HA  TRP B 197      -2.405   5.298 -32.793  1.00  0.00           H  
ATOM   3172 1HB  TRP B 197      -0.145   5.094 -30.757  1.00  0.00           H  
ATOM   3173 2HB  TRP B 197      -1.846   4.963 -30.346  1.00  0.00           H  
ATOM   3174  HD1 TRP B 197       0.977   2.995 -32.105  1.00  0.00           H  
ATOM   3175  HE1 TRP B 197       0.275   0.507 -32.268  1.00  0.00           H  
ATOM   3176  HE3 TRP B 197      -3.751   3.426 -30.415  1.00  0.00           H  
ATOM   3177  HZ2 TRP B 197      -2.036  -1.011 -31.761  1.00  0.00           H  
ATOM   3178  HZ3 TRP B 197      -5.206   1.436 -30.262  1.00  0.00           H  
ATOM   3179  HH2 TRP B 197      -4.345  -0.733 -30.939  1.00  0.00           H  
ATOM   3180  N   THR B 198      -2.928   7.367 -31.529  1.00  0.00           N  
ATOM   3181  CA  THR B 198      -3.311   8.618 -30.916  1.00  0.00           C  
ATOM   3182  C   THR B 198      -3.550   8.344 -29.450  1.00  0.00           C  
ATOM   3183  O   THR B 198      -4.242   7.383 -29.135  1.00  0.00           O  
ATOM   3184  CB  THR B 198      -4.590   9.155 -31.564  1.00  0.00           C  
ATOM   3185  OG1 THR B 198      -4.344   9.404 -32.942  1.00  0.00           O  
ATOM   3186  CG2 THR B 198      -5.064  10.411 -30.883  1.00  0.00           C  
ATOM   3187  H   THR B 198      -3.654   6.677 -31.710  1.00  0.00           H  
ATOM   3188  HA  THR B 198      -2.503   9.343 -31.018  1.00  0.00           H  
ATOM   3189  HB  THR B 198      -5.366   8.395 -31.485  1.00  0.00           H  
ATOM   3190  HG1 THR B 198      -4.189   8.571 -33.398  1.00  0.00           H  
ATOM   3191 1HG2 THR B 198      -5.971  10.759 -31.363  1.00  0.00           H  
ATOM   3192 2HG2 THR B 198      -5.270  10.202 -29.831  1.00  0.00           H  
ATOM   3193 3HG2 THR B 198      -4.295  11.175 -30.959  1.00  0.00           H  
ATOM   3194  N   HIS B 199      -2.961   9.151 -28.560  1.00  0.00           N  
ATOM   3195  CA  HIS B 199      -3.107   8.935 -27.114  1.00  0.00           C  
ATOM   3196  C   HIS B 199      -3.807  10.101 -26.405  1.00  0.00           C  
ATOM   3197  O   HIS B 199      -3.464  11.263 -26.626  1.00  0.00           O  
ATOM   3198  CB  HIS B 199      -1.730   8.735 -26.477  1.00  0.00           C  
ATOM   3199  CG  HIS B 199      -0.972   7.519 -26.946  1.00  0.00           C  
ATOM   3200  ND1 HIS B 199      -0.813   6.393 -26.167  1.00  0.00           N  
ATOM   3201  CD2 HIS B 199      -0.336   7.254 -28.114  1.00  0.00           C  
ATOM   3202  CE1 HIS B 199      -0.103   5.488 -26.837  1.00  0.00           C  
ATOM   3203  NE2 HIS B 199       0.211   5.985 -28.011  1.00  0.00           N  
ATOM   3204  H   HIS B 199      -2.400   9.924 -28.891  1.00  0.00           H  
ATOM   3205  HA  HIS B 199      -3.690   8.038 -26.935  1.00  0.00           H  
ATOM   3206 1HB  HIS B 199      -1.116   9.616 -26.659  1.00  0.00           H  
ATOM   3207 2HB  HIS B 199      -1.857   8.646 -25.392  1.00  0.00           H  
ATOM   3208  HD1 HIS B 199      -0.933   6.344 -25.138  1.00  0.00           H  
ATOM   3209  HD2 HIS B 199      -0.192   7.837 -29.028  1.00  0.00           H  
ATOM   3210  HE1 HIS B 199       0.133   4.527 -26.385  1.00  0.00           H  
ATOM   3211  N   VAL B 200      -4.764   9.772 -25.531  1.00  0.00           N  
ATOM   3212  CA  VAL B 200      -5.527  10.747 -24.744  1.00  0.00           C  
ATOM   3213  C   VAL B 200      -5.445  10.475 -23.241  1.00  0.00           C  
ATOM   3214  O   VAL B 200      -5.785   9.385 -22.781  1.00  0.00           O  
ATOM   3215  CB  VAL B 200      -7.025  10.701 -25.148  1.00  0.00           C  
ATOM   3216  CG1 VAL B 200      -7.818  11.693 -24.328  1.00  0.00           C  
ATOM   3217  CG2 VAL B 200      -7.183  10.987 -26.634  1.00  0.00           C  
ATOM   3218  H   VAL B 200      -4.985   8.783 -25.429  1.00  0.00           H  
ATOM   3219  HA  VAL B 200      -5.129  11.743 -24.944  1.00  0.00           H  
ATOM   3220  HB  VAL B 200      -7.418   9.721 -24.937  1.00  0.00           H  
ATOM   3221 1HG1 VAL B 200      -8.853  11.637 -24.614  1.00  0.00           H  
ATOM   3222 2HG1 VAL B 200      -7.722  11.459 -23.264  1.00  0.00           H  
ATOM   3223 3HG1 VAL B 200      -7.443  12.697 -24.514  1.00  0.00           H  
ATOM   3224 1HG2 VAL B 200      -8.238  10.938 -26.903  1.00  0.00           H  
ATOM   3225 2HG2 VAL B 200      -6.794  11.980 -26.856  1.00  0.00           H  
ATOM   3226 3HG2 VAL B 200      -6.629  10.245 -27.213  1.00  0.00           H  
ATOM   3227  N   ASN B 201      -5.024  11.463 -22.451  1.00  0.00           N  
ATOM   3228  CA  ASN B 201      -4.961  11.224 -21.011  1.00  0.00           C  
ATOM   3229  C   ASN B 201      -6.270  11.570 -20.310  1.00  0.00           C  
ATOM   3230  O   ASN B 201      -6.868  12.614 -20.577  1.00  0.00           O  
ATOM   3231  CB  ASN B 201      -3.816  11.967 -20.369  1.00  0.00           C  
ATOM   3232  CG  ASN B 201      -2.481  11.444 -20.802  1.00  0.00           C  
ATOM   3233  OD1 ASN B 201      -2.264  10.233 -20.868  1.00  0.00           O  
ATOM   3234  ND2 ASN B 201      -1.569  12.333 -21.080  1.00  0.00           N  
ATOM   3235  H   ASN B 201      -4.750  12.354 -22.840  1.00  0.00           H  
ATOM   3236  HA  ASN B 201      -4.783  10.167 -20.856  1.00  0.00           H  
ATOM   3237 1HB  ASN B 201      -3.883  13.023 -20.607  1.00  0.00           H  
ATOM   3238 2HB  ASN B 201      -3.895  11.868 -19.287  1.00  0.00           H  
ATOM   3239 1HD2 ASN B 201      -0.656  12.039 -21.366  1.00  0.00           H  
ATOM   3240 2HD2 ASN B 201      -1.779  13.306 -21.005  1.00  0.00           H  
ATOM   3241  N   LEU B 202      -6.705  10.688 -19.415  1.00  0.00           N  
ATOM   3242  CA  LEU B 202      -7.888  10.895 -18.572  1.00  0.00           C  
ATOM   3243  C   LEU B 202      -7.563  10.783 -17.103  1.00  0.00           C  
ATOM   3244  O   LEU B 202      -6.606  10.112 -16.726  1.00  0.00           O  
ATOM   3245  CB  LEU B 202      -8.986   9.875 -18.803  1.00  0.00           C  
ATOM   3246  CG  LEU B 202      -9.473   9.683 -20.130  1.00  0.00           C  
ATOM   3247  CD1 LEU B 202     -10.452   8.521 -20.058  1.00  0.00           C  
ATOM   3248  CD2 LEU B 202     -10.123  10.963 -20.595  1.00  0.00           C  
ATOM   3249  H   LEU B 202      -6.156   9.837 -19.304  1.00  0.00           H  
ATOM   3250  HA  LEU B 202      -8.281  11.892 -18.763  1.00  0.00           H  
ATOM   3251 1HB  LEU B 202      -8.653   8.927 -18.445  1.00  0.00           H  
ATOM   3252 2HB  LEU B 202      -9.850  10.166 -18.207  1.00  0.00           H  
ATOM   3253  HG  LEU B 202      -8.655   9.413 -20.804  1.00  0.00           H  
ATOM   3254 1HD1 LEU B 202     -10.858   8.291 -21.010  1.00  0.00           H  
ATOM   3255 2HD1 LEU B 202      -9.924   7.654 -19.688  1.00  0.00           H  
ATOM   3256 3HD1 LEU B 202     -11.266   8.772 -19.368  1.00  0.00           H  
ATOM   3257 1HD2 LEU B 202     -10.506  10.841 -21.570  1.00  0.00           H  
ATOM   3258 2HD2 LEU B 202     -10.941  11.221 -19.916  1.00  0.00           H  
ATOM   3259 3HD2 LEU B 202      -9.384  11.766 -20.602  1.00  0.00           H  
ATOM   3260  N   SER B 203      -8.415  11.368 -16.274  1.00  0.00           N  
ATOM   3261  CA  SER B 203      -8.332  11.196 -14.824  1.00  0.00           C  
ATOM   3262  C   SER B 203      -9.687  10.691 -14.356  1.00  0.00           C  
ATOM   3263  O   SER B 203     -10.130  10.950 -13.235  1.00  0.00           O  
ATOM   3264  CB  SER B 203      -7.976  12.489 -14.148  1.00  0.00           C  
ATOM   3265  OG  SER B 203      -6.720  12.957 -14.580  1.00  0.00           O  
ATOM   3266  H   SER B 203      -9.161  11.938 -16.651  1.00  0.00           H  
ATOM   3267  HA  SER B 203      -7.579  10.443 -14.582  1.00  0.00           H  
ATOM   3268 1HB  SER B 203      -8.744  13.238 -14.355  1.00  0.00           H  
ATOM   3269 2HB  SER B 203      -7.953  12.322 -13.075  1.00  0.00           H  
ATOM   3270  HG  SER B 203      -6.063  12.428 -14.107  1.00  0.00           H  
ATOM   3271  N   SER B 204     -10.341   9.986 -15.271  1.00  0.00           N  
ATOM   3272  CA  SER B 204     -11.668   9.413 -15.116  1.00  0.00           C  
ATOM   3273  C   SER B 204     -11.720   8.188 -15.976  1.00  0.00           C  
ATOM   3274  O   SER B 204     -10.791   7.908 -16.729  1.00  0.00           O  
ATOM   3275  CB  SER B 204     -12.752  10.302 -15.662  1.00  0.00           C  
ATOM   3276  OG  SER B 204     -12.686  10.310 -17.073  1.00  0.00           O  
ATOM   3277  H   SER B 204      -9.863   9.834 -16.144  1.00  0.00           H  
ATOM   3278  HA  SER B 204     -11.845   9.145 -14.074  1.00  0.00           H  
ATOM   3279 1HB  SER B 204     -13.729   9.942 -15.340  1.00  0.00           H  
ATOM   3280 2HB  SER B 204     -12.627  11.312 -15.282  1.00  0.00           H  
ATOM   3281  HG  SER B 204     -13.349  10.949 -17.373  1.00  0.00           H  
ATOM   3282  N   THR B 205     -12.834   7.498 -15.925  1.00  0.00           N  
ATOM   3283  CA  THR B 205     -13.011   6.301 -16.719  1.00  0.00           C  
ATOM   3284  C   THR B 205     -14.008   6.507 -17.872  1.00  0.00           C  
ATOM   3285  O   THR B 205     -14.694   5.569 -18.313  1.00  0.00           O  
ATOM   3286  CB  THR B 205     -13.388   5.136 -15.810  1.00  0.00           C  
ATOM   3287  OG1 THR B 205     -14.555   5.474 -15.061  1.00  0.00           O  
ATOM   3288  CG2 THR B 205     -12.245   4.797 -14.863  1.00  0.00           C  
ATOM   3289  H   THR B 205     -13.571   7.792 -15.302  1.00  0.00           H  
ATOM   3290  HA  THR B 205     -12.056   6.052 -17.162  1.00  0.00           H  
ATOM   3291  HB  THR B 205     -13.597   4.291 -16.424  1.00  0.00           H  
ATOM   3292  HG1 THR B 205     -15.014   4.665 -14.811  1.00  0.00           H  
ATOM   3293 1HG2 THR B 205     -12.536   3.950 -14.238  1.00  0.00           H  
ATOM   3294 2HG2 THR B 205     -11.361   4.535 -15.437  1.00  0.00           H  
ATOM   3295 3HG2 THR B 205     -12.023   5.655 -14.231  1.00  0.00           H  
ATOM   3296  N   LYS B 206     -14.089   7.768 -18.348  1.00  0.00           N  
ATOM   3297  CA  LYS B 206     -14.951   8.106 -19.480  1.00  0.00           C  
ATOM   3298  C   LYS B 206     -14.362   9.206 -20.378  1.00  0.00           C  
ATOM   3299  O   LYS B 206     -13.957  10.279 -19.919  1.00  0.00           O  
ATOM   3300  CB  LYS B 206     -16.337   8.517 -18.989  1.00  0.00           C  
ATOM   3301  CG  LYS B 206     -17.386   8.813 -20.084  1.00  0.00           C  
ATOM   3302  CD  LYS B 206     -18.758   9.141 -19.434  1.00  0.00           C  
ATOM   3303  CE  LYS B 206     -19.854   9.450 -20.459  1.00  0.00           C  
ATOM   3304  NZ  LYS B 206     -21.133   9.817 -19.791  1.00  0.00           N  
ATOM   3305  H   LYS B 206     -13.517   8.503 -17.926  1.00  0.00           H  
ATOM   3306  HA  LYS B 206     -15.064   7.216 -20.094  1.00  0.00           H  
ATOM   3307 1HB  LYS B 206     -16.740   7.724 -18.361  1.00  0.00           H  
ATOM   3308 2HB  LYS B 206     -16.246   9.409 -18.371  1.00  0.00           H  
ATOM   3309 1HG  LYS B 206     -17.054   9.667 -20.680  1.00  0.00           H  
ATOM   3310 2HG  LYS B 206     -17.479   7.953 -20.747  1.00  0.00           H  
ATOM   3311 1HD  LYS B 206     -19.078   8.288 -18.832  1.00  0.00           H  
ATOM   3312 2HD  LYS B 206     -18.647  10.001 -18.775  1.00  0.00           H  
ATOM   3313 1HE  LYS B 206     -19.533  10.278 -21.090  1.00  0.00           H  
ATOM   3314 2HE  LYS B 206     -20.026   8.585 -21.073  1.00  0.00           H  
ATOM   3315 1HZ  LYS B 206     -21.870  10.037 -20.475  1.00  0.00           H  
ATOM   3316 2HZ  LYS B 206     -21.447   9.057 -19.214  1.00  0.00           H  
ATOM   3317 3HZ  LYS B 206     -20.985  10.632 -19.217  1.00  0.00           H  
ATOM   3318  N   LEU B 207     -14.359   8.917 -21.668  1.00  0.00           N  
ATOM   3319  CA  LEU B 207     -13.874   9.797 -22.722  1.00  0.00           C  
ATOM   3320  C   LEU B 207     -14.822   9.865 -23.870  1.00  0.00           C  
ATOM   3321  O   LEU B 207     -15.318   8.839 -24.312  1.00  0.00           O  
ATOM   3322  CB  LEU B 207     -12.538   9.314 -23.269  1.00  0.00           C  
ATOM   3323  CG  LEU B 207     -12.038   9.973 -24.549  1.00  0.00           C  
ATOM   3324  CD1 LEU B 207     -11.708  11.445 -24.321  1.00  0.00           C  
ATOM   3325  CD2 LEU B 207     -10.823   9.209 -25.002  1.00  0.00           C  
ATOM   3326  H   LEU B 207     -14.702   7.993 -21.941  1.00  0.00           H  
ATOM   3327  HA  LEU B 207     -13.753  10.798 -22.310  1.00  0.00           H  
ATOM   3328 1HB  LEU B 207     -11.816   9.523 -22.555  1.00  0.00           H  
ATOM   3329 2HB  LEU B 207     -12.570   8.246 -23.415  1.00  0.00           H  
ATOM   3330  HG  LEU B 207     -12.809   9.917 -25.318  1.00  0.00           H  
ATOM   3331 1HD1 LEU B 207     -11.357  11.881 -25.256  1.00  0.00           H  
ATOM   3332 2HD1 LEU B 207     -12.590  11.980 -23.993  1.00  0.00           H  
ATOM   3333 3HD1 LEU B 207     -10.943  11.539 -23.576  1.00  0.00           H  
ATOM   3334 1HD2 LEU B 207     -10.438   9.629 -25.916  1.00  0.00           H  
ATOM   3335 2HD2 LEU B 207     -10.056   9.259 -24.233  1.00  0.00           H  
ATOM   3336 3HD2 LEU B 207     -11.111   8.178 -25.169  1.00  0.00           H  
ATOM   3337  N   THR B 208     -15.110  11.059 -24.342  1.00  0.00           N  
ATOM   3338  CA  THR B 208     -15.926  11.128 -25.526  1.00  0.00           C  
ATOM   3339  C   THR B 208     -15.116  11.689 -26.668  1.00  0.00           C  
ATOM   3340  O   THR B 208     -14.454  12.719 -26.529  1.00  0.00           O  
ATOM   3341  CB  THR B 208     -17.180  11.969 -25.304  1.00  0.00           C  
ATOM   3342  OG1 THR B 208     -17.942  11.393 -24.250  1.00  0.00           O  
ATOM   3343  CG2 THR B 208     -18.022  11.991 -26.568  1.00  0.00           C  
ATOM   3344  H   THR B 208     -14.726  11.895 -23.924  1.00  0.00           H  
ATOM   3345  HA  THR B 208     -16.240  10.127 -25.807  1.00  0.00           H  
ATOM   3346  HB  THR B 208     -16.902  12.986 -25.034  1.00  0.00           H  
ATOM   3347  HG1 THR B 208     -18.612  12.020 -23.974  1.00  0.00           H  
ATOM   3348 1HG2 THR B 208     -18.923  12.580 -26.397  1.00  0.00           H  
ATOM   3349 2HG2 THR B 208     -17.457  12.432 -27.384  1.00  0.00           H  
ATOM   3350 3HG2 THR B 208     -18.305  10.972 -26.836  1.00  0.00           H  
ATOM   3351  N   LEU B 209     -15.166  10.987 -27.788  1.00  0.00           N  
ATOM   3352  CA  LEU B 209     -14.526  11.417 -29.008  1.00  0.00           C  
ATOM   3353  C   LEU B 209     -15.619  11.887 -29.937  1.00  0.00           C  
ATOM   3354  O   LEU B 209     -16.668  11.260 -30.031  1.00  0.00           O  
ATOM   3355  CB  LEU B 209     -13.754  10.258 -29.623  1.00  0.00           C  
ATOM   3356  CG  LEU B 209     -12.670   9.678 -28.747  1.00  0.00           C  
ATOM   3357  CD1 LEU B 209     -12.108   8.422 -29.396  1.00  0.00           C  
ATOM   3358  CD2 LEU B 209     -11.575  10.741 -28.560  1.00  0.00           C  
ATOM   3359  H   LEU B 209     -15.719  10.131 -27.794  1.00  0.00           H  
ATOM   3360  HA  LEU B 209     -13.850  12.244 -28.799  1.00  0.00           H  
ATOM   3361 1HB  LEU B 209     -14.454   9.465 -29.844  1.00  0.00           H  
ATOM   3362 2HB  LEU B 209     -13.303  10.592 -30.557  1.00  0.00           H  
ATOM   3363  HG  LEU B 209     -13.087   9.401 -27.777  1.00  0.00           H  
ATOM   3364 1HD1 LEU B 209     -11.328   8.002 -28.762  1.00  0.00           H  
ATOM   3365 2HD1 LEU B 209     -12.907   7.692 -29.519  1.00  0.00           H  
ATOM   3366 3HD1 LEU B 209     -11.686   8.671 -30.370  1.00  0.00           H  
ATOM   3367 1HD2 LEU B 209     -10.780  10.351 -27.943  1.00  0.00           H  
ATOM   3368 2HD2 LEU B 209     -11.165  11.012 -29.533  1.00  0.00           H  
ATOM   3369 3HD2 LEU B 209     -12.004  11.627 -28.085  1.00  0.00           H  
ATOM   3370  N   LEU B 210     -15.407  12.971 -30.652  1.00  0.00           N  
ATOM   3371  CA  LEU B 210     -16.462  13.422 -31.548  1.00  0.00           C  
ATOM   3372  C   LEU B 210     -16.306  12.735 -32.869  1.00  0.00           C  
ATOM   3373  O   LEU B 210     -15.182  12.487 -33.284  1.00  0.00           O  
ATOM   3374  CB  LEU B 210     -16.403  14.919 -31.732  1.00  0.00           C  
ATOM   3375  CG  LEU B 210     -16.463  15.685 -30.471  1.00  0.00           C  
ATOM   3376  CD1 LEU B 210     -16.276  17.136 -30.796  1.00  0.00           C  
ATOM   3377  CD2 LEU B 210     -17.792  15.393 -29.767  1.00  0.00           C  
ATOM   3378  H   LEU B 210     -14.540  13.480 -30.573  1.00  0.00           H  
ATOM   3379  HA  LEU B 210     -17.431  13.157 -31.128  1.00  0.00           H  
ATOM   3380 1HB  LEU B 210     -15.492  15.175 -32.238  1.00  0.00           H  
ATOM   3381 2HB  LEU B 210     -17.246  15.225 -32.348  1.00  0.00           H  
ATOM   3382  HG  LEU B 210     -15.644  15.384 -29.819  1.00  0.00           H  
ATOM   3383 1HD1 LEU B 210     -16.301  17.720 -29.877  1.00  0.00           H  
ATOM   3384 2HD1 LEU B 210     -15.322  17.277 -31.292  1.00  0.00           H  
ATOM   3385 3HD1 LEU B 210     -17.078  17.462 -31.456  1.00  0.00           H  
ATOM   3386 1HD2 LEU B 210     -17.842  15.949 -28.833  1.00  0.00           H  
ATOM   3387 2HD2 LEU B 210     -18.625  15.686 -30.411  1.00  0.00           H  
ATOM   3388 3HD2 LEU B 210     -17.860  14.326 -29.555  1.00  0.00           H  
ATOM   3389  N   GLN B 211     -17.402  12.491 -33.582  1.00  0.00           N  
ATOM   3390  CA  GLN B 211     -17.293  11.850 -34.885  1.00  0.00           C  
ATOM   3391  C   GLN B 211     -16.377  12.615 -35.822  1.00  0.00           C  
ATOM   3392  O   GLN B 211     -15.631  12.030 -36.596  1.00  0.00           O  
ATOM   3393  CB  GLN B 211     -18.677  11.690 -35.485  1.00  0.00           C  
ATOM   3394  CG  GLN B 211     -18.736  10.960 -36.780  1.00  0.00           C  
ATOM   3395  CD  GLN B 211     -20.176  10.800 -37.225  1.00  0.00           C  
ATOM   3396  OE1 GLN B 211     -21.103  10.966 -36.396  1.00  0.00           O  
ATOM   3397  NE2 GLN B 211     -20.376  10.487 -38.505  1.00  0.00           N  
ATOM   3398  H   GLN B 211     -18.336  12.714 -33.226  1.00  0.00           H  
ATOM   3399  HA  GLN B 211     -16.854  10.875 -34.746  1.00  0.00           H  
ATOM   3400 1HB  GLN B 211     -19.306  11.150 -34.779  1.00  0.00           H  
ATOM   3401 2HB  GLN B 211     -19.126  12.674 -35.627  1.00  0.00           H  
ATOM   3402 1HG  GLN B 211     -18.192  11.531 -37.534  1.00  0.00           H  
ATOM   3403 2HG  GLN B 211     -18.296   9.972 -36.664  1.00  0.00           H  
ATOM   3404 1HE2 GLN B 211     -21.305  10.366 -38.861  1.00  0.00           H  
ATOM   3405 2HE2 GLN B 211     -19.593  10.369 -39.120  1.00  0.00           H  
ATOM   3406  N   ARG B 212     -16.393  13.934 -35.727  1.00  0.00           N  
ATOM   3407  CA  ARG B 212     -15.568  14.763 -36.584  1.00  0.00           C  
ATOM   3408  C   ARG B 212     -14.058  14.623 -36.327  1.00  0.00           C  
ATOM   3409  O   ARG B 212     -13.250  15.086 -37.131  1.00  0.00           O  
ATOM   3410  CB  ARG B 212     -15.952  16.223 -36.437  1.00  0.00           C  
ATOM   3411  CG  ARG B 212     -15.615  16.877 -35.089  1.00  0.00           C  
ATOM   3412  CD  ARG B 212     -15.996  18.323 -35.103  1.00  0.00           C  
ATOM   3413  NE  ARG B 212     -15.815  18.983 -33.821  1.00  0.00           N  
ATOM   3414  CZ  ARG B 212     -14.641  19.490 -33.389  1.00  0.00           C  
ATOM   3415  NH1 ARG B 212     -13.563  19.364 -34.135  1.00  0.00           N  
ATOM   3416  NH2 ARG B 212     -14.567  20.120 -32.226  1.00  0.00           N  
ATOM   3417  H   ARG B 212     -17.010  14.366 -35.056  1.00  0.00           H  
ATOM   3418  HA  ARG B 212     -15.760  14.467 -37.615  1.00  0.00           H  
ATOM   3419 1HB  ARG B 212     -15.456  16.803 -37.213  1.00  0.00           H  
ATOM   3420 2HB  ARG B 212     -17.026  16.326 -36.591  1.00  0.00           H  
ATOM   3421 1HG  ARG B 212     -16.167  16.380 -34.301  1.00  0.00           H  
ATOM   3422 2HG  ARG B 212     -14.545  16.797 -34.892  1.00  0.00           H  
ATOM   3423 1HD  ARG B 212     -15.388  18.844 -35.840  1.00  0.00           H  
ATOM   3424 2HD  ARG B 212     -17.047  18.409 -35.380  1.00  0.00           H  
ATOM   3425  HE  ARG B 212     -16.627  19.099 -33.229  1.00  0.00           H  
ATOM   3426 1HH1 ARG B 212     -13.616  18.885 -35.024  1.00  0.00           H  
ATOM   3427 2HH1 ARG B 212     -12.682  19.747 -33.820  1.00  0.00           H  
ATOM   3428 1HH2 ARG B 212     -15.392  20.252 -31.655  1.00  0.00           H  
ATOM   3429 2HH2 ARG B 212     -13.684  20.501 -31.920  1.00  0.00           H  
ATOM   3430  N   LYS B 213     -13.664  14.032 -35.201  1.00  0.00           N  
ATOM   3431  CA  LYS B 213     -12.253  13.897 -34.874  1.00  0.00           C  
ATOM   3432  C   LYS B 213     -11.617  12.631 -35.427  1.00  0.00           C  
ATOM   3433  O   LYS B 213     -10.407  12.437 -35.281  1.00  0.00           O  
ATOM   3434  CB  LYS B 213     -12.031  13.936 -33.363  1.00  0.00           C  
ATOM   3435  CG  LYS B 213     -12.289  15.276 -32.718  1.00  0.00           C  
ATOM   3436  CD  LYS B 213     -11.930  15.242 -31.233  1.00  0.00           C  
ATOM   3437  CE  LYS B 213     -12.084  16.614 -30.593  1.00  0.00           C  
ATOM   3438  NZ  LYS B 213     -11.693  16.608 -29.146  1.00  0.00           N  
ATOM   3439  H   LYS B 213     -14.345  13.623 -34.566  1.00  0.00           H  
ATOM   3440  HA  LYS B 213     -11.723  14.742 -35.313  1.00  0.00           H  
ATOM   3441 1HB  LYS B 213     -12.695  13.208 -32.891  1.00  0.00           H  
ATOM   3442 2HB  LYS B 213     -11.009  13.640 -33.139  1.00  0.00           H  
ATOM   3443 1HG  LYS B 213     -11.685  16.035 -33.214  1.00  0.00           H  
ATOM   3444 2HG  LYS B 213     -13.327  15.542 -32.839  1.00  0.00           H  
ATOM   3445 1HD  LYS B 213     -12.583  14.538 -30.717  1.00  0.00           H  
ATOM   3446 2HD  LYS B 213     -10.901  14.908 -31.113  1.00  0.00           H  
ATOM   3447 1HE  LYS B 213     -11.459  17.328 -31.125  1.00  0.00           H  
ATOM   3448 2HE  LYS B 213     -13.119  16.924 -30.674  1.00  0.00           H  
ATOM   3449 1HZ  LYS B 213     -11.812  17.534 -28.761  1.00  0.00           H  
ATOM   3450 2HZ  LYS B 213     -12.276  15.958 -28.635  1.00  0.00           H  
ATOM   3451 3HZ  LYS B 213     -10.724  16.332 -29.058  1.00  0.00           H  
ATOM   3452  N   LEU B 214     -12.405  11.761 -36.050  1.00  0.00           N  
ATOM   3453  CA  LEU B 214     -11.851  10.501 -36.543  1.00  0.00           C  
ATOM   3454  C   LEU B 214     -12.455  10.157 -37.905  1.00  0.00           C  
ATOM   3455  O   LEU B 214     -13.489  10.689 -38.291  1.00  0.00           O  
ATOM   3456  CB  LEU B 214     -11.984   9.409 -35.442  1.00  0.00           C  
ATOM   3457  CG  LEU B 214     -13.383   8.889 -35.056  1.00  0.00           C  
ATOM   3458  CD1 LEU B 214     -13.263   7.512 -34.381  1.00  0.00           C  
ATOM   3459  CD2 LEU B 214     -13.999   9.843 -34.114  1.00  0.00           C  
ATOM   3460  H   LEU B 214     -13.402  11.958 -36.177  1.00  0.00           H  
ATOM   3461  HA  LEU B 214     -10.783  10.638 -36.706  1.00  0.00           H  
ATOM   3462 1HB  LEU B 214     -11.415   8.565 -35.743  1.00  0.00           H  
ATOM   3463 2HB  LEU B 214     -11.533   9.799 -34.532  1.00  0.00           H  
ATOM   3464  HG  LEU B 214     -14.003   8.793 -35.950  1.00  0.00           H  
ATOM   3465 1HD1 LEU B 214     -14.257   7.161 -34.104  1.00  0.00           H  
ATOM   3466 2HD1 LEU B 214     -12.808   6.805 -35.068  1.00  0.00           H  
ATOM   3467 3HD1 LEU B 214     -12.648   7.598 -33.487  1.00  0.00           H  
ATOM   3468 1HD2 LEU B 214     -14.977   9.496 -33.831  1.00  0.00           H  
ATOM   3469 2HD2 LEU B 214     -13.382   9.941 -33.224  1.00  0.00           H  
ATOM   3470 3HD2 LEU B 214     -14.082  10.807 -34.604  1.00  0.00           H  
ATOM   3471  N   GLN B 215     -11.771   9.328 -38.680  1.00  0.00           N  
ATOM   3472  CA  GLN B 215     -12.214   9.121 -40.059  1.00  0.00           C  
ATOM   3473  C   GLN B 215     -13.581   8.441 -40.181  1.00  0.00           C  
ATOM   3474  O   GLN B 215     -13.914   7.578 -39.364  1.00  0.00           O  
ATOM   3475  CB  GLN B 215     -11.172   8.316 -40.851  1.00  0.00           C  
ATOM   3476  CG  GLN B 215      -9.836   9.036 -41.063  1.00  0.00           C  
ATOM   3477  CD  GLN B 215      -9.953  10.336 -41.844  1.00  0.00           C  
ATOM   3478  OE1 GLN B 215     -10.561  10.388 -42.923  1.00  0.00           O  
ATOM   3479  NE2 GLN B 215      -9.366  11.402 -41.301  1.00  0.00           N  
ATOM   3480  H   GLN B 215     -10.947   8.852 -38.319  1.00  0.00           H  
ATOM   3481  HA  GLN B 215     -12.254  10.111 -40.495  1.00  0.00           H  
ATOM   3482 1HB  GLN B 215     -10.949   7.397 -40.311  1.00  0.00           H  
ATOM   3483 2HB  GLN B 215     -11.581   8.029 -41.822  1.00  0.00           H  
ATOM   3484 1HG  GLN B 215      -9.400   9.256 -40.092  1.00  0.00           H  
ATOM   3485 2HG  GLN B 215      -9.179   8.383 -41.624  1.00  0.00           H  
ATOM   3486 1HE2 GLN B 215      -9.401  12.288 -41.767  1.00  0.00           H  
ATOM   3487 2HE2 GLN B 215      -8.884  11.317 -40.430  1.00  0.00           H  
ATOM   3488  N   PRO B 216     -14.409   8.848 -41.176  1.00  0.00           N  
ATOM   3489  CA  PRO B 216     -15.694   8.270 -41.523  1.00  0.00           C  
ATOM   3490  C   PRO B 216     -15.459   6.945 -42.189  1.00  0.00           C  
ATOM   3491  O   PRO B 216     -14.379   6.717 -42.738  1.00  0.00           O  
ATOM   3492  CB  PRO B 216     -16.291   9.288 -42.475  1.00  0.00           C  
ATOM   3493  CG  PRO B 216     -15.097   9.906 -43.151  1.00  0.00           C  
ATOM   3494  CD  PRO B 216     -14.013   9.950 -42.094  1.00  0.00           C  
ATOM   3495  HA  PRO B 216     -16.309   8.154 -40.619  1.00  0.00           H  
ATOM   3496 1HB  PRO B 216     -16.976   8.781 -43.171  1.00  0.00           H  
ATOM   3497 2HB  PRO B 216     -16.890  10.012 -41.906  1.00  0.00           H  
ATOM   3498 1HG  PRO B 216     -14.808   9.292 -44.017  1.00  0.00           H  
ATOM   3499 2HG  PRO B 216     -15.357  10.901 -43.540  1.00  0.00           H  
ATOM   3500 1HD  PRO B 216     -13.052   9.752 -42.591  1.00  0.00           H  
ATOM   3501 2HD  PRO B 216     -14.035  10.922 -41.566  1.00  0.00           H  
ATOM   3502  N   ALA B 217     -16.456   6.077 -42.135  1.00  0.00           N  
ATOM   3503  CA  ALA B 217     -16.388   4.739 -42.709  1.00  0.00           C  
ATOM   3504  C   ALA B 217     -15.031   4.117 -42.438  1.00  0.00           C  
ATOM   3505  O   ALA B 217     -14.360   3.642 -43.359  1.00  0.00           O  
ATOM   3506  CB  ALA B 217     -16.646   4.794 -44.200  1.00  0.00           C  
ATOM   3507  H   ALA B 217     -17.328   6.355 -41.699  1.00  0.00           H  
ATOM   3508  HA  ALA B 217     -17.146   4.122 -42.220  1.00  0.00           H  
ATOM   3509 1HB  ALA B 217     -16.603   3.795 -44.612  1.00  0.00           H  
ATOM   3510 2HB  ALA B 217     -17.632   5.226 -44.377  1.00  0.00           H  
ATOM   3511 3HB  ALA B 217     -15.884   5.415 -44.672  1.00  0.00           H  
ATOM   3512  N   ALA B 218     -14.648   4.064 -41.168  1.00  0.00           N  
ATOM   3513  CA  ALA B 218     -13.334   3.578 -40.821  1.00  0.00           C  
ATOM   3514  C   ALA B 218     -13.391   2.696 -39.616  1.00  0.00           C  
ATOM   3515  O   ALA B 218     -14.184   2.886 -38.693  1.00  0.00           O  
ATOM   3516  CB  ALA B 218     -12.412   4.745 -40.547  1.00  0.00           C  
ATOM   3517  H   ALA B 218     -15.247   4.457 -40.448  1.00  0.00           H  
ATOM   3518  HA  ALA B 218     -12.947   2.992 -41.654  1.00  0.00           H  
ATOM   3519 1HB  ALA B 218     -11.426   4.377 -40.292  1.00  0.00           H  
ATOM   3520 2HB  ALA B 218     -12.354   5.380 -41.433  1.00  0.00           H  
ATOM   3521 3HB  ALA B 218     -12.814   5.312 -39.722  1.00  0.00           H  
ATOM   3522  N   MET B 219     -12.536   1.701 -39.627  1.00  0.00           N  
ATOM   3523  CA  MET B 219     -12.498   0.783 -38.529  1.00  0.00           C  
ATOM   3524  C   MET B 219     -11.345   1.155 -37.638  1.00  0.00           C  
ATOM   3525  O   MET B 219     -10.226   1.380 -38.115  1.00  0.00           O  
ATOM   3526  CB  MET B 219     -12.435  -0.624 -39.098  1.00  0.00           C  
ATOM   3527  CG  MET B 219     -12.449  -1.720 -38.124  1.00  0.00           C  
ATOM   3528  SD  MET B 219     -12.479  -3.312 -38.972  1.00  0.00           S  
ATOM   3529  CE  MET B 219     -14.248  -3.427 -39.461  1.00  0.00           C  
ATOM   3530  H   MET B 219     -11.906   1.573 -40.409  1.00  0.00           H  
ATOM   3531  HA  MET B 219     -13.405   0.874 -37.945  1.00  0.00           H  
ATOM   3532 1HB  MET B 219     -13.279  -0.780 -39.764  1.00  0.00           H  
ATOM   3533 2HB  MET B 219     -11.532  -0.733 -39.698  1.00  0.00           H  
ATOM   3534 1HG  MET B 219     -11.561  -1.672 -37.490  1.00  0.00           H  
ATOM   3535 2HG  MET B 219     -13.324  -1.626 -37.498  1.00  0.00           H  
ATOM   3536 1HE  MET B 219     -14.419  -4.358 -40.005  1.00  0.00           H  
ATOM   3537 2HE  MET B 219     -14.883  -3.400 -38.580  1.00  0.00           H  
ATOM   3538 3HE  MET B 219     -14.495  -2.592 -40.114  1.00  0.00           H  
ATOM   3539  N   TYR B 220     -11.651   1.282 -36.352  1.00  0.00           N  
ATOM   3540  CA  TYR B 220     -10.687   1.653 -35.332  1.00  0.00           C  
ATOM   3541  C   TYR B 220     -10.449   0.610 -34.277  1.00  0.00           C  
ATOM   3542  O   TYR B 220     -11.354  -0.134 -33.880  1.00  0.00           O  
ATOM   3543  CB  TYR B 220     -11.072   2.964 -34.654  1.00  0.00           C  
ATOM   3544  CG  TYR B 220     -10.796   4.199 -35.461  1.00  0.00           C  
ATOM   3545  CD1 TYR B 220     -11.637   4.672 -36.466  1.00  0.00           C  
ATOM   3546  CD2 TYR B 220      -9.641   4.882 -35.154  1.00  0.00           C  
ATOM   3547  CE1 TYR B 220     -11.282   5.848 -37.157  1.00  0.00           C  
ATOM   3548  CE2 TYR B 220      -9.292   6.022 -35.828  1.00  0.00           C  
ATOM   3549  CZ  TYR B 220     -10.093   6.514 -36.825  1.00  0.00           C  
ATOM   3550  OH  TYR B 220      -9.711   7.678 -37.478  1.00  0.00           O  
ATOM   3551  H   TYR B 220     -12.608   1.092 -36.062  1.00  0.00           H  
ATOM   3552  HA  TYR B 220      -9.729   1.816 -35.824  1.00  0.00           H  
ATOM   3553 1HB  TYR B 220     -12.141   2.940 -34.428  1.00  0.00           H  
ATOM   3554 2HB  TYR B 220     -10.537   3.050 -33.707  1.00  0.00           H  
ATOM   3555  HD1 TYR B 220     -12.559   4.141 -36.712  1.00  0.00           H  
ATOM   3556  HD2 TYR B 220      -8.997   4.505 -34.363  1.00  0.00           H  
ATOM   3557  HE1 TYR B 220     -11.929   6.238 -37.942  1.00  0.00           H  
ATOM   3558  HE2 TYR B 220      -8.369   6.542 -35.567  1.00  0.00           H  
ATOM   3559  HH  TYR B 220      -8.833   7.940 -37.172  1.00  0.00           H  
ATOM   3560  N   GLU B 221      -9.212   0.613 -33.800  1.00  0.00           N  
ATOM   3561  CA  GLU B 221      -8.781  -0.197 -32.676  1.00  0.00           C  
ATOM   3562  C   GLU B 221      -8.534   0.713 -31.497  1.00  0.00           C  
ATOM   3563  O   GLU B 221      -7.801   1.700 -31.629  1.00  0.00           O  
ATOM   3564  CB  GLU B 221      -7.483  -0.930 -32.987  1.00  0.00           C  
ATOM   3565  CG  GLU B 221      -7.022  -1.815 -31.858  1.00  0.00           C  
ATOM   3566  CD  GLU B 221      -5.842  -2.659 -32.171  1.00  0.00           C  
ATOM   3567  OE1 GLU B 221      -5.414  -2.658 -33.298  1.00  0.00           O  
ATOM   3568  OE2 GLU B 221      -5.348  -3.324 -31.267  1.00  0.00           O  
ATOM   3569  H   GLU B 221      -8.538   1.248 -34.232  1.00  0.00           H  
ATOM   3570  HA  GLU B 221      -9.564  -0.911 -32.413  1.00  0.00           H  
ATOM   3571 1HB  GLU B 221      -7.607  -1.528 -33.881  1.00  0.00           H  
ATOM   3572 2HB  GLU B 221      -6.696  -0.201 -33.186  1.00  0.00           H  
ATOM   3573 1HG  GLU B 221      -6.779  -1.191 -30.999  1.00  0.00           H  
ATOM   3574 2HG  GLU B 221      -7.852  -2.451 -31.582  1.00  0.00           H  
ATOM   3575  N   ILE B 222      -9.108   0.390 -30.341  1.00  0.00           N  
ATOM   3576  CA  ILE B 222      -8.876   1.231 -29.175  1.00  0.00           C  
ATOM   3577  C   ILE B 222      -8.542   0.401 -27.970  1.00  0.00           C  
ATOM   3578  O   ILE B 222      -9.088  -0.689 -27.777  1.00  0.00           O  
ATOM   3579  CB  ILE B 222     -10.089   2.127 -28.903  1.00  0.00           C  
ATOM   3580  CG1 ILE B 222      -9.833   3.073 -27.792  1.00  0.00           C  
ATOM   3581  CG2 ILE B 222     -11.273   1.274 -28.553  1.00  0.00           C  
ATOM   3582  CD1 ILE B 222     -10.818   4.225 -27.810  1.00  0.00           C  
ATOM   3583  H   ILE B 222      -9.736  -0.411 -30.284  1.00  0.00           H  
ATOM   3584  HA  ILE B 222      -8.029   1.870 -29.376  1.00  0.00           H  
ATOM   3585  HB  ILE B 222     -10.304   2.717 -29.789  1.00  0.00           H  
ATOM   3586 1HG1 ILE B 222      -9.927   2.548 -26.845  1.00  0.00           H  
ATOM   3587 2HG1 ILE B 222      -8.837   3.464 -27.862  1.00  0.00           H  
ATOM   3588 1HG2 ILE B 222     -12.125   1.904 -28.365  1.00  0.00           H  
ATOM   3589 2HG2 ILE B 222     -11.490   0.613 -29.370  1.00  0.00           H  
ATOM   3590 3HG2 ILE B 222     -11.049   0.701 -27.672  1.00  0.00           H  
ATOM   3591 1HD1 ILE B 222     -10.623   4.896 -26.996  1.00  0.00           H  
ATOM   3592 2HD1 ILE B 222     -10.716   4.765 -28.751  1.00  0.00           H  
ATOM   3593 3HD1 ILE B 222     -11.833   3.840 -27.719  1.00  0.00           H  
ATOM   3594  N   LYS B 223      -7.622   0.905 -27.162  1.00  0.00           N  
ATOM   3595  CA  LYS B 223      -7.202   0.227 -25.940  1.00  0.00           C  
ATOM   3596  C   LYS B 223      -6.817   1.210 -24.851  1.00  0.00           C  
ATOM   3597  O   LYS B 223      -6.524   2.367 -25.139  1.00  0.00           O  
ATOM   3598  CB  LYS B 223      -6.066  -0.725 -26.274  1.00  0.00           C  
ATOM   3599  CG  LYS B 223      -4.850  -0.079 -26.902  1.00  0.00           C  
ATOM   3600  CD  LYS B 223      -3.813  -1.159 -27.244  1.00  0.00           C  
ATOM   3601  CE  LYS B 223      -2.496  -0.588 -27.739  1.00  0.00           C  
ATOM   3602  NZ  LYS B 223      -1.543  -1.678 -28.165  1.00  0.00           N  
ATOM   3603  H   LYS B 223      -7.196   1.794 -27.421  1.00  0.00           H  
ATOM   3604  HA  LYS B 223      -8.025  -0.372 -25.572  1.00  0.00           H  
ATOM   3605 1HB  LYS B 223      -5.748  -1.237 -25.360  1.00  0.00           H  
ATOM   3606 2HB  LYS B 223      -6.424  -1.489 -26.965  1.00  0.00           H  
ATOM   3607 1HG  LYS B 223      -5.157   0.419 -27.823  1.00  0.00           H  
ATOM   3608 2HG  LYS B 223      -4.445   0.663 -26.263  1.00  0.00           H  
ATOM   3609 1HD  LYS B 223      -3.621  -1.763 -26.363  1.00  0.00           H  
ATOM   3610 2HD  LYS B 223      -4.226  -1.812 -28.020  1.00  0.00           H  
ATOM   3611 1HE  LYS B 223      -2.678   0.060 -28.553  1.00  0.00           H  
ATOM   3612 2HE  LYS B 223      -2.050  -0.016 -26.968  1.00  0.00           H  
ATOM   3613 1HZ  LYS B 223      -0.682  -1.257 -28.489  1.00  0.00           H  
ATOM   3614 2HZ  LYS B 223      -1.344  -2.295 -27.390  1.00  0.00           H  
ATOM   3615 3HZ  LYS B 223      -1.959  -2.219 -28.911  1.00  0.00           H  
ATOM   3616  N   VAL B 224      -6.842   0.774 -23.591  1.00  0.00           N  
ATOM   3617  CA  VAL B 224      -6.446   1.694 -22.519  1.00  0.00           C  
ATOM   3618  C   VAL B 224      -5.427   1.088 -21.565  1.00  0.00           C  
ATOM   3619  O   VAL B 224      -5.335  -0.135 -21.407  1.00  0.00           O  
ATOM   3620  CB  VAL B 224      -7.670   2.118 -21.673  1.00  0.00           C  
ATOM   3621  CG1 VAL B 224      -8.696   2.859 -22.467  1.00  0.00           C  
ATOM   3622  CG2 VAL B 224      -8.282   0.963 -21.172  1.00  0.00           C  
ATOM   3623  H   VAL B 224      -7.124  -0.184 -23.380  1.00  0.00           H  
ATOM   3624  HA  VAL B 224      -6.006   2.576 -22.973  1.00  0.00           H  
ATOM   3625  HB  VAL B 224      -7.323   2.762 -20.857  1.00  0.00           H  
ATOM   3626 1HG1 VAL B 224      -9.526   3.131 -21.824  1.00  0.00           H  
ATOM   3627 2HG1 VAL B 224      -8.260   3.715 -22.865  1.00  0.00           H  
ATOM   3628 3HG1 VAL B 224      -9.057   2.235 -23.278  1.00  0.00           H  
ATOM   3629 1HG2 VAL B 224      -9.129   1.236 -20.543  1.00  0.00           H  
ATOM   3630 2HG2 VAL B 224      -8.623   0.342 -21.999  1.00  0.00           H  
ATOM   3631 3HG2 VAL B 224      -7.540   0.442 -20.613  1.00  0.00           H  
ATOM   3632  N   ARG B 225      -4.700   1.952 -20.869  1.00  0.00           N  
ATOM   3633  CA  ARG B 225      -3.770   1.510 -19.825  1.00  0.00           C  
ATOM   3634  C   ARG B 225      -3.681   2.531 -18.684  1.00  0.00           C  
ATOM   3635  O   ARG B 225      -4.120   3.674 -18.839  1.00  0.00           O  
ATOM   3636  CB  ARG B 225      -2.404   1.251 -20.388  1.00  0.00           C  
ATOM   3637  CG  ARG B 225      -1.791   2.422 -20.935  1.00  0.00           C  
ATOM   3638  CD  ARG B 225      -0.421   2.161 -21.385  1.00  0.00           C  
ATOM   3639  NE  ARG B 225       0.175   3.347 -21.974  1.00  0.00           N  
ATOM   3640  CZ  ARG B 225       1.433   3.479 -22.361  1.00  0.00           C  
ATOM   3641  NH1 ARG B 225       2.307   2.495 -22.232  1.00  0.00           N  
ATOM   3642  NH2 ARG B 225       1.759   4.645 -22.886  1.00  0.00           N  
ATOM   3643  H   ARG B 225      -4.775   2.938 -21.120  1.00  0.00           H  
ATOM   3644  HA  ARG B 225      -4.136   0.572 -19.411  1.00  0.00           H  
ATOM   3645 1HB  ARG B 225      -1.750   0.876 -19.602  1.00  0.00           H  
ATOM   3646 2HB  ARG B 225      -2.449   0.492 -21.152  1.00  0.00           H  
ATOM   3647 1HG  ARG B 225      -2.381   2.790 -21.757  1.00  0.00           H  
ATOM   3648 2HG  ARG B 225      -1.777   3.162 -20.176  1.00  0.00           H  
ATOM   3649 1HD  ARG B 225       0.164   1.881 -20.537  1.00  0.00           H  
ATOM   3650 2HD  ARG B 225      -0.398   1.360 -22.089  1.00  0.00           H  
ATOM   3651  HE  ARG B 225      -0.421   4.175 -22.153  1.00  0.00           H  
ATOM   3652 1HH1 ARG B 225       2.017   1.614 -21.827  1.00  0.00           H  
ATOM   3653 2HH1 ARG B 225       3.261   2.623 -22.534  1.00  0.00           H  
ATOM   3654 1HH2 ARG B 225       1.006   5.358 -22.977  1.00  0.00           H  
ATOM   3655 2HH2 ARG B 225       2.698   4.828 -23.203  1.00  0.00           H  
ATOM   3656  N   SER B 226      -3.123   2.132 -17.527  1.00  0.00           N  
ATOM   3657  CA  SER B 226      -3.079   3.055 -16.380  1.00  0.00           C  
ATOM   3658  C   SER B 226      -1.725   3.208 -15.684  1.00  0.00           C  
ATOM   3659  O   SER B 226      -0.880   2.313 -15.745  1.00  0.00           O  
ATOM   3660  CB  SER B 226      -4.041   2.568 -15.346  1.00  0.00           C  
ATOM   3661  OG  SER B 226      -5.334   2.449 -15.866  1.00  0.00           O  
ATOM   3662  H   SER B 226      -2.772   1.188 -17.436  1.00  0.00           H  
ATOM   3663  HA  SER B 226      -3.387   4.042 -16.722  1.00  0.00           H  
ATOM   3664 1HB  SER B 226      -3.707   1.607 -14.961  1.00  0.00           H  
ATOM   3665 2HB  SER B 226      -4.035   3.272 -14.535  1.00  0.00           H  
ATOM   3666  HG  SER B 226      -5.731   3.334 -15.869  1.00  0.00           H  
ATOM   3667  N   ILE B 227      -1.545   4.333 -14.972  1.00  0.00           N  
ATOM   3668  CA  ILE B 227      -0.321   4.577 -14.189  1.00  0.00           C  
ATOM   3669  C   ILE B 227      -0.661   5.300 -12.860  1.00  0.00           C  
ATOM   3670  O   ILE B 227      -1.599   6.095 -12.841  1.00  0.00           O  
ATOM   3671  CB  ILE B 227       0.630   5.415 -15.038  1.00  0.00           C  
ATOM   3672  CG1 ILE B 227       1.978   5.519 -14.424  1.00  0.00           C  
ATOM   3673  CG2 ILE B 227       0.020   6.772 -15.217  1.00  0.00           C  
ATOM   3674  CD1 ILE B 227       3.006   5.958 -15.365  1.00  0.00           C  
ATOM   3675  H   ILE B 227      -2.272   5.051 -15.022  1.00  0.00           H  
ATOM   3676  HA  ILE B 227       0.152   3.623 -14.008  1.00  0.00           H  
ATOM   3677  HB  ILE B 227       0.763   4.944 -15.984  1.00  0.00           H  
ATOM   3678 1HG1 ILE B 227       1.944   6.226 -13.590  1.00  0.00           H  
ATOM   3679 2HG1 ILE B 227       2.283   4.550 -14.065  1.00  0.00           H  
ATOM   3680 1HG2 ILE B 227       0.667   7.380 -15.839  1.00  0.00           H  
ATOM   3681 2HG2 ILE B 227      -0.950   6.669 -15.693  1.00  0.00           H  
ATOM   3682 3HG2 ILE B 227      -0.099   7.244 -14.238  1.00  0.00           H  
ATOM   3683 1HD1 ILE B 227       3.970   5.999 -14.847  1.00  0.00           H  
ATOM   3684 2HD1 ILE B 227       3.064   5.243 -16.187  1.00  0.00           H  
ATOM   3685 3HD1 ILE B 227       2.751   6.941 -15.749  1.00  0.00           H  
ATOM   3686  N   PRO B 228       0.015   5.050 -11.715  1.00  0.00           N  
ATOM   3687  CA  PRO B 228      -0.261   5.726 -10.465  1.00  0.00           C  
ATOM   3688  C   PRO B 228      -0.043   7.205 -10.641  1.00  0.00           C  
ATOM   3689  O   PRO B 228       0.939   7.597 -11.280  1.00  0.00           O  
ATOM   3690  CB  PRO B 228       0.789   5.142  -9.521  1.00  0.00           C  
ATOM   3691  CG  PRO B 228       1.152   3.828 -10.122  1.00  0.00           C  
ATOM   3692  CD  PRO B 228       1.110   4.078 -11.598  1.00  0.00           C  
ATOM   3693  HA  PRO B 228      -1.273   5.521 -10.113  1.00  0.00           H  
ATOM   3694 1HB  PRO B 228       1.637   5.824  -9.455  1.00  0.00           H  
ATOM   3695 2HB  PRO B 228       0.371   5.054  -8.510  1.00  0.00           H  
ATOM   3696 1HG  PRO B 228       2.161   3.554  -9.814  1.00  0.00           H  
ATOM   3697 2HG  PRO B 228       0.481   3.035  -9.779  1.00  0.00           H  
ATOM   3698 1HD  PRO B 228       2.061   4.546 -11.843  1.00  0.00           H  
ATOM   3699 2HD  PRO B 228       0.965   3.178 -12.135  1.00  0.00           H  
ATOM   3700  N   ASP B 229      -0.888   8.025 -10.023  1.00  0.00           N  
ATOM   3701  CA  ASP B 229      -0.658   9.457 -10.116  1.00  0.00           C  
ATOM   3702  C   ASP B 229      -1.041  10.274  -8.882  1.00  0.00           C  
ATOM   3703  O   ASP B 229      -1.793  11.248  -9.000  1.00  0.00           O  
ATOM   3704  CB  ASP B 229      -1.422  10.021 -11.325  1.00  0.00           C  
ATOM   3705  CG  ASP B 229      -0.994  11.462 -11.705  1.00  0.00           C  
ATOM   3706  OD1 ASP B 229       0.115  11.848 -11.349  1.00  0.00           O  
ATOM   3707  OD2 ASP B 229      -1.794  12.168 -12.314  1.00  0.00           O  
ATOM   3708  H   ASP B 229      -1.710   7.656  -9.542  1.00  0.00           H  
ATOM   3709  HA  ASP B 229       0.407   9.605 -10.283  1.00  0.00           H  
ATOM   3710 1HB  ASP B 229      -1.258   9.371 -12.188  1.00  0.00           H  
ATOM   3711 2HB  ASP B 229      -2.492  10.015 -11.116  1.00  0.00           H  
ATOM   3712  N   HIS B 230      -0.558   9.914  -7.686  1.00  0.00           N  
ATOM   3713  CA  HIS B 230      -0.855  10.826  -6.576  1.00  0.00           C  
ATOM   3714  C   HIS B 230       0.275  10.947  -5.570  1.00  0.00           C  
ATOM   3715  O   HIS B 230       1.032  11.925  -5.532  1.00  0.00           O  
ATOM   3716  CB  HIS B 230      -2.123  10.376  -5.844  1.00  0.00           C  
ATOM   3717  CG  HIS B 230      -2.168   8.905  -5.568  1.00  0.00           C  
ATOM   3718  ND1 HIS B 230      -2.566   8.389  -4.353  1.00  0.00           N  
ATOM   3719  CD2 HIS B 230      -1.865   7.842  -6.349  1.00  0.00           C  
ATOM   3720  CE1 HIS B 230      -2.506   7.069  -4.399  1.00  0.00           C  
ATOM   3721  NE2 HIS B 230      -2.083   6.713  -5.598  1.00  0.00           N  
ATOM   3722  H   HIS B 230       0.057   9.099  -7.572  1.00  0.00           H  
ATOM   3723  HA  HIS B 230      -1.024  11.826  -6.972  1.00  0.00           H  
ATOM   3724 1HB  HIS B 230      -2.202  10.904  -4.894  1.00  0.00           H  
ATOM   3725 2HB  HIS B 230      -2.998  10.639  -6.438  1.00  0.00           H  
ATOM   3726  HD2 HIS B 230      -1.512   7.875  -7.380  1.00  0.00           H  
ATOM   3727  HE1 HIS B 230      -2.763   6.390  -3.586  1.00  0.00           H  
ATOM   3728  HE2 HIS B 230      -1.942   5.765  -5.917  1.00  0.00           H  
ATOM   3729  N   TYR B 231       0.408   9.884  -4.807  1.00  0.00           N  
ATOM   3730  CA  TYR B 231       1.420   9.670  -3.796  1.00  0.00           C  
ATOM   3731  C   TYR B 231       2.267   8.583  -4.333  1.00  0.00           C  
ATOM   3732  O   TYR B 231       3.491   8.646  -4.338  1.00  0.00           O  
ATOM   3733  CB  TYR B 231       0.827   9.298  -2.436  1.00  0.00           C  
ATOM   3734  CG  TYR B 231      -0.130  10.331  -1.884  1.00  0.00           C  
ATOM   3735  CD1 TYR B 231      -1.451   9.988  -1.632  1.00  0.00           C  
ATOM   3736  CD2 TYR B 231       0.312  11.621  -1.630  1.00  0.00           C  
ATOM   3737  CE1 TYR B 231      -2.325  10.932  -1.128  1.00  0.00           C  
ATOM   3738  CE2 TYR B 231      -0.562  12.564  -1.126  1.00  0.00           C  
ATOM   3739  CZ  TYR B 231      -1.876  12.223  -0.876  1.00  0.00           C  
ATOM   3740  OH  TYR B 231      -2.747  13.163  -0.374  1.00  0.00           O  
ATOM   3741  H   TYR B 231      -0.270   9.153  -4.934  1.00  0.00           H  
ATOM   3742  HA  TYR B 231       2.027  10.563  -3.667  1.00  0.00           H  
ATOM   3743 1HB  TYR B 231       0.295   8.350  -2.517  1.00  0.00           H  
ATOM   3744 2HB  TYR B 231       1.632   9.160  -1.714  1.00  0.00           H  
ATOM   3745  HD1 TYR B 231      -1.798   8.975  -1.831  1.00  0.00           H  
ATOM   3746  HD2 TYR B 231       1.349  11.891  -1.829  1.00  0.00           H  
ATOM   3747  HE1 TYR B 231      -3.362  10.663  -0.930  1.00  0.00           H  
ATOM   3748  HE2 TYR B 231      -0.215  13.579  -0.928  1.00  0.00           H  
ATOM   3749  HH  TYR B 231      -2.281  13.993  -0.246  1.00  0.00           H  
ATOM   3750  N   PHE B 232       1.571   7.581  -4.807  1.00  0.00           N  
ATOM   3751  CA  PHE B 232       2.199   6.414  -5.340  1.00  0.00           C  
ATOM   3752  C   PHE B 232       2.661   6.783  -6.732  1.00  0.00           C  
ATOM   3753  O   PHE B 232       1.982   7.542  -7.444  1.00  0.00           O  
ATOM   3754  CB  PHE B 232       1.238   5.224  -5.375  1.00  0.00           C  
ATOM   3755  CG  PHE B 232       0.954   4.635  -4.023  1.00  0.00           C  
ATOM   3756  CD1 PHE B 232      -0.054   5.152  -3.223  1.00  0.00           C  
ATOM   3757  CD2 PHE B 232       1.694   3.563  -3.547  1.00  0.00           C  
ATOM   3758  CE1 PHE B 232      -0.316   4.611  -1.978  1.00  0.00           C  
ATOM   3759  CE2 PHE B 232       1.433   3.019  -2.304  1.00  0.00           C  
ATOM   3760  CZ  PHE B 232       0.427   3.545  -1.519  1.00  0.00           C  
ATOM   3761  H   PHE B 232       0.568   7.622  -4.767  1.00  0.00           H  
ATOM   3762  HA  PHE B 232       3.055   6.134  -4.725  1.00  0.00           H  
ATOM   3763 1HB  PHE B 232       0.292   5.533  -5.817  1.00  0.00           H  
ATOM   3764 2HB  PHE B 232       1.653   4.440  -6.007  1.00  0.00           H  
ATOM   3765  HD1 PHE B 232      -0.643   5.995  -3.586  1.00  0.00           H  
ATOM   3766  HD2 PHE B 232       2.489   3.148  -4.167  1.00  0.00           H  
ATOM   3767  HE1 PHE B 232      -1.111   5.028  -1.360  1.00  0.00           H  
ATOM   3768  HE2 PHE B 232       2.022   2.177  -1.943  1.00  0.00           H  
ATOM   3769  HZ  PHE B 232       0.222   3.119  -0.538  1.00  0.00           H  
ATOM   3770  N   LYS B 233       3.836   6.288  -7.086  1.00  0.00           N  
ATOM   3771  CA  LYS B 233       4.443   6.503  -8.388  1.00  0.00           C  
ATOM   3772  C   LYS B 233       4.797   5.161  -8.975  1.00  0.00           C  
ATOM   3773  O   LYS B 233       4.810   4.160  -8.243  1.00  0.00           O  
ATOM   3774  CB  LYS B 233       5.647   7.433  -8.286  1.00  0.00           C  
ATOM   3775  CG  LYS B 233       5.287   8.783  -7.632  1.00  0.00           C  
ATOM   3776  CD  LYS B 233       4.416   9.656  -8.572  1.00  0.00           C  
ATOM   3777  CE  LYS B 233       4.084  11.014  -7.943  1.00  0.00           C  
ATOM   3778  NZ  LYS B 233       3.239  11.849  -8.848  1.00  0.00           N  
ATOM   3779  H   LYS B 233       4.320   5.696  -6.409  1.00  0.00           H  
ATOM   3780  HA  LYS B 233       3.713   6.972  -9.048  1.00  0.00           H  
ATOM   3781 1HB  LYS B 233       6.430   6.965  -7.701  1.00  0.00           H  
ATOM   3782 2HB  LYS B 233       6.048   7.621  -9.277  1.00  0.00           H  
ATOM   3783 1HG  LYS B 233       4.753   8.622  -6.695  1.00  0.00           H  
ATOM   3784 2HG  LYS B 233       6.206   9.324  -7.408  1.00  0.00           H  
ATOM   3785 1HD  LYS B 233       4.948   9.822  -9.509  1.00  0.00           H  
ATOM   3786 2HD  LYS B 233       3.481   9.144  -8.802  1.00  0.00           H  
ATOM   3787 1HE  LYS B 233       3.537  10.844  -7.008  1.00  0.00           H  
ATOM   3788 2HE  LYS B 233       5.007  11.548  -7.721  1.00  0.00           H  
ATOM   3789 1HZ  LYS B 233       3.022  12.728  -8.401  1.00  0.00           H  
ATOM   3790 2HZ  LYS B 233       3.723  12.021  -9.715  1.00  0.00           H  
ATOM   3791 3HZ  LYS B 233       2.384  11.349  -9.040  1.00  0.00           H  
ATOM   3792  N   GLY B 234       5.023   5.100 -10.280  1.00  0.00           N  
ATOM   3793  CA  GLY B 234       5.314   3.796 -10.835  1.00  0.00           C  
ATOM   3794  C   GLY B 234       5.340   3.723 -12.354  1.00  0.00           C  
ATOM   3795  O   GLY B 234       5.828   4.616 -13.046  1.00  0.00           O  
ATOM   3796  H   GLY B 234       4.994   5.922 -10.864  1.00  0.00           H  
ATOM   3797 1HA  GLY B 234       6.275   3.456 -10.455  1.00  0.00           H  
ATOM   3798 2HA  GLY B 234       4.578   3.101 -10.464  1.00  0.00           H  
ATOM   3799  N   PHE B 235       4.852   2.606 -12.843  1.00  0.00           N  
ATOM   3800  CA  PHE B 235       4.918   2.257 -14.233  1.00  0.00           C  
ATOM   3801  C   PHE B 235       3.554   2.090 -14.869  1.00  0.00           C  
ATOM   3802  O   PHE B 235       2.542   1.996 -14.180  1.00  0.00           O  
ATOM   3803  CB  PHE B 235       5.638   0.933 -14.372  1.00  0.00           C  
ATOM   3804  CG  PHE B 235       6.925   0.906 -13.657  1.00  0.00           C  
ATOM   3805  CD1 PHE B 235       7.076   0.086 -12.552  1.00  0.00           C  
ATOM   3806  CD2 PHE B 235       7.972   1.713 -14.021  1.00  0.00           C  
ATOM   3807  CE1 PHE B 235       8.256   0.047 -11.860  1.00  0.00           C  
ATOM   3808  CE2 PHE B 235       9.157   1.681 -13.312  1.00  0.00           C  
ATOM   3809  CZ  PHE B 235       9.297   0.843 -12.236  1.00  0.00           C  
ATOM   3810  H   PHE B 235       4.413   1.961 -12.187  1.00  0.00           H  
ATOM   3811  HA  PHE B 235       5.458   3.041 -14.763  1.00  0.00           H  
ATOM   3812 1HB  PHE B 235       5.005   0.137 -13.980  1.00  0.00           H  
ATOM   3813 2HB  PHE B 235       5.817   0.713 -15.423  1.00  0.00           H  
ATOM   3814  HD1 PHE B 235       6.243  -0.551 -12.238  1.00  0.00           H  
ATOM   3815  HD2 PHE B 235       7.860   2.382 -14.875  1.00  0.00           H  
ATOM   3816  HE1 PHE B 235       8.359  -0.617 -11.010  1.00  0.00           H  
ATOM   3817  HE2 PHE B 235       9.985   2.322 -13.607  1.00  0.00           H  
ATOM   3818  HZ  PHE B 235      10.232   0.813 -11.681  1.00  0.00           H  
ATOM   3819  N   TRP B 236       3.530   2.041 -16.194  1.00  0.00           N  
ATOM   3820  CA  TRP B 236       2.294   1.775 -16.900  1.00  0.00           C  
ATOM   3821  C   TRP B 236       1.887   0.324 -16.737  1.00  0.00           C  
ATOM   3822  O   TRP B 236       2.727  -0.585 -16.791  1.00  0.00           O  
ATOM   3823  CB  TRP B 236       2.435   2.034 -18.402  1.00  0.00           C  
ATOM   3824  CG  TRP B 236       2.499   3.448 -18.745  1.00  0.00           C  
ATOM   3825  CD1 TRP B 236       3.589   4.170 -19.116  1.00  0.00           C  
ATOM   3826  CD2 TRP B 236       1.392   4.360 -18.728  1.00  0.00           C  
ATOM   3827  NE1 TRP B 236       3.236   5.475 -19.316  1.00  0.00           N  
ATOM   3828  CE2 TRP B 236       1.882   5.606 -19.068  1.00  0.00           C  
ATOM   3829  CE3 TRP B 236       0.035   4.216 -18.434  1.00  0.00           C  
ATOM   3830  CZ2 TRP B 236       1.065   6.722 -19.114  1.00  0.00           C  
ATOM   3831  CZ3 TRP B 236      -0.795   5.326 -18.488  1.00  0.00           C  
ATOM   3832  CH2 TRP B 236      -0.291   6.546 -18.813  1.00  0.00           C  
ATOM   3833  H   TRP B 236       4.386   2.163 -16.716  1.00  0.00           H  
ATOM   3834  HA  TRP B 236       1.512   2.411 -16.491  1.00  0.00           H  
ATOM   3835 1HB  TRP B 236       3.337   1.550 -18.768  1.00  0.00           H  
ATOM   3836 2HB  TRP B 236       1.603   1.577 -18.904  1.00  0.00           H  
ATOM   3837  HD1 TRP B 236       4.597   3.770 -19.224  1.00  0.00           H  
ATOM   3838  HE1 TRP B 236       3.864   6.219 -19.587  1.00  0.00           H  
ATOM   3839  HE3 TRP B 236      -0.362   3.239 -18.161  1.00  0.00           H  
ATOM   3840  HZ2 TRP B 236       1.448   7.707 -19.372  1.00  0.00           H  
ATOM   3841  HZ3 TRP B 236      -1.857   5.201 -18.254  1.00  0.00           H  
ATOM   3842  HH2 TRP B 236      -0.967   7.400 -18.841  1.00  0.00           H  
ATOM   3843  N   SER B 237       0.587   0.129 -16.603  1.00  0.00           N  
ATOM   3844  CA  SER B 237      -0.037  -1.172 -16.546  1.00  0.00           C  
ATOM   3845  C   SER B 237       0.025  -1.782 -17.921  1.00  0.00           C  
ATOM   3846  O   SER B 237       0.336  -1.094 -18.892  1.00  0.00           O  
ATOM   3847  CB  SER B 237      -1.500  -1.042 -16.237  1.00  0.00           C  
ATOM   3848  OG  SER B 237      -2.169  -0.523 -17.361  1.00  0.00           O  
ATOM   3849  H   SER B 237      -0.009   0.939 -16.501  1.00  0.00           H  
ATOM   3850  HA  SER B 237       0.477  -1.804 -15.822  1.00  0.00           H  
ATOM   3851 1HB  SER B 237      -1.919  -2.010 -15.965  1.00  0.00           H  
ATOM   3852 2HB  SER B 237      -1.629  -0.373 -15.390  1.00  0.00           H  
ATOM   3853  HG  SER B 237      -2.208  -1.271 -18.014  1.00  0.00           H  
ATOM   3854  N   GLU B 238      -0.294  -3.054 -18.015  1.00  0.00           N  
ATOM   3855  CA  GLU B 238      -0.400  -3.695 -19.305  1.00  0.00           C  
ATOM   3856  C   GLU B 238      -1.626  -3.108 -19.956  1.00  0.00           C  
ATOM   3857  O   GLU B 238      -2.439  -2.460 -19.286  1.00  0.00           O  
ATOM   3858  CB  GLU B 238      -0.546  -5.219 -19.190  1.00  0.00           C  
ATOM   3859  CG  GLU B 238       0.697  -5.968 -18.701  1.00  0.00           C  
ATOM   3860  CD  GLU B 238       1.860  -5.957 -19.676  1.00  0.00           C  
ATOM   3861  OE1 GLU B 238       1.645  -6.229 -20.839  1.00  0.00           O  
ATOM   3862  OE2 GLU B 238       2.974  -5.688 -19.241  1.00  0.00           O  
ATOM   3863  H   GLU B 238      -0.505  -3.575 -17.177  1.00  0.00           H  
ATOM   3864  HA  GLU B 238       0.473  -3.452 -19.910  1.00  0.00           H  
ATOM   3865 1HB  GLU B 238      -1.366  -5.453 -18.518  1.00  0.00           H  
ATOM   3866 2HB  GLU B 238      -0.811  -5.629 -20.169  1.00  0.00           H  
ATOM   3867 1HG  GLU B 238       1.018  -5.513 -17.779  1.00  0.00           H  
ATOM   3868 2HG  GLU B 238       0.424  -7.000 -18.489  1.00  0.00           H  
ATOM   3869  N   TRP B 239      -1.732  -3.267 -21.253  1.00  0.00           N  
ATOM   3870  CA  TRP B 239      -2.884  -2.754 -21.956  1.00  0.00           C  
ATOM   3871  C   TRP B 239      -4.104  -3.602 -21.706  1.00  0.00           C  
ATOM   3872  O   TRP B 239      -4.003  -4.814 -21.502  1.00  0.00           O  
ATOM   3873  CB  TRP B 239      -2.651  -2.731 -23.446  1.00  0.00           C  
ATOM   3874  CG  TRP B 239      -1.677  -1.743 -23.915  1.00  0.00           C  
ATOM   3875  CD1 TRP B 239      -0.379  -1.967 -24.263  1.00  0.00           C  
ATOM   3876  CD2 TRP B 239      -1.917  -0.344 -24.128  1.00  0.00           C  
ATOM   3877  NE1 TRP B 239       0.207  -0.793 -24.680  1.00  0.00           N  
ATOM   3878  CE2 TRP B 239      -0.724   0.215 -24.599  1.00  0.00           C  
ATOM   3879  CE3 TRP B 239      -3.030   0.467 -23.970  1.00  0.00           C  
ATOM   3880  CZ2 TRP B 239      -0.618   1.573 -24.909  1.00  0.00           C  
ATOM   3881  CZ3 TRP B 239      -2.942   1.822 -24.283  1.00  0.00           C  
ATOM   3882  CH2 TRP B 239      -1.763   2.360 -24.738  1.00  0.00           C  
ATOM   3883  H   TRP B 239      -1.021  -3.783 -21.755  1.00  0.00           H  
ATOM   3884  HA  TRP B 239      -3.091  -1.744 -21.608  1.00  0.00           H  
ATOM   3885 1HB  TRP B 239      -2.321  -3.716 -23.765  1.00  0.00           H  
ATOM   3886 2HB  TRP B 239      -3.601  -2.534 -23.939  1.00  0.00           H  
ATOM   3887  HD1 TRP B 239       0.119  -2.936 -24.219  1.00  0.00           H  
ATOM   3888  HE1 TRP B 239       1.166  -0.692 -24.991  1.00  0.00           H  
ATOM   3889  HE3 TRP B 239      -3.957   0.036 -23.616  1.00  0.00           H  
ATOM   3890  HZ2 TRP B 239       0.306   2.019 -25.271  1.00  0.00           H  
ATOM   3891  HZ3 TRP B 239      -3.833   2.451 -24.155  1.00  0.00           H  
ATOM   3892  HH2 TRP B 239      -1.724   3.429 -24.965  1.00  0.00           H  
ATOM   3893  N   SER B 240      -5.254  -2.960 -21.745  1.00  0.00           N  
ATOM   3894  CA  SER B 240      -6.530  -3.650 -21.702  1.00  0.00           C  
ATOM   3895  C   SER B 240      -6.638  -4.397 -23.020  1.00  0.00           C  
ATOM   3896  O   SER B 240      -5.848  -4.124 -23.922  1.00  0.00           O  
ATOM   3897  CB  SER B 240      -7.643  -2.648 -21.713  1.00  0.00           C  
ATOM   3898  OG  SER B 240      -7.714  -2.054 -23.010  1.00  0.00           O  
ATOM   3899  H   SER B 240      -5.257  -1.946 -21.816  1.00  0.00           H  
ATOM   3900  HA  SER B 240      -6.563  -4.306 -20.836  1.00  0.00           H  
ATOM   3901 1HB  SER B 240      -8.589  -3.100 -21.451  1.00  0.00           H  
ATOM   3902 2HB  SER B 240      -7.428  -1.891 -20.970  1.00  0.00           H  
ATOM   3903  HG  SER B 240      -8.180  -2.733 -23.604  1.00  0.00           H  
ATOM   3904  N   PRO B 241      -7.548  -5.355 -23.177  1.00  0.00           N  
ATOM   3905  CA  PRO B 241      -7.852  -5.974 -24.448  1.00  0.00           C  
ATOM   3906  C   PRO B 241      -8.319  -4.866 -25.376  1.00  0.00           C  
ATOM   3907  O   PRO B 241      -8.822  -3.839 -24.905  1.00  0.00           O  
ATOM   3908  CB  PRO B 241      -8.974  -6.946 -24.097  1.00  0.00           C  
ATOM   3909  CG  PRO B 241      -8.850  -7.121 -22.605  1.00  0.00           C  
ATOM   3910  CD  PRO B 241      -8.389  -5.774 -22.078  1.00  0.00           C  
ATOM   3911  HA  PRO B 241      -6.969  -6.490 -24.847  1.00  0.00           H  
ATOM   3912 1HB  PRO B 241      -9.940  -6.529 -24.416  1.00  0.00           H  
ATOM   3913 2HB  PRO B 241      -8.832  -7.889 -24.659  1.00  0.00           H  
ATOM   3914 1HG  PRO B 241      -9.813  -7.444 -22.180  1.00  0.00           H  
ATOM   3915 2HG  PRO B 241      -8.126  -7.920 -22.394  1.00  0.00           H  
ATOM   3916 1HD  PRO B 241      -9.241  -5.106 -21.930  1.00  0.00           H  
ATOM   3917 2HD  PRO B 241      -7.816  -5.944 -21.158  1.00  0.00           H  
ATOM   3918  N   SER B 242      -8.082  -5.016 -26.669  1.00  0.00           N  
ATOM   3919  CA  SER B 242      -8.534  -3.969 -27.559  1.00  0.00           C  
ATOM   3920  C   SER B 242     -10.008  -4.116 -27.829  1.00  0.00           C  
ATOM   3921  O   SER B 242     -10.555  -5.217 -27.774  1.00  0.00           O  
ATOM   3922  CB  SER B 242      -7.784  -3.978 -28.856  1.00  0.00           C  
ATOM   3923  OG  SER B 242      -6.418  -3.697 -28.660  1.00  0.00           O  
ATOM   3924  H   SER B 242      -7.642  -5.855 -27.024  1.00  0.00           H  
ATOM   3925  HA  SER B 242      -8.373  -3.006 -27.078  1.00  0.00           H  
ATOM   3926 1HB  SER B 242      -7.911  -4.919 -29.362  1.00  0.00           H  
ATOM   3927 2HB  SER B 242      -8.217  -3.213 -29.488  1.00  0.00           H  
ATOM   3928  HG  SER B 242      -6.022  -3.627 -29.568  1.00  0.00           H  
ATOM   3929  N   TYR B 243     -10.637  -3.010 -28.154  1.00  0.00           N  
ATOM   3930  CA  TYR B 243     -12.030  -2.986 -28.554  1.00  0.00           C  
ATOM   3931  C   TYR B 243     -12.041  -2.463 -29.976  1.00  0.00           C  
ATOM   3932  O   TYR B 243     -11.279  -1.549 -30.308  1.00  0.00           O  
ATOM   3933  CB  TYR B 243     -12.856  -2.079 -27.645  1.00  0.00           C  
ATOM   3934  CG  TYR B 243     -14.339  -2.059 -27.941  1.00  0.00           C  
ATOM   3935  CD1 TYR B 243     -15.158  -3.002 -27.337  1.00  0.00           C  
ATOM   3936  CD2 TYR B 243     -14.887  -1.122 -28.816  1.00  0.00           C  
ATOM   3937  CE1 TYR B 243     -16.512  -2.997 -27.578  1.00  0.00           C  
ATOM   3938  CE2 TYR B 243     -16.251  -1.131 -29.053  1.00  0.00           C  
ATOM   3939  CZ  TYR B 243     -17.056  -2.051 -28.434  1.00  0.00           C  
ATOM   3940  OH  TYR B 243     -18.416  -2.013 -28.650  1.00  0.00           O  
ATOM   3941  H   TYR B 243     -10.113  -2.140 -28.127  1.00  0.00           H  
ATOM   3942  HA  TYR B 243     -12.441  -3.997 -28.552  1.00  0.00           H  
ATOM   3943 1HB  TYR B 243     -12.726  -2.396 -26.606  1.00  0.00           H  
ATOM   3944 2HB  TYR B 243     -12.491  -1.072 -27.710  1.00  0.00           H  
ATOM   3945  HD1 TYR B 243     -14.731  -3.738 -26.657  1.00  0.00           H  
ATOM   3946  HD2 TYR B 243     -14.249  -0.384 -29.300  1.00  0.00           H  
ATOM   3947  HE1 TYR B 243     -17.154  -3.729 -27.086  1.00  0.00           H  
ATOM   3948  HE2 TYR B 243     -16.702  -0.406 -29.717  1.00  0.00           H  
ATOM   3949  HH  TYR B 243     -18.623  -1.248 -29.205  1.00  0.00           H  
ATOM   3950  N   TYR B 244     -12.837  -3.063 -30.839  1.00  0.00           N  
ATOM   3951  CA  TYR B 244     -12.855  -2.566 -32.206  1.00  0.00           C  
ATOM   3952  C   TYR B 244     -14.234  -2.082 -32.609  1.00  0.00           C  
ATOM   3953  O   TYR B 244     -15.246  -2.742 -32.336  1.00  0.00           O  
ATOM   3954  CB  TYR B 244     -12.412  -3.657 -33.147  1.00  0.00           C  
ATOM   3955  CG  TYR B 244     -10.975  -4.179 -32.973  1.00  0.00           C  
ATOM   3956  CD1 TYR B 244     -10.688  -5.175 -32.055  1.00  0.00           C  
ATOM   3957  CD2 TYR B 244      -9.990  -3.721 -33.794  1.00  0.00           C  
ATOM   3958  CE1 TYR B 244      -9.424  -5.717 -31.980  1.00  0.00           C  
ATOM   3959  CE2 TYR B 244      -8.730  -4.260 -33.723  1.00  0.00           C  
ATOM   3960  CZ  TYR B 244      -8.443  -5.251 -32.841  1.00  0.00           C  
ATOM   3961  OH  TYR B 244      -7.173  -5.790 -32.839  1.00  0.00           O  
ATOM   3962  H   TYR B 244     -13.430  -3.832 -30.554  1.00  0.00           H  
ATOM   3963  HA  TYR B 244     -12.176  -1.723 -32.288  1.00  0.00           H  
ATOM   3964 1HB  TYR B 244     -13.089  -4.505 -33.045  1.00  0.00           H  
ATOM   3965 2HB  TYR B 244     -12.510  -3.292 -34.168  1.00  0.00           H  
ATOM   3966  HD1 TYR B 244     -11.468  -5.542 -31.403  1.00  0.00           H  
ATOM   3967  HD2 TYR B 244     -10.211  -2.942 -34.526  1.00  0.00           H  
ATOM   3968  HE1 TYR B 244      -9.213  -6.516 -31.262  1.00  0.00           H  
ATOM   3969  HE2 TYR B 244      -7.950  -3.906 -34.396  1.00  0.00           H  
ATOM   3970  HH  TYR B 244      -6.576  -5.200 -33.325  1.00  0.00           H  
ATOM   3971  N   PHE B 245     -14.262  -0.967 -33.313  1.00  0.00           N  
ATOM   3972  CA  PHE B 245     -15.529  -0.395 -33.731  1.00  0.00           C  
ATOM   3973  C   PHE B 245     -15.381   0.284 -35.074  1.00  0.00           C  
ATOM   3974  O   PHE B 245     -14.265   0.589 -35.492  1.00  0.00           O  
ATOM   3975  CB  PHE B 245     -16.018   0.583 -32.657  1.00  0.00           C  
ATOM   3976  CG  PHE B 245     -15.184   1.838 -32.462  1.00  0.00           C  
ATOM   3977  CD1 PHE B 245     -15.515   3.017 -33.113  1.00  0.00           C  
ATOM   3978  CD2 PHE B 245     -14.074   1.829 -31.650  1.00  0.00           C  
ATOM   3979  CE1 PHE B 245     -14.768   4.158 -32.943  1.00  0.00           C  
ATOM   3980  CE2 PHE B 245     -13.317   2.971 -31.480  1.00  0.00           C  
ATOM   3981  CZ  PHE B 245     -13.668   4.139 -32.127  1.00  0.00           C  
ATOM   3982  H   PHE B 245     -13.376  -0.505 -33.529  1.00  0.00           H  
ATOM   3983  HA  PHE B 245     -16.265  -1.191 -33.824  1.00  0.00           H  
ATOM   3984 1HB  PHE B 245     -17.038   0.887 -32.886  1.00  0.00           H  
ATOM   3985 2HB  PHE B 245     -16.051   0.062 -31.721  1.00  0.00           H  
ATOM   3986  HD1 PHE B 245     -16.391   3.035 -33.764  1.00  0.00           H  
ATOM   3987  HD2 PHE B 245     -13.792   0.911 -31.138  1.00  0.00           H  
ATOM   3988  HE1 PHE B 245     -15.050   5.075 -33.458  1.00  0.00           H  
ATOM   3989  HE2 PHE B 245     -12.444   2.951 -30.839  1.00  0.00           H  
ATOM   3990  HZ  PHE B 245     -13.072   5.041 -31.992  1.00  0.00           H  
ATOM   3991  N   ARG B 246     -16.498   0.525 -35.749  1.00  0.00           N  
ATOM   3992  CA  ARG B 246     -16.452   1.147 -37.065  1.00  0.00           C  
ATOM   3993  C   ARG B 246     -17.346   2.360 -37.104  1.00  0.00           C  
ATOM   3994  O   ARG B 246     -18.482   2.315 -36.603  1.00  0.00           O  
ATOM   3995  CB  ARG B 246     -16.848   0.155 -38.159  1.00  0.00           C  
ATOM   3996  CG  ARG B 246     -16.773   0.676 -39.533  1.00  0.00           C  
ATOM   3997  CD  ARG B 246     -17.234  -0.310 -40.512  1.00  0.00           C  
ATOM   3998  NE  ARG B 246     -17.075   0.193 -41.857  1.00  0.00           N  
ATOM   3999  CZ  ARG B 246     -17.948   1.025 -42.459  1.00  0.00           C  
ATOM   4000  NH1 ARG B 246     -19.020   1.443 -41.805  1.00  0.00           N  
ATOM   4001  NH2 ARG B 246     -17.727   1.425 -43.698  1.00  0.00           N  
ATOM   4002  H   ARG B 246     -17.385   0.257 -35.351  1.00  0.00           H  
ATOM   4003  HA  ARG B 246     -15.444   1.479 -37.255  1.00  0.00           H  
ATOM   4004 1HB  ARG B 246     -16.169  -0.674 -38.156  1.00  0.00           H  
ATOM   4005 2HB  ARG B 246     -17.854  -0.226 -37.991  1.00  0.00           H  
ATOM   4006 1HG  ARG B 246     -17.398   1.558 -39.624  1.00  0.00           H  
ATOM   4007 2HG  ARG B 246     -15.746   0.937 -39.769  1.00  0.00           H  
ATOM   4008 1HD  ARG B 246     -16.664  -1.230 -40.417  1.00  0.00           H  
ATOM   4009 2HD  ARG B 246     -18.285  -0.510 -40.343  1.00  0.00           H  
ATOM   4010  HE  ARG B 246     -16.265  -0.106 -42.381  1.00  0.00           H  
ATOM   4011 1HH1 ARG B 246     -19.178   1.137 -40.852  1.00  0.00           H  
ATOM   4012 2HH1 ARG B 246     -19.677   2.067 -42.246  1.00  0.00           H  
ATOM   4013 1HH2 ARG B 246     -16.899   1.109 -44.189  1.00  0.00           H  
ATOM   4014 2HH2 ARG B 246     -18.369   2.054 -44.146  1.00  0.00           H  
ATOM   4015  N   THR B 247     -16.809   3.450 -37.644  1.00  0.00           N  
ATOM   4016  CA  THR B 247     -17.530   4.707 -37.695  1.00  0.00           C  
ATOM   4017  C   THR B 247     -18.539   4.686 -38.864  1.00  0.00           C  
ATOM   4018  O   THR B 247     -18.398   3.869 -39.779  1.00  0.00           O  
ATOM   4019  CB  THR B 247     -16.506   5.851 -37.866  1.00  0.00           C  
ATOM   4020  OG1 THR B 247     -15.860   5.738 -39.126  1.00  0.00           O  
ATOM   4021  CG2 THR B 247     -15.431   5.740 -36.797  1.00  0.00           C  
ATOM   4022  H   THR B 247     -15.864   3.389 -38.028  1.00  0.00           H  
ATOM   4023  HA  THR B 247     -18.052   4.820 -36.751  1.00  0.00           H  
ATOM   4024  HB  THR B 247     -16.976   6.812 -37.790  1.00  0.00           H  
ATOM   4025  HG1 THR B 247     -15.252   6.505 -39.243  1.00  0.00           H  
ATOM   4026 1HG2 THR B 247     -14.700   6.538 -36.939  1.00  0.00           H  
ATOM   4027 2HG2 THR B 247     -15.861   5.820 -35.815  1.00  0.00           H  
ATOM   4028 3HG2 THR B 247     -14.935   4.775 -36.891  1.00  0.00           H  
ATOM   4029  N   PRO B 248     -19.550   5.576 -38.899  1.00  0.00           N  
ATOM   4030  CA  PRO B 248     -20.530   5.702 -39.973  1.00  0.00           C  
ATOM   4031  C   PRO B 248     -19.918   5.826 -41.356  1.00  0.00           C  
ATOM   4032  O   PRO B 248     -19.127   6.737 -41.606  1.00  0.00           O  
ATOM   4033  OXT PRO B 248     -20.204   5.034 -42.212  1.00  0.00           O  
ATOM   4034  CB  PRO B 248     -21.265   6.979 -39.570  1.00  0.00           C  
ATOM   4035  CG  PRO B 248     -21.165   7.001 -38.074  1.00  0.00           C  
ATOM   4036  CD  PRO B 248     -19.796   6.499 -37.764  1.00  0.00           C  
ATOM   4037  HA  PRO B 248     -21.208   4.837 -39.937  1.00  0.00           H  
ATOM   4038 1HB  PRO B 248     -20.777   7.848 -40.034  1.00  0.00           H  
ATOM   4039 2HB  PRO B 248     -22.298   6.952 -39.940  1.00  0.00           H  
ATOM   4040 1HG  PRO B 248     -21.334   8.014 -37.705  1.00  0.00           H  
ATOM   4041 2HG  PRO B 248     -21.957   6.374 -37.631  1.00  0.00           H  
ATOM   4042 1HD  PRO B 248     -19.104   7.341 -37.756  1.00  0.00           H  
ATOM   4043 2HD  PRO B 248     -19.856   5.976 -36.804  1.00  0.00           H  
TER                                                                             
score -797.145
silent_score -797.145
time 1
                                    
