# Supplementary material for: Design of protein-binding proteins from the target structure alone
Source: Nature. 2022 Mar 24;605(7910):551–60. doi: 10.1038/s41586-022-04654-9 (PMC9117152; doi:10.1038/s41586-022-04654-9)
Supplement: Supplementary file 4 — Supplementary Data 1 Experimental data and analysis. This file contains all the experimental results and the analysis protocols. [file 41586_2022_4654_MOESM4_ESM.gz › supplemental_files/ngs_analysis/il7ra_grafting_experiment/motif_parents/IL7_bcov_r3_ems_p1-15H-GBL-16H-GABBL-16H_0222_0001_0001_0001_000000016_0001_0001.pdb]

SSBOND     CYS B   61    CYS B   76                                       2.04  
SSBOND     CYS B   93    CYS B  101                                       2.04  
SSBOND     CYS B  127    CYS B  137                                       2.06  
ATOM      1  N   SER A   1       6.580  16.511  16.589  1.00  0.00           N  
ATOM      2  CA  SER A   1       5.454  15.587  16.672  1.00  0.00           C  
ATOM      3  C   SER A   1       5.030  15.111  15.290  1.00  0.00           C  
ATOM      4  O   SER A   1       4.521  15.890  14.483  1.00  0.00           O  
ATOM      5  CB  SER A   1       4.282  16.252  17.368  1.00  0.00           C  
ATOM      6  OG  SER A   1       3.133  15.454  17.289  1.00  0.00           O  
ATOM      7 1H   SER A   1       6.838  16.808  17.508  1.00  0.00           H  
ATOM      8 2H   SER A   1       7.356  16.053  16.156  1.00  0.00           H  
ATOM      9 3H   SER A   1       6.317  17.307  16.043  1.00  0.00           H  
ATOM     10  HA  SER A   1       5.760  14.722  17.262  1.00  0.00           H  
ATOM     11 1HB  SER A   1       4.534  16.429  18.414  1.00  0.00           H  
ATOM     12 2HB  SER A   1       4.089  17.220  16.910  1.00  0.00           H  
ATOM     13  HG  SER A   1       2.496  15.847  17.891  1.00  0.00           H  
ATOM     14  N   PHE A   2       5.243  13.826  15.021  1.00  0.00           N  
ATOM     15  CA  PHE A   2       4.850  13.237  13.747  1.00  0.00           C  
ATOM     16  C   PHE A   2       3.335  13.233  13.584  1.00  0.00           C  
ATOM     17  O   PHE A   2       2.822  13.306  12.469  1.00  0.00           O  
ATOM     18  CB  PHE A   2       5.382  11.807  13.634  1.00  0.00           C  
ATOM     19  CG  PHE A   2       4.579  10.797  14.404  1.00  0.00           C  
ATOM     20  CD1 PHE A   2       3.600  10.044  13.773  1.00  0.00           C  
ATOM     21  CD2 PHE A   2       4.798  10.600  15.758  1.00  0.00           C  
ATOM     22  CE1 PHE A   2       2.859   9.115  14.482  1.00  0.00           C  
ATOM     23  CE2 PHE A   2       4.062   9.673  16.467  1.00  0.00           C  
ATOM     24  CZ  PHE A   2       3.090   8.929  15.827  1.00  0.00           C  
ATOM     25  H   PHE A   2       5.686  13.246  15.717  1.00  0.00           H  
ATOM     26  HA  PHE A   2       5.287  13.828  12.941  1.00  0.00           H  
ATOM     27 1HB  PHE A   2       5.394  11.504  12.587  1.00  0.00           H  
ATOM     28 2HB  PHE A   2       6.409  11.771  13.996  1.00  0.00           H  
ATOM     29  HD1 PHE A   2       3.418  10.191  12.708  1.00  0.00           H  
ATOM     30  HD2 PHE A   2       5.567  11.188  16.265  1.00  0.00           H  
ATOM     31  HE1 PHE A   2       2.093   8.530  13.973  1.00  0.00           H  
ATOM     32  HE2 PHE A   2       4.245   9.527  17.531  1.00  0.00           H  
ATOM     33  HZ  PHE A   2       2.505   8.198  16.384  1.00  0.00           H  
ATOM     34  N   GLU A   3       2.625  13.148  14.704  1.00  0.00           N  
ATOM     35  CA  GLU A   3       1.167  13.159  14.691  1.00  0.00           C  
ATOM     36  C   GLU A   3       0.632  14.518  14.255  1.00  0.00           C  
ATOM     37  O   GLU A   3      -0.400  14.605  13.590  1.00  0.00           O  
ATOM     38  CB  GLU A   3       0.618  12.803  16.074  1.00  0.00           C  
ATOM     39  CG  GLU A   3       0.889  11.369  16.508  1.00  0.00           C  
ATOM     40  CD  GLU A   3       0.171  10.996  17.775  1.00  0.00           C  
ATOM     41  OE1 GLU A   3      -0.557  11.813  18.286  1.00  0.00           O  
ATOM     42  OE2 GLU A   3       0.350   9.891  18.232  1.00  0.00           O  
ATOM     43  H   GLU A   3       3.108  13.070  15.588  1.00  0.00           H  
ATOM     44  HA  GLU A   3       0.822  12.405  13.983  1.00  0.00           H  
ATOM     45 1HB  GLU A   3       1.054  13.466  16.821  1.00  0.00           H  
ATOM     46 2HB  GLU A   3      -0.461  12.958  16.088  1.00  0.00           H  
ATOM     47 1HG  GLU A   3       0.573  10.694  15.713  1.00  0.00           H  
ATOM     48 2HG  GLU A   3       1.961  11.241  16.652  1.00  0.00           H  
ATOM     49  N   GLU A   4       1.341  15.576  14.636  1.00  0.00           N  
ATOM     50  CA  GLU A   4       0.974  16.928  14.235  1.00  0.00           C  
ATOM     51  C   GLU A   4       1.146  17.123  12.734  1.00  0.00           C  
ATOM     52  O   GLU A   4       0.314  17.750  12.079  1.00  0.00           O  
ATOM     53  CB  GLU A   4       1.817  17.956  14.993  1.00  0.00           C  
ATOM     54  CG  GLU A   4       1.451  19.405  14.704  1.00  0.00           C  
ATOM     55  CD  GLU A   4       0.092  19.781  15.226  1.00  0.00           C  
ATOM     56  OE1 GLU A   4      -0.352  19.167  16.167  1.00  0.00           O  
ATOM     57  OE2 GLU A   4      -0.502  20.683  14.685  1.00  0.00           O  
ATOM     58  H   GLU A   4       2.154  15.440  15.219  1.00  0.00           H  
ATOM     59  HA  GLU A   4      -0.074  17.093  14.490  1.00  0.00           H  
ATOM     60 1HB  GLU A   4       1.713  17.792  16.065  1.00  0.00           H  
ATOM     61 2HB  GLU A   4       2.869  17.820  14.741  1.00  0.00           H  
ATOM     62 1HG  GLU A   4       2.196  20.055  15.161  1.00  0.00           H  
ATOM     63 2HG  GLU A   4       1.479  19.568  13.627  1.00  0.00           H  
ATOM     64  N   VAL A   5       2.231  16.579  12.193  1.00  0.00           N  
ATOM     65  CA  VAL A   5       2.477  16.628  10.756  1.00  0.00           C  
ATOM     66  C   VAL A   5       1.407  15.861   9.989  1.00  0.00           C  
ATOM     67  O   VAL A   5       0.920  16.321   8.957  1.00  0.00           O  
ATOM     68  CB  VAL A   5       3.862  16.036  10.431  1.00  0.00           C  
ATOM     69  CG1 VAL A   5       4.041  15.897   8.926  1.00  0.00           C  
ATOM     70  CG2 VAL A   5       4.952  16.913  11.025  1.00  0.00           C  
ATOM     71  H   VAL A   5       2.903  16.122  12.791  1.00  0.00           H  
ATOM     72  HA  VAL A   5       2.458  17.669  10.436  1.00  0.00           H  
ATOM     73  HB  VAL A   5       3.927  15.034  10.856  1.00  0.00           H  
ATOM     74 1HG1 VAL A   5       5.025  15.477   8.715  1.00  0.00           H  
ATOM     75 2HG1 VAL A   5       3.272  15.236   8.528  1.00  0.00           H  
ATOM     76 3HG1 VAL A   5       3.958  16.877   8.458  1.00  0.00           H  
ATOM     77 1HG2 VAL A   5       5.928  16.488  10.792  1.00  0.00           H  
ATOM     78 2HG2 VAL A   5       4.883  17.916  10.604  1.00  0.00           H  
ATOM     79 3HG2 VAL A   5       4.829  16.965  12.107  1.00  0.00           H  
ATOM     80  N   ILE A   6       1.045  14.689  10.499  1.00  0.00           N  
ATOM     81  CA  ILE A   6      -0.003  13.879   9.889  1.00  0.00           C  
ATOM     82  C   ILE A   6      -1.354  14.578   9.959  1.00  0.00           C  
ATOM     83  O   ILE A   6      -2.059  14.687   8.957  1.00  0.00           O  
ATOM     84  CB  ILE A   6      -0.101  12.503  10.574  1.00  0.00           C  
ATOM     85  CG1 ILE A   6       1.142  11.664  10.265  1.00  0.00           C  
ATOM     86  CG2 ILE A   6      -1.361  11.777  10.131  1.00  0.00           C  
ATOM     87  CD1 ILE A   6       1.290  10.445  11.148  1.00  0.00           C  
ATOM     88  H   ILE A   6       1.506  14.352  11.333  1.00  0.00           H  
ATOM     89  HA  ILE A   6       0.252  13.715   8.841  1.00  0.00           H  
ATOM     90  HB  ILE A   6      -0.130  12.636  11.655  1.00  0.00           H  
ATOM     91 1HG1 ILE A   6       1.108  11.332   9.228  1.00  0.00           H  
ATOM     92 2HG1 ILE A   6       2.035  12.278  10.382  1.00  0.00           H  
ATOM     93 1HG2 ILE A   6      -1.414  10.807  10.623  1.00  0.00           H  
ATOM     94 2HG2 ILE A   6      -2.235  12.369  10.400  1.00  0.00           H  
ATOM     95 3HG2 ILE A   6      -1.338  11.635   9.050  1.00  0.00           H  
ATOM     96 1HD1 ILE A   6       2.193   9.902  10.869  1.00  0.00           H  
ATOM     97 2HD1 ILE A   6       1.361  10.757  12.190  1.00  0.00           H  
ATOM     98 3HD1 ILE A   6       0.424   9.797  11.021  1.00  0.00           H  
ATOM     99  N   ARG A   7      -1.707  15.053  11.149  1.00  0.00           N  
ATOM    100  CA  ARG A   7      -3.001  15.689  11.366  1.00  0.00           C  
ATOM    101  C   ARG A   7      -3.186  16.890  10.448  1.00  0.00           C  
ATOM    102  O   ARG A   7      -4.266  17.104   9.900  1.00  0.00           O  
ATOM    103  CB  ARG A   7      -3.142  16.135  12.814  1.00  0.00           C  
ATOM    104  CG  ARG A   7      -4.464  16.806  13.151  1.00  0.00           C  
ATOM    105  CD  ARG A   7      -4.734  16.785  14.611  1.00  0.00           C  
ATOM    106  NE  ARG A   7      -3.728  17.521  15.360  1.00  0.00           N  
ATOM    107  CZ  ARG A   7      -3.624  17.525  16.703  1.00  0.00           C  
ATOM    108  NH1 ARG A   7      -4.470  16.829  17.430  1.00  0.00           N  
ATOM    109  NH2 ARG A   7      -2.672  18.229  17.290  1.00  0.00           N  
ATOM    110  H   ARG A   7      -1.063  14.970  11.922  1.00  0.00           H  
ATOM    111  HA  ARG A   7      -3.785  14.961  11.153  1.00  0.00           H  
ATOM    112 1HB  ARG A   7      -3.032  15.273  13.472  1.00  0.00           H  
ATOM    113 2HB  ARG A   7      -2.344  16.836  13.058  1.00  0.00           H  
ATOM    114 1HG  ARG A   7      -4.439  17.845  12.822  1.00  0.00           H  
ATOM    115 2HG  ARG A   7      -5.276  16.284  12.644  1.00  0.00           H  
ATOM    116 1HD  ARG A   7      -5.705  17.239  14.808  1.00  0.00           H  
ATOM    117 2HD  ARG A   7      -4.737  15.755  14.966  1.00  0.00           H  
ATOM    118  HE  ARG A   7      -3.059  18.068  14.835  1.00  0.00           H  
ATOM    119 1HH1 ARG A   7      -5.198  16.292  16.981  1.00  0.00           H  
ATOM    120 2HH1 ARG A   7      -4.393  16.833  18.436  1.00  0.00           H  
ATOM    121 1HH2 ARG A   7      -2.021  18.764  16.731  1.00  0.00           H  
ATOM    122 2HH2 ARG A   7      -2.594  18.232  18.296  1.00  0.00           H  
ATOM    123  N   ARG A   8      -2.123  17.671  10.285  1.00  0.00           N  
ATOM    124  CA  ARG A   8      -2.139  18.804   9.365  1.00  0.00           C  
ATOM    125  C   ARG A   8      -2.348  18.344   7.929  1.00  0.00           C  
ATOM    126  O   ARG A   8      -3.150  18.920   7.193  1.00  0.00           O  
ATOM    127  CB  ARG A   8      -0.839  19.588   9.458  1.00  0.00           C  
ATOM    128  CG  ARG A   8      -0.789  20.847   8.605  1.00  0.00           C  
ATOM    129  CD  ARG A   8       0.476  21.598   8.810  1.00  0.00           C  
ATOM    130  NE  ARG A   8       1.631  20.859   8.326  1.00  0.00           N  
ATOM    131  CZ  ARG A   8       2.593  20.341   9.115  1.00  0.00           C  
ATOM    132  NH1 ARG A   8       2.524  20.490  10.419  1.00  0.00           N  
ATOM    133  NH2 ARG A   8       3.605  19.684   8.577  1.00  0.00           N  
ATOM    134  H   ARG A   8      -1.284  17.478  10.811  1.00  0.00           H  
ATOM    135  HA  ARG A   8      -2.960  19.465   9.644  1.00  0.00           H  
ATOM    136 1HB  ARG A   8      -0.665  19.884  10.491  1.00  0.00           H  
ATOM    137 2HB  ARG A   8      -0.007  18.952   9.155  1.00  0.00           H  
ATOM    138 1HG  ARG A   8      -0.860  20.575   7.552  1.00  0.00           H  
ATOM    139 2HG  ARG A   8      -1.622  21.499   8.869  1.00  0.00           H  
ATOM    140 1HD  ARG A   8       0.428  22.545   8.272  1.00  0.00           H  
ATOM    141 2HD  ARG A   8       0.616  21.792   9.872  1.00  0.00           H  
ATOM    142  HE  ARG A   8       1.718  20.724   7.328  1.00  0.00           H  
ATOM    143 1HH1 ARG A   8       1.751  20.993  10.830  1.00  0.00           H  
ATOM    144 2HH1 ARG A   8       3.245  20.102  11.010  1.00  0.00           H  
ATOM    145 1HH2 ARG A   8       3.658  19.569   7.574  1.00  0.00           H  
ATOM    146 2HH2 ARG A   8       4.326  19.296   9.168  1.00  0.00           H  
ATOM    147  N   ALA A   9      -1.625  17.301   7.535  1.00  0.00           N  
ATOM    148  CA  ALA A   9      -1.738  16.754   6.189  1.00  0.00           C  
ATOM    149  C   ALA A   9      -3.143  16.225   5.926  1.00  0.00           C  
ATOM    150  O   ALA A   9      -3.664  16.348   4.818  1.00  0.00           O  
ATOM    151  CB  ALA A   9      -0.711  15.650   5.976  1.00  0.00           C  
ATOM    152  H   ALA A   9      -0.979  16.876   8.186  1.00  0.00           H  
ATOM    153  HA  ALA A   9      -1.523  17.547   5.472  1.00  0.00           H  
ATOM    154 1HB  ALA A   9      -0.807  15.252   4.966  1.00  0.00           H  
ATOM    155 2HB  ALA A   9       0.292  16.057   6.111  1.00  0.00           H  
ATOM    156 3HB  ALA A   9      -0.878  14.854   6.698  1.00  0.00           H  
ATOM    157  N   ILE A  10      -3.749  15.639   6.952  1.00  0.00           N  
ATOM    158  CA  ILE A  10      -5.102  15.103   6.836  1.00  0.00           C  
ATOM    159  C   ILE A  10      -6.114  16.214   6.585  1.00  0.00           C  
ATOM    160  O   ILE A  10      -6.955  16.111   5.692  1.00  0.00           O  
ATOM    161  CB  ILE A  10      -5.496  14.326   8.106  1.00  0.00           C  
ATOM    162  CG1 ILE A  10      -4.688  13.030   8.210  1.00  0.00           C  
ATOM    163  CG2 ILE A  10      -6.987  14.029   8.106  1.00  0.00           C  
ATOM    164  CD1 ILE A  10      -4.819  12.334   9.546  1.00  0.00           C  
ATOM    165  H   ILE A  10      -3.264  15.561   7.833  1.00  0.00           H  
ATOM    166  HA  ILE A  10      -5.129  14.409   5.997  1.00  0.00           H  
ATOM    167  HB  ILE A  10      -5.253  14.920   8.986  1.00  0.00           H  
ATOM    168 1HG1 ILE A  10      -5.009  12.338   7.432  1.00  0.00           H  
ATOM    169 2HG1 ILE A  10      -3.633  13.244   8.040  1.00  0.00           H  
ATOM    170 1HG2 ILE A  10      -7.248  13.479   9.010  1.00  0.00           H  
ATOM    171 2HG2 ILE A  10      -7.544  14.965   8.077  1.00  0.00           H  
ATOM    172 3HG2 ILE A  10      -7.239  13.430   7.231  1.00  0.00           H  
ATOM    173 1HD1 ILE A  10      -4.218  11.425   9.543  1.00  0.00           H  
ATOM    174 2HD1 ILE A  10      -4.469  12.998  10.337  1.00  0.00           H  
ATOM    175 3HD1 ILE A  10      -5.863  12.078   9.722  1.00  0.00           H  
ATOM    176  N   LYS A  11      -6.028  17.277   7.379  1.00  0.00           N  
ATOM    177  CA  LYS A  11      -6.915  18.423   7.223  1.00  0.00           C  
ATOM    178  C   LYS A  11      -6.863  18.970   5.801  1.00  0.00           C  
ATOM    179  O   LYS A  11      -7.892  19.324   5.223  1.00  0.00           O  
ATOM    180  CB  LYS A  11      -6.552  19.522   8.223  1.00  0.00           C  
ATOM    181  CG  LYS A  11      -6.945  19.217   9.663  1.00  0.00           C  
ATOM    182  CD  LYS A  11      -6.541  20.348  10.597  1.00  0.00           C  
ATOM    183  CE  LYS A  11      -6.965  20.061  12.030  1.00  0.00           C  
ATOM    184  NZ  LYS A  11      -6.563  21.153  12.958  1.00  0.00           N  
ATOM    185  H   LYS A  11      -5.331  17.291   8.108  1.00  0.00           H  
ATOM    186  HA  LYS A  11      -7.936  18.103   7.435  1.00  0.00           H  
ATOM    187 1HB  LYS A  11      -5.476  19.694   8.199  1.00  0.00           H  
ATOM    188 2HB  LYS A  11      -7.039  20.453   7.934  1.00  0.00           H  
ATOM    189 1HG  LYS A  11      -8.024  19.075   9.723  1.00  0.00           H  
ATOM    190 2HG  LYS A  11      -6.456  18.298   9.986  1.00  0.00           H  
ATOM    191 1HD  LYS A  11      -5.458  20.477  10.566  1.00  0.00           H  
ATOM    192 2HD  LYS A  11      -7.010  21.276  10.268  1.00  0.00           H  
ATOM    193 1HE  LYS A  11      -8.047  19.945  12.072  1.00  0.00           H  
ATOM    194 2HE  LYS A  11      -6.508  19.130  12.365  1.00  0.00           H  
ATOM    195 1HZ  LYS A  11      -6.861  20.925  13.896  1.00  0.00           H  
ATOM    196 2HZ  LYS A  11      -5.558  21.257  12.941  1.00  0.00           H  
ATOM    197 3HZ  LYS A  11      -6.996  22.018  12.669  1.00  0.00           H  
ATOM    198  N   LEU A  12      -5.661  19.039   5.241  1.00  0.00           N  
ATOM    199  CA  LEU A  12      -5.481  19.467   3.860  1.00  0.00           C  
ATOM    200  C   LEU A  12      -6.115  18.478   2.890  1.00  0.00           C  
ATOM    201  O   LEU A  12      -6.825  18.872   1.965  1.00  0.00           O  
ATOM    202  CB  LEU A  12      -3.988  19.619   3.543  1.00  0.00           C  
ATOM    203  CG  LEU A  12      -3.650  19.990   2.094  1.00  0.00           C  
ATOM    204  CD1 LEU A  12      -4.298  21.324   1.747  1.00  0.00           C  
ATOM    205  CD2 LEU A  12      -2.140  20.055   1.925  1.00  0.00           C  
ATOM    206  H   LEU A  12      -4.848  18.787   5.788  1.00  0.00           H  
ATOM    207  HA  LEU A  12      -5.962  20.438   3.734  1.00  0.00           H  
ATOM    208 1HB  LEU A  12      -3.573  20.391   4.189  1.00  0.00           H  
ATOM    209 2HB  LEU A  12      -3.487  18.677   3.770  1.00  0.00           H  
ATOM    210  HG  LEU A  12      -4.059  19.236   1.420  1.00  0.00           H  
ATOM    211 1HD1 LEU A  12      -4.058  21.588   0.717  1.00  0.00           H  
ATOM    212 2HD1 LEU A  12      -5.379  21.243   1.857  1.00  0.00           H  
ATOM    213 3HD1 LEU A  12      -3.921  22.096   2.416  1.00  0.00           H  
ATOM    214 1HD2 LEU A  12      -1.900  20.318   0.894  1.00  0.00           H  
ATOM    215 2HD2 LEU A  12      -1.731  20.810   2.597  1.00  0.00           H  
ATOM    216 3HD2 LEU A  12      -1.705  19.084   2.162  1.00  0.00           H  
ATOM    217  N   ALA A  13      -5.854  17.194   3.107  1.00  0.00           N  
ATOM    218  CA  ALA A  13      -6.388  16.149   2.244  1.00  0.00           C  
ATOM    219  C   ALA A  13      -7.912  16.143   2.262  1.00  0.00           C  
ATOM    220  O   ALA A  13      -8.555  15.959   1.228  1.00  0.00           O  
ATOM    221  CB  ALA A  13      -5.849  14.788   2.665  1.00  0.00           C  
ATOM    222  H   ALA A  13      -5.270  16.936   3.889  1.00  0.00           H  
ATOM    223  HA  ALA A  13      -6.052  16.336   1.223  1.00  0.00           H  
ATOM    224 1HB  ALA A  13      -6.258  14.016   2.011  1.00  0.00           H  
ATOM    225 2HB  ALA A  13      -4.762  14.788   2.590  1.00  0.00           H  
ATOM    226 3HB  ALA A  13      -6.143  14.583   3.693  1.00  0.00           H  
ATOM    227  N   GLU A  14      -8.485  16.345   3.444  1.00  0.00           N  
ATOM    228  CA  GLU A  14      -9.932  16.311   3.608  1.00  0.00           C  
ATOM    229  C   GLU A  14     -10.593  17.489   2.905  1.00  0.00           C  
ATOM    230  O   GLU A  14     -11.641  17.341   2.276  1.00  0.00           O  
ATOM    231  CB  GLU A  14     -10.301  16.318   5.093  1.00  0.00           C  
ATOM    232  CG  GLU A  14     -10.018  15.009   5.817  1.00  0.00           C  
ATOM    233  CD  GLU A  14     -10.291  15.087   7.294  1.00  0.00           C  
ATOM    234  OE1 GLU A  14     -10.540  16.165   7.777  1.00  0.00           O  
ATOM    235  OE2 GLU A  14     -10.250  14.066   7.939  1.00  0.00           O  
ATOM    236  H   GLU A  14      -7.902  16.525   4.248  1.00  0.00           H  
ATOM    237  HA  GLU A  14     -10.311  15.386   3.171  1.00  0.00           H  
ATOM    238 1HB  GLU A  14      -9.748  17.108   5.602  1.00  0.00           H  
ATOM    239 2HB  GLU A  14     -11.363  16.538   5.203  1.00  0.00           H  
ATOM    240 1HG  GLU A  14     -10.640  14.225   5.385  1.00  0.00           H  
ATOM    241 2HG  GLU A  14      -8.976  14.737   5.659  1.00  0.00           H  
ATOM    242  N   LYS A  15      -9.976  18.661   3.018  1.00  0.00           N  
ATOM    243  CA  LYS A  15     -10.480  19.858   2.353  1.00  0.00           C  
ATOM    244  C   LYS A  15     -10.351  19.744   0.840  1.00  0.00           C  
ATOM    245  O   LYS A  15     -11.233  20.177   0.098  1.00  0.00           O  
ATOM    246  CB  LYS A  15      -9.739  21.100   2.851  1.00  0.00           C  
ATOM    247  CG  LYS A  15     -10.093  21.516   4.273  1.00  0.00           C  
ATOM    248  CD  LYS A  15      -9.293  22.734   4.708  1.00  0.00           C  
ATOM    249  CE  LYS A  15      -9.642  23.148   6.130  1.00  0.00           C  
ATOM    250  NZ  LYS A  15      -8.855  24.330   6.575  1.00  0.00           N  
ATOM    251  H   LYS A  15      -9.137  18.724   3.576  1.00  0.00           H  
ATOM    252  HA  LYS A  15     -11.533  19.978   2.607  1.00  0.00           H  
ATOM    253 1HB  LYS A  15      -8.664  20.921   2.814  1.00  0.00           H  
ATOM    254 2HB  LYS A  15      -9.954  21.941   2.193  1.00  0.00           H  
ATOM    255 1HG  LYS A  15     -11.157  21.752   4.328  1.00  0.00           H  
ATOM    256 2HG  LYS A  15      -9.886  20.693   4.955  1.00  0.00           H  
ATOM    257 1HD  LYS A  15      -8.227  22.507   4.656  1.00  0.00           H  
ATOM    258 2HD  LYS A  15      -9.502  23.566   4.036  1.00  0.00           H  
ATOM    259 1HE  LYS A  15     -10.702  23.389   6.189  1.00  0.00           H  
ATOM    260 2HE  LYS A  15      -9.442  22.319   6.809  1.00  0.00           H  
ATOM    261 1HZ  LYS A  15      -9.115  24.572   7.520  1.00  0.00           H  
ATOM    262 2HZ  LYS A  15      -7.869  24.111   6.542  1.00  0.00           H  
ATOM    263 3HZ  LYS A  15      -9.046  25.111   5.964  1.00  0.00           H  
ATOM    264  N   LYS A  16      -9.248  19.158   0.387  1.00  0.00           N  
ATOM    265  CA  LYS A  16      -9.015  18.961  -1.039  1.00  0.00           C  
ATOM    266  C   LYS A  16      -9.918  17.869  -1.598  1.00  0.00           C  
ATOM    267  O   LYS A  16     -10.377  17.954  -2.737  1.00  0.00           O  
ATOM    268  CB  LYS A  16      -7.547  18.616  -1.299  1.00  0.00           C  
ATOM    269  CG  LYS A  16      -7.160  18.587  -2.772  1.00  0.00           C  
ATOM    270  CD  LYS A  16      -5.665  18.367  -2.946  1.00  0.00           C  
ATOM    271  CE  LYS A  16      -5.244  18.536  -4.398  1.00  0.00           C  
ATOM    272  NZ  LYS A  16      -3.792  18.274  -4.592  1.00  0.00           N  
ATOM    273  H   LYS A  16      -8.553  18.840   1.047  1.00  0.00           H  
ATOM    274  HA  LYS A  16      -9.232  19.894  -1.558  1.00  0.00           H  
ATOM    275 1HB  LYS A  16      -6.908  19.344  -0.800  1.00  0.00           H  
ATOM    276 2HB  LYS A  16      -7.323  17.637  -0.875  1.00  0.00           H  
ATOM    277 1HG  LYS A  16      -7.698  17.782  -3.274  1.00  0.00           H  
ATOM    278 2HG  LYS A  16      -7.436  19.531  -3.239  1.00  0.00           H  
ATOM    279 1HD  LYS A  16      -5.117  19.083  -2.332  1.00  0.00           H  
ATOM    280 2HD  LYS A  16      -5.404  17.361  -2.617  1.00  0.00           H  
ATOM    281 1HE  LYS A  16      -5.812  17.849  -5.023  1.00  0.00           H  
ATOM    282 2HE  LYS A  16      -5.463  19.553  -4.724  1.00  0.00           H  
ATOM    283 1HZ  LYS A  16      -3.554  18.397  -5.566  1.00  0.00           H  
ATOM    284 2HZ  LYS A  16      -3.255  18.920  -4.030  1.00  0.00           H  
ATOM    285 3HZ  LYS A  16      -3.581  17.327  -4.311  1.00  0.00           H  
ATOM    286  N   GLY A  17     -10.168  16.843  -0.793  1.00  0.00           N  
ATOM    287  CA  GLY A  17     -10.985  15.714  -1.220  1.00  0.00           C  
ATOM    288  C   GLY A  17     -10.118  14.533  -1.636  1.00  0.00           C  
ATOM    289  O   GLY A  17     -10.560  13.657  -2.381  1.00  0.00           O  
ATOM    290  H   GLY A  17      -9.782  16.846   0.141  1.00  0.00           H  
ATOM    291 1HA  GLY A  17     -11.646  15.416  -0.406  1.00  0.00           H  
ATOM    292 2HA  GLY A  17     -11.618  16.017  -2.053  1.00  0.00           H  
ATOM    293  N   ASP A  18      -8.881  14.514  -1.151  1.00  0.00           N  
ATOM    294  CA  ASP A  18      -7.936  13.463  -1.508  1.00  0.00           C  
ATOM    295  C   ASP A  18      -8.117  12.235  -0.625  1.00  0.00           C  
ATOM    296  O   ASP A  18      -7.444  12.085   0.395  1.00  0.00           O  
ATOM    297  CB  ASP A  18      -6.497  13.974  -1.392  1.00  0.00           C  
ATOM    298  CG  ASP A  18      -5.472  12.983  -1.925  1.00  0.00           C  
ATOM    299  OD1 ASP A  18      -5.779  11.816  -1.987  1.00  0.00           O  
ATOM    300  OD2 ASP A  18      -4.391  13.402  -2.264  1.00  0.00           O  
ATOM    301  H   ASP A  18      -8.589  15.246  -0.519  1.00  0.00           H  
ATOM    302  HA  ASP A  18      -8.111  13.176  -2.545  1.00  0.00           H  
ATOM    303 1HB  ASP A  18      -6.398  14.909  -1.943  1.00  0.00           H  
ATOM    304 2HB  ASP A  18      -6.269  14.184  -0.347  1.00  0.00           H  
ATOM    305  N   GLU A  19      -9.031  11.357  -1.024  1.00  0.00           N  
ATOM    306  CA  GLU A  19      -9.397  10.206  -0.205  1.00  0.00           C  
ATOM    307  C   GLU A  19      -8.184   9.336   0.096  1.00  0.00           C  
ATOM    308  O   GLU A  19      -8.031   8.830   1.207  1.00  0.00           O  
ATOM    309  CB  GLU A  19     -10.472   9.373  -0.906  1.00  0.00           C  
ATOM    310  CG  GLU A  19     -10.970   8.182  -0.099  1.00  0.00           C  
ATOM    311  CD  GLU A  19     -12.032   7.394  -0.814  1.00  0.00           C  
ATOM    312  OE1 GLU A  19     -12.354   7.738  -1.925  1.00  0.00           O  
ATOM    313  OE2 GLU A  19     -12.523   6.446  -0.247  1.00  0.00           O  
ATOM    314  H   GLU A  19      -9.485  11.488  -1.916  1.00  0.00           H  
ATOM    315  HA  GLU A  19      -9.811  10.571   0.736  1.00  0.00           H  
ATOM    316 1HB  GLU A  19     -11.331  10.005  -1.134  1.00  0.00           H  
ATOM    317 2HB  GLU A  19     -10.082   8.997  -1.852  1.00  0.00           H  
ATOM    318 1HG  GLU A  19     -10.128   7.524   0.115  1.00  0.00           H  
ATOM    319 2HG  GLU A  19     -11.366   8.540   0.850  1.00  0.00           H  
ATOM    320  N   LEU A  20      -7.322   9.168  -0.899  1.00  0.00           N  
ATOM    321  CA  LEU A  20      -6.152   8.307  -0.763  1.00  0.00           C  
ATOM    322  C   LEU A  20      -5.200   8.836   0.303  1.00  0.00           C  
ATOM    323  O   LEU A  20      -4.727   8.084   1.156  1.00  0.00           O  
ATOM    324  CB  LEU A  20      -5.416   8.197  -2.104  1.00  0.00           C  
ATOM    325  CG  LEU A  20      -4.077   7.448  -2.069  1.00  0.00           C  
ATOM    326  CD1 LEU A  20      -4.300   6.034  -1.549  1.00  0.00           C  
ATOM    327  CD2 LEU A  20      -3.469   7.428  -3.464  1.00  0.00           C  
ATOM    328  H   LEU A  20      -7.479   9.647  -1.774  1.00  0.00           H  
ATOM    329  HA  LEU A  20      -6.487   7.313  -0.470  1.00  0.00           H  
ATOM    330 1HB  LEU A  20      -6.063   7.685  -2.814  1.00  0.00           H  
ATOM    331 2HB  LEU A  20      -5.223   9.202  -2.479  1.00  0.00           H  
ATOM    332  HG  LEU A  20      -3.396   7.952  -1.383  1.00  0.00           H  
ATOM    333 1HD1 LEU A  20      -3.348   5.502  -1.524  1.00  0.00           H  
ATOM    334 2HD1 LEU A  20      -4.717   6.078  -0.543  1.00  0.00           H  
ATOM    335 3HD1 LEU A  20      -4.991   5.509  -2.207  1.00  0.00           H  
ATOM    336 1HD2 LEU A  20      -2.518   6.897  -3.438  1.00  0.00           H  
ATOM    337 2HD2 LEU A  20      -4.149   6.923  -4.150  1.00  0.00           H  
ATOM    338 3HD2 LEU A  20      -3.305   8.451  -3.803  1.00  0.00           H  
ATOM    339  N   ALA A  21      -4.923  10.135   0.249  1.00  0.00           N  
ATOM    340  CA  ALA A  21      -4.036  10.769   1.217  1.00  0.00           C  
ATOM    341  C   ALA A  21      -4.558  10.597   2.637  1.00  0.00           C  
ATOM    342  O   ALA A  21      -3.789  10.344   3.565  1.00  0.00           O  
ATOM    343  CB  ALA A  21      -3.866  12.247   0.891  1.00  0.00           C  
ATOM    344  H   ALA A  21      -5.336  10.696  -0.482  1.00  0.00           H  
ATOM    345  HA  ALA A  21      -3.055  10.300   1.147  1.00  0.00           H  
ATOM    346 1HB  ALA A  21      -3.202  12.706   1.623  1.00  0.00           H  
ATOM    347 2HB  ALA A  21      -3.439  12.352  -0.105  1.00  0.00           H  
ATOM    348 3HB  ALA A  21      -4.837  12.740   0.921  1.00  0.00           H  
ATOM    349  N   VAL A  22      -5.869  10.738   2.801  1.00  0.00           N  
ATOM    350  CA  VAL A  22      -6.499  10.581   4.107  1.00  0.00           C  
ATOM    351  C   VAL A  22      -6.345   9.158   4.625  1.00  0.00           C  
ATOM    352  O   VAL A  22      -6.012   8.944   5.792  1.00  0.00           O  
ATOM    353  CB  VAL A  22      -7.996  10.934   4.025  1.00  0.00           C  
ATOM    354  CG1 VAL A  22      -8.697  10.591   5.331  1.00  0.00           C  
ATOM    355  CG2 VAL A  22      -8.163  12.409   3.694  1.00  0.00           C  
ATOM    356  H   VAL A  22      -6.445  10.957   2.002  1.00  0.00           H  
ATOM    357  HA  VAL A  22      -6.018  11.262   4.809  1.00  0.00           H  
ATOM    358  HB  VAL A  22      -8.459  10.331   3.243  1.00  0.00           H  
ATOM    359 1HG1 VAL A  22      -9.754  10.846   5.255  1.00  0.00           H  
ATOM    360 2HG1 VAL A  22      -8.595   9.524   5.529  1.00  0.00           H  
ATOM    361 3HG1 VAL A  22      -8.245  11.157   6.145  1.00  0.00           H  
ATOM    362 1HG2 VAL A  22      -9.223  12.651   3.637  1.00  0.00           H  
ATOM    363 2HG2 VAL A  22      -7.694  13.011   4.473  1.00  0.00           H  
ATOM    364 3HG2 VAL A  22      -7.689  12.623   2.736  1.00  0.00           H  
ATOM    365  N   TYR A  23      -6.590   8.185   3.755  1.00  0.00           N  
ATOM    366  CA  TYR A  23      -6.424   6.779   4.105  1.00  0.00           C  
ATOM    367  C   TYR A  23      -4.996   6.485   4.543  1.00  0.00           C  
ATOM    368  O   TYR A  23      -4.768   5.884   5.591  1.00  0.00           O  
ATOM    369  CB  TYR A  23      -6.812   5.883   2.927  1.00  0.00           C  
ATOM    370  CG  TYR A  23      -6.503   4.419   3.146  1.00  0.00           C  
ATOM    371  CD1 TYR A  23      -7.308   3.657   3.980  1.00  0.00           C  
ATOM    372  CD2 TYR A  23      -5.415   3.837   2.512  1.00  0.00           C  
ATOM    373  CE1 TYR A  23      -7.026   2.320   4.180  1.00  0.00           C  
ATOM    374  CE2 TYR A  23      -5.133   2.500   2.712  1.00  0.00           C  
ATOM    375  CZ  TYR A  23      -5.934   1.742   3.542  1.00  0.00           C  
ATOM    376  OH  TYR A  23      -5.653   0.410   3.741  1.00  0.00           O  
ATOM    377  H   TYR A  23      -6.899   8.427   2.823  1.00  0.00           H  
ATOM    378  HA  TYR A  23      -7.097   6.549   4.931  1.00  0.00           H  
ATOM    379 1HB  TYR A  23      -7.881   5.980   2.732  1.00  0.00           H  
ATOM    380 2HB  TYR A  23      -6.285   6.212   2.032  1.00  0.00           H  
ATOM    381  HD1 TYR A  23      -8.163   4.115   4.479  1.00  0.00           H  
ATOM    382  HD2 TYR A  23      -4.782   4.436   1.857  1.00  0.00           H  
ATOM    383  HE1 TYR A  23      -7.658   1.722   4.836  1.00  0.00           H  
ATOM    384  HE2 TYR A  23      -4.277   2.043   2.214  1.00  0.00           H  
ATOM    385  HH  TYR A  23      -4.884   0.165   3.221  1.00  0.00           H  
ATOM    386  N   LEU A  24      -4.034   6.918   3.734  1.00  0.00           N  
ATOM    387  CA  LEU A  24      -2.628   6.639   4.000  1.00  0.00           C  
ATOM    388  C   LEU A  24      -2.168   7.311   5.287  1.00  0.00           C  
ATOM    389  O   LEU A  24      -1.458   6.706   6.093  1.00  0.00           O  
ATOM    390  CB  LEU A  24      -1.762   7.118   2.828  1.00  0.00           C  
ATOM    391  CG  LEU A  24      -1.986   6.392   1.495  1.00  0.00           C  
ATOM    392  CD1 LEU A  24      -1.253   7.132   0.384  1.00  0.00           C  
ATOM    393  CD2 LEU A  24      -1.498   4.956   1.610  1.00  0.00           C  
ATOM    394  H   LEU A  24      -4.283   7.450   2.913  1.00  0.00           H  
ATOM    395  HA  LEU A  24      -2.501   5.561   4.102  1.00  0.00           H  
ATOM    396 1HB  LEU A  24      -1.953   8.177   2.664  1.00  0.00           H  
ATOM    397 2HB  LEU A  24      -0.713   6.997   3.098  1.00  0.00           H  
ATOM    398  HG  LEU A  24      -3.049   6.396   1.253  1.00  0.00           H  
ATOM    399 1HD1 LEU A  24      -1.413   6.617  -0.564  1.00  0.00           H  
ATOM    400 2HD1 LEU A  24      -1.636   8.150   0.311  1.00  0.00           H  
ATOM    401 3HD1 LEU A  24      -0.187   7.159   0.606  1.00  0.00           H  
ATOM    402 1HD2 LEU A  24      -1.658   4.440   0.662  1.00  0.00           H  
ATOM    403 2HD2 LEU A  24      -0.435   4.951   1.850  1.00  0.00           H  
ATOM    404 3HD2 LEU A  24      -2.051   4.446   2.399  1.00  0.00           H  
ATOM    405  N   LEU A  25      -2.575   8.560   5.477  1.00  0.00           N  
ATOM    406  CA  LEU A  25      -2.133   9.345   6.621  1.00  0.00           C  
ATOM    407  C   LEU A  25      -2.638   8.748   7.928  1.00  0.00           C  
ATOM    408  O   LEU A  25      -1.902   8.663   8.910  1.00  0.00           O  
ATOM    409  CB  LEU A  25      -2.622  10.794   6.491  1.00  0.00           C  
ATOM    410  CG  LEU A  25      -1.890  11.653   5.451  1.00  0.00           C  
ATOM    411  CD1 LEU A  25      -2.722  12.888   5.136  1.00  0.00           C  
ATOM    412  CD2 LEU A  25      -0.520  12.038   5.985  1.00  0.00           C  
ATOM    413  H   LEU A  25      -3.208   8.977   4.808  1.00  0.00           H  
ATOM    414  HA  LEU A  25      -1.042   9.350   6.639  1.00  0.00           H  
ATOM    415 1HB  LEU A  25      -3.677  10.781   6.228  1.00  0.00           H  
ATOM    416 2HB  LEU A  25      -2.517  11.286   7.459  1.00  0.00           H  
ATOM    417  HG  LEU A  25      -1.774  11.083   4.527  1.00  0.00           H  
ATOM    418 1HD1 LEU A  25      -2.202  13.496   4.396  1.00  0.00           H  
ATOM    419 2HD1 LEU A  25      -3.689  12.583   4.737  1.00  0.00           H  
ATOM    420 3HD1 LEU A  25      -2.870  13.468   6.045  1.00  0.00           H  
ATOM    421 1HD2 LEU A  25       0.001  12.646   5.244  1.00  0.00           H  
ATOM    422 2HD2 LEU A  25      -0.633  12.607   6.906  1.00  0.00           H  
ATOM    423 3HD2 LEU A  25       0.062  11.136   6.184  1.00  0.00           H  
ATOM    424  N   ARG A  26      -3.902   8.335   7.933  1.00  0.00           N  
ATOM    425  CA  ARG A  26      -4.497   7.707   9.107  1.00  0.00           C  
ATOM    426  C   ARG A  26      -3.857   6.356   9.393  1.00  0.00           C  
ATOM    427  O   ARG A  26      -3.627   6.000  10.548  1.00  0.00           O  
ATOM    428  CB  ARG A  26      -5.995   7.525   8.914  1.00  0.00           C  
ATOM    429  CG  ARG A  26      -6.804   8.813   8.929  1.00  0.00           C  
ATOM    430  CD  ARG A  26      -8.242   8.561   8.659  1.00  0.00           C  
ATOM    431  NE  ARG A  26      -8.996   9.799   8.538  1.00  0.00           N  
ATOM    432  CZ  ARG A  26     -10.306   9.870   8.234  1.00  0.00           C  
ATOM    433  NH1 ARG A  26     -10.993   8.769   8.023  1.00  0.00           N  
ATOM    434  NH2 ARG A  26     -10.902  11.047   8.147  1.00  0.00           N  
ATOM    435  H   ARG A  26      -4.464   8.458   7.104  1.00  0.00           H  
ATOM    436  HA  ARG A  26      -4.338   8.360   9.966  1.00  0.00           H  
ATOM    437 1HB  ARG A  26      -6.182   7.029   7.963  1.00  0.00           H  
ATOM    438 2HB  ARG A  26      -6.388   6.881   9.701  1.00  0.00           H  
ATOM    439 1HG  ARG A  26      -6.716   9.287   9.907  1.00  0.00           H  
ATOM    440 2HG  ARG A  26      -6.424   9.489   8.162  1.00  0.00           H  
ATOM    441 1HD  ARG A  26      -8.346   8.007   7.727  1.00  0.00           H  
ATOM    442 2HD  ARG A  26      -8.669   7.981   9.476  1.00  0.00           H  
ATOM    443  HE  ARG A  26      -8.502  10.668   8.694  1.00  0.00           H  
ATOM    444 1HH1 ARG A  26     -10.538   7.870   8.089  1.00  0.00           H  
ATOM    445 2HH1 ARG A  26     -11.975   8.823   7.794  1.00  0.00           H  
ATOM    446 1HH2 ARG A  26     -10.374  11.894   8.310  1.00  0.00           H  
ATOM    447 2HH2 ARG A  26     -11.883  11.100   7.919  1.00  0.00           H  
ATOM    448  N   TYR A  27      -3.573   5.606   8.334  1.00  0.00           N  
ATOM    449  CA  TYR A  27      -2.862   4.339   8.462  1.00  0.00           C  
ATOM    450  C   TYR A  27      -1.500   4.536   9.116  1.00  0.00           C  
ATOM    451  O   TYR A  27      -1.135   3.812  10.043  1.00  0.00           O  
ATOM    452  CB  TYR A  27      -2.702   3.674   7.093  1.00  0.00           C  
ATOM    453  CG  TYR A  27      -1.766   2.485   7.097  1.00  0.00           C  
ATOM    454  CD1 TYR A  27      -2.183   1.276   7.634  1.00  0.00           C  
ATOM    455  CD2 TYR A  27      -0.492   2.605   6.563  1.00  0.00           C  
ATOM    456  CE1 TYR A  27      -1.328   0.191   7.637  1.00  0.00           C  
ATOM    457  CE2 TYR A  27       0.363   1.519   6.567  1.00  0.00           C  
ATOM    458  CZ  TYR A  27      -0.052   0.316   7.101  1.00  0.00           C  
ATOM    459  OH  TYR A  27       0.800  -0.765   7.105  1.00  0.00           O  
ATOM    460  H   TYR A  27      -3.858   5.919   7.418  1.00  0.00           H  
ATOM    461  HA  TYR A  27      -3.456   3.668   9.085  1.00  0.00           H  
ATOM    462 1HB  TYR A  27      -3.677   3.339   6.735  1.00  0.00           H  
ATOM    463 2HB  TYR A  27      -2.323   4.402   6.376  1.00  0.00           H  
ATOM    464  HD1 TYR A  27      -3.185   1.182   8.053  1.00  0.00           H  
ATOM    465  HD2 TYR A  27      -0.164   3.555   6.142  1.00  0.00           H  
ATOM    466  HE1 TYR A  27      -1.655  -0.759   8.060  1.00  0.00           H  
ATOM    467  HE2 TYR A  27       1.365   1.613   6.148  1.00  0.00           H  
ATOM    468  HH  TYR A  27       1.624  -0.523   6.676  1.00  0.00           H  
ATOM    469  N   ILE A  28      -0.752   5.520   8.630  1.00  0.00           N  
ATOM    470  CA  ILE A  28       0.592   5.780   9.128  1.00  0.00           C  
ATOM    471  C   ILE A  28       0.575   6.104  10.617  1.00  0.00           C  
ATOM    472  O   ILE A  28       1.380   5.581  11.386  1.00  0.00           O  
ATOM    473  CB  ILE A  28       1.248   6.940   8.356  1.00  0.00           C  
ATOM    474  CG1 ILE A  28       1.547   6.520   6.914  1.00  0.00           C  
ATOM    475  CG2 ILE A  28       2.520   7.392   9.056  1.00  0.00           C  
ATOM    476  CD1 ILE A  28       1.821   7.680   5.985  1.00  0.00           C  
ATOM    477  H   ILE A  28      -1.125   6.103   7.894  1.00  0.00           H  
ATOM    478  HA  ILE A  28       1.199   4.886   8.974  1.00  0.00           H  
ATOM    479  HB  ILE A  28       0.556   7.779   8.303  1.00  0.00           H  
ATOM    480 1HG1 ILE A  28       2.413   5.859   6.900  1.00  0.00           H  
ATOM    481 2HG1 ILE A  28       0.701   5.958   6.516  1.00  0.00           H  
ATOM    482 1HG2 ILE A  28       2.971   8.211   8.497  1.00  0.00           H  
ATOM    483 2HG2 ILE A  28       2.280   7.729  10.064  1.00  0.00           H  
ATOM    484 3HG2 ILE A  28       3.222   6.560   9.110  1.00  0.00           H  
ATOM    485 1HD1 ILE A  28       2.023   7.303   4.982  1.00  0.00           H  
ATOM    486 2HD1 ILE A  28       0.951   8.337   5.957  1.00  0.00           H  
ATOM    487 3HD1 ILE A  28       2.685   8.237   6.343  1.00  0.00           H  
ATOM    488  N   LEU A  29      -0.350   6.971  11.018  1.00  0.00           N  
ATOM    489  CA  LEU A  29      -0.471   7.370  12.414  1.00  0.00           C  
ATOM    490  C   LEU A  29      -0.749   6.168  13.308  1.00  0.00           C  
ATOM    491  O   LEU A  29      -0.098   5.983  14.336  1.00  0.00           O  
ATOM    492  CB  LEU A  29      -1.593   8.405  12.572  1.00  0.00           C  
ATOM    493  CG  LEU A  29      -1.654   9.116  13.930  1.00  0.00           C  
ATOM    494  CD1 LEU A  29      -2.048  10.572  13.723  1.00  0.00           C  
ATOM    495  CD2 LEU A  29      -2.650   8.403  14.832  1.00  0.00           C  
ATOM    496  H   LEU A  29      -0.983   7.364  10.336  1.00  0.00           H  
ATOM    497  HA  LEU A  29       0.467   7.829  12.726  1.00  0.00           H  
ATOM    498 1HB  LEU A  29      -1.473   9.167  11.804  1.00  0.00           H  
ATOM    499 2HB  LEU A  29      -2.550   7.907  12.415  1.00  0.00           H  
ATOM    500  HG  LEU A  29      -0.668   9.100  14.394  1.00  0.00           H  
ATOM    501 1HD1 LEU A  29      -2.092  11.078  14.688  1.00  0.00           H  
ATOM    502 2HD1 LEU A  29      -1.309  11.063  13.091  1.00  0.00           H  
ATOM    503 3HD1 LEU A  29      -3.026  10.620  13.245  1.00  0.00           H  
ATOM    504 1HD2 LEU A  29      -2.694   8.908  15.798  1.00  0.00           H  
ATOM    505 2HD2 LEU A  29      -3.637   8.419  14.370  1.00  0.00           H  
ATOM    506 3HD2 LEU A  29      -2.335   7.370  14.977  1.00  0.00           H  
ATOM    507  N   LYS A  30      -1.719   5.353  12.910  1.00  0.00           N  
ATOM    508  CA  LYS A  30      -2.103   4.181  13.688  1.00  0.00           C  
ATOM    509  C   LYS A  30      -0.958   3.179  13.776  1.00  0.00           C  
ATOM    510  O   LYS A  30      -0.748   2.551  14.813  1.00  0.00           O  
ATOM    511  CB  LYS A  30      -3.338   3.515  13.080  1.00  0.00           C  
ATOM    512  CG  LYS A  30      -4.628   4.304  13.254  1.00  0.00           C  
ATOM    513  CD  LYS A  30      -5.800   3.602  12.585  1.00  0.00           C  
ATOM    514  CE  LYS A  30      -7.088   4.396  12.748  1.00  0.00           C  
ATOM    515  NZ  LYS A  30      -8.241   3.728  12.085  1.00  0.00           N  
ATOM    516  H   LYS A  30      -2.205   5.550  12.046  1.00  0.00           H  
ATOM    517  HA  LYS A  30      -2.362   4.504  14.696  1.00  0.00           H  
ATOM    518 1HB  LYS A  30      -3.181   3.362  12.011  1.00  0.00           H  
ATOM    519 2HB  LYS A  30      -3.482   2.533  13.532  1.00  0.00           H  
ATOM    520 1HG  LYS A  30      -4.844   4.419  14.317  1.00  0.00           H  
ATOM    521 2HG  LYS A  30      -4.511   5.295  12.816  1.00  0.00           H  
ATOM    522 1HD  LYS A  30      -5.592   3.479  11.521  1.00  0.00           H  
ATOM    523 2HD  LYS A  30      -5.935   2.615  13.027  1.00  0.00           H  
ATOM    524 1HE  LYS A  30      -7.312   4.512  13.808  1.00  0.00           H  
ATOM    525 2HE  LYS A  30      -6.962   5.388  12.316  1.00  0.00           H  
ATOM    526 1HZ  LYS A  30      -9.074   4.285  12.216  1.00  0.00           H  
ATOM    527 2HZ  LYS A  30      -8.053   3.632  11.097  1.00  0.00           H  
ATOM    528 3HZ  LYS A  30      -8.381   2.814  12.491  1.00  0.00           H  
ATOM    529  N   ALA A  31      -0.219   3.036  12.681  1.00  0.00           N  
ATOM    530  CA  ALA A  31       0.874   2.073  12.616  1.00  0.00           C  
ATOM    531  C   ALA A  31       1.880   2.307  13.734  1.00  0.00           C  
ATOM    532  O   ALA A  31       2.392   1.359  14.331  1.00  0.00           O  
ATOM    533  CB  ALA A  31       1.564   2.145  11.261  1.00  0.00           C  
ATOM    534  H   ALA A  31      -0.419   3.607  11.873  1.00  0.00           H  
ATOM    535  HA  ALA A  31       0.459   1.070  12.721  1.00  0.00           H  
ATOM    536 1HB  ALA A  31       2.378   1.421  11.229  1.00  0.00           H  
ATOM    537 2HB  ALA A  31       0.845   1.918  10.475  1.00  0.00           H  
ATOM    538 3HB  ALA A  31       1.963   3.147  11.109  1.00  0.00           H  
ATOM    539  N   VAL A  32       2.162   3.575  14.016  1.00  0.00           N  
ATOM    540  CA  VAL A  32       3.109   3.935  15.064  1.00  0.00           C  
ATOM    541  C   VAL A  32       2.540   3.642  16.445  1.00  0.00           C  
ATOM    542  O   VAL A  32       3.222   3.079  17.303  1.00  0.00           O  
ATOM    543  CB  VAL A  32       3.471   5.429  14.966  1.00  0.00           C  
ATOM    544  CG1 VAL A  32       4.370   5.836  16.124  1.00  0.00           C  
ATOM    545  CG2 VAL A  32       4.146   5.712  13.633  1.00  0.00           C  
ATOM    546  H   VAL A  32       1.708   4.307  13.490  1.00  0.00           H  
ATOM    547  HA  VAL A  32       4.017   3.347  14.929  1.00  0.00           H  
ATOM    548  HB  VAL A  32       2.558   6.020  15.045  1.00  0.00           H  
ATOM    549 1HG1 VAL A  32       4.616   6.895  16.039  1.00  0.00           H  
ATOM    550 2HG1 VAL A  32       3.853   5.658  17.066  1.00  0.00           H  
ATOM    551 3HG1 VAL A  32       5.288   5.248  16.096  1.00  0.00           H  
ATOM    552 1HG2 VAL A  32       4.399   6.770  13.570  1.00  0.00           H  
ATOM    553 2HG2 VAL A  32       5.056   5.116  13.552  1.00  0.00           H  
ATOM    554 3HG2 VAL A  32       3.469   5.452  12.819  1.00  0.00           H  
ATOM    555  N   ARG A  33       1.286   4.027  16.657  1.00  0.00           N  
ATOM    556  CA  ARG A  33       0.630   3.829  17.945  1.00  0.00           C  
ATOM    557  C   ARG A  33       0.500   2.348  18.276  1.00  0.00           C  
ATOM    558  O   ARG A  33       0.511   1.960  19.445  1.00  0.00           O  
ATOM    559  CB  ARG A  33      -0.751   4.467  17.945  1.00  0.00           C  
ATOM    560  CG  ARG A  33      -0.754   5.987  18.005  1.00  0.00           C  
ATOM    561  CD  ARG A  33      -2.129   6.529  18.142  1.00  0.00           C  
ATOM    562  NE  ARG A  33      -2.129   7.974  18.309  1.00  0.00           N  
ATOM    563  CZ  ARG A  33      -3.235   8.726  18.465  1.00  0.00           C  
ATOM    564  NH1 ARG A  33      -4.421   8.158  18.475  1.00  0.00           N  
ATOM    565  NH2 ARG A  33      -3.129  10.035  18.609  1.00  0.00           N  
ATOM    566  H   ARG A  33       0.771   4.466  15.907  1.00  0.00           H  
ATOM    567  HA  ARG A  33       1.232   4.310  18.715  1.00  0.00           H  
ATOM    568 1HB  ARG A  33      -1.289   4.172  17.046  1.00  0.00           H  
ATOM    569 2HB  ARG A  33      -1.320   4.103  18.801  1.00  0.00           H  
ATOM    570 1HG  ARG A  33      -0.167   6.318  18.862  1.00  0.00           H  
ATOM    571 2HG  ARG A  33      -0.317   6.387  17.089  1.00  0.00           H  
ATOM    572 1HD  ARG A  33      -2.706   6.289  17.249  1.00  0.00           H  
ATOM    573 2HD  ARG A  33      -2.610   6.086  19.014  1.00  0.00           H  
ATOM    574  HE  ARG A  33      -1.235   8.447  18.306  1.00  0.00           H  
ATOM    575 1HH1 ARG A  33      -4.502   7.157  18.365  1.00  0.00           H  
ATOM    576 2HH1 ARG A  33      -5.250   8.722  18.593  1.00  0.00           H  
ATOM    577 1HH2 ARG A  33      -2.218  10.472  18.602  1.00  0.00           H  
ATOM    578 2HH2 ARG A  33      -3.958  10.599  18.727  1.00  0.00           H  
ATOM    579  N   LYS A  34       0.382   1.523  17.241  1.00  0.00           N  
ATOM    580  CA  LYS A  34       0.299   0.078  17.419  1.00  0.00           C  
ATOM    581  C   LYS A  34       1.678  -0.530  17.642  1.00  0.00           C  
ATOM    582  O   LYS A  34       1.803  -1.723  17.917  1.00  0.00           O  
ATOM    583  CB  LYS A  34      -0.374  -0.573  16.210  1.00  0.00           C  
ATOM    584  CG  LYS A  34      -1.861  -0.271  16.079  1.00  0.00           C  
ATOM    585  CD  LYS A  34      -2.458  -0.954  14.857  1.00  0.00           C  
ATOM    586  CE  LYS A  34      -3.953  -0.694  14.752  1.00  0.00           C  
ATOM    587  NZ  LYS A  34      -4.553  -1.364  13.567  1.00  0.00           N  
ATOM    588  H   LYS A  34       0.346   1.907  16.308  1.00  0.00           H  
ATOM    589  HA  LYS A  34      -0.320  -0.128  18.294  1.00  0.00           H  
ATOM    590 1HB  LYS A  34       0.118  -0.238  15.296  1.00  0.00           H  
ATOM    591 2HB  LYS A  34      -0.256  -1.655  16.267  1.00  0.00           H  
ATOM    592 1HG  LYS A  34      -2.383  -0.619  16.971  1.00  0.00           H  
ATOM    593 2HG  LYS A  34      -2.007   0.805  15.991  1.00  0.00           H  
ATOM    594 1HD  LYS A  34      -1.968  -0.581  13.956  1.00  0.00           H  
ATOM    595 2HD  LYS A  34      -2.289  -2.029  14.923  1.00  0.00           H  
ATOM    596 1HE  LYS A  34      -4.449  -1.059  15.650  1.00  0.00           H  
ATOM    597 2HE  LYS A  34      -4.132   0.379  14.676  1.00  0.00           H  
ATOM    598 1HZ  LYS A  34      -5.543  -1.167  13.533  1.00  0.00           H  
ATOM    599 2HZ  LYS A  34      -4.112  -1.018  12.725  1.00  0.00           H  
ATOM    600 3HZ  LYS A  34      -4.410  -2.361  13.635  1.00  0.00           H  
ATOM    601  N   GLY A  35       2.710   0.298  17.524  1.00  0.00           N  
ATOM    602  CA  GLY A  35       4.083  -0.157  17.707  1.00  0.00           C  
ATOM    603  C   GLY A  35       4.588  -0.892  16.472  1.00  0.00           C  
ATOM    604  O   GLY A  35       5.474  -1.741  16.564  1.00  0.00           O  
ATOM    605  H   GLY A  35       2.540   1.269  17.300  1.00  0.00           H  
ATOM    606 1HA  GLY A  35       4.725   0.699  17.913  1.00  0.00           H  
ATOM    607 2HA  GLY A  35       4.135  -0.815  18.572  1.00  0.00           H  
ATOM    608  N   LEU A  36       4.021  -0.560  15.317  1.00  0.00           N  
ATOM    609  CA  LEU A  36       4.390  -1.212  14.066  1.00  0.00           C  
ATOM    610  C   LEU A  36       5.296  -0.319  13.228  1.00  0.00           C  
ATOM    611  O   LEU A  36       5.833  -0.748  12.207  1.00  0.00           O  
ATOM    612  CB  LEU A  36       3.132  -1.571  13.265  1.00  0.00           C  
ATOM    613  CG  LEU A  36       2.117  -2.467  13.987  1.00  0.00           C  
ATOM    614  CD1 LEU A  36       0.882  -2.640  13.113  1.00  0.00           C  
ATOM    615  CD2 LEU A  36       2.758  -3.810  14.301  1.00  0.00           C  
ATOM    616  H   LEU A  36       3.313   0.160  15.307  1.00  0.00           H  
ATOM    617  HA  LEU A  36       4.925  -2.131  14.303  1.00  0.00           H  
ATOM    618 1HB  LEU A  36       2.622  -0.650  12.987  1.00  0.00           H  
ATOM    619 2HB  LEU A  36       3.436  -2.083  12.352  1.00  0.00           H  
ATOM    620  HG  LEU A  36       1.804  -1.988  14.915  1.00  0.00           H  
ATOM    621 1HD1 LEU A  36       0.160  -3.277  13.626  1.00  0.00           H  
ATOM    622 2HD1 LEU A  36       0.432  -1.666  12.921  1.00  0.00           H  
ATOM    623 3HD1 LEU A  36       1.166  -3.103  12.169  1.00  0.00           H  
ATOM    624 1HD2 LEU A  36       2.037  -4.447  14.814  1.00  0.00           H  
ATOM    625 2HD2 LEU A  36       3.070  -4.290  13.373  1.00  0.00           H  
ATOM    626 3HD2 LEU A  36       3.627  -3.658  14.940  1.00  0.00           H  
ATOM    627  N   ALA A  37       5.463   0.924  13.667  1.00  0.00           N  
ATOM    628  CA  ALA A  37       6.174   1.924  12.880  1.00  0.00           C  
ATOM    629  C   ALA A  37       6.899   2.918  13.777  1.00  0.00           C  
ATOM    630  O   ALA A  37       6.505   3.136  14.924  1.00  0.00           O  
ATOM    631  CB  ALA A  37       5.212   2.653  11.954  1.00  0.00           C  
ATOM    632  H   ALA A  37       5.086   1.184  14.567  1.00  0.00           H  
ATOM    633  HA  ALA A  37       6.911   1.415  12.256  1.00  0.00           H  
ATOM    634 1HB  ALA A  37       5.758   3.396  11.372  1.00  0.00           H  
ATOM    635 2HB  ALA A  37       4.744   1.936  11.278  1.00  0.00           H  
ATOM    636 3HB  ALA A  37       4.442   3.148  12.544  1.00  0.00           H  
ATOM    637  N   SER A  38       7.959   3.521  13.251  1.00  0.00           N  
ATOM    638  CA  SER A  38       8.691   4.552  13.972  1.00  0.00           C  
ATOM    639  C   SER A  38       8.114   5.934  13.695  1.00  0.00           C  
ATOM    640  O   SER A  38       7.443   6.146  12.684  1.00  0.00           O  
ATOM    641  CB  SER A  38      10.157   4.519  13.586  1.00  0.00           C  
ATOM    642  OG  SER A  38      10.333   4.910  12.251  1.00  0.00           O  
ATOM    643  H   SER A  38       8.267   3.255  12.326  1.00  0.00           H  
ATOM    644  HA  SER A  38       8.614   4.350  15.042  1.00  0.00           H  
ATOM    645 1HB  SER A  38      10.722   5.184  14.239  1.00  0.00           H  
ATOM    646 2HB  SER A  38      10.548   3.513  13.727  1.00  0.00           H  
ATOM    647  HG  SER A  38      11.242   4.693  12.029  1.00  0.00           H  
ATOM    648  N   GLU A  39       8.376   6.873  14.598  1.00  0.00           N  
ATOM    649  CA  GLU A  39       7.926   8.249  14.427  1.00  0.00           C  
ATOM    650  C   GLU A  39       8.633   8.920  13.257  1.00  0.00           C  
ATOM    651  O   GLU A  39       8.030   9.699  12.519  1.00  0.00           O  
ATOM    652  CB  GLU A  39       8.165   9.051  15.708  1.00  0.00           C  
ATOM    653  CG  GLU A  39       7.416   8.529  16.926  1.00  0.00           C  
ATOM    654  CD  GLU A  39       8.105   7.365  17.582  1.00  0.00           C  
ATOM    655  OE1 GLU A  39       9.127   6.951  17.091  1.00  0.00           O  
ATOM    656  OE2 GLU A  39       7.607   6.888  18.575  1.00  0.00           O  
ATOM    657  H   GLU A  39       8.903   6.627  15.424  1.00  0.00           H  
ATOM    658  HA  GLU A  39       6.853   8.239  14.227  1.00  0.00           H  
ATOM    659 1HB  GLU A  39       9.229   9.051  15.944  1.00  0.00           H  
ATOM    660 2HB  GLU A  39       7.865  10.087  15.550  1.00  0.00           H  
ATOM    661 1HG  GLU A  39       7.319   9.335  17.653  1.00  0.00           H  
ATOM    662 2HG  GLU A  39       6.414   8.229  16.622  1.00  0.00           H  
ATOM    663  N   GLU A  40       9.915   8.612  13.093  1.00  0.00           N  
ATOM    664  CA  GLU A  40      10.727   9.243  12.062  1.00  0.00           C  
ATOM    665  C   GLU A  40      10.199   8.921  10.668  1.00  0.00           C  
ATOM    666  O   GLU A  40      10.047   9.810   9.831  1.00  0.00           O  
ATOM    667  CB  GLU A  40      12.185   8.794  12.183  1.00  0.00           C  
ATOM    668  CG  GLU A  40      13.120   9.407  11.150  1.00  0.00           C  
ATOM    669  CD  GLU A  40      14.546   8.957  11.311  1.00  0.00           C  
ATOM    670  OE1 GLU A  40      14.813   8.210  12.221  1.00  0.00           O  
ATOM    671  OE2 GLU A  40      15.368   9.360  10.523  1.00  0.00           O  
ATOM    672  H   GLU A  40      10.337   7.922  13.699  1.00  0.00           H  
ATOM    673  HA  GLU A  40      10.696  10.323  12.207  1.00  0.00           H  
ATOM    674 1HB  GLU A  40      12.564   9.050  13.172  1.00  0.00           H  
ATOM    675 2HB  GLU A  40      12.241   7.710  12.082  1.00  0.00           H  
ATOM    676 1HG  GLU A  40      12.775   9.133  10.154  1.00  0.00           H  
ATOM    677 2HG  GLU A  40      13.075  10.492  11.235  1.00  0.00           H  
ATOM    678  N   GLU A  41       9.920   7.645  10.427  1.00  0.00           N  
ATOM    679  CA  GLU A  41       9.441   7.198   9.126  1.00  0.00           C  
ATOM    680  C   GLU A  41       8.003   7.644   8.886  1.00  0.00           C  
ATOM    681  O   GLU A  41       7.620   7.956   7.759  1.00  0.00           O  
ATOM    682  CB  GLU A  41       9.538   5.674   9.016  1.00  0.00           C  
ATOM    683  CG  GLU A  41      10.961   5.134   9.010  1.00  0.00           C  
ATOM    684  CD  GLU A  41      11.732   5.532   7.782  1.00  0.00           C  
ATOM    685  OE1 GLU A  41      11.123   5.981   6.841  1.00  0.00           O  
ATOM    686  OE2 GLU A  41      12.932   5.386   7.785  1.00  0.00           O  
ATOM    687  H   GLU A  41      10.043   6.967  11.166  1.00  0.00           H  
ATOM    688  HA  GLU A  41      10.075   7.634   8.355  1.00  0.00           H  
ATOM    689 1HB  GLU A  41       9.010   5.215   9.852  1.00  0.00           H  
ATOM    690 2HB  GLU A  41       9.051   5.343   8.099  1.00  0.00           H  
ATOM    691 1HG  GLU A  41      11.484   5.508   9.890  1.00  0.00           H  
ATOM    692 2HG  GLU A  41      10.926   4.048   9.076  1.00  0.00           H  
ATOM    693  N   ALA A  42       7.211   7.675   9.951  1.00  0.00           N  
ATOM    694  CA  ALA A  42       5.828   8.130   9.868  1.00  0.00           C  
ATOM    695  C   ALA A  42       5.755   9.592   9.450  1.00  0.00           C  
ATOM    696  O   ALA A  42       4.904   9.978   8.649  1.00  0.00           O  
ATOM    697  CB  ALA A  42       5.121   7.923  11.198  1.00  0.00           C  
ATOM    698  H   ALA A  42       7.576   7.376  10.846  1.00  0.00           H  
ATOM    699  HA  ALA A  42       5.311   7.526   9.121  1.00  0.00           H  
ATOM    700 1HB  ALA A  42       4.088   8.266  11.120  1.00  0.00           H  
ATOM    701 2HB  ALA A  42       5.131   6.863  11.456  1.00  0.00           H  
ATOM    702 3HB  ALA A  42       5.633   8.488  11.976  1.00  0.00           H  
ATOM    703  N   GLU A  43       6.651  10.406  10.001  1.00  0.00           N  
ATOM    704  CA  GLU A  43       6.692  11.828   9.681  1.00  0.00           C  
ATOM    705  C   GLU A  43       7.105  12.055   8.233  1.00  0.00           C  
ATOM    706  O   GLU A  43       6.495  12.854   7.521  1.00  0.00           O  
ATOM    707  CB  GLU A  43       7.659  12.557  10.617  1.00  0.00           C  
ATOM    708  CG  GLU A  43       7.711  14.065  10.416  1.00  0.00           C  
ATOM    709  CD  GLU A  43       8.622  14.754  11.395  1.00  0.00           C  
ATOM    710  OE1 GLU A  43       8.838  14.218  12.455  1.00  0.00           O  
ATOM    711  OE2 GLU A  43       9.101  15.818  11.081  1.00  0.00           O  
ATOM    712  H   GLU A  43       7.320  10.029  10.655  1.00  0.00           H  
ATOM    713  HA  GLU A  43       5.695  12.244   9.831  1.00  0.00           H  
ATOM    714 1HB  GLU A  43       7.376  12.367  11.653  1.00  0.00           H  
ATOM    715 2HB  GLU A  43       8.667  12.166  10.476  1.00  0.00           H  
ATOM    716 1HG  GLU A  43       8.059  14.275   9.405  1.00  0.00           H  
ATOM    717 2HG  GLU A  43       6.705  14.470  10.517  1.00  0.00           H  
ATOM    718  N   LYS A  44       8.145  11.352   7.802  1.00  0.00           N  
ATOM    719  CA  LYS A  44       8.656  11.493   6.444  1.00  0.00           C  
ATOM    720  C   LYS A  44       7.614  11.069   5.416  1.00  0.00           C  
ATOM    721  O   LYS A  44       7.436  11.726   4.392  1.00  0.00           O  
ATOM    722  CB  LYS A  44       9.935  10.674   6.265  1.00  0.00           C  
ATOM    723  CG  LYS A  44      11.151  11.241   6.986  1.00  0.00           C  
ATOM    724  CD  LYS A  44      12.368  10.347   6.803  1.00  0.00           C  
ATOM    725  CE  LYS A  44      13.577  10.897   7.547  1.00  0.00           C  
ATOM    726  NZ  LYS A  44      14.762  10.007   7.416  1.00  0.00           N  
ATOM    727  H   LYS A  44       8.595  10.703   8.432  1.00  0.00           H  
ATOM    728  HA  LYS A  44       8.908  12.539   6.274  1.00  0.00           H  
ATOM    729 1HB  LYS A  44       9.772   9.660   6.630  1.00  0.00           H  
ATOM    730 2HB  LYS A  44      10.178  10.605   5.204  1.00  0.00           H  
ATOM    731 1HG  LYS A  44      11.377  12.233   6.594  1.00  0.00           H  
ATOM    732 2HG  LYS A  44      10.934  11.330   8.050  1.00  0.00           H  
ATOM    733 1HD  LYS A  44      12.146   9.347   7.176  1.00  0.00           H  
ATOM    734 2HD  LYS A  44      12.610  10.274   5.742  1.00  0.00           H  
ATOM    735 1HE  LYS A  44      13.830  11.880   7.153  1.00  0.00           H  
ATOM    736 2HE  LYS A  44      13.334  11.005   8.604  1.00  0.00           H  
ATOM    737 1HZ  LYS A  44      15.540  10.406   7.923  1.00  0.00           H  
ATOM    738 2HZ  LYS A  44      14.545   9.097   7.796  1.00  0.00           H  
ATOM    739 3HZ  LYS A  44      15.009   9.915   6.441  1.00  0.00           H  
ATOM    740  N   ALA A  45       6.926   9.968   5.699  1.00  0.00           N  
ATOM    741  CA  ALA A  45       5.875   9.473   4.818  1.00  0.00           C  
ATOM    742  C   ALA A  45       4.725  10.467   4.721  1.00  0.00           C  
ATOM    743  O   ALA A  45       4.206  10.724   3.634  1.00  0.00           O  
ATOM    744  CB  ALA A  45       5.368   8.124   5.304  1.00  0.00           C  
ATOM    745  H   ALA A  45       7.137   9.458   6.546  1.00  0.00           H  
ATOM    746  HA  ALA A  45       6.298   9.329   3.823  1.00  0.00           H  
ATOM    747 1HB  ALA A  45       4.583   7.768   4.636  1.00  0.00           H  
ATOM    748 2HB  ALA A  45       6.189   7.407   5.312  1.00  0.00           H  
ATOM    749 3HB  ALA A  45       4.967   8.227   6.311  1.00  0.00           H  
ATOM    750  N   ALA A  46       4.333  11.024   5.862  1.00  0.00           N  
ATOM    751  CA  ALA A  46       3.278  12.030   5.900  1.00  0.00           C  
ATOM    752  C   ALA A  46       3.702  13.301   5.177  1.00  0.00           C  
ATOM    753  O   ALA A  46       2.899  13.940   4.497  1.00  0.00           O  
ATOM    754  CB  ALA A  46       2.895  12.342   7.339  1.00  0.00           C  
ATOM    755  H   ALA A  46       4.775  10.741   6.724  1.00  0.00           H  
ATOM    756  HA  ALA A  46       2.395  11.626   5.405  1.00  0.00           H  
ATOM    757 1HB  ALA A  46       2.110  13.095   7.351  1.00  0.00           H  
ATOM    758 2HB  ALA A  46       2.539  11.435   7.826  1.00  0.00           H  
ATOM    759 3HB  ALA A  46       3.767  12.719   7.872  1.00  0.00           H  
ATOM    760  N   ARG A  47       4.972  13.663   5.327  1.00  0.00           N  
ATOM    761  CA  ARG A  47       5.504  14.868   4.698  1.00  0.00           C  
ATOM    762  C   ARG A  47       5.450  14.767   3.180  1.00  0.00           C  
ATOM    763  O   ARG A  47       5.132  15.739   2.495  1.00  0.00           O  
ATOM    764  CB  ARG A  47       6.941  15.112   5.136  1.00  0.00           C  
ATOM    765  CG  ARG A  47       7.500  16.476   4.765  1.00  0.00           C  
ATOM    766  CD  ARG A  47       8.835  16.706   5.374  1.00  0.00           C  
ATOM    767  NE  ARG A  47       8.771  16.740   6.826  1.00  0.00           N  
ATOM    768  CZ  ARG A  47       8.395  17.813   7.550  1.00  0.00           C  
ATOM    769  NH1 ARG A  47       8.053  18.928   6.944  1.00  0.00           N  
ATOM    770  NH2 ARG A  47       8.370  17.743   8.869  1.00  0.00           N  
ATOM    771  H   ARG A  47       5.585  13.090   5.889  1.00  0.00           H  
ATOM    772  HA  ARG A  47       4.899  15.718   5.014  1.00  0.00           H  
ATOM    773 1HB  ARG A  47       7.014  15.008   6.218  1.00  0.00           H  
ATOM    774 2HB  ARG A  47       7.589  14.357   4.691  1.00  0.00           H  
ATOM    775 1HG  ARG A  47       7.600  16.546   3.682  1.00  0.00           H  
ATOM    776 2HG  ARG A  47       6.823  17.255   5.119  1.00  0.00           H  
ATOM    777 1HD  ARG A  47       9.511  15.903   5.081  1.00  0.00           H  
ATOM    778 2HD  ARG A  47       9.233  17.659   5.027  1.00  0.00           H  
ATOM    779  HE  ARG A  47       9.027  15.900   7.328  1.00  0.00           H  
ATOM    780 1HH1 ARG A  47       8.073  18.981   5.935  1.00  0.00           H  
ATOM    781 2HH1 ARG A  47       7.772  19.732   7.486  1.00  0.00           H  
ATOM    782 1HH2 ARG A  47       8.632  16.885   9.335  1.00  0.00           H  
ATOM    783 2HH2 ARG A  47       8.088  18.546   9.412  1.00  0.00           H  
ATOM    784  N   ARG A  48       5.763  13.586   2.658  1.00  0.00           N  
ATOM    785  CA  ARG A  48       5.680  13.335   1.224  1.00  0.00           C  
ATOM    786  C   ARG A  48       4.255  13.504   0.718  1.00  0.00           C  
ATOM    787  O   ARG A  48       4.032  14.026  -0.376  1.00  0.00           O  
ATOM    788  CB  ARG A  48       6.168  11.932   0.897  1.00  0.00           C  
ATOM    789  CG  ARG A  48       7.674  11.742   0.984  1.00  0.00           C  
ATOM    790  CD  ARG A  48       8.112  10.503   0.291  1.00  0.00           C  
ATOM    791  NE  ARG A  48       7.624   9.307   0.957  1.00  0.00           N  
ATOM    792  CZ  ARG A  48       8.265   8.672   1.957  1.00  0.00           C  
ATOM    793  NH1 ARG A  48       9.416   9.131   2.396  1.00  0.00           N  
ATOM    794  NH2 ARG A  48       7.736   7.589   2.499  1.00  0.00           N  
ATOM    795  H   ARG A  48       6.065  12.843   3.271  1.00  0.00           H  
ATOM    796  HA  ARG A  48       6.322  14.051   0.709  1.00  0.00           H  
ATOM    797 1HB  ARG A  48       5.706  11.218   1.578  1.00  0.00           H  
ATOM    798 2HB  ARG A  48       5.860  11.666  -0.114  1.00  0.00           H  
ATOM    799 1HG  ARG A  48       8.175  12.591   0.519  1.00  0.00           H  
ATOM    800 2HG  ARG A  48       7.972  11.672   2.031  1.00  0.00           H  
ATOM    801 1HD  ARG A  48       7.732  10.504  -0.731  1.00  0.00           H  
ATOM    802 2HD  ARG A  48       9.201  10.463   0.272  1.00  0.00           H  
ATOM    803  HE  ARG A  48       6.740   8.924   0.647  1.00  0.00           H  
ATOM    804 1HH1 ARG A  48       9.820   9.960   1.982  1.00  0.00           H  
ATOM    805 2HH1 ARG A  48       9.897   8.656   3.146  1.00  0.00           H  
ATOM    806 1HH2 ARG A  48       6.851   7.236   2.162  1.00  0.00           H  
ATOM    807 2HH2 ARG A  48       8.217   7.113   3.248  1.00  0.00           H  
ATOM    808  N   ILE A  49       3.290  13.059   1.516  1.00  0.00           N  
ATOM    809  CA  ILE A  49       1.882  13.189   1.162  1.00  0.00           C  
ATOM    810  C   ILE A  49       1.447  14.649   1.156  1.00  0.00           C  
ATOM    811  O   ILE A  49       0.715  15.084   0.267  1.00  0.00           O  
ATOM    812  CB  ILE A  49       0.995  12.393   2.137  1.00  0.00           C  
ATOM    813  CG1 ILE A  49       1.238  10.890   1.973  1.00  0.00           C  
ATOM    814  CG2 ILE A  49      -0.472  12.726   1.915  1.00  0.00           C  
ATOM    815  CD1 ILE A  49       0.618  10.049   3.065  1.00  0.00           C  
ATOM    816  H   ILE A  49       3.539  12.620   2.392  1.00  0.00           H  
ATOM    817  HA  ILE A  49       1.737  12.776   0.163  1.00  0.00           H  
ATOM    818  HB  ILE A  49       1.264  12.645   3.162  1.00  0.00           H  
ATOM    819 1HG1 ILE A  49       0.834  10.559   1.017  1.00  0.00           H  
ATOM    820 2HG1 ILE A  49       2.310  10.694   1.960  1.00  0.00           H  
ATOM    821 1HG2 ILE A  49      -1.084  12.154   2.611  1.00  0.00           H  
ATOM    822 2HG2 ILE A  49      -0.632  13.791   2.081  1.00  0.00           H  
ATOM    823 3HG2 ILE A  49      -0.752  12.472   0.892  1.00  0.00           H  
ATOM    824 1HD1 ILE A  49       0.833   8.996   2.880  1.00  0.00           H  
ATOM    825 2HD1 ILE A  49       1.034  10.340   4.030  1.00  0.00           H  
ATOM    826 3HD1 ILE A  49      -0.461  10.202   3.074  1.00  0.00           H  
ATOM    827  N   GLU A  50       1.903  15.402   2.152  1.00  0.00           N  
ATOM    828  CA  GLU A  50       1.614  16.828   2.229  1.00  0.00           C  
ATOM    829  C   GLU A  50       2.103  17.556   0.982  1.00  0.00           C  
ATOM    830  O   GLU A  50       1.427  18.448   0.467  1.00  0.00           O  
ATOM    831  CB  GLU A  50       2.263  17.437   3.474  1.00  0.00           C  
ATOM    832  CG  GLU A  50       1.957  18.913   3.684  1.00  0.00           C  
ATOM    833  CD  GLU A  50       2.433  19.425   5.015  1.00  0.00           C  
ATOM    834  OE1 GLU A  50       3.297  18.811   5.592  1.00  0.00           O  
ATOM    835  OE2 GLU A  50       1.931  20.433   5.455  1.00  0.00           O  
ATOM    836  H   GLU A  50       2.463  14.974   2.875  1.00  0.00           H  
ATOM    837  HA  GLU A  50       0.535  16.961   2.310  1.00  0.00           H  
ATOM    838 1HB  GLU A  50       1.927  16.897   4.360  1.00  0.00           H  
ATOM    839 2HB  GLU A  50       3.345  17.325   3.413  1.00  0.00           H  
ATOM    840 1HG  GLU A  50       2.438  19.489   2.893  1.00  0.00           H  
ATOM    841 2HG  GLU A  50       0.882  19.066   3.604  1.00  0.00           H  
ATOM    842  N   LYS A  51       3.279  17.170   0.501  1.00  0.00           N  
ATOM    843  CA  LYS A  51       3.885  17.824  -0.654  1.00  0.00           C  
ATOM    844  C   LYS A  51       3.004  17.690  -1.890  1.00  0.00           C  
ATOM    845  O   LYS A  51       2.751  18.669  -2.592  1.00  0.00           O  
ATOM    846  CB  LYS A  51       5.272  17.242  -0.933  1.00  0.00           C  
ATOM    847  CG  LYS A  51       6.350  17.689   0.046  1.00  0.00           C  
ATOM    848  CD  LYS A  51       7.700  17.081  -0.303  1.00  0.00           C  
ATOM    849  CE  LYS A  51       8.789  17.572   0.640  1.00  0.00           C  
ATOM    850  NZ  LYS A  51      10.115  16.981   0.313  1.00  0.00           N  
ATOM    851  H   LYS A  51       3.766  16.404   0.944  1.00  0.00           H  
ATOM    852  HA  LYS A  51       4.010  18.883  -0.426  1.00  0.00           H  
ATOM    853 1HB  LYS A  51       5.223  16.154  -0.903  1.00  0.00           H  
ATOM    854 2HB  LYS A  51       5.592  17.528  -1.935  1.00  0.00           H  
ATOM    855 1HG  LYS A  51       6.433  18.776   0.025  1.00  0.00           H  
ATOM    856 2HG  LYS A  51       6.073  17.383   1.055  1.00  0.00           H  
ATOM    857 1HD  LYS A  51       7.638  15.994  -0.239  1.00  0.00           H  
ATOM    858 2HD  LYS A  51       7.968  17.353  -1.324  1.00  0.00           H  
ATOM    859 1HE  LYS A  51       8.863  18.656   0.576  1.00  0.00           H  
ATOM    860 2HE  LYS A  51       8.530  17.307   1.664  1.00  0.00           H  
ATOM    861 1HZ  LYS A  51      10.808  17.330   0.960  1.00  0.00           H  
ATOM    862 2HZ  LYS A  51      10.063  15.974   0.387  1.00  0.00           H  
ATOM    863 3HZ  LYS A  51      10.375  17.236  -0.629  1.00  0.00           H  
ATOM    864  N   VAL A  52       2.539  16.473  -2.149  1.00  0.00           N  
ATOM    865  CA  VAL A  52       1.760  16.190  -3.350  1.00  0.00           C  
ATOM    866  C   VAL A  52       0.338  16.721  -3.221  1.00  0.00           C  
ATOM    867  O   VAL A  52      -0.324  16.993  -4.223  1.00  0.00           O  
ATOM    868  CB  VAL A  52       1.717  14.673  -3.615  1.00  0.00           C  
ATOM    869  CG1 VAL A  52       0.801  13.984  -2.614  1.00  0.00           C  
ATOM    870  CG2 VAL A  52       1.255  14.410  -5.040  1.00  0.00           C  
ATOM    871  H   VAL A  52       2.728  15.724  -1.498  1.00  0.00           H  
ATOM    872  HA  VAL A  52       2.242  16.681  -4.196  1.00  0.00           H  
ATOM    873  HB  VAL A  52       2.716  14.260  -3.473  1.00  0.00           H  
ATOM    874 1HG1 VAL A  52       0.782  12.913  -2.816  1.00  0.00           H  
ATOM    875 2HG1 VAL A  52       1.171  14.156  -1.604  1.00  0.00           H  
ATOM    876 3HG1 VAL A  52      -0.208  14.388  -2.706  1.00  0.00           H  
ATOM    877 1HG2 VAL A  52       1.227  13.336  -5.220  1.00  0.00           H  
ATOM    878 2HG2 VAL A  52       0.258  14.828  -5.182  1.00  0.00           H  
ATOM    879 3HG2 VAL A  52       1.948  14.877  -5.739  1.00  0.00           H  
ATOM    880  N   LEU A  53      -0.124  16.865  -1.984  1.00  0.00           N  
ATOM    881  CA  LEU A  53      -1.391  17.537  -1.714  1.00  0.00           C  
ATOM    882  C   LEU A  53      -1.319  19.015  -2.074  1.00  0.00           C  
ATOM    883  O   LEU A  53      -2.226  19.554  -2.706  1.00  0.00           O  
ATOM    884  CB  LEU A  53      -1.768  17.384  -0.236  1.00  0.00           C  
ATOM    885  CG  LEU A  53      -2.279  15.999   0.180  1.00  0.00           C  
ATOM    886  CD1 LEU A  53      -2.348  15.917   1.699  1.00  0.00           C  
ATOM    887  CD2 LEU A  53      -3.646  15.753  -0.443  1.00  0.00           C  
ATOM    888  H   LEU A  53       0.415  16.501  -1.213  1.00  0.00           H  
ATOM    889  HA  LEU A  53      -2.167  17.066  -2.318  1.00  0.00           H  
ATOM    890 1HB  LEU A  53      -0.893  17.610   0.372  1.00  0.00           H  
ATOM    891 2HB  LEU A  53      -2.547  18.109   0.001  1.00  0.00           H  
ATOM    892  HG  LEU A  53      -1.581  15.235  -0.164  1.00  0.00           H  
ATOM    893 1HD1 LEU A  53      -2.711  14.932   1.995  1.00  0.00           H  
ATOM    894 2HD1 LEU A  53      -1.354  16.077   2.117  1.00  0.00           H  
ATOM    895 3HD1 LEU A  53      -3.027  16.681   2.074  1.00  0.00           H  
ATOM    896 1HD2 LEU A  53      -4.009  14.768  -0.148  1.00  0.00           H  
ATOM    897 2HD2 LEU A  53      -4.345  16.516  -0.098  1.00  0.00           H  
ATOM    898 3HD2 LEU A  53      -3.564  15.800  -1.529  1.00  0.00           H  
ATOM    899  N   LYS A  54      -0.232  19.665  -1.668  1.00  0.00           N  
ATOM    900  CA  LYS A  54      -0.045  21.084  -1.940  1.00  0.00           C  
ATOM    901  C   LYS A  54       0.232  21.331  -3.418  1.00  0.00           C  
ATOM    902  O   LYS A  54      -0.196  22.341  -3.980  1.00  0.00           O  
ATOM    903  CB  LYS A  54       1.095  21.646  -1.089  1.00  0.00           C  
ATOM    904  CG  LYS A  54       0.770  21.776   0.393  1.00  0.00           C  
ATOM    905  CD  LYS A  54       1.959  22.312   1.175  1.00  0.00           C  
ATOM    906  CE  LYS A  54       1.610  22.520   2.642  1.00  0.00           C  
ATOM    907  NZ  LYS A  54       2.793  22.938   3.442  1.00  0.00           N  
ATOM    908  H   LYS A  54       0.482  19.161  -1.158  1.00  0.00           H  
ATOM    909  HA  LYS A  54      -0.955  21.615  -1.663  1.00  0.00           H  
ATOM    910 1HB  LYS A  54       1.971  21.003  -1.184  1.00  0.00           H  
ATOM    911 2HB  LYS A  54       1.373  22.633  -1.458  1.00  0.00           H  
ATOM    912 1HG  LYS A  54      -0.075  22.454   0.522  1.00  0.00           H  
ATOM    913 2HG  LYS A  54       0.493  20.800   0.792  1.00  0.00           H  
ATOM    914 1HD  LYS A  54       2.789  21.607   1.104  1.00  0.00           H  
ATOM    915 2HD  LYS A  54       2.276  23.263   0.749  1.00  0.00           H  
ATOM    916 1HE  LYS A  54       0.841  23.286   2.727  1.00  0.00           H  
ATOM    917 2HE  LYS A  54       1.216  21.593   3.057  1.00  0.00           H  
ATOM    918 1HZ  LYS A  54       2.521  23.065   4.406  1.00  0.00           H  
ATOM    919 2HZ  LYS A  54       3.508  22.226   3.385  1.00  0.00           H  
ATOM    920 3HZ  LYS A  54       3.156  23.808   3.078  1.00  0.00           H  
ATOM    921  N   SER A  55       0.949  20.404  -4.043  1.00  0.00           N  
ATOM    922  CA  SER A  55       1.305  20.532  -5.451  1.00  0.00           C  
ATOM    923  C   SER A  55       0.064  20.555  -6.334  1.00  0.00           C  
ATOM    924  O   SER A  55      -0.960  19.956  -5.999  1.00  0.00           O  
ATOM    925  OXT SER A  55       0.074  21.161  -7.370  1.00  0.00           O  
ATOM    926  CB  SER A  55       2.210  19.387  -5.866  1.00  0.00           C  
ATOM    927  OG  SER A  55       3.424  19.429  -5.167  1.00  0.00           O  
ATOM    928  H   SER A  55       1.254  19.589  -3.530  1.00  0.00           H  
ATOM    929  HA  SER A  55       1.849  21.467  -5.587  1.00  0.00           H  
ATOM    930 1HB  SER A  55       1.708  18.439  -5.674  1.00  0.00           H  
ATOM    931 2HB  SER A  55       2.401  19.445  -6.937  1.00  0.00           H  
ATOM    932  HG  SER A  55       3.231  19.108  -4.283  1.00  0.00           H  
TER                                                                             
ATOM    934  N   ASP B  56      29.728 -10.312 -10.169  1.00  0.00           N  
ATOM    935  CA  ASP B  56      28.848  -9.246  -9.699  1.00  0.00           C  
ATOM    936  C   ASP B  56      27.452  -9.752  -9.362  1.00  0.00           C  
ATOM    937  O   ASP B  56      26.890 -10.582 -10.081  1.00  0.00           O  
ATOM    938  CB  ASP B  56      28.716  -8.126 -10.722  1.00  0.00           C  
ATOM    939  CG  ASP B  56      27.980  -6.923 -10.138  1.00  0.00           C  
ATOM    940  OD1 ASP B  56      28.631  -6.090  -9.562  1.00  0.00           O  
ATOM    941  OD2 ASP B  56      26.764  -6.870 -10.211  1.00  0.00           O  
ATOM    942 1H   ASP B  56      30.629  -9.934 -10.377  1.00  0.00           H  
ATOM    943 2H   ASP B  56      29.816 -11.011  -9.458  1.00  0.00           H  
ATOM    944 3H   ASP B  56      29.341 -10.725 -10.994  1.00  0.00           H  
ATOM    945  HA  ASP B  56      29.280  -8.827  -8.790  1.00  0.00           H  
ATOM    946 1HB  ASP B  56      29.707  -7.812 -11.049  1.00  0.00           H  
ATOM    947 2HB  ASP B  56      28.174  -8.484 -11.598  1.00  0.00           H  
ATOM    948  N   TYR B  57      26.910  -9.252  -8.248  1.00  0.00           N  
ATOM    949  CA  TYR B  57      25.599  -9.665  -7.756  1.00  0.00           C  
ATOM    950  C   TYR B  57      24.575  -8.511  -7.656  1.00  0.00           C  
ATOM    951  O   TYR B  57      23.809  -8.437  -6.679  1.00  0.00           O  
ATOM    952  CB  TYR B  57      25.760 -10.411  -6.426  1.00  0.00           C  
ATOM    953  CG  TYR B  57      26.632 -11.651  -6.583  1.00  0.00           C  
ATOM    954  CD1 TYR B  57      27.927 -11.649  -6.061  1.00  0.00           C  
ATOM    955  CD2 TYR B  57      26.170 -12.763  -7.293  1.00  0.00           C  
ATOM    956  CE1 TYR B  57      28.745 -12.753  -6.241  1.00  0.00           C  
ATOM    957  CE2 TYR B  57      26.997 -13.861  -7.471  1.00  0.00           C  
ATOM    958  CZ  TYR B  57      28.271 -13.859  -6.954  1.00  0.00           C  
ATOM    959  OH  TYR B  57      29.086 -14.953  -7.152  1.00  0.00           O  
ATOM    960  H   TYR B  57      27.427  -8.554  -7.732  1.00  0.00           H  
ATOM    961  HA  TYR B  57      25.184 -10.378  -8.468  1.00  0.00           H  
ATOM    962 1HB  TYR B  57      26.214  -9.774  -5.696  1.00  0.00           H  
ATOM    963 2HB  TYR B  57      24.784 -10.717  -6.042  1.00  0.00           H  
ATOM    964  HD1 TYR B  57      28.292 -10.779  -5.514  1.00  0.00           H  
ATOM    965  HD2 TYR B  57      25.164 -12.762  -7.717  1.00  0.00           H  
ATOM    966  HE1 TYR B  57      29.757 -12.752  -5.835  1.00  0.00           H  
ATOM    967  HE2 TYR B  57      26.647 -14.728  -8.031  1.00  0.00           H  
ATOM    968  HH  TYR B  57      29.934 -14.802  -6.728  1.00  0.00           H  
ATOM    969  N   SER B  58      24.620  -7.554  -8.596  1.00  0.00           N  
ATOM    970  CA  SER B  58      23.611  -6.490  -8.650  1.00  0.00           C  
ATOM    971  C   SER B  58      22.231  -7.041  -9.041  1.00  0.00           C  
ATOM    972  O   SER B  58      22.118  -7.940  -9.887  1.00  0.00           O  
ATOM    973  CB  SER B  58      24.008  -5.420  -9.649  1.00  0.00           C  
ATOM    974  OG  SER B  58      25.197  -4.794  -9.272  1.00  0.00           O  
ATOM    975  H   SER B  58      25.350  -7.564  -9.325  1.00  0.00           H  
ATOM    976  HA  SER B  58      23.536  -6.039  -7.660  1.00  0.00           H  
ATOM    977 1HB  SER B  58      24.124  -5.865 -10.639  1.00  0.00           H  
ATOM    978 2HB  SER B  58      23.209  -4.682  -9.719  1.00  0.00           H  
ATOM    979  HG  SER B  58      25.911  -5.407  -9.582  1.00  0.00           H  
ATOM    980  N   PHE B  59      21.181  -6.455  -8.466  1.00  0.00           N  
ATOM    981  CA  PHE B  59      19.800  -6.878  -8.733  1.00  0.00           C  
ATOM    982  C   PHE B  59      18.796  -5.733  -8.646  1.00  0.00           C  
ATOM    983  O   PHE B  59      19.092  -4.662  -8.093  1.00  0.00           O  
ATOM    984  CB  PHE B  59      19.366  -7.953  -7.734  1.00  0.00           C  
ATOM    985  CG  PHE B  59      19.332  -7.461  -6.318  1.00  0.00           C  
ATOM    986  CD1 PHE B  59      18.170  -6.929  -5.784  1.00  0.00           C  
ATOM    987  CD2 PHE B  59      20.454  -7.544  -5.508  1.00  0.00           C  
ATOM    988  CE1 PHE B  59      18.130  -6.486  -4.486  1.00  0.00           C  
ATOM    989  CE2 PHE B  59      20.412  -7.100  -4.198  1.00  0.00           C  
ATOM    990  CZ  PHE B  59      19.251  -6.575  -3.695  1.00  0.00           C  
ATOM    991  H   PHE B  59      21.348  -5.718  -7.800  1.00  0.00           H  
ATOM    992  HA  PHE B  59      19.751  -7.289  -9.739  1.00  0.00           H  
ATOM    993 1HB  PHE B  59      18.372  -8.309  -7.987  1.00  0.00           H  
ATOM    994 2HB  PHE B  59      20.042  -8.800  -7.789  1.00  0.00           H  
ATOM    995  HD1 PHE B  59      17.281  -6.867  -6.413  1.00  0.00           H  
ATOM    996  HD2 PHE B  59      21.379  -7.968  -5.909  1.00  0.00           H  
ATOM    997  HE1 PHE B  59      17.207  -6.070  -4.081  1.00  0.00           H  
ATOM    998  HE2 PHE B  59      21.303  -7.171  -3.565  1.00  0.00           H  
ATOM    999  HZ  PHE B  59      19.220  -6.228  -2.672  1.00  0.00           H  
ATOM   1000  N   SER B  60      17.594  -5.996  -9.161  1.00  0.00           N  
ATOM   1001  CA  SER B  60      16.498  -5.034  -9.106  1.00  0.00           C  
ATOM   1002  C   SER B  60      15.223  -5.726  -8.664  1.00  0.00           C  
ATOM   1003  O   SER B  60      15.063  -6.935  -8.866  1.00  0.00           O  
ATOM   1004  CB  SER B  60      16.268  -4.421 -10.476  1.00  0.00           C  
ATOM   1005  OG  SER B  60      15.814  -5.397 -11.406  1.00  0.00           O  
ATOM   1006  H   SER B  60      17.447  -6.905  -9.602  1.00  0.00           H  
ATOM   1007  HA  SER B  60      16.741  -4.254  -8.384  1.00  0.00           H  
ATOM   1008 1HB  SER B  60      15.533  -3.621 -10.401  1.00  0.00           H  
ATOM   1009 2HB  SER B  60      17.200  -3.981 -10.835  1.00  0.00           H  
ATOM   1010  HG  SER B  60      16.600  -5.864 -11.714  1.00  0.00           H  
ATOM   1011  N   CYS B  61      14.311  -4.955  -8.072  1.00  0.00           N  
ATOM   1012  CA  CYS B  61      13.046  -5.517  -7.617  1.00  0.00           C  
ATOM   1013  C   CYS B  61      11.854  -4.642  -7.964  1.00  0.00           C  
ATOM   1014  O   CYS B  61      11.989  -3.427  -8.101  1.00  0.00           O  
ATOM   1015  CB  CYS B  61      13.067  -5.706  -6.100  1.00  0.00           C  
ATOM   1016  SG  CYS B  61      14.432  -6.725  -5.481  1.00  0.00           S  
ATOM   1017  H   CYS B  61      14.494  -3.972  -7.933  1.00  0.00           H  
ATOM   1018  HA  CYS B  61      12.911  -6.481  -8.100  1.00  0.00           H  
ATOM   1019 1HB  CYS B  61      13.123  -4.731  -5.612  1.00  0.00           H  
ATOM   1020 2HB  CYS B  61      12.134  -6.169  -5.790  1.00  0.00           H  
ATOM   1021  N   TYR B  62      10.670  -5.258  -7.978  1.00  0.00           N  
ATOM   1022  CA  TYR B  62       9.434  -4.478  -8.038  1.00  0.00           C  
ATOM   1023  C   TYR B  62       8.367  -5.075  -7.141  1.00  0.00           C  
ATOM   1024  O   TYR B  62       8.314  -6.286  -6.907  1.00  0.00           O  
ATOM   1025  CB  TYR B  62       8.901  -4.356  -9.452  1.00  0.00           C  
ATOM   1026  CG  TYR B  62       8.406  -5.614 -10.088  1.00  0.00           C  
ATOM   1027  CD1 TYR B  62       9.262  -6.407 -10.808  1.00  0.00           C  
ATOM   1028  CD2 TYR B  62       7.084  -5.960  -9.979  1.00  0.00           C  
ATOM   1029  CE1 TYR B  62       8.788  -7.555 -11.437  1.00  0.00           C  
ATOM   1030  CE2 TYR B  62       6.604  -7.112 -10.603  1.00  0.00           C  
ATOM   1031  CZ  TYR B  62       7.459  -7.902 -11.330  1.00  0.00           C  
ATOM   1032  OH  TYR B  62       7.000  -9.055 -11.937  1.00  0.00           O  
ATOM   1033  H   TYR B  62      10.652  -6.273  -7.915  1.00  0.00           H  
ATOM   1034  HA  TYR B  62       9.630  -3.475  -7.681  1.00  0.00           H  
ATOM   1035 1HB  TYR B  62       8.076  -3.637  -9.446  1.00  0.00           H  
ATOM   1036 2HB  TYR B  62       9.682  -3.943 -10.086  1.00  0.00           H  
ATOM   1037  HD1 TYR B  62      10.317  -6.134 -10.893  1.00  0.00           H  
ATOM   1038  HD2 TYR B  62       6.406  -5.324  -9.400  1.00  0.00           H  
ATOM   1039  HE1 TYR B  62       9.472  -8.185 -12.009  1.00  0.00           H  
ATOM   1040  HE2 TYR B  62       5.550  -7.386 -10.510  1.00  0.00           H  
ATOM   1041  HH  TYR B  62       6.059  -9.158 -11.762  1.00  0.00           H  
ATOM   1042  N   SER B  63       7.476  -4.229  -6.678  1.00  0.00           N  
ATOM   1043  CA  SER B  63       6.424  -4.688  -5.797  1.00  0.00           C  
ATOM   1044  C   SER B  63       5.080  -4.499  -6.419  1.00  0.00           C  
ATOM   1045  O   SER B  63       4.892  -3.682  -7.315  1.00  0.00           O  
ATOM   1046  CB  SER B  63       6.464  -3.928  -4.483  1.00  0.00           C  
ATOM   1047  OG  SER B  63       6.093  -2.590  -4.679  1.00  0.00           O  
ATOM   1048  H   SER B  63       7.556  -3.244  -6.922  1.00  0.00           H  
ATOM   1049  HA  SER B  63       6.557  -5.745  -5.608  1.00  0.00           H  
ATOM   1050 1HB  SER B  63       5.792  -4.399  -3.765  1.00  0.00           H  
ATOM   1051 2HB  SER B  63       7.466  -3.971  -4.075  1.00  0.00           H  
ATOM   1052  HG  SER B  63       6.490  -2.048  -3.932  1.00  0.00           H  
ATOM   1053  N   GLN B  64       4.122  -5.225  -5.930  1.00  0.00           N  
ATOM   1054  CA  GLN B  64       2.773  -4.985  -6.383  1.00  0.00           C  
ATOM   1055  C   GLN B  64       1.904  -4.975  -5.153  1.00  0.00           C  
ATOM   1056  O   GLN B  64       2.040  -5.846  -4.296  1.00  0.00           O  
ATOM   1057  CB  GLN B  64       2.345  -6.040  -7.378  1.00  0.00           C  
ATOM   1058  CG  GLN B  64       3.187  -6.136  -8.567  1.00  0.00           C  
ATOM   1059  CD  GLN B  64       2.578  -7.035  -9.591  1.00  0.00           C  
ATOM   1060  OE1 GLN B  64       2.509  -8.265  -9.438  1.00  0.00           O  
ATOM   1061  NE2 GLN B  64       2.101  -6.411 -10.647  1.00  0.00           N  
ATOM   1062  H   GLN B  64       4.340  -5.929  -5.226  1.00  0.00           H  
ATOM   1063  HA  GLN B  64       2.706  -4.004  -6.854  1.00  0.00           H  
ATOM   1064 1HB  GLN B  64       2.378  -6.992  -6.916  1.00  0.00           H  
ATOM   1065 2HB  GLN B  64       1.336  -5.836  -7.715  1.00  0.00           H  
ATOM   1066 1HG  GLN B  64       3.347  -5.165  -8.976  1.00  0.00           H  
ATOM   1067 2HG  GLN B  64       4.141  -6.569  -8.275  1.00  0.00           H  
ATOM   1068 1HE2 GLN B  64       1.660  -6.917 -11.387  1.00  0.00           H  
ATOM   1069 2HE2 GLN B  64       2.184  -5.384 -10.681  1.00  0.00           H  
ATOM   1070  N   LEU B  65       1.014  -4.010  -5.036  1.00  0.00           N  
ATOM   1071  CA  LEU B  65       0.254  -3.965  -3.804  1.00  0.00           C  
ATOM   1072  C   LEU B  65      -1.159  -4.447  -4.024  1.00  0.00           C  
ATOM   1073  O   LEU B  65      -1.735  -4.219  -5.087  1.00  0.00           O  
ATOM   1074  CB  LEU B  65       0.326  -2.556  -3.224  1.00  0.00           C  
ATOM   1075  CG  LEU B  65       1.829  -2.062  -2.982  1.00  0.00           C  
ATOM   1076  CD1 LEU B  65       1.854  -0.619  -2.454  1.00  0.00           C  
ATOM   1077  CD2 LEU B  65       2.537  -3.009  -2.024  1.00  0.00           C  
ATOM   1078  H   LEU B  65       0.891  -3.317  -5.762  1.00  0.00           H  
ATOM   1079  HA  LEU B  65       0.721  -4.625  -3.085  1.00  0.00           H  
ATOM   1080 1HB  LEU B  65      -0.169  -1.869  -3.900  1.00  0.00           H  
ATOM   1081 2HB  LEU B  65      -0.199  -2.542  -2.270  1.00  0.00           H  
ATOM   1082  HG  LEU B  65       2.360  -2.073  -3.934  1.00  0.00           H  
ATOM   1083 1HD1 LEU B  65       2.891  -0.305  -2.315  1.00  0.00           H  
ATOM   1084 2HD1 LEU B  65       1.380   0.040  -3.152  1.00  0.00           H  
ATOM   1085 3HD1 LEU B  65       1.330  -0.571  -1.504  1.00  0.00           H  
ATOM   1086 1HD2 LEU B  65       3.569  -2.678  -1.885  1.00  0.00           H  
ATOM   1087 2HD2 LEU B  65       2.022  -3.007  -1.064  1.00  0.00           H  
ATOM   1088 3HD2 LEU B  65       2.536  -4.012  -2.424  1.00  0.00           H  
ATOM   1089  N   GLU B  66      -1.695  -5.154  -3.024  1.00  0.00           N  
ATOM   1090  CA  GLU B  66      -3.044  -5.718  -3.091  1.00  0.00           C  
ATOM   1091  C   GLU B  66      -3.206  -6.500  -4.391  1.00  0.00           C  
ATOM   1092  O   GLU B  66      -4.118  -6.250  -5.181  1.00  0.00           O  
ATOM   1093  CB  GLU B  66      -4.087  -4.631  -3.002  1.00  0.00           C  
ATOM   1094  CG  GLU B  66      -4.048  -3.846  -1.753  1.00  0.00           C  
ATOM   1095  CD  GLU B  66      -5.203  -2.868  -1.682  1.00  0.00           C  
ATOM   1096  OE1 GLU B  66      -6.310  -3.265  -1.407  1.00  0.00           O  
ATOM   1097  OE2 GLU B  66      -4.991  -1.708  -1.987  1.00  0.00           O  
ATOM   1098  H   GLU B  66      -1.139  -5.287  -2.178  1.00  0.00           H  
ATOM   1099  HA  GLU B  66      -3.178  -6.410  -2.256  1.00  0.00           H  
ATOM   1100 1HB  GLU B  66      -3.967  -3.955  -3.818  1.00  0.00           H  
ATOM   1101 2HB  GLU B  66      -5.078  -5.079  -3.086  1.00  0.00           H  
ATOM   1102 1HG  GLU B  66      -4.089  -4.529  -0.901  1.00  0.00           H  
ATOM   1103 2HG  GLU B  66      -3.107  -3.311  -1.713  1.00  0.00           H  
ATOM   1104  N   VAL B  67      -2.283  -7.398  -4.632  1.00  0.00           N  
ATOM   1105  CA  VAL B  67      -2.212  -8.174  -5.851  1.00  0.00           C  
ATOM   1106  C   VAL B  67      -3.304  -9.211  -5.914  1.00  0.00           C  
ATOM   1107  O   VAL B  67      -3.923  -9.452  -6.945  1.00  0.00           O  
ATOM   1108  CB  VAL B  67      -0.894  -8.901  -5.855  1.00  0.00           C  
ATOM   1109  CG1 VAL B  67      -0.807  -9.813  -7.037  1.00  0.00           C  
ATOM   1110  CG2 VAL B  67       0.135  -7.913  -5.805  1.00  0.00           C  
ATOM   1111  H   VAL B  67      -1.603  -7.574  -3.898  1.00  0.00           H  
ATOM   1112  HA  VAL B  67      -2.293  -7.500  -6.707  1.00  0.00           H  
ATOM   1113  HB  VAL B  67      -0.822  -9.527  -4.961  1.00  0.00           H  
ATOM   1114 1HG1 VAL B  67       0.146 -10.340  -7.018  1.00  0.00           H  
ATOM   1115 2HG1 VAL B  67      -1.626 -10.531  -6.999  1.00  0.00           H  
ATOM   1116 3HG1 VAL B  67      -0.881  -9.222  -7.953  1.00  0.00           H  
ATOM   1117 1HG2 VAL B  67       1.106  -8.397  -5.777  1.00  0.00           H  
ATOM   1118 2HG2 VAL B  67       0.028  -7.307  -6.680  1.00  0.00           H  
ATOM   1119 3HG2 VAL B  67       0.007  -7.302  -4.915  1.00  0.00           H  
ATOM   1120  N   ASN B  68      -3.480  -9.865  -4.786  1.00  0.00           N  
ATOM   1121  CA  ASN B  68      -4.467 -10.916  -4.614  1.00  0.00           C  
ATOM   1122  C   ASN B  68      -5.223 -10.592  -3.347  1.00  0.00           C  
ATOM   1123  O   ASN B  68      -4.758 -10.834  -2.227  1.00  0.00           O  
ATOM   1124  CB  ASN B  68      -3.815 -12.284  -4.583  1.00  0.00           C  
ATOM   1125  CG  ASN B  68      -4.820 -13.420  -4.493  1.00  0.00           C  
ATOM   1126  OD1 ASN B  68      -6.035 -13.193  -4.581  1.00  0.00           O  
ATOM   1127  ND2 ASN B  68      -4.331 -14.641  -4.308  1.00  0.00           N  
ATOM   1128  H   ASN B  68      -2.917  -9.574  -3.986  1.00  0.00           H  
ATOM   1129  HA  ASN B  68      -5.177 -10.887  -5.441  1.00  0.00           H  
ATOM   1130 1HB  ASN B  68      -3.236 -12.411  -5.498  1.00  0.00           H  
ATOM   1131 2HB  ASN B  68      -3.126 -12.358  -3.770  1.00  0.00           H  
ATOM   1132 1HD2 ASN B  68      -4.949 -15.426  -4.237  1.00  0.00           H  
ATOM   1133 2HD2 ASN B  68      -3.336 -14.776  -4.236  1.00  0.00           H  
ATOM   1134  N   GLY B  69      -6.367  -9.965  -3.513  1.00  0.00           N  
ATOM   1135  CA  GLY B  69      -7.071  -9.468  -2.360  1.00  0.00           C  
ATOM   1136  C   GLY B  69      -6.135  -8.494  -1.692  1.00  0.00           C  
ATOM   1137  O   GLY B  69      -5.570  -7.645  -2.367  1.00  0.00           O  
ATOM   1138  H   GLY B  69      -6.726  -9.807  -4.445  1.00  0.00           H  
ATOM   1139 1HA  GLY B  69      -7.990  -8.973  -2.664  1.00  0.00           H  
ATOM   1140 2HA  GLY B  69      -7.321 -10.286  -1.685  1.00  0.00           H  
ATOM   1141  N   SER B  70      -5.952  -8.630  -0.383  1.00  0.00           N  
ATOM   1142  CA  SER B  70      -5.072  -7.736   0.352  1.00  0.00           C  
ATOM   1143  C   SER B  70      -3.584  -8.113   0.326  1.00  0.00           C  
ATOM   1144  O   SER B  70      -2.768  -7.371   0.865  1.00  0.00           O  
ATOM   1145  CB  SER B  70      -5.548  -7.602   1.788  1.00  0.00           C  
ATOM   1146  OG  SER B  70      -5.441  -8.811   2.488  1.00  0.00           O  
ATOM   1147  H   SER B  70      -6.440  -9.362   0.108  1.00  0.00           H  
ATOM   1148  HA  SER B  70      -5.159  -6.746  -0.106  1.00  0.00           H  
ATOM   1149 1HB  SER B  70      -4.965  -6.833   2.296  1.00  0.00           H  
ATOM   1150 2HB  SER B  70      -6.586  -7.272   1.790  1.00  0.00           H  
ATOM   1151  HG  SER B  70      -5.834  -8.648   3.366  1.00  0.00           H  
ATOM   1152  N   GLN B  71      -3.207  -9.273  -0.210  1.00  0.00           N  
ATOM   1153  CA  GLN B  71      -1.776  -9.568  -0.155  1.00  0.00           C  
ATOM   1154  C   GLN B  71      -1.008  -8.825  -1.243  1.00  0.00           C  
ATOM   1155  O   GLN B  71      -1.505  -8.585  -2.357  1.00  0.00           O  
ATOM   1156  CB  GLN B  71      -1.450 -11.058  -0.196  1.00  0.00           C  
ATOM   1157  CG  GLN B  71      -1.549 -11.691  -1.475  1.00  0.00           C  
ATOM   1158  CD  GLN B  71      -1.148 -13.136  -1.366  1.00  0.00           C  
ATOM   1159  OE1 GLN B  71      -1.102 -13.867  -2.373  1.00  0.00           O  
ATOM   1160  NE2 GLN B  71      -0.845 -13.569  -0.121  1.00  0.00           N  
ATOM   1161  H   GLN B  71      -3.866  -9.893  -0.684  1.00  0.00           H  
ATOM   1162  HA  GLN B  71      -1.389  -9.197   0.792  1.00  0.00           H  
ATOM   1163 1HB  GLN B  71      -0.436 -11.219   0.154  1.00  0.00           H  
ATOM   1164 2HB  GLN B  71      -2.113 -11.588   0.477  1.00  0.00           H  
ATOM   1165 1HG  GLN B  71      -2.563 -11.639  -1.779  1.00  0.00           H  
ATOM   1166 2HG  GLN B  71      -0.895 -11.184  -2.190  1.00  0.00           H  
ATOM   1167 1HE2 GLN B  71      -0.568 -14.519   0.030  1.00  0.00           H  
ATOM   1168 2HE2 GLN B  71      -0.896 -12.935   0.648  1.00  0.00           H  
ATOM   1169  N   HIS B  72       0.236  -8.548  -0.924  1.00  0.00           N  
ATOM   1170  CA  HIS B  72       1.179  -7.852  -1.751  1.00  0.00           C  
ATOM   1171  C   HIS B  72       2.196  -8.824  -2.315  1.00  0.00           C  
ATOM   1172  O   HIS B  72       2.361  -9.927  -1.778  1.00  0.00           O  
ATOM   1173  CB  HIS B  72       1.946  -6.861  -0.900  1.00  0.00           C  
ATOM   1174  CG  HIS B  72       1.077  -5.957  -0.092  1.00  0.00           C  
ATOM   1175  ND1 HIS B  72       0.128  -5.135  -0.637  1.00  0.00           N  
ATOM   1176  CD2 HIS B  72       1.053  -5.727   1.243  1.00  0.00           C  
ATOM   1177  CE1 HIS B  72      -0.453  -4.438   0.331  1.00  0.00           C  
ATOM   1178  NE2 HIS B  72       0.098  -4.778   1.473  1.00  0.00           N  
ATOM   1179  H   HIS B  72       0.550  -8.838  -0.006  1.00  0.00           H  
ATOM   1180  HA  HIS B  72       0.676  -7.345  -2.568  1.00  0.00           H  
ATOM   1181 1HB  HIS B  72       2.581  -7.422  -0.212  1.00  0.00           H  
ATOM   1182 2HB  HIS B  72       2.597  -6.262  -1.534  1.00  0.00           H  
ATOM   1183  HD2 HIS B  72       1.683  -6.205   1.992  1.00  0.00           H  
ATOM   1184  HE1 HIS B  72      -1.247  -3.706   0.198  1.00  0.00           H  
ATOM   1185  HE2 HIS B  72      -0.146  -4.401   2.376  1.00  0.00           H  
ATOM   1186  N   SER B  73       2.962  -8.388  -3.319  1.00  0.00           N  
ATOM   1187  CA  SER B  73       4.060  -9.225  -3.789  1.00  0.00           C  
ATOM   1188  C   SER B  73       5.314  -8.412  -3.976  1.00  0.00           C  
ATOM   1189  O   SER B  73       5.281  -7.193  -4.158  1.00  0.00           O  
ATOM   1190  CB  SER B  73       3.766  -9.880  -5.112  1.00  0.00           C  
ATOM   1191  OG  SER B  73       3.698  -8.922  -6.151  1.00  0.00           O  
ATOM   1192  H   SER B  73       2.761  -7.484  -3.743  1.00  0.00           H  
ATOM   1193  HA  SER B  73       4.255  -9.989  -3.047  1.00  0.00           H  
ATOM   1194 1HB  SER B  73       4.551 -10.604  -5.328  1.00  0.00           H  
ATOM   1195 2HB  SER B  73       2.824 -10.422  -5.044  1.00  0.00           H  
ATOM   1196  HG  SER B  73       3.412  -9.401  -6.943  1.00  0.00           H  
ATOM   1197  N   LEU B  74       6.423  -9.107  -3.957  1.00  0.00           N  
ATOM   1198  CA  LEU B  74       7.712  -8.506  -4.243  1.00  0.00           C  
ATOM   1199  C   LEU B  74       8.524  -9.442  -5.079  1.00  0.00           C  
ATOM   1200  O   LEU B  74       8.741 -10.582  -4.680  1.00  0.00           O  
ATOM   1201  CB  LEU B  74       8.421  -8.165  -2.953  1.00  0.00           C  
ATOM   1202  CG  LEU B  74       9.827  -7.673  -3.030  1.00  0.00           C  
ATOM   1203  CD1 LEU B  74       9.904  -6.344  -3.738  1.00  0.00           C  
ATOM   1204  CD2 LEU B  74      10.308  -7.559  -1.623  1.00  0.00           C  
ATOM   1205  H   LEU B  74       6.352 -10.099  -3.743  1.00  0.00           H  
ATOM   1206  HA  LEU B  74       7.565  -7.597  -4.814  1.00  0.00           H  
ATOM   1207 1HB  LEU B  74       7.843  -7.387  -2.458  1.00  0.00           H  
ATOM   1208 2HB  LEU B  74       8.421  -9.025  -2.334  1.00  0.00           H  
ATOM   1209  HG  LEU B  74      10.446  -8.381  -3.583  1.00  0.00           H  
ATOM   1210 1HD1 LEU B  74      10.938  -6.002  -3.756  1.00  0.00           H  
ATOM   1211 2HD1 LEU B  74       9.546  -6.456  -4.747  1.00  0.00           H  
ATOM   1212 3HD1 LEU B  74       9.295  -5.618  -3.216  1.00  0.00           H  
ATOM   1213 1HD2 LEU B  74      11.319  -7.218  -1.623  1.00  0.00           H  
ATOM   1214 2HD2 LEU B  74       9.680  -6.862  -1.083  1.00  0.00           H  
ATOM   1215 3HD2 LEU B  74      10.255  -8.534  -1.146  1.00  0.00           H  
ATOM   1216  N   THR B  75       8.941  -8.981  -6.244  1.00  0.00           N  
ATOM   1217  CA  THR B  75       9.674  -9.815  -7.171  1.00  0.00           C  
ATOM   1218  C   THR B  75      11.034  -9.227  -7.507  1.00  0.00           C  
ATOM   1219  O   THR B  75      11.155  -8.039  -7.815  1.00  0.00           O  
ATOM   1220  CB  THR B  75       8.864 -10.001  -8.451  1.00  0.00           C  
ATOM   1221  OG1 THR B  75       7.588 -10.580  -8.134  1.00  0.00           O  
ATOM   1222  CG2 THR B  75       9.600 -10.913  -9.406  1.00  0.00           C  
ATOM   1223  H   THR B  75       8.724  -8.020  -6.502  1.00  0.00           H  
ATOM   1224  HA  THR B  75       9.838 -10.786  -6.717  1.00  0.00           H  
ATOM   1225  HB  THR B  75       8.704  -9.036  -8.910  1.00  0.00           H  
ATOM   1226  HG1 THR B  75       7.037 -10.595  -8.917  1.00  0.00           H  
ATOM   1227 1HG2 THR B  75       9.009 -11.039 -10.312  1.00  0.00           H  
ATOM   1228 2HG2 THR B  75      10.565 -10.481  -9.663  1.00  0.00           H  
ATOM   1229 3HG2 THR B  75       9.755 -11.883  -8.932  1.00  0.00           H  
ATOM   1230  N   CYS B  76      12.065 -10.056  -7.422  1.00  0.00           N  
ATOM   1231  CA  CYS B  76      13.420  -9.626  -7.706  1.00  0.00           C  
ATOM   1232  C   CYS B  76      14.088 -10.462  -8.779  1.00  0.00           C  
ATOM   1233  O   CYS B  76      13.778 -11.643  -8.981  1.00  0.00           O  
ATOM   1234  CB  CYS B  76      14.267  -9.655  -6.445  1.00  0.00           C  
ATOM   1235  SG  CYS B  76      13.650  -8.573  -5.108  1.00  0.00           S  
ATOM   1236  H   CYS B  76      11.889 -11.022  -7.171  1.00  0.00           H  
ATOM   1237  HA  CYS B  76      13.389  -8.608  -8.063  1.00  0.00           H  
ATOM   1238 1HB  CYS B  76      14.319 -10.676  -6.061  1.00  0.00           H  
ATOM   1239 2HB  CYS B  76      15.285  -9.345  -6.691  1.00  0.00           H  
ATOM   1240  N   ALA B  77      15.054  -9.856  -9.446  1.00  0.00           N  
ATOM   1241  CA  ALA B  77      15.843 -10.569 -10.436  1.00  0.00           C  
ATOM   1242  C   ALA B  77      17.226  -9.962 -10.552  1.00  0.00           C  
ATOM   1243  O   ALA B  77      17.433  -8.786 -10.237  1.00  0.00           O  
ATOM   1244  CB  ALA B  77      15.143 -10.548 -11.778  1.00  0.00           C  
ATOM   1245  H   ALA B  77      15.223  -8.865  -9.258  1.00  0.00           H  
ATOM   1246  HA  ALA B  77      15.954 -11.602 -10.108  1.00  0.00           H  
ATOM   1247 1HB  ALA B  77      15.737 -11.105 -12.505  1.00  0.00           H  
ATOM   1248 2HB  ALA B  77      14.163 -11.009 -11.681  1.00  0.00           H  
ATOM   1249 3HB  ALA B  77      15.033  -9.518 -12.112  1.00  0.00           H  
ATOM   1250  N   PHE B  78      18.185 -10.761 -11.012  1.00  0.00           N  
ATOM   1251  CA  PHE B  78      19.534 -10.243 -11.197  1.00  0.00           C  
ATOM   1252  C   PHE B  78      19.588  -9.470 -12.482  1.00  0.00           C  
ATOM   1253  O   PHE B  78      18.945  -9.847 -13.464  1.00  0.00           O  
ATOM   1254  CB  PHE B  78      20.584 -11.351 -11.191  1.00  0.00           C  
ATOM   1255  CG  PHE B  78      20.794 -11.920  -9.825  1.00  0.00           C  
ATOM   1256  CD1 PHE B  78      20.255 -13.145  -9.480  1.00  0.00           C  
ATOM   1257  CD2 PHE B  78      21.500 -11.204  -8.866  1.00  0.00           C  
ATOM   1258  CE1 PHE B  78      20.416 -13.640  -8.209  1.00  0.00           C  
ATOM   1259  CE2 PHE B  78      21.660 -11.691  -7.600  1.00  0.00           C  
ATOM   1260  CZ  PHE B  78      21.106 -12.911  -7.273  1.00  0.00           C  
ATOM   1261  H   PHE B  78      17.978 -11.723 -11.249  1.00  0.00           H  
ATOM   1262  HA  PHE B  78      19.769  -9.562 -10.380  1.00  0.00           H  
ATOM   1263 1HB  PHE B  78      20.285 -12.155 -11.865  1.00  0.00           H  
ATOM   1264 2HB  PHE B  78      21.534 -10.955 -11.551  1.00  0.00           H  
ATOM   1265  HD1 PHE B  78      19.694 -13.714 -10.225  1.00  0.00           H  
ATOM   1266  HD2 PHE B  78      21.923 -10.237  -9.131  1.00  0.00           H  
ATOM   1267  HE1 PHE B  78      19.985 -14.608  -7.939  1.00  0.00           H  
ATOM   1268  HE2 PHE B  78      22.211 -11.110  -6.859  1.00  0.00           H  
ATOM   1269  HZ  PHE B  78      21.210 -13.311  -6.280  1.00  0.00           H  
ATOM   1270  N   GLU B  79      20.353  -8.390 -12.484  1.00  0.00           N  
ATOM   1271  CA  GLU B  79      20.465  -7.584 -13.690  1.00  0.00           C  
ATOM   1272  C   GLU B  79      21.084  -8.363 -14.859  1.00  0.00           C  
ATOM   1273  O   GLU B  79      20.645  -8.222 -16.001  1.00  0.00           O  
ATOM   1274  CB  GLU B  79      21.228  -6.301 -13.373  1.00  0.00           C  
ATOM   1275  CG  GLU B  79      20.426  -5.335 -12.474  1.00  0.00           C  
ATOM   1276  CD  GLU B  79      21.197  -4.122 -11.994  1.00  0.00           C  
ATOM   1277  OE1 GLU B  79      22.392  -4.091 -12.157  1.00  0.00           O  
ATOM   1278  OE2 GLU B  79      20.579  -3.223 -11.461  1.00  0.00           O  
ATOM   1279  H   GLU B  79      20.872  -8.145 -11.635  1.00  0.00           H  
ATOM   1280  HA  GLU B  79      19.455  -7.296 -13.991  1.00  0.00           H  
ATOM   1281 1HB  GLU B  79      22.159  -6.549 -12.856  1.00  0.00           H  
ATOM   1282 2HB  GLU B  79      21.485  -5.785 -14.296  1.00  0.00           H  
ATOM   1283 1HG  GLU B  79      19.547  -4.997 -13.021  1.00  0.00           H  
ATOM   1284 2HG  GLU B  79      20.075  -5.890 -11.609  1.00  0.00           H  
ATOM   1285  N   ASP B  80      22.081  -9.204 -14.566  1.00  0.00           N  
ATOM   1286  CA  ASP B  80      22.714 -10.033 -15.590  1.00  0.00           C  
ATOM   1287  C   ASP B  80      22.065 -11.410 -15.577  1.00  0.00           C  
ATOM   1288  O   ASP B  80      22.158 -12.095 -14.562  1.00  0.00           O  
ATOM   1289  CB  ASP B  80      24.212 -10.234 -15.364  1.00  0.00           C  
ATOM   1290  CG  ASP B  80      25.043  -9.005 -15.622  1.00  0.00           C  
ATOM   1291  OD1 ASP B  80      24.620  -8.154 -16.362  1.00  0.00           O  
ATOM   1292  OD2 ASP B  80      26.147  -8.959 -15.120  1.00  0.00           O  
ATOM   1293  H   ASP B  80      22.389  -9.265 -13.607  1.00  0.00           H  
ATOM   1294  HA  ASP B  80      22.584  -9.536 -16.541  1.00  0.00           H  
ATOM   1295 1HB  ASP B  80      24.380 -10.556 -14.335  1.00  0.00           H  
ATOM   1296 2HB  ASP B  80      24.567 -11.039 -16.015  1.00  0.00           H  
ATOM   1297  N   PRO B  81      21.487 -11.903 -16.679  1.00  0.00           N  
ATOM   1298  CA  PRO B  81      20.780 -13.177 -16.763  1.00  0.00           C  
ATOM   1299  C   PRO B  81      21.743 -14.351 -16.822  1.00  0.00           C  
ATOM   1300  O   PRO B  81      21.801 -15.074 -17.818  1.00  0.00           O  
ATOM   1301  CB  PRO B  81      20.015 -13.026 -18.079  1.00  0.00           C  
ATOM   1302  CG  PRO B  81      20.869 -12.074 -18.886  1.00  0.00           C  
ATOM   1303  CD  PRO B  81      21.398 -11.060 -17.864  1.00  0.00           C  
ATOM   1304  HA  PRO B  81      20.094 -13.272 -15.906  1.00  0.00           H  
ATOM   1305 1HB  PRO B  81      19.899 -14.011 -18.559  1.00  0.00           H  
ATOM   1306 2HB  PRO B  81      19.004 -12.641 -17.886  1.00  0.00           H  
ATOM   1307 1HG  PRO B  81      21.676 -12.630 -19.388  1.00  0.00           H  
ATOM   1308 2HG  PRO B  81      20.264 -11.603 -19.677  1.00  0.00           H  
ATOM   1309 1HD  PRO B  81      22.393 -10.707 -18.176  1.00  0.00           H  
ATOM   1310 2HD  PRO B  81      20.672 -10.237 -17.728  1.00  0.00           H  
ATOM   1311  N   ASP B  82      22.526 -14.489 -15.762  1.00  0.00           N  
ATOM   1312  CA  ASP B  82      23.570 -15.486 -15.692  1.00  0.00           C  
ATOM   1313  C   ASP B  82      23.587 -16.241 -14.343  1.00  0.00           C  
ATOM   1314  O   ASP B  82      22.868 -15.885 -13.412  1.00  0.00           O  
ATOM   1315  CB  ASP B  82      24.887 -14.782 -16.009  1.00  0.00           C  
ATOM   1316  CG  ASP B  82      25.962 -15.708 -16.515  1.00  0.00           C  
ATOM   1317  OD1 ASP B  82      25.775 -16.912 -16.485  1.00  0.00           O  
ATOM   1318  OD2 ASP B  82      26.943 -15.201 -16.997  1.00  0.00           O  
ATOM   1319  H   ASP B  82      22.397 -13.848 -14.987  1.00  0.00           H  
ATOM   1320  HA  ASP B  82      23.388 -16.220 -16.475  1.00  0.00           H  
ATOM   1321 1HB  ASP B  82      24.710 -14.011 -16.760  1.00  0.00           H  
ATOM   1322 2HB  ASP B  82      25.253 -14.280 -15.110  1.00  0.00           H  
ATOM   1323  N   VAL B  83      24.434 -17.275 -14.290  1.00  0.00           N  
ATOM   1324  CA  VAL B  83      24.758 -18.190 -13.169  1.00  0.00           C  
ATOM   1325  C   VAL B  83      23.934 -19.488 -13.222  1.00  0.00           C  
ATOM   1326  O   VAL B  83      22.844 -19.582 -12.655  1.00  0.00           O  
ATOM   1327  CB  VAL B  83      24.584 -17.563 -11.755  1.00  0.00           C  
ATOM   1328  CG1 VAL B  83      24.952 -18.619 -10.732  1.00  0.00           C  
ATOM   1329  CG2 VAL B  83      25.481 -16.311 -11.567  1.00  0.00           C  
ATOM   1330  H   VAL B  83      24.944 -17.428 -15.159  1.00  0.00           H  
ATOM   1331  HA  VAL B  83      25.810 -18.465 -13.265  1.00  0.00           H  
ATOM   1332  HB  VAL B  83      23.542 -17.316 -11.596  1.00  0.00           H  
ATOM   1333 1HG1 VAL B  83      24.810 -18.220  -9.729  1.00  0.00           H  
ATOM   1334 2HG1 VAL B  83      24.334 -19.493 -10.877  1.00  0.00           H  
ATOM   1335 3HG1 VAL B  83      25.995 -18.899 -10.866  1.00  0.00           H  
ATOM   1336 1HG2 VAL B  83      25.339 -15.921 -10.559  1.00  0.00           H  
ATOM   1337 2HG2 VAL B  83      26.525 -16.591 -11.704  1.00  0.00           H  
ATOM   1338 3HG2 VAL B  83      25.223 -15.539 -12.284  1.00  0.00           H  
ATOM   1339  N   ASN B  84      24.476 -20.494 -13.913  1.00  0.00           N  
ATOM   1340  CA  ASN B  84      23.865 -21.822 -14.054  1.00  0.00           C  
ATOM   1341  C   ASN B  84      23.661 -22.514 -12.710  1.00  0.00           C  
ATOM   1342  O   ASN B  84      24.571 -22.536 -11.876  1.00  0.00           O  
ATOM   1343  CB  ASN B  84      24.692 -22.715 -14.969  1.00  0.00           C  
ATOM   1344  CG  ASN B  84      24.004 -24.049 -15.290  1.00  0.00           C  
ATOM   1345  OD1 ASN B  84      22.795 -24.089 -15.564  1.00  0.00           O  
ATOM   1346  ND2 ASN B  84      24.754 -25.127 -15.258  1.00  0.00           N  
ATOM   1347  H   ASN B  84      25.369 -20.329 -14.357  1.00  0.00           H  
ATOM   1348  HA  ASN B  84      22.877 -21.693 -14.500  1.00  0.00           H  
ATOM   1349 1HB  ASN B  84      24.892 -22.194 -15.904  1.00  0.00           H  
ATOM   1350 2HB  ASN B  84      25.652 -22.927 -14.498  1.00  0.00           H  
ATOM   1351 1HD2 ASN B  84      24.352 -26.022 -15.455  1.00  0.00           H  
ATOM   1352 2HD2 ASN B  84      25.722 -25.055 -15.027  1.00  0.00           H  
ATOM   1353  N   THR B  85      22.469 -23.075 -12.496  1.00  0.00           N  
ATOM   1354  CA  THR B  85      22.155 -23.779 -11.246  1.00  0.00           C  
ATOM   1355  C   THR B  85      22.551 -22.990  -9.993  1.00  0.00           C  
ATOM   1356  O   THR B  85      23.130 -23.533  -9.049  1.00  0.00           O  
ATOM   1357  CB  THR B  85      22.832 -25.175 -11.219  1.00  0.00           C  
ATOM   1358  OG1 THR B  85      24.265 -25.034 -11.336  1.00  0.00           O  
ATOM   1359  CG2 THR B  85      22.321 -26.054 -12.356  1.00  0.00           C  
ATOM   1360  H   THR B  85      21.767 -23.019 -13.222  1.00  0.00           H  
ATOM   1361  HA  THR B  85      21.076 -23.931 -11.207  1.00  0.00           H  
ATOM   1362  HB  THR B  85      22.607 -25.651 -10.266  1.00  0.00           H  
ATOM   1363  HG1 THR B  85      24.527 -24.116 -11.102  1.00  0.00           H  
ATOM   1364 1HG2 THR B  85      22.806 -27.028 -12.308  1.00  0.00           H  
ATOM   1365 2HG2 THR B  85      21.244 -26.180 -12.261  1.00  0.00           H  
ATOM   1366 3HG2 THR B  85      22.543 -25.593 -13.304  1.00  0.00           H  
ATOM   1367  N   THR B  86      22.193 -21.716  -9.977  1.00  0.00           N  
ATOM   1368  CA  THR B  86      22.531 -20.835  -8.885  1.00  0.00           C  
ATOM   1369  C   THR B  86      22.020 -21.316  -7.542  1.00  0.00           C  
ATOM   1370  O   THR B  86      20.911 -21.836  -7.439  1.00  0.00           O  
ATOM   1371  CB  THR B  86      21.940 -19.443  -9.116  1.00  0.00           C  
ATOM   1372  OG1 THR B  86      22.350 -18.588  -8.081  1.00  0.00           O  
ATOM   1373  CG2 THR B  86      20.479 -19.502  -9.099  1.00  0.00           C  
ATOM   1374  H   THR B  86      21.716 -21.339 -10.785  1.00  0.00           H  
ATOM   1375  HA  THR B  86      23.617 -20.763  -8.831  1.00  0.00           H  
ATOM   1376  HB  THR B  86      22.256 -19.052 -10.070  1.00  0.00           H  
ATOM   1377  HG1 THR B  86      22.278 -17.683  -8.401  1.00  0.00           H  
ATOM   1378 1HG2 THR B  86      20.075 -18.501  -9.249  1.00  0.00           H  
ATOM   1379 2HG2 THR B  86      20.133 -20.161  -9.890  1.00  0.00           H  
ATOM   1380 3HG2 THR B  86      20.161 -19.883  -8.129  1.00  0.00           H  
ATOM   1381  N   ASN B  87      22.836 -21.096  -6.507  1.00  0.00           N  
ATOM   1382  CA  ASN B  87      22.465 -21.390  -5.129  1.00  0.00           C  
ATOM   1383  C   ASN B  87      22.305 -20.069  -4.382  1.00  0.00           C  
ATOM   1384  O   ASN B  87      22.380 -20.016  -3.150  1.00  0.00           O  
ATOM   1385  CB  ASN B  87      23.508 -22.282  -4.462  1.00  0.00           C  
ATOM   1386  CG  ASN B  87      22.991 -23.052  -3.242  1.00  0.00           C  
ATOM   1387  OD1 ASN B  87      21.849 -23.522  -3.209  1.00  0.00           O  
ATOM   1388  ND2 ASN B  87      23.831 -23.200  -2.246  1.00  0.00           N  
ATOM   1389  H   ASN B  87      23.738 -20.681  -6.692  1.00  0.00           H  
ATOM   1390  HA  ASN B  87      21.499 -21.897  -5.117  1.00  0.00           H  
ATOM   1391 1HB  ASN B  87      23.877 -23.002  -5.193  1.00  0.00           H  
ATOM   1392 2HB  ASN B  87      24.353 -21.668  -4.152  1.00  0.00           H  
ATOM   1393 1HD2 ASN B  87      23.552 -23.702  -1.427  1.00  0.00           H  
ATOM   1394 2HD2 ASN B  87      24.751 -22.816  -2.308  1.00  0.00           H  
ATOM   1395  N   LEU B  88      22.061 -19.003  -5.147  1.00  0.00           N  
ATOM   1396  CA  LEU B  88      21.815 -17.697  -4.564  1.00  0.00           C  
ATOM   1397  C   LEU B  88      20.384 -17.646  -4.076  1.00  0.00           C  
ATOM   1398  O   LEU B  88      19.465 -18.127  -4.751  1.00  0.00           O  
ATOM   1399  CB  LEU B  88      22.046 -16.595  -5.617  1.00  0.00           C  
ATOM   1400  CG  LEU B  88      23.485 -16.492  -6.170  1.00  0.00           C  
ATOM   1401  CD1 LEU B  88      23.549 -15.574  -7.384  1.00  0.00           C  
ATOM   1402  CD2 LEU B  88      24.346 -15.922  -5.115  1.00  0.00           C  
ATOM   1403  H   LEU B  88      22.051 -19.082  -6.161  1.00  0.00           H  
ATOM   1404  HA  LEU B  88      22.478 -17.545  -3.714  1.00  0.00           H  
ATOM   1405 1HB  LEU B  88      21.371 -16.763  -6.454  1.00  0.00           H  
ATOM   1406 2HB  LEU B  88      21.795 -15.637  -5.164  1.00  0.00           H  
ATOM   1407  HG  LEU B  88      23.838 -17.479  -6.446  1.00  0.00           H  
ATOM   1408 1HD1 LEU B  88      24.574 -15.521  -7.741  1.00  0.00           H  
ATOM   1409 2HD1 LEU B  88      22.913 -15.947  -8.179  1.00  0.00           H  
ATOM   1410 3HD1 LEU B  88      23.227 -14.595  -7.097  1.00  0.00           H  
ATOM   1411 1HD2 LEU B  88      25.375 -15.848  -5.469  1.00  0.00           H  
ATOM   1412 2HD2 LEU B  88      23.983 -14.940  -4.858  1.00  0.00           H  
ATOM   1413 3HD2 LEU B  88      24.296 -16.547  -4.265  1.00  0.00           H  
ATOM   1414  N   GLU B  89      20.193 -17.025  -2.936  1.00  0.00           N  
ATOM   1415  CA  GLU B  89      18.881 -16.861  -2.370  1.00  0.00           C  
ATOM   1416  C   GLU B  89      18.683 -15.413  -1.947  1.00  0.00           C  
ATOM   1417  O   GLU B  89      19.640 -14.709  -1.639  1.00  0.00           O  
ATOM   1418  CB  GLU B  89      18.708 -17.819  -1.185  1.00  0.00           C  
ATOM   1419  CG  GLU B  89      18.727 -19.324  -1.578  1.00  0.00           C  
ATOM   1420  CD  GLU B  89      18.420 -20.270  -0.422  1.00  0.00           C  
ATOM   1421  OE1 GLU B  89      18.260 -19.799   0.675  1.00  0.00           O  
ATOM   1422  OE2 GLU B  89      18.325 -21.457  -0.648  1.00  0.00           O  
ATOM   1423  H   GLU B  89      20.994 -16.691  -2.422  1.00  0.00           H  
ATOM   1424  HA  GLU B  89      18.135 -17.098  -3.123  1.00  0.00           H  
ATOM   1425 1HB  GLU B  89      19.516 -17.652  -0.469  1.00  0.00           H  
ATOM   1426 2HB  GLU B  89      17.766 -17.608  -0.679  1.00  0.00           H  
ATOM   1427 1HG  GLU B  89      18.005 -19.492  -2.378  1.00  0.00           H  
ATOM   1428 2HG  GLU B  89      19.716 -19.570  -1.966  1.00  0.00           H  
ATOM   1429  N   PHE B  90      17.440 -14.967  -1.956  1.00  0.00           N  
ATOM   1430  CA  PHE B  90      17.099 -13.625  -1.510  1.00  0.00           C  
ATOM   1431  C   PHE B  90      16.401 -13.614  -0.158  1.00  0.00           C  
ATOM   1432  O   PHE B  90      15.675 -14.555   0.196  1.00  0.00           O  
ATOM   1433  CB  PHE B  90      16.254 -12.916  -2.562  1.00  0.00           C  
ATOM   1434  CG  PHE B  90      16.964 -12.380  -3.757  1.00  0.00           C  
ATOM   1435  CD1 PHE B  90      17.435 -13.167  -4.749  1.00  0.00           C  
ATOM   1436  CD2 PHE B  90      17.051 -11.028  -3.910  1.00  0.00           C  
ATOM   1437  CE1 PHE B  90      18.002 -12.620  -5.870  1.00  0.00           C  
ATOM   1438  CE2 PHE B  90      17.607 -10.472  -5.015  1.00  0.00           C  
ATOM   1439  CZ  PHE B  90      18.088 -11.267  -6.009  1.00  0.00           C  
ATOM   1440  H   PHE B  90      16.702 -15.590  -2.248  1.00  0.00           H  
ATOM   1441  HA  PHE B  90      18.020 -13.059  -1.406  1.00  0.00           H  
ATOM   1442 1HB  PHE B  90      15.506 -13.593  -2.927  1.00  0.00           H  
ATOM   1443 2HB  PHE B  90      15.745 -12.084  -2.091  1.00  0.00           H  
ATOM   1444  HD1 PHE B  90      17.366 -14.228  -4.644  1.00  0.00           H  
ATOM   1445  HD2 PHE B  90      16.659 -10.400  -3.129  1.00  0.00           H  
ATOM   1446  HE1 PHE B  90      18.372 -13.263  -6.647  1.00  0.00           H  
ATOM   1447  HE2 PHE B  90      17.657  -9.411  -5.094  1.00  0.00           H  
ATOM   1448  HZ  PHE B  90      18.537 -10.831  -6.901  1.00  0.00           H  
ATOM   1449  N   GLU B  91      16.617 -12.525   0.575  1.00  0.00           N  
ATOM   1450  CA  GLU B  91      16.023 -12.288   1.889  1.00  0.00           C  
ATOM   1451  C   GLU B  91      15.650 -10.821   2.065  1.00  0.00           C  
ATOM   1452  O   GLU B  91      16.384  -9.934   1.630  1.00  0.00           O  
ATOM   1453  CB  GLU B  91      17.031 -12.656   2.989  1.00  0.00           C  
ATOM   1454  CG  GLU B  91      16.498 -12.601   4.446  1.00  0.00           C  
ATOM   1455  CD  GLU B  91      17.559 -13.012   5.462  1.00  0.00           C  
ATOM   1456  OE1 GLU B  91      18.679 -13.218   5.048  1.00  0.00           O  
ATOM   1457  OE2 GLU B  91      17.264 -13.143   6.621  1.00  0.00           O  
ATOM   1458  H   GLU B  91      17.285 -11.843   0.210  1.00  0.00           H  
ATOM   1459  HA  GLU B  91      15.124 -12.893   1.993  1.00  0.00           H  
ATOM   1460 1HB  GLU B  91      17.397 -13.668   2.812  1.00  0.00           H  
ATOM   1461 2HB  GLU B  91      17.889 -11.984   2.926  1.00  0.00           H  
ATOM   1462 1HG  GLU B  91      16.179 -11.588   4.670  1.00  0.00           H  
ATOM   1463 2HG  GLU B  91      15.626 -13.254   4.538  1.00  0.00           H  
ATOM   1464  N   ILE B  92      14.505 -10.559   2.696  1.00  0.00           N  
ATOM   1465  CA  ILE B  92      14.131  -9.175   2.989  1.00  0.00           C  
ATOM   1466  C   ILE B  92      13.929  -8.977   4.459  1.00  0.00           C  
ATOM   1467  O   ILE B  92      13.249  -9.767   5.116  1.00  0.00           O  
ATOM   1468  CB  ILE B  92      12.857  -8.721   2.245  1.00  0.00           C  
ATOM   1469  CG1 ILE B  92      12.542  -7.239   2.587  1.00  0.00           C  
ATOM   1470  CG2 ILE B  92      11.698  -9.612   2.572  1.00  0.00           C  
ATOM   1471  CD1 ILE B  92      11.551  -6.613   1.643  1.00  0.00           C  
ATOM   1472  H   ILE B  92      13.922 -11.333   3.023  1.00  0.00           H  
ATOM   1473  HA  ILE B  92      14.938  -8.539   2.673  1.00  0.00           H  
ATOM   1474  HB  ILE B  92      13.039  -8.748   1.186  1.00  0.00           H  
ATOM   1475 1HG1 ILE B  92      12.125  -7.187   3.593  1.00  0.00           H  
ATOM   1476 2HG1 ILE B  92      13.466  -6.652   2.564  1.00  0.00           H  
ATOM   1477 1HG2 ILE B  92      10.824  -9.272   2.029  1.00  0.00           H  
ATOM   1478 2HG2 ILE B  92      11.933 -10.639   2.284  1.00  0.00           H  
ATOM   1479 3HG2 ILE B  92      11.500  -9.569   3.634  1.00  0.00           H  
ATOM   1480 1HD1 ILE B  92      11.361  -5.593   1.939  1.00  0.00           H  
ATOM   1481 2HD1 ILE B  92      11.961  -6.626   0.643  1.00  0.00           H  
ATOM   1482 3HD1 ILE B  92      10.618  -7.171   1.669  1.00  0.00           H  
ATOM   1483  N   CYS B  93      14.502  -7.896   4.976  1.00  0.00           N  
ATOM   1484  CA  CYS B  93      14.366  -7.583   6.393  1.00  0.00           C  
ATOM   1485  C   CYS B  93      14.029  -6.121   6.639  1.00  0.00           C  
ATOM   1486  O   CYS B  93      14.548  -5.225   5.973  1.00  0.00           O  
ATOM   1487  CB  CYS B  93      15.655  -7.911   7.133  1.00  0.00           C  
ATOM   1488  SG  CYS B  93      16.151  -9.643   7.020  1.00  0.00           S  
ATOM   1489  H   CYS B  93      15.061  -7.300   4.374  1.00  0.00           H  
ATOM   1490  HA  CYS B  93      13.562  -8.189   6.797  1.00  0.00           H  
ATOM   1491 1HB  CYS B  93      16.464  -7.301   6.736  1.00  0.00           H  
ATOM   1492 2HB  CYS B  93      15.538  -7.660   8.187  1.00  0.00           H  
ATOM   1493  N   GLY B  94      13.210  -5.860   7.639  1.00  0.00           N  
ATOM   1494  CA  GLY B  94      12.897  -4.476   7.987  1.00  0.00           C  
ATOM   1495  C   GLY B  94      11.639  -3.980   7.292  1.00  0.00           C  
ATOM   1496  O   GLY B  94      11.264  -4.455   6.226  1.00  0.00           O  
ATOM   1497  H   GLY B  94      12.824  -6.648   8.171  1.00  0.00           H  
ATOM   1498 1HA  GLY B  94      12.765  -4.402   9.068  1.00  0.00           H  
ATOM   1499 2HA  GLY B  94      13.736  -3.832   7.729  1.00  0.00           H  
ATOM   1500  N   ALA B  95      10.953  -3.048   7.935  1.00  0.00           N  
ATOM   1501  CA  ALA B  95       9.678  -2.508   7.454  1.00  0.00           C  
ATOM   1502  C   ALA B  95       8.655  -3.641   7.253  1.00  0.00           C  
ATOM   1503  O   ALA B  95       7.750  -3.527   6.422  1.00  0.00           O  
ATOM   1504  CB  ALA B  95       9.847  -1.713   6.167  1.00  0.00           C  
ATOM   1505  H   ALA B  95      11.330  -2.689   8.802  1.00  0.00           H  
ATOM   1506  HA  ALA B  95       9.292  -1.833   8.220  1.00  0.00           H  
ATOM   1507 1HB  ALA B  95       8.888  -1.297   5.866  1.00  0.00           H  
ATOM   1508 2HB  ALA B  95      10.552  -0.897   6.326  1.00  0.00           H  
ATOM   1509 3HB  ALA B  95      10.200  -2.342   5.398  1.00  0.00           H  
ATOM   1510  N   LEU B  96       8.824  -4.720   8.029  1.00  0.00           N  
ATOM   1511  CA  LEU B  96       7.939  -5.867   8.025  1.00  0.00           C  
ATOM   1512  C   LEU B  96       7.180  -5.862   9.342  1.00  0.00           C  
ATOM   1513  O   LEU B  96       7.662  -5.327  10.340  1.00  0.00           O  
ATOM   1514  CB  LEU B  96       8.689  -7.175   7.828  1.00  0.00           C  
ATOM   1515  CG  LEU B  96       9.535  -7.295   6.566  1.00  0.00           C  
ATOM   1516  CD1 LEU B  96      10.197  -8.593   6.582  1.00  0.00           C  
ATOM   1517  CD2 LEU B  96       8.696  -7.141   5.351  1.00  0.00           C  
ATOM   1518  H   LEU B  96       9.604  -4.732   8.667  1.00  0.00           H  
ATOM   1519  HA  LEU B  96       7.231  -5.756   7.212  1.00  0.00           H  
ATOM   1520 1HB  LEU B  96       9.362  -7.303   8.665  1.00  0.00           H  
ATOM   1521 2HB  LEU B  96       7.973  -7.995   7.833  1.00  0.00           H  
ATOM   1522  HG  LEU B  96      10.295  -6.550   6.574  1.00  0.00           H  
ATOM   1523 1HD1 LEU B  96      10.826  -8.706   5.707  1.00  0.00           H  
ATOM   1524 2HD1 LEU B  96      10.794  -8.675   7.461  1.00  0.00           H  
ATOM   1525 3HD1 LEU B  96       9.441  -9.342   6.592  1.00  0.00           H  
ATOM   1526 1HD2 LEU B  96       9.319  -7.236   4.459  1.00  0.00           H  
ATOM   1527 2HD2 LEU B  96       7.927  -7.916   5.346  1.00  0.00           H  
ATOM   1528 3HD2 LEU B  96       8.227  -6.158   5.366  1.00  0.00           H  
ATOM   1529  N   VAL B  97       5.995  -6.445   9.331  1.00  0.00           N  
ATOM   1530  CA  VAL B  97       5.099  -6.382  10.469  1.00  0.00           C  
ATOM   1531  C   VAL B  97       5.163  -7.518  11.489  1.00  0.00           C  
ATOM   1532  O   VAL B  97       5.401  -7.286  12.669  1.00  0.00           O  
ATOM   1533  CB  VAL B  97       3.699  -6.276   9.869  1.00  0.00           C  
ATOM   1534  CG1 VAL B  97       2.669  -6.288  10.880  1.00  0.00           C  
ATOM   1535  CG2 VAL B  97       3.635  -4.996   9.075  1.00  0.00           C  
ATOM   1536  H   VAL B  97       5.682  -6.864   8.461  1.00  0.00           H  
ATOM   1537  HA  VAL B  97       5.316  -5.451  10.997  1.00  0.00           H  
ATOM   1538  HB  VAL B  97       3.530  -7.127   9.215  1.00  0.00           H  
ATOM   1539 1HG1 VAL B  97       1.679  -6.206  10.419  1.00  0.00           H  
ATOM   1540 2HG1 VAL B  97       2.727  -7.205  11.434  1.00  0.00           H  
ATOM   1541 3HG1 VAL B  97       2.846  -5.439  11.524  1.00  0.00           H  
ATOM   1542 1HG2 VAL B  97       2.673  -4.915   8.620  1.00  0.00           H  
ATOM   1543 2HG2 VAL B  97       3.801  -4.153   9.741  1.00  0.00           H  
ATOM   1544 3HG2 VAL B  97       4.394  -5.002   8.304  1.00  0.00           H  
ATOM   1545  N   GLU B  98       4.951  -8.751  11.080  1.00  0.00           N  
ATOM   1546  CA  GLU B  98       4.969  -9.815  12.088  1.00  0.00           C  
ATOM   1547  C   GLU B  98       6.382 -10.219  12.457  1.00  0.00           C  
ATOM   1548  O   GLU B  98       6.678 -10.574  13.597  1.00  0.00           O  
ATOM   1549  CB  GLU B  98       4.226 -11.072  11.631  1.00  0.00           C  
ATOM   1550  CG  GLU B  98       4.190 -12.166  12.733  1.00  0.00           C  
ATOM   1551  CD  GLU B  98       3.352 -13.407  12.419  1.00  0.00           C  
ATOM   1552  OE1 GLU B  98       2.663 -13.414  11.427  1.00  0.00           O  
ATOM   1553  OE2 GLU B  98       3.448 -14.357  13.160  1.00  0.00           O  
ATOM   1554  H   GLU B  98       4.767  -8.946  10.111  1.00  0.00           H  
ATOM   1555  HA  GLU B  98       4.482  -9.441  12.990  1.00  0.00           H  
ATOM   1556 1HB  GLU B  98       3.200 -10.815  11.357  1.00  0.00           H  
ATOM   1557 2HB  GLU B  98       4.712 -11.478  10.754  1.00  0.00           H  
ATOM   1558 1HG  GLU B  98       5.216 -12.485  12.925  1.00  0.00           H  
ATOM   1559 2HG  GLU B  98       3.813 -11.712  13.648  1.00  0.00           H  
ATOM   1560  N   VAL B  99       7.233 -10.221  11.459  1.00  0.00           N  
ATOM   1561  CA  VAL B  99       8.564 -10.748  11.578  1.00  0.00           C  
ATOM   1562  C   VAL B  99       9.575  -9.707  11.238  1.00  0.00           C  
ATOM   1563  O   VAL B  99       9.234  -8.669  10.687  1.00  0.00           O  
ATOM   1564  CB  VAL B  99       8.747 -11.894  10.585  1.00  0.00           C  
ATOM   1565  CG1 VAL B  99       7.769 -13.002  10.863  1.00  0.00           C  
ATOM   1566  CG2 VAL B  99       8.560 -11.352   9.178  1.00  0.00           C  
ATOM   1567  H   VAL B  99       6.925  -9.863  10.570  1.00  0.00           H  
ATOM   1568  HA  VAL B  99       8.724 -11.093  12.600  1.00  0.00           H  
ATOM   1569  HB  VAL B  99       9.751 -12.303  10.688  1.00  0.00           H  
ATOM   1570 1HG1 VAL B  99       7.926 -13.810  10.151  1.00  0.00           H  
ATOM   1571 2HG1 VAL B  99       7.918 -13.376  11.875  1.00  0.00           H  
ATOM   1572 3HG1 VAL B  99       6.759 -12.632  10.764  1.00  0.00           H  
ATOM   1573 1HG2 VAL B  99       8.709 -12.157   8.472  1.00  0.00           H  
ATOM   1574 2HG2 VAL B  99       7.554 -10.947   9.065  1.00  0.00           H  
ATOM   1575 3HG2 VAL B  99       9.290 -10.565   8.987  1.00  0.00           H  
ATOM   1576  N   LYS B 100      10.829  -9.983  11.568  1.00  0.00           N  
ATOM   1577  CA  LYS B 100      11.897  -9.083  11.176  1.00  0.00           C  
ATOM   1578  C   LYS B 100      12.306  -9.367   9.740  1.00  0.00           C  
ATOM   1579  O   LYS B 100      12.617  -8.437   8.990  1.00  0.00           O  
ATOM   1580  CB  LYS B 100      13.107  -9.205  12.104  1.00  0.00           C  
ATOM   1581  CG  LYS B 100      14.246  -8.227  11.765  1.00  0.00           C  
ATOM   1582  CD  LYS B 100      15.400  -8.289  12.788  1.00  0.00           C  
ATOM   1583  CE  LYS B 100      16.527  -7.312  12.414  1.00  0.00           C  
ATOM   1584  NZ  LYS B 100      17.656  -7.352  13.383  1.00  0.00           N  
ATOM   1585  H   LYS B 100      11.039 -10.834  12.069  1.00  0.00           H  
ATOM   1586  HA  LYS B 100      11.527  -8.059  11.222  1.00  0.00           H  
ATOM   1587 1HB  LYS B 100      12.801  -9.033  13.135  1.00  0.00           H  
ATOM   1588 2HB  LYS B 100      13.510 -10.218  12.041  1.00  0.00           H  
ATOM   1589 1HG  LYS B 100      14.640  -8.469  10.777  1.00  0.00           H  
ATOM   1590 2HG  LYS B 100      13.854  -7.213  11.735  1.00  0.00           H  
ATOM   1591 1HD  LYS B 100      15.025  -8.037  13.780  1.00  0.00           H  
ATOM   1592 2HD  LYS B 100      15.805  -9.302  12.817  1.00  0.00           H  
ATOM   1593 1HE  LYS B 100      16.901  -7.566  11.423  1.00  0.00           H  
ATOM   1594 2HE  LYS B 100      16.123  -6.299  12.390  1.00  0.00           H  
ATOM   1595 1HZ  LYS B 100      18.369  -6.695  13.097  1.00  0.00           H  
ATOM   1596 2HZ  LYS B 100      17.320  -7.105  14.304  1.00  0.00           H  
ATOM   1597 3HZ  LYS B 100      18.048  -8.284  13.405  1.00  0.00           H  
ATOM   1598  N   CYS B 101      12.320 -10.665   9.366  1.00  0.00           N  
ATOM   1599  CA  CYS B 101      12.741 -11.097   8.029  1.00  0.00           C  
ATOM   1600  C   CYS B 101      11.844 -12.152   7.377  1.00  0.00           C  
ATOM   1601  O   CYS B 101      11.273 -13.004   8.061  1.00  0.00           O  
ATOM   1602  CB  CYS B 101      14.146 -11.678   8.078  1.00  0.00           C  
ATOM   1603  SG  CYS B 101      15.403 -10.534   8.690  1.00  0.00           S  
ATOM   1604  H   CYS B 101      12.036 -11.364  10.034  1.00  0.00           H  
ATOM   1605  HA  CYS B 101      12.747 -10.228   7.391  1.00  0.00           H  
ATOM   1606 1HB  CYS B 101      14.155 -12.562   8.710  1.00  0.00           H  
ATOM   1607 2HB  CYS B 101      14.442 -11.997   7.069  1.00  0.00           H  
ATOM   1608  N   LEU B 102      11.803 -12.128   6.036  1.00  0.00           N  
ATOM   1609  CA  LEU B 102      11.122 -13.123   5.192  1.00  0.00           C  
ATOM   1610  C   LEU B 102      12.075 -13.673   4.145  1.00  0.00           C  
ATOM   1611  O   LEU B 102      12.933 -12.945   3.635  1.00  0.00           O  
ATOM   1612  CB  LEU B 102       9.916 -12.507   4.456  1.00  0.00           C  
ATOM   1613  CG  LEU B 102       8.780 -11.958   5.311  1.00  0.00           C  
ATOM   1614  CD1 LEU B 102       7.868 -11.096   4.450  1.00  0.00           C  
ATOM   1615  CD2 LEU B 102       7.996 -13.097   5.887  1.00  0.00           C  
ATOM   1616  H   LEU B 102      12.298 -11.360   5.582  1.00  0.00           H  
ATOM   1617  HA  LEU B 102      10.783 -13.947   5.819  1.00  0.00           H  
ATOM   1618 1HB  LEU B 102      10.268 -11.704   3.835  1.00  0.00           H  
ATOM   1619 2HB  LEU B 102       9.492 -13.273   3.801  1.00  0.00           H  
ATOM   1620  HG  LEU B 102       9.182 -11.374   6.106  1.00  0.00           H  
ATOM   1621 1HD1 LEU B 102       7.057 -10.704   5.062  1.00  0.00           H  
ATOM   1622 2HD1 LEU B 102       8.440 -10.265   4.031  1.00  0.00           H  
ATOM   1623 3HD1 LEU B 102       7.455 -11.699   3.642  1.00  0.00           H  
ATOM   1624 1HD2 LEU B 102       7.186 -12.706   6.497  1.00  0.00           H  
ATOM   1625 2HD2 LEU B 102       7.588 -13.698   5.076  1.00  0.00           H  
ATOM   1626 3HD2 LEU B 102       8.655 -13.713   6.503  1.00  0.00           H  
ATOM   1627  N   ASN B 103      11.911 -14.946   3.788  1.00  0.00           N  
ATOM   1628  CA  ASN B 103      12.721 -15.519   2.710  1.00  0.00           C  
ATOM   1629  C   ASN B 103      11.959 -15.533   1.397  1.00  0.00           C  
ATOM   1630  O   ASN B 103      10.743 -15.720   1.391  1.00  0.00           O  
ATOM   1631  CB  ASN B 103      13.163 -16.923   3.047  1.00  0.00           C  
ATOM   1632  CG  ASN B 103      14.071 -16.970   4.216  1.00  0.00           C  
ATOM   1633  OD1 ASN B 103      14.956 -16.127   4.383  1.00  0.00           O  
ATOM   1634  ND2 ASN B 103      13.878 -17.962   5.046  1.00  0.00           N  
ATOM   1635  H   ASN B 103      11.213 -15.514   4.247  1.00  0.00           H  
ATOM   1636  HA  ASN B 103      13.607 -14.900   2.561  1.00  0.00           H  
ATOM   1637 1HB  ASN B 103      12.289 -17.541   3.252  1.00  0.00           H  
ATOM   1638 2HB  ASN B 103      13.673 -17.356   2.181  1.00  0.00           H  
ATOM   1639 1HD2 ASN B 103      14.459 -18.062   5.856  1.00  0.00           H  
ATOM   1640 2HD2 ASN B 103      13.152 -18.628   4.872  1.00  0.00           H  
ATOM   1641  N   PHE B 104      12.692 -15.394   0.296  1.00  0.00           N  
ATOM   1642  CA  PHE B 104      12.129 -15.456  -1.046  1.00  0.00           C  
ATOM   1643  C   PHE B 104      12.017 -16.855  -1.596  1.00  0.00           C  
ATOM   1644  O   PHE B 104      12.841 -17.721  -1.312  1.00  0.00           O  
ATOM   1645  CB  PHE B 104      12.970 -14.623  -1.986  1.00  0.00           C  
ATOM   1646  CG  PHE B 104      12.814 -13.113  -1.848  1.00  0.00           C  
ATOM   1647  CD1 PHE B 104      13.237 -12.442  -0.731  1.00  0.00           C  
ATOM   1648  CD2 PHE B 104      12.329 -12.365  -2.888  1.00  0.00           C  
ATOM   1649  CE1 PHE B 104      13.161 -11.073  -0.658  1.00  0.00           C  
ATOM   1650  CE2 PHE B 104      12.239 -10.997  -2.822  1.00  0.00           C  
ATOM   1651  CZ  PHE B 104      12.662 -10.347  -1.696  1.00  0.00           C  
ATOM   1652  H   PHE B 104      13.696 -15.219   0.381  1.00  0.00           H  
ATOM   1653  HA  PHE B 104      11.136 -15.055  -1.028  1.00  0.00           H  
ATOM   1654 1HB  PHE B 104      14.006 -14.882  -1.835  1.00  0.00           H  
ATOM   1655 2HB  PHE B 104      12.709 -14.898  -3.007  1.00  0.00           H  
ATOM   1656  HD1 PHE B 104      13.638 -13.007   0.101  1.00  0.00           H  
ATOM   1657  HD2 PHE B 104      12.033 -12.870  -3.765  1.00  0.00           H  
ATOM   1658  HE1 PHE B 104      13.501 -10.578   0.215  1.00  0.00           H  
ATOM   1659  HE2 PHE B 104      11.843 -10.433  -3.670  1.00  0.00           H  
ATOM   1660  HZ  PHE B 104      12.609  -9.263  -1.631  1.00  0.00           H  
ATOM   1661  N   ARG B 105      10.998 -17.047  -2.418  1.00  0.00           N  
ATOM   1662  CA  ARG B 105      10.749 -18.267  -3.158  1.00  0.00           C  
ATOM   1663  C   ARG B 105      11.489 -18.132  -4.460  1.00  0.00           C  
ATOM   1664  O   ARG B 105      11.766 -17.007  -4.876  1.00  0.00           O  
ATOM   1665  CB  ARG B 105       9.277 -18.412  -3.468  1.00  0.00           C  
ATOM   1666  CG  ARG B 105       8.406 -18.619  -2.287  1.00  0.00           C  
ATOM   1667  CD  ARG B 105       6.975 -18.603  -2.658  1.00  0.00           C  
ATOM   1668  NE  ARG B 105       6.639 -19.691  -3.565  1.00  0.00           N  
ATOM   1669  CZ  ARG B 105       5.463 -19.817  -4.223  1.00  0.00           C  
ATOM   1670  NH1 ARG B 105       4.514 -18.902  -4.082  1.00  0.00           N  
ATOM   1671  NH2 ARG B 105       5.279 -20.875  -4.997  1.00  0.00           N  
ATOM   1672  H   ARG B 105      10.346 -16.282  -2.571  1.00  0.00           H  
ATOM   1673  HA  ARG B 105      11.119 -19.128  -2.598  1.00  0.00           H  
ATOM   1674 1HB  ARG B 105       8.924 -17.511  -3.975  1.00  0.00           H  
ATOM   1675 2HB  ARG B 105       9.128 -19.250  -4.148  1.00  0.00           H  
ATOM   1676 1HG  ARG B 105       8.643 -19.551  -1.846  1.00  0.00           H  
ATOM   1677 2HG  ARG B 105       8.583 -17.818  -1.564  1.00  0.00           H  
ATOM   1678 1HD  ARG B 105       6.366 -18.708  -1.760  1.00  0.00           H  
ATOM   1679 2HD  ARG B 105       6.740 -17.662  -3.144  1.00  0.00           H  
ATOM   1680  HE  ARG B 105       7.328 -20.417  -3.700  1.00  0.00           H  
ATOM   1681 1HH1 ARG B 105       4.660 -18.106  -3.474  1.00  0.00           H  
ATOM   1682 2HH1 ARG B 105       3.627 -19.015  -4.564  1.00  0.00           H  
ATOM   1683 1HH2 ARG B 105       6.007 -21.563  -5.074  1.00  0.00           H  
ATOM   1684 2HH2 ARG B 105       4.393 -21.036  -5.504  1.00  0.00           H  
ATOM   1685  N   LYS B 106      11.784 -19.239  -5.131  1.00  0.00           N  
ATOM   1686  CA  LYS B 106      12.435 -19.125  -6.431  1.00  0.00           C  
ATOM   1687  C   LYS B 106      11.735 -19.939  -7.495  1.00  0.00           C  
ATOM   1688  O   LYS B 106      11.496 -21.134  -7.311  1.00  0.00           O  
ATOM   1689  CB  LYS B 106      13.879 -19.597  -6.337  1.00  0.00           C  
ATOM   1690  CG  LYS B 106      14.697 -19.484  -7.635  1.00  0.00           C  
ATOM   1691  CD  LYS B 106      16.063 -20.112  -7.421  1.00  0.00           C  
ATOM   1692  CE  LYS B 106      17.003 -19.963  -8.591  1.00  0.00           C  
ATOM   1693  NZ  LYS B 106      16.590 -20.735  -9.801  1.00  0.00           N  
ATOM   1694  H   LYS B 106      11.559 -20.148  -4.751  1.00  0.00           H  
ATOM   1695  HA  LYS B 106      12.419 -18.086  -6.749  1.00  0.00           H  
ATOM   1696 1HB  LYS B 106      14.396 -19.019  -5.573  1.00  0.00           H  
ATOM   1697 2HB  LYS B 106      13.899 -20.639  -6.026  1.00  0.00           H  
ATOM   1698 1HG  LYS B 106      14.183 -19.992  -8.455  1.00  0.00           H  
ATOM   1699 2HG  LYS B 106      14.812 -18.429  -7.906  1.00  0.00           H  
ATOM   1700 1HD  LYS B 106      16.536 -19.676  -6.547  1.00  0.00           H  
ATOM   1701 2HD  LYS B 106      15.931 -21.174  -7.234  1.00  0.00           H  
ATOM   1702 1HE  LYS B 106      17.094 -18.914  -8.860  1.00  0.00           H  
ATOM   1703 2HE  LYS B 106      17.957 -20.330  -8.266  1.00  0.00           H  
ATOM   1704 1HZ  LYS B 106      17.284 -20.610 -10.517  1.00  0.00           H  
ATOM   1705 2HZ  LYS B 106      16.520 -21.713  -9.573  1.00  0.00           H  
ATOM   1706 3HZ  LYS B 106      15.689 -20.405 -10.179  1.00  0.00           H  
ATOM   1707  N   LEU B 107      11.388 -19.278  -8.591  1.00  0.00           N  
ATOM   1708  CA  LEU B 107      10.798 -19.947  -9.737  1.00  0.00           C  
ATOM   1709  C   LEU B 107      11.614 -19.602 -10.953  1.00  0.00           C  
ATOM   1710  O   LEU B 107      11.814 -18.429 -11.264  1.00  0.00           O  
ATOM   1711  CB  LEU B 107       9.335 -19.570  -9.972  1.00  0.00           C  
ATOM   1712  CG  LEU B 107       8.338 -19.972  -8.881  1.00  0.00           C  
ATOM   1713  CD1 LEU B 107       6.983 -19.395  -9.234  1.00  0.00           C  
ATOM   1714  CD2 LEU B 107       8.260 -21.465  -8.781  1.00  0.00           C  
ATOM   1715  H   LEU B 107      11.633 -18.288  -8.654  1.00  0.00           H  
ATOM   1716  HA  LEU B 107      10.852 -21.023  -9.586  1.00  0.00           H  
ATOM   1717 1HB  LEU B 107       9.279 -18.488 -10.095  1.00  0.00           H  
ATOM   1718 2HB  LEU B 107       9.009 -20.033 -10.901  1.00  0.00           H  
ATOM   1719  HG  LEU B 107       8.657 -19.580  -7.924  1.00  0.00           H  
ATOM   1720 1HD1 LEU B 107       6.256 -19.673  -8.472  1.00  0.00           H  
ATOM   1721 2HD1 LEU B 107       7.035 -18.317  -9.310  1.00  0.00           H  
ATOM   1722 3HD1 LEU B 107       6.674 -19.795 -10.188  1.00  0.00           H  
ATOM   1723 1HD2 LEU B 107       7.542 -21.738  -8.005  1.00  0.00           H  
ATOM   1724 2HD2 LEU B 107       7.938 -21.882  -9.733  1.00  0.00           H  
ATOM   1725 3HD2 LEU B 107       9.242 -21.866  -8.525  1.00  0.00           H  
ATOM   1726  N   GLN B 108      12.064 -20.613 -11.671  1.00  0.00           N  
ATOM   1727  CA  GLN B 108      12.900 -20.364 -12.823  1.00  0.00           C  
ATOM   1728  C   GLN B 108      14.016 -19.382 -12.453  1.00  0.00           C  
ATOM   1729  O   GLN B 108      14.814 -19.630 -11.536  1.00  0.00           O  
ATOM   1730  CB  GLN B 108      12.077 -19.831 -14.000  1.00  0.00           C  
ATOM   1731  CG  GLN B 108      11.092 -20.810 -14.537  1.00  0.00           C  
ATOM   1732  CD  GLN B 108      10.308 -20.258 -15.720  1.00  0.00           C  
ATOM   1733  OE1 GLN B 108      10.439 -19.082 -16.094  1.00  0.00           O  
ATOM   1734  NE2 GLN B 108       9.476 -21.119 -16.296  1.00  0.00           N  
ATOM   1735  H   GLN B 108      11.850 -21.561 -11.395  1.00  0.00           H  
ATOM   1736  HA  GLN B 108      13.364 -21.300 -13.128  1.00  0.00           H  
ATOM   1737 1HB  GLN B 108      11.538 -18.926 -13.719  1.00  0.00           H  
ATOM   1738 2HB  GLN B 108      12.742 -19.585 -14.831  1.00  0.00           H  
ATOM   1739 1HG  GLN B 108      11.626 -21.697 -14.867  1.00  0.00           H  
ATOM   1740 2HG  GLN B 108      10.386 -21.068 -13.750  1.00  0.00           H  
ATOM   1741 1HE2 GLN B 108       8.876 -20.848 -17.086  1.00  0.00           H  
ATOM   1742 2HE2 GLN B 108       9.406 -22.052 -15.954  1.00  0.00           H  
ATOM   1743  N   GLU B 109      14.061 -18.263 -13.164  1.00  0.00           N  
ATOM   1744  CA  GLU B 109      15.095 -17.262 -13.025  1.00  0.00           C  
ATOM   1745  C   GLU B 109      14.772 -16.102 -12.074  1.00  0.00           C  
ATOM   1746  O   GLU B 109      15.559 -15.158 -11.977  1.00  0.00           O  
ATOM   1747  CB  GLU B 109      15.401 -16.737 -14.428  1.00  0.00           C  
ATOM   1748  CG  GLU B 109      15.999 -17.836 -15.374  1.00  0.00           C  
ATOM   1749  CD  GLU B 109      16.339 -17.364 -16.820  1.00  0.00           C  
ATOM   1750  OE1 GLU B 109      16.093 -16.227 -17.145  1.00  0.00           O  
ATOM   1751  OE2 GLU B 109      16.841 -18.173 -17.581  1.00  0.00           O  
ATOM   1752  H   GLU B 109      13.348 -18.099 -13.858  1.00  0.00           H  
ATOM   1753  HA  GLU B 109      15.987 -17.757 -12.642  1.00  0.00           H  
ATOM   1754 1HB  GLU B 109      14.483 -16.356 -14.876  1.00  0.00           H  
ATOM   1755 2HB  GLU B 109      16.107 -15.908 -14.363  1.00  0.00           H  
ATOM   1756 1HG  GLU B 109      16.906 -18.225 -14.913  1.00  0.00           H  
ATOM   1757 2HG  GLU B 109      15.283 -18.656 -15.433  1.00  0.00           H  
ATOM   1758  N   ILE B 110      13.619 -16.143 -11.398  1.00  0.00           N  
ATOM   1759  CA  ILE B 110      13.232 -15.030 -10.520  1.00  0.00           C  
ATOM   1760  C   ILE B 110      12.974 -15.429  -9.080  1.00  0.00           C  
ATOM   1761  O   ILE B 110      12.670 -16.583  -8.756  1.00  0.00           O  
ATOM   1762  CB  ILE B 110      11.945 -14.336 -10.997  1.00  0.00           C  
ATOM   1763  CG1 ILE B 110      10.789 -15.356 -10.980  1.00  0.00           C  
ATOM   1764  CG2 ILE B 110      12.141 -13.732 -12.361  1.00  0.00           C  
ATOM   1765  CD1 ILE B 110       9.415 -14.746 -11.153  1.00  0.00           C  
ATOM   1766  H   ILE B 110      13.008 -16.954 -11.490  1.00  0.00           H  
ATOM   1767  HA  ILE B 110      14.036 -14.293 -10.516  1.00  0.00           H  
ATOM   1768  HB  ILE B 110      11.688 -13.542 -10.292  1.00  0.00           H  
ATOM   1769 1HG1 ILE B 110      10.948 -16.079 -11.781  1.00  0.00           H  
ATOM   1770 2HG1 ILE B 110      10.812 -15.890 -10.029  1.00  0.00           H  
ATOM   1771 1HG2 ILE B 110      11.224 -13.236 -12.672  1.00  0.00           H  
ATOM   1772 2HG2 ILE B 110      12.952 -13.011 -12.316  1.00  0.00           H  
ATOM   1773 3HG2 ILE B 110      12.389 -14.515 -13.076  1.00  0.00           H  
ATOM   1774 1HD1 ILE B 110       8.662 -15.535 -11.127  1.00  0.00           H  
ATOM   1775 2HD1 ILE B 110       9.230 -14.038 -10.344  1.00  0.00           H  
ATOM   1776 3HD1 ILE B 110       9.366 -14.230 -12.109  1.00  0.00           H  
ATOM   1777  N   TYR B 111      13.014 -14.430  -8.212  1.00  0.00           N  
ATOM   1778  CA  TYR B 111      12.749 -14.650  -6.809  1.00  0.00           C  
ATOM   1779  C   TYR B 111      11.569 -13.824  -6.361  1.00  0.00           C  
ATOM   1780  O   TYR B 111      11.386 -12.705  -6.835  1.00  0.00           O  
ATOM   1781  CB  TYR B 111      13.981 -14.254  -6.020  1.00  0.00           C  
ATOM   1782  CG  TYR B 111      15.148 -15.088  -6.335  1.00  0.00           C  
ATOM   1783  CD1 TYR B 111      15.919 -14.796  -7.448  1.00  0.00           C  
ATOM   1784  CD2 TYR B 111      15.488 -16.127  -5.498  1.00  0.00           C  
ATOM   1785  CE1 TYR B 111      17.025 -15.553  -7.729  1.00  0.00           C  
ATOM   1786  CE2 TYR B 111      16.605 -16.874  -5.775  1.00  0.00           C  
ATOM   1787  CZ  TYR B 111      17.371 -16.590  -6.888  1.00  0.00           C  
ATOM   1788  OH  TYR B 111      18.489 -17.336  -7.164  1.00  0.00           O  
ATOM   1789  H   TYR B 111      13.260 -13.489  -8.530  1.00  0.00           H  
ATOM   1790  HA  TYR B 111      12.519 -15.693  -6.656  1.00  0.00           H  
ATOM   1791 1HB  TYR B 111      14.237 -13.214  -6.233  1.00  0.00           H  
ATOM   1792 2HB  TYR B 111      13.783 -14.332  -4.962  1.00  0.00           H  
ATOM   1793  HD1 TYR B 111      15.644 -13.964  -8.099  1.00  0.00           H  
ATOM   1794  HD2 TYR B 111      14.877 -16.347  -4.619  1.00  0.00           H  
ATOM   1795  HE1 TYR B 111      17.631 -15.327  -8.603  1.00  0.00           H  
ATOM   1796  HE2 TYR B 111      16.887 -17.697  -5.114  1.00  0.00           H  
ATOM   1797  HH  TYR B 111      18.802 -17.773  -6.338  1.00  0.00           H  
ATOM   1798  N   PHE B 112      10.752 -14.345  -5.448  1.00  0.00           N  
ATOM   1799  CA  PHE B 112       9.658 -13.493  -4.975  1.00  0.00           C  
ATOM   1800  C   PHE B 112       9.037 -13.897  -3.656  1.00  0.00           C  
ATOM   1801  O   PHE B 112       9.182 -15.023  -3.182  1.00  0.00           O  
ATOM   1802  CB  PHE B 112       8.557 -13.414  -6.027  1.00  0.00           C  
ATOM   1803  CG  PHE B 112       7.963 -14.650  -6.233  1.00  0.00           C  
ATOM   1804  CD1 PHE B 112       6.813 -14.981  -5.562  1.00  0.00           C  
ATOM   1805  CD2 PHE B 112       8.565 -15.541  -7.046  1.00  0.00           C  
ATOM   1806  CE1 PHE B 112       6.257 -16.204  -5.725  1.00  0.00           C  
ATOM   1807  CE2 PHE B 112       8.048 -16.749  -7.213  1.00  0.00           C  
ATOM   1808  CZ  PHE B 112       6.876 -17.107  -6.555  1.00  0.00           C  
ATOM   1809  H   PHE B 112      10.926 -15.285  -5.093  1.00  0.00           H  
ATOM   1810  HA  PHE B 112      10.064 -12.498  -4.847  1.00  0.00           H  
ATOM   1811 1HB  PHE B 112       7.784 -12.715  -5.705  1.00  0.00           H  
ATOM   1812 2HB  PHE B 112       8.941 -13.060  -6.972  1.00  0.00           H  
ATOM   1813  HD1 PHE B 112       6.351 -14.246  -4.899  1.00  0.00           H  
ATOM   1814  HD2 PHE B 112       9.485 -15.271  -7.563  1.00  0.00           H  
ATOM   1815  HE1 PHE B 112       5.336 -16.467  -5.197  1.00  0.00           H  
ATOM   1816  HE2 PHE B 112       8.557 -17.433  -7.862  1.00  0.00           H  
ATOM   1817  HZ  PHE B 112       6.450 -18.098  -6.691  1.00  0.00           H  
ATOM   1818  N   ILE B 113       8.286 -12.971  -3.082  1.00  0.00           N  
ATOM   1819  CA  ILE B 113       7.457 -13.258  -1.918  1.00  0.00           C  
ATOM   1820  C   ILE B 113       6.029 -12.763  -2.107  1.00  0.00           C  
ATOM   1821  O   ILE B 113       5.774 -11.805  -2.843  1.00  0.00           O  
ATOM   1822  CB  ILE B 113       8.070 -12.685  -0.627  1.00  0.00           C  
ATOM   1823  CG1 ILE B 113       8.277 -11.276  -0.732  1.00  0.00           C  
ATOM   1824  CG2 ILE B 113       9.338 -13.308  -0.295  1.00  0.00           C  
ATOM   1825  CD1 ILE B 113       8.504 -10.659   0.617  1.00  0.00           C  
ATOM   1826  H   ILE B 113       8.282 -12.046  -3.510  1.00  0.00           H  
ATOM   1827  HA  ILE B 113       7.411 -14.338  -1.795  1.00  0.00           H  
ATOM   1828  HB  ILE B 113       7.369 -12.853   0.191  1.00  0.00           H  
ATOM   1829 1HG1 ILE B 113       9.159 -11.102  -1.351  1.00  0.00           H  
ATOM   1830 2HG1 ILE B 113       7.412 -10.808  -1.206  1.00  0.00           H  
ATOM   1831 1HG2 ILE B 113       9.732 -12.901   0.635  1.00  0.00           H  
ATOM   1832 2HG2 ILE B 113       9.167 -14.376  -0.180  1.00  0.00           H  
ATOM   1833 3HG2 ILE B 113      10.036 -13.120  -1.090  1.00  0.00           H  
ATOM   1834 1HD1 ILE B 113       8.687  -9.607   0.509  1.00  0.00           H  
ATOM   1835 2HD1 ILE B 113       7.626 -10.822   1.242  1.00  0.00           H  
ATOM   1836 3HD1 ILE B 113       9.374 -11.124   1.081  1.00  0.00           H  
ATOM   1837  N   GLU B 114       5.100 -13.431  -1.429  1.00  0.00           N  
ATOM   1838  CA  GLU B 114       3.690 -13.050  -1.412  1.00  0.00           C  
ATOM   1839  C   GLU B 114       3.293 -12.933   0.051  1.00  0.00           C  
ATOM   1840  O   GLU B 114       3.381 -13.903   0.791  1.00  0.00           O  
ATOM   1841  CB  GLU B 114       2.826 -14.087  -2.143  1.00  0.00           C  
ATOM   1842  CG  GLU B 114       3.160 -14.243  -3.629  1.00  0.00           C  
ATOM   1843  CD  GLU B 114       2.345 -15.340  -4.355  1.00  0.00           C  
ATOM   1844  OE1 GLU B 114       2.608 -16.518  -4.130  1.00  0.00           O  
ATOM   1845  OE2 GLU B 114       1.479 -14.995  -5.135  1.00  0.00           O  
ATOM   1846  H   GLU B 114       5.386 -14.223  -0.873  1.00  0.00           H  
ATOM   1847  HA  GLU B 114       3.565 -12.081  -1.887  1.00  0.00           H  
ATOM   1848 1HB  GLU B 114       2.944 -15.058  -1.668  1.00  0.00           H  
ATOM   1849 2HB  GLU B 114       1.774 -13.805  -2.058  1.00  0.00           H  
ATOM   1850 1HG  GLU B 114       2.991 -13.283  -4.122  1.00  0.00           H  
ATOM   1851 2HG  GLU B 114       4.216 -14.473  -3.714  1.00  0.00           H  
ATOM   1852  N   THR B 115       2.946 -11.745   0.494  1.00  0.00           N  
ATOM   1853  CA  THR B 115       2.674 -11.577   1.905  1.00  0.00           C  
ATOM   1854  C   THR B 115       1.719 -10.440   2.220  1.00  0.00           C  
ATOM   1855  O   THR B 115       1.230  -9.752   1.345  1.00  0.00           O  
ATOM   1856  CB  THR B 115       3.979 -11.348   2.681  1.00  0.00           C  
ATOM   1857  OG1 THR B 115       3.706 -11.428   4.078  1.00  0.00           O  
ATOM   1858  CG2 THR B 115       4.557  -9.963   2.365  1.00  0.00           C  
ATOM   1859  H   THR B 115       2.850 -10.976  -0.171  1.00  0.00           H  
ATOM   1860  HA  THR B 115       2.218 -12.496   2.271  1.00  0.00           H  
ATOM   1861  HB  THR B 115       4.707 -12.114   2.412  1.00  0.00           H  
ATOM   1862  HG1 THR B 115       3.648 -12.365   4.319  1.00  0.00           H  
ATOM   1863 1HG2 THR B 115       5.476  -9.819   2.929  1.00  0.00           H  
ATOM   1864 2HG2 THR B 115       4.773  -9.901   1.299  1.00  0.00           H  
ATOM   1865 3HG2 THR B 115       3.856  -9.178   2.628  1.00  0.00           H  
ATOM   1866  N   LYS B 116       1.448 -10.261   3.493  1.00  0.00           N  
ATOM   1867  CA  LYS B 116       0.585  -9.199   3.981  1.00  0.00           C  
ATOM   1868  C   LYS B 116       1.373  -8.415   4.998  1.00  0.00           C  
ATOM   1869  O   LYS B 116       0.916  -7.398   5.536  1.00  0.00           O  
ATOM   1870  CB  LYS B 116      -0.685  -9.757   4.611  1.00  0.00           C  
ATOM   1871  CG  LYS B 116      -1.603 -10.522   3.679  1.00  0.00           C  
ATOM   1872  CD  LYS B 116      -2.797 -11.065   4.434  1.00  0.00           C  
ATOM   1873  CE  LYS B 116      -3.720 -11.863   3.538  1.00  0.00           C  
ATOM   1874  NZ  LYS B 116      -4.843 -12.434   4.311  1.00  0.00           N  
ATOM   1875  H   LYS B 116       1.930 -10.855   4.149  1.00  0.00           H  
ATOM   1876  HA  LYS B 116       0.320  -8.533   3.159  1.00  0.00           H  
ATOM   1877 1HB  LYS B 116      -0.410 -10.429   5.426  1.00  0.00           H  
ATOM   1878 2HB  LYS B 116      -1.267  -8.940   5.035  1.00  0.00           H  
ATOM   1879 1HG  LYS B 116      -1.973  -9.846   2.915  1.00  0.00           H  
ATOM   1880 2HG  LYS B 116      -1.064 -11.340   3.201  1.00  0.00           H  
ATOM   1881 1HD  LYS B 116      -2.463 -11.699   5.259  1.00  0.00           H  
ATOM   1882 2HD  LYS B 116      -3.374 -10.235   4.852  1.00  0.00           H  
ATOM   1883 1HE  LYS B 116      -4.114 -11.208   2.769  1.00  0.00           H  
ATOM   1884 2HE  LYS B 116      -3.167 -12.671   3.060  1.00  0.00           H  
ATOM   1885 1HZ  LYS B 116      -5.464 -12.946   3.713  1.00  0.00           H  
ATOM   1886 2HZ  LYS B 116      -4.487 -13.043   5.026  1.00  0.00           H  
ATOM   1887 3HZ  LYS B 116      -5.356 -11.669   4.770  1.00  0.00           H  
ATOM   1888  N   LYS B 117       2.585  -8.903   5.239  1.00  0.00           N  
ATOM   1889  CA  LYS B 117       3.462  -8.416   6.284  1.00  0.00           C  
ATOM   1890  C   LYS B 117       4.294  -7.200   5.924  1.00  0.00           C  
ATOM   1891  O   LYS B 117       5.158  -6.804   6.695  1.00  0.00           O  
ATOM   1892  CB  LYS B 117       4.322  -9.584   6.717  1.00  0.00           C  
ATOM   1893  CG  LYS B 117       3.449 -10.653   7.361  1.00  0.00           C  
ATOM   1894  CD  LYS B 117       4.172 -11.917   7.720  1.00  0.00           C  
ATOM   1895  CE  LYS B 117       3.189 -12.879   8.393  1.00  0.00           C  
ATOM   1896  NZ  LYS B 117       3.806 -14.189   8.733  1.00  0.00           N  
ATOM   1897  H   LYS B 117       2.899  -9.719   4.717  1.00  0.00           H  
ATOM   1898  HA  LYS B 117       2.835  -8.134   7.127  1.00  0.00           H  
ATOM   1899 1HB  LYS B 117       4.838 -10.003   5.857  1.00  0.00           H  
ATOM   1900 2HB  LYS B 117       5.073  -9.253   7.435  1.00  0.00           H  
ATOM   1901 1HG  LYS B 117       3.009 -10.243   8.273  1.00  0.00           H  
ATOM   1902 2HG  LYS B 117       2.638 -10.903   6.678  1.00  0.00           H  
ATOM   1903 1HD  LYS B 117       4.571 -12.382   6.815  1.00  0.00           H  
ATOM   1904 2HD  LYS B 117       4.997 -11.705   8.396  1.00  0.00           H  
ATOM   1905 1HE  LYS B 117       2.830 -12.402   9.293  1.00  0.00           H  
ATOM   1906 2HE  LYS B 117       2.339 -13.051   7.732  1.00  0.00           H  
ATOM   1907 1HZ  LYS B 117       3.115 -14.767   9.199  1.00  0.00           H  
ATOM   1908 2HZ  LYS B 117       4.124 -14.644   7.894  1.00  0.00           H  
ATOM   1909 3HZ  LYS B 117       4.589 -14.044   9.356  1.00  0.00           H  
ATOM   1910  N   PHE B 118       4.069  -6.598   4.766  1.00  0.00           N  
ATOM   1911  CA  PHE B 118       4.823  -5.392   4.455  1.00  0.00           C  
ATOM   1912  C   PHE B 118       4.198  -4.217   5.187  1.00  0.00           C  
ATOM   1913  O   PHE B 118       2.999  -3.965   5.052  1.00  0.00           O  
ATOM   1914  CB  PHE B 118       4.751  -5.048   2.983  1.00  0.00           C  
ATOM   1915  CG  PHE B 118       5.410  -5.979   2.104  1.00  0.00           C  
ATOM   1916  CD1 PHE B 118       6.580  -6.570   2.474  1.00  0.00           C  
ATOM   1917  CD2 PHE B 118       4.880  -6.251   0.868  1.00  0.00           C  
ATOM   1918  CE1 PHE B 118       7.227  -7.439   1.632  1.00  0.00           C  
ATOM   1919  CE2 PHE B 118       5.509  -7.124   0.009  1.00  0.00           C  
ATOM   1920  CZ  PHE B 118       6.684  -7.719   0.395  1.00  0.00           C  
ATOM   1921  H   PHE B 118       3.368  -6.953   4.135  1.00  0.00           H  
ATOM   1922  HA  PHE B 118       5.860  -5.505   4.775  1.00  0.00           H  
ATOM   1923 1HB  PHE B 118       3.716  -4.955   2.677  1.00  0.00           H  
ATOM   1924 2HB  PHE B 118       5.210  -4.078   2.844  1.00  0.00           H  
ATOM   1925  HD1 PHE B 118       6.985  -6.340   3.444  1.00  0.00           H  
ATOM   1926  HD2 PHE B 118       3.950  -5.765   0.574  1.00  0.00           H  
ATOM   1927  HE1 PHE B 118       8.162  -7.902   1.946  1.00  0.00           H  
ATOM   1928  HE2 PHE B 118       5.081  -7.342  -0.975  1.00  0.00           H  
ATOM   1929  HZ  PHE B 118       7.172  -8.397  -0.281  1.00  0.00           H  
ATOM   1930  N   LEU B 119       4.989  -3.478   5.942  1.00  0.00           N  
ATOM   1931  CA  LEU B 119       4.459  -2.312   6.641  1.00  0.00           C  
ATOM   1932  C   LEU B 119       4.125  -1.194   5.658  1.00  0.00           C  
ATOM   1933  O   LEU B 119       3.157  -0.456   5.838  1.00  0.00           O  
ATOM   1934  CB  LEU B 119       5.470  -1.809   7.678  1.00  0.00           C  
ATOM   1935  CG  LEU B 119       5.034  -0.584   8.493  1.00  0.00           C  
ATOM   1936  CD1 LEU B 119       3.833  -0.949   9.356  1.00  0.00           C  
ATOM   1937  CD2 LEU B 119       6.196  -0.103   9.349  1.00  0.00           C  
ATOM   1938  H   LEU B 119       5.974  -3.710   6.051  1.00  0.00           H  
ATOM   1939  HA  LEU B 119       3.541  -2.604   7.147  1.00  0.00           H  
ATOM   1940 1HB  LEU B 119       5.680  -2.615   8.379  1.00  0.00           H  
ATOM   1941 2HB  LEU B 119       6.396  -1.552   7.164  1.00  0.00           H  
ATOM   1942  HG  LEU B 119       4.727   0.213   7.816  1.00  0.00           H  
ATOM   1943 1HD1 LEU B 119       3.523  -0.079   9.935  1.00  0.00           H  
ATOM   1944 2HD1 LEU B 119       3.011  -1.271   8.717  1.00  0.00           H  
ATOM   1945 3HD1 LEU B 119       4.105  -1.758  10.034  1.00  0.00           H  
ATOM   1946 1HD2 LEU B 119       5.886   0.768   9.927  1.00  0.00           H  
ATOM   1947 2HD2 LEU B 119       6.502  -0.899  10.027  1.00  0.00           H  
ATOM   1948 3HD2 LEU B 119       7.034   0.168   8.706  1.00  0.00           H  
ATOM   1949  N   LEU B 120       5.007  -1.034   4.664  1.00  0.00           N  
ATOM   1950  CA  LEU B 120       4.954   0.016   3.645  1.00  0.00           C  
ATOM   1951  C   LEU B 120       5.232   1.422   4.200  1.00  0.00           C  
ATOM   1952  O   LEU B 120       4.932   2.434   3.560  1.00  0.00           O  
ATOM   1953  CB  LEU B 120       3.604  -0.020   2.922  1.00  0.00           C  
ATOM   1954  CG  LEU B 120       3.232  -1.374   2.336  1.00  0.00           C  
ATOM   1955  CD1 LEU B 120       1.830  -1.282   1.760  1.00  0.00           C  
ATOM   1956  CD2 LEU B 120       4.258  -1.769   1.301  1.00  0.00           C  
ATOM   1957  H   LEU B 120       5.760  -1.706   4.611  1.00  0.00           H  
ATOM   1958  HA  LEU B 120       5.728  -0.201   2.908  1.00  0.00           H  
ATOM   1959 1HB  LEU B 120       2.816   0.278   3.592  1.00  0.00           H  
ATOM   1960 2HB  LEU B 120       3.619   0.687   2.120  1.00  0.00           H  
ATOM   1961  HG  LEU B 120       3.216  -2.128   3.122  1.00  0.00           H  
ATOM   1962 1HD1 LEU B 120       1.541  -2.248   1.347  1.00  0.00           H  
ATOM   1963 2HD1 LEU B 120       1.129  -1.003   2.546  1.00  0.00           H  
ATOM   1964 3HD1 LEU B 120       1.810  -0.530   0.979  1.00  0.00           H  
ATOM   1965 1HD2 LEU B 120       3.996  -2.740   0.885  1.00  0.00           H  
ATOM   1966 2HD2 LEU B 120       4.282  -1.027   0.503  1.00  0.00           H  
ATOM   1967 3HD2 LEU B 120       5.237  -1.825   1.772  1.00  0.00           H  
ATOM   1968  N   ILE B 121       5.855   1.458   5.372  1.00  0.00           N  
ATOM   1969  CA  ILE B 121       6.373   2.680   5.968  1.00  0.00           C  
ATOM   1970  C   ILE B 121       7.844   2.445   6.279  1.00  0.00           C  
ATOM   1971  O   ILE B 121       8.184   1.614   7.119  1.00  0.00           O  
ATOM   1972  CB  ILE B 121       5.606   3.068   7.246  1.00  0.00           C  
ATOM   1973  CG1 ILE B 121       4.109   3.194   6.953  1.00  0.00           C  
ATOM   1974  CG2 ILE B 121       6.151   4.366   7.820  1.00  0.00           C  
ATOM   1975  CD1 ILE B 121       3.245   3.235   8.193  1.00  0.00           C  
ATOM   1976  H   ILE B 121       6.013   0.585   5.845  1.00  0.00           H  
ATOM   1977  HA  ILE B 121       6.294   3.489   5.243  1.00  0.00           H  
ATOM   1978  HB  ILE B 121       5.716   2.278   7.989  1.00  0.00           H  
ATOM   1979 1HG1 ILE B 121       3.926   4.103   6.379  1.00  0.00           H  
ATOM   1980 2HG1 ILE B 121       3.785   2.352   6.341  1.00  0.00           H  
ATOM   1981 1HG2 ILE B 121       5.598   4.625   8.722  1.00  0.00           H  
ATOM   1982 2HG2 ILE B 121       7.206   4.241   8.064  1.00  0.00           H  
ATOM   1983 3HG2 ILE B 121       6.041   5.164   7.085  1.00  0.00           H  
ATOM   1984 1HD1 ILE B 121       2.198   3.325   7.904  1.00  0.00           H  
ATOM   1985 2HD1 ILE B 121       3.386   2.318   8.765  1.00  0.00           H  
ATOM   1986 3HD1 ILE B 121       3.527   4.091   8.804  1.00  0.00           H  
ATOM   1987  N   GLY B 122       8.713   3.182   5.610  1.00  0.00           N  
ATOM   1988  CA  GLY B 122      10.147   3.022   5.798  1.00  0.00           C  
ATOM   1989  C   GLY B 122      10.762   1.995   4.853  1.00  0.00           C  
ATOM   1990  O   GLY B 122      10.056   1.216   4.205  1.00  0.00           O  
ATOM   1991  H   GLY B 122       8.375   3.848   4.928  1.00  0.00           H  
ATOM   1992 1HA  GLY B 122      10.636   3.984   5.648  1.00  0.00           H  
ATOM   1993 2HA  GLY B 122      10.344   2.727   6.827  1.00  0.00           H  
ATOM   1994  N   LYS B 123      12.094   2.014   4.786  1.00  0.00           N  
ATOM   1995  CA  LYS B 123      12.844   1.123   3.916  1.00  0.00           C  
ATOM   1996  C   LYS B 123      13.105  -0.218   4.536  1.00  0.00           C  
ATOM   1997  O   LYS B 123      13.143  -0.363   5.760  1.00  0.00           O  
ATOM   1998  CB  LYS B 123      14.198   1.717   3.483  1.00  0.00           C  
ATOM   1999  CG  LYS B 123      14.117   2.952   2.601  1.00  0.00           C  
ATOM   2000  CD  LYS B 123      15.506   3.467   2.182  1.00  0.00           C  
ATOM   2001  CE  LYS B 123      15.388   4.718   1.295  1.00  0.00           C  
ATOM   2002  NZ  LYS B 123      16.724   5.286   0.916  1.00  0.00           N  
ATOM   2003  H   LYS B 123      12.600   2.673   5.357  1.00  0.00           H  
ATOM   2004  HA  LYS B 123      12.250   0.958   3.019  1.00  0.00           H  
ATOM   2005 1HB  LYS B 123      14.779   1.971   4.364  1.00  0.00           H  
ATOM   2006 2HB  LYS B 123      14.762   0.955   2.930  1.00  0.00           H  
ATOM   2007 1HG  LYS B 123      13.579   2.684   1.708  1.00  0.00           H  
ATOM   2008 2HG  LYS B 123      13.570   3.740   3.115  1.00  0.00           H  
ATOM   2009 1HD  LYS B 123      16.099   3.699   3.064  1.00  0.00           H  
ATOM   2010 2HD  LYS B 123      16.014   2.690   1.611  1.00  0.00           H  
ATOM   2011 1HE  LYS B 123      14.847   4.450   0.387  1.00  0.00           H  
ATOM   2012 2HE  LYS B 123      14.820   5.480   1.834  1.00  0.00           H  
ATOM   2013 1HZ  LYS B 123      16.587   6.102   0.337  1.00  0.00           H  
ATOM   2014 2HZ  LYS B 123      17.226   5.549   1.750  1.00  0.00           H  
ATOM   2015 3HZ  LYS B 123      17.259   4.601   0.405  1.00  0.00           H  
ATOM   2016  N   SER B 124      13.347  -1.174   3.668  1.00  0.00           N  
ATOM   2017  CA  SER B 124      13.710  -2.523   4.040  1.00  0.00           C  
ATOM   2018  C   SER B 124      14.991  -2.919   3.309  1.00  0.00           C  
ATOM   2019  O   SER B 124      15.321  -2.356   2.266  1.00  0.00           O  
ATOM   2020  CB  SER B 124      12.571  -3.448   3.677  1.00  0.00           C  
ATOM   2021  OG  SER B 124      12.347  -3.445   2.305  1.00  0.00           O  
ATOM   2022  H   SER B 124      13.266  -0.937   2.681  1.00  0.00           H  
ATOM   2023  HA  SER B 124      13.887  -2.570   5.116  1.00  0.00           H  
ATOM   2024 1HB  SER B 124      12.790  -4.457   4.021  1.00  0.00           H  
ATOM   2025 2HB  SER B 124      11.697  -3.132   4.161  1.00  0.00           H  
ATOM   2026  HG  SER B 124      11.755  -2.702   2.143  1.00  0.00           H  
ATOM   2027  N   ASN B 125      15.710  -3.884   3.854  1.00  0.00           N  
ATOM   2028  CA  ASN B 125      16.929  -4.405   3.246  1.00  0.00           C  
ATOM   2029  C   ASN B 125      16.684  -5.653   2.449  1.00  0.00           C  
ATOM   2030  O   ASN B 125      16.171  -6.630   2.994  1.00  0.00           O  
ATOM   2031  CB  ASN B 125      17.957  -4.785   4.306  1.00  0.00           C  
ATOM   2032  CG  ASN B 125      18.545  -3.659   5.101  1.00  0.00           C  
ATOM   2033  OD1 ASN B 125      19.439  -2.950   4.633  1.00  0.00           O  
ATOM   2034  ND2 ASN B 125      18.056  -3.474   6.304  1.00  0.00           N  
ATOM   2035  H   ASN B 125      15.377  -4.303   4.714  1.00  0.00           H  
ATOM   2036  HA  ASN B 125      17.341  -3.659   2.567  1.00  0.00           H  
ATOM   2037 1HB  ASN B 125      17.496  -5.490   5.002  1.00  0.00           H  
ATOM   2038 2HB  ASN B 125      18.775  -5.316   3.813  1.00  0.00           H  
ATOM   2039 1HD2 ASN B 125      18.412  -2.741   6.882  1.00  0.00           H  
ATOM   2040 2HD2 ASN B 125      17.325  -4.069   6.644  1.00  0.00           H  
ATOM   2041  N   ILE B 126      17.076  -5.656   1.189  1.00  0.00           N  
ATOM   2042  CA  ILE B 126      17.001  -6.889   0.434  1.00  0.00           C  
ATOM   2043  C   ILE B 126      18.397  -7.369   0.190  1.00  0.00           C  
ATOM   2044  O   ILE B 126      19.238  -6.633  -0.330  1.00  0.00           O  
ATOM   2045  CB  ILE B 126      16.265  -6.798  -0.901  1.00  0.00           C  
ATOM   2046  CG1 ILE B 126      14.837  -6.431  -0.675  1.00  0.00           C  
ATOM   2047  CG2 ILE B 126      16.368  -8.136  -1.651  1.00  0.00           C  
ATOM   2048  CD1 ILE B 126      14.144  -6.153  -1.937  1.00  0.00           C  
ATOM   2049  H   ILE B 126      17.443  -4.809   0.757  1.00  0.00           H  
ATOM   2050  HA  ILE B 126      16.490  -7.635   1.028  1.00  0.00           H  
ATOM   2051  HB  ILE B 126      16.713  -6.008  -1.503  1.00  0.00           H  
ATOM   2052 1HG1 ILE B 126      14.334  -7.242  -0.161  1.00  0.00           H  
ATOM   2053 2HG1 ILE B 126      14.788  -5.537  -0.047  1.00  0.00           H  
ATOM   2054 1HG2 ILE B 126      15.849  -8.064  -2.608  1.00  0.00           H  
ATOM   2055 2HG2 ILE B 126      17.415  -8.380  -1.830  1.00  0.00           H  
ATOM   2056 3HG2 ILE B 126      15.911  -8.927  -1.048  1.00  0.00           H  
ATOM   2057 1HD1 ILE B 126      13.129  -5.892  -1.737  1.00  0.00           H  
ATOM   2058 2HD1 ILE B 126      14.644  -5.335  -2.452  1.00  0.00           H  
ATOM   2059 3HD1 ILE B 126      14.171  -7.043  -2.554  1.00  0.00           H  
ATOM   2060  N   CYS B 127      18.674  -8.579   0.631  1.00  0.00           N  
ATOM   2061  CA  CYS B 127      20.018  -9.099   0.502  1.00  0.00           C  
ATOM   2062  C   CYS B 127      20.063 -10.402  -0.270  1.00  0.00           C  
ATOM   2063  O   CYS B 127      19.103 -11.177  -0.285  1.00  0.00           O  
ATOM   2064  CB  CYS B 127      20.632  -9.295   1.882  1.00  0.00           C  
ATOM   2065  SG  CYS B 127      20.788  -7.743   2.832  1.00  0.00           S  
ATOM   2066  H   CYS B 127      17.943  -9.140   1.054  1.00  0.00           H  
ATOM   2067  HA  CYS B 127      20.620  -8.378  -0.036  1.00  0.00           H  
ATOM   2068 1HB  CYS B 127      20.021  -9.988   2.460  1.00  0.00           H  
ATOM   2069 2HB  CYS B 127      21.626  -9.736   1.780  1.00  0.00           H  
ATOM   2070  N   VAL B 128      21.207 -10.638  -0.881  1.00  0.00           N  
ATOM   2071  CA  VAL B 128      21.461 -11.873  -1.590  1.00  0.00           C  
ATOM   2072  C   VAL B 128      22.482 -12.684  -0.831  1.00  0.00           C  
ATOM   2073  O   VAL B 128      23.528 -12.158  -0.421  1.00  0.00           O  
ATOM   2074  CB  VAL B 128      21.960 -11.611  -3.004  1.00  0.00           C  
ATOM   2075  CG1 VAL B 128      22.230 -12.933  -3.687  1.00  0.00           C  
ATOM   2076  CG2 VAL B 128      20.924 -10.836  -3.741  1.00  0.00           C  
ATOM   2077  H   VAL B 128      21.926  -9.914  -0.855  1.00  0.00           H  
ATOM   2078  HA  VAL B 128      20.536 -12.440  -1.653  1.00  0.00           H  
ATOM   2079  HB  VAL B 128      22.893 -11.044  -2.966  1.00  0.00           H  
ATOM   2080 1HG1 VAL B 128      22.599 -12.746  -4.684  1.00  0.00           H  
ATOM   2081 2HG1 VAL B 128      22.973 -13.484  -3.130  1.00  0.00           H  
ATOM   2082 3HG1 VAL B 128      21.304 -13.516  -3.730  1.00  0.00           H  
ATOM   2083 1HG2 VAL B 128      21.252 -10.635  -4.753  1.00  0.00           H  
ATOM   2084 2HG2 VAL B 128      20.026 -11.431  -3.754  1.00  0.00           H  
ATOM   2085 3HG2 VAL B 128      20.738  -9.895  -3.232  1.00  0.00           H  
ATOM   2086  N   LYS B 129      22.129 -13.939  -0.593  1.00  0.00           N  
ATOM   2087  CA  LYS B 129      22.931 -14.858   0.174  1.00  0.00           C  
ATOM   2088  C   LYS B 129      23.106 -16.230  -0.431  1.00  0.00           C  
ATOM   2089  O   LYS B 129      22.323 -16.663  -1.274  1.00  0.00           O  
ATOM   2090  CB  LYS B 129      22.323 -15.053   1.568  1.00  0.00           C  
ATOM   2091  CG  LYS B 129      22.346 -13.840   2.453  1.00  0.00           C  
ATOM   2092  CD  LYS B 129      21.787 -14.132   3.820  1.00  0.00           C  
ATOM   2093  CE  LYS B 129      21.937 -12.918   4.739  1.00  0.00           C  
ATOM   2094  NZ  LYS B 129      21.297 -13.142   6.050  1.00  0.00           N  
ATOM   2095  H   LYS B 129      21.244 -14.262  -0.970  1.00  0.00           H  
ATOM   2096  HA  LYS B 129      23.917 -14.420   0.267  1.00  0.00           H  
ATOM   2097 1HB  LYS B 129      21.286 -15.374   1.466  1.00  0.00           H  
ATOM   2098 2HB  LYS B 129      22.862 -15.851   2.091  1.00  0.00           H  
ATOM   2099 1HG  LYS B 129      23.350 -13.532   2.570  1.00  0.00           H  
ATOM   2100 2HG  LYS B 129      21.778 -13.028   1.999  1.00  0.00           H  
ATOM   2101 1HD  LYS B 129      20.725 -14.382   3.741  1.00  0.00           H  
ATOM   2102 2HD  LYS B 129      22.316 -14.985   4.255  1.00  0.00           H  
ATOM   2103 1HE  LYS B 129      22.999 -12.732   4.892  1.00  0.00           H  
ATOM   2104 2HE  LYS B 129      21.486 -12.043   4.267  1.00  0.00           H  
ATOM   2105 1HZ  LYS B 129      21.413 -12.335   6.634  1.00  0.00           H  
ATOM   2106 2HZ  LYS B 129      20.292 -13.294   5.874  1.00  0.00           H  
ATOM   2107 3HZ  LYS B 129      21.697 -13.948   6.503  1.00  0.00           H  
ATOM   2108  N   VAL B 130      24.151 -16.908   0.019  1.00  0.00           N  
ATOM   2109  CA  VAL B 130      24.297 -18.336  -0.248  1.00  0.00           C  
ATOM   2110  C   VAL B 130      24.374 -18.977   1.125  1.00  0.00           C  
ATOM   2111  O   VAL B 130      25.320 -18.733   1.879  1.00  0.00           O  
ATOM   2112  CB  VAL B 130      25.549 -18.672  -1.054  1.00  0.00           C  
ATOM   2113  CG1 VAL B 130      25.616 -20.169  -1.268  1.00  0.00           C  
ATOM   2114  CG2 VAL B 130      25.489 -17.988  -2.345  1.00  0.00           C  
ATOM   2115  H   VAL B 130      24.795 -16.419   0.646  1.00  0.00           H  
ATOM   2116  HA  VAL B 130      23.417 -18.712  -0.776  1.00  0.00           H  
ATOM   2117  HB  VAL B 130      26.435 -18.360  -0.504  1.00  0.00           H  
ATOM   2118 1HG1 VAL B 130      26.503 -20.419  -1.845  1.00  0.00           H  
ATOM   2119 2HG1 VAL B 130      25.652 -20.678  -0.307  1.00  0.00           H  
ATOM   2120 3HG1 VAL B 130      24.724 -20.481  -1.813  1.00  0.00           H  
ATOM   2121 1HG2 VAL B 130      26.371 -18.226  -2.932  1.00  0.00           H  
ATOM   2122 2HG2 VAL B 130      24.597 -18.338  -2.863  1.00  0.00           H  
ATOM   2123 3HG2 VAL B 130      25.436 -16.915  -2.184  1.00  0.00           H  
ATOM   2124  N   GLY B 131      23.394 -19.782   1.484  1.00  0.00           N  
ATOM   2125  CA  GLY B 131      23.384 -20.251   2.858  1.00  0.00           C  
ATOM   2126  C   GLY B 131      23.278 -19.006   3.739  1.00  0.00           C  
ATOM   2127  O   GLY B 131      22.380 -18.188   3.544  1.00  0.00           O  
ATOM   2128  H   GLY B 131      22.645 -20.011   0.841  1.00  0.00           H  
ATOM   2129 1HA  GLY B 131      22.531 -20.910   3.025  1.00  0.00           H  
ATOM   2130 2HA  GLY B 131      24.296 -20.804   3.081  1.00  0.00           H  
ATOM   2131  N   GLU B 132      24.186 -18.851   4.695  1.00  0.00           N  
ATOM   2132  CA  GLU B 132      24.148 -17.685   5.578  1.00  0.00           C  
ATOM   2133  C   GLU B 132      25.156 -16.601   5.153  1.00  0.00           C  
ATOM   2134  O   GLU B 132      25.336 -15.605   5.860  1.00  0.00           O  
ATOM   2135  CB  GLU B 132      24.396 -18.130   7.025  1.00  0.00           C  
ATOM   2136  CG  GLU B 132      23.290 -19.069   7.562  1.00  0.00           C  
ATOM   2137  CD  GLU B 132      23.487 -19.543   9.008  1.00  0.00           C  
ATOM   2138  OE1 GLU B 132      24.496 -19.221   9.591  1.00  0.00           O  
ATOM   2139  OE2 GLU B 132      22.618 -20.265   9.514  1.00  0.00           O  
ATOM   2140  H   GLU B 132      24.913 -19.542   4.810  1.00  0.00           H  
ATOM   2141  HA  GLU B 132      23.152 -17.248   5.526  1.00  0.00           H  
ATOM   2142 1HB  GLU B 132      25.352 -18.650   7.091  1.00  0.00           H  
ATOM   2143 2HB  GLU B 132      24.451 -17.254   7.673  1.00  0.00           H  
ATOM   2144 1HG  GLU B 132      22.335 -18.548   7.492  1.00  0.00           H  
ATOM   2145 2HG  GLU B 132      23.239 -19.939   6.912  1.00  0.00           H  
ATOM   2146  N   LYS B 133      25.828 -16.807   4.009  1.00  0.00           N  
ATOM   2147  CA  LYS B 133      26.859 -15.885   3.522  1.00  0.00           C  
ATOM   2148  C   LYS B 133      26.301 -14.686   2.774  1.00  0.00           C  
ATOM   2149  O   LYS B 133      25.638 -14.836   1.747  1.00  0.00           O  
ATOM   2150  CB  LYS B 133      27.838 -16.617   2.589  1.00  0.00           C  
ATOM   2151  CG  LYS B 133      29.009 -15.741   2.068  1.00  0.00           C  
ATOM   2152  CD  LYS B 133      29.985 -16.541   1.180  1.00  0.00           C  
ATOM   2153  CE  LYS B 133      31.113 -15.644   0.641  1.00  0.00           C  
ATOM   2154  NZ  LYS B 133      32.072 -16.402  -0.211  1.00  0.00           N  
ATOM   2155  H   LYS B 133      25.616 -17.626   3.446  1.00  0.00           H  
ATOM   2156  HA  LYS B 133      27.414 -15.511   4.383  1.00  0.00           H  
ATOM   2157 1HB  LYS B 133      28.262 -17.476   3.109  1.00  0.00           H  
ATOM   2158 2HB  LYS B 133      27.293 -17.000   1.724  1.00  0.00           H  
ATOM   2159 1HG  LYS B 133      28.603 -14.908   1.481  1.00  0.00           H  
ATOM   2160 2HG  LYS B 133      29.556 -15.328   2.913  1.00  0.00           H  
ATOM   2161 1HD  LYS B 133      30.424 -17.354   1.762  1.00  0.00           H  
ATOM   2162 2HD  LYS B 133      29.439 -16.974   0.340  1.00  0.00           H  
ATOM   2163 1HE  LYS B 133      30.675 -14.840   0.049  1.00  0.00           H  
ATOM   2164 2HE  LYS B 133      31.655 -15.210   1.479  1.00  0.00           H  
ATOM   2165 1HZ  LYS B 133      32.793 -15.776  -0.543  1.00  0.00           H  
ATOM   2166 2HZ  LYS B 133      32.494 -17.143   0.332  1.00  0.00           H  
ATOM   2167 3HZ  LYS B 133      31.584 -16.801  -0.999  1.00  0.00           H  
ATOM   2168  N   SER B 134      26.601 -13.489   3.281  1.00  0.00           N  
ATOM   2169  CA  SER B 134      26.112 -12.224   2.720  1.00  0.00           C  
ATOM   2170  C   SER B 134      26.979 -11.698   1.564  1.00  0.00           C  
ATOM   2171  O   SER B 134      28.185 -11.505   1.733  1.00  0.00           O  
ATOM   2172  CB  SER B 134      26.040 -11.210   3.857  1.00  0.00           C  
ATOM   2173  OG  SER B 134      25.713  -9.938   3.401  1.00  0.00           O  
ATOM   2174  H   SER B 134      27.165 -13.458   4.120  1.00  0.00           H  
ATOM   2175  HA  SER B 134      25.119 -12.379   2.322  1.00  0.00           H  
ATOM   2176 1HB  SER B 134      25.295 -11.538   4.580  1.00  0.00           H  
ATOM   2177 2HB  SER B 134      26.997 -11.175   4.373  1.00  0.00           H  
ATOM   2178  HG  SER B 134      26.544  -9.523   3.151  1.00  0.00           H  
ATOM   2179  N   LEU B 135      26.358 -11.465   0.394  1.00  0.00           N  
ATOM   2180  CA  LEU B 135      27.073 -10.951  -0.783  1.00  0.00           C  
ATOM   2181  C   LEU B 135      26.803  -9.454  -1.003  1.00  0.00           C  
ATOM   2182  O   LEU B 135      27.666  -8.618  -0.729  1.00  0.00           O  
ATOM   2183  CB  LEU B 135      26.631 -11.737  -2.025  1.00  0.00           C  
ATOM   2184  CG  LEU B 135      26.934 -13.232  -1.993  1.00  0.00           C  
ATOM   2185  CD1 LEU B 135      26.272 -13.892  -3.164  1.00  0.00           C  
ATOM   2186  CD2 LEU B 135      28.433 -13.437  -2.038  1.00  0.00           C  
ATOM   2187  H   LEU B 135      25.360 -11.669   0.299  1.00  0.00           H  
ATOM   2188  HA  LEU B 135      28.141 -11.092  -0.628  1.00  0.00           H  
ATOM   2189 1HB  LEU B 135      25.555 -11.637  -2.147  1.00  0.00           H  
ATOM   2190 2HB  LEU B 135      27.119 -11.312  -2.902  1.00  0.00           H  
ATOM   2191  HG  LEU B 135      26.526 -13.672  -1.076  1.00  0.00           H  
ATOM   2192 1HD1 LEU B 135      26.475 -14.957  -3.145  1.00  0.00           H  
ATOM   2193 2HD1 LEU B 135      25.209 -13.725  -3.099  1.00  0.00           H  
ATOM   2194 3HD1 LEU B 135      26.648 -13.469  -4.085  1.00  0.00           H  
ATOM   2195 1HD2 LEU B 135      28.651 -14.504  -2.016  1.00  0.00           H  
ATOM   2196 2HD2 LEU B 135      28.832 -13.001  -2.957  1.00  0.00           H  
ATOM   2197 3HD2 LEU B 135      28.891 -12.952  -1.172  1.00  0.00           H  
ATOM   2198  N   THR B 136      25.591  -9.128  -1.472  1.00  0.00           N  
ATOM   2199  CA  THR B 136      25.192  -7.739  -1.701  1.00  0.00           C  
ATOM   2200  C   THR B 136      23.835  -7.450  -1.061  1.00  0.00           C  
ATOM   2201  O   THR B 136      22.981  -8.338  -0.971  1.00  0.00           O  
ATOM   2202  CB  THR B 136      25.119  -7.424  -3.235  1.00  0.00           C  
ATOM   2203  OG1 THR B 136      24.134  -8.292  -3.874  1.00  0.00           O  
ATOM   2204  CG2 THR B 136      26.476  -7.622  -3.895  1.00  0.00           C  
ATOM   2205  H   THR B 136      24.930  -9.865  -1.666  1.00  0.00           H  
ATOM   2206  HA  THR B 136      25.929  -7.078  -1.242  1.00  0.00           H  
ATOM   2207  HB  THR B 136      24.811  -6.388  -3.369  1.00  0.00           H  
ATOM   2208  HG1 THR B 136      24.060  -8.126  -4.870  1.00  0.00           H  
ATOM   2209 1HG2 THR B 136      26.399  -7.384  -4.957  1.00  0.00           H  
ATOM   2210 2HG2 THR B 136      27.205  -6.961  -3.426  1.00  0.00           H  
ATOM   2211 3HG2 THR B 136      26.798  -8.650  -3.776  1.00  0.00           H  
ATOM   2212  N   CYS B 137      23.637  -6.196  -0.657  1.00  0.00           N  
ATOM   2213  CA  CYS B 137      22.355  -5.737  -0.137  1.00  0.00           C  
ATOM   2214  C   CYS B 137      21.937  -4.432  -0.765  1.00  0.00           C  
ATOM   2215  O   CYS B 137      22.781  -3.633  -1.169  1.00  0.00           O  
ATOM   2216  CB  CYS B 137      22.368  -5.533   1.382  1.00  0.00           C  
ATOM   2217  SG  CYS B 137      22.663  -7.017   2.368  1.00  0.00           S  
ATOM   2218  H   CYS B 137      24.395  -5.533  -0.739  1.00  0.00           H  
ATOM   2219  HA  CYS B 137      21.609  -6.475  -0.381  1.00  0.00           H  
ATOM   2220 1HB  CYS B 137      23.126  -4.800   1.640  1.00  0.00           H  
ATOM   2221 2HB  CYS B 137      21.402  -5.118   1.686  1.00  0.00           H  
ATOM   2222  N   LYS B 138      20.636  -4.195  -0.786  1.00  0.00           N  
ATOM   2223  CA  LYS B 138      20.087  -2.943  -1.273  1.00  0.00           C  
ATOM   2224  C   LYS B 138      18.919  -2.481  -0.419  1.00  0.00           C  
ATOM   2225  O   LYS B 138      18.007  -3.254  -0.125  1.00  0.00           O  
ATOM   2226  CB  LYS B 138      19.660  -3.118  -2.741  1.00  0.00           C  
ATOM   2227  CG  LYS B 138      19.095  -1.884  -3.429  1.00  0.00           C  
ATOM   2228  CD  LYS B 138      18.777  -2.157  -4.927  1.00  0.00           C  
ATOM   2229  CE  LYS B 138      20.050  -2.025  -5.775  1.00  0.00           C  
ATOM   2230  NZ  LYS B 138      19.786  -2.091  -7.237  1.00  0.00           N  
ATOM   2231  H   LYS B 138      20.013  -4.940  -0.478  1.00  0.00           H  
ATOM   2232  HA  LYS B 138      20.861  -2.178  -1.219  1.00  0.00           H  
ATOM   2233 1HB  LYS B 138      20.502  -3.485  -3.329  1.00  0.00           H  
ATOM   2234 2HB  LYS B 138      18.880  -3.868  -2.787  1.00  0.00           H  
ATOM   2235 1HG  LYS B 138      18.187  -1.566  -2.920  1.00  0.00           H  
ATOM   2236 2HG  LYS B 138      19.817  -1.073  -3.362  1.00  0.00           H  
ATOM   2237 1HD  LYS B 138      18.384  -3.171  -5.046  1.00  0.00           H  
ATOM   2238 2HD  LYS B 138      18.030  -1.449  -5.285  1.00  0.00           H  
ATOM   2239 1HE  LYS B 138      20.508  -1.064  -5.549  1.00  0.00           H  
ATOM   2240 2HE  LYS B 138      20.748  -2.822  -5.509  1.00  0.00           H  
ATOM   2241 1HZ  LYS B 138      20.651  -1.985  -7.741  1.00  0.00           H  
ATOM   2242 2HZ  LYS B 138      19.387  -2.998  -7.491  1.00  0.00           H  
ATOM   2243 3HZ  LYS B 138      19.154  -1.361  -7.509  1.00  0.00           H  
ATOM   2244  N   LYS B 139      18.951  -1.232   0.021  1.00  0.00           N  
ATOM   2245  CA  LYS B 139      17.813  -0.731   0.769  1.00  0.00           C  
ATOM   2246  C   LYS B 139      16.802  -0.128  -0.169  1.00  0.00           C  
ATOM   2247  O   LYS B 139      17.135   0.716  -1.004  1.00  0.00           O  
ATOM   2248  CB  LYS B 139      18.200   0.266   1.850  1.00  0.00           C  
ATOM   2249  CG  LYS B 139      18.941  -0.363   2.968  1.00  0.00           C  
ATOM   2250  CD  LYS B 139      19.431   0.641   4.003  1.00  0.00           C  
ATOM   2251  CE  LYS B 139      18.274   1.164   4.859  1.00  0.00           C  
ATOM   2252  NZ  LYS B 139      18.757   1.991   6.021  1.00  0.00           N  
ATOM   2253  H   LYS B 139      19.731  -0.627  -0.198  1.00  0.00           H  
ATOM   2254  HA  LYS B 139      17.338  -1.569   1.266  1.00  0.00           H  
ATOM   2255 1HB  LYS B 139      18.805   1.065   1.426  1.00  0.00           H  
ATOM   2256 2HB  LYS B 139      17.300   0.710   2.264  1.00  0.00           H  
ATOM   2257 1HG  LYS B 139      18.246  -1.038   3.457  1.00  0.00           H  
ATOM   2258 2HG  LYS B 139      19.778  -0.944   2.588  1.00  0.00           H  
ATOM   2259 1HD  LYS B 139      20.159   0.153   4.655  1.00  0.00           H  
ATOM   2260 2HD  LYS B 139      19.916   1.477   3.505  1.00  0.00           H  
ATOM   2261 1HE  LYS B 139      17.621   1.774   4.236  1.00  0.00           H  
ATOM   2262 2HE  LYS B 139      17.703   0.315   5.241  1.00  0.00           H  
ATOM   2263 1HZ  LYS B 139      17.966   2.316   6.559  1.00  0.00           H  
ATOM   2264 2HZ  LYS B 139      19.355   1.425   6.607  1.00  0.00           H  
ATOM   2265 3HZ  LYS B 139      19.280   2.786   5.679  1.00  0.00           H  
ATOM   2266  N   ILE B 140      15.571  -0.576  -0.048  1.00  0.00           N  
ATOM   2267  CA  ILE B 140      14.530  -0.072  -0.905  1.00  0.00           C  
ATOM   2268  C   ILE B 140      13.311   0.327  -0.120  1.00  0.00           C  
ATOM   2269  O   ILE B 140      13.058  -0.170   0.976  1.00  0.00           O  
ATOM   2270  CB  ILE B 140      14.026  -1.130  -1.877  1.00  0.00           C  
ATOM   2271  CG1 ILE B 140      13.463  -2.244  -1.071  1.00  0.00           C  
ATOM   2272  CG2 ILE B 140      15.159  -1.665  -2.750  1.00  0.00           C  
ATOM   2273  CD1 ILE B 140      12.661  -3.151  -1.855  1.00  0.00           C  
ATOM   2274  H   ILE B 140      15.371  -1.274   0.669  1.00  0.00           H  
ATOM   2275  HA  ILE B 140      14.898   0.797  -1.448  1.00  0.00           H  
ATOM   2276  HB  ILE B 140      13.233  -0.711  -2.502  1.00  0.00           H  
ATOM   2277 1HG1 ILE B 140      14.293  -2.803  -0.624  1.00  0.00           H  
ATOM   2278 2HG1 ILE B 140      12.845  -1.845  -0.270  1.00  0.00           H  
ATOM   2279 1HG2 ILE B 140      14.776  -2.434  -3.420  1.00  0.00           H  
ATOM   2280 2HG2 ILE B 140      15.585  -0.852  -3.334  1.00  0.00           H  
ATOM   2281 3HG2 ILE B 140      15.932  -2.103  -2.113  1.00  0.00           H  
ATOM   2282 1HD1 ILE B 140      12.288  -3.940  -1.210  1.00  0.00           H  
ATOM   2283 2HD1 ILE B 140      11.839  -2.589  -2.257  1.00  0.00           H  
ATOM   2284 3HD1 ILE B 140      13.249  -3.569  -2.658  1.00  0.00           H  
ATOM   2285  N   ASP B 141      12.519   1.179  -0.709  1.00  0.00           N  
ATOM   2286  CA  ASP B 141      11.219   1.502  -0.171  1.00  0.00           C  
ATOM   2287  C   ASP B 141      10.196   0.804  -1.047  1.00  0.00           C  
ATOM   2288  O   ASP B 141      10.080   1.082  -2.242  1.00  0.00           O  
ATOM   2289  CB  ASP B 141      10.982   2.997  -0.041  1.00  0.00           C  
ATOM   2290  CG  ASP B 141       9.648   3.322   0.651  1.00  0.00           C  
ATOM   2291  OD1 ASP B 141       8.709   2.532   0.552  1.00  0.00           O  
ATOM   2292  OD2 ASP B 141       9.565   4.356   1.277  1.00  0.00           O  
ATOM   2293  H   ASP B 141      12.807   1.591  -1.588  1.00  0.00           H  
ATOM   2294  HA  ASP B 141      11.134   1.083   0.832  1.00  0.00           H  
ATOM   2295 1HB  ASP B 141      11.775   3.447   0.536  1.00  0.00           H  
ATOM   2296 2HB  ASP B 141      10.999   3.457  -1.019  1.00  0.00           H  
ATOM   2297  N   LEU B 142       9.492  -0.147  -0.478  1.00  0.00           N  
ATOM   2298  CA  LEU B 142       8.551  -0.974  -1.211  1.00  0.00           C  
ATOM   2299  C   LEU B 142       7.463  -0.155  -1.912  1.00  0.00           C  
ATOM   2300  O   LEU B 142       6.868  -0.627  -2.890  1.00  0.00           O  
ATOM   2301  CB  LEU B 142       7.921  -1.949  -0.230  1.00  0.00           C  
ATOM   2302  CG  LEU B 142       8.897  -2.960   0.329  1.00  0.00           C  
ATOM   2303  CD1 LEU B 142       8.306  -3.663   1.558  1.00  0.00           C  
ATOM   2304  CD2 LEU B 142       9.189  -3.956  -0.749  1.00  0.00           C  
ATOM   2305  H   LEU B 142       9.617  -0.304   0.513  1.00  0.00           H  
ATOM   2306  HA  LEU B 142       9.105  -1.532  -1.962  1.00  0.00           H  
ATOM   2307 1HB  LEU B 142       7.503  -1.383   0.602  1.00  0.00           H  
ATOM   2308 2HB  LEU B 142       7.112  -2.483  -0.728  1.00  0.00           H  
ATOM   2309  HG  LEU B 142       9.819  -2.452   0.627  1.00  0.00           H  
ATOM   2310 1HD1 LEU B 142       9.017  -4.395   1.943  1.00  0.00           H  
ATOM   2311 2HD1 LEU B 142       8.084  -2.930   2.337  1.00  0.00           H  
ATOM   2312 3HD1 LEU B 142       7.398  -4.162   1.260  1.00  0.00           H  
ATOM   2313 1HD2 LEU B 142       9.903  -4.682  -0.377  1.00  0.00           H  
ATOM   2314 2HD2 LEU B 142       8.266  -4.463  -1.040  1.00  0.00           H  
ATOM   2315 3HD2 LEU B 142       9.599  -3.443  -1.598  1.00  0.00           H  
ATOM   2316  N   THR B 143       7.208   1.078  -1.431  1.00  0.00           N  
ATOM   2317  CA  THR B 143       6.163   1.927  -1.990  1.00  0.00           C  
ATOM   2318  C   THR B 143       6.671   2.783  -3.141  1.00  0.00           C  
ATOM   2319  O   THR B 143       5.917   3.598  -3.683  1.00  0.00           O  
ATOM   2320  CB  THR B 143       5.546   2.876  -0.935  1.00  0.00           C  
ATOM   2321  OG1 THR B 143       6.515   3.802  -0.446  1.00  0.00           O  
ATOM   2322  CG2 THR B 143       5.021   2.077   0.203  1.00  0.00           C  
ATOM   2323  H   THR B 143       7.763   1.446  -0.644  1.00  0.00           H  
ATOM   2324  HA  THR B 143       5.373   1.285  -2.378  1.00  0.00           H  
ATOM   2325  HB  THR B 143       4.749   3.438  -1.381  1.00  0.00           H  
ATOM   2326  HG1 THR B 143       7.229   3.323   0.030  1.00  0.00           H  
ATOM   2327 1HG2 THR B 143       4.579   2.746   0.943  1.00  0.00           H  
ATOM   2328 2HG2 THR B 143       4.269   1.383  -0.159  1.00  0.00           H  
ATOM   2329 3HG2 THR B 143       5.845   1.521   0.662  1.00  0.00           H  
ATOM   2330  N   THR B 144       7.947   2.635  -3.484  1.00  0.00           N  
ATOM   2331  CA  THR B 144       8.537   3.424  -4.549  1.00  0.00           C  
ATOM   2332  C   THR B 144       8.962   2.575  -5.738  1.00  0.00           C  
ATOM   2333  O   THR B 144       9.553   3.088  -6.690  1.00  0.00           O  
ATOM   2334  CB  THR B 144       9.744   4.184  -4.040  1.00  0.00           C  
ATOM   2335  OG1 THR B 144      10.747   3.252  -3.604  1.00  0.00           O  
ATOM   2336  CG2 THR B 144       9.282   5.039  -2.855  1.00  0.00           C  
ATOM   2337  H   THR B 144       8.537   1.969  -2.987  1.00  0.00           H  
ATOM   2338  HA  THR B 144       7.798   4.136  -4.893  1.00  0.00           H  
ATOM   2339  HB  THR B 144      10.150   4.816  -4.827  1.00  0.00           H  
ATOM   2340  HG1 THR B 144      10.335   2.575  -3.029  1.00  0.00           H  
ATOM   2341 1HG2 THR B 144      10.124   5.597  -2.454  1.00  0.00           H  
ATOM   2342 2HG2 THR B 144       8.507   5.731  -3.188  1.00  0.00           H  
ATOM   2343 3HG2 THR B 144       8.874   4.394  -2.077  1.00  0.00           H  
ATOM   2344  N   ILE B 145       8.704   1.271  -5.661  1.00  0.00           N  
ATOM   2345  CA  ILE B 145       9.044   0.336  -6.725  1.00  0.00           C  
ATOM   2346  C   ILE B 145       7.777  -0.398  -7.205  1.00  0.00           C  
ATOM   2347  O   ILE B 145       7.828  -1.573  -7.568  1.00  0.00           O  
ATOM   2348  CB  ILE B 145      10.090  -0.693  -6.268  1.00  0.00           C  
ATOM   2349  CG1 ILE B 145       9.629  -1.456  -5.048  1.00  0.00           C  
ATOM   2350  CG2 ILE B 145      11.352   0.031  -5.929  1.00  0.00           C  
ATOM   2351  CD1 ILE B 145      10.473  -2.700  -4.767  1.00  0.00           C  
ATOM   2352  H   ILE B 145       8.233   0.923  -4.835  1.00  0.00           H  
ATOM   2353  HA  ILE B 145       9.456   0.891  -7.566  1.00  0.00           H  
ATOM   2354  HB  ILE B 145      10.287  -1.397  -7.051  1.00  0.00           H  
ATOM   2355 1HG1 ILE B 145       9.687  -0.794  -4.186  1.00  0.00           H  
ATOM   2356 2HG1 ILE B 145       8.594  -1.753  -5.183  1.00  0.00           H  
ATOM   2357 1HG2 ILE B 145      12.110  -0.688  -5.615  1.00  0.00           H  
ATOM   2358 2HG2 ILE B 145      11.703   0.571  -6.808  1.00  0.00           H  
ATOM   2359 3HG2 ILE B 145      11.162   0.737  -5.117  1.00  0.00           H  
ATOM   2360 1HD1 ILE B 145      10.099  -3.193  -3.884  1.00  0.00           H  
ATOM   2361 2HD1 ILE B 145      10.426  -3.382  -5.588  1.00  0.00           H  
ATOM   2362 3HD1 ILE B 145      11.506  -2.404  -4.616  1.00  0.00           H  
ATOM   2363  N   VAL B 146       6.628   0.263  -7.131  1.00  0.00           N  
ATOM   2364  CA  VAL B 146       5.373  -0.406  -7.448  1.00  0.00           C  
ATOM   2365  C   VAL B 146       5.091  -0.570  -8.946  1.00  0.00           C  
ATOM   2366  O   VAL B 146       5.197   0.380  -9.715  1.00  0.00           O  
ATOM   2367  CB  VAL B 146       4.195   0.374  -6.843  1.00  0.00           C  
ATOM   2368  CG1 VAL B 146       2.884  -0.279  -7.259  1.00  0.00           C  
ATOM   2369  CG2 VAL B 146       4.336   0.453  -5.361  1.00  0.00           C  
ATOM   2370  H   VAL B 146       6.617   1.252  -6.874  1.00  0.00           H  
ATOM   2371  HA  VAL B 146       5.404  -1.383  -6.978  1.00  0.00           H  
ATOM   2372  HB  VAL B 146       4.202   1.372  -7.227  1.00  0.00           H  
ATOM   2373 1HG1 VAL B 146       2.075   0.284  -6.855  1.00  0.00           H  
ATOM   2374 2HG1 VAL B 146       2.799  -0.291  -8.342  1.00  0.00           H  
ATOM   2375 3HG1 VAL B 146       2.851  -1.305  -6.880  1.00  0.00           H  
ATOM   2376 1HG2 VAL B 146       3.506   1.025  -4.941  1.00  0.00           H  
ATOM   2377 2HG2 VAL B 146       4.337  -0.552  -4.945  1.00  0.00           H  
ATOM   2378 3HG2 VAL B 146       5.278   0.949  -5.123  1.00  0.00           H  
ATOM   2379  N   LYS B 147       4.735  -1.776  -9.363  1.00  0.00           N  
ATOM   2380  CA  LYS B 147       4.368  -2.048 -10.743  1.00  0.00           C  
ATOM   2381  C   LYS B 147       2.860  -2.384 -10.815  1.00  0.00           C  
ATOM   2382  O   LYS B 147       2.476  -3.489 -10.443  1.00  0.00           O  
ATOM   2383  CB  LYS B 147       5.170  -3.217 -11.280  1.00  0.00           C  
ATOM   2384  CG  LYS B 147       4.939  -3.484 -12.771  1.00  0.00           C  
ATOM   2385  CD  LYS B 147       5.783  -4.629 -13.275  1.00  0.00           C  
ATOM   2386  CE  LYS B 147       5.599  -4.845 -14.773  1.00  0.00           C  
ATOM   2387  NZ  LYS B 147       6.435  -6.007 -15.292  1.00  0.00           N  
ATOM   2388  H   LYS B 147       4.712  -2.524  -8.676  1.00  0.00           H  
ATOM   2389  HA  LYS B 147       4.615  -1.187 -11.354  1.00  0.00           H  
ATOM   2390 1HB  LYS B 147       6.231  -3.036 -11.122  1.00  0.00           H  
ATOM   2391 2HB  LYS B 147       4.896  -4.113 -10.728  1.00  0.00           H  
ATOM   2392 1HG  LYS B 147       3.880  -3.717 -12.940  1.00  0.00           H  
ATOM   2393 2HG  LYS B 147       5.185  -2.586 -13.345  1.00  0.00           H  
ATOM   2394 1HD  LYS B 147       6.836  -4.434 -13.059  1.00  0.00           H  
ATOM   2395 2HD  LYS B 147       5.485  -5.537 -12.762  1.00  0.00           H  
ATOM   2396 1HE  LYS B 147       4.548  -5.038 -14.979  1.00  0.00           H  
ATOM   2397 2HE  LYS B 147       5.899  -3.936 -15.298  1.00  0.00           H  
ATOM   2398 1HZ  LYS B 147       6.293  -6.117 -16.314  1.00  0.00           H  
ATOM   2399 2HZ  LYS B 147       7.410  -5.828 -15.115  1.00  0.00           H  
ATOM   2400 3HZ  LYS B 147       6.156  -6.860 -14.838  1.00  0.00           H  
ATOM   2401  N   PRO B 148       1.986  -1.491 -11.293  1.00  0.00           N  
ATOM   2402  CA  PRO B 148       0.544  -1.652 -11.344  1.00  0.00           C  
ATOM   2403  C   PRO B 148       0.120  -2.826 -12.200  1.00  0.00           C  
ATOM   2404  O   PRO B 148       0.865  -3.286 -13.069  1.00  0.00           O  
ATOM   2405  CB  PRO B 148       0.062  -0.353 -11.992  1.00  0.00           C  
ATOM   2406  CG  PRO B 148       1.094   0.630 -11.660  1.00  0.00           C  
ATOM   2407  CD  PRO B 148       2.412  -0.150 -11.677  1.00  0.00           C  
ATOM   2408  HA  PRO B 148       0.154  -1.759 -10.331  1.00  0.00           H  
ATOM   2409 1HB  PRO B 148      -0.076  -0.503 -13.065  1.00  0.00           H  
ATOM   2410 2HB  PRO B 148      -0.928  -0.089 -11.591  1.00  0.00           H  
ATOM   2411 1HG  PRO B 148       1.062   1.422 -12.398  1.00  0.00           H  
ATOM   2412 2HG  PRO B 148       0.879   1.088 -10.693  1.00  0.00           H  
ATOM   2413 1HD  PRO B 148       2.867  -0.155 -12.685  1.00  0.00           H  
ATOM   2414 2HD  PRO B 148       3.051   0.287 -10.925  1.00  0.00           H  
ATOM   2415  N   GLU B 149      -1.070  -3.327 -11.919  1.00  0.00           N  
ATOM   2416  CA  GLU B 149      -1.637  -4.386 -12.724  1.00  0.00           C  
ATOM   2417  C   GLU B 149      -1.975  -3.775 -14.094  1.00  0.00           C  
ATOM   2418  O   GLU B 149      -2.350  -2.599 -14.191  1.00  0.00           O  
ATOM   2419  CB  GLU B 149      -2.891  -4.960 -12.062  1.00  0.00           C  
ATOM   2420  CG  GLU B 149      -2.650  -5.658 -10.710  1.00  0.00           C  
ATOM   2421  CD  GLU B 149      -3.901  -6.297 -10.139  1.00  0.00           C  
ATOM   2422  OE1 GLU B 149      -4.854  -6.458 -10.871  1.00  0.00           O  
ATOM   2423  OE2 GLU B 149      -3.944  -6.534  -8.947  1.00  0.00           O  
ATOM   2424  H   GLU B 149      -1.619  -2.910 -11.170  1.00  0.00           H  
ATOM   2425  HA  GLU B 149      -0.899  -5.174 -12.858  1.00  0.00           H  
ATOM   2426 1HB  GLU B 149      -3.605  -4.154 -11.895  1.00  0.00           H  
ATOM   2427 2HB  GLU B 149      -3.364  -5.674 -12.738  1.00  0.00           H  
ATOM   2428 1HG  GLU B 149      -1.890  -6.428 -10.836  1.00  0.00           H  
ATOM   2429 2HG  GLU B 149      -2.273  -4.922  -9.999  1.00  0.00           H  
ATOM   2430  N   ALA B 150      -1.837  -4.545 -15.157  1.00  0.00           N  
ATOM   2431  CA  ALA B 150      -2.141  -3.972 -16.456  1.00  0.00           C  
ATOM   2432  C   ALA B 150      -3.629  -3.642 -16.559  1.00  0.00           C  
ATOM   2433  O   ALA B 150      -4.445  -4.299 -15.907  1.00  0.00           O  
ATOM   2434  CB  ALA B 150      -1.758  -4.904 -17.588  1.00  0.00           C  
ATOM   2435  H   ALA B 150      -1.527  -5.500 -15.070  1.00  0.00           H  
ATOM   2436  HA  ALA B 150      -1.539  -3.081 -16.554  1.00  0.00           H  
ATOM   2437 1HB  ALA B 150      -1.969  -4.426 -18.548  1.00  0.00           H  
ATOM   2438 2HB  ALA B 150      -0.696  -5.129 -17.529  1.00  0.00           H  
ATOM   2439 3HB  ALA B 150      -2.332  -5.825 -17.514  1.00  0.00           H  
ATOM   2440  N   PRO B 151      -3.999  -2.607 -17.311  1.00  0.00           N  
ATOM   2441  CA  PRO B 151      -5.341  -2.274 -17.737  1.00  0.00           C  
ATOM   2442  C   PRO B 151      -5.958  -3.392 -18.553  1.00  0.00           C  
ATOM   2443  O   PRO B 151      -5.236  -4.206 -19.145  1.00  0.00           O  
ATOM   2444  CB  PRO B 151      -5.142  -1.050 -18.591  1.00  0.00           C  
ATOM   2445  CG  PRO B 151      -3.779  -0.542 -18.229  1.00  0.00           C  
ATOM   2446  CD  PRO B 151      -2.971  -1.760 -17.934  1.00  0.00           C  
ATOM   2447  HA  PRO B 151      -5.960  -2.052 -16.850  1.00  0.00           H  
ATOM   2448 1HB  PRO B 151      -5.252  -1.366 -19.614  1.00  0.00           H  
ATOM   2449 2HB  PRO B 151      -5.933  -0.329 -18.392  1.00  0.00           H  
ATOM   2450 1HG  PRO B 151      -3.346   0.080 -19.018  1.00  0.00           H  
ATOM   2451 2HG  PRO B 151      -3.869   0.108 -17.348  1.00  0.00           H  
ATOM   2452 1HD  PRO B 151      -2.555  -2.203 -18.855  1.00  0.00           H  
ATOM   2453 2HD  PRO B 151      -2.198  -1.421 -17.220  1.00  0.00           H  
ATOM   2454  N   PHE B 152      -7.284  -3.422 -18.592  1.00  0.00           N  
ATOM   2455  CA  PHE B 152      -8.024  -4.446 -19.321  1.00  0.00           C  
ATOM   2456  C   PHE B 152      -9.338  -3.928 -19.907  1.00  0.00           C  
ATOM   2457  O   PHE B 152      -9.732  -2.777 -19.680  1.00  0.00           O  
ATOM   2458  CB  PHE B 152      -8.285  -5.621 -18.404  1.00  0.00           C  
ATOM   2459  CG  PHE B 152      -9.122  -5.275 -17.248  1.00  0.00           C  
ATOM   2460  CD1 PHE B 152     -10.481  -5.459 -17.300  1.00  0.00           C  
ATOM   2461  CD2 PHE B 152      -8.566  -4.757 -16.100  1.00  0.00           C  
ATOM   2462  CE1 PHE B 152     -11.287  -5.139 -16.240  1.00  0.00           C  
ATOM   2463  CE2 PHE B 152      -9.374  -4.438 -15.029  1.00  0.00           C  
ATOM   2464  CZ  PHE B 152     -10.735  -4.625 -15.097  1.00  0.00           C  
ATOM   2465  H   PHE B 152      -7.793  -2.710 -18.066  1.00  0.00           H  
ATOM   2466  HA  PHE B 152      -7.401  -4.793 -20.147  1.00  0.00           H  
ATOM   2467 1HB  PHE B 152      -8.780  -6.416 -18.955  1.00  0.00           H  
ATOM   2468 2HB  PHE B 152      -7.335  -6.010 -18.032  1.00  0.00           H  
ATOM   2469  HD1 PHE B 152     -10.918  -5.870 -18.204  1.00  0.00           H  
ATOM   2470  HD2 PHE B 152      -7.482  -4.603 -16.045  1.00  0.00           H  
ATOM   2471  HE1 PHE B 152     -12.366  -5.295 -16.319  1.00  0.00           H  
ATOM   2472  HE2 PHE B 152      -8.937  -4.041 -14.132  1.00  0.00           H  
ATOM   2473  HZ  PHE B 152     -11.369  -4.366 -14.251  1.00  0.00           H  
ATOM   2474  N   ASP B 153     -10.000  -4.756 -20.725  1.00  0.00           N  
ATOM   2475  CA  ASP B 153     -11.231  -4.333 -21.403  1.00  0.00           C  
ATOM   2476  C   ASP B 153     -11.033  -3.081 -22.219  1.00  0.00           C  
ATOM   2477  O   ASP B 153     -11.864  -2.182 -22.209  1.00  0.00           O  
ATOM   2478  CB  ASP B 153     -12.423  -4.126 -20.471  1.00  0.00           C  
ATOM   2479  CG  ASP B 153     -12.939  -5.413 -19.847  1.00  0.00           C  
ATOM   2480  OD1 ASP B 153     -12.797  -6.452 -20.462  1.00  0.00           O  
ATOM   2481  OD2 ASP B 153     -13.475  -5.354 -18.761  1.00  0.00           O  
ATOM   2482  H   ASP B 153      -9.646  -5.689 -20.883  1.00  0.00           H  
ATOM   2483  HA  ASP B 153     -11.514  -5.125 -22.097  1.00  0.00           H  
ATOM   2484 1HB  ASP B 153     -12.156  -3.434 -19.673  1.00  0.00           H  
ATOM   2485 2HB  ASP B 153     -13.235  -3.668 -21.032  1.00  0.00           H  
ATOM   2486  N   LEU B 154      -9.911  -3.015 -22.912  1.00  0.00           N  
ATOM   2487  CA  LEU B 154      -9.671  -1.907 -23.803  1.00  0.00           C  
ATOM   2488  C   LEU B 154     -10.629  -2.033 -24.958  1.00  0.00           C  
ATOM   2489  O   LEU B 154     -10.750  -3.104 -25.555  1.00  0.00           O  
ATOM   2490  CB  LEU B 154      -8.219  -1.876 -24.280  1.00  0.00           C  
ATOM   2491  CG  LEU B 154      -7.852  -0.737 -25.238  1.00  0.00           C  
ATOM   2492  CD1 LEU B 154      -7.945   0.583 -24.545  1.00  0.00           C  
ATOM   2493  CD2 LEU B 154      -6.434  -0.947 -25.681  1.00  0.00           C  
ATOM   2494  H   LEU B 154      -9.244  -3.767 -22.849  1.00  0.00           H  
ATOM   2495  HA  LEU B 154      -9.884  -0.983 -23.280  1.00  0.00           H  
ATOM   2496 1HB  LEU B 154      -7.566  -1.799 -23.413  1.00  0.00           H  
ATOM   2497 2HB  LEU B 154      -8.004  -2.814 -24.791  1.00  0.00           H  
ATOM   2498  HG  LEU B 154      -8.525  -0.733 -26.098  1.00  0.00           H  
ATOM   2499 1HD1 LEU B 154      -7.658   1.369 -25.233  1.00  0.00           H  
ATOM   2500 2HD1 LEU B 154      -8.961   0.743 -24.219  1.00  0.00           H  
ATOM   2501 3HD1 LEU B 154      -7.280   0.591 -23.687  1.00  0.00           H  
ATOM   2502 1HD2 LEU B 154      -6.140  -0.146 -26.346  1.00  0.00           H  
ATOM   2503 2HD2 LEU B 154      -5.785  -0.942 -24.809  1.00  0.00           H  
ATOM   2504 3HD2 LEU B 154      -6.341  -1.909 -26.198  1.00  0.00           H  
ATOM   2505  N   SER B 155     -11.318  -0.950 -25.261  1.00  0.00           N  
ATOM   2506  CA  SER B 155     -12.284  -0.940 -26.345  1.00  0.00           C  
ATOM   2507  C   SER B 155     -12.371   0.427 -27.007  1.00  0.00           C  
ATOM   2508  O   SER B 155     -12.337   1.463 -26.335  1.00  0.00           O  
ATOM   2509  CB  SER B 155     -13.639  -1.321 -25.796  1.00  0.00           C  
ATOM   2510  OG  SER B 155     -14.614  -1.292 -26.791  1.00  0.00           O  
ATOM   2511  H   SER B 155     -11.194  -0.127 -24.676  1.00  0.00           H  
ATOM   2512  HA  SER B 155     -11.976  -1.666 -27.091  1.00  0.00           H  
ATOM   2513 1HB  SER B 155     -13.589  -2.316 -25.353  1.00  0.00           H  
ATOM   2514 2HB  SER B 155     -13.907  -0.621 -25.001  1.00  0.00           H  
ATOM   2515  HG  SER B 155     -15.034  -0.426 -26.715  1.00  0.00           H  
ATOM   2516  N   VAL B 156     -12.497   0.435 -28.335  1.00  0.00           N  
ATOM   2517  CA  VAL B 156     -12.633   1.697 -29.058  1.00  0.00           C  
ATOM   2518  C   VAL B 156     -13.944   1.737 -29.789  1.00  0.00           C  
ATOM   2519  O   VAL B 156     -14.292   0.789 -30.492  1.00  0.00           O  
ATOM   2520  CB  VAL B 156     -11.501   1.923 -30.075  1.00  0.00           C  
ATOM   2521  CG1 VAL B 156     -11.713   3.260 -30.789  1.00  0.00           C  
ATOM   2522  CG2 VAL B 156     -10.176   1.874 -29.367  1.00  0.00           C  
ATOM   2523  H   VAL B 156     -12.505  -0.442 -28.841  1.00  0.00           H  
ATOM   2524  HA  VAL B 156     -12.603   2.509 -28.345  1.00  0.00           H  
ATOM   2525  HB  VAL B 156     -11.532   1.164 -30.836  1.00  0.00           H  
ATOM   2526 1HG1 VAL B 156     -10.915   3.413 -31.515  1.00  0.00           H  
ATOM   2527 2HG1 VAL B 156     -12.666   3.259 -31.306  1.00  0.00           H  
ATOM   2528 3HG1 VAL B 156     -11.702   4.070 -30.056  1.00  0.00           H  
ATOM   2529 1HG2 VAL B 156      -9.387   2.038 -30.091  1.00  0.00           H  
ATOM   2530 2HG2 VAL B 156     -10.149   2.641 -28.614  1.00  0.00           H  
ATOM   2531 3HG2 VAL B 156     -10.039   0.906 -28.895  1.00  0.00           H  
ATOM   2532  N   VAL B 157     -14.677   2.823 -29.610  1.00  0.00           N  
ATOM   2533  CA  VAL B 157     -15.948   2.994 -30.277  1.00  0.00           C  
ATOM   2534  C   VAL B 157     -15.978   4.212 -31.156  1.00  0.00           C  
ATOM   2535  O   VAL B 157     -15.667   5.318 -30.724  1.00  0.00           O  
ATOM   2536  CB  VAL B 157     -17.098   3.069 -29.263  1.00  0.00           C  
ATOM   2537  CG1 VAL B 157     -18.418   3.298 -29.987  1.00  0.00           C  
ATOM   2538  CG2 VAL B 157     -17.157   1.748 -28.488  1.00  0.00           C  
ATOM   2539  H   VAL B 157     -14.329   3.547 -28.985  1.00  0.00           H  
ATOM   2540  HA  VAL B 157     -16.118   2.124 -30.904  1.00  0.00           H  
ATOM   2541  HB  VAL B 157     -16.932   3.905 -28.582  1.00  0.00           H  
ATOM   2542 1HG1 VAL B 157     -19.227   3.347 -29.261  1.00  0.00           H  
ATOM   2543 2HG1 VAL B 157     -18.378   4.237 -30.540  1.00  0.00           H  
ATOM   2544 3HG1 VAL B 157     -18.600   2.480 -30.682  1.00  0.00           H  
ATOM   2545 1HG2 VAL B 157     -17.971   1.786 -27.768  1.00  0.00           H  
ATOM   2546 2HG2 VAL B 157     -17.326   0.927 -29.186  1.00  0.00           H  
ATOM   2547 3HG2 VAL B 157     -16.217   1.586 -27.961  1.00  0.00           H  
ATOM   2548  N   TYR B 158     -16.349   4.007 -32.406  1.00  0.00           N  
ATOM   2549  CA  TYR B 158     -16.462   5.107 -33.339  1.00  0.00           C  
ATOM   2550  C   TYR B 158     -17.855   5.699 -33.260  1.00  0.00           C  
ATOM   2551  O   TYR B 158     -18.851   4.972 -33.293  1.00  0.00           O  
ATOM   2552  CB  TYR B 158     -16.131   4.660 -34.761  1.00  0.00           C  
ATOM   2553  CG  TYR B 158     -16.305   5.761 -35.786  1.00  0.00           C  
ATOM   2554  CD1 TYR B 158     -15.429   6.835 -35.816  1.00  0.00           C  
ATOM   2555  CD2 TYR B 158     -17.334   5.684 -36.709  1.00  0.00           C  
ATOM   2556  CE1 TYR B 158     -15.579   7.837 -36.753  1.00  0.00           C  
ATOM   2557  CE2 TYR B 158     -17.490   6.677 -37.648  1.00  0.00           C  
ATOM   2558  CZ  TYR B 158     -16.624   7.756 -37.675  1.00  0.00           C  
ATOM   2559  OH  TYR B 158     -16.804   8.749 -38.628  1.00  0.00           O  
ATOM   2560  H   TYR B 158     -16.570   3.070 -32.711  1.00  0.00           H  
ATOM   2561  HA  TYR B 158     -15.758   5.886 -33.059  1.00  0.00           H  
ATOM   2562 1HB  TYR B 158     -15.106   4.306 -34.805  1.00  0.00           H  
ATOM   2563 2HB  TYR B 158     -16.777   3.827 -35.040  1.00  0.00           H  
ATOM   2564  HD1 TYR B 158     -14.628   6.894 -35.090  1.00  0.00           H  
ATOM   2565  HD2 TYR B 158     -18.023   4.837 -36.691  1.00  0.00           H  
ATOM   2566  HE1 TYR B 158     -14.890   8.681 -36.762  1.00  0.00           H  
ATOM   2567  HE2 TYR B 158     -18.304   6.616 -38.372  1.00  0.00           H  
ATOM   2568  HH  TYR B 158     -16.094   9.411 -38.560  1.00  0.00           H  
ATOM   2569  N   ARG B 159     -17.928   7.013 -33.124  1.00  0.00           N  
ATOM   2570  CA  ARG B 159     -19.219   7.664 -33.081  1.00  0.00           C  
ATOM   2571  C   ARG B 159     -19.401   8.480 -34.343  1.00  0.00           C  
ATOM   2572  O   ARG B 159     -18.818   9.561 -34.499  1.00  0.00           O  
ATOM   2573  CB  ARG B 159     -19.364   8.548 -31.868  1.00  0.00           C  
ATOM   2574  CG  ARG B 159     -19.214   7.829 -30.539  1.00  0.00           C  
ATOM   2575  CD  ARG B 159     -19.603   8.691 -29.397  1.00  0.00           C  
ATOM   2576  NE  ARG B 159     -18.786   9.899 -29.302  1.00  0.00           N  
ATOM   2577  CZ  ARG B 159     -19.035  10.921 -28.450  1.00  0.00           C  
ATOM   2578  NH1 ARG B 159     -20.060  10.855 -27.598  1.00  0.00           N  
ATOM   2579  NH2 ARG B 159     -18.253  11.986 -28.467  1.00  0.00           N  
ATOM   2580  H   ARG B 159     -17.066   7.559 -33.072  1.00  0.00           H  
ATOM   2581  HA  ARG B 159     -20.000   6.904 -33.042  1.00  0.00           H  
ATOM   2582 1HB  ARG B 159     -18.605   9.317 -31.905  1.00  0.00           H  
ATOM   2583 2HB  ARG B 159     -20.334   9.039 -31.881  1.00  0.00           H  
ATOM   2584 1HG  ARG B 159     -19.839   6.935 -30.535  1.00  0.00           H  
ATOM   2585 2HG  ARG B 159     -18.166   7.539 -30.406  1.00  0.00           H  
ATOM   2586 1HD  ARG B 159     -20.641   8.991 -29.511  1.00  0.00           H  
ATOM   2587 2HD  ARG B 159     -19.488   8.131 -28.469  1.00  0.00           H  
ATOM   2588  HE  ARG B 159     -17.972   9.999 -29.949  1.00  0.00           H  
ATOM   2589 1HH1 ARG B 159     -20.653  10.041 -27.578  1.00  0.00           H  
ATOM   2590 2HH1 ARG B 159     -20.246  11.626 -26.954  1.00  0.00           H  
ATOM   2591 1HH2 ARG B 159     -17.459  12.034 -29.140  1.00  0.00           H  
ATOM   2592 2HH2 ARG B 159     -18.425  12.752 -27.841  1.00  0.00           H  
ATOM   2593  N   GLU B 160     -20.194   7.918 -35.260  1.00  0.00           N  
ATOM   2594  CA  GLU B 160     -20.449   8.474 -36.591  1.00  0.00           C  
ATOM   2595  C   GLU B 160     -21.146   9.835 -36.531  1.00  0.00           C  
ATOM   2596  O   GLU B 160     -21.081  10.634 -37.478  1.00  0.00           O  
ATOM   2597  CB  GLU B 160     -21.238   7.440 -37.404  1.00  0.00           C  
ATOM   2598  CG  GLU B 160     -22.683   7.169 -36.920  1.00  0.00           C  
ATOM   2599  CD  GLU B 160     -23.409   6.070 -37.738  1.00  0.00           C  
ATOM   2600  OE1 GLU B 160     -22.859   5.619 -38.724  1.00  0.00           O  
ATOM   2601  OE2 GLU B 160     -24.498   5.701 -37.366  1.00  0.00           O  
ATOM   2602  H   GLU B 160     -20.620   7.029 -35.028  1.00  0.00           H  
ATOM   2603  HA  GLU B 160     -19.492   8.627 -37.086  1.00  0.00           H  
ATOM   2604 1HB  GLU B 160     -21.254   7.745 -38.444  1.00  0.00           H  
ATOM   2605 2HB  GLU B 160     -20.710   6.488 -37.365  1.00  0.00           H  
ATOM   2606 1HG  GLU B 160     -22.646   6.862 -35.876  1.00  0.00           H  
ATOM   2607 2HG  GLU B 160     -23.256   8.093 -36.974  1.00  0.00           H  
ATOM   2608  N   GLY B 161     -21.835  10.074 -35.412  1.00  0.00           N  
ATOM   2609  CA  GLY B 161     -22.485  11.341 -35.142  1.00  0.00           C  
ATOM   2610  C   GLY B 161     -21.421  12.420 -34.915  1.00  0.00           C  
ATOM   2611  O   GLY B 161     -21.369  13.440 -35.613  1.00  0.00           O  
ATOM   2612  H   GLY B 161     -21.867   9.348 -34.714  1.00  0.00           H  
ATOM   2613 1HA  GLY B 161     -23.135  11.611 -35.971  1.00  0.00           H  
ATOM   2614 2HA  GLY B 161     -23.110  11.249 -34.256  1.00  0.00           H  
ATOM   2615  N   ALA B 162     -20.555  12.142 -33.933  1.00  0.00           N  
ATOM   2616  CA  ALA B 162     -19.485  13.031 -33.475  1.00  0.00           C  
ATOM   2617  C   ALA B 162     -18.197  12.995 -34.310  1.00  0.00           C  
ATOM   2618  O   ALA B 162     -17.327  13.852 -34.133  1.00  0.00           O  
ATOM   2619  CB  ALA B 162     -19.138  12.669 -32.045  1.00  0.00           C  
ATOM   2620  H   ALA B 162     -20.656  11.260 -33.456  1.00  0.00           H  
ATOM   2621  HA  ALA B 162     -19.870  14.050 -33.506  1.00  0.00           H  
ATOM   2622 1HB  ALA B 162     -18.374  13.351 -31.669  1.00  0.00           H  
ATOM   2623 2HB  ALA B 162     -20.023  12.734 -31.419  1.00  0.00           H  
ATOM   2624 3HB  ALA B 162     -18.749  11.655 -32.020  1.00  0.00           H  
ATOM   2625  N   ASN B 163     -18.074  12.043 -35.232  1.00  0.00           N  
ATOM   2626  CA  ASN B 163     -16.846  11.889 -36.015  1.00  0.00           C  
ATOM   2627  C   ASN B 163     -15.601  11.750 -35.148  1.00  0.00           C  
ATOM   2628  O   ASN B 163     -14.566  12.404 -35.382  1.00  0.00           O  
ATOM   2629  CB  ASN B 163     -16.699  13.012 -37.014  1.00  0.00           C  
ATOM   2630  CG  ASN B 163     -17.706  12.879 -38.067  1.00  0.00           C  
ATOM   2631  OD1 ASN B 163     -18.712  13.599 -38.089  1.00  0.00           O  
ATOM   2632  ND2 ASN B 163     -17.447  11.973 -38.986  1.00  0.00           N  
ATOM   2633  H   ASN B 163     -18.806  11.347 -35.332  1.00  0.00           H  
ATOM   2634  HA  ASN B 163     -16.932  10.959 -36.579  1.00  0.00           H  
ATOM   2635 1HB  ASN B 163     -16.800  13.983 -36.538  1.00  0.00           H  
ATOM   2636 2HB  ASN B 163     -15.705  12.965 -37.466  1.00  0.00           H  
ATOM   2637 1HD2 ASN B 163     -18.081  11.830 -39.744  1.00  0.00           H  
ATOM   2638 2HD2 ASN B 163     -16.579  11.430 -38.938  1.00  0.00           H  
ATOM   2639  N   ASP B 164     -15.710  10.879 -34.145  1.00  0.00           N  
ATOM   2640  CA  ASP B 164     -14.568  10.614 -33.278  1.00  0.00           C  
ATOM   2641  C   ASP B 164     -14.476   9.163 -32.809  1.00  0.00           C  
ATOM   2642  O   ASP B 164     -15.376   8.356 -33.056  1.00  0.00           O  
ATOM   2643  CB  ASP B 164     -14.621  11.549 -32.060  1.00  0.00           C  
ATOM   2644  CG  ASP B 164     -15.858  11.363 -31.152  1.00  0.00           C  
ATOM   2645  OD1 ASP B 164     -16.503  10.333 -31.198  1.00  0.00           O  
ATOM   2646  OD2 ASP B 164     -16.145  12.268 -30.395  1.00  0.00           O  
ATOM   2647  H   ASP B 164     -16.605  10.402 -34.025  1.00  0.00           H  
ATOM   2648  HA  ASP B 164     -13.658  10.831 -33.833  1.00  0.00           H  
ATOM   2649 1HB  ASP B 164     -13.736  11.412 -31.460  1.00  0.00           H  
ATOM   2650 2HB  ASP B 164     -14.615  12.583 -32.411  1.00  0.00           H  
ATOM   2651  N   PHE B 165     -13.406   8.866 -32.063  1.00  0.00           N  
ATOM   2652  CA  PHE B 165     -13.141   7.540 -31.523  1.00  0.00           C  
ATOM   2653  C   PHE B 165     -12.981   7.579 -30.025  1.00  0.00           C  
ATOM   2654  O   PHE B 165     -12.067   8.227 -29.498  1.00  0.00           O  
ATOM   2655  CB  PHE B 165     -11.871   6.955 -32.134  1.00  0.00           C  
ATOM   2656  CG  PHE B 165     -11.939   6.733 -33.608  1.00  0.00           C  
ATOM   2657  CD1 PHE B 165     -11.674   7.763 -34.495  1.00  0.00           C  
ATOM   2658  CD2 PHE B 165     -12.274   5.488 -34.115  1.00  0.00           C  
ATOM   2659  CE1 PHE B 165     -11.747   7.537 -35.855  1.00  0.00           C  
ATOM   2660  CE2 PHE B 165     -12.340   5.277 -35.473  1.00  0.00           C  
ATOM   2661  CZ  PHE B 165     -12.077   6.315 -36.329  1.00  0.00           C  
ATOM   2662  H   PHE B 165     -12.717   9.588 -31.895  1.00  0.00           H  
ATOM   2663  HA  PHE B 165     -13.983   6.890 -31.756  1.00  0.00           H  
ATOM   2664 1HB  PHE B 165     -11.047   7.629 -31.939  1.00  0.00           H  
ATOM   2665 2HB  PHE B 165     -11.641   6.015 -31.655  1.00  0.00           H  
ATOM   2666  HD1 PHE B 165     -11.408   8.755 -34.110  1.00  0.00           H  
ATOM   2667  HD2 PHE B 165     -12.486   4.669 -33.425  1.00  0.00           H  
ATOM   2668  HE1 PHE B 165     -11.544   8.323 -36.552  1.00  0.00           H  
ATOM   2669  HE2 PHE B 165     -12.607   4.293 -35.864  1.00  0.00           H  
ATOM   2670  HZ  PHE B 165     -12.128   6.167 -37.383  1.00  0.00           H  
ATOM   2671  N   VAL B 166     -13.854   6.881 -29.331  1.00  0.00           N  
ATOM   2672  CA  VAL B 166     -13.822   6.908 -27.885  1.00  0.00           C  
ATOM   2673  C   VAL B 166     -13.115   5.682 -27.375  1.00  0.00           C  
ATOM   2674  O   VAL B 166     -13.520   4.561 -27.677  1.00  0.00           O  
ATOM   2675  CB  VAL B 166     -15.250   6.973 -27.339  1.00  0.00           C  
ATOM   2676  CG1 VAL B 166     -15.216   6.985 -25.843  1.00  0.00           C  
ATOM   2677  CG2 VAL B 166     -15.930   8.219 -27.884  1.00  0.00           C  
ATOM   2678  H   VAL B 166     -14.571   6.350 -29.810  1.00  0.00           H  
ATOM   2679  HA  VAL B 166     -13.277   7.792 -27.551  1.00  0.00           H  
ATOM   2680  HB  VAL B 166     -15.801   6.086 -27.656  1.00  0.00           H  
ATOM   2681 1HG1 VAL B 166     -16.234   7.020 -25.461  1.00  0.00           H  
ATOM   2682 2HG1 VAL B 166     -14.729   6.092 -25.498  1.00  0.00           H  
ATOM   2683 3HG1 VAL B 166     -14.655   7.861 -25.506  1.00  0.00           H  
ATOM   2684 1HG2 VAL B 166     -16.946   8.273 -27.504  1.00  0.00           H  
ATOM   2685 2HG2 VAL B 166     -15.374   9.103 -27.565  1.00  0.00           H  
ATOM   2686 3HG2 VAL B 166     -15.951   8.182 -28.979  1.00  0.00           H  
ATOM   2687  N   VAL B 167     -12.039   5.906 -26.638  1.00  0.00           N  
ATOM   2688  CA  VAL B 167     -11.184   4.848 -26.153  1.00  0.00           C  
ATOM   2689  C   VAL B 167     -11.413   4.654 -24.666  1.00  0.00           C  
ATOM   2690  O   VAL B 167     -11.174   5.572 -23.869  1.00  0.00           O  
ATOM   2691  CB  VAL B 167      -9.714   5.243 -26.358  1.00  0.00           C  
ATOM   2692  CG1 VAL B 167      -8.812   4.123 -25.863  1.00  0.00           C  
ATOM   2693  CG2 VAL B 167      -9.461   5.630 -27.823  1.00  0.00           C  
ATOM   2694  H   VAL B 167     -11.780   6.859 -26.425  1.00  0.00           H  
ATOM   2695  HA  VAL B 167     -11.409   3.921 -26.680  1.00  0.00           H  
ATOM   2696  HB  VAL B 167      -9.507   6.101 -25.745  1.00  0.00           H  
ATOM   2697 1HG1 VAL B 167      -7.770   4.417 -25.969  1.00  0.00           H  
ATOM   2698 2HG1 VAL B 167      -9.026   3.924 -24.812  1.00  0.00           H  
ATOM   2699 3HG1 VAL B 167      -8.999   3.220 -26.448  1.00  0.00           H  
ATOM   2700 1HG2 VAL B 167      -8.420   5.940 -27.942  1.00  0.00           H  
ATOM   2701 2HG2 VAL B 167      -9.660   4.797 -28.472  1.00  0.00           H  
ATOM   2702 3HG2 VAL B 167     -10.116   6.465 -28.094  1.00  0.00           H  
ATOM   2703  N   THR B 168     -11.879   3.469 -24.282  1.00  0.00           N  
ATOM   2704  CA  THR B 168     -12.162   3.222 -22.880  1.00  0.00           C  
ATOM   2705  C   THR B 168     -11.472   1.979 -22.384  1.00  0.00           C  
ATOM   2706  O   THR B 168     -11.202   1.043 -23.136  1.00  0.00           O  
ATOM   2707  CB  THR B 168     -13.674   3.069 -22.619  1.00  0.00           C  
ATOM   2708  OG1 THR B 168     -14.188   1.958 -23.359  1.00  0.00           O  
ATOM   2709  CG2 THR B 168     -14.393   4.296 -23.033  1.00  0.00           C  
ATOM   2710  H   THR B 168     -12.057   2.746 -24.980  1.00  0.00           H  
ATOM   2711  HA  THR B 168     -11.791   4.061 -22.291  1.00  0.00           H  
ATOM   2712  HB  THR B 168     -13.840   2.897 -21.556  1.00  0.00           H  
ATOM   2713  HG1 THR B 168     -14.050   2.112 -24.306  1.00  0.00           H  
ATOM   2714 1HG2 THR B 168     -15.458   4.177 -22.839  1.00  0.00           H  
ATOM   2715 2HG2 THR B 168     -14.009   5.145 -22.471  1.00  0.00           H  
ATOM   2716 3HG2 THR B 168     -14.232   4.449 -24.090  1.00  0.00           H  
ATOM   2717  N   PHE B 169     -11.216   1.950 -21.096  1.00  0.00           N  
ATOM   2718  CA  PHE B 169     -10.609   0.785 -20.466  1.00  0.00           C  
ATOM   2719  C   PHE B 169     -10.895   0.769 -18.978  1.00  0.00           C  
ATOM   2720  O   PHE B 169     -11.507   1.698 -18.448  1.00  0.00           O  
ATOM   2721  CB  PHE B 169      -9.120   0.745 -20.792  1.00  0.00           C  
ATOM   2722  CG  PHE B 169      -8.347   1.940 -20.357  1.00  0.00           C  
ATOM   2723  CD1 PHE B 169      -7.714   1.966 -19.149  1.00  0.00           C  
ATOM   2724  CD2 PHE B 169      -8.263   3.065 -21.188  1.00  0.00           C  
ATOM   2725  CE1 PHE B 169      -6.993   3.070 -18.767  1.00  0.00           C  
ATOM   2726  CE2 PHE B 169      -7.555   4.167 -20.805  1.00  0.00           C  
ATOM   2727  CZ  PHE B 169      -6.912   4.168 -19.590  1.00  0.00           C  
ATOM   2728  H   PHE B 169     -11.421   2.789 -20.541  1.00  0.00           H  
ATOM   2729  HA  PHE B 169     -11.058  -0.112 -20.899  1.00  0.00           H  
ATOM   2730 1HB  PHE B 169      -8.677  -0.138 -20.326  1.00  0.00           H  
ATOM   2731 2HB  PHE B 169      -8.993   0.637 -21.843  1.00  0.00           H  
ATOM   2732  HD1 PHE B 169      -7.786   1.100 -18.492  1.00  0.00           H  
ATOM   2733  HD2 PHE B 169      -8.763   3.059 -22.152  1.00  0.00           H  
ATOM   2734  HE1 PHE B 169      -6.490   3.074 -17.805  1.00  0.00           H  
ATOM   2735  HE2 PHE B 169      -7.499   5.034 -21.460  1.00  0.00           H  
ATOM   2736  HZ  PHE B 169      -6.349   5.037 -19.272  1.00  0.00           H  
ATOM   2737  N   ASN B 170     -10.472  -0.281 -18.295  1.00  0.00           N  
ATOM   2738  CA  ASN B 170     -10.668  -0.319 -16.865  1.00  0.00           C  
ATOM   2739  C   ASN B 170      -9.376  -0.773 -16.204  1.00  0.00           C  
ATOM   2740  O   ASN B 170      -8.459  -1.293 -16.848  1.00  0.00           O  
ATOM   2741  CB  ASN B 170     -11.821  -1.280 -16.537  1.00  0.00           C  
ATOM   2742  CG  ASN B 170     -12.445  -1.117 -15.116  1.00  0.00           C  
ATOM   2743  OD1 ASN B 170     -11.907  -0.396 -14.263  1.00  0.00           O  
ATOM   2744  ND2 ASN B 170     -13.560  -1.799 -14.872  1.00  0.00           N  
ATOM   2745  H   ASN B 170     -10.032  -1.067 -18.774  1.00  0.00           H  
ATOM   2746  HA  ASN B 170     -10.898   0.683 -16.496  1.00  0.00           H  
ATOM   2747 1HB  ASN B 170     -12.613  -1.146 -17.275  1.00  0.00           H  
ATOM   2748 2HB  ASN B 170     -11.461  -2.291 -16.650  1.00  0.00           H  
ATOM   2749 1HD2 ASN B 170     -13.999  -1.739 -13.973  1.00  0.00           H  
ATOM   2750 2HD2 ASN B 170     -13.962  -2.375 -15.585  1.00  0.00           H  
ATOM   2751  N   THR B 171      -9.311  -0.587 -14.900  1.00  0.00           N  
ATOM   2752  CA  THR B 171      -8.169  -1.024 -14.119  1.00  0.00           C  
ATOM   2753  C   THR B 171      -8.630  -1.449 -12.760  1.00  0.00           C  
ATOM   2754  O   THR B 171      -9.482  -0.810 -12.137  1.00  0.00           O  
ATOM   2755  CB  THR B 171      -7.088   0.068 -13.965  1.00  0.00           C  
ATOM   2756  OG1 THR B 171      -6.020  -0.442 -13.156  1.00  0.00           O  
ATOM   2757  CG2 THR B 171      -7.633   1.234 -13.302  1.00  0.00           C  
ATOM   2758  H   THR B 171     -10.119  -0.176 -14.441  1.00  0.00           H  
ATOM   2759  HA  THR B 171      -7.715  -1.885 -14.606  1.00  0.00           H  
ATOM   2760  HB  THR B 171      -6.705   0.349 -14.950  1.00  0.00           H  
ATOM   2761  HG1 THR B 171      -5.391  -0.921 -13.720  1.00  0.00           H  
ATOM   2762 1HG2 THR B 171      -6.863   1.987 -13.189  1.00  0.00           H  
ATOM   2763 2HG2 THR B 171      -8.457   1.636 -13.889  1.00  0.00           H  
ATOM   2764 3HG2 THR B 171      -7.986   0.923 -12.332  1.00  0.00           H  
ATOM   2765  N   SER B 172      -7.974  -2.465 -12.245  1.00  0.00           N  
ATOM   2766  CA  SER B 172      -8.301  -2.969 -10.936  1.00  0.00           C  
ATOM   2767  C   SER B 172      -7.899  -2.000  -9.846  1.00  0.00           C  
ATOM   2768  O   SER B 172      -8.378  -2.090  -8.717  1.00  0.00           O  
ATOM   2769  CB  SER B 172      -7.618  -4.288 -10.738  1.00  0.00           C  
ATOM   2770  OG  SER B 172      -6.248  -4.114 -10.712  1.00  0.00           O  
ATOM   2771  H   SER B 172      -7.256  -2.925 -12.791  1.00  0.00           H  
ATOM   2772  HA  SER B 172      -9.380  -3.117 -10.885  1.00  0.00           H  
ATOM   2773 1HB  SER B 172      -7.947  -4.748  -9.809  1.00  0.00           H  
ATOM   2774 2HB  SER B 172      -7.884  -4.961 -11.552  1.00  0.00           H  
ATOM   2775  HG  SER B 172      -5.866  -5.016 -10.771  1.00  0.00           H  
ATOM   2776  N   HIS B 173      -7.064  -1.028 -10.181  1.00  0.00           N  
ATOM   2777  CA  HIS B 173      -6.605  -0.100  -9.178  1.00  0.00           C  
ATOM   2778  C   HIS B 173      -7.677   0.827  -8.661  1.00  0.00           C  
ATOM   2779  O   HIS B 173      -7.576   1.342  -7.550  1.00  0.00           O  
ATOM   2780  CB  HIS B 173      -5.425   0.638  -9.702  1.00  0.00           C  
ATOM   2781  CG  HIS B 173      -4.229  -0.239  -9.681  1.00  0.00           C  
ATOM   2782  ND1 HIS B 173      -3.262  -0.125  -8.715  1.00  0.00           N  
ATOM   2783  CD2 HIS B 173      -3.854  -1.277 -10.477  1.00  0.00           C  
ATOM   2784  CE1 HIS B 173      -2.326  -1.028  -8.913  1.00  0.00           C  
ATOM   2785  NE2 HIS B 173      -2.658  -1.757  -9.987  1.00  0.00           N  
ATOM   2786  H   HIS B 173      -6.714  -0.948 -11.143  1.00  0.00           H  
ATOM   2787  HA  HIS B 173      -6.247  -0.661  -8.330  1.00  0.00           H  
ATOM   2788 1HB  HIS B 173      -5.633   0.945 -10.721  1.00  0.00           H  
ATOM   2789 2HB  HIS B 173      -5.234   1.531  -9.107  1.00  0.00           H  
ATOM   2790  HD1 HIS B 173      -3.255   0.603  -8.000  1.00  0.00           H  
ATOM   2791  HD2 HIS B 173      -4.311  -1.743 -11.348  1.00  0.00           H  
ATOM   2792  HE1 HIS B 173      -1.470  -1.089  -8.240  1.00  0.00           H  
ATOM   2793  N   LEU B 174      -8.753   1.001  -9.402  1.00  0.00           N  
ATOM   2794  CA  LEU B 174      -9.798   1.904  -8.942  1.00  0.00           C  
ATOM   2795  C   LEU B 174     -10.475   1.391  -7.677  1.00  0.00           C  
ATOM   2796  O   LEU B 174     -11.092   2.160  -6.950  1.00  0.00           O  
ATOM   2797  CB  LEU B 174     -10.836   2.101 -10.043  1.00  0.00           C  
ATOM   2798  CG  LEU B 174     -10.318   2.851 -11.272  1.00  0.00           C  
ATOM   2799  CD1 LEU B 174     -11.295   2.703 -12.414  1.00  0.00           C  
ATOM   2800  CD2 LEU B 174     -10.085   4.296 -10.917  1.00  0.00           C  
ATOM   2801  H   LEU B 174      -8.856   0.508 -10.294  1.00  0.00           H  
ATOM   2802  HA  LEU B 174      -9.339   2.867  -8.716  1.00  0.00           H  
ATOM   2803 1HB  LEU B 174     -11.179   1.117 -10.375  1.00  0.00           H  
ATOM   2804 2HB  LEU B 174     -11.682   2.647  -9.635  1.00  0.00           H  
ATOM   2805  HG  LEU B 174      -9.403   2.428 -11.572  1.00  0.00           H  
ATOM   2806 1HD1 LEU B 174     -10.908   3.223 -13.288  1.00  0.00           H  
ATOM   2807 2HD1 LEU B 174     -11.418   1.642 -12.647  1.00  0.00           H  
ATOM   2808 3HD1 LEU B 174     -12.255   3.128 -12.131  1.00  0.00           H  
ATOM   2809 1HD2 LEU B 174      -9.697   4.826 -11.790  1.00  0.00           H  
ATOM   2810 2HD2 LEU B 174     -11.024   4.751 -10.604  1.00  0.00           H  
ATOM   2811 3HD2 LEU B 174      -9.360   4.361 -10.102  1.00  0.00           H  
ATOM   2812  N   GLN B 175     -10.415   0.077  -7.455  1.00  0.00           N  
ATOM   2813  CA  GLN B 175     -11.058  -0.571  -6.318  1.00  0.00           C  
ATOM   2814  C   GLN B 175     -10.080  -0.905  -5.197  1.00  0.00           C  
ATOM   2815  O   GLN B 175     -10.442  -1.608  -4.254  1.00  0.00           O  
ATOM   2816  CB  GLN B 175     -11.771  -1.848  -6.771  1.00  0.00           C  
ATOM   2817  CG  GLN B 175     -12.858  -1.611  -7.811  1.00  0.00           C  
ATOM   2818  CD  GLN B 175     -13.983  -0.681  -7.294  1.00  0.00           C  
ATOM   2819  OE1 GLN B 175     -14.573  -0.921  -6.233  1.00  0.00           O  
ATOM   2820  NE2 GLN B 175     -14.273   0.383  -8.051  1.00  0.00           N  
ATOM   2821  H   GLN B 175      -9.854  -0.514  -8.070  1.00  0.00           H  
ATOM   2822  HA  GLN B 175     -11.800   0.114  -5.912  1.00  0.00           H  
ATOM   2823 1HB  GLN B 175     -11.036  -2.535  -7.202  1.00  0.00           H  
ATOM   2824 2HB  GLN B 175     -12.215  -2.344  -5.911  1.00  0.00           H  
ATOM   2825 1HG  GLN B 175     -12.408  -1.153  -8.693  1.00  0.00           H  
ATOM   2826 2HG  GLN B 175     -13.301  -2.572  -8.075  1.00  0.00           H  
ATOM   2827 1HE2 GLN B 175     -14.990   1.021  -7.765  1.00  0.00           H  
ATOM   2828 2HE2 GLN B 175     -13.775   0.546  -8.902  1.00  0.00           H  
ATOM   2829  N   LYS B 176      -8.832  -0.453  -5.317  1.00  0.00           N  
ATOM   2830  CA  LYS B 176      -7.807  -0.753  -4.322  1.00  0.00           C  
ATOM   2831  C   LYS B 176      -7.811   0.286  -3.224  1.00  0.00           C  
ATOM   2832  O   LYS B 176      -8.575   1.250  -3.291  1.00  0.00           O  
ATOM   2833  CB  LYS B 176      -6.434  -0.915  -4.960  1.00  0.00           C  
ATOM   2834  CG  LYS B 176      -6.318  -2.155  -5.869  1.00  0.00           C  
ATOM   2835  CD  LYS B 176      -4.876  -2.338  -6.340  1.00  0.00           C  
ATOM   2836  CE  LYS B 176      -4.696  -3.408  -7.425  1.00  0.00           C  
ATOM   2837  NZ  LYS B 176      -5.246  -4.719  -7.060  1.00  0.00           N  
ATOM   2838  H   LYS B 176      -8.572   0.135  -6.111  1.00  0.00           H  
ATOM   2839  HA  LYS B 176      -8.049  -1.707  -3.853  1.00  0.00           H  
ATOM   2840 1HB  LYS B 176      -6.214  -0.032  -5.569  1.00  0.00           H  
ATOM   2841 2HB  LYS B 176      -5.671  -0.979  -4.198  1.00  0.00           H  
ATOM   2842 1HG  LYS B 176      -6.601  -3.038  -5.292  1.00  0.00           H  
ATOM   2843 2HG  LYS B 176      -6.987  -2.072  -6.703  1.00  0.00           H  
ATOM   2844 1HD  LYS B 176      -4.525  -1.395  -6.723  1.00  0.00           H  
ATOM   2845 2HD  LYS B 176      -4.245  -2.600  -5.505  1.00  0.00           H  
ATOM   2846 1HE  LYS B 176      -5.160  -3.078  -8.353  1.00  0.00           H  
ATOM   2847 2HE  LYS B 176      -3.624  -3.533  -7.590  1.00  0.00           H  
ATOM   2848 1HZ  LYS B 176      -5.021  -5.375  -7.830  1.00  0.00           H  
ATOM   2849 2HZ  LYS B 176      -4.828  -5.096  -6.215  1.00  0.00           H  
ATOM   2850 3HZ  LYS B 176      -6.233  -4.659  -6.929  1.00  0.00           H  
ATOM   2851  N   LYS B 177      -7.031   0.045  -2.168  1.00  0.00           N  
ATOM   2852  CA  LYS B 177      -6.993   0.940  -1.020  1.00  0.00           C  
ATOM   2853  C   LYS B 177      -5.696   1.749  -0.970  1.00  0.00           C  
ATOM   2854  O   LYS B 177      -5.696   2.875  -0.467  1.00  0.00           O  
ATOM   2855  CB  LYS B 177      -7.164   0.144   0.275  1.00  0.00           C  
ATOM   2856  CG  LYS B 177      -8.463  -0.647   0.359  1.00  0.00           C  
ATOM   2857  CD  LYS B 177      -9.674   0.274   0.336  1.00  0.00           C  
ATOM   2858  CE  LYS B 177      -9.710   1.172   1.564  1.00  0.00           C  
ATOM   2859  NZ  LYS B 177     -11.013   1.879   1.698  1.00  0.00           N  
ATOM   2860  H   LYS B 177      -6.412  -0.765  -2.162  1.00  0.00           H  
ATOM   2861  HA  LYS B 177      -7.825   1.638  -1.093  1.00  0.00           H  
ATOM   2862 1HB  LYS B 177      -6.338  -0.559   0.383  1.00  0.00           H  
ATOM   2863 2HB  LYS B 177      -7.130   0.823   1.127  1.00  0.00           H  
ATOM   2864 1HG  LYS B 177      -8.526  -1.336  -0.484  1.00  0.00           H  
ATOM   2865 2HG  LYS B 177      -8.476  -1.227   1.281  1.00  0.00           H  
ATOM   2866 1HD  LYS B 177      -9.640   0.898  -0.558  1.00  0.00           H  
ATOM   2867 2HD  LYS B 177     -10.585  -0.323   0.308  1.00  0.00           H  
ATOM   2868 1HE  LYS B 177      -9.543   0.573   2.458  1.00  0.00           H  
ATOM   2869 2HE  LYS B 177      -8.915   1.914   1.497  1.00  0.00           H  
ATOM   2870 1HZ  LYS B 177     -10.997   2.463   2.523  1.00  0.00           H  
ATOM   2871 2HZ  LYS B 177     -11.170   2.454   0.882  1.00  0.00           H  
ATOM   2872 3HZ  LYS B 177     -11.757   1.202   1.781  1.00  0.00           H  
ATOM   2873  N   TYR B 178      -4.605   1.185  -1.517  1.00  0.00           N  
ATOM   2874  CA  TYR B 178      -3.302   1.867  -1.499  1.00  0.00           C  
ATOM   2875  C   TYR B 178      -2.963   2.516  -2.867  1.00  0.00           C  
ATOM   2876  O   TYR B 178      -3.011   3.742  -3.019  1.00  0.00           O  
ATOM   2877  CB  TYR B 178      -2.203   0.884  -1.092  1.00  0.00           C  
ATOM   2878  CG  TYR B 178      -2.276   0.451   0.356  1.00  0.00           C  
ATOM   2879  CD1 TYR B 178      -2.876  -0.754   0.690  1.00  0.00           C  
ATOM   2880  CD2 TYR B 178      -1.744   1.260   1.349  1.00  0.00           C  
ATOM   2881  CE1 TYR B 178      -2.943  -1.149   2.012  1.00  0.00           C  
ATOM   2882  CE2 TYR B 178      -1.812   0.865   2.671  1.00  0.00           C  
ATOM   2883  CZ  TYR B 178      -2.408  -0.334   3.003  1.00  0.00           C  
ATOM   2884  OH  TYR B 178      -2.475  -0.728   4.320  1.00  0.00           O  
ATOM   2885  H   TYR B 178      -4.685   0.239  -1.890  1.00  0.00           H  
ATOM   2886  HA  TYR B 178      -3.330   2.658  -0.749  1.00  0.00           H  
ATOM   2887 1HB  TYR B 178      -2.262  -0.008  -1.717  1.00  0.00           H  
ATOM   2888 2HB  TYR B 178      -1.227   1.338  -1.262  1.00  0.00           H  
ATOM   2889  HD1 TYR B 178      -3.294  -1.390  -0.091  1.00  0.00           H  
ATOM   2890  HD2 TYR B 178      -1.274   2.208   1.087  1.00  0.00           H  
ATOM   2891  HE1 TYR B 178      -3.414  -2.096   2.274  1.00  0.00           H  
ATOM   2892  HE2 TYR B 178      -1.394   1.501   3.452  1.00  0.00           H  
ATOM   2893  HH  TYR B 178      -2.108  -0.038   4.878  1.00  0.00           H  
ATOM   2894  N   VAL B 179      -2.718   1.726  -3.905  1.00  0.00           N  
ATOM   2895  CA  VAL B 179      -2.348   2.373  -5.161  1.00  0.00           C  
ATOM   2896  C   VAL B 179      -3.558   2.670  -6.012  1.00  0.00           C  
ATOM   2897  O   VAL B 179      -3.814   2.006  -7.012  1.00  0.00           O  
ATOM   2898  CB  VAL B 179      -1.390   1.481  -5.928  1.00  0.00           C  
ATOM   2899  CG1 VAL B 179      -0.870   2.200  -7.170  1.00  0.00           C  
ATOM   2900  CG2 VAL B 179      -0.291   1.101  -4.982  1.00  0.00           C  
ATOM   2901  H   VAL B 179      -2.727   0.722  -3.816  1.00  0.00           H  
ATOM   2902  HA  VAL B 179      -1.839   3.310  -4.935  1.00  0.00           H  
ATOM   2903  HB  VAL B 179      -1.912   0.588  -6.253  1.00  0.00           H  
ATOM   2904 1HG1 VAL B 179      -0.185   1.550  -7.716  1.00  0.00           H  
ATOM   2905 2HG1 VAL B 179      -1.710   2.463  -7.818  1.00  0.00           H  
ATOM   2906 3HG1 VAL B 179      -0.346   3.110  -6.873  1.00  0.00           H  
ATOM   2907 1HG2 VAL B 179       0.401   0.442  -5.465  1.00  0.00           H  
ATOM   2908 2HG2 VAL B 179       0.226   1.992  -4.649  1.00  0.00           H  
ATOM   2909 3HG2 VAL B 179      -0.729   0.593  -4.123  1.00  0.00           H  
ATOM   2910  N   LYS B 180      -4.261   3.719  -5.636  1.00  0.00           N  
ATOM   2911  CA  LYS B 180      -5.524   4.094  -6.284  1.00  0.00           C  
ATOM   2912  C   LYS B 180      -5.347   5.057  -7.433  1.00  0.00           C  
ATOM   2913  O   LYS B 180      -6.232   5.211  -8.274  1.00  0.00           O  
ATOM   2914  CB  LYS B 180      -6.483   4.704  -5.261  1.00  0.00           C  
ATOM   2915  CG  LYS B 180      -7.891   4.953  -5.788  1.00  0.00           C  
ATOM   2916  CD  LYS B 180      -8.818   5.434  -4.682  1.00  0.00           C  
ATOM   2917  CE  LYS B 180     -10.233   5.646  -5.199  1.00  0.00           C  
ATOM   2918  NZ  LYS B 180     -11.128   6.212  -4.153  1.00  0.00           N  
ATOM   2919  H   LYS B 180      -3.933   4.197  -4.796  1.00  0.00           H  
ATOM   2920  HA  LYS B 180      -5.995   3.189  -6.672  1.00  0.00           H  
ATOM   2921 1HB  LYS B 180      -6.562   4.044  -4.397  1.00  0.00           H  
ATOM   2922 2HB  LYS B 180      -6.084   5.656  -4.911  1.00  0.00           H  
ATOM   2923 1HG  LYS B 180      -7.856   5.706  -6.576  1.00  0.00           H  
ATOM   2924 2HG  LYS B 180      -8.289   4.031  -6.209  1.00  0.00           H  
ATOM   2925 1HD  LYS B 180      -8.840   4.697  -3.878  1.00  0.00           H  
ATOM   2926 2HD  LYS B 180      -8.444   6.375  -4.278  1.00  0.00           H  
ATOM   2927 1HE  LYS B 180     -10.212   6.327  -6.048  1.00  0.00           H  
ATOM   2928 2HE  LYS B 180     -10.644   4.694  -5.534  1.00  0.00           H  
ATOM   2929 1HZ  LYS B 180     -12.055   6.337  -4.534  1.00  0.00           H  
ATOM   2930 2HZ  LYS B 180     -11.170   5.579  -3.366  1.00  0.00           H  
ATOM   2931 3HZ  LYS B 180     -10.768   7.104  -3.847  1.00  0.00           H  
ATOM   2932  N   VAL B 181      -4.223   5.751  -7.424  1.00  0.00           N  
ATOM   2933  CA  VAL B 181      -3.964   6.785  -8.394  1.00  0.00           C  
ATOM   2934  C   VAL B 181      -2.870   6.424  -9.346  1.00  0.00           C  
ATOM   2935  O   VAL B 181      -1.707   6.260  -8.956  1.00  0.00           O  
ATOM   2936  CB  VAL B 181      -3.587   8.096  -7.679  1.00  0.00           C  
ATOM   2937  CG1 VAL B 181      -3.254   9.179  -8.694  1.00  0.00           C  
ATOM   2938  CG2 VAL B 181      -4.726   8.538  -6.773  1.00  0.00           C  
ATOM   2939  H   VAL B 181      -3.540   5.551  -6.712  1.00  0.00           H  
ATOM   2940  HA  VAL B 181      -4.874   6.961  -8.965  1.00  0.00           H  
ATOM   2941  HB  VAL B 181      -2.690   7.928  -7.082  1.00  0.00           H  
ATOM   2942 1HG1 VAL B 181      -2.989  10.099  -8.172  1.00  0.00           H  
ATOM   2943 2HG1 VAL B 181      -2.413   8.856  -9.308  1.00  0.00           H  
ATOM   2944 3HG1 VAL B 181      -4.120   9.360  -9.330  1.00  0.00           H  
ATOM   2945 1HG2 VAL B 181      -4.452   9.465  -6.270  1.00  0.00           H  
ATOM   2946 2HG2 VAL B 181      -5.624   8.699  -7.370  1.00  0.00           H  
ATOM   2947 3HG2 VAL B 181      -4.919   7.765  -6.029  1.00  0.00           H  
ATOM   2948  N   LEU B 182      -3.268   6.317 -10.592  1.00  0.00           N  
ATOM   2949  CA  LEU B 182      -2.397   5.942 -11.677  1.00  0.00           C  
ATOM   2950  C   LEU B 182      -2.382   6.978 -12.766  1.00  0.00           C  
ATOM   2951  O   LEU B 182      -3.369   7.685 -12.981  1.00  0.00           O  
ATOM   2952  CB  LEU B 182      -2.871   4.632 -12.313  1.00  0.00           C  
ATOM   2953  CG  LEU B 182      -2.909   3.390 -11.446  1.00  0.00           C  
ATOM   2954  CD1 LEU B 182      -3.575   2.292 -12.205  1.00  0.00           C  
ATOM   2955  CD2 LEU B 182      -1.516   2.990 -11.122  1.00  0.00           C  
ATOM   2956  H   LEU B 182      -4.246   6.484 -10.794  1.00  0.00           H  
ATOM   2957  HA  LEU B 182      -1.384   5.827 -11.293  1.00  0.00           H  
ATOM   2958 1HB  LEU B 182      -3.875   4.789 -12.697  1.00  0.00           H  
ATOM   2959 2HB  LEU B 182      -2.219   4.422 -13.163  1.00  0.00           H  
ATOM   2960  HG  LEU B 182      -3.465   3.575 -10.520  1.00  0.00           H  
ATOM   2961 1HD1 LEU B 182      -3.572   1.414 -11.628  1.00  0.00           H  
ATOM   2962 2HD1 LEU B 182      -4.595   2.580 -12.431  1.00  0.00           H  
ATOM   2963 3HD1 LEU B 182      -3.058   2.092 -13.111  1.00  0.00           H  
ATOM   2964 1HD2 LEU B 182      -1.527   2.091 -10.507  1.00  0.00           H  
ATOM   2965 2HD2 LEU B 182      -0.963   2.801 -12.040  1.00  0.00           H  
ATOM   2966 3HD2 LEU B 182      -1.058   3.791 -10.583  1.00  0.00           H  
ATOM   2967  N   MET B 183      -1.280   7.041 -13.486  1.00  0.00           N  
ATOM   2968  CA  MET B 183      -1.275   7.804 -14.716  1.00  0.00           C  
ATOM   2969  C   MET B 183      -1.318   6.742 -15.811  1.00  0.00           C  
ATOM   2970  O   MET B 183      -0.646   5.707 -15.715  1.00  0.00           O  
ATOM   2971  CB  MET B 183      -0.070   8.733 -14.871  1.00  0.00           C  
ATOM   2972  CG  MET B 183      -0.132   9.556 -16.196  1.00  0.00           C  
ATOM   2973  SD  MET B 183       1.249  10.613 -16.454  1.00  0.00           S  
ATOM   2974  CE  MET B 183       2.435   9.395 -17.052  1.00  0.00           C  
ATOM   2975  H   MET B 183      -0.472   6.490 -13.206  1.00  0.00           H  
ATOM   2976  HA  MET B 183      -2.186   8.397 -14.793  1.00  0.00           H  
ATOM   2977 1HB  MET B 183      -0.037   9.439 -14.036  1.00  0.00           H  
ATOM   2978 2HB  MET B 183       0.847   8.161 -14.856  1.00  0.00           H  
ATOM   2979 1HG  MET B 183      -0.201   8.878 -17.052  1.00  0.00           H  
ATOM   2980 2HG  MET B 183      -1.034  10.173 -16.191  1.00  0.00           H  
ATOM   2981 1HE  MET B 183       3.384   9.884 -17.274  1.00  0.00           H  
ATOM   2982 2HE  MET B 183       2.589   8.628 -16.292  1.00  0.00           H  
ATOM   2983 3HE  MET B 183       2.049   8.928 -17.962  1.00  0.00           H  
ATOM   2984  N   HIS B 184      -2.138   6.951 -16.820  1.00  0.00           N  
ATOM   2985  CA  HIS B 184      -2.256   5.958 -17.867  1.00  0.00           C  
ATOM   2986  C   HIS B 184      -1.599   6.457 -19.155  1.00  0.00           C  
ATOM   2987  O   HIS B 184      -1.621   7.650 -19.455  1.00  0.00           O  
ATOM   2988  CB  HIS B 184      -3.735   5.642 -18.100  1.00  0.00           C  
ATOM   2989  CG  HIS B 184      -4.473   5.146 -16.875  1.00  0.00           C  
ATOM   2990  ND1 HIS B 184      -4.301   3.886 -16.365  1.00  0.00           N  
ATOM   2991  CD2 HIS B 184      -5.383   5.755 -16.074  1.00  0.00           C  
ATOM   2992  CE1 HIS B 184      -5.090   3.729 -15.305  1.00  0.00           C  
ATOM   2993  NE2 HIS B 184      -5.754   4.843 -15.105  1.00  0.00           N  
ATOM   2994  H   HIS B 184      -2.677   7.815 -16.872  1.00  0.00           H  
ATOM   2995  HA  HIS B 184      -1.752   5.040 -17.575  1.00  0.00           H  
ATOM   2996 1HB  HIS B 184      -4.231   6.526 -18.440  1.00  0.00           H  
ATOM   2997 2HB  HIS B 184      -3.824   4.892 -18.884  1.00  0.00           H  
ATOM   2998  HD2 HIS B 184      -5.754   6.771 -16.179  1.00  0.00           H  
ATOM   2999  HE1 HIS B 184      -5.166   2.821 -14.712  1.00  0.00           H  
ATOM   3000  HE2 HIS B 184      -6.423   5.014 -14.369  1.00  0.00           H  
ATOM   3001  N   ASP B 185      -1.048   5.529 -19.926  1.00  0.00           N  
ATOM   3002  CA  ASP B 185      -0.404   5.812 -21.213  1.00  0.00           C  
ATOM   3003  C   ASP B 185      -1.071   5.096 -22.368  1.00  0.00           C  
ATOM   3004  O   ASP B 185      -0.967   3.874 -22.490  1.00  0.00           O  
ATOM   3005  CB  ASP B 185       1.064   5.400 -21.174  1.00  0.00           C  
ATOM   3006  CG  ASP B 185       1.793   5.626 -22.485  1.00  0.00           C  
ATOM   3007  OD1 ASP B 185       1.148   6.041 -23.406  1.00  0.00           O  
ATOM   3008  OD2 ASP B 185       2.983   5.294 -22.606  1.00  0.00           O  
ATOM   3009  H   ASP B 185      -1.061   4.572 -19.591  1.00  0.00           H  
ATOM   3010  HA  ASP B 185      -0.462   6.885 -21.403  1.00  0.00           H  
ATOM   3011 1HB  ASP B 185       1.548   6.007 -20.439  1.00  0.00           H  
ATOM   3012 2HB  ASP B 185       1.147   4.382 -20.873  1.00  0.00           H  
ATOM   3013  N   VAL B 186      -1.811   5.834 -23.178  1.00  0.00           N  
ATOM   3014  CA  VAL B 186      -2.511   5.210 -24.279  1.00  0.00           C  
ATOM   3015  C   VAL B 186      -1.614   5.297 -25.484  1.00  0.00           C  
ATOM   3016  O   VAL B 186      -1.135   6.382 -25.809  1.00  0.00           O  
ATOM   3017  CB  VAL B 186      -3.825   5.932 -24.603  1.00  0.00           C  
ATOM   3018  CG1 VAL B 186      -4.494   5.214 -25.760  1.00  0.00           C  
ATOM   3019  CG2 VAL B 186      -4.733   6.040 -23.352  1.00  0.00           C  
ATOM   3020  H   VAL B 186      -1.851   6.844 -23.047  1.00  0.00           H  
ATOM   3021  HA  VAL B 186      -2.681   4.164 -24.060  1.00  0.00           H  
ATOM   3022  HB  VAL B 186      -3.597   6.928 -24.944  1.00  0.00           H  
ATOM   3023 1HG1 VAL B 186      -5.404   5.724 -26.025  1.00  0.00           H  
ATOM   3024 2HG1 VAL B 186      -3.830   5.197 -26.620  1.00  0.00           H  
ATOM   3025 3HG1 VAL B 186      -4.728   4.190 -25.467  1.00  0.00           H  
ATOM   3026 1HG2 VAL B 186      -5.643   6.575 -23.612  1.00  0.00           H  
ATOM   3027 2HG2 VAL B 186      -4.996   5.079 -22.975  1.00  0.00           H  
ATOM   3028 3HG2 VAL B 186      -4.200   6.593 -22.571  1.00  0.00           H  
ATOM   3029  N   ALA B 187      -1.365   4.187 -26.151  1.00  0.00           N  
ATOM   3030  CA  ALA B 187      -0.467   4.243 -27.277  1.00  0.00           C  
ATOM   3031  C   ALA B 187      -1.050   3.616 -28.511  1.00  0.00           C  
ATOM   3032  O   ALA B 187      -1.701   2.569 -28.461  1.00  0.00           O  
ATOM   3033  CB  ALA B 187       0.829   3.547 -26.938  1.00  0.00           C  
ATOM   3034  H   ALA B 187      -1.770   3.310 -25.856  1.00  0.00           H  
ATOM   3035  HA  ALA B 187      -0.277   5.276 -27.480  1.00  0.00           H  
ATOM   3036 1HB  ALA B 187       1.516   3.633 -27.777  1.00  0.00           H  
ATOM   3037 2HB  ALA B 187       1.263   4.026 -26.061  1.00  0.00           H  
ATOM   3038 3HB  ALA B 187       0.632   2.496 -26.729  1.00  0.00           H  
ATOM   3039  N   TYR B 188      -0.749   4.215 -29.652  1.00  0.00           N  
ATOM   3040  CA  TYR B 188      -1.240   3.641 -30.890  1.00  0.00           C  
ATOM   3041  C   TYR B 188      -0.374   3.877 -32.096  1.00  0.00           C  
ATOM   3042  O   TYR B 188       0.421   4.823 -32.162  1.00  0.00           O  
ATOM   3043  CB  TYR B 188      -2.663   4.119 -31.156  1.00  0.00           C  
ATOM   3044  CG  TYR B 188      -2.814   5.612 -31.208  1.00  0.00           C  
ATOM   3045  CD1 TYR B 188      -3.040   6.296 -30.007  1.00  0.00           C  
ATOM   3046  CD2 TYR B 188      -2.743   6.313 -32.408  1.00  0.00           C  
ATOM   3047  CE1 TYR B 188      -3.196   7.669 -29.999  1.00  0.00           C  
ATOM   3048  CE2 TYR B 188      -2.902   7.696 -32.404  1.00  0.00           C  
ATOM   3049  CZ  TYR B 188      -3.130   8.375 -31.195  1.00  0.00           C  
ATOM   3050  OH  TYR B 188      -3.289   9.753 -31.182  1.00  0.00           O  
ATOM   3051  H   TYR B 188      -0.214   5.084 -29.632  1.00  0.00           H  
ATOM   3052  HA  TYR B 188      -1.284   2.575 -30.750  1.00  0.00           H  
ATOM   3053 1HB  TYR B 188      -3.004   3.711 -32.106  1.00  0.00           H  
ATOM   3054 2HB  TYR B 188      -3.313   3.747 -30.405  1.00  0.00           H  
ATOM   3055  HD1 TYR B 188      -3.094   5.741 -29.070  1.00  0.00           H  
ATOM   3056  HD2 TYR B 188      -2.563   5.778 -33.339  1.00  0.00           H  
ATOM   3057  HE1 TYR B 188      -3.374   8.193 -29.060  1.00  0.00           H  
ATOM   3058  HE2 TYR B 188      -2.848   8.251 -33.340  1.00  0.00           H  
ATOM   3059  HH  TYR B 188      -3.334  10.077 -32.086  1.00  0.00           H  
ATOM   3060  N   ARG B 189      -0.541   2.991 -33.067  1.00  0.00           N  
ATOM   3061  CA  ARG B 189       0.181   3.129 -34.317  1.00  0.00           C  
ATOM   3062  C   ARG B 189      -0.644   2.667 -35.482  1.00  0.00           C  
ATOM   3063  O   ARG B 189      -1.560   1.848 -35.348  1.00  0.00           O  
ATOM   3064  CB  ARG B 189       1.470   2.318 -34.340  1.00  0.00           C  
ATOM   3065  CG  ARG B 189       1.303   0.834 -34.327  1.00  0.00           C  
ATOM   3066  CD  ARG B 189       2.627   0.145 -34.455  1.00  0.00           C  
ATOM   3067  NE  ARG B 189       2.503  -1.325 -34.356  1.00  0.00           N  
ATOM   3068  CZ  ARG B 189       2.269  -2.191 -35.385  1.00  0.00           C  
ATOM   3069  NH1 ARG B 189       2.179  -1.771 -36.630  1.00  0.00           N  
ATOM   3070  NH2 ARG B 189       2.143  -3.490 -35.127  1.00  0.00           N  
ATOM   3071  H   ARG B 189      -1.197   2.224 -32.908  1.00  0.00           H  
ATOM   3072  HA  ARG B 189       0.428   4.180 -34.463  1.00  0.00           H  
ATOM   3073 1HB  ARG B 189       2.046   2.567 -35.233  1.00  0.00           H  
ATOM   3074 2HB  ARG B 189       2.083   2.575 -33.479  1.00  0.00           H  
ATOM   3075 1HG  ARG B 189       0.830   0.521 -33.405  1.00  0.00           H  
ATOM   3076 2HG  ARG B 189       0.682   0.537 -35.173  1.00  0.00           H  
ATOM   3077 1HD  ARG B 189       3.045   0.385 -35.413  1.00  0.00           H  
ATOM   3078 2HD  ARG B 189       3.306   0.491 -33.689  1.00  0.00           H  
ATOM   3079  HE  ARG B 189       2.552  -1.727 -33.430  1.00  0.00           H  
ATOM   3080 1HH1 ARG B 189       2.343  -0.782 -36.860  1.00  0.00           H  
ATOM   3081 2HH1 ARG B 189       2.016  -2.425 -37.380  1.00  0.00           H  
ATOM   3082 1HH2 ARG B 189       2.234  -3.832 -34.172  1.00  0.00           H  
ATOM   3083 2HH2 ARG B 189       1.968  -4.139 -35.880  1.00  0.00           H  
ATOM   3084  N   GLN B 190      -0.303   3.190 -36.648  1.00  0.00           N  
ATOM   3085  CA  GLN B 190      -0.938   2.797 -37.898  1.00  0.00           C  
ATOM   3086  C   GLN B 190      -0.308   1.505 -38.378  1.00  0.00           C  
ATOM   3087  O   GLN B 190       0.902   1.344 -38.288  1.00  0.00           O  
ATOM   3088  CB  GLN B 190      -0.806   3.888 -38.964  1.00  0.00           C  
ATOM   3089  CG  GLN B 190      -1.629   3.623 -40.223  1.00  0.00           C  
ATOM   3090  CD  GLN B 190      -1.568   4.761 -41.217  1.00  0.00           C  
ATOM   3091  OE1 GLN B 190      -0.981   5.809 -40.948  1.00  0.00           O  
ATOM   3092  NE2 GLN B 190      -2.169   4.558 -42.387  1.00  0.00           N  
ATOM   3093  H   GLN B 190       0.446   3.870 -36.675  1.00  0.00           H  
ATOM   3094  HA  GLN B 190      -2.000   2.611 -37.721  1.00  0.00           H  
ATOM   3095 1HB  GLN B 190      -1.126   4.842 -38.555  1.00  0.00           H  
ATOM   3096 2HB  GLN B 190       0.243   3.989 -39.257  1.00  0.00           H  
ATOM   3097 1HG  GLN B 190      -1.277   2.739 -40.717  1.00  0.00           H  
ATOM   3098 2HG  GLN B 190      -2.667   3.484 -39.916  1.00  0.00           H  
ATOM   3099 1HE2 GLN B 190      -2.163   5.278 -43.088  1.00  0.00           H  
ATOM   3100 2HE2 GLN B 190      -2.620   3.683 -42.575  1.00  0.00           H  
ATOM   3101  N   GLU B 191      -1.105   0.623 -38.965  1.00  0.00           N  
ATOM   3102  CA  GLU B 191      -0.630  -0.632 -39.559  1.00  0.00           C  
ATOM   3103  C   GLU B 191       0.651  -0.446 -40.389  1.00  0.00           C  
ATOM   3104  O   GLU B 191       1.541  -1.296 -40.379  1.00  0.00           O  
ATOM   3105  CB  GLU B 191      -1.733  -1.154 -40.494  1.00  0.00           C  
ATOM   3106  CG  GLU B 191      -1.495  -2.496 -41.150  1.00  0.00           C  
ATOM   3107  CD  GLU B 191      -2.630  -2.878 -42.110  1.00  0.00           C  
ATOM   3108  OE1 GLU B 191      -3.443  -2.021 -42.436  1.00  0.00           O  
ATOM   3109  OE2 GLU B 191      -2.659  -4.010 -42.526  1.00  0.00           O  
ATOM   3110  H   GLU B 191      -2.109   0.800 -38.970  1.00  0.00           H  
ATOM   3111  HA  GLU B 191      -0.431  -1.344 -38.759  1.00  0.00           H  
ATOM   3112 1HB  GLU B 191      -2.655  -1.243 -39.924  1.00  0.00           H  
ATOM   3113 2HB  GLU B 191      -1.915  -0.423 -41.282  1.00  0.00           H  
ATOM   3114 1HG  GLU B 191      -0.554  -2.467 -41.700  1.00  0.00           H  
ATOM   3115 2HG  GLU B 191      -1.412  -3.254 -40.375  1.00  0.00           H  
ATOM   3116  N   LYS B 192       0.692   0.655 -41.138  1.00  0.00           N  
ATOM   3117  CA  LYS B 192       1.773   1.076 -42.028  1.00  0.00           C  
ATOM   3118  C   LYS B 192       3.166   1.101 -41.376  1.00  0.00           C  
ATOM   3119  O   LYS B 192       4.161   0.744 -42.016  1.00  0.00           O  
ATOM   3120  CB  LYS B 192       1.442   2.485 -42.542  1.00  0.00           C  
ATOM   3121  CG  LYS B 192       2.484   3.132 -43.435  1.00  0.00           C  
ATOM   3122  CD  LYS B 192       1.995   4.505 -43.963  1.00  0.00           C  
ATOM   3123  CE  LYS B 192       2.103   5.626 -42.896  1.00  0.00           C  
ATOM   3124  NZ  LYS B 192       3.529   6.013 -42.588  1.00  0.00           N  
ATOM   3125  H   LYS B 192      -0.103   1.262 -41.058  1.00  0.00           H  
ATOM   3126  HA  LYS B 192       1.810   0.382 -42.867  1.00  0.00           H  
ATOM   3127 1HB  LYS B 192       0.500   2.465 -43.083  1.00  0.00           H  
ATOM   3128 2HB  LYS B 192       1.311   3.151 -41.685  1.00  0.00           H  
ATOM   3129 1HG  LYS B 192       3.403   3.280 -42.858  1.00  0.00           H  
ATOM   3130 2HG  LYS B 192       2.706   2.476 -44.275  1.00  0.00           H  
ATOM   3131 1HD  LYS B 192       2.586   4.789 -44.831  1.00  0.00           H  
ATOM   3132 2HD  LYS B 192       0.951   4.421 -44.268  1.00  0.00           H  
ATOM   3133 1HE  LYS B 192       1.571   6.503 -43.260  1.00  0.00           H  
ATOM   3134 2HE  LYS B 192       1.634   5.284 -41.972  1.00  0.00           H  
ATOM   3135 1HZ  LYS B 192       3.530   6.737 -41.887  1.00  0.00           H  
ATOM   3136 2HZ  LYS B 192       4.048   5.202 -42.204  1.00  0.00           H  
ATOM   3137 3HZ  LYS B 192       3.991   6.341 -43.412  1.00  0.00           H  
ATOM   3138  N   ASP B 193       3.229   1.585 -40.132  1.00  0.00           N  
ATOM   3139  CA  ASP B 193       4.472   1.745 -39.389  1.00  0.00           C  
ATOM   3140  C   ASP B 193       4.518   0.663 -38.314  1.00  0.00           C  
ATOM   3141  O   ASP B 193       3.462   0.284 -37.813  1.00  0.00           O  
ATOM   3142  CB  ASP B 193       4.487   3.124 -38.726  1.00  0.00           C  
ATOM   3143  CG  ASP B 193       4.485   4.315 -39.733  1.00  0.00           C  
ATOM   3144  OD1 ASP B 193       4.874   4.144 -40.872  1.00  0.00           O  
ATOM   3145  OD2 ASP B 193       4.020   5.370 -39.374  1.00  0.00           O  
ATOM   3146  H   ASP B 193       2.360   1.784 -39.645  1.00  0.00           H  
ATOM   3147  HA  ASP B 193       5.320   1.626 -40.061  1.00  0.00           H  
ATOM   3148 1HB  ASP B 193       3.620   3.219 -38.069  1.00  0.00           H  
ATOM   3149 2HB  ASP B 193       5.374   3.200 -38.109  1.00  0.00           H  
ATOM   3150  N   GLU B 194       5.705   0.195 -37.909  1.00  0.00           N  
ATOM   3151  CA  GLU B 194       5.714  -0.788 -36.813  1.00  0.00           C  
ATOM   3152  C   GLU B 194       6.274  -0.290 -35.484  1.00  0.00           C  
ATOM   3153  O   GLU B 194       5.727  -0.603 -34.427  1.00  0.00           O  
ATOM   3154  CB  GLU B 194       6.445  -2.067 -37.216  1.00  0.00           C  
ATOM   3155  CG  GLU B 194       5.777  -2.838 -38.344  1.00  0.00           C  
ATOM   3156  CD  GLU B 194       6.521  -4.104 -38.714  1.00  0.00           C  
ATOM   3157  OE1 GLU B 194       7.582  -4.327 -38.178  1.00  0.00           O  
ATOM   3158  OE2 GLU B 194       6.022  -4.846 -39.523  1.00  0.00           O  
ATOM   3159  H   GLU B 194       6.558   0.496 -38.355  1.00  0.00           H  
ATOM   3160  HA  GLU B 194       4.692  -1.079 -36.625  1.00  0.00           H  
ATOM   3161 1HB  GLU B 194       7.461  -1.823 -37.528  1.00  0.00           H  
ATOM   3162 2HB  GLU B 194       6.519  -2.728 -36.352  1.00  0.00           H  
ATOM   3163 1HG  GLU B 194       4.762  -3.100 -38.036  1.00  0.00           H  
ATOM   3164 2HG  GLU B 194       5.703  -2.192 -39.217  1.00  0.00           H  
ATOM   3165  N   ASN B 195       7.348   0.495 -35.524  1.00  0.00           N  
ATOM   3166  CA  ASN B 195       7.957   0.952 -34.277  1.00  0.00           C  
ATOM   3167  C   ASN B 195       7.578   2.383 -33.936  1.00  0.00           C  
ATOM   3168  O   ASN B 195       8.066   2.944 -32.953  1.00  0.00           O  
ATOM   3169  CB  ASN B 195       9.468   0.839 -34.364  1.00  0.00           C  
ATOM   3170  CG  ASN B 195       9.935  -0.582 -34.431  1.00  0.00           C  
ATOM   3171  OD1 ASN B 195       9.369  -1.470 -33.778  1.00  0.00           O  
ATOM   3172  ND2 ASN B 195      10.962  -0.821 -35.216  1.00  0.00           N  
ATOM   3173  H   ASN B 195       7.763   0.741 -36.408  1.00  0.00           H  
ATOM   3174  HA  ASN B 195       7.603   0.321 -33.461  1.00  0.00           H  
ATOM   3175 1HB  ASN B 195       9.823   1.370 -35.245  1.00  0.00           H  
ATOM   3176 2HB  ASN B 195       9.915   1.314 -33.491  1.00  0.00           H  
ATOM   3177 1HD2 ASN B 195      11.320  -1.753 -35.303  1.00  0.00           H  
ATOM   3178 2HD2 ASN B 195      11.391  -0.073 -35.724  1.00  0.00           H  
ATOM   3179  N   LYS B 196       6.727   2.989 -34.759  1.00  0.00           N  
ATOM   3180  CA  LYS B 196       6.361   4.377 -34.528  1.00  0.00           C  
ATOM   3181  C   LYS B 196       5.021   4.461 -33.803  1.00  0.00           C  
ATOM   3182  O   LYS B 196       3.965   4.207 -34.389  1.00  0.00           O  
ATOM   3183  CB  LYS B 196       6.335   5.149 -35.848  1.00  0.00           C  
ATOM   3184  CG  LYS B 196       6.053   6.644 -35.706  1.00  0.00           C  
ATOM   3185  CD  LYS B 196       6.069   7.345 -37.082  1.00  0.00           C  
ATOM   3186  CE  LYS B 196       5.769   8.843 -36.957  1.00  0.00           C  
ATOM   3187  NZ  LYS B 196       5.768   9.512 -38.273  1.00  0.00           N  
ATOM   3188  H   LYS B 196       6.340   2.482 -35.537  1.00  0.00           H  
ATOM   3189  HA  LYS B 196       7.111   4.837 -33.885  1.00  0.00           H  
ATOM   3190 1HB  LYS B 196       7.282   5.025 -36.370  1.00  0.00           H  
ATOM   3191 2HB  LYS B 196       5.552   4.746 -36.481  1.00  0.00           H  
ATOM   3192 1HG  LYS B 196       5.076   6.783 -35.238  1.00  0.00           H  
ATOM   3193 2HG  LYS B 196       6.810   7.096 -35.064  1.00  0.00           H  
ATOM   3194 1HD  LYS B 196       7.052   7.225 -37.543  1.00  0.00           H  
ATOM   3195 2HD  LYS B 196       5.327   6.882 -37.741  1.00  0.00           H  
ATOM   3196 1HE  LYS B 196       4.809   9.007 -36.475  1.00  0.00           H  
ATOM   3197 2HE  LYS B 196       6.546   9.285 -36.346  1.00  0.00           H  
ATOM   3198 1HZ  LYS B 196       5.632  10.533 -38.167  1.00  0.00           H  
ATOM   3199 2HZ  LYS B 196       6.662   9.384 -38.759  1.00  0.00           H  
ATOM   3200 3HZ  LYS B 196       5.047   9.129 -38.846  1.00  0.00           H  
ATOM   3201  N   TRP B 197       5.075   4.824 -32.530  1.00  0.00           N  
ATOM   3202  CA  TRP B 197       3.882   4.885 -31.706  1.00  0.00           C  
ATOM   3203  C   TRP B 197       3.618   6.306 -31.254  1.00  0.00           C  
ATOM   3204  O   TRP B 197       4.549   7.073 -30.996  1.00  0.00           O  
ATOM   3205  CB  TRP B 197       4.034   4.008 -30.455  1.00  0.00           C  
ATOM   3206  CG  TRP B 197       4.110   2.521 -30.693  1.00  0.00           C  
ATOM   3207  CD1 TRP B 197       5.215   1.787 -30.978  1.00  0.00           C  
ATOM   3208  CD2 TRP B 197       3.020   1.591 -30.641  1.00  0.00           C  
ATOM   3209  NE1 TRP B 197       4.873   0.462 -31.127  1.00  0.00           N  
ATOM   3210  CE2 TRP B 197       3.537   0.332 -30.931  1.00  0.00           C  
ATOM   3211  CE3 TRP B 197       1.682   1.726 -30.383  1.00  0.00           C  
ATOM   3212  CZ2 TRP B 197       2.739  -0.783 -30.987  1.00  0.00           C  
ATOM   3213  CZ3 TRP B 197       0.870   0.617 -30.435  1.00  0.00           C  
ATOM   3214  CH2 TRP B 197       1.389  -0.607 -30.739  1.00  0.00           C  
ATOM   3215  H   TRP B 197       5.975   5.030 -32.115  1.00  0.00           H  
ATOM   3216  HA  TRP B 197       3.026   4.545 -32.287  1.00  0.00           H  
ATOM   3217 1HB  TRP B 197       4.937   4.306 -29.924  1.00  0.00           H  
ATOM   3218 2HB  TRP B 197       3.191   4.202 -29.785  1.00  0.00           H  
ATOM   3219  HD1 TRP B 197       6.223   2.189 -31.084  1.00  0.00           H  
ATOM   3220  HE1 TRP B 197       5.517  -0.288 -31.357  1.00  0.00           H  
ATOM   3221  HE3 TRP B 197       1.296   2.694 -30.152  1.00  0.00           H  
ATOM   3222  HZ2 TRP B 197       3.133  -1.770 -31.220  1.00  0.00           H  
ATOM   3223  HZ3 TRP B 197      -0.194   0.727 -30.230  1.00  0.00           H  
ATOM   3224  HH2 TRP B 197       0.728  -1.456 -30.767  1.00  0.00           H  
ATOM   3225  N   THR B 198       2.349   6.624 -31.117  1.00  0.00           N  
ATOM   3226  CA  THR B 198       1.897   7.883 -30.569  1.00  0.00           C  
ATOM   3227  C   THR B 198       1.428   7.615 -29.158  1.00  0.00           C  
ATOM   3228  O   THR B 198       0.679   6.667 -28.956  1.00  0.00           O  
ATOM   3229  CB  THR B 198       0.743   8.440 -31.408  1.00  0.00           C  
ATOM   3230  OG1 THR B 198       1.203   8.683 -32.731  1.00  0.00           O  
ATOM   3231  CG2 THR B 198       0.192   9.706 -30.807  1.00  0.00           C  
ATOM   3232  H   THR B 198       1.648   5.947 -31.410  1.00  0.00           H  
ATOM   3233  HA  THR B 198       2.723   8.593 -30.544  1.00  0.00           H  
ATOM   3234  HB  THR B 198      -0.050   7.694 -31.450  1.00  0.00           H  
ATOM   3235  HG1 THR B 198       1.413   7.845 -33.157  1.00  0.00           H  
ATOM   3236 1HG2 THR B 198      -0.623  10.069 -31.422  1.00  0.00           H  
ATOM   3237 2HG2 THR B 198      -0.179   9.503 -29.800  1.00  0.00           H  
ATOM   3238 3HG2 THR B 198       0.977  10.456 -30.763  1.00  0.00           H  
ATOM   3239  N   HIS B 199       1.886   8.414 -28.187  1.00  0.00           N  
ATOM   3240  CA  HIS B 199       1.514   8.201 -26.781  1.00  0.00           C  
ATOM   3241  C   HIS B 199       0.732   9.381 -26.188  1.00  0.00           C  
ATOM   3242  O   HIS B 199       1.126  10.537 -26.352  1.00  0.00           O  
ATOM   3243  CB  HIS B 199       2.771   7.979 -25.939  1.00  0.00           C  
ATOM   3244  CG  HIS B 199       3.571   6.748 -26.285  1.00  0.00           C  
ATOM   3245  ND1 HIS B 199       3.587   5.622 -25.489  1.00  0.00           N  
ATOM   3246  CD2 HIS B 199       4.375   6.468 -27.340  1.00  0.00           C  
ATOM   3247  CE1 HIS B 199       4.376   4.702 -26.042  1.00  0.00           C  
ATOM   3248  NE2 HIS B 199       4.877   5.190 -27.153  1.00  0.00           N  
ATOM   3249  H   HIS B 199       2.505   9.176 -28.427  1.00  0.00           H  
ATOM   3250  HA  HIS B 199       0.895   7.315 -26.696  1.00  0.00           H  
ATOM   3251 1HB  HIS B 199       3.421   8.848 -26.024  1.00  0.00           H  
ATOM   3252 2HB  HIS B 199       2.476   7.895 -24.886  1.00  0.00           H  
ATOM   3253  HD1 HIS B 199       3.309   5.579 -24.492  1.00  0.00           H  
ATOM   3254  HD2 HIS B 199       4.669   7.046 -28.221  1.00  0.00           H  
ATOM   3255  HE1 HIS B 199       4.522   3.739 -25.558  1.00  0.00           H  
ATOM   3256  N   VAL B 200      -0.354   9.070 -25.474  1.00  0.00           N  
ATOM   3257  CA  VAL B 200      -1.213  10.059 -24.813  1.00  0.00           C  
ATOM   3258  C   VAL B 200      -1.370   9.788 -23.316  1.00  0.00           C  
ATOM   3259  O   VAL B 200      -1.796   8.705 -22.916  1.00  0.00           O  
ATOM   3260  CB  VAL B 200      -2.631  10.038 -25.445  1.00  0.00           C  
ATOM   3261  CG1 VAL B 200      -3.524  11.044 -24.757  1.00  0.00           C  
ATOM   3262  CG2 VAL B 200      -2.551  10.324 -26.938  1.00  0.00           C  
ATOM   3263  H   VAL B 200      -0.606   8.084 -25.408  1.00  0.00           H  
ATOM   3264  HA  VAL B 200      -0.772  11.047 -24.948  1.00  0.00           H  
ATOM   3265  HB  VAL B 200      -3.069   9.066 -25.299  1.00  0.00           H  
ATOM   3266 1HG1 VAL B 200      -4.504  11.007 -25.201  1.00  0.00           H  
ATOM   3267 2HG1 VAL B 200      -3.598  10.811 -23.691  1.00  0.00           H  
ATOM   3268 3HG1 VAL B 200      -3.108  12.042 -24.881  1.00  0.00           H  
ATOM   3269 1HG2 VAL B 200      -3.552  10.294 -27.367  1.00  0.00           H  
ATOM   3270 2HG2 VAL B 200      -2.116  11.310 -27.096  1.00  0.00           H  
ATOM   3271 3HG2 VAL B 200      -1.928   9.573 -27.424  1.00  0.00           H  
ATOM   3272  N   ASN B 201      -1.059  10.770 -22.469  1.00  0.00           N  
ATOM   3273  CA  ASN B 201      -1.225  10.532 -21.037  1.00  0.00           C  
ATOM   3274  C   ASN B 201      -2.620  10.901 -20.548  1.00  0.00           C  
ATOM   3275  O   ASN B 201      -3.153  11.955 -20.903  1.00  0.00           O  
ATOM   3276  CB  ASN B 201      -0.181  11.256 -20.225  1.00  0.00           C  
ATOM   3277  CG  ASN B 201       1.196  10.711 -20.448  1.00  0.00           C  
ATOM   3278  OD1 ASN B 201       1.402   9.498 -20.485  1.00  0.00           O  
ATOM   3279  ND2 ASN B 201       2.154  11.587 -20.581  1.00  0.00           N  
ATOM   3280  H   ASN B 201      -0.713  11.655 -22.810  1.00  0.00           H  
ATOM   3281  HA  ASN B 201      -1.091   9.472 -20.857  1.00  0.00           H  
ATOM   3282 1HB  ASN B 201      -0.194  12.313 -20.467  1.00  0.00           H  
ATOM   3283 2HB  ASN B 201      -0.426  11.157 -19.168  1.00  0.00           H  
ATOM   3284 1HD2 ASN B 201       3.096  11.278 -20.725  1.00  0.00           H  
ATOM   3285 2HD2 ASN B 201       1.950  12.563 -20.535  1.00  0.00           H  
ATOM   3286  N   LEU B 202      -3.204  10.029 -19.731  1.00  0.00           N  
ATOM   3287  CA  LEU B 202      -4.500  10.258 -19.082  1.00  0.00           C  
ATOM   3288  C   LEU B 202      -4.410  10.141 -17.582  1.00  0.00           C  
ATOM   3289  O   LEU B 202      -3.535   9.455 -17.061  1.00  0.00           O  
ATOM   3290  CB  LEU B 202      -5.566   9.256 -19.482  1.00  0.00           C  
ATOM   3291  CG  LEU B 202      -5.847   9.072 -20.869  1.00  0.00           C  
ATOM   3292  CD1 LEU B 202      -6.844   7.927 -20.951  1.00  0.00           C  
ATOM   3293  CD2 LEU B 202      -6.395  10.363 -21.426  1.00  0.00           C  
ATOM   3294  H   LEU B 202      -2.694   9.169 -19.538  1.00  0.00           H  
ATOM   3295  HA  LEU B 202      -4.842  11.260 -19.331  1.00  0.00           H  
ATOM   3296 1HB  LEU B 202      -5.308   8.302 -19.080  1.00  0.00           H  
ATOM   3297 2HB  LEU B 202      -6.507   9.562 -19.025  1.00  0.00           H  
ATOM   3298  HG  LEU B 202      -4.939   8.788 -21.409  1.00  0.00           H  
ATOM   3299 1HD1 LEU B 202      -7.103   7.703 -21.955  1.00  0.00           H  
ATOM   3300 2HD1 LEU B 202      -6.395   7.050 -20.506  1.00  0.00           H  
ATOM   3301 3HD1 LEU B 202      -7.751   8.191 -20.394  1.00  0.00           H  
ATOM   3302 1HD2 LEU B 202      -6.625  10.248 -22.448  1.00  0.00           H  
ATOM   3303 2HD2 LEU B 202      -7.304  10.636 -20.880  1.00  0.00           H  
ATOM   3304 3HD2 LEU B 202      -5.651  11.152 -21.317  1.00  0.00           H  
ATOM   3305  N   SER B 203      -5.369  10.743 -16.894  1.00  0.00           N  
ATOM   3306  CA  SER B 203      -5.515  10.571 -15.449  1.00  0.00           C  
ATOM   3307  C   SER B 203      -6.935  10.091 -15.197  1.00  0.00           C  
ATOM   3308  O   SER B 203      -7.542  10.359 -14.158  1.00  0.00           O  
ATOM   3309  CB  SER B 203      -5.246  11.859 -14.724  1.00  0.00           C  
ATOM   3310  OG  SER B 203      -3.931  12.305 -14.955  1.00  0.00           O  
ATOM   3311  H   SER B 203      -6.037  11.325 -17.381  1.00  0.00           H  
ATOM   3312  HA  SER B 203      -4.822   9.806 -15.093  1.00  0.00           H  
ATOM   3313 1HB  SER B 203      -5.960  12.621 -15.047  1.00  0.00           H  
ATOM   3314 2HB  SER B 203      -5.393  11.694 -13.661  1.00  0.00           H  
ATOM   3315  HG  SER B 203      -3.364  11.766 -14.387  1.00  0.00           H  
ATOM   3316  N   SER B 204      -7.451   9.396 -16.204  1.00  0.00           N  
ATOM   3317  CA  SER B 204      -8.796   8.845 -16.256  1.00  0.00           C  
ATOM   3318  C   SER B 204      -8.735   7.621 -17.115  1.00  0.00           C  
ATOM   3319  O   SER B 204      -7.705   7.324 -17.716  1.00  0.00           O  
ATOM   3320  CB  SER B 204      -9.767   9.752 -16.964  1.00  0.00           C  
ATOM   3321  OG  SER B 204      -9.483   9.757 -18.347  1.00  0.00           O  
ATOM   3322  H   SER B 204      -6.847   9.234 -16.992  1.00  0.00           H  
ATOM   3323  HA  SER B 204      -9.138   8.582 -15.255  1.00  0.00           H  
ATOM   3324 1HB  SER B 204     -10.788   9.411 -16.796  1.00  0.00           H  
ATOM   3325 2HB  SER B 204      -9.683  10.762 -16.568  1.00  0.00           H  
ATOM   3326  HG  SER B 204     -10.080  10.407 -18.746  1.00  0.00           H  
ATOM   3327  N   THR B 205      -9.855   6.950 -17.239  1.00  0.00           N  
ATOM   3328  CA  THR B 205      -9.927   5.755 -18.052  1.00  0.00           C  
ATOM   3329  C   THR B 205     -10.729   5.977 -19.346  1.00  0.00           C  
ATOM   3330  O   THR B 205     -11.355   5.049 -19.889  1.00  0.00           O  
ATOM   3331  CB  THR B 205     -10.461   4.598 -17.214  1.00  0.00           C  
ATOM   3332  OG1 THR B 205     -11.724   4.958 -16.654  1.00  0.00           O  
ATOM   3333  CG2 THR B 205      -9.485   4.241 -16.101  1.00  0.00           C  
ATOM   3334  H   THR B 205     -10.674   7.258 -16.737  1.00  0.00           H  
ATOM   3335  HA  THR B 205      -8.920   5.490 -18.342  1.00  0.00           H  
ATOM   3336  HB  THR B 205     -10.587   3.757 -17.854  1.00  0.00           H  
ATOM   3337  HG1 THR B 205     -12.231   4.157 -16.480  1.00  0.00           H  
ATOM   3338 1HG2 THR B 205      -9.884   3.400 -15.531  1.00  0.00           H  
ATOM   3339 2HG2 THR B 205      -8.528   3.962 -16.532  1.00  0.00           H  
ATOM   3340 3HG2 THR B 205      -9.349   5.095 -15.442  1.00  0.00           H  
ATOM   3341  N   LYS B 206     -10.714   7.237 -19.827  1.00  0.00           N  
ATOM   3342  CA  LYS B 206     -11.384   7.589 -21.079  1.00  0.00           C  
ATOM   3343  C   LYS B 206     -10.645   8.677 -21.873  1.00  0.00           C  
ATOM   3344  O   LYS B 206     -10.297   9.744 -21.357  1.00  0.00           O  
ATOM   3345  CB  LYS B 206     -12.822   8.026 -20.808  1.00  0.00           C  
ATOM   3346  CG  LYS B 206     -13.682   8.341 -22.052  1.00  0.00           C  
ATOM   3347  CD  LYS B 206     -15.132   8.695 -21.623  1.00  0.00           C  
ATOM   3348  CE  LYS B 206     -16.050   9.024 -22.806  1.00  0.00           C  
ATOM   3349  NZ  LYS B 206     -17.409   9.415 -22.343  1.00  0.00           N  
ATOM   3350  H   LYS B 206     -10.203   7.963 -19.321  1.00  0.00           H  
ATOM   3351  HA  LYS B 206     -11.416   6.700 -21.704  1.00  0.00           H  
ATOM   3352 1HB  LYS B 206     -13.332   7.238 -20.253  1.00  0.00           H  
ATOM   3353 2HB  LYS B 206     -12.812   8.915 -20.181  1.00  0.00           H  
ATOM   3354 1HG  LYS B 206     -13.245   9.187 -22.587  1.00  0.00           H  
ATOM   3355 2HG  LYS B 206     -13.687   7.482 -22.724  1.00  0.00           H  
ATOM   3356 1HD  LYS B 206     -15.558   7.847 -21.080  1.00  0.00           H  
ATOM   3357 2HD  LYS B 206     -15.108   9.553 -20.953  1.00  0.00           H  
ATOM   3358 1HE  LYS B 206     -15.618   9.848 -23.375  1.00  0.00           H  
ATOM   3359 2HE  LYS B 206     -16.140   8.164 -23.441  1.00  0.00           H  
ATOM   3360 1HZ  LYS B 206     -18.026   9.651 -23.133  1.00  0.00           H  
ATOM   3361 2HZ  LYS B 206     -17.823   8.662 -21.825  1.00  0.00           H  
ATOM   3362 3HZ  LYS B 206     -17.338  10.227 -21.750  1.00  0.00           H  
ATOM   3363  N   LEU B 207     -10.446   8.386 -23.148  1.00  0.00           N  
ATOM   3364  CA  LEU B 207      -9.788   9.257 -24.112  1.00  0.00           C  
ATOM   3365  C   LEU B 207     -10.545   9.340 -25.394  1.00  0.00           C  
ATOM   3366  O   LEU B 207     -10.984   8.321 -25.908  1.00  0.00           O  
ATOM   3367  CB  LEU B 207      -8.392   8.750 -24.446  1.00  0.00           C  
ATOM   3368  CG  LEU B 207      -7.690   9.394 -25.635  1.00  0.00           C  
ATOM   3369  CD1 LEU B 207      -7.370  10.862 -25.360  1.00  0.00           C  
ATOM   3370  CD2 LEU B 207      -6.435   8.607 -25.897  1.00  0.00           C  
ATOM   3371  H   LEU B 207     -10.758   7.468 -23.471  1.00  0.00           H  
ATOM   3372  HA  LEU B 207      -9.715  10.256 -23.685  1.00  0.00           H  
ATOM   3373 1HB  LEU B 207      -7.785   8.951 -23.629  1.00  0.00           H  
ATOM   3374 2HB  LEU B 207      -8.419   7.681 -24.594  1.00  0.00           H  
ATOM   3375  HG  LEU B 207      -8.336   9.350 -26.513  1.00  0.00           H  
ATOM   3376 1HD1 LEU B 207      -6.873  11.287 -26.231  1.00  0.00           H  
ATOM   3377 2HD1 LEU B 207      -8.282  11.413 -25.170  1.00  0.00           H  
ATOM   3378 3HD1 LEU B 207      -6.727  10.943 -24.507  1.00  0.00           H  
ATOM   3379 1HD2 LEU B 207      -5.906   9.016 -26.741  1.00  0.00           H  
ATOM   3380 2HD2 LEU B 207      -5.792   8.645 -25.019  1.00  0.00           H  
ATOM   3381 3HD2 LEU B 207      -6.713   7.580 -26.105  1.00  0.00           H  
ATOM   3382  N   THR B 208     -10.736  10.538 -25.903  1.00  0.00           N  
ATOM   3383  CA  THR B 208     -11.357  10.618 -27.199  1.00  0.00           C  
ATOM   3384  C   THR B 208     -10.369  11.163 -28.202  1.00  0.00           C  
ATOM   3385  O   THR B 208      -9.720  12.183 -27.959  1.00  0.00           O  
ATOM   3386  CB  THR B 208     -12.615  11.482 -27.174  1.00  0.00           C  
ATOM   3387  OG1 THR B 208     -13.541  10.921 -26.251  1.00  0.00           O  
ATOM   3388  CG2 THR B 208     -13.252  11.514 -28.552  1.00  0.00           C  
ATOM   3389  H   THR B 208     -10.407  11.368 -25.430  1.00  0.00           H  
ATOM   3390  HA  THR B 208     -11.640   9.623 -27.527  1.00  0.00           H  
ATOM   3391  HB  THR B 208     -12.365  12.494 -26.864  1.00  0.00           H  
ATOM   3392  HG1 THR B 208     -14.235  11.559 -26.081  1.00  0.00           H  
ATOM   3393 1HG2 THR B 208     -14.157  12.120 -28.523  1.00  0.00           H  
ATOM   3394 2HG2 THR B 208     -12.559  11.944 -29.271  1.00  0.00           H  
ATOM   3395 3HG2 THR B 208     -13.507  10.500 -28.862  1.00  0.00           H  
ATOM   3396  N   LEU B 209     -10.258  10.461 -29.316  1.00  0.00           N  
ATOM   3397  CA  LEU B 209      -9.428  10.877 -30.421  1.00  0.00           C  
ATOM   3398  C   LEU B 209     -10.355  11.366 -31.509  1.00  0.00           C  
ATOM   3399  O   LEU B 209     -11.388  10.757 -31.764  1.00  0.00           O  
ATOM   3400  CB  LEU B 209      -8.590   9.705 -30.912  1.00  0.00           C  
ATOM   3401  CG  LEU B 209      -7.667   9.107 -29.878  1.00  0.00           C  
ATOM   3402  CD1 LEU B 209      -7.033   7.840 -30.433  1.00  0.00           C  
ATOM   3403  CD2 LEU B 209      -6.596  10.150 -29.520  1.00  0.00           C  
ATOM   3404  H   LEU B 209     -10.818   9.615 -29.409  1.00  0.00           H  
ATOM   3405  HA  LEU B 209      -8.779  11.693 -30.109  1.00  0.00           H  
ATOM   3406 1HB  LEU B 209      -9.262   8.924 -31.241  1.00  0.00           H  
ATOM   3407 2HB  LEU B 209      -7.992  10.030 -31.763  1.00  0.00           H  
ATOM   3408  HG  LEU B 209      -8.236   8.837 -28.985  1.00  0.00           H  
ATOM   3409 1HD1 LEU B 209      -6.370   7.406 -29.685  1.00  0.00           H  
ATOM   3410 2HD1 LEU B 209      -7.817   7.125 -30.681  1.00  0.00           H  
ATOM   3411 3HD1 LEU B 209      -6.461   8.079 -31.329  1.00  0.00           H  
ATOM   3412 1HD2 LEU B 209      -5.915   9.746 -28.787  1.00  0.00           H  
ATOM   3413 2HD2 LEU B 209      -6.034  10.412 -30.416  1.00  0.00           H  
ATOM   3414 3HD2 LEU B 209      -7.078  11.044 -29.117  1.00  0.00           H  
ATOM   3415  N   LEU B 210     -10.016  12.444 -32.180  1.00  0.00           N  
ATOM   3416  CA  LEU B 210     -10.912  12.913 -33.228  1.00  0.00           C  
ATOM   3417  C   LEU B 210     -10.565  12.220 -34.510  1.00  0.00           C  
ATOM   3418  O   LEU B 210      -9.395  11.953 -34.746  1.00  0.00           O  
ATOM   3419  CB  LEU B 210     -10.799  14.407 -33.400  1.00  0.00           C  
ATOM   3420  CG  LEU B 210     -11.040  15.176 -32.162  1.00  0.00           C  
ATOM   3421  CD1 LEU B 210     -10.780  16.624 -32.453  1.00  0.00           C  
ATOM   3422  CD2 LEU B 210     -12.467  14.909 -31.673  1.00  0.00           C  
ATOM   3423  H   LEU B 210      -9.164  12.938 -31.967  1.00  0.00           H  
ATOM   3424  HA  LEU B 210     -11.938  12.665 -32.965  1.00  0.00           H  
ATOM   3425 1HB  LEU B 210      -9.817  14.647 -33.759  1.00  0.00           H  
ATOM   3426 2HB  LEU B 210     -11.531  14.726 -34.138  1.00  0.00           H  
ATOM   3427  HG  LEU B 210     -10.337  14.862 -31.392  1.00  0.00           H  
ATOM   3428 1HD1 LEU B 210     -10.936  17.209 -31.548  1.00  0.00           H  
ATOM   3429 2HD1 LEU B 210      -9.758  16.747 -32.795  1.00  0.00           H  
ATOM   3430 3HD1 LEU B 210     -11.464  16.962 -33.228  1.00  0.00           H  
ATOM   3431 1HD2 LEU B 210     -12.651  15.467 -30.757  1.00  0.00           H  
ATOM   3432 2HD2 LEU B 210     -13.186  15.215 -32.437  1.00  0.00           H  
ATOM   3433 3HD2 LEU B 210     -12.586  13.843 -31.475  1.00  0.00           H  
ATOM   3434  N   GLN B 211     -11.541  11.994 -35.385  1.00  0.00           N  
ATOM   3435  CA  GLN B 211     -11.242  11.350 -36.656  1.00  0.00           C  
ATOM   3436  C   GLN B 211     -10.179  12.098 -37.439  1.00  0.00           C  
ATOM   3437  O   GLN B 211      -9.333  11.498 -38.089  1.00  0.00           O  
ATOM   3438  CB  GLN B 211     -12.519  11.213 -37.464  1.00  0.00           C  
ATOM   3439  CG  GLN B 211     -12.388  10.482 -38.753  1.00  0.00           C  
ATOM   3440  CD  GLN B 211     -13.745  10.347 -39.417  1.00  0.00           C  
ATOM   3441  OE1 GLN B 211     -14.787  10.530 -38.742  1.00  0.00           O  
ATOM   3442  NE2 GLN B 211     -13.749  10.035 -40.713  1.00  0.00           N  
ATOM   3443  H   GLN B 211     -12.515  12.234 -35.179  1.00  0.00           H  
ATOM   3444  HA  GLN B 211     -10.847  10.367 -36.452  1.00  0.00           H  
ATOM   3445 1HB  GLN B 211     -13.259  10.685 -36.864  1.00  0.00           H  
ATOM   3446 2HB  GLN B 211     -12.923  12.204 -37.673  1.00  0.00           H  
ATOM   3447 1HG  GLN B 211     -11.724  11.040 -39.413  1.00  0.00           H  
ATOM   3448 2HG  GLN B 211     -11.990   9.485 -38.571  1.00  0.00           H  
ATOM   3449 1HE2 GLN B 211     -14.613   9.930 -41.209  1.00  0.00           H  
ATOM   3450 2HE2 GLN B 211     -12.883   9.901 -41.199  1.00  0.00           H  
ATOM   3451  N   ARG B 212     -10.186  13.416 -37.347  1.00  0.00           N  
ATOM   3452  CA  ARG B 212      -9.224  14.230 -38.063  1.00  0.00           C  
ATOM   3453  C   ARG B 212      -7.775  14.064 -37.575  1.00  0.00           C  
ATOM   3454  O   ARG B 212      -6.844  14.512 -38.244  1.00  0.00           O  
ATOM   3455  CB  ARG B 212      -9.601  15.696 -37.977  1.00  0.00           C  
ATOM   3456  CG  ARG B 212      -9.466  16.347 -36.591  1.00  0.00           C  
ATOM   3457  CD  ARG B 212      -9.815  17.799 -36.663  1.00  0.00           C  
ATOM   3458  NE  ARG B 212      -9.824  18.458 -35.368  1.00  0.00           N  
ATOM   3459  CZ  ARG B 212      -8.722  18.945 -34.758  1.00  0.00           C  
ATOM   3460  NH1 ARG B 212      -7.544  18.799 -35.329  1.00  0.00           N  
ATOM   3461  NH2 ARG B 212      -8.818  19.575 -33.597  1.00  0.00           N  
ATOM   3462  H   ARG B 212     -10.893  13.860 -36.778  1.00  0.00           H  
ATOM   3463  HA  ARG B 212      -9.259  13.936 -39.113  1.00  0.00           H  
ATOM   3464 1HB  ARG B 212      -8.981  16.267 -38.666  1.00  0.00           H  
ATOM   3465 2HB  ARG B 212     -10.636  15.818 -38.294  1.00  0.00           H  
ATOM   3466 1HG  ARG B 212     -10.141  15.860 -35.898  1.00  0.00           H  
ATOM   3467 2HG  ARG B 212      -8.440  16.249 -36.232  1.00  0.00           H  
ATOM   3468 1HD  ARG B 212      -9.091  18.309 -37.296  1.00  0.00           H  
ATOM   3469 2HD  ARG B 212     -10.810  17.902 -37.099  1.00  0.00           H  
ATOM   3470  HE  ARG B 212     -10.716  18.588 -34.908  1.00  0.00           H  
ATOM   3471 1HH1 ARG B 212      -7.467  18.319 -36.214  1.00  0.00           H  
ATOM   3472 2HH1 ARG B 212      -6.717  19.167 -34.880  1.00  0.00           H  
ATOM   3473 1HH2 ARG B 212      -9.720  19.723 -33.161  1.00  0.00           H  
ATOM   3474 2HH2 ARG B 212      -7.987  19.942 -33.157  1.00  0.00           H  
ATOM   3475  N   LYS B 213      -7.571  13.469 -36.402  1.00  0.00           N  
ATOM   3476  CA  LYS B 213      -6.230  13.310 -35.862  1.00  0.00           C  
ATOM   3477  C   LYS B 213      -5.538  12.032 -36.309  1.00  0.00           C  
ATOM   3478  O   LYS B 213      -4.369  11.817 -35.978  1.00  0.00           O  
ATOM   3479  CB  LYS B 213      -6.245  13.346 -34.334  1.00  0.00           C  
ATOM   3480  CG  LYS B 213      -6.578  14.692 -33.736  1.00  0.00           C  
ATOM   3481  CD  LYS B 213      -6.456  14.654 -32.211  1.00  0.00           C  
ATOM   3482  CE  LYS B 213      -6.686  16.028 -31.602  1.00  0.00           C  
ATOM   3483  NZ  LYS B 213      -6.527  16.017 -30.111  1.00  0.00           N  
ATOM   3484  H   LYS B 213      -8.349  13.072 -35.882  1.00  0.00           H  
ATOM   3485  HA  LYS B 213      -5.624  14.144 -36.212  1.00  0.00           H  
ATOM   3486 1HB  LYS B 213      -6.986  12.630 -33.971  1.00  0.00           H  
ATOM   3487 2HB  LYS B 213      -5.275  13.034 -33.954  1.00  0.00           H  
ATOM   3488 1HG  LYS B 213      -5.890  15.440 -34.129  1.00  0.00           H  
ATOM   3489 2HG  LYS B 213      -7.579  14.975 -34.017  1.00  0.00           H  
ATOM   3490 1HD  LYS B 213      -7.193  13.960 -31.805  1.00  0.00           H  
ATOM   3491 2HD  LYS B 213      -5.464  14.302 -31.933  1.00  0.00           H  
ATOM   3492 1HE  LYS B 213      -5.974  16.731 -32.029  1.00  0.00           H  
ATOM   3493 2HE  LYS B 213      -7.690  16.355 -31.843  1.00  0.00           H  
ATOM   3494 1HZ  LYS B 213      -6.688  16.946 -29.749  1.00  0.00           H  
ATOM   3495 2HZ  LYS B 213      -7.193  15.378 -29.699  1.00  0.00           H  
ATOM   3496 3HZ  LYS B 213      -5.588  15.725 -29.873  1.00  0.00           H  
ATOM   3497  N   LEU B 214      -6.235  11.174 -37.048  1.00  0.00           N  
ATOM   3498  CA  LEU B 214      -5.633   9.904 -37.451  1.00  0.00           C  
ATOM   3499  C   LEU B 214      -6.025   9.568 -38.891  1.00  0.00           C  
ATOM   3500  O   LEU B 214      -6.976  10.118 -39.432  1.00  0.00           O  
ATOM   3501  CB  LEU B 214      -5.954   8.817 -36.386  1.00  0.00           C  
ATOM   3502  CG  LEU B 214      -7.404   8.317 -36.226  1.00  0.00           C  
ATOM   3503  CD1 LEU B 214      -7.412   6.939 -35.542  1.00  0.00           C  
ATOM   3504  CD2 LEU B 214      -8.146   9.281 -35.391  1.00  0.00           C  
ATOM   3505  H   LEU B 214      -7.196  11.389 -37.329  1.00  0.00           H  
ATOM   3506  HA  LEU B 214      -4.551  10.022 -37.446  1.00  0.00           H  
ATOM   3507 1HB  LEU B 214      -5.356   7.964 -36.594  1.00  0.00           H  
ATOM   3508 2HB  LEU B 214      -5.647   9.202 -35.415  1.00  0.00           H  
ATOM   3509  HG  LEU B 214      -7.877   8.230 -37.207  1.00  0.00           H  
ATOM   3510 1HD1 LEU B 214      -8.442   6.603 -35.427  1.00  0.00           H  
ATOM   3511 2HD1 LEU B 214      -6.864   6.225 -36.151  1.00  0.00           H  
ATOM   3512 3HD1 LEU B 214      -6.944   7.017 -34.563  1.00  0.00           H  
ATOM   3513 1HD2 LEU B 214      -9.162   8.948 -35.265  1.00  0.00           H  
ATOM   3514 2HD2 LEU B 214      -7.676   9.370 -34.414  1.00  0.00           H  
ATOM   3515 3HD2 LEU B 214      -8.137  10.246 -35.886  1.00  0.00           H  
ATOM   3516  N   GLN B 215      -5.242   8.728 -39.551  1.00  0.00           N  
ATOM   3517  CA  GLN B 215      -5.469   8.525 -40.982  1.00  0.00           C  
ATOM   3518  C   GLN B 215      -6.813   7.869 -41.316  1.00  0.00           C  
ATOM   3519  O   GLN B 215      -7.283   7.013 -40.561  1.00  0.00           O  
ATOM   3520  CB  GLN B 215      -4.331   7.702 -41.604  1.00  0.00           C  
ATOM   3521  CG  GLN B 215      -2.967   8.399 -41.606  1.00  0.00           C  
ATOM   3522  CD  GLN B 215      -2.939   9.698 -42.395  1.00  0.00           C  
ATOM   3523  OE1 GLN B 215      -3.361   9.756 -43.559  1.00  0.00           O  
ATOM   3524  NE2 GLN B 215      -2.435  10.758 -41.763  1.00  0.00           N  
ATOM   3525  H   GLN B 215      -4.493   8.238 -39.067  1.00  0.00           H  
ATOM   3526  HA  GLN B 215      -5.425   9.515 -41.418  1.00  0.00           H  
ATOM   3527 1HB  GLN B 215      -4.211   6.780 -41.038  1.00  0.00           H  
ATOM   3528 2HB  GLN B 215      -4.590   7.420 -42.628  1.00  0.00           H  
ATOM   3529 1HG  GLN B 215      -2.682   8.612 -40.578  1.00  0.00           H  
ATOM   3530 2HG  GLN B 215      -2.242   7.732 -42.058  1.00  0.00           H  
ATOM   3531 1HE2 GLN B 215      -2.382  11.643 -42.228  1.00  0.00           H  
ATOM   3532 2HE2 GLN B 215      -2.103  10.667 -40.824  1.00  0.00           H  
ATOM   3533  N   PRO B 216      -7.469   8.288 -42.427  1.00  0.00           N  
ATOM   3534  CA  PRO B 216      -8.695   7.732 -42.970  1.00  0.00           C  
ATOM   3535  C   PRO B 216      -8.382   6.403 -43.593  1.00  0.00           C  
ATOM   3536  O   PRO B 216      -7.234   6.155 -43.967  1.00  0.00           O  
ATOM   3537  CB  PRO B 216      -9.119   8.759 -44.002  1.00  0.00           C  
ATOM   3538  CG  PRO B 216      -7.824   9.355 -44.484  1.00  0.00           C  
ATOM   3539  CD  PRO B 216      -6.917   9.382 -43.271  1.00  0.00           C  
ATOM   3540  HA  PRO B 216      -9.445   7.628 -42.172  1.00  0.00           H  
ATOM   3541 1HB  PRO B 216      -9.696   8.263 -44.797  1.00  0.00           H  
ATOM   3542 2HB  PRO B 216      -9.786   9.494 -43.532  1.00  0.00           H  
ATOM   3543 1HG  PRO B 216      -7.415   8.736 -45.295  1.00  0.00           H  
ATOM   3544 2HG  PRO B 216      -8.003  10.354 -44.906  1.00  0.00           H  
ATOM   3545 1HD  PRO B 216      -5.894   9.171 -43.613  1.00  0.00           H  
ATOM   3546 2HD  PRO B 216      -7.006  10.354 -42.749  1.00  0.00           H  
ATOM   3547  N   ALA B 217      -9.390   5.551 -43.696  1.00  0.00           N  
ATOM   3548  CA  ALA B 217      -9.258   4.212 -44.253  1.00  0.00           C  
ATOM   3549  C   ALA B 217      -7.970   3.567 -43.776  1.00  0.00           C  
ATOM   3550  O   ALA B 217      -7.172   3.080 -44.582  1.00  0.00           O  
ATOM   3551  CB  ALA B 217      -9.280   4.270 -45.766  1.00  0.00           C  
ATOM   3552  H   ALA B 217     -10.314   5.846 -43.400  1.00  0.00           H  
ATOM   3553  HA  ALA B 217     -10.093   3.609 -43.888  1.00  0.00           H  
ATOM   3554 1HB  ALA B 217      -9.191   3.269 -46.168  1.00  0.00           H  
ATOM   3555 2HB  ALA B 217     -10.218   4.718 -46.094  1.00  0.00           H  
ATOM   3556 3HB  ALA B 217      -8.443   4.876 -46.114  1.00  0.00           H  
ATOM   3557  N   ALA B 218      -7.789   3.509 -42.462  1.00  0.00           N  
ATOM   3558  CA  ALA B 218      -6.553   3.002 -41.916  1.00  0.00           C  
ATOM   3559  C   ALA B 218      -6.812   2.122 -40.736  1.00  0.00           C  
ATOM   3560  O   ALA B 218      -7.736   2.328 -39.947  1.00  0.00           O  
ATOM   3561  CB  ALA B 218      -5.665   4.152 -41.501  1.00  0.00           C  
ATOM   3562  H   ALA B 218      -8.486   3.914 -41.843  1.00  0.00           H  
ATOM   3563  HA  ALA B 218      -6.052   2.407 -42.679  1.00  0.00           H  
ATOM   3564 1HB  ALA B 218      -4.738   3.769 -41.097  1.00  0.00           H  
ATOM   3565 2HB  ALA B 218      -5.459   4.786 -42.365  1.00  0.00           H  
ATOM   3566 3HB  ALA B 218      -6.180   4.728 -40.747  1.00  0.00           H  
ATOM   3567  N   MET B 219      -5.983   1.113 -40.615  1.00  0.00           N  
ATOM   3568  CA  MET B 219      -6.132   0.195 -39.525  1.00  0.00           C  
ATOM   3569  C   MET B 219      -5.125   0.549 -38.466  1.00  0.00           C  
ATOM   3570  O   MET B 219      -3.943   0.754 -38.762  1.00  0.00           O  
ATOM   3571  CB  MET B 219      -6.006  -1.212 -40.078  1.00  0.00           C  
ATOM   3572  CG  MET B 219      -6.190  -2.307 -39.120  1.00  0.00           C  
ATOM   3573  SD  MET B 219      -6.116  -3.900 -39.964  1.00  0.00           S  
ATOM   3574  CE  MET B 219      -7.790  -3.985 -40.722  1.00  0.00           C  
ATOM   3575  H   MET B 219      -5.243   0.973 -41.289  1.00  0.00           H  
ATOM   3576  HA  MET B 219      -7.117   0.304 -39.088  1.00  0.00           H  
ATOM   3577 1HB  MET B 219      -6.738  -1.355 -40.868  1.00  0.00           H  
ATOM   3578 2HB  MET B 219      -5.022  -1.339 -40.531  1.00  0.00           H  
ATOM   3579 1HG  MET B 219      -5.412  -2.274 -38.355  1.00  0.00           H  
ATOM   3580 2HG  MET B 219      -7.152  -2.197 -38.638  1.00  0.00           H  
ATOM   3581 1HE  MET B 219      -7.891  -4.913 -41.288  1.00  0.00           H  
ATOM   3582 2HE  MET B 219      -8.553  -3.946 -39.951  1.00  0.00           H  
ATOM   3583 3HE  MET B 219      -7.918  -3.146 -41.405  1.00  0.00           H  
ATOM   3584  N   TYR B 220      -5.625   0.684 -37.242  1.00  0.00           N  
ATOM   3585  CA  TYR B 220      -4.825   1.040 -36.085  1.00  0.00           C  
ATOM   3586  C   TYR B 220      -4.771  -0.006 -35.007  1.00  0.00           C  
ATOM   3587  O   TYR B 220      -5.739  -0.734 -34.756  1.00  0.00           O  
ATOM   3588  CB  TYR B 220      -5.288   2.358 -35.473  1.00  0.00           C  
ATOM   3589  CG  TYR B 220      -4.867   3.588 -36.225  1.00  0.00           C  
ATOM   3590  CD1 TYR B 220      -5.531   4.073 -37.349  1.00  0.00           C  
ATOM   3591  CD2 TYR B 220      -3.762   4.250 -35.740  1.00  0.00           C  
ATOM   3592  CE1 TYR B 220      -5.052   5.241 -37.975  1.00  0.00           C  
ATOM   3593  CE2 TYR B 220      -3.291   5.383 -36.349  1.00  0.00           C  
ATOM   3594  CZ  TYR B 220      -3.918   5.887 -37.459  1.00  0.00           C  
ATOM   3595  OH  TYR B 220      -3.417   7.043 -38.043  1.00  0.00           O  
ATOM   3596  H   TYR B 220      -6.618   0.510 -37.105  1.00  0.00           H  
ATOM   3597  HA  TYR B 220      -3.799   1.184 -36.422  1.00  0.00           H  
ATOM   3598 1HB  TYR B 220      -6.379   2.353 -35.417  1.00  0.00           H  
ATOM   3599 2HB  TYR B 220      -4.906   2.435 -34.454  1.00  0.00           H  
ATOM   3600  HD1 TYR B 220      -6.412   3.558 -37.737  1.00  0.00           H  
ATOM   3601  HD2 TYR B 220      -3.256   3.863 -34.858  1.00  0.00           H  
ATOM   3602  HE1 TYR B 220      -5.561   5.641 -38.850  1.00  0.00           H  
ATOM   3603  HE2 TYR B 220      -2.412   5.887 -35.946  1.00  0.00           H  
ATOM   3604  HH  TYR B 220      -2.593   7.289 -37.603  1.00  0.00           H  
ATOM   3605  N   GLU B 221      -3.624  -0.024 -34.344  1.00  0.00           N  
ATOM   3606  CA  GLU B 221      -3.386  -0.839 -33.167  1.00  0.00           C  
ATOM   3607  C   GLU B 221      -3.309   0.068 -31.962  1.00  0.00           C  
ATOM   3608  O   GLU B 221      -2.548   1.041 -31.979  1.00  0.00           O  
ATOM   3609  CB  GLU B 221      -2.068  -1.595 -33.274  1.00  0.00           C  
ATOM   3610  CG  GLU B 221      -1.804  -2.486 -32.088  1.00  0.00           C  
ATOM   3611  CD  GLU B 221      -0.605  -3.352 -32.216  1.00  0.00           C  
ATOM   3612  OE1 GLU B 221      -0.009  -3.361 -33.263  1.00  0.00           O  
ATOM   3613  OE2 GLU B 221      -0.269  -4.024 -31.246  1.00  0.00           O  
ATOM   3614  H   GLU B 221      -2.880   0.598 -34.665  1.00  0.00           H  
ATOM   3615  HA  GLU B 221      -4.213  -1.539 -33.030  1.00  0.00           H  
ATOM   3616 1HB  GLU B 221      -2.063  -2.192 -34.176  1.00  0.00           H  
ATOM   3617 2HB  GLU B 221      -1.248  -0.881 -33.348  1.00  0.00           H  
ATOM   3618 1HG  GLU B 221      -1.684  -1.864 -31.201  1.00  0.00           H  
ATOM   3619 2HG  GLU B 221      -2.677  -3.105 -31.943  1.00  0.00           H  
ATOM   3620  N   ILE B 222      -4.061  -0.243 -30.910  1.00  0.00           N  
ATOM   3621  CA  ILE B 222      -3.998   0.596 -29.722  1.00  0.00           C  
ATOM   3622  C   ILE B 222      -3.870  -0.239 -28.481  1.00  0.00           C  
ATOM   3623  O   ILE B 222      -4.458  -1.319 -28.376  1.00  0.00           O  
ATOM   3624  CB  ILE B 222      -5.223   1.512 -29.641  1.00  0.00           C  
ATOM   3625  CG1 ILE B 222      -5.125   2.457 -28.502  1.00  0.00           C  
ATOM   3626  CG2 ILE B 222      -6.462   0.681 -29.479  1.00  0.00           C  
ATOM   3627  CD1 ILE B 222      -6.076   3.625 -28.671  1.00  0.00           C  
ATOM   3628  H   ILE B 222      -4.704  -1.033 -30.953  1.00  0.00           H  
ATOM   3629  HA  ILE B 222      -3.119   1.219 -29.789  1.00  0.00           H  
ATOM   3630  HB  ILE B 222      -5.288   2.105 -30.549  1.00  0.00           H  
ATOM   3631 1HG1 ILE B 222      -5.375   1.934 -27.581  1.00  0.00           H  
ATOM   3632 2HG1 ILE B 222      -4.124   2.830 -28.416  1.00  0.00           H  
ATOM   3633 1HG2 ILE B 222      -7.322   1.326 -29.425  1.00  0.00           H  
ATOM   3634 2HG2 ILE B 222      -6.561   0.023 -30.320  1.00  0.00           H  
ATOM   3635 3HG2 ILE B 222      -6.386   0.105 -28.574  1.00  0.00           H  
ATOM   3636 1HD1 ILE B 222      -5.999   4.293 -27.836  1.00  0.00           H  
ATOM   3637 2HD1 ILE B 222      -5.820   4.161 -29.584  1.00  0.00           H  
ATOM   3638 3HD1 ILE B 222      -7.099   3.257 -28.739  1.00  0.00           H  
ATOM   3639  N   LYS B 223      -3.078   0.251 -27.540  1.00  0.00           N  
ATOM   3640  CA  LYS B 223      -2.864  -0.432 -26.268  1.00  0.00           C  
ATOM   3641  C   LYS B 223      -2.636   0.545 -25.130  1.00  0.00           C  
ATOM   3642  O   LYS B 223      -2.282   1.696 -25.369  1.00  0.00           O  
ATOM   3643  CB  LYS B 223      -1.707  -1.404 -26.422  1.00  0.00           C  
ATOM   3644  CG  LYS B 223      -0.398  -0.781 -26.856  1.00  0.00           C  
ATOM   3645  CD  LYS B 223       0.662  -1.879 -27.030  1.00  0.00           C  
ATOM   3646  CE  LYS B 223       2.049  -1.331 -27.315  1.00  0.00           C  
ATOM   3647  NZ  LYS B 223       3.039  -2.438 -27.585  1.00  0.00           N  
ATOM   3648  H   LYS B 223      -2.602   1.132 -27.728  1.00  0.00           H  
ATOM   3649  HA  LYS B 223      -3.745  -1.017 -26.032  1.00  0.00           H  
ATOM   3650 1HB  LYS B 223      -1.542  -1.919 -25.470  1.00  0.00           H  
ATOM   3651 2HB  LYS B 223      -1.968  -2.164 -27.160  1.00  0.00           H  
ATOM   3652 1HG  LYS B 223      -0.549  -0.282 -27.815  1.00  0.00           H  
ATOM   3653 2HG  LYS B 223      -0.085  -0.042 -26.163  1.00  0.00           H  
ATOM   3654 1HD  LYS B 223       0.704  -2.483 -26.129  1.00  0.00           H  
ATOM   3655 2HD  LYS B 223       0.364  -2.529 -27.859  1.00  0.00           H  
ATOM   3656 1HE  LYS B 223       2.007  -0.684 -28.147  1.00  0.00           H  
ATOM   3657 2HE  LYS B 223       2.380  -0.763 -26.483  1.00  0.00           H  
ATOM   3658 1HZ  LYS B 223       3.947  -2.033 -27.772  1.00  0.00           H  
ATOM   3659 2HZ  LYS B 223       3.105  -3.056 -26.787  1.00  0.00           H  
ATOM   3660 3HZ  LYS B 223       2.736  -2.976 -28.386  1.00  0.00           H  
ATOM   3661  N   VAL B 224      -2.864   0.112 -23.890  1.00  0.00           N  
ATOM   3662  CA  VAL B 224      -2.622   1.026 -22.769  1.00  0.00           C  
ATOM   3663  C   VAL B 224      -1.775   0.404 -21.668  1.00  0.00           C  
ATOM   3664  O   VAL B 224      -1.730  -0.820 -21.500  1.00  0.00           O  
ATOM   3665  CB  VAL B 224      -3.955   1.473 -22.122  1.00  0.00           C  
ATOM   3666  CG1 VAL B 224      -4.834   2.228 -23.066  1.00  0.00           C  
ATOM   3667  CG2 VAL B 224      -4.657   0.330 -21.722  1.00  0.00           C  
ATOM   3668  H   VAL B 224      -3.192  -0.840 -23.727  1.00  0.00           H  
ATOM   3669  HA  VAL B 224      -2.102   1.900 -23.147  1.00  0.00           H  
ATOM   3670  HB  VAL B 224      -3.729   2.114 -21.263  1.00  0.00           H  
ATOM   3671 1HG1 VAL B 224      -5.749   2.516 -22.558  1.00  0.00           H  
ATOM   3672 2HG1 VAL B 224      -4.327   3.076 -23.391  1.00  0.00           H  
ATOM   3673 3HG1 VAL B 224      -5.075   1.609 -23.923  1.00  0.00           H  
ATOM   3674 1HG2 VAL B 224      -5.588   0.618 -21.232  1.00  0.00           H  
ATOM   3675 2HG2 VAL B 224      -4.876  -0.288 -22.592  1.00  0.00           H  
ATOM   3676 3HG2 VAL B 224      -4.019  -0.203 -21.056  1.00  0.00           H  
ATOM   3677  N   ARG B 225      -1.150   1.256 -20.868  1.00  0.00           N  
ATOM   3678  CA  ARG B 225      -0.402   0.801 -19.693  1.00  0.00           C  
ATOM   3679  C   ARG B 225      -0.473   1.822 -18.550  1.00  0.00           C  
ATOM   3680  O   ARG B 225      -0.862   2.971 -18.770  1.00  0.00           O  
ATOM   3681  CB  ARG B 225       1.031   0.517 -20.037  1.00  0.00           C  
ATOM   3682  CG  ARG B 225       1.742   1.676 -20.481  1.00  0.00           C  
ATOM   3683  CD  ARG B 225       3.160   1.390 -20.714  1.00  0.00           C  
ATOM   3684  NE  ARG B 225       3.861   2.565 -21.201  1.00  0.00           N  
ATOM   3685  CZ  ARG B 225       5.166   2.675 -21.389  1.00  0.00           C  
ATOM   3686  NH1 ARG B 225       5.992   1.675 -21.128  1.00  0.00           N  
ATOM   3687  NH2 ARG B 225       5.590   3.834 -21.854  1.00  0.00           N  
ATOM   3688  H   ARG B 225      -1.168   2.244 -21.126  1.00  0.00           H  
ATOM   3689  HA  ARG B 225      -0.843  -0.130 -19.341  1.00  0.00           H  
ATOM   3690 1HB  ARG B 225       1.549   0.132 -19.160  1.00  0.00           H  
ATOM   3691 2HB  ARG B 225       1.092  -0.243 -20.799  1.00  0.00           H  
ATOM   3692 1HG  ARG B 225       1.292   2.054 -21.384  1.00  0.00           H  
ATOM   3693 2HG  ARG B 225       1.651   2.417 -19.727  1.00  0.00           H  
ATOM   3694 1HD  ARG B 225       3.602   1.099 -19.787  1.00  0.00           H  
ATOM   3695 2HD  ARG B 225       3.277   0.590 -21.409  1.00  0.00           H  
ATOM   3696  HE  ARG B 225       3.314   3.405 -21.469  1.00  0.00           H  
ATOM   3697 1HH1 ARG B 225       5.627   0.799 -20.775  1.00  0.00           H  
ATOM   3698 2HH1 ARG B 225       6.983   1.787 -21.278  1.00  0.00           H  
ATOM   3699 1HH2 ARG B 225       4.872   4.561 -22.059  1.00  0.00           H  
ATOM   3700 2HH2 ARG B 225       6.569   4.000 -22.021  1.00  0.00           H  
ATOM   3701  N   SER B 226      -0.107   1.415 -17.321  1.00  0.00           N  
ATOM   3702  CA  SER B 226      -0.227   2.339 -16.181  1.00  0.00           C  
ATOM   3703  C   SER B 226       1.006   2.469 -15.282  1.00  0.00           C  
ATOM   3704  O   SER B 226       1.834   1.560 -15.212  1.00  0.00           O  
ATOM   3705  CB  SER B 226      -1.345   1.870 -15.309  1.00  0.00           C  
ATOM   3706  OG  SER B 226      -2.544   1.771 -16.023  1.00  0.00           O  
ATOM   3707  H   SER B 226       0.209   0.465 -17.179  1.00  0.00           H  
ATOM   3708  HA  SER B 226      -0.460   3.330 -16.564  1.00  0.00           H  
ATOM   3709 1HB  SER B 226      -1.091   0.904 -14.876  1.00  0.00           H  
ATOM   3710 2HB  SER B 226      -1.454   2.576 -14.506  1.00  0.00           H  
ATOM   3711  HG  SER B 226      -2.921   2.661 -16.088  1.00  0.00           H  
ATOM   3712  N   ILE B 227       1.092   3.592 -14.550  1.00  0.00           N  
ATOM   3713  CA  ILE B 227       2.185   3.816 -13.586  1.00  0.00           C  
ATOM   3714  C   ILE B 227       1.655   4.547 -12.325  1.00  0.00           C  
ATOM   3715  O   ILE B 227       0.739   5.358 -12.451  1.00  0.00           O  
ATOM   3716  CB  ILE B 227       3.270   4.636 -14.277  1.00  0.00           C  
ATOM   3717  CG1 ILE B 227       4.509   4.717 -13.459  1.00  0.00           C  
ATOM   3718  CG2 ILE B 227       2.718   6.003 -14.545  1.00  0.00           C  
ATOM   3719  CD1 ILE B 227       5.677   5.137 -14.229  1.00  0.00           C  
ATOM   3720  H   ILE B 227       0.395   4.322 -14.710  1.00  0.00           H  
ATOM   3721  HA  ILE B 227       2.607   2.854 -13.334  1.00  0.00           H  
ATOM   3722  HB  ILE B 227       3.539   4.161 -15.191  1.00  0.00           H  
ATOM   3723 1HG1 ILE B 227       4.358   5.426 -12.641  1.00  0.00           H  
ATOM   3724 2HG1 ILE B 227       4.737   3.744 -13.060  1.00  0.00           H  
ATOM   3725 1HG2 ILE B 227       3.465   6.599 -15.058  1.00  0.00           H  
ATOM   3726 2HG2 ILE B 227       1.833   5.917 -15.166  1.00  0.00           H  
ATOM   3727 3HG2 ILE B 227       2.457   6.478 -13.596  1.00  0.00           H  
ATOM   3728 1HD1 ILE B 227       6.550   5.163 -13.569  1.00  0.00           H  
ATOM   3729 2HD1 ILE B 227       5.849   4.420 -15.034  1.00  0.00           H  
ATOM   3730 3HD1 ILE B 227       5.502   6.124 -14.647  1.00  0.00           H  
ATOM   3731  N   PRO B 228       2.140   4.287 -11.089  1.00  0.00           N  
ATOM   3732  CA  PRO B 228       1.686   4.970  -9.896  1.00  0.00           C  
ATOM   3733  C   PRO B 228       1.954   6.444 -10.035  1.00  0.00           C  
ATOM   3734  O   PRO B 228       3.030   6.818 -10.513  1.00  0.00           O  
ATOM   3735  CB  PRO B 228       2.566   4.368  -8.801  1.00  0.00           C  
ATOM   3736  CG  PRO B 228       2.995   3.048  -9.341  1.00  0.00           C  
ATOM   3737  CD  PRO B 228       3.187   3.296 -10.804  1.00  0.00           C  
ATOM   3738  HA  PRO B 228       0.628   4.782  -9.705  1.00  0.00           H  
ATOM   3739 1HB  PRO B 228       3.406   5.036  -8.603  1.00  0.00           H  
ATOM   3740 2HB  PRO B 228       1.995   4.289  -7.867  1.00  0.00           H  
ATOM   3741 1HG  PRO B 228       3.939   2.757  -8.880  1.00  0.00           H  
ATOM   3742 2HG  PRO B 228       2.266   2.267  -9.107  1.00  0.00           H  
ATOM   3743 1HD  PRO B 228       4.171   3.750 -10.898  1.00  0.00           H  
ATOM   3744 2HD  PRO B 228       3.114   2.399 -11.359  1.00  0.00           H  
ATOM   3745  N   ASP B 229       1.037   7.279  -9.555  1.00  0.00           N  
ATOM   3746  CA  ASP B 229       1.303   8.707  -9.608  1.00  0.00           C  
ATOM   3747  C   ASP B 229       0.749   9.533  -8.448  1.00  0.00           C  
ATOM   3748  O   ASP B 229       0.041  10.520  -8.680  1.00  0.00           O  
ATOM   3749  CB  ASP B 229       0.747   9.283 -10.921  1.00  0.00           C  
ATOM   3750  CG  ASP B 229       1.260  10.712 -11.233  1.00  0.00           C  
ATOM   3751  OD1 ASP B 229       2.313  11.073 -10.716  1.00  0.00           O  
ATOM   3752  OD2 ASP B 229       0.576  11.434 -11.953  1.00  0.00           O  
ATOM   3753  H   ASP B 229       0.145   6.926  -9.207  1.00  0.00           H  
ATOM   3754  HA  ASP B 229       2.384   8.837  -9.608  1.00  0.00           H  
ATOM   3755 1HB  ASP B 229       1.026   8.625 -11.748  1.00  0.00           H  
ATOM   3756 2HB  ASP B 229      -0.343   9.301 -10.878  1.00  0.00           H  
ATOM   3757  N   HIS B 230       1.033   9.166  -7.193  1.00  0.00           N  
ATOM   3758  CA  HIS B 230       0.584  10.086  -6.140  1.00  0.00           C  
ATOM   3759  C   HIS B 230       1.546  10.188  -4.971  1.00  0.00           C  
ATOM   3760  O   HIS B 230       2.304  11.153  -4.816  1.00  0.00           O  
ATOM   3761  CB  HIS B 230      -0.790   9.659  -5.614  1.00  0.00           C  
ATOM   3762  CG  HIS B 230      -1.289  10.502  -4.481  1.00  0.00           C  
ATOM   3763  ND1 HIS B 230      -0.922  10.278  -3.171  1.00  0.00           N  
ATOM   3764  CD2 HIS B 230      -2.125  11.566  -4.462  1.00  0.00           C  
ATOM   3765  CE1 HIS B 230      -1.512  11.171  -2.394  1.00  0.00           C  
ATOM   3766  NE2 HIS B 230      -2.246  11.963  -3.153  1.00  0.00           N  
ATOM   3767  H   HIS B 230       1.609   8.341  -6.985  1.00  0.00           H  
ATOM   3768  HA  HIS B 230       0.495  11.087  -6.557  1.00  0.00           H  
ATOM   3769 1HB  HIS B 230      -1.521   9.707  -6.423  1.00  0.00           H  
ATOM   3770 2HB  HIS B 230      -0.745   8.625  -5.275  1.00  0.00           H  
ATOM   3771  HD2 HIS B 230      -2.611  12.023  -5.325  1.00  0.00           H  
ATOM   3772  HE1 HIS B 230      -1.408  11.241  -1.312  1.00  0.00           H  
ATOM   3773  HE2 HIS B 230      -2.809  12.737  -2.829  1.00  0.00           H  
ATOM   3774  N   TYR B 231       1.539   9.124  -4.198  1.00  0.00           N  
ATOM   3775  CA  TYR B 231       2.380   8.894  -3.043  1.00  0.00           C  
ATOM   3776  C   TYR B 231       3.281   7.791  -3.442  1.00  0.00           C  
ATOM   3777  O   TYR B 231       4.491   7.833  -3.257  1.00  0.00           O  
ATOM   3778  CB  TYR B 231       1.576   8.534  -1.791  1.00  0.00           C  
ATOM   3779  CG  TYR B 231       2.424   8.018  -0.649  1.00  0.00           C  
ATOM   3780  CD1 TYR B 231       3.229   8.893   0.067  1.00  0.00           C  
ATOM   3781  CD2 TYR B 231       2.396   6.672  -0.317  1.00  0.00           C  
ATOM   3782  CE1 TYR B 231       4.003   8.422   1.110  1.00  0.00           C  
ATOM   3783  CE2 TYR B 231       3.170   6.202   0.726  1.00  0.00           C  
ATOM   3784  CZ  TYR B 231       3.971   7.071   1.438  1.00  0.00           C  
ATOM   3785  OH  TYR B 231       4.742   6.603   2.476  1.00  0.00           O  
ATOM   3786  H   TYR B 231       0.877   8.405  -4.429  1.00  0.00           H  
ATOM   3787  HA  TYR B 231       2.974   9.777  -2.820  1.00  0.00           H  
ATOM   3788 1HB  TYR B 231       1.032   9.413  -1.442  1.00  0.00           H  
ATOM   3789 2HB  TYR B 231       0.839   7.770  -2.039  1.00  0.00           H  
ATOM   3790  HD1 TYR B 231       3.251   9.951  -0.194  1.00  0.00           H  
ATOM   3791  HD2 TYR B 231       1.764   5.985  -0.880  1.00  0.00           H  
ATOM   3792  HE1 TYR B 231       4.635   9.109   1.672  1.00  0.00           H  
ATOM   3793  HE2 TYR B 231       3.149   5.143   0.986  1.00  0.00           H  
ATOM   3794  HH  TYR B 231       4.606   5.657   2.573  1.00  0.00           H  
ATOM   3795  N   PHE B 232       2.649   6.800  -4.020  1.00  0.00           N  
ATOM   3796  CA  PHE B 232       3.332   5.623  -4.451  1.00  0.00           C  
ATOM   3797  C   PHE B 232       4.011   5.982  -5.753  1.00  0.00           C  
ATOM   3798  O   PHE B 232       3.464   6.751  -6.562  1.00  0.00           O  
ATOM   3799  CB  PHE B 232       2.309   4.528  -4.663  1.00  0.00           C  
ATOM   3800  CG  PHE B 232       1.725   4.100  -3.378  1.00  0.00           C  
ATOM   3801  CD1 PHE B 232       0.496   4.616  -2.984  1.00  0.00           C  
ATOM   3802  CD2 PHE B 232       2.370   3.226  -2.562  1.00  0.00           C  
ATOM   3803  CE1 PHE B 232      -0.065   4.270  -1.805  1.00  0.00           C  
ATOM   3804  CE2 PHE B 232       1.806   2.869  -1.353  1.00  0.00           C  
ATOM   3805  CZ  PHE B 232       0.580   3.404  -0.979  1.00  0.00           C  
ATOM   3806  H   PHE B 232       1.653   6.859  -4.136  1.00  0.00           H  
ATOM   3807  HA  PHE B 232       4.077   5.329  -3.710  1.00  0.00           H  
ATOM   3808 1HB  PHE B 232       1.509   4.883  -5.310  1.00  0.00           H  
ATOM   3809 2HB  PHE B 232       2.783   3.668  -5.140  1.00  0.00           H  
ATOM   3810  HD1 PHE B 232      -0.020   5.317  -3.636  1.00  0.00           H  
ATOM   3811  HD2 PHE B 232       3.332   2.821  -2.879  1.00  0.00           H  
ATOM   3812  HE1 PHE B 232      -1.032   4.686  -1.513  1.00  0.00           H  
ATOM   3813  HE2 PHE B 232       2.322   2.173  -0.692  1.00  0.00           H  
ATOM   3814  HZ  PHE B 232       0.125   3.135  -0.029  1.00  0.00           H  
ATOM   3815  N   LYS B 233       5.218   5.466  -5.921  1.00  0.00           N  
ATOM   3816  CA  LYS B 233       6.023   5.668  -7.114  1.00  0.00           C  
ATOM   3817  C   LYS B 233       6.440   4.319  -7.640  1.00  0.00           C  
ATOM   3818  O   LYS B 233       6.322   3.319  -6.917  1.00  0.00           O  
ATOM   3819  CB  LYS B 233       7.212   6.577  -6.825  1.00  0.00           C  
ATOM   3820  CG  LYS B 233       6.774   7.981  -6.357  1.00  0.00           C  
ATOM   3821  CD  LYS B 233       6.181   8.810  -7.525  1.00  0.00           C  
ATOM   3822  CE  LYS B 233       5.840  10.240  -7.090  1.00  0.00           C  
ATOM   3823  NZ  LYS B 233       5.382  11.073  -8.244  1.00  0.00           N  
ATOM   3824  H   LYS B 233       5.581   4.866  -5.178  1.00  0.00           H  
ATOM   3825  HA  LYS B 233       5.412   6.148  -7.878  1.00  0.00           H  
ATOM   3826 1HB  LYS B 233       7.838   6.138  -6.057  1.00  0.00           H  
ATOM   3827 2HB  LYS B 233       7.818   6.682  -7.719  1.00  0.00           H  
ATOM   3828 1HG  LYS B 233       6.033   7.902  -5.560  1.00  0.00           H  
ATOM   3829 2HG  LYS B 233       7.641   8.508  -5.960  1.00  0.00           H  
ATOM   3830 1HD  LYS B 233       6.901   8.851  -8.341  1.00  0.00           H  
ATOM   3831 2HD  LYS B 233       5.272   8.338  -7.899  1.00  0.00           H  
ATOM   3832 1HE  LYS B 233       5.037  10.200  -6.345  1.00  0.00           H  
ATOM   3833 2HE  LYS B 233       6.717  10.703  -6.641  1.00  0.00           H  
ATOM   3834 1HZ  LYS B 233       5.148  12.002  -7.926  1.00  0.00           H  
ATOM   3835 2HZ  LYS B 233       6.107  11.126  -8.943  1.00  0.00           H  
ATOM   3836 3HZ  LYS B 233       4.566  10.639  -8.648  1.00  0.00           H  
ATOM   3837  N   GLY B 234       6.865   4.252  -8.895  1.00  0.00           N  
ATOM   3838  CA  GLY B 234       7.216   2.942  -9.400  1.00  0.00           C  
ATOM   3839  C   GLY B 234       7.477   2.867 -10.895  1.00  0.00           C  
ATOM   3840  O   GLY B 234       8.081   3.750 -11.503  1.00  0.00           O  
ATOM   3841  H   GLY B 234       6.942   5.073  -9.475  1.00  0.00           H  
ATOM   3842 1HA  GLY B 234       8.100   2.587  -8.874  1.00  0.00           H  
ATOM   3843 2HA  GLY B 234       6.420   2.262  -9.148  1.00  0.00           H  
ATOM   3844  N   PHE B 235       7.051   1.758 -11.456  1.00  0.00           N  
ATOM   3845  CA  PHE B 235       7.326   1.406 -12.819  1.00  0.00           C  
ATOM   3846  C   PHE B 235       6.075   1.261 -13.659  1.00  0.00           C  
ATOM   3847  O   PHE B 235       4.966   1.186 -13.136  1.00  0.00           O  
ATOM   3848  CB  PHE B 235       8.035   0.069 -12.846  1.00  0.00           C  
ATOM   3849  CG  PHE B 235       9.194   0.021 -11.941  1.00  0.00           C  
ATOM   3850  CD1 PHE B 235       9.158  -0.799 -10.824  1.00  0.00           C  
ATOM   3851  CD2 PHE B 235      10.300   0.809 -12.136  1.00  0.00           C  
ATOM   3852  CE1 PHE B 235      10.214  -0.857  -9.958  1.00  0.00           C  
ATOM   3853  CE2 PHE B 235      11.359   0.758 -11.252  1.00  0.00           C  
ATOM   3854  CZ  PHE B 235      11.316  -0.081 -10.167  1.00  0.00           C  
ATOM   3855  H   PHE B 235       6.505   1.121 -10.876  1.00  0.00           H  
ATOM   3856  HA  PHE B 235       7.955   2.179 -13.258  1.00  0.00           H  
ATOM   3857 1HB  PHE B 235       7.336  -0.716 -12.559  1.00  0.00           H  
ATOM   3858 2HB  PHE B 235       8.371  -0.154 -13.857  1.00  0.00           H  
ATOM   3859  HD1 PHE B 235       8.275  -1.421 -10.645  1.00  0.00           H  
ATOM   3860  HD2 PHE B 235      10.334   1.477 -12.996  1.00  0.00           H  
ATOM   3861  HE1 PHE B 235      10.172  -1.522  -9.103  1.00  0.00           H  
ATOM   3862  HE2 PHE B 235      12.235   1.383 -11.413  1.00  0.00           H  
ATOM   3863  HZ  PHE B 235      12.152  -0.126  -9.473  1.00  0.00           H  
ATOM   3864  N   TRP B 236       6.256   1.211 -14.972  1.00  0.00           N  
ATOM   3865  CA  TRP B 236       5.139   0.964 -15.861  1.00  0.00           C  
ATOM   3866  C   TRP B 236       4.687  -0.479 -15.765  1.00  0.00           C  
ATOM   3867  O   TRP B 236       5.509  -1.402 -15.689  1.00  0.00           O  
ATOM   3868  CB  TRP B 236       5.516   1.219 -17.323  1.00  0.00           C  
ATOM   3869  CG  TRP B 236       5.656   2.632 -17.650  1.00  0.00           C  
ATOM   3870  CD1 TRP B 236       6.801   3.335 -17.850  1.00  0.00           C  
ATOM   3871  CD2 TRP B 236       4.573   3.561 -17.803  1.00  0.00           C  
ATOM   3872  NE1 TRP B 236       6.504   4.646 -18.100  1.00  0.00           N  
ATOM   3873  CE2 TRP B 236       5.129   4.799 -18.062  1.00  0.00           C  
ATOM   3874  CE3 TRP B 236       3.184   3.440 -17.720  1.00  0.00           C  
ATOM   3875  CZ2 TRP B 236       4.348   5.928 -18.232  1.00  0.00           C  
ATOM   3876  CZ3 TRP B 236       2.392   4.564 -17.899  1.00  0.00           C  
ATOM   3877  CH2 TRP B 236       2.959   5.773 -18.142  1.00  0.00           C  
ATOM   3878  H   TRP B 236       7.184   1.317 -15.354  1.00  0.00           H  
ATOM   3879  HA  TRP B 236       4.315   1.615 -15.578  1.00  0.00           H  
ATOM   3880 1HB  TRP B 236       6.456   0.721 -17.544  1.00  0.00           H  
ATOM   3881 2HB  TRP B 236       4.765   0.775 -17.949  1.00  0.00           H  
ATOM   3882  HD1 TRP B 236       7.807   2.919 -17.802  1.00  0.00           H  
ATOM   3883  HE1 TRP B 236       7.177   5.378 -18.271  1.00  0.00           H  
ATOM   3884  HE3 TRP B 236       2.736   2.469 -17.512  1.00  0.00           H  
ATOM   3885  HZ2 TRP B 236       4.781   6.906 -18.427  1.00  0.00           H  
ATOM   3886  HZ3 TRP B 236       1.304   4.455 -17.831  1.00  0.00           H  
ATOM   3887  HH2 TRP B 236       2.308   6.639 -18.273  1.00  0.00           H  
ATOM   3888  N   SER B 237       3.379  -0.651 -15.835  1.00  0.00           N  
ATOM   3889  CA  SER B 237       2.732  -1.940 -15.877  1.00  0.00           C  
ATOM   3890  C   SER B 237       2.995  -2.553 -17.226  1.00  0.00           C  
ATOM   3891  O   SER B 237       3.464  -1.873 -18.137  1.00  0.00           O  
ATOM   3892  CB  SER B 237       1.239  -1.785 -15.799  1.00  0.00           C  
ATOM   3893  OG  SER B 237       0.763  -1.256 -17.012  1.00  0.00           O  
ATOM   3894  H   SER B 237       2.787   0.170 -15.825  1.00  0.00           H  
ATOM   3895  HA  SER B 237       3.115  -2.580 -15.082  1.00  0.00           H  
ATOM   3896 1HB  SER B 237       0.768  -2.745 -15.596  1.00  0.00           H  
ATOM   3897 2HB  SER B 237       0.993  -1.112 -14.982  1.00  0.00           H  
ATOM   3898  HG  SER B 237       0.812  -2.005 -17.664  1.00  0.00           H  
ATOM   3899  N   GLU B 238       2.672  -3.821 -17.370  1.00  0.00           N  
ATOM   3900  CA  GLU B 238       2.757  -4.462 -18.662  1.00  0.00           C  
ATOM   3901  C   GLU B 238       1.657  -3.855 -19.494  1.00  0.00           C  
ATOM   3902  O   GLU B 238       0.762  -3.191 -18.958  1.00  0.00           O  
ATOM   3903  CB  GLU B 238       2.569  -5.982 -18.573  1.00  0.00           C  
ATOM   3904  CG  GLU B 238       3.708  -6.752 -17.897  1.00  0.00           C  
ATOM   3905  CD  GLU B 238       5.009  -6.759 -18.679  1.00  0.00           C  
ATOM   3906  OE1 GLU B 238       4.973  -7.010 -19.866  1.00  0.00           O  
ATOM   3907  OE2 GLU B 238       6.047  -6.525 -18.071  1.00  0.00           O  
ATOM   3908  H   GLU B 238       2.325  -4.336 -16.576  1.00  0.00           H  
ATOM   3909  HA  GLU B 238       3.718  -4.233 -19.123  1.00  0.00           H  
ATOM   3910 1HB  GLU B 238       1.650  -6.202 -18.036  1.00  0.00           H  
ATOM   3911 2HB  GLU B 238       2.452  -6.389 -19.582  1.00  0.00           H  
ATOM   3912 1HG  GLU B 238       3.888  -6.303 -16.935  1.00  0.00           H  
ATOM   3913 2HG  GLU B 238       3.388  -7.780 -17.734  1.00  0.00           H  
ATOM   3914  N   TRP B 239       1.751  -4.014 -20.793  1.00  0.00           N  
ATOM   3915  CA  TRP B 239       0.732  -3.482 -21.665  1.00  0.00           C  
ATOM   3916  C   TRP B 239      -0.527  -4.308 -21.608  1.00  0.00           C  
ATOM   3917  O   TRP B 239      -0.481  -5.521 -21.393  1.00  0.00           O  
ATOM   3918  CB  TRP B 239       1.192  -3.465 -23.101  1.00  0.00           C  
ATOM   3919  CG  TRP B 239       2.242  -2.491 -23.413  1.00  0.00           C  
ATOM   3920  CD1 TRP B 239       3.574  -2.735 -23.558  1.00  0.00           C  
ATOM   3921  CD2 TRP B 239       2.059  -1.089 -23.657  1.00  0.00           C  
ATOM   3922  NE1 TRP B 239       4.234  -1.571 -23.877  1.00  0.00           N  
ATOM   3923  CE2 TRP B 239       3.318  -0.548 -23.938  1.00  0.00           C  
ATOM   3924  CE3 TRP B 239       0.947  -0.261 -23.669  1.00  0.00           C  
ATOM   3925  CZ2 TRP B 239       3.490   0.808 -24.224  1.00  0.00           C  
ATOM   3926  CZ3 TRP B 239       1.101   1.091 -23.963  1.00  0.00           C  
ATOM   3927  CH2 TRP B 239       2.344   1.613 -24.229  1.00  0.00           C  
ATOM   3928  H   TRP B 239       2.522  -4.542 -21.179  1.00  0.00           H  
ATOM   3929  HA  TRP B 239       0.490  -2.468 -21.352  1.00  0.00           H  
ATOM   3930 1HB  TRP B 239       1.554  -4.455 -23.365  1.00  0.00           H  
ATOM   3931 2HB  TRP B 239       0.333  -3.256 -23.735  1.00  0.00           H  
ATOM   3932  HD1 TRP B 239       4.045  -3.712 -23.440  1.00  0.00           H  
ATOM   3933  HE1 TRP B 239       5.231  -1.484 -24.037  1.00  0.00           H  
ATOM   3934  HE3 TRP B 239      -0.030  -0.679 -23.463  1.00  0.00           H  
ATOM   3935  HZ2 TRP B 239       4.465   1.240 -24.440  1.00  0.00           H  
ATOM   3936  HZ3 TRP B 239       0.211   1.735 -23.971  1.00  0.00           H  
ATOM   3937  HH2 TRP B 239       2.434   2.680 -24.445  1.00  0.00           H  
ATOM   3938  N   SER B 240      -1.646  -3.647 -21.825  1.00  0.00           N  
ATOM   3939  CA  SER B 240      -2.924  -4.314 -21.981  1.00  0.00           C  
ATOM   3940  C   SER B 240      -2.841  -5.061 -23.301  1.00  0.00           C  
ATOM   3941  O   SER B 240      -1.916  -4.803 -24.069  1.00  0.00           O  
ATOM   3942  CB  SER B 240      -4.005  -3.293 -22.164  1.00  0.00           C  
ATOM   3943  OG  SER B 240      -3.864  -2.699 -23.455  1.00  0.00           O  
ATOM   3944  H   SER B 240      -1.621  -2.633 -21.894  1.00  0.00           H  
ATOM   3945  HA  SER B 240      -3.103  -4.968 -21.131  1.00  0.00           H  
ATOM   3946 1HB  SER B 240      -4.989  -3.728 -22.052  1.00  0.00           H  
ATOM   3947 2HB  SER B 240      -3.896  -2.539 -21.395  1.00  0.00           H  
ATOM   3948  HG  SER B 240      -4.244  -3.371 -24.115  1.00  0.00           H  
ATOM   3949  N   PRO B 241      -3.731  -6.003 -23.598  1.00  0.00           N  
ATOM   3950  CA  PRO B 241      -3.846  -6.619 -24.901  1.00  0.00           C  
ATOM   3951  C   PRO B 241      -4.143  -5.505 -25.889  1.00  0.00           C  
ATOM   3952  O   PRO B 241      -4.695  -4.468 -25.501  1.00  0.00           O  
ATOM   3953  CB  PRO B 241      -5.025  -7.571 -24.730  1.00  0.00           C  
ATOM   3954  CG  PRO B 241      -5.137  -7.745 -23.237  1.00  0.00           C  
ATOM   3955  CD  PRO B 241      -4.741  -6.405 -22.643  1.00  0.00           C  
ATOM   3956  HA  PRO B 241      -2.919  -7.151 -25.159  1.00  0.00           H  
ATOM   3957 1HB  PRO B 241      -5.922  -7.138 -25.195  1.00  0.00           H  
ATOM   3958 2HB  PRO B 241      -4.813  -8.517 -25.265  1.00  0.00           H  
ATOM   3959 1HG  PRO B 241      -6.159  -8.053 -22.967  1.00  0.00           H  
ATOM   3960 2HG  PRO B 241      -4.467  -8.557 -22.917  1.00  0.00           H  
ATOM   3961 1HD  PRO B 241      -5.595  -5.723 -22.629  1.00  0.00           H  
ATOM   3962 2HD  PRO B 241      -4.321  -6.583 -21.645  1.00  0.00           H  
ATOM   3963  N   SER B 242      -3.711  -5.661 -27.130  1.00  0.00           N  
ATOM   3964  CA  SER B 242      -4.001  -4.607 -28.078  1.00  0.00           C  
ATOM   3965  C   SER B 242      -5.418  -4.729 -28.574  1.00  0.00           C  
ATOM   3966  O   SER B 242      -5.986  -5.821 -28.606  1.00  0.00           O  
ATOM   3967  CB  SER B 242      -3.059  -4.632 -29.243  1.00  0.00           C  
ATOM   3968  OG  SER B 242      -1.736  -4.375 -28.837  1.00  0.00           O  
ATOM   3969  H   SER B 242      -3.236  -6.508 -27.414  1.00  0.00           H  
ATOM   3970  HA  SER B 242      -3.901  -3.647 -27.577  1.00  0.00           H  
ATOM   3971 1HB  SER B 242      -3.124  -5.570 -29.764  1.00  0.00           H  
ATOM   3972 2HB  SER B 242      -3.375  -3.859 -29.933  1.00  0.00           H  
ATOM   3973  HG  SER B 242      -1.202  -4.313 -29.672  1.00  0.00           H  
ATOM   3974  N   TYR B 243      -5.969  -3.613 -28.991  1.00  0.00           N  
ATOM   3975  CA  TYR B 243      -7.283  -3.565 -29.602  1.00  0.00           C  
ATOM   3976  C   TYR B 243      -7.064  -3.044 -31.008  1.00  0.00           C  
ATOM   3977  O   TYR B 243      -6.245  -2.144 -31.217  1.00  0.00           O  
ATOM   3978  CB  TYR B 243      -8.224  -2.643 -28.832  1.00  0.00           C  
ATOM   3979  CG  TYR B 243      -9.643  -2.600 -29.352  1.00  0.00           C  
ATOM   3980  CD1 TYR B 243     -10.560  -3.531 -28.880  1.00  0.00           C  
ATOM   3981  CD2 TYR B 243     -10.036  -1.657 -30.300  1.00  0.00           C  
ATOM   3982  CE1 TYR B 243     -11.861  -3.505 -29.326  1.00  0.00           C  
ATOM   3983  CE2 TYR B 243     -11.349  -1.647 -30.744  1.00  0.00           C  
ATOM   3984  CZ  TYR B 243     -12.253  -2.553 -30.255  1.00  0.00           C  
ATOM   3985  OH  TYR B 243     -13.564  -2.495 -30.677  1.00  0.00           O  
ATOM   3986  H   TYR B 243      -5.441  -2.752 -28.882  1.00  0.00           H  
ATOM   3987  HA  TYR B 243      -7.706  -4.569 -29.665  1.00  0.00           H  
ATOM   3988 1HB  TYR B 243      -8.260  -2.959 -27.785  1.00  0.00           H  
ATOM   3989 2HB  TYR B 243      -7.837  -1.642 -28.841  1.00  0.00           H  
ATOM   3990  HD1 TYR B 243     -10.254  -4.271 -28.143  1.00  0.00           H  
ATOM   3991  HD2 TYR B 243      -9.322  -0.931 -30.681  1.00  0.00           H  
ATOM   3992  HE1 TYR B 243     -12.581  -4.225 -28.939  1.00  0.00           H  
ATOM   3993  HE2 TYR B 243     -11.680  -0.917 -31.469  1.00  0.00           H  
ATOM   3994  HH  TYR B 243     -13.670  -1.729 -31.259  1.00  0.00           H  
ATOM   3995  N   TYR B 244      -7.727  -3.632 -31.985  1.00  0.00           N  
ATOM   3996  CA  TYR B 244      -7.524  -3.136 -33.338  1.00  0.00           C  
ATOM   3997  C   TYR B 244      -8.814  -2.630 -33.949  1.00  0.00           C  
ATOM   3998  O   TYR B 244      -9.868  -3.271 -33.838  1.00  0.00           O  
ATOM   3999  CB  TYR B 244      -6.958  -4.236 -34.199  1.00  0.00           C  
ATOM   4000  CG  TYR B 244      -5.577  -4.784 -33.805  1.00  0.00           C  
ATOM   4001  CD1 TYR B 244      -5.453  -5.782 -32.855  1.00  0.00           C  
ATOM   4002  CD2 TYR B 244      -4.467  -4.345 -34.464  1.00  0.00           C  
ATOM   4003  CE1 TYR B 244      -4.225  -6.346 -32.584  1.00  0.00           C  
ATOM   4004  CE2 TYR B 244      -3.244  -4.906 -34.199  1.00  0.00           C  
ATOM   4005  CZ  TYR B 244      -3.115  -5.899 -33.283  1.00  0.00           C  
ATOM   4006  OH  TYR B 244      -1.870  -6.460 -33.084  1.00  0.00           O  
ATOM   4007  H   TYR B 244      -8.370  -4.390 -31.797  1.00  0.00           H  
ATOM   4008  HA  TYR B 244      -6.826  -2.306 -33.313  1.00  0.00           H  
ATOM   4009 1HB  TYR B 244      -7.659  -5.073 -34.206  1.00  0.00           H  
ATOM   4010 2HB  TYR B 244      -6.891  -3.872 -35.224  1.00  0.00           H  
ATOM   4011  HD1 TYR B 244      -6.331  -6.135 -32.331  1.00  0.00           H  
ATOM   4012  HD2 TYR B 244      -4.558  -3.564 -35.221  1.00  0.00           H  
ATOM   4013  HE1 TYR B 244      -4.142  -7.147 -31.843  1.00  0.00           H  
ATOM   4014  HE2 TYR B 244      -2.363  -4.567 -34.742  1.00  0.00           H  
ATOM   4015  HH  TYR B 244      -1.194  -5.880 -33.467  1.00  0.00           H  
ATOM   4016  N   PHE B 245      -8.714  -1.515 -34.648  1.00  0.00           N  
ATOM   4017  CA  PHE B 245      -9.891  -0.923 -35.256  1.00  0.00           C  
ATOM   4018  C   PHE B 245      -9.525  -0.248 -36.560  1.00  0.00           C  
ATOM   4019  O   PHE B 245      -8.352   0.037 -36.799  1.00  0.00           O  
ATOM   4020  CB  PHE B 245     -10.524   0.066 -34.270  1.00  0.00           C  
ATOM   4021  CG  PHE B 245      -9.708   1.306 -33.947  1.00  0.00           C  
ATOM   4022  CD1 PHE B 245      -9.914   2.490 -34.641  1.00  0.00           C  
ATOM   4023  CD2 PHE B 245      -8.738   1.280 -32.972  1.00  0.00           C  
ATOM   4024  CE1 PHE B 245      -9.182   3.618 -34.355  1.00  0.00           C  
ATOM   4025  CE2 PHE B 245      -7.997   2.408 -32.686  1.00  0.00           C  
ATOM   4026  CZ  PHE B 245      -8.223   3.581 -33.377  1.00  0.00           C  
ATOM   4027  H   PHE B 245      -7.797  -1.070 -34.723  1.00  0.00           H  
ATOM   4028  HA  PHE B 245     -10.617  -1.706 -35.464  1.00  0.00           H  
ATOM   4029 1HB  PHE B 245     -11.491   0.387 -34.655  1.00  0.00           H  
ATOM   4030 2HB  PHE B 245     -10.710  -0.453 -33.352  1.00  0.00           H  
ATOM   4031  HD1 PHE B 245     -10.677   2.522 -35.420  1.00  0.00           H  
ATOM   4032  HD2 PHE B 245      -8.556   0.358 -32.423  1.00  0.00           H  
ATOM   4033  HE1 PHE B 245      -9.366   4.538 -34.907  1.00  0.00           H  
ATOM   4034  HE2 PHE B 245      -7.235   2.374 -31.917  1.00  0.00           H  
ATOM   4035  HZ  PHE B 245      -7.640   4.473 -33.151  1.00  0.00           H  
ATOM   4036  N   ARG B 246     -10.519   0.011 -37.400  1.00  0.00           N  
ATOM   4037  CA  ARG B 246     -10.258   0.631 -38.692  1.00  0.00           C  
ATOM   4038  C   ARG B 246     -11.114   1.858 -38.867  1.00  0.00           C  
ATOM   4039  O   ARG B 246     -12.315   1.835 -38.549  1.00  0.00           O  
ATOM   4040  CB  ARG B 246     -10.498  -0.356 -39.835  1.00  0.00           C  
ATOM   4041  CG  ARG B 246     -10.201   0.161 -41.180  1.00  0.00           C  
ATOM   4042  CD  ARG B 246     -10.522  -0.818 -42.220  1.00  0.00           C  
ATOM   4043  NE  ARG B 246     -10.148  -0.320 -43.523  1.00  0.00           N  
ATOM   4044  CZ  ARG B 246     -10.903   0.526 -44.252  1.00  0.00           C  
ATOM   4045  NH1 ARG B 246     -12.055   0.964 -43.772  1.00  0.00           N  
ATOM   4046  NH2 ARG B 246     -10.485   0.921 -45.443  1.00  0.00           N  
ATOM   4047  H   ARG B 246     -11.461  -0.240 -37.144  1.00  0.00           H  
ATOM   4048  HA  ARG B 246      -9.228   0.945 -38.723  1.00  0.00           H  
ATOM   4049 1HB  ARG B 246      -9.841  -1.196 -39.727  1.00  0.00           H  
ATOM   4050 2HB  ARG B 246     -11.523  -0.720 -39.826  1.00  0.00           H  
ATOM   4051 1HG  ARG B 246     -10.790   1.054 -41.366  1.00  0.00           H  
ATOM   4052 2HG  ARG B 246      -9.146   0.405 -41.254  1.00  0.00           H  
ATOM   4053 1HD  ARG B 246      -9.989  -1.748 -42.039  1.00  0.00           H  
ATOM   4054 2HD  ARG B 246     -11.590  -1.001 -42.216  1.00  0.00           H  
ATOM   4055  HE  ARG B 246      -9.272  -0.633 -43.916  1.00  0.00           H  
ATOM   4056 1HH1 ARG B 246     -12.365   0.661 -42.855  1.00  0.00           H  
ATOM   4057 2HH1 ARG B 246     -12.626   1.599 -44.309  1.00  0.00           H  
ATOM   4058 1HH2 ARG B 246      -9.597   0.589 -45.799  1.00  0.00           H  
ATOM   4059 2HH2 ARG B 246     -11.038   1.560 -45.983  1.00  0.00           H  
ATOM   4060  N   THR B 247     -10.481   2.939 -39.317  1.00  0.00           N  
ATOM   4061  CA  THR B 247     -11.164   4.207 -39.477  1.00  0.00           C  
ATOM   4062  C   THR B 247     -11.980   4.202 -40.789  1.00  0.00           C  
ATOM   4063  O   THR B 247     -11.713   3.381 -41.671  1.00  0.00           O  
ATOM   4064  CB  THR B 247     -10.107   5.334 -39.486  1.00  0.00           C  
ATOM   4065  OG1 THR B 247      -9.272   5.205 -40.629  1.00  0.00           O  
ATOM   4066  CG2 THR B 247      -9.214   5.207 -38.262  1.00  0.00           C  
ATOM   4067  H   THR B 247      -9.489   2.861 -39.549  1.00  0.00           H  
ATOM   4068  HA  THR B 247     -11.824   4.331 -38.626  1.00  0.00           H  
ATOM   4069  HB  THR B 247     -10.565   6.303 -39.485  1.00  0.00           H  
ATOM   4070  HG1 THR B 247      -8.641   5.962 -40.649  1.00  0.00           H  
ATOM   4071 1HG2 THR B 247      -8.456   5.992 -38.288  1.00  0.00           H  
ATOM   4072 2HG2 THR B 247      -9.792   5.297 -37.360  1.00  0.00           H  
ATOM   4073 3HG2 THR B 247      -8.726   4.234 -38.277  1.00  0.00           H  
ATOM   4074  N   PRO B 248     -12.957   5.109 -40.979  1.00  0.00           N  
ATOM   4075  CA  PRO B 248     -13.757   5.250 -42.192  1.00  0.00           C  
ATOM   4076  C   PRO B 248     -12.935   5.362 -43.464  1.00  0.00           C  
ATOM   4077  O   PRO B 248     -12.099   6.259 -43.586  1.00  0.00           O  
ATOM   4078  OXT PRO B 248     -13.098   4.574 -44.355  1.00  0.00           O  
ATOM   4079  CB  PRO B 248     -14.523   6.541 -41.907  1.00  0.00           C  
ATOM   4080  CG  PRO B 248     -14.656   6.563 -40.413  1.00  0.00           C  
ATOM   4081  CD  PRO B 248     -13.361   6.039 -39.896  1.00  0.00           C  
ATOM   4082  HA  PRO B 248     -14.446   4.398 -42.263  1.00  0.00           H  
ATOM   4083 1HB  PRO B 248     -13.954   7.401 -42.289  1.00  0.00           H  
ATOM   4084 2HB  PRO B 248     -15.486   6.531 -42.432  1.00  0.00           H  
ATOM   4085 1HG  PRO B 248     -14.864   7.579 -40.073  1.00  0.00           H  
ATOM   4086 2HG  PRO B 248     -15.518   5.950 -40.099  1.00  0.00           H  
ATOM   4087 1HD  PRO B 248     -12.663   6.869 -39.784  1.00  0.00           H  
ATOM   4088 2HD  PRO B 248     -13.577   5.524 -38.954  1.00  0.00           H  
TER                                                                             
score -798.048
silent_score -798.048
time 0
                                    
