# Supplementary material for: Design of protein-binding proteins from the target structure alone
Source: Nature. 2022 Mar 24;605(7910):551–60. doi: 10.1038/s41586-022-04654-9 (PMC9117152; doi:10.1038/s41586-022-04654-9)
Supplement: Supplementary file 4 — Supplementary Data 1 Experimental data and analysis. This file contains all the experimental results and the analysis protocols. [file 41586_2022_4654_MOESM4_ESM.gz › supplemental_files/ngs_analysis/il7ra_grafting_experiment/motif_parents/IL7_bcov_r3_ems_p1-16H-GBL-16H-GABBL-15H_0203_0001_0001_0002_000000017_0001_0001.pdb]

SSBOND     CYS B   61    CYS B   76                                       2.04  
SSBOND     CYS B   93    CYS B  101                                       2.04  
SSBOND     CYS B  127    CYS B  137                                       2.06  
ATOM      1  N   SER A   1       4.702  16.777   1.907  1.00  0.00           N  
ATOM      2  CA  SER A   1       5.171  15.945   3.010  1.00  0.00           C  
ATOM      3  C   SER A   1       4.826  14.481   2.780  1.00  0.00           C  
ATOM      4  O   SER A   1       3.654  14.117   2.686  1.00  0.00           O  
ATOM      5  CB  SER A   1       4.563  16.417   4.316  1.00  0.00           C  
ATOM      6  OG  SER A   1       4.786  15.486   5.339  1.00  0.00           O  
ATOM      7 1H   SER A   1       4.940  17.732   2.084  1.00  0.00           H  
ATOM      8 2H   SER A   1       5.133  16.477   1.057  1.00  0.00           H  
ATOM      9 3H   SER A   1       3.709  16.692   1.825  1.00  0.00           H  
ATOM     10  HA  SER A   1       6.255  16.044   3.080  1.00  0.00           H  
ATOM     11 1HB  SER A   1       4.997  17.377   4.594  1.00  0.00           H  
ATOM     12 2HB  SER A   1       3.492  16.568   4.185  1.00  0.00           H  
ATOM     13  HG  SER A   1       4.680  15.967   6.163  1.00  0.00           H  
ATOM     14  N   ARG A   2       5.854  13.643   2.690  1.00  0.00           N  
ATOM     15  CA  ARG A   2       5.663  12.219   2.445  1.00  0.00           C  
ATOM     16  C   ARG A   2       4.925  11.556   3.603  1.00  0.00           C  
ATOM     17  O   ARG A   2       4.139  10.630   3.402  1.00  0.00           O  
ATOM     18  CB  ARG A   2       7.002  11.527   2.238  1.00  0.00           C  
ATOM     19  CG  ARG A   2       7.790  12.008   1.029  1.00  0.00           C  
ATOM     20  CD  ARG A   2       7.152  11.588  -0.245  1.00  0.00           C  
ATOM     21  NE  ARG A   2       7.143  10.141  -0.395  1.00  0.00           N  
ATOM     22  CZ  ARG A   2       6.409   9.471  -1.304  1.00  0.00           C  
ATOM     23  NH1 ARG A   2       5.631  10.129  -2.135  1.00  0.00           N  
ATOM     24  NH2 ARG A   2       6.471   8.152  -1.361  1.00  0.00           N  
ATOM     25  H   ARG A   2       6.793  14.003   2.794  1.00  0.00           H  
ATOM     26  HA  ARG A   2       5.068  12.100   1.539  1.00  0.00           H  
ATOM     27 1HB  ARG A   2       7.627  11.673   3.118  1.00  0.00           H  
ATOM     28 2HB  ARG A   2       6.844  10.455   2.123  1.00  0.00           H  
ATOM     29 1HG  ARG A   2       7.846  13.097   1.041  1.00  0.00           H  
ATOM     30 2HG  ARG A   2       8.797  11.592   1.062  1.00  0.00           H  
ATOM     31 1HD  ARG A   2       6.121  11.939  -0.269  1.00  0.00           H  
ATOM     32 2HD  ARG A   2       7.701  12.014  -1.084  1.00  0.00           H  
ATOM     33  HE  ARG A   2       7.730   9.600   0.227  1.00  0.00           H  
ATOM     34 1HH1 ARG A   2       5.584  11.137  -2.091  1.00  0.00           H  
ATOM     35 2HH1 ARG A   2       5.081   9.627  -2.816  1.00  0.00           H  
ATOM     36 1HH2 ARG A   2       7.069   7.646  -0.722  1.00  0.00           H  
ATOM     37 2HH2 ARG A   2       5.921   7.650  -2.042  1.00  0.00           H  
ATOM     38  N   VAL A   3       5.185  12.035   4.815  1.00  0.00           N  
ATOM     39  CA  VAL A   3       4.554  11.483   6.008  1.00  0.00           C  
ATOM     40  C   VAL A   3       3.052  11.744   6.006  1.00  0.00           C  
ATOM     41  O   VAL A   3       2.256  10.840   6.255  1.00  0.00           O  
ATOM     42  CB  VAL A   3       5.178  12.097   7.275  1.00  0.00           C  
ATOM     43  CG1 VAL A   3       4.400  11.670   8.512  1.00  0.00           C  
ATOM     44  CG2 VAL A   3       6.637  11.682   7.387  1.00  0.00           C  
ATOM     45  H   VAL A   3       5.836  12.800   4.912  1.00  0.00           H  
ATOM     46  HA  VAL A   3       4.721  10.407   6.021  1.00  0.00           H  
ATOM     47  HB  VAL A   3       5.111  13.183   7.213  1.00  0.00           H  
ATOM     48 1HG1 VAL A   3       4.855  12.113   9.398  1.00  0.00           H  
ATOM     49 2HG1 VAL A   3       3.368  12.009   8.426  1.00  0.00           H  
ATOM     50 3HG1 VAL A   3       4.421  10.584   8.598  1.00  0.00           H  
ATOM     51 1HG2 VAL A   3       7.072  12.120   8.285  1.00  0.00           H  
ATOM     52 2HG2 VAL A   3       6.703  10.595   7.443  1.00  0.00           H  
ATOM     53 3HG2 VAL A   3       7.183  12.034   6.511  1.00  0.00           H  
ATOM     54  N   GLU A   4       2.673  12.985   5.723  1.00  0.00           N  
ATOM     55  CA  GLU A   4       1.266  13.365   5.680  1.00  0.00           C  
ATOM     56  C   GLU A   4       0.522  12.607   4.588  1.00  0.00           C  
ATOM     57  O   GLU A   4      -0.606  12.159   4.789  1.00  0.00           O  
ATOM     58  CB  GLU A   4       1.127  14.872   5.452  1.00  0.00           C  
ATOM     59  CG  GLU A   4      -0.307  15.382   5.472  1.00  0.00           C  
ATOM     60  CD  GLU A   4      -0.396  16.881   5.392  1.00  0.00           C  
ATOM     61  OE1 GLU A   4       0.629  17.518   5.386  1.00  0.00           O  
ATOM     62  OE2 GLU A   4      -1.491  17.388   5.337  1.00  0.00           O  
ATOM     63  H   GLU A   4       3.377  13.685   5.531  1.00  0.00           H  
ATOM     64  HA  GLU A   4       0.813  13.126   6.643  1.00  0.00           H  
ATOM     65 1HB  GLU A   4       1.684  15.409   6.221  1.00  0.00           H  
ATOM     66 2HB  GLU A   4       1.563  15.136   4.488  1.00  0.00           H  
ATOM     67 1HG  GLU A   4      -0.846  14.952   4.629  1.00  0.00           H  
ATOM     68 2HG  GLU A   4      -0.789  15.042   6.388  1.00  0.00           H  
ATOM     69  N   LEU A   5       1.163  12.464   3.433  1.00  0.00           N  
ATOM     70  CA  LEU A   5       0.558  11.769   2.302  1.00  0.00           C  
ATOM     71  C   LEU A   5       0.346  10.294   2.611  1.00  0.00           C  
ATOM     72  O   LEU A   5      -0.672   9.711   2.240  1.00  0.00           O  
ATOM     73  CB  LEU A   5       1.441  11.913   1.056  1.00  0.00           C  
ATOM     74  CG  LEU A   5       1.498  13.318   0.440  1.00  0.00           C  
ATOM     75  CD1 LEU A   5       2.635  13.384  -0.571  1.00  0.00           C  
ATOM     76  CD2 LEU A   5       0.163  13.639  -0.217  1.00  0.00           C  
ATOM     77  H   LEU A   5       2.093  12.846   3.336  1.00  0.00           H  
ATOM     78  HA  LEU A   5      -0.409  12.226   2.094  1.00  0.00           H  
ATOM     79 1HB  LEU A   5       2.458  11.625   1.315  1.00  0.00           H  
ATOM     80 2HB  LEU A   5       1.076  11.230   0.289  1.00  0.00           H  
ATOM     81  HG  LEU A   5       1.703  14.050   1.221  1.00  0.00           H  
ATOM     82 1HD1 LEU A   5       2.675  14.382  -1.009  1.00  0.00           H  
ATOM     83 2HD1 LEU A   5       3.579  13.170  -0.070  1.00  0.00           H  
ATOM     84 3HD1 LEU A   5       2.465  12.650  -1.358  1.00  0.00           H  
ATOM     85 1HD2 LEU A   5       0.204  14.637  -0.654  1.00  0.00           H  
ATOM     86 2HD2 LEU A   5      -0.042  12.907  -1.000  1.00  0.00           H  
ATOM     87 3HD2 LEU A   5      -0.628  13.601   0.532  1.00  0.00           H  
ATOM     88  N   LEU A   6       1.316   9.691   3.293  1.00  0.00           N  
ATOM     89  CA  LEU A   6       1.198   8.306   3.728  1.00  0.00           C  
ATOM     90  C   LEU A   6       0.007   8.119   4.658  1.00  0.00           C  
ATOM     91  O   LEU A   6      -0.791   7.197   4.484  1.00  0.00           O  
ATOM     92  CB  LEU A   6       2.483   7.863   4.439  1.00  0.00           C  
ATOM     93  CG  LEU A   6       2.426   6.491   5.123  1.00  0.00           C  
ATOM     94  CD1 LEU A   6       2.112   5.420   4.087  1.00  0.00           C  
ATOM     95  CD2 LEU A   6       3.753   6.212   5.813  1.00  0.00           C  
ATOM     96  H   LEU A   6       2.155  10.209   3.516  1.00  0.00           H  
ATOM     97  HA  LEU A   6       1.057   7.677   2.849  1.00  0.00           H  
ATOM     98 1HB  LEU A   6       3.291   7.836   3.709  1.00  0.00           H  
ATOM     99 2HB  LEU A   6       2.733   8.602   5.199  1.00  0.00           H  
ATOM    100  HG  LEU A   6       1.625   6.486   5.862  1.00  0.00           H  
ATOM    101 1HD1 LEU A   6       2.071   4.445   4.574  1.00  0.00           H  
ATOM    102 2HD1 LEU A   6       1.149   5.633   3.624  1.00  0.00           H  
ATOM    103 3HD1 LEU A   6       2.889   5.412   3.324  1.00  0.00           H  
ATOM    104 1HD2 LEU A   6       3.713   5.237   6.300  1.00  0.00           H  
ATOM    105 2HD2 LEU A   6       4.555   6.216   5.074  1.00  0.00           H  
ATOM    106 3HD2 LEU A   6       3.944   6.983   6.559  1.00  0.00           H  
ATOM    107  N   LEU A   7      -0.107   8.997   5.649  1.00  0.00           N  
ATOM    108  CA  LEU A   7      -1.199   8.930   6.610  1.00  0.00           C  
ATOM    109  C   LEU A   7      -2.547   9.156   5.932  1.00  0.00           C  
ATOM    110  O   LEU A   7      -3.544   8.525   6.285  1.00  0.00           O  
ATOM    111  CB  LEU A   7      -0.996   9.971   7.718  1.00  0.00           C  
ATOM    112  CG  LEU A   7       0.198   9.727   8.649  1.00  0.00           C  
ATOM    113  CD1 LEU A   7       0.412  10.947   9.534  1.00  0.00           C  
ATOM    114  CD2 LEU A   7      -0.058   8.482   9.487  1.00  0.00           C  
ATOM    115  H   LEU A   7       0.581   9.733   5.737  1.00  0.00           H  
ATOM    116  HA  LEU A   7      -1.201   7.938   7.066  1.00  0.00           H  
ATOM    117 1HB  LEU A   7      -0.859  10.948   7.255  1.00  0.00           H  
ATOM    118 2HB  LEU A   7      -1.894  10.006   8.332  1.00  0.00           H  
ATOM    119  HG  LEU A   7       1.101   9.584   8.054  1.00  0.00           H  
ATOM    120 1HD1 LEU A   7       1.260  10.773  10.195  1.00  0.00           H  
ATOM    121 2HD1 LEU A   7       0.612  11.818   8.910  1.00  0.00           H  
ATOM    122 3HD1 LEU A   7      -0.482  11.125  10.130  1.00  0.00           H  
ATOM    123 1HD2 LEU A   7       0.790   8.308  10.148  1.00  0.00           H  
ATOM    124 2HD2 LEU A   7      -0.960   8.624  10.083  1.00  0.00           H  
ATOM    125 3HD2 LEU A   7      -0.189   7.622   8.830  1.00  0.00           H  
ATOM    126  N   GLU A   8      -2.568  10.058   4.959  1.00  0.00           N  
ATOM    127  CA  GLU A   8      -3.776  10.323   4.184  1.00  0.00           C  
ATOM    128  C   GLU A   8      -4.274   9.062   3.493  1.00  0.00           C  
ATOM    129  O   GLU A   8      -5.471   8.768   3.504  1.00  0.00           O  
ATOM    130  CB  GLU A   8      -3.515  11.416   3.145  1.00  0.00           C  
ATOM    131  CG  GLU A   8      -4.745  11.836   2.353  1.00  0.00           C  
ATOM    132  CD  GLU A   8      -4.436  12.851   1.287  1.00  0.00           C  
ATOM    133  OE1 GLU A   8      -3.651  12.552   0.419  1.00  0.00           O  
ATOM    134  OE2 GLU A   8      -4.985  13.926   1.341  1.00  0.00           O  
ATOM    135  H   GLU A   8      -1.726  10.575   4.747  1.00  0.00           H  
ATOM    136  HA  GLU A   8      -4.552  10.679   4.865  1.00  0.00           H  
ATOM    137 1HB  GLU A   8      -3.118  12.302   3.640  1.00  0.00           H  
ATOM    138 2HB  GLU A   8      -2.762  11.072   2.436  1.00  0.00           H  
ATOM    139 1HG  GLU A   8      -5.181  10.955   1.883  1.00  0.00           H  
ATOM    140 2HG  GLU A   8      -5.482  12.251   3.039  1.00  0.00           H  
ATOM    141  N   VAL A   9      -3.352   8.317   2.893  1.00  0.00           N  
ATOM    142  CA  VAL A   9      -3.693   7.065   2.227  1.00  0.00           C  
ATOM    143  C   VAL A   9      -4.177   6.022   3.226  1.00  0.00           C  
ATOM    144  O   VAL A   9      -5.200   5.374   3.013  1.00  0.00           O  
ATOM    145  CB  VAL A   9      -2.471   6.515   1.466  1.00  0.00           C  
ATOM    146  CG1 VAL A   9      -2.751   5.110   0.956  1.00  0.00           C  
ATOM    147  CG2 VAL A   9      -2.115   7.446   0.317  1.00  0.00           C  
ATOM    148  H   VAL A   9      -2.391   8.625   2.900  1.00  0.00           H  
ATOM    149  HA  VAL A   9      -4.491   7.261   1.510  1.00  0.00           H  
ATOM    150  HB  VAL A   9      -1.628   6.446   2.154  1.00  0.00           H  
ATOM    151 1HG1 VAL A   9      -1.877   4.736   0.421  1.00  0.00           H  
ATOM    152 2HG1 VAL A   9      -2.968   4.453   1.798  1.00  0.00           H  
ATOM    153 3HG1 VAL A   9      -3.606   5.131   0.281  1.00  0.00           H  
ATOM    154 1HG2 VAL A   9      -1.250   7.051  -0.216  1.00  0.00           H  
ATOM    155 2HG2 VAL A   9      -2.961   7.520  -0.367  1.00  0.00           H  
ATOM    156 3HG2 VAL A   9      -1.878   8.435   0.710  1.00  0.00           H  
ATOM    157  N   LEU A  10      -3.435   5.865   4.315  1.00  0.00           N  
ATOM    158  CA  LEU A  10      -3.765   4.873   5.333  1.00  0.00           C  
ATOM    159  C   LEU A  10      -5.138   5.145   5.938  1.00  0.00           C  
ATOM    160  O   LEU A  10      -5.895   4.217   6.224  1.00  0.00           O  
ATOM    161  CB  LEU A  10      -2.703   4.871   6.439  1.00  0.00           C  
ATOM    162  CG  LEU A  10      -1.318   4.357   6.028  1.00  0.00           C  
ATOM    163  CD1 LEU A  10      -0.311   4.672   7.127  1.00  0.00           C  
ATOM    164  CD2 LEU A  10      -1.389   2.860   5.765  1.00  0.00           C  
ATOM    165  H   LEU A  10      -2.620   6.446   4.445  1.00  0.00           H  
ATOM    166  HA  LEU A  10      -3.778   3.890   4.864  1.00  0.00           H  
ATOM    167 1HB  LEU A  10      -2.582   5.890   6.806  1.00  0.00           H  
ATOM    168 2HB  LEU A  10      -3.057   4.250   7.260  1.00  0.00           H  
ATOM    169  HG  LEU A  10      -0.993   4.870   5.122  1.00  0.00           H  
ATOM    170 1HD1 LEU A  10       0.673   4.307   6.836  1.00  0.00           H  
ATOM    171 2HD1 LEU A  10      -0.267   5.750   7.282  1.00  0.00           H  
ATOM    172 3HD1 LEU A  10      -0.620   4.185   8.052  1.00  0.00           H  
ATOM    173 1HD2 LEU A  10      -0.405   2.496   5.471  1.00  0.00           H  
ATOM    174 2HD2 LEU A  10      -1.713   2.346   6.671  1.00  0.00           H  
ATOM    175 3HD2 LEU A  10      -2.101   2.667   4.962  1.00  0.00           H  
ATOM    176  N   LYS A  11      -5.452   6.420   6.132  1.00  0.00           N  
ATOM    177  CA  LYS A  11      -6.770   6.820   6.613  1.00  0.00           C  
ATOM    178  C   LYS A  11      -7.865   6.376   5.652  1.00  0.00           C  
ATOM    179  O   LYS A  11      -8.855   5.769   6.060  1.00  0.00           O  
ATOM    180  CB  LYS A  11      -6.830   8.335   6.813  1.00  0.00           C  
ATOM    181  CG  LYS A  11      -8.139   8.838   7.409  1.00  0.00           C  
ATOM    182  CD  LYS A  11      -8.086  10.338   7.669  1.00  0.00           C  
ATOM    183  CE  LYS A  11      -9.312  10.810   8.438  1.00  0.00           C  
ATOM    184  NZ  LYS A  11     -10.505  10.934   7.560  1.00  0.00           N  
ATOM    185  H   LYS A  11      -4.761   7.132   5.943  1.00  0.00           H  
ATOM    186  HA  LYS A  11      -6.943   6.351   7.582  1.00  0.00           H  
ATOM    187 1HB  LYS A  11      -6.020   8.647   7.474  1.00  0.00           H  
ATOM    188 2HB  LYS A  11      -6.683   8.835   5.856  1.00  0.00           H  
ATOM    189 1HG  LYS A  11      -8.957   8.626   6.721  1.00  0.00           H  
ATOM    190 2HG  LYS A  11      -8.333   8.322   8.348  1.00  0.00           H  
ATOM    191 1HD  LYS A  11      -7.191  10.577   8.245  1.00  0.00           H  
ATOM    192 2HD  LYS A  11      -8.038  10.871   6.719  1.00  0.00           H  
ATOM    193 1HE  LYS A  11      -9.534  10.102   9.236  1.00  0.00           H  
ATOM    194 2HE  LYS A  11      -9.105  11.780   8.891  1.00  0.00           H  
ATOM    195 1HZ  LYS A  11     -11.295  11.250   8.107  1.00  0.00           H  
ATOM    196 2HZ  LYS A  11     -10.317  11.601   6.826  1.00  0.00           H  
ATOM    197 3HZ  LYS A  11     -10.718  10.037   7.150  1.00  0.00           H  
ATOM    198  N   ARG A  12      -7.682   6.681   4.372  1.00  0.00           N  
ATOM    199  CA  ARG A  12      -8.650   6.308   3.348  1.00  0.00           C  
ATOM    200  C   ARG A  12      -8.861   4.801   3.315  1.00  0.00           C  
ATOM    201  O   ARG A  12      -9.996   4.324   3.247  1.00  0.00           O  
ATOM    202  CB  ARG A  12      -8.190   6.782   1.978  1.00  0.00           C  
ATOM    203  CG  ARG A  12      -9.153   6.481   0.840  1.00  0.00           C  
ATOM    204  CD  ARG A  12      -8.630   6.963  -0.464  1.00  0.00           C  
ATOM    205  NE  ARG A  12      -7.476   6.194  -0.903  1.00  0.00           N  
ATOM    206  CZ  ARG A  12      -6.455   6.693  -1.627  1.00  0.00           C  
ATOM    207  NH1 ARG A  12      -6.460   7.958  -1.985  1.00  0.00           N  
ATOM    208  NH2 ARG A  12      -5.449   5.911  -1.977  1.00  0.00           N  
ATOM    209  H   ARG A  12      -6.850   7.188   4.102  1.00  0.00           H  
ATOM    210  HA  ARG A  12      -9.601   6.790   3.580  1.00  0.00           H  
ATOM    211 1HB  ARG A  12      -8.033   7.860   2.000  1.00  0.00           H  
ATOM    212 2HB  ARG A  12      -7.235   6.317   1.733  1.00  0.00           H  
ATOM    213 1HG  ARG A  12      -9.309   5.404   0.771  1.00  0.00           H  
ATOM    214 2HG  ARG A  12     -10.107   6.974   1.031  1.00  0.00           H  
ATOM    215 1HD  ARG A  12      -9.407   6.874  -1.222  1.00  0.00           H  
ATOM    216 2HD  ARG A  12      -8.330   8.006  -0.373  1.00  0.00           H  
ATOM    217  HE  ARG A  12      -7.437   5.217  -0.647  1.00  0.00           H  
ATOM    218 1HH1 ARG A  12      -7.228   8.556  -1.717  1.00  0.00           H  
ATOM    219 2HH1 ARG A  12      -5.694   8.332  -2.527  1.00  0.00           H  
ATOM    220 1HH2 ARG A  12      -5.446   4.938  -1.702  1.00  0.00           H  
ATOM    221 2HH2 ARG A  12      -4.685   6.284  -2.519  1.00  0.00           H  
ATOM    222  N   VAL A  13      -7.765   4.053   3.365  1.00  0.00           N  
ATOM    223  CA  VAL A  13      -7.825   2.599   3.291  1.00  0.00           C  
ATOM    224  C   VAL A  13      -8.591   2.019   4.474  1.00  0.00           C  
ATOM    225  O   VAL A  13      -9.437   1.139   4.306  1.00  0.00           O  
ATOM    226  CB  VAL A  13      -6.403   2.006   3.262  1.00  0.00           C  
ATOM    227  CG1 VAL A  13      -6.456   0.490   3.374  1.00  0.00           C  
ATOM    228  CG2 VAL A  13      -5.692   2.429   1.986  1.00  0.00           C  
ATOM    229  H   VAL A  13      -6.865   4.505   3.455  1.00  0.00           H  
ATOM    230  HA  VAL A  13      -8.338   2.319   2.371  1.00  0.00           H  
ATOM    231  HB  VAL A  13      -5.849   2.373   4.126  1.00  0.00           H  
ATOM    232 1HG1 VAL A  13      -5.443   0.088   3.352  1.00  0.00           H  
ATOM    233 2HG1 VAL A  13      -6.937   0.210   4.311  1.00  0.00           H  
ATOM    234 3HG1 VAL A  13      -7.025   0.083   2.538  1.00  0.00           H  
ATOM    235 1HG2 VAL A  13      -4.687   2.007   1.972  1.00  0.00           H  
ATOM    236 2HG2 VAL A  13      -6.250   2.067   1.122  1.00  0.00           H  
ATOM    237 3HG2 VAL A  13      -5.629   3.516   1.947  1.00  0.00           H  
ATOM    238  N   ALA A  14      -8.291   2.516   5.668  1.00  0.00           N  
ATOM    239  CA  ALA A  14      -8.954   2.052   6.880  1.00  0.00           C  
ATOM    240  C   ALA A  14     -10.454   2.318   6.822  1.00  0.00           C  
ATOM    241  O   ALA A  14     -11.259   1.494   7.260  1.00  0.00           O  
ATOM    242  CB  ALA A  14      -8.348   2.718   8.107  1.00  0.00           C  
ATOM    243  H   ALA A  14      -7.584   3.233   5.739  1.00  0.00           H  
ATOM    244  HA  ALA A  14      -8.794   0.979   6.975  1.00  0.00           H  
ATOM    245 1HB  ALA A  14      -8.853   2.363   9.002  1.00  0.00           H  
ATOM    246 2HB  ALA A  14      -7.287   2.472   8.165  1.00  0.00           H  
ATOM    247 3HB  ALA A  14      -8.464   3.798   8.027  1.00  0.00           H  
ATOM    248  N   GLU A  15     -10.824   3.473   6.280  1.00  0.00           N  
ATOM    249  CA  GLU A  15     -12.229   3.851   6.168  1.00  0.00           C  
ATOM    250  C   GLU A  15     -12.973   2.923   5.216  1.00  0.00           C  
ATOM    251  O   GLU A  15     -14.114   2.541   5.473  1.00  0.00           O  
ATOM    252  CB  GLU A  15     -12.355   5.299   5.688  1.00  0.00           C  
ATOM    253  CG  GLU A  15     -11.975   6.342   6.730  1.00  0.00           C  
ATOM    254  CD  GLU A  15     -11.916   7.735   6.168  1.00  0.00           C  
ATOM    255  OE1 GLU A  15     -12.005   7.877   4.972  1.00  0.00           O  
ATOM    256  OE2 GLU A  15     -11.783   8.658   6.936  1.00  0.00           O  
ATOM    257  H   GLU A  15     -10.116   4.105   5.938  1.00  0.00           H  
ATOM    258  HA  GLU A  15     -12.686   3.780   7.155  1.00  0.00           H  
ATOM    259 1HB  GLU A  15     -11.719   5.450   4.816  1.00  0.00           H  
ATOM    260 2HB  GLU A  15     -13.383   5.492   5.381  1.00  0.00           H  
ATOM    261 1HG  GLU A  15     -12.707   6.318   7.536  1.00  0.00           H  
ATOM    262 2HG  GLU A  15     -11.004   6.083   7.150  1.00  0.00           H  
ATOM    263  N   ILE A  16     -12.322   2.564   4.114  1.00  0.00           N  
ATOM    264  CA  ILE A  16     -12.926   1.694   3.115  1.00  0.00           C  
ATOM    265  C   ILE A  16     -13.128   0.286   3.662  1.00  0.00           C  
ATOM    266  O   ILE A  16     -14.175  -0.328   3.454  1.00  0.00           O  
ATOM    267  CB  ILE A  16     -12.059   1.633   1.844  1.00  0.00           C  
ATOM    268  CG1 ILE A  16     -12.049   2.992   1.139  1.00  0.00           C  
ATOM    269  CG2 ILE A  16     -12.565   0.548   0.907  1.00  0.00           C  
ATOM    270  CD1 ILE A  16     -10.979   3.123   0.080  1.00  0.00           C  
ATOM    271  H   ILE A  16     -11.381   2.905   3.967  1.00  0.00           H  
ATOM    272  HA  ILE A  16     -13.898   2.104   2.841  1.00  0.00           H  
ATOM    273  HB  ILE A  16     -11.028   1.413   2.117  1.00  0.00           H  
ATOM    274 1HG1 ILE A  16     -13.017   3.166   0.670  1.00  0.00           H  
ATOM    275 2HG1 ILE A  16     -11.898   3.783   1.875  1.00  0.00           H  
ATOM    276 1HG2 ILE A  16     -11.941   0.519   0.013  1.00  0.00           H  
ATOM    277 2HG2 ILE A  16     -12.521  -0.417   1.410  1.00  0.00           H  
ATOM    278 3HG2 ILE A  16     -13.595   0.763   0.623  1.00  0.00           H  
ATOM    279 1HD1 ILE A  16     -11.035   4.113  -0.374  1.00  0.00           H  
ATOM    280 2HD1 ILE A  16      -9.997   2.988   0.535  1.00  0.00           H  
ATOM    281 3HD1 ILE A  16     -11.132   2.365  -0.686  1.00  0.00           H  
ATOM    282  N   ASP A  17     -12.120  -0.222   4.361  1.00  0.00           N  
ATOM    283  CA  ASP A  17     -12.190  -1.555   4.951  1.00  0.00           C  
ATOM    284  C   ASP A  17     -13.037  -1.551   6.217  1.00  0.00           C  
ATOM    285  O   ASP A  17     -13.644  -2.561   6.573  1.00  0.00           O  
ATOM    286  CB  ASP A  17     -10.787  -2.076   5.269  1.00  0.00           C  
ATOM    287  CG  ASP A  17     -10.002  -2.465   4.024  1.00  0.00           C  
ATOM    288  OD1 ASP A  17     -10.562  -3.111   3.170  1.00  0.00           O  
ATOM    289  OD2 ASP A  17      -8.850  -2.112   3.938  1.00  0.00           O  
ATOM    290  H   ASP A  17     -11.283   0.327   4.488  1.00  0.00           H  
ATOM    291  HA  ASP A  17     -12.647  -2.230   4.226  1.00  0.00           H  
ATOM    292 1HB  ASP A  17     -10.228  -1.310   5.808  1.00  0.00           H  
ATOM    293 2HB  ASP A  17     -10.861  -2.947   5.921  1.00  0.00           H  
ATOM    294  N   GLY A  18     -13.076  -0.409   6.895  1.00  0.00           N  
ATOM    295  CA  GLY A  18     -13.844  -0.274   8.127  1.00  0.00           C  
ATOM    296  C   GLY A  18     -13.051  -0.770   9.329  1.00  0.00           C  
ATOM    297  O   GLY A  18     -13.622  -1.278  10.294  1.00  0.00           O  
ATOM    298  H   GLY A  18     -12.558   0.386   6.549  1.00  0.00           H  
ATOM    299 1HA  GLY A  18     -14.117   0.772   8.274  1.00  0.00           H  
ATOM    300 2HA  GLY A  18     -14.772  -0.839   8.041  1.00  0.00           H  
ATOM    301  N   ASN A  19     -11.732  -0.623   9.262  1.00  0.00           N  
ATOM    302  CA  ASN A  19     -10.855  -1.084  10.333  1.00  0.00           C  
ATOM    303  C   ASN A  19     -10.664  -0.007  11.393  1.00  0.00           C  
ATOM    304  O   ASN A  19      -9.819   0.877  11.245  1.00  0.00           O  
ATOM    305  CB  ASN A  19      -9.516  -1.528   9.771  1.00  0.00           C  
ATOM    306  CG  ASN A  19      -8.630  -2.151  10.814  1.00  0.00           C  
ATOM    307  OD1 ASN A  19      -8.552  -1.668  11.950  1.00  0.00           O  
ATOM    308  ND2 ASN A  19      -7.962  -3.216  10.452  1.00  0.00           N  
ATOM    309  H   ASN A  19     -11.327  -0.178   8.453  1.00  0.00           H  
ATOM    310  HA  ASN A  19     -11.311  -1.957  10.800  1.00  0.00           H  
ATOM    311 1HB  ASN A  19      -9.677  -2.249   8.970  1.00  0.00           H  
ATOM    312 2HB  ASN A  19      -9.001  -0.669   9.340  1.00  0.00           H  
ATOM    313 1HD2 ASN A  19      -7.357  -3.672  11.105  1.00  0.00           H  
ATOM    314 2HD2 ASN A  19      -8.055  -3.572   9.522  1.00  0.00           H  
ATOM    315  N   GLU A  20     -11.451  -0.086  12.458  1.00  0.00           N  
ATOM    316  CA  GLU A  20     -11.492   0.972  13.461  1.00  0.00           C  
ATOM    317  C   GLU A  20     -10.133   1.158  14.123  1.00  0.00           C  
ATOM    318  O   GLU A  20      -9.695   2.283  14.357  1.00  0.00           O  
ATOM    319  CB  GLU A  20     -12.548   0.661  14.522  1.00  0.00           C  
ATOM    320  CG  GLU A  20     -12.667   1.711  15.619  1.00  0.00           C  
ATOM    321  CD  GLU A  20     -13.747   1.397  16.615  1.00  0.00           C  
ATOM    322  OE1 GLU A  20     -14.474   0.456  16.400  1.00  0.00           O  
ATOM    323  OE2 GLU A  20     -13.846   2.097  17.596  1.00  0.00           O  
ATOM    324  H   GLU A  20     -12.035  -0.901  12.579  1.00  0.00           H  
ATOM    325  HA  GLU A  20     -11.772   1.905  12.966  1.00  0.00           H  
ATOM    326 1HB  GLU A  20     -13.525   0.563  14.048  1.00  0.00           H  
ATOM    327 2HB  GLU A  20     -12.318  -0.293  14.997  1.00  0.00           H  
ATOM    328 1HG  GLU A  20     -11.715   1.783  16.142  1.00  0.00           H  
ATOM    329 2HG  GLU A  20     -12.873   2.679  15.160  1.00  0.00           H  
ATOM    330  N   LYS A  21      -9.471   0.046  14.423  1.00  0.00           N  
ATOM    331  CA  LYS A  21      -8.192   0.080  15.121  1.00  0.00           C  
ATOM    332  C   LYS A  21      -7.137   0.810  14.301  1.00  0.00           C  
ATOM    333  O   LYS A  21      -6.424   1.674  14.813  1.00  0.00           O  
ATOM    334  CB  LYS A  21      -7.719  -1.338  15.444  1.00  0.00           C  
ATOM    335  CG  LYS A  21      -8.528  -2.040  16.527  1.00  0.00           C  
ATOM    336  CD  LYS A  21      -8.010  -3.448  16.779  1.00  0.00           C  
ATOM    337  CE  LYS A  21      -8.823  -4.153  17.854  1.00  0.00           C  
ATOM    338  NZ  LYS A  21      -8.352  -5.547  18.083  1.00  0.00           N  
ATOM    339  H   LYS A  21      -9.863  -0.848  14.161  1.00  0.00           H  
ATOM    340  HA  LYS A  21      -8.328   0.610  16.066  1.00  0.00           H  
ATOM    341 1HB  LYS A  21      -7.765  -1.951  14.543  1.00  0.00           H  
ATOM    342 2HB  LYS A  21      -6.679  -1.310  15.768  1.00  0.00           H  
ATOM    343 1HG  LYS A  21      -8.467  -1.468  17.454  1.00  0.00           H  
ATOM    344 2HG  LYS A  21      -9.573  -2.095  16.223  1.00  0.00           H  
ATOM    345 1HD  LYS A  21      -8.065  -4.026  15.856  1.00  0.00           H  
ATOM    346 2HD  LYS A  21      -6.968  -3.401  17.096  1.00  0.00           H  
ATOM    347 1HE  LYS A  21      -8.747  -3.600  18.789  1.00  0.00           H  
ATOM    348 2HE  LYS A  21      -9.871  -4.182  17.558  1.00  0.00           H  
ATOM    349 1HZ  LYS A  21      -8.916  -5.979  18.801  1.00  0.00           H  
ATOM    350 2HZ  LYS A  21      -8.436  -6.076  17.226  1.00  0.00           H  
ATOM    351 3HZ  LYS A  21      -7.386  -5.532  18.377  1.00  0.00           H  
ATOM    352  N   ALA A  22      -7.038   0.457  13.023  1.00  0.00           N  
ATOM    353  CA  ALA A  22      -6.075   1.083  12.125  1.00  0.00           C  
ATOM    354  C   ALA A  22      -6.385   2.561  11.932  1.00  0.00           C  
ATOM    355  O   ALA A  22      -5.480   3.391  11.859  1.00  0.00           O  
ATOM    356  CB  ALA A  22      -6.055   0.364  10.784  1.00  0.00           C  
ATOM    357  H   ALA A  22      -7.646  -0.265  12.665  1.00  0.00           H  
ATOM    358  HA  ALA A  22      -5.081   0.989  12.566  1.00  0.00           H  
ATOM    359 1HB  ALA A  22      -5.331   0.844  10.125  1.00  0.00           H  
ATOM    360 2HB  ALA A  22      -5.775  -0.678  10.935  1.00  0.00           H  
ATOM    361 3HB  ALA A  22      -7.045   0.412  10.332  1.00  0.00           H  
ATOM    362  N   LEU A  23      -7.671   2.884  11.846  1.00  0.00           N  
ATOM    363  CA  LEU A  23      -8.101   4.255  11.594  1.00  0.00           C  
ATOM    364  C   LEU A  23      -7.740   5.168  12.760  1.00  0.00           C  
ATOM    365  O   LEU A  23      -7.278   6.292  12.560  1.00  0.00           O  
ATOM    366  CB  LEU A  23      -9.615   4.299  11.351  1.00  0.00           C  
ATOM    367  CG  LEU A  23     -10.193   5.677  11.005  1.00  0.00           C  
ATOM    368  CD1 LEU A  23      -9.545   6.194   9.728  1.00  0.00           C  
ATOM    369  CD2 LEU A  23     -11.702   5.570  10.846  1.00  0.00           C  
ATOM    370  H   LEU A  23      -8.368   2.163  11.959  1.00  0.00           H  
ATOM    371  HA  LEU A  23      -7.597   4.617  10.697  1.00  0.00           H  
ATOM    372 1HB  LEU A  23      -9.855   3.624  10.531  1.00  0.00           H  
ATOM    373 2HB  LEU A  23     -10.122   3.943  12.248  1.00  0.00           H  
ATOM    374  HG  LEU A  23      -9.961   6.381  11.805  1.00  0.00           H  
ATOM    375 1HD1 LEU A  23      -9.955   7.174   9.481  1.00  0.00           H  
ATOM    376 2HD1 LEU A  23      -8.468   6.280   9.875  1.00  0.00           H  
ATOM    377 3HD1 LEU A  23      -9.746   5.501   8.911  1.00  0.00           H  
ATOM    378 1HD2 LEU A  23     -12.113   6.550  10.601  1.00  0.00           H  
ATOM    379 2HD2 LEU A  23     -11.935   4.868  10.046  1.00  0.00           H  
ATOM    380 3HD2 LEU A  23     -12.142   5.215  11.779  1.00  0.00           H  
ATOM    381  N   ARG A  24      -7.953   4.680  13.977  1.00  0.00           N  
ATOM    382  CA  ARG A  24      -7.630   5.441  15.175  1.00  0.00           C  
ATOM    383  C   ARG A  24      -6.132   5.708  15.272  1.00  0.00           C  
ATOM    384  O   ARG A  24      -5.710   6.788  15.680  1.00  0.00           O  
ATOM    385  CB  ARG A  24      -8.092   4.701  16.421  1.00  0.00           C  
ATOM    386  CG  ARG A  24      -9.596   4.718  16.654  1.00  0.00           C  
ATOM    387  CD  ARG A  24      -9.968   3.984  17.890  1.00  0.00           C  
ATOM    388  NE  ARG A  24     -11.405   3.984  18.108  1.00  0.00           N  
ATOM    389  CZ  ARG A  24     -12.092   4.986  18.691  1.00  0.00           C  
ATOM    390  NH1 ARG A  24     -11.457   6.060  19.110  1.00  0.00           N  
ATOM    391  NH2 ARG A  24     -13.400   4.890  18.845  1.00  0.00           N  
ATOM    392  H   ARG A  24      -8.349   3.754  14.072  1.00  0.00           H  
ATOM    393  HA  ARG A  24      -8.151   6.398  15.129  1.00  0.00           H  
ATOM    394 1HB  ARG A  24      -7.781   3.661  16.362  1.00  0.00           H  
ATOM    395 2HB  ARG A  24      -7.617   5.136  17.299  1.00  0.00           H  
ATOM    396 1HG  ARG A  24      -9.937   5.749  16.751  1.00  0.00           H  
ATOM    397 2HG  ARG A  24     -10.100   4.247  15.810  1.00  0.00           H  
ATOM    398 1HD  ARG A  24      -9.635   2.950  17.812  1.00  0.00           H  
ATOM    399 2HD  ARG A  24      -9.492   4.455  18.750  1.00  0.00           H  
ATOM    400  HE  ARG A  24     -11.927   3.174  17.800  1.00  0.00           H  
ATOM    401 1HH1 ARG A  24     -10.456   6.132  18.992  1.00  0.00           H  
ATOM    402 2HH1 ARG A  24     -11.971   6.810  19.547  1.00  0.00           H  
ATOM    403 1HH2 ARG A  24     -13.888   4.063  18.524  1.00  0.00           H  
ATOM    404 2HH2 ARG A  24     -13.913   5.640  19.282  1.00  0.00           H  
ATOM    405  N   VAL A  25      -5.336   4.714  14.894  1.00  0.00           N  
ATOM    406  CA  VAL A  25      -3.883   4.846  14.918  1.00  0.00           C  
ATOM    407  C   VAL A  25      -3.412   5.921  13.949  1.00  0.00           C  
ATOM    408  O   VAL A  25      -2.548   6.734  14.279  1.00  0.00           O  
ATOM    409  CB  VAL A  25      -3.218   3.506  14.555  1.00  0.00           C  
ATOM    410  CG1 VAL A  25      -1.728   3.698  14.315  1.00  0.00           C  
ATOM    411  CG2 VAL A  25      -3.459   2.491  15.662  1.00  0.00           C  
ATOM    412  H   VAL A  25      -5.746   3.844  14.583  1.00  0.00           H  
ATOM    413  HA  VAL A  25      -3.578   5.127  15.928  1.00  0.00           H  
ATOM    414  HB  VAL A  25      -3.649   3.137  13.624  1.00  0.00           H  
ATOM    415 1HG1 VAL A  25      -1.274   2.741  14.059  1.00  0.00           H  
ATOM    416 2HG1 VAL A  25      -1.580   4.400  13.494  1.00  0.00           H  
ATOM    417 3HG1 VAL A  25      -1.261   4.090  15.218  1.00  0.00           H  
ATOM    418 1HG2 VAL A  25      -2.986   1.545  15.399  1.00  0.00           H  
ATOM    419 2HG2 VAL A  25      -3.033   2.862  16.595  1.00  0.00           H  
ATOM    420 3HG2 VAL A  25      -4.531   2.338  15.789  1.00  0.00           H  
ATOM    421  N   VAL A  26      -3.984   5.921  12.749  1.00  0.00           N  
ATOM    422  CA  VAL A  26      -3.649   6.918  11.740  1.00  0.00           C  
ATOM    423  C   VAL A  26      -4.113   8.307  12.162  1.00  0.00           C  
ATOM    424  O   VAL A  26      -3.369   9.281  12.056  1.00  0.00           O  
ATOM    425  CB  VAL A  26      -4.296   6.552  10.391  1.00  0.00           C  
ATOM    426  CG1 VAL A  26      -4.085   7.667   9.378  1.00  0.00           C  
ATOM    427  CG2 VAL A  26      -3.717   5.242   9.879  1.00  0.00           C  
ATOM    428  H   VAL A  26      -4.670   5.212  12.532  1.00  0.00           H  
ATOM    429  HA  VAL A  26      -2.565   6.934  11.617  1.00  0.00           H  
ATOM    430  HB  VAL A  26      -5.371   6.445  10.532  1.00  0.00           H  
ATOM    431 1HG1 VAL A  26      -4.549   7.392   8.431  1.00  0.00           H  
ATOM    432 2HG1 VAL A  26      -4.538   8.586   9.750  1.00  0.00           H  
ATOM    433 3HG1 VAL A  26      -3.017   7.824   9.227  1.00  0.00           H  
ATOM    434 1HG2 VAL A  26      -4.180   4.988   8.925  1.00  0.00           H  
ATOM    435 2HG2 VAL A  26      -2.641   5.347   9.744  1.00  0.00           H  
ATOM    436 3HG2 VAL A  26      -3.916   4.449  10.600  1.00  0.00           H  
ATOM    437  N   LYS A  27      -5.350   8.390  12.640  1.00  0.00           N  
ATOM    438  CA  LYS A  27      -5.921   9.662  13.067  1.00  0.00           C  
ATOM    439  C   LYS A  27      -5.044  10.338  14.114  1.00  0.00           C  
ATOM    440  O   LYS A  27      -4.781  11.538  14.037  1.00  0.00           O  
ATOM    441  CB  LYS A  27      -7.333   9.456  13.618  1.00  0.00           C  
ATOM    442  CG  LYS A  27      -8.038  10.739  14.036  1.00  0.00           C  
ATOM    443  CD  LYS A  27      -9.456  10.461  14.512  1.00  0.00           C  
ATOM    444  CE  LYS A  27     -10.149  11.737  14.967  1.00  0.00           C  
ATOM    445  NZ  LYS A  27     -11.538  11.480  15.435  1.00  0.00           N  
ATOM    446  H   LYS A  27      -5.909   7.552  12.713  1.00  0.00           H  
ATOM    447  HA  LYS A  27      -5.996  10.318  12.199  1.00  0.00           H  
ATOM    448 1HB  LYS A  27      -7.950   8.965  12.865  1.00  0.00           H  
ATOM    449 2HB  LYS A  27      -7.292   8.799  14.487  1.00  0.00           H  
ATOM    450 1HG  LYS A  27      -7.480  11.215  14.843  1.00  0.00           H  
ATOM    451 2HG  LYS A  27      -8.076  11.425  13.190  1.00  0.00           H  
ATOM    452 1HD  LYS A  27     -10.032  10.014  13.700  1.00  0.00           H  
ATOM    453 2HD  LYS A  27      -9.429   9.757  15.344  1.00  0.00           H  
ATOM    454 1HE  LYS A  27      -9.583  12.188  15.780  1.00  0.00           H  
ATOM    455 2HE  LYS A  27     -10.184  12.447  14.140  1.00  0.00           H  
ATOM    456 1HZ  LYS A  27     -11.962  12.349  15.726  1.00  0.00           H  
ATOM    457 2HZ  LYS A  27     -12.079  11.078  14.681  1.00  0.00           H  
ATOM    458 3HZ  LYS A  27     -11.518  10.837  16.214  1.00  0.00           H  
ATOM    459  N   LYS A  28      -4.593   9.558  15.091  1.00  0.00           N  
ATOM    460  CA  LYS A  28      -3.689  10.063  16.118  1.00  0.00           C  
ATOM    461  C   LYS A  28      -2.394  10.582  15.506  1.00  0.00           C  
ATOM    462  O   LYS A  28      -1.910  11.655  15.867  1.00  0.00           O  
ATOM    463  CB  LYS A  28      -3.383   8.973  17.146  1.00  0.00           C  
ATOM    464  CG  LYS A  28      -2.452   9.411  18.269  1.00  0.00           C  
ATOM    465  CD  LYS A  28      -2.246   8.294  19.282  1.00  0.00           C  
ATOM    466  CE  LYS A  28      -1.273   8.710  20.375  1.00  0.00           C  
ATOM    467  NZ  LYS A  28      -1.084   7.638  21.391  1.00  0.00           N  
ATOM    468  H   LYS A  28      -4.884   8.592  15.125  1.00  0.00           H  
ATOM    469  HA  LYS A  28      -4.182  10.884  16.640  1.00  0.00           H  
ATOM    470 1HB  LYS A  28      -4.314   8.629  17.598  1.00  0.00           H  
ATOM    471 2HB  LYS A  28      -2.926   8.119  16.646  1.00  0.00           H  
ATOM    472 1HG  LYS A  28      -1.485   9.692  17.850  1.00  0.00           H  
ATOM    473 2HG  LYS A  28      -2.876  10.277  18.777  1.00  0.00           H  
ATOM    474 1HD  LYS A  28      -3.202   8.036  19.738  1.00  0.00           H  
ATOM    475 2HD  LYS A  28      -1.854   7.412  18.776  1.00  0.00           H  
ATOM    476 1HE  LYS A  28      -0.307   8.947  19.931  1.00  0.00           H  
ATOM    477 2HE  LYS A  28      -1.648   9.604  20.874  1.00  0.00           H  
ATOM    478 1HZ  LYS A  28      -0.434   7.953  22.096  1.00  0.00           H  
ATOM    479 2HZ  LYS A  28      -1.972   7.423  21.822  1.00  0.00           H  
ATOM    480 3HZ  LYS A  28      -0.719   6.810  20.941  1.00  0.00           H  
ATOM    481  N   ALA A  29      -1.837   9.814  14.576  1.00  0.00           N  
ATOM    482  CA  ALA A  29      -0.600  10.197  13.905  1.00  0.00           C  
ATOM    483  C   ALA A  29      -0.758  11.521  13.169  1.00  0.00           C  
ATOM    484  O   ALA A  29       0.137  12.367  13.192  1.00  0.00           O  
ATOM    485  CB  ALA A  29      -0.159   9.105  12.942  1.00  0.00           C  
ATOM    486  H   ALA A  29      -2.281   8.942  14.325  1.00  0.00           H  
ATOM    487  HA  ALA A  29       0.182  10.307  14.659  1.00  0.00           H  
ATOM    488 1HB  ALA A  29       0.767   9.406  12.448  1.00  0.00           H  
ATOM    489 2HB  ALA A  29       0.007   8.179  13.493  1.00  0.00           H  
ATOM    490 3HB  ALA A  29      -0.933   8.948  12.192  1.00  0.00           H  
ATOM    491  N   ILE A  30      -1.903  11.695  12.517  1.00  0.00           N  
ATOM    492  CA  ILE A  30      -2.170  12.905  11.748  1.00  0.00           C  
ATOM    493  C   ILE A  30      -2.237  14.128  12.653  1.00  0.00           C  
ATOM    494  O   ILE A  30      -1.635  15.162  12.359  1.00  0.00           O  
ATOM    495  CB  ILE A  30      -3.486  12.776  10.959  1.00  0.00           C  
ATOM    496  CG1 ILE A  30      -3.344  11.729   9.852  1.00  0.00           C  
ATOM    497  CG2 ILE A  30      -3.890  14.121  10.376  1.00  0.00           C  
ATOM    498  CD1 ILE A  30      -4.659  11.313   9.232  1.00  0.00           C  
ATOM    499  H   ILE A  30      -2.606  10.972  12.556  1.00  0.00           H  
ATOM    500  HA  ILE A  30      -1.360  13.045  11.030  1.00  0.00           H  
ATOM    501  HB  ILE A  30      -4.275  12.427  11.624  1.00  0.00           H  
ATOM    502 1HG1 ILE A  30      -2.703  12.119   9.062  1.00  0.00           H  
ATOM    503 2HG1 ILE A  30      -2.861  10.838  10.253  1.00  0.00           H  
ATOM    504 1HG2 ILE A  30      -4.822  14.012   9.821  1.00  0.00           H  
ATOM    505 2HG2 ILE A  30      -4.030  14.840  11.182  1.00  0.00           H  
ATOM    506 3HG2 ILE A  30      -3.108  14.477   9.704  1.00  0.00           H  
ATOM    507 1HD1 ILE A  30      -4.477  10.569   8.457  1.00  0.00           H  
ATOM    508 2HD1 ILE A  30      -5.304  10.886  10.001  1.00  0.00           H  
ATOM    509 3HD1 ILE A  30      -5.145  12.183   8.793  1.00  0.00           H  
ATOM    510  N   GLU A  31      -2.972  14.007  13.752  1.00  0.00           N  
ATOM    511  CA  GLU A  31      -3.104  15.098  14.712  1.00  0.00           C  
ATOM    512  C   GLU A  31      -1.761  15.447  15.335  1.00  0.00           C  
ATOM    513  O   GLU A  31      -1.377  16.615  15.393  1.00  0.00           O  
ATOM    514  CB  GLU A  31      -4.104  14.725  15.809  1.00  0.00           C  
ATOM    515  CG  GLU A  31      -4.314  15.805  16.861  1.00  0.00           C  
ATOM    516  CD  GLU A  31      -5.332  15.421  17.898  1.00  0.00           C  
ATOM    517  OE1 GLU A  31      -5.869  14.343  17.806  1.00  0.00           O  
ATOM    518  OE2 GLU A  31      -5.572  16.206  18.785  1.00  0.00           O  
ATOM    519  H   GLU A  31      -3.451  13.135  13.930  1.00  0.00           H  
ATOM    520  HA  GLU A  31      -3.484  15.975  14.186  1.00  0.00           H  
ATOM    521 1HB  GLU A  31      -5.072  14.504  15.359  1.00  0.00           H  
ATOM    522 2HB  GLU A  31      -3.766  13.823  16.318  1.00  0.00           H  
ATOM    523 1HG  GLU A  31      -3.364  16.005  17.356  1.00  0.00           H  
ATOM    524 2HG  GLU A  31      -4.634  16.722  16.367  1.00  0.00           H  
ATOM    525  N   ALA A  32      -1.048  14.428  15.804  1.00  0.00           N  
ATOM    526  CA  ALA A  32       0.234  14.630  16.469  1.00  0.00           C  
ATOM    527  C   ALA A  32       1.265  15.213  15.512  1.00  0.00           C  
ATOM    528  O   ALA A  32       2.056  16.079  15.888  1.00  0.00           O  
ATOM    529  CB  ALA A  32       0.739  13.321  17.057  1.00  0.00           C  
ATOM    530  H   ALA A  32      -1.403  13.488  15.695  1.00  0.00           H  
ATOM    531  HA  ALA A  32       0.089  15.327  17.295  1.00  0.00           H  
ATOM    532 1HB  ALA A  32       1.695  13.487  17.550  1.00  0.00           H  
ATOM    533 2HB  ALA A  32       0.018  12.946  17.782  1.00  0.00           H  
ATOM    534 3HB  ALA A  32       0.864  12.589  16.259  1.00  0.00           H  
ATOM    535  N   TYR A  33       1.253  14.734  14.272  1.00  0.00           N  
ATOM    536  CA  TYR A  33       2.197  15.197  13.262  1.00  0.00           C  
ATOM    537  C   TYR A  33       2.022  16.685  12.986  1.00  0.00           C  
ATOM    538  O   TYR A  33       2.985  17.451  13.026  1.00  0.00           O  
ATOM    539  CB  TYR A  33       2.034  14.396  11.968  1.00  0.00           C  
ATOM    540  CG  TYR A  33       2.910  14.882  10.834  1.00  0.00           C  
ATOM    541  CD1 TYR A  33       4.267  14.594  10.834  1.00  0.00           C  
ATOM    542  CD2 TYR A  33       2.356  15.615   9.795  1.00  0.00           C  
ATOM    543  CE1 TYR A  33       5.067  15.038   9.799  1.00  0.00           C  
ATOM    544  CE2 TYR A  33       3.156  16.058   8.760  1.00  0.00           C  
ATOM    545  CZ  TYR A  33       4.506  15.772   8.760  1.00  0.00           C  
ATOM    546  OH  TYR A  33       5.303  16.214   7.729  1.00  0.00           O  
ATOM    547  H   TYR A  33       0.572  14.031  14.024  1.00  0.00           H  
ATOM    548  HA  TYR A  33       3.209  15.027  13.630  1.00  0.00           H  
ATOM    549 1HB  TYR A  33       2.272  13.348  12.157  1.00  0.00           H  
ATOM    550 2HB  TYR A  33       0.996  14.442  11.640  1.00  0.00           H  
ATOM    551  HD1 TYR A  33       4.703  14.018  11.651  1.00  0.00           H  
ATOM    552  HD2 TYR A  33       1.290  15.841   9.796  1.00  0.00           H  
ATOM    553  HE1 TYR A  33       6.133  14.812   9.798  1.00  0.00           H  
ATOM    554  HE2 TYR A  33       2.721  16.635   7.944  1.00  0.00           H  
ATOM    555  HH  TYR A  33       6.210  15.942   7.887  1.00  0.00           H  
ATOM    556  N   LYS A  34       0.788  17.090  12.709  1.00  0.00           N  
ATOM    557  CA  LYS A  34       0.499  18.465  12.318  1.00  0.00           C  
ATOM    558  C   LYS A  34       0.718  19.424  13.484  1.00  0.00           C  
ATOM    559  O   LYS A  34       1.191  20.544  13.296  1.00  0.00           O  
ATOM    560  CB  LYS A  34      -0.934  18.585  11.799  1.00  0.00           C  
ATOM    561  CG  LYS A  34      -1.164  17.952  10.433  1.00  0.00           C  
ATOM    562  CD  LYS A  34      -2.593  18.167   9.958  1.00  0.00           C  
ATOM    563  CE  LYS A  34      -2.805  17.595   8.563  1.00  0.00           C  
ATOM    564  NZ  LYS A  34      -4.184  17.845   8.063  1.00  0.00           N  
ATOM    565  H   LYS A  34       0.027  16.427  12.768  1.00  0.00           H  
ATOM    566  HA  LYS A  34       1.175  18.743  11.507  1.00  0.00           H  
ATOM    567 1HB  LYS A  34      -1.618  18.113  12.506  1.00  0.00           H  
ATOM    568 2HB  LYS A  34      -1.210  19.638  11.731  1.00  0.00           H  
ATOM    569 1HG  LYS A  34      -0.478  18.393   9.708  1.00  0.00           H  
ATOM    570 2HG  LYS A  34      -0.965  16.882  10.490  1.00  0.00           H  
ATOM    571 1HD  LYS A  34      -3.283  17.682  10.649  1.00  0.00           H  
ATOM    572 2HD  LYS A  34      -2.814  19.234   9.940  1.00  0.00           H  
ATOM    573 1HE  LYS A  34      -2.094  18.047   7.873  1.00  0.00           H  
ATOM    574 2HE  LYS A  34      -2.628  16.520   8.580  1.00  0.00           H  
ATOM    575 1HZ  LYS A  34      -4.284  17.451   7.138  1.00  0.00           H  
ATOM    576 2HZ  LYS A  34      -4.852  17.414   8.686  1.00  0.00           H  
ATOM    577 3HZ  LYS A  34      -4.353  18.840   8.025  1.00  0.00           H  
ATOM    578  N   LYS A  35       0.369  18.977  14.684  1.00  0.00           N  
ATOM    579  CA  LYS A  35       0.489  19.808  15.875  1.00  0.00           C  
ATOM    580  C   LYS A  35       1.923  19.832  16.388  1.00  0.00           C  
ATOM    581  O   LYS A  35       2.315  20.739  17.124  1.00  0.00           O  
ATOM    582  CB  LYS A  35      -0.453  19.309  16.975  1.00  0.00           C  
ATOM    583  CG  LYS A  35      -1.926  19.587  16.711  1.00  0.00           C  
ATOM    584  CD  LYS A  35      -2.790  19.138  17.880  1.00  0.00           C  
ATOM    585  CE  LYS A  35      -4.247  19.529  17.677  1.00  0.00           C  
ATOM    586  NZ  LYS A  35      -5.117  19.032  18.777  1.00  0.00           N  
ATOM    587  H   LYS A  35       0.011  18.037  14.774  1.00  0.00           H  
ATOM    588  HA  LYS A  35       0.192  20.826  15.621  1.00  0.00           H  
ATOM    589 1HB  LYS A  35      -0.331  18.233  17.096  1.00  0.00           H  
ATOM    590 2HB  LYS A  35      -0.187  19.779  17.921  1.00  0.00           H  
ATOM    591 1HG  LYS A  35      -2.072  20.658  16.553  1.00  0.00           H  
ATOM    592 2HG  LYS A  35      -2.243  19.059  15.813  1.00  0.00           H  
ATOM    593 1HD  LYS A  35      -2.726  18.055  17.986  1.00  0.00           H  
ATOM    594 2HD  LYS A  35      -2.427  19.597  18.800  1.00  0.00           H  
ATOM    595 1HE  LYS A  35      -4.329  20.614  17.630  1.00  0.00           H  
ATOM    596 2HE  LYS A  35      -4.606  19.119  16.733  1.00  0.00           H  
ATOM    597 1HZ  LYS A  35      -6.072  19.311  18.605  1.00  0.00           H  
ATOM    598 2HZ  LYS A  35      -5.063  18.023  18.818  1.00  0.00           H  
ATOM    599 3HZ  LYS A  35      -4.806  19.421  19.656  1.00  0.00           H  
ATOM    600  N   GLY A  36       2.704  18.831  15.996  1.00  0.00           N  
ATOM    601  CA  GLY A  36       4.100  18.741  16.408  1.00  0.00           C  
ATOM    602  C   GLY A  36       4.223  18.149  17.807  1.00  0.00           C  
ATOM    603  O   GLY A  36       5.120  18.513  18.567  1.00  0.00           O  
ATOM    604  H   GLY A  36       2.321  18.115  15.394  1.00  0.00           H  
ATOM    605 1HA  GLY A  36       4.650  18.124  15.697  1.00  0.00           H  
ATOM    606 2HA  GLY A  36       4.550  19.732  16.388  1.00  0.00           H  
ATOM    607  N   LEU A  37       3.317  17.235  18.139  1.00  0.00           N  
ATOM    608  CA  LEU A  37       3.306  16.613  19.458  1.00  0.00           C  
ATOM    609  C   LEU A  37       4.160  15.351  19.477  1.00  0.00           C  
ATOM    610  O   LEU A  37       4.312  14.708  20.516  1.00  0.00           O  
ATOM    611  CB  LEU A  37       1.868  16.273  19.871  1.00  0.00           C  
ATOM    612  CG  LEU A  37       0.899  17.458  19.943  1.00  0.00           C  
ATOM    613  CD1 LEU A  37      -0.514  16.945  20.182  1.00  0.00           C  
ATOM    614  CD2 LEU A  37       1.332  18.402  21.055  1.00  0.00           C  
ATOM    615  H   LEU A  37       2.619  16.966  17.461  1.00  0.00           H  
ATOM    616  HA  LEU A  37       3.714  17.321  20.178  1.00  0.00           H  
ATOM    617 1HB  LEU A  37       1.464  15.556  19.158  1.00  0.00           H  
ATOM    618 2HB  LEU A  37       1.892  15.802  20.854  1.00  0.00           H  
ATOM    619  HG  LEU A  37       0.904  17.992  18.992  1.00  0.00           H  
ATOM    620 1HD1 LEU A  37      -1.204  17.788  20.234  1.00  0.00           H  
ATOM    621 2HD1 LEU A  37      -0.807  16.289  19.362  1.00  0.00           H  
ATOM    622 3HD1 LEU A  37      -0.547  16.394  21.121  1.00  0.00           H  
ATOM    623 1HD2 LEU A  37       0.645  19.247  21.106  1.00  0.00           H  
ATOM    624 2HD2 LEU A  37       1.327  17.872  22.006  1.00  0.00           H  
ATOM    625 3HD2 LEU A  37       2.339  18.767  20.849  1.00  0.00           H  
ATOM    626  N   ALA A  38       4.717  15.001  18.322  1.00  0.00           N  
ATOM    627  CA  ALA A  38       5.531  13.797  18.197  1.00  0.00           C  
ATOM    628  C   ALA A  38       6.565  13.945  17.092  1.00  0.00           C  
ATOM    629  O   ALA A  38       6.380  14.722  16.155  1.00  0.00           O  
ATOM    630  CB  ALA A  38       4.647  12.585  17.939  1.00  0.00           C  
ATOM    631  H   ALA A  38       4.571  15.583  17.509  1.00  0.00           H  
ATOM    632  HA  ALA A  38       6.050  13.633  19.143  1.00  0.00           H  
ATOM    633 1HB  ALA A  38       5.270  11.694  17.848  1.00  0.00           H  
ATOM    634 2HB  ALA A  38       3.951  12.457  18.768  1.00  0.00           H  
ATOM    635 3HB  ALA A  38       4.089  12.732  17.016  1.00  0.00           H  
ATOM    636  N   ASP A  39       7.655  13.193  17.203  1.00  0.00           N  
ATOM    637  CA  ASP A  39       8.731  13.255  16.223  1.00  0.00           C  
ATOM    638  C   ASP A  39       8.481  12.295  15.066  1.00  0.00           C  
ATOM    639  O   ASP A  39       7.469  11.596  15.037  1.00  0.00           O  
ATOM    640  CB  ASP A  39      10.074  12.929  16.880  1.00  0.00           C  
ATOM    641  CG  ASP A  39      10.162  11.489  17.369  1.00  0.00           C  
ATOM    642  OD1 ASP A  39       9.316  10.707  17.007  1.00  0.00           O  
ATOM    643  OD2 ASP A  39      11.077  11.185  18.097  1.00  0.00           O  
ATOM    644  H   ASP A  39       7.739  12.563  17.987  1.00  0.00           H  
ATOM    645  HA  ASP A  39       8.785  14.271  15.829  1.00  0.00           H  
ATOM    646 1HB  ASP A  39      10.881  13.105  16.168  1.00  0.00           H  
ATOM    647 2HB  ASP A  39      10.236  13.595  17.728  1.00  0.00           H  
ATOM    648  N   GLU A  40       9.408  12.267  14.114  1.00  0.00           N  
ATOM    649  CA  GLU A  40       9.207  11.533  12.871  1.00  0.00           C  
ATOM    650  C   GLU A  40       9.086  10.036  13.129  1.00  0.00           C  
ATOM    651  O   GLU A  40       8.292   9.347  12.485  1.00  0.00           O  
ATOM    652  CB  GLU A  40      10.359  11.801  11.900  1.00  0.00           C  
ATOM    653  CG  GLU A  40      10.454  13.243  11.422  1.00  0.00           C  
ATOM    654  CD  GLU A  40      11.089  14.155  12.434  1.00  0.00           C  
ATOM    655  OE1 GLU A  40      11.516  13.672  13.454  1.00  0.00           O  
ATOM    656  OE2 GLU A  40      11.146  15.337  12.186  1.00  0.00           O  
ATOM    657  H   GLU A  40      10.274  12.768  14.257  1.00  0.00           H  
ATOM    658  HA  GLU A  40       8.285  11.884  12.408  1.00  0.00           H  
ATOM    659 1HB  GLU A  40      11.304  11.543  12.378  1.00  0.00           H  
ATOM    660 2HB  GLU A  40      10.251  11.163  11.023  1.00  0.00           H  
ATOM    661 1HG  GLU A  40      11.042  13.271  10.505  1.00  0.00           H  
ATOM    662 2HG  GLU A  40       9.453  13.604  11.191  1.00  0.00           H  
ATOM    663  N   LYS A  41       9.878   9.537  14.073  1.00  0.00           N  
ATOM    664  CA  LYS A  41       9.901   8.112  14.376  1.00  0.00           C  
ATOM    665  C   LYS A  41       8.587   7.659  14.999  1.00  0.00           C  
ATOM    666  O   LYS A  41       8.082   6.581  14.692  1.00  0.00           O  
ATOM    667  CB  LYS A  41      11.067   7.781  15.310  1.00  0.00           C  
ATOM    668  CG  LYS A  41      12.441   7.882  14.660  1.00  0.00           C  
ATOM    669  CD  LYS A  41      13.546   7.555  15.653  1.00  0.00           C  
ATOM    670  CE  LYS A  41      14.920   7.659  15.006  1.00  0.00           C  
ATOM    671  NZ  LYS A  41      16.014   7.378  15.976  1.00  0.00           N  
ATOM    672  H   LYS A  41      10.479  10.162  14.592  1.00  0.00           H  
ATOM    673  HA  LYS A  41      10.055   7.561  13.449  1.00  0.00           H  
ATOM    674 1HB  LYS A  41      11.050   8.457  16.165  1.00  0.00           H  
ATOM    675 2HB  LYS A  41      10.951   6.766  15.692  1.00  0.00           H  
ATOM    676 1HG  LYS A  41      12.499   7.188  13.821  1.00  0.00           H  
ATOM    677 2HG  LYS A  41      12.591   8.894  14.282  1.00  0.00           H  
ATOM    678 1HD  LYS A  41      13.496   8.247  16.495  1.00  0.00           H  
ATOM    679 2HD  LYS A  41      13.408   6.542  16.029  1.00  0.00           H  
ATOM    680 1HE  LYS A  41      14.989   6.948  14.184  1.00  0.00           H  
ATOM    681 2HE  LYS A  41      15.058   8.661  14.602  1.00  0.00           H  
ATOM    682 1HZ  LYS A  41      16.906   7.458  15.510  1.00  0.00           H  
ATOM    683 2HZ  LYS A  41      15.970   8.044  16.735  1.00  0.00           H  
ATOM    684 3HZ  LYS A  41      15.908   6.444  16.343  1.00  0.00           H  
ATOM    685  N   GLN A  42       8.039   8.492  15.881  1.00  0.00           N  
ATOM    686  CA  GLN A  42       6.781   8.179  16.549  1.00  0.00           C  
ATOM    687  C   GLN A  42       5.623   8.153  15.560  1.00  0.00           C  
ATOM    688  O   GLN A  42       4.749   7.288  15.636  1.00  0.00           O  
ATOM    689  CB  GLN A  42       6.498   9.195  17.660  1.00  0.00           C  
ATOM    690  CG  GLN A  42       7.415   9.072  18.864  1.00  0.00           C  
ATOM    691  CD  GLN A  42       7.231  10.209  19.850  1.00  0.00           C  
ATOM    692  OE1 GLN A  42       7.342  11.385  19.491  1.00  0.00           O  
ATOM    693  NE2 GLN A  42       6.947   9.867  21.102  1.00  0.00           N  
ATOM    694  H   GLN A  42       8.504   9.362  16.091  1.00  0.00           H  
ATOM    695  HA  GLN A  42       6.871   7.194  17.011  1.00  0.00           H  
ATOM    696 1HB  GLN A  42       6.597  10.205  17.263  1.00  0.00           H  
ATOM    697 2HB  GLN A  42       5.471   9.078  18.005  1.00  0.00           H  
ATOM    698 1HG  GLN A  42       7.199   8.135  19.379  1.00  0.00           H  
ATOM    699 2HG  GLN A  42       8.450   9.080  18.523  1.00  0.00           H  
ATOM    700 1HE2 GLN A  42       6.814  10.574  21.797  1.00  0.00           H  
ATOM    701 2HE2 GLN A  42       6.866   8.901  21.350  1.00  0.00           H  
ATOM    702  N   ILE A  43       5.622   9.104  14.632  1.00  0.00           N  
ATOM    703  CA  ILE A  43       4.570   9.192  13.626  1.00  0.00           C  
ATOM    704  C   ILE A  43       4.669   8.047  12.626  1.00  0.00           C  
ATOM    705  O   ILE A  43       3.659   7.447  12.253  1.00  0.00           O  
ATOM    706  CB  ILE A  43       4.636  10.535  12.878  1.00  0.00           C  
ATOM    707  CG1 ILE A  43       4.418  11.699  13.849  1.00  0.00           C  
ATOM    708  CG2 ILE A  43       3.607  10.572  11.759  1.00  0.00           C  
ATOM    709  CD1 ILE A  43       3.069  11.681  14.530  1.00  0.00           C  
ATOM    710  H   ILE A  43       6.368   9.784  14.626  1.00  0.00           H  
ATOM    711  HA  ILE A  43       3.604   9.134  14.130  1.00  0.00           H  
ATOM    712  HB  ILE A  43       5.629  10.665  12.449  1.00  0.00           H  
ATOM    713 1HG1 ILE A  43       5.189  11.679  14.619  1.00  0.00           H  
ATOM    714 2HG1 ILE A  43       4.517  12.643  13.313  1.00  0.00           H  
ATOM    715 1HG2 ILE A  43       3.667  11.529  11.241  1.00  0.00           H  
ATOM    716 2HG2 ILE A  43       3.806   9.765  11.055  1.00  0.00           H  
ATOM    717 3HG2 ILE A  43       2.608  10.449  12.179  1.00  0.00           H  
ATOM    718 1HD1 ILE A  43       2.989  12.536  15.201  1.00  0.00           H  
ATOM    719 2HD1 ILE A  43       2.281  11.736  13.777  1.00  0.00           H  
ATOM    720 3HD1 ILE A  43       2.961  10.760  15.101  1.00  0.00           H  
ATOM    721  N   GLU A  44       5.888   7.748  12.195  1.00  0.00           N  
ATOM    722  CA  GLU A  44       6.129   6.628  11.292  1.00  0.00           C  
ATOM    723  C   GLU A  44       5.715   5.309  11.928  1.00  0.00           C  
ATOM    724  O   GLU A  44       5.118   4.454  11.275  1.00  0.00           O  
ATOM    725  CB  GLU A  44       7.606   6.571  10.895  1.00  0.00           C  
ATOM    726  CG  GLU A  44       7.950   5.463   9.910  1.00  0.00           C  
ATOM    727  CD  GLU A  44       9.409   5.431   9.550  1.00  0.00           C  
ATOM    728  OE1 GLU A  44       9.895   6.407   9.031  1.00  0.00           O  
ATOM    729  OE2 GLU A  44      10.040   4.429   9.796  1.00  0.00           O  
ATOM    730  H   GLU A  44       6.670   8.310  12.501  1.00  0.00           H  
ATOM    731  HA  GLU A  44       5.541   6.781  10.386  1.00  0.00           H  
ATOM    732 1HB  GLU A  44       7.899   7.520  10.446  1.00  0.00           H  
ATOM    733 2HB  GLU A  44       8.218   6.428  11.786  1.00  0.00           H  
ATOM    734 1HG  GLU A  44       7.674   4.503  10.347  1.00  0.00           H  
ATOM    735 2HG  GLU A  44       7.361   5.600   9.004  1.00  0.00           H  
ATOM    736  N   LYS A  45       6.034   5.148  13.208  1.00  0.00           N  
ATOM    737  CA  LYS A  45       5.673   3.942  13.943  1.00  0.00           C  
ATOM    738  C   LYS A  45       4.166   3.714  13.922  1.00  0.00           C  
ATOM    739  O   LYS A  45       3.701   2.594  13.718  1.00  0.00           O  
ATOM    740  CB  LYS A  45       6.172   4.024  15.386  1.00  0.00           C  
ATOM    741  CG  LYS A  45       5.894   2.780  16.220  1.00  0.00           C  
ATOM    742  CD  LYS A  45       6.491   2.904  17.614  1.00  0.00           C  
ATOM    743  CE  LYS A  45       6.182   1.679  18.461  1.00  0.00           C  
ATOM    744  NZ  LYS A  45       6.760   1.786  19.828  1.00  0.00           N  
ATOM    745  H   LYS A  45       6.539   5.880  13.685  1.00  0.00           H  
ATOM    746  HA  LYS A  45       6.162   3.090  13.469  1.00  0.00           H  
ATOM    747 1HB  LYS A  45       7.249   4.194  15.389  1.00  0.00           H  
ATOM    748 2HB  LYS A  45       5.705   4.873  15.886  1.00  0.00           H  
ATOM    749 1HG  LYS A  45       4.817   2.634  16.307  1.00  0.00           H  
ATOM    750 2HG  LYS A  45       6.322   1.908  15.727  1.00  0.00           H  
ATOM    751 1HD  LYS A  45       7.573   3.019  17.537  1.00  0.00           H  
ATOM    752 2HD  LYS A  45       6.084   3.787  18.107  1.00  0.00           H  
ATOM    753 1HE  LYS A  45       5.103   1.558  18.544  1.00  0.00           H  
ATOM    754 2HE  LYS A  45       6.588   0.790  17.977  1.00  0.00           H  
ATOM    755 1HZ  LYS A  45       6.533   0.956  20.356  1.00  0.00           H  
ATOM    756 2HZ  LYS A  45       7.764   1.880  19.763  1.00  0.00           H  
ATOM    757 3HZ  LYS A  45       6.376   2.596  20.293  1.00  0.00           H  
ATOM    758  N   LEU A  46       3.409   4.784  14.135  1.00  0.00           N  
ATOM    759  CA  LEU A  46       1.954   4.719  14.074  1.00  0.00           C  
ATOM    760  C   LEU A  46       1.477   4.350  12.674  1.00  0.00           C  
ATOM    761  O   LEU A  46       0.556   3.550  12.513  1.00  0.00           O  
ATOM    762  CB  LEU A  46       1.343   6.062  14.492  1.00  0.00           C  
ATOM    763  CG  LEU A  46       1.494   6.431  15.973  1.00  0.00           C  
ATOM    764  CD1 LEU A  46       1.146   7.899  16.169  1.00  0.00           C  
ATOM    765  CD2 LEU A  46       0.594   5.538  16.812  1.00  0.00           C  
ATOM    766  H   LEU A  46       3.852   5.667  14.345  1.00  0.00           H  
ATOM    767  HA  LEU A  46       1.613   3.954  14.772  1.00  0.00           H  
ATOM    768 1HB  LEU A  46       1.810   6.853  13.904  1.00  0.00           H  
ATOM    769 2HB  LEU A  46       0.279   6.048  14.260  1.00  0.00           H  
ATOM    770  HG  LEU A  46       2.532   6.290  16.278  1.00  0.00           H  
ATOM    771 1HD1 LEU A  46       1.254   8.161  17.222  1.00  0.00           H  
ATOM    772 2HD1 LEU A  46       1.818   8.517  15.573  1.00  0.00           H  
ATOM    773 3HD1 LEU A  46       0.117   8.075  15.855  1.00  0.00           H  
ATOM    774 1HD2 LEU A  46       0.701   5.798  17.865  1.00  0.00           H  
ATOM    775 2HD2 LEU A  46      -0.444   5.678  16.507  1.00  0.00           H  
ATOM    776 3HD2 LEU A  46       0.877   4.495  16.666  1.00  0.00           H  
ATOM    777  N   ALA A  47       2.112   4.936  11.665  1.00  0.00           N  
ATOM    778  CA  ALA A  47       1.791   4.629  10.277  1.00  0.00           C  
ATOM    779  C   ALA A  47       2.051   3.160   9.963  1.00  0.00           C  
ATOM    780  O   ALA A  47       1.268   2.519   9.263  1.00  0.00           O  
ATOM    781  CB  ALA A  47       2.593   5.519   9.338  1.00  0.00           C  
ATOM    782  H   ALA A  47       2.835   5.613  11.866  1.00  0.00           H  
ATOM    783  HA  ALA A  47       0.736   4.841  10.108  1.00  0.00           H  
ATOM    784 1HB  ALA A  47       2.342   5.278   8.305  1.00  0.00           H  
ATOM    785 2HB  ALA A  47       2.353   6.564   9.534  1.00  0.00           H  
ATOM    786 3HB  ALA A  47       3.657   5.355   9.501  1.00  0.00           H  
ATOM    787  N   ARG A  48       3.153   2.635  10.485  1.00  0.00           N  
ATOM    788  CA  ARG A  48       3.501   1.232  10.287  1.00  0.00           C  
ATOM    789  C   ARG A  48       2.529   0.314  11.020  1.00  0.00           C  
ATOM    790  O   ARG A  48       2.112  -0.713  10.487  1.00  0.00           O  
ATOM    791  CB  ARG A  48       4.917   0.958  10.771  1.00  0.00           C  
ATOM    792  CG  ARG A  48       6.015   1.551   9.904  1.00  0.00           C  
ATOM    793  CD  ARG A  48       7.366   1.240  10.439  1.00  0.00           C  
ATOM    794  NE  ARG A  48       8.415   1.909   9.686  1.00  0.00           N  
ATOM    795  CZ  ARG A  48       8.945   1.448   8.536  1.00  0.00           C  
ATOM    796  NH1 ARG A  48       8.514   0.317   8.021  1.00  0.00           N  
ATOM    797  NH2 ARG A  48       9.897   2.132   7.927  1.00  0.00           N  
ATOM    798  H   ARG A  48       3.765   3.221  11.033  1.00  0.00           H  
ATOM    799  HA  ARG A  48       3.455   1.012   9.221  1.00  0.00           H  
ATOM    800 1HB  ARG A  48       5.040   1.357  11.777  1.00  0.00           H  
ATOM    801 2HB  ARG A  48       5.082  -0.118  10.823  1.00  0.00           H  
ATOM    802 1HG  ARG A  48       5.944   1.142   8.895  1.00  0.00           H  
ATOM    803 2HG  ARG A  48       5.903   2.635   9.865  1.00  0.00           H  
ATOM    804 1HD  ARG A  48       7.430   1.566  11.476  1.00  0.00           H  
ATOM    805 2HD  ARG A  48       7.540   0.166  10.385  1.00  0.00           H  
ATOM    806  HE  ARG A  48       8.772   2.782  10.051  1.00  0.00           H  
ATOM    807 1HH1 ARG A  48       7.786  -0.205   8.487  1.00  0.00           H  
ATOM    808 2HH1 ARG A  48       8.912  -0.028   7.160  1.00  0.00           H  
ATOM    809 1HH2 ARG A  48      10.228   3.001   8.323  1.00  0.00           H  
ATOM    810 2HH2 ARG A  48      10.294   1.786   7.066  1.00  0.00           H  
ATOM    811  N   LYS A  49       2.173   0.694  12.241  1.00  0.00           N  
ATOM    812  CA  LYS A  49       1.221  -0.075  13.034  1.00  0.00           C  
ATOM    813  C   LYS A  49      -0.117  -0.200  12.319  1.00  0.00           C  
ATOM    814  O   LYS A  49      -0.670  -1.293  12.200  1.00  0.00           O  
ATOM    815  CB  LYS A  49       1.024   0.567  14.408  1.00  0.00           C  
ATOM    816  CG  LYS A  49       0.026  -0.154  15.303  1.00  0.00           C  
ATOM    817  CD  LYS A  49      -0.077   0.513  16.667  1.00  0.00           C  
ATOM    818  CE  LYS A  49      -1.116  -0.172  17.542  1.00  0.00           C  
ATOM    819  NZ  LYS A  49      -1.207   0.452  18.890  1.00  0.00           N  
ATOM    820  H   LYS A  49       2.571   1.537  12.632  1.00  0.00           H  
ATOM    821  HA  LYS A  49       1.628  -1.075  13.189  1.00  0.00           H  
ATOM    822 1HB  LYS A  49       1.979   0.603  14.933  1.00  0.00           H  
ATOM    823 2HB  LYS A  49       0.681   1.595  14.284  1.00  0.00           H  
ATOM    824 1HG  LYS A  49      -0.957  -0.149  14.830  1.00  0.00           H  
ATOM    825 2HG  LYS A  49       0.339  -1.189  15.437  1.00  0.00           H  
ATOM    826 1HD  LYS A  49       0.892   0.471  17.166  1.00  0.00           H  
ATOM    827 2HD  LYS A  49      -0.355   1.559  16.540  1.00  0.00           H  
ATOM    828 1HE  LYS A  49      -2.091  -0.114  17.062  1.00  0.00           H  
ATOM    829 2HE  LYS A  49      -0.856  -1.224  17.660  1.00  0.00           H  
ATOM    830 1HZ  LYS A  49      -1.905  -0.030  19.438  1.00  0.00           H  
ATOM    831 2HZ  LYS A  49      -0.311   0.387  19.353  1.00  0.00           H  
ATOM    832 3HZ  LYS A  49      -1.466   1.423  18.795  1.00  0.00           H  
ATOM    833  N   ALA A  50      -0.639   0.928  11.845  1.00  0.00           N  
ATOM    834  CA  ALA A  50      -1.931   0.952  11.173  1.00  0.00           C  
ATOM    835  C   ALA A  50      -1.922   0.074   9.929  1.00  0.00           C  
ATOM    836  O   ALA A  50      -2.867  -0.673   9.676  1.00  0.00           O  
ATOM    837  CB  ALA A  50      -2.311   2.381  10.809  1.00  0.00           C  
ATOM    838  H   ALA A  50      -0.122   1.790  11.953  1.00  0.00           H  
ATOM    839  HA  ALA A  50      -2.687   0.576  11.861  1.00  0.00           H  
ATOM    840 1HB  ALA A  50      -3.279   2.383  10.307  1.00  0.00           H  
ATOM    841 2HB  ALA A  50      -2.371   2.983  11.715  1.00  0.00           H  
ATOM    842 3HB  ALA A  50      -1.557   2.800  10.143  1.00  0.00           H  
ATOM    843  N   GLN A  51      -0.846   0.165   9.153  1.00  0.00           N  
ATOM    844  CA  GLN A  51      -0.720  -0.604   7.921  1.00  0.00           C  
ATOM    845  C   GLN A  51      -0.726  -2.101   8.206  1.00  0.00           C  
ATOM    846  O   GLN A  51      -1.364  -2.876   7.494  1.00  0.00           O  
ATOM    847  CB  GLN A  51       0.561  -0.218   7.175  1.00  0.00           C  
ATOM    848  CG  GLN A  51       0.738  -0.918   5.839  1.00  0.00           C  
ATOM    849  CD  GLN A  51      -0.163  -0.343   4.762  1.00  0.00           C  
ATOM    850  OE1 GLN A  51      -1.374  -0.207   4.953  1.00  0.00           O  
ATOM    851  NE2 GLN A  51       0.424  -0.003   3.621  1.00  0.00           N  
ATOM    852  H   GLN A  51      -0.096   0.788   9.423  1.00  0.00           H  
ATOM    853  HA  GLN A  51      -1.569  -0.368   7.278  1.00  0.00           H  
ATOM    854 1HB  GLN A  51       0.568   0.857   6.996  1.00  0.00           H  
ATOM    855 2HB  GLN A  51       1.427  -0.453   7.796  1.00  0.00           H  
ATOM    856 1HG  GLN A  51       1.773  -0.805   5.516  1.00  0.00           H  
ATOM    857 2HG  GLN A  51       0.497  -1.974   5.958  1.00  0.00           H  
ATOM    858 1HE2 GLN A  51      -0.119   0.382   2.872  1.00  0.00           H  
ATOM    859 2HE2 GLN A  51       1.410  -0.129   3.507  1.00  0.00           H  
ATOM    860  N   ARG A  52      -0.010  -2.502   9.252  1.00  0.00           N  
ATOM    861  CA  ARG A  52       0.073  -3.907   9.629  1.00  0.00           C  
ATOM    862  C   ARG A  52      -1.276  -4.433  10.101  1.00  0.00           C  
ATOM    863  O   ARG A  52      -1.587  -5.612   9.929  1.00  0.00           O  
ATOM    864  CB  ARG A  52       1.105  -4.105  10.730  1.00  0.00           C  
ATOM    865  CG  ARG A  52       2.552  -4.017  10.274  1.00  0.00           C  
ATOM    866  CD  ARG A  52       3.497  -4.245  11.397  1.00  0.00           C  
ATOM    867  NE  ARG A  52       3.365  -5.581  11.955  1.00  0.00           N  
ATOM    868  CZ  ARG A  52       3.969  -6.679  11.462  1.00  0.00           C  
ATOM    869  NH1 ARG A  52       4.743  -6.585  10.403  1.00  0.00           N  
ATOM    870  NH2 ARG A  52       3.785  -7.852  12.043  1.00  0.00           N  
ATOM    871  H   ARG A  52       0.487  -1.815   9.800  1.00  0.00           H  
ATOM    872  HA  ARG A  52       0.386  -4.481   8.756  1.00  0.00           H  
ATOM    873 1HB  ARG A  52       0.958  -3.354  11.505  1.00  0.00           H  
ATOM    874 2HB  ARG A  52       0.963  -5.082  11.191  1.00  0.00           H  
ATOM    875 1HG  ARG A  52       2.739  -4.772   9.510  1.00  0.00           H  
ATOM    876 2HG  ARG A  52       2.744  -3.027   9.859  1.00  0.00           H  
ATOM    877 1HD  ARG A  52       4.520  -4.124  11.042  1.00  0.00           H  
ATOM    878 2HD  ARG A  52       3.301  -3.524  12.189  1.00  0.00           H  
ATOM    879  HE  ARG A  52       2.777  -5.694  12.770  1.00  0.00           H  
ATOM    880 1HH1 ARG A  52       4.884  -5.688   9.959  1.00  0.00           H  
ATOM    881 2HH1 ARG A  52       5.196  -7.408  10.034  1.00  0.00           H  
ATOM    882 1HH2 ARG A  52       3.190  -7.925  12.857  1.00  0.00           H  
ATOM    883 2HH2 ARG A  52       4.237  -8.675  11.673  1.00  0.00           H  
ATOM    884  N   LEU A  53      -2.073  -3.554  10.696  1.00  0.00           N  
ATOM    885  CA  LEU A  53      -3.431  -3.898  11.096  1.00  0.00           C  
ATOM    886  C   LEU A  53      -4.332  -4.083   9.884  1.00  0.00           C  
ATOM    887  O   LEU A  53      -5.239  -4.915   9.892  1.00  0.00           O  
ATOM    888  CB  LEU A  53      -4.008  -2.807  12.006  1.00  0.00           C  
ATOM    889  CG  LEU A  53      -3.391  -2.714  13.408  1.00  0.00           C  
ATOM    890  CD1 LEU A  53      -3.837  -1.421  14.076  1.00  0.00           C  
ATOM    891  CD2 LEU A  53      -3.809  -3.926  14.228  1.00  0.00           C  
ATOM    892  H   LEU A  53      -1.729  -2.620  10.875  1.00  0.00           H  
ATOM    893  HA  LEU A  53      -3.399  -4.834  11.655  1.00  0.00           H  
ATOM    894 1HB  LEU A  53      -3.873  -1.841  11.521  1.00  0.00           H  
ATOM    895 2HB  LEU A  53      -5.077  -2.983  12.126  1.00  0.00           H  
ATOM    896  HG  LEU A  53      -2.304  -2.689  13.325  1.00  0.00           H  
ATOM    897 1HD1 LEU A  53      -3.398  -1.355  15.071  1.00  0.00           H  
ATOM    898 2HD1 LEU A  53      -3.508  -0.570  13.478  1.00  0.00           H  
ATOM    899 3HD1 LEU A  53      -4.923  -1.409  14.157  1.00  0.00           H  
ATOM    900 1HD2 LEU A  53      -3.369  -3.860  15.223  1.00  0.00           H  
ATOM    901 2HD2 LEU A  53      -4.895  -3.951  14.312  1.00  0.00           H  
ATOM    902 3HD2 LEU A  53      -3.461  -4.835  13.737  1.00  0.00           H  
ATOM    903  N   LEU A  54      -4.080  -3.300   8.840  1.00  0.00           N  
ATOM    904  CA  LEU A  54      -4.899  -3.343   7.633  1.00  0.00           C  
ATOM    905  C   LEU A  54      -4.567  -4.566   6.786  1.00  0.00           C  
ATOM    906  O   LEU A  54      -5.452  -5.176   6.189  1.00  0.00           O  
ATOM    907  CB  LEU A  54      -4.691  -2.068   6.805  1.00  0.00           C  
ATOM    908  CG  LEU A  54      -5.194  -0.769   7.447  1.00  0.00           C  
ATOM    909  CD1 LEU A  54      -4.664   0.424   6.663  1.00  0.00           C  
ATOM    910  CD2 LEU A  54      -6.715  -0.772   7.475  1.00  0.00           C  
ATOM    911  H   LEU A  54      -3.301  -2.660   8.883  1.00  0.00           H  
ATOM    912  HA  LEU A  54      -5.948  -3.397   7.929  1.00  0.00           H  
ATOM    913 1HB  LEU A  54      -3.627  -1.951   6.610  1.00  0.00           H  
ATOM    914 2HB  LEU A  54      -5.204  -2.186   5.850  1.00  0.00           H  
ATOM    915  HG  LEU A  54      -4.812  -0.695   8.466  1.00  0.00           H  
ATOM    916 1HD1 LEU A  54      -5.021   1.347   7.119  1.00  0.00           H  
ATOM    917 2HD1 LEU A  54      -3.574   0.412   6.676  1.00  0.00           H  
ATOM    918 3HD1 LEU A  54      -5.016   0.368   5.634  1.00  0.00           H  
ATOM    919 1HD2 LEU A  54      -7.073   0.152   7.932  1.00  0.00           H  
ATOM    920 2HD2 LEU A  54      -7.098  -0.844   6.457  1.00  0.00           H  
ATOM    921 3HD2 LEU A  54      -7.067  -1.624   8.057  1.00  0.00           H  
ATOM    922  N   ILE A  55      -3.286  -4.914   6.738  1.00  0.00           N  
ATOM    923  CA  ILE A  55      -2.831  -6.036   5.925  1.00  0.00           C  
ATOM    924  C   ILE A  55      -3.108  -7.365   6.613  1.00  0.00           C  
ATOM    925  O   ILE A  55      -3.124  -7.448   7.841  1.00  0.00           O  
ATOM    926  OXT ILE A  55      -3.317  -8.349   5.958  1.00  0.00           O  
ATOM    927  CB  ILE A  55      -1.325  -5.919   5.623  1.00  0.00           C  
ATOM    928  CG1 ILE A  55      -1.049  -4.688   4.756  1.00  0.00           C  
ATOM    929  CG2 ILE A  55      -0.821  -7.180   4.939  1.00  0.00           C  
ATOM    930  CD1 ILE A  55       0.420  -4.361   4.610  1.00  0.00           C  
ATOM    931  H   ILE A  55      -2.612  -4.391   7.276  1.00  0.00           H  
ATOM    932  HA  ILE A  55      -3.365  -6.015   4.973  1.00  0.00           H  
ATOM    933  HB  ILE A  55      -0.777  -5.778   6.554  1.00  0.00           H  
ATOM    934 1HG1 ILE A  55      -1.465  -4.843   3.761  1.00  0.00           H  
ATOM    935 2HG1 ILE A  55      -1.549  -3.820   5.187  1.00  0.00           H  
ATOM    936 1HG2 ILE A  55       0.244  -7.080   4.732  1.00  0.00           H  
ATOM    937 2HG2 ILE A  55      -0.985  -8.037   5.590  1.00  0.00           H  
ATOM    938 3HG2 ILE A  55      -1.360  -7.327   4.003  1.00  0.00           H  
ATOM    939 1HD1 ILE A  55       0.535  -3.477   3.983  1.00  0.00           H  
ATOM    940 2HD1 ILE A  55       0.849  -4.167   5.594  1.00  0.00           H  
ATOM    941 3HD1 ILE A  55       0.935  -5.202   4.148  1.00  0.00           H  
TER                                                                             
ATOM    943  N   ASP B  56      28.031  -8.197 -15.747  1.00  0.00           N  
ATOM    944  CA  ASP B  56      27.215  -7.226 -15.022  1.00  0.00           C  
ATOM    945  C   ASP B  56      25.832  -7.765 -14.688  1.00  0.00           C  
ATOM    946  O   ASP B  56      25.199  -8.435 -15.509  1.00  0.00           O  
ATOM    947  CB  ASP B  56      27.047  -5.930 -15.804  1.00  0.00           C  
ATOM    948  CG  ASP B  56      26.386  -4.848 -14.952  1.00  0.00           C  
ATOM    949  OD1 ASP B  56      27.097  -4.150 -14.279  1.00  0.00           O  
ATOM    950  OD2 ASP B  56      25.170  -4.766 -14.927  1.00  0.00           O  
ATOM    951 1H   ASP B  56      28.927  -7.798 -15.942  1.00  0.00           H  
ATOM    952 2H   ASP B  56      28.147  -9.018 -15.188  1.00  0.00           H  
ATOM    953 3H   ASP B  56      27.579  -8.438 -16.605  1.00  0.00           H  
ATOM    954  HA  ASP B  56      27.719  -6.994 -14.085  1.00  0.00           H  
ATOM    955 1HB  ASP B  56      28.022  -5.573 -16.135  1.00  0.00           H  
ATOM    956 2HB  ASP B  56      26.437  -6.106 -16.691  1.00  0.00           H  
ATOM    957  N   TYR B  57      25.380  -7.478 -13.465  1.00  0.00           N  
ATOM    958  CA  TYR B  57      24.093  -7.958 -12.967  1.00  0.00           C  
ATOM    959  C   TYR B  57      23.111  -6.830 -12.578  1.00  0.00           C  
ATOM    960  O   TYR B  57      22.416  -6.930 -11.554  1.00  0.00           O  
ATOM    961  CB  TYR B  57      24.322  -8.945 -11.817  1.00  0.00           C  
ATOM    962  CG  TYR B  57      25.145 -10.147 -12.268  1.00  0.00           C  
ATOM    963  CD1 TYR B  57      26.471 -10.266 -11.846  1.00  0.00           C  
ATOM    964  CD2 TYR B  57      24.603 -11.095 -13.141  1.00  0.00           C  
ATOM    965  CE1 TYR B  57      27.242 -11.328 -12.289  1.00  0.00           C  
ATOM    966  CE2 TYR B  57      25.384 -12.152 -13.581  1.00  0.00           C  
ATOM    967  CZ  TYR B  57      26.690 -12.270 -13.164  1.00  0.00           C  
ATOM    968  OH  TYR B  57      27.456 -13.319 -13.623  1.00  0.00           O  
ATOM    969  H   TYR B  57      25.950  -6.899 -12.865  1.00  0.00           H  
ATOM    970  HA  TYR B  57      23.612  -8.517 -13.770  1.00  0.00           H  
ATOM    971 1HB  TYR B  57      24.844  -8.466 -11.016  1.00  0.00           H  
ATOM    972 2HB  TYR B  57      23.366  -9.302 -11.429  1.00  0.00           H  
ATOM    973  HD1 TYR B  57      26.896  -9.523 -11.172  1.00  0.00           H  
ATOM    974  HD2 TYR B  57      23.572 -10.997 -13.484  1.00  0.00           H  
ATOM    975  HE1 TYR B  57      28.278 -11.423 -11.964  1.00  0.00           H  
ATOM    976  HE2 TYR B  57      24.973 -12.889 -14.269  1.00  0.00           H  
ATOM    977  HH  TYR B  57      28.334 -13.266 -13.240  1.00  0.00           H  
ATOM    978  N   SER B  58      23.120  -5.711 -13.323  1.00  0.00           N  
ATOM    979  CA  SER B  58      22.141  -4.642 -13.102  1.00  0.00           C  
ATOM    980  C   SER B  58      20.722  -5.088 -13.491  1.00  0.00           C  
ATOM    981  O   SER B  58      20.528  -5.808 -14.482  1.00  0.00           O  
ATOM    982  CB  SER B  58      22.499  -3.408 -13.908  1.00  0.00           C  
ATOM    983  OG  SER B  58      23.728  -2.882 -13.506  1.00  0.00           O  
ATOM    984  H   SER B  58      23.799  -5.593 -14.090  1.00  0.00           H  
ATOM    985  HA  SER B  58      22.145  -4.386 -12.042  1.00  0.00           H  
ATOM    986 1HB  SER B  58      22.536  -3.656 -14.969  1.00  0.00           H  
ATOM    987 2HB  SER B  58      21.719  -2.657 -13.778  1.00  0.00           H  
ATOM    988  HG  SER B  58      24.402  -3.436 -13.976  1.00  0.00           H  
ATOM    989  N   PHE B  59      19.730  -4.606 -12.743  1.00  0.00           N  
ATOM    990  CA  PHE B  59      18.324  -4.949 -12.986  1.00  0.00           C  
ATOM    991  C   PHE B  59      17.360  -3.827 -12.614  1.00  0.00           C  
ATOM    992  O   PHE B  59      17.722  -2.885 -11.891  1.00  0.00           O  
ATOM    993  CB  PHE B  59      17.927  -6.188 -12.180  1.00  0.00           C  
ATOM    994  CG  PHE B  59      18.003  -5.974 -10.697  1.00  0.00           C  
ATOM    995  CD1 PHE B  59      16.897  -5.534  -9.991  1.00  0.00           C  
ATOM    996  CD2 PHE B  59      19.173  -6.230 -10.001  1.00  0.00           C  
ATOM    997  CE1 PHE B  59      16.957  -5.346  -8.634  1.00  0.00           C  
ATOM    998  CE2 PHE B  59      19.232  -6.043  -8.630  1.00  0.00           C  
ATOM    999  CZ  PHE B  59      18.125  -5.603  -7.955  1.00  0.00           C  
ATOM   1000  H   PHE B  59      19.962  -4.012 -11.965  1.00  0.00           H  
ATOM   1001  HA  PHE B  59      18.195  -5.162 -14.046  1.00  0.00           H  
ATOM   1002 1HB  PHE B  59      16.909  -6.474 -12.423  1.00  0.00           H  
ATOM   1003 2HB  PHE B  59      18.573  -7.019 -12.442  1.00  0.00           H  
ATOM   1004  HD1 PHE B  59      15.970  -5.337 -10.532  1.00  0.00           H  
ATOM   1005  HD2 PHE B  59      20.056  -6.586 -10.540  1.00  0.00           H  
ATOM   1006  HE1 PHE B  59      16.077  -4.998  -8.092  1.00  0.00           H  
ATOM   1007  HE2 PHE B  59      20.162  -6.250  -8.087  1.00  0.00           H  
ATOM   1008  HZ  PHE B  59      18.173  -5.457  -6.885  1.00  0.00           H  
ATOM   1009  N   SER B  60      16.119  -3.969 -13.082  1.00  0.00           N  
ATOM   1010  CA  SER B  60      15.057  -3.019 -12.770  1.00  0.00           C  
ATOM   1011  C   SER B  60      13.796  -3.764 -12.376  1.00  0.00           C  
ATOM   1012  O   SER B  60      13.588  -4.909 -12.791  1.00  0.00           O  
ATOM   1013  CB  SER B  60      14.752  -2.154 -13.979  1.00  0.00           C  
ATOM   1014  OG  SER B  60      14.209  -2.928 -15.041  1.00  0.00           O  
ATOM   1015  H   SER B  60      15.917  -4.776 -13.675  1.00  0.00           H  
ATOM   1016  HA  SER B  60      15.370  -2.395 -11.933  1.00  0.00           H  
ATOM   1017 1HB  SER B  60      14.047  -1.370 -13.701  1.00  0.00           H  
ATOM   1018 2HB  SER B  60      15.671  -1.668 -14.315  1.00  0.00           H  
ATOM   1019  HG  SER B  60      14.959  -3.341 -15.486  1.00  0.00           H  
ATOM   1020  N   CYS B  61      12.946  -3.105 -11.586  1.00  0.00           N  
ATOM   1021  CA  CYS B  61      11.700  -3.724 -11.157  1.00  0.00           C  
ATOM   1022  C   CYS B  61      10.512  -2.782 -11.246  1.00  0.00           C  
ATOM   1023  O   CYS B  61      10.672  -1.565 -11.160  1.00  0.00           O  
ATOM   1024  CB  CYS B  61      11.817  -4.199  -9.708  1.00  0.00           C  
ATOM   1025  SG  CYS B  61      13.191  -5.337  -9.390  1.00  0.00           S  
ATOM   1026  H   CYS B  61      13.166  -2.169 -11.277  1.00  0.00           H  
ATOM   1027  HA  CYS B  61      11.505  -4.577 -11.801  1.00  0.00           H  
ATOM   1028 1HB  CYS B  61      11.933  -3.336  -9.050  1.00  0.00           H  
ATOM   1029 2HB  CYS B  61      10.894  -4.699  -9.426  1.00  0.00           H  
ATOM   1030  N   TYR B  62       9.313  -3.366 -11.292  1.00  0.00           N  
ATOM   1031  CA  TYR B  62       8.099  -2.570 -11.116  1.00  0.00           C  
ATOM   1032  C   TYR B  62       7.077  -3.312 -10.274  1.00  0.00           C  
ATOM   1033  O   TYR B  62       7.006  -4.544 -10.269  1.00  0.00           O  
ATOM   1034  CB  TYR B  62       7.475  -2.174 -12.439  1.00  0.00           C  
ATOM   1035  CG  TYR B  62       6.873  -3.276 -13.249  1.00  0.00           C  
ATOM   1036  CD1 TYR B  62       7.624  -3.934 -14.189  1.00  0.00           C  
ATOM   1037  CD2 TYR B  62       5.555  -3.610 -13.075  1.00  0.00           C  
ATOM   1038  CE1 TYR B  62       7.048  -4.930 -14.972  1.00  0.00           C  
ATOM   1039  CE2 TYR B  62       4.973  -4.611 -13.853  1.00  0.00           C  
ATOM   1040  CZ  TYR B  62       5.723  -5.264 -14.799  1.00  0.00           C  
ATOM   1041  OH  TYR B  62       5.163  -6.268 -15.563  1.00  0.00           O  
ATOM   1042  H   TYR B  62       9.271  -4.375 -11.420  1.00  0.00           H  
ATOM   1043  HA  TYR B  62       8.347  -1.656 -10.591  1.00  0.00           H  
ATOM   1044 1HB  TYR B  62       6.691  -1.437 -12.242  1.00  0.00           H  
ATOM   1045 2HB  TYR B  62       8.231  -1.683 -13.049  1.00  0.00           H  
ATOM   1046  HD1 TYR B  62       8.677  -3.671 -14.327  1.00  0.00           H  
ATOM   1047  HD2 TYR B  62       4.961  -3.084 -12.320  1.00  0.00           H  
ATOM   1048  HE1 TYR B  62       7.649  -5.452 -15.719  1.00  0.00           H  
ATOM   1049  HE2 TYR B  62       3.922  -4.875 -13.708  1.00  0.00           H  
ATOM   1050  HH  TYR B  62       4.284  -6.475 -15.231  1.00  0.00           H  
ATOM   1051  N   SER B  63       6.244  -2.556  -9.597  1.00  0.00           N  
ATOM   1052  CA  SER B  63       5.241  -3.159  -8.747  1.00  0.00           C  
ATOM   1053  C   SER B  63       3.864  -2.835  -9.224  1.00  0.00           C  
ATOM   1054  O   SER B  63       3.638  -1.859  -9.934  1.00  0.00           O  
ATOM   1055  CB  SER B  63       5.389  -2.662  -7.319  1.00  0.00           C  
ATOM   1056  OG  SER B  63       5.044  -1.306  -7.232  1.00  0.00           O  
ATOM   1057  H   SER B  63       6.335  -1.543  -9.656  1.00  0.00           H  
ATOM   1058  HA  SER B  63       5.357  -4.233  -8.770  1.00  0.00           H  
ATOM   1059 1HB  SER B  63       4.754  -3.251  -6.656  1.00  0.00           H  
ATOM   1060 2HB  SER B  63       6.416  -2.798  -6.998  1.00  0.00           H  
ATOM   1061  HG  SER B  63       5.505  -0.923  -6.426  1.00  0.00           H  
ATOM   1062  N   GLN B  64       2.920  -3.625  -8.814  1.00  0.00           N  
ATOM   1063  CA  GLN B  64       1.552  -3.283  -9.117  1.00  0.00           C  
ATOM   1064  C   GLN B  64       0.768  -3.495  -7.849  1.00  0.00           C  
ATOM   1065  O   GLN B  64       0.936  -4.514  -7.183  1.00  0.00           O  
ATOM   1066  CB  GLN B  64       1.029  -4.123 -10.259  1.00  0.00           C  
ATOM   1067  CG  GLN B  64       1.787  -4.005 -11.502  1.00  0.00           C  
ATOM   1068  CD  GLN B  64       1.086  -4.685 -12.631  1.00  0.00           C  
ATOM   1069  OE1 GLN B  64       0.988  -5.920 -12.707  1.00  0.00           O  
ATOM   1070  NE2 GLN B  64       0.561  -3.863 -13.516  1.00  0.00           N  
ATOM   1071  H   GLN B  64       3.166  -4.453  -8.273  1.00  0.00           H  
ATOM   1072  HA  GLN B  64       1.480  -2.230  -9.388  1.00  0.00           H  
ATOM   1073 1HB  GLN B  64       1.064  -5.147  -9.988  1.00  0.00           H  
ATOM   1074 2HB  GLN B  64       0.006  -3.843 -10.481  1.00  0.00           H  
ATOM   1075 1HG  GLN B  64       1.948  -2.978 -11.731  1.00  0.00           H  
ATOM   1076 2HG  GLN B  64       2.745  -4.502 -11.364  1.00  0.00           H  
ATOM   1077 1HE2 GLN B  64       0.057  -4.213 -14.305  1.00  0.00           H  
ATOM   1078 2HE2 GLN B  64       0.673  -2.850 -13.363  1.00  0.00           H  
ATOM   1079  N   LEU B  65      -0.085  -2.557  -7.488  1.00  0.00           N  
ATOM   1080  CA  LEU B  65      -0.759  -2.735  -6.219  1.00  0.00           C  
ATOM   1081  C   LEU B  65      -2.197  -3.146  -6.425  1.00  0.00           C  
ATOM   1082  O   LEU B  65      -2.836  -2.712  -7.383  1.00  0.00           O  
ATOM   1083  CB  LEU B  65      -0.608  -1.463  -5.390  1.00  0.00           C  
ATOM   1084  CG  LEU B  65       0.920  -1.048  -5.166  1.00  0.00           C  
ATOM   1085  CD1 LEU B  65       1.021   0.268  -4.378  1.00  0.00           C  
ATOM   1086  CD2 LEU B  65       1.663  -2.171  -4.456  1.00  0.00           C  
ATOM   1087  H   LEU B  65      -0.237  -1.737  -8.059  1.00  0.00           H  
ATOM   1088  HA  LEU B  65      -0.265  -3.527  -5.673  1.00  0.00           H  
ATOM   1089 1HB  LEU B  65      -1.128  -0.653  -5.887  1.00  0.00           H  
ATOM   1090 2HB  LEU B  65      -1.069  -1.624  -4.416  1.00  0.00           H  
ATOM   1091  HG  LEU B  65       1.387  -0.885  -6.138  1.00  0.00           H  
ATOM   1092 1HD1 LEU B  65       2.073   0.534  -4.256  1.00  0.00           H  
ATOM   1093 2HD1 LEU B  65       0.521   1.055  -4.904  1.00  0.00           H  
ATOM   1094 3HD1 LEU B  65       0.563   0.142  -3.401  1.00  0.00           H  
ATOM   1095 1HD2 LEU B  65       2.711  -1.888  -4.332  1.00  0.00           H  
ATOM   1096 2HD2 LEU B  65       1.213  -2.343  -3.480  1.00  0.00           H  
ATOM   1097 3HD2 LEU B  65       1.607  -3.079  -5.038  1.00  0.00           H  
ATOM   1098  N   GLU B  66      -2.684  -4.021  -5.541  1.00  0.00           N  
ATOM   1099  CA  GLU B  66      -4.051  -4.541  -5.617  1.00  0.00           C  
ATOM   1100  C   GLU B  66      -4.322  -5.060  -7.026  1.00  0.00           C  
ATOM   1101  O   GLU B  66      -5.275  -4.651  -7.688  1.00  0.00           O  
ATOM   1102  CB  GLU B  66      -5.054  -3.477  -5.251  1.00  0.00           C  
ATOM   1103  CG  GLU B  66      -4.918  -2.954  -3.878  1.00  0.00           C  
ATOM   1104  CD  GLU B  66      -6.032  -1.981  -3.546  1.00  0.00           C  
ATOM   1105  OE1 GLU B  66      -7.136  -2.397  -3.293  1.00  0.00           O  
ATOM   1106  OE2 GLU B  66      -5.795  -0.789  -3.625  1.00  0.00           O  
ATOM   1107  H   GLU B  66      -2.077  -4.321  -4.776  1.00  0.00           H  
ATOM   1108  HA  GLU B  66      -4.147  -5.378  -4.919  1.00  0.00           H  
ATOM   1109 1HB  GLU B  66      -4.963  -2.656  -5.925  1.00  0.00           H  
ATOM   1110 2HB  GLU B  66      -6.061  -3.882  -5.356  1.00  0.00           H  
ATOM   1111 1HG  GLU B  66      -4.935  -3.789  -3.173  1.00  0.00           H  
ATOM   1112 2HG  GLU B  66      -3.957  -2.460  -3.792  1.00  0.00           H  
ATOM   1113  N   VAL B  67      -3.442  -5.910  -7.497  1.00  0.00           N  
ATOM   1114  CA  VAL B  67      -3.475  -6.441  -8.843  1.00  0.00           C  
ATOM   1115  C   VAL B  67      -4.596  -7.431  -9.023  1.00  0.00           C  
ATOM   1116  O   VAL B  67      -5.290  -7.462 -10.033  1.00  0.00           O  
ATOM   1117  CB  VAL B  67      -2.181  -7.173  -9.078  1.00  0.00           C  
ATOM   1118  CG1 VAL B  67      -2.199  -7.845 -10.414  1.00  0.00           C  
ATOM   1119  CG2 VAL B  67      -1.122  -6.228  -8.915  1.00  0.00           C  
ATOM   1120  H   VAL B  67      -2.720  -6.233  -6.861  1.00  0.00           H  
ATOM   1121  HA  VAL B  67      -3.593  -5.615  -9.548  1.00  0.00           H  
ATOM   1122  HB  VAL B  67      -2.067  -7.960  -8.325  1.00  0.00           H  
ATOM   1123 1HG1 VAL B  67      -1.262  -8.381 -10.562  1.00  0.00           H  
ATOM   1124 2HG1 VAL B  67      -3.033  -8.545 -10.453  1.00  0.00           H  
ATOM   1125 3HG1 VAL B  67      -2.318  -7.090 -11.193  1.00  0.00           H  
ATOM   1126 1HG2 VAL B  67      -0.167  -6.724  -9.048  1.00  0.00           H  
ATOM   1127 2HG2 VAL B  67      -1.270  -5.466  -9.649  1.00  0.00           H  
ATOM   1128 3HG2 VAL B  67      -1.174  -5.795  -7.918  1.00  0.00           H  
ATOM   1129  N   ASN B  68      -4.715  -8.284  -8.029  1.00  0.00           N  
ATOM   1130  CA  ASN B  68      -5.717  -9.334  -7.989  1.00  0.00           C  
ATOM   1131  C   ASN B  68      -6.378  -9.246  -6.632  1.00  0.00           C  
ATOM   1132  O   ASN B  68      -5.847  -9.704  -5.614  1.00  0.00           O  
ATOM   1133  CB  ASN B  68      -5.105 -10.693  -8.263  1.00  0.00           C  
ATOM   1134  CG  ASN B  68      -6.132 -11.810  -8.317  1.00  0.00           C  
ATOM   1135  OD1 ASN B  68      -7.343 -11.553  -8.269  1.00  0.00           O  
ATOM   1136  ND2 ASN B  68      -5.666 -13.051  -8.404  1.00  0.00           N  
ATOM   1137  H   ASN B  68      -4.092  -8.160  -7.230  1.00  0.00           H  
ATOM   1138  HA  ASN B  68      -6.481  -9.138  -8.743  1.00  0.00           H  
ATOM   1139 1HB  ASN B  68      -4.591 -10.653  -9.224  1.00  0.00           H  
ATOM   1140 2HB  ASN B  68      -4.364 -10.929  -7.529  1.00  0.00           H  
ATOM   1141 1HD2 ASN B  68      -6.300 -13.825  -8.437  1.00  0.00           H  
ATOM   1142 2HD2 ASN B  68      -4.672 -13.212  -8.431  1.00  0.00           H  
ATOM   1143  N   GLY B  69      -7.513  -8.582  -6.595  1.00  0.00           N  
ATOM   1144  CA  GLY B  69      -8.123  -8.303  -5.322  1.00  0.00           C  
ATOM   1145  C   GLY B  69      -7.117  -7.488  -4.550  1.00  0.00           C  
ATOM   1146  O   GLY B  69      -6.575  -6.534  -5.092  1.00  0.00           O  
ATOM   1147  H   GLY B  69      -7.929  -8.244  -7.454  1.00  0.00           H  
ATOM   1148 1HA  GLY B  69      -9.046  -7.745  -5.461  1.00  0.00           H  
ATOM   1149 2HA  GLY B  69      -8.351  -9.230  -4.798  1.00  0.00           H  
ATOM   1150  N   SER B  70      -6.851  -7.872  -3.307  1.00  0.00           N  
ATOM   1151  CA  SER B  70      -5.899  -7.148  -2.481  1.00  0.00           C  
ATOM   1152  C   SER B  70      -4.428  -7.536  -2.683  1.00  0.00           C  
ATOM   1153  O   SER B  70      -3.557  -6.921  -2.073  1.00  0.00           O  
ATOM   1154  CB  SER B  70      -6.268  -7.348  -1.023  1.00  0.00           C  
ATOM   1155  OG  SER B  70      -6.102  -8.686  -0.642  1.00  0.00           O  
ATOM   1156  H   SER B  70      -7.326  -8.677  -2.929  1.00  0.00           H  
ATOM   1157  HA  SER B  70      -5.988  -6.088  -2.737  1.00  0.00           H  
ATOM   1158 1HB  SER B  70      -5.644  -6.709  -0.399  1.00  0.00           H  
ATOM   1159 2HB  SER B  70      -7.304  -7.048  -0.866  1.00  0.00           H  
ATOM   1160  HG  SER B  70      -6.446  -8.751   0.252  1.00  0.00           H  
ATOM   1161  N   GLN B  71      -4.120  -8.578  -3.454  1.00  0.00           N  
ATOM   1162  CA  GLN B  71      -2.698  -8.899  -3.557  1.00  0.00           C  
ATOM   1163  C   GLN B  71      -1.983  -7.975  -4.538  1.00  0.00           C  
ATOM   1164  O   GLN B  71      -2.547  -7.520  -5.548  1.00  0.00           O  
ATOM   1165  CB  GLN B  71      -2.417 -10.358  -3.903  1.00  0.00           C  
ATOM   1166  CG  GLN B  71      -2.631 -10.738  -5.265  1.00  0.00           C  
ATOM   1167  CD  GLN B  71      -2.252 -12.180  -5.462  1.00  0.00           C  
ATOM   1168  OE1 GLN B  71      -2.269 -12.698  -6.594  1.00  0.00           O  
ATOM   1169  NE2 GLN B  71      -1.897 -12.852  -4.345  1.00  0.00           N  
ATOM   1170  H   GLN B  71      -4.827  -9.087  -3.988  1.00  0.00           H  
ATOM   1171  HA  GLN B  71      -2.237  -8.721  -2.587  1.00  0.00           H  
ATOM   1172 1HB  GLN B  71      -1.383 -10.596  -3.670  1.00  0.00           H  
ATOM   1173 2HB  GLN B  71      -3.041 -10.997  -3.289  1.00  0.00           H  
ATOM   1174 1HG  GLN B  71      -3.665 -10.625  -5.468  1.00  0.00           H  
ATOM   1175 2HG  GLN B  71      -2.026 -10.108  -5.923  1.00  0.00           H  
ATOM   1176 1HE2 GLN B  71      -1.630 -13.816  -4.397  1.00  0.00           H  
ATOM   1177 2HE2 GLN B  71      -1.898 -12.383  -3.464  1.00  0.00           H  
ATOM   1178  N   HIS B  72      -0.713  -7.782  -4.261  1.00  0.00           N  
ATOM   1179  CA  HIS B  72       0.191  -6.955  -5.008  1.00  0.00           C  
ATOM   1180  C   HIS B  72       1.141  -7.818  -5.816  1.00  0.00           C  
ATOM   1181  O   HIS B  72       1.310  -9.005  -5.510  1.00  0.00           O  
ATOM   1182  CB  HIS B  72       1.041  -6.156  -4.041  1.00  0.00           C  
ATOM   1183  CG  HIS B  72       0.254  -5.412  -3.014  1.00  0.00           C  
ATOM   1184  ND1 HIS B  72      -0.709  -4.489  -3.324  1.00  0.00           N  
ATOM   1185  CD2 HIS B  72       0.329  -5.441  -1.663  1.00  0.00           C  
ATOM   1186  CE1 HIS B  72      -1.202  -3.984  -2.200  1.00  0.00           C  
ATOM   1187  NE2 HIS B  72      -0.583  -4.543  -1.187  1.00  0.00           N  
ATOM   1188  H   HIS B  72      -0.347  -8.245  -3.440  1.00  0.00           H  
ATOM   1189  HA  HIS B  72      -0.351  -6.294  -5.676  1.00  0.00           H  
ATOM   1190 1HB  HIS B  72       1.706  -6.846  -3.521  1.00  0.00           H  
ATOM   1191 2HB  HIS B  72       1.663  -5.455  -4.595  1.00  0.00           H  
ATOM   1192  HD2 HIS B  72       0.998  -6.061  -1.066  1.00  0.00           H  
ATOM   1193  HE1 HIS B  72      -1.984  -3.229  -2.133  1.00  0.00           H  
ATOM   1194  HE2 HIS B  72      -0.754  -4.343  -0.214  1.00  0.00           H  
ATOM   1195  N   SER B  73       1.849  -7.210  -6.771  1.00  0.00           N  
ATOM   1196  CA  SER B  73       2.890  -7.958  -7.467  1.00  0.00           C  
ATOM   1197  C   SER B  73       4.151  -7.144  -7.586  1.00  0.00           C  
ATOM   1198  O   SER B  73       4.140  -5.912  -7.532  1.00  0.00           O  
ATOM   1199  CB  SER B  73       2.490  -8.345  -8.866  1.00  0.00           C  
ATOM   1200  OG  SER B  73       2.378  -7.207  -9.698  1.00  0.00           O  
ATOM   1201  H   SER B  73       1.646  -6.239  -7.001  1.00  0.00           H  
ATOM   1202  HA  SER B  73       3.111  -8.853  -6.899  1.00  0.00           H  
ATOM   1203 1HB  SER B  73       3.237  -9.027  -9.270  1.00  0.00           H  
ATOM   1204 2HB  SER B  73       1.540  -8.877  -8.835  1.00  0.00           H  
ATOM   1205  HG  SER B  73       2.024  -7.521 -10.542  1.00  0.00           H  
ATOM   1206  N   LEU B  74       5.239  -7.846  -7.778  1.00  0.00           N  
ATOM   1207  CA  LEU B  74       6.522  -7.221  -8.037  1.00  0.00           C  
ATOM   1208  C   LEU B  74       7.250  -7.993  -9.089  1.00  0.00           C  
ATOM   1209  O   LEU B  74       7.461  -9.192  -8.928  1.00  0.00           O  
ATOM   1210  CB  LEU B  74       7.324  -7.142  -6.759  1.00  0.00           C  
ATOM   1211  CG  LEU B  74       8.734  -6.665  -6.840  1.00  0.00           C  
ATOM   1212  CD1 LEU B  74       8.802  -5.225  -7.289  1.00  0.00           C  
ATOM   1213  CD2 LEU B  74       9.313  -6.828  -5.476  1.00  0.00           C  
ATOM   1214  H   LEU B  74       5.154  -8.860  -7.749  1.00  0.00           H  
ATOM   1215  HA  LEU B  74       6.363  -6.218  -8.412  1.00  0.00           H  
ATOM   1216 1HB  LEU B  74       6.803  -6.464  -6.086  1.00  0.00           H  
ATOM   1217 2HB  LEU B  74       7.343  -8.105  -6.314  1.00  0.00           H  
ATOM   1218  HG  LEU B  74       9.296  -7.263  -7.559  1.00  0.00           H  
ATOM   1219 1HD1 LEU B  74       9.841  -4.903  -7.315  1.00  0.00           H  
ATOM   1220 2HD1 LEU B  74       8.372  -5.139  -8.273  1.00  0.00           H  
ATOM   1221 3HD1 LEU B  74       8.248  -4.604  -6.596  1.00  0.00           H  
ATOM   1222 1HD2 LEU B  74      10.331  -6.507  -5.482  1.00  0.00           H  
ATOM   1223 2HD2 LEU B  74       8.743  -6.238  -4.771  1.00  0.00           H  
ATOM   1224 3HD2 LEU B  74       9.265  -7.875  -5.189  1.00  0.00           H  
ATOM   1225  N   THR B  75       7.600  -7.325 -10.172  1.00  0.00           N  
ATOM   1226  CA  THR B  75       8.246  -7.978 -11.290  1.00  0.00           C  
ATOM   1227  C   THR B  75       9.596  -7.358 -11.605  1.00  0.00           C  
ATOM   1228  O   THR B  75       9.729  -6.134 -11.692  1.00  0.00           O  
ATOM   1229  CB  THR B  75       7.347  -7.905 -12.522  1.00  0.00           C  
ATOM   1230  OG1 THR B  75       6.080  -8.515 -12.229  1.00  0.00           O  
ATOM   1231  CG2 THR B  75       7.992  -8.630 -13.681  1.00  0.00           C  
ATOM   1232  H   THR B  75       7.393  -6.328 -10.229  1.00  0.00           H  
ATOM   1233  HA  THR B  75       8.412  -9.021 -11.041  1.00  0.00           H  
ATOM   1234  HB  THR B  75       7.184  -6.868 -12.777  1.00  0.00           H  
ATOM   1235  HG1 THR B  75       5.477  -8.373 -12.961  1.00  0.00           H  
ATOM   1236 1HG2 THR B  75       7.337  -8.572 -14.550  1.00  0.00           H  
ATOM   1237 2HG2 THR B  75       8.949  -8.171 -13.920  1.00  0.00           H  
ATOM   1238 3HG2 THR B  75       8.151  -9.674 -13.412  1.00  0.00           H  
ATOM   1239  N   CYS B  76      10.607  -8.204 -11.752  1.00  0.00           N  
ATOM   1240  CA  CYS B  76      11.951  -7.746 -12.045  1.00  0.00           C  
ATOM   1241  C   CYS B  76      12.522  -8.374 -13.301  1.00  0.00           C  
ATOM   1242  O   CYS B  76      12.165  -9.491 -13.700  1.00  0.00           O  
ATOM   1243  CB  CYS B  76      12.879  -8.028 -10.876  1.00  0.00           C  
ATOM   1244  SG  CYS B  76      12.384  -7.211  -9.317  1.00  0.00           S  
ATOM   1245  H   CYS B  76      10.421  -9.197 -11.675  1.00  0.00           H  
ATOM   1246  HA  CYS B  76      11.924  -6.679 -12.201  1.00  0.00           H  
ATOM   1247 1HB  CYS B  76      12.928  -9.104 -10.696  1.00  0.00           H  
ATOM   1248 2HB  CYS B  76      13.887  -7.692 -11.130  1.00  0.00           H  
ATOM   1249  N   ALA B  77      13.457  -7.667 -13.909  1.00  0.00           N  
ATOM   1250  CA  ALA B  77      14.158  -8.190 -15.069  1.00  0.00           C  
ATOM   1251  C   ALA B  77      15.547  -7.592 -15.166  1.00  0.00           C  
ATOM   1252  O   ALA B  77      15.808  -6.501 -14.652  1.00  0.00           O  
ATOM   1253  CB  ALA B  77      13.370  -7.904 -16.330  1.00  0.00           C  
ATOM   1254  H   ALA B  77      13.667  -6.732 -13.549  1.00  0.00           H  
ATOM   1255  HA  ALA B  77      14.262  -9.268 -14.951  1.00  0.00           H  
ATOM   1256 1HB  ALA B  77      13.900  -8.321 -17.190  1.00  0.00           H  
ATOM   1257 2HB  ALA B  77      12.387  -8.359 -16.253  1.00  0.00           H  
ATOM   1258 3HB  ALA B  77      13.268  -6.828 -16.455  1.00  0.00           H  
ATOM   1259  N   PHE B  78      16.450  -8.304 -15.836  1.00  0.00           N  
ATOM   1260  CA  PHE B  78      17.798  -7.780 -16.016  1.00  0.00           C  
ATOM   1261  C   PHE B  78      17.787  -6.779 -17.133  1.00  0.00           C  
ATOM   1262  O   PHE B  78      17.070  -6.952 -18.120  1.00  0.00           O  
ATOM   1263  CB  PHE B  78      18.815  -8.885 -16.293  1.00  0.00           C  
ATOM   1264  CG  PHE B  78      19.098  -9.707 -15.077  1.00  0.00           C  
ATOM   1265  CD1 PHE B  78      18.545 -10.965 -14.931  1.00  0.00           C  
ATOM   1266  CD2 PHE B  78      19.891  -9.199 -14.055  1.00  0.00           C  
ATOM   1267  CE1 PHE B  78      18.776 -11.695 -13.792  1.00  0.00           C  
ATOM   1268  CE2 PHE B  78      20.121  -9.921 -12.918  1.00  0.00           C  
ATOM   1269  CZ  PHE B  78      19.551 -11.171 -12.788  1.00  0.00           C  
ATOM   1270  H   PHE B  78      16.200  -9.200 -16.235  1.00  0.00           H  
ATOM   1271  HA  PHE B  78      18.106  -7.271 -15.104  1.00  0.00           H  
ATOM   1272 1HB  PHE B  78      18.448  -9.541 -17.085  1.00  0.00           H  
ATOM   1273 2HB  PHE B  78      19.749  -8.442 -16.638  1.00  0.00           H  
ATOM   1274  HD1 PHE B  78      17.917 -11.370 -15.728  1.00  0.00           H  
ATOM   1275  HD2 PHE B  78      20.326  -8.208 -14.163  1.00  0.00           H  
ATOM   1276  HE1 PHE B  78      18.334 -12.688 -13.678  1.00  0.00           H  
ATOM   1277  HE2 PHE B  78      20.741  -9.502 -12.124  1.00  0.00           H  
ATOM   1278  HZ  PHE B  78      19.710 -11.753 -11.898  1.00  0.00           H  
ATOM   1279  N   GLU B  79      18.580  -5.729 -16.985  1.00  0.00           N  
ATOM   1280  CA  GLU B  79      18.634  -4.710 -18.022  1.00  0.00           C  
ATOM   1281  C   GLU B  79      19.151  -5.262 -19.357  1.00  0.00           C  
ATOM   1282  O   GLU B  79      18.641  -4.899 -20.418  1.00  0.00           O  
ATOM   1283  CB  GLU B  79      19.452  -3.522 -17.524  1.00  0.00           C  
ATOM   1284  CG  GLU B  79      18.739  -2.732 -16.405  1.00  0.00           C  
ATOM   1285  CD  GLU B  79      19.575  -1.643 -15.761  1.00  0.00           C  
ATOM   1286  OE1 GLU B  79      20.756  -1.601 -15.998  1.00  0.00           O  
ATOM   1287  OE2 GLU B  79      19.018  -0.851 -15.027  1.00  0.00           O  
ATOM   1288  H   GLU B  79      19.161  -5.656 -16.144  1.00  0.00           H  
ATOM   1289  HA  GLU B  79      17.615  -4.354 -18.191  1.00  0.00           H  
ATOM   1290 1HB  GLU B  79      20.408  -3.878 -17.129  1.00  0.00           H  
ATOM   1291 2HB  GLU B  79      19.662  -2.845 -18.350  1.00  0.00           H  
ATOM   1292 1HG  GLU B  79      17.836  -2.283 -16.814  1.00  0.00           H  
ATOM   1293 2HG  GLU B  79      18.431  -3.434 -15.638  1.00  0.00           H  
ATOM   1294  N   ASP B  80      20.141  -6.158 -19.300  1.00  0.00           N  
ATOM   1295  CA  ASP B  80      20.681  -6.786 -20.504  1.00  0.00           C  
ATOM   1296  C   ASP B  80      19.996  -8.131 -20.705  1.00  0.00           C  
ATOM   1297  O   ASP B  80      20.138  -8.998 -19.848  1.00  0.00           O  
ATOM   1298  CB  ASP B  80      22.185  -7.049 -20.428  1.00  0.00           C  
ATOM   1299  CG  ASP B  80      23.030  -5.806 -20.508  1.00  0.00           C  
ATOM   1300  OD1 ASP B  80      22.583  -4.824 -21.041  1.00  0.00           O  
ATOM   1301  OD2 ASP B  80      24.166  -5.873 -20.085  1.00  0.00           O  
ATOM   1302  H   ASP B  80      20.511  -6.404 -18.395  1.00  0.00           H  
ATOM   1303  HA  ASP B  80      20.502  -6.115 -21.333  1.00  0.00           H  
ATOM   1304 1HB  ASP B  80      22.412  -7.563 -19.493  1.00  0.00           H  
ATOM   1305 2HB  ASP B  80      22.472  -7.720 -21.242  1.00  0.00           H  
ATOM   1306  N   PRO B  81      19.331  -8.397 -21.838  1.00  0.00           N  
ATOM   1307  CA  PRO B  81      18.584  -9.620 -22.109  1.00  0.00           C  
ATOM   1308  C   PRO B  81      19.509 -10.776 -22.457  1.00  0.00           C  
ATOM   1309  O   PRO B  81      19.479 -11.298 -23.573  1.00  0.00           O  
ATOM   1310  CB  PRO B  81      17.739  -9.211 -23.315  1.00  0.00           C  
ATOM   1311  CG  PRO B  81      18.563  -8.137 -23.989  1.00  0.00           C  
ATOM   1312  CD  PRO B  81      19.188  -7.342 -22.833  1.00  0.00           C  
ATOM   1313  HA  PRO B  81      17.955  -9.866 -21.239  1.00  0.00           H  
ATOM   1314 1HB  PRO B  81      17.562 -10.084 -23.963  1.00  0.00           H  
ATOM   1315 2HB  PRO B  81      16.753  -8.853 -22.982  1.00  0.00           H  
ATOM   1316 1HG  PRO B  81      19.319  -8.599 -24.641  1.00  0.00           H  
ATOM   1317 2HG  PRO B  81      17.922  -7.515 -24.632  1.00  0.00           H  
ATOM   1318 1HD  PRO B  81      20.172  -6.954 -23.143  1.00  0.00           H  
ATOM   1319 2HD  PRO B  81      18.497  -6.546 -22.498  1.00  0.00           H  
ATOM   1320  N   ASP B  82      20.357 -11.125 -21.500  1.00  0.00           N  
ATOM   1321  CA  ASP B  82      21.374 -12.132 -21.694  1.00  0.00           C  
ATOM   1322  C   ASP B  82      21.461 -13.130 -20.517  1.00  0.00           C  
ATOM   1323  O   ASP B  82      20.817 -12.946 -19.487  1.00  0.00           O  
ATOM   1324  CB  ASP B  82      22.687 -11.401 -21.965  1.00  0.00           C  
ATOM   1325  CG  ASP B  82      23.698 -12.230 -22.713  1.00  0.00           C  
ATOM   1326  OD1 ASP B  82      23.479 -13.414 -22.897  1.00  0.00           O  
ATOM   1327  OD2 ASP B  82      24.660 -11.655 -23.158  1.00  0.00           O  
ATOM   1328  H   ASP B  82      20.298 -10.641 -20.611  1.00  0.00           H  
ATOM   1329  HA  ASP B  82      21.119 -12.702 -22.587  1.00  0.00           H  
ATOM   1330 1HB  ASP B  82      22.481 -10.499 -22.543  1.00  0.00           H  
ATOM   1331 2HB  ASP B  82      23.125 -11.085 -21.017  1.00  0.00           H  
ATOM   1332  N   VAL B  83      22.280 -14.167 -20.721  1.00  0.00           N  
ATOM   1333  CA  VAL B  83      22.653 -15.285 -19.818  1.00  0.00           C  
ATOM   1334  C   VAL B  83      21.790 -16.536 -20.055  1.00  0.00           C  
ATOM   1335  O   VAL B  83      20.738 -16.720 -19.440  1.00  0.00           O  
ATOM   1336  CB  VAL B  83      22.591 -14.935 -18.303  1.00  0.00           C  
ATOM   1337  CG1 VAL B  83      22.996 -16.172 -17.526  1.00  0.00           C  
ATOM   1338  CG2 VAL B  83      23.535 -13.755 -17.945  1.00  0.00           C  
ATOM   1339  H   VAL B  83      22.725 -14.160 -21.637  1.00  0.00           H  
ATOM   1340  HA  VAL B  83      23.687 -15.551 -20.038  1.00  0.00           H  
ATOM   1341  HB  VAL B  83      21.569 -14.708 -18.026  1.00  0.00           H  
ATOM   1342 1HG1 VAL B  83      22.933 -15.969 -16.457  1.00  0.00           H  
ATOM   1343 2HG1 VAL B  83      22.346 -16.994 -17.789  1.00  0.00           H  
ATOM   1344 3HG1 VAL B  83      24.019 -16.438 -17.783  1.00  0.00           H  
ATOM   1345 1HG2 VAL B  83      23.471 -13.562 -16.875  1.00  0.00           H  
ATOM   1346 2HG2 VAL B  83      24.557 -14.020 -18.206  1.00  0.00           H  
ATOM   1347 3HG2 VAL B  83      23.251 -12.858 -18.483  1.00  0.00           H  
ATOM   1348  N   ASN B  84      22.257 -17.401 -20.960  1.00  0.00           N  
ATOM   1349  CA  ASN B  84      21.600 -18.668 -21.307  1.00  0.00           C  
ATOM   1350  C   ASN B  84      21.467 -19.598 -20.107  1.00  0.00           C  
ATOM   1351  O   ASN B  84      22.430 -19.794 -19.358  1.00  0.00           O  
ATOM   1352  CB  ASN B  84      22.338 -19.384 -22.430  1.00  0.00           C  
ATOM   1353  CG  ASN B  84      21.594 -20.622 -22.946  1.00  0.00           C  
ATOM   1354  OD1 ASN B  84      20.368 -20.591 -23.136  1.00  0.00           O  
ATOM   1355  ND2 ASN B  84      22.314 -21.698 -23.170  1.00  0.00           N  
ATOM   1356  H   ASN B  84      23.122 -17.167 -21.428  1.00  0.00           H  
ATOM   1357  HA  ASN B  84      20.589 -18.442 -21.649  1.00  0.00           H  
ATOM   1358 1HB  ASN B  84      22.488 -18.696 -23.263  1.00  0.00           H  
ATOM   1359 2HB  ASN B  84      23.321 -19.694 -22.077  1.00  0.00           H  
ATOM   1360 1HD2 ASN B  84      21.875 -22.534 -23.502  1.00  0.00           H  
ATOM   1361 2HD2 ASN B  84      23.297 -21.684 -22.998  1.00  0.00           H  
ATOM   1362  N   THR B  85      20.277 -20.174 -19.918  1.00  0.00           N  
ATOM   1363  CA  THR B  85      20.028 -21.098 -18.803  1.00  0.00           C  
ATOM   1364  C   THR B  85      20.529 -20.568 -17.455  1.00  0.00           C  
ATOM   1365  O   THR B  85      21.154 -21.288 -16.676  1.00  0.00           O  
ATOM   1366  CB  THR B  85      20.665 -22.484 -19.089  1.00  0.00           C  
ATOM   1367  OG1 THR B  85      22.091 -22.343 -19.277  1.00  0.00           O  
ATOM   1368  CG2 THR B  85      20.055 -23.122 -20.333  1.00  0.00           C  
ATOM   1369  H   THR B  85      19.529 -19.969 -20.569  1.00  0.00           H  
ATOM   1370  HA  THR B  85      18.950 -21.239 -18.718  1.00  0.00           H  
ATOM   1371  HB  THR B  85      20.491 -23.127 -18.230  1.00  0.00           H  
ATOM   1372  HG1 THR B  85      22.392 -21.490 -18.897  1.00  0.00           H  
ATOM   1373 1HG2 THR B  85      20.515 -24.095 -20.504  1.00  0.00           H  
ATOM   1374 2HG2 THR B  85      18.983 -23.248 -20.188  1.00  0.00           H  
ATOM   1375 3HG2 THR B  85      20.226 -22.491 -21.189  1.00  0.00           H  
ATOM   1376  N   THR B  86      20.209 -19.314 -17.175  1.00  0.00           N  
ATOM   1377  CA  THR B  86      20.644 -18.663 -15.963  1.00  0.00           C  
ATOM   1378  C   THR B  86      20.211 -19.382 -14.701  1.00  0.00           C  
ATOM   1379  O   THR B  86      19.096 -19.895 -14.620  1.00  0.00           O  
ATOM   1380  CB  THR B  86      20.078 -17.244 -15.884  1.00  0.00           C  
ATOM   1381  OG1 THR B  86      20.579 -16.607 -14.739  1.00  0.00           O  
ATOM   1382  CG2 THR B  86      18.619 -17.283 -15.773  1.00  0.00           C  
ATOM   1383  H   THR B  86      19.689 -18.783 -17.860  1.00  0.00           H  
ATOM   1384  HA  THR B  86      21.732 -18.616 -15.974  1.00  0.00           H  
ATOM   1385  HB  THR B  86      20.340 -16.682 -16.768  1.00  0.00           H  
ATOM   1386  HG1 THR B  86      20.514 -15.656 -14.878  1.00  0.00           H  
ATOM   1387 1HG2 THR B  86      18.234 -16.265 -15.704  1.00  0.00           H  
ATOM   1388 2HG2 THR B  86      18.204 -17.775 -16.649  1.00  0.00           H  
ATOM   1389 3HG2 THR B  86      18.358 -17.835 -14.873  1.00  0.00           H  
ATOM   1390  N   ASN B  87      21.100 -19.374 -13.704  1.00  0.00           N  
ATOM   1391  CA  ASN B  87      20.813 -19.920 -12.383  1.00  0.00           C  
ATOM   1392  C   ASN B  87      20.741 -18.764 -11.392  1.00  0.00           C  
ATOM   1393  O   ASN B  87      20.901 -18.946 -10.180  1.00  0.00           O  
ATOM   1394  CB  ASN B  87      21.873 -20.938 -11.973  1.00  0.00           C  
ATOM   1395  CG  ASN B  87      21.417 -21.918 -10.886  1.00  0.00           C  
ATOM   1396  OD1 ASN B  87      20.269 -22.370 -10.862  1.00  0.00           O  
ATOM   1397  ND2 ASN B  87      22.317 -22.266  -9.999  1.00  0.00           N  
ATOM   1398  H   ASN B  87      21.998 -18.947 -13.871  1.00  0.00           H  
ATOM   1399  HA  ASN B  87      19.837 -20.407 -12.399  1.00  0.00           H  
ATOM   1400 1HB  ASN B  87      22.173 -21.512 -12.851  1.00  0.00           H  
ATOM   1401 2HB  ASN B  87      22.753 -20.408 -11.612  1.00  0.00           H  
ATOM   1402 1HD2 ASN B  87      22.081 -22.912  -9.272  1.00  0.00           H  
ATOM   1403 2HD2 ASN B  87      23.241 -21.891 -10.052  1.00  0.00           H  
ATOM   1404  N   LEU B  88      20.477 -17.568 -11.922  1.00  0.00           N  
ATOM   1405  CA  LEU B  88      20.306 -16.393 -11.088  1.00  0.00           C  
ATOM   1406  C   LEU B  88      18.914 -16.414 -10.499  1.00  0.00           C  
ATOM   1407  O   LEU B  88      17.939 -16.744 -11.184  1.00  0.00           O  
ATOM   1408  CB  LEU B  88      20.499 -15.114 -11.927  1.00  0.00           C  
ATOM   1409  CG  LEU B  88      21.901 -14.928 -12.550  1.00  0.00           C  
ATOM   1410  CD1 LEU B  88      21.909 -13.798 -13.571  1.00  0.00           C  
ATOM   1411  CD2 LEU B  88      22.843 -14.579 -11.469  1.00  0.00           C  
ATOM   1412  H   LEU B  88      20.396 -17.452 -12.930  1.00  0.00           H  
ATOM   1413  HA  LEU B  88      21.030 -16.415 -10.273  1.00  0.00           H  
ATOM   1414 1HB  LEU B  88      19.766 -15.111 -12.732  1.00  0.00           H  
ATOM   1415 2HB  LEU B  88      20.303 -14.257 -11.286  1.00  0.00           H  
ATOM   1416  HG  LEU B  88      22.207 -15.850 -13.030  1.00  0.00           H  
ATOM   1417 1HD1 LEU B  88      22.909 -13.693 -13.982  1.00  0.00           H  
ATOM   1418 2HD1 LEU B  88      21.212 -14.007 -14.377  1.00  0.00           H  
ATOM   1419 3HD1 LEU B  88      21.632 -12.887 -13.084  1.00  0.00           H  
ATOM   1420 1HD2 LEU B  88      23.848 -14.454 -11.873  1.00  0.00           H  
ATOM   1421 2HD2 LEU B  88      22.524 -13.659 -11.007  1.00  0.00           H  
ATOM   1422 3HD2 LEU B  88      22.833 -15.353 -10.750  1.00  0.00           H  
ATOM   1423  N   GLU B  89      18.817 -16.019  -9.250  1.00  0.00           N  
ATOM   1424  CA  GLU B  89      17.551 -15.946  -8.572  1.00  0.00           C  
ATOM   1425  C   GLU B  89      17.423 -14.602  -7.871  1.00  0.00           C  
ATOM   1426  O   GLU B  89      18.418 -13.983  -7.504  1.00  0.00           O  
ATOM   1427  CB  GLU B  89      17.432 -17.109  -7.580  1.00  0.00           C  
ATOM   1428  CG  GLU B  89      17.384 -18.513  -8.250  1.00  0.00           C  
ATOM   1429  CD  GLU B  89      17.130 -19.655  -7.275  1.00  0.00           C  
ATOM   1430  OE1 GLU B  89      17.057 -19.400  -6.100  1.00  0.00           O  
ATOM   1431  OE2 GLU B  89      16.990 -20.777  -7.712  1.00  0.00           O  
ATOM   1432  H   GLU B  89      19.660 -15.800  -8.740  1.00  0.00           H  
ATOM   1433  HA  GLU B  89      16.750 -16.024  -9.302  1.00  0.00           H  
ATOM   1434 1HB  GLU B  89      18.288 -17.092  -6.903  1.00  0.00           H  
ATOM   1435 2HB  GLU B  89      16.530 -16.984  -6.978  1.00  0.00           H  
ATOM   1436 1HG  GLU B  89      16.606 -18.515  -9.014  1.00  0.00           H  
ATOM   1437 2HG  GLU B  89      18.337 -18.692  -8.747  1.00  0.00           H  
ATOM   1438  N   PHE B  90      16.195 -14.143  -7.707  1.00  0.00           N  
ATOM   1439  CA  PHE B  90      15.923 -12.907  -6.993  1.00  0.00           C  
ATOM   1440  C   PHE B  90      15.317 -13.142  -5.617  1.00  0.00           C  
ATOM   1441  O   PHE B  90      14.591 -14.121  -5.396  1.00  0.00           O  
ATOM   1442  CB  PHE B  90      15.029 -11.997  -7.829  1.00  0.00           C  
ATOM   1443  CG  PHE B  90      15.674 -11.249  -8.944  1.00  0.00           C  
ATOM   1444  CD1 PHE B  90      16.052 -11.835 -10.102  1.00  0.00           C  
ATOM   1445  CD2 PHE B  90      15.794  -9.897  -8.837  1.00  0.00           C  
ATOM   1446  CE1 PHE B  90      16.558 -11.088 -11.134  1.00  0.00           C  
ATOM   1447  CE2 PHE B  90      16.291  -9.143  -9.851  1.00  0.00           C  
ATOM   1448  CZ  PHE B  90      16.678  -9.736 -11.014  1.00  0.00           C  
ATOM   1449  H   PHE B  90      15.421 -14.688  -8.058  1.00  0.00           H  
ATOM   1450  HA  PHE B  90      16.865 -12.384  -6.849  1.00  0.00           H  
ATOM   1451 1HB  PHE B  90      14.242 -12.583  -8.265  1.00  0.00           H  
ATOM   1452 2HB  PHE B  90      14.573 -11.265  -7.175  1.00  0.00           H  
ATOM   1453  HD1 PHE B  90      15.956 -12.895 -10.201  1.00  0.00           H  
ATOM   1454  HD2 PHE B  90      15.475  -9.427  -7.923  1.00  0.00           H  
ATOM   1455  HE1 PHE B  90      16.854 -11.572 -12.046  1.00  0.00           H  
ATOM   1456  HE2 PHE B  90      16.369  -8.089  -9.726  1.00  0.00           H  
ATOM   1457  HZ  PHE B  90      17.078  -9.141 -11.832  1.00  0.00           H  
ATOM   1458  N   GLU B  91      15.613 -12.216  -4.709  1.00  0.00           N  
ATOM   1459  CA  GLU B  91      15.115 -12.224  -3.334  1.00  0.00           C  
ATOM   1460  C   GLU B  91      14.796 -10.811  -2.859  1.00  0.00           C  
ATOM   1461  O   GLU B  91      15.523  -9.869  -3.171  1.00  0.00           O  
ATOM   1462  CB  GLU B  91      16.184 -12.809  -2.398  1.00  0.00           C  
ATOM   1463  CG  GLU B  91      15.752 -13.023  -0.923  1.00  0.00           C  
ATOM   1464  CD  GLU B  91      16.866 -13.637  -0.081  1.00  0.00           C  
ATOM   1465  OE1 GLU B  91      17.949 -13.776  -0.604  1.00  0.00           O  
ATOM   1466  OE2 GLU B  91      16.647 -13.977   1.051  1.00  0.00           O  
ATOM   1467  H   GLU B  91      16.273 -11.487  -4.984  1.00  0.00           H  
ATOM   1468  HA  GLU B  91      14.208 -12.824  -3.283  1.00  0.00           H  
ATOM   1469 1HB  GLU B  91      16.508 -13.774  -2.788  1.00  0.00           H  
ATOM   1470 2HB  GLU B  91      17.055 -12.152  -2.394  1.00  0.00           H  
ATOM   1471 1HG  GLU B  91      15.476 -12.067  -0.489  1.00  0.00           H  
ATOM   1472 2HG  GLU B  91      14.870 -13.669  -0.893  1.00  0.00           H  
ATOM   1473  N   ILE B  92      13.704 -10.657  -2.110  1.00  0.00           N  
ATOM   1474  CA  ILE B  92      13.389  -9.348  -1.534  1.00  0.00           C  
ATOM   1475  C   ILE B  92      13.292  -9.431  -0.043  1.00  0.00           C  
ATOM   1476  O   ILE B  92      12.636 -10.321   0.500  1.00  0.00           O  
ATOM   1477  CB  ILE B  92      12.081  -8.742  -2.087  1.00  0.00           C  
ATOM   1478  CG1 ILE B  92      11.831  -7.348  -1.450  1.00  0.00           C  
ATOM   1479  CG2 ILE B  92      10.922  -9.662  -1.855  1.00  0.00           C  
ATOM   1480  CD1 ILE B  92      10.798  -6.539  -2.184  1.00  0.00           C  
ATOM   1481  H   ILE B  92      13.122 -11.469  -1.895  1.00  0.00           H  
ATOM   1482  HA  ILE B  92      14.192  -8.677  -1.782  1.00  0.00           H  
ATOM   1483  HB  ILE B  92      12.191  -8.569  -3.144  1.00  0.00           H  
ATOM   1484 1HG1 ILE B  92      11.484  -7.484  -0.424  1.00  0.00           H  
ATOM   1485 2HG1 ILE B  92      12.767  -6.782  -1.427  1.00  0.00           H  
ATOM   1486 1HG2 ILE B  92      10.024  -9.212  -2.261  1.00  0.00           H  
ATOM   1487 2HG2 ILE B  92      11.109 -10.620  -2.347  1.00  0.00           H  
ATOM   1488 3HG2 ILE B  92      10.798  -9.820  -0.791  1.00  0.00           H  
ATOM   1489 1HD1 ILE B  92      10.655  -5.593  -1.688  1.00  0.00           H  
ATOM   1490 2HD1 ILE B  92      11.139  -6.368  -3.197  1.00  0.00           H  
ATOM   1491 3HD1 ILE B  92       9.853  -7.079  -2.198  1.00  0.00           H  
ATOM   1492  N   CYS B  93      13.928  -8.477   0.626  1.00  0.00           N  
ATOM   1493  CA  CYS B  93      13.897  -8.436   2.082  1.00  0.00           C  
ATOM   1494  C   CYS B  93      13.618  -7.044   2.623  1.00  0.00           C  
ATOM   1495  O   CYS B  93      14.117  -6.044   2.104  1.00  0.00           O  
ATOM   1496  CB  CYS B  93      15.222  -8.919   2.654  1.00  0.00           C  
ATOM   1497  SG  CYS B  93      15.661 -10.606   2.181  1.00  0.00           S  
ATOM   1498  H   CYS B  93      14.462  -7.785   0.109  1.00  0.00           H  
ATOM   1499  HA  CYS B  93      13.105  -9.096   2.421  1.00  0.00           H  
ATOM   1500 1HB  CYS B  93      16.021  -8.257   2.322  1.00  0.00           H  
ATOM   1501 2HB  CYS B  93      15.183  -8.871   3.742  1.00  0.00           H  
ATOM   1502  N   GLY B  94      12.876  -6.965   3.711  1.00  0.00           N  
ATOM   1503  CA  GLY B  94      12.627  -5.668   4.336  1.00  0.00           C  
ATOM   1504  C   GLY B  94      11.339  -5.031   3.837  1.00  0.00           C  
ATOM   1505  O   GLY B  94      10.879  -5.289   2.729  1.00  0.00           O  
ATOM   1506  H   GLY B  94      12.504  -7.834   4.111  1.00  0.00           H  
ATOM   1507 1HA  GLY B  94      12.568  -5.800   5.416  1.00  0.00           H  
ATOM   1508 2HA  GLY B  94      13.463  -4.999   4.142  1.00  0.00           H  
ATOM   1509  N   ALA B  95      10.724  -4.226   4.691  1.00  0.00           N  
ATOM   1510  CA  ALA B  95       9.436  -3.587   4.413  1.00  0.00           C  
ATOM   1511  C   ALA B  95       8.370  -4.645   4.076  1.00  0.00           C  
ATOM   1512  O   ALA B  95       7.414  -4.363   3.346  1.00  0.00           O  
ATOM   1513  CB  ALA B  95       9.540  -2.564   3.290  1.00  0.00           C  
ATOM   1514  H   ALA B  95      11.167  -4.047   5.581  1.00  0.00           H  
ATOM   1515  HA  ALA B  95       9.120  -3.065   5.317  1.00  0.00           H  
ATOM   1516 1HB  ALA B  95       8.574  -2.084   3.142  1.00  0.00           H  
ATOM   1517 2HB  ALA B  95      10.277  -1.804   3.550  1.00  0.00           H  
ATOM   1518 3HB  ALA B  95       9.822  -3.040   2.394  1.00  0.00           H  
ATOM   1519  N   LEU B  96       8.560  -5.855   4.620  1.00  0.00           N  
ATOM   1520  CA  LEU B  96       7.644  -6.966   4.462  1.00  0.00           C  
ATOM   1521  C   LEU B  96       6.976  -7.202   5.808  1.00  0.00           C  
ATOM   1522  O   LEU B  96       7.538  -6.873   6.851  1.00  0.00           O  
ATOM   1523  CB  LEU B  96       8.342  -8.225   3.968  1.00  0.00           C  
ATOM   1524  CG  LEU B  96       9.095  -8.116   2.647  1.00  0.00           C  
ATOM   1525  CD1 LEU B  96       9.719  -9.404   2.371  1.00  0.00           C  
ATOM   1526  CD2 LEU B  96       8.178  -7.721   1.548  1.00  0.00           C  
ATOM   1527  H   LEU B  96       9.380  -5.998   5.187  1.00  0.00           H  
ATOM   1528  HA  LEU B  96       6.887  -6.693   3.738  1.00  0.00           H  
ATOM   1529 1HB  LEU B  96       9.068  -8.518   4.715  1.00  0.00           H  
ATOM   1530 2HB  LEU B  96       7.605  -9.020   3.872  1.00  0.00           H  
ATOM   1531  HG  LEU B  96       9.875  -7.398   2.740  1.00  0.00           H  
ATOM   1532 1HD1 LEU B  96      10.282  -9.358   1.447  1.00  0.00           H  
ATOM   1533 2HD1 LEU B  96      10.372  -9.660   3.172  1.00  0.00           H  
ATOM   1534 3HD1 LEU B  96       8.944 -10.129   2.295  1.00  0.00           H  
ATOM   1535 1HD2 LEU B  96       8.736  -7.655   0.611  1.00  0.00           H  
ATOM   1536 2HD2 LEU B  96       7.388  -8.469   1.454  1.00  0.00           H  
ATOM   1537 3HD2 LEU B  96       7.740  -6.751   1.782  1.00  0.00           H  
ATOM   1538  N   VAL B  97       5.776  -7.753   5.769  1.00  0.00           N  
ATOM   1539  CA  VAL B  97       4.961  -7.896   6.961  1.00  0.00           C  
ATOM   1540  C   VAL B  97       5.061  -9.205   7.741  1.00  0.00           C  
ATOM   1541  O   VAL B  97       5.384  -9.205   8.923  1.00  0.00           O  
ATOM   1542  CB  VAL B  97       3.487  -7.694   6.562  1.00  0.00           C  
ATOM   1543  CG1 VAL B  97       2.577  -7.900   7.765  1.00  0.00           C  
ATOM   1544  CG2 VAL B  97       3.295  -6.305   5.973  1.00  0.00           C  
ATOM   1545  H   VAL B  97       5.393  -7.994   4.862  1.00  0.00           H  
ATOM   1546  HA  VAL B  97       5.239  -7.084   7.639  1.00  0.00           H  
ATOM   1547  HB  VAL B  97       3.214  -8.445   5.821  1.00  0.00           H  
ATOM   1548 1HG1 VAL B  97       1.539  -7.753   7.465  1.00  0.00           H  
ATOM   1549 2HG1 VAL B  97       2.704  -8.912   8.148  1.00  0.00           H  
ATOM   1550 3HG1 VAL B  97       2.834  -7.181   8.542  1.00  0.00           H  
ATOM   1551 1HG2 VAL B  97       2.251  -6.169   5.693  1.00  0.00           H  
ATOM   1552 2HG2 VAL B  97       3.573  -5.554   6.712  1.00  0.00           H  
ATOM   1553 3HG2 VAL B  97       3.925  -6.195   5.089  1.00  0.00           H  
ATOM   1554  N   GLU B  98       4.788 -10.334   7.122  1.00  0.00           N  
ATOM   1555  CA  GLU B  98       4.843 -11.570   7.908  1.00  0.00           C  
ATOM   1556  C   GLU B  98       6.266 -12.059   8.093  1.00  0.00           C  
ATOM   1557  O   GLU B  98       6.627 -12.629   9.121  1.00  0.00           O  
ATOM   1558  CB  GLU B  98       4.036 -12.706   7.275  1.00  0.00           C  
ATOM   1559  CG  GLU B  98       4.043 -13.990   8.151  1.00  0.00           C  
ATOM   1560  CD  GLU B  98       3.152 -15.135   7.670  1.00  0.00           C  
ATOM   1561  OE1 GLU B  98       2.397 -14.944   6.747  1.00  0.00           O  
ATOM   1562  OE2 GLU B  98       3.272 -16.211   8.208  1.00  0.00           O  
ATOM   1563  H   GLU B  98       4.534 -10.339   6.149  1.00  0.00           H  
ATOM   1564  HA  GLU B  98       4.429 -11.368   8.896  1.00  0.00           H  
ATOM   1565 1HB  GLU B  98       3.002 -12.387   7.128  1.00  0.00           H  
ATOM   1566 2HB  GLU B  98       4.450 -12.946   6.306  1.00  0.00           H  
ATOM   1567 1HG  GLU B  98       5.070 -14.354   8.207  1.00  0.00           H  
ATOM   1568 2HG  GLU B  98       3.740 -13.712   9.159  1.00  0.00           H  
ATOM   1569  N   VAL B  99       7.048 -11.883   7.053  1.00  0.00           N  
ATOM   1570  CA  VAL B  99       8.369 -12.443   6.977  1.00  0.00           C  
ATOM   1571  C   VAL B  99       9.383 -11.372   6.767  1.00  0.00           C  
ATOM   1572  O   VAL B  99       9.036 -10.243   6.448  1.00  0.00           O  
ATOM   1573  CB  VAL B  99       8.452 -13.383   5.775  1.00  0.00           C  
ATOM   1574  CG1 VAL B  99       7.464 -14.509   5.909  1.00  0.00           C  
ATOM   1575  CG2 VAL B  99       8.184 -12.580   4.513  1.00  0.00           C  
ATOM   1576  H   VAL B  99       6.691 -11.359   6.272  1.00  0.00           H  
ATOM   1577  HA  VAL B  99       8.587 -12.978   7.902  1.00  0.00           H  
ATOM   1578  HB  VAL B  99       9.449 -13.817   5.726  1.00  0.00           H  
ATOM   1579 1HG1 VAL B  99       7.551 -15.169   5.047  1.00  0.00           H  
ATOM   1580 2HG1 VAL B  99       7.671 -15.069   6.818  1.00  0.00           H  
ATOM   1581 3HG1 VAL B  99       6.461 -14.113   5.954  1.00  0.00           H  
ATOM   1582 1HG2 VAL B  99       8.264 -13.239   3.659  1.00  0.00           H  
ATOM   1583 2HG2 VAL B  99       7.185 -12.148   4.551  1.00  0.00           H  
ATOM   1584 3HG2 VAL B  99       8.921 -11.781   4.421  1.00  0.00           H  
ATOM   1585  N   LYS B 100      10.647 -11.725   6.950  1.00  0.00           N  
ATOM   1586  CA  LYS B 100      11.712 -10.782   6.660  1.00  0.00           C  
ATOM   1587  C   LYS B 100      12.016 -10.794   5.170  1.00  0.00           C  
ATOM   1588  O   LYS B 100      12.303  -9.743   4.589  1.00  0.00           O  
ATOM   1589  CB  LYS B 100      12.978 -11.097   7.460  1.00  0.00           C  
ATOM   1590  CG  LYS B 100      14.120 -10.090   7.231  1.00  0.00           C  
ATOM   1591  CD  LYS B 100      15.338 -10.362   8.139  1.00  0.00           C  
ATOM   1592  CE  LYS B 100      16.464  -9.349   7.875  1.00  0.00           C  
ATOM   1593  NZ  LYS B 100      17.654  -9.590   8.736  1.00  0.00           N  
ATOM   1594  H   LYS B 100      10.868 -12.658   7.265  1.00  0.00           H  
ATOM   1595  HA  LYS B 100      11.376  -9.779   6.924  1.00  0.00           H  
ATOM   1596 1HB  LYS B 100      12.748 -11.119   8.525  1.00  0.00           H  
ATOM   1597 2HB  LYS B 100      13.346 -12.085   7.180  1.00  0.00           H  
ATOM   1598 1HG  LYS B 100      14.438 -10.147   6.189  1.00  0.00           H  
ATOM   1599 2HG  LYS B 100      13.754  -9.082   7.421  1.00  0.00           H  
ATOM   1600 1HD  LYS B 100      15.036 -10.297   9.184  1.00  0.00           H  
ATOM   1601 2HD  LYS B 100      15.713 -11.369   7.947  1.00  0.00           H  
ATOM   1602 1HE  LYS B 100      16.764  -9.419   6.829  1.00  0.00           H  
ATOM   1603 2HE  LYS B 100      16.088  -8.344   8.069  1.00  0.00           H  
ATOM   1604 1HZ  LYS B 100      18.365  -8.902   8.529  1.00  0.00           H  
ATOM   1605 2HZ  LYS B 100      17.388  -9.516   9.709  1.00  0.00           H  
ATOM   1606 3HZ  LYS B 100      18.019 -10.515   8.556  1.00  0.00           H  
ATOM   1607  N   CYS B 101      11.969 -11.997   4.559  1.00  0.00           N  
ATOM   1608  CA  CYS B 101      12.287 -12.173   3.138  1.00  0.00           C  
ATOM   1609  C   CYS B 101      11.318 -13.072   2.364  1.00  0.00           C  
ATOM   1610  O   CYS B 101      10.770 -14.030   2.914  1.00  0.00           O  
ATOM   1611  CB  CYS B 101      13.675 -12.773   2.976  1.00  0.00           C  
ATOM   1612  SG  CYS B 101      15.002 -11.787   3.703  1.00  0.00           S  
ATOM   1613  H   CYS B 101      11.711 -12.806   5.100  1.00  0.00           H  
ATOM   1614  HA  CYS B 101      12.274 -11.198   2.676  1.00  0.00           H  
ATOM   1615 1HB  CYS B 101      13.702 -13.762   3.427  1.00  0.00           H  
ATOM   1616 2HB  CYS B 101      13.894 -12.899   1.907  1.00  0.00           H  
ATOM   1617  N   LEU B 102      11.189 -12.793   1.058  1.00  0.00           N  
ATOM   1618  CA  LEU B 102      10.424 -13.600   0.092  1.00  0.00           C  
ATOM   1619  C   LEU B 102      11.290 -13.954  -1.105  1.00  0.00           C  
ATOM   1620  O   LEU B 102      12.133 -13.154  -1.527  1.00  0.00           O  
ATOM   1621  CB  LEU B 102       9.190 -12.836  -0.428  1.00  0.00           C  
ATOM   1622  CG  LEU B 102       8.129 -12.444   0.595  1.00  0.00           C  
ATOM   1623  CD1 LEU B 102       7.187 -11.419  -0.021  1.00  0.00           C  
ATOM   1624  CD2 LEU B 102       7.353 -13.659   0.996  1.00  0.00           C  
ATOM   1625  H   LEU B 102      11.673 -11.958   0.723  1.00  0.00           H  
ATOM   1626  HA  LEU B 102      10.106 -14.522   0.575  1.00  0.00           H  
ATOM   1627 1HB  LEU B 102       9.522 -11.934  -0.908  1.00  0.00           H  
ATOM   1628 2HB  LEU B 102       8.702 -13.456  -1.185  1.00  0.00           H  
ATOM   1629  HG  LEU B 102       8.598 -12.029   1.455  1.00  0.00           H  
ATOM   1630 1HD1 LEU B 102       6.430 -11.139   0.711  1.00  0.00           H  
ATOM   1631 2HD1 LEU B 102       7.755 -10.531  -0.313  1.00  0.00           H  
ATOM   1632 3HD1 LEU B 102       6.705 -11.849  -0.897  1.00  0.00           H  
ATOM   1633 1HD2 LEU B 102       6.596 -13.381   1.726  1.00  0.00           H  
ATOM   1634 2HD2 LEU B 102       6.875 -14.088   0.117  1.00  0.00           H  
ATOM   1635 3HD2 LEU B 102       8.033 -14.392   1.437  1.00  0.00           H  
ATOM   1636  N   ASN B 103      11.066 -15.132  -1.684  1.00  0.00           N  
ATOM   1637  CA  ASN B 103      11.785 -15.502  -2.905  1.00  0.00           C  
ATOM   1638  C   ASN B 103      10.938 -15.255  -4.139  1.00  0.00           C  
ATOM   1639  O   ASN B 103       9.718 -15.419  -4.094  1.00  0.00           O  
ATOM   1640  CB  ASN B 103      12.210 -16.951  -2.872  1.00  0.00           C  
ATOM   1641  CG  ASN B 103      13.193 -17.234  -1.799  1.00  0.00           C  
ATOM   1642  OD1 ASN B 103      14.110 -16.450  -1.540  1.00  0.00           O  
ATOM   1643  ND2 ASN B 103      13.029 -18.362  -1.161  1.00  0.00           N  
ATOM   1644  H   ASN B 103      10.384 -15.767  -1.291  1.00  0.00           H  
ATOM   1645  HA  ASN B 103      12.676 -14.880  -2.997  1.00  0.00           H  
ATOM   1646 1HB  ASN B 103      11.335 -17.583  -2.724  1.00  0.00           H  
ATOM   1647 2HB  ASN B 103      12.647 -17.220  -3.838  1.00  0.00           H  
ATOM   1648 1HD2 ASN B 103      13.660 -18.623  -0.428  1.00  0.00           H  
ATOM   1649 2HD2 ASN B 103      12.276 -18.972  -1.406  1.00  0.00           H  
ATOM   1650  N   PHE B 104      11.598 -14.920  -5.245  1.00  0.00           N  
ATOM   1651  CA  PHE B 104      10.945 -14.717  -6.531  1.00  0.00           C  
ATOM   1652  C   PHE B 104      10.757 -15.985  -7.325  1.00  0.00           C  
ATOM   1653  O   PHE B 104      11.574 -16.901  -7.269  1.00  0.00           O  
ATOM   1654  CB  PHE B 104      11.744 -13.734  -7.353  1.00  0.00           C  
ATOM   1655  CG  PHE B 104      11.640 -12.276  -6.922  1.00  0.00           C  
ATOM   1656  CD1 PHE B 104      12.156 -11.835  -5.731  1.00  0.00           C  
ATOM   1657  CD2 PHE B 104      11.109 -11.335  -7.766  1.00  0.00           C  
ATOM   1658  CE1 PHE B 104      12.123 -10.505  -5.397  1.00  0.00           C  
ATOM   1659  CE2 PHE B 104      11.062 -10.004  -7.437  1.00  0.00           C  
ATOM   1660  CZ  PHE B 104      11.577  -9.586  -6.242  1.00  0.00           C  
ATOM   1661  H   PHE B 104      12.612 -14.779  -5.200  1.00  0.00           H  
ATOM   1662  HA  PHE B 104       9.968 -14.313  -6.366  1.00  0.00           H  
ATOM   1663 1HB  PHE B 104      12.781 -14.032  -7.327  1.00  0.00           H  
ATOM   1664 2HB  PHE B 104      11.408 -13.805  -8.386  1.00  0.00           H  
ATOM   1665  HD1 PHE B 104      12.594 -12.554  -5.051  1.00  0.00           H  
ATOM   1666  HD2 PHE B 104      10.742 -11.660  -8.699  1.00  0.00           H  
ATOM   1667  HE1 PHE B 104      12.534 -10.190  -4.472  1.00  0.00           H  
ATOM   1668  HE2 PHE B 104      10.627  -9.284  -8.132  1.00  0.00           H  
ATOM   1669  HZ  PHE B 104      11.559  -8.535  -5.969  1.00  0.00           H  
ATOM   1670  N   ARG B 105       9.681 -16.002  -8.093  1.00  0.00           N  
ATOM   1671  CA  ARG B 105       9.348 -17.054  -9.031  1.00  0.00           C  
ATOM   1672  C   ARG B 105      10.003 -16.685 -10.333  1.00  0.00           C  
ATOM   1673  O   ARG B 105      10.283 -15.506 -10.548  1.00  0.00           O  
ATOM   1674  CB  ARG B 105       7.855 -17.116  -9.257  1.00  0.00           C  
ATOM   1675  CG  ARG B 105       7.060 -17.531  -8.078  1.00  0.00           C  
ATOM   1676  CD  ARG B 105       5.609 -17.427  -8.337  1.00  0.00           C  
ATOM   1677  NE  ARG B 105       5.185 -18.318  -9.409  1.00  0.00           N  
ATOM   1678  CZ  ARG B 105       3.965 -18.299  -9.995  1.00  0.00           C  
ATOM   1679  NH1 ARG B 105       3.052 -17.414  -9.618  1.00  0.00           N  
ATOM   1680  NH2 ARG B 105       3.704 -19.188 -10.941  1.00  0.00           N  
ATOM   1681  H   ARG B 105       9.042 -15.212  -8.053  1.00  0.00           H  
ATOM   1682  HA  ARG B 105       9.731 -18.011  -8.671  1.00  0.00           H  
ATOM   1683 1HB  ARG B 105       7.495 -16.130  -9.557  1.00  0.00           H  
ATOM   1684 2HB  ARG B 105       7.638 -17.806 -10.071  1.00  0.00           H  
ATOM   1685 1HG  ARG B 105       7.302 -18.533  -7.837  1.00  0.00           H  
ATOM   1686 2HG  ARG B 105       7.306 -16.885  -7.231  1.00  0.00           H  
ATOM   1687 1HD  ARG B 105       5.058 -17.694  -7.435  1.00  0.00           H  
ATOM   1688 2HD  ARG B 105       5.365 -16.408  -8.618  1.00  0.00           H  
ATOM   1689  HE  ARG B 105       5.845 -19.014  -9.725  1.00  0.00           H  
ATOM   1690 1HH1 ARG B 105       3.259 -16.751  -8.883  1.00  0.00           H  
ATOM   1691 2HH1 ARG B 105       2.134 -17.421 -10.052  1.00  0.00           H  
ATOM   1692 1HH2 ARG B 105       4.407 -19.858 -11.198  1.00  0.00           H  
ATOM   1693 2HH2 ARG B 105       2.782 -19.236 -11.407  1.00  0.00           H  
ATOM   1694  N   LYS B 106      10.221 -17.649 -11.220  1.00  0.00           N  
ATOM   1695  CA  LYS B 106      10.787 -17.299 -12.517  1.00  0.00           C  
ATOM   1696  C   LYS B 106       9.994 -17.886 -13.664  1.00  0.00           C  
ATOM   1697  O   LYS B 106       9.735 -19.090 -13.693  1.00  0.00           O  
ATOM   1698  CB  LYS B 106      12.220 -17.802 -12.618  1.00  0.00           C  
ATOM   1699  CG  LYS B 106      12.951 -17.457 -13.927  1.00  0.00           C  
ATOM   1700  CD  LYS B 106      14.312 -18.134 -13.932  1.00  0.00           C  
ATOM   1701  CE  LYS B 106      15.172 -17.784 -15.120  1.00  0.00           C  
ATOM   1702  NZ  LYS B 106      14.652 -18.307 -16.420  1.00  0.00           N  
ATOM   1703  H   LYS B 106       9.997 -18.609 -11.004  1.00  0.00           H  
ATOM   1704  HA  LYS B 106      10.778 -16.219 -12.633  1.00  0.00           H  
ATOM   1705 1HB  LYS B 106      12.803 -17.387 -11.798  1.00  0.00           H  
ATOM   1706 2HB  LYS B 106      12.231 -18.885 -12.512  1.00  0.00           H  
ATOM   1707 1HG  LYS B 106      12.370 -17.792 -14.789  1.00  0.00           H  
ATOM   1708 2HG  LYS B 106      13.078 -16.372 -14.002  1.00  0.00           H  
ATOM   1709 1HD  LYS B 106      14.854 -17.877 -13.030  1.00  0.00           H  
ATOM   1710 2HD  LYS B 106      14.162 -19.211 -13.935  1.00  0.00           H  
ATOM   1711 1HE  LYS B 106      15.278 -16.705 -15.194  1.00  0.00           H  
ATOM   1712 2HE  LYS B 106      16.134 -18.224 -14.941  1.00  0.00           H  
ATOM   1713 1HZ  LYS B 106      15.298 -18.060 -17.148  1.00  0.00           H  
ATOM   1714 2HZ  LYS B 106      14.566 -19.307 -16.374  1.00  0.00           H  
ATOM   1715 3HZ  LYS B 106      13.738 -17.894 -16.661  1.00  0.00           H  
ATOM   1716  N   LEU B 107       9.594 -17.023 -14.588  1.00  0.00           N  
ATOM   1717  CA  LEU B 107       8.909 -17.453 -15.796  1.00  0.00           C  
ATOM   1718  C   LEU B 107       9.652 -16.896 -16.979  1.00  0.00           C  
ATOM   1719  O   LEU B 107       9.864 -15.688 -17.077  1.00  0.00           O  
ATOM   1720  CB  LEU B 107       7.446 -17.017 -15.850  1.00  0.00           C  
ATOM   1721  CG  LEU B 107       6.512 -17.607 -14.789  1.00  0.00           C  
ATOM   1722  CD1 LEU B 107       5.154 -16.952 -14.928  1.00  0.00           C  
ATOM   1723  CD2 LEU B 107       6.398 -19.090 -14.973  1.00  0.00           C  
ATOM   1724  H   LEU B 107       9.862 -16.043 -14.481  1.00  0.00           H  
ATOM   1725  HA  LEU B 107       8.944 -18.540 -15.853  1.00  0.00           H  
ATOM   1726 1HB  LEU B 107       7.411 -15.931 -15.759  1.00  0.00           H  
ATOM   1727 2HB  LEU B 107       7.046 -17.287 -16.825  1.00  0.00           H  
ATOM   1728  HG  LEU B 107       6.905 -17.413 -13.801  1.00  0.00           H  
ATOM   1729 1HD1 LEU B 107       4.471 -17.361 -14.183  1.00  0.00           H  
ATOM   1730 2HD1 LEU B 107       5.231 -15.881 -14.798  1.00  0.00           H  
ATOM   1731 3HD1 LEU B 107       4.770 -17.154 -15.916  1.00  0.00           H  
ATOM   1732 1HD2 LEU B 107       5.725 -19.497 -14.217  1.00  0.00           H  
ATOM   1733 2HD2 LEU B 107       6.001 -19.309 -15.963  1.00  0.00           H  
ATOM   1734 3HD2 LEU B 107       7.382 -19.547 -14.869  1.00  0.00           H  
ATOM   1735  N   GLN B 108      10.025 -17.758 -17.905  1.00  0.00           N  
ATOM   1736  CA  GLN B 108      10.788 -17.307 -19.046  1.00  0.00           C  
ATOM   1737  C   GLN B 108      11.953 -16.431 -18.577  1.00  0.00           C  
ATOM   1738  O   GLN B 108      12.802 -16.861 -17.782  1.00  0.00           O  
ATOM   1739  CB  GLN B 108       9.903 -16.548 -20.040  1.00  0.00           C  
ATOM   1740  CG  GLN B 108       8.857 -17.391 -20.681  1.00  0.00           C  
ATOM   1741  CD  GLN B 108       8.013 -16.613 -21.679  1.00  0.00           C  
ATOM   1742  OE1 GLN B 108       8.151 -15.390 -21.834  1.00  0.00           O  
ATOM   1743  NE2 GLN B 108       7.120 -17.337 -22.348  1.00  0.00           N  
ATOM   1744  H   GLN B 108       9.802 -18.737 -17.798  1.00  0.00           H  
ATOM   1745  HA  GLN B 108      11.204 -18.175 -19.555  1.00  0.00           H  
ATOM   1746 1HB  GLN B 108       9.409 -15.706 -19.555  1.00  0.00           H  
ATOM   1747 2HB  GLN B 108      10.517 -16.157 -20.854  1.00  0.00           H  
ATOM   1748 1HG  GLN B 108       9.344 -18.208 -21.209  1.00  0.00           H  
ATOM   1749 2HG  GLN B 108       8.198 -17.784 -19.909  1.00  0.00           H  
ATOM   1750 1HE2 GLN B 108       6.476 -16.913 -23.028  1.00  0.00           H  
ATOM   1751 2HE2 GLN B 108       7.046 -18.316 -22.184  1.00  0.00           H  
ATOM   1752  N   GLU B 109      11.981 -15.198 -19.067  1.00  0.00           N  
ATOM   1753  CA  GLU B 109      13.051 -14.256 -18.815  1.00  0.00           C  
ATOM   1754  C   GLU B 109      12.824 -13.294 -17.642  1.00  0.00           C  
ATOM   1755  O   GLU B 109      13.642 -12.397 -17.425  1.00  0.00           O  
ATOM   1756  CB  GLU B 109      13.276 -13.478 -20.110  1.00  0.00           C  
ATOM   1757  CG  GLU B 109      13.778 -14.387 -21.287  1.00  0.00           C  
ATOM   1758  CD  GLU B 109      14.034 -13.654 -22.639  1.00  0.00           C  
ATOM   1759  OE1 GLU B 109      13.798 -12.471 -22.725  1.00  0.00           O  
ATOM   1760  OE2 GLU B 109      14.463 -14.310 -23.573  1.00  0.00           O  
ATOM   1761  H   GLU B 109      11.229 -14.894 -19.664  1.00  0.00           H  
ATOM   1762  HA  GLU B 109      13.952 -14.828 -18.597  1.00  0.00           H  
ATOM   1763 1HB  GLU B 109      12.340 -13.006 -20.414  1.00  0.00           H  
ATOM   1764 2HB  GLU B 109      14.008 -12.688 -19.941  1.00  0.00           H  
ATOM   1765 1HG  GLU B 109      14.704 -14.869 -20.974  1.00  0.00           H  
ATOM   1766 2HG  GLU B 109      13.038 -15.171 -21.450  1.00  0.00           H  
ATOM   1767  N   ILE B 110      11.719 -13.444 -16.905  1.00  0.00           N  
ATOM   1768  CA  ILE B 110      11.423 -12.514 -15.808  1.00  0.00           C  
ATOM   1769  C   ILE B 110      11.250 -13.176 -14.454  1.00  0.00           C  
ATOM   1770  O   ILE B 110      10.937 -14.364 -14.333  1.00  0.00           O  
ATOM   1771  CB  ILE B 110      10.127 -11.723 -16.053  1.00  0.00           C  
ATOM   1772  CG1 ILE B 110       8.946 -12.711 -16.147  1.00  0.00           C  
ATOM   1773  CG2 ILE B 110      10.248 -10.872 -17.287  1.00  0.00           C  
ATOM   1774  CD1 ILE B 110       7.582 -12.059 -16.104  1.00  0.00           C  
ATOM   1775  H   ILE B 110      11.081 -14.215 -17.104  1.00  0.00           H  
ATOM   1776  HA  ILE B 110      12.246 -11.803 -15.721  1.00  0.00           H  
ATOM   1777  HB  ILE B 110       9.941 -11.074 -15.193  1.00  0.00           H  
ATOM   1778 1HG1 ILE B 110       9.032 -13.268 -17.080  1.00  0.00           H  
ATOM   1779 2HG1 ILE B 110       9.017 -13.416 -15.318  1.00  0.00           H  
ATOM   1780 1HG2 ILE B 110       9.328 -10.313 -17.432  1.00  0.00           H  
ATOM   1781 2HG2 ILE B 110      11.080 -10.185 -17.164  1.00  0.00           H  
ATOM   1782 3HG2 ILE B 110      10.427 -11.508 -18.153  1.00  0.00           H  
ATOM   1783 1HD1 ILE B 110       6.810 -12.827 -16.175  1.00  0.00           H  
ATOM   1784 2HD1 ILE B 110       7.471 -11.515 -15.165  1.00  0.00           H  
ATOM   1785 3HD1 ILE B 110       7.484 -11.368 -16.940  1.00  0.00           H  
ATOM   1786  N   TYR B 111      11.377 -12.360 -13.419  1.00  0.00           N  
ATOM   1787  CA  TYR B 111      11.200 -12.840 -12.066  1.00  0.00           C  
ATOM   1788  C   TYR B 111      10.077 -12.097 -11.387  1.00  0.00           C  
ATOM   1789  O   TYR B 111       9.894 -10.905 -11.628  1.00  0.00           O  
ATOM   1790  CB  TYR B 111      12.494 -12.619 -11.307  1.00  0.00           C  
ATOM   1791  CG  TYR B 111      13.612 -13.396 -11.855  1.00  0.00           C  
ATOM   1792  CD1 TYR B 111      14.316 -12.908 -12.946  1.00  0.00           C  
ATOM   1793  CD2 TYR B 111      13.979 -14.579 -11.255  1.00  0.00           C  
ATOM   1794  CE1 TYR B 111      15.378 -13.614 -13.443  1.00  0.00           C  
ATOM   1795  CE2 TYR B 111      15.054 -15.276 -11.748  1.00  0.00           C  
ATOM   1796  CZ  TYR B 111      15.751 -14.796 -12.840  1.00  0.00           C  
ATOM   1797  OH  TYR B 111      16.825 -15.493 -13.331  1.00  0.00           O  
ATOM   1798  H   TYR B 111      11.628 -11.380 -13.570  1.00  0.00           H  
ATOM   1799  HA  TYR B 111      10.952 -13.890 -12.097  1.00  0.00           H  
ATOM   1800 1HB  TYR B 111      12.764 -11.561 -11.338  1.00  0.00           H  
ATOM   1801 2HB  TYR B 111      12.365 -12.894 -10.272  1.00  0.00           H  
ATOM   1802  HD1 TYR B 111      14.021 -11.964 -13.407  1.00  0.00           H  
ATOM   1803  HD2 TYR B 111      13.423 -14.954 -10.393  1.00  0.00           H  
ATOM   1804  HE1 TYR B 111      15.930 -13.234 -14.299  1.00  0.00           H  
ATOM   1805  HE2 TYR B 111      15.357 -16.213 -11.277  1.00  0.00           H  
ATOM   1806  HH  TYR B 111      17.183 -16.083 -12.627  1.00  0.00           H  
ATOM   1807  N   PHE B 112       9.309 -12.770 -10.534  1.00  0.00           N  
ATOM   1808  CA  PHE B 112       8.273 -12.006  -9.832  1.00  0.00           C  
ATOM   1809  C   PHE B 112       7.730 -12.644  -8.573  1.00  0.00           C  
ATOM   1810  O   PHE B 112       7.877 -13.842  -8.332  1.00  0.00           O  
ATOM   1811  CB  PHE B 112       7.107 -11.712 -10.770  1.00  0.00           C  
ATOM   1812  CG  PHE B 112       6.467 -12.877 -11.164  1.00  0.00           C  
ATOM   1813  CD1 PHE B 112       5.357 -13.315 -10.489  1.00  0.00           C  
ATOM   1814  CD2 PHE B 112       6.991 -13.605 -12.171  1.00  0.00           C  
ATOM   1815  CE1 PHE B 112       4.758 -14.477 -10.842  1.00  0.00           C  
ATOM   1816  CE2 PHE B 112       6.431 -14.752 -12.528  1.00  0.00           C  
ATOM   1817  CZ  PHE B 112       5.296 -15.212 -11.869  1.00  0.00           C  
ATOM   1818  H   PHE B 112       9.478 -13.762 -10.377  1.00  0.00           H  
ATOM   1819  HA  PHE B 112       8.715 -11.059  -9.548  1.00  0.00           H  
ATOM   1820 1HB  PHE B 112       6.376 -11.077 -10.267  1.00  0.00           H  
ATOM   1821 2HB  PHE B 112       7.436 -11.188 -11.655  1.00  0.00           H  
ATOM   1822  HD1 PHE B 112       4.958 -12.714  -9.667  1.00  0.00           H  
ATOM   1823  HD2 PHE B 112       7.880 -13.254 -12.691  1.00  0.00           H  
ATOM   1824  HE1 PHE B 112       3.866 -14.822 -10.310  1.00  0.00           H  
ATOM   1825  HE2 PHE B 112       6.877 -15.307 -13.330  1.00  0.00           H  
ATOM   1826  HZ  PHE B 112       4.834 -16.153 -12.160  1.00  0.00           H  
ATOM   1827  N   ILE B 113       7.047 -11.833  -7.782  1.00  0.00           N  
ATOM   1828  CA  ILE B 113       6.290 -12.324  -6.637  1.00  0.00           C  
ATOM   1829  C   ILE B 113       4.866 -11.781  -6.627  1.00  0.00           C  
ATOM   1830  O   ILE B 113       4.590 -10.697  -7.149  1.00  0.00           O  
ATOM   1831  CB  ILE B 113       7.004 -12.015  -5.309  1.00  0.00           C  
ATOM   1832  CG1 ILE B 113       7.239 -10.615  -5.159  1.00  0.00           C  
ATOM   1833  CG2 ILE B 113       8.275 -12.707  -5.193  1.00  0.00           C  
ATOM   1834  CD1 ILE B 113       7.570 -10.272  -3.736  1.00  0.00           C  
ATOM   1835  H   ILE B 113       7.040 -10.843  -8.026  1.00  0.00           H  
ATOM   1836  HA  ILE B 113       6.222 -13.408  -6.717  1.00  0.00           H  
ATOM   1837  HB  ILE B 113       6.355 -12.330  -4.489  1.00  0.00           H  
ATOM   1838 1HG1 ILE B 113       8.081 -10.337  -5.793  1.00  0.00           H  
ATOM   1839 2HG1 ILE B 113       6.357 -10.055  -5.473  1.00  0.00           H  
ATOM   1840 1HG2 ILE B 113       8.741 -12.490  -4.233  1.00  0.00           H  
ATOM   1841 2HG2 ILE B 113       8.085 -13.775  -5.270  1.00  0.00           H  
ATOM   1842 3HG2 ILE B 113       8.921 -12.379  -5.985  1.00  0.00           H  
ATOM   1843 1HD1 ILE B 113       7.773  -9.220  -3.654  1.00  0.00           H  
ATOM   1844 2HD1 ILE B 113       6.732 -10.540  -3.094  1.00  0.00           H  
ATOM   1845 3HD1 ILE B 113       8.457 -10.826  -3.431  1.00  0.00           H  
ATOM   1846  N   GLU B 114       3.966 -12.551  -6.024  1.00  0.00           N  
ATOM   1847  CA  GLU B 114       2.572 -12.160  -5.834  1.00  0.00           C  
ATOM   1848  C   GLU B 114       2.277 -12.317  -4.351  1.00  0.00           C  
ATOM   1849  O   GLU B 114       2.388 -13.411  -3.816  1.00  0.00           O  
ATOM   1850  CB  GLU B 114       1.632 -13.026  -6.685  1.00  0.00           C  
ATOM   1851  CG  GLU B 114       1.861 -12.901  -8.192  1.00  0.00           C  
ATOM   1852  CD  GLU B 114       0.969 -13.829  -9.053  1.00  0.00           C  
ATOM   1853  OE1 GLU B 114       1.212 -15.031  -9.070  1.00  0.00           O  
ATOM   1854  OE2 GLU B 114       0.066 -13.328  -9.694  1.00  0.00           O  
ATOM   1855  H   GLU B 114       4.266 -13.439  -5.648  1.00  0.00           H  
ATOM   1856  HA  GLU B 114       2.442 -11.116  -6.108  1.00  0.00           H  
ATOM   1857 1HB  GLU B 114       1.754 -14.071  -6.410  1.00  0.00           H  
ATOM   1858 2HB  GLU B 114       0.597 -12.750  -6.473  1.00  0.00           H  
ATOM   1859 1HG  GLU B 114       1.686 -11.862  -8.483  1.00  0.00           H  
ATOM   1860 2HG  GLU B 114       2.901 -13.125  -8.396  1.00  0.00           H  
ATOM   1861  N   THR B 115       1.994 -11.230  -3.668  1.00  0.00           N  
ATOM   1862  CA  THR B 115       1.822 -11.329  -2.236  1.00  0.00           C  
ATOM   1863  C   THR B 115       0.924 -10.259  -1.644  1.00  0.00           C  
ATOM   1864  O   THR B 115       0.397  -9.410  -2.337  1.00  0.00           O  
ATOM   1865  CB  THR B 115       3.182 -11.272  -1.525  1.00  0.00           C  
ATOM   1866  OG1 THR B 115       3.001 -11.611  -0.152  1.00  0.00           O  
ATOM   1867  CG2 THR B 115       3.777  -9.861  -1.614  1.00  0.00           C  
ATOM   1868  H   THR B 115       1.877 -10.348  -4.168  1.00  0.00           H  
ATOM   1869  HA  THR B 115       1.366 -12.294  -2.018  1.00  0.00           H  
ATOM   1870  HB  THR B 115       3.870 -11.984  -1.984  1.00  0.00           H  
ATOM   1871  HG1 THR B 115       2.933 -12.577  -0.088  1.00  0.00           H  
ATOM   1872 1HG2 THR B 115       4.734  -9.840  -1.100  1.00  0.00           H  
ATOM   1873 2HG2 THR B 115       3.922  -9.601  -2.663  1.00  0.00           H  
ATOM   1874 3HG2 THR B 115       3.117  -9.130  -1.158  1.00  0.00           H  
ATOM   1875  N   LYS B 116       0.743 -10.321  -0.344  1.00  0.00           N  
ATOM   1876  CA  LYS B 116      -0.054  -9.360   0.396  1.00  0.00           C  
ATOM   1877  C   LYS B 116       0.820  -8.794   1.482  1.00  0.00           C  
ATOM   1878  O   LYS B 116       0.430  -7.891   2.235  1.00  0.00           O  
ATOM   1879  CB  LYS B 116      -1.312 -10.000   0.986  1.00  0.00           C  
ATOM   1880  CG  LYS B 116      -1.060 -10.874   2.207  1.00  0.00           C  
ATOM   1881  CD  LYS B 116      -2.312 -11.640   2.606  1.00  0.00           C  
ATOM   1882  CE  LYS B 116      -3.294 -10.748   3.350  1.00  0.00           C  
ATOM   1883  NZ  LYS B 116      -2.845 -10.463   4.740  1.00  0.00           N  
ATOM   1884  H   LYS B 116       1.252 -11.037   0.151  1.00  0.00           H  
ATOM   1885  HA  LYS B 116      -0.356  -8.544  -0.266  1.00  0.00           H  
ATOM   1886 1HB  LYS B 116      -2.017  -9.219   1.273  1.00  0.00           H  
ATOM   1887 2HB  LYS B 116      -1.796 -10.616   0.228  1.00  0.00           H  
ATOM   1888 1HG  LYS B 116      -0.263 -11.586   1.986  1.00  0.00           H  
ATOM   1889 2HG  LYS B 116      -0.744 -10.250   3.042  1.00  0.00           H  
ATOM   1890 1HD  LYS B 116      -2.797 -12.036   1.713  1.00  0.00           H  
ATOM   1891 2HD  LYS B 116      -2.037 -12.476   3.249  1.00  0.00           H  
ATOM   1892 1HE  LYS B 116      -3.404  -9.805   2.817  1.00  0.00           H  
ATOM   1893 2HE  LYS B 116      -4.269 -11.233   3.389  1.00  0.00           H  
ATOM   1894 1HZ  LYS B 116      -3.523  -9.870   5.198  1.00  0.00           H  
ATOM   1895 2HZ  LYS B 116      -2.758 -11.331   5.250  1.00  0.00           H  
ATOM   1896 3HZ  LYS B 116      -1.951  -9.995   4.716  1.00  0.00           H  
ATOM   1897  N   LYS B 117       2.032  -9.338   1.542  1.00  0.00           N  
ATOM   1898  CA  LYS B 117       2.991  -9.071   2.594  1.00  0.00           C  
ATOM   1899  C   LYS B 117       3.831  -7.821   2.411  1.00  0.00           C  
ATOM   1900  O   LYS B 117       4.755  -7.592   3.180  1.00  0.00           O  
ATOM   1901  CB  LYS B 117       3.845 -10.313   2.737  1.00  0.00           C  
ATOM   1902  CG  LYS B 117       2.987 -11.471   3.227  1.00  0.00           C  
ATOM   1903  CD  LYS B 117       3.697 -12.792   3.295  1.00  0.00           C  
ATOM   1904  CE  LYS B 117       2.734 -13.849   3.839  1.00  0.00           C  
ATOM   1905  NZ  LYS B 117       3.334 -15.209   3.878  1.00  0.00           N  
ATOM   1906  H   LYS B 117       2.287 -10.044   0.854  1.00  0.00           H  
ATOM   1907  HA  LYS B 117       2.430  -8.945   3.518  1.00  0.00           H  
ATOM   1908 1HB  LYS B 117       4.290 -10.568   1.780  1.00  0.00           H  
ATOM   1909 2HB  LYS B 117       4.650 -10.136   3.450  1.00  0.00           H  
ATOM   1910 1HG  LYS B 117       2.617 -11.234   4.227  1.00  0.00           H  
ATOM   1911 2HG  LYS B 117       2.127 -11.578   2.566  1.00  0.00           H  
ATOM   1912 1HD  LYS B 117       4.027 -13.082   2.294  1.00  0.00           H  
ATOM   1913 2HD  LYS B 117       4.569 -12.721   3.943  1.00  0.00           H  
ATOM   1914 1HE  LYS B 117       2.451 -13.548   4.838  1.00  0.00           H  
ATOM   1915 2HE  LYS B 117       1.838 -13.876   3.220  1.00  0.00           H  
ATOM   1916 1HZ  LYS B 117       2.660 -15.855   4.272  1.00  0.00           H  
ATOM   1917 2HZ  LYS B 117       3.583 -15.499   2.947  1.00  0.00           H  
ATOM   1918 3HZ  LYS B 117       4.162 -15.198   4.460  1.00  0.00           H  
ATOM   1919  N   PHE B 118       3.546  -7.006   1.407  1.00  0.00           N  
ATOM   1920  CA  PHE B 118       4.311  -5.775   1.276  1.00  0.00           C  
ATOM   1921  C   PHE B 118       3.770  -4.752   2.260  1.00  0.00           C  
ATOM   1922  O   PHE B 118       2.572  -4.462   2.260  1.00  0.00           O  
ATOM   1923  CB  PHE B 118       4.150  -5.156  -0.095  1.00  0.00           C  
ATOM   1924  CG  PHE B 118       4.723  -5.912  -1.179  1.00  0.00           C  
ATOM   1925  CD1 PHE B 118       5.908  -6.565  -1.016  1.00  0.00           C  
ATOM   1926  CD2 PHE B 118       4.096  -5.951  -2.398  1.00  0.00           C  
ATOM   1927  CE1 PHE B 118       6.474  -7.267  -2.051  1.00  0.00           C  
ATOM   1928  CE2 PHE B 118       4.643  -6.652  -3.449  1.00  0.00           C  
ATOM   1929  CZ  PHE B 118       5.833  -7.312  -3.272  1.00  0.00           C  
ATOM   1930  H   PHE B 118       2.793  -7.225   0.772  1.00  0.00           H  
ATOM   1931  HA  PHE B 118       5.362  -5.962   1.495  1.00  0.00           H  
ATOM   1932 1HB  PHE B 118       3.099  -4.992  -0.304  1.00  0.00           H  
ATOM   1933 2HB  PHE B 118       4.625  -4.184  -0.081  1.00  0.00           H  
ATOM   1934  HD1 PHE B 118       6.390  -6.518  -0.054  1.00  0.00           H  
ATOM   1935  HD2 PHE B 118       3.155  -5.416  -2.525  1.00  0.00           H  
ATOM   1936  HE1 PHE B 118       7.421  -7.783  -1.900  1.00  0.00           H  
ATOM   1937  HE2 PHE B 118       4.137  -6.685  -4.421  1.00  0.00           H  
ATOM   1938  HZ  PHE B 118       6.255  -7.857  -4.096  1.00  0.00           H  
ATOM   1939  N   LEU B 119       4.630  -4.181   3.083  1.00  0.00           N  
ATOM   1940  CA  LEU B 119       4.180  -3.162   4.025  1.00  0.00           C  
ATOM   1941  C   LEU B 119       3.813  -1.873   3.297  1.00  0.00           C  
ATOM   1942  O   LEU B 119       2.880  -1.167   3.681  1.00  0.00           O  
ATOM   1943  CB  LEU B 119       5.272  -2.879   5.064  1.00  0.00           C  
ATOM   1944  CG  LEU B 119       4.887  -1.907   6.186  1.00  0.00           C  
ATOM   1945  CD1 LEU B 119       3.738  -2.494   6.995  1.00  0.00           C  
ATOM   1946  CD2 LEU B 119       6.098  -1.645   7.069  1.00  0.00           C  
ATOM   1947  H   LEU B 119       5.613  -4.445   3.075  1.00  0.00           H  
ATOM   1948  HA  LEU B 119       3.290  -3.532   4.531  1.00  0.00           H  
ATOM   1949 1HB  LEU B 119       5.563  -3.821   5.527  1.00  0.00           H  
ATOM   1950 2HB  LEU B 119       6.141  -2.466   4.552  1.00  0.00           H  
ATOM   1951  HG  LEU B 119       4.544  -0.968   5.752  1.00  0.00           H  
ATOM   1952 1HD1 LEU B 119       3.464  -1.803   7.792  1.00  0.00           H  
ATOM   1953 2HD1 LEU B 119       2.879  -2.653   6.343  1.00  0.00           H  
ATOM   1954 3HD1 LEU B 119       4.046  -3.444   7.429  1.00  0.00           H  
ATOM   1955 1HD2 LEU B 119       5.825  -0.953   7.866  1.00  0.00           H  
ATOM   1956 2HD2 LEU B 119       6.441  -2.583   7.505  1.00  0.00           H  
ATOM   1957 3HD2 LEU B 119       6.898  -1.209   6.470  1.00  0.00           H  
ATOM   1958  N   LEU B 120       4.630  -1.540   2.290  1.00  0.00           N  
ATOM   1959  CA  LEU B 120       4.539  -0.314   1.495  1.00  0.00           C  
ATOM   1960  C   LEU B 120       4.893   0.956   2.283  1.00  0.00           C  
ATOM   1961  O   LEU B 120       4.580   2.076   1.869  1.00  0.00           O  
ATOM   1962  CB  LEU B 120       3.142  -0.192   0.875  1.00  0.00           C  
ATOM   1963  CG  LEU B 120       2.693  -1.406   0.076  1.00  0.00           C  
ATOM   1964  CD1 LEU B 120       1.256  -1.189  -0.365  1.00  0.00           C  
ATOM   1965  CD2 LEU B 120       3.631  -1.609  -1.091  1.00  0.00           C  
ATOM   1966  H   LEU B 120       5.359  -2.200   2.058  1.00  0.00           H  
ATOM   1967  HA  LEU B 120       5.256  -0.398   0.676  1.00  0.00           H  
ATOM   1968 1HB  LEU B 120       2.411  -0.013   1.643  1.00  0.00           H  
ATOM   1969 2HB  LEU B 120       3.124   0.653   0.219  1.00  0.00           H  
ATOM   1970  HG  LEU B 120       2.716  -2.295   0.705  1.00  0.00           H  
ATOM   1971 1HD1 LEU B 120       0.912  -2.055  -0.927  1.00  0.00           H  
ATOM   1972 2HD1 LEU B 120       0.623  -1.056   0.513  1.00  0.00           H  
ATOM   1973 3HD1 LEU B 120       1.200  -0.302  -0.986  1.00  0.00           H  
ATOM   1974 1HD2 LEU B 120       3.313  -2.481  -1.662  1.00  0.00           H  
ATOM   1975 2HD2 LEU B 120       3.616  -0.731  -1.735  1.00  0.00           H  
ATOM   1976 3HD2 LEU B 120       4.639  -1.766  -0.716  1.00  0.00           H  
ATOM   1977  N   ILE B 121       5.594   0.759   3.393  1.00  0.00           N  
ATOM   1978  CA  ILE B 121       6.184   1.838   4.170  1.00  0.00           C  
ATOM   1979  C   ILE B 121       7.667   1.526   4.327  1.00  0.00           C  
ATOM   1980  O   ILE B 121       8.039   0.546   4.968  1.00  0.00           O  
ATOM   1981  CB  ILE B 121       5.516   1.986   5.549  1.00  0.00           C  
ATOM   1982  CG1 ILE B 121       4.020   2.268   5.390  1.00  0.00           C  
ATOM   1983  CG2 ILE B 121       6.186   3.093   6.349  1.00  0.00           C  
ATOM   1984  CD1 ILE B 121       3.237   2.161   6.679  1.00  0.00           C  
ATOM   1985  H   ILE B 121       5.759  -0.190   3.681  1.00  0.00           H  
ATOM   1986  HA  ILE B 121       6.080   2.771   3.619  1.00  0.00           H  
ATOM   1987  HB  ILE B 121       5.603   1.050   6.099  1.00  0.00           H  
ATOM   1988 1HG1 ILE B 121       3.880   3.271   4.987  1.00  0.00           H  
ATOM   1989 2HG1 ILE B 121       3.592   1.566   4.673  1.00  0.00           H  
ATOM   1990 1HG2 ILE B 121       5.702   3.184   7.320  1.00  0.00           H  
ATOM   1991 2HG2 ILE B 121       7.240   2.851   6.491  1.00  0.00           H  
ATOM   1992 3HG2 ILE B 121       6.100   4.035   5.809  1.00  0.00           H  
ATOM   1993 1HD1 ILE B 121       2.185   2.374   6.485  1.00  0.00           H  
ATOM   1994 2HD1 ILE B 121       3.335   1.153   7.082  1.00  0.00           H  
ATOM   1995 3HD1 ILE B 121       3.625   2.880   7.400  1.00  0.00           H  
ATOM   1996  N   GLY B 122       8.509   2.363   3.748  1.00  0.00           N  
ATOM   1997  CA  GLY B 122       9.948   2.150   3.800  1.00  0.00           C  
ATOM   1998  C   GLY B 122      10.468   1.312   2.638  1.00  0.00           C  
ATOM   1999  O   GLY B 122       9.699   0.681   1.906  1.00  0.00           O  
ATOM   2000  H   GLY B 122       8.146   3.152   3.229  1.00  0.00           H  
ATOM   2001 1HA  GLY B 122      10.452   3.114   3.800  1.00  0.00           H  
ATOM   2002 2HA  GLY B 122      10.206   1.661   4.739  1.00  0.00           H  
ATOM   2003  N   LYS B 123      11.793   1.323   2.481  1.00  0.00           N  
ATOM   2004  CA  LYS B 123      12.458   0.603   1.406  1.00  0.00           C  
ATOM   2005  C   LYS B 123      12.722  -0.836   1.744  1.00  0.00           C  
ATOM   2006  O   LYS B 123      12.838  -1.211   2.912  1.00  0.00           O  
ATOM   2007  CB  LYS B 123      13.797   1.249   0.999  1.00  0.00           C  
ATOM   2008  CG  LYS B 123      13.691   2.628   0.372  1.00  0.00           C  
ATOM   2009  CD  LYS B 123      15.063   3.194  -0.037  1.00  0.00           C  
ATOM   2010  CE  LYS B 123      14.921   4.592  -0.664  1.00  0.00           C  
ATOM   2011  NZ  LYS B 123      16.243   5.203  -1.020  1.00  0.00           N  
ATOM   2012  H   LYS B 123      12.354   1.854   3.129  1.00  0.00           H  
ATOM   2013  HA  LYS B 123      11.799   0.620   0.539  1.00  0.00           H  
ATOM   2014 1HB  LYS B 123      14.442   1.323   1.869  1.00  0.00           H  
ATOM   2015 2HB  LYS B 123      14.301   0.597   0.274  1.00  0.00           H  
ATOM   2016 1HG  LYS B 123      13.088   2.544  -0.516  1.00  0.00           H  
ATOM   2017 2HG  LYS B 123      13.200   3.314   1.062  1.00  0.00           H  
ATOM   2018 1HD  LYS B 123      15.717   3.248   0.830  1.00  0.00           H  
ATOM   2019 2HD  LYS B 123      15.512   2.531  -0.778  1.00  0.00           H  
ATOM   2020 1HE  LYS B 123      14.316   4.507  -1.567  1.00  0.00           H  
ATOM   2021 2HE  LYS B 123      14.409   5.246   0.045  1.00  0.00           H  
ATOM   2022 1HZ  LYS B 123      16.091   6.115  -1.426  1.00  0.00           H  
ATOM   2023 2HZ  LYS B 123      16.805   5.298  -0.188  1.00  0.00           H  
ATOM   2024 3HZ  LYS B 123      16.727   4.618  -1.686  1.00  0.00           H  
ATOM   2025  N   SER B 124      12.877  -1.612   0.695  1.00  0.00           N  
ATOM   2026  CA  SER B 124      13.227  -3.012   0.779  1.00  0.00           C  
ATOM   2027  C   SER B 124      14.444  -3.281  -0.102  1.00  0.00           C  
ATOM   2028  O   SER B 124      14.719  -2.535  -1.041  1.00  0.00           O  
ATOM   2029  CB  SER B 124      12.041  -3.834   0.331  1.00  0.00           C  
ATOM   2030  OG  SER B 124      11.725  -3.568  -0.996  1.00  0.00           O  
ATOM   2031  H   SER B 124      12.738  -1.191  -0.221  1.00  0.00           H  
ATOM   2032  HA  SER B 124      13.474  -3.266   1.812  1.00  0.00           H  
ATOM   2033 1HB  SER B 124      12.254  -4.894   0.461  1.00  0.00           H  
ATOM   2034 2HB  SER B 124      11.211  -3.604   0.926  1.00  0.00           H  
ATOM   2035  HG  SER B 124      11.144  -2.799  -0.973  1.00  0.00           H  
ATOM   2036  N   ASN B 125      15.172  -4.343   0.199  1.00  0.00           N  
ATOM   2037  CA  ASN B 125      16.331  -4.758  -0.583  1.00  0.00           C  
ATOM   2038  C   ASN B 125      15.999  -5.827  -1.580  1.00  0.00           C  
ATOM   2039  O   ASN B 125      15.496  -6.882  -1.195  1.00  0.00           O  
ATOM   2040  CB  ASN B 125      17.417  -5.347   0.311  1.00  0.00           C  
ATOM   2041  CG  ASN B 125      18.090  -4.401   1.258  1.00  0.00           C  
ATOM   2042  OD1 ASN B 125      18.966  -3.627   0.867  1.00  0.00           O  
ATOM   2043  ND2 ASN B 125      17.694  -4.443   2.508  1.00  0.00           N  
ATOM   2044  H   ASN B 125      14.885  -4.912   0.986  1.00  0.00           H  
ATOM   2045  HA  ASN B 125      16.718  -3.902  -1.135  1.00  0.00           H  
ATOM   2046 1HB  ASN B 125      16.983  -6.162   0.894  1.00  0.00           H  
ATOM   2047 2HB  ASN B 125      18.183  -5.789  -0.330  1.00  0.00           H  
ATOM   2048 1HD2 ASN B 125      18.110  -3.839   3.187  1.00  0.00           H  
ATOM   2049 2HD2 ASN B 125      16.974  -5.083   2.783  1.00  0.00           H  
ATOM   2050  N   ILE B 126      16.305  -5.596  -2.844  1.00  0.00           N  
ATOM   2051  CA  ILE B 126      16.145  -6.662  -3.811  1.00  0.00           C  
ATOM   2052  C   ILE B 126      17.508  -7.107  -4.239  1.00  0.00           C  
ATOM   2053  O   ILE B 126      18.332  -6.299  -4.670  1.00  0.00           O  
ATOM   2054  CB  ILE B 126      15.323  -6.307  -5.048  1.00  0.00           C  
ATOM   2055  CG1 ILE B 126      13.926  -5.971  -4.657  1.00  0.00           C  
ATOM   2056  CG2 ILE B 126      15.340  -7.479  -6.044  1.00  0.00           C  
ATOM   2057  CD1 ILE B 126      13.156  -5.450  -5.791  1.00  0.00           C  
ATOM   2058  H   ILE B 126      16.666  -4.689  -3.134  1.00  0.00           H  
ATOM   2059  HA  ILE B 126      15.654  -7.499  -3.333  1.00  0.00           H  
ATOM   2060  HB  ILE B 126      15.752  -5.424  -5.520  1.00  0.00           H  
ATOM   2061 1HG1 ILE B 126      13.436  -6.858  -4.270  1.00  0.00           H  
ATOM   2062 2HG1 ILE B 126      13.943  -5.210  -3.870  1.00  0.00           H  
ATOM   2063 1HG2 ILE B 126      14.761  -7.219  -6.930  1.00  0.00           H  
ATOM   2064 2HG2 ILE B 126      16.365  -7.698  -6.339  1.00  0.00           H  
ATOM   2065 3HG2 ILE B 126      14.904  -8.364  -5.570  1.00  0.00           H  
ATOM   2066 1HD1 ILE B 126      12.164  -5.217  -5.474  1.00  0.00           H  
ATOM   2067 2HD1 ILE B 126      13.642  -4.557  -6.178  1.00  0.00           H  
ATOM   2068 3HD1 ILE B 126      13.117  -6.207  -6.565  1.00  0.00           H  
ATOM   2069  N   CYS B 127      17.780  -8.383  -4.055  1.00  0.00           N  
ATOM   2070  CA  CYS B 127      19.095  -8.889  -4.376  1.00  0.00           C  
ATOM   2071  C   CYS B 127      19.052 -10.022  -5.380  1.00  0.00           C  
ATOM   2072  O   CYS B 127      18.072 -10.766  -5.473  1.00  0.00           O  
ATOM   2073  CB  CYS B 127      19.796  -9.354  -3.104  1.00  0.00           C  
ATOM   2074  SG  CYS B 127      20.058  -8.013  -1.893  1.00  0.00           S  
ATOM   2075  H   CYS B 127      17.062  -9.004  -3.695  1.00  0.00           H  
ATOM   2076  HA  CYS B 127      19.681  -8.088  -4.808  1.00  0.00           H  
ATOM   2077 1HB  CYS B 127      19.205 -10.135  -2.626  1.00  0.00           H  
ATOM   2078 2HB  CYS B 127      20.768  -9.781  -3.358  1.00  0.00           H  
ATOM   2079  N   VAL B 128      20.146 -10.155  -6.105  1.00  0.00           N  
ATOM   2080  CA  VAL B 128      20.318 -11.236  -7.051  1.00  0.00           C  
ATOM   2081  C   VAL B 128      21.364 -12.192  -6.532  1.00  0.00           C  
ATOM   2082  O   VAL B 128      22.449 -11.770  -6.106  1.00  0.00           O  
ATOM   2083  CB  VAL B 128      20.727 -10.718  -8.421  1.00  0.00           C  
ATOM   2084  CG1 VAL B 128      20.914 -11.889  -9.360  1.00  0.00           C  
ATOM   2085  CG2 VAL B 128      19.667  -9.801  -8.923  1.00  0.00           C  
ATOM   2086  H   VAL B 128      20.886  -9.459  -5.994  1.00  0.00           H  
ATOM   2087  HA  VAL B 128      19.374 -11.767  -7.153  1.00  0.00           H  
ATOM   2088  HB  VAL B 128      21.678 -10.183  -8.343  1.00  0.00           H  
ATOM   2089 1HG1 VAL B 128      21.220 -11.520 -10.326  1.00  0.00           H  
ATOM   2090 2HG1 VAL B 128      21.676 -12.547  -8.971  1.00  0.00           H  
ATOM   2091 3HG1 VAL B 128      19.971 -12.440  -9.445  1.00  0.00           H  
ATOM   2092 1HG2 VAL B 128      19.932  -9.417  -9.899  1.00  0.00           H  
ATOM   2093 2HG2 VAL B 128      18.754 -10.369  -8.985  1.00  0.00           H  
ATOM   2094 3HG2 VAL B 128      19.542  -8.971  -8.233  1.00  0.00           H  
ATOM   2095  N   LYS B 129      20.992 -13.463  -6.511  1.00  0.00           N  
ATOM   2096  CA  LYS B 129      21.818 -14.524  -5.991  1.00  0.00           C  
ATOM   2097  C   LYS B 129      21.913 -15.759  -6.855  1.00  0.00           C  
ATOM   2098  O   LYS B 129      21.063 -16.012  -7.705  1.00  0.00           O  
ATOM   2099  CB  LYS B 129      21.300 -14.971  -4.619  1.00  0.00           C  
ATOM   2100  CG  LYS B 129      21.417 -13.950  -3.524  1.00  0.00           C  
ATOM   2101  CD  LYS B 129      20.942 -14.487  -2.201  1.00  0.00           C  
ATOM   2102  CE  LYS B 129      21.188 -13.473  -1.083  1.00  0.00           C  
ATOM   2103  NZ  LYS B 129      20.630 -13.934   0.205  1.00  0.00           N  
ATOM   2104  H   LYS B 129      20.075 -13.695  -6.878  1.00  0.00           H  
ATOM   2105  HA  LYS B 129      22.819 -14.125  -5.887  1.00  0.00           H  
ATOM   2106 1HB  LYS B 129      20.249 -15.249  -4.705  1.00  0.00           H  
ATOM   2107 2HB  LYS B 129      21.848 -15.862  -4.296  1.00  0.00           H  
ATOM   2108 1HG  LYS B 129      22.437 -13.688  -3.423  1.00  0.00           H  
ATOM   2109 2HG  LYS B 129      20.846 -13.057  -3.773  1.00  0.00           H  
ATOM   2110 1HD  LYS B 129      19.870 -14.701  -2.250  1.00  0.00           H  
ATOM   2111 2HD  LYS B 129      21.475 -15.416  -1.972  1.00  0.00           H  
ATOM   2112 1HE  LYS B 129      22.263 -13.335  -0.972  1.00  0.00           H  
ATOM   2113 2HE  LYS B 129      20.731 -12.517  -1.346  1.00  0.00           H  
ATOM   2114 1HZ  LYS B 129      20.807 -13.253   0.921  1.00  0.00           H  
ATOM   2115 2HZ  LYS B 129      19.611 -14.033   0.074  1.00  0.00           H  
ATOM   2116 3HZ  LYS B 129      21.035 -14.815   0.468  1.00  0.00           H  
ATOM   2117  N   VAL B 130      22.965 -16.525  -6.615  1.00  0.00           N  
ATOM   2118  CA  VAL B 130      23.053 -17.877  -7.156  1.00  0.00           C  
ATOM   2119  C   VAL B 130      23.205 -18.769  -5.939  1.00  0.00           C  
ATOM   2120  O   VAL B 130      24.205 -18.688  -5.221  1.00  0.00           O  
ATOM   2121  CB  VAL B 130      24.238 -18.074  -8.100  1.00  0.00           C  
ATOM   2122  CG1 VAL B 130      24.248 -19.503  -8.597  1.00  0.00           C  
ATOM   2123  CG2 VAL B 130      24.112 -17.155  -9.229  1.00  0.00           C  
ATOM   2124  H   VAL B 130      23.664 -16.174  -5.955  1.00  0.00           H  
ATOM   2125  HA  VAL B 130      22.130 -18.132  -7.682  1.00  0.00           H  
ATOM   2126  HB  VAL B 130      25.167 -17.886  -7.564  1.00  0.00           H  
ATOM   2127 1HG1 VAL B 130      25.087 -19.653  -9.271  1.00  0.00           H  
ATOM   2128 2HG1 VAL B 130      24.334 -20.186  -7.754  1.00  0.00           H  
ATOM   2129 3HG1 VAL B 130      23.313 -19.692  -9.126  1.00  0.00           H  
ATOM   2130 1HG2 VAL B 130      24.946 -17.290  -9.913  1.00  0.00           H  
ATOM   2131 2HG2 VAL B 130      23.178 -17.385  -9.739  1.00  0.00           H  
ATOM   2132 3HG2 VAL B 130      24.102 -16.131  -8.864  1.00  0.00           H  
ATOM   2133  N   GLY B 131      22.228 -19.613  -5.668  1.00  0.00           N  
ATOM   2134  CA  GLY B 131      22.297 -20.335  -4.411  1.00  0.00           C  
ATOM   2135  C   GLY B 131      22.285 -19.279  -3.306  1.00  0.00           C  
ATOM   2136  O   GLY B 131      21.400 -18.424  -3.278  1.00  0.00           O  
ATOM   2137  H   GLY B 131      21.431 -19.705  -6.288  1.00  0.00           H  
ATOM   2138 1HA  GLY B 131      21.440 -21.001  -4.312  1.00  0.00           H  
ATOM   2139 2HA  GLY B 131      23.205 -20.934  -4.362  1.00  0.00           H  
ATOM   2140  N   GLU B 132      23.260 -19.322  -2.404  1.00  0.00           N  
ATOM   2141  CA  GLU B 132      23.314 -18.345  -1.318  1.00  0.00           C  
ATOM   2142  C   GLU B 132      24.321 -17.214  -1.601  1.00  0.00           C  
ATOM   2143  O   GLU B 132      24.576 -16.374  -0.734  1.00  0.00           O  
ATOM   2144  CB  GLU B 132      23.647 -19.060  -0.002  1.00  0.00           C  
ATOM   2145  CG  GLU B 132      22.552 -20.067   0.427  1.00  0.00           C  
ATOM   2146  CD  GLU B 132      22.831 -20.810   1.740  1.00  0.00           C  
ATOM   2147  OE1 GLU B 132      23.886 -20.621   2.300  1.00  0.00           O  
ATOM   2148  OE2 GLU B 132      21.979 -21.603   2.160  1.00  0.00           O  
ATOM   2149  H   GLU B 132      23.973 -20.034  -2.474  1.00  0.00           H  
ATOM   2150  HA  GLU B 132      22.329 -17.891  -1.215  1.00  0.00           H  
ATOM   2151 1HB  GLU B 132      24.589 -19.598  -0.103  1.00  0.00           H  
ATOM   2152 2HB  GLU B 132      23.769 -18.325   0.794  1.00  0.00           H  
ATOM   2153 1HG  GLU B 132      21.610 -19.528   0.526  1.00  0.00           H  
ATOM   2154 2HG  GLU B 132      22.432 -20.796  -0.371  1.00  0.00           H  
ATOM   2155  N   LYS B 133      24.909 -17.210  -2.808  1.00  0.00           N  
ATOM   2156  CA  LYS B 133      25.931 -16.227  -3.185  1.00  0.00           C  
ATOM   2157  C   LYS B 133      25.357 -14.899  -3.651  1.00  0.00           C  
ATOM   2158  O   LYS B 133      24.624 -14.842  -4.638  1.00  0.00           O  
ATOM   2159  CB  LYS B 133      26.823 -16.783  -4.306  1.00  0.00           C  
ATOM   2160  CG  LYS B 133      27.981 -15.842  -4.734  1.00  0.00           C  
ATOM   2161  CD  LYS B 133      28.873 -16.472  -5.824  1.00  0.00           C  
ATOM   2162  CE  LYS B 133      29.986 -15.506  -6.263  1.00  0.00           C  
ATOM   2163  NZ  LYS B 133      30.865 -16.102  -7.309  1.00  0.00           N  
ATOM   2164  H   LYS B 133      24.636 -17.904  -3.499  1.00  0.00           H  
ATOM   2165  HA  LYS B 133      26.552 -16.032  -2.310  1.00  0.00           H  
ATOM   2166 1HB  LYS B 133      27.257 -17.731  -3.989  1.00  0.00           H  
ATOM   2167 2HB  LYS B 133      26.211 -16.986  -5.186  1.00  0.00           H  
ATOM   2168 1HG  LYS B 133      27.561 -14.907  -5.122  1.00  0.00           H  
ATOM   2169 2HG  LYS B 133      28.595 -15.606  -3.866  1.00  0.00           H  
ATOM   2170 1HD  LYS B 133      29.327 -17.388  -5.439  1.00  0.00           H  
ATOM   2171 2HD  LYS B 133      28.260 -16.729  -6.690  1.00  0.00           H  
ATOM   2172 1HE  LYS B 133      29.533 -14.598  -6.659  1.00  0.00           H  
ATOM   2173 2HE  LYS B 133      30.596 -15.248  -5.398  1.00  0.00           H  
ATOM   2174 1HZ  LYS B 133      31.580 -15.436  -7.567  1.00  0.00           H  
ATOM   2175 2HZ  LYS B 133      31.301 -16.940  -6.948  1.00  0.00           H  
ATOM   2176 3HZ  LYS B 133      30.313 -16.337  -8.121  1.00  0.00           H  
ATOM   2177  N   SER B 134      25.725 -13.826  -2.950  1.00  0.00           N  
ATOM   2178  CA  SER B 134      25.235 -12.470  -3.226  1.00  0.00           C  
ATOM   2179  C   SER B 134      26.036 -11.746  -4.321  1.00  0.00           C  
ATOM   2180  O   SER B 134      27.256 -11.608  -4.204  1.00  0.00           O  
ATOM   2181  CB  SER B 134      25.267 -11.689  -1.916  1.00  0.00           C  
ATOM   2182  OG  SER B 134      24.946 -10.349  -2.099  1.00  0.00           O  
ATOM   2183  H   SER B 134      26.344 -13.963  -2.162  1.00  0.00           H  
ATOM   2184  HA  SER B 134      24.212 -12.532  -3.574  1.00  0.00           H  
ATOM   2185 1HB  SER B 134      24.564 -12.138  -1.216  1.00  0.00           H  
ATOM   2186 2HB  SER B 134      26.257 -11.766  -1.472  1.00  0.00           H  
ATOM   2187  HG  SER B 134      25.769  -9.907  -2.327  1.00  0.00           H  
ATOM   2188  N   LEU B 135      25.345 -11.286  -5.379  1.00  0.00           N  
ATOM   2189  CA  LEU B 135      25.995 -10.568  -6.484  1.00  0.00           C  
ATOM   2190  C   LEU B 135      25.752  -9.053  -6.399  1.00  0.00           C  
ATOM   2191  O   LEU B 135      26.656  -8.296  -6.034  1.00  0.00           O  
ATOM   2192  CB  LEU B 135      25.448 -11.098  -7.818  1.00  0.00           C  
ATOM   2193  CG  LEU B 135      25.707 -12.576  -8.089  1.00  0.00           C  
ATOM   2194  CD1 LEU B 135      24.952 -12.989  -9.317  1.00  0.00           C  
ATOM   2195  CD2 LEU B 135      27.192 -12.797  -8.273  1.00  0.00           C  
ATOM   2196  H   LEU B 135      24.338 -11.454  -5.438  1.00  0.00           H  
ATOM   2197  HA  LEU B 135      27.066 -10.752  -6.435  1.00  0.00           H  
ATOM   2198 1HB  LEU B 135      24.370 -10.957  -7.844  1.00  0.00           H  
ATOM   2199 2HB  LEU B 135      25.891 -10.522  -8.633  1.00  0.00           H  
ATOM   2200  HG  LEU B 135      25.343 -13.175  -7.246  1.00  0.00           H  
ATOM   2201 1HD1 LEU B 135      25.124 -14.043  -9.511  1.00  0.00           H  
ATOM   2202 2HD1 LEU B 135      23.901 -12.818  -9.148  1.00  0.00           H  
ATOM   2203 3HD1 LEU B 135      25.283 -12.408 -10.164  1.00  0.00           H  
ATOM   2204 1HD2 LEU B 135      27.380 -13.852  -8.466  1.00  0.00           H  
ATOM   2205 2HD2 LEU B 135      27.547 -12.202  -9.117  1.00  0.00           H  
ATOM   2206 3HD2 LEU B 135      27.718 -12.493  -7.364  1.00  0.00           H  
ATOM   2207  N   THR B 136      24.521  -8.625  -6.710  1.00  0.00           N  
ATOM   2208  CA  THR B 136      24.147  -7.213  -6.645  1.00  0.00           C  
ATOM   2209  C   THR B 136      22.846  -7.030  -5.867  1.00  0.00           C  
ATOM   2210  O   THR B 136      21.975  -7.906  -5.885  1.00  0.00           O  
ATOM   2211  CB  THR B 136      23.981  -6.611  -8.082  1.00  0.00           C  
ATOM   2212  OG1 THR B 136      22.932  -7.328  -8.802  1.00  0.00           O  
ATOM   2213  CG2 THR B 136      25.285  -6.698  -8.861  1.00  0.00           C  
ATOM   2214  H   THR B 136      23.828  -9.302  -6.993  1.00  0.00           H  
ATOM   2215  HA  THR B 136      24.931  -6.663  -6.123  1.00  0.00           H  
ATOM   2216  HB  THR B 136      23.692  -5.564  -7.996  1.00  0.00           H  
ATOM   2217  HG1 THR B 136      22.798  -6.976  -9.742  1.00  0.00           H  
ATOM   2218 1HG2 THR B 136      25.143  -6.262  -9.852  1.00  0.00           H  
ATOM   2219 2HG2 THR B 136      26.061  -6.149  -8.329  1.00  0.00           H  
ATOM   2220 3HG2 THR B 136      25.586  -7.734  -8.962  1.00  0.00           H  
ATOM   2221  N   CYS B 137      22.710  -5.873  -5.220  1.00  0.00           N  
ATOM   2222  CA  CYS B 137      21.479  -5.502  -4.533  1.00  0.00           C  
ATOM   2223  C   CYS B 137      21.056  -4.095  -4.873  1.00  0.00           C  
ATOM   2224  O   CYS B 137      21.894  -3.247  -5.177  1.00  0.00           O  
ATOM   2225  CB  CYS B 137      21.599  -5.591  -3.008  1.00  0.00           C  
ATOM   2226  SG  CYS B 137      21.918  -7.240  -2.343  1.00  0.00           S  
ATOM   2227  H   CYS B 137      23.480  -5.218  -5.230  1.00  0.00           H  
ATOM   2228  HA  CYS B 137      20.698  -6.169  -4.858  1.00  0.00           H  
ATOM   2229 1HB  CYS B 137      22.393  -4.932  -2.670  1.00  0.00           H  
ATOM   2230 2HB  CYS B 137      20.669  -5.227  -2.564  1.00  0.00           H  
ATOM   2231  N   LYS B 138      19.764  -3.840  -4.756  1.00  0.00           N  
ATOM   2232  CA  LYS B 138      19.220  -2.510  -4.958  1.00  0.00           C  
ATOM   2233  C   LYS B 138      18.125  -2.202  -3.950  1.00  0.00           C  
ATOM   2234  O   LYS B 138      17.213  -3.002  -3.743  1.00  0.00           O  
ATOM   2235  CB  LYS B 138      18.690  -2.395  -6.398  1.00  0.00           C  
ATOM   2236  CG  LYS B 138      18.112  -1.046  -6.798  1.00  0.00           C  
ATOM   2237  CD  LYS B 138      17.689  -1.024  -8.295  1.00  0.00           C  
ATOM   2238  CE  LYS B 138      18.905  -0.751  -9.189  1.00  0.00           C  
ATOM   2239  NZ  LYS B 138      18.542  -0.535 -10.616  1.00  0.00           N  
ATOM   2240  H   LYS B 138      19.142  -4.619  -4.550  1.00  0.00           H  
ATOM   2241  HA  LYS B 138      20.016  -1.780  -4.816  1.00  0.00           H  
ATOM   2242 1HB  LYS B 138      19.482  -2.655  -7.103  1.00  0.00           H  
ATOM   2243 2HB  LYS B 138      17.890  -3.113  -6.529  1.00  0.00           H  
ATOM   2244 1HG  LYS B 138      17.250  -0.819  -6.175  1.00  0.00           H  
ATOM   2245 2HG  LYS B 138      18.859  -0.272  -6.630  1.00  0.00           H  
ATOM   2246 1HD  LYS B 138      17.261  -1.991  -8.574  1.00  0.00           H  
ATOM   2247 2HD  LYS B 138      16.939  -0.251  -8.457  1.00  0.00           H  
ATOM   2248 1HE  LYS B 138      19.402   0.143  -8.821  1.00  0.00           H  
ATOM   2249 2HE  LYS B 138      19.597  -1.594  -9.129  1.00  0.00           H  
ATOM   2250 1HZ  LYS B 138      19.374  -0.347 -11.151  1.00  0.00           H  
ATOM   2251 2HZ  LYS B 138      18.101  -1.372 -11.006  1.00  0.00           H  
ATOM   2252 3HZ  LYS B 138      17.912   0.242 -10.700  1.00  0.00           H  
ATOM   2253  N   LYS B 139      18.222  -1.058  -3.287  1.00  0.00           N  
ATOM   2254  CA  LYS B 139      17.151  -0.693  -2.378  1.00  0.00           C  
ATOM   2255  C   LYS B 139      16.097   0.093  -3.111  1.00  0.00           C  
ATOM   2256  O   LYS B 139      16.397   1.076  -3.794  1.00  0.00           O  
ATOM   2257  CB  LYS B 139      17.637   0.074  -1.159  1.00  0.00           C  
ATOM   2258  CG  LYS B 139      18.433  -0.766  -0.235  1.00  0.00           C  
ATOM   2259  CD  LYS B 139      19.018   0.014   0.935  1.00  0.00           C  
ATOM   2260  CE  LYS B 139      17.935   0.381   1.953  1.00  0.00           C  
ATOM   2261  NZ  LYS B 139      18.517   0.964   3.213  1.00  0.00           N  
ATOM   2262  H   LYS B 139      19.002  -0.435  -3.443  1.00  0.00           H  
ATOM   2263  HA  LYS B 139      16.687  -1.603  -2.016  1.00  0.00           H  
ATOM   2264 1HB  LYS B 139      18.234   0.930  -1.467  1.00  0.00           H  
ATOM   2265 2HB  LYS B 139      16.779   0.444  -0.605  1.00  0.00           H  
ATOM   2266 1HG  LYS B 139      17.755  -1.513   0.164  1.00  0.00           H  
ATOM   2267 2HG  LYS B 139      19.227  -1.276  -0.776  1.00  0.00           H  
ATOM   2268 1HD  LYS B 139      19.774  -0.599   1.429  1.00  0.00           H  
ATOM   2269 2HD  LYS B 139      19.492   0.924   0.570  1.00  0.00           H  
ATOM   2270 1HE  LYS B 139      17.259   1.107   1.504  1.00  0.00           H  
ATOM   2271 2HE  LYS B 139      17.367  -0.517   2.206  1.00  0.00           H  
ATOM   2272 1HZ  LYS B 139      17.772   1.191   3.858  1.00  0.00           H  
ATOM   2273 2HZ  LYS B 139      19.136   0.288   3.638  1.00  0.00           H  
ATOM   2274 3HZ  LYS B 139      19.037   1.802   2.992  1.00  0.00           H  
ATOM   2275  N   ILE B 140      14.863  -0.352  -2.989  1.00  0.00           N  
ATOM   2276  CA  ILE B 140      13.782   0.322  -3.660  1.00  0.00           C  
ATOM   2277  C   ILE B 140      12.632   0.581  -2.729  1.00  0.00           C  
ATOM   2278  O   ILE B 140      12.438  -0.110  -1.732  1.00  0.00           O  
ATOM   2279  CB  ILE B 140      13.185  -0.525  -4.776  1.00  0.00           C  
ATOM   2280  CG1 ILE B 140      12.648  -1.763  -4.157  1.00  0.00           C  
ATOM   2281  CG2 ILE B 140      14.242  -0.900  -5.812  1.00  0.00           C  
ATOM   2282  CD1 ILE B 140      11.768  -2.493  -5.037  1.00  0.00           C  
ATOM   2283  H   ILE B 140      14.693  -1.170  -2.405  1.00  0.00           H  
ATOM   2284  HA  ILE B 140      14.138   1.272  -4.053  1.00  0.00           H  
ATOM   2285  HB  ILE B 140      12.363   0.017  -5.252  1.00  0.00           H  
ATOM   2286 1HG1 ILE B 140      13.490  -2.410  -3.886  1.00  0.00           H  
ATOM   2287 2HG1 ILE B 140      12.097  -1.515  -3.252  1.00  0.00           H  
ATOM   2288 1HG2 ILE B 140      13.792  -1.521  -6.588  1.00  0.00           H  
ATOM   2289 2HG2 ILE B 140      14.650   0.003  -6.263  1.00  0.00           H  
ATOM   2290 3HG2 ILE B 140      15.043  -1.462  -5.327  1.00  0.00           H  
ATOM   2291 1HD1 ILE B 140      11.418  -3.385  -4.529  1.00  0.00           H  
ATOM   2292 2HD1 ILE B 140      10.937  -1.852  -5.266  1.00  0.00           H  
ATOM   2293 3HD1 ILE B 140      12.287  -2.758  -5.947  1.00  0.00           H  
ATOM   2294  N   ASP B 141      11.825   1.544  -3.089  1.00  0.00           N  
ATOM   2295  CA  ASP B 141      10.574   1.776  -2.409  1.00  0.00           C  
ATOM   2296  C   ASP B 141       9.476   1.274  -3.326  1.00  0.00           C  
ATOM   2297  O   ASP B 141       9.287   1.774  -4.435  1.00  0.00           O  
ATOM   2298  CB  ASP B 141      10.388   3.222  -1.983  1.00  0.00           C  
ATOM   2299  CG  ASP B 141       9.105   3.433  -1.164  1.00  0.00           C  
ATOM   2300  OD1 ASP B 141       8.154   2.669  -1.323  1.00  0.00           O  
ATOM   2301  OD2 ASP B 141       9.072   4.356  -0.379  1.00  0.00           O  
ATOM   2302  H   ASP B 141      12.065   2.110  -3.892  1.00  0.00           H  
ATOM   2303  HA  ASP B 141      10.544   1.175  -1.499  1.00  0.00           H  
ATOM   2304 1HB  ASP B 141      11.225   3.539  -1.379  1.00  0.00           H  
ATOM   2305 2HB  ASP B 141      10.365   3.862  -2.854  1.00  0.00           H  
ATOM   2306  N   LEU B 142       8.784   0.242  -2.898  1.00  0.00           N  
ATOM   2307  CA  LEU B 142       7.774  -0.416  -3.706  1.00  0.00           C  
ATOM   2308  C   LEU B 142       6.665   0.537  -4.159  1.00  0.00           C  
ATOM   2309  O   LEU B 142       5.993   0.269  -5.163  1.00  0.00           O  
ATOM   2310  CB  LEU B 142       7.184  -1.551  -2.883  1.00  0.00           C  
ATOM   2311  CG  LEU B 142       8.166  -2.663  -2.594  1.00  0.00           C  
ATOM   2312  CD1 LEU B 142       7.641  -3.575  -1.478  1.00  0.00           C  
ATOM   2313  CD2 LEU B 142       8.358  -3.442  -3.856  1.00  0.00           C  
ATOM   2314  H   LEU B 142       8.971  -0.102  -1.966  1.00  0.00           H  
ATOM   2315  HA  LEU B 142       8.261  -0.830  -4.585  1.00  0.00           H  
ATOM   2316 1HB  LEU B 142       6.837  -1.146  -1.932  1.00  0.00           H  
ATOM   2317 2HB  LEU B 142       6.330  -1.969  -3.416  1.00  0.00           H  
ATOM   2318  HG  LEU B 142       9.121  -2.233  -2.273  1.00  0.00           H  
ATOM   2319 1HD1 LEU B 142       8.356  -4.377  -1.287  1.00  0.00           H  
ATOM   2320 2HD1 LEU B 142       7.493  -2.998  -0.562  1.00  0.00           H  
ATOM   2321 3HD1 LEU B 142       6.702  -3.996  -1.799  1.00  0.00           H  
ATOM   2322 1HD2 LEU B 142       9.075  -4.235  -3.678  1.00  0.00           H  
ATOM   2323 2HD2 LEU B 142       7.404  -3.872  -4.170  1.00  0.00           H  
ATOM   2324 3HD2 LEU B 142       8.723  -2.786  -4.622  1.00  0.00           H  
ATOM   2325  N   THR B 143       6.478   1.659  -3.438  1.00  0.00           N  
ATOM   2326  CA  THR B 143       5.422   2.615  -3.751  1.00  0.00           C  
ATOM   2327  C   THR B 143       5.875   3.667  -4.753  1.00  0.00           C  
ATOM   2328  O   THR B 143       5.109   4.581  -5.077  1.00  0.00           O  
ATOM   2329  CB  THR B 143       4.904   3.355  -2.494  1.00  0.00           C  
ATOM   2330  OG1 THR B 143       5.935   4.142  -1.898  1.00  0.00           O  
ATOM   2331  CG2 THR B 143       4.415   2.363  -1.501  1.00  0.00           C  
ATOM   2332  H   THR B 143       7.093   1.863  -2.637  1.00  0.00           H  
ATOM   2333  HA  THR B 143       4.589   2.070  -4.196  1.00  0.00           H  
ATOM   2334  HB  THR B 143       4.104   4.015  -2.771  1.00  0.00           H  
ATOM   2335  HG1 THR B 143       6.692   3.569  -1.647  1.00  0.00           H  
ATOM   2336 1HG2 THR B 143       4.042   2.886  -0.618  1.00  0.00           H  
ATOM   2337 2HG2 THR B 143       3.616   1.774  -1.943  1.00  0.00           H  
ATOM   2338 3HG2 THR B 143       5.241   1.706  -1.212  1.00  0.00           H  
ATOM   2339  N   THR B 144       7.121   3.567  -5.208  1.00  0.00           N  
ATOM   2340  CA  THR B 144       7.660   4.535  -6.143  1.00  0.00           C  
ATOM   2341  C   THR B 144       7.980   3.922  -7.499  1.00  0.00           C  
ATOM   2342  O   THR B 144       8.520   4.598  -8.377  1.00  0.00           O  
ATOM   2343  CB  THR B 144       8.919   5.167  -5.588  1.00  0.00           C  
ATOM   2344  OG1 THR B 144       9.922   4.154  -5.404  1.00  0.00           O  
ATOM   2345  CG2 THR B 144       8.560   5.792  -4.235  1.00  0.00           C  
ATOM   2346  H   THR B 144       7.723   2.811  -4.888  1.00  0.00           H  
ATOM   2347  HA  THR B 144       6.919   5.312  -6.293  1.00  0.00           H  
ATOM   2348  HB  THR B 144       9.291   5.929  -6.268  1.00  0.00           H  
ATOM   2349  HG1 THR B 144       9.527   3.386  -4.942  1.00  0.00           H  
ATOM   2350 1HG2 THR B 144       9.443   6.252  -3.797  1.00  0.00           H  
ATOM   2351 2HG2 THR B 144       7.786   6.547  -4.377  1.00  0.00           H  
ATOM   2352 3HG2 THR B 144       8.186   5.019  -3.564  1.00  0.00           H  
ATOM   2353  N   ILE B 145       7.692   2.632  -7.650  1.00  0.00           N  
ATOM   2354  CA  ILE B 145       7.933   1.911  -8.894  1.00  0.00           C  
ATOM   2355  C   ILE B 145       6.617   1.301  -9.411  1.00  0.00           C  
ATOM   2356  O   ILE B 145       6.609   0.215  -9.993  1.00  0.00           O  
ATOM   2357  CB  ILE B 145       8.977   0.798  -8.714  1.00  0.00           C  
ATOM   2358  CG1 ILE B 145       8.578  -0.175  -7.630  1.00  0.00           C  
ATOM   2359  CG2 ILE B 145      10.280   1.426  -8.337  1.00  0.00           C  
ATOM   2360  CD1 ILE B 145       9.405  -1.463  -7.650  1.00  0.00           C  
ATOM   2361  H   ILE B 145       7.267   2.140  -6.874  1.00  0.00           H  
ATOM   2362  HA  ILE B 145       8.303   2.609  -9.643  1.00  0.00           H  
ATOM   2363  HB  ILE B 145       9.102   0.252  -9.628  1.00  0.00           H  
ATOM   2364 1HG1 ILE B 145       8.712   0.310  -6.665  1.00  0.00           H  
ATOM   2365 2HG1 ILE B 145       7.529  -0.427  -7.744  1.00  0.00           H  
ATOM   2366 1HG2 ILE B 145      11.037   0.650  -8.217  1.00  0.00           H  
ATOM   2367 2HG2 ILE B 145      10.585   2.117  -9.120  1.00  0.00           H  
ATOM   2368 3HG2 ILE B 145      10.165   1.967  -7.394  1.00  0.00           H  
ATOM   2369 1HD1 ILE B 145       9.077  -2.110  -6.850  1.00  0.00           H  
ATOM   2370 2HD1 ILE B 145       9.283  -1.975  -8.579  1.00  0.00           H  
ATOM   2371 3HD1 ILE B 145      10.453  -1.216  -7.518  1.00  0.00           H  
ATOM   2372  N   VAL B 146       5.493   1.952  -9.132  1.00  0.00           N  
ATOM   2373  CA  VAL B 146       4.203   1.376  -9.480  1.00  0.00           C  
ATOM   2374  C   VAL B 146       3.816   1.503 -10.959  1.00  0.00           C  
ATOM   2375  O   VAL B 146       3.897   2.580 -11.541  1.00  0.00           O  
ATOM   2376  CB  VAL B 146       3.090   2.043  -8.657  1.00  0.00           C  
ATOM   2377  CG1 VAL B 146       1.735   1.500  -9.095  1.00  0.00           C  
ATOM   2378  CG2 VAL B 146       3.332   1.837  -7.201  1.00  0.00           C  
ATOM   2379  H   VAL B 146       5.528   2.874  -8.694  1.00  0.00           H  
ATOM   2380  HA  VAL B 146       4.237   0.325  -9.207  1.00  0.00           H  
ATOM   2381  HB  VAL B 146       3.099   3.096  -8.845  1.00  0.00           H  
ATOM   2382 1HG1 VAL B 146       0.973   1.988  -8.535  1.00  0.00           H  
ATOM   2383 2HG1 VAL B 146       1.579   1.697 -10.151  1.00  0.00           H  
ATOM   2384 3HG1 VAL B 146       1.700   0.423  -8.915  1.00  0.00           H  
ATOM   2385 1HG2 VAL B 146       2.548   2.330  -6.622  1.00  0.00           H  
ATOM   2386 2HG2 VAL B 146       3.332   0.771  -6.984  1.00  0.00           H  
ATOM   2387 3HG2 VAL B 146       4.302   2.264  -6.941  1.00  0.00           H  
ATOM   2388  N   LYS B 147       3.399   0.403 -11.570  1.00  0.00           N  
ATOM   2389  CA  LYS B 147       2.933   0.405 -12.947  1.00  0.00           C  
ATOM   2390  C   LYS B 147       1.414   0.111 -12.973  1.00  0.00           C  
ATOM   2391  O   LYS B 147       1.025  -1.039 -12.790  1.00  0.00           O  
ATOM   2392  CB  LYS B 147       3.665  -0.653 -13.749  1.00  0.00           C  
ATOM   2393  CG  LYS B 147       3.313  -0.639 -15.242  1.00  0.00           C  
ATOM   2394  CD  LYS B 147       4.131  -1.639 -16.021  1.00  0.00           C  
ATOM   2395  CE  LYS B 147       3.788  -1.610 -17.506  1.00  0.00           C  
ATOM   2396  NZ  LYS B 147       4.671  -2.548 -18.318  1.00  0.00           N  
ATOM   2397  H   LYS B 147       3.401  -0.461 -11.036  1.00  0.00           H  
ATOM   2398  HA  LYS B 147       3.162   1.363 -13.401  1.00  0.00           H  
ATOM   2399 1HB  LYS B 147       4.738  -0.514 -13.646  1.00  0.00           H  
ATOM   2400 2HB  LYS B 147       3.412  -1.633 -13.352  1.00  0.00           H  
ATOM   2401 1HG  LYS B 147       2.248  -0.868 -15.368  1.00  0.00           H  
ATOM   2402 2HG  LYS B 147       3.496   0.360 -15.650  1.00  0.00           H  
ATOM   2403 1HD  LYS B 147       5.196  -1.430 -15.886  1.00  0.00           H  
ATOM   2404 2HD  LYS B 147       3.922  -2.633 -15.643  1.00  0.00           H  
ATOM   2405 1HE  LYS B 147       2.746  -1.893 -17.637  1.00  0.00           H  
ATOM   2406 2HE  LYS B 147       3.923  -0.591 -17.878  1.00  0.00           H  
ATOM   2407 1HZ  LYS B 147       4.415  -2.493 -19.323  1.00  0.00           H  
ATOM   2408 2HZ  LYS B 147       5.636  -2.281 -18.211  1.00  0.00           H  
ATOM   2409 3HZ  LYS B 147       4.542  -3.495 -18.007  1.00  0.00           H  
ATOM   2410  N   PRO B 148       0.536   1.091 -13.210  1.00  0.00           N  
ATOM   2411  CA  PRO B 148      -0.910   0.965 -13.188  1.00  0.00           C  
ATOM   2412  C   PRO B 148      -1.425  -0.018 -14.218  1.00  0.00           C  
ATOM   2413  O   PRO B 148      -0.751  -0.316 -15.209  1.00  0.00           O  
ATOM   2414  CB  PRO B 148      -1.398   2.370 -13.543  1.00  0.00           C  
ATOM   2415  CG  PRO B 148      -0.318   3.256 -13.106  1.00  0.00           C  
ATOM   2416  CD  PRO B 148       0.973   2.475 -13.364  1.00  0.00           C  
ATOM   2417  HA  PRO B 148      -1.235   0.672 -12.188  1.00  0.00           H  
ATOM   2418 1HB  PRO B 148      -1.610   2.430 -14.614  1.00  0.00           H  
ATOM   2419 2HB  PRO B 148      -2.351   2.568 -13.031  1.00  0.00           H  
ATOM   2420 1HG  PRO B 148      -0.378   4.175 -13.676  1.00  0.00           H  
ATOM   2421 2HG  PRO B 148      -0.456   3.525 -12.057  1.00  0.00           H  
ATOM   2422 1HD  PRO B 148       1.359   2.655 -14.384  1.00  0.00           H  
ATOM   2423 2HD  PRO B 148       1.674   2.751 -12.589  1.00  0.00           H  
ATOM   2424  N   GLU B 149      -2.606  -0.545 -13.952  1.00  0.00           N  
ATOM   2425  CA  GLU B 149      -3.255  -1.423 -14.901  1.00  0.00           C  
ATOM   2426  C   GLU B 149      -3.667  -0.559 -16.103  1.00  0.00           C  
ATOM   2427  O   GLU B 149      -4.014   0.620 -15.950  1.00  0.00           O  
ATOM   2428  CB  GLU B 149      -4.477  -2.094 -14.272  1.00  0.00           C  
ATOM   2429  CG  GLU B 149      -4.166  -3.041 -13.097  1.00  0.00           C  
ATOM   2430  CD  GLU B 149      -5.393  -3.757 -12.569  1.00  0.00           C  
ATOM   2431  OE1 GLU B 149      -6.397  -3.762 -13.247  1.00  0.00           O  
ATOM   2432  OE2 GLU B 149      -5.363  -4.218 -11.444  1.00  0.00           O  
ATOM   2433  H   GLU B 149      -3.091  -0.271 -13.102  1.00  0.00           H  
ATOM   2434  HA  GLU B 149      -2.549  -2.184 -15.233  1.00  0.00           H  
ATOM   2435 1HB  GLU B 149      -5.155  -1.325 -13.905  1.00  0.00           H  
ATOM   2436 2HB  GLU B 149      -5.015  -2.660 -15.034  1.00  0.00           H  
ATOM   2437 1HG  GLU B 149      -3.437  -3.783 -13.418  1.00  0.00           H  
ATOM   2438 2HG  GLU B 149      -3.722  -2.459 -12.287  1.00  0.00           H  
ATOM   2439  N   ALA B 150      -3.622  -1.114 -17.299  1.00  0.00           N  
ATOM   2440  CA  ALA B 150      -3.996  -0.300 -18.442  1.00  0.00           C  
ATOM   2441  C   ALA B 150      -5.478   0.065 -18.374  1.00  0.00           C  
ATOM   2442  O   ALA B 150      -6.266  -0.691 -17.803  1.00  0.00           O  
ATOM   2443  CB  ALA B 150      -3.716  -1.006 -19.754  1.00  0.00           C  
ATOM   2444  H   ALA B 150      -3.334  -2.074 -17.417  1.00  0.00           H  
ATOM   2445  HA  ALA B 150      -3.377   0.583 -18.413  1.00  0.00           H  
ATOM   2446 1HB  ALA B 150      -3.976  -0.351 -20.589  1.00  0.00           H  
ATOM   2447 2HB  ALA B 150      -2.658  -1.254 -19.814  1.00  0.00           H  
ATOM   2448 3HB  ALA B 150      -4.309  -1.916 -19.815  1.00  0.00           H  
ATOM   2449  N   PRO B 151      -5.868   1.230 -18.890  1.00  0.00           N  
ATOM   2450  CA  PRO B 151      -7.225   1.657 -19.148  1.00  0.00           C  
ATOM   2451  C   PRO B 151      -7.927   0.724 -20.114  1.00  0.00           C  
ATOM   2452  O   PRO B 151      -7.269   0.028 -20.901  1.00  0.00           O  
ATOM   2453  CB  PRO B 151      -7.049   3.019 -19.769  1.00  0.00           C  
ATOM   2454  CG  PRO B 151      -5.651   3.428 -19.416  1.00  0.00           C  
ATOM   2455  CD  PRO B 151      -4.860   2.164 -19.413  1.00  0.00           C  
ATOM   2456  HA  PRO B 151      -7.776   1.717 -18.194  1.00  0.00           H  
ATOM   2457 1HB  PRO B 151      -7.237   2.904 -20.822  1.00  0.00           H  
ATOM   2458 2HB  PRO B 151      -7.804   3.700 -19.380  1.00  0.00           H  
ATOM   2459 1HG  PRO B 151      -5.254   4.182 -20.102  1.00  0.00           H  
ATOM   2460 2HG  PRO B 151      -5.663   3.900 -18.424  1.00  0.00           H  
ATOM   2461 1HD  PRO B 151      -4.519   1.898 -20.428  1.00  0.00           H  
ATOM   2462 2HD  PRO B 151      -4.033   2.349 -18.705  1.00  0.00           H  
ATOM   2463  N   PHE B 152      -9.253   0.723 -20.066  1.00  0.00           N  
ATOM   2464  CA  PHE B 152     -10.068  -0.134 -20.919  1.00  0.00           C  
ATOM   2465  C   PHE B 152     -11.404   0.507 -21.302  1.00  0.00           C  
ATOM   2466  O   PHE B 152     -11.749   1.599 -20.834  1.00  0.00           O  
ATOM   2467  CB  PHE B 152     -10.300  -1.457 -20.224  1.00  0.00           C  
ATOM   2468  CG  PHE B 152     -11.047  -1.325 -18.967  1.00  0.00           C  
ATOM   2469  CD1 PHE B 152     -12.410  -1.475 -18.954  1.00  0.00           C  
ATOM   2470  CD2 PHE B 152     -10.400  -1.044 -17.785  1.00  0.00           C  
ATOM   2471  CE1 PHE B 152     -13.134  -1.349 -17.797  1.00  0.00           C  
ATOM   2472  CE2 PHE B 152     -11.123  -0.921 -16.617  1.00  0.00           C  
ATOM   2473  CZ  PHE B 152     -12.490  -1.071 -16.621  1.00  0.00           C  
ATOM   2474  H   PHE B 152      -9.705   1.329 -19.379  1.00  0.00           H  
ATOM   2475  HA  PHE B 152      -9.512  -0.326 -21.838  1.00  0.00           H  
ATOM   2476 1HB  PHE B 152     -10.854  -2.125 -20.878  1.00  0.00           H  
ATOM   2477 2HB  PHE B 152      -9.340  -1.923 -20.002  1.00  0.00           H  
ATOM   2478  HD1 PHE B 152     -12.920  -1.700 -19.886  1.00  0.00           H  
ATOM   2479  HD2 PHE B 152      -9.311  -0.919 -17.779  1.00  0.00           H  
ATOM   2480  HE1 PHE B 152     -14.219  -1.471 -17.826  1.00  0.00           H  
ATOM   2481  HE2 PHE B 152     -10.616  -0.708 -15.694  1.00  0.00           H  
ATOM   2482  HZ  PHE B 152     -13.058  -0.968 -15.697  1.00  0.00           H  
ATOM   2483  N   ASP B 153     -12.143  -0.140 -22.213  1.00  0.00           N  
ATOM   2484  CA  ASP B 153     -13.403   0.422 -22.710  1.00  0.00           C  
ATOM   2485  C   ASP B 153     -13.226   1.803 -23.287  1.00  0.00           C  
ATOM   2486  O   ASP B 153     -14.028   2.696 -23.047  1.00  0.00           O  
ATOM   2487  CB  ASP B 153     -14.524   0.465 -21.673  1.00  0.00           C  
ATOM   2488  CG  ASP B 153     -15.032  -0.909 -21.266  1.00  0.00           C  
ATOM   2489  OD1 ASP B 153     -14.963  -1.814 -22.075  1.00  0.00           O  
ATOM   2490  OD2 ASP B 153     -15.489  -1.049 -20.151  1.00  0.00           O  
ATOM   2491  H   ASP B 153     -11.826  -1.031 -22.567  1.00  0.00           H  
ATOM   2492  HA  ASP B 153     -13.755  -0.219 -23.519  1.00  0.00           H  
ATOM   2493 1HB  ASP B 153     -14.185   0.990 -20.779  1.00  0.00           H  
ATOM   2494 2HB  ASP B 153     -15.359   1.034 -22.078  1.00  0.00           H  
ATOM   2495  N   LEU B 154     -12.151   1.983 -24.032  1.00  0.00           N  
ATOM   2496  CA  LEU B 154     -11.940   3.236 -24.713  1.00  0.00           C  
ATOM   2497  C   LEU B 154     -12.976   3.346 -25.801  1.00  0.00           C  
ATOM   2498  O   LEU B 154     -13.166   2.411 -26.578  1.00  0.00           O  
ATOM   2499  CB  LEU B 154     -10.523   3.336 -25.278  1.00  0.00           C  
ATOM   2500  CG  LEU B 154     -10.190   4.629 -26.030  1.00  0.00           C  
ATOM   2501  CD1 LEU B 154     -10.201   5.796 -25.097  1.00  0.00           C  
ATOM   2502  CD2 LEU B 154      -8.810   4.486 -26.603  1.00  0.00           C  
ATOM   2503  H   LEU B 154     -11.503   1.223 -24.160  1.00  0.00           H  
ATOM   2504  HA  LEU B 154     -12.092   4.047 -24.011  1.00  0.00           H  
ATOM   2505 1HB  LEU B 154      -9.812   3.238 -24.460  1.00  0.00           H  
ATOM   2506 2HB  LEU B 154     -10.368   2.508 -25.969  1.00  0.00           H  
ATOM   2507  HG  LEU B 154     -10.918   4.805 -26.824  1.00  0.00           H  
ATOM   2508 1HD1 LEU B 154      -9.939   6.695 -25.646  1.00  0.00           H  
ATOM   2509 2HD1 LEU B 154     -11.188   5.906 -24.677  1.00  0.00           H  
ATOM   2510 3HD1 LEU B 154      -9.480   5.634 -24.302  1.00  0.00           H  
ATOM   2511 1HD2 LEU B 154      -8.539   5.394 -27.127  1.00  0.00           H  
ATOM   2512 2HD2 LEU B 154      -8.105   4.318 -25.793  1.00  0.00           H  
ATOM   2513 3HD2 LEU B 154      -8.777   3.638 -27.295  1.00  0.00           H  
ATOM   2514  N   SER B 155     -13.654   4.478 -25.843  1.00  0.00           N  
ATOM   2515  CA  SER B 155     -14.689   4.708 -26.834  1.00  0.00           C  
ATOM   2516  C   SER B 155     -14.782   6.177 -27.219  1.00  0.00           C  
ATOM   2517  O   SER B 155     -14.673   7.066 -26.367  1.00  0.00           O  
ATOM   2518  CB  SER B 155     -16.014   4.249 -26.273  1.00  0.00           C  
ATOM   2519  OG  SER B 155     -17.053   4.482 -27.172  1.00  0.00           O  
ATOM   2520  H   SER B 155     -13.467   5.172 -25.124  1.00  0.00           H  
ATOM   2521  HA  SER B 155     -14.452   4.133 -27.723  1.00  0.00           H  
ATOM   2522 1HB  SER B 155     -15.962   3.188 -26.030  1.00  0.00           H  
ATOM   2523 2HB  SER B 155     -16.209   4.790 -25.343  1.00  0.00           H  
ATOM   2524  HG  SER B 155     -17.441   5.324 -26.906  1.00  0.00           H  
ATOM   2525  N   VAL B 156     -14.996   6.439 -28.510  1.00  0.00           N  
ATOM   2526  CA  VAL B 156     -15.144   7.818 -28.969  1.00  0.00           C  
ATOM   2527  C   VAL B 156     -16.500   8.016 -29.586  1.00  0.00           C  
ATOM   2528  O   VAL B 156     -16.921   7.223 -30.428  1.00  0.00           O  
ATOM   2529  CB  VAL B 156     -14.077   8.216 -30.004  1.00  0.00           C  
ATOM   2530  CG1 VAL B 156     -14.299   9.668 -30.436  1.00  0.00           C  
ATOM   2531  CG2 VAL B 156     -12.710   8.014 -29.414  1.00  0.00           C  
ATOM   2532  H   VAL B 156     -15.063   5.675 -29.169  1.00  0.00           H  
ATOM   2533  HA  VAL B 156     -15.044   8.478 -28.119  1.00  0.00           H  
ATOM   2534  HB  VAL B 156     -14.180   7.616 -30.889  1.00  0.00           H  
ATOM   2535 1HG1 VAL B 156     -13.548   9.944 -31.174  1.00  0.00           H  
ATOM   2536 2HG1 VAL B 156     -15.284   9.779 -30.875  1.00  0.00           H  
ATOM   2537 3HG1 VAL B 156     -14.216  10.323 -29.566  1.00  0.00           H  
ATOM   2538 1HG2 VAL B 156     -11.966   8.302 -30.147  1.00  0.00           H  
ATOM   2539 2HG2 VAL B 156     -12.610   8.622 -28.533  1.00  0.00           H  
ATOM   2540 3HG2 VAL B 156     -12.568   6.972 -29.144  1.00  0.00           H  
ATOM   2541  N   VAL B 157     -17.189   9.058 -29.153  1.00  0.00           N  
ATOM   2542  CA  VAL B 157     -18.495   9.373 -29.683  1.00  0.00           C  
ATOM   2543  C   VAL B 157     -18.550  10.736 -30.311  1.00  0.00           C  
ATOM   2544  O   VAL B 157     -18.180  11.735 -29.702  1.00  0.00           O  
ATOM   2545  CB  VAL B 157     -19.573   9.272 -28.594  1.00  0.00           C  
ATOM   2546  CG1 VAL B 157     -20.931   9.654 -29.166  1.00  0.00           C  
ATOM   2547  CG2 VAL B 157     -19.617   7.827 -28.081  1.00  0.00           C  
ATOM   2548  H   VAL B 157     -16.779   9.644 -28.428  1.00  0.00           H  
ATOM   2549  HA  VAL B 157     -18.732   8.641 -30.449  1.00  0.00           H  
ATOM   2550  HB  VAL B 157     -19.338   9.958 -27.781  1.00  0.00           H  
ATOM   2551 1HG1 VAL B 157     -21.688   9.575 -28.388  1.00  0.00           H  
ATOM   2552 2HG1 VAL B 157     -20.902  10.681 -29.532  1.00  0.00           H  
ATOM   2553 3HG1 VAL B 157     -21.183   8.986 -29.988  1.00  0.00           H  
ATOM   2554 1HG2 VAL B 157     -20.381   7.739 -27.310  1.00  0.00           H  
ATOM   2555 2HG2 VAL B 157     -19.857   7.157 -28.907  1.00  0.00           H  
ATOM   2556 3HG2 VAL B 157     -18.650   7.552 -27.663  1.00  0.00           H  
ATOM   2557  N   TYR B 158     -19.010  10.777 -31.549  1.00  0.00           N  
ATOM   2558  CA  TYR B 158     -19.155  12.036 -32.247  1.00  0.00           C  
ATOM   2559  C   TYR B 158     -20.521  12.623 -31.960  1.00  0.00           C  
ATOM   2560  O   TYR B 158     -21.538  11.932 -32.058  1.00  0.00           O  
ATOM   2561  CB  TYR B 158     -18.931  11.864 -33.748  1.00  0.00           C  
ATOM   2562  CG  TYR B 158     -19.141  13.141 -34.531  1.00  0.00           C  
ATOM   2563  CD1 TYR B 158     -18.239  14.188 -34.419  1.00  0.00           C  
ATOM   2564  CD2 TYR B 158     -20.231  13.258 -35.378  1.00  0.00           C  
ATOM   2565  CE1 TYR B 158     -18.423  15.352 -35.136  1.00  0.00           C  
ATOM   2566  CE2 TYR B 158     -20.420  14.414 -36.099  1.00  0.00           C  
ATOM   2567  CZ  TYR B 158     -19.527  15.465 -35.982  1.00  0.00           C  
ATOM   2568  OH  TYR B 158     -19.741  16.624 -36.715  1.00  0.00           O  
ATOM   2569  H   TYR B 158     -19.277   9.918 -32.008  1.00  0.00           H  
ATOM   2570  HA  TYR B 158     -18.412  12.738 -31.876  1.00  0.00           H  
ATOM   2571 1HB  TYR B 158     -17.922  11.507 -33.930  1.00  0.00           H  
ATOM   2572 2HB  TYR B 158     -19.619  11.110 -34.132  1.00  0.00           H  
ATOM   2573  HD1 TYR B 158     -17.391  14.095 -33.753  1.00  0.00           H  
ATOM   2574  HD2 TYR B 158     -20.940  12.434 -35.472  1.00  0.00           H  
ATOM   2575  HE1 TYR B 158     -17.711  16.172 -35.034  1.00  0.00           H  
ATOM   2576  HE2 TYR B 158     -21.281  14.505 -36.763  1.00  0.00           H  
ATOM   2577  HH  TYR B 158     -19.012  17.252 -36.569  1.00  0.00           H  
ATOM   2578  N   ARG B 159     -20.549  13.888 -31.572  1.00  0.00           N  
ATOM   2579  CA  ARG B 159     -21.815  14.537 -31.316  1.00  0.00           C  
ATOM   2580  C   ARG B 159     -22.058  15.582 -32.385  1.00  0.00           C  
ATOM   2581  O   ARG B 159     -21.456  16.664 -32.376  1.00  0.00           O  
ATOM   2582  CB  ARG B 159     -21.854  15.178 -29.950  1.00  0.00           C  
ATOM   2583  CG  ARG B 159     -21.636  14.217 -28.795  1.00  0.00           C  
ATOM   2584  CD  ARG B 159     -21.923  14.852 -27.487  1.00  0.00           C  
ATOM   2585  NE  ARG B 159     -21.067  16.006 -27.224  1.00  0.00           N  
ATOM   2586  CZ  ARG B 159     -21.230  16.852 -26.178  1.00  0.00           C  
ATOM   2587  NH1 ARG B 159     -22.197  16.641 -25.283  1.00  0.00           N  
ATOM   2588  NH2 ARG B 159     -20.421  17.889 -26.050  1.00  0.00           N  
ATOM   2589  H   ARG B 159     -19.669  14.402 -31.480  1.00  0.00           H  
ATOM   2590  HA  ARG B 159     -22.612  13.797 -31.366  1.00  0.00           H  
ATOM   2591 1HB  ARG B 159     -21.076  15.928 -29.897  1.00  0.00           H  
ATOM   2592 2HB  ARG B 159     -22.808  15.677 -29.802  1.00  0.00           H  
ATOM   2593 1HG  ARG B 159     -22.283  13.347 -28.916  1.00  0.00           H  
ATOM   2594 2HG  ARG B 159     -20.589  13.891 -28.794  1.00  0.00           H  
ATOM   2595 1HD  ARG B 159     -22.958  15.184 -27.468  1.00  0.00           H  
ATOM   2596 2HD  ARG B 159     -21.763  14.124 -26.691  1.00  0.00           H  
ATOM   2597  HE  ARG B 159     -20.296  16.216 -27.895  1.00  0.00           H  
ATOM   2598 1HH1 ARG B 159     -22.811  15.846 -25.376  1.00  0.00           H  
ATOM   2599 2HH1 ARG B 159     -22.317  17.276 -24.494  1.00  0.00           H  
ATOM   2600 1HH2 ARG B 159     -19.673  18.052 -26.756  1.00  0.00           H  
ATOM   2601 2HH2 ARG B 159     -20.528  18.524 -25.280  1.00  0.00           H  
ATOM   2602  N   GLU B 160     -22.925  15.217 -33.333  1.00  0.00           N  
ATOM   2603  CA  GLU B 160     -23.254  16.020 -34.513  1.00  0.00           C  
ATOM   2604  C   GLU B 160     -23.906  17.354 -34.148  1.00  0.00           C  
ATOM   2605  O   GLU B 160     -23.882  18.318 -34.929  1.00  0.00           O  
ATOM   2606  CB  GLU B 160     -24.124  15.171 -35.449  1.00  0.00           C  
ATOM   2607  CG  GLU B 160     -25.541  14.833 -34.923  1.00  0.00           C  
ATOM   2608  CD  GLU B 160     -26.349  13.923 -35.881  1.00  0.00           C  
ATOM   2609  OE1 GLU B 160     -25.882  13.660 -36.970  1.00  0.00           O  
ATOM   2610  OE2 GLU B 160     -27.422  13.505 -35.507  1.00  0.00           O  
ATOM   2611  H   GLU B 160     -23.360  14.307 -33.243  1.00  0.00           H  
ATOM   2612  HA  GLU B 160     -22.328  16.250 -35.037  1.00  0.00           H  
ATOM   2613 1HB  GLU B 160     -24.202  15.669 -36.408  1.00  0.00           H  
ATOM   2614 2HB  GLU B 160     -23.621  14.221 -35.628  1.00  0.00           H  
ATOM   2615 1HG  GLU B 160     -25.441  14.332 -33.961  1.00  0.00           H  
ATOM   2616 2HG  GLU B 160     -26.089  15.759 -34.759  1.00  0.00           H  
ATOM   2617  N   GLY B 161     -24.512  17.388 -32.958  1.00  0.00           N  
ATOM   2618  CA  GLY B 161     -25.106  18.589 -32.409  1.00  0.00           C  
ATOM   2619  C   GLY B 161     -23.999  19.588 -32.058  1.00  0.00           C  
ATOM   2620  O   GLY B 161     -23.966  20.722 -32.555  1.00  0.00           O  
ATOM   2621  H   GLY B 161     -24.518  16.542 -32.409  1.00  0.00           H  
ATOM   2622 1HA  GLY B 161     -25.802  19.021 -33.124  1.00  0.00           H  
ATOM   2623 2HA  GLY B 161     -25.674  18.340 -31.514  1.00  0.00           H  
ATOM   2624  N   ALA B 162     -23.078  19.117 -31.211  1.00  0.00           N  
ATOM   2625  CA  ALA B 162     -21.955  19.885 -30.671  1.00  0.00           C  
ATOM   2626  C   ALA B 162     -20.727  19.990 -31.586  1.00  0.00           C  
ATOM   2627  O   ALA B 162     -19.823  20.783 -31.312  1.00  0.00           O  
ATOM   2628  CB  ALA B 162     -21.522  19.254 -29.363  1.00  0.00           C  
ATOM   2629  H   ALA B 162     -23.172  18.162 -30.903  1.00  0.00           H  
ATOM   2630  HA  ALA B 162     -22.313  20.898 -30.481  1.00  0.00           H  
ATOM   2631 1HB  ALA B 162     -20.717  19.840 -28.920  1.00  0.00           H  
ATOM   2632 2HB  ALA B 162     -22.362  19.211 -28.674  1.00  0.00           H  
ATOM   2633 3HB  ALA B 162     -21.162  18.247 -29.558  1.00  0.00           H  
ATOM   2634  N   ASN B 163     -20.694  19.230 -32.678  1.00  0.00           N  
ATOM   2635  CA  ASN B 163     -19.525  19.209 -33.561  1.00  0.00           C  
ATOM   2636  C   ASN B 163     -18.229  18.888 -32.827  1.00  0.00           C  
ATOM   2637  O   ASN B 163     -17.195  19.559 -33.007  1.00  0.00           O  
ATOM   2638  CB  ASN B 163     -19.414  20.499 -34.339  1.00  0.00           C  
ATOM   2639  CG  ASN B 163     -20.493  20.583 -35.324  1.00  0.00           C  
ATOM   2640  OD1 ASN B 163     -21.476  21.308 -35.139  1.00  0.00           O  
ATOM   2641  ND2 ASN B 163     -20.320  19.865 -36.414  1.00  0.00           N  
ATOM   2642  H   ASN B 163     -21.449  18.576 -32.856  1.00  0.00           H  
ATOM   2643  HA  ASN B 163     -19.675  18.403 -34.283  1.00  0.00           H  
ATOM   2644 1HB  ASN B 163     -19.456  21.363 -33.682  1.00  0.00           H  
ATOM   2645 2HB  ASN B 163     -18.454  20.523 -34.859  1.00  0.00           H  
ATOM   2646 1HD2 ASN B 163     -21.006  19.878 -37.139  1.00  0.00           H  
ATOM   2647 2HD2 ASN B 163     -19.466  19.309 -36.529  1.00  0.00           H  
ATOM   2648  N   ASP B 164     -18.295  17.844 -32.000  1.00  0.00           N  
ATOM   2649  CA  ASP B 164     -17.106  17.403 -31.283  1.00  0.00           C  
ATOM   2650  C   ASP B 164     -17.023  15.888 -31.104  1.00  0.00           C  
ATOM   2651  O   ASP B 164     -17.961  15.155 -31.433  1.00  0.00           O  
ATOM   2652  CB  ASP B 164     -17.051  18.089 -29.910  1.00  0.00           C  
ATOM   2653  CG  ASP B 164     -18.228  17.752 -28.968  1.00  0.00           C  
ATOM   2654  OD1 ASP B 164     -18.904  16.759 -29.160  1.00  0.00           O  
ATOM   2655  OD2 ASP B 164     -18.439  18.500 -28.034  1.00  0.00           O  
ATOM   2656  H   ASP B 164     -19.194  17.366 -31.910  1.00  0.00           H  
ATOM   2657  HA  ASP B 164     -16.230  17.708 -31.851  1.00  0.00           H  
ATOM   2658 1HB  ASP B 164     -16.132  17.828 -29.411  1.00  0.00           H  
ATOM   2659 2HB  ASP B 164     -17.040  19.171 -30.058  1.00  0.00           H  
ATOM   2660  N   PHE B 165     -15.914  15.439 -30.506  1.00  0.00           N  
ATOM   2661  CA  PHE B 165     -15.652  14.029 -30.246  1.00  0.00           C  
ATOM   2662  C   PHE B 165     -15.391  13.781 -28.782  1.00  0.00           C  
ATOM   2663  O   PHE B 165     -14.425  14.303 -28.209  1.00  0.00           O  
ATOM   2664  CB  PHE B 165     -14.443  13.553 -31.045  1.00  0.00           C  
ATOM   2665  CG  PHE B 165     -14.617  13.614 -32.524  1.00  0.00           C  
ATOM   2666  CD1 PHE B 165     -14.383  14.788 -33.221  1.00  0.00           C  
ATOM   2667  CD2 PHE B 165     -15.019  12.491 -33.231  1.00  0.00           C  
ATOM   2668  CE1 PHE B 165     -14.554  14.824 -34.591  1.00  0.00           C  
ATOM   2669  CE2 PHE B 165     -15.184  12.542 -34.597  1.00  0.00           C  
ATOM   2670  CZ  PHE B 165     -14.950  13.718 -35.260  1.00  0.00           C  
ATOM   2671  H   PHE B 165     -15.196  16.105 -30.253  1.00  0.00           H  
ATOM   2672  HA  PHE B 165     -16.525  13.449 -30.537  1.00  0.00           H  
ATOM   2673 1HB  PHE B 165     -13.589  14.167 -30.786  1.00  0.00           H  
ATOM   2674 2HB  PHE B 165     -14.207  12.535 -30.767  1.00  0.00           H  
ATOM   2675  HD1 PHE B 165     -14.065  15.686 -32.678  1.00  0.00           H  
ATOM   2676  HD2 PHE B 165     -15.207  11.561 -32.693  1.00  0.00           H  
ATOM   2677  HE1 PHE B 165     -14.377  15.724 -35.141  1.00  0.00           H  
ATOM   2678  HE2 PHE B 165     -15.503  11.653 -35.144  1.00  0.00           H  
ATOM   2679  HZ  PHE B 165     -15.076  13.772 -36.316  1.00  0.00           H  
ATOM   2680  N   VAL B 166     -16.235  12.977 -28.172  1.00  0.00           N  
ATOM   2681  CA  VAL B 166     -16.106  12.728 -26.753  1.00  0.00           C  
ATOM   2682  C   VAL B 166     -15.400  11.417 -26.535  1.00  0.00           C  
ATOM   2683  O   VAL B 166     -15.856  10.380 -27.014  1.00  0.00           O  
ATOM   2684  CB  VAL B 166     -17.490  12.710 -26.103  1.00  0.00           C  
ATOM   2685  CG1 VAL B 166     -17.356  12.435 -24.640  1.00  0.00           C  
ATOM   2686  CG2 VAL B 166     -18.170  14.046 -26.354  1.00  0.00           C  
ATOM   2687  H   VAL B 166     -16.997  12.557 -28.690  1.00  0.00           H  
ATOM   2688  HA  VAL B 166     -15.514  13.524 -26.298  1.00  0.00           H  
ATOM   2689  HB  VAL B 166     -18.087  11.908 -26.543  1.00  0.00           H  
ATOM   2690 1HG1 VAL B 166     -18.344  12.412 -24.187  1.00  0.00           H  
ATOM   2691 2HG1 VAL B 166     -16.873  11.486 -24.506  1.00  0.00           H  
ATOM   2692 3HG1 VAL B 166     -16.750  13.222 -24.183  1.00  0.00           H  
ATOM   2693 1HG2 VAL B 166     -19.157  14.042 -25.900  1.00  0.00           H  
ATOM   2694 2HG2 VAL B 166     -17.569  14.845 -25.914  1.00  0.00           H  
ATOM   2695 3HG2 VAL B 166     -18.266  14.220 -27.433  1.00  0.00           H  
ATOM   2696  N   VAL B 167     -14.271  11.481 -25.848  1.00  0.00           N  
ATOM   2697  CA  VAL B 167     -13.417  10.337 -25.632  1.00  0.00           C  
ATOM   2698  C   VAL B 167     -13.550   9.867 -24.196  1.00  0.00           C  
ATOM   2699  O   VAL B 167     -13.233  10.613 -23.261  1.00  0.00           O  
ATOM   2700  CB  VAL B 167     -11.952  10.741 -25.863  1.00  0.00           C  
ATOM   2701  CG1 VAL B 167     -11.051   9.535 -25.653  1.00  0.00           C  
ATOM   2702  CG2 VAL B 167     -11.787  11.395 -27.245  1.00  0.00           C  
ATOM   2703  H   VAL B 167     -13.972  12.372 -25.477  1.00  0.00           H  
ATOM   2704  HA  VAL B 167     -13.703   9.531 -26.309  1.00  0.00           H  
ATOM   2705  HB  VAL B 167     -11.681  11.465 -25.117  1.00  0.00           H  
ATOM   2706 1HG1 VAL B 167     -10.010   9.828 -25.774  1.00  0.00           H  
ATOM   2707 2HG1 VAL B 167     -11.201   9.144 -24.644  1.00  0.00           H  
ATOM   2708 3HG1 VAL B 167     -11.302   8.762 -26.381  1.00  0.00           H  
ATOM   2709 1HG2 VAL B 167     -10.748  11.705 -27.376  1.00  0.00           H  
ATOM   2710 2HG2 VAL B 167     -12.052  10.702 -28.021  1.00  0.00           H  
ATOM   2711 3HG2 VAL B 167     -12.435  12.275 -27.307  1.00  0.00           H  
ATOM   2712  N   THR B 168     -14.023   8.637 -24.012  1.00  0.00           N  
ATOM   2713  CA  THR B 168     -14.218   8.132 -22.664  1.00  0.00           C  
ATOM   2714  C   THR B 168     -13.531   6.808 -22.463  1.00  0.00           C  
ATOM   2715  O   THR B 168     -13.339   6.028 -23.394  1.00  0.00           O  
ATOM   2716  CB  THR B 168     -15.713   7.955 -22.330  1.00  0.00           C  
ATOM   2717  OG1 THR B 168     -16.306   7.014 -23.229  1.00  0.00           O  
ATOM   2718  CG2 THR B 168     -16.423   9.249 -22.452  1.00  0.00           C  
ATOM   2719  H   THR B 168     -14.267   8.063 -24.819  1.00  0.00           H  
ATOM   2720  HA  THR B 168     -13.784   8.838 -21.955  1.00  0.00           H  
ATOM   2721  HB  THR B 168     -15.813   7.587 -21.310  1.00  0.00           H  
ATOM   2722  HG1 THR B 168     -16.227   7.343 -24.136  1.00  0.00           H  
ATOM   2723 1HG2 THR B 168     -17.475   9.112 -22.209  1.00  0.00           H  
ATOM   2724 2HG2 THR B 168     -15.979   9.970 -21.768  1.00  0.00           H  
ATOM   2725 3HG2 THR B 168     -16.328   9.599 -23.470  1.00  0.00           H  
ATOM   2726  N   PHE B 169     -13.191   6.531 -21.223  1.00  0.00           N  
ATOM   2727  CA  PHE B 169     -12.577   5.258 -20.871  1.00  0.00           C  
ATOM   2728  C   PHE B 169     -12.762   4.964 -19.394  1.00  0.00           C  
ATOM   2729  O   PHE B 169     -13.311   5.784 -18.658  1.00  0.00           O  
ATOM   2730  CB  PHE B 169     -11.114   5.258 -21.303  1.00  0.00           C  
ATOM   2731  CG  PHE B 169     -10.280   6.338 -20.707  1.00  0.00           C  
ATOM   2732  CD1 PHE B 169      -9.568   6.125 -19.564  1.00  0.00           C  
ATOM   2733  CD2 PHE B 169     -10.220   7.599 -21.314  1.00  0.00           C  
ATOM   2734  CE1 PHE B 169      -8.791   7.124 -19.032  1.00  0.00           C  
ATOM   2735  CE2 PHE B 169      -9.458   8.597 -20.782  1.00  0.00           C  
ATOM   2736  CZ  PHE B 169      -8.735   8.357 -19.638  1.00  0.00           C  
ATOM   2737  H   PHE B 169     -13.335   7.252 -20.508  1.00  0.00           H  
ATOM   2738  HA  PHE B 169     -13.078   4.467 -21.431  1.00  0.00           H  
ATOM   2739 1HB  PHE B 169     -10.666   4.297 -21.044  1.00  0.00           H  
ATOM   2740 2HB  PHE B 169     -11.060   5.350 -22.362  1.00  0.00           H  
ATOM   2741  HD1 PHE B 169      -9.620   5.150 -19.079  1.00  0.00           H  
ATOM   2742  HD2 PHE B 169     -10.784   7.783 -22.224  1.00  0.00           H  
ATOM   2743  HE1 PHE B 169      -8.226   6.938 -18.125  1.00  0.00           H  
ATOM   2744  HE2 PHE B 169      -9.422   9.572 -21.264  1.00  0.00           H  
ATOM   2745  HZ  PHE B 169      -8.128   9.142 -19.202  1.00  0.00           H  
ATOM   2746  N   ASN B 170     -12.324   3.797 -18.954  1.00  0.00           N  
ATOM   2747  CA  ASN B 170     -12.425   3.491 -17.547  1.00  0.00           C  
ATOM   2748  C   ASN B 170     -11.104   2.899 -17.077  1.00  0.00           C  
ATOM   2749  O   ASN B 170     -10.248   2.498 -17.871  1.00  0.00           O  
ATOM   2750  CB  ASN B 170     -13.580   2.503 -17.324  1.00  0.00           C  
ATOM   2751  CG  ASN B 170     -14.103   2.402 -15.858  1.00  0.00           C  
ATOM   2752  OD1 ASN B 170     -13.489   2.940 -14.925  1.00  0.00           O  
ATOM   2753  ND2 ASN B 170     -15.217   1.701 -15.669  1.00  0.00           N  
ATOM   2754  H   ASN B 170     -11.939   3.110 -19.603  1.00  0.00           H  
ATOM   2755  HA  ASN B 170     -12.602   4.407 -16.981  1.00  0.00           H  
ATOM   2756 1HB  ASN B 170     -14.415   2.786 -17.966  1.00  0.00           H  
ATOM   2757 2HB  ASN B 170     -13.257   1.525 -17.652  1.00  0.00           H  
ATOM   2758 1HD2 ASN B 170     -15.592   1.596 -14.745  1.00  0.00           H  
ATOM   2759 2HD2 ASN B 170     -15.680   1.277 -16.447  1.00  0.00           H  
ATOM   2760  N   THR B 171     -10.947   2.833 -15.770  1.00  0.00           N  
ATOM   2761  CA  THR B 171      -9.769   2.240 -15.168  1.00  0.00           C  
ATOM   2762  C   THR B 171     -10.148   1.571 -13.884  1.00  0.00           C  
ATOM   2763  O   THR B 171     -10.939   2.091 -13.093  1.00  0.00           O  
ATOM   2764  CB  THR B 171      -8.650   3.265 -14.888  1.00  0.00           C  
ATOM   2765  OG1 THR B 171      -7.545   2.595 -14.268  1.00  0.00           O  
ATOM   2766  CG2 THR B 171      -9.116   4.292 -13.980  1.00  0.00           C  
ATOM   2767  H   THR B 171     -11.711   3.163 -15.185  1.00  0.00           H  
ATOM   2768  HA  THR B 171      -9.371   1.479 -15.840  1.00  0.00           H  
ATOM   2769  HB  THR B 171      -8.325   3.723 -15.827  1.00  0.00           H  
ATOM   2770  HG1 THR B 171      -6.967   2.223 -14.955  1.00  0.00           H  
ATOM   2771 1HG2 THR B 171      -8.319   4.998 -13.782  1.00  0.00           H  
ATOM   2772 2HG2 THR B 171      -9.965   4.811 -14.421  1.00  0.00           H  
ATOM   2773 3HG2 THR B 171      -9.411   3.808 -13.064  1.00  0.00           H  
ATOM   2774  N   SER B 172      -9.489   0.465 -13.618  1.00  0.00           N  
ATOM   2775  CA  SER B 172      -9.740  -0.274 -12.409  1.00  0.00           C  
ATOM   2776  C   SER B 172      -9.240   0.464 -11.187  1.00  0.00           C  
ATOM   2777  O   SER B 172      -9.645   0.169 -10.064  1.00  0.00           O  
ATOM   2778  CB  SER B 172      -9.083  -1.616 -12.511  1.00  0.00           C  
ATOM   2779  OG  SER B 172      -7.711  -1.471 -12.551  1.00  0.00           O  
ATOM   2780  H   SER B 172      -8.822   0.107 -14.291  1.00  0.00           H  
ATOM   2781  HA  SER B 172     -10.818  -0.413 -12.310  1.00  0.00           H  
ATOM   2782 1HB  SER B 172      -9.363  -2.238 -11.666  1.00  0.00           H  
ATOM   2783 2HB  SER B 172      -9.421  -2.117 -13.417  1.00  0.00           H  
ATOM   2784  HG  SER B 172      -7.358  -2.351 -12.805  1.00  0.00           H  
ATOM   2785  N   HIS B 173      -8.402   1.470 -11.390  1.00  0.00           N  
ATOM   2786  CA  HIS B 173      -7.851   2.184 -10.265  1.00  0.00           C  
ATOM   2787  C   HIS B 173      -8.860   3.011  -9.507  1.00  0.00           C  
ATOM   2788  O   HIS B 173      -8.670   3.303  -8.331  1.00  0.00           O  
ATOM   2789  CB  HIS B 173      -6.688   2.989 -10.724  1.00  0.00           C  
ATOM   2790  CG  HIS B 173      -5.519   2.106 -10.953  1.00  0.00           C  
ATOM   2791  ND1 HIS B 173      -4.489   2.018 -10.053  1.00  0.00           N  
ATOM   2792  CD2 HIS B 173      -5.226   1.236 -11.957  1.00  0.00           C  
ATOM   2793  CE1 HIS B 173      -3.594   1.156 -10.484  1.00  0.00           C  
ATOM   2794  NE2 HIS B 173      -4.015   0.653 -11.651  1.00  0.00           N  
ATOM   2795  H   HIS B 173      -8.116   1.725 -12.342  1.00  0.00           H  
ATOM   2796  HA  HIS B 173      -7.454   1.465  -9.566  1.00  0.00           H  
ATOM   2797 1HB  HIS B 173      -6.956   3.488 -11.649  1.00  0.00           H  
ATOM   2798 2HB  HIS B 173      -6.433   3.750  -9.986  1.00  0.00           H  
ATOM   2799  HD1 HIS B 173      -4.415   2.595  -9.213  1.00  0.00           H  
ATOM   2800  HD2 HIS B 173      -5.752   0.954 -12.868  1.00  0.00           H  
ATOM   2801  HE1 HIS B 173      -2.698   0.953  -9.895  1.00  0.00           H  
ATOM   2802  N   LEU B 174      -9.978   3.339 -10.125  1.00  0.00           N  
ATOM   2803  CA  LEU B 174     -10.964   4.153  -9.429  1.00  0.00           C  
ATOM   2804  C   LEU B 174     -11.568   3.419  -8.240  1.00  0.00           C  
ATOM   2805  O   LEU B 174     -12.114   4.045  -7.337  1.00  0.00           O  
ATOM   2806  CB  LEU B 174     -12.067   4.572 -10.397  1.00  0.00           C  
ATOM   2807  CG  LEU B 174     -11.613   5.536 -11.494  1.00  0.00           C  
ATOM   2808  CD1 LEU B 174     -12.667   5.625 -12.570  1.00  0.00           C  
ATOM   2809  CD2 LEU B 174     -11.317   6.883 -10.887  1.00  0.00           C  
ATOM   2810  H   LEU B 174     -10.154   3.026 -11.084  1.00  0.00           H  
ATOM   2811  HA  LEU B 174     -10.463   5.048  -9.059  1.00  0.00           H  
ATOM   2812 1HB  LEU B 174     -12.458   3.674 -10.884  1.00  0.00           H  
ATOM   2813 2HB  LEU B 174     -12.870   5.040  -9.833  1.00  0.00           H  
ATOM   2814  HG  LEU B 174     -10.732   5.166 -11.934  1.00  0.00           H  
ATOM   2815 1HD1 LEU B 174     -12.326   6.296 -13.355  1.00  0.00           H  
ATOM   2816 2HD1 LEU B 174     -12.836   4.630 -12.992  1.00  0.00           H  
ATOM   2817 3HD1 LEU B 174     -13.594   6.000 -12.144  1.00  0.00           H  
ATOM   2818 1HD2 LEU B 174     -10.973   7.564 -11.669  1.00  0.00           H  
ATOM   2819 2HD2 LEU B 174     -12.220   7.282 -10.428  1.00  0.00           H  
ATOM   2820 3HD2 LEU B 174     -10.537   6.779 -10.129  1.00  0.00           H  
ATOM   2821  N   GLN B 175     -11.531   2.085  -8.273  1.00  0.00           N  
ATOM   2822  CA  GLN B 175     -12.115   1.244  -7.236  1.00  0.00           C  
ATOM   2823  C   GLN B 175     -11.073   0.688  -6.271  1.00  0.00           C  
ATOM   2824  O   GLN B 175     -11.392  -0.177  -5.454  1.00  0.00           O  
ATOM   2825  CB  GLN B 175     -12.892   0.086  -7.870  1.00  0.00           C  
ATOM   2826  CG  GLN B 175     -14.038   0.534  -8.768  1.00  0.00           C  
ATOM   2827  CD  GLN B 175     -15.099   1.365  -8.006  1.00  0.00           C  
ATOM   2828  OE1 GLN B 175     -15.623   0.938  -6.970  1.00  0.00           O  
ATOM   2829  NE2 GLN B 175     -15.410   2.558  -8.529  1.00  0.00           N  
ATOM   2830  H   GLN B 175     -11.029   1.614  -9.028  1.00  0.00           H  
ATOM   2831  HA  GLN B 175     -12.808   1.851  -6.657  1.00  0.00           H  
ATOM   2832 1HB  GLN B 175     -12.207  -0.517  -8.473  1.00  0.00           H  
ATOM   2833 2HB  GLN B 175     -13.292  -0.556  -7.091  1.00  0.00           H  
ATOM   2834 1HG  GLN B 175     -13.634   1.144  -9.577  1.00  0.00           H  
ATOM   2835 2HG  GLN B 175     -14.525  -0.353  -9.176  1.00  0.00           H  
ATOM   2836 1HE2 GLN B 175     -16.087   3.141  -8.077  1.00  0.00           H  
ATOM   2837 2HE2 GLN B 175     -14.966   2.871  -9.367  1.00  0.00           H  
ATOM   2838  N   LYS B 176      -9.825   1.135  -6.392  1.00  0.00           N  
ATOM   2839  CA  LYS B 176      -8.743   0.637  -5.548  1.00  0.00           C  
ATOM   2840  C   LYS B 176      -8.645   1.448  -4.276  1.00  0.00           C  
ATOM   2841  O   LYS B 176      -9.384   2.418  -4.105  1.00  0.00           O  
ATOM   2842  CB  LYS B 176      -7.421   0.578  -6.300  1.00  0.00           C  
ATOM   2843  CG  LYS B 176      -7.402  -0.466  -7.434  1.00  0.00           C  
ATOM   2844  CD  LYS B 176      -5.999  -0.582  -8.029  1.00  0.00           C  
ATOM   2845  CE  LYS B 176      -5.922  -1.428  -9.307  1.00  0.00           C  
ATOM   2846  NZ  LYS B 176      -6.483  -2.776  -9.159  1.00  0.00           N  
ATOM   2847  H   LYS B 176      -9.601   1.860  -7.077  1.00  0.00           H  
ATOM   2848  HA  LYS B 176      -8.980  -0.386  -5.251  1.00  0.00           H  
ATOM   2849 1HB  LYS B 176      -7.217   1.558  -6.745  1.00  0.00           H  
ATOM   2850 2HB  LYS B 176      -6.612   0.358  -5.619  1.00  0.00           H  
ATOM   2851 1HG  LYS B 176      -7.675  -1.438  -7.018  1.00  0.00           H  
ATOM   2852 2HG  LYS B 176      -8.120  -0.213  -8.189  1.00  0.00           H  
ATOM   2853 1HD  LYS B 176      -5.646   0.411  -8.249  1.00  0.00           H  
ATOM   2854 2HD  LYS B 176      -5.325  -1.010  -7.304  1.00  0.00           H  
ATOM   2855 1HE  LYS B 176      -6.438  -0.919 -10.120  1.00  0.00           H  
ATOM   2856 2HE  LYS B 176      -4.868  -1.533  -9.570  1.00  0.00           H  
ATOM   2857 1HZ  LYS B 176      -6.328  -3.275 -10.054  1.00  0.00           H  
ATOM   2858 2HZ  LYS B 176      -6.019  -3.313  -8.435  1.00  0.00           H  
ATOM   2859 3HZ  LYS B 176      -7.456  -2.727  -8.950  1.00  0.00           H  
ATOM   2860  N   LYS B 177      -7.803   0.999  -3.343  1.00  0.00           N  
ATOM   2861  CA  LYS B 177      -7.662   1.659  -2.051  1.00  0.00           C  
ATOM   2862  C   LYS B 177      -6.342   2.424  -1.941  1.00  0.00           C  
ATOM   2863  O   LYS B 177      -6.278   3.432  -1.236  1.00  0.00           O  
ATOM   2864  CB  LYS B 177      -7.770   0.634  -0.921  1.00  0.00           C  
ATOM   2865  CG  LYS B 177      -9.076  -0.149  -0.904  1.00  0.00           C  
ATOM   2866  CD  LYS B 177      -9.207  -0.980   0.364  1.00  0.00           C  
ATOM   2867  CE  LYS B 177      -8.352  -2.237   0.293  1.00  0.00           C  
ATOM   2868  NZ  LYS B 177      -8.499  -3.079   1.512  1.00  0.00           N  
ATOM   2869  H   LYS B 177      -7.207   0.193  -3.533  1.00  0.00           H  
ATOM   2870  HA  LYS B 177      -8.478   2.370  -1.932  1.00  0.00           H  
ATOM   2871 1HB  LYS B 177      -6.952  -0.082  -0.999  1.00  0.00           H  
ATOM   2872 2HB  LYS B 177      -7.672   1.140   0.040  1.00  0.00           H  
ATOM   2873 1HG  LYS B 177      -9.917   0.543  -0.963  1.00  0.00           H  
ATOM   2874 2HG  LYS B 177      -9.114  -0.812  -1.768  1.00  0.00           H  
ATOM   2875 1HD  LYS B 177      -8.893  -0.385   1.223  1.00  0.00           H  
ATOM   2876 2HD  LYS B 177     -10.248  -1.268   0.505  1.00  0.00           H  
ATOM   2877 1HE  LYS B 177      -8.641  -2.825  -0.577  1.00  0.00           H  
ATOM   2878 2HE  LYS B 177      -7.304  -1.959   0.184  1.00  0.00           H  
ATOM   2879 1HZ  LYS B 177      -7.917  -3.900   1.426  1.00  0.00           H  
ATOM   2880 2HZ  LYS B 177      -8.215  -2.549   2.324  1.00  0.00           H  
ATOM   2881 3HZ  LYS B 177      -9.464  -3.359   1.613  1.00  0.00           H  
ATOM   2882  N   TYR B 178      -5.307   1.958  -2.662  1.00  0.00           N  
ATOM   2883  CA  TYR B 178      -3.988   2.605  -2.609  1.00  0.00           C  
ATOM   2884  C   TYR B 178      -3.723   3.496  -3.849  1.00  0.00           C  
ATOM   2885  O   TYR B 178      -3.746   4.730  -3.765  1.00  0.00           O  
ATOM   2886  CB  TYR B 178      -2.892   1.546  -2.475  1.00  0.00           C  
ATOM   2887  CG  TYR B 178      -2.873   0.854  -1.130  1.00  0.00           C  
ATOM   2888  CD1 TYR B 178      -3.430  -0.409  -0.991  1.00  0.00           C  
ATOM   2889  CD2 TYR B 178      -2.298   1.482  -0.035  1.00  0.00           C  
ATOM   2890  CE1 TYR B 178      -3.413  -1.041   0.237  1.00  0.00           C  
ATOM   2891  CE2 TYR B 178      -2.281   0.850   1.194  1.00  0.00           C  
ATOM   2892  CZ  TYR B 178      -2.835  -0.406   1.331  1.00  0.00           C  
ATOM   2893  OH  TYR B 178      -2.818  -1.035   2.555  1.00  0.00           O  
ATOM   2894  H   TYR B 178      -5.439   1.101  -3.200  1.00  0.00           H  
ATOM   2895  HA  TYR B 178      -3.943   3.238  -1.723  1.00  0.00           H  
ATOM   2896 1HB  TYR B 178      -3.023   0.786  -3.247  1.00  0.00           H  
ATOM   2897 2HB  TYR B 178      -1.918   2.008  -2.633  1.00  0.00           H  
ATOM   2898  HD1 TYR B 178      -3.881  -0.903  -1.852  1.00  0.00           H  
ATOM   2899  HD2 TYR B 178      -1.861   2.475  -0.143  1.00  0.00           H  
ATOM   2900  HE1 TYR B 178      -3.850  -2.033   0.346  1.00  0.00           H  
ATOM   2901  HE2 TYR B 178      -1.830   1.345   2.055  1.00  0.00           H  
ATOM   2902  HH  TYR B 178      -2.359  -0.482   3.191  1.00  0.00           H  
ATOM   2903  N   VAL B 179      -3.569   2.915  -5.033  1.00  0.00           N  
ATOM   2904  CA  VAL B 179      -3.267   3.784  -6.167  1.00  0.00           C  
ATOM   2905  C   VAL B 179      -4.522   4.255  -6.859  1.00  0.00           C  
ATOM   2906  O   VAL B 179      -4.864   3.797  -7.945  1.00  0.00           O  
ATOM   2907  CB  VAL B 179      -2.388   3.039  -7.155  1.00  0.00           C  
ATOM   2908  CG1 VAL B 179      -1.933   3.973  -8.273  1.00  0.00           C  
ATOM   2909  CG2 VAL B 179      -1.239   2.471  -6.379  1.00  0.00           C  
ATOM   2910  H   VAL B 179      -3.602   1.911  -5.134  1.00  0.00           H  
ATOM   2911  HA  VAL B 179      -2.717   4.652  -5.805  1.00  0.00           H  
ATOM   2912  HB  VAL B 179      -2.954   2.231  -7.604  1.00  0.00           H  
ATOM   2913 1HG1 VAL B 179      -1.305   3.428  -8.979  1.00  0.00           H  
ATOM   2914 2HG1 VAL B 179      -2.808   4.365  -8.799  1.00  0.00           H  
ATOM   2915 3HG1 VAL B 179      -1.367   4.802  -7.850  1.00  0.00           H  
ATOM   2916 1HG2 VAL B 179      -0.599   1.905  -7.025  1.00  0.00           H  
ATOM   2917 2HG2 VAL B 179      -0.676   3.275  -5.922  1.00  0.00           H  
ATOM   2918 3HG2 VAL B 179      -1.631   1.816  -5.602  1.00  0.00           H  
ATOM   2919  N   LYS B 180      -5.169   5.223  -6.242  1.00  0.00           N  
ATOM   2920  CA  LYS B 180      -6.462   5.734  -6.717  1.00  0.00           C  
ATOM   2921  C   LYS B 180      -6.334   6.894  -7.673  1.00  0.00           C  
ATOM   2922  O   LYS B 180      -7.269   7.219  -8.404  1.00  0.00           O  
ATOM   2923  CB  LYS B 180      -7.333   6.153  -5.532  1.00  0.00           C  
ATOM   2924  CG  LYS B 180      -8.762   6.526  -5.903  1.00  0.00           C  
ATOM   2925  CD  LYS B 180      -9.631   6.685  -4.664  1.00  0.00           C  
ATOM   2926  CE  LYS B 180     -11.069   7.017  -5.034  1.00  0.00           C  
ATOM   2927  NZ  LYS B 180     -11.943   7.121  -3.834  1.00  0.00           N  
ATOM   2928  H   LYS B 180      -4.772   5.529  -5.353  1.00  0.00           H  
ATOM   2929  HA  LYS B 180      -6.983   4.926  -7.234  1.00  0.00           H  
ATOM   2930 1HB  LYS B 180      -7.376   5.341  -4.806  1.00  0.00           H  
ATOM   2931 2HB  LYS B 180      -6.882   7.012  -5.035  1.00  0.00           H  
ATOM   2932 1HG  LYS B 180      -8.761   7.464  -6.458  1.00  0.00           H  
ATOM   2933 2HG  LYS B 180      -9.187   5.749  -6.537  1.00  0.00           H  
ATOM   2934 1HD  LYS B 180      -9.618   5.758  -4.089  1.00  0.00           H  
ATOM   2935 2HD  LYS B 180      -9.232   7.485  -4.040  1.00  0.00           H  
ATOM   2936 1HE  LYS B 180     -11.096   7.964  -5.571  1.00  0.00           H  
ATOM   2937 2HE  LYS B 180     -11.464   6.242  -5.690  1.00  0.00           H  
ATOM   2938 1HZ  LYS B 180     -12.886   7.342  -4.122  1.00  0.00           H  
ATOM   2939 2HZ  LYS B 180     -11.940   6.241  -3.338  1.00  0.00           H  
ATOM   2940 3HZ  LYS B 180     -11.597   7.851  -3.228  1.00  0.00           H  
ATOM   2941  N   VAL B 181      -5.194   7.557  -7.613  1.00  0.00           N  
ATOM   2942  CA  VAL B 181      -4.971   8.753  -8.387  1.00  0.00           C  
ATOM   2943  C   VAL B 181      -3.953   8.563  -9.465  1.00  0.00           C  
ATOM   2944  O   VAL B 181      -2.773   8.311  -9.197  1.00  0.00           O  
ATOM   2945  CB  VAL B 181      -4.498   9.869  -7.466  1.00  0.00           C  
ATOM   2946  CG1 VAL B 181      -4.233  11.122  -8.252  1.00  0.00           C  
ATOM   2947  CG2 VAL B 181      -5.543  10.119  -6.426  1.00  0.00           C  
ATOM   2948  H   VAL B 181      -4.470   7.215  -7.002  1.00  0.00           H  
ATOM   2949  HA  VAL B 181      -5.911   9.047  -8.848  1.00  0.00           H  
ATOM   2950  HB  VAL B 181      -3.573   9.566  -6.992  1.00  0.00           H  
ATOM   2951 1HG1 VAL B 181      -3.892  11.911  -7.589  1.00  0.00           H  
ATOM   2952 2HG1 VAL B 181      -3.464  10.925  -9.003  1.00  0.00           H  
ATOM   2953 3HG1 VAL B 181      -5.152  11.437  -8.745  1.00  0.00           H  
ATOM   2954 1HG2 VAL B 181      -5.199  10.900  -5.762  1.00  0.00           H  
ATOM   2955 2HG2 VAL B 181      -6.472  10.426  -6.907  1.00  0.00           H  
ATOM   2956 3HG2 VAL B 181      -5.714   9.211  -5.854  1.00  0.00           H  
ATOM   2957  N   LEU B 182      -4.437   8.702 -10.678  1.00  0.00           N  
ATOM   2958  CA  LEU B 182      -3.652   8.528 -11.872  1.00  0.00           C  
ATOM   2959  C   LEU B 182      -3.680   9.752 -12.745  1.00  0.00           C  
ATOM   2960  O   LEU B 182      -4.659  10.500 -12.752  1.00  0.00           O  
ATOM   2961  CB  LEU B 182      -4.204   7.368 -12.709  1.00  0.00           C  
ATOM   2962  CG  LEU B 182      -4.219   5.985 -12.091  1.00  0.00           C  
ATOM   2963  CD1 LEU B 182      -4.966   5.061 -12.995  1.00  0.00           C  
ATOM   2964  CD2 LEU B 182      -2.819   5.510 -11.946  1.00  0.00           C  
ATOM   2965  H   LEU B 182      -5.422   8.918 -10.775  1.00  0.00           H  
ATOM   2966  HA  LEU B 182      -2.619   8.324 -11.590  1.00  0.00           H  
ATOM   2967 1HB  LEU B 182      -5.226   7.611 -12.984  1.00  0.00           H  
ATOM   2968 2HB  LEU B 182      -3.616   7.315 -13.626  1.00  0.00           H  
ATOM   2969  HG  LEU B 182      -4.707   6.000 -11.111  1.00  0.00           H  
ATOM   2970 1HD1 LEU B 182      -4.949   4.090 -12.594  1.00  0.00           H  
ATOM   2971 2HD1 LEU B 182      -5.990   5.403 -13.090  1.00  0.00           H  
ATOM   2972 3HD1 LEU B 182      -4.515   5.030 -13.956  1.00  0.00           H  
ATOM   2973 1HD2 LEU B 182      -2.816   4.510 -11.513  1.00  0.00           H  
ATOM   2974 2HD2 LEU B 182      -2.335   5.491 -12.922  1.00  0.00           H  
ATOM   2975 3HD2 LEU B 182      -2.305   6.187 -11.300  1.00  0.00           H  
ATOM   2976  N   MET B 183      -2.627   9.933 -13.517  1.00  0.00           N  
ATOM   2977  CA  MET B 183      -2.684  10.915 -14.578  1.00  0.00           C  
ATOM   2978  C   MET B 183      -2.829  10.081 -15.847  1.00  0.00           C  
ATOM   2979  O   MET B 183      -2.182   9.038 -15.996  1.00  0.00           O  
ATOM   2980  CB  MET B 183      -1.466  11.838 -14.640  1.00  0.00           C  
ATOM   2981  CG  MET B 183      -1.597  12.903 -15.774  1.00  0.00           C  
ATOM   2982  SD  MET B 183      -0.204  13.965 -15.931  1.00  0.00           S  
ATOM   2983  CE  MET B 183       0.896  12.864 -16.843  1.00  0.00           C  
ATOM   2984  H   MET B 183      -1.819   9.326 -13.405  1.00  0.00           H  
ATOM   2985  HA  MET B 183      -3.581  11.526 -14.476  1.00  0.00           H  
ATOM   2986 1HB  MET B 183      -1.354  12.370 -13.690  1.00  0.00           H  
ATOM   2987 2HB  MET B 183      -0.567  11.262 -14.802  1.00  0.00           H  
ATOM   2988 1HG  MET B 183      -1.749  12.404 -16.735  1.00  0.00           H  
ATOM   2989 2HG  MET B 183      -2.476  13.524 -15.581  1.00  0.00           H  
ATOM   2990 1HE  MET B 183       1.841  13.370 -17.040  1.00  0.00           H  
ATOM   2991 2HE  MET B 183       1.079  11.962 -16.258  1.00  0.00           H  
ATOM   2992 3HE  MET B 183       0.429  12.589 -17.792  1.00  0.00           H  
ATOM   2993  N   HIS B 184      -3.709  10.491 -16.738  1.00  0.00           N  
ATOM   2994  CA  HIS B 184      -3.925   9.717 -17.943  1.00  0.00           C  
ATOM   2995  C   HIS B 184      -3.342  10.442 -19.156  1.00  0.00           C  
ATOM   2996  O   HIS B 184      -3.351  11.670 -19.224  1.00  0.00           O  
ATOM   2997  CB  HIS B 184      -5.425   9.474 -18.126  1.00  0.00           C  
ATOM   2998  CG  HIS B 184      -6.093   8.763 -16.967  1.00  0.00           C  
ATOM   2999  ND1 HIS B 184      -5.917   7.427 -16.715  1.00  0.00           N  
ATOM   3000  CD2 HIS B 184      -6.934   9.220 -16.006  1.00  0.00           C  
ATOM   3001  CE1 HIS B 184      -6.639   7.081 -15.652  1.00  0.00           C  
ATOM   3002  NE2 HIS B 184      -7.261   8.145 -15.201  1.00  0.00           N  
ATOM   3003  H   HIS B 184      -4.226  11.358 -16.587  1.00  0.00           H  
ATOM   3004  HA  HIS B 184      -3.429   8.753 -17.865  1.00  0.00           H  
ATOM   3005 1HB  HIS B 184      -5.918  10.413 -18.254  1.00  0.00           H  
ATOM   3006 2HB  HIS B 184      -5.587   8.889 -19.029  1.00  0.00           H  
ATOM   3007  HD2 HIS B 184      -7.287  10.240 -15.892  1.00  0.00           H  
ATOM   3008  HE1 HIS B 184      -6.696   6.079 -15.236  1.00  0.00           H  
ATOM   3009  HE2 HIS B 184      -7.877   8.181 -14.403  1.00  0.00           H  
ATOM   3010  N   ASP B 185      -2.870   9.670 -20.126  1.00  0.00           N  
ATOM   3011  CA  ASP B 185      -2.306  10.182 -21.379  1.00  0.00           C  
ATOM   3012  C   ASP B 185      -3.070   9.710 -22.597  1.00  0.00           C  
ATOM   3013  O   ASP B 185      -3.009   8.532 -22.956  1.00  0.00           O  
ATOM   3014  CB  ASP B 185      -0.852   9.748 -21.522  1.00  0.00           C  
ATOM   3015  CG  ASP B 185      -0.206  10.209 -22.816  1.00  0.00           C  
ATOM   3016  OD1 ASP B 185      -0.899  10.802 -23.594  1.00  0.00           O  
ATOM   3017  OD2 ASP B 185       0.965   9.889 -23.082  1.00  0.00           O  
ATOM   3018  H   ASP B 185      -2.888   8.668 -19.978  1.00  0.00           H  
ATOM   3019  HA  ASP B 185      -2.347  11.274 -21.359  1.00  0.00           H  
ATOM   3020 1HB  ASP B 185      -0.303  10.198 -20.723  1.00  0.00           H  
ATOM   3021 2HB  ASP B 185      -0.776   8.691 -21.426  1.00  0.00           H  
ATOM   3022  N   VAL B 186      -3.840  10.598 -23.200  1.00  0.00           N  
ATOM   3023  CA  VAL B 186      -4.630  10.207 -24.346  1.00  0.00           C  
ATOM   3024  C   VAL B 186      -3.814  10.507 -25.572  1.00  0.00           C  
ATOM   3025  O   VAL B 186      -3.328  11.626 -25.722  1.00  0.00           O  
ATOM   3026  CB  VAL B 186      -5.942  10.997 -24.433  1.00  0.00           C  
ATOM   3027  CG1 VAL B 186      -6.707  10.522 -25.655  1.00  0.00           C  
ATOM   3028  CG2 VAL B 186      -6.761  10.877 -23.123  1.00  0.00           C  
ATOM   3029  H   VAL B 186      -3.843  11.566 -22.877  1.00  0.00           H  
ATOM   3030  HA  VAL B 186      -4.815   9.140 -24.317  1.00  0.00           H  
ATOM   3031  HB  VAL B 186      -5.710  12.035 -24.595  1.00  0.00           H  
ATOM   3032 1HG1 VAL B 186      -7.618  11.087 -25.754  1.00  0.00           H  
ATOM   3033 2HG1 VAL B 186      -6.102  10.660 -26.548  1.00  0.00           H  
ATOM   3034 3HG1 VAL B 186      -6.949   9.466 -25.545  1.00  0.00           H  
ATOM   3035 1HG2 VAL B 186      -7.672  11.465 -23.212  1.00  0.00           H  
ATOM   3036 2HG2 VAL B 186      -7.025   9.866 -22.918  1.00  0.00           H  
ATOM   3037 3HG2 VAL B 186      -6.162  11.262 -22.292  1.00  0.00           H  
ATOM   3038  N   ALA B 187      -3.641   9.540 -26.453  1.00  0.00           N  
ATOM   3039  CA  ALA B 187      -2.820   9.797 -27.609  1.00  0.00           C  
ATOM   3040  C   ALA B 187      -3.501   9.424 -28.896  1.00  0.00           C  
ATOM   3041  O   ALA B 187      -4.177   8.397 -28.998  1.00  0.00           O  
ATOM   3042  CB  ALA B 187      -1.525   9.030 -27.502  1.00  0.00           C  
ATOM   3043  H   ALA B 187      -4.049   8.630 -26.301  1.00  0.00           H  
ATOM   3044  HA  ALA B 187      -2.615  10.847 -27.627  1.00  0.00           H  
ATOM   3045 1HB  ALA B 187      -0.892   9.264 -28.357  1.00  0.00           H  
ATOM   3046 2HB  ALA B 187      -1.020   9.325 -26.582  1.00  0.00           H  
ATOM   3047 3HB  ALA B 187      -1.735   7.962 -27.481  1.00  0.00           H  
ATOM   3048  N   TYR B 188      -3.261  10.225 -29.922  1.00  0.00           N  
ATOM   3049  CA  TYR B 188      -3.849   9.904 -31.207  1.00  0.00           C  
ATOM   3050  C   TYR B 188      -3.060  10.352 -32.406  1.00  0.00           C  
ATOM   3051  O   TYR B 188      -2.245  11.282 -32.349  1.00  0.00           O  
ATOM   3052  CB  TYR B 188      -5.273  10.446 -31.276  1.00  0.00           C  
ATOM   3053  CG  TYR B 188      -5.386  11.923 -31.034  1.00  0.00           C  
ATOM   3054  CD1 TYR B 188      -5.510  12.370 -29.714  1.00  0.00           C  
ATOM   3055  CD2 TYR B 188      -5.376  12.838 -32.083  1.00  0.00           C  
ATOM   3056  CE1 TYR B 188      -5.627  13.719 -29.436  1.00  0.00           C  
ATOM   3057  CE2 TYR B 188      -5.496  14.198 -31.807  1.00  0.00           C  
ATOM   3058  CZ  TYR B 188      -5.622  14.638 -30.479  1.00  0.00           C  
ATOM   3059  OH  TYR B 188      -5.740  15.989 -30.194  1.00  0.00           O  
ATOM   3060  H   TYR B 188      -2.702  11.067 -29.775  1.00  0.00           H  
ATOM   3061  HA  TYR B 188      -3.915   8.832 -31.268  1.00  0.00           H  
ATOM   3062 1HB  TYR B 188      -5.688  10.230 -32.261  1.00  0.00           H  
ATOM   3063 2HB  TYR B 188      -5.881   9.947 -30.566  1.00  0.00           H  
ATOM   3064  HD1 TYR B 188      -5.516  11.647 -28.896  1.00  0.00           H  
ATOM   3065  HD2 TYR B 188      -5.274  12.487 -33.110  1.00  0.00           H  
ATOM   3066  HE1 TYR B 188      -5.726  14.057 -28.405  1.00  0.00           H  
ATOM   3067  HE2 TYR B 188      -5.489  14.920 -32.624  1.00  0.00           H  
ATOM   3068  HH  TYR B 188      -5.837  16.480 -31.015  1.00  0.00           H  
ATOM   3069  N   ARG B 189      -3.317   9.669 -33.512  1.00  0.00           N  
ATOM   3070  CA  ARG B 189      -2.677  10.033 -34.761  1.00  0.00           C  
ATOM   3071  C   ARG B 189      -3.591   9.812 -35.932  1.00  0.00           C  
ATOM   3072  O   ARG B 189      -4.518   8.996 -35.889  1.00  0.00           O  
ATOM   3073  CB  ARG B 189      -1.415   9.221 -35.029  1.00  0.00           C  
ATOM   3074  CG  ARG B 189      -1.622   7.765 -35.284  1.00  0.00           C  
ATOM   3075  CD  ARG B 189      -0.330   7.092 -35.631  1.00  0.00           C  
ATOM   3076  NE  ARG B 189      -0.489   5.631 -35.803  1.00  0.00           N  
ATOM   3077  CZ  ARG B 189      -0.812   4.981 -36.957  1.00  0.00           C  
ATOM   3078  NH1 ARG B 189      -0.971   5.630 -38.092  1.00  0.00           N  
ATOM   3079  NH2 ARG B 189      -0.959   3.658 -36.941  1.00  0.00           N  
ATOM   3080  H   ARG B 189      -3.982   8.895 -33.455  1.00  0.00           H  
ATOM   3081  HA  ARG B 189      -2.410  11.088 -34.723  1.00  0.00           H  
ATOM   3082 1HB  ARG B 189      -0.894   9.627 -35.899  1.00  0.00           H  
ATOM   3083 2HB  ARG B 189      -0.738   9.302 -34.181  1.00  0.00           H  
ATOM   3084 1HG  ARG B 189      -2.041   7.290 -34.405  1.00  0.00           H  
ATOM   3085 2HG  ARG B 189      -2.306   7.642 -36.124  1.00  0.00           H  
ATOM   3086 1HD  ARG B 189       0.030   7.503 -36.555  1.00  0.00           H  
ATOM   3087 2HD  ARG B 189       0.408   7.276 -34.863  1.00  0.00           H  
ATOM   3088  HE  ARG B 189      -0.391   5.061 -34.974  1.00  0.00           H  
ATOM   3089 1HH1 ARG B 189      -0.794   6.642 -38.143  1.00  0.00           H  
ATOM   3090 2HH1 ARG B 189      -1.200   5.133 -38.940  1.00  0.00           H  
ATOM   3091 1HH2 ARG B 189      -0.815   3.140 -36.076  1.00  0.00           H  
ATOM   3092 2HH2 ARG B 189      -1.200   3.167 -37.789  1.00  0.00           H  
ATOM   3093  N   GLN B 190      -3.314  10.542 -36.999  1.00  0.00           N  
ATOM   3094  CA  GLN B 190      -4.043  10.404 -38.252  1.00  0.00           C  
ATOM   3095  C   GLN B 190      -3.482   9.219 -39.011  1.00  0.00           C  
ATOM   3096  O   GLN B 190      -2.274   9.024 -39.040  1.00  0.00           O  
ATOM   3097  CB  GLN B 190      -3.951  11.676 -39.100  1.00  0.00           C  
ATOM   3098  CG  GLN B 190      -4.863  11.667 -40.325  1.00  0.00           C  
ATOM   3099  CD  GLN B 190      -4.837  12.971 -41.089  1.00  0.00           C  
ATOM   3100  OE1 GLN B 190      -4.203  13.941 -40.669  1.00  0.00           O  
ATOM   3101  NE2 GLN B 190      -5.521  13.005 -42.229  1.00  0.00           N  
ATOM   3102  H   GLN B 190      -2.548  11.203 -36.950  1.00  0.00           H  
ATOM   3103  HA  GLN B 190      -5.093  10.205 -38.038  1.00  0.00           H  
ATOM   3104 1HB  GLN B 190      -4.216  12.540 -38.497  1.00  0.00           H  
ATOM   3105 2HB  GLN B 190      -2.921  11.814 -39.441  1.00  0.00           H  
ATOM   3106 1HG  GLN B 190      -4.570  10.887 -40.999  1.00  0.00           H  
ATOM   3107 2HG  GLN B 190      -5.883  11.489 -39.977  1.00  0.00           H  
ATOM   3108 1HE2 GLN B 190      -5.541  13.844 -42.781  1.00  0.00           H  
ATOM   3109 2HE2 GLN B 190      -6.009  12.189 -42.546  1.00  0.00           H  
ATOM   3110  N   GLU B 191      -4.341   8.475 -39.696  1.00  0.00           N  
ATOM   3111  CA  GLU B 191      -3.942   7.349 -40.548  1.00  0.00           C  
ATOM   3112  C   GLU B 191      -2.715   7.669 -41.417  1.00  0.00           C  
ATOM   3113  O   GLU B 191      -1.850   6.821 -41.631  1.00  0.00           O  
ATOM   3114  CB  GLU B 191      -5.119   7.031 -41.484  1.00  0.00           C  
ATOM   3115  CG  GLU B 191      -4.965   5.835 -42.395  1.00  0.00           C  
ATOM   3116  CD  GLU B 191      -6.173   5.658 -43.326  1.00  0.00           C  
ATOM   3117  OE1 GLU B 191      -6.980   6.573 -43.426  1.00  0.00           O  
ATOM   3118  OE2 GLU B 191      -6.261   4.626 -43.946  1.00  0.00           O  
ATOM   3119  H   GLU B 191      -5.337   8.666 -39.595  1.00  0.00           H  
ATOM   3120  HA  GLU B 191      -3.711   6.495 -39.913  1.00  0.00           H  
ATOM   3121 1HB  GLU B 191      -6.004   6.851 -40.876  1.00  0.00           H  
ATOM   3122 2HB  GLU B 191      -5.333   7.901 -42.106  1.00  0.00           H  
ATOM   3123 1HG  GLU B 191      -4.062   5.952 -42.995  1.00  0.00           H  
ATOM   3124 2HG  GLU B 191      -4.852   4.941 -41.784  1.00  0.00           H  
ATOM   3125  N   LYS B 192      -2.694   8.893 -41.946  1.00  0.00           N  
ATOM   3126  CA  LYS B 192      -1.663   9.459 -42.815  1.00  0.00           C  
ATOM   3127  C   LYS B 192      -0.229   9.339 -42.270  1.00  0.00           C  
ATOM   3128  O   LYS B 192       0.711   9.096 -43.035  1.00  0.00           O  
ATOM   3129  CB  LYS B 192      -1.988  10.946 -43.029  1.00  0.00           C  
ATOM   3130  CG  LYS B 192      -0.989  11.735 -43.854  1.00  0.00           C  
ATOM   3131  CD  LYS B 192      -1.473  13.191 -44.075  1.00  0.00           C  
ATOM   3132  CE  LYS B 192      -1.262  14.086 -42.825  1.00  0.00           C  
ATOM   3133  NZ  LYS B 192       0.192  14.386 -42.552  1.00  0.00           N  
ATOM   3134  H   LYS B 192      -3.464   9.486 -41.695  1.00  0.00           H  
ATOM   3135  HA  LYS B 192      -1.701   8.938 -43.770  1.00  0.00           H  
ATOM   3136 1HB  LYS B 192      -2.963  11.043 -43.497  1.00  0.00           H  
ATOM   3137 2HB  LYS B 192      -2.044  11.437 -42.054  1.00  0.00           H  
ATOM   3138 1HG  LYS B 192      -0.030  11.756 -43.325  1.00  0.00           H  
ATOM   3139 2HG  LYS B 192      -0.842  11.249 -44.817  1.00  0.00           H  
ATOM   3140 1HD  LYS B 192      -0.931  13.628 -44.913  1.00  0.00           H  
ATOM   3141 2HD  LYS B 192      -2.536  13.184 -44.316  1.00  0.00           H  
ATOM   3142 1HE  LYS B 192      -1.792  15.024 -42.977  1.00  0.00           H  
ATOM   3143 2HE  LYS B 192      -1.677  13.580 -41.952  1.00  0.00           H  
ATOM   3144 1HZ  LYS B 192       0.260  14.962 -41.727  1.00  0.00           H  
ATOM   3145 2HZ  LYS B 192       0.713  13.509 -42.366  1.00  0.00           H  
ATOM   3146 3HZ  LYS B 192       0.606  14.859 -43.329  1.00  0.00           H  
ATOM   3147  N   ASP B 193      -0.070   9.576 -40.965  1.00  0.00           N  
ATOM   3148  CA  ASP B 193       1.225   9.574 -40.296  1.00  0.00           C  
ATOM   3149  C   ASP B 193       1.312   8.307 -39.450  1.00  0.00           C  
ATOM   3150  O   ASP B 193       0.282   7.856 -38.956  1.00  0.00           O  
ATOM   3151  CB  ASP B 193       1.323  10.802 -39.387  1.00  0.00           C  
ATOM   3152  CG  ASP B 193       1.288  12.161 -40.148  1.00  0.00           C  
ATOM   3153  OD1 ASP B 193       1.595  12.206 -41.324  1.00  0.00           O  
ATOM   3154  OD2 ASP B 193       0.877  13.136 -39.566  1.00  0.00           O  
ATOM   3155  H   ASP B 193      -0.899   9.692 -40.389  1.00  0.00           H  
ATOM   3156  HA  ASP B 193       2.023   9.571 -41.037  1.00  0.00           H  
ATOM   3157 1HB  ASP B 193       0.505  10.783 -38.666  1.00  0.00           H  
ATOM   3158 2HB  ASP B 193       2.250  10.745 -38.831  1.00  0.00           H  
ATOM   3159  N   GLU B 194       2.511   7.753 -39.226  1.00  0.00           N  
ATOM   3160  CA  GLU B 194       2.565   6.579 -38.339  1.00  0.00           C  
ATOM   3161  C   GLU B 194       3.227   6.807 -36.983  1.00  0.00           C  
ATOM   3162  O   GLU B 194       2.744   6.307 -35.968  1.00  0.00           O  
ATOM   3163  CB  GLU B 194       3.232   5.389 -39.027  1.00  0.00           C  
ATOM   3164  CG  GLU B 194       2.468   4.858 -40.231  1.00  0.00           C  
ATOM   3165  CD  GLU B 194       3.150   3.675 -40.884  1.00  0.00           C  
ATOM   3166  OE1 GLU B 194       4.237   3.338 -40.477  1.00  0.00           O  
ATOM   3167  OE2 GLU B 194       2.577   3.106 -41.781  1.00  0.00           O  
ATOM   3168  H   GLU B 194       3.339   8.120 -39.668  1.00  0.00           H  
ATOM   3169  HA  GLU B 194       1.550   6.274 -38.137  1.00  0.00           H  
ATOM   3170 1HB  GLU B 194       4.230   5.673 -39.358  1.00  0.00           H  
ATOM   3171 2HB  GLU B 194       3.343   4.574 -38.311  1.00  0.00           H  
ATOM   3172 1HG  GLU B 194       1.468   4.558 -39.907  1.00  0.00           H  
ATOM   3173 2HG  GLU B 194       2.354   5.660 -40.958  1.00  0.00           H  
ATOM   3174  N   ASN B 195       4.316   7.569 -36.951  1.00  0.00           N  
ATOM   3175  CA  ASN B 195       5.021   7.772 -35.686  1.00  0.00           C  
ATOM   3176  C   ASN B 195       4.706   9.118 -35.056  1.00  0.00           C  
ATOM   3177  O   ASN B 195       5.274   9.474 -34.021  1.00  0.00           O  
ATOM   3178  CB  ASN B 195       6.518   7.653 -35.900  1.00  0.00           C  
ATOM   3179  CG  ASN B 195       6.940   6.265 -36.268  1.00  0.00           C  
ATOM   3180  OD1 ASN B 195       6.394   5.278 -35.755  1.00  0.00           O  
ATOM   3181  ND2 ASN B 195       7.905   6.165 -37.155  1.00  0.00           N  
ATOM   3182  H   ASN B 195       4.679   7.972 -37.799  1.00  0.00           H  
ATOM   3183  HA  ASN B 195       4.704   7.003 -34.981  1.00  0.00           H  
ATOM   3184 1HB  ASN B 195       6.829   8.339 -36.688  1.00  0.00           H  
ATOM   3185 2HB  ASN B 195       7.036   7.948 -34.987  1.00  0.00           H  
ATOM   3186 1HD2 ASN B 195       8.230   5.261 -37.442  1.00  0.00           H  
ATOM   3187 2HD2 ASN B 195       8.318   6.989 -37.542  1.00  0.00           H  
ATOM   3188  N   LYS B 196       3.820   9.882 -35.687  1.00  0.00           N  
ATOM   3189  CA  LYS B 196       3.508  11.205 -35.173  1.00  0.00           C  
ATOM   3190  C   LYS B 196       2.223  11.170 -34.350  1.00  0.00           C  
ATOM   3191  O   LYS B 196       1.122  11.047 -34.898  1.00  0.00           O  
ATOM   3192  CB  LYS B 196       3.416  12.214 -36.318  1.00  0.00           C  
ATOM   3193  CG  LYS B 196       3.185  13.659 -35.876  1.00  0.00           C  
ATOM   3194  CD  LYS B 196       3.129  14.609 -37.093  1.00  0.00           C  
ATOM   3195  CE  LYS B 196       2.880  16.060 -36.667  1.00  0.00           C  
ATOM   3196  NZ  LYS B 196       2.809  16.967 -37.830  1.00  0.00           N  
ATOM   3197  H   LYS B 196       3.365   9.537 -36.516  1.00  0.00           H  
ATOM   3198  HA  LYS B 196       4.312  11.523 -34.509  1.00  0.00           H  
ATOM   3199 1HB  LYS B 196       4.323  12.178 -36.919  1.00  0.00           H  
ATOM   3200 2HB  LYS B 196       2.582  11.950 -36.959  1.00  0.00           H  
ATOM   3201 1HG  LYS B 196       2.244  13.720 -35.324  1.00  0.00           H  
ATOM   3202 2HG  LYS B 196       3.994  13.969 -35.215  1.00  0.00           H  
ATOM   3203 1HD  LYS B 196       4.075  14.564 -37.637  1.00  0.00           H  
ATOM   3204 2HD  LYS B 196       2.332  14.290 -37.774  1.00  0.00           H  
ATOM   3205 1HE  LYS B 196       1.959  16.141 -36.096  1.00  0.00           H  
ATOM   3206 2HE  LYS B 196       3.707  16.365 -36.040  1.00  0.00           H  
ATOM   3207 1HZ  LYS B 196       2.709  17.950 -37.523  1.00  0.00           H  
ATOM   3208 2HZ  LYS B 196       3.665  16.920 -38.393  1.00  0.00           H  
ATOM   3209 3HZ  LYS B 196       2.041  16.710 -38.412  1.00  0.00           H  
ATOM   3210  N   TRP B 197       2.372  11.283 -33.040  1.00  0.00           N  
ATOM   3211  CA  TRP B 197       1.239  11.204 -32.136  1.00  0.00           C  
ATOM   3212  C   TRP B 197       1.046  12.516 -31.407  1.00  0.00           C  
ATOM   3213  O   TRP B 197       2.014  13.207 -31.076  1.00  0.00           O  
ATOM   3214  CB  TRP B 197       1.449  10.102 -31.087  1.00  0.00           C  
ATOM   3215  CG  TRP B 197       1.468   8.687 -31.606  1.00  0.00           C  
ATOM   3216  CD1 TRP B 197       2.530   8.005 -32.105  1.00  0.00           C  
ATOM   3217  CD2 TRP B 197       0.359   7.781 -31.652  1.00  0.00           C  
ATOM   3218  NE1 TRP B 197       2.142   6.739 -32.475  1.00  0.00           N  
ATOM   3219  CE2 TRP B 197       0.820   6.592 -32.211  1.00  0.00           C  
ATOM   3220  CE3 TRP B 197      -0.954   7.884 -31.278  1.00  0.00           C  
ATOM   3221  CZ2 TRP B 197      -0.011   5.520 -32.419  1.00  0.00           C  
ATOM   3222  CZ3 TRP B 197      -1.799   6.816 -31.480  1.00  0.00           C  
ATOM   3223  CH2 TRP B 197      -1.337   5.665 -32.045  1.00  0.00           C  
ATOM   3224  H   TRP B 197       3.304  11.393 -32.659  1.00  0.00           H  
ATOM   3225  HA  TRP B 197       0.336  10.993 -32.708  1.00  0.00           H  
ATOM   3226 1HB  TRP B 197       2.394  10.281 -30.576  1.00  0.00           H  
ATOM   3227 2HB  TRP B 197       0.659  10.178 -30.335  1.00  0.00           H  
ATOM   3228  HD1 TRP B 197       3.540   8.405 -32.204  1.00  0.00           H  
ATOM   3229  HE1 TRP B 197       2.748   6.035 -32.889  1.00  0.00           H  
ATOM   3230  HE3 TRP B 197      -1.296   8.795 -30.840  1.00  0.00           H  
ATOM   3231  HZ2 TRP B 197       0.337   4.590 -32.860  1.00  0.00           H  
ATOM   3232  HZ3 TRP B 197      -2.844   6.901 -31.181  1.00  0.00           H  
ATOM   3233  HH2 TRP B 197      -2.021   4.846 -32.185  1.00  0.00           H  
ATOM   3234  N   THR B 198      -0.202  12.822 -31.122  1.00  0.00           N  
ATOM   3235  CA  THR B 198      -0.580  13.960 -30.316  1.00  0.00           C  
ATOM   3236  C   THR B 198      -0.960  13.436 -28.951  1.00  0.00           C  
ATOM   3237  O   THR B 198      -1.721  12.477 -28.879  1.00  0.00           O  
ATOM   3238  CB  THR B 198      -1.771  14.685 -30.950  1.00  0.00           C  
ATOM   3239  OG1 THR B 198      -1.393  15.167 -32.233  1.00  0.00           O  
ATOM   3240  CG2 THR B 198      -2.246  15.821 -30.083  1.00  0.00           C  
ATOM   3241  H   THR B 198      -0.940  12.223 -31.486  1.00  0.00           H  
ATOM   3242  HA  THR B 198       0.265  14.641 -30.216  1.00  0.00           H  
ATOM   3243  HB  THR B 198      -2.585  13.972 -31.077  1.00  0.00           H  
ATOM   3244  HG1 THR B 198      -1.237  14.423 -32.823  1.00  0.00           H  
ATOM   3245 1HG2 THR B 198      -3.089  16.306 -30.560  1.00  0.00           H  
ATOM   3246 2HG2 THR B 198      -2.554  15.436 -29.109  1.00  0.00           H  
ATOM   3247 3HG2 THR B 198      -1.438  16.536 -29.954  1.00  0.00           H  
ATOM   3248  N   HIS B 199      -0.416  14.028 -27.882  1.00  0.00           N  
ATOM   3249  CA  HIS B 199      -0.700  13.559 -26.519  1.00  0.00           C  
ATOM   3250  C   HIS B 199      -1.407  14.615 -25.659  1.00  0.00           C  
ATOM   3251  O   HIS B 199      -0.992  15.775 -25.630  1.00  0.00           O  
ATOM   3252  CB  HIS B 199       0.605  13.161 -25.824  1.00  0.00           C  
ATOM   3253  CG  HIS B 199       1.346  12.008 -26.454  1.00  0.00           C  
ATOM   3254  ND1 HIS B 199       1.384  10.751 -25.889  1.00  0.00           N  
ATOM   3255  CD2 HIS B 199       2.069  11.924 -27.598  1.00  0.00           C  
ATOM   3256  CE1 HIS B 199       2.110   9.942 -26.661  1.00  0.00           C  
ATOM   3257  NE2 HIS B 199       2.547  10.626 -27.692  1.00  0.00           N  
ATOM   3258  H   HIS B 199       0.206  14.812 -28.016  1.00  0.00           H  
ATOM   3259  HA  HIS B 199      -1.336  12.681 -26.558  1.00  0.00           H  
ATOM   3260 1HB  HIS B 199       1.272  14.021 -25.788  1.00  0.00           H  
ATOM   3261 2HB  HIS B 199       0.378  12.882 -24.789  1.00  0.00           H  
ATOM   3262  HD1 HIS B 199       1.173  10.521 -24.901  1.00  0.00           H  
ATOM   3263  HD2 HIS B 199       2.318  12.655 -28.372  1.00  0.00           H  
ATOM   3264  HE1 HIS B 199       2.261   8.902 -26.381  1.00  0.00           H  
ATOM   3265  N   VAL B 200      -2.451  14.191 -24.941  1.00  0.00           N  
ATOM   3266  CA  VAL B 200      -3.235  15.048 -24.047  1.00  0.00           C  
ATOM   3267  C   VAL B 200      -3.298  14.500 -22.620  1.00  0.00           C  
ATOM   3268  O   VAL B 200      -3.728  13.367 -22.402  1.00  0.00           O  
ATOM   3269  CB  VAL B 200      -4.691  15.169 -24.568  1.00  0.00           C  
ATOM   3270  CG1 VAL B 200      -5.508  16.039 -23.640  1.00  0.00           C  
ATOM   3271  CG2 VAL B 200      -4.704  15.733 -25.982  1.00  0.00           C  
ATOM   3272  H   VAL B 200      -2.725  13.214 -25.045  1.00  0.00           H  
ATOM   3273  HA  VAL B 200      -2.776  16.037 -24.024  1.00  0.00           H  
ATOM   3274  HB  VAL B 200      -5.146  14.193 -24.578  1.00  0.00           H  
ATOM   3275 1HG1 VAL B 200      -6.517  16.101 -24.013  1.00  0.00           H  
ATOM   3276 2HG1 VAL B 200      -5.518  15.608 -22.636  1.00  0.00           H  
ATOM   3277 3HG1 VAL B 200      -5.074  17.035 -23.604  1.00  0.00           H  
ATOM   3278 1HG2 VAL B 200      -5.733  15.800 -26.337  1.00  0.00           H  
ATOM   3279 2HG2 VAL B 200      -4.253  16.726 -25.980  1.00  0.00           H  
ATOM   3280 3HG2 VAL B 200      -4.137  15.079 -26.645  1.00  0.00           H  
ATOM   3281  N   ASN B 201      -2.905  15.298 -21.627  1.00  0.00           N  
ATOM   3282  CA  ASN B 201      -2.981  14.794 -20.258  1.00  0.00           C  
ATOM   3283  C   ASN B 201      -4.330  15.085 -19.609  1.00  0.00           C  
ATOM   3284  O   ASN B 201      -4.854  16.194 -19.720  1.00  0.00           O  
ATOM   3285  CB  ASN B 201      -1.864  15.335 -19.400  1.00  0.00           C  
ATOM   3286  CG  ASN B 201      -0.521  14.827 -19.823  1.00  0.00           C  
ATOM   3287  OD1 ASN B 201      -0.350  13.640 -20.106  1.00  0.00           O  
ATOM   3288  ND2 ASN B 201       0.449  15.697 -19.852  1.00  0.00           N  
ATOM   3289  H   ASN B 201      -2.557  16.227 -21.820  1.00  0.00           H  
ATOM   3290  HA  ASN B 201      -2.866  13.718 -20.291  1.00  0.00           H  
ATOM   3291 1HB  ASN B 201      -1.866  16.419 -19.434  1.00  0.00           H  
ATOM   3292 2HB  ASN B 201      -2.040  15.038 -18.366  1.00  0.00           H  
ATOM   3293 1HD2 ASN B 201       1.370  15.412 -20.120  1.00  0.00           H  
ATOM   3294 2HD2 ASN B 201       0.275  16.650 -19.606  1.00  0.00           H  
ATOM   3295  N   LEU B 202      -4.882  14.082 -18.934  1.00  0.00           N  
ATOM   3296  CA  LEU B 202      -6.124  14.203 -18.162  1.00  0.00           C  
ATOM   3297  C   LEU B 202      -5.937  13.802 -16.720  1.00  0.00           C  
ATOM   3298  O   LEU B 202      -5.048  13.016 -16.402  1.00  0.00           O  
ATOM   3299  CB  LEU B 202      -7.243  13.311 -18.666  1.00  0.00           C  
ATOM   3300  CG  LEU B 202      -7.619  13.396 -20.040  1.00  0.00           C  
ATOM   3301  CD1 LEU B 202      -8.654  12.306 -20.264  1.00  0.00           C  
ATOM   3302  CD2 LEU B 202      -8.161  14.780 -20.307  1.00  0.00           C  
ATOM   3303  H   LEU B 202      -4.384  13.193 -18.942  1.00  0.00           H  
ATOM   3304  HA  LEU B 202      -6.453  15.239 -18.192  1.00  0.00           H  
ATOM   3305 1HB  LEU B 202      -6.986  12.294 -18.469  1.00  0.00           H  
ATOM   3306 2HB  LEU B 202      -8.142  13.541 -18.096  1.00  0.00           H  
ATOM   3307  HG  LEU B 202      -6.756  13.202 -20.686  1.00  0.00           H  
ATOM   3308 1HD1 LEU B 202      -8.984  12.280 -21.272  1.00  0.00           H  
ATOM   3309 2HD1 LEU B 202      -8.204  11.354 -20.023  1.00  0.00           H  
ATOM   3310 3HD1 LEU B 202      -9.514  12.478 -19.606  1.00  0.00           H  
ATOM   3311 1HD2 LEU B 202      -8.461  14.862 -21.315  1.00  0.00           H  
ATOM   3312 2HD2 LEU B 202      -9.023  14.961 -19.658  1.00  0.00           H  
ATOM   3313 3HD2 LEU B 202      -7.387  15.520 -20.106  1.00  0.00           H  
ATOM   3314  N   SER B 203      -6.830  14.276 -15.865  1.00  0.00           N  
ATOM   3315  CA  SER B 203      -6.885  13.834 -14.471  1.00  0.00           C  
ATOM   3316  C   SER B 203      -8.297  13.336 -14.215  1.00  0.00           C  
ATOM   3317  O   SER B 203      -8.825  13.411 -13.104  1.00  0.00           O  
ATOM   3318  CB  SER B 203      -6.530  14.957 -13.538  1.00  0.00           C  
ATOM   3319  OG  SER B 203      -5.221  15.418 -13.773  1.00  0.00           O  
ATOM   3320  H   SER B 203      -7.514  14.950 -16.186  1.00  0.00           H  
ATOM   3321  HA  SER B 203      -6.190  13.005 -14.318  1.00  0.00           H  
ATOM   3322 1HB  SER B 203      -7.242  15.777 -13.660  1.00  0.00           H  
ATOM   3323 2HB  SER B 203      -6.611  14.594 -12.517  1.00  0.00           H  
ATOM   3324  HG  SER B 203      -4.634  14.773 -13.359  1.00  0.00           H  
ATOM   3325  N   SER B 204      -8.898  12.853 -15.295  1.00  0.00           N  
ATOM   3326  CA  SER B 204     -10.259  12.343 -15.354  1.00  0.00           C  
ATOM   3327  C   SER B 204     -10.290  11.304 -16.432  1.00  0.00           C  
ATOM   3328  O   SER B 204      -9.311  11.111 -17.149  1.00  0.00           O  
ATOM   3329  CB  SER B 204     -11.249  13.383 -15.808  1.00  0.00           C  
ATOM   3330  OG  SER B 204     -11.057  13.647 -17.182  1.00  0.00           O  
ATOM   3331  H   SER B 204      -8.353  12.836 -16.141  1.00  0.00           H  
ATOM   3332  HA  SER B 204     -10.540  11.900 -14.399  1.00  0.00           H  
ATOM   3333 1HB  SER B 204     -12.265  13.030 -15.636  1.00  0.00           H  
ATOM   3334 2HB  SER B 204     -11.112  14.296 -15.235  1.00  0.00           H  
ATOM   3335  HG  SER B 204     -11.661  14.369 -17.407  1.00  0.00           H  
ATOM   3336  N   THR B 205     -11.435  10.685 -16.600  1.00  0.00           N  
ATOM   3337  CA  THR B 205     -11.595   9.669 -17.616  1.00  0.00           C  
ATOM   3338  C   THR B 205     -12.475  10.143 -18.785  1.00  0.00           C  
ATOM   3339  O   THR B 205     -13.162   9.346 -19.447  1.00  0.00           O  
ATOM   3340  CB  THR B 205     -12.104   8.381 -16.976  1.00  0.00           C  
ATOM   3341  OG1 THR B 205     -13.315   8.646 -16.271  1.00  0.00           O  
ATOM   3342  CG2 THR B 205     -11.065   7.804 -16.023  1.00  0.00           C  
ATOM   3343  H   THR B 205     -12.209  10.904 -15.992  1.00  0.00           H  
ATOM   3344  HA  THR B 205     -10.616   9.448 -18.022  1.00  0.00           H  
ATOM   3345  HB  THR B 205     -12.296   7.678 -17.753  1.00  0.00           H  
ATOM   3346  HG1 THR B 205     -13.832   7.835 -16.215  1.00  0.00           H  
ATOM   3347 1HG2 THR B 205     -11.449   6.876 -15.593  1.00  0.00           H  
ATOM   3348 2HG2 THR B 205     -10.147   7.599 -16.564  1.00  0.00           H  
ATOM   3349 3HG2 THR B 205     -10.862   8.516 -15.225  1.00  0.00           H  
ATOM   3350  N   LYS B 206     -12.457  11.473 -19.020  1.00  0.00           N  
ATOM   3351  CA  LYS B 206     -13.198  12.066 -20.131  1.00  0.00           C  
ATOM   3352  C   LYS B 206     -12.483  13.274 -20.756  1.00  0.00           C  
ATOM   3353  O   LYS B 206     -12.072  14.218 -20.073  1.00  0.00           O  
ATOM   3354  CB  LYS B 206     -14.603  12.463 -19.682  1.00  0.00           C  
ATOM   3355  CG  LYS B 206     -15.535  13.023 -20.780  1.00  0.00           C  
ATOM   3356  CD  LYS B 206     -16.944  13.306 -20.190  1.00  0.00           C  
ATOM   3357  CE  LYS B 206     -17.928  13.867 -21.221  1.00  0.00           C  
ATOM   3358  NZ  LYS B 206     -19.245  14.177 -20.600  1.00  0.00           N  
ATOM   3359  H   LYS B 206     -11.892  12.081 -18.423  1.00  0.00           H  
ATOM   3360  HA  LYS B 206     -13.297  11.313 -20.910  1.00  0.00           H  
ATOM   3361 1HB  LYS B 206     -15.097  11.594 -19.251  1.00  0.00           H  
ATOM   3362 2HB  LYS B 206     -14.526  13.218 -18.900  1.00  0.00           H  
ATOM   3363 1HG  LYS B 206     -15.112  13.951 -21.172  1.00  0.00           H  
ATOM   3364 2HG  LYS B 206     -15.605  12.310 -21.600  1.00  0.00           H  
ATOM   3365 1HD  LYS B 206     -17.354  12.377 -19.790  1.00  0.00           H  
ATOM   3366 2HD  LYS B 206     -16.853  14.021 -19.373  1.00  0.00           H  
ATOM   3367 1HE  LYS B 206     -17.517  14.778 -21.653  1.00  0.00           H  
ATOM   3368 2HE  LYS B 206     -18.082  13.145 -22.001  1.00  0.00           H  
ATOM   3369 1HZ  LYS B 206     -19.907  14.565 -21.286  1.00  0.00           H  
ATOM   3370 2HZ  LYS B 206     -19.642  13.341 -20.207  1.00  0.00           H  
ATOM   3371 3HZ  LYS B 206     -19.115  14.859 -19.870  1.00  0.00           H  
ATOM   3372  N   LEU B 207     -12.379  13.228 -22.073  1.00  0.00           N  
ATOM   3373  CA  LEU B 207     -11.763  14.256 -22.901  1.00  0.00           C  
ATOM   3374  C   LEU B 207     -12.602  14.592 -24.088  1.00  0.00           C  
ATOM   3375  O   LEU B 207     -13.103  13.696 -24.753  1.00  0.00           O  
ATOM   3376  CB  LEU B 207     -10.407  13.801 -23.423  1.00  0.00           C  
ATOM   3377  CG  LEU B 207      -9.768  14.649 -24.517  1.00  0.00           C  
ATOM   3378  CD1 LEU B 207      -9.389  16.031 -23.993  1.00  0.00           C  
ATOM   3379  CD2 LEU B 207      -8.557  13.905 -25.012  1.00  0.00           C  
ATOM   3380  H   LEU B 207     -12.738  12.393 -22.542  1.00  0.00           H  
ATOM   3381  HA  LEU B 207     -11.634  15.155 -22.300  1.00  0.00           H  
ATOM   3382 1HB  LEU B 207      -9.741  13.834 -22.629  1.00  0.00           H  
ATOM   3383 2HB  LEU B 207     -10.473  12.781 -23.767  1.00  0.00           H  
ATOM   3384  HG  LEU B 207     -10.473  14.783 -25.338  1.00  0.00           H  
ATOM   3385 1HD1 LEU B 207      -8.940  16.607 -24.801  1.00  0.00           H  
ATOM   3386 2HD1 LEU B 207     -10.269  16.552 -23.639  1.00  0.00           H  
ATOM   3387 3HD1 LEU B 207      -8.687  15.941 -23.188  1.00  0.00           H  
ATOM   3388 1HD2 LEU B 207      -8.075  14.460 -25.800  1.00  0.00           H  
ATOM   3389 2HD2 LEU B 207      -7.857  13.766 -24.191  1.00  0.00           H  
ATOM   3390 3HD2 LEU B 207      -8.879  12.943 -25.390  1.00  0.00           H  
ATOM   3391  N   THR B 208     -12.792  15.868 -24.346  1.00  0.00           N  
ATOM   3392  CA  THR B 208     -13.496  16.203 -25.556  1.00  0.00           C  
ATOM   3393  C   THR B 208     -12.563  16.914 -26.505  1.00  0.00           C  
ATOM   3394  O   THR B 208     -11.870  17.858 -26.123  1.00  0.00           O  
ATOM   3395  CB  THR B 208     -14.724  17.064 -25.278  1.00  0.00           C  
ATOM   3396  OG1 THR B 208     -15.603  16.351 -24.416  1.00  0.00           O  
ATOM   3397  CG2 THR B 208     -15.451  17.369 -26.579  1.00  0.00           C  
ATOM   3398  H   THR B 208     -12.408  16.587 -23.750  1.00  0.00           H  
ATOM   3399  HA  THR B 208     -13.828  15.292 -26.045  1.00  0.00           H  
ATOM   3400  HB  THR B 208     -14.426  17.995 -24.802  1.00  0.00           H  
ATOM   3401  HG1 THR B 208     -16.265  16.957 -24.080  1.00  0.00           H  
ATOM   3402 1HG2 THR B 208     -16.334  17.971 -26.371  1.00  0.00           H  
ATOM   3403 2HG2 THR B 208     -14.796  17.917 -27.250  1.00  0.00           H  
ATOM   3404 3HG2 THR B 208     -15.754  16.436 -27.055  1.00  0.00           H  
ATOM   3405  N   LEU B 209     -12.546  16.433 -27.739  1.00  0.00           N  
ATOM   3406  CA  LEU B 209     -11.780  17.041 -28.801  1.00  0.00           C  
ATOM   3407  C   LEU B 209     -12.765  17.741 -29.708  1.00  0.00           C  
ATOM   3408  O   LEU B 209     -13.829  17.207 -30.000  1.00  0.00           O  
ATOM   3409  CB  LEU B 209     -11.011  15.971 -29.561  1.00  0.00           C  
ATOM   3410  CG  LEU B 209     -10.039  15.172 -28.728  1.00  0.00           C  
ATOM   3411  CD1 LEU B 209      -9.479  14.025 -29.555  1.00  0.00           C  
ATOM   3412  CD2 LEU B 209      -8.918  16.110 -28.255  1.00  0.00           C  
ATOM   3413  H   LEU B 209     -13.135  15.630 -27.948  1.00  0.00           H  
ATOM   3414  HA  LEU B 209     -11.089  17.772 -28.387  1.00  0.00           H  
ATOM   3415 1HB  LEU B 209     -11.725  15.277 -29.984  1.00  0.00           H  
ATOM   3416 2HB  LEU B 209     -10.462  16.442 -30.375  1.00  0.00           H  
ATOM   3417  HG  LEU B 209     -10.555  14.746 -27.863  1.00  0.00           H  
ATOM   3418 1HD1 LEU B 209      -8.781  13.446 -28.952  1.00  0.00           H  
ATOM   3419 2HD1 LEU B 209     -10.298  13.382 -29.879  1.00  0.00           H  
ATOM   3420 3HD1 LEU B 209      -8.961  14.423 -30.428  1.00  0.00           H  
ATOM   3421 1HD2 LEU B 209      -8.200  15.564 -27.661  1.00  0.00           H  
ATOM   3422 2HD2 LEU B 209      -8.409  16.531 -29.122  1.00  0.00           H  
ATOM   3423 3HD2 LEU B 209      -9.346  16.919 -27.656  1.00  0.00           H  
ATOM   3424  N   LEU B 210     -12.442  18.922 -30.186  1.00  0.00           N  
ATOM   3425  CA  LEU B 210     -13.391  19.594 -31.061  1.00  0.00           C  
ATOM   3426  C   LEU B 210     -13.151  19.154 -32.471  1.00  0.00           C  
ATOM   3427  O   LEU B 210     -12.007  18.919 -32.836  1.00  0.00           O  
ATOM   3428  CB  LEU B 210     -13.248  21.093 -30.954  1.00  0.00           C  
ATOM   3429  CG  LEU B 210     -13.385  21.617 -29.580  1.00  0.00           C  
ATOM   3430  CD1 LEU B 210     -13.101  23.088 -29.610  1.00  0.00           C  
ATOM   3431  CD2 LEU B 210     -14.783  21.283 -29.051  1.00  0.00           C  
ATOM   3432  H   LEU B 210     -11.563  19.354 -29.945  1.00  0.00           H  
ATOM   3433  HA  LEU B 210     -14.404  19.317 -30.776  1.00  0.00           H  
ATOM   3434 1HB  LEU B 210     -12.286  21.382 -31.331  1.00  0.00           H  
ATOM   3435 2HB  LEU B 210     -14.019  21.558 -31.566  1.00  0.00           H  
ATOM   3436  HG  LEU B 210     -12.642  21.149 -28.934  1.00  0.00           H  
ATOM   3437 1HD1 LEU B 210     -13.181  23.492 -28.603  1.00  0.00           H  
ATOM   3438 2HD1 LEU B 210     -12.102  23.258 -29.994  1.00  0.00           H  
ATOM   3439 3HD1 LEU B 210     -13.826  23.579 -30.257  1.00  0.00           H  
ATOM   3440 1HD2 LEU B 210     -14.889  21.659 -28.036  1.00  0.00           H  
ATOM   3441 2HD2 LEU B 210     -15.541  21.741 -29.692  1.00  0.00           H  
ATOM   3442 3HD2 LEU B 210     -14.919  20.202 -29.050  1.00  0.00           H  
ATOM   3443  N   GLN B 211     -14.189  19.114 -33.302  1.00  0.00           N  
ATOM   3444  CA  GLN B 211     -13.994  18.717 -34.689  1.00  0.00           C  
ATOM   3445  C   GLN B 211     -12.965  19.584 -35.391  1.00  0.00           C  
ATOM   3446  O   GLN B 211     -12.181  19.107 -36.200  1.00  0.00           O  
ATOM   3447  CB  GLN B 211     -15.326  18.755 -35.415  1.00  0.00           C  
ATOM   3448  CG  GLN B 211     -15.302  18.283 -36.826  1.00  0.00           C  
ATOM   3449  CD  GLN B 211     -16.703  18.298 -37.406  1.00  0.00           C  
ATOM   3450  OE1 GLN B 211     -17.692  18.364 -36.636  1.00  0.00           O  
ATOM   3451  NE2 GLN B 211     -16.802  18.243 -38.734  1.00  0.00           N  
ATOM   3452  H   GLN B 211     -15.139  19.324 -32.985  1.00  0.00           H  
ATOM   3453  HA  GLN B 211     -13.614  17.707 -34.703  1.00  0.00           H  
ATOM   3454 1HB  GLN B 211     -16.039  18.134 -34.877  1.00  0.00           H  
ATOM   3455 2HB  GLN B 211     -15.716  19.774 -35.403  1.00  0.00           H  
ATOM   3456 1HG  GLN B 211     -14.667  18.947 -37.413  1.00  0.00           H  
ATOM   3457 2HG  GLN B 211     -14.921  17.265 -36.865  1.00  0.00           H  
ATOM   3458 1HE2 GLN B 211     -17.700  18.248 -39.178  1.00  0.00           H  
ATOM   3459 2HE2 GLN B 211     -15.974  18.192 -39.297  1.00  0.00           H  
ATOM   3460  N   ARG B 212     -12.929  20.862 -35.051  1.00  0.00           N  
ATOM   3461  CA  ARG B 212     -11.995  21.782 -35.667  1.00  0.00           C  
ATOM   3462  C   ARG B 212     -10.522  21.504 -35.324  1.00  0.00           C  
ATOM   3463  O   ARG B 212      -9.626  22.057 -35.960  1.00  0.00           O  
ATOM   3464  CB  ARG B 212     -12.324  23.211 -35.279  1.00  0.00           C  
ATOM   3465  CG  ARG B 212     -12.077  23.583 -33.809  1.00  0.00           C  
ATOM   3466  CD  ARG B 212     -12.389  25.028 -33.582  1.00  0.00           C  
ATOM   3467  NE  ARG B 212     -12.294  25.429 -32.187  1.00  0.00           N  
ATOM   3468  CZ  ARG B 212     -11.143  25.773 -31.574  1.00  0.00           C  
ATOM   3469  NH1 ARG B 212     -10.008  25.720 -32.242  1.00  0.00           N  
ATOM   3470  NH2 ARG B 212     -11.145  26.172 -30.311  1.00  0.00           N  
ATOM   3471  H   ARG B 212     -13.584  21.200 -34.360  1.00  0.00           H  
ATOM   3472  HA  ARG B 212     -12.108  21.694 -36.748  1.00  0.00           H  
ATOM   3473 1HB  ARG B 212     -11.735  23.892 -35.891  1.00  0.00           H  
ATOM   3474 2HB  ARG B 212     -13.374  23.405 -35.493  1.00  0.00           H  
ATOM   3475 1HG  ARG B 212     -12.719  22.985 -33.175  1.00  0.00           H  
ATOM   3476 2HG  ARG B 212     -11.033  23.404 -33.548  1.00  0.00           H  
ATOM   3477 1HD  ARG B 212     -11.694  25.637 -34.155  1.00  0.00           H  
ATOM   3478 2HD  ARG B 212     -13.406  25.228 -33.921  1.00  0.00           H  
ATOM   3479  HE  ARG B 212     -13.151  25.483 -31.650  1.00  0.00           H  
ATOM   3480 1HH1 ARG B 212     -10.002  25.416 -33.206  1.00  0.00           H  
ATOM   3481 2HH1 ARG B 212      -9.144  25.983 -31.789  1.00  0.00           H  
ATOM   3482 1HH2 ARG B 212     -12.011  26.248 -29.794  1.00  0.00           H  
ATOM   3483 2HH2 ARG B 212     -10.277  26.435 -29.868  1.00  0.00           H  
ATOM   3484  N   LYS B 213     -10.256  20.694 -34.302  1.00  0.00           N  
ATOM   3485  CA  LYS B 213      -8.887  20.415 -33.897  1.00  0.00           C  
ATOM   3486  C   LYS B 213      -8.263  19.235 -34.627  1.00  0.00           C  
ATOM   3487  O   LYS B 213      -7.081  18.944 -34.426  1.00  0.00           O  
ATOM   3488  CB  LYS B 213      -8.799  20.162 -32.394  1.00  0.00           C  
ATOM   3489  CG  LYS B 213      -9.054  21.373 -31.529  1.00  0.00           C  
ATOM   3490  CD  LYS B 213      -8.830  21.045 -30.053  1.00  0.00           C  
ATOM   3491  CE  LYS B 213      -8.983  22.281 -29.180  1.00  0.00           C  
ATOM   3492  NZ  LYS B 213      -8.722  21.984 -27.734  1.00  0.00           N  
ATOM   3493  H   LYS B 213     -11.009  20.217 -33.811  1.00  0.00           H  
ATOM   3494  HA  LYS B 213      -8.283  21.292 -34.127  1.00  0.00           H  
ATOM   3495 1HB  LYS B 213      -9.533  19.399 -32.120  1.00  0.00           H  
ATOM   3496 2HB  LYS B 213      -7.815  19.768 -32.150  1.00  0.00           H  
ATOM   3497 1HG  LYS B 213      -8.374  22.173 -31.824  1.00  0.00           H  
ATOM   3498 2HG  LYS B 213     -10.063  21.718 -31.680  1.00  0.00           H  
ATOM   3499 1HD  LYS B 213      -9.554  20.295 -29.734  1.00  0.00           H  
ATOM   3500 2HD  LYS B 213      -7.830  20.634 -29.918  1.00  0.00           H  
ATOM   3501 1HE  LYS B 213      -8.284  23.043 -29.516  1.00  0.00           H  
ATOM   3502 2HE  LYS B 213      -9.992  22.659 -29.283  1.00  0.00           H  
ATOM   3503 1HZ  LYS B 213      -8.836  22.830 -27.192  1.00  0.00           H  
ATOM   3504 2HZ  LYS B 213      -9.375  21.286 -27.404  1.00  0.00           H  
ATOM   3505 3HZ  LYS B 213      -7.777  21.642 -27.624  1.00  0.00           H  
ATOM   3506  N   LEU B 214      -9.031  18.545 -35.463  1.00  0.00           N  
ATOM   3507  CA  LEU B 214      -8.494  17.366 -36.140  1.00  0.00           C  
ATOM   3508  C   LEU B 214      -8.991  17.316 -37.585  1.00  0.00           C  
ATOM   3509  O   LEU B 214      -9.960  17.972 -37.944  1.00  0.00           O  
ATOM   3510  CB  LEU B 214      -8.773  16.100 -35.278  1.00  0.00           C  
ATOM   3511  CG  LEU B 214     -10.223  15.603 -35.110  1.00  0.00           C  
ATOM   3512  CD1 LEU B 214     -10.225  14.119 -34.704  1.00  0.00           C  
ATOM   3513  CD2 LEU B 214     -10.877  16.400 -34.056  1.00  0.00           C  
ATOM   3514  H   LEU B 214     -10.003  18.823 -35.628  1.00  0.00           H  
ATOM   3515  HA  LEU B 214      -7.411  17.465 -36.189  1.00  0.00           H  
ATOM   3516 1HB  LEU B 214      -8.217  15.293 -35.687  1.00  0.00           H  
ATOM   3517 2HB  LEU B 214      -8.389  16.288 -34.278  1.00  0.00           H  
ATOM   3518  HG  LEU B 214     -10.765  15.713 -36.053  1.00  0.00           H  
ATOM   3519 1HD1 LEU B 214     -11.255  13.783 -34.579  1.00  0.00           H  
ATOM   3520 2HD1 LEU B 214      -9.743  13.527 -35.475  1.00  0.00           H  
ATOM   3521 3HD1 LEU B 214      -9.688  13.999 -33.764  1.00  0.00           H  
ATOM   3522 1HD2 LEU B 214     -11.892  16.066 -33.922  1.00  0.00           H  
ATOM   3523 2HD2 LEU B 214     -10.338  16.292 -33.117  1.00  0.00           H  
ATOM   3524 3HD2 LEU B 214     -10.873  17.442 -34.357  1.00  0.00           H  
ATOM   3525  N   GLN B 215      -8.279  16.604 -38.447  1.00  0.00           N  
ATOM   3526  CA  GLN B 215      -8.607  16.681 -39.871  1.00  0.00           C  
ATOM   3527  C   GLN B 215      -9.987  16.121 -40.225  1.00  0.00           C  
ATOM   3528  O   GLN B 215     -10.430  15.144 -39.615  1.00  0.00           O  
ATOM   3529  CB  GLN B 215      -7.536  15.974 -40.716  1.00  0.00           C  
ATOM   3530  CG  GLN B 215      -6.156  16.638 -40.683  1.00  0.00           C  
ATOM   3531  CD  GLN B 215      -6.144  18.063 -41.214  1.00  0.00           C  
ATOM   3532  OE1 GLN B 215      -6.645  18.347 -42.312  1.00  0.00           O  
ATOM   3533  NE2 GLN B 215      -5.566  18.976 -40.433  1.00  0.00           N  
ATOM   3534  H   GLN B 215      -7.513  16.020 -38.118  1.00  0.00           H  
ATOM   3535  HA  GLN B 215      -8.563  17.735 -40.114  1.00  0.00           H  
ATOM   3536 1HB  GLN B 215      -7.404  14.960 -40.343  1.00  0.00           H  
ATOM   3537 2HB  GLN B 215      -7.871  15.895 -41.753  1.00  0.00           H  
ATOM   3538 1HG  GLN B 215      -5.798  16.650 -39.657  1.00  0.00           H  
ATOM   3539 2HG  GLN B 215      -5.482  16.060 -41.302  1.00  0.00           H  
ATOM   3540 1HE2 GLN B 215      -5.521  19.932 -40.727  1.00  0.00           H  
ATOM   3541 2HE2 GLN B 215      -5.173  18.704 -39.555  1.00  0.00           H  
ATOM   3542  N   PRO B 216     -10.704  16.753 -41.187  1.00  0.00           N  
ATOM   3543  CA  PRO B 216     -11.978  16.329 -41.737  1.00  0.00           C  
ATOM   3544  C   PRO B 216     -11.746  15.137 -42.621  1.00  0.00           C  
ATOM   3545  O   PRO B 216     -10.633  14.949 -43.116  1.00  0.00           O  
ATOM   3546  CB  PRO B 216     -12.442  17.540 -42.524  1.00  0.00           C  
ATOM   3547  CG  PRO B 216     -11.166  18.197 -42.975  1.00  0.00           C  
ATOM   3548  CD  PRO B 216     -10.179  17.979 -41.847  1.00  0.00           C  
ATOM   3549  HA  PRO B 216     -12.676  16.086 -40.922  1.00  0.00           H  
ATOM   3550 1HB  PRO B 216     -13.085  17.212 -43.356  1.00  0.00           H  
ATOM   3551 2HB  PRO B 216     -13.056  18.182 -41.877  1.00  0.00           H  
ATOM   3552 1HG  PRO B 216     -10.830  17.739 -43.916  1.00  0.00           H  
ATOM   3553 2HG  PRO B 216     -11.345  19.261 -43.187  1.00  0.00           H  
ATOM   3554 1HD  PRO B 216      -9.188  17.820 -42.294  1.00  0.00           H  
ATOM   3555 2HD  PRO B 216     -10.205  18.834 -41.147  1.00  0.00           H  
ATOM   3556  N   ALA B 217     -12.782  14.337 -42.809  1.00  0.00           N  
ATOM   3557  CA  ALA B 217     -12.725  13.126 -43.618  1.00  0.00           C  
ATOM   3558  C   ALA B 217     -11.427  12.382 -43.365  1.00  0.00           C  
ATOM   3559  O   ALA B 217     -10.698  12.046 -44.302  1.00  0.00           O  
ATOM   3560  CB  ALA B 217     -12.847  13.470 -45.088  1.00  0.00           C  
ATOM   3561  H   ALA B 217     -13.675  14.584 -42.399  1.00  0.00           H  
ATOM   3562  HA  ALA B 217     -13.550  12.477 -43.315  1.00  0.00           H  
ATOM   3563 1HB  ALA B 217     -12.814  12.563 -45.677  1.00  0.00           H  
ATOM   3564 2HB  ALA B 217     -13.792  13.987 -45.256  1.00  0.00           H  
ATOM   3565 3HB  ALA B 217     -12.018  14.120 -45.373  1.00  0.00           H  
ATOM   3566  N   ALA B 218     -11.161  12.074 -42.101  1.00  0.00           N  
ATOM   3567  CA  ALA B 218      -9.906  11.453 -41.749  1.00  0.00           C  
ATOM   3568  C   ALA B 218     -10.109  10.369 -40.741  1.00  0.00           C  
ATOM   3569  O   ALA B 218     -10.972  10.434 -39.864  1.00  0.00           O  
ATOM   3570  CB  ALA B 218      -8.960  12.490 -41.189  1.00  0.00           C  
ATOM   3571  H   ALA B 218     -11.802  12.363 -41.369  1.00  0.00           H  
ATOM   3572  HA  ALA B 218      -9.473  11.007 -42.646  1.00  0.00           H  
ATOM   3573 1HB  ALA B 218      -8.018  12.023 -40.931  1.00  0.00           H  
ATOM   3574 2HB  ALA B 218      -8.795  13.273 -41.932  1.00  0.00           H  
ATOM   3575 3HB  ALA B 218      -9.407  12.920 -40.305  1.00  0.00           H  
ATOM   3576  N   MET B 219      -9.303   9.343 -40.873  1.00  0.00           N  
ATOM   3577  CA  MET B 219      -9.405   8.237 -39.967  1.00  0.00           C  
ATOM   3578  C   MET B 219      -8.319   8.368 -38.934  1.00  0.00           C  
ATOM   3579  O   MET B 219      -7.153   8.608 -39.271  1.00  0.00           O  
ATOM   3580  CB  MET B 219      -9.355   6.958 -40.784  1.00  0.00           C  
ATOM   3581  CG  MET B 219      -9.505   5.704 -40.039  1.00  0.00           C  
ATOM   3582  SD  MET B 219      -9.532   4.301 -41.171  1.00  0.00           S  
ATOM   3583  CE  MET B 219     -11.254   4.385 -41.811  1.00  0.00           C  
ATOM   3584  H   MET B 219      -8.613   9.323 -41.613  1.00  0.00           H  
ATOM   3585  HA  MET B 219     -10.355   8.275 -39.449  1.00  0.00           H  
ATOM   3586 1HB  MET B 219     -10.143   6.979 -41.532  1.00  0.00           H  
ATOM   3587 2HB  MET B 219      -8.409   6.906 -41.322  1.00  0.00           H  
ATOM   3588 1HG  MET B 219      -8.677   5.581 -39.339  1.00  0.00           H  
ATOM   3589 2HG  MET B 219     -10.428   5.735 -39.477  1.00  0.00           H  
ATOM   3590 1HE  MET B 219     -11.418   3.583 -42.532  1.00  0.00           H  
ATOM   3591 2HE  MET B 219     -11.963   4.289 -40.994  1.00  0.00           H  
ATOM   3592 3HE  MET B 219     -11.403   5.340 -42.313  1.00  0.00           H  
ATOM   3593  N   TYR B 220      -8.732   8.274 -37.676  1.00  0.00           N  
ATOM   3594  CA  TYR B 220      -7.845   8.392 -36.531  1.00  0.00           C  
ATOM   3595  C   TYR B 220      -7.750   7.160 -35.677  1.00  0.00           C  
ATOM   3596  O   TYR B 220      -8.719   6.411 -35.499  1.00  0.00           O  
ATOM   3597  CB  TYR B 220      -8.229   9.577 -35.650  1.00  0.00           C  
ATOM   3598  CG  TYR B 220      -7.825  10.920 -36.185  1.00  0.00           C  
ATOM   3599  CD1 TYR B 220      -8.548  11.620 -37.147  1.00  0.00           C  
ATOM   3600  CD2 TYR B 220      -6.672  11.462 -35.662  1.00  0.00           C  
ATOM   3601  CE1 TYR B 220      -8.080  12.879 -37.573  1.00  0.00           C  
ATOM   3602  CE2 TYR B 220      -6.212  12.683 -36.079  1.00  0.00           C  
ATOM   3603  CZ  TYR B 220      -6.896  13.398 -37.027  1.00  0.00           C  
ATOM   3604  OH  TYR B 220      -6.404  14.637 -37.415  1.00  0.00           O  
ATOM   3605  H   TYR B 220      -9.717   8.093 -37.502  1.00  0.00           H  
ATOM   3606  HA  TYR B 220      -6.841   8.583 -36.907  1.00  0.00           H  
ATOM   3607 1HB  TYR B 220      -9.314   9.578 -35.519  1.00  0.00           H  
ATOM   3608 2HB  TYR B 220      -7.778   9.453 -34.665  1.00  0.00           H  
ATOM   3609  HD1 TYR B 220      -9.468  11.202 -37.563  1.00  0.00           H  
ATOM   3610  HD2 TYR B 220      -6.121  10.907 -34.907  1.00  0.00           H  
ATOM   3611  HE1 TYR B 220      -8.634  13.446 -38.320  1.00  0.00           H  
ATOM   3612  HE2 TYR B 220      -5.295  13.088 -35.650  1.00  0.00           H  
ATOM   3613  HH  TYR B 220      -5.546  14.783 -36.994  1.00  0.00           H  
ATOM   3614  N   GLU B 221      -6.561   6.999 -35.112  1.00  0.00           N  
ATOM   3615  CA  GLU B 221      -6.268   5.971 -34.130  1.00  0.00           C  
ATOM   3616  C   GLU B 221      -6.086   6.631 -32.785  1.00  0.00           C  
ATOM   3617  O   GLU B 221      -5.300   7.579 -32.672  1.00  0.00           O  
ATOM   3618  CB  GLU B 221      -4.982   5.230 -34.472  1.00  0.00           C  
ATOM   3619  CG  GLU B 221      -4.665   4.125 -33.497  1.00  0.00           C  
ATOM   3620  CD  GLU B 221      -3.503   3.280 -33.872  1.00  0.00           C  
ATOM   3621  OE1 GLU B 221      -2.980   3.461 -34.943  1.00  0.00           O  
ATOM   3622  OE2 GLU B 221      -3.121   2.433 -33.073  1.00  0.00           O  
ATOM   3623  H   GLU B 221      -5.824   7.660 -35.362  1.00  0.00           H  
ATOM   3624  HA  GLU B 221      -7.104   5.271 -34.069  1.00  0.00           H  
ATOM   3625 1HB  GLU B 221      -5.055   4.816 -35.468  1.00  0.00           H  
ATOM   3626 2HB  GLU B 221      -4.149   5.933 -34.466  1.00  0.00           H  
ATOM   3627 1HG  GLU B 221      -4.469   4.565 -32.520  1.00  0.00           H  
ATOM   3628 2HG  GLU B 221      -5.545   3.503 -33.410  1.00  0.00           H  
ATOM   3629  N   ILE B 222      -6.774   6.138 -31.760  1.00  0.00           N  
ATOM   3630  CA  ILE B 222      -6.608   6.733 -30.441  1.00  0.00           C  
ATOM   3631  C   ILE B 222      -6.421   5.677 -29.393  1.00  0.00           C  
ATOM   3632  O   ILE B 222      -7.030   4.606 -29.452  1.00  0.00           O  
ATOM   3633  CB  ILE B 222      -7.798   7.636 -30.102  1.00  0.00           C  
ATOM   3634  CG1 ILE B 222      -7.599   8.345 -28.816  1.00  0.00           C  
ATOM   3635  CG2 ILE B 222      -9.046   6.809 -30.013  1.00  0.00           C  
ATOM   3636  CD1 ILE B 222      -8.526   9.538 -28.694  1.00  0.00           C  
ATOM   3637  H   ILE B 222      -7.440   5.379 -31.905  1.00  0.00           H  
ATOM   3638  HA  ILE B 222      -5.719   7.346 -30.452  1.00  0.00           H  
ATOM   3639  HB  ILE B 222      -7.907   8.391 -30.876  1.00  0.00           H  
ATOM   3640 1HG1 ILE B 222      -7.800   7.661 -27.995  1.00  0.00           H  
ATOM   3641 2HG1 ILE B 222      -6.584   8.681 -28.732  1.00  0.00           H  
ATOM   3642 1HG2 ILE B 222      -9.882   7.443 -29.777  1.00  0.00           H  
ATOM   3643 2HG2 ILE B 222      -9.220   6.323 -30.953  1.00  0.00           H  
ATOM   3644 3HG2 ILE B 222      -8.927   6.070 -29.240  1.00  0.00           H  
ATOM   3645 1HD1 ILE B 222      -8.373  10.035 -27.755  1.00  0.00           H  
ATOM   3646 2HD1 ILE B 222      -8.316  10.235 -29.504  1.00  0.00           H  
ATOM   3647 3HD1 ILE B 222      -9.560   9.205 -28.757  1.00  0.00           H  
ATOM   3648  N   LYS B 223      -5.554   5.967 -28.434  1.00  0.00           N  
ATOM   3649  CA  LYS B 223      -5.275   5.051 -27.333  1.00  0.00           C  
ATOM   3650  C   LYS B 223      -4.943   5.791 -26.051  1.00  0.00           C  
ATOM   3651  O   LYS B 223      -4.574   6.961 -26.092  1.00  0.00           O  
ATOM   3652  CB  LYS B 223      -4.158   4.109 -27.750  1.00  0.00           C  
ATOM   3653  CG  LYS B 223      -2.862   4.784 -28.145  1.00  0.00           C  
ATOM   3654  CD  LYS B 223      -1.849   3.724 -28.600  1.00  0.00           C  
ATOM   3655  CE  LYS B 223      -0.469   4.294 -28.875  1.00  0.00           C  
ATOM   3656  NZ  LYS B 223       0.468   3.245 -29.421  1.00  0.00           N  
ATOM   3657  H   LYS B 223      -5.066   6.861 -28.487  1.00  0.00           H  
ATOM   3658  HA  LYS B 223      -6.153   4.445 -27.150  1.00  0.00           H  
ATOM   3659 1HB  LYS B 223      -3.947   3.418 -26.927  1.00  0.00           H  
ATOM   3660 2HB  LYS B 223      -4.487   3.509 -28.599  1.00  0.00           H  
ATOM   3661 1HG  LYS B 223      -3.062   5.460 -28.978  1.00  0.00           H  
ATOM   3662 2HG  LYS B 223      -2.484   5.369 -27.348  1.00  0.00           H  
ATOM   3663 1HD  LYS B 223      -1.763   2.959 -27.836  1.00  0.00           H  
ATOM   3664 2HD  LYS B 223      -2.220   3.248 -29.514  1.00  0.00           H  
ATOM   3665 1HE  LYS B 223      -0.549   5.089 -29.565  1.00  0.00           H  
ATOM   3666 2HE  LYS B 223      -0.066   4.688 -27.978  1.00  0.00           H  
ATOM   3667 1HZ  LYS B 223       1.373   3.665 -29.592  1.00  0.00           H  
ATOM   3668 2HZ  LYS B 223       0.570   2.486 -28.761  1.00  0.00           H  
ATOM   3669 3HZ  LYS B 223       0.097   2.875 -30.285  1.00  0.00           H  
ATOM   3670  N   VAL B 224      -5.100   5.134 -24.902  1.00  0.00           N  
ATOM   3671  CA  VAL B 224      -4.758   5.814 -23.648  1.00  0.00           C  
ATOM   3672  C   VAL B 224      -3.856   4.981 -22.748  1.00  0.00           C  
ATOM   3673  O   VAL B 224      -3.835   3.747 -22.817  1.00  0.00           O  
ATOM   3674  CB  VAL B 224      -6.032   6.150 -22.836  1.00  0.00           C  
ATOM   3675  CG1 VAL B 224      -6.949   7.084 -23.553  1.00  0.00           C  
ATOM   3676  CG2 VAL B 224      -6.738   4.961 -22.611  1.00  0.00           C  
ATOM   3677  H   VAL B 224      -5.443   4.172 -24.898  1.00  0.00           H  
ATOM   3678  HA  VAL B 224      -4.240   6.736 -23.891  1.00  0.00           H  
ATOM   3679  HB  VAL B 224      -5.729   6.610 -21.889  1.00  0.00           H  
ATOM   3680 1HG1 VAL B 224      -7.819   7.285 -22.938  1.00  0.00           H  
ATOM   3681 2HG1 VAL B 224      -6.440   7.972 -23.747  1.00  0.00           H  
ATOM   3682 3HG1 VAL B 224      -7.265   6.644 -24.494  1.00  0.00           H  
ATOM   3683 1HG2 VAL B 224      -7.624   5.166 -22.010  1.00  0.00           H  
ATOM   3684 2HG2 VAL B 224      -7.032   4.525 -23.565  1.00  0.00           H  
ATOM   3685 3HG2 VAL B 224      -6.072   4.301 -22.104  1.00  0.00           H  
ATOM   3686  N   ARG B 225      -3.156   5.657 -21.847  1.00  0.00           N  
ATOM   3687  CA  ARG B 225      -2.343   4.974 -20.835  1.00  0.00           C  
ATOM   3688  C   ARG B 225      -2.309   5.760 -19.519  1.00  0.00           C  
ATOM   3689  O   ARG B 225      -2.680   6.936 -19.490  1.00  0.00           O  
ATOM   3690  CB  ARG B 225      -0.945   4.739 -21.328  1.00  0.00           C  
ATOM   3691  CG  ARG B 225      -0.234   5.952 -21.594  1.00  0.00           C  
ATOM   3692  CD  ARG B 225       1.157   5.694 -21.979  1.00  0.00           C  
ATOM   3693  NE  ARG B 225       1.856   6.930 -22.285  1.00  0.00           N  
ATOM   3694  CZ  ARG B 225       3.148   7.054 -22.539  1.00  0.00           C  
ATOM   3695  NH1 ARG B 225       3.962   6.011 -22.530  1.00  0.00           N  
ATOM   3696  NH2 ARG B 225       3.573   8.274 -22.806  1.00  0.00           N  
ATOM   3697  H   ARG B 225      -3.163   6.675 -21.912  1.00  0.00           H  
ATOM   3698  HA  ARG B 225      -2.787   4.000 -20.636  1.00  0.00           H  
ATOM   3699 1HB  ARG B 225      -0.381   4.188 -20.578  1.00  0.00           H  
ATOM   3700 2HB  ARG B 225      -0.957   4.138 -22.223  1.00  0.00           H  
ATOM   3701 1HG  ARG B 225      -0.732   6.501 -22.374  1.00  0.00           H  
ATOM   3702 2HG  ARG B 225      -0.252   6.535 -20.710  1.00  0.00           H  
ATOM   3703 1HD  ARG B 225       1.652   5.225 -21.159  1.00  0.00           H  
ATOM   3704 2HD  ARG B 225       1.204   5.039 -22.820  1.00  0.00           H  
ATOM   3705  HE  ARG B 225       1.317   7.813 -22.349  1.00  0.00           H  
ATOM   3706 1HH1 ARG B 225       3.596   5.089 -22.323  1.00  0.00           H  
ATOM   3707 2HH1 ARG B 225       4.943   6.133 -22.727  1.00  0.00           H  
ATOM   3708 1HH2 ARG B 225       2.864   9.036 -22.819  1.00  0.00           H  
ATOM   3709 2HH2 ARG B 225       4.543   8.455 -23.007  1.00  0.00           H  
ATOM   3710  N   SER B 226      -1.874   5.122 -18.418  1.00  0.00           N  
ATOM   3711  CA  SER B 226      -1.890   5.813 -17.118  1.00  0.00           C  
ATOM   3712  C   SER B 226      -0.597   5.752 -16.301  1.00  0.00           C  
ATOM   3713  O   SER B 226       0.208   4.834 -16.463  1.00  0.00           O  
ATOM   3714  CB  SER B 226      -2.961   5.204 -16.273  1.00  0.00           C  
ATOM   3715  OG  SER B 226      -4.206   5.261 -16.906  1.00  0.00           O  
ATOM   3716  H   SER B 226      -1.576   4.157 -18.479  1.00  0.00           H  
ATOM   3717  HA  SER B 226      -2.121   6.862 -17.290  1.00  0.00           H  
ATOM   3718 1HB  SER B 226      -2.706   4.170 -16.050  1.00  0.00           H  
ATOM   3719 2HB  SER B 226      -2.995   5.746 -15.345  1.00  0.00           H  
ATOM   3720  HG  SER B 226      -4.562   6.154 -16.774  1.00  0.00           H  
ATOM   3721  N   ILE B 227      -0.430   6.714 -15.378  1.00  0.00           N  
ATOM   3722  CA  ILE B 227       0.730   6.734 -14.469  1.00  0.00           C  
ATOM   3723  C   ILE B 227       0.307   7.219 -13.058  1.00  0.00           C  
ATOM   3724  O   ILE B 227      -0.593   8.054 -12.963  1.00  0.00           O  
ATOM   3725  CB  ILE B 227       1.789   7.654 -15.067  1.00  0.00           C  
ATOM   3726  CG1 ILE B 227       3.081   7.562 -14.340  1.00  0.00           C  
ATOM   3727  CG2 ILE B 227       1.259   9.055 -15.036  1.00  0.00           C  
ATOM   3728  CD1 ILE B 227       4.207   8.104 -15.096  1.00  0.00           C  
ATOM   3729  H   ILE B 227      -1.116   7.471 -15.348  1.00  0.00           H  
ATOM   3730  HA  ILE B 227       1.141   5.736 -14.434  1.00  0.00           H  
ATOM   3731  HB  ILE B 227       1.984   7.358 -16.072  1.00  0.00           H  
ATOM   3732 1HG1 ILE B 227       3.004   8.103 -13.393  1.00  0.00           H  
ATOM   3733 2HG1 ILE B 227       3.309   6.526 -14.148  1.00  0.00           H  
ATOM   3734 1HG2 ILE B 227       1.986   9.727 -15.480  1.00  0.00           H  
ATOM   3735 2HG2 ILE B 227       0.332   9.101 -15.599  1.00  0.00           H  
ATOM   3736 3HG2 ILE B 227       1.074   9.346 -13.999  1.00  0.00           H  
ATOM   3737 1HD1 ILE B 227       5.121   7.991 -14.505  1.00  0.00           H  
ATOM   3738 2HD1 ILE B 227       4.306   7.551 -16.033  1.00  0.00           H  
ATOM   3739 3HD1 ILE B 227       4.031   9.154 -15.308  1.00  0.00           H  
ATOM   3740  N   PRO B 228       0.866   6.723 -11.932  1.00  0.00           N  
ATOM   3741  CA  PRO B 228       0.512   7.173 -10.602  1.00  0.00           C  
ATOM   3742  C   PRO B 228       0.812   8.642 -10.479  1.00  0.00           C  
ATOM   3743  O   PRO B 228       1.864   9.084 -10.952  1.00  0.00           O  
ATOM   3744  CB  PRO B 228       1.447   6.361  -9.705  1.00  0.00           C  
ATOM   3745  CG  PRO B 228       1.801   5.161 -10.514  1.00  0.00           C  
ATOM   3746  CD  PRO B 228       1.901   5.680 -11.914  1.00  0.00           C  
ATOM   3747  HA  PRO B 228      -0.536   6.968 -10.375  1.00  0.00           H  
ATOM   3748 1HB  PRO B 228       2.316   6.966  -9.446  1.00  0.00           H  
ATOM   3749 2HB  PRO B 228       0.937   6.114  -8.766  1.00  0.00           H  
ATOM   3750 1HG  PRO B 228       2.766   4.774 -10.185  1.00  0.00           H  
ATOM   3751 2HG  PRO B 228       1.068   4.361 -10.380  1.00  0.00           H  
ATOM   3752 1HD  PRO B 228       2.890   6.129 -11.990  1.00  0.00           H  
ATOM   3753 2HD  PRO B 228       1.766   4.905 -12.622  1.00  0.00           H  
ATOM   3754  N   ASP B 229      -0.047   9.384  -9.786  1.00  0.00           N  
ATOM   3755  CA  ASP B 229       0.256  10.793  -9.588  1.00  0.00           C  
ATOM   3756  C   ASP B 229      -0.197  11.391  -8.257  1.00  0.00           C  
ATOM   3757  O   ASP B 229      -0.891  12.414  -8.247  1.00  0.00           O  
ATOM   3758  CB  ASP B 229      -0.372  11.615 -10.725  1.00  0.00           C  
ATOM   3759  CG  ASP B 229       0.154  13.072 -10.793  1.00  0.00           C  
ATOM   3760  OD1 ASP B 229       1.243  13.317 -10.285  1.00  0.00           O  
ATOM   3761  OD2 ASP B 229      -0.557  13.926 -11.317  1.00  0.00           O  
ATOM   3762  H   ASP B 229      -0.924   8.985  -9.448  1.00  0.00           H  
ATOM   3763  HA  ASP B 229       1.337  10.903  -9.641  1.00  0.00           H  
ATOM   3764 1HB  ASP B 229      -0.161  11.126 -11.680  1.00  0.00           H  
ATOM   3765 2HB  ASP B 229      -1.455  11.636 -10.606  1.00  0.00           H  
ATOM   3766  N   HIS B 230       0.161  10.787  -7.116  1.00  0.00           N  
ATOM   3767  CA  HIS B 230      -0.191  11.497  -5.880  1.00  0.00           C  
ATOM   3768  C   HIS B 230       0.850  11.360  -4.784  1.00  0.00           C  
ATOM   3769  O   HIS B 230       1.644  12.267  -4.502  1.00  0.00           O  
ATOM   3770  CB  HIS B 230      -1.539  10.997  -5.348  1.00  0.00           C  
ATOM   3771  CG  HIS B 230      -2.024  11.744  -4.145  1.00  0.00           C  
ATOM   3772  ND1 HIS B 230      -2.397  13.071  -4.194  1.00  0.00           N  
ATOM   3773  CD2 HIS B 230      -2.197  11.351  -2.861  1.00  0.00           C  
ATOM   3774  CE1 HIS B 230      -2.780  13.462  -2.990  1.00  0.00           C  
ATOM   3775  NE2 HIS B 230      -2.667  12.437  -2.164  1.00  0.00           N  
ATOM   3776  H   HIS B 230       0.725   9.929  -7.110  1.00  0.00           H  
ATOM   3777  HA  HIS B 230      -0.279  12.560  -6.092  1.00  0.00           H  
ATOM   3778 1HB  HIS B 230      -2.293  11.083  -6.131  1.00  0.00           H  
ATOM   3779 2HB  HIS B 230      -1.458   9.943  -5.085  1.00  0.00           H  
ATOM   3780  HD2 HIS B 230      -1.999  10.359  -2.455  1.00  0.00           H  
ATOM   3781  HE1 HIS B 230      -3.129  14.459  -2.725  1.00  0.00           H  
ATOM   3782  HE2 HIS B 230      -2.890  12.445  -1.179  1.00  0.00           H  
ATOM   3783  N   TYR B 231       0.865  10.169  -4.227  1.00  0.00           N  
ATOM   3784  CA  TYR B 231       1.774   9.711  -3.198  1.00  0.00           C  
ATOM   3785  C   TYR B 231       2.615   8.691  -3.862  1.00  0.00           C  
ATOM   3786  O   TYR B 231       3.835   8.679  -3.759  1.00  0.00           O  
ATOM   3787  CB  TYR B 231       1.046   9.132  -1.983  1.00  0.00           C  
ATOM   3788  CG  TYR B 231       1.964   8.469  -0.980  1.00  0.00           C  
ATOM   3789  CD1 TYR B 231       2.894   9.227  -0.284  1.00  0.00           C  
ATOM   3790  CD2 TYR B 231       1.876   7.103  -0.757  1.00  0.00           C  
ATOM   3791  CE1 TYR B 231       3.733   8.622   0.631  1.00  0.00           C  
ATOM   3792  CE2 TYR B 231       2.715   6.498   0.159  1.00  0.00           C  
ATOM   3793  CZ  TYR B 231       3.640   7.252   0.851  1.00  0.00           C  
ATOM   3794  OH  TYR B 231       4.476   6.649   1.763  1.00  0.00           O  
ATOM   3795  H   TYR B 231       0.169   9.517  -4.542  1.00  0.00           H  
ATOM   3796  HA  TYR B 231       2.407  10.526  -2.856  1.00  0.00           H  
ATOM   3797 1HB  TYR B 231       0.501   9.927  -1.472  1.00  0.00           H  
ATOM   3798 2HB  TYR B 231       0.315   8.395  -2.314  1.00  0.00           H  
ATOM   3799  HD1 TYR B 231       2.963  10.301  -0.460  1.00  0.00           H  
ATOM   3800  HD2 TYR B 231       1.146   6.507  -1.304  1.00  0.00           H  
ATOM   3801  HE1 TYR B 231       4.464   9.218   1.178  1.00  0.00           H  
ATOM   3802  HE2 TYR B 231       2.646   5.424   0.334  1.00  0.00           H  
ATOM   3803  HH  TYR B 231       5.054   7.310   2.151  1.00  0.00           H  
ATOM   3804  N   PHE B 232       1.918   7.838  -4.570  1.00  0.00           N  
ATOM   3805  CA  PHE B 232       2.536   6.753  -5.263  1.00  0.00           C  
ATOM   3806  C   PHE B 232       3.137   7.343  -6.519  1.00  0.00           C  
ATOM   3807  O   PHE B 232       2.559   8.260  -7.127  1.00  0.00           O  
ATOM   3808  CB  PHE B 232       1.473   5.735  -5.604  1.00  0.00           C  
ATOM   3809  CG  PHE B 232       0.959   5.082  -4.384  1.00  0.00           C  
ATOM   3810  CD1 PHE B 232      -0.197   5.573  -3.787  1.00  0.00           C  
ATOM   3811  CD2 PHE B 232       1.600   4.027  -3.820  1.00  0.00           C  
ATOM   3812  CE1 PHE B 232      -0.691   5.021  -2.656  1.00  0.00           C  
ATOM   3813  CE2 PHE B 232       1.107   3.460  -2.661  1.00  0.00           C  
ATOM   3814  CZ  PHE B 232      -0.046   3.972  -2.081  1.00  0.00           C  
ATOM   3815  H   PHE B 232       0.919   7.932  -4.601  1.00  0.00           H  
ATOM   3816  HA  PHE B 232       3.321   6.314  -4.646  1.00  0.00           H  
ATOM   3817 1HB  PHE B 232       0.642   6.216  -6.118  1.00  0.00           H  
ATOM   3818 2HB  PHE B 232       1.890   4.972  -6.264  1.00  0.00           H  
ATOM   3819  HD1 PHE B 232      -0.711   6.418  -4.237  1.00  0.00           H  
ATOM   3820  HD2 PHE B 232       2.505   3.645  -4.295  1.00  0.00           H  
ATOM   3821  HE1 PHE B 232      -1.600   5.419  -2.202  1.00  0.00           H  
ATOM   3822  HE2 PHE B 232       1.621   2.616  -2.201  1.00  0.00           H  
ATOM   3823  HZ  PHE B 232      -0.445   3.538  -1.168  1.00  0.00           H  
ATOM   3824  N   LYS B 233       4.315   6.851  -6.866  1.00  0.00           N  
ATOM   3825  CA  LYS B 233       5.044   7.264  -8.053  1.00  0.00           C  
ATOM   3826  C   LYS B 233       5.387   6.033  -8.853  1.00  0.00           C  
ATOM   3827  O   LYS B 233       5.289   4.916  -8.324  1.00  0.00           O  
ATOM   3828  CB  LYS B 233       6.275   8.084  -7.683  1.00  0.00           C  
ATOM   3829  CG  LYS B 233       5.920   9.315  -6.824  1.00  0.00           C  
ATOM   3830  CD  LYS B 233       5.176  10.392  -7.654  1.00  0.00           C  
ATOM   3831  CE  LYS B 233       4.852  11.634  -6.814  1.00  0.00           C  
ATOM   3832  NZ  LYS B 233       4.121  12.664  -7.613  1.00  0.00           N  
ATOM   3833  H   LYS B 233       4.710   6.115  -6.277  1.00  0.00           H  
ATOM   3834  HA  LYS B 233       4.397   7.890  -8.667  1.00  0.00           H  
ATOM   3835 1HB  LYS B 233       6.978   7.470  -7.132  1.00  0.00           H  
ATOM   3836 2HB  LYS B 233       6.774   8.422  -8.586  1.00  0.00           H  
ATOM   3837 1HG  LYS B 233       5.298   9.021  -5.977  1.00  0.00           H  
ATOM   3838 2HG  LYS B 233       6.839   9.750  -6.432  1.00  0.00           H  
ATOM   3839 1HD  LYS B 233       5.794  10.690  -8.500  1.00  0.00           H  
ATOM   3840 2HD  LYS B 233       4.241   9.987  -8.045  1.00  0.00           H  
ATOM   3841 1HE  LYS B 233       4.224  11.332  -5.969  1.00  0.00           H  
ATOM   3842 2HE  LYS B 233       5.776  12.066  -6.432  1.00  0.00           H  
ATOM   3843 1HZ  LYS B 233       3.905  13.460  -7.030  1.00  0.00           H  
ATOM   3844 2HZ  LYS B 233       4.681  12.958  -8.396  1.00  0.00           H  
ATOM   3845 3HZ  LYS B 233       3.264  12.255  -7.954  1.00  0.00           H  
ATOM   3846  N   GLY B 234       5.726   6.200 -10.124  1.00  0.00           N  
ATOM   3847  CA  GLY B 234       6.004   5.006 -10.891  1.00  0.00           C  
ATOM   3848  C   GLY B 234       6.161   5.212 -12.389  1.00  0.00           C  
ATOM   3849  O   GLY B 234       6.748   6.186 -12.861  1.00  0.00           O  
ATOM   3850  H   GLY B 234       5.785   7.115 -10.544  1.00  0.00           H  
ATOM   3851 1HA  GLY B 234       6.911   4.543 -10.507  1.00  0.00           H  
ATOM   3852 2HA  GLY B 234       5.208   4.301 -10.716  1.00  0.00           H  
ATOM   3853  N   PHE B 235       5.668   4.236 -13.116  1.00  0.00           N  
ATOM   3854  CA  PHE B 235       5.841   4.145 -14.538  1.00  0.00           C  
ATOM   3855  C   PHE B 235       4.533   4.182 -15.299  1.00  0.00           C  
ATOM   3856  O   PHE B 235       3.461   4.025 -14.721  1.00  0.00           O  
ATOM   3857  CB  PHE B 235       6.509   2.828 -14.867  1.00  0.00           C  
ATOM   3858  CG  PHE B 235       7.731   2.596 -14.079  1.00  0.00           C  
ATOM   3859  CD1 PHE B 235       7.753   1.584 -13.134  1.00  0.00           C  
ATOM   3860  CD2 PHE B 235       8.841   3.390 -14.214  1.00  0.00           C  
ATOM   3861  CE1 PHE B 235       8.870   1.351 -12.379  1.00  0.00           C  
ATOM   3862  CE2 PHE B 235       9.962   3.160 -13.439  1.00  0.00           C  
ATOM   3863  CZ  PHE B 235       9.974   2.137 -12.527  1.00  0.00           C  
ATOM   3864  H   PHE B 235       5.144   3.509 -12.631  1.00  0.00           H  
ATOM   3865  HA  PHE B 235       6.461   4.978 -14.867  1.00  0.00           H  
ATOM   3866 1HB  PHE B 235       5.812   2.013 -14.676  1.00  0.00           H  
ATOM   3867 2HB  PHE B 235       6.763   2.792 -15.925  1.00  0.00           H  
ATOM   3868  HD1 PHE B 235       6.869   0.953 -13.002  1.00  0.00           H  
ATOM   3869  HD2 PHE B 235       8.831   4.206 -14.936  1.00  0.00           H  
ATOM   3870  HE1 PHE B 235       8.872   0.541 -11.658  1.00  0.00           H  
ATOM   3871  HE2 PHE B 235      10.840   3.792 -13.551  1.00  0.00           H  
ATOM   3872  HZ  PHE B 235      10.858   1.951 -11.921  1.00  0.00           H  
ATOM   3873  N   TRP B 236       4.624   4.380 -16.608  1.00  0.00           N  
ATOM   3874  CA  TRP B 236       3.444   4.323 -17.446  1.00  0.00           C  
ATOM   3875  C   TRP B 236       2.959   2.896 -17.592  1.00  0.00           C  
ATOM   3876  O   TRP B 236       3.758   1.962 -17.751  1.00  0.00           O  
ATOM   3877  CB  TRP B 236       3.730   4.846 -18.856  1.00  0.00           C  
ATOM   3878  CG  TRP B 236       3.885   6.293 -18.921  1.00  0.00           C  
ATOM   3879  CD1 TRP B 236       5.033   7.005 -19.065  1.00  0.00           C  
ATOM   3880  CD2 TRP B 236       2.819   7.249 -18.818  1.00  0.00           C  
ATOM   3881  NE1 TRP B 236       4.754   8.343 -19.042  1.00  0.00           N  
ATOM   3882  CE2 TRP B 236       3.390   8.506 -18.878  1.00  0.00           C  
ATOM   3883  CE3 TRP B 236       1.437   7.134 -18.662  1.00  0.00           C  
ATOM   3884  CZ2 TRP B 236       2.631   9.657 -18.776  1.00  0.00           C  
ATOM   3885  CZ3 TRP B 236       0.665   8.281 -18.569  1.00  0.00           C  
ATOM   3886  CH2 TRP B 236       1.246   9.508 -18.620  1.00  0.00           C  
ATOM   3887  H   TRP B 236       5.527   4.542 -17.028  1.00  0.00           H  
ATOM   3888  HA  TRP B 236       2.659   4.920 -16.987  1.00  0.00           H  
ATOM   3889 1HB  TRP B 236       4.638   4.386 -19.234  1.00  0.00           H  
ATOM   3890 2HB  TRP B 236       2.927   4.539 -19.500  1.00  0.00           H  
ATOM   3891  HD1 TRP B 236       6.027   6.574 -19.167  1.00  0.00           H  
ATOM   3892  HE1 TRP B 236       5.435   9.086 -19.119  1.00  0.00           H  
ATOM   3893  HE3 TRP B 236       0.977   6.148 -18.609  1.00  0.00           H  
ATOM   3894  HZ2 TRP B 236       3.075  10.649 -18.814  1.00  0.00           H  
ATOM   3895  HZ3 TRP B 236      -0.419   8.178 -18.446  1.00  0.00           H  
ATOM   3896  HH2 TRP B 236       0.613  10.392 -18.537  1.00  0.00           H  
ATOM   3897  N   SER B 237       1.645   2.759 -17.600  1.00  0.00           N  
ATOM   3898  CA  SER B 237       0.959   1.511 -17.838  1.00  0.00           C  
ATOM   3899  C   SER B 237       1.114   1.162 -19.294  1.00  0.00           C  
ATOM   3900  O   SER B 237       1.542   1.996 -20.091  1.00  0.00           O  
ATOM   3901  CB  SER B 237      -0.519   1.671 -17.626  1.00  0.00           C  
ATOM   3902  OG  SER B 237      -1.060   2.429 -18.681  1.00  0.00           O  
ATOM   3903  H   SER B 237       1.079   3.572 -17.393  1.00  0.00           H  
ATOM   3904  HA  SER B 237       1.378   0.726 -17.208  1.00  0.00           H  
ATOM   3905 1HB  SER B 237      -1.003   0.698 -17.576  1.00  0.00           H  
ATOM   3906 2HB  SER B 237      -0.690   2.179 -16.681  1.00  0.00           H  
ATOM   3907  HG  SER B 237      -1.075   1.817 -19.464  1.00  0.00           H  
ATOM   3908  N   GLU B 238       0.748  -0.050 -19.652  1.00  0.00           N  
ATOM   3909  CA  GLU B 238       0.728  -0.434 -21.044  1.00  0.00           C  
ATOM   3910  C   GLU B 238      -0.408   0.336 -21.666  1.00  0.00           C  
ATOM   3911  O   GLU B 238      -1.246   0.898 -20.952  1.00  0.00           O  
ATOM   3912  CB  GLU B 238       0.503  -1.941 -21.230  1.00  0.00           C  
ATOM   3913  CG  GLU B 238       1.662  -2.843 -20.794  1.00  0.00           C  
ATOM   3914  CD  GLU B 238       2.906  -2.725 -21.657  1.00  0.00           C  
ATOM   3915  OE1 GLU B 238       2.783  -2.765 -22.863  1.00  0.00           O  
ATOM   3916  OE2 GLU B 238       3.988  -2.609 -21.093  1.00  0.00           O  
ATOM   3917  H   GLU B 238       0.440  -0.702 -18.946  1.00  0.00           H  
ATOM   3918  HA  GLU B 238       1.661  -0.138 -21.521  1.00  0.00           H  
ATOM   3919 1HB  GLU B 238      -0.383  -2.245 -20.680  1.00  0.00           H  
ATOM   3920 2HB  GLU B 238       0.308  -2.148 -22.286  1.00  0.00           H  
ATOM   3921 1HG  GLU B 238       1.922  -2.585 -19.781  1.00  0.00           H  
ATOM   3922 2HG  GLU B 238       1.324  -3.877 -20.802  1.00  0.00           H  
ATOM   3923  N   TRP B 239      -0.405   0.426 -22.975  1.00  0.00           N  
ATOM   3924  CA  TRP B 239      -1.466   1.129 -23.656  1.00  0.00           C  
ATOM   3925  C   TRP B 239      -2.741   0.325 -23.667  1.00  0.00           C  
ATOM   3926  O   TRP B 239      -2.714  -0.907 -23.687  1.00  0.00           O  
ATOM   3927  CB  TRP B 239      -1.103   1.411 -25.092  1.00  0.00           C  
ATOM   3928  CG  TRP B 239      -0.049   2.411 -25.289  1.00  0.00           C  
ATOM   3929  CD1 TRP B 239       1.262   2.180 -25.573  1.00  0.00           C  
ATOM   3930  CD2 TRP B 239      -0.210   3.837 -25.248  1.00  0.00           C  
ATOM   3931  NE1 TRP B 239       1.932   3.374 -25.712  1.00  0.00           N  
ATOM   3932  CE2 TRP B 239       1.042   4.403 -25.512  1.00  0.00           C  
ATOM   3933  CE3 TRP B 239      -1.297   4.668 -25.023  1.00  0.00           C  
ATOM   3934  CZ2 TRP B 239       1.233   5.786 -25.548  1.00  0.00           C  
ATOM   3935  CZ3 TRP B 239      -1.124   6.050 -25.065  1.00  0.00           C  
ATOM   3936  CH2 TRP B 239       0.113   6.593 -25.318  1.00  0.00           C  
ATOM   3937  H   TRP B 239       0.322  -0.032 -23.507  1.00  0.00           H  
ATOM   3938  HA  TRP B 239      -1.657   2.068 -23.141  1.00  0.00           H  
ATOM   3939 1HB  TRP B 239      -0.786   0.485 -25.563  1.00  0.00           H  
ATOM   3940 2HB  TRP B 239      -1.995   1.750 -25.613  1.00  0.00           H  
ATOM   3941  HD1 TRP B 239       1.713   1.193 -25.677  1.00  0.00           H  
ATOM   3942  HE1 TRP B 239       2.918   3.475 -25.925  1.00  0.00           H  
ATOM   3943  HE3 TRP B 239      -2.268   4.233 -24.830  1.00  0.00           H  
ATOM   3944  HZ2 TRP B 239       2.202   6.237 -25.747  1.00  0.00           H  
ATOM   3945  HZ3 TRP B 239      -1.995   6.694 -24.887  1.00  0.00           H  
ATOM   3946  HH2 TRP B 239       0.216   7.682 -25.333  1.00  0.00           H  
ATOM   3947  N   SER B 240      -3.853   1.033 -23.674  1.00  0.00           N  
ATOM   3948  CA  SER B 240      -5.157   0.426 -23.862  1.00  0.00           C  
ATOM   3949  C   SER B 240      -5.183  -0.058 -25.302  1.00  0.00           C  
ATOM   3950  O   SER B 240      -4.304   0.328 -26.071  1.00  0.00           O  
ATOM   3951  CB  SER B 240      -6.218   1.480 -23.771  1.00  0.00           C  
ATOM   3952  OG  SER B 240      -6.146   2.305 -24.934  1.00  0.00           O  
ATOM   3953  H   SER B 240      -3.803   2.041 -23.553  1.00  0.00           H  
ATOM   3954  HA  SER B 240      -5.297  -0.375 -23.140  1.00  0.00           H  
ATOM   3955 1HB  SER B 240      -7.203   1.046 -23.675  1.00  0.00           H  
ATOM   3956 2HB  SER B 240      -6.037   2.072 -22.884  1.00  0.00           H  
ATOM   3957  HG  SER B 240      -6.588   1.777 -25.680  1.00  0.00           H  
ATOM   3958  N   PRO B 241      -6.117  -0.912 -25.707  1.00  0.00           N  
ATOM   3959  CA  PRO B 241      -6.335  -1.268 -27.092  1.00  0.00           C  
ATOM   3960  C   PRO B 241      -6.668   0.019 -27.829  1.00  0.00           C  
ATOM   3961  O   PRO B 241      -7.163   0.972 -27.213  1.00  0.00           O  
ATOM   3962  CB  PRO B 241      -7.528  -2.217 -27.021  1.00  0.00           C  
ATOM   3963  CG  PRO B 241      -7.544  -2.670 -25.583  1.00  0.00           C  
ATOM   3964  CD  PRO B 241      -7.071  -1.474 -24.777  1.00  0.00           C  
ATOM   3965  HA  PRO B 241      -5.445  -1.754 -27.511  1.00  0.00           H  
ATOM   3966 1HB  PRO B 241      -8.441  -1.690 -27.329  1.00  0.00           H  
ATOM   3967 2HB  PRO B 241      -7.379  -3.046 -27.737  1.00  0.00           H  
ATOM   3968 1HG  PRO B 241      -8.553  -3.008 -25.304  1.00  0.00           H  
ATOM   3969 2HG  PRO B 241      -6.878  -3.537 -25.470  1.00  0.00           H  
ATOM   3970 1HD  PRO B 241      -7.904  -0.795 -24.573  1.00  0.00           H  
ATOM   3971 2HD  PRO B 241      -6.591  -1.845 -23.862  1.00  0.00           H  
ATOM   3972  N   SER B 242      -6.325   0.095 -29.104  1.00  0.00           N  
ATOM   3973  CA  SER B 242      -6.648   1.313 -29.813  1.00  0.00           C  
ATOM   3974  C   SER B 242      -8.097   1.309 -30.221  1.00  0.00           C  
ATOM   3975  O   SER B 242      -8.697   0.253 -30.418  1.00  0.00           O  
ATOM   3976  CB  SER B 242      -5.786   1.498 -31.025  1.00  0.00           C  
ATOM   3977  OG  SER B 242      -4.433   1.654 -30.673  1.00  0.00           O  
ATOM   3978  H   SER B 242      -5.893  -0.689 -29.575  1.00  0.00           H  
ATOM   3979  HA  SER B 242      -6.486   2.161 -29.148  1.00  0.00           H  
ATOM   3980 1HB  SER B 242      -5.911   0.675 -31.709  1.00  0.00           H  
ATOM   3981 2HB  SER B 242      -6.127   2.391 -31.534  1.00  0.00           H  
ATOM   3982  HG  SER B 242      -3.955   1.867 -31.517  1.00  0.00           H  
ATOM   3983  N   TYR B 243      -8.643   2.492 -30.380  1.00  0.00           N  
ATOM   3984  CA  TYR B 243      -9.994   2.675 -30.876  1.00  0.00           C  
ATOM   3985  C   TYR B 243      -9.855   3.451 -32.170  1.00  0.00           C  
ATOM   3986  O   TYR B 243      -9.026   4.362 -32.264  1.00  0.00           O  
ATOM   3987  CB  TYR B 243     -10.854   3.449 -29.880  1.00  0.00           C  
ATOM   3988  CG  TYR B 243     -12.304   3.610 -30.280  1.00  0.00           C  
ATOM   3989  CD1 TYR B 243     -13.212   2.621 -29.929  1.00  0.00           C  
ATOM   3990  CD2 TYR B 243     -12.734   4.721 -31.004  1.00  0.00           C  
ATOM   3991  CE1 TYR B 243     -14.539   2.749 -30.266  1.00  0.00           C  
ATOM   3992  CE2 TYR B 243     -14.072   4.835 -31.342  1.00  0.00           C  
ATOM   3993  CZ  TYR B 243     -14.966   3.866 -30.970  1.00  0.00           C  
ATOM   3994  OH  TYR B 243     -16.300   4.022 -31.279  1.00  0.00           O  
ATOM   3995  H   TYR B 243      -8.085   3.310 -30.148  1.00  0.00           H  
ATOM   3996  HA  TYR B 243     -10.448   1.709 -31.097  1.00  0.00           H  
ATOM   3997 1HB  TYR B 243     -10.829   2.940 -28.913  1.00  0.00           H  
ATOM   3998 2HB  TYR B 243     -10.441   4.427 -29.728  1.00  0.00           H  
ATOM   3999  HD1 TYR B 243     -12.877   1.749 -29.367  1.00  0.00           H  
ATOM   4000  HD2 TYR B 243     -12.025   5.497 -31.291  1.00  0.00           H  
ATOM   4001  HE1 TYR B 243     -15.251   1.978 -29.972  1.00  0.00           H  
ATOM   4002  HE2 TYR B 243     -14.431   5.694 -31.892  1.00  0.00           H  
ATOM   4003  HH  TYR B 243     -16.424   4.888 -31.695  1.00  0.00           H  
ATOM   4004  N   TYR B 244     -10.598   3.070 -33.191  1.00  0.00           N  
ATOM   4005  CA  TYR B 244     -10.471   3.810 -34.437  1.00  0.00           C  
ATOM   4006  C   TYR B 244     -11.786   4.444 -34.848  1.00  0.00           C  
ATOM   4007  O   TYR B 244     -12.847   3.809 -34.785  1.00  0.00           O  
ATOM   4008  CB  TYR B 244      -9.996   2.887 -35.529  1.00  0.00           C  
ATOM   4009  CG  TYR B 244      -8.608   2.251 -35.343  1.00  0.00           C  
ATOM   4010  CD1 TYR B 244      -8.452   1.086 -34.612  1.00  0.00           C  
ATOM   4011  CD2 TYR B 244      -7.532   2.791 -35.978  1.00  0.00           C  
ATOM   4012  CE1 TYR B 244      -7.227   0.461 -34.540  1.00  0.00           C  
ATOM   4013  CE2 TYR B 244      -6.310   2.170 -35.911  1.00  0.00           C  
ATOM   4014  CZ  TYR B 244      -6.151   1.016 -35.214  1.00  0.00           C  
ATOM   4015  OH  TYR B 244      -4.913   0.407 -35.213  1.00  0.00           O  
ATOM   4016  H   TYR B 244     -11.247   2.300 -33.103  1.00  0.00           H  
ATOM   4017  HA  TYR B 244      -9.751   4.611 -34.305  1.00  0.00           H  
ATOM   4018 1HB  TYR B 244     -10.720   2.078 -35.644  1.00  0.00           H  
ATOM   4019 2HB  TYR B 244      -9.985   3.439 -36.467  1.00  0.00           H  
ATOM   4020  HD1 TYR B 244      -9.305   0.652 -34.108  1.00  0.00           H  
ATOM   4021  HD2 TYR B 244      -7.649   3.705 -36.563  1.00  0.00           H  
ATOM   4022  HE1 TYR B 244      -7.120  -0.470 -33.974  1.00  0.00           H  
ATOM   4023  HE2 TYR B 244      -5.457   2.594 -36.438  1.00  0.00           H  
ATOM   4024  HH  TYR B 244      -4.246   1.042 -35.520  1.00  0.00           H  
ATOM   4025  N   PHE B 245     -11.701   5.670 -35.329  1.00  0.00           N  
ATOM   4026  CA  PHE B 245     -12.899   6.385 -35.730  1.00  0.00           C  
ATOM   4027  C   PHE B 245     -12.601   7.289 -36.906  1.00  0.00           C  
ATOM   4028  O   PHE B 245     -11.439   7.597 -37.169  1.00  0.00           O  
ATOM   4029  CB  PHE B 245     -13.436   7.177 -34.532  1.00  0.00           C  
ATOM   4030  CG  PHE B 245     -12.566   8.319 -34.040  1.00  0.00           C  
ATOM   4031  CD1 PHE B 245     -12.783   9.617 -34.481  1.00  0.00           C  
ATOM   4032  CD2 PHE B 245     -11.534   8.094 -33.158  1.00  0.00           C  
ATOM   4033  CE1 PHE B 245     -12.002  10.659 -34.039  1.00  0.00           C  
ATOM   4034  CE2 PHE B 245     -10.744   9.135 -32.717  1.00  0.00           C  
ATOM   4035  CZ  PHE B 245     -10.981  10.422 -33.157  1.00  0.00           C  
ATOM   4036  H   PHE B 245     -10.779   6.108 -35.385  1.00  0.00           H  
ATOM   4037  HA  PHE B 245     -13.658   5.665 -36.029  1.00  0.00           H  
ATOM   4038 1HB  PHE B 245     -14.416   7.580 -34.781  1.00  0.00           H  
ATOM   4039 2HB  PHE B 245     -13.576   6.495 -33.718  1.00  0.00           H  
ATOM   4040  HD1 PHE B 245     -13.596   9.808 -35.183  1.00  0.00           H  
ATOM   4041  HD2 PHE B 245     -11.341   7.081 -32.809  1.00  0.00           H  
ATOM   4042  HE1 PHE B 245     -12.196  11.670 -34.393  1.00  0.00           H  
ATOM   4043  HE2 PHE B 245      -9.933   8.944 -32.025  1.00  0.00           H  
ATOM   4044  HZ  PHE B 245     -10.359  11.245 -32.808  1.00  0.00           H  
ATOM   4045  N   ARG B 246     -13.641   7.718 -37.609  1.00  0.00           N  
ATOM   4046  CA  ARG B 246     -13.451   8.568 -38.775  1.00  0.00           C  
ATOM   4047  C   ARG B 246     -14.282   9.819 -38.655  1.00  0.00           C  
ATOM   4048  O   ARG B 246     -15.459   9.753 -38.262  1.00  0.00           O  
ATOM   4049  CB  ARG B 246     -13.794   7.820 -40.064  1.00  0.00           C  
ATOM   4050  CG  ARG B 246     -13.574   8.579 -41.305  1.00  0.00           C  
ATOM   4051  CD  ARG B 246     -13.991   7.821 -42.486  1.00  0.00           C  
ATOM   4052  NE  ARG B 246     -13.690   8.551 -43.695  1.00  0.00           N  
ATOM   4053  CZ  ARG B 246     -14.468   9.532 -44.196  1.00  0.00           C  
ATOM   4054  NH1 ARG B 246     -15.574   9.887 -43.562  1.00  0.00           N  
ATOM   4055  NH2 ARG B 246     -14.121  10.139 -45.317  1.00  0.00           N  
ATOM   4056  H   ARG B 246     -14.573   7.436 -37.339  1.00  0.00           H  
ATOM   4057  HA  ARG B 246     -12.416   8.867 -38.820  1.00  0.00           H  
ATOM   4058 1HB  ARG B 246     -13.155   6.965 -40.164  1.00  0.00           H  
ATOM   4059 2HB  ARG B 246     -14.827   7.477 -40.051  1.00  0.00           H  
ATOM   4060 1HG  ARG B 246     -14.148   9.499 -41.277  1.00  0.00           H  
ATOM   4061 2HG  ARG B 246     -12.520   8.816 -41.406  1.00  0.00           H  
ATOM   4062 1HD  ARG B 246     -13.475   6.865 -42.522  1.00  0.00           H  
ATOM   4063 2HD  ARG B 246     -15.061   7.658 -42.442  1.00  0.00           H  
ATOM   4064  HE  ARG B 246     -12.851   8.305 -44.201  1.00  0.00           H  
ATOM   4065 1HH1 ARG B 246     -15.830   9.421 -42.699  1.00  0.00           H  
ATOM   4066 2HH1 ARG B 246     -16.160  10.621 -43.928  1.00  0.00           H  
ATOM   4067 1HH2 ARG B 246     -13.267   9.868 -45.792  1.00  0.00           H  
ATOM   4068 2HH2 ARG B 246     -14.690  10.877 -45.686  1.00  0.00           H  
ATOM   4069  N   THR B 247     -13.651  10.955 -38.936  1.00  0.00           N  
ATOM   4070  CA  THR B 247     -14.306  12.242 -38.806  1.00  0.00           C  
ATOM   4071  C   THR B 247     -15.208  12.498 -40.033  1.00  0.00           C  
ATOM   4072  O   THR B 247     -15.024  11.856 -41.072  1.00  0.00           O  
ATOM   4073  CB  THR B 247     -13.221  13.333 -38.677  1.00  0.00           C  
ATOM   4074  OG1 THR B 247     -12.469  13.412 -39.880  1.00  0.00           O  
ATOM   4075  CG2 THR B 247     -12.253  12.963 -37.565  1.00  0.00           C  
ATOM   4076  H   THR B 247     -12.679  10.908 -39.249  1.00  0.00           H  
ATOM   4077  HA  THR B 247     -14.904  12.211 -37.901  1.00  0.00           H  
ATOM   4078  HB  THR B 247     -13.651  14.291 -38.461  1.00  0.00           H  
ATOM   4079  HG1 THR B 247     -11.820  14.150 -39.803  1.00  0.00           H  
ATOM   4080 1HG2 THR B 247     -11.476  13.727 -37.496  1.00  0.00           H  
ATOM   4081 2HG2 THR B 247     -12.766  12.888 -36.624  1.00  0.00           H  
ATOM   4082 3HG2 THR B 247     -11.795  12.003 -37.797  1.00  0.00           H  
ATOM   4083  N   PRO B 248     -16.170  13.440 -39.979  1.00  0.00           N  
ATOM   4084  CA  PRO B 248     -17.045  13.821 -41.084  1.00  0.00           C  
ATOM   4085  C   PRO B 248     -16.307  14.159 -42.367  1.00  0.00           C  
ATOM   4086  O   PRO B 248     -15.457  15.051 -42.376  1.00  0.00           O  
ATOM   4087  OXT PRO B 248     -16.553  13.558 -43.376  1.00  0.00           O  
ATOM   4088  CB  PRO B 248     -17.753  15.044 -40.507  1.00  0.00           C  
ATOM   4089  CG  PRO B 248     -17.785  14.784 -39.029  1.00  0.00           C  
ATOM   4090  CD  PRO B 248     -16.473  14.151 -38.714  1.00  0.00           C  
ATOM   4091  HA  PRO B 248     -17.762  13.007 -41.264  1.00  0.00           H  
ATOM   4092 1HB  PRO B 248     -17.187  15.952 -40.759  1.00  0.00           H  
ATOM   4093 2HB  PRO B 248     -18.750  15.149 -40.954  1.00  0.00           H  
ATOM   4094 1HG  PRO B 248     -17.940  15.721 -38.491  1.00  0.00           H  
ATOM   4095 2HG  PRO B 248     -18.641  14.137 -38.776  1.00  0.00           H  
ATOM   4096 1HD  PRO B 248     -15.746  14.935 -38.498  1.00  0.00           H  
ATOM   4097 2HD  PRO B 248     -16.640  13.470 -37.873  1.00  0.00           H  
TER                                                                             
score -802.478
silent_score -802.478
time 0
                                    
