# Supplementary material for: Design of protein-binding proteins from the target structure alone
Source: Nature. 2022 Mar 24;605(7910):551–60. doi: 10.1038/s41586-022-04654-9 (PMC9117152; doi:10.1038/s41586-022-04654-9)
Supplement: Supplementary file 4 — Supplementary Data 1 Experimental data and analysis. This file contains all the experimental results and the analysis protocols. [file 41586_2022_4654_MOESM4_ESM.gz › supplemental_files/ngs_analysis/il7ra_grafting_experiment/motif_parents/IL7_bcov_v3_r3_ems_3hC_436_0002_000000017_0001_0001_47_64_H_.._ems_p1-15H-GBL-16H-GABBL-16H_0382_0001_0001_0001_0001_0001_0001_0001_0001.pdb]

SSBOND     CYS B   61    CYS B   76                                       2.04  
SSBOND     CYS B   93    CYS B  101                                       2.04  
SSBOND     CYS B  127    CYS B  137                                       2.06  
ATOM      1  N   SER A   1      13.908  14.115  16.384  1.00  0.00           N  
ATOM      2  CA  SER A   1      13.274  12.817  16.590  1.00  0.00           C  
ATOM      3  C   SER A   1      12.430  12.421  15.386  1.00  0.00           C  
ATOM      4  O   SER A   1      11.418  13.054  15.090  1.00  0.00           O  
ATOM      5  CB  SER A   1      12.409  12.849  17.835  1.00  0.00           C  
ATOM      6  OG  SER A   1      11.628  11.691  17.934  1.00  0.00           O  
ATOM      7 1H   SER A   1      14.455  14.351  17.188  1.00  0.00           H  
ATOM      8 2H   SER A   1      14.500  14.072  15.579  1.00  0.00           H  
ATOM      9 3H   SER A   1      13.205  14.811  16.244  1.00  0.00           H  
ATOM     10  HA  SER A   1      14.054  12.069  16.733  1.00  0.00           H  
ATOM     11 1HB  SER A   1      13.044  12.940  18.716  1.00  0.00           H  
ATOM     12 2HB  SER A   1      11.762  13.727  17.806  1.00  0.00           H  
ATOM     13  HG  SER A   1      11.358  11.631  18.853  1.00  0.00           H  
ATOM     14  N   VAL A   2      12.854  11.370  14.694  1.00  0.00           N  
ATOM     15  CA  VAL A   2      12.138  10.887  13.519  1.00  0.00           C  
ATOM     16  C   VAL A   2      10.777  10.316  13.899  1.00  0.00           C  
ATOM     17  O   VAL A   2       9.841  10.335  13.101  1.00  0.00           O  
ATOM     18  CB  VAL A   2      12.962   9.803  12.798  1.00  0.00           C  
ATOM     19  CG1 VAL A   2      13.041   8.542  13.646  1.00  0.00           C  
ATOM     20  CG2 VAL A   2      12.347   9.502  11.440  1.00  0.00           C  
ATOM     21  H   VAL A   2      13.695  10.893  14.988  1.00  0.00           H  
ATOM     22  HA  VAL A   2      11.988  11.723  12.836  1.00  0.00           H  
ATOM     23  HB  VAL A   2      13.982  10.165  12.664  1.00  0.00           H  
ATOM     24 1HG1 VAL A   2      13.628   7.787  13.122  1.00  0.00           H  
ATOM     25 2HG1 VAL A   2      13.517   8.774  14.599  1.00  0.00           H  
ATOM     26 3HG1 VAL A   2      12.036   8.161  13.825  1.00  0.00           H  
ATOM     27 1HG2 VAL A   2      12.936   8.736  10.936  1.00  0.00           H  
ATOM     28 2HG2 VAL A   2      11.326   9.146  11.574  1.00  0.00           H  
ATOM     29 3HG2 VAL A   2      12.339  10.409  10.835  1.00  0.00           H  
ATOM     30  N   LYS A   3      10.676   9.810  15.123  1.00  0.00           N  
ATOM     31  CA  LYS A   3       9.405   9.323  15.648  1.00  0.00           C  
ATOM     32  C   LYS A   3       8.382  10.446  15.746  1.00  0.00           C  
ATOM     33  O   LYS A   3       7.238  10.297  15.317  1.00  0.00           O  
ATOM     34  CB  LYS A   3       9.605   8.673  17.018  1.00  0.00           C  
ATOM     35  CG  LYS A   3      10.291   7.314  16.975  1.00  0.00           C  
ATOM     36  CD  LYS A   3      10.504   6.759  18.376  1.00  0.00           C  
ATOM     37  CE  LYS A   3      11.134   5.374  18.333  1.00  0.00           C  
ATOM     38  NZ  LYS A   3      11.446   4.863  19.695  1.00  0.00           N  
ATOM     39  H   LYS A   3      11.498   9.761  15.706  1.00  0.00           H  
ATOM     40  HA  LYS A   3       9.021   8.559  14.968  1.00  0.00           H  
ATOM     41 1HB  LYS A   3      10.203   9.331  17.649  1.00  0.00           H  
ATOM     42 2HB  LYS A   3       8.637   8.544  17.504  1.00  0.00           H  
ATOM     43 1HG  LYS A   3       9.679   6.615  16.405  1.00  0.00           H  
ATOM     44 2HG  LYS A   3      11.258   7.410  16.481  1.00  0.00           H  
ATOM     45 1HD  LYS A   3      11.156   7.428  18.938  1.00  0.00           H  
ATOM     46 2HD  LYS A   3       9.545   6.695  18.891  1.00  0.00           H  
ATOM     47 1HE  LYS A   3      10.452   4.680  17.845  1.00  0.00           H  
ATOM     48 2HE  LYS A   3      12.056   5.412  17.753  1.00  0.00           H  
ATOM     49 1HZ  LYS A   3      11.862   3.945  19.624  1.00  0.00           H  
ATOM     50 2HZ  LYS A   3      12.093   5.491  20.151  1.00  0.00           H  
ATOM     51 3HZ  LYS A   3      10.596   4.805  20.237  1.00  0.00           H  
ATOM     52  N   LYS A   4       8.800  11.572  16.317  1.00  0.00           N  
ATOM     53  CA  LYS A   4       7.927  12.729  16.455  1.00  0.00           C  
ATOM     54  C   LYS A   4       7.631  13.361  15.102  1.00  0.00           C  
ATOM     55  O   LYS A   4       6.518  13.826  14.852  1.00  0.00           O  
ATOM     56  CB  LYS A   4       8.554  13.763  17.392  1.00  0.00           C  
ATOM     57  CG  LYS A   4       8.575  13.352  18.858  1.00  0.00           C  
ATOM     58  CD  LYS A   4       9.185  14.440  19.728  1.00  0.00           C  
ATOM     59  CE  LYS A   4       9.189  14.039  21.196  1.00  0.00           C  
ATOM     60  NZ  LYS A   4       9.805  15.085  22.057  1.00  0.00           N  
ATOM     61  H   LYS A   4       9.748  11.624  16.664  1.00  0.00           H  
ATOM     62  HA  LYS A   4       6.988  12.404  16.902  1.00  0.00           H  
ATOM     63 1HB  LYS A   4       9.582  13.957  17.084  1.00  0.00           H  
ATOM     64 2HB  LYS A   4       8.006  14.703  17.316  1.00  0.00           H  
ATOM     65 1HG  LYS A   4       7.557  13.156  19.196  1.00  0.00           H  
ATOM     66 2HG  LYS A   4       9.158  12.438  18.971  1.00  0.00           H  
ATOM     67 1HD  LYS A   4      10.211  14.629  19.409  1.00  0.00           H  
ATOM     68 2HD  LYS A   4       8.613  15.360  19.615  1.00  0.00           H  
ATOM     69 1HE  LYS A   4       8.167  13.867  21.529  1.00  0.00           H  
ATOM     70 2HE  LYS A   4       9.748  13.111  21.318  1.00  0.00           H  
ATOM     71 1HZ  LYS A   4       9.789  14.781  23.021  1.00  0.00           H  
ATOM     72 2HZ  LYS A   4      10.761  15.239  21.769  1.00  0.00           H  
ATOM     73 3HZ  LYS A   4       9.284  15.945  21.968  1.00  0.00           H  
ATOM     74  N   LYS A   5       8.632  13.376  14.228  1.00  0.00           N  
ATOM     75  CA  LYS A   5       8.500  14.008  12.921  1.00  0.00           C  
ATOM     76  C   LYS A   5       7.379  13.369  12.111  1.00  0.00           C  
ATOM     77  O   LYS A   5       6.526  14.064  11.558  1.00  0.00           O  
ATOM     78  CB  LYS A   5       9.818  13.924  12.149  1.00  0.00           C  
ATOM     79  CG  LYS A   5       9.794  14.605  10.787  1.00  0.00           C  
ATOM     80  CD  LYS A   5      11.172  14.600  10.142  1.00  0.00           C  
ATOM     81  CE  LYS A   5      11.135  15.214   8.751  1.00  0.00           C  
ATOM     82  NZ  LYS A   5      12.489  15.285   8.137  1.00  0.00           N  
ATOM     83  H   LYS A   5       9.507  12.938  14.476  1.00  0.00           H  
ATOM     84  HA  LYS A   5       8.268  15.063  13.068  1.00  0.00           H  
ATOM     85 1HB  LYS A   5      10.614  14.382  12.738  1.00  0.00           H  
ATOM     86 2HB  LYS A   5      10.085  12.879  11.996  1.00  0.00           H  
ATOM     87 1HG  LYS A   5       9.094  14.085  10.133  1.00  0.00           H  
ATOM     88 2HG  LYS A   5       9.460  15.636  10.901  1.00  0.00           H  
ATOM     89 1HD  LYS A   5      11.867  15.167  10.763  1.00  0.00           H  
ATOM     90 2HD  LYS A   5      11.534  13.575  10.066  1.00  0.00           H  
ATOM     91 1HE  LYS A   5      10.489  14.619   8.107  1.00  0.00           H  
ATOM     92 2HE  LYS A   5      10.724  16.222   8.809  1.00  0.00           H  
ATOM     93 1HZ  LYS A   5      12.422  15.698   7.218  1.00  0.00           H  
ATOM     94 2HZ  LYS A   5      13.093  15.851   8.717  1.00  0.00           H  
ATOM     95 3HZ  LYS A   5      12.873  14.354   8.060  1.00  0.00           H  
ATOM     96  N   VAL A   6       7.384  12.042  12.045  1.00  0.00           N  
ATOM     97  CA  VAL A   6       6.409  11.309  11.246  1.00  0.00           C  
ATOM     98  C   VAL A   6       5.054  11.262  11.941  1.00  0.00           C  
ATOM     99  O   VAL A   6       4.019  11.107  11.294  1.00  0.00           O  
ATOM    100  CB  VAL A   6       6.900   9.872  10.987  1.00  0.00           C  
ATOM    101  CG1 VAL A   6       6.740   9.021  12.237  1.00  0.00           C  
ATOM    102  CG2 VAL A   6       6.136   9.266   9.820  1.00  0.00           C  
ATOM    103  H   VAL A   6       8.083  11.526  12.561  1.00  0.00           H  
ATOM    104  HA  VAL A   6       6.293  11.819  10.288  1.00  0.00           H  
ATOM    105  HB  VAL A   6       7.964   9.900  10.751  1.00  0.00           H  
ATOM    106 1HG1 VAL A   6       7.093   8.009  12.036  1.00  0.00           H  
ATOM    107 2HG1 VAL A   6       7.324   9.453  13.049  1.00  0.00           H  
ATOM    108 3HG1 VAL A   6       5.689   8.988  12.523  1.00  0.00           H  
ATOM    109 1HG2 VAL A   6       6.490   8.251   9.642  1.00  0.00           H  
ATOM    110 2HG2 VAL A   6       5.072   9.245  10.054  1.00  0.00           H  
ATOM    111 3HG2 VAL A   6       6.299   9.869   8.926  1.00  0.00           H  
ATOM    112  N   ARG A   7       5.067  11.393  13.264  1.00  0.00           N  
ATOM    113  CA  ARG A   7       3.838  11.551  14.030  1.00  0.00           C  
ATOM    114  C   ARG A   7       3.116  12.838  13.653  1.00  0.00           C  
ATOM    115  O   ARG A   7       1.889  12.868  13.559  1.00  0.00           O  
ATOM    116  CB  ARG A   7       4.134  11.557  15.522  1.00  0.00           C  
ATOM    117  CG  ARG A   7       2.916  11.730  16.416  1.00  0.00           C  
ATOM    118  CD  ARG A   7       1.978  10.585  16.292  1.00  0.00           C  
ATOM    119  NE  ARG A   7       0.967  10.598  17.337  1.00  0.00           N  
ATOM    120  CZ  ARG A   7      -0.112   9.792  17.367  1.00  0.00           C  
ATOM    121  NH1 ARG A   7      -0.306   8.917  16.405  1.00  0.00           N  
ATOM    122  NH2 ARG A   7      -0.976   9.881  18.363  1.00  0.00           N  
ATOM    123  H   ARG A   7       5.953  11.385  13.749  1.00  0.00           H  
ATOM    124  HA  ARG A   7       3.183  10.707  13.813  1.00  0.00           H  
ATOM    125 1HB  ARG A   7       4.617  10.622  15.801  1.00  0.00           H  
ATOM    126 2HB  ARG A   7       4.829  12.365  15.752  1.00  0.00           H  
ATOM    127 1HG  ARG A   7       3.235  11.802  17.456  1.00  0.00           H  
ATOM    128 2HG  ARG A   7       2.385  12.640  16.135  1.00  0.00           H  
ATOM    129 1HD  ARG A   7       1.473  10.631  15.328  1.00  0.00           H  
ATOM    130 2HD  ARG A   7       2.533   9.651  16.367  1.00  0.00           H  
ATOM    131  HE  ARG A   7       1.082  11.258  18.094  1.00  0.00           H  
ATOM    132 1HH1 ARG A   7       0.354   8.848  15.644  1.00  0.00           H  
ATOM    133 2HH1 ARG A   7      -1.115   8.313  16.428  1.00  0.00           H  
ATOM    134 1HH2 ARG A   7      -0.827  10.554  19.103  1.00  0.00           H  
ATOM    135 2HH2 ARG A   7      -1.785   9.277  18.385  1.00  0.00           H  
ATOM    136  N   LYS A   8       3.883  13.900  13.439  1.00  0.00           N  
ATOM    137  CA  LYS A   8       3.332  15.157  12.945  1.00  0.00           C  
ATOM    138  C   LYS A   8       2.788  15.003  11.531  1.00  0.00           C  
ATOM    139  O   LYS A   8       1.761  15.586  11.183  1.00  0.00           O  
ATOM    140  CB  LYS A   8       4.393  16.258  12.984  1.00  0.00           C  
ATOM    141  CG  LYS A   8       4.756  16.733  14.384  1.00  0.00           C  
ATOM    142  CD  LYS A   8       5.843  17.797  14.342  1.00  0.00           C  
ATOM    143  CE  LYS A   8       6.222  18.257  15.742  1.00  0.00           C  
ATOM    144  NZ  LYS A   8       7.308  19.274  15.718  1.00  0.00           N  
ATOM    145  H   LYS A   8       4.875  13.837  13.623  1.00  0.00           H  
ATOM    146  HA  LYS A   8       2.516  15.460  13.602  1.00  0.00           H  
ATOM    147 1HB  LYS A   8       5.305  15.902  12.504  1.00  0.00           H  
ATOM    148 2HB  LYS A   8       4.041  17.122  12.418  1.00  0.00           H  
ATOM    149 1HG  LYS A   8       3.872  17.148  14.869  1.00  0.00           H  
ATOM    150 2HG  LYS A   8       5.109  15.888  14.974  1.00  0.00           H  
ATOM    151 1HD  LYS A   8       6.729  17.393  13.849  1.00  0.00           H  
ATOM    152 2HD  LYS A   8       5.490  18.655  13.771  1.00  0.00           H  
ATOM    153 1HE  LYS A   8       5.350  18.687  16.232  1.00  0.00           H  
ATOM    154 2HE  LYS A   8       6.556  17.402  16.329  1.00  0.00           H  
ATOM    155 1HZ  LYS A   8       7.530  19.553  16.663  1.00  0.00           H  
ATOM    156 2HZ  LYS A   8       8.130  18.880  15.282  1.00  0.00           H  
ATOM    157 3HZ  LYS A   8       7.003  20.081  15.193  1.00  0.00           H  
ATOM    158  N   VAL A   9       3.481  14.212  10.719  1.00  0.00           N  
ATOM    159  CA  VAL A   9       3.021  13.907   9.369  1.00  0.00           C  
ATOM    160  C   VAL A   9       1.699  13.151   9.396  1.00  0.00           C  
ATOM    161  O   VAL A   9       0.803  13.423   8.599  1.00  0.00           O  
ATOM    162  CB  VAL A   9       4.075  13.067   8.623  1.00  0.00           C  
ATOM    163  CG1 VAL A   9       3.517  12.568   7.298  1.00  0.00           C  
ATOM    164  CG2 VAL A   9       5.333  13.893   8.402  1.00  0.00           C  
ATOM    165  H   VAL A   9       4.350  13.812  11.045  1.00  0.00           H  
ATOM    166  HA  VAL A   9       2.877  14.847   8.833  1.00  0.00           H  
ATOM    167  HB  VAL A   9       4.316  12.189   9.221  1.00  0.00           H  
ATOM    168 1HG1 VAL A   9       4.275  11.977   6.784  1.00  0.00           H  
ATOM    169 2HG1 VAL A   9       2.639  11.951   7.483  1.00  0.00           H  
ATOM    170 3HG1 VAL A   9       3.240  13.419   6.677  1.00  0.00           H  
ATOM    171 1HG2 VAL A   9       6.074  13.293   7.874  1.00  0.00           H  
ATOM    172 2HG2 VAL A   9       5.090  14.775   7.808  1.00  0.00           H  
ATOM    173 3HG2 VAL A   9       5.738  14.204   9.365  1.00  0.00           H  
ATOM    174  N   GLU A  10       1.586  12.201  10.317  1.00  0.00           N  
ATOM    175  CA  GLU A  10       0.337  11.474  10.517  1.00  0.00           C  
ATOM    176  C   GLU A  10      -0.813  12.426  10.814  1.00  0.00           C  
ATOM    177  O   GLU A  10      -1.898  12.301  10.246  1.00  0.00           O  
ATOM    178  CB  GLU A  10       0.486  10.465  11.658  1.00  0.00           C  
ATOM    179  CG  GLU A  10      -0.747   9.607  11.903  1.00  0.00           C  
ATOM    180  CD  GLU A  10      -0.632   8.754  13.135  1.00  0.00           C  
ATOM    181  OE1 GLU A  10       0.457   8.611  13.635  1.00  0.00           O  
ATOM    182  OE2 GLU A  10      -1.635   8.244  13.575  1.00  0.00           O  
ATOM    183  H   GLU A  10       2.384  11.976  10.894  1.00  0.00           H  
ATOM    184  HA  GLU A  10       0.108  10.923   9.605  1.00  0.00           H  
ATOM    185 1HB  GLU A  10       1.321   9.797  11.447  1.00  0.00           H  
ATOM    186 2HB  GLU A  10       0.713  10.993  12.583  1.00  0.00           H  
ATOM    187 1HG  GLU A  10      -1.615  10.256  12.005  1.00  0.00           H  
ATOM    188 2HG  GLU A  10      -0.909   8.966  11.036  1.00  0.00           H  
ATOM    189  N   LYS A  11      -0.571  13.378  11.710  1.00  0.00           N  
ATOM    190  CA  LYS A  11      -1.575  14.377  12.057  1.00  0.00           C  
ATOM    191  C   LYS A  11      -1.986  15.193  10.839  1.00  0.00           C  
ATOM    192  O   LYS A  11      -3.168  15.460  10.631  1.00  0.00           O  
ATOM    193  CB  LYS A  11      -1.051  15.301  13.158  1.00  0.00           C  
ATOM    194  CG  LYS A  11      -0.945  14.649  14.530  1.00  0.00           C  
ATOM    195  CD  LYS A  11      -0.403  15.624  15.564  1.00  0.00           C  
ATOM    196  CE  LYS A  11      -0.289  14.971  16.934  1.00  0.00           C  
ATOM    197  NZ  LYS A  11       0.254  15.909  17.954  1.00  0.00           N  
ATOM    198  H   LYS A  11       0.332  13.411  12.160  1.00  0.00           H  
ATOM    199  HA  LYS A  11      -2.454  13.861  12.447  1.00  0.00           H  
ATOM    200 1HB  LYS A  11      -0.062  15.668  12.884  1.00  0.00           H  
ATOM    201 2HB  LYS A  11      -1.708  16.167  13.249  1.00  0.00           H  
ATOM    202 1HG  LYS A  11      -1.930  14.305  14.847  1.00  0.00           H  
ATOM    203 2HG  LYS A  11      -0.280  13.787  14.472  1.00  0.00           H  
ATOM    204 1HD  LYS A  11       0.582  15.974  15.254  1.00  0.00           H  
ATOM    205 2HD  LYS A  11      -1.069  16.484  15.637  1.00  0.00           H  
ATOM    206 1HE  LYS A  11      -1.272  14.631  17.258  1.00  0.00           H  
ATOM    207 2HE  LYS A  11       0.368  14.104  16.871  1.00  0.00           H  
ATOM    208 1HZ  LYS A  11       0.314  15.439  18.846  1.00  0.00           H  
ATOM    209 2HZ  LYS A  11       1.174  16.217  17.673  1.00  0.00           H  
ATOM    210 3HZ  LYS A  11      -0.358  16.709  18.036  1.00  0.00           H  
ATOM    211  N   LYS A  12      -1.002  15.587  10.038  1.00  0.00           N  
ATOM    212  CA  LYS A  12      -1.264  16.309   8.799  1.00  0.00           C  
ATOM    213  C   LYS A  12      -2.092  15.468   7.836  1.00  0.00           C  
ATOM    214  O   LYS A  12      -3.017  15.968   7.198  1.00  0.00           O  
ATOM    215  CB  LYS A  12       0.048  16.730   8.136  1.00  0.00           C  
ATOM    216  CG  LYS A  12       0.793  17.841   8.864  1.00  0.00           C  
ATOM    217  CD  LYS A  12       2.125  18.144   8.195  1.00  0.00           C  
ATOM    218  CE  LYS A  12       2.886  19.230   8.941  1.00  0.00           C  
ATOM    219  NZ  LYS A  12       4.228  19.478   8.347  1.00  0.00           N  
ATOM    220  H   LYS A  12      -0.045  15.379  10.293  1.00  0.00           H  
ATOM    221  HA  LYS A  12      -1.821  17.214   9.040  1.00  0.00           H  
ATOM    222 1HB  LYS A  12       0.714  15.869   8.069  1.00  0.00           H  
ATOM    223 2HB  LYS A  12      -0.150  17.070   7.120  1.00  0.00           H  
ATOM    224 1HG  LYS A  12       0.184  18.745   8.869  1.00  0.00           H  
ATOM    225 2HG  LYS A  12       0.975  17.542   9.896  1.00  0.00           H  
ATOM    226 1HD  LYS A  12       2.733  17.239   8.168  1.00  0.00           H  
ATOM    227 2HD  LYS A  12       1.951  18.475   7.171  1.00  0.00           H  
ATOM    228 1HE  LYS A  12       2.314  20.157   8.917  1.00  0.00           H  
ATOM    229 2HE  LYS A  12       3.013  18.935   9.983  1.00  0.00           H  
ATOM    230 1HZ  LYS A  12       4.699  20.203   8.870  1.00  0.00           H  
ATOM    231 2HZ  LYS A  12       4.774  18.629   8.382  1.00  0.00           H  
ATOM    232 3HZ  LYS A  12       4.122  19.771   7.386  1.00  0.00           H  
ATOM    233  N   ALA A  13      -1.752  14.188   7.736  1.00  0.00           N  
ATOM    234  CA  ALA A  13      -2.482  13.266   6.872  1.00  0.00           C  
ATOM    235  C   ALA A  13      -3.935  13.138   7.309  1.00  0.00           C  
ATOM    236  O   ALA A  13      -4.840  13.073   6.476  1.00  0.00           O  
ATOM    237  CB  ALA A  13      -1.809  11.901   6.864  1.00  0.00           C  
ATOM    238  H   ALA A  13      -0.968  13.843   8.270  1.00  0.00           H  
ATOM    239  HA  ALA A  13      -2.457  13.654   5.853  1.00  0.00           H  
ATOM    240 1HB  ALA A  13      -2.366  11.226   6.215  1.00  0.00           H  
ATOM    241 2HB  ALA A  13      -0.788  12.002   6.493  1.00  0.00           H  
ATOM    242 3HB  ALA A  13      -1.790  11.500   7.875  1.00  0.00           H  
ATOM    243  N   ARG A  14      -4.153  13.102   8.620  1.00  0.00           N  
ATOM    244  CA  ARG A  14      -5.495  12.953   9.169  1.00  0.00           C  
ATOM    245  C   ARG A  14      -6.333  14.203   8.924  1.00  0.00           C  
ATOM    246  O   ARG A  14      -7.516  14.116   8.601  1.00  0.00           O  
ATOM    247  CB  ARG A  14      -5.434  12.672  10.664  1.00  0.00           C  
ATOM    248  CG  ARG A  14      -4.960  11.276  11.032  1.00  0.00           C  
ATOM    249  CD  ARG A  14      -4.909  11.084  12.504  1.00  0.00           C  
ATOM    250  NE  ARG A  14      -4.411   9.765  12.862  1.00  0.00           N  
ATOM    251  CZ  ARG A  14      -5.167   8.651  12.917  1.00  0.00           C  
ATOM    252  NH1 ARG A  14      -6.449   8.712  12.634  1.00  0.00           N  
ATOM    253  NH2 ARG A  14      -4.619   7.497  13.254  1.00  0.00           N  
ATOM    254  H   ARG A  14      -3.368  13.178   9.250  1.00  0.00           H  
ATOM    255  HA  ARG A  14      -5.980  12.108   8.679  1.00  0.00           H  
ATOM    256 1HB  ARG A  14      -4.762  13.385  11.139  1.00  0.00           H  
ATOM    257 2HB  ARG A  14      -6.422  12.811  11.099  1.00  0.00           H  
ATOM    258 1HG  ARG A  14      -5.641  10.537  10.613  1.00  0.00           H  
ATOM    259 2HG  ARG A  14      -3.958  11.114  10.632  1.00  0.00           H  
ATOM    260 1HD  ARG A  14      -4.249  11.830  12.946  1.00  0.00           H  
ATOM    261 2HD  ARG A  14      -5.910  11.195  12.919  1.00  0.00           H  
ATOM    262  HE  ARG A  14      -3.429   9.679  13.087  1.00  0.00           H  
ATOM    263 1HH1 ARG A  14      -6.868   9.593  12.377  1.00  0.00           H  
ATOM    264 2HH1 ARG A  14      -7.015   7.876  12.674  1.00  0.00           H  
ATOM    265 1HH2 ARG A  14      -3.632   7.451  13.472  1.00  0.00           H  
ATOM    266 2HH2 ARG A  14      -5.184   6.662  13.295  1.00  0.00           H  
ATOM    267  N   LYS A  15      -5.709  15.366   9.080  1.00  0.00           N  
ATOM    268  CA  LYS A  15      -6.368  16.633   8.788  1.00  0.00           C  
ATOM    269  C   LYS A  15      -6.642  16.782   7.298  1.00  0.00           C  
ATOM    270  O   LYS A  15      -7.688  17.295   6.897  1.00  0.00           O  
ATOM    271  CB  LYS A  15      -5.520  17.805   9.286  1.00  0.00           C  
ATOM    272  CG  LYS A  15      -5.468  17.944  10.802  1.00  0.00           C  
ATOM    273  CD  LYS A  15      -4.574  19.102  11.220  1.00  0.00           C  
ATOM    274  CE  LYS A  15      -4.514  19.237  12.735  1.00  0.00           C  
ATOM    275  NZ  LYS A  15      -3.626  20.353  13.159  1.00  0.00           N  
ATOM    276  H   LYS A  15      -4.753  15.372   9.409  1.00  0.00           H  
ATOM    277  HA  LYS A  15      -7.318  16.660   9.323  1.00  0.00           H  
ATOM    278 1HB  LYS A  15      -4.497  17.694   8.925  1.00  0.00           H  
ATOM    279 2HB  LYS A  15      -5.912  18.737   8.878  1.00  0.00           H  
ATOM    280 1HG  LYS A  15      -6.474  18.115  11.187  1.00  0.00           H  
ATOM    281 2HG  LYS A  15      -5.083  17.023  11.239  1.00  0.00           H  
ATOM    282 1HD  LYS A  15      -3.565  18.940  10.838  1.00  0.00           H  
ATOM    283 2HD  LYS A  15      -4.959  20.030  10.798  1.00  0.00           H  
ATOM    284 1HE  LYS A  15      -5.515  19.418  13.123  1.00  0.00           H  
ATOM    285 2HE  LYS A  15      -4.142  18.309  13.168  1.00  0.00           H  
ATOM    286 1HZ  LYS A  15      -3.613  20.409  14.168  1.00  0.00           H  
ATOM    287 2HZ  LYS A  15      -2.689  20.187  12.820  1.00  0.00           H  
ATOM    288 3HZ  LYS A  15      -3.972  21.223  12.779  1.00  0.00           H  
ATOM    289  N   ALA A  16      -5.697  16.330   6.479  1.00  0.00           N  
ATOM    290  CA  ALA A  16      -5.862  16.356   5.031  1.00  0.00           C  
ATOM    291  C   ALA A  16      -6.968  15.406   4.586  1.00  0.00           C  
ATOM    292  O   ALA A  16      -7.674  15.672   3.615  1.00  0.00           O  
ATOM    293  CB  ALA A  16      -4.553  16.002   4.343  1.00  0.00           C  
ATOM    294  H   ALA A  16      -4.843  15.962   6.872  1.00  0.00           H  
ATOM    295  HA  ALA A  16      -6.130  17.369   4.730  1.00  0.00           H  
ATOM    296 1HB  ALA A  16      -4.692  16.023   3.261  1.00  0.00           H  
ATOM    297 2HB  ALA A  16      -3.785  16.724   4.625  1.00  0.00           H  
ATOM    298 3HB  ALA A  16      -4.240  15.004   4.646  1.00  0.00           H  
ATOM    299  N   GLY A  17      -7.113  14.297   5.304  1.00  0.00           N  
ATOM    300  CA  GLY A  17      -8.121  13.297   4.973  1.00  0.00           C  
ATOM    301  C   GLY A  17      -7.556  12.235   4.039  1.00  0.00           C  
ATOM    302  O   GLY A  17      -8.301  11.569   3.320  1.00  0.00           O  
ATOM    303  H   GLY A  17      -6.509  14.143   6.099  1.00  0.00           H  
ATOM    304 1HA  GLY A  17      -8.481  12.826   5.889  1.00  0.00           H  
ATOM    305 2HA  GLY A  17      -8.975  13.783   4.503  1.00  0.00           H  
ATOM    306  N   ASP A  18      -6.237  12.083   4.052  1.00  0.00           N  
ATOM    307  CA  ASP A  18      -5.570  11.106   3.200  1.00  0.00           C  
ATOM    308  C   ASP A  18      -5.375   9.782   3.924  1.00  0.00           C  
ATOM    309  O   ASP A  18      -4.410   9.605   4.669  1.00  0.00           O  
ATOM    310  CB  ASP A  18      -4.214  11.642   2.731  1.00  0.00           C  
ATOM    311  CG  ASP A  18      -3.490  10.682   1.797  1.00  0.00           C  
ATOM    312  OD1 ASP A  18      -3.777   9.508   1.842  1.00  0.00           O  
ATOM    313  OD2 ASP A  18      -2.656  11.131   1.047  1.00  0.00           O  
ATOM    314  H   ASP A  18      -5.681  12.658   4.669  1.00  0.00           H  
ATOM    315  HA  ASP A  18      -6.190  10.935   2.317  1.00  0.00           H  
ATOM    316 1HB  ASP A  18      -4.357  12.590   2.213  1.00  0.00           H  
ATOM    317 2HB  ASP A  18      -3.579  11.832   3.596  1.00  0.00           H  
ATOM    318  N   GLU A  19      -6.299   8.851   3.704  1.00  0.00           N  
ATOM    319  CA  GLU A  19      -6.330   7.607   4.464  1.00  0.00           C  
ATOM    320  C   GLU A  19      -5.011   6.854   4.341  1.00  0.00           C  
ATOM    321  O   GLU A  19      -4.515   6.289   5.316  1.00  0.00           O  
ATOM    322  CB  GLU A  19      -7.481   6.719   3.987  1.00  0.00           C  
ATOM    323  CG  GLU A  19      -7.599   5.392   4.723  1.00  0.00           C  
ATOM    324  CD  GLU A  19      -8.722   4.536   4.209  1.00  0.00           C  
ATOM    325  OE1 GLU A  19      -9.404   4.961   3.308  1.00  0.00           O  
ATOM    326  OE2 GLU A  19      -8.899   3.454   4.718  1.00  0.00           O  
ATOM    327  H   GLU A  19      -6.998   9.011   2.993  1.00  0.00           H  
ATOM    328  HA  GLU A  19      -6.500   7.846   5.513  1.00  0.00           H  
ATOM    329 1HB  GLU A  19      -8.425   7.252   4.105  1.00  0.00           H  
ATOM    330 2HB  GLU A  19      -7.358   6.503   2.925  1.00  0.00           H  
ATOM    331 1HG  GLU A  19      -6.663   4.846   4.617  1.00  0.00           H  
ATOM    332 2HG  GLU A  19      -7.755   5.590   5.783  1.00  0.00           H  
ATOM    333  N   LEU A  20      -4.448   6.850   3.137  1.00  0.00           N  
ATOM    334  CA  LEU A  20      -3.226   6.102   2.866  1.00  0.00           C  
ATOM    335  C   LEU A  20      -2.032   6.718   3.583  1.00  0.00           C  
ATOM    336  O   LEU A  20      -1.212   6.008   4.166  1.00  0.00           O  
ATOM    337  CB  LEU A  20      -2.956   6.056   1.357  1.00  0.00           C  
ATOM    338  CG  LEU A  20      -1.678   5.323   0.932  1.00  0.00           C  
ATOM    339  CD1 LEU A  20      -1.714   3.893   1.455  1.00  0.00           C  
ATOM    340  CD2 LEU A  20      -1.559   5.347  -0.585  1.00  0.00           C  
ATOM    341  H   LEU A  20      -4.876   7.378   2.391  1.00  0.00           H  
ATOM    342  HA  LEU A  20      -3.360   5.079   3.223  1.00  0.00           H  
ATOM    343 1HB  LEU A  20      -3.797   5.567   0.868  1.00  0.00           H  
ATOM    344 2HB  LEU A  20      -2.891   7.079   0.985  1.00  0.00           H  
ATOM    345  HG  LEU A  20      -0.811   5.817   1.372  1.00  0.00           H  
ATOM    346 1HD1 LEU A  20      -0.805   3.372   1.153  1.00  0.00           H  
ATOM    347 2HD1 LEU A  20      -1.779   3.906   2.543  1.00  0.00           H  
ATOM    348 3HD1 LEU A  20      -2.581   3.378   1.044  1.00  0.00           H  
ATOM    349 1HD2 LEU A  20      -0.649   4.827  -0.887  1.00  0.00           H  
ATOM    350 2HD2 LEU A  20      -2.424   4.852  -1.026  1.00  0.00           H  
ATOM    351 3HD2 LEU A  20      -1.517   6.381  -0.930  1.00  0.00           H  
ATOM    352  N   ALA A  21      -1.940   8.043   3.538  1.00  0.00           N  
ATOM    353  CA  ALA A  21      -0.854   8.758   4.196  1.00  0.00           C  
ATOM    354  C   ALA A  21      -0.876   8.530   5.702  1.00  0.00           C  
ATOM    355  O   ALA A  21       0.172   8.443   6.341  1.00  0.00           O  
ATOM    356  CB  ALA A  21      -0.934  10.247   3.885  1.00  0.00           C  
ATOM    357  H   ALA A  21      -2.641   8.568   3.035  1.00  0.00           H  
ATOM    358  HA  ALA A  21       0.094   8.388   3.800  1.00  0.00           H  
ATOM    359 1HB  ALA A  21      -0.116  10.767   4.383  1.00  0.00           H  
ATOM    360 2HB  ALA A  21      -0.857  10.397   2.807  1.00  0.00           H  
ATOM    361 3HB  ALA A  21      -1.884  10.641   4.240  1.00  0.00           H  
ATOM    362  N   VAL A  22      -2.076   8.435   6.263  1.00  0.00           N  
ATOM    363  CA  VAL A  22      -2.237   8.159   7.685  1.00  0.00           C  
ATOM    364  C   VAL A  22      -1.704   6.777   8.042  1.00  0.00           C  
ATOM    365  O   VAL A  22      -0.974   6.615   9.021  1.00  0.00           O  
ATOM    366  CB  VAL A  22      -3.723   8.252   8.082  1.00  0.00           C  
ATOM    367  CG1 VAL A  22      -3.926   7.758   9.506  1.00  0.00           C  
ATOM    368  CG2 VAL A  22      -4.209   9.686   7.934  1.00  0.00           C  
ATOM    369  H   VAL A  22      -2.897   8.556   5.690  1.00  0.00           H  
ATOM    370  HA  VAL A  22      -1.676   8.907   8.249  1.00  0.00           H  
ATOM    371  HB  VAL A  22      -4.305   7.602   7.429  1.00  0.00           H  
ATOM    372 1HG1 VAL A  22      -4.982   7.830   9.769  1.00  0.00           H  
ATOM    373 2HG1 VAL A  22      -3.605   6.719   9.579  1.00  0.00           H  
ATOM    374 3HG1 VAL A  22      -3.339   8.369  10.191  1.00  0.00           H  
ATOM    375 1HG2 VAL A  22      -5.260   9.744   8.215  1.00  0.00           H  
ATOM    376 2HG2 VAL A  22      -3.623  10.338   8.582  1.00  0.00           H  
ATOM    377 3HG2 VAL A  22      -4.093  10.005   6.898  1.00  0.00           H  
ATOM    378  N   LEU A  23      -2.071   5.782   7.243  1.00  0.00           N  
ATOM    379  CA  LEU A  23      -1.579   4.423   7.435  1.00  0.00           C  
ATOM    380  C   LEU A  23      -0.060   4.368   7.329  1.00  0.00           C  
ATOM    381  O   LEU A  23       0.609   3.769   8.172  1.00  0.00           O  
ATOM    382  CB  LEU A  23      -2.205   3.482   6.398  1.00  0.00           C  
ATOM    383  CG  LEU A  23      -1.666   2.046   6.393  1.00  0.00           C  
ATOM    384  CD1 LEU A  23      -1.975   1.381   7.727  1.00  0.00           C  
ATOM    385  CD2 LEU A  23      -2.290   1.273   5.240  1.00  0.00           C  
ATOM    386  H   LEU A  23      -2.708   5.971   6.482  1.00  0.00           H  
ATOM    387  HA  LEU A  23      -1.874   4.087   8.429  1.00  0.00           H  
ATOM    388 1HB  LEU A  23      -3.278   3.432   6.578  1.00  0.00           H  
ATOM    389 2HB  LEU A  23      -2.043   3.901   5.405  1.00  0.00           H  
ATOM    390  HG  LEU A  23      -0.582   2.064   6.273  1.00  0.00           H  
ATOM    391 1HD1 LEU A  23      -1.592   0.361   7.724  1.00  0.00           H  
ATOM    392 2HD1 LEU A  23      -1.500   1.943   8.532  1.00  0.00           H  
ATOM    393 3HD1 LEU A  23      -3.053   1.363   7.884  1.00  0.00           H  
ATOM    394 1HD2 LEU A  23      -1.906   0.253   5.235  1.00  0.00           H  
ATOM    395 2HD2 LEU A  23      -3.374   1.253   5.360  1.00  0.00           H  
ATOM    396 3HD2 LEU A  23      -2.038   1.760   4.297  1.00  0.00           H  
ATOM    397  N   LEU A  24       0.479   4.996   6.291  1.00  0.00           N  
ATOM    398  CA  LEU A  24       1.912   4.945   6.026  1.00  0.00           C  
ATOM    399  C   LEU A  24       2.702   5.613   7.143  1.00  0.00           C  
ATOM    400  O   LEU A  24       3.726   5.093   7.589  1.00  0.00           O  
ATOM    401  CB  LEU A  24       2.228   5.629   4.690  1.00  0.00           C  
ATOM    402  CG  LEU A  24       1.716   4.907   3.436  1.00  0.00           C  
ATOM    403  CD1 LEU A  24       1.785   5.851   2.243  1.00  0.00           C  
ATOM    404  CD2 LEU A  24       2.549   3.657   3.194  1.00  0.00           C  
ATOM    405  H   LEU A  24      -0.119   5.519   5.669  1.00  0.00           H  
ATOM    406  HA  LEU A  24       2.216   3.901   5.957  1.00  0.00           H  
ATOM    407 1HB  LEU A  24       1.793   6.627   4.698  1.00  0.00           H  
ATOM    408 2HB  LEU A  24       3.310   5.727   4.597  1.00  0.00           H  
ATOM    409  HG  LEU A  24       0.673   4.626   3.579  1.00  0.00           H  
ATOM    410 1HD1 LEU A  24       1.421   5.339   1.353  1.00  0.00           H  
ATOM    411 2HD1 LEU A  24       1.166   6.727   2.436  1.00  0.00           H  
ATOM    412 3HD1 LEU A  24       2.817   6.163   2.086  1.00  0.00           H  
ATOM    413 1HD2 LEU A  24       2.185   3.144   2.303  1.00  0.00           H  
ATOM    414 2HD2 LEU A  24       3.593   3.938   3.050  1.00  0.00           H  
ATOM    415 3HD2 LEU A  24       2.467   2.993   4.054  1.00  0.00           H  
ATOM    416  N   ALA A  25       2.222   6.767   7.596  1.00  0.00           N  
ATOM    417  CA  ALA A  25       2.879   7.503   8.668  1.00  0.00           C  
ATOM    418  C   ALA A  25       2.866   6.710   9.968  1.00  0.00           C  
ATOM    419  O   ALA A  25       3.844   6.711  10.717  1.00  0.00           O  
ATOM    420  CB  ALA A  25       2.212   8.857   8.866  1.00  0.00           C  
ATOM    421  H   ALA A  25       1.380   7.142   7.184  1.00  0.00           H  
ATOM    422  HA  ALA A  25       3.915   7.685   8.379  1.00  0.00           H  
ATOM    423 1HB  ALA A  25       2.713   9.394   9.671  1.00  0.00           H  
ATOM    424 2HB  ALA A  25       2.281   9.435   7.945  1.00  0.00           H  
ATOM    425 3HB  ALA A  25       1.165   8.711   9.127  1.00  0.00           H  
ATOM    426  N   ARG A  26       1.755   6.033  10.232  1.00  0.00           N  
ATOM    427  CA  ARG A  26       1.636   5.186  11.413  1.00  0.00           C  
ATOM    428  C   ARG A  26       2.522   3.952  11.297  1.00  0.00           C  
ATOM    429  O   ARG A  26       3.077   3.480  12.289  1.00  0.00           O  
ATOM    430  CB  ARG A  26       0.192   4.752  11.618  1.00  0.00           C  
ATOM    431  CG  ARG A  26      -0.054   3.918  12.866  1.00  0.00           C  
ATOM    432  CD  ARG A  26       0.119   4.720  14.104  1.00  0.00           C  
ATOM    433  NE  ARG A  26      -0.081   3.918  15.301  1.00  0.00           N  
ATOM    434  CZ  ARG A  26       0.887   3.217  15.922  1.00  0.00           C  
ATOM    435  NH1 ARG A  26       2.114   3.228  15.450  1.00  0.00           N  
ATOM    436  NH2 ARG A  26       0.604   2.517  17.007  1.00  0.00           N  
ATOM    437  H   ARG A  26       0.972   6.108   9.599  1.00  0.00           H  
ATOM    438  HA  ARG A  26       1.950   5.762  12.285  1.00  0.00           H  
ATOM    439 1HB  ARG A  26      -0.447   5.632  11.678  1.00  0.00           H  
ATOM    440 2HB  ARG A  26      -0.137   4.166  10.760  1.00  0.00           H  
ATOM    441 1HG  ARG A  26      -1.073   3.530  12.848  1.00  0.00           H  
ATOM    442 2HG  ARG A  26       0.651   3.087  12.893  1.00  0.00           H  
ATOM    443 1HD  ARG A  26       1.127   5.131  14.134  1.00  0.00           H  
ATOM    444 2HD  ARG A  26      -0.605   5.534  14.115  1.00  0.00           H  
ATOM    445  HE  ARG A  26      -1.012   3.884  15.694  1.00  0.00           H  
ATOM    446 1HH1 ARG A  26       2.330   3.763  14.620  1.00  0.00           H  
ATOM    447 2HH1 ARG A  26       2.839   2.703  15.915  1.00  0.00           H  
ATOM    448 1HH2 ARG A  26      -0.339   2.508  17.371  1.00  0.00           H  
ATOM    449 2HH2 ARG A  26       1.329   1.992  17.473  1.00  0.00           H  
ATOM    450  N   ARG A  27       2.648   3.434  10.080  1.00  0.00           N  
ATOM    451  CA  ARG A  27       3.476   2.259   9.831  1.00  0.00           C  
ATOM    452  C   ARG A  27       4.944   2.551  10.110  1.00  0.00           C  
ATOM    453  O   ARG A  27       5.666   1.704  10.637  1.00  0.00           O  
ATOM    454  CB  ARG A  27       3.321   1.789   8.392  1.00  0.00           C  
ATOM    455  CG  ARG A  27       4.036   0.488   8.064  1.00  0.00           C  
ATOM    456  CD  ARG A  27       3.463  -0.659   8.813  1.00  0.00           C  
ATOM    457  NE  ARG A  27       3.883  -1.935   8.256  1.00  0.00           N  
ATOM    458  CZ  ARG A  27       3.624  -3.135   8.812  1.00  0.00           C  
ATOM    459  NH1 ARG A  27       2.947  -3.205   9.937  1.00  0.00           N  
ATOM    460  NH2 ARG A  27       4.050  -4.240   8.226  1.00  0.00           N  
ATOM    461  H   ARG A  27       2.159   3.864   9.309  1.00  0.00           H  
ATOM    462  HA  ARG A  27       3.145   1.457  10.491  1.00  0.00           H  
ATOM    463 1HB  ARG A  27       2.264   1.649   8.167  1.00  0.00           H  
ATOM    464 2HB  ARG A  27       3.701   2.555   7.716  1.00  0.00           H  
ATOM    465 1HG  ARG A  27       3.944   0.281   6.997  1.00  0.00           H  
ATOM    466 2HG  ARG A  27       5.091   0.577   8.326  1.00  0.00           H  
ATOM    467 1HD  ARG A  27       3.792  -0.616   9.851  1.00  0.00           H  
ATOM    468 2HD  ARG A  27       2.376  -0.612   8.775  1.00  0.00           H  
ATOM    469  HE  ARG A  27       4.406  -1.921   7.391  1.00  0.00           H  
ATOM    470 1HH1 ARG A  27       2.622  -2.360  10.385  1.00  0.00           H  
ATOM    471 2HH1 ARG A  27       2.753  -4.105  10.353  1.00  0.00           H  
ATOM    472 1HH2 ARG A  27       4.571  -4.185   7.361  1.00  0.00           H  
ATOM    473 2HH2 ARG A  27       3.856  -5.139   8.643  1.00  0.00           H  
ATOM    474  N   VAL A  28       5.382   3.754   9.757  1.00  0.00           N  
ATOM    475  CA  VAL A  28       6.732   4.202  10.072  1.00  0.00           C  
ATOM    476  C   VAL A  28       6.959   4.249  11.578  1.00  0.00           C  
ATOM    477  O   VAL A  28       7.970   3.760  12.079  1.00  0.00           O  
ATOM    478  CB  VAL A  28       6.984   5.598   9.472  1.00  0.00           C  
ATOM    479  CG1 VAL A  28       8.307   6.161   9.970  1.00  0.00           C  
ATOM    480  CG2 VAL A  28       6.969   5.520   7.953  1.00  0.00           C  
ATOM    481  H   VAL A  28       4.762   4.375   9.254  1.00  0.00           H  
ATOM    482  HA  VAL A  28       7.442   3.500   9.634  1.00  0.00           H  
ATOM    483  HB  VAL A  28       6.199   6.276   9.809  1.00  0.00           H  
ATOM    484 1HG1 VAL A  28       8.469   7.148   9.537  1.00  0.00           H  
ATOM    485 2HG1 VAL A  28       8.281   6.242  11.057  1.00  0.00           H  
ATOM    486 3HG1 VAL A  28       9.119   5.498   9.674  1.00  0.00           H  
ATOM    487 1HG2 VAL A  28       7.147   6.510   7.536  1.00  0.00           H  
ATOM    488 2HG2 VAL A  28       7.750   4.838   7.616  1.00  0.00           H  
ATOM    489 3HG2 VAL A  28       5.999   5.154   7.617  1.00  0.00           H  
ATOM    490  N   LEU A  29       6.010   4.843  12.296  1.00  0.00           N  
ATOM    491  CA  LEU A  29       6.094   4.937  13.748  1.00  0.00           C  
ATOM    492  C   LEU A  29       6.093   3.556  14.391  1.00  0.00           C  
ATOM    493  O   LEU A  29       6.850   3.296  15.327  1.00  0.00           O  
ATOM    494  CB  LEU A  29       4.923   5.763  14.294  1.00  0.00           C  
ATOM    495  CG  LEU A  29       4.907   5.972  15.814  1.00  0.00           C  
ATOM    496  CD1 LEU A  29       6.169   6.709  16.239  1.00  0.00           C  
ATOM    497  CD2 LEU A  29       3.660   6.750  16.207  1.00  0.00           C  
ATOM    498  H   LEU A  29       5.210   5.239  11.821  1.00  0.00           H  
ATOM    499  HA  LEU A  29       7.025   5.445  14.008  1.00  0.00           H  
ATOM    500 1HB  LEU A  29       4.942   6.746  13.826  1.00  0.00           H  
ATOM    501 2HB  LEU A  29       3.991   5.270  14.018  1.00  0.00           H  
ATOM    502  HG  LEU A  29       4.903   5.003  16.314  1.00  0.00           H  
ATOM    503 1HD1 LEU A  29       6.158   6.857  17.319  1.00  0.00           H  
ATOM    504 2HD1 LEU A  29       7.045   6.122  15.963  1.00  0.00           H  
ATOM    505 3HD1 LEU A  29       6.210   7.677  15.741  1.00  0.00           H  
ATOM    506 1HD2 LEU A  29       3.648   6.897  17.288  1.00  0.00           H  
ATOM    507 2HD2 LEU A  29       3.664   7.719  15.709  1.00  0.00           H  
ATOM    508 3HD2 LEU A  29       2.773   6.191  15.908  1.00  0.00           H  
ATOM    509  N   GLU A  30       5.239   2.674  13.884  1.00  0.00           N  
ATOM    510  CA  GLU A  30       5.198   1.292  14.350  1.00  0.00           C  
ATOM    511  C   GLU A  30       6.551   0.614  14.179  1.00  0.00           C  
ATOM    512  O   GLU A  30       7.050  -0.036  15.097  1.00  0.00           O  
ATOM    513  CB  GLU A  30       4.124   0.506  13.595  1.00  0.00           C  
ATOM    514  CG  GLU A  30       4.048  -0.969  13.964  1.00  0.00           C  
ATOM    515  CD  GLU A  30       3.101  -1.743  13.090  1.00  0.00           C  
ATOM    516  OE1 GLU A  30       2.478  -1.145  12.246  1.00  0.00           O  
ATOM    517  OE2 GLU A  30       3.001  -2.935  13.266  1.00  0.00           O  
ATOM    518  H   GLU A  30       4.603   2.968  13.158  1.00  0.00           H  
ATOM    519  HA  GLU A  30       4.938   1.292  15.408  1.00  0.00           H  
ATOM    520 1HB  GLU A  30       3.147   0.949  13.785  1.00  0.00           H  
ATOM    521 2HB  GLU A  30       4.310   0.572  12.523  1.00  0.00           H  
ATOM    522 1HG  GLU A  30       5.043  -1.406  13.879  1.00  0.00           H  
ATOM    523 2HG  GLU A  30       3.730  -1.056  15.002  1.00  0.00           H  
ATOM    524  N   ALA A  31       7.141   0.769  12.998  1.00  0.00           N  
ATOM    525  CA  ALA A  31       8.441   0.176  12.708  1.00  0.00           C  
ATOM    526  C   ALA A  31       9.519   0.732  13.628  1.00  0.00           C  
ATOM    527  O   ALA A  31      10.396   0.001  14.084  1.00  0.00           O  
ATOM    528  CB  ALA A  31       8.816   0.409  11.252  1.00  0.00           C  
ATOM    529  H   ALA A  31       6.676   1.310  12.284  1.00  0.00           H  
ATOM    530  HA  ALA A  31       8.371  -0.903  12.862  1.00  0.00           H  
ATOM    531 1HB  ALA A  31       9.789  -0.039  11.050  1.00  0.00           H  
ATOM    532 2HB  ALA A  31       8.066  -0.045  10.604  1.00  0.00           H  
ATOM    533 3HB  ALA A  31       8.863   1.480  11.056  1.00  0.00           H  
ATOM    534  N   LEU A  32       9.446   2.031  13.897  1.00  0.00           N  
ATOM    535  CA  LEU A  32      10.421   2.691  14.757  1.00  0.00           C  
ATOM    536  C   LEU A  32      10.310   2.199  16.194  1.00  0.00           C  
ATOM    537  O   LEU A  32      11.316   1.992  16.871  1.00  0.00           O  
ATOM    538  CB  LEU A  32      10.223   4.211  14.713  1.00  0.00           C  
ATOM    539  CG  LEU A  32      10.678   4.904  13.422  1.00  0.00           C  
ATOM    540  CD1 LEU A  32      10.079   6.303  13.358  1.00  0.00           C  
ATOM    541  CD2 LEU A  32      12.198   4.957  13.382  1.00  0.00           C  
ATOM    542  H   LEU A  32       8.696   2.577  13.496  1.00  0.00           H  
ATOM    543  HA  LEU A  32      11.420   2.462  14.387  1.00  0.00           H  
ATOM    544 1HB  LEU A  32       9.165   4.428  14.850  1.00  0.00           H  
ATOM    545 2HB  LEU A  32      10.774   4.658  15.541  1.00  0.00           H  
ATOM    546  HG  LEU A  32      10.311   4.345  12.561  1.00  0.00           H  
ATOM    547 1HD1 LEU A  32      10.402   6.795  12.441  1.00  0.00           H  
ATOM    548 2HD1 LEU A  32       8.992   6.234  13.369  1.00  0.00           H  
ATOM    549 3HD1 LEU A  32      10.415   6.882  14.218  1.00  0.00           H  
ATOM    550 1HD2 LEU A  32      12.521   5.449  12.464  1.00  0.00           H  
ATOM    551 2HD2 LEU A  32      12.565   5.517  14.243  1.00  0.00           H  
ATOM    552 3HD2 LEU A  32      12.598   3.944  13.411  1.00  0.00           H  
ATOM    553  N   GLU A  33       9.077   2.015  16.658  1.00  0.00           N  
ATOM    554  CA  GLU A  33       8.832   1.511  18.004  1.00  0.00           C  
ATOM    555  C   GLU A  33       9.301   0.070  18.147  1.00  0.00           C  
ATOM    556  O   GLU A  33       9.839  -0.317  19.184  1.00  0.00           O  
ATOM    557  CB  GLU A  33       7.344   1.609  18.348  1.00  0.00           C  
ATOM    558  CG  GLU A  33       6.839   3.029  18.558  1.00  0.00           C  
ATOM    559  CD  GLU A  33       5.345   3.103  18.711  1.00  0.00           C  
ATOM    560  OE1 GLU A  33       4.695   2.109  18.492  1.00  0.00           O  
ATOM    561  OE2 GLU A  33       4.853   4.154  19.047  1.00  0.00           O  
ATOM    562  H   GLU A  33       8.291   2.226  16.061  1.00  0.00           H  
ATOM    563  HA  GLU A  33       9.385   2.131  18.710  1.00  0.00           H  
ATOM    564 1HB  GLU A  33       6.755   1.159  17.548  1.00  0.00           H  
ATOM    565 2HB  GLU A  33       7.143   1.044  19.259  1.00  0.00           H  
ATOM    566 1HG  GLU A  33       7.305   3.440  19.454  1.00  0.00           H  
ATOM    567 2HG  GLU A  33       7.143   3.641  17.710  1.00  0.00           H  
ATOM    568  N   LYS A  34       9.093  -0.722  17.101  1.00  0.00           N  
ATOM    569  CA  LYS A  34       9.454  -2.134  17.124  1.00  0.00           C  
ATOM    570  C   LYS A  34      10.909  -2.338  16.724  1.00  0.00           C  
ATOM    571  O   LYS A  34      11.486  -3.397  16.966  1.00  0.00           O  
ATOM    572  CB  LYS A  34       8.537  -2.938  16.201  1.00  0.00           C  
ATOM    573  CG  LYS A  34       7.100  -3.059  16.691  1.00  0.00           C  
ATOM    574  CD  LYS A  34       6.241  -3.829  15.700  1.00  0.00           C  
ATOM    575  CE  LYS A  34       4.848  -4.089  16.258  1.00  0.00           C  
ATOM    576  NZ  LYS A  34       3.954  -4.717  15.248  1.00  0.00           N  
ATOM    577  H   LYS A  34       8.674  -0.335  16.267  1.00  0.00           H  
ATOM    578  HA  LYS A  34       9.314  -2.510  18.138  1.00  0.00           H  
ATOM    579 1HB  LYS A  34       8.515  -2.471  15.214  1.00  0.00           H  
ATOM    580 2HB  LYS A  34       8.935  -3.944  16.077  1.00  0.00           H  
ATOM    581 1HG  LYS A  34       7.086  -3.576  17.650  1.00  0.00           H  
ATOM    582 2HG  LYS A  34       6.676  -2.064  16.829  1.00  0.00           H  
ATOM    583 1HD  LYS A  34       6.153  -3.261  14.774  1.00  0.00           H  
ATOM    584 2HD  LYS A  34       6.715  -4.786  15.475  1.00  0.00           H  
ATOM    585 1HE  LYS A  34       4.920  -4.746  17.122  1.00  0.00           H  
ATOM    586 2HE  LYS A  34       4.405  -3.147  16.581  1.00  0.00           H  
ATOM    587 1HZ  LYS A  34       3.042  -4.872  15.656  1.00  0.00           H  
ATOM    588 2HZ  LYS A  34       3.866  -4.106  14.449  1.00  0.00           H  
ATOM    589 3HZ  LYS A  34       4.345  -5.600  14.955  1.00  0.00           H  
ATOM    590  N   GLY A  35      11.495  -1.318  16.107  1.00  0.00           N  
ATOM    591  CA  GLY A  35      12.901  -1.362  15.720  1.00  0.00           C  
ATOM    592  C   GLY A  35      13.089  -2.133  14.419  1.00  0.00           C  
ATOM    593  O   GLY A  35      14.128  -2.755  14.199  1.00  0.00           O  
ATOM    594  H   GLY A  35      10.956  -0.490  15.903  1.00  0.00           H  
ATOM    595 1HA  GLY A  35      13.280  -0.346  15.604  1.00  0.00           H  
ATOM    596 2HA  GLY A  35      13.481  -1.833  16.513  1.00  0.00           H  
ATOM    597  N   LEU A  36      12.078  -2.085  13.558  1.00  0.00           N  
ATOM    598  CA  LEU A  36      12.121  -2.795  12.285  1.00  0.00           C  
ATOM    599  C   LEU A  36      12.767  -1.942  11.200  1.00  0.00           C  
ATOM    600  O   LEU A  36      13.150  -2.449  10.145  1.00  0.00           O  
ATOM    601  CB  LEU A  36      10.705  -3.195  11.853  1.00  0.00           C  
ATOM    602  CG  LEU A  36       9.956  -4.129  12.813  1.00  0.00           C  
ATOM    603  CD1 LEU A  36       8.512  -4.279  12.352  1.00  0.00           C  
ATOM    604  CD2 LEU A  36      10.658  -5.478  12.861  1.00  0.00           C  
ATOM    605  H   LEU A  36      11.259  -1.542  13.790  1.00  0.00           H  
ATOM    606  HA  LEU A  36      12.713  -3.702  12.415  1.00  0.00           H  
ATOM    607 1HB  LEU A  36      10.108  -2.292  11.738  1.00  0.00           H  
ATOM    608 2HB  LEU A  36      10.764  -3.693  10.885  1.00  0.00           H  
ATOM    609  HG  LEU A  36       9.943  -3.691  13.811  1.00  0.00           H  
ATOM    610 1HD1 LEU A  36       7.980  -4.943  13.034  1.00  0.00           H  
ATOM    611 2HD1 LEU A  36       8.028  -3.303  12.346  1.00  0.00           H  
ATOM    612 3HD1 LEU A  36       8.493  -4.701  11.348  1.00  0.00           H  
ATOM    613 1HD2 LEU A  36      10.126  -6.141  13.543  1.00  0.00           H  
ATOM    614 2HD2 LEU A  36      10.670  -5.917  11.863  1.00  0.00           H  
ATOM    615 3HD2 LEU A  36      11.682  -5.343  13.210  1.00  0.00           H  
ATOM    616  N   VAL A  37      12.883  -0.646  11.464  1.00  0.00           N  
ATOM    617  CA  VAL A  37      13.410   0.293  10.480  1.00  0.00           C  
ATOM    618  C   VAL A  37      14.463   1.205  11.095  1.00  0.00           C  
ATOM    619  O   VAL A  37      14.392   1.542  12.279  1.00  0.00           O  
ATOM    620  CB  VAL A  37      12.272   1.151   9.896  1.00  0.00           C  
ATOM    621  CG1 VAL A  37      11.736   2.112  10.947  1.00  0.00           C  
ATOM    622  CG2 VAL A  37      12.769   1.910   8.675  1.00  0.00           C  
ATOM    623  H   VAL A  37      12.601  -0.301  12.371  1.00  0.00           H  
ATOM    624  HA  VAL A  37      13.870  -0.277   9.671  1.00  0.00           H  
ATOM    625  HB  VAL A  37      11.448   0.498   9.608  1.00  0.00           H  
ATOM    626 1HG1 VAL A  37      10.932   2.710  10.518  1.00  0.00           H  
ATOM    627 2HG1 VAL A  37      11.353   1.545  11.796  1.00  0.00           H  
ATOM    628 3HG1 VAL A  37      12.538   2.770  11.281  1.00  0.00           H  
ATOM    629 1HG2 VAL A  37      11.959   2.513   8.267  1.00  0.00           H  
ATOM    630 2HG2 VAL A  37      13.596   2.559   8.962  1.00  0.00           H  
ATOM    631 3HG2 VAL A  37      13.109   1.201   7.920  1.00  0.00           H  
ATOM    632  N   SER A  38      15.440   1.601  10.289  1.00  0.00           N  
ATOM    633  CA  SER A  38      16.412   2.610  10.698  1.00  0.00           C  
ATOM    634  C   SER A  38      15.797   4.004  10.678  1.00  0.00           C  
ATOM    635  O   SER A  38      14.784   4.238  10.019  1.00  0.00           O  
ATOM    636  CB  SER A  38      17.623   2.568   9.786  1.00  0.00           C  
ATOM    637  OG  SER A  38      17.294   3.002   8.495  1.00  0.00           O  
ATOM    638  H   SER A  38      15.515   1.192   9.367  1.00  0.00           H  
ATOM    639  HA  SER A  38      16.736   2.386  11.714  1.00  0.00           H  
ATOM    640 1HB  SER A  38      18.409   3.202  10.197  1.00  0.00           H  
ATOM    641 2HB  SER A  38      18.011   1.552   9.743  1.00  0.00           H  
ATOM    642  HG  SER A  38      18.032   2.749   7.935  1.00  0.00           H  
ATOM    643  N   GLU A  39      16.417   4.928  11.403  1.00  0.00           N  
ATOM    644  CA  GLU A  39      15.949   6.308  11.449  1.00  0.00           C  
ATOM    645  C   GLU A  39      16.059   6.972  10.083  1.00  0.00           C  
ATOM    646  O   GLU A  39      15.215   7.787   9.709  1.00  0.00           O  
ATOM    647  CB  GLU A  39      16.748   7.108  12.481  1.00  0.00           C  
ATOM    648  CG  GLU A  39      16.566   6.640  13.918  1.00  0.00           C  
ATOM    649  CD  GLU A  39      17.401   5.435  14.250  1.00  0.00           C  
ATOM    650  OE1 GLU A  39      18.112   4.972  13.391  1.00  0.00           O  
ATOM    651  OE2 GLU A  39      17.329   4.976  15.366  1.00  0.00           O  
ATOM    652  H   GLU A  39      17.234   4.668  11.937  1.00  0.00           H  
ATOM    653  HA  GLU A  39      14.902   6.308  11.755  1.00  0.00           H  
ATOM    654 1HB  GLU A  39      17.810   7.051  12.243  1.00  0.00           H  
ATOM    655 2HB  GLU A  39      16.458   8.157  12.432  1.00  0.00           H  
ATOM    656 1HG  GLU A  39      16.837   7.452  14.591  1.00  0.00           H  
ATOM    657 2HG  GLU A  39      15.515   6.404  14.081  1.00  0.00           H  
ATOM    658  N   GLU A  40      17.103   6.619   9.342  1.00  0.00           N  
ATOM    659  CA  GLU A  40      17.369   7.237   8.048  1.00  0.00           C  
ATOM    660  C   GLU A  40      16.279   6.896   7.041  1.00  0.00           C  
ATOM    661  O   GLU A  40      15.792   7.769   6.320  1.00  0.00           O  
ATOM    662  CB  GLU A  40      18.730   6.789   7.512  1.00  0.00           C  
ATOM    663  CG  GLU A  40      19.922   7.341   8.282  1.00  0.00           C  
ATOM    664  CD  GLU A  40      21.238   6.826   7.771  1.00  0.00           C  
ATOM    665  OE1 GLU A  40      21.229   5.948   6.941  1.00  0.00           O  
ATOM    666  OE2 GLU A  40      22.254   7.310   8.210  1.00  0.00           O  
ATOM    667  H   GLU A  40      17.730   5.903   9.682  1.00  0.00           H  
ATOM    668  HA  GLU A  40      17.396   8.319   8.181  1.00  0.00           H  
ATOM    669 1HB  GLU A  40      18.791   5.701   7.537  1.00  0.00           H  
ATOM    670 2HB  GLU A  40      18.832   7.099   6.472  1.00  0.00           H  
ATOM    671 1HG  GLU A  40      19.917   8.428   8.208  1.00  0.00           H  
ATOM    672 2HG  GLU A  40      19.816   7.075   9.333  1.00  0.00           H  
ATOM    673  N   ASP A  41      15.900   5.624   6.994  1.00  0.00           N  
ATOM    674  CA  ASP A  41      14.854   5.169   6.084  1.00  0.00           C  
ATOM    675  C   ASP A  41      13.480   5.638   6.545  1.00  0.00           C  
ATOM    676  O   ASP A  41      12.612   5.948   5.730  1.00  0.00           O  
ATOM    677  CB  ASP A  41      14.867   3.642   5.972  1.00  0.00           C  
ATOM    678  CG  ASP A  41      15.890   3.131   4.966  1.00  0.00           C  
ATOM    679  OD1 ASP A  41      16.509   3.939   4.315  1.00  0.00           O  
ATOM    680  OD2 ASP A  41      16.042   1.937   4.859  1.00  0.00           O  
ATOM    681  H   ASP A  41      16.345   4.956   7.604  1.00  0.00           H  
ATOM    682  HA  ASP A  41      15.051   5.584   5.096  1.00  0.00           H  
ATOM    683 1HB  ASP A  41      15.089   3.208   6.947  1.00  0.00           H  
ATOM    684 2HB  ASP A  41      13.879   3.290   5.674  1.00  0.00           H  
ATOM    685  N   ALA A  42      13.288   5.686   7.861  1.00  0.00           N  
ATOM    686  CA  ALA A  42      12.048   6.194   8.433  1.00  0.00           C  
ATOM    687  C   ALA A  42      11.837   7.662   8.085  1.00  0.00           C  
ATOM    688  O   ALA A  42      10.710   8.103   7.867  1.00  0.00           O  
ATOM    689  CB  ALA A  42      12.045   6.004   9.943  1.00  0.00           C  
ATOM    690  H   ALA A  42      14.020   5.365   8.478  1.00  0.00           H  
ATOM    691  HA  ALA A  42      11.215   5.616   8.028  1.00  0.00           H  
ATOM    692 1HB  ALA A  42      11.112   6.387  10.357  1.00  0.00           H  
ATOM    693 2HB  ALA A  42      12.137   4.943  10.178  1.00  0.00           H  
ATOM    694 3HB  ALA A  42      12.884   6.545  10.379  1.00  0.00           H  
ATOM    695  N   ASP A  43      12.933   8.414   8.032  1.00  0.00           N  
ATOM    696  CA  ASP A  43      12.876   9.822   7.661  1.00  0.00           C  
ATOM    697  C   ASP A  43      12.530   9.989   6.186  1.00  0.00           C  
ATOM    698  O   ASP A  43      11.718  10.839   5.821  1.00  0.00           O  
ATOM    699  CB  ASP A  43      14.211  10.510   7.959  1.00  0.00           C  
ATOM    700  CG  ASP A  43      14.167  12.014   7.729  1.00  0.00           C  
ATOM    701  OD1 ASP A  43      13.338  12.663   8.323  1.00  0.00           O  
ATOM    702  OD2 ASP A  43      14.962  12.501   6.961  1.00  0.00           O  
ATOM    703  H   ASP A  43      13.824   7.999   8.256  1.00  0.00           H  
ATOM    704  HA  ASP A  43      12.103  10.307   8.257  1.00  0.00           H  
ATOM    705 1HB  ASP A  43      14.492  10.324   8.996  1.00  0.00           H  
ATOM    706 2HB  ASP A  43      14.990  10.083   7.327  1.00  0.00           H  
ATOM    707  N   GLU A  44      13.153   9.173   5.341  1.00  0.00           N  
ATOM    708  CA  GLU A  44      12.874   9.193   3.911  1.00  0.00           C  
ATOM    709  C   GLU A  44      11.404   8.916   3.632  1.00  0.00           C  
ATOM    710  O   GLU A  44      10.789   9.567   2.786  1.00  0.00           O  
ATOM    711  CB  GLU A  44      13.744   8.166   3.184  1.00  0.00           C  
ATOM    712  CG  GLU A  44      13.581   8.164   1.670  1.00  0.00           C  
ATOM    713  CD  GLU A  44      14.513   7.205   0.983  1.00  0.00           C  
ATOM    714  OE1 GLU A  44      15.291   6.575   1.658  1.00  0.00           O  
ATOM    715  OE2 GLU A  44      14.447   7.102  -0.219  1.00  0.00           O  
ATOM    716  H   GLU A  44      13.836   8.522   5.701  1.00  0.00           H  
ATOM    717  HA  GLU A  44      13.125  10.182   3.524  1.00  0.00           H  
ATOM    718 1HB  GLU A  44      14.794   8.355   3.407  1.00  0.00           H  
ATOM    719 2HB  GLU A  44      13.507   7.166   3.547  1.00  0.00           H  
ATOM    720 1HG  GLU A  44      12.554   7.892   1.426  1.00  0.00           H  
ATOM    721 2HG  GLU A  44      13.761   9.170   1.295  1.00  0.00           H  
ATOM    722  N   SER A  45      10.843   7.947   4.347  1.00  0.00           N  
ATOM    723  CA  SER A  45       9.429   7.617   4.214  1.00  0.00           C  
ATOM    724  C   SER A  45       8.548   8.763   4.692  1.00  0.00           C  
ATOM    725  O   SER A  45       7.599   9.154   4.013  1.00  0.00           O  
ATOM    726  CB  SER A  45       9.111   6.360   5.001  1.00  0.00           C  
ATOM    727  OG  SER A  45       7.755   6.026   4.887  1.00  0.00           O  
ATOM    728  H   SER A  45      11.411   7.425   5.000  1.00  0.00           H  
ATOM    729  HA  SER A  45       9.216   7.427   3.162  1.00  0.00           H  
ATOM    730 1HB  SER A  45       9.724   5.537   4.635  1.00  0.00           H  
ATOM    731 2HB  SER A  45       9.364   6.515   6.049  1.00  0.00           H  
ATOM    732  HG  SER A  45       7.630   5.734   3.981  1.00  0.00           H  
ATOM    733  N   ALA A  46       8.868   9.299   5.865  1.00  0.00           N  
ATOM    734  CA  ALA A  46       8.101  10.399   6.438  1.00  0.00           C  
ATOM    735  C   ALA A  46       8.069  11.598   5.500  1.00  0.00           C  
ATOM    736  O   ALA A  46       7.050  12.276   5.378  1.00  0.00           O  
ATOM    737  CB  ALA A  46       8.678  10.799   7.789  1.00  0.00           C  
ATOM    738  H   ALA A  46       9.662   8.935   6.372  1.00  0.00           H  
ATOM    739  HA  ALA A  46       7.077  10.058   6.605  1.00  0.00           H  
ATOM    740 1HB  ALA A  46       8.096  11.620   8.205  1.00  0.00           H  
ATOM    741 2HB  ALA A  46       8.640   9.947   8.469  1.00  0.00           H  
ATOM    742 3HB  ALA A  46       9.712  11.116   7.662  1.00  0.00           H  
ATOM    743  N   ASP A  47       9.194  11.854   4.838  1.00  0.00           N  
ATOM    744  CA  ASP A  47       9.286  12.950   3.882  1.00  0.00           C  
ATOM    745  C   ASP A  47       8.444  12.674   2.643  1.00  0.00           C  
ATOM    746  O   ASP A  47       7.713  13.543   2.170  1.00  0.00           O  
ATOM    747  CB  ASP A  47      10.743  13.185   3.475  1.00  0.00           C  
ATOM    748  CG  ASP A  47      10.928  14.441   2.634  1.00  0.00           C  
ATOM    749  OD1 ASP A  47      10.746  15.515   3.157  1.00  0.00           O  
ATOM    750  OD2 ASP A  47      11.249  14.314   1.477  1.00  0.00           O  
ATOM    751  H   ASP A  47      10.004  11.276   5.003  1.00  0.00           H  
ATOM    752  HA  ASP A  47       8.917  13.859   4.359  1.00  0.00           H  
ATOM    753 1HB  ASP A  47      11.361  13.270   4.369  1.00  0.00           H  
ATOM    754 2HB  ASP A  47      11.105  12.328   2.907  1.00  0.00           H  
ATOM    755  N   ARG A  48       8.545  11.387   2.143  1.00  0.00           N  
ATOM    756  CA  ARG A  48       7.749  11.096   0.956  1.00  0.00           C  
ATOM    757  C   ARG A  48       6.263  11.255   1.237  1.00  0.00           C  
ATOM    758  O   ARG A  48       5.501  11.702   0.377  1.00  0.00           O  
ATOM    759  CB  ARG A  48       8.022   9.684   0.460  1.00  0.00           C  
ATOM    760  CG  ARG A  48       9.346   9.504  -0.263  1.00  0.00           C  
ATOM    761  CD  ARG A  48       9.741   8.074  -0.340  1.00  0.00           C  
ATOM    762  NE  ARG A  48       8.743   7.273  -1.029  1.00  0.00           N  
ATOM    763  CZ  ARG A  48       8.718   5.925  -1.040  1.00  0.00           C  
ATOM    764  NH1 ARG A  48       9.642   5.246  -0.396  1.00  0.00           N  
ATOM    765  NH2 ARG A  48       7.765   5.287  -1.697  1.00  0.00           N  
ATOM    766  H   ARG A  48       9.146  10.670   2.518  1.00  0.00           H  
ATOM    767  HA  ARG A  48       8.034  11.797   0.170  1.00  0.00           H  
ATOM    768 1HB  ARG A  48       8.010   8.994   1.304  1.00  0.00           H  
ATOM    769 2HB  ARG A  48       7.230   9.379  -0.223  1.00  0.00           H  
ATOM    770 1HG  ARG A  48       9.263   9.891  -1.279  1.00  0.00           H  
ATOM    771 2HG  ARG A  48      10.128  10.048   0.269  1.00  0.00           H  
ATOM    772 1HD  ARG A  48      10.683   7.985  -0.881  1.00  0.00           H  
ATOM    773 2HD  ARG A  48       9.863   7.676   0.667  1.00  0.00           H  
ATOM    774  HE  ARG A  48       8.016   7.760  -1.534  1.00  0.00           H  
ATOM    775 1HH1 ARG A  48      10.370   5.733   0.107  1.00  0.00           H  
ATOM    776 2HH1 ARG A  48       9.624   4.237  -0.404  1.00  0.00           H  
ATOM    777 1HH2 ARG A  48       7.056   5.810  -2.192  1.00  0.00           H  
ATOM    778 2HH2 ARG A  48       7.746   4.278  -1.706  1.00  0.00           H  
ATOM    779  N   ILE A  49       5.850  10.884   2.445  1.00  0.00           N  
ATOM    780  CA  ILE A  49       4.448  10.959   2.834  1.00  0.00           C  
ATOM    781  C   ILE A  49       3.963  12.402   2.879  1.00  0.00           C  
ATOM    782  O   ILE A  49       2.922  12.737   2.314  1.00  0.00           O  
ATOM    783  CB  ILE A  49       4.223  10.298   4.206  1.00  0.00           C  
ATOM    784  CG1 ILE A  49       4.502   8.795   4.127  1.00  0.00           C  
ATOM    785  CG2 ILE A  49       2.806  10.555   4.695  1.00  0.00           C  
ATOM    786  CD1 ILE A  49       4.675   8.134   5.476  1.00  0.00           C  
ATOM    787  H   ILE A  49       6.528  10.544   3.113  1.00  0.00           H  
ATOM    788  HA  ILE A  49       3.854  10.417   2.095  1.00  0.00           H  
ATOM    789  HB  ILE A  49       4.927  10.712   4.928  1.00  0.00           H  
ATOM    790 1HG1 ILE A  49       3.682   8.300   3.607  1.00  0.00           H  
ATOM    791 2HG1 ILE A  49       5.408   8.623   3.546  1.00  0.00           H  
ATOM    792 1HG2 ILE A  49       2.664  10.081   5.666  1.00  0.00           H  
ATOM    793 2HG2 ILE A  49       2.642  11.628   4.788  1.00  0.00           H  
ATOM    794 3HG2 ILE A  49       2.094  10.140   3.981  1.00  0.00           H  
ATOM    795 1HD1 ILE A  49       4.869   7.071   5.338  1.00  0.00           H  
ATOM    796 2HD1 ILE A  49       5.514   8.592   6.000  1.00  0.00           H  
ATOM    797 3HD1 ILE A  49       3.766   8.263   6.063  1.00  0.00           H  
ATOM    798  N   GLU A  50       4.764  13.242   3.528  1.00  0.00           N  
ATOM    799  CA  GLU A  50       4.435  14.653   3.677  1.00  0.00           C  
ATOM    800  C   GLU A  50       4.344  15.345   2.322  1.00  0.00           C  
ATOM    801  O   GLU A  50       3.450  16.159   2.089  1.00  0.00           O  
ATOM    802  CB  GLU A  50       5.479  15.354   4.550  1.00  0.00           C  
ATOM    803  CG  GLU A  50       5.158  16.807   4.870  1.00  0.00           C  
ATOM    804  CD  GLU A  50       6.115  17.413   5.858  1.00  0.00           C  
ATOM    805  OE1 GLU A  50       6.977  16.711   6.329  1.00  0.00           O  
ATOM    806  OE2 GLU A  50       5.983  18.580   6.143  1.00  0.00           O  
ATOM    807  H   GLU A  50       5.621  12.890   3.932  1.00  0.00           H  
ATOM    808  HA  GLU A  50       3.469  14.733   4.176  1.00  0.00           H  
ATOM    809 1HB  GLU A  50       5.582  14.818   5.494  1.00  0.00           H  
ATOM    810 2HB  GLU A  50       6.448  15.327   4.051  1.00  0.00           H  
ATOM    811 1HG  GLU A  50       5.190  17.386   3.948  1.00  0.00           H  
ATOM    812 2HG  GLU A  50       4.146  16.865   5.268  1.00  0.00           H  
ATOM    813  N   GLU A  51       5.273  15.014   1.432  1.00  0.00           N  
ATOM    814  CA  GLU A  51       5.292  15.593   0.095  1.00  0.00           C  
ATOM    815  C   GLU A  51       4.110  15.109  -0.733  1.00  0.00           C  
ATOM    816  O   GLU A  51       3.573  15.848  -1.559  1.00  0.00           O  
ATOM    817  CB  GLU A  51       6.602  15.248  -0.618  1.00  0.00           C  
ATOM    818  CG  GLU A  51       7.828  15.958  -0.059  1.00  0.00           C  
ATOM    819  CD  GLU A  51       7.735  17.454  -0.163  1.00  0.00           C  
ATOM    820  OE1 GLU A  51       7.489  17.942  -1.241  1.00  0.00           O  
ATOM    821  OE2 GLU A  51       7.910  18.111   0.836  1.00  0.00           O  
ATOM    822  H   GLU A  51       5.984  14.344   1.688  1.00  0.00           H  
ATOM    823  HA  GLU A  51       5.232  16.679   0.187  1.00  0.00           H  
ATOM    824 1HB  GLU A  51       6.779  14.174  -0.553  1.00  0.00           H  
ATOM    825 2HB  GLU A  51       6.520  15.503  -1.674  1.00  0.00           H  
ATOM    826 1HG  GLU A  51       7.947  15.684   0.989  1.00  0.00           H  
ATOM    827 2HG  GLU A  51       8.710  15.615  -0.598  1.00  0.00           H  
ATOM    828  N   ALA A  52       3.710  13.862  -0.510  1.00  0.00           N  
ATOM    829  CA  ALA A  52       2.526  13.309  -1.159  1.00  0.00           C  
ATOM    830  C   ALA A  52       1.270  14.070  -0.752  1.00  0.00           C  
ATOM    831  O   ALA A  52       0.361  14.261  -1.560  1.00  0.00           O  
ATOM    832  CB  ALA A  52       2.380  11.832  -0.825  1.00  0.00           C  
ATOM    833  H   ALA A  52       4.238  13.282   0.126  1.00  0.00           H  
ATOM    834  HA  ALA A  52       2.652  13.392  -2.238  1.00  0.00           H  
ATOM    835 1HB  ALA A  52       1.492  11.434  -1.315  1.00  0.00           H  
ATOM    836 2HB  ALA A  52       3.260  11.291  -1.174  1.00  0.00           H  
ATOM    837 3HB  ALA A  52       2.284  11.710   0.252  1.00  0.00           H  
ATOM    838  N   LEU A  53       1.226  14.504   0.503  1.00  0.00           N  
ATOM    839  CA  LEU A  53       0.106  15.291   1.003  1.00  0.00           C  
ATOM    840  C   LEU A  53       0.045  16.653   0.326  1.00  0.00           C  
ATOM    841  O   LEU A  53      -1.036  17.160   0.023  1.00  0.00           O  
ATOM    842  CB  LEU A  53       0.222  15.473   2.522  1.00  0.00           C  
ATOM    843  CG  LEU A  53       0.022  14.205   3.361  1.00  0.00           C  
ATOM    844  CD1 LEU A  53       0.401  14.488   4.808  1.00  0.00           C  
ATOM    845  CD2 LEU A  53      -1.426  13.748   3.255  1.00  0.00           C  
ATOM    846  H   LEU A  53       1.989  14.281   1.128  1.00  0.00           H  
ATOM    847  HA  LEU A  53      -0.817  14.753   0.790  1.00  0.00           H  
ATOM    848 1HB  LEU A  53       1.210  15.869   2.750  1.00  0.00           H  
ATOM    849 2HB  LEU A  53      -0.522  16.203   2.842  1.00  0.00           H  
ATOM    850  HG  LEU A  53       0.679  13.417   2.992  1.00  0.00           H  
ATOM    851 1HD1 LEU A  53       0.259  13.586   5.405  1.00  0.00           H  
ATOM    852 2HD1 LEU A  53       1.446  14.793   4.857  1.00  0.00           H  
ATOM    853 3HD1 LEU A  53      -0.229  15.285   5.200  1.00  0.00           H  
ATOM    854 1HD2 LEU A  53      -1.568  12.846   3.850  1.00  0.00           H  
ATOM    855 2HD2 LEU A  53      -2.084  14.535   3.625  1.00  0.00           H  
ATOM    856 3HD2 LEU A  53      -1.665  13.536   2.212  1.00  0.00           H  
ATOM    857  N   LYS A  54       1.211  17.245   0.090  1.00  0.00           N  
ATOM    858  CA  LYS A  54       1.294  18.531  -0.591  1.00  0.00           C  
ATOM    859  C   LYS A  54       0.760  18.437  -2.015  1.00  0.00           C  
ATOM    860  O   LYS A  54       0.037  19.319  -2.478  1.00  0.00           O  
ATOM    861  CB  LYS A  54       2.737  19.038  -0.603  1.00  0.00           C  
ATOM    862  CG  LYS A  54       3.264  19.466   0.760  1.00  0.00           C  
ATOM    863  CD  LYS A  54       4.716  19.913   0.676  1.00  0.00           C  
ATOM    864  CE  LYS A  54       5.289  20.201   2.056  1.00  0.00           C  
ATOM    865  NZ  LYS A  54       6.746  20.498   2.003  1.00  0.00           N  
ATOM    866  H   LYS A  54       2.062  16.790   0.390  1.00  0.00           H  
ATOM    867  HA  LYS A  54       0.692  19.254  -0.040  1.00  0.00           H  
ATOM    868 1HB  LYS A  54       3.394  18.257  -0.986  1.00  0.00           H  
ATOM    869 2HB  LYS A  54       2.817  19.892  -1.275  1.00  0.00           H  
ATOM    870 1HG  LYS A  54       2.661  20.290   1.142  1.00  0.00           H  
ATOM    871 2HG  LYS A  54       3.190  18.631   1.457  1.00  0.00           H  
ATOM    872 1HD  LYS A  54       5.311  19.132   0.200  1.00  0.00           H  
ATOM    873 2HD  LYS A  54       4.784  20.816   0.070  1.00  0.00           H  
ATOM    874 1HE  LYS A  54       4.772  21.054   2.493  1.00  0.00           H  
ATOM    875 2HE  LYS A  54       5.131  19.338   2.703  1.00  0.00           H  
ATOM    876 1HZ  LYS A  54       7.087  20.683   2.936  1.00  0.00           H  
ATOM    877 2HZ  LYS A  54       7.238  19.705   1.615  1.00  0.00           H  
ATOM    878 3HZ  LYS A  54       6.904  21.309   1.421  1.00  0.00           H  
ATOM    879  N   LYS A  55       1.122  17.360  -2.707  1.00  0.00           N  
ATOM    880  CA  LYS A  55       0.669  17.140  -4.076  1.00  0.00           C  
ATOM    881  C   LYS A  55       1.247  18.187  -5.021  1.00  0.00           C  
ATOM    882  O   LYS A  55       1.506  19.322  -4.622  1.00  0.00           O  
ATOM    883  OXT LYS A  55       1.452  17.909  -6.170  1.00  0.00           O  
ATOM    884  CB  LYS A  55      -0.859  17.157  -4.144  1.00  0.00           C  
ATOM    885  CG  LYS A  55      -1.535  16.024  -3.382  1.00  0.00           C  
ATOM    886  CD  LYS A  55      -3.050  16.106  -3.498  1.00  0.00           C  
ATOM    887  CE  LYS A  55      -3.726  14.974  -2.740  1.00  0.00           C  
ATOM    888  NZ  LYS A  55      -5.210  15.070  -2.802  1.00  0.00           N  
ATOM    889  H   LYS A  55       1.727  16.677  -2.273  1.00  0.00           H  
ATOM    890  HA  LYS A  55       1.005  16.155  -4.397  1.00  0.00           H  
ATOM    891 1HB  LYS A  55      -1.231  18.099  -3.741  1.00  0.00           H  
ATOM    892 2HB  LYS A  55      -1.178  17.097  -5.184  1.00  0.00           H  
ATOM    893 1HG  LYS A  55      -1.200  15.066  -3.782  1.00  0.00           H  
ATOM    894 2HG  LYS A  55      -1.256  16.076  -2.330  1.00  0.00           H  
ATOM    895 1HD  LYS A  55      -3.394  17.059  -3.095  1.00  0.00           H  
ATOM    896 2HD  LYS A  55      -3.338  16.050  -4.548  1.00  0.00           H  
ATOM    897 1HE  LYS A  55      -3.418  14.018  -3.163  1.00  0.00           H  
ATOM    898 2HE  LYS A  55      -3.417  15.000  -1.695  1.00  0.00           H  
ATOM    899 1HZ  LYS A  55      -5.619  14.303  -2.288  1.00  0.00           H  
ATOM    900 2HZ  LYS A  55      -5.508  15.946  -2.395  1.00  0.00           H  
ATOM    901 3HZ  LYS A  55      -5.510  15.028  -3.765  1.00  0.00           H  
TER                                                                             
ATOM    903  N   ASP B  56      28.183 -11.707 -16.125  1.00  0.00           N  
ATOM    904  CA  ASP B  56      27.443 -10.646 -15.446  1.00  0.00           C  
ATOM    905  C   ASP B  56      26.155 -11.152 -14.813  1.00  0.00           C  
ATOM    906  O   ASP B  56      25.435 -11.962 -15.404  1.00  0.00           O  
ATOM    907  CB  ASP B  56      27.097  -9.502 -16.389  1.00  0.00           C  
ATOM    908  CG  ASP B  56      26.524  -8.309 -15.627  1.00  0.00           C  
ATOM    909  OD1 ASP B  56      27.297  -7.493 -15.197  1.00  0.00           O  
ATOM    910  OD2 ASP B  56      25.324  -8.248 -15.423  1.00  0.00           O  
ATOM    911 1H   ASP B  56      29.018 -11.328 -16.523  1.00  0.00           H  
ATOM    912 2H   ASP B  56      28.422 -12.421 -15.468  1.00  0.00           H  
ATOM    913 3H   ASP B  56      27.615 -12.097 -16.851  1.00  0.00           H  
ATOM    914  HA  ASP B  56      28.074 -10.251 -14.650  1.00  0.00           H  
ATOM    915 1HB  ASP B  56      27.991  -9.186 -16.924  1.00  0.00           H  
ATOM    916 2HB  ASP B  56      26.366  -9.837 -17.127  1.00  0.00           H  
ATOM    917  N   TYR B  57      25.883 -10.675 -13.596  1.00  0.00           N  
ATOM    918  CA  TYR B  57      24.712 -11.092 -12.829  1.00  0.00           C  
ATOM    919  C   TYR B  57      23.750  -9.935 -12.475  1.00  0.00           C  
ATOM    920  O   TYR B  57      23.226  -9.878 -11.349  1.00  0.00           O  
ATOM    921  CB  TYR B  57      25.162 -11.870 -11.586  1.00  0.00           C  
ATOM    922  CG  TYR B  57      25.962 -13.111 -11.963  1.00  0.00           C  
ATOM    923  CD1 TYR B  57      27.341 -13.130 -11.745  1.00  0.00           C  
ATOM    924  CD2 TYR B  57      25.338 -14.203 -12.574  1.00  0.00           C  
ATOM    925  CE1 TYR B  57      28.085 -14.234 -12.129  1.00  0.00           C  
ATOM    926  CE2 TYR B  57      26.091 -15.302 -12.957  1.00  0.00           C  
ATOM    927  CZ  TYR B  57      27.449 -15.320 -12.741  1.00  0.00           C  
ATOM    928  OH  TYR B  57      28.185 -16.414 -13.142  1.00  0.00           O  
ATOM    929  H   TYR B  57      26.511  -9.991 -13.195  1.00  0.00           H  
ATOM    930  HA  TYR B  57      24.140 -11.786 -13.444  1.00  0.00           H  
ATOM    931 1HB  TYR B  57      25.777 -11.253 -10.965  1.00  0.00           H  
ATOM    932 2HB  TYR B  57      24.294 -12.177 -10.998  1.00  0.00           H  
ATOM    933  HD1 TYR B  57      27.830 -12.276 -11.277  1.00  0.00           H  
ATOM    934  HD2 TYR B  57      24.263 -14.186 -12.760  1.00  0.00           H  
ATOM    935  HE1 TYR B  57      29.161 -14.251 -11.962  1.00  0.00           H  
ATOM    936  HE2 TYR B  57      25.614 -16.152 -13.443  1.00  0.00           H  
ATOM    937  HH  TYR B  57      29.108 -16.279 -12.918  1.00  0.00           H  
ATOM    938  N   SER B  58      23.593  -8.956 -13.380  1.00  0.00           N  
ATOM    939  CA  SER B  58      22.609  -7.885 -13.181  1.00  0.00           C  
ATOM    940  C   SER B  58      21.170  -8.420 -13.262  1.00  0.00           C  
ATOM    941  O   SER B  58      20.860  -9.298 -14.081  1.00  0.00           O  
ATOM    942  CB  SER B  58      22.781  -6.795 -14.222  1.00  0.00           C  
ATOM    943  OG  SER B  58      24.032  -6.185 -14.110  1.00  0.00           O  
ATOM    944  H   SER B  58      24.138  -8.953 -14.255  1.00  0.00           H  
ATOM    945  HA  SER B  58      22.764  -7.457 -12.191  1.00  0.00           H  
ATOM    946 1HB  SER B  58      22.666  -7.217 -15.222  1.00  0.00           H  
ATOM    947 2HB  SER B  58      21.996  -6.051 -14.093  1.00  0.00           H  
ATOM    948  HG  SER B  58      24.650  -6.795 -14.587  1.00  0.00           H  
ATOM    949  N   PHE B  59      20.283  -7.842 -12.453  1.00  0.00           N  
ATOM    950  CA  PHE B  59      18.874  -8.249 -12.410  1.00  0.00           C  
ATOM    951  C   PHE B  59      17.928  -7.101 -12.074  1.00  0.00           C  
ATOM    952  O   PHE B  59      18.353  -6.045 -11.579  1.00  0.00           O  
ATOM    953  CB  PHE B  59      18.665  -9.345 -11.363  1.00  0.00           C  
ATOM    954  CG  PHE B  59      18.958  -8.886  -9.965  1.00  0.00           C  
ATOM    955  CD1 PHE B  59      17.954  -8.359  -9.170  1.00  0.00           C  
ATOM    956  CD2 PHE B  59      20.232  -8.997  -9.432  1.00  0.00           C  
ATOM    957  CE1 PHE B  59      18.214  -7.946  -7.888  1.00  0.00           C  
ATOM    958  CE2 PHE B  59      20.493  -8.584  -8.137  1.00  0.00           C  
ATOM    959  CZ  PHE B  59      19.484  -8.062  -7.373  1.00  0.00           C  
ATOM    960  H   PHE B  59      20.605  -7.121 -11.827  1.00  0.00           H  
ATOM    961  HA  PHE B  59      18.594  -8.638 -13.387  1.00  0.00           H  
ATOM    962 1HB  PHE B  59      17.636  -9.689 -11.390  1.00  0.00           H  
ATOM    963 2HB  PHE B  59      19.301 -10.195 -11.587  1.00  0.00           H  
ATOM    964  HD1 PHE B  59      16.946  -8.275  -9.581  1.00  0.00           H  
ATOM    965  HD2 PHE B  59      21.038  -9.419 -10.042  1.00  0.00           H  
ATOM    966  HE1 PHE B  59      17.412  -7.533  -7.276  1.00  0.00           H  
ATOM    967  HE2 PHE B  59      21.504  -8.677  -7.724  1.00  0.00           H  
ATOM    968  HZ  PHE B  59      19.689  -7.739  -6.362  1.00  0.00           H  
ATOM    969  N   SER B  60      16.638  -7.346 -12.309  1.00  0.00           N  
ATOM    970  CA  SER B  60      15.593  -6.379 -11.989  1.00  0.00           C  
ATOM    971  C   SER B  60      14.444  -7.074 -11.284  1.00  0.00           C  
ATOM    972  O   SER B  60      14.229  -8.277 -11.470  1.00  0.00           O  
ATOM    973  CB  SER B  60      15.066  -5.733 -13.257  1.00  0.00           C  
ATOM    974  OG  SER B  60      14.403  -6.684 -14.080  1.00  0.00           O  
ATOM    975  H   SER B  60      16.385  -8.243 -12.725  1.00  0.00           H  
ATOM    976  HA  SER B  60      16.001  -5.617 -11.324  1.00  0.00           H  
ATOM    977 1HB  SER B  60      14.376  -4.930 -13.000  1.00  0.00           H  
ATOM    978 2HB  SER B  60      15.897  -5.291 -13.809  1.00  0.00           H  
ATOM    979  HG  SER B  60      15.093  -7.151 -14.566  1.00  0.00           H  
ATOM    980  N   CYS B  61      13.696  -6.311 -10.485  1.00  0.00           N  
ATOM    981  CA  CYS B  61      12.561  -6.876  -9.768  1.00  0.00           C  
ATOM    982  C   CYS B  61      11.331  -5.987  -9.817  1.00  0.00           C  
ATOM    983  O   CYS B  61      11.445  -4.769  -9.955  1.00  0.00           O  
ATOM    984  CB  CYS B  61      12.922  -7.100  -8.299  1.00  0.00           C  
ATOM    985  SG  CYS B  61      14.380  -8.142  -8.026  1.00  0.00           S  
ATOM    986  H   CYS B  61      13.917  -5.332 -10.369  1.00  0.00           H  
ATOM    987  HA  CYS B  61      12.310  -7.828 -10.228  1.00  0.00           H  
ATOM    988 1HB  CYS B  61      13.098  -6.138  -7.816  1.00  0.00           H  
ATOM    989 2HB  CYS B  61      12.077  -7.566  -7.796  1.00  0.00           H  
ATOM    990  N   TYR B  62      10.168  -6.595  -9.577  1.00  0.00           N  
ATOM    991  CA  TYR B  62       8.959  -5.807  -9.340  1.00  0.00           C  
ATOM    992  C   TYR B  62       8.116  -6.420  -8.237  1.00  0.00           C  
ATOM    993  O   TYR B  62       8.103  -7.635  -8.023  1.00  0.00           O  
ATOM    994  CB  TYR B  62       8.121  -5.649 -10.593  1.00  0.00           C  
ATOM    995  CG  TYR B  62       7.455  -6.883 -11.109  1.00  0.00           C  
ATOM    996  CD1 TYR B  62       8.084  -7.672 -12.038  1.00  0.00           C  
ATOM    997  CD2 TYR B  62       6.196  -7.211 -10.677  1.00  0.00           C  
ATOM    998  CE1 TYR B  62       7.443  -8.796 -12.549  1.00  0.00           C  
ATOM    999  CE2 TYR B  62       5.550  -8.340 -11.182  1.00  0.00           C  
ATOM   1000  CZ  TYR B  62       6.176  -9.125 -12.117  1.00  0.00           C  
ATOM   1001  OH  TYR B  62       5.553 -10.254 -12.611  1.00  0.00           O  
ATOM   1002  H   TYR B  62      10.154  -7.612  -9.533  1.00  0.00           H  
ATOM   1003  HA  TYR B  62       9.241  -4.814  -9.014  1.00  0.00           H  
ATOM   1004 1HB  TYR B  62       7.343  -4.906 -10.394  1.00  0.00           H  
ATOM   1005 2HB  TYR B  62       8.750  -5.250 -11.386  1.00  0.00           H  
ATOM   1006  HD1 TYR B  62       9.089  -7.413 -12.381  1.00  0.00           H  
ATOM   1007  HD2 TYR B  62       5.700  -6.579  -9.932  1.00  0.00           H  
ATOM   1008  HE1 TYR B  62       7.946  -9.422 -13.288  1.00  0.00           H  
ATOM   1009  HE2 TYR B  62       4.547  -8.598 -10.831  1.00  0.00           H  
ATOM   1010  HH  TYR B  62       4.746 -10.421 -12.114  1.00  0.00           H  
ATOM   1011  N   SER B  63       7.362  -5.579  -7.567  1.00  0.00           N  
ATOM   1012  CA  SER B  63       6.531  -6.052  -6.481  1.00  0.00           C  
ATOM   1013  C   SER B  63       5.084  -5.842  -6.778  1.00  0.00           C  
ATOM   1014  O   SER B  63       4.706  -5.003  -7.592  1.00  0.00           O  
ATOM   1015  CB  SER B  63       6.873  -5.324  -5.194  1.00  0.00           C  
ATOM   1016  OG  SER B  63       6.484  -3.979  -5.273  1.00  0.00           O  
ATOM   1017  H   SER B  63       7.395  -4.589  -7.801  1.00  0.00           H  
ATOM   1018  HA  SER B  63       6.692  -7.114  -6.349  1.00  0.00           H  
ATOM   1019 1HB  SER B  63       6.377  -5.807  -4.353  1.00  0.00           H  
ATOM   1020 2HB  SER B  63       7.943  -5.382  -5.025  1.00  0.00           H  
ATOM   1021  HG  SER B  63       7.044  -3.457  -4.623  1.00  0.00           H  
ATOM   1022  N   GLN B  64       4.251  -6.573  -6.102  1.00  0.00           N  
ATOM   1023  CA  GLN B  64       2.839  -6.315  -6.233  1.00  0.00           C  
ATOM   1024  C   GLN B  64       2.270  -6.329  -4.839  1.00  0.00           C  
ATOM   1025  O   GLN B  64       2.586  -7.220  -4.054  1.00  0.00           O  
ATOM   1026  CB  GLN B  64       2.186  -7.344  -7.128  1.00  0.00           C  
ATOM   1027  CG  GLN B  64       2.736  -7.417  -8.478  1.00  0.00           C  
ATOM   1028  CD  GLN B  64       1.903  -8.289  -9.357  1.00  0.00           C  
ATOM   1029  OE1 GLN B  64       1.854  -9.521  -9.217  1.00  0.00           O  
ATOM   1030  NE2 GLN B  64       1.208  -7.638 -10.266  1.00  0.00           N  
ATOM   1031  H   GLN B  64       4.616  -7.294  -5.481  1.00  0.00           H  
ATOM   1032  HA  GLN B  64       2.677  -5.323  -6.656  1.00  0.00           H  
ATOM   1033 1HB  GLN B  64       2.312  -8.306  -6.705  1.00  0.00           H  
ATOM   1034 2HB  GLN B  64       1.129  -7.126  -7.225  1.00  0.00           H  
ATOM   1035 1HG  GLN B  64       2.811  -6.438  -8.892  1.00  0.00           H  
ATOM   1036 2HG  GLN B  64       3.727  -7.863  -8.418  1.00  0.00           H  
ATOM   1037 1HE2 GLN B  64       0.606  -8.124 -10.898  1.00  0.00           H  
ATOM   1038 2HE2 GLN B  64       1.294  -6.610 -10.297  1.00  0.00           H  
ATOM   1039  N   LEU B  65       1.440  -5.362  -4.503  1.00  0.00           N  
ATOM   1040  CA  LEU B  65       0.979  -5.340  -3.130  1.00  0.00           C  
ATOM   1041  C   LEU B  65      -0.454  -5.810  -3.036  1.00  0.00           C  
ATOM   1042  O   LEU B  65      -1.252  -5.554  -3.936  1.00  0.00           O  
ATOM   1043  CB  LEU B  65       1.195  -3.945  -2.551  1.00  0.00           C  
ATOM   1044  CG  LEU B  65       2.718  -3.467  -2.645  1.00  0.00           C  
ATOM   1045  CD1 LEU B  65       2.878  -2.035  -2.106  1.00  0.00           C  
ATOM   1046  CD2 LEU B  65       3.614  -4.439  -1.890  1.00  0.00           C  
ATOM   1047  H   LEU B  65       1.164  -4.651  -5.166  1.00  0.00           H  
ATOM   1048  HA  LEU B  65       1.588  -6.020  -2.550  1.00  0.00           H  
ATOM   1049 1HB  LEU B  65       0.567  -3.241  -3.083  1.00  0.00           H  
ATOM   1050 2HB  LEU B  65       0.898  -3.951  -1.503  1.00  0.00           H  
ATOM   1051  HG  LEU B  65       3.021  -3.459  -3.692  1.00  0.00           H  
ATOM   1052 1HD1 LEU B  65       3.922  -1.731  -2.199  1.00  0.00           H  
ATOM   1053 2HD1 LEU B  65       2.265  -1.358  -2.666  1.00  0.00           H  
ATOM   1054 3HD1 LEU B  65       2.582  -2.006  -1.062  1.00  0.00           H  
ATOM   1055 1HD2 LEU B  65       4.654  -4.117  -1.982  1.00  0.00           H  
ATOM   1056 2HD2 LEU B  65       3.329  -4.455  -0.839  1.00  0.00           H  
ATOM   1057 3HD2 LEU B  65       3.512  -5.433  -2.300  1.00  0.00           H  
ATOM   1058  N   GLU B  66      -0.757  -6.536  -1.956  1.00  0.00           N  
ATOM   1059  CA  GLU B  66      -2.093  -7.090  -1.728  1.00  0.00           C  
ATOM   1060  C   GLU B  66      -2.553  -7.841  -2.974  1.00  0.00           C  
ATOM   1061  O   GLU B  66      -3.616  -7.568  -3.533  1.00  0.00           O  
ATOM   1062  CB  GLU B  66      -3.077  -6.001  -1.382  1.00  0.00           C  
ATOM   1063  CG  GLU B  66      -2.745  -5.241  -0.161  1.00  0.00           C  
ATOM   1064  CD  GLU B  66      -3.845  -4.260   0.192  1.00  0.00           C  
ATOM   1065  OE1 GLU B  66      -4.867  -4.660   0.695  1.00  0.00           O  
ATOM   1066  OE2 GLU B  66      -3.694  -3.092  -0.120  1.00  0.00           O  
ATOM   1067  H   GLU B  66      -0.027  -6.692  -1.260  1.00  0.00           H  
ATOM   1068  HA  GLU B  66      -2.042  -7.801  -0.899  1.00  0.00           H  
ATOM   1069 1HB  GLU B  66      -3.140  -5.309  -2.192  1.00  0.00           H  
ATOM   1070 2HB  GLU B  66      -4.065  -6.441  -1.245  1.00  0.00           H  
ATOM   1071 1HG  GLU B  66      -2.594  -5.940   0.664  1.00  0.00           H  
ATOM   1072 2HG  GLU B  66      -1.816  -4.711  -0.329  1.00  0.00           H  
ATOM   1073  N   VAL B  67      -1.717  -8.740  -3.437  1.00  0.00           N  
ATOM   1074  CA  VAL B  67      -1.932  -9.487  -4.657  1.00  0.00           C  
ATOM   1075  C   VAL B  67      -3.021 -10.516  -4.494  1.00  0.00           C  
ATOM   1076  O   VAL B  67      -3.860 -10.730  -5.361  1.00  0.00           O  
ATOM   1077  CB  VAL B  67      -0.657 -10.221  -4.974  1.00  0.00           C  
ATOM   1078  CG1 VAL B  67      -0.849 -11.105  -6.165  1.00  0.00           C  
ATOM   1079  CG2 VAL B  67       0.368  -9.240  -5.136  1.00  0.00           C  
ATOM   1080  H   VAL B  67      -0.891  -8.936  -2.880  1.00  0.00           H  
ATOM   1081  HA  VAL B  67      -2.197  -8.792  -5.457  1.00  0.00           H  
ATOM   1082  HB  VAL B  67      -0.392 -10.870  -4.133  1.00  0.00           H  
ATOM   1083 1HG1 VAL B  67       0.079 -11.638  -6.373  1.00  0.00           H  
ATOM   1084 2HG1 VAL B  67      -1.646 -11.819  -5.958  1.00  0.00           H  
ATOM   1085 3HG1 VAL B  67      -1.121 -10.492  -7.027  1.00  0.00           H  
ATOM   1086 1HG2 VAL B  67       1.314  -9.730  -5.338  1.00  0.00           H  
ATOM   1087 2HG2 VAL B  67       0.073  -8.613  -5.950  1.00  0.00           H  
ATOM   1088 3HG2 VAL B  67       0.450  -8.649  -4.227  1.00  0.00           H  
ATOM   1089  N   ASN B  68      -2.945 -11.195  -3.369  1.00  0.00           N  
ATOM   1090  CA  ASN B  68      -3.879 -12.244  -3.002  1.00  0.00           C  
ATOM   1091  C   ASN B  68      -4.326 -11.945  -1.589  1.00  0.00           C  
ATOM   1092  O   ASN B  68      -3.623 -12.216  -0.608  1.00  0.00           O  
ATOM   1093  CB  ASN B  68      -3.252 -13.617  -3.148  1.00  0.00           C  
ATOM   1094  CG  ASN B  68      -4.223 -14.748  -2.858  1.00  0.00           C  
ATOM   1095  OD1 ASN B  68      -5.423 -14.513  -2.663  1.00  0.00           O  
ATOM   1096  ND2 ASN B  68      -3.718 -15.976  -2.814  1.00  0.00           N  
ATOM   1097  H   ASN B  68      -2.213 -10.926  -2.711  1.00  0.00           H  
ATOM   1098  HA  ASN B  68      -4.757 -12.192  -3.646  1.00  0.00           H  
ATOM   1099 1HB  ASN B  68      -2.895 -13.725  -4.172  1.00  0.00           H  
ATOM   1100 2HB  ASN B  68      -2.398 -13.712  -2.512  1.00  0.00           H  
ATOM   1101 1HD2 ASN B  68      -4.312 -16.758  -2.622  1.00  0.00           H  
ATOM   1102 2HD2 ASN B  68      -2.733 -16.119  -2.970  1.00  0.00           H  
ATOM   1103  N   GLY B  69      -5.471 -11.309  -1.479  1.00  0.00           N  
ATOM   1104  CA  GLY B  69      -5.891 -10.835  -0.187  1.00  0.00           C  
ATOM   1105  C   GLY B  69      -4.818  -9.881   0.274  1.00  0.00           C  
ATOM   1106  O   GLY B  69      -4.410  -9.020  -0.494  1.00  0.00           O  
ATOM   1107  H   GLY B  69      -6.030 -11.127  -2.302  1.00  0.00           H  
ATOM   1108 1HA  GLY B  69      -6.849 -10.327  -0.263  1.00  0.00           H  
ATOM   1109 2HA  GLY B  69      -5.991 -11.666   0.510  1.00  0.00           H  
ATOM   1110  N   SER B  70      -4.346 -10.048   1.504  1.00  0.00           N  
ATOM   1111  CA  SER B  70      -3.312  -9.177   2.041  1.00  0.00           C  
ATOM   1112  C   SER B  70      -1.873  -9.562   1.671  1.00  0.00           C  
ATOM   1113  O   SER B  70      -0.948  -8.837   2.028  1.00  0.00           O  
ATOM   1114  CB  SER B  70      -3.450  -9.073   3.549  1.00  0.00           C  
ATOM   1115  OG  SER B  70      -3.201 -10.299   4.182  1.00  0.00           O  
ATOM   1116  H   SER B  70      -4.718 -10.789   2.078  1.00  0.00           H  
ATOM   1117  HA  SER B  70      -3.490  -8.177   1.635  1.00  0.00           H  
ATOM   1118 1HB  SER B  70      -2.760  -8.320   3.930  1.00  0.00           H  
ATOM   1119 2HB  SER B  70      -4.458  -8.738   3.793  1.00  0.00           H  
ATOM   1120  HG  SER B  70      -3.384 -10.155   5.128  1.00  0.00           H  
ATOM   1121  N   GLN B  71      -1.639 -10.711   1.039  1.00  0.00           N  
ATOM   1122  CA  GLN B  71      -0.236 -11.015   0.763  1.00  0.00           C  
ATOM   1123  C   GLN B  71       0.274 -10.252  -0.455  1.00  0.00           C  
ATOM   1124  O   GLN B  71      -0.459  -9.984  -1.421  1.00  0.00           O  
ATOM   1125  CB  GLN B  71       0.056 -12.506   0.616  1.00  0.00           C  
ATOM   1126  CG  GLN B  71      -0.337 -13.108  -0.619  1.00  0.00           C  
ATOM   1127  CD  GLN B  71       0.064 -14.557  -0.635  1.00  0.00           C  
ATOM   1128  OE1 GLN B  71      -0.124 -15.264  -1.643  1.00  0.00           O  
ATOM   1129  NE2 GLN B  71       0.635 -15.021   0.500  1.00  0.00           N  
ATOM   1130  H   GLN B  71      -2.395 -11.317   0.713  1.00  0.00           H  
ATOM   1131  HA  GLN B  71       0.359 -10.669   1.605  1.00  0.00           H  
ATOM   1132 1HB  GLN B  71       1.122 -12.680   0.725  1.00  0.00           H  
ATOM   1133 2HB  GLN B  71      -0.443 -13.047   1.411  1.00  0.00           H  
ATOM   1134 1HG  GLN B  71      -1.392 -13.045  -0.684  1.00  0.00           H  
ATOM   1135 2HG  GLN B  71       0.143 -12.588  -1.453  1.00  0.00           H  
ATOM   1136 1HE2 GLN B  71       0.930 -15.976   0.563  1.00  0.00           H  
ATOM   1137 2HE2 GLN B  71       0.764 -14.406   1.275  1.00  0.00           H  
ATOM   1138  N   HIS B  72       1.562  -9.990  -0.419  1.00  0.00           N  
ATOM   1139  CA  HIS B  72       2.300  -9.280  -1.424  1.00  0.00           C  
ATOM   1140  C   HIS B  72       3.154 -10.245  -2.223  1.00  0.00           C  
ATOM   1141  O   HIS B  72       3.424 -11.360  -1.761  1.00  0.00           O  
ATOM   1142  CB  HIS B  72       3.251  -8.313  -0.746  1.00  0.00           C  
ATOM   1143  CG  HIS B  72       2.596  -7.423   0.257  1.00  0.00           C  
ATOM   1144  ND1 HIS B  72       1.556  -6.584  -0.043  1.00  0.00           N  
ATOM   1145  CD2 HIS B  72       2.878  -7.223   1.566  1.00  0.00           C  
ATOM   1146  CE1 HIS B  72       1.218  -5.907   1.046  1.00  0.00           C  
ATOM   1147  NE2 HIS B  72       2.009  -6.275   2.027  1.00  0.00           N  
ATOM   1148  H   HIS B  72       2.071 -10.303   0.397  1.00  0.00           H  
ATOM   1149  HA  HIS B  72       1.632  -8.750  -2.095  1.00  0.00           H  
ATOM   1150 1HB  HIS B  72       4.018  -8.893  -0.232  1.00  0.00           H  
ATOM   1151 2HB  HIS B  72       3.748  -7.704  -1.498  1.00  0.00           H  
ATOM   1152  HD2 HIS B  72       3.657  -7.721   2.143  1.00  0.00           H  
ATOM   1153  HE1 HIS B  72       0.421  -5.167   1.113  1.00  0.00           H  
ATOM   1154  HE2 HIS B  72       1.980  -5.918   2.969  1.00  0.00           H  
ATOM   1155  N   SER B  73       3.677  -9.789  -3.365  1.00  0.00           N  
ATOM   1156  CA  SER B  73       4.632 -10.621  -4.088  1.00  0.00           C  
ATOM   1157  C   SER B  73       5.821  -9.812  -4.536  1.00  0.00           C  
ATOM   1158  O   SER B  73       5.760  -8.588  -4.680  1.00  0.00           O  
ATOM   1159  CB  SER B  73       4.040 -11.244  -5.325  1.00  0.00           C  
ATOM   1160  OG  SER B  73       3.747 -10.262  -6.299  1.00  0.00           O  
ATOM   1161  H   SER B  73       3.396  -8.875  -3.713  1.00  0.00           H  
ATOM   1162  HA  SER B  73       4.981 -11.404  -3.426  1.00  0.00           H  
ATOM   1163 1HB  SER B  73       4.748 -11.966  -5.728  1.00  0.00           H  
ATOM   1164 2HB  SER B  73       3.133 -11.784  -5.056  1.00  0.00           H  
ATOM   1165  HG  SER B  73       3.282 -10.719  -7.014  1.00  0.00           H  
ATOM   1166  N   LEU B  74       6.897 -10.512  -4.783  1.00  0.00           N  
ATOM   1167  CA  LEU B  74       8.095  -9.913  -5.341  1.00  0.00           C  
ATOM   1168  C   LEU B  74       8.688 -10.834  -6.358  1.00  0.00           C  
ATOM   1169  O   LEU B  74       8.977 -11.984  -6.042  1.00  0.00           O  
ATOM   1170  CB  LEU B  74       9.080  -9.606  -4.237  1.00  0.00           C  
ATOM   1171  CG  LEU B  74      10.437  -9.120  -4.619  1.00  0.00           C  
ATOM   1172  CD1 LEU B  74      10.367  -7.775  -5.298  1.00  0.00           C  
ATOM   1173  CD2 LEU B  74      11.225  -9.042  -3.355  1.00  0.00           C  
ATOM   1174  H   LEU B  74       6.866 -11.509  -4.580  1.00  0.00           H  
ATOM   1175  HA  LEU B  74       7.833  -8.990  -5.843  1.00  0.00           H  
ATOM   1176 1HB  LEU B  74       8.637  -8.837  -3.608  1.00  0.00           H  
ATOM   1177 2HB  LEU B  74       9.211 -10.481  -3.652  1.00  0.00           H  
ATOM   1178  HG  LEU B  74      10.908  -9.818  -5.312  1.00  0.00           H  
ATOM   1179 1HD1 LEU B  74      11.374  -7.439  -5.541  1.00  0.00           H  
ATOM   1180 2HD1 LEU B  74       9.789  -7.862  -6.202  1.00  0.00           H  
ATOM   1181 3HD1 LEU B  74       9.899  -7.058  -4.635  1.00  0.00           H  
ATOM   1182 1HD2 LEU B  74      12.214  -8.706  -3.575  1.00  0.00           H  
ATOM   1183 2HD2 LEU B  74      10.744  -8.355  -2.673  1.00  0.00           H  
ATOM   1184 3HD2 LEU B  74      11.271 -10.027  -2.899  1.00  0.00           H  
ATOM   1185  N   THR B  75       8.835 -10.348  -7.577  1.00  0.00           N  
ATOM   1186  CA  THR B  75       9.331 -11.164  -8.664  1.00  0.00           C  
ATOM   1187  C   THR B  75      10.586 -10.576  -9.285  1.00  0.00           C  
ATOM   1188  O   THR B  75      10.646  -9.382  -9.587  1.00  0.00           O  
ATOM   1189  CB  THR B  75       8.250 -11.316  -9.731  1.00  0.00           C  
ATOM   1190  OG1 THR B  75       7.074 -11.895  -9.146  1.00  0.00           O  
ATOM   1191  CG2 THR B  75       8.743 -12.209 -10.847  1.00  0.00           C  
ATOM   1192  H   THR B  75       8.575  -9.380  -7.759  1.00  0.00           H  
ATOM   1193  HA  THR B  75       9.583 -12.147  -8.279  1.00  0.00           H  
ATOM   1194  HB  THR B  75       8.002 -10.339 -10.121  1.00  0.00           H  
ATOM   1195  HG1 THR B  75       6.360 -11.890  -9.785  1.00  0.00           H  
ATOM   1196 1HG2 THR B  75       7.960 -12.310 -11.598  1.00  0.00           H  
ATOM   1197 2HG2 THR B  75       9.629 -11.776 -11.306  1.00  0.00           H  
ATOM   1198 3HG2 THR B  75       8.990 -13.191 -10.442  1.00  0.00           H  
ATOM   1199  N   CYS B  76      11.600 -11.414  -9.454  1.00  0.00           N  
ATOM   1200  CA  CYS B  76      12.861 -10.984 -10.027  1.00  0.00           C  
ATOM   1201  C   CYS B  76      13.261 -11.800 -11.240  1.00  0.00           C  
ATOM   1202  O   CYS B  76      12.899 -12.974 -11.392  1.00  0.00           O  
ATOM   1203  CB  CYS B  76      13.970 -11.047  -8.991  1.00  0.00           C  
ATOM   1204  SG  CYS B  76      13.683  -9.994  -7.526  1.00  0.00           S  
ATOM   1205  H   CYS B  76      11.475 -12.384  -9.189  1.00  0.00           H  
ATOM   1206  HA  CYS B  76      12.760  -9.958 -10.346  1.00  0.00           H  
ATOM   1207 1HB  CYS B  76      14.096 -12.078  -8.650  1.00  0.00           H  
ATOM   1208 2HB  CYS B  76      14.910 -10.737  -9.453  1.00  0.00           H  
ATOM   1209  N   ALA B  77      14.057 -11.183 -12.096  1.00  0.00           N  
ATOM   1210  CA  ALA B  77      14.594 -11.877 -13.253  1.00  0.00           C  
ATOM   1211  C   ALA B  77      15.922 -11.276 -13.666  1.00  0.00           C  
ATOM   1212  O   ALA B  77      16.208 -10.109 -13.381  1.00  0.00           O  
ATOM   1213  CB  ALA B  77      13.609 -11.821 -14.402  1.00  0.00           C  
ATOM   1214  H   ALA B  77      14.275 -10.198 -11.929  1.00  0.00           H  
ATOM   1215  HA  ALA B  77      14.766 -12.919 -12.981  1.00  0.00           H  
ATOM   1216 1HB  ALA B  77      14.018 -12.365 -15.256  1.00  0.00           H  
ATOM   1217 2HB  ALA B  77      12.672 -12.278 -14.096  1.00  0.00           H  
ATOM   1218 3HB  ALA B  77      13.438 -10.783 -14.680  1.00  0.00           H  
ATOM   1219  N   PHE B  78      16.743 -12.070 -14.347  1.00  0.00           N  
ATOM   1220  CA  PHE B  78      18.022 -11.555 -14.822  1.00  0.00           C  
ATOM   1221  C   PHE B  78      17.792 -10.753 -16.069  1.00  0.00           C  
ATOM   1222  O   PHE B  78      16.941 -11.103 -16.888  1.00  0.00           O  
ATOM   1223  CB  PHE B  78      19.034 -12.669 -15.077  1.00  0.00           C  
ATOM   1224  CG  PHE B  78      19.540 -13.271 -13.806  1.00  0.00           C  
ATOM   1225  CD1 PHE B  78      19.078 -14.499 -13.372  1.00  0.00           C  
ATOM   1226  CD2 PHE B  78      20.455 -12.583 -13.018  1.00  0.00           C  
ATOM   1227  CE1 PHE B  78      19.515 -15.024 -12.182  1.00  0.00           C  
ATOM   1228  CE2 PHE B  78      20.891 -13.100 -11.831  1.00  0.00           C  
ATOM   1229  CZ  PHE B  78      20.410 -14.323 -11.412  1.00  0.00           C  
ATOM   1230  H   PHE B  78      16.478 -13.024 -14.552  1.00  0.00           H  
ATOM   1231  HA  PHE B  78      18.442 -10.894 -14.065  1.00  0.00           H  
ATOM   1232 1HB  PHE B  78      18.582 -13.455 -15.683  1.00  0.00           H  
ATOM   1233 2HB  PHE B  78      19.882 -12.270 -15.633  1.00  0.00           H  
ATOM   1234  HD1 PHE B  78      18.355 -15.045 -13.983  1.00  0.00           H  
ATOM   1235  HD2 PHE B  78      20.821 -11.615 -13.352  1.00  0.00           H  
ATOM   1236  HE1 PHE B  78      19.144 -15.994 -11.842  1.00  0.00           H  
ATOM   1237  HE2 PHE B  78      21.604 -12.541 -11.223  1.00  0.00           H  
ATOM   1238  HZ  PHE B  78      20.730 -14.746 -10.477  1.00  0.00           H  
ATOM   1239  N   GLU B  79      18.549  -9.677 -16.221  1.00  0.00           N  
ATOM   1240  CA  GLU B  79      18.394  -8.844 -17.403  1.00  0.00           C  
ATOM   1241  C   GLU B  79      18.725  -9.599 -18.698  1.00  0.00           C  
ATOM   1242  O   GLU B  79      18.041  -9.429 -19.708  1.00  0.00           O  
ATOM   1243  CB  GLU B  79      19.223  -7.573 -17.239  1.00  0.00           C  
ATOM   1244  CG  GLU B  79      18.655  -6.624 -16.161  1.00  0.00           C  
ATOM   1245  CD  GLU B  79      19.528  -5.426 -15.843  1.00  0.00           C  
ATOM   1246  OE1 GLU B  79      20.656  -5.400 -16.269  1.00  0.00           O  
ATOM   1247  OE2 GLU B  79      19.056  -4.536 -15.166  1.00  0.00           O  
ATOM   1248  H   GLU B  79      19.249  -9.454 -15.506  1.00  0.00           H  
ATOM   1249  HA  GLU B  79      17.346  -8.543 -17.462  1.00  0.00           H  
ATOM   1250 1HB  GLU B  79      20.244  -7.839 -16.951  1.00  0.00           H  
ATOM   1251 2HB  GLU B  79      19.270  -7.038 -18.185  1.00  0.00           H  
ATOM   1252 1HG  GLU B  79      17.679  -6.268 -16.488  1.00  0.00           H  
ATOM   1253 2HG  GLU B  79      18.503  -7.196 -15.252  1.00  0.00           H  
ATOM   1254  N   ASP B  80      19.753 -10.453 -18.656  1.00  0.00           N  
ATOM   1255  CA  ASP B  80      20.130 -11.261 -19.814  1.00  0.00           C  
ATOM   1256  C   ASP B  80      19.485 -12.634 -19.684  1.00  0.00           C  
ATOM   1257  O   ASP B  80      19.799 -13.343 -18.731  1.00  0.00           O  
ATOM   1258  CB  ASP B  80      21.638 -11.476 -19.936  1.00  0.00           C  
ATOM   1259  CG  ASP B  80      22.402 -10.246 -20.349  1.00  0.00           C  
ATOM   1260  OD1 ASP B  80      21.833  -9.376 -20.955  1.00  0.00           O  
ATOM   1261  OD2 ASP B  80      23.591 -10.218 -20.108  1.00  0.00           O  
ATOM   1262  H   ASP B  80      20.269 -10.538 -17.793  1.00  0.00           H  
ATOM   1263  HA  ASP B  80      19.794 -10.741 -20.700  1.00  0.00           H  
ATOM   1264 1HB  ASP B  80      22.031 -11.823 -18.980  1.00  0.00           H  
ATOM   1265 2HB  ASP B  80      21.828 -12.267 -20.668  1.00  0.00           H  
ATOM   1266  N   PRO B  81      18.668 -13.098 -20.638  1.00  0.00           N  
ATOM   1267  CA  PRO B  81      17.946 -14.366 -20.586  1.00  0.00           C  
ATOM   1268  C   PRO B  81      18.859 -15.543 -20.886  1.00  0.00           C  
ATOM   1269  O   PRO B  81      18.683 -16.243 -21.885  1.00  0.00           O  
ATOM   1270  CB  PRO B  81      16.907 -14.180 -21.692  1.00  0.00           C  
ATOM   1271  CG  PRO B  81      17.566 -13.213 -22.651  1.00  0.00           C  
ATOM   1272  CD  PRO B  81      18.324 -12.227 -21.752  1.00  0.00           C  
ATOM   1273  HA  PRO B  81      17.471 -14.476 -19.599  1.00  0.00           H  
ATOM   1274 1HB  PRO B  81      16.675 -15.152 -22.155  1.00  0.00           H  
ATOM   1275 2HB  PRO B  81      15.968 -13.794 -21.267  1.00  0.00           H  
ATOM   1276 1HG  PRO B  81      18.232 -13.761 -23.334  1.00  0.00           H  
ATOM   1277 2HG  PRO B  81      16.803 -12.720 -23.273  1.00  0.00           H  
ATOM   1278 1HD  PRO B  81      19.224 -11.869 -22.275  1.00  0.00           H  
ATOM   1279 2HD  PRO B  81      17.654 -11.405 -21.434  1.00  0.00           H  
ATOM   1280  N   ASP B  82      19.860 -15.710 -20.034  1.00  0.00           N  
ATOM   1281  CA  ASP B  82      20.881 -16.715 -20.223  1.00  0.00           C  
ATOM   1282  C   ASP B  82      21.195 -17.501 -18.930  1.00  0.00           C  
ATOM   1283  O   ASP B  82      20.709 -17.162 -17.853  1.00  0.00           O  
ATOM   1284  CB  ASP B  82      22.101 -16.012 -20.815  1.00  0.00           C  
ATOM   1285  CG  ASP B  82      23.022 -16.932 -21.571  1.00  0.00           C  
ATOM   1286  OD1 ASP B  82      22.834 -18.134 -21.525  1.00  0.00           O  
ATOM   1287  OD2 ASP B  82      23.875 -16.418 -22.252  1.00  0.00           O  
ATOM   1288  H   ASP B  82      19.916 -15.087 -19.236  1.00  0.00           H  
ATOM   1289  HA  ASP B  82      20.520 -17.430 -20.960  1.00  0.00           H  
ATOM   1290 1HB  ASP B  82      21.767 -15.222 -21.489  1.00  0.00           H  
ATOM   1291 2HB  ASP B  82      22.666 -15.534 -20.011  1.00  0.00           H  
ATOM   1292  N   VAL B  83      22.021 -18.541 -19.092  1.00  0.00           N  
ATOM   1293  CA  VAL B  83      22.579 -19.484 -18.093  1.00  0.00           C  
ATOM   1294  C   VAL B  83      21.751 -20.775 -17.986  1.00  0.00           C  
ATOM   1295  O   VAL B  83      20.815 -20.877 -17.188  1.00  0.00           O  
ATOM   1296  CB  VAL B  83      22.736 -18.889 -16.663  1.00  0.00           C  
ATOM   1297  CG1 VAL B  83      23.313 -19.970 -15.772  1.00  0.00           C  
ATOM   1298  CG2 VAL B  83      23.667 -17.646 -16.655  1.00  0.00           C  
ATOM   1299  H   VAL B  83      22.318 -18.676 -20.056  1.00  0.00           H  
ATOM   1300  HA  VAL B  83      23.579 -19.762 -18.429  1.00  0.00           H  
ATOM   1301  HB  VAL B  83      21.759 -18.639 -16.267  1.00  0.00           H  
ATOM   1302 1HG1 VAL B  83      23.405 -19.594 -14.754  1.00  0.00           H  
ATOM   1303 2HG1 VAL B  83      22.669 -20.838 -15.792  1.00  0.00           H  
ATOM   1304 3HG1 VAL B  83      24.295 -20.253 -16.144  1.00  0.00           H  
ATOM   1305 1HG2 VAL B  83      23.760 -17.280 -15.634  1.00  0.00           H  
ATOM   1306 2HG2 VAL B  83      24.649 -17.930 -17.030  1.00  0.00           H  
ATOM   1307 3HG2 VAL B  83      23.261 -16.857 -17.279  1.00  0.00           H  
ATOM   1308  N   ASN B  84      22.112 -21.768 -18.802  1.00  0.00           N  
ATOM   1309  CA  ASN B  84      21.470 -23.089 -18.830  1.00  0.00           C  
ATOM   1310  C   ASN B  84      21.567 -23.810 -17.491  1.00  0.00           C  
ATOM   1311  O   ASN B  84      22.642 -23.858 -16.884  1.00  0.00           O  
ATOM   1312  CB  ASN B  84      22.059 -23.966 -19.927  1.00  0.00           C  
ATOM   1313  CG  ASN B  84      21.302 -25.287 -20.112  1.00  0.00           C  
ATOM   1314  OD1 ASN B  84      20.063 -25.314 -20.107  1.00  0.00           O  
ATOM   1315  ND2 ASN B  84      22.028 -26.370 -20.275  1.00  0.00           N  
ATOM   1316  H   ASN B  84      22.884 -21.597 -19.433  1.00  0.00           H  
ATOM   1317  HA  ASN B  84      20.409 -22.944 -19.039  1.00  0.00           H  
ATOM   1318 1HB  ASN B  84      22.048 -23.423 -20.873  1.00  0.00           H  
ATOM   1319 2HB  ASN B  84      23.098 -24.193 -19.690  1.00  0.00           H  
ATOM   1320 1HD2 ASN B  84      21.583 -27.258 -20.395  1.00  0.00           H  
ATOM   1321 2HD2 ASN B  84      23.025 -26.309 -20.268  1.00  0.00           H  
ATOM   1322  N   THR B  85      20.449 -24.370 -17.024  1.00  0.00           N  
ATOM   1323  CA  THR B  85      20.418 -25.102 -15.751  1.00  0.00           C  
ATOM   1324  C   THR B  85      21.095 -24.344 -14.603  1.00  0.00           C  
ATOM   1325  O   THR B  85      21.865 -24.912 -13.827  1.00  0.00           O  
ATOM   1326  CB  THR B  85      21.068 -26.501 -15.908  1.00  0.00           C  
ATOM   1327  OG1 THR B  85      22.439 -26.365 -16.339  1.00  0.00           O  
ATOM   1328  CG2 THR B  85      20.306 -27.350 -16.920  1.00  0.00           C  
ATOM   1329  H   THR B  85      19.601 -24.293 -17.572  1.00  0.00           H  
ATOM   1330  HA  THR B  85      19.374 -25.248 -15.473  1.00  0.00           H  
ATOM   1331  HB  THR B  85      21.057 -26.998 -14.940  1.00  0.00           H  
ATOM   1332  HG1 THR B  85      22.755 -25.453 -16.155  1.00  0.00           H  
ATOM   1333 1HG2 THR B  85      20.778 -28.327 -17.004  1.00  0.00           H  
ATOM   1334 2HG2 THR B  85      19.275 -27.471 -16.590  1.00  0.00           H  
ATOM   1335 3HG2 THR B  85      20.315 -26.866 -17.883  1.00  0.00           H  
ATOM   1336  N   THR B  86      20.763 -23.068 -14.480  1.00  0.00           N  
ATOM   1337  CA  THR B  86      21.349 -22.215 -13.474  1.00  0.00           C  
ATOM   1338  C   THR B  86      21.149 -22.724 -12.061  1.00  0.00           C  
ATOM   1339  O   THR B  86      20.086 -23.239 -11.721  1.00  0.00           O  
ATOM   1340  CB  THR B  86      20.736 -20.815 -13.535  1.00  0.00           C  
ATOM   1341  OG1 THR B  86      21.377 -19.987 -12.602  1.00  0.00           O  
ATOM   1342  CG2 THR B  86      19.316 -20.865 -13.189  1.00  0.00           C  
ATOM   1343  H   THR B  86      20.120 -22.670 -15.151  1.00  0.00           H  
ATOM   1344  HA  THR B  86      22.419 -22.149 -13.666  1.00  0.00           H  
ATOM   1345  HB  THR B  86      20.832 -20.403 -14.528  1.00  0.00           H  
ATOM   1346  HG1 THR B  86      21.247 -19.074 -12.879  1.00  0.00           H  
ATOM   1347 1HG2 THR B  86      18.899 -19.859 -13.223  1.00  0.00           H  
ATOM   1348 2HG2 THR B  86      18.794 -21.505 -13.896  1.00  0.00           H  
ATOM   1349 3HG2 THR B  86      19.221 -21.267 -12.181  1.00  0.00           H  
ATOM   1350  N   ASN B  87      22.181 -22.532 -11.232  1.00  0.00           N  
ATOM   1351  CA  ASN B  87      22.126 -22.856  -9.813  1.00  0.00           C  
ATOM   1352  C   ASN B  87      22.153 -21.553  -9.021  1.00  0.00           C  
ATOM   1353  O   ASN B  87      22.506 -21.528  -7.837  1.00  0.00           O  
ATOM   1354  CB  ASN B  87      23.283 -23.770  -9.418  1.00  0.00           C  
ATOM   1355  CG  ASN B  87      23.046 -24.565  -8.129  1.00  0.00           C  
ATOM   1356  OD1 ASN B  87      21.937 -25.030  -7.849  1.00  0.00           O  
ATOM   1357  ND2 ASN B  87      24.088 -24.742  -7.353  1.00  0.00           N  
ATOM   1358  H   ASN B  87      23.021 -22.119 -11.607  1.00  0.00           H  
ATOM   1359  HA  ASN B  87      21.183 -23.359  -9.594  1.00  0.00           H  
ATOM   1360 1HB  ASN B  87      23.470 -24.475 -10.229  1.00  0.00           H  
ATOM   1361 2HB  ASN B  87      24.183 -23.169  -9.293  1.00  0.00           H  
ATOM   1362 1HD2 ASN B  87      23.996 -25.262  -6.503  1.00  0.00           H  
ATOM   1363 2HD2 ASN B  87      24.974 -24.362  -7.612  1.00  0.00           H  
ATOM   1364  N   LEU B  88      21.755 -20.467  -9.688  1.00  0.00           N  
ATOM   1365  CA  LEU B  88      21.660 -19.174  -9.037  1.00  0.00           C  
ATOM   1366  C   LEU B  88      20.377 -19.126  -8.237  1.00  0.00           C  
ATOM   1367  O   LEU B  88      19.324 -19.587  -8.697  1.00  0.00           O  
ATOM   1368  CB  LEU B  88      21.660 -18.049 -10.091  1.00  0.00           C  
ATOM   1369  CG  LEU B  88      22.939 -17.940 -10.952  1.00  0.00           C  
ATOM   1370  CD1 LEU B  88      22.737 -16.996 -12.129  1.00  0.00           C  
ATOM   1371  CD2 LEU B  88      24.020 -17.399 -10.106  1.00  0.00           C  
ATOM   1372  H   LEU B  88      21.515 -20.523 -10.675  1.00  0.00           H  
ATOM   1373  HA  LEU B  88      22.500 -19.046  -8.356  1.00  0.00           H  
ATOM   1374 1HB  LEU B  88      20.812 -18.194 -10.758  1.00  0.00           H  
ATOM   1375 2HB  LEU B  88      21.527 -17.101  -9.573  1.00  0.00           H  
ATOM   1376  HG  LEU B  88      23.210 -18.923 -11.321  1.00  0.00           H  
ATOM   1377 1HD1 LEU B  88      23.655 -16.941 -12.706  1.00  0.00           H  
ATOM   1378 2HD1 LEU B  88      21.934 -17.349 -12.768  1.00  0.00           H  
ATOM   1379 3HD1 LEU B  88      22.497 -16.022 -11.757  1.00  0.00           H  
ATOM   1380 1HD2 LEU B  88      24.945 -17.323 -10.681  1.00  0.00           H  
ATOM   1381 2HD2 LEU B  88      23.735 -16.422  -9.753  1.00  0.00           H  
ATOM   1382 3HD2 LEU B  88      24.157 -18.043  -9.280  1.00  0.00           H  
ATOM   1383  N   GLU B  89      20.455 -18.531  -7.069  1.00  0.00           N  
ATOM   1384  CA  GLU B  89      19.308 -18.373  -6.219  1.00  0.00           C  
ATOM   1385  C   GLU B  89      19.225 -16.934  -5.732  1.00  0.00           C  
ATOM   1386  O   GLU B  89      20.235 -16.243  -5.633  1.00  0.00           O  
ATOM   1387  CB  GLU B  89      19.396 -19.357  -5.047  1.00  0.00           C  
ATOM   1388  CG  GLU B  89      19.310 -20.853  -5.466  1.00  0.00           C  
ATOM   1389  CD  GLU B  89      19.262 -21.823  -4.291  1.00  0.00           C  
ATOM   1390  OE1 GLU B  89      19.360 -21.377  -3.176  1.00  0.00           O  
ATOM   1391  OE2 GLU B  89      19.108 -23.004  -4.515  1.00  0.00           O  
ATOM   1392  H   GLU B  89      21.356 -18.214  -6.743  1.00  0.00           H  
ATOM   1393  HA  GLU B  89      18.408 -18.588  -6.789  1.00  0.00           H  
ATOM   1394 1HB  GLU B  89      20.345 -19.211  -4.527  1.00  0.00           H  
ATOM   1395 2HB  GLU B  89      18.594 -19.153  -4.337  1.00  0.00           H  
ATOM   1396 1HG  GLU B  89      18.425 -20.999  -6.086  1.00  0.00           H  
ATOM   1397 2HG  GLU B  89      20.184 -21.094  -6.072  1.00  0.00           H  
ATOM   1398  N   PHE B  90      18.018 -16.481  -5.449  1.00  0.00           N  
ATOM   1399  CA  PHE B  90      17.801 -15.148  -4.909  1.00  0.00           C  
ATOM   1400  C   PHE B  90      17.426 -15.164  -3.435  1.00  0.00           C  
ATOM   1401  O   PHE B  90      16.789 -16.108  -2.946  1.00  0.00           O  
ATOM   1402  CB  PHE B  90      16.747 -14.410  -5.728  1.00  0.00           C  
ATOM   1403  CG  PHE B  90      17.175 -13.848  -7.039  1.00  0.00           C  
ATOM   1404  CD1 PHE B  90      17.398 -14.613  -8.131  1.00  0.00           C  
ATOM   1405  CD2 PHE B  90      17.246 -12.494  -7.176  1.00  0.00           C  
ATOM   1406  CE1 PHE B  90      17.703 -14.041  -9.338  1.00  0.00           C  
ATOM   1407  CE2 PHE B  90      17.544 -11.913  -8.365  1.00  0.00           C  
ATOM   1408  CZ  PHE B  90      17.775 -12.685  -9.462  1.00  0.00           C  
ATOM   1409  H   PHE B  90      17.225 -17.092  -5.580  1.00  0.00           H  
ATOM   1410  HA  PHE B  90      18.728 -14.589  -5.004  1.00  0.00           H  
ATOM   1411 1HB  PHE B  90      15.929 -15.074  -5.930  1.00  0.00           H  
ATOM   1412 2HB  PHE B  90      16.366 -13.586  -5.136  1.00  0.00           H  
ATOM   1413  HD1 PHE B  90      17.339 -15.675  -8.038  1.00  0.00           H  
ATOM   1414  HD2 PHE B  90      17.050 -11.883  -6.312  1.00  0.00           H  
ATOM   1415  HE1 PHE B  90      17.878 -14.666 -10.194  1.00  0.00           H  
ATOM   1416  HE2 PHE B  90      17.590 -10.852  -8.428  1.00  0.00           H  
ATOM   1417  HZ  PHE B  90      18.016 -12.230 -10.421  1.00  0.00           H  
ATOM   1418  N   GLU B  91      17.814 -14.094  -2.746  1.00  0.00           N  
ATOM   1419  CA  GLU B  91      17.535 -13.883  -1.327  1.00  0.00           C  
ATOM   1420  C   GLU B  91      17.226 -12.420  -1.041  1.00  0.00           C  
ATOM   1421  O   GLU B  91      17.852 -11.526  -1.611  1.00  0.00           O  
ATOM   1422  CB  GLU B  91      18.761 -14.283  -0.492  1.00  0.00           C  
ATOM   1423  CG  GLU B  91      18.571 -14.258   1.048  1.00  0.00           C  
ATOM   1424  CD  GLU B  91      19.830 -14.700   1.790  1.00  0.00           C  
ATOM   1425  OE1 GLU B  91      20.824 -14.902   1.129  1.00  0.00           O  
ATOM   1426  OE2 GLU B  91      19.803 -14.854   2.982  1.00  0.00           O  
ATOM   1427  H   GLU B  91      18.389 -13.407  -3.238  1.00  0.00           H  
ATOM   1428  HA  GLU B  91      16.675 -14.486  -1.036  1.00  0.00           H  
ATOM   1429 1HB  GLU B  91      19.066 -15.292  -0.768  1.00  0.00           H  
ATOM   1430 2HB  GLU B  91      19.590 -13.616  -0.733  1.00  0.00           H  
ATOM   1431 1HG  GLU B  91      18.322 -13.248   1.361  1.00  0.00           H  
ATOM   1432 2HG  GLU B  91      17.735 -14.908   1.322  1.00  0.00           H  
ATOM   1433  N   ILE B  92      16.257 -12.165  -0.162  1.00  0.00           N  
ATOM   1434  CA  ILE B  92      15.973 -10.786   0.238  1.00  0.00           C  
ATOM   1435  C   ILE B  92      16.110 -10.621   1.720  1.00  0.00           C  
ATOM   1436  O   ILE B  92      15.588 -11.423   2.497  1.00  0.00           O  
ATOM   1437  CB  ILE B  92      14.569 -10.308  -0.189  1.00  0.00           C  
ATOM   1438  CG1 ILE B  92      14.355  -8.833   0.247  1.00  0.00           C  
ATOM   1439  CG2 ILE B  92      13.504 -11.200   0.371  1.00  0.00           C  
ATOM   1440  CD1 ILE B  92      13.184  -8.179  -0.433  1.00  0.00           C  
ATOM   1441  H   ILE B  92      15.754 -12.943   0.272  1.00  0.00           H  
ATOM   1442  HA  ILE B  92      16.696 -10.149  -0.238  1.00  0.00           H  
ATOM   1443  HB  ILE B  92      14.506 -10.310  -1.263  1.00  0.00           H  
ATOM   1444 1HG1 ILE B  92      14.177  -8.803   1.323  1.00  0.00           H  
ATOM   1445 2HG1 ILE B  92      15.256  -8.250   0.030  1.00  0.00           H  
ATOM   1446 1HG2 ILE B  92      12.534 -10.843   0.047  1.00  0.00           H  
ATOM   1447 2HG2 ILE B  92      13.657 -12.222   0.016  1.00  0.00           H  
ATOM   1448 3HG2 ILE B  92      13.552 -11.181   1.452  1.00  0.00           H  
ATOM   1449 1HD1 ILE B  92      13.076  -7.166  -0.080  1.00  0.00           H  
ATOM   1450 2HD1 ILE B  92      13.357  -8.171  -1.501  1.00  0.00           H  
ATOM   1451 3HD1 ILE B  92      12.275  -8.732  -0.210  1.00  0.00           H  
ATOM   1452  N   CYS B  93      16.797  -9.556   2.117  1.00  0.00           N  
ATOM   1453  CA  CYS B  93      16.988  -9.275   3.533  1.00  0.00           C  
ATOM   1454  C   CYS B  93      16.731  -7.818   3.881  1.00  0.00           C  
ATOM   1455  O   CYS B  93      17.097  -6.909   3.135  1.00  0.00           O  
ATOM   1456  CB  CYS B  93      18.407  -9.628   3.957  1.00  0.00           C  
ATOM   1457  SG  CYS B  93      18.846 -11.360   3.697  1.00  0.00           S  
ATOM   1458  H   CYS B  93      17.212  -8.949   1.417  1.00  0.00           H  
ATOM   1459  HA  CYS B  93      16.290  -9.885   4.096  1.00  0.00           H  
ATOM   1460 1HB  CYS B  93      19.113  -9.014   3.400  1.00  0.00           H  
ATOM   1461 2HB  CYS B  93      18.534  -9.401   5.015  1.00  0.00           H  
ATOM   1462  N   GLY B  94      16.162  -7.576   5.046  1.00  0.00           N  
ATOM   1463  CA  GLY B  94      15.951  -6.198   5.486  1.00  0.00           C  
ATOM   1464  C   GLY B  94      14.574  -5.679   5.103  1.00  0.00           C  
ATOM   1465  O   GLY B  94      13.962  -6.127   4.139  1.00  0.00           O  
ATOM   1466  H   GLY B  94      15.897  -8.373   5.634  1.00  0.00           H  
ATOM   1467 1HA  GLY B  94      16.066  -6.149   6.568  1.00  0.00           H  
ATOM   1468 2HA  GLY B  94      16.716  -5.553   5.057  1.00  0.00           H  
ATOM   1469  N   ALA B  95      14.061  -4.758   5.904  1.00  0.00           N  
ATOM   1470  CA  ALA B  95      12.716  -4.200   5.735  1.00  0.00           C  
ATOM   1471  C   ALA B  95      11.662  -5.322   5.747  1.00  0.00           C  
ATOM   1472  O   ALA B  95      10.593  -5.184   5.145  1.00  0.00           O  
ATOM   1473  CB  ALA B  95      12.599  -3.377   4.461  1.00  0.00           C  
ATOM   1474  H   ALA B  95      14.627  -4.422   6.670  1.00  0.00           H  
ATOM   1475  HA  ALA B  95      12.520  -3.541   6.583  1.00  0.00           H  
ATOM   1476 1HB  ALA B  95      11.601  -2.948   4.394  1.00  0.00           H  
ATOM   1477 2HB  ALA B  95      13.331  -2.568   4.474  1.00  0.00           H  
ATOM   1478 3HB  ALA B  95      12.762  -3.989   3.619  1.00  0.00           H  
ATOM   1479  N   LEU B  96      11.991  -6.420   6.442  1.00  0.00           N  
ATOM   1480  CA  LEU B  96      11.114  -7.561   6.613  1.00  0.00           C  
ATOM   1481  C   LEU B  96      10.673  -7.583   8.067  1.00  0.00           C  
ATOM   1482  O   LEU B  96      11.374  -7.074   8.941  1.00  0.00           O  
ATOM   1483  CB  LEU B  96      11.787  -8.869   6.223  1.00  0.00           C  
ATOM   1484  CG  LEU B  96      12.322  -8.965   4.799  1.00  0.00           C  
ATOM   1485  CD1 LEU B  96      12.957 -10.267   4.638  1.00  0.00           C  
ATOM   1486  CD2 LEU B  96      11.230  -8.779   3.811  1.00  0.00           C  
ATOM   1487  H   LEU B  96      12.894  -6.450   6.886  1.00  0.00           H  
ATOM   1488  HA  LEU B  96      10.243  -7.428   5.984  1.00  0.00           H  
ATOM   1489 1HB  LEU B  96      12.631  -9.020   6.882  1.00  0.00           H  
ATOM   1490 2HB  LEU B  96      11.082  -9.685   6.374  1.00  0.00           H  
ATOM   1491  HG  LEU B  96      13.072  -8.225   4.650  1.00  0.00           H  
ATOM   1492 1HD1 LEU B  96      13.370 -10.363   3.641  1.00  0.00           H  
ATOM   1493 2HD1 LEU B  96      13.737 -10.372   5.356  1.00  0.00           H  
ATOM   1494 3HD1 LEU B  96      12.215 -11.011   4.804  1.00  0.00           H  
ATOM   1495 1HD2 LEU B  96      11.633  -8.857   2.798  1.00  0.00           H  
ATOM   1496 2HD2 LEU B  96      10.472  -9.549   3.965  1.00  0.00           H  
ATOM   1497 3HD2 LEU B  96      10.787  -7.794   3.952  1.00  0.00           H  
ATOM   1498  N   VAL B  97       9.509  -8.159   8.311  1.00  0.00           N  
ATOM   1499  CA  VAL B  97       8.894  -8.117   9.624  1.00  0.00           C  
ATOM   1500  C   VAL B  97       9.174  -9.277  10.579  1.00  0.00           C  
ATOM   1501  O   VAL B  97       9.675  -9.074  11.679  1.00  0.00           O  
ATOM   1502  CB  VAL B  97       7.396  -7.989   9.357  1.00  0.00           C  
ATOM   1503  CG1 VAL B  97       6.621  -8.010  10.576  1.00  0.00           C  
ATOM   1504  CG2 VAL B  97       7.170  -6.695   8.619  1.00  0.00           C  
ATOM   1505  H   VAL B  97       9.003  -8.555   7.526  1.00  0.00           H  
ATOM   1506  HA  VAL B  97       9.234  -7.199  10.109  1.00  0.00           H  
ATOM   1507  HB  VAL B  97       7.073  -8.827   8.746  1.00  0.00           H  
ATOM   1508 1HG1 VAL B  97       5.554  -7.912  10.352  1.00  0.00           H  
ATOM   1509 2HG1 VAL B  97       6.793  -8.937  11.088  1.00  0.00           H  
ATOM   1510 3HG1 VAL B  97       6.949  -7.175  11.175  1.00  0.00           H  
ATOM   1511 1HG2 VAL B  97       6.130  -6.597   8.395  1.00  0.00           H  
ATOM   1512 2HG2 VAL B  97       7.492  -5.866   9.242  1.00  0.00           H  
ATOM   1513 3HG2 VAL B  97       7.735  -6.693   7.695  1.00  0.00           H  
ATOM   1514  N   GLU B  98       8.862 -10.499  10.201  1.00  0.00           N  
ATOM   1515  CA  GLU B  98       9.097 -11.586  11.157  1.00  0.00           C  
ATOM   1516  C   GLU B  98      10.552 -12.007  11.188  1.00  0.00           C  
ATOM   1517  O   GLU B  98      11.093 -12.390  12.223  1.00  0.00           O  
ATOM   1518  CB  GLU B  98       8.255 -12.827  10.852  1.00  0.00           C  
ATOM   1519  CG  GLU B  98       8.458 -13.947  11.910  1.00  0.00           C  
ATOM   1520  CD  GLU B  98       7.558 -15.176  11.767  1.00  0.00           C  
ATOM   1521  OE1 GLU B  98       6.662 -15.156  10.958  1.00  0.00           O  
ATOM   1522  OE2 GLU B  98       7.809 -16.143  12.446  1.00  0.00           O  
ATOM   1523  H   GLU B  98       8.463 -10.670   9.295  1.00  0.00           H  
ATOM   1524  HA  GLU B  98       8.829 -11.230  12.153  1.00  0.00           H  
ATOM   1525 1HB  GLU B  98       7.198 -12.559  10.823  1.00  0.00           H  
ATOM   1526 2HB  GLU B  98       8.526 -13.216   9.880  1.00  0.00           H  
ATOM   1527 1HG  GLU B  98       9.497 -14.276  11.858  1.00  0.00           H  
ATOM   1528 2HG  GLU B  98       8.302 -13.513  12.896  1.00  0.00           H  
ATOM   1529  N   VAL B  99      11.155 -11.990  10.023  1.00  0.00           N  
ATOM   1530  CA  VAL B  99      12.473 -12.527   9.827  1.00  0.00           C  
ATOM   1531  C   VAL B  99      13.392 -11.485   9.290  1.00  0.00           C  
ATOM   1532  O   VAL B  99      12.947 -10.432   8.852  1.00  0.00           O  
ATOM   1533  CB  VAL B  99      12.414 -13.652   8.795  1.00  0.00           C  
ATOM   1534  CG1 VAL B  99      11.512 -14.759   9.263  1.00  0.00           C  
ATOM   1535  CG2 VAL B  99      11.920 -13.075   7.478  1.00  0.00           C  
ATOM   1536  H   VAL B  99      10.658 -11.610   9.234  1.00  0.00           H  
ATOM   1537  HA  VAL B  99      12.856 -12.897  10.779  1.00  0.00           H  
ATOM   1538  HB  VAL B  99      13.412 -14.068   8.659  1.00  0.00           H  
ATOM   1539 1HG1 VAL B  99      11.496 -15.551   8.516  1.00  0.00           H  
ATOM   1540 2HG1 VAL B  99      11.882 -15.157  10.206  1.00  0.00           H  
ATOM   1541 3HG1 VAL B  99      10.510 -14.382   9.402  1.00  0.00           H  
ATOM   1542 1HG2 VAL B  99      11.898 -13.865   6.740  1.00  0.00           H  
ATOM   1543 2HG2 VAL B  99      10.920 -12.662   7.604  1.00  0.00           H  
ATOM   1544 3HG2 VAL B  99      12.596 -12.289   7.143  1.00  0.00           H  
ATOM   1545  N   LYS B 100      14.685 -11.776   9.322  1.00  0.00           N  
ATOM   1546  CA  LYS B 100      15.646 -10.873   8.718  1.00  0.00           C  
ATOM   1547  C   LYS B 100      15.718 -11.125   7.220  1.00  0.00           C  
ATOM   1548  O   LYS B 100      15.862 -10.180   6.440  1.00  0.00           O  
ATOM   1549  CB  LYS B 100      17.034 -11.023   9.346  1.00  0.00           C  
ATOM   1550  CG  LYS B 100      18.078 -10.045   8.779  1.00  0.00           C  
ATOM   1551  CD  LYS B 100      19.433 -10.137   9.512  1.00  0.00           C  
ATOM   1552  CE  LYS B 100      20.456  -9.159   8.913  1.00  0.00           C  
ATOM   1553  NZ  LYS B 100      21.775  -9.228   9.601  1.00  0.00           N  
ATOM   1554  H   LYS B 100      14.994 -12.638   9.744  1.00  0.00           H  
ATOM   1555  HA  LYS B 100      15.308  -9.847   8.868  1.00  0.00           H  
ATOM   1556 1HB  LYS B 100      16.971 -10.872  10.423  1.00  0.00           H  
ATOM   1557 2HB  LYS B 100      17.400 -12.036   9.173  1.00  0.00           H  
ATOM   1558 1HG  LYS B 100      18.235 -10.267   7.723  1.00  0.00           H  
ATOM   1559 2HG  LYS B 100      17.700  -9.027   8.859  1.00  0.00           H  
ATOM   1560 1HD  LYS B 100      19.294  -9.905  10.568  1.00  0.00           H  
ATOM   1561 2HD  LYS B 100      19.821 -11.153   9.428  1.00  0.00           H  
ATOM   1562 1HE  LYS B 100      20.595  -9.394   7.858  1.00  0.00           H  
ATOM   1563 2HE  LYS B 100      20.069  -8.143   9.001  1.00  0.00           H  
ATOM   1564 1HZ  LYS B 100      22.413  -8.569   9.175  1.00  0.00           H  
ATOM   1565 2HZ  LYS B 100      21.658  -8.999  10.578  1.00  0.00           H  
ATOM   1566 3HZ  LYS B 100      22.150 -10.162   9.515  1.00  0.00           H  
ATOM   1567  N   CYS B 101      15.634 -12.414   6.827  1.00  0.00           N  
ATOM   1568  CA  CYS B 101      15.737 -12.817   5.420  1.00  0.00           C  
ATOM   1569  C   CYS B 101      14.703 -13.852   4.965  1.00  0.00           C  
ATOM   1570  O   CYS B 101      14.293 -14.716   5.742  1.00  0.00           O  
ATOM   1571  CB  CYS B 101      17.111 -13.407   5.137  1.00  0.00           C  
ATOM   1572  SG  CYS B 101      18.486 -12.285   5.474  1.00  0.00           S  
ATOM   1573  H   CYS B 101      15.500 -13.127   7.525  1.00  0.00           H  
ATOM   1574  HA  CYS B 101      15.608 -11.933   4.815  1.00  0.00           H  
ATOM   1575 1HB  CYS B 101      17.253 -14.306   5.731  1.00  0.00           H  
ATOM   1576 2HB  CYS B 101      17.167 -13.704   4.081  1.00  0.00           H  
ATOM   1577  N   LEU B 102      14.362 -13.796   3.669  1.00  0.00           N  
ATOM   1578  CA  LEU B 102      13.497 -14.768   2.980  1.00  0.00           C  
ATOM   1579  C   LEU B 102      14.183 -15.298   1.733  1.00  0.00           C  
ATOM   1580  O   LEU B 102      14.912 -14.563   1.058  1.00  0.00           O  
ATOM   1581  CB  LEU B 102      12.162 -14.128   2.548  1.00  0.00           C  
ATOM   1582  CG  LEU B 102      11.255 -13.593   3.650  1.00  0.00           C  
ATOM   1583  CD1 LEU B 102      10.182 -12.705   3.036  1.00  0.00           C  
ATOM   1584  CD2 LEU B 102      10.608 -14.741   4.360  1.00  0.00           C  
ATOM   1585  H   LEU B 102      14.750 -13.020   3.131  1.00  0.00           H  
ATOM   1586  HA  LEU B 102      13.300 -15.604   3.650  1.00  0.00           H  
ATOM   1587 1HB  LEU B 102      12.374 -13.311   1.881  1.00  0.00           H  
ATOM   1588 2HB  LEU B 102      11.594 -14.876   1.988  1.00  0.00           H  
ATOM   1589  HG  LEU B 102      11.831 -13.032   4.347  1.00  0.00           H  
ATOM   1590 1HD1 LEU B 102       9.534 -12.323   3.823  1.00  0.00           H  
ATOM   1591 2HD1 LEU B 102      10.655 -11.867   2.518  1.00  0.00           H  
ATOM   1592 3HD1 LEU B 102       9.591 -13.285   2.328  1.00  0.00           H  
ATOM   1593 1HD2 LEU B 102       9.959 -14.361   5.147  1.00  0.00           H  
ATOM   1594 2HD2 LEU B 102      10.020 -15.320   3.649  1.00  0.00           H  
ATOM   1595 3HD2 LEU B 102      11.381 -15.377   4.798  1.00  0.00           H  
ATOM   1596  N   ASN B 103      13.929 -16.562   1.394  1.00  0.00           N  
ATOM   1597  CA  ASN B 103      14.468 -17.114   0.149  1.00  0.00           C  
ATOM   1598  C   ASN B 103      13.430 -17.093  -0.957  1.00  0.00           C  
ATOM   1599  O   ASN B 103      12.241 -17.274  -0.692  1.00  0.00           O  
ATOM   1600  CB  ASN B 103      14.960 -18.528   0.347  1.00  0.00           C  
ATOM   1601  CG  ASN B 103      16.109 -18.608   1.280  1.00  0.00           C  
ATOM   1602  OD1 ASN B 103      17.017 -17.773   1.260  1.00  0.00           O  
ATOM   1603  ND2 ASN B 103      16.098 -19.618   2.109  1.00  0.00           N  
ATOM   1604  H   ASN B 103      13.346 -17.136   1.987  1.00  0.00           H  
ATOM   1605  HA  ASN B 103      15.304 -16.497  -0.183  1.00  0.00           H  
ATOM   1606 1HB  ASN B 103      14.149 -19.145   0.732  1.00  0.00           H  
ATOM   1607 2HB  ASN B 103      15.255 -18.944  -0.621  1.00  0.00           H  
ATOM   1608 1HD2 ASN B 103      16.846 -19.740   2.765  1.00  0.00           H  
ATOM   1609 2HD2 ASN B 103      15.345 -20.276   2.090  1.00  0.00           H  
ATOM   1610  N   PHE B 104      13.896 -16.933  -2.193  1.00  0.00           N  
ATOM   1611  CA  PHE B 104      13.044 -16.960  -3.374  1.00  0.00           C  
ATOM   1612  C   PHE B 104      12.795 -18.346  -3.914  1.00  0.00           C  
ATOM   1613  O   PHE B 104      13.653 -19.222  -3.842  1.00  0.00           O  
ATOM   1614  CB  PHE B 104      13.660 -16.111  -4.461  1.00  0.00           C  
ATOM   1615  CG  PHE B 104      13.556 -14.604  -4.258  1.00  0.00           C  
ATOM   1616  CD1 PHE B 104      14.229 -13.962  -3.253  1.00  0.00           C  
ATOM   1617  CD2 PHE B 104      12.855 -13.828  -5.146  1.00  0.00           C  
ATOM   1618  CE1 PHE B 104      14.186 -12.594  -3.136  1.00  0.00           C  
ATOM   1619  CE2 PHE B 104      12.797 -12.462  -5.031  1.00  0.00           C  
ATOM   1620  CZ  PHE B 104      13.473 -11.841  -4.017  1.00  0.00           C  
ATOM   1621  H   PHE B 104      14.896 -16.766  -2.333  1.00  0.00           H  
ATOM   1622  HA  PHE B 104      12.086 -16.555  -3.123  1.00  0.00           H  
ATOM   1623 1HB  PHE B 104      14.700 -16.379  -4.553  1.00  0.00           H  
ATOM   1624 2HB  PHE B 104      13.171 -16.360  -5.402  1.00  0.00           H  
ATOM   1625  HD1 PHE B 104      14.802 -14.548  -2.547  1.00  0.00           H  
ATOM   1626  HD2 PHE B 104      12.363 -14.311  -5.942  1.00  0.00           H  
ATOM   1627  HE1 PHE B 104      14.722 -12.122  -2.352  1.00  0.00           H  
ATOM   1628  HE2 PHE B 104      12.226 -11.876  -5.754  1.00  0.00           H  
ATOM   1629  HZ  PHE B 104      13.448 -10.759  -3.919  1.00  0.00           H  
ATOM   1630  N   ARG B 105      11.616 -18.513  -4.488  1.00  0.00           N  
ATOM   1631  CA  ARG B 105      11.192 -19.713  -5.179  1.00  0.00           C  
ATOM   1632  C   ARG B 105      11.621 -19.553  -6.611  1.00  0.00           C  
ATOM   1633  O   ARG B 105      11.809 -18.420  -7.054  1.00  0.00           O  
ATOM   1634  CB  ARG B 105       9.686 -19.843  -5.151  1.00  0.00           C  
ATOM   1635  CG  ARG B 105       9.103 -20.073  -3.809  1.00  0.00           C  
ATOM   1636  CD  ARG B 105       7.626 -20.043  -3.846  1.00  0.00           C  
ATOM   1637  NE  ARG B 105       7.084 -21.107  -4.679  1.00  0.00           N  
ATOM   1638  CZ  ARG B 105       5.788 -21.211  -5.058  1.00  0.00           C  
ATOM   1639  NH1 ARG B 105       4.904 -20.295  -4.687  1.00  0.00           N  
ATOM   1640  NH2 ARG B 105       5.426 -22.250  -5.794  1.00  0.00           N  
ATOM   1641  H   ARG B 105      10.954 -17.741  -4.474  1.00  0.00           H  
ATOM   1642  HA  ARG B 105      11.669 -20.589  -4.736  1.00  0.00           H  
ATOM   1643 1HB  ARG B 105       9.239 -18.929  -5.545  1.00  0.00           H  
ATOM   1644 2HB  ARG B 105       9.379 -20.663  -5.797  1.00  0.00           H  
ATOM   1645 1HG  ARG B 105       9.425 -21.016  -3.452  1.00  0.00           H  
ATOM   1646 2HG  ARG B 105       9.446 -19.289  -3.127  1.00  0.00           H  
ATOM   1647 1HD  ARG B 105       7.234 -20.167  -2.837  1.00  0.00           H  
ATOM   1648 2HD  ARG B 105       7.295 -19.090  -4.245  1.00  0.00           H  
ATOM   1649  HE  ARG B 105       7.718 -21.834  -4.980  1.00  0.00           H  
ATOM   1650 1HH1 ARG B 105       5.191 -19.515  -4.111  1.00  0.00           H  
ATOM   1651 2HH1 ARG B 105       3.931 -20.393  -4.961  1.00  0.00           H  
ATOM   1652 1HH2 ARG B 105       6.111 -22.940  -6.049  1.00  0.00           H  
ATOM   1653 2HH2 ARG B 105       4.446 -22.394  -6.093  1.00  0.00           H  
ATOM   1654  N   LYS B 106      11.745 -20.645  -7.354  1.00  0.00           N  
ATOM   1655  CA  LYS B 106      12.087 -20.504  -8.765  1.00  0.00           C  
ATOM   1656  C   LYS B 106      11.155 -21.290  -9.660  1.00  0.00           C  
ATOM   1657  O   LYS B 106      10.952 -22.488  -9.453  1.00  0.00           O  
ATOM   1658  CB  LYS B 106      13.510 -20.987  -9.010  1.00  0.00           C  
ATOM   1659  CG  LYS B 106      14.014 -20.849 -10.457  1.00  0.00           C  
ATOM   1660  CD  LYS B 106      15.387 -21.489 -10.570  1.00  0.00           C  
ATOM   1661  CE  LYS B 106      16.038 -21.321 -11.921  1.00  0.00           C  
ATOM   1662  NZ  LYS B 106      15.351 -22.064 -13.021  1.00  0.00           N  
ATOM   1663  H   LYS B 106      11.602 -21.561  -6.953  1.00  0.00           H  
ATOM   1664  HA  LYS B 106      12.010 -19.459  -9.050  1.00  0.00           H  
ATOM   1665 1HB  LYS B 106      14.192 -20.430  -8.372  1.00  0.00           H  
ATOM   1666 2HB  LYS B 106      13.587 -22.036  -8.734  1.00  0.00           H  
ATOM   1667 1HG  LYS B 106      13.323 -21.335 -11.151  1.00  0.00           H  
ATOM   1668 2HG  LYS B 106      14.076 -19.789 -10.724  1.00  0.00           H  
ATOM   1669 1HD  LYS B 106      16.049 -21.075  -9.819  1.00  0.00           H  
ATOM   1670 2HD  LYS B 106      15.290 -22.554 -10.378  1.00  0.00           H  
ATOM   1671 1HE  LYS B 106      16.079 -20.267 -12.182  1.00  0.00           H  
ATOM   1672 2HE  LYS B 106      17.036 -21.704 -11.828  1.00  0.00           H  
ATOM   1673 1HZ  LYS B 106      15.865 -21.927 -13.872  1.00  0.00           H  
ATOM   1674 2HZ  LYS B 106      15.321 -23.045 -12.802  1.00  0.00           H  
ATOM   1675 3HZ  LYS B 106      14.392 -21.717 -13.176  1.00  0.00           H  
ATOM   1676  N   LEU B 107      10.577 -20.601 -10.636  1.00  0.00           N  
ATOM   1677  CA  LEU B 107       9.736 -21.240 -11.633  1.00  0.00           C  
ATOM   1678  C   LEU B 107      10.261 -20.872 -12.994  1.00  0.00           C  
ATOM   1679  O   LEU B 107      10.398 -19.692 -13.318  1.00  0.00           O  
ATOM   1680  CB  LEU B 107       8.263 -20.849 -11.523  1.00  0.00           C  
ATOM   1681  CG  LEU B 107       7.533 -21.273 -10.245  1.00  0.00           C  
ATOM   1682  CD1 LEU B 107       6.139 -20.681 -10.270  1.00  0.00           C  
ATOM   1683  CD2 LEU B 107       7.463 -22.768 -10.164  1.00  0.00           C  
ATOM   1684  H   LEU B 107      10.812 -19.612 -10.732  1.00  0.00           H  
ATOM   1685  HA  LEU B 107       9.812 -22.321 -11.520  1.00  0.00           H  
ATOM   1686 1HB  LEU B 107       8.192 -19.765 -11.605  1.00  0.00           H  
ATOM   1687 2HB  LEU B 107       7.730 -21.288 -12.365  1.00  0.00           H  
ATOM   1688  HG  LEU B 107       8.063 -20.907  -9.376  1.00  0.00           H  
ATOM   1689 1HD1 LEU B 107       5.600 -20.973  -9.370  1.00  0.00           H  
ATOM   1690 2HD1 LEU B 107       6.184 -19.602 -10.330  1.00  0.00           H  
ATOM   1691 3HD1 LEU B 107       5.619 -21.054 -11.138  1.00  0.00           H  
ATOM   1692 1HD2 LEU B 107       6.936 -23.057  -9.254  1.00  0.00           H  
ATOM   1693 2HD2 LEU B 107       6.929 -23.159 -11.029  1.00  0.00           H  
ATOM   1694 3HD2 LEU B 107       8.473 -23.180 -10.146  1.00  0.00           H  
ATOM   1695  N   GLN B 108      10.526 -21.868 -13.817  1.00  0.00           N  
ATOM   1696  CA  GLN B 108      11.083 -21.597 -15.122  1.00  0.00           C  
ATOM   1697  C   GLN B 108      12.264 -20.631 -14.992  1.00  0.00           C  
ATOM   1698  O   GLN B 108      13.245 -20.905 -14.285  1.00  0.00           O  
ATOM   1699  CB  GLN B 108      10.022 -21.032 -16.072  1.00  0.00           C  
ATOM   1700  CG  GLN B 108       8.930 -21.993 -16.394  1.00  0.00           C  
ATOM   1701  CD  GLN B 108       7.906 -21.409 -17.356  1.00  0.00           C  
ATOM   1702  OE1 GLN B 108       7.962 -20.226 -17.726  1.00  0.00           O  
ATOM   1703  NE2 GLN B 108       6.955 -22.252 -17.748  1.00  0.00           N  
ATOM   1704  H   GLN B 108      10.369 -22.821 -13.520  1.00  0.00           H  
ATOM   1705  HA  GLN B 108      11.456 -22.529 -15.545  1.00  0.00           H  
ATOM   1706 1HB  GLN B 108       9.568 -20.132 -15.656  1.00  0.00           H  
ATOM   1707 2HB  GLN B 108      10.483 -20.769 -17.025  1.00  0.00           H  
ATOM   1708 1HG  GLN B 108       9.368 -22.875 -16.855  1.00  0.00           H  
ATOM   1709 2HG  GLN B 108       8.417 -22.266 -15.474  1.00  0.00           H  
ATOM   1710 1HE2 GLN B 108       6.195 -21.960 -18.375  1.00  0.00           H  
ATOM   1711 2HE2 GLN B 108       6.953 -23.192 -17.418  1.00  0.00           H  
ATOM   1712  N   GLU B 109      12.159 -19.496 -15.672  1.00  0.00           N  
ATOM   1713  CA  GLU B 109      13.209 -18.504 -15.749  1.00  0.00           C  
ATOM   1714  C   GLU B 109      13.121 -17.365 -14.725  1.00  0.00           C  
ATOM   1715  O   GLU B 109      13.919 -16.428 -14.788  1.00  0.00           O  
ATOM   1716  CB  GLU B 109      13.196 -17.948 -17.172  1.00  0.00           C  
ATOM   1717  CG  GLU B 109      13.552 -19.029 -18.252  1.00  0.00           C  
ATOM   1718  CD  GLU B 109      13.563 -18.525 -19.728  1.00  0.00           C  
ATOM   1719  OE1 GLU B 109      13.261 -17.379 -19.964  1.00  0.00           O  
ATOM   1720  OE2 GLU B 109      13.872 -19.318 -20.600  1.00  0.00           O  
ATOM   1721  H   GLU B 109      11.310 -19.312 -16.183  1.00  0.00           H  
ATOM   1722  HA  GLU B 109      14.159 -19.013 -15.588  1.00  0.00           H  
ATOM   1723 1HB  GLU B 109      12.204 -17.552 -17.394  1.00  0.00           H  
ATOM   1724 2HB  GLU B 109      13.906 -17.126 -17.251  1.00  0.00           H  
ATOM   1725 1HG  GLU B 109      14.536 -19.433 -18.017  1.00  0.00           H  
ATOM   1726 2HG  GLU B 109      12.833 -19.843 -18.166  1.00  0.00           H  
ATOM   1727  N   ILE B 110      12.151 -17.414 -13.807  1.00  0.00           N  
ATOM   1728  CA  ILE B 110      11.984 -16.321 -12.840  1.00  0.00           C  
ATOM   1729  C   ILE B 110      12.053 -16.751 -11.388  1.00  0.00           C  
ATOM   1730  O   ILE B 110      11.818 -17.910 -11.029  1.00  0.00           O  
ATOM   1731  CB  ILE B 110      10.630 -15.608 -13.000  1.00  0.00           C  
ATOM   1732  CG1 ILE B 110       9.496 -16.622 -12.743  1.00  0.00           C  
ATOM   1733  CG2 ILE B 110      10.519 -14.973 -14.358  1.00  0.00           C  
ATOM   1734  CD1 ILE B 110       8.125 -16.000 -12.589  1.00  0.00           C  
ATOM   1735  H   ILE B 110      11.526 -18.220 -13.775  1.00  0.00           H  
ATOM   1736  HA  ILE B 110      12.775 -15.588 -13.002  1.00  0.00           H  
ATOM   1737  HB  ILE B 110      10.548 -14.829 -12.237  1.00  0.00           H  
ATOM   1738 1HG1 ILE B 110       9.463 -17.326 -13.576  1.00  0.00           H  
ATOM   1739 2HG1 ILE B 110       9.728 -17.177 -11.833  1.00  0.00           H  
ATOM   1740 1HG2 ILE B 110       9.562 -14.465 -14.443  1.00  0.00           H  
ATOM   1741 2HG2 ILE B 110      11.328 -14.257 -14.482  1.00  0.00           H  
ATOM   1742 3HG2 ILE B 110      10.591 -15.741 -15.128  1.00  0.00           H  
ATOM   1743 1HD1 ILE B 110       7.390 -16.786 -12.410  1.00  0.00           H  
ATOM   1744 2HD1 ILE B 110       8.136 -15.310 -11.744  1.00  0.00           H  
ATOM   1745 3HD1 ILE B 110       7.868 -15.462 -13.498  1.00  0.00           H  
ATOM   1746  N   TYR B 111      12.299 -15.772 -10.531  1.00  0.00           N  
ATOM   1747  CA  TYR B 111      12.355 -16.024  -9.108  1.00  0.00           C  
ATOM   1748  C   TYR B 111      11.316 -15.202  -8.388  1.00  0.00           C  
ATOM   1749  O   TYR B 111      11.043 -14.071  -8.784  1.00  0.00           O  
ATOM   1750  CB  TYR B 111      13.738 -15.654  -8.611  1.00  0.00           C  
ATOM   1751  CG  TYR B 111      14.794 -16.488  -9.198  1.00  0.00           C  
ATOM   1752  CD1 TYR B 111      15.297 -16.174 -10.451  1.00  0.00           C  
ATOM   1753  CD2 TYR B 111      15.304 -17.547  -8.481  1.00  0.00           C  
ATOM   1754  CE1 TYR B 111      16.303 -16.931 -10.990  1.00  0.00           C  
ATOM   1755  CE2 TYR B 111      16.322 -18.294  -9.019  1.00  0.00           C  
ATOM   1756  CZ  TYR B 111      16.819 -17.989 -10.271  1.00  0.00           C  
ATOM   1757  OH  TYR B 111      17.837 -18.735 -10.808  1.00  0.00           O  
ATOM   1758  H   TYR B 111      12.477 -14.827 -10.875  1.00  0.00           H  
ATOM   1759  HA  TYR B 111      12.154 -17.070  -8.931  1.00  0.00           H  
ATOM   1760 1HB  TYR B 111      13.951 -14.610  -8.854  1.00  0.00           H  
ATOM   1761 2HB  TYR B 111      13.783 -15.755  -7.537  1.00  0.00           H  
ATOM   1762  HD1 TYR B 111      14.892 -15.326 -11.006  1.00  0.00           H  
ATOM   1763  HD2 TYR B 111      14.905 -17.783  -7.492  1.00  0.00           H  
ATOM   1764  HE1 TYR B 111      16.698 -16.689 -11.974  1.00  0.00           H  
ATOM   1765  HE2 TYR B 111      16.737 -19.132  -8.457  1.00  0.00           H  
ATOM   1766  HH  TYR B 111      18.325 -19.192 -10.084  1.00  0.00           H  
ATOM   1767  N   PHE B 112      10.721 -15.740  -7.326  1.00  0.00           N  
ATOM   1768  CA  PHE B 112       9.771 -14.893  -6.599  1.00  0.00           C  
ATOM   1769  C   PHE B 112       9.459 -15.323  -5.184  1.00  0.00           C  
ATOM   1770  O   PHE B 112       9.697 -16.461  -4.779  1.00  0.00           O  
ATOM   1771  CB  PHE B 112       8.462 -14.782  -7.374  1.00  0.00           C  
ATOM   1772  CG  PHE B 112       7.823 -16.010  -7.466  1.00  0.00           C  
ATOM   1773  CD1 PHE B 112       6.852 -16.350  -6.561  1.00  0.00           C  
ATOM   1774  CD2 PHE B 112       8.218 -16.885  -8.414  1.00  0.00           C  
ATOM   1775  CE1 PHE B 112       6.260 -17.567  -6.621  1.00  0.00           C  
ATOM   1776  CE2 PHE B 112       7.663 -18.087  -8.485  1.00  0.00           C  
ATOM   1777  CZ  PHE B 112       6.667 -18.453  -7.588  1.00  0.00           C  
ATOM   1778  H   PHE B 112      10.959 -16.689  -7.040  1.00  0.00           H  
ATOM   1779  HA  PHE B 112      10.207 -13.902  -6.545  1.00  0.00           H  
ATOM   1780 1HB  PHE B 112       7.790 -14.087  -6.871  1.00  0.00           H  
ATOM   1781 2HB  PHE B 112       8.626 -14.408  -8.373  1.00  0.00           H  
ATOM   1782  HD1 PHE B 112       6.558 -15.629  -5.794  1.00  0.00           H  
ATOM   1783  HD2 PHE B 112       9.000 -16.609  -9.119  1.00  0.00           H  
ATOM   1784  HE1 PHE B 112       5.479 -17.836  -5.904  1.00  0.00           H  
ATOM   1785  HE2 PHE B 112       8.005 -18.758  -9.248  1.00  0.00           H  
ATOM   1786  HZ  PHE B 112       6.209 -19.438  -7.646  1.00  0.00           H  
ATOM   1787  N   ILE B 113       8.868 -14.407  -4.435  1.00  0.00           N  
ATOM   1788  CA  ILE B 113       8.320 -14.716  -3.120  1.00  0.00           C  
ATOM   1789  C   ILE B 113       6.892 -14.209  -2.971  1.00  0.00           C  
ATOM   1790  O   ILE B 113       6.488 -13.232  -3.609  1.00  0.00           O  
ATOM   1791  CB  ILE B 113       9.215 -14.176  -1.990  1.00  0.00           C  
ATOM   1792  CG1 ILE B 113       9.406 -12.767  -2.107  1.00  0.00           C  
ATOM   1793  CG2 ILE B 113      10.519 -14.814  -1.967  1.00  0.00           C  
ATOM   1794  CD1 ILE B 113       9.938 -12.183  -0.830  1.00  0.00           C  
ATOM   1795  H   ILE B 113       8.777 -13.471  -4.831  1.00  0.00           H  
ATOM   1796  HA  ILE B 113       8.291 -15.799  -3.012  1.00  0.00           H  
ATOM   1797  HB  ILE B 113       8.715 -14.362  -1.037  1.00  0.00           H  
ATOM   1798 1HG1 ILE B 113      10.127 -12.582  -2.905  1.00  0.00           H  
ATOM   1799 2HG1 ILE B 113       8.462 -12.284  -2.363  1.00  0.00           H  
ATOM   1800 1HG2 ILE B 113      11.116 -14.430  -1.142  1.00  0.00           H  
ATOM   1801 2HG2 ILE B 113      10.368 -15.883  -1.840  1.00  0.00           H  
ATOM   1802 3HG2 ILE B 113      11.020 -14.610  -2.895  1.00  0.00           H  
ATOM   1803 1HD1 ILE B 113      10.102 -11.129  -0.953  1.00  0.00           H  
ATOM   1804 2HD1 ILE B 113       9.221 -12.357  -0.027  1.00  0.00           H  
ATOM   1805 3HD1 ILE B 113      10.885 -12.663  -0.585  1.00  0.00           H  
ATOM   1806  N   GLU B 114       6.132 -14.886  -2.116  1.00  0.00           N  
ATOM   1807  CA  GLU B 114       4.766 -14.498  -1.771  1.00  0.00           C  
ATOM   1808  C   GLU B 114       4.711 -14.413  -0.254  1.00  0.00           C  
ATOM   1809  O   GLU B 114       4.954 -15.400   0.426  1.00  0.00           O  
ATOM   1810  CB  GLU B 114       3.749 -15.514  -2.310  1.00  0.00           C  
ATOM   1811  CG  GLU B 114       3.737 -15.636  -3.836  1.00  0.00           C  
ATOM   1812  CD  GLU B 114       2.767 -16.712  -4.382  1.00  0.00           C  
ATOM   1813  OE1 GLU B 114       3.061 -17.895  -4.245  1.00  0.00           O  
ATOM   1814  OE2 GLU B 114       1.753 -16.344  -4.941  1.00  0.00           O  
ATOM   1815  H   GLU B 114       6.528 -15.693  -1.655  1.00  0.00           H  
ATOM   1816  HA  GLU B 114       4.548 -13.518  -2.185  1.00  0.00           H  
ATOM   1817 1HB  GLU B 114       3.961 -16.496  -1.895  1.00  0.00           H  
ATOM   1818 2HB  GLU B 114       2.747 -15.227  -1.984  1.00  0.00           H  
ATOM   1819 1HG  GLU B 114       3.471 -14.664  -4.257  1.00  0.00           H  
ATOM   1820 2HG  GLU B 114       4.743 -15.869  -4.164  1.00  0.00           H  
ATOM   1821  N   THR B 115       4.487 -13.234   0.281  1.00  0.00           N  
ATOM   1822  CA  THR B 115       4.542 -13.097   1.720  1.00  0.00           C  
ATOM   1823  C   THR B 115       3.696 -11.963   2.267  1.00  0.00           C  
ATOM   1824  O   THR B 115       3.029 -11.251   1.541  1.00  0.00           O  
ATOM   1825  CB  THR B 115       5.991 -12.894   2.186  1.00  0.00           C  
ATOM   1826  OG1 THR B 115       6.040 -13.005   3.606  1.00  0.00           O  
ATOM   1827  CG2 THR B 115       6.498 -11.505   1.777  1.00  0.00           C  
ATOM   1828  H   THR B 115       4.252 -12.449  -0.328  1.00  0.00           H  
ATOM   1829  HA  THR B 115       4.170 -14.022   2.160  1.00  0.00           H  
ATOM   1830  HB  THR B 115       6.632 -13.658   1.743  1.00  0.00           H  
ATOM   1831  HG1 THR B 115       6.028 -13.948   3.835  1.00  0.00           H  
ATOM   1832 1HG2 THR B 115       7.521 -11.379   2.122  1.00  0.00           H  
ATOM   1833 2HG2 THR B 115       6.468 -11.420   0.691  1.00  0.00           H  
ATOM   1834 3HG2 THR B 115       5.883 -10.722   2.209  1.00  0.00           H  
ATOM   1835  N   LYS B 116       3.721 -11.811   3.572  1.00  0.00           N  
ATOM   1836  CA  LYS B 116       3.002 -10.757   4.266  1.00  0.00           C  
ATOM   1837  C   LYS B 116       4.007 -10.001   5.094  1.00  0.00           C  
ATOM   1838  O   LYS B 116       3.695  -8.994   5.743  1.00  0.00           O  
ATOM   1839  CB  LYS B 116       1.900 -11.322   5.154  1.00  0.00           C  
ATOM   1840  CG  LYS B 116       0.788 -12.060   4.437  1.00  0.00           C  
ATOM   1841  CD  LYS B 116      -0.212 -12.612   5.430  1.00  0.00           C  
ATOM   1842  CE  LYS B 116      -1.322 -13.384   4.749  1.00  0.00           C  
ATOM   1843  NZ  LYS B 116      -2.248 -13.965   5.744  1.00  0.00           N  
ATOM   1844  H   LYS B 116       4.333 -12.424   4.089  1.00  0.00           H  
ATOM   1845  HA  LYS B 116       2.565 -10.070   3.538  1.00  0.00           H  
ATOM   1846 1HB  LYS B 116       2.346 -12.014   5.870  1.00  0.00           H  
ATOM   1847 2HB  LYS B 116       1.439 -10.511   5.716  1.00  0.00           H  
ATOM   1848 1HG  LYS B 116       0.262 -11.362   3.791  1.00  0.00           H  
ATOM   1849 2HG  LYS B 116       1.196 -12.868   3.832  1.00  0.00           H  
ATOM   1850 1HD  LYS B 116       0.293 -13.267   6.145  1.00  0.00           H  
ATOM   1851 2HD  LYS B 116      -0.670 -11.788   5.986  1.00  0.00           H  
ATOM   1852 1HE  LYS B 116      -1.872 -12.708   4.103  1.00  0.00           H  
ATOM   1853 2HE  LYS B 116      -0.900 -14.184   4.141  1.00  0.00           H  
ATOM   1854 1HZ  LYS B 116      -2.994 -14.458   5.291  1.00  0.00           H  
ATOM   1855 2HZ  LYS B 116      -1.746 -14.593   6.346  1.00  0.00           H  
ATOM   1856 3HZ  LYS B 116      -2.635 -13.207   6.322  1.00  0.00           H  
ATOM   1857  N   LYS B 117       5.238 -10.501   5.045  1.00  0.00           N  
ATOM   1858  CA  LYS B 117       6.333 -10.043   5.874  1.00  0.00           C  
ATOM   1859  C   LYS B 117       7.076  -8.825   5.361  1.00  0.00           C  
ATOM   1860  O   LYS B 117       8.095  -8.451   5.926  1.00  0.00           O  
ATOM   1861  CB  LYS B 117       7.256 -11.226   6.077  1.00  0.00           C  
ATOM   1862  CG  LYS B 117       6.539 -12.305   6.879  1.00  0.00           C  
ATOM   1863  CD  LYS B 117       7.311 -13.581   7.039  1.00  0.00           C  
ATOM   1864  CE  LYS B 117       6.494 -14.553   7.894  1.00  0.00           C  
ATOM   1865  NZ  LYS B 117       7.156 -15.875   8.056  1.00  0.00           N  
ATOM   1866  H   LYS B 117       5.417 -11.307   4.448  1.00  0.00           H  
ATOM   1867  HA  LYS B 117       5.915  -9.777   6.844  1.00  0.00           H  
ATOM   1868 1HB  LYS B 117       7.560 -11.628   5.114  1.00  0.00           H  
ATOM   1869 2HB  LYS B 117       8.153 -10.917   6.614  1.00  0.00           H  
ATOM   1870 1HG  LYS B 117       6.319 -11.913   7.874  1.00  0.00           H  
ATOM   1871 2HG  LYS B 117       5.593 -12.535   6.391  1.00  0.00           H  
ATOM   1872 1HD  LYS B 117       7.493 -14.027   6.058  1.00  0.00           H  
ATOM   1873 2HD  LYS B 117       8.269 -13.388   7.518  1.00  0.00           H  
ATOM   1874 1HE  LYS B 117       6.354 -14.096   8.864  1.00  0.00           H  
ATOM   1875 2HE  LYS B 117       5.515 -14.702   7.440  1.00  0.00           H  
ATOM   1876 1HZ  LYS B 117       6.583 -16.460   8.652  1.00  0.00           H  
ATOM   1877 2HZ  LYS B 117       7.272 -16.310   7.157  1.00  0.00           H  
ATOM   1878 3HZ  LYS B 117       8.063 -15.750   8.489  1.00  0.00           H  
ATOM   1879  N   PHE B 118       6.601  -8.194   4.297  1.00  0.00           N  
ATOM   1880  CA  PHE B 118       7.278  -6.986   3.850  1.00  0.00           C  
ATOM   1881  C   PHE B 118       6.848  -5.825   4.730  1.00  0.00           C  
ATOM   1882  O   PHE B 118       5.652  -5.563   4.874  1.00  0.00           O  
ATOM   1883  CB  PHE B 118       6.879  -6.606   2.440  1.00  0.00           C  
ATOM   1884  CG  PHE B 118       7.314  -7.520   1.415  1.00  0.00           C  
ATOM   1885  CD1 PHE B 118       8.538  -8.116   1.493  1.00  0.00           C  
ATOM   1886  CD2 PHE B 118       6.512  -7.770   0.332  1.00  0.00           C  
ATOM   1887  CE1 PHE B 118       8.970  -8.968   0.507  1.00  0.00           C  
ATOM   1888  CE2 PHE B 118       6.923  -8.624  -0.667  1.00  0.00           C  
ATOM   1889  CZ  PHE B 118       8.154  -9.224  -0.575  1.00  0.00           C  
ATOM   1890  H   PHE B 118       5.771  -8.530   3.834  1.00  0.00           H  
ATOM   1891  HA  PHE B 118       8.359  -7.112   3.925  1.00  0.00           H  
ATOM   1892 1HB  PHE B 118       5.803  -6.503   2.378  1.00  0.00           H  
ATOM   1893 2HB  PHE B 118       7.305  -5.636   2.223  1.00  0.00           H  
ATOM   1894  HD1 PHE B 118       9.157  -7.902   2.347  1.00  0.00           H  
ATOM   1895  HD2 PHE B 118       5.540  -7.281   0.270  1.00  0.00           H  
ATOM   1896  HE1 PHE B 118       9.950  -9.435   0.588  1.00  0.00           H  
ATOM   1897  HE2 PHE B 118       6.278  -8.825  -1.530  1.00  0.00           H  
ATOM   1898  HZ  PHE B 118       8.470  -9.889  -1.358  1.00  0.00           H  
ATOM   1899  N   LEU B 119       7.796  -5.107   5.302  1.00  0.00           N  
ATOM   1900  CA  LEU B 119       7.450  -3.955   6.128  1.00  0.00           C  
ATOM   1901  C   LEU B 119       6.915  -2.813   5.270  1.00  0.00           C  
ATOM   1902  O   LEU B 119       6.020  -2.074   5.679  1.00  0.00           O  
ATOM   1903  CB  LEU B 119       8.675  -3.481   6.920  1.00  0.00           C  
ATOM   1904  CG  LEU B 119       8.441  -2.291   7.858  1.00  0.00           C  
ATOM   1905  CD1 LEU B 119       7.439  -2.683   8.936  1.00  0.00           C  
ATOM   1906  CD2 LEU B 119       9.764  -1.860   8.473  1.00  0.00           C  
ATOM   1907  H   LEU B 119       8.778  -5.348   5.180  1.00  0.00           H  
ATOM   1908  HA  LEU B 119       6.667  -4.254   6.822  1.00  0.00           H  
ATOM   1909 1HB  LEU B 119       9.042  -4.311   7.522  1.00  0.00           H  
ATOM   1910 2HB  LEU B 119       9.457  -3.198   6.215  1.00  0.00           H  
ATOM   1911  HG  LEU B 119       8.015  -1.460   7.294  1.00  0.00           H  
ATOM   1912 1HD1 LEU B 119       7.272  -1.837   9.603  1.00  0.00           H  
ATOM   1913 2HD1 LEU B 119       6.495  -2.968   8.469  1.00  0.00           H  
ATOM   1914 3HD1 LEU B 119       7.830  -3.523   9.508  1.00  0.00           H  
ATOM   1915 1HD2 LEU B 119       9.597  -1.013   9.140  1.00  0.00           H  
ATOM   1916 2HD2 LEU B 119      10.189  -2.689   9.039  1.00  0.00           H  
ATOM   1917 3HD2 LEU B 119      10.455  -1.568   7.682  1.00  0.00           H  
ATOM   1918  N   LEU B 120       7.551  -2.635   4.106  1.00  0.00           N  
ATOM   1919  CA  LEU B 120       7.282  -1.561   3.148  1.00  0.00           C  
ATOM   1920  C   LEU B 120       7.692  -0.170   3.655  1.00  0.00           C  
ATOM   1921  O   LEU B 120       7.267   0.858   3.121  1.00  0.00           O  
ATOM   1922  CB  LEU B 120       5.802  -1.573   2.748  1.00  0.00           C  
ATOM   1923  CG  LEU B 120       5.296  -2.908   2.224  1.00  0.00           C  
ATOM   1924  CD1 LEU B 120       3.803  -2.791   1.967  1.00  0.00           C  
ATOM   1925  CD2 LEU B 120       6.068  -3.281   0.980  1.00  0.00           C  
ATOM   1926  H   LEU B 120       8.266  -3.309   3.869  1.00  0.00           H  
ATOM   1927  HA  LEU B 120       7.867  -1.765   2.249  1.00  0.00           H  
ATOM   1928 1HB  LEU B 120       5.189  -1.293   3.586  1.00  0.00           H  
ATOM   1929 2HB  LEU B 120       5.642  -0.843   1.983  1.00  0.00           H  
ATOM   1930  HG  LEU B 120       5.441  -3.682   2.975  1.00  0.00           H  
ATOM   1931 1HD1 LEU B 120       3.420  -3.743   1.603  1.00  0.00           H  
ATOM   1932 2HD1 LEU B 120       3.294  -2.529   2.894  1.00  0.00           H  
ATOM   1933 3HD1 LEU B 120       3.624  -2.018   1.228  1.00  0.00           H  
ATOM   1934 1HD2 LEU B 120       5.710  -4.239   0.607  1.00  0.00           H  
ATOM   1935 2HD2 LEU B 120       5.928  -2.519   0.214  1.00  0.00           H  
ATOM   1936 3HD2 LEU B 120       7.125  -3.357   1.225  1.00  0.00           H  
ATOM   1937  N   ILE B 121       8.565  -0.165   4.656  1.00  0.00           N  
ATOM   1938  CA  ILE B 121       9.216   1.040   5.145  1.00  0.00           C  
ATOM   1939  C   ILE B 121      10.718   0.789   5.111  1.00  0.00           C  
ATOM   1940  O   ILE B 121      11.230  -0.063   5.834  1.00  0.00           O  
ATOM   1941  CB  ILE B 121       8.762   1.401   6.571  1.00  0.00           C  
ATOM   1942  CG1 ILE B 121       7.233   1.441   6.651  1.00  0.00           C  
ATOM   1943  CG2 ILE B 121       9.354   2.736   6.996  1.00  0.00           C  
ATOM   1944  CD1 ILE B 121       6.606   2.527   5.808  1.00  0.00           C  
ATOM   1945  H   ILE B 121       8.816  -1.050   5.063  1.00  0.00           H  
ATOM   1946  HA  ILE B 121       8.985   1.867   4.475  1.00  0.00           H  
ATOM   1947  HB  ILE B 121       9.094   0.630   7.265  1.00  0.00           H  
ATOM   1948 1HG1 ILE B 121       6.828   0.482   6.329  1.00  0.00           H  
ATOM   1949 2HG1 ILE B 121       6.927   1.594   7.686  1.00  0.00           H  
ATOM   1950 1HG2 ILE B 121       9.023   2.977   8.006  1.00  0.00           H  
ATOM   1951 2HG2 ILE B 121      10.442   2.674   6.977  1.00  0.00           H  
ATOM   1952 3HG2 ILE B 121       9.024   3.516   6.310  1.00  0.00           H  
ATOM   1953 1HD1 ILE B 121       5.522   2.492   5.916  1.00  0.00           H  
ATOM   1954 2HD1 ILE B 121       6.972   3.500   6.137  1.00  0.00           H  
ATOM   1955 3HD1 ILE B 121       6.870   2.374   4.762  1.00  0.00           H  
ATOM   1956  N   GLY B 122      11.421   1.536   4.279  1.00  0.00           N  
ATOM   1957  CA  GLY B 122      12.859   1.364   4.134  1.00  0.00           C  
ATOM   1958  C   GLY B 122      13.233   0.356   3.054  1.00  0.00           C  
ATOM   1959  O   GLY B 122      12.390  -0.404   2.565  1.00  0.00           O  
ATOM   1960  H   GLY B 122      10.946   2.220   3.705  1.00  0.00           H  
ATOM   1961 1HA  GLY B 122      13.311   2.327   3.899  1.00  0.00           H  
ATOM   1962 2HA  GLY B 122      13.280   1.044   5.087  1.00  0.00           H  
ATOM   1963  N   LYS B 123      14.516   0.369   2.688  1.00  0.00           N  
ATOM   1964  CA  LYS B 123      15.040  -0.506   1.651  1.00  0.00           C  
ATOM   1965  C   LYS B 123      15.421  -1.863   2.169  1.00  0.00           C  
ATOM   1966  O   LYS B 123      15.732  -2.036   3.349  1.00  0.00           O  
ATOM   1967  CB  LYS B 123      16.252   0.139   0.976  1.00  0.00           C  
ATOM   1968  CG  LYS B 123      15.909   1.263   0.008  1.00  0.00           C  
ATOM   1969  CD  LYS B 123      15.853   2.607   0.719  1.00  0.00           C  
ATOM   1970  CE  LYS B 123      17.227   3.259   0.779  1.00  0.00           C  
ATOM   1971  NZ  LYS B 123      17.233   4.464   1.654  1.00  0.00           N  
ATOM   1972  H   LYS B 123      15.144   1.012   3.144  1.00  0.00           H  
ATOM   1973  HA  LYS B 123      14.256  -0.647   0.909  1.00  0.00           H  
ATOM   1974 1HB  LYS B 123      16.919   0.545   1.737  1.00  0.00           H  
ATOM   1975 2HB  LYS B 123      16.807  -0.620   0.425  1.00  0.00           H  
ATOM   1976 1HG  LYS B 123      16.662   1.309  -0.779  1.00  0.00           H  
ATOM   1977 2HG  LYS B 123      14.941   1.065  -0.451  1.00  0.00           H  
ATOM   1978 1HD  LYS B 123      15.168   3.271   0.190  1.00  0.00           H  
ATOM   1979 2HD  LYS B 123      15.484   2.466   1.735  1.00  0.00           H  
ATOM   1980 1HE  LYS B 123      17.952   2.544   1.162  1.00  0.00           H  
ATOM   1981 2HE  LYS B 123      17.534   3.553  -0.224  1.00  0.00           H  
ATOM   1982 1HZ  LYS B 123      18.159   4.866   1.667  1.00  0.00           H  
ATOM   1983 2HZ  LYS B 123      16.576   5.143   1.297  1.00  0.00           H  
ATOM   1984 3HZ  LYS B 123      16.968   4.200   2.592  1.00  0.00           H  
ATOM   1985  N   SER B 124      15.449  -2.799   1.248  1.00  0.00           N  
ATOM   1986  CA  SER B 124      15.872  -4.159   1.499  1.00  0.00           C  
ATOM   1987  C   SER B 124      16.950  -4.545   0.489  1.00  0.00           C  
ATOM   1988  O   SER B 124      17.042  -3.960  -0.589  1.00  0.00           O  
ATOM   1989  CB  SER B 124      14.670  -5.067   1.383  1.00  0.00           C  
ATOM   1990  OG  SER B 124      14.143  -5.032   0.098  1.00  0.00           O  
ATOM   1991  H   SER B 124      15.151  -2.539   0.310  1.00  0.00           H  
ATOM   1992  HA  SER B 124      16.288  -4.231   2.506  1.00  0.00           H  
ATOM   1993 1HB  SER B 124      14.951  -6.087   1.647  1.00  0.00           H  
ATOM   1994 2HB  SER B 124      13.933  -4.759   2.059  1.00  0.00           H  
ATOM   1995  HG  SER B 124      13.537  -4.282   0.090  1.00  0.00           H  
ATOM   1996  N   ASN B 125      17.765  -5.526   0.837  1.00  0.00           N  
ATOM   1997  CA  ASN B 125      18.808  -6.040  -0.042  1.00  0.00           C  
ATOM   1998  C   ASN B 125      18.376  -7.268  -0.789  1.00  0.00           C  
ATOM   1999  O   ASN B 125      17.989  -8.254  -0.164  1.00  0.00           O  
ATOM   2000  CB  ASN B 125      20.045  -6.450   0.750  1.00  0.00           C  
ATOM   2001  CG  ASN B 125      20.807  -5.347   1.418  1.00  0.00           C  
ATOM   2002  OD1 ASN B 125      21.577  -4.627   0.777  1.00  0.00           O  
ATOM   2003  ND2 ASN B 125      20.607  -5.192   2.705  1.00  0.00           N  
ATOM   2004  H   ASN B 125      17.630  -5.962   1.741  1.00  0.00           H  
ATOM   2005  HA  ASN B 125      19.065  -5.280  -0.780  1.00  0.00           H  
ATOM   2006 1HB  ASN B 125      19.746  -7.170   1.515  1.00  0.00           H  
ATOM   2007 2HB  ASN B 125      20.726  -6.972   0.073  1.00  0.00           H  
ATOM   2008 1HD2 ASN B 125      21.091  -4.476   3.205  1.00  0.00           H  
ATOM   2009 2HD2 ASN B 125      19.968  -5.794   3.188  1.00  0.00           H  
ATOM   2010  N   ILE B 126      18.473  -7.244  -2.105  1.00  0.00           N  
ATOM   2011  CA  ILE B 126      18.217  -8.459  -2.850  1.00  0.00           C  
ATOM   2012  C   ILE B 126      19.517  -8.940  -3.413  1.00  0.00           C  
ATOM   2013  O   ILE B 126      20.226  -8.197  -4.094  1.00  0.00           O  
ATOM   2014  CB  ILE B 126      17.199  -8.331  -3.982  1.00  0.00           C  
ATOM   2015  CG1 ILE B 126      15.864  -7.962  -3.432  1.00  0.00           C  
ATOM   2016  CG2 ILE B 126      17.115  -9.653  -4.763  1.00  0.00           C  
ATOM   2017  CD1 ILE B 126      14.907  -7.650  -4.497  1.00  0.00           C  
ATOM   2018  H   ILE B 126      18.743  -6.389  -2.591  1.00  0.00           H  
ATOM   2019  HA  ILE B 126      17.845  -9.214  -2.172  1.00  0.00           H  
ATOM   2020  HB  ILE B 126      17.509  -7.531  -4.652  1.00  0.00           H  
ATOM   2021 1HG1 ILE B 126      15.480  -8.781  -2.834  1.00  0.00           H  
ATOM   2022 2HG1 ILE B 126      15.969  -7.082  -2.790  1.00  0.00           H  
ATOM   2023 1HG2 ILE B 126      16.395  -9.556  -5.577  1.00  0.00           H  
ATOM   2024 2HG2 ILE B 126      18.091  -9.899  -5.179  1.00  0.00           H  
ATOM   2025 3HG2 ILE B 126      16.797 -10.454  -4.090  1.00  0.00           H  
ATOM   2026 1HD1 ILE B 126      13.966  -7.387  -4.069  1.00  0.00           H  
ATOM   2027 2HD1 ILE B 126      15.287  -6.823  -5.095  1.00  0.00           H  
ATOM   2028 3HD1 ILE B 126      14.784  -8.525  -5.124  1.00  0.00           H  
ATOM   2029  N   CYS B 127      19.873 -10.162  -3.072  1.00  0.00           N  
ATOM   2030  CA  CYS B 127      21.147 -10.687  -3.513  1.00  0.00           C  
ATOM   2031  C   CYS B 127      21.002 -11.971  -4.302  1.00  0.00           C  
ATOM   2032  O   CYS B 127      20.055 -12.741  -4.116  1.00  0.00           O  
ATOM   2033  CB  CYS B 127      22.055 -10.918  -2.311  1.00  0.00           C  
ATOM   2034  SG  CYS B 127      22.438  -9.389  -1.389  1.00  0.00           S  
ATOM   2035  H   CYS B 127      19.250 -10.728  -2.508  1.00  0.00           H  
ATOM   2036  HA  CYS B 127      21.620  -9.956  -4.157  1.00  0.00           H  
ATOM   2037 1HB  CYS B 127      21.582 -11.621  -1.626  1.00  0.00           H  
ATOM   2038 2HB  CYS B 127      22.995 -11.361  -2.645  1.00  0.00           H  
ATOM   2039  N   VAL B 128      21.976 -12.200  -5.161  1.00  0.00           N  
ATOM   2040  CA  VAL B 128      22.051 -13.419  -5.935  1.00  0.00           C  
ATOM   2041  C   VAL B 128      23.208 -14.254  -5.444  1.00  0.00           C  
ATOM   2042  O   VAL B 128      24.324 -13.743  -5.270  1.00  0.00           O  
ATOM   2043  CB  VAL B 128      22.220 -13.127  -7.420  1.00  0.00           C  
ATOM   2044  CG1 VAL B 128      22.314 -14.434  -8.175  1.00  0.00           C  
ATOM   2045  CG2 VAL B 128      21.053 -12.329  -7.887  1.00  0.00           C  
ATOM   2046  H   VAL B 128      22.690 -11.480  -5.283  1.00  0.00           H  
ATOM   2047  HA  VAL B 128      21.128 -13.979  -5.800  1.00  0.00           H  
ATOM   2048  HB  VAL B 128      23.144 -12.568  -7.582  1.00  0.00           H  
ATOM   2049 1HG1 VAL B 128      22.450 -14.225  -9.224  1.00  0.00           H  
ATOM   2050 2HG1 VAL B 128      23.157 -15.002  -7.812  1.00  0.00           H  
ATOM   2051 3HG1 VAL B 128      21.396 -15.010  -8.019  1.00  0.00           H  
ATOM   2052 1HG2 VAL B 128      21.147 -12.107  -8.941  1.00  0.00           H  
ATOM   2053 2HG2 VAL B 128      20.169 -12.917  -7.709  1.00  0.00           H  
ATOM   2054 3HG2 VAL B 128      20.998 -11.398  -7.328  1.00  0.00           H  
ATOM   2055  N   LYS B 129      22.904 -15.511  -5.160  1.00  0.00           N  
ATOM   2056  CA  LYS B 129      23.849 -16.453  -4.614  1.00  0.00           C  
ATOM   2057  C   LYS B 129      23.867 -17.811  -5.272  1.00  0.00           C  
ATOM   2058  O   LYS B 129      22.909 -18.220  -5.925  1.00  0.00           O  
ATOM   2059  CB  LYS B 129      23.569 -16.676  -3.123  1.00  0.00           C  
ATOM   2060  CG  LYS B 129      23.805 -15.485  -2.240  1.00  0.00           C  
ATOM   2061  CD  LYS B 129      23.566 -15.805  -0.789  1.00  0.00           C  
ATOM   2062  CE  LYS B 129      23.932 -14.614   0.098  1.00  0.00           C  
ATOM   2063  NZ  LYS B 129      23.602 -14.865   1.515  1.00  0.00           N  
ATOM   2064  H   LYS B 129      21.953 -15.820  -5.334  1.00  0.00           H  
ATOM   2065  HA  LYS B 129      24.834 -16.022  -4.737  1.00  0.00           H  
ATOM   2066 1HB  LYS B 129      22.532 -16.988  -2.995  1.00  0.00           H  
ATOM   2067 2HB  LYS B 129      24.202 -17.490  -2.753  1.00  0.00           H  
ATOM   2068 1HG  LYS B 129      24.815 -15.188  -2.347  1.00  0.00           H  
ATOM   2069 2HG  LYS B 129      23.160 -14.659  -2.536  1.00  0.00           H  
ATOM   2070 1HD  LYS B 129      22.510 -16.046  -0.632  1.00  0.00           H  
ATOM   2071 2HD  LYS B 129      24.170 -16.671  -0.502  1.00  0.00           H  
ATOM   2072 1HE  LYS B 129      25.004 -14.437   0.012  1.00  0.00           H  
ATOM   2073 2HE  LYS B 129      23.396 -13.725  -0.240  1.00  0.00           H  
ATOM   2074 1HZ  LYS B 129      23.855 -14.072   2.075  1.00  0.00           H  
ATOM   2075 2HZ  LYS B 129      22.581 -15.007   1.566  1.00  0.00           H  
ATOM   2076 3HZ  LYS B 129      24.084 -15.682   1.849  1.00  0.00           H  
ATOM   2077  N   VAL B 130      24.979 -18.505  -5.084  1.00  0.00           N  
ATOM   2078  CA  VAL B 130      25.046 -19.927  -5.407  1.00  0.00           C  
ATOM   2079  C   VAL B 130      25.424 -20.601  -4.102  1.00  0.00           C  
ATOM   2080  O   VAL B 130      26.518 -20.380  -3.576  1.00  0.00           O  
ATOM   2081  CB  VAL B 130      26.079 -20.252  -6.484  1.00  0.00           C  
ATOM   2082  CG1 VAL B 130      26.080 -21.744  -6.738  1.00  0.00           C  
ATOM   2083  CG2 VAL B 130      25.738 -19.538  -7.712  1.00  0.00           C  
ATOM   2084  H   VAL B 130      25.754 -18.035  -4.609  1.00  0.00           H  
ATOM   2085  HA  VAL B 130      24.065 -20.285  -5.731  1.00  0.00           H  
ATOM   2086  HB  VAL B 130      27.070 -19.958  -6.141  1.00  0.00           H  
ATOM   2087 1HG1 VAL B 130      26.812 -21.986  -7.506  1.00  0.00           H  
ATOM   2088 2HG1 VAL B 130      26.328 -22.275  -5.821  1.00  0.00           H  
ATOM   2089 3HG1 VAL B 130      25.085 -22.038  -7.074  1.00  0.00           H  
ATOM   2090 1HG2 VAL B 130      26.461 -19.767  -8.489  1.00  0.00           H  
ATOM   2091 2HG2 VAL B 130      24.747 -19.870  -8.022  1.00  0.00           H  
ATOM   2092 3HG2 VAL B 130      25.734 -18.468  -7.520  1.00  0.00           H  
ATOM   2093  N   GLY B 131      24.542 -21.408  -3.548  1.00  0.00           N  
ATOM   2094  CA  GLY B 131      24.837 -21.909  -2.217  1.00  0.00           C  
ATOM   2095  C   GLY B 131      24.946 -20.684  -1.308  1.00  0.00           C  
ATOM   2096  O   GLY B 131      24.036 -19.856  -1.278  1.00  0.00           O  
ATOM   2097  H   GLY B 131      23.664 -21.618  -4.009  1.00  0.00           H  
ATOM   2098 1HA  GLY B 131      24.038 -22.567  -1.876  1.00  0.00           H  
ATOM   2099 2HA  GLY B 131      25.769 -22.473  -2.218  1.00  0.00           H  
ATOM   2100  N   GLU B 132      26.049 -20.557  -0.579  1.00  0.00           N  
ATOM   2101  CA  GLU B 132      26.224 -19.412   0.314  1.00  0.00           C  
ATOM   2102  C   GLU B 132      27.121 -18.323  -0.305  1.00  0.00           C  
ATOM   2103  O   GLU B 132      27.467 -17.345   0.364  1.00  0.00           O  
ATOM   2104  CB  GLU B 132      26.788 -19.891   1.657  1.00  0.00           C  
ATOM   2105  CG  GLU B 132      25.821 -20.836   2.411  1.00  0.00           C  
ATOM   2106  CD  GLU B 132      26.334 -21.344   3.765  1.00  0.00           C  
ATOM   2107  OE1 GLU B 132      27.452 -21.042   4.111  1.00  0.00           O  
ATOM   2108  OE2 GLU B 132      25.594 -22.074   4.438  1.00  0.00           O  
ATOM   2109  H   GLU B 132      26.775 -21.255  -0.647  1.00  0.00           H  
ATOM   2110  HA  GLU B 132      25.247 -18.967   0.497  1.00  0.00           H  
ATOM   2111 1HB  GLU B 132      27.728 -20.419   1.494  1.00  0.00           H  
ATOM   2112 2HB  GLU B 132      26.997 -19.032   2.295  1.00  0.00           H  
ATOM   2113 1HG  GLU B 132      24.881 -20.308   2.570  1.00  0.00           H  
ATOM   2114 2HG  GLU B 132      25.614 -21.690   1.770  1.00  0.00           H  
ATOM   2115  N   LYS B 133      27.515 -18.507  -1.575  1.00  0.00           N  
ATOM   2116  CA  LYS B 133      28.420 -17.580  -2.263  1.00  0.00           C  
ATOM   2117  C   LYS B 133      27.719 -16.360  -2.839  1.00  0.00           C  
ATOM   2118  O   LYS B 133      26.841 -16.483  -3.693  1.00  0.00           O  
ATOM   2119  CB  LYS B 133      29.154 -18.295  -3.409  1.00  0.00           C  
ATOM   2120  CG  LYS B 133      30.186 -17.414  -4.162  1.00  0.00           C  
ATOM   2121  CD  LYS B 133      30.929 -18.198  -5.264  1.00  0.00           C  
ATOM   2122  CE  LYS B 133      31.915 -17.296  -6.026  1.00  0.00           C  
ATOM   2123  NZ  LYS B 133      32.648 -18.039  -7.088  1.00  0.00           N  
ATOM   2124  H   LYS B 133      27.172 -19.312  -2.093  1.00  0.00           H  
ATOM   2125  HA  LYS B 133      29.158 -17.229  -1.542  1.00  0.00           H  
ATOM   2126 1HB  LYS B 133      29.675 -19.168  -3.016  1.00  0.00           H  
ATOM   2127 2HB  LYS B 133      28.424 -18.654  -4.136  1.00  0.00           H  
ATOM   2128 1HG  LYS B 133      29.668 -16.566  -4.623  1.00  0.00           H  
ATOM   2129 2HG  LYS B 133      30.915 -17.024  -3.453  1.00  0.00           H  
ATOM   2130 1HD  LYS B 133      31.479 -19.028  -4.815  1.00  0.00           H  
ATOM   2131 2HD  LYS B 133      30.202 -18.609  -5.969  1.00  0.00           H  
ATOM   2132 1HE  LYS B 133      31.363 -16.476  -6.485  1.00  0.00           H  
ATOM   2133 2HE  LYS B 133      32.637 -16.884  -5.322  1.00  0.00           H  
ATOM   2134 1HZ  LYS B 133      33.282 -17.410  -7.561  1.00  0.00           H  
ATOM   2135 2HZ  LYS B 133      33.174 -18.795  -6.671  1.00  0.00           H  
ATOM   2136 3HZ  LYS B 133      31.990 -18.416  -7.754  1.00  0.00           H  
ATOM   2137  N   SER B 134      28.140 -15.178  -2.388  1.00  0.00           N  
ATOM   2138  CA  SER B 134      27.551 -13.897  -2.797  1.00  0.00           C  
ATOM   2139  C   SER B 134      28.139 -13.349  -4.107  1.00  0.00           C  
ATOM   2140  O   SER B 134      29.354 -13.167  -4.211  1.00  0.00           O  
ATOM   2141  CB  SER B 134      27.747 -12.909  -1.652  1.00  0.00           C  
ATOM   2142  OG  SER B 134      27.340 -11.625  -1.994  1.00  0.00           O  
ATOM   2143  H   SER B 134      28.879 -15.169  -1.698  1.00  0.00           H  
ATOM   2144  HA  SER B 134      26.491 -14.037  -2.963  1.00  0.00           H  
ATOM   2145 1HB  SER B 134      27.182 -13.249  -0.786  1.00  0.00           H  
ATOM   2146 2HB  SER B 134      28.797 -12.891  -1.365  1.00  0.00           H  
ATOM   2147  HG  SER B 134      28.096 -11.210  -2.420  1.00  0.00           H  
ATOM   2148  N   LEU B 135      27.272 -13.085  -5.102  1.00  0.00           N  
ATOM   2149  CA  LEU B 135      27.710 -12.548  -6.398  1.00  0.00           C  
ATOM   2150  C   LEU B 135      27.413 -11.045  -6.519  1.00  0.00           C  
ATOM   2151  O   LEU B 135      28.325 -10.220  -6.430  1.00  0.00           O  
ATOM   2152  CB  LEU B 135      26.990 -13.303  -7.525  1.00  0.00           C  
ATOM   2153  CG  LEU B 135      27.274 -14.800  -7.593  1.00  0.00           C  
ATOM   2154  CD1 LEU B 135      26.359 -15.427  -8.601  1.00  0.00           C  
ATOM   2155  CD2 LEU B 135      28.722 -15.016  -7.974  1.00  0.00           C  
ATOM   2156  H   LEU B 135      26.277 -13.282  -4.972  1.00  0.00           H  
ATOM   2157  HA  LEU B 135      28.783 -12.698  -6.491  1.00  0.00           H  
ATOM   2158 1HB  LEU B 135      25.915 -13.191  -7.399  1.00  0.00           H  
ATOM   2159 2HB  LEU B 135      27.274 -12.861  -8.481  1.00  0.00           H  
ATOM   2160  HG  LEU B 135      27.074 -15.258  -6.617  1.00  0.00           H  
ATOM   2161 1HD1 LEU B 135      26.549 -16.495  -8.649  1.00  0.00           H  
ATOM   2162 2HD1 LEU B 135      25.340 -15.254  -8.297  1.00  0.00           H  
ATOM   2163 3HD1 LEU B 135      26.527 -14.987  -9.573  1.00  0.00           H  
ATOM   2164 1HD2 LEU B 135      28.927 -16.084  -8.023  1.00  0.00           H  
ATOM   2165 2HD2 LEU B 135      28.913 -14.561  -8.949  1.00  0.00           H  
ATOM   2166 3HD2 LEU B 135      29.367 -14.555  -7.221  1.00  0.00           H  
ATOM   2167  N   THR B 136      26.130 -10.701  -6.694  1.00  0.00           N  
ATOM   2168  CA  THR B 136      25.704  -9.305  -6.799  1.00  0.00           C  
ATOM   2169  C   THR B 136      24.531  -9.023  -5.862  1.00  0.00           C  
ATOM   2170  O   THR B 136      23.709  -9.909  -5.600  1.00  0.00           O  
ATOM   2171  CB  THR B 136      25.291  -8.954  -8.269  1.00  0.00           C  
ATOM   2172  OG1 THR B 136      24.177  -9.802  -8.687  1.00  0.00           O  
ATOM   2173  CG2 THR B 136      26.462  -9.144  -9.222  1.00  0.00           C  
ATOM   2174  H   THR B 136      25.434 -11.429  -6.751  1.00  0.00           H  
ATOM   2175  HA  THR B 136      26.533  -8.660  -6.504  1.00  0.00           H  
ATOM   2176  HB  THR B 136      24.970  -7.913  -8.308  1.00  0.00           H  
ATOM   2177  HG1 THR B 136      23.884  -9.613  -9.637  1.00  0.00           H  
ATOM   2178 1HG2 THR B 136      26.149  -8.882 -10.235  1.00  0.00           H  
ATOM   2179 2HG2 THR B 136      27.284  -8.498  -8.916  1.00  0.00           H  
ATOM   2180 3HG2 THR B 136      26.791 -10.176  -9.202  1.00  0.00           H  
ATOM   2181  N   CYS B 137      24.442  -7.777  -5.398  1.00  0.00           N  
ATOM   2182  CA  CYS B 137      23.316  -7.323  -4.591  1.00  0.00           C  
ATOM   2183  C   CYS B 137      22.780  -6.002  -5.081  1.00  0.00           C  
ATOM   2184  O   CYS B 137      23.520  -5.198  -5.647  1.00  0.00           O  
ATOM   2185  CB  CYS B 137      23.673  -7.155  -3.111  1.00  0.00           C  
ATOM   2186  SG  CYS B 137      24.167  -8.663  -2.249  1.00  0.00           S  
ATOM   2187  H   CYS B 137      25.170  -7.117  -5.634  1.00  0.00           H  
ATOM   2188  HA  CYS B 137      22.526  -8.051  -4.676  1.00  0.00           H  
ATOM   2189 1HB  CYS B 137      24.478  -6.433  -3.014  1.00  0.00           H  
ATOM   2190 2HB  CYS B 137      22.807  -6.742  -2.588  1.00  0.00           H  
ATOM   2191  N   LYS B 138      21.511  -5.757  -4.803  1.00  0.00           N  
ATOM   2192  CA  LYS B 138      20.880  -4.491  -5.126  1.00  0.00           C  
ATOM   2193  C   LYS B 138      19.941  -4.043  -4.020  1.00  0.00           C  
ATOM   2194  O   LYS B 138      19.110  -4.816  -3.543  1.00  0.00           O  
ATOM   2195  CB  LYS B 138      20.131  -4.629  -6.462  1.00  0.00           C  
ATOM   2196  CG  LYS B 138      19.436  -3.377  -6.977  1.00  0.00           C  
ATOM   2197  CD  LYS B 138      18.786  -3.614  -8.371  1.00  0.00           C  
ATOM   2198  CE  LYS B 138      19.836  -3.467  -9.480  1.00  0.00           C  
ATOM   2199  NZ  LYS B 138      19.248  -3.499 -10.846  1.00  0.00           N  
ATOM   2200  H   LYS B 138      20.966  -6.505  -4.377  1.00  0.00           H  
ATOM   2201  HA  LYS B 138      21.654  -3.732  -5.232  1.00  0.00           H  
ATOM   2202 1HB  LYS B 138      20.815  -4.986  -7.234  1.00  0.00           H  
ATOM   2203 2HB  LYS B 138      19.354  -5.375  -6.348  1.00  0.00           H  
ATOM   2204 1HG  LYS B 138      18.670  -3.068  -6.269  1.00  0.00           H  
ATOM   2205 2HG  LYS B 138      20.163  -2.571  -7.057  1.00  0.00           H  
ATOM   2206 1HD  LYS B 138      18.366  -4.622  -8.419  1.00  0.00           H  
ATOM   2207 2HD  LYS B 138      17.985  -2.894  -8.534  1.00  0.00           H  
ATOM   2208 1HE  LYS B 138      20.342  -2.514  -9.344  1.00  0.00           H  
ATOM   2209 2HE  LYS B 138      20.568  -4.273  -9.396  1.00  0.00           H  
ATOM   2210 1HZ  LYS B 138      19.977  -3.385 -11.531  1.00  0.00           H  
ATOM   2211 2HZ  LYS B 138      18.793  -4.398 -11.023  1.00  0.00           H  
ATOM   2212 3HZ  LYS B 138      18.577  -2.760 -10.953  1.00  0.00           H  
ATOM   2213  N   LYS B 139      20.084  -2.804  -3.572  1.00  0.00           N  
ATOM   2214  CA  LYS B 139      19.150  -2.314  -2.575  1.00  0.00           C  
ATOM   2215  C   LYS B 139      17.960  -1.684  -3.248  1.00  0.00           C  
ATOM   2216  O   LYS B 139      18.106  -0.822  -4.118  1.00  0.00           O  
ATOM   2217  CB  LYS B 139      19.782  -1.345  -1.589  1.00  0.00           C  
ATOM   2218  CG  LYS B 139      20.738  -2.006  -0.671  1.00  0.00           C  
ATOM   2219  CD  LYS B 139      21.404  -1.042   0.300  1.00  0.00           C  
ATOM   2220  CE  LYS B 139      20.437  -0.613   1.407  1.00  0.00           C  
ATOM   2221  NZ  LYS B 139      21.131   0.155   2.500  1.00  0.00           N  
ATOM   2222  H   LYS B 139      20.801  -2.199  -3.949  1.00  0.00           H  
ATOM   2223  HA  LYS B 139      18.791  -3.161  -2.002  1.00  0.00           H  
ATOM   2224 1HB  LYS B 139      20.293  -0.547  -2.121  1.00  0.00           H  
ATOM   2225 2HB  LYS B 139      19.002  -0.897  -0.980  1.00  0.00           H  
ATOM   2226 1HG  LYS B 139      20.164  -2.723  -0.092  1.00  0.00           H  
ATOM   2227 2HG  LYS B 139      21.494  -2.546  -1.236  1.00  0.00           H  
ATOM   2228 1HD  LYS B 139      22.266  -1.533   0.755  1.00  0.00           H  
ATOM   2229 2HD  LYS B 139      21.749  -0.159  -0.236  1.00  0.00           H  
ATOM   2230 1HE  LYS B 139      19.658   0.012   0.974  1.00  0.00           H  
ATOM   2231 2HE  LYS B 139      19.974  -1.504   1.839  1.00  0.00           H  
ATOM   2232 1HZ  LYS B 139      20.461   0.417   3.210  1.00  0.00           H  
ATOM   2233 2HZ  LYS B 139      21.848  -0.427   2.913  1.00  0.00           H  
ATOM   2234 3HZ  LYS B 139      21.555   0.987   2.115  1.00  0.00           H  
ATOM   2235  N   ILE B 140      16.783  -2.128  -2.861  1.00  0.00           N  
ATOM   2236  CA  ILE B 140      15.581  -1.598  -3.450  1.00  0.00           C  
ATOM   2237  C   ILE B 140      14.576  -1.211  -2.401  1.00  0.00           C  
ATOM   2238  O   ILE B 140      14.571  -1.731  -1.287  1.00  0.00           O  
ATOM   2239  CB  ILE B 140      14.859  -2.630  -4.305  1.00  0.00           C  
ATOM   2240  CG1 ILE B 140      14.482  -3.759  -3.417  1.00  0.00           C  
ATOM   2241  CG2 ILE B 140      15.760  -3.150  -5.423  1.00  0.00           C  
ATOM   2242  CD1 ILE B 140      13.514  -4.645  -4.018  1.00  0.00           C  
ATOM   2243  H   ILE B 140      16.743  -2.841  -2.133  1.00  0.00           H  
ATOM   2244  HA  ILE B 140      15.826  -0.719  -4.043  1.00  0.00           H  
ATOM   2245  HB  ILE B 140      13.950  -2.192  -4.725  1.00  0.00           H  
ATOM   2246 1HG1 ILE B 140      15.385  -4.334  -3.181  1.00  0.00           H  
ATOM   2247 2HG1 ILE B 140      14.064  -3.376  -2.489  1.00  0.00           H  
ATOM   2248 1HG2 ILE B 140      15.226  -3.901  -6.006  1.00  0.00           H  
ATOM   2249 2HG2 ILE B 140      16.052  -2.327  -6.072  1.00  0.00           H  
ATOM   2250 3HG2 ILE B 140      16.653  -3.606  -4.987  1.00  0.00           H  
ATOM   2251 1HD1 ILE B 140      13.288  -5.447  -3.324  1.00  0.00           H  
ATOM   2252 2HD1 ILE B 140      12.629  -4.069  -4.213  1.00  0.00           H  
ATOM   2253 3HD1 ILE B 140      13.901  -5.047  -4.943  1.00  0.00           H  
ATOM   2254  N   ASP B 141      13.680  -0.340  -2.778  1.00  0.00           N  
ATOM   2255  CA  ASP B 141      12.538  -0.023  -1.954  1.00  0.00           C  
ATOM   2256  C   ASP B 141      11.337  -0.694  -2.590  1.00  0.00           C  
ATOM   2257  O   ASP B 141      10.957  -0.388  -3.721  1.00  0.00           O  
ATOM   2258  CB  ASP B 141      12.325   1.489  -1.843  1.00  0.00           C  
ATOM   2259  CG  ASP B 141      11.136   1.857  -0.965  1.00  0.00           C  
ATOM   2260  OD1 ASP B 141      10.281   1.025  -0.778  1.00  0.00           O  
ATOM   2261  OD2 ASP B 141      11.096   2.967  -0.490  1.00  0.00           O  
ATOM   2262  H   ASP B 141      13.767   0.091  -3.689  1.00  0.00           H  
ATOM   2263  HA  ASP B 141      12.678  -0.464  -0.966  1.00  0.00           H  
ATOM   2264 1HB  ASP B 141      13.221   1.954  -1.431  1.00  0.00           H  
ATOM   2265 2HB  ASP B 141      12.167   1.908  -2.838  1.00  0.00           H  
ATOM   2266  N   LEU B 142      10.768  -1.654  -1.897  1.00  0.00           N  
ATOM   2267  CA  LEU B 142       9.678  -2.458  -2.416  1.00  0.00           C  
ATOM   2268  C   LEU B 142       8.469  -1.617  -2.835  1.00  0.00           C  
ATOM   2269  O   LEU B 142       7.664  -2.062  -3.663  1.00  0.00           O  
ATOM   2270  CB  LEU B 142       9.276  -3.453  -1.339  1.00  0.00           C  
ATOM   2271  CG  LEU B 142      10.341  -4.481  -1.036  1.00  0.00           C  
ATOM   2272  CD1 LEU B 142      10.036  -5.207   0.280  1.00  0.00           C  
ATOM   2273  CD2 LEU B 142      10.372  -5.454  -2.172  1.00  0.00           C  
ATOM   2274  H   LEU B 142      11.113  -1.834  -0.964  1.00  0.00           H  
ATOM   2275  HA  LEU B 142      10.043  -3.001  -3.284  1.00  0.00           H  
ATOM   2276 1HB  LEU B 142       9.061  -2.903  -0.422  1.00  0.00           H  
ATOM   2277 2HB  LEU B 142       8.370  -3.971  -1.654  1.00  0.00           H  
ATOM   2278  HG  LEU B 142      11.313  -3.984  -0.944  1.00  0.00           H  
ATOM   2279 1HD1 LEU B 142      10.809  -5.952   0.480  1.00  0.00           H  
ATOM   2280 2HD1 LEU B 142      10.005  -4.490   1.104  1.00  0.00           H  
ATOM   2281 3HD1 LEU B 142       9.080  -5.695   0.185  1.00  0.00           H  
ATOM   2282 1HD2 LEU B 142      11.145  -6.192  -1.985  1.00  0.00           H  
ATOM   2283 2HD2 LEU B 142       9.403  -5.950  -2.257  1.00  0.00           H  
ATOM   2284 3HD2 LEU B 142      10.585  -4.925  -3.081  1.00  0.00           H  
ATOM   2285  N   THR B 143       8.343  -0.395  -2.282  1.00  0.00           N  
ATOM   2286  CA  THR B 143       7.208   0.474  -2.573  1.00  0.00           C  
ATOM   2287  C   THR B 143       7.451   1.353  -3.791  1.00  0.00           C  
ATOM   2288  O   THR B 143       6.603   2.185  -4.131  1.00  0.00           O  
ATOM   2289  CB  THR B 143       6.855   1.401  -1.385  1.00  0.00           C  
ATOM   2290  OG1 THR B 143       7.902   2.339  -1.136  1.00  0.00           O  
ATOM   2291  CG2 THR B 143       6.636   0.582  -0.164  1.00  0.00           C  
ATOM   2292  H   THR B 143       9.064  -0.047  -1.634  1.00  0.00           H  
ATOM   2293  HA  THR B 143       6.343  -0.155  -2.786  1.00  0.00           H  
ATOM   2294  HB  THR B 143       5.964   1.954  -1.615  1.00  0.00           H  
ATOM   2295  HG1 THR B 143       8.729   1.864  -0.899  1.00  0.00           H  
ATOM   2296 1HG2 THR B 143       6.380   1.236   0.671  1.00  0.00           H  
ATOM   2297 2HG2 THR B 143       5.827  -0.121  -0.342  1.00  0.00           H  
ATOM   2298 3HG2 THR B 143       7.555   0.036   0.071  1.00  0.00           H  
ATOM   2299  N   THR B 144       8.615   1.205  -4.416  1.00  0.00           N  
ATOM   2300  CA  THR B 144       8.958   2.016  -5.569  1.00  0.00           C  
ATOM   2301  C   THR B 144       9.095   1.192  -6.842  1.00  0.00           C  
ATOM   2302  O   THR B 144       9.461   1.724  -7.892  1.00  0.00           O  
ATOM   2303  CB  THR B 144      10.257   2.757  -5.331  1.00  0.00           C  
ATOM   2304  OG1 THR B 144      11.323   1.810  -5.151  1.00  0.00           O  
ATOM   2305  CG2 THR B 144      10.083   3.589  -4.055  1.00  0.00           C  
ATOM   2306  H   THR B 144       9.295   0.525  -4.079  1.00  0.00           H  
ATOM   2307  HA  THR B 144       8.168   2.740  -5.722  1.00  0.00           H  
ATOM   2308  HB  THR B 144      10.483   3.404  -6.175  1.00  0.00           H  
ATOM   2309  HG1 THR B 144      11.034   1.109  -4.531  1.00  0.00           H  
ATOM   2310 1HG2 THR B 144      11.000   4.133  -3.843  1.00  0.00           H  
ATOM   2311 2HG2 THR B 144       9.261   4.293  -4.190  1.00  0.00           H  
ATOM   2312 3HG2 THR B 144       9.854   2.930  -3.218  1.00  0.00           H  
ATOM   2313  N   ILE B 145       8.846  -0.111  -6.735  1.00  0.00           N  
ATOM   2314  CA  ILE B 145       8.927  -1.023  -7.870  1.00  0.00           C  
ATOM   2315  C   ILE B 145       7.577  -1.738  -8.066  1.00  0.00           C  
ATOM   2316  O   ILE B 145       7.532  -2.905  -8.456  1.00  0.00           O  
ATOM   2317  CB  ILE B 145      10.038  -2.069  -7.683  1.00  0.00           C  
ATOM   2318  CG1 ILE B 145       9.856  -2.857  -6.406  1.00  0.00           C  
ATOM   2319  CG2 ILE B 145      11.352  -1.360  -7.622  1.00  0.00           C  
ATOM   2320  CD1 ILE B 145      10.729  -4.113  -6.351  1.00  0.00           C  
ATOM   2321  H   ILE B 145       8.570  -0.476  -5.833  1.00  0.00           H  
ATOM   2322  HA  ILE B 145       9.145  -0.452  -8.771  1.00  0.00           H  
ATOM   2323  HB  ILE B 145      10.046  -2.756  -8.505  1.00  0.00           H  
ATOM   2324 1HG1 ILE B 145      10.115  -2.216  -5.566  1.00  0.00           H  
ATOM   2325 2HG1 ILE B 145       8.814  -3.145  -6.310  1.00  0.00           H  
ATOM   2326 1HG2 ILE B 145      12.153  -2.090  -7.503  1.00  0.00           H  
ATOM   2327 2HG2 ILE B 145      11.501  -0.802  -8.546  1.00  0.00           H  
ATOM   2328 3HG2 ILE B 145      11.358  -0.672  -6.773  1.00  0.00           H  
ATOM   2329 1HD1 ILE B 145      10.558  -4.624  -5.416  1.00  0.00           H  
ATOM   2330 2HD1 ILE B 145      10.490  -4.775  -7.155  1.00  0.00           H  
ATOM   2331 3HD1 ILE B 145      11.772  -3.825  -6.430  1.00  0.00           H  
ATOM   2332  N   VAL B 146       6.481  -1.073  -7.720  1.00  0.00           N  
ATOM   2333  CA  VAL B 146       5.180  -1.727  -7.760  1.00  0.00           C  
ATOM   2334  C   VAL B 146       4.565  -1.855  -9.158  1.00  0.00           C  
ATOM   2335  O   VAL B 146       4.506  -0.888  -9.911  1.00  0.00           O  
ATOM   2336  CB  VAL B 146       4.178  -0.955  -6.887  1.00  0.00           C  
ATOM   2337  CG1 VAL B 146       2.799  -1.589  -7.012  1.00  0.00           C  
ATOM   2338  CG2 VAL B 146       4.649  -0.913  -5.474  1.00  0.00           C  
ATOM   2339  H   VAL B 146       6.540  -0.090  -7.447  1.00  0.00           H  
ATOM   2340  HA  VAL B 146       5.306  -2.715  -7.330  1.00  0.00           H  
ATOM   2341  HB  VAL B 146       4.110   0.052  -7.240  1.00  0.00           H  
ATOM   2342 1HG1 VAL B 146       2.109  -1.031  -6.424  1.00  0.00           H  
ATOM   2343 2HG1 VAL B 146       2.473  -1.572  -8.048  1.00  0.00           H  
ATOM   2344 3HG1 VAL B 146       2.840  -2.623  -6.660  1.00  0.00           H  
ATOM   2345 1HG2 VAL B 146       3.942  -0.347  -4.865  1.00  0.00           H  
ATOM   2346 2HG2 VAL B 146       4.731  -1.928  -5.092  1.00  0.00           H  
ATOM   2347 3HG2 VAL B 146       5.627  -0.429  -5.443  1.00  0.00           H  
ATOM   2348  N   LYS B 147       4.111  -3.049  -9.510  1.00  0.00           N  
ATOM   2349  CA  LYS B 147       3.440  -3.286 -10.777  1.00  0.00           C  
ATOM   2350  C   LYS B 147       1.950  -3.612 -10.513  1.00  0.00           C  
ATOM   2351  O   LYS B 147       1.648  -4.723 -10.087  1.00  0.00           O  
ATOM   2352  CB  LYS B 147       4.087  -4.447 -11.505  1.00  0.00           C  
ATOM   2353  CG  LYS B 147       3.511  -4.687 -12.906  1.00  0.00           C  
ATOM   2354  CD  LYS B 147       4.245  -5.787 -13.634  1.00  0.00           C  
ATOM   2355  CE  LYS B 147       3.677  -6.011 -15.032  1.00  0.00           C  
ATOM   2356  NZ  LYS B 147       4.466  -7.053 -15.811  1.00  0.00           N  
ATOM   2357  H   LYS B 147       4.236  -3.812  -8.852  1.00  0.00           H  
ATOM   2358  HA  LYS B 147       3.551  -2.412 -11.410  1.00  0.00           H  
ATOM   2359 1HB  LYS B 147       5.157  -4.270 -11.598  1.00  0.00           H  
ATOM   2360 2HB  LYS B 147       3.945  -5.352 -10.920  1.00  0.00           H  
ATOM   2361 1HG  LYS B 147       2.451  -4.957 -12.823  1.00  0.00           H  
ATOM   2362 2HG  LYS B 147       3.584  -3.767 -13.493  1.00  0.00           H  
ATOM   2363 1HD  LYS B 147       5.307  -5.537 -13.705  1.00  0.00           H  
ATOM   2364 2HD  LYS B 147       4.142  -6.709 -13.074  1.00  0.00           H  
ATOM   2365 1HE  LYS B 147       2.641  -6.334 -14.947  1.00  0.00           H  
ATOM   2366 2HE  LYS B 147       3.705  -5.066 -15.578  1.00  0.00           H  
ATOM   2367 1HZ  LYS B 147       4.058  -7.171 -16.758  1.00  0.00           H  
ATOM   2368 2HZ  LYS B 147       5.424  -6.753 -15.903  1.00  0.00           H  
ATOM   2369 3HZ  LYS B 147       4.431  -7.938 -15.336  1.00  0.00           H  
ATOM   2370  N   PRO B 148       1.001  -2.703 -10.762  1.00  0.00           N  
ATOM   2371  CA  PRO B 148      -0.417  -2.854 -10.489  1.00  0.00           C  
ATOM   2372  C   PRO B 148      -1.037  -4.006 -11.252  1.00  0.00           C  
ATOM   2373  O   PRO B 148      -0.511  -4.450 -12.277  1.00  0.00           O  
ATOM   2374  CB  PRO B 148      -1.019  -1.539 -10.983  1.00  0.00           C  
ATOM   2375  CG  PRO B 148       0.072  -0.569 -10.873  1.00  0.00           C  
ATOM   2376  CD  PRO B 148       1.343  -1.356 -11.205  1.00  0.00           C  
ATOM   2377  HA  PRO B 148      -0.570  -2.984  -9.416  1.00  0.00           H  
ATOM   2378 1HB  PRO B 148      -1.397  -1.662 -12.001  1.00  0.00           H  
ATOM   2379 2HB  PRO B 148      -1.890  -1.278 -10.364  1.00  0.00           H  
ATOM   2380 1HG  PRO B 148      -0.118   0.240 -11.566  1.00  0.00           H  
ATOM   2381 2HG  PRO B 148       0.086  -0.133  -9.872  1.00  0.00           H  
ATOM   2382 1HD  PRO B 148       1.561  -1.338 -12.288  1.00  0.00           H  
ATOM   2383 2HD  PRO B 148       2.141  -0.942 -10.604  1.00  0.00           H  
ATOM   2384  N   GLU B 149      -2.137  -4.506 -10.720  1.00  0.00           N  
ATOM   2385  CA  GLU B 149      -2.883  -5.543 -11.400  1.00  0.00           C  
ATOM   2386  C   GLU B 149      -3.515  -4.899 -12.644  1.00  0.00           C  
ATOM   2387  O   GLU B 149      -3.889  -3.718 -12.629  1.00  0.00           O  
ATOM   2388  CB  GLU B 149      -3.961  -6.125 -10.484  1.00  0.00           C  
ATOM   2389  CG  GLU B 149      -3.428  -6.856  -9.236  1.00  0.00           C  
ATOM   2390  CD  GLU B 149      -4.525  -7.500  -8.411  1.00  0.00           C  
ATOM   2391  OE1 GLU B 149      -5.620  -7.640  -8.911  1.00  0.00           O  
ATOM   2392  OE2 GLU B 149      -4.301  -7.766  -7.245  1.00  0.00           O  
ATOM   2393  H   GLU B 149      -2.499  -4.104  -9.859  1.00  0.00           H  
ATOM   2394  HA  GLU B 149      -2.202  -6.333 -11.713  1.00  0.00           H  
ATOM   2395 1HB  GLU B 149      -4.610  -5.319 -10.142  1.00  0.00           H  
ATOM   2396 2HB  GLU B 149      -4.582  -6.821 -11.050  1.00  0.00           H  
ATOM   2397 1HG  GLU B 149      -2.724  -7.626  -9.546  1.00  0.00           H  
ATOM   2398 2HG  GLU B 149      -2.893  -6.138  -8.612  1.00  0.00           H  
ATOM   2399  N   ALA B 150      -3.629  -5.644 -13.726  1.00  0.00           N  
ATOM   2400  CA  ALA B 150      -4.212  -5.039 -14.911  1.00  0.00           C  
ATOM   2401  C   ALA B 150      -5.681  -4.699 -14.667  1.00  0.00           C  
ATOM   2402  O   ALA B 150      -6.336  -5.366 -13.863  1.00  0.00           O  
ATOM   2403  CB  ALA B 150      -4.105  -5.948 -16.120  1.00  0.00           C  
ATOM   2404  H   ALA B 150      -3.317  -6.604 -13.732  1.00  0.00           H  
ATOM   2405  HA  ALA B 150      -3.638  -4.150 -15.123  1.00  0.00           H  
ATOM   2406 1HB  ALA B 150      -4.521  -5.445 -16.996  1.00  0.00           H  
ATOM   2407 2HB  ALA B 150      -3.058  -6.180 -16.307  1.00  0.00           H  
ATOM   2408 3HB  ALA B 150      -4.657  -6.867 -15.938  1.00  0.00           H  
ATOM   2409  N   PRO B 151      -6.201  -3.645 -15.294  1.00  0.00           N  
ATOM   2410  CA  PRO B 151      -7.600  -3.295 -15.398  1.00  0.00           C  
ATOM   2411  C   PRO B 151      -8.397  -4.390 -16.078  1.00  0.00           C  
ATOM   2412  O   PRO B 151      -7.837  -5.193 -16.836  1.00  0.00           O  
ATOM   2413  CB  PRO B 151      -7.585  -2.051 -16.249  1.00  0.00           C  
ATOM   2414  CG  PRO B 151      -6.170  -1.560 -16.194  1.00  0.00           C  
ATOM   2415  CD  PRO B 151      -5.330  -2.789 -16.114  1.00  0.00           C  
ATOM   2416  HA  PRO B 151      -7.999  -3.089 -14.390  1.00  0.00           H  
ATOM   2417 1HB  PRO B 151      -7.927  -2.344 -17.227  1.00  0.00           H  
ATOM   2418 2HB  PRO B 151      -8.303  -1.331 -15.861  1.00  0.00           H  
ATOM   2419 1HG  PRO B 151      -5.920  -0.922 -17.047  1.00  0.00           H  
ATOM   2420 2HG  PRO B 151      -6.052  -0.930 -15.301  1.00  0.00           H  
ATOM   2421 1HD  PRO B 151      -5.137  -3.212 -17.115  1.00  0.00           H  
ATOM   2422 2HD  PRO B 151      -4.414  -2.471 -15.586  1.00  0.00           H  
ATOM   2423  N   PHE B 152      -9.698  -4.411 -15.818  1.00  0.00           N  
ATOM   2424  CA  PHE B 152     -10.595  -5.413 -16.382  1.00  0.00           C  
ATOM   2425  C   PHE B 152     -12.002  -4.874 -16.645  1.00  0.00           C  
ATOM   2426  O   PHE B 152     -12.321  -3.727 -16.309  1.00  0.00           O  
ATOM   2427  CB  PHE B 152     -10.655  -6.608 -15.454  1.00  0.00           C  
ATOM   2428  CG  PHE B 152     -11.205  -6.284 -14.133  1.00  0.00           C  
ATOM   2429  CD1 PHE B 152     -12.542  -6.459 -13.879  1.00  0.00           C  
ATOM   2430  CD2 PHE B 152     -10.398  -5.796 -13.129  1.00  0.00           C  
ATOM   2431  CE1 PHE B 152     -13.083  -6.158 -12.657  1.00  0.00           C  
ATOM   2432  CE2 PHE B 152     -10.938  -5.497 -11.896  1.00  0.00           C  
ATOM   2433  CZ  PHE B 152     -12.281  -5.675 -11.658  1.00  0.00           C  
ATOM   2434  H   PHE B 152     -10.067  -3.708 -15.175  1.00  0.00           H  
ATOM   2435  HA  PHE B 152     -10.178  -5.745 -17.334  1.00  0.00           H  
ATOM   2436 1HB  PHE B 152     -11.270  -7.387 -15.897  1.00  0.00           H  
ATOM   2437 2HB  PHE B 152      -9.650  -7.010 -15.316  1.00  0.00           H  
ATOM   2438  HD1 PHE B 152     -13.177  -6.846 -14.669  1.00  0.00           H  
ATOM   2439  HD2 PHE B 152      -9.328  -5.650 -13.317  1.00  0.00           H  
ATOM   2440  HE1 PHE B 152     -14.154  -6.306 -12.493  1.00  0.00           H  
ATOM   2441  HE2 PHE B 152     -10.305  -5.123 -11.113  1.00  0.00           H  
ATOM   2442  HZ  PHE B 152     -12.704  -5.432 -10.685  1.00  0.00           H  
ATOM   2443  N   ASP B 153     -12.841  -5.679 -17.309  1.00  0.00           N  
ATOM   2444  CA  ASP B 153     -14.187  -5.234 -17.683  1.00  0.00           C  
ATOM   2445  C   ASP B 153     -14.166  -3.965 -18.495  1.00  0.00           C  
ATOM   2446  O   ASP B 153     -14.963  -3.061 -18.278  1.00  0.00           O  
ATOM   2447  CB  ASP B 153     -15.136  -5.042 -16.500  1.00  0.00           C  
ATOM   2448  CG  ASP B 153     -15.511  -6.340 -15.802  1.00  0.00           C  
ATOM   2449  OD1 ASP B 153     -15.522  -7.366 -16.455  1.00  0.00           O  
ATOM   2450  OD2 ASP B 153     -15.785  -6.302 -14.621  1.00  0.00           O  
ATOM   2451  H   ASP B 153     -12.541  -6.610 -17.562  1.00  0.00           H  
ATOM   2452  HA  ASP B 153     -14.629  -6.008 -18.311  1.00  0.00           H  
ATOM   2453 1HB  ASP B 153     -14.688  -4.369 -15.769  1.00  0.00           H  
ATOM   2454 2HB  ASP B 153     -16.049  -4.567 -16.854  1.00  0.00           H  
ATOM   2455  N   LEU B 154     -13.228  -3.888 -19.421  1.00  0.00           N  
ATOM   2456  CA  LEU B 154     -13.184  -2.762 -20.320  1.00  0.00           C  
ATOM   2457  C   LEU B 154     -14.379  -2.855 -21.231  1.00  0.00           C  
ATOM   2458  O   LEU B 154     -14.643  -3.911 -21.808  1.00  0.00           O  
ATOM   2459  CB  LEU B 154     -11.877  -2.727 -21.112  1.00  0.00           C  
ATOM   2460  CG  LEU B 154     -11.723  -1.570 -22.104  1.00  0.00           C  
ATOM   2461  CD1 LEU B 154     -11.644  -0.265 -21.381  1.00  0.00           C  
ATOM   2462  CD2 LEU B 154     -10.444  -1.777 -22.861  1.00  0.00           C  
ATOM   2463  H   LEU B 154     -12.573  -4.646 -19.527  1.00  0.00           H  
ATOM   2464  HA  LEU B 154     -13.263  -1.849 -19.743  1.00  0.00           H  
ATOM   2465 1HB  LEU B 154     -11.045  -2.674 -20.413  1.00  0.00           H  
ATOM   2466 2HB  LEU B 154     -11.792  -3.655 -21.678  1.00  0.00           H  
ATOM   2467  HG  LEU B 154     -12.574  -1.542 -22.790  1.00  0.00           H  
ATOM   2468 1HD1 LEU B 154     -11.512   0.535 -22.101  1.00  0.00           H  
ATOM   2469 2HD1 LEU B 154     -12.558  -0.107 -20.831  1.00  0.00           H  
ATOM   2470 3HD1 LEU B 154     -10.803  -0.280 -20.696  1.00  0.00           H  
ATOM   2471 1HD2 LEU B 154     -10.300  -0.963 -23.559  1.00  0.00           H  
ATOM   2472 2HD2 LEU B 154      -9.616  -1.796 -22.159  1.00  0.00           H  
ATOM   2473 3HD2 LEU B 154     -10.480  -2.727 -23.405  1.00  0.00           H  
ATOM   2474  N   SER B 155     -15.108  -1.762 -21.347  1.00  0.00           N  
ATOM   2475  CA  SER B 155     -16.293  -1.721 -22.184  1.00  0.00           C  
ATOM   2476  C   SER B 155     -16.512  -0.338 -22.780  1.00  0.00           C  
ATOM   2477  O   SER B 155     -16.316   0.682 -22.111  1.00  0.00           O  
ATOM   2478  CB  SER B 155     -17.493  -2.107 -21.352  1.00  0.00           C  
ATOM   2479  OG  SER B 155     -18.667  -2.043 -22.098  1.00  0.00           O  
ATOM   2480  H   SER B 155     -14.845  -0.953 -20.788  1.00  0.00           H  
ATOM   2481  HA  SER B 155     -16.168  -2.430 -22.996  1.00  0.00           H  
ATOM   2482 1HB  SER B 155     -17.356  -3.114 -20.956  1.00  0.00           H  
ATOM   2483 2HB  SER B 155     -17.565  -1.427 -20.500  1.00  0.00           H  
ATOM   2484  HG  SER B 155     -19.035  -1.167 -21.926  1.00  0.00           H  
ATOM   2485  N   VAL B 156     -16.934  -0.299 -24.045  1.00  0.00           N  
ATOM   2486  CA  VAL B 156     -17.216   0.981 -24.691  1.00  0.00           C  
ATOM   2487  C   VAL B 156     -18.658   1.045 -25.107  1.00  0.00           C  
ATOM   2488  O   VAL B 156     -19.167   0.116 -25.733  1.00  0.00           O  
ATOM   2489  CB  VAL B 156     -16.341   1.224 -25.933  1.00  0.00           C  
ATOM   2490  CG1 VAL B 156     -16.694   2.579 -26.552  1.00  0.00           C  
ATOM   2491  CG2 VAL B 156     -14.891   1.151 -25.544  1.00  0.00           C  
ATOM   2492  H   VAL B 156     -17.066  -1.163 -24.555  1.00  0.00           H  
ATOM   2493  HA  VAL B 156     -17.018   1.775 -23.986  1.00  0.00           H  
ATOM   2494  HB  VAL B 156     -16.551   0.484 -26.684  1.00  0.00           H  
ATOM   2495 1HG1 VAL B 156     -16.079   2.744 -27.435  1.00  0.00           H  
ATOM   2496 2HG1 VAL B 156     -17.739   2.595 -26.840  1.00  0.00           H  
ATOM   2497 3HG1 VAL B 156     -16.509   3.371 -25.822  1.00  0.00           H  
ATOM   2498 1HG2 VAL B 156     -14.284   1.328 -26.423  1.00  0.00           H  
ATOM   2499 2HG2 VAL B 156     -14.686   1.899 -24.800  1.00  0.00           H  
ATOM   2500 3HG2 VAL B 156     -14.662   0.171 -25.136  1.00  0.00           H  
ATOM   2501  N   VAL B 157     -19.320   2.131 -24.743  1.00  0.00           N  
ATOM   2502  CA  VAL B 157     -20.706   2.325 -25.102  1.00  0.00           C  
ATOM   2503  C   VAL B 157     -20.921   3.564 -25.925  1.00  0.00           C  
ATOM   2504  O   VAL B 157     -20.509   4.658 -25.551  1.00  0.00           O  
ATOM   2505  CB  VAL B 157     -21.597   2.384 -23.854  1.00  0.00           C  
ATOM   2506  CG1 VAL B 157     -23.044   2.637 -24.255  1.00  0.00           C  
ATOM   2507  CG2 VAL B 157     -21.495   1.045 -23.113  1.00  0.00           C  
ATOM   2508  H   VAL B 157     -18.832   2.838 -24.198  1.00  0.00           H  
ATOM   2509  HA  VAL B 157     -21.024   1.471 -25.692  1.00  0.00           H  
ATOM   2510  HB  VAL B 157     -21.273   3.202 -23.209  1.00  0.00           H  
ATOM   2511 1HG1 VAL B 157     -23.668   2.673 -23.364  1.00  0.00           H  
ATOM   2512 2HG1 VAL B 157     -23.120   3.588 -24.782  1.00  0.00           H  
ATOM   2513 3HG1 VAL B 157     -23.388   1.836 -24.907  1.00  0.00           H  
ATOM   2514 1HG2 VAL B 157     -22.125   1.070 -22.227  1.00  0.00           H  
ATOM   2515 2HG2 VAL B 157     -21.826   0.241 -23.772  1.00  0.00           H  
ATOM   2516 3HG2 VAL B 157     -20.462   0.864 -22.815  1.00  0.00           H  
ATOM   2517  N   TYR B 158     -21.568   3.389 -27.063  1.00  0.00           N  
ATOM   2518  CA  TYR B 158     -21.877   4.511 -27.922  1.00  0.00           C  
ATOM   2519  C   TYR B 158     -23.208   5.109 -27.518  1.00  0.00           C  
ATOM   2520  O   TYR B 158     -24.195   4.389 -27.342  1.00  0.00           O  
ATOM   2521  CB  TYR B 158     -21.880   4.096 -29.392  1.00  0.00           C  
ATOM   2522  CG  TYR B 158     -22.267   5.221 -30.327  1.00  0.00           C  
ATOM   2523  CD1 TYR B 158     -21.408   6.290 -30.531  1.00  0.00           C  
ATOM   2524  CD2 TYR B 158     -23.479   5.173 -30.995  1.00  0.00           C  
ATOM   2525  CE1 TYR B 158     -21.754   7.314 -31.388  1.00  0.00           C  
ATOM   2526  CE2 TYR B 158     -23.831   6.190 -31.854  1.00  0.00           C  
ATOM   2527  CZ  TYR B 158     -22.979   7.263 -32.052  1.00  0.00           C  
ATOM   2528  OH  TYR B 158     -23.359   8.279 -32.919  1.00  0.00           O  
ATOM   2529  H   TYR B 158     -21.861   2.460 -27.329  1.00  0.00           H  
ATOM   2530  HA  TYR B 158     -21.119   5.280 -27.792  1.00  0.00           H  
ATOM   2531 1HB  TYR B 158     -20.895   3.736 -29.673  1.00  0.00           H  
ATOM   2532 2HB  TYR B 158     -22.582   3.274 -29.535  1.00  0.00           H  
ATOM   2533  HD1 TYR B 158     -20.463   6.327 -30.003  1.00  0.00           H  
ATOM   2534  HD2 TYR B 158     -24.155   4.331 -30.840  1.00  0.00           H  
ATOM   2535  HE1 TYR B 158     -21.075   8.155 -31.534  1.00  0.00           H  
ATOM   2536  HE2 TYR B 158     -24.788   6.150 -32.377  1.00  0.00           H  
ATOM   2537  HH  TYR B 158     -22.645   8.936 -32.996  1.00  0.00           H  
ATOM   2538  N   ARG B 159     -23.236   6.420 -27.340  1.00  0.00           N  
ATOM   2539  CA  ARG B 159     -24.476   7.076 -26.993  1.00  0.00           C  
ATOM   2540  C   ARG B 159     -24.930   7.923 -28.164  1.00  0.00           C  
ATOM   2541  O   ARG B 159     -24.385   9.004 -28.425  1.00  0.00           O  
ATOM   2542  CB  ARG B 159     -24.334   7.934 -25.760  1.00  0.00           C  
ATOM   2543  CG  ARG B 159     -23.896   7.183 -24.515  1.00  0.00           C  
ATOM   2544  CD  ARG B 159     -24.008   8.020 -23.297  1.00  0.00           C  
ATOM   2545  NE  ARG B 159     -23.177   9.220 -23.362  1.00  0.00           N  
ATOM   2546  CZ  ARG B 159     -23.216  10.225 -22.455  1.00  0.00           C  
ATOM   2547  NH1 ARG B 159     -24.023  10.144 -21.395  1.00  0.00           N  
ATOM   2548  NH2 ARG B 159     -22.446  11.285 -22.625  1.00  0.00           N  
ATOM   2549  H   ARG B 159     -22.378   6.960 -27.473  1.00  0.00           H  
ATOM   2550  HA  ARG B 159     -25.236   6.320 -26.795  1.00  0.00           H  
ATOM   2551 1HB  ARG B 159     -23.594   8.699 -25.952  1.00  0.00           H  
ATOM   2552 2HB  ARG B 159     -25.276   8.430 -25.543  1.00  0.00           H  
ATOM   2553 1HG  ARG B 159     -24.513   6.293 -24.390  1.00  0.00           H  
ATOM   2554 2HG  ARG B 159     -22.848   6.883 -24.629  1.00  0.00           H  
ATOM   2555 1HD  ARG B 159     -25.042   8.330 -23.168  1.00  0.00           H  
ATOM   2556 2HD  ARG B 159     -23.693   7.438 -22.431  1.00  0.00           H  
ATOM   2557  HE  ARG B 159     -22.529   9.332 -24.175  1.00  0.00           H  
ATOM   2558 1HH1 ARG B 159     -24.607   9.333 -21.260  1.00  0.00           H  
ATOM   2559 2HH1 ARG B 159     -24.050  10.900 -20.710  1.00  0.00           H  
ATOM   2560 1HH2 ARG B 159     -21.824  11.343 -23.459  1.00  0.00           H  
ATOM   2561 2HH2 ARG B 159     -22.464  12.037 -21.960  1.00  0.00           H  
ATOM   2562  N   GLU B 160     -25.914   7.387 -28.891  1.00  0.00           N  
ATOM   2563  CA  GLU B 160     -26.459   7.976 -30.116  1.00  0.00           C  
ATOM   2564  C   GLU B 160     -27.108   9.338 -29.871  1.00  0.00           C  
ATOM   2565  O   GLU B 160     -27.250  10.159 -30.791  1.00  0.00           O  
ATOM   2566  CB  GLU B 160     -27.422   6.966 -30.752  1.00  0.00           C  
ATOM   2567  CG  GLU B 160     -28.722   6.691 -29.960  1.00  0.00           C  
ATOM   2568  CD  GLU B 160     -29.626   5.617 -30.617  1.00  0.00           C  
ATOM   2569  OE1 GLU B 160     -29.320   5.187 -31.711  1.00  0.00           O  
ATOM   2570  OE2 GLU B 160     -30.608   5.245 -30.015  1.00  0.00           O  
ATOM   2571  H   GLU B 160     -26.287   6.496 -28.587  1.00  0.00           H  
ATOM   2572  HA  GLU B 160     -25.636   8.135 -30.812  1.00  0.00           H  
ATOM   2573 1HB  GLU B 160     -27.669   7.295 -31.754  1.00  0.00           H  
ATOM   2574 2HB  GLU B 160     -26.909   6.009 -30.854  1.00  0.00           H  
ATOM   2575 1HG  GLU B 160     -28.453   6.359 -28.958  1.00  0.00           H  
ATOM   2576 2HG  GLU B 160     -29.283   7.620 -29.862  1.00  0.00           H  
ATOM   2577  N   GLY B 161     -27.524   9.556 -28.620  1.00  0.00           N  
ATOM   2578  CA  GLY B 161     -28.083  10.821 -28.184  1.00  0.00           C  
ATOM   2579  C   GLY B 161     -26.983  11.887 -28.180  1.00  0.00           C  
ATOM   2580  O   GLY B 161     -27.080  12.922 -28.851  1.00  0.00           O  
ATOM   2581  H   GLY B 161     -27.406   8.814 -27.949  1.00  0.00           H  
ATOM   2582 1HA  GLY B 161     -28.900  11.113 -28.839  1.00  0.00           H  
ATOM   2583 2HA  GLY B 161     -28.493  10.711 -27.181  1.00  0.00           H  
ATOM   2584  N   ALA B 162     -25.921  11.582 -27.426  1.00  0.00           N  
ATOM   2585  CA  ALA B 162     -24.766  12.453 -27.202  1.00  0.00           C  
ATOM   2586  C   ALA B 162     -23.700  12.430 -28.307  1.00  0.00           C  
ATOM   2587  O   ALA B 162     -22.803  13.276 -28.313  1.00  0.00           O  
ATOM   2588  CB  ALA B 162     -24.108  12.057 -25.896  1.00  0.00           C  
ATOM   2589  H   ALA B 162     -25.921  10.690 -26.957  1.00  0.00           H  
ATOM   2590  HA  ALA B 162     -25.137  13.475 -27.123  1.00  0.00           H  
ATOM   2591 1HB  ALA B 162     -23.272  12.724 -25.687  1.00  0.00           H  
ATOM   2592 2HB  ALA B 162     -24.829  12.112 -25.085  1.00  0.00           H  
ATOM   2593 3HB  ALA B 162     -23.736  11.039 -25.982  1.00  0.00           H  
ATOM   2594  N   ASN B 163     -23.800  11.499 -29.254  1.00  0.00           N  
ATOM   2595  CA  ASN B 163     -22.781  11.356 -30.296  1.00  0.00           C  
ATOM   2596  C   ASN B 163     -21.374  11.190 -29.737  1.00  0.00           C  
ATOM   2597  O   ASN B 163     -20.412  11.842 -30.185  1.00  0.00           O  
ATOM   2598  CB  ASN B 163     -22.851  12.501 -31.279  1.00  0.00           C  
ATOM   2599  CG  ASN B 163     -24.071  12.398 -32.080  1.00  0.00           C  
ATOM   2600  OD1 ASN B 163     -25.048  13.123 -31.859  1.00  0.00           O  
ATOM   2601  ND2 ASN B 163     -24.036  11.512 -33.053  1.00  0.00           N  
ATOM   2602  H   ASN B 163     -24.542  10.810 -29.201  1.00  0.00           H  
ATOM   2603  HA  ASN B 163     -23.003  10.439 -30.847  1.00  0.00           H  
ATOM   2604 1HB  ASN B 163     -22.832  13.461 -30.772  1.00  0.00           H  
ATOM   2605 2HB  ASN B 163     -21.986  12.458 -31.944  1.00  0.00           H  
ATOM   2606 1HD2 ASN B 163     -24.826  11.390 -33.652  1.00  0.00           H  
ATOM   2607 2HD2 ASN B 163     -23.185  10.963 -33.213  1.00  0.00           H  
ATOM   2608  N   ASP B 164     -21.263  10.295 -28.753  1.00  0.00           N  
ATOM   2609  CA  ASP B 164     -19.957  10.005 -28.173  1.00  0.00           C  
ATOM   2610  C   ASP B 164     -19.778   8.543 -27.768  1.00  0.00           C  
ATOM   2611  O   ASP B 164     -20.719   7.746 -27.822  1.00  0.00           O  
ATOM   2612  CB  ASP B 164     -19.725  10.911 -26.955  1.00  0.00           C  
ATOM   2613  CG  ASP B 164     -20.726  10.710 -25.795  1.00  0.00           C  
ATOM   2614  OD1 ASP B 164     -21.376   9.686 -25.715  1.00  0.00           O  
ATOM   2615  OD2 ASP B 164     -20.825  11.599 -24.973  1.00  0.00           O  
ATOM   2616  H   ASP B 164     -22.113   9.821 -28.445  1.00  0.00           H  
ATOM   2617  HA  ASP B 164     -19.195  10.229 -28.915  1.00  0.00           H  
ATOM   2618 1HB  ASP B 164     -18.728  10.756 -26.575  1.00  0.00           H  
ATOM   2619 2HB  ASP B 164     -19.787  11.953 -27.275  1.00  0.00           H  
ATOM   2620  N   PHE B 165     -18.570   8.222 -27.290  1.00  0.00           N  
ATOM   2621  CA  PHE B 165     -18.205   6.882 -26.852  1.00  0.00           C  
ATOM   2622  C   PHE B 165     -17.710   6.886 -25.429  1.00  0.00           C  
ATOM   2623  O   PHE B 165     -16.693   7.515 -25.108  1.00  0.00           O  
ATOM   2624  CB  PHE B 165     -17.112   6.305 -27.747  1.00  0.00           C  
ATOM   2625  CG  PHE B 165     -17.514   6.117 -29.171  1.00  0.00           C  
ATOM   2626  CD1 PHE B 165     -17.445   7.165 -30.074  1.00  0.00           C  
ATOM   2627  CD2 PHE B 165     -17.968   4.886 -29.616  1.00  0.00           C  
ATOM   2628  CE1 PHE B 165     -17.825   6.971 -31.387  1.00  0.00           C  
ATOM   2629  CE2 PHE B 165     -18.342   4.707 -30.928  1.00  0.00           C  
ATOM   2630  CZ  PHE B 165     -18.267   5.763 -31.800  1.00  0.00           C  
ATOM   2631  H   PHE B 165     -17.854   8.936 -27.266  1.00  0.00           H  
ATOM   2632  HA  PHE B 165     -19.085   6.243 -26.904  1.00  0.00           H  
ATOM   2633 1HB  PHE B 165     -16.258   6.970 -27.729  1.00  0.00           H  
ATOM   2634 2HB  PHE B 165     -16.790   5.352 -27.352  1.00  0.00           H  
ATOM   2635  HD1 PHE B 165     -17.088   8.146 -29.739  1.00  0.00           H  
ATOM   2636  HD2 PHE B 165     -18.028   4.054 -28.914  1.00  0.00           H  
ATOM   2637  HE1 PHE B 165     -17.776   7.772 -32.095  1.00  0.00           H  
ATOM   2638  HE2 PHE B 165     -18.700   3.734 -31.269  1.00  0.00           H  
ATOM   2639  HZ  PHE B 165     -18.557   5.639 -32.817  1.00  0.00           H  
ATOM   2640  N   VAL B 166     -18.411   6.176 -24.571  1.00  0.00           N  
ATOM   2641  CA  VAL B 166     -18.054   6.170 -23.169  1.00  0.00           C  
ATOM   2642  C   VAL B 166     -17.263   4.929 -22.858  1.00  0.00           C  
ATOM   2643  O   VAL B 166     -17.738   3.818 -23.085  1.00  0.00           O  
ATOM   2644  CB  VAL B 166     -19.320   6.231 -22.312  1.00  0.00           C  
ATOM   2645  CG1 VAL B 166     -18.950   6.207 -20.864  1.00  0.00           C  
ATOM   2646  CG2 VAL B 166     -20.092   7.493 -22.663  1.00  0.00           C  
ATOM   2647  H   VAL B 166     -19.224   5.661 -24.886  1.00  0.00           H  
ATOM   2648  HA  VAL B 166     -17.438   7.043 -22.948  1.00  0.00           H  
ATOM   2649  HB  VAL B 166     -19.939   5.355 -22.516  1.00  0.00           H  
ATOM   2650 1HG1 VAL B 166     -19.854   6.239 -20.261  1.00  0.00           H  
ATOM   2651 2HG1 VAL B 166     -18.407   5.303 -20.658  1.00  0.00           H  
ATOM   2652 3HG1 VAL B 166     -18.317   7.071 -20.643  1.00  0.00           H  
ATOM   2653 1HG2 VAL B 166     -20.996   7.543 -22.063  1.00  0.00           H  
ATOM   2654 2HG2 VAL B 166     -19.469   8.366 -22.459  1.00  0.00           H  
ATOM   2655 3HG2 VAL B 166     -20.361   7.482 -23.726  1.00  0.00           H  
ATOM   2656  N   VAL B 167     -16.046   5.129 -22.379  1.00  0.00           N  
ATOM   2657  CA  VAL B 167     -15.115   4.055 -22.121  1.00  0.00           C  
ATOM   2658  C   VAL B 167     -15.004   3.828 -20.626  1.00  0.00           C  
ATOM   2659  O   VAL B 167     -14.582   4.726 -19.885  1.00  0.00           O  
ATOM   2660  CB  VAL B 167     -13.725   4.446 -22.645  1.00  0.00           C  
ATOM   2661  CG1 VAL B 167     -12.747   3.310 -22.391  1.00  0.00           C  
ATOM   2662  CG2 VAL B 167     -13.805   4.865 -24.122  1.00  0.00           C  
ATOM   2663  H   VAL B 167     -15.735   6.076 -22.209  1.00  0.00           H  
ATOM   2664  HA  VAL B 167     -15.464   3.142 -22.605  1.00  0.00           H  
ATOM   2665  HB  VAL B 167     -13.376   5.289 -22.078  1.00  0.00           H  
ATOM   2666 1HG1 VAL B 167     -11.752   3.601 -22.723  1.00  0.00           H  
ATOM   2667 2HG1 VAL B 167     -12.720   3.088 -21.323  1.00  0.00           H  
ATOM   2668 3HG1 VAL B 167     -13.070   2.422 -22.937  1.00  0.00           H  
ATOM   2669 1HG2 VAL B 167     -12.815   5.171 -24.466  1.00  0.00           H  
ATOM   2670 2HG2 VAL B 167     -14.154   4.048 -24.726  1.00  0.00           H  
ATOM   2671 3HG2 VAL B 167     -14.496   5.710 -24.221  1.00  0.00           H  
ATOM   2672  N   THR B 168     -15.385   2.637 -20.173  1.00  0.00           N  
ATOM   2673  CA  THR B 168     -15.346   2.359 -18.748  1.00  0.00           C  
ATOM   2674  C   THR B 168     -14.575   1.100 -18.448  1.00  0.00           C  
ATOM   2675  O   THR B 168     -14.492   0.181 -19.261  1.00  0.00           O  
ATOM   2676  CB  THR B 168     -16.762   2.209 -18.156  1.00  0.00           C  
ATOM   2677  OG1 THR B 168     -17.441   1.118 -18.786  1.00  0.00           O  
ATOM   2678  CG2 THR B 168     -17.542   3.449 -18.369  1.00  0.00           C  
ATOM   2679  H   THR B 168     -15.723   1.931 -20.828  1.00  0.00           H  
ATOM   2680  HA  THR B 168     -14.842   3.182 -18.240  1.00  0.00           H  
ATOM   2681  HB  THR B 168     -16.686   2.013 -17.087  1.00  0.00           H  
ATOM   2682  HG1 THR B 168     -17.518   1.294 -19.735  1.00  0.00           H  
ATOM   2683 1HG2 THR B 168     -18.536   3.331 -17.943  1.00  0.00           H  
ATOM   2684 2HG2 THR B 168     -17.032   4.282 -17.890  1.00  0.00           H  
ATOM   2685 3HG2 THR B 168     -17.622   3.627 -19.432  1.00  0.00           H  
ATOM   2686  N   PHE B 169     -14.036   1.041 -17.252  1.00  0.00           N  
ATOM   2687  CA  PHE B 169     -13.315  -0.142 -16.801  1.00  0.00           C  
ATOM   2688  C   PHE B 169     -13.258  -0.191 -15.286  1.00  0.00           C  
ATOM   2689  O   PHE B 169     -13.724   0.728 -14.613  1.00  0.00           O  
ATOM   2690  CB  PHE B 169     -11.938  -0.183 -17.455  1.00  0.00           C  
ATOM   2691  CG  PHE B 169     -11.075   0.997 -17.181  1.00  0.00           C  
ATOM   2692  CD1 PHE B 169     -10.185   0.992 -16.147  1.00  0.00           C  
ATOM   2693  CD2 PHE B 169     -11.168   2.140 -17.986  1.00  0.00           C  
ATOM   2694  CE1 PHE B 169      -9.384   2.082 -15.914  1.00  0.00           C  
ATOM   2695  CE2 PHE B 169     -10.380   3.229 -17.749  1.00  0.00           C  
ATOM   2696  CZ  PHE B 169      -9.480   3.198 -16.711  1.00  0.00           C  
ATOM   2697  H   PHE B 169     -14.101   1.868 -16.647  1.00  0.00           H  
ATOM   2698  HA  PHE B 169     -13.859  -1.027 -17.140  1.00  0.00           H  
ATOM   2699 1HB  PHE B 169     -11.412  -1.079 -17.121  1.00  0.00           H  
ATOM   2700 2HB  PHE B 169     -12.052  -0.268 -18.511  1.00  0.00           H  
ATOM   2701  HD1 PHE B 169     -10.116   0.111 -15.509  1.00  0.00           H  
ATOM   2702  HD2 PHE B 169     -11.872   2.159 -18.812  1.00  0.00           H  
ATOM   2703  HE1 PHE B 169      -8.678   2.060 -15.091  1.00  0.00           H  
ATOM   2704  HE2 PHE B 169     -10.464   4.111 -18.381  1.00  0.00           H  
ATOM   2705  HZ  PHE B 169      -8.850   4.056 -16.510  1.00  0.00           H  
ATOM   2706  N   ASN B 170     -12.703  -1.260 -14.740  1.00  0.00           N  
ATOM   2707  CA  ASN B 170     -12.572  -1.329 -13.303  1.00  0.00           C  
ATOM   2708  C   ASN B 170     -11.167  -1.806 -12.961  1.00  0.00           C  
ATOM   2709  O   ASN B 170     -10.426  -2.316 -13.807  1.00  0.00           O  
ATOM   2710  CB  ASN B 170     -13.631  -2.291 -12.744  1.00  0.00           C  
ATOM   2711  CG  ASN B 170     -13.917  -2.158 -11.216  1.00  0.00           C  
ATOM   2712  OD1 ASN B 170     -13.192  -1.459 -10.491  1.00  0.00           O  
ATOM   2713  ND2 ASN B 170     -14.954  -2.840 -10.741  1.00  0.00           N  
ATOM   2714  H   ASN B 170     -12.391  -2.037 -15.322  1.00  0.00           H  
ATOM   2715  HA  ASN B 170     -12.701  -0.336 -12.871  1.00  0.00           H  
ATOM   2716 1HB  ASN B 170     -14.567  -2.136 -13.281  1.00  0.00           H  
ATOM   2717 2HB  ASN B 170     -13.316  -3.302 -12.958  1.00  0.00           H  
ATOM   2718 1HD2 ASN B 170     -15.178  -2.797  -9.765  1.00  0.00           H  
ATOM   2719 2HD2 ASN B 170     -15.512  -3.397 -11.358  1.00  0.00           H  
ATOM   2720  N   THR B 171     -10.809  -1.651 -11.702  1.00  0.00           N  
ATOM   2721  CA  THR B 171      -9.525  -2.112 -11.209  1.00  0.00           C  
ATOM   2722  C   THR B 171      -9.670  -2.565  -9.791  1.00  0.00           C  
ATOM   2723  O   THR B 171     -10.353  -1.938  -8.977  1.00  0.00           O  
ATOM   2724  CB  THR B 171      -8.425  -1.031 -11.281  1.00  0.00           C  
ATOM   2725  OG1 THR B 171      -7.207  -1.566 -10.747  1.00  0.00           O  
ATOM   2726  CG2 THR B 171      -8.793   0.122 -10.485  1.00  0.00           C  
ATOM   2727  H   THR B 171     -11.488  -1.246 -11.064  1.00  0.00           H  
ATOM   2728  HA  THR B 171      -9.201  -2.965 -11.804  1.00  0.00           H  
ATOM   2729  HB  THR B 171      -8.272  -0.728 -12.320  1.00  0.00           H  
ATOM   2730  HG1 THR B 171      -6.729  -2.039 -11.448  1.00  0.00           H  
ATOM   2731 1HG2 THR B 171      -8.009   0.867 -10.532  1.00  0.00           H  
ATOM   2732 2HG2 THR B 171      -9.723   0.543 -10.861  1.00  0.00           H  
ATOM   2733 3HG2 THR B 171      -8.919  -0.211  -9.468  1.00  0.00           H  
ATOM   2734  N   SER B 172      -8.927  -3.598  -9.459  1.00  0.00           N  
ATOM   2735  CA  SER B 172      -8.955  -4.131  -8.122  1.00  0.00           C  
ATOM   2736  C   SER B 172      -8.307  -3.189  -7.130  1.00  0.00           C  
ATOM   2737  O   SER B 172      -8.519  -3.303  -5.925  1.00  0.00           O  
ATOM   2738  CB  SER B 172      -8.259  -5.457  -8.110  1.00  0.00           C  
ATOM   2739  OG  SER B 172      -6.917  -5.292  -8.392  1.00  0.00           O  
ATOM   2740  H   SER B 172      -8.355  -4.049 -10.163  1.00  0.00           H  
ATOM   2741  HA  SER B 172      -9.996  -4.273  -7.831  1.00  0.00           H  
ATOM   2742 1HB  SER B 172      -8.375  -5.936  -7.142  1.00  0.00           H  
ATOM   2743 2HB  SER B 172      -8.709  -6.109  -8.858  1.00  0.00           H  
ATOM   2744  HG  SER B 172      -6.567  -6.195  -8.554  1.00  0.00           H  
ATOM   2745  N   HIS B 173      -7.558  -2.214  -7.623  1.00  0.00           N  
ATOM   2746  CA  HIS B 173      -6.875  -1.312  -6.731  1.00  0.00           C  
ATOM   2747  C   HIS B 173      -7.792  -0.392  -5.965  1.00  0.00           C  
ATOM   2748  O   HIS B 173      -7.438   0.096  -4.896  1.00  0.00           O  
ATOM   2749  CB  HIS B 173      -5.836  -0.570  -7.493  1.00  0.00           C  
ATOM   2750  CG  HIS B 173      -4.675  -1.454  -7.761  1.00  0.00           C  
ATOM   2751  ND1 HIS B 173      -3.516  -1.370  -7.034  1.00  0.00           N  
ATOM   2752  CD2 HIS B 173      -4.500  -2.473  -8.645  1.00  0.00           C  
ATOM   2753  CE1 HIS B 173      -2.658  -2.273  -7.457  1.00  0.00           C  
ATOM   2754  NE2 HIS B 173      -3.230  -2.971  -8.446  1.00  0.00           N  
ATOM   2755  H   HIS B 173      -7.434  -2.114  -8.638  1.00  0.00           H  
ATOM   2756  HA  HIS B 173      -6.341  -1.896  -5.998  1.00  0.00           H  
ATOM   2757 1HB  HIS B 173      -6.265  -0.238  -8.431  1.00  0.00           H  
ATOM   2758 2HB  HIS B 173      -5.506   0.309  -6.937  1.00  0.00           H  
ATOM   2759  HD1 HIS B 173      -3.341  -0.660  -6.321  1.00  0.00           H  
ATOM   2760  HD2 HIS B 173      -5.145  -2.913  -9.403  1.00  0.00           H  
ATOM   2761  HE1 HIS B 173      -1.674  -2.356  -6.995  1.00  0.00           H  
ATOM   2762  N   LEU B 174      -9.006  -0.194  -6.441  1.00  0.00           N  
ATOM   2763  CA  LEU B 174      -9.911   0.704  -5.736  1.00  0.00           C  
ATOM   2764  C   LEU B 174     -10.289   0.164  -4.364  1.00  0.00           C  
ATOM   2765  O   LEU B 174     -10.719   0.921  -3.499  1.00  0.00           O  
ATOM   2766  CB  LEU B 174     -11.168   0.932  -6.571  1.00  0.00           C  
ATOM   2767  CG  LEU B 174     -10.932   1.705  -7.870  1.00  0.00           C  
ATOM   2768  CD1 LEU B 174     -12.143   1.588  -8.764  1.00  0.00           C  
ATOM   2769  CD2 LEU B 174     -10.610   3.141  -7.548  1.00  0.00           C  
ATOM   2770  H   LEU B 174      -9.313  -0.666  -7.296  1.00  0.00           H  
ATOM   2771  HA  LEU B 174      -9.402   1.658  -5.600  1.00  0.00           H  
ATOM   2772 1HB  LEU B 174     -11.589  -0.042  -6.835  1.00  0.00           H  
ATOM   2773 2HB  LEU B 174     -11.894   1.475  -5.971  1.00  0.00           H  
ATOM   2774  HG  LEU B 174     -10.114   1.283  -8.377  1.00  0.00           H  
ATOM   2775 1HD1 LEU B 174     -11.958   2.124  -9.693  1.00  0.00           H  
ATOM   2776 2HD1 LEU B 174     -12.327   0.533  -8.985  1.00  0.00           H  
ATOM   2777 3HD1 LEU B 174     -13.009   2.013  -8.263  1.00  0.00           H  
ATOM   2778 1HD2 LEU B 174     -10.423   3.686  -8.475  1.00  0.00           H  
ATOM   2779 2HD2 LEU B 174     -11.449   3.594  -7.022  1.00  0.00           H  
ATOM   2780 3HD2 LEU B 174      -9.719   3.183  -6.916  1.00  0.00           H  
ATOM   2781  N   GLN B 175     -10.195  -1.155  -4.188  1.00  0.00           N  
ATOM   2782  CA  GLN B 175     -10.572  -1.825  -2.950  1.00  0.00           C  
ATOM   2783  C   GLN B 175      -9.370  -2.190  -2.086  1.00  0.00           C  
ATOM   2784  O   GLN B 175      -9.518  -2.914  -1.101  1.00  0.00           O  
ATOM   2785  CB  GLN B 175     -11.383  -3.087  -3.257  1.00  0.00           C  
ATOM   2786  CG  GLN B 175     -12.674  -2.819  -4.020  1.00  0.00           C  
ATOM   2787  CD  GLN B 175     -13.643  -1.895  -3.242  1.00  0.00           C  
ATOM   2788  OE1 GLN B 175     -13.981  -2.156  -2.080  1.00  0.00           O  
ATOM   2789  NE2 GLN B 175     -14.085  -0.813  -3.891  1.00  0.00           N  
ATOM   2790  H   GLN B 175      -9.794  -1.734  -4.927  1.00  0.00           H  
ATOM   2791  HA  GLN B 175     -11.196  -1.144  -2.372  1.00  0.00           H  
ATOM   2792 1HB  GLN B 175     -10.772  -3.768  -3.857  1.00  0.00           H  
ATOM   2793 2HB  GLN B 175     -11.626  -3.599  -2.330  1.00  0.00           H  
ATOM   2794 1HG  GLN B 175     -12.429  -2.343  -4.970  1.00  0.00           H  
ATOM   2795 2HG  GLN B 175     -13.175  -3.772  -4.196  1.00  0.00           H  
ATOM   2796 1HE2 GLN B 175     -14.711  -0.177  -3.437  1.00  0.00           H  
ATOM   2797 2HE2 GLN B 175     -13.790  -0.632  -4.828  1.00  0.00           H  
ATOM   2798  N   LYS B 176      -8.177  -1.743  -2.475  1.00  0.00           N  
ATOM   2799  CA  LYS B 176      -6.957  -2.072  -1.744  1.00  0.00           C  
ATOM   2800  C   LYS B 176      -6.701  -1.058  -0.652  1.00  0.00           C  
ATOM   2801  O   LYS B 176      -7.450  -0.089  -0.524  1.00  0.00           O  
ATOM   2802  CB  LYS B 176      -5.765  -2.227  -2.679  1.00  0.00           C  
ATOM   2803  CG  LYS B 176      -5.872  -3.444  -3.619  1.00  0.00           C  
ATOM   2804  CD  LYS B 176      -4.574  -3.628  -4.405  1.00  0.00           C  
ATOM   2805  CE  LYS B 176      -4.655  -4.673  -5.525  1.00  0.00           C  
ATOM   2806  NZ  LYS B 176      -5.123  -5.989  -5.074  1.00  0.00           N  
ATOM   2807  H   LYS B 176      -8.096  -1.138  -3.294  1.00  0.00           H  
ATOM   2808  HA  LYS B 176      -7.096  -3.036  -1.254  1.00  0.00           H  
ATOM   2809 1HB  LYS B 176      -5.678  -1.330  -3.302  1.00  0.00           H  
ATOM   2810 2HB  LYS B 176      -4.851  -2.314  -2.110  1.00  0.00           H  
ATOM   2811 1HG  LYS B 176      -6.030  -4.339  -3.013  1.00  0.00           H  
ATOM   2812 2HG  LYS B 176      -6.709  -3.336  -4.279  1.00  0.00           H  
ATOM   2813 1HD  LYS B 176      -4.306  -2.678  -4.836  1.00  0.00           H  
ATOM   2814 2HD  LYS B 176      -3.776  -3.913  -3.739  1.00  0.00           H  
ATOM   2815 1HE  LYS B 176      -5.313  -4.318  -6.317  1.00  0.00           H  
ATOM   2816 2HE  LYS B 176      -3.649  -4.798  -5.932  1.00  0.00           H  
ATOM   2817 1HZ  LYS B 176      -5.084  -6.626  -5.890  1.00  0.00           H  
ATOM   2818 2HZ  LYS B 176      -4.528  -6.388  -4.354  1.00  0.00           H  
ATOM   2819 3HZ  LYS B 176      -6.054  -5.926  -4.722  1.00  0.00           H  
ATOM   2820  N   LYS B 177      -5.706  -1.329   0.194  1.00  0.00           N  
ATOM   2821  CA  LYS B 177      -5.399  -0.461   1.324  1.00  0.00           C  
ATOM   2822  C   LYS B 177      -4.116   0.340   1.097  1.00  0.00           C  
ATOM   2823  O   LYS B 177      -3.990   1.453   1.611  1.00  0.00           O  
ATOM   2824  CB  LYS B 177      -5.282  -1.285   2.607  1.00  0.00           C  
ATOM   2825  CG  LYS B 177      -5.123  -0.457   3.875  1.00  0.00           C  
ATOM   2826  CD  LYS B 177      -6.438   0.190   4.282  1.00  0.00           C  
ATOM   2827  CE  LYS B 177      -6.342   0.822   5.663  1.00  0.00           C  
ATOM   2828  NZ  LYS B 177      -7.654   1.351   6.125  1.00  0.00           N  
ATOM   2829  H   LYS B 177      -5.110  -2.142   0.044  1.00  0.00           H  
ATOM   2830  HA  LYS B 177      -6.219   0.243   1.456  1.00  0.00           H  
ATOM   2831 1HB  LYS B 177      -6.171  -1.906   2.723  1.00  0.00           H  
ATOM   2832 2HB  LYS B 177      -4.424  -1.953   2.533  1.00  0.00           H  
ATOM   2833 1HG  LYS B 177      -4.776  -1.097   4.687  1.00  0.00           H  
ATOM   2834 2HG  LYS B 177      -4.380   0.323   3.709  1.00  0.00           H  
ATOM   2835 1HD  LYS B 177      -6.705   0.960   3.557  1.00  0.00           H  
ATOM   2836 2HD  LYS B 177      -7.226  -0.563   4.291  1.00  0.00           H  
ATOM   2837 1HE  LYS B 177      -5.991   0.079   6.378  1.00  0.00           H  
ATOM   2838 2HE  LYS B 177      -5.623   1.640   5.639  1.00  0.00           H  
ATOM   2839 1HZ  LYS B 177      -7.547   1.761   7.043  1.00  0.00           H  
ATOM   2840 2HZ  LYS B 177      -7.981   2.055   5.478  1.00  0.00           H  
ATOM   2841 3HZ  LYS B 177      -8.324   0.597   6.170  1.00  0.00           H  
ATOM   2842  N   TYR B 178      -3.183  -0.217   0.306  1.00  0.00           N  
ATOM   2843  CA  TYR B 178      -1.903   0.456   0.042  1.00  0.00           C  
ATOM   2844  C   TYR B 178      -1.874   1.135  -1.351  1.00  0.00           C  
ATOM   2845  O   TYR B 178      -1.942   2.365  -1.464  1.00  0.00           O  
ATOM   2846  CB  TYR B 178      -0.751  -0.543   0.169  1.00  0.00           C  
ATOM   2847  CG  TYR B 178      -0.432  -0.929   1.596  1.00  0.00           C  
ATOM   2848  CD1 TYR B 178      -0.784  -2.185   2.070  1.00  0.00           C  
ATOM   2849  CD2 TYR B 178       0.213  -0.029   2.430  1.00  0.00           C  
ATOM   2850  CE1 TYR B 178      -0.492  -2.537   3.374  1.00  0.00           C  
ATOM   2851  CE2 TYR B 178       0.505  -0.381   3.734  1.00  0.00           C  
ATOM   2852  CZ  TYR B 178       0.155  -1.630   4.206  1.00  0.00           C  
ATOM   2853  OH  TYR B 178       0.445  -1.981   5.504  1.00  0.00           O  
ATOM   2854  H   TYR B 178      -3.356  -1.155  -0.060  1.00  0.00           H  
ATOM   2855  HA  TYR B 178      -1.752   1.229   0.797  1.00  0.00           H  
ATOM   2856 1HB  TYR B 178      -0.995  -1.452  -0.383  1.00  0.00           H  
ATOM   2857 2HB  TYR B 178       0.148  -0.121  -0.279  1.00  0.00           H  
ATOM   2858  HD1 TYR B 178      -1.291  -2.893   1.414  1.00  0.00           H  
ATOM   2859  HD2 TYR B 178       0.489   0.958   2.058  1.00  0.00           H  
ATOM   2860  HE1 TYR B 178      -0.768  -3.523   3.746  1.00  0.00           H  
ATOM   2861  HE2 TYR B 178       1.011   0.327   4.390  1.00  0.00           H  
ATOM   2862  HH  TYR B 178       0.079  -2.849   5.689  1.00  0.00           H  
ATOM   2863  N   VAL B 179      -1.878   0.368  -2.435  1.00  0.00           N  
ATOM   2864  CA  VAL B 179      -1.795   1.042  -3.728  1.00  0.00           C  
ATOM   2865  C   VAL B 179      -3.162   1.366  -4.277  1.00  0.00           C  
ATOM   2866  O   VAL B 179      -3.645   0.726  -5.207  1.00  0.00           O  
ATOM   2867  CB  VAL B 179      -1.044   0.163  -4.710  1.00  0.00           C  
ATOM   2868  CG1 VAL B 179      -0.811   0.907  -6.023  1.00  0.00           C  
ATOM   2869  CG2 VAL B 179       0.236  -0.244  -4.046  1.00  0.00           C  
ATOM   2870  H   VAL B 179      -1.879  -0.639  -2.367  1.00  0.00           H  
ATOM   2871  HA  VAL B 179      -1.237   1.971  -3.603  1.00  0.00           H  
ATOM   2872  HB  VAL B 179      -1.635  -0.720  -4.927  1.00  0.00           H  
ATOM   2873 1HG1 VAL B 179      -0.275   0.265  -6.723  1.00  0.00           H  
ATOM   2874 2HG1 VAL B 179      -1.774   1.188  -6.458  1.00  0.00           H  
ATOM   2875 3HG1 VAL B 179      -0.226   1.807  -5.834  1.00  0.00           H  
ATOM   2876 1HG2 VAL B 179       0.795  -0.896  -4.687  1.00  0.00           H  
ATOM   2877 2HG2 VAL B 179       0.825   0.636  -3.821  1.00  0.00           H  
ATOM   2878 3HG2 VAL B 179       0.000  -0.769  -3.122  1.00  0.00           H  
ATOM   2879  N   LYS B 180      -3.751   2.409  -3.729  1.00  0.00           N  
ATOM   2880  CA  LYS B 180      -5.123   2.806  -4.067  1.00  0.00           C  
ATOM   2881  C   LYS B 180      -5.200   3.795  -5.205  1.00  0.00           C  
ATOM   2882  O   LYS B 180      -6.250   3.974  -5.821  1.00  0.00           O  
ATOM   2883  CB  LYS B 180      -5.820   3.398  -2.841  1.00  0.00           C  
ATOM   2884  CG  LYS B 180      -6.010   2.418  -1.691  1.00  0.00           C  
ATOM   2885  CD  LYS B 180      -6.626   3.100  -0.479  1.00  0.00           C  
ATOM   2886  CE  LYS B 180      -8.114   3.345  -0.677  1.00  0.00           C  
ATOM   2887  NZ  LYS B 180      -8.778   3.788   0.579  1.00  0.00           N  
ATOM   2888  H   LYS B 180      -3.236   2.866  -2.975  1.00  0.00           H  
ATOM   2889  HA  LYS B 180      -5.680   1.914  -4.358  1.00  0.00           H  
ATOM   2890 1HB  LYS B 180      -5.242   4.244  -2.467  1.00  0.00           H  
ATOM   2891 2HB  LYS B 180      -6.803   3.773  -3.126  1.00  0.00           H  
ATOM   2892 1HG  LYS B 180      -6.662   1.604  -2.010  1.00  0.00           H  
ATOM   2893 2HG  LYS B 180      -5.045   1.997  -1.409  1.00  0.00           H  
ATOM   2894 1HD  LYS B 180      -6.483   2.474   0.403  1.00  0.00           H  
ATOM   2895 2HD  LYS B 180      -6.130   4.056  -0.308  1.00  0.00           H  
ATOM   2896 1HE  LYS B 180      -8.259   4.110  -1.439  1.00  0.00           H  
ATOM   2897 2HE  LYS B 180      -8.591   2.427  -1.020  1.00  0.00           H  
ATOM   2898 1HZ  LYS B 180      -9.761   3.939   0.406  1.00  0.00           H  
ATOM   2899 2HZ  LYS B 180      -8.666   3.077   1.288  1.00  0.00           H  
ATOM   2900 3HZ  LYS B 180      -8.357   4.649   0.897  1.00  0.00           H  
ATOM   2901  N   VAL B 181      -4.096   4.482  -5.436  1.00  0.00           N  
ATOM   2902  CA  VAL B 181      -4.050   5.537  -6.418  1.00  0.00           C  
ATOM   2903  C   VAL B 181      -3.204   5.192  -7.599  1.00  0.00           C  
ATOM   2904  O   VAL B 181      -1.985   5.012  -7.486  1.00  0.00           O  
ATOM   2905  CB  VAL B 181      -3.507   6.829  -5.779  1.00  0.00           C  
ATOM   2906  CG1 VAL B 181      -3.431   7.943  -6.812  1.00  0.00           C  
ATOM   2907  CG2 VAL B 181      -4.387   7.238  -4.608  1.00  0.00           C  
ATOM   2908  H   VAL B 181      -3.271   4.261  -4.900  1.00  0.00           H  
ATOM   2909  HA  VAL B 181      -5.064   5.731  -6.764  1.00  0.00           H  
ATOM   2910  HB  VAL B 181      -2.491   6.649  -5.426  1.00  0.00           H  
ATOM   2911 1HG1 VAL B 181      -3.045   8.848  -6.344  1.00  0.00           H  
ATOM   2912 2HG1 VAL B 181      -2.768   7.643  -7.623  1.00  0.00           H  
ATOM   2913 3HG1 VAL B 181      -4.427   8.138  -7.210  1.00  0.00           H  
ATOM   2914 1HG2 VAL B 181      -3.997   8.151  -4.161  1.00  0.00           H  
ATOM   2915 2HG2 VAL B 181      -5.404   7.412  -4.961  1.00  0.00           H  
ATOM   2916 3HG2 VAL B 181      -4.393   6.443  -3.862  1.00  0.00           H  
ATOM   2917  N   LEU B 182      -3.875   5.117  -8.725  1.00  0.00           N  
ATOM   2918  CA  LEU B 182      -3.275   4.762  -9.987  1.00  0.00           C  
ATOM   2919  C   LEU B 182      -3.495   5.824 -11.029  1.00  0.00           C  
ATOM   2920  O   LEU B 182      -4.497   6.540 -11.000  1.00  0.00           O  
ATOM   2921  CB  LEU B 182      -3.895   3.469 -10.527  1.00  0.00           C  
ATOM   2922  CG  LEU B 182      -3.749   2.208  -9.701  1.00  0.00           C  
ATOM   2923  CD1 LEU B 182      -4.582   1.132 -10.312  1.00  0.00           C  
ATOM   2924  CD2 LEU B 182      -2.323   1.792  -9.707  1.00  0.00           C  
ATOM   2925  H   LEU B 182      -4.871   5.293  -8.697  1.00  0.00           H  
ATOM   2926  HA  LEU B 182      -2.203   4.632  -9.844  1.00  0.00           H  
ATOM   2927 1HB  LEU B 182      -4.957   3.642 -10.670  1.00  0.00           H  
ATOM   2928 2HB  LEU B 182      -3.453   3.276 -11.506  1.00  0.00           H  
ATOM   2929  HG  LEU B 182      -4.080   2.376  -8.669  1.00  0.00           H  
ATOM   2930 1HD1 LEU B 182      -4.458   0.241  -9.769  1.00  0.00           H  
ATOM   2931 2HD1 LEU B 182      -5.623   1.431 -10.296  1.00  0.00           H  
ATOM   2932 3HD1 LEU B 182      -4.285   0.950 -11.316  1.00  0.00           H  
ATOM   2933 1HD2 LEU B 182      -2.206   0.879  -9.125  1.00  0.00           H  
ATOM   2934 2HD2 LEU B 182      -1.995   1.622 -10.731  1.00  0.00           H  
ATOM   2935 3HD2 LEU B 182      -1.747   2.578  -9.269  1.00  0.00           H  
ATOM   2936  N   MET B 183      -2.583   5.897 -11.978  1.00  0.00           N  
ATOM   2937  CA  MET B 183      -2.848   6.687 -13.160  1.00  0.00           C  
ATOM   2938  C   MET B 183      -3.148   5.651 -14.239  1.00  0.00           C  
ATOM   2939  O   MET B 183      -2.483   4.611 -14.320  1.00  0.00           O  
ATOM   2940  CB  MET B 183      -1.699   7.613 -13.563  1.00  0.00           C  
ATOM   2941  CG  MET B 183      -2.051   8.469 -14.821  1.00  0.00           C  
ATOM   2942  SD  MET B 183      -0.751   9.519 -15.365  1.00  0.00           S  
ATOM   2943  CE  MET B 183       0.249   8.306 -16.247  1.00  0.00           C  
ATOM   2944  H   MET B 183      -1.740   5.334 -11.900  1.00  0.00           H  
ATOM   2945  HA  MET B 183      -3.746   7.288 -13.016  1.00  0.00           H  
ATOM   2946 1HB  MET B 183      -1.469   8.298 -12.742  1.00  0.00           H  
ATOM   2947 2HB  MET B 183      -0.809   7.036 -13.770  1.00  0.00           H  
ATOM   2948 1HG  MET B 183      -2.323   7.812 -15.652  1.00  0.00           H  
ATOM   2949 2HG  MET B 183      -2.919   9.094 -14.595  1.00  0.00           H  
ATOM   2950 1HE  MET B 183       1.128   8.793 -16.670  1.00  0.00           H  
ATOM   2951 2HE  MET B 183       0.562   7.520 -15.560  1.00  0.00           H  
ATOM   2952 3HE  MET B 183      -0.343   7.866 -17.054  1.00  0.00           H  
ATOM   2953  N   HIS B 184      -4.173   5.889 -15.032  1.00  0.00           N  
ATOM   2954  CA  HIS B 184      -4.535   4.921 -16.047  1.00  0.00           C  
ATOM   2955  C   HIS B 184      -4.180   5.446 -17.439  1.00  0.00           C  
ATOM   2956  O   HIS B 184      -4.257   6.645 -17.700  1.00  0.00           O  
ATOM   2957  CB  HIS B 184      -6.032   4.619 -15.946  1.00  0.00           C  
ATOM   2958  CG  HIS B 184      -6.480   4.098 -14.597  1.00  0.00           C  
ATOM   2959  ND1 HIS B 184      -6.207   2.827 -14.165  1.00  0.00           N  
ATOM   2960  CD2 HIS B 184      -7.181   4.692 -13.600  1.00  0.00           C  
ATOM   2961  CE1 HIS B 184      -6.739   2.648 -12.958  1.00  0.00           C  
ATOM   2962  NE2 HIS B 184      -7.332   3.759 -12.591  1.00  0.00           N  
ATOM   2963  H   HIS B 184      -4.700   6.757 -14.943  1.00  0.00           H  
ATOM   2964  HA  HIS B 184      -3.988   3.994 -15.896  1.00  0.00           H  
ATOM   2965 1HB  HIS B 184      -6.582   5.513 -16.145  1.00  0.00           H  
ATOM   2966 2HB  HIS B 184      -6.303   3.888 -16.706  1.00  0.00           H  
ATOM   2967  HD2 HIS B 184      -7.559   5.710 -13.596  1.00  0.00           H  
ATOM   2968  HE1 HIS B 184      -6.686   1.727 -12.383  1.00  0.00           H  
ATOM   2969  HE2 HIS B 184      -7.817   3.916 -11.720  1.00  0.00           H  
ATOM   2970  N   ASP B 185      -3.828   4.533 -18.335  1.00  0.00           N  
ATOM   2971  CA  ASP B 185      -3.488   4.842 -19.727  1.00  0.00           C  
ATOM   2972  C   ASP B 185      -4.407   4.158 -20.716  1.00  0.00           C  
ATOM   2973  O   ASP B 185      -4.347   2.938 -20.886  1.00  0.00           O  
ATOM   2974  CB  ASP B 185      -2.054   4.420 -20.029  1.00  0.00           C  
ATOM   2975  CG  ASP B 185      -1.637   4.674 -21.466  1.00  0.00           C  
ATOM   2976  OD1 ASP B 185      -2.469   5.114 -22.209  1.00  0.00           O  
ATOM   2977  OD2 ASP B 185      -0.508   4.338 -21.860  1.00  0.00           O  
ATOM   2978  H   ASP B 185      -3.776   3.569 -18.025  1.00  0.00           H  
ATOM   2979  HA  ASP B 185      -3.576   5.920 -19.876  1.00  0.00           H  
ATOM   2980 1HB  ASP B 185      -1.410   5.008 -19.410  1.00  0.00           H  
ATOM   2981 2HB  ASP B 185      -1.915   3.396 -19.777  1.00  0.00           H  
ATOM   2982  N   VAL B 186      -5.302   4.918 -21.322  1.00  0.00           N  
ATOM   2983  CA  VAL B 186      -6.239   4.324 -22.249  1.00  0.00           C  
ATOM   2984  C   VAL B 186      -5.637   4.434 -23.623  1.00  0.00           C  
ATOM   2985  O   VAL B 186      -5.233   5.523 -24.025  1.00  0.00           O  
ATOM   2986  CB  VAL B 186      -7.585   5.061 -22.253  1.00  0.00           C  
ATOM   2987  CG1 VAL B 186      -8.506   4.374 -23.243  1.00  0.00           C  
ATOM   2988  CG2 VAL B 186      -8.185   5.144 -20.826  1.00  0.00           C  
ATOM   2989  H   VAL B 186      -5.301   5.925 -21.164  1.00  0.00           H  
ATOM   2990  HA  VAL B 186      -6.367   3.275 -22.020  1.00  0.00           H  
ATOM   2991  HB  VAL B 186      -7.429   6.063 -22.614  1.00  0.00           H  
ATOM   2992 1HG1 VAL B 186      -9.446   4.895 -23.285  1.00  0.00           H  
ATOM   2993 2HG1 VAL B 186      -8.053   4.374 -24.232  1.00  0.00           H  
ATOM   2994 3HG1 VAL B 186      -8.679   3.345 -22.928  1.00  0.00           H  
ATOM   2995 1HG2 VAL B 186      -9.126   5.690 -20.863  1.00  0.00           H  
ATOM   2996 2HG2 VAL B 186      -8.367   4.176 -20.421  1.00  0.00           H  
ATOM   2997 3HG2 VAL B 186      -7.484   5.676 -20.175  1.00  0.00           H  
ATOM   2998  N   ALA B 187      -5.556   3.338 -24.353  1.00  0.00           N  
ATOM   2999  CA  ALA B 187      -4.936   3.415 -25.651  1.00  0.00           C  
ATOM   3000  C   ALA B 187      -5.789   2.820 -26.735  1.00  0.00           C  
ATOM   3001  O   ALA B 187      -6.423   1.776 -26.562  1.00  0.00           O  
ATOM   3002  CB  ALA B 187      -3.604   2.705 -25.630  1.00  0.00           C  
ATOM   3003  H   ALA B 187      -5.893   2.457 -23.994  1.00  0.00           H  
ATOM   3004  HA  ALA B 187      -4.786   4.452 -25.870  1.00  0.00           H  
ATOM   3005 1HB  ALA B 187      -3.124   2.806 -26.601  1.00  0.00           H  
ATOM   3006 2HB  ALA B 187      -2.979   3.160 -24.862  1.00  0.00           H  
ATOM   3007 3HB  ALA B 187      -3.760   1.650 -25.405  1.00  0.00           H  
ATOM   3008  N   TYR B 188      -5.747   3.444 -27.902  1.00  0.00           N  
ATOM   3009  CA  TYR B 188      -6.511   2.902 -29.009  1.00  0.00           C  
ATOM   3010  C   TYR B 188      -5.937   3.161 -30.375  1.00  0.00           C  
ATOM   3011  O   TYR B 188      -5.168   4.103 -30.598  1.00  0.00           O  
ATOM   3012  CB  TYR B 188      -7.952   3.395 -28.936  1.00  0.00           C  
ATOM   3013  CG  TYR B 188      -8.095   4.889 -28.920  1.00  0.00           C  
ATOM   3014  CD1 TYR B 188      -8.036   5.546 -27.685  1.00  0.00           C  
ATOM   3015  CD2 TYR B 188      -8.289   5.616 -30.089  1.00  0.00           C  
ATOM   3016  CE1 TYR B 188      -8.171   6.920 -27.612  1.00  0.00           C  
ATOM   3017  CE2 TYR B 188      -8.429   7.001 -30.020  1.00  0.00           C  
ATOM   3018  CZ  TYR B 188      -8.370   7.653 -28.776  1.00  0.00           C  
ATOM   3019  OH  TYR B 188      -8.507   9.030 -28.698  1.00  0.00           O  
ATOM   3020  H   TYR B 188      -5.212   4.309 -27.984  1.00  0.00           H  
ATOM   3021  HA  TYR B 188      -6.534   1.834 -28.885  1.00  0.00           H  
ATOM   3022 1HB  TYR B 188      -8.504   3.010 -29.794  1.00  0.00           H  
ATOM   3023 2HB  TYR B 188      -8.420   3.008 -28.067  1.00  0.00           H  
ATOM   3024  HD1 TYR B 188      -7.883   4.969 -26.772  1.00  0.00           H  
ATOM   3025  HD2 TYR B 188      -8.331   5.103 -31.049  1.00  0.00           H  
ATOM   3026  HE1 TYR B 188      -8.126   7.422 -26.646  1.00  0.00           H  
ATOM   3027  HE2 TYR B 188      -8.582   7.578 -30.933  1.00  0.00           H  
ATOM   3028  HH  TYR B 188      -8.753   9.375 -29.560  1.00  0.00           H  
ATOM   3029  N   ARG B 189      -6.329   2.298 -31.300  1.00  0.00           N  
ATOM   3030  CA  ARG B 189      -5.907   2.462 -32.678  1.00  0.00           C  
ATOM   3031  C   ARG B 189      -6.978   2.031 -33.637  1.00  0.00           C  
ATOM   3032  O   ARG B 189      -7.848   1.215 -33.317  1.00  0.00           O  
ATOM   3033  CB  ARG B 189      -4.664   1.644 -33.009  1.00  0.00           C  
ATOM   3034  CG  ARG B 189      -4.840   0.161 -32.989  1.00  0.00           C  
ATOM   3035  CD  ARG B 189      -3.586  -0.533 -33.427  1.00  0.00           C  
ATOM   3036  NE  ARG B 189      -3.701  -2.004 -33.333  1.00  0.00           N  
ATOM   3037  CZ  ARG B 189      -4.170  -2.845 -34.298  1.00  0.00           C  
ATOM   3038  NH1 ARG B 189      -4.536  -2.397 -35.481  1.00  0.00           N  
ATOM   3039  NH2 ARG B 189      -4.249  -4.149 -34.045  1.00  0.00           N  
ATOM   3040  H   ARG B 189      -6.940   1.531 -31.015  1.00  0.00           H  
ATOM   3041  HA  ARG B 189      -5.687   3.514 -32.854  1.00  0.00           H  
ATOM   3042 1HB  ARG B 189      -4.304   1.910 -34.005  1.00  0.00           H  
ATOM   3043 2HB  ARG B 189      -3.869   1.879 -32.305  1.00  0.00           H  
ATOM   3044 1HG  ARG B 189      -5.095  -0.169 -31.990  1.00  0.00           H  
ATOM   3045 2HG  ARG B 189      -5.639  -0.114 -33.677  1.00  0.00           H  
ATOM   3046 1HD  ARG B 189      -3.395  -0.274 -34.451  1.00  0.00           H  
ATOM   3047 2HD  ARG B 189      -2.748  -0.207 -32.829  1.00  0.00           H  
ATOM   3048  HE  ARG B 189      -3.447  -2.426 -32.450  1.00  0.00           H  
ATOM   3049 1HH1 ARG B 189      -4.419  -1.405 -35.724  1.00  0.00           H  
ATOM   3050 2HH1 ARG B 189      -4.872  -3.034 -36.189  1.00  0.00           H  
ATOM   3051 1HH2 ARG B 189      -3.947  -4.512 -33.143  1.00  0.00           H  
ATOM   3052 2HH2 ARG B 189      -4.597  -4.781 -34.752  1.00  0.00           H  
ATOM   3053  N   GLN B 190      -6.904   2.579 -34.838  1.00  0.00           N  
ATOM   3054  CA  GLN B 190      -7.809   2.220 -35.920  1.00  0.00           C  
ATOM   3055  C   GLN B 190      -7.317   0.936 -36.558  1.00  0.00           C  
ATOM   3056  O   GLN B 190      -6.121   0.765 -36.747  1.00  0.00           O  
ATOM   3057  CB  GLN B 190      -7.909   3.335 -36.965  1.00  0.00           C  
ATOM   3058  CG  GLN B 190      -8.998   3.103 -38.011  1.00  0.00           C  
ATOM   3059  CD  GLN B 190      -9.150   4.263 -38.969  1.00  0.00           C  
ATOM   3060  OE1 GLN B 190      -8.506   5.302 -38.817  1.00  0.00           O  
ATOM   3061  NE2 GLN B 190     -10.002   4.091 -39.977  1.00  0.00           N  
ATOM   3062  H   GLN B 190      -6.172   3.256 -35.018  1.00  0.00           H  
ATOM   3063  HA  GLN B 190      -8.805   2.036 -35.512  1.00  0.00           H  
ATOM   3064 1HB  GLN B 190      -8.118   4.280 -36.474  1.00  0.00           H  
ATOM   3065 2HB  GLN B 190      -6.953   3.436 -37.484  1.00  0.00           H  
ATOM   3066 1HG  GLN B 190      -8.775   2.228 -38.590  1.00  0.00           H  
ATOM   3067 2HG  GLN B 190      -9.941   2.963 -37.481  1.00  0.00           H  
ATOM   3068 1HE2 GLN B 190     -10.146   4.827 -40.646  1.00  0.00           H  
ATOM   3069 2HE2 GLN B 190     -10.494   3.224 -40.076  1.00  0.00           H  
ATOM   3070  N   GLU B 191      -8.236   0.072 -36.968  1.00  0.00           N  
ATOM   3071  CA  GLU B 191      -7.921  -1.172 -37.681  1.00  0.00           C  
ATOM   3072  C   GLU B 191      -6.858  -0.974 -38.775  1.00  0.00           C  
ATOM   3073  O   GLU B 191      -5.998  -1.829 -38.984  1.00  0.00           O  
ATOM   3074  CB  GLU B 191      -9.211  -1.665 -38.353  1.00  0.00           C  
ATOM   3075  CG  GLU B 191      -9.143  -2.993 -39.074  1.00  0.00           C  
ATOM   3076  CD  GLU B 191     -10.470  -3.347 -39.759  1.00  0.00           C  
ATOM   3077  OE1 GLU B 191     -11.326  -2.479 -39.874  1.00  0.00           O  
ATOM   3078  OE2 GLU B 191     -10.604  -4.469 -40.183  1.00  0.00           O  
ATOM   3079  H   GLU B 191      -9.213   0.255 -36.742  1.00  0.00           H  
ATOM   3080  HA  GLU B 191      -7.554  -1.904 -36.961  1.00  0.00           H  
ATOM   3081 1HB  GLU B 191      -9.982  -1.761 -37.592  1.00  0.00           H  
ATOM   3082 2HB  GLU B 191      -9.559  -0.915 -39.065  1.00  0.00           H  
ATOM   3083 1HG  GLU B 191      -8.350  -2.958 -39.821  1.00  0.00           H  
ATOM   3084 2HG  GLU B 191      -8.896  -3.770 -38.352  1.00  0.00           H  
ATOM   3085  N   LYS B 192      -6.976   0.145 -39.490  1.00  0.00           N  
ATOM   3086  CA  LYS B 192      -6.119   0.579 -40.592  1.00  0.00           C  
ATOM   3087  C   LYS B 192      -4.614   0.581 -40.270  1.00  0.00           C  
ATOM   3088  O   LYS B 192      -3.793   0.234 -41.127  1.00  0.00           O  
ATOM   3089  CB  LYS B 192      -6.542   2.002 -40.987  1.00  0.00           C  
ATOM   3090  CG  LYS B 192      -5.721   2.664 -42.077  1.00  0.00           C  
ATOM   3091  CD  LYS B 192      -6.301   4.053 -42.451  1.00  0.00           C  
ATOM   3092  CE  LYS B 192      -5.941   5.147 -41.412  1.00  0.00           C  
ATOM   3093  NZ  LYS B 192      -4.479   5.518 -41.427  1.00  0.00           N  
ATOM   3094  H   LYS B 192      -7.726   0.754 -39.218  1.00  0.00           H  
ATOM   3095  HA  LYS B 192      -6.279  -0.094 -41.432  1.00  0.00           H  
ATOM   3096 1HB  LYS B 192      -7.582   2.000 -41.303  1.00  0.00           H  
ATOM   3097 2HB  LYS B 192      -6.470   2.649 -40.109  1.00  0.00           H  
ATOM   3098 1HG  LYS B 192      -4.694   2.793 -41.720  1.00  0.00           H  
ATOM   3099 2HG  LYS B 192      -5.702   2.028 -42.960  1.00  0.00           H  
ATOM   3100 1HD  LYS B 192      -5.917   4.354 -43.424  1.00  0.00           H  
ATOM   3101 2HD  LYS B 192      -7.387   3.983 -42.514  1.00  0.00           H  
ATOM   3102 1HE  LYS B 192      -6.532   6.035 -41.626  1.00  0.00           H  
ATOM   3103 2HE  LYS B 192      -6.193   4.786 -40.413  1.00  0.00           H  
ATOM   3104 1HZ  LYS B 192      -4.311   6.225 -40.727  1.00  0.00           H  
ATOM   3105 2HZ  LYS B 192      -3.895   4.695 -41.188  1.00  0.00           H  
ATOM   3106 3HZ  LYS B 192      -4.212   5.864 -42.326  1.00  0.00           H  
ATOM   3107  N   ASP B 193      -4.267   1.035 -39.063  1.00  0.00           N  
ATOM   3108  CA  ASP B 193      -2.886   1.172 -38.617  1.00  0.00           C  
ATOM   3109  C   ASP B 193      -2.611   0.065 -37.604  1.00  0.00           C  
ATOM   3110  O   ASP B 193      -3.530  -0.320 -36.886  1.00  0.00           O  
ATOM   3111  CB  ASP B 193      -2.707   2.536 -37.946  1.00  0.00           C  
ATOM   3112  CG  ASP B 193      -2.923   3.749 -38.900  1.00  0.00           C  
ATOM   3113  OD1 ASP B 193      -2.802   3.603 -40.101  1.00  0.00           O  
ATOM   3114  OD2 ASP B 193      -3.284   4.797 -38.424  1.00  0.00           O  
ATOM   3115  H   ASP B 193      -5.002   1.228 -38.388  1.00  0.00           H  
ATOM   3116  HA  ASP B 193      -2.213   1.063 -39.466  1.00  0.00           H  
ATOM   3117 1HB  ASP B 193      -3.403   2.619 -37.109  1.00  0.00           H  
ATOM   3118 2HB  ASP B 193      -1.704   2.591 -37.543  1.00  0.00           H  
ATOM   3119  N   GLU B 194      -1.367  -0.420 -37.487  1.00  0.00           N  
ATOM   3120  CA  GLU B 194      -1.122  -1.428 -36.444  1.00  0.00           C  
ATOM   3121  C   GLU B 194      -0.271  -0.964 -35.265  1.00  0.00           C  
ATOM   3122  O   GLU B 194      -0.568  -1.298 -34.119  1.00  0.00           O  
ATOM   3123  CB  GLU B 194      -0.515  -2.701 -37.028  1.00  0.00           C  
ATOM   3124  CG  GLU B 194      -1.430  -3.442 -37.993  1.00  0.00           C  
ATOM   3125  CD  GLU B 194      -0.802  -4.703 -38.548  1.00  0.00           C  
ATOM   3126  OE1 GLU B 194       0.351  -4.945 -38.271  1.00  0.00           O  
ATOM   3127  OE2 GLU B 194      -1.479  -5.424 -39.238  1.00  0.00           O  
ATOM   3128  H   GLU B 194      -0.635  -0.113 -38.109  1.00  0.00           H  
ATOM   3129  HA  GLU B 194      -2.078  -1.717 -36.036  1.00  0.00           H  
ATOM   3130 1HB  GLU B 194       0.407  -2.456 -37.556  1.00  0.00           H  
ATOM   3131 2HB  GLU B 194      -0.255  -3.383 -36.218  1.00  0.00           H  
ATOM   3132 1HG  GLU B 194      -2.351  -3.704 -37.470  1.00  0.00           H  
ATOM   3133 2HG  GLU B 194      -1.691  -2.775 -38.813  1.00  0.00           H  
ATOM   3134  N   ASN B 195       0.774  -0.184 -35.530  1.00  0.00           N  
ATOM   3135  CA  ASN B 195       1.654   0.240 -34.444  1.00  0.00           C  
ATOM   3136  C   ASN B 195       1.377   1.666 -33.996  1.00  0.00           C  
ATOM   3137  O   ASN B 195       2.081   2.200 -33.136  1.00  0.00           O  
ATOM   3138  CB  ASN B 195       3.105   0.120 -34.871  1.00  0.00           C  
ATOM   3139  CG  ASN B 195       3.529  -1.302 -35.073  1.00  0.00           C  
ATOM   3140  OD1 ASN B 195       3.115  -2.201 -34.329  1.00  0.00           O  
ATOM   3141  ND2 ASN B 195       4.350  -1.527 -36.075  1.00  0.00           N  
ATOM   3142  H   ASN B 195       0.982   0.080 -36.479  1.00  0.00           H  
ATOM   3143  HA  ASN B 195       1.486  -0.408 -33.582  1.00  0.00           H  
ATOM   3144 1HB  ASN B 195       3.258   0.671 -35.799  1.00  0.00           H  
ATOM   3145 2HB  ASN B 195       3.742   0.572 -34.112  1.00  0.00           H  
ATOM   3146 1HD2 ASN B 195       4.669  -2.459 -36.262  1.00  0.00           H  
ATOM   3147 2HD2 ASN B 195       4.661  -0.770 -36.650  1.00  0.00           H  
ATOM   3148  N   LYS B 196       0.370   2.296 -34.592  1.00  0.00           N  
ATOM   3149  CA  LYS B 196       0.079   3.679 -34.254  1.00  0.00           C  
ATOM   3150  C   LYS B 196      -1.061   3.754 -33.243  1.00  0.00           C  
ATOM   3151  O   LYS B 196      -2.225   3.519 -33.580  1.00  0.00           O  
ATOM   3152  CB  LYS B 196      -0.236   4.482 -35.517  1.00  0.00           C  
ATOM   3153  CG  LYS B 196      -0.463   5.974 -35.282  1.00  0.00           C  
ATOM   3154  CD  LYS B 196      -0.750   6.707 -36.612  1.00  0.00           C  
ATOM   3155  CE  LYS B 196      -0.998   8.204 -36.390  1.00  0.00           C  
ATOM   3156  NZ  LYS B 196      -1.289   8.903 -37.658  1.00  0.00           N  
ATOM   3157  H   LYS B 196      -0.190   1.808 -35.272  1.00  0.00           H  
ATOM   3158  HA  LYS B 196       0.960   4.119 -33.787  1.00  0.00           H  
ATOM   3159 1HB  LYS B 196       0.568   4.365 -36.242  1.00  0.00           H  
ATOM   3160 2HB  LYS B 196      -1.145   4.097 -35.966  1.00  0.00           H  
ATOM   3161 1HG  LYS B 196      -1.309   6.107 -34.604  1.00  0.00           H  
ATOM   3162 2HG  LYS B 196       0.423   6.407 -34.817  1.00  0.00           H  
ATOM   3163 1HD  LYS B 196       0.102   6.593 -37.285  1.00  0.00           H  
ATOM   3164 2HD  LYS B 196      -1.626   6.263 -37.097  1.00  0.00           H  
ATOM   3165 1HE  LYS B 196      -1.823   8.360 -35.700  1.00  0.00           H  
ATOM   3166 2HE  LYS B 196      -0.100   8.627 -35.960  1.00  0.00           H  
ATOM   3167 1HZ  LYS B 196      -1.388   9.921 -37.501  1.00  0.00           H  
ATOM   3168 2HZ  LYS B 196      -0.530   8.782 -38.335  1.00  0.00           H  
ATOM   3169 3HZ  LYS B 196      -2.125   8.537 -38.061  1.00  0.00           H  
ATOM   3170  N   TRP B 197      -0.717   4.087 -32.008  1.00  0.00           N  
ATOM   3171  CA  TRP B 197      -1.693   4.135 -30.934  1.00  0.00           C  
ATOM   3172  C   TRP B 197      -1.832   5.547 -30.404  1.00  0.00           C  
ATOM   3173  O   TRP B 197      -0.858   6.303 -30.347  1.00  0.00           O  
ATOM   3174  CB  TRP B 197      -1.272   3.229 -29.768  1.00  0.00           C  
ATOM   3175  CG  TRP B 197      -1.270   1.747 -30.050  1.00  0.00           C  
ATOM   3176  CD1 TRP B 197      -0.268   1.011 -30.593  1.00  0.00           C  
ATOM   3177  CD2 TRP B 197      -2.332   0.825 -29.771  1.00  0.00           C  
ATOM   3178  NE1 TRP B 197      -0.652  -0.307 -30.687  1.00  0.00           N  
ATOM   3179  CE2 TRP B 197      -1.910  -0.431 -30.196  1.00  0.00           C  
ATOM   3180  CE3 TRP B 197      -3.575   0.964 -29.214  1.00  0.00           C  
ATOM   3181  CZ2 TRP B 197      -2.714  -1.538 -30.093  1.00  0.00           C  
ATOM   3182  CZ3 TRP B 197      -4.392  -0.138 -29.104  1.00  0.00           C  
ATOM   3183  CH2 TRP B 197      -3.971  -1.358 -29.542  1.00  0.00           C  
ATOM   3184  H   TRP B 197       0.255   4.278 -31.803  1.00  0.00           H  
ATOM   3185  HA  TRP B 197      -2.662   3.813 -31.314  1.00  0.00           H  
ATOM   3186 1HB  TRP B 197      -0.268   3.507 -29.451  1.00  0.00           H  
ATOM   3187 2HB  TRP B 197      -1.938   3.413 -28.921  1.00  0.00           H  
ATOM   3188  HD1 TRP B 197       0.695   1.408 -30.915  1.00  0.00           H  
ATOM   3189  HE1 TRP B 197      -0.086  -1.057 -31.073  1.00  0.00           H  
ATOM   3190  HE3 TRP B 197      -3.886   1.929 -28.881  1.00  0.00           H  
ATOM   3191  HZ2 TRP B 197      -2.396  -2.523 -30.429  1.00  0.00           H  
ATOM   3192  HZ3 TRP B 197      -5.381  -0.024 -28.660  1.00  0.00           H  
ATOM   3193  HH2 TRP B 197      -4.632  -2.201 -29.438  1.00  0.00           H  
ATOM   3194  N   THR B 198      -3.034   5.869 -29.977  1.00  0.00           N  
ATOM   3195  CA  THR B 198      -3.337   7.117 -29.314  1.00  0.00           C  
ATOM   3196  C   THR B 198      -3.478   6.819 -27.841  1.00  0.00           C  
ATOM   3197  O   THR B 198      -4.173   5.870 -27.494  1.00  0.00           O  
ATOM   3198  CB  THR B 198      -4.644   7.701 -29.858  1.00  0.00           C  
ATOM   3199  OG1 THR B 198      -4.491   7.972 -31.246  1.00  0.00           O  
ATOM   3200  CG2 THR B 198      -5.033   8.954 -29.121  1.00  0.00           C  
ATOM   3201  H   THR B 198      -3.791   5.202 -30.118  1.00  0.00           H  
ATOM   3202  HA  THR B 198      -2.519   7.822 -29.462  1.00  0.00           H  
ATOM   3203  HB  THR B 198      -5.434   6.960 -29.738  1.00  0.00           H  
ATOM   3204  HG1 THR B 198      -4.393   7.144 -31.727  1.00  0.00           H  
ATOM   3205 1HG2 THR B 198      -5.962   9.337 -29.528  1.00  0.00           H  
ATOM   3206 2HG2 THR B 198      -5.168   8.730 -28.061  1.00  0.00           H  
ATOM   3207 3HG2 THR B 198      -4.250   9.699 -29.239  1.00  0.00           H  
ATOM   3208  N   HIS B 199      -2.804   7.592 -26.981  1.00  0.00           N  
ATOM   3209  CA  HIS B 199      -2.851   7.350 -25.532  1.00  0.00           C  
ATOM   3210  C   HIS B 199      -3.466   8.519 -24.753  1.00  0.00           C  
ATOM   3211  O   HIS B 199      -3.107   9.677 -24.977  1.00  0.00           O  
ATOM   3212  CB  HIS B 199      -1.439   7.101 -25.000  1.00  0.00           C  
ATOM   3213  CG  HIS B 199      -0.751   5.874 -25.545  1.00  0.00           C  
ATOM   3214  ND1 HIS B 199      -0.567   4.730 -24.799  1.00  0.00           N  
ATOM   3215  CD2 HIS B 199      -0.209   5.615 -26.761  1.00  0.00           C  
ATOM   3216  CE1 HIS B 199       0.067   3.819 -25.536  1.00  0.00           C  
ATOM   3217  NE2 HIS B 199       0.308   4.330 -26.720  1.00  0.00           N  
ATOM   3218  H   HIS B 199      -2.247   8.356 -27.337  1.00  0.00           H  
ATOM   3219  HA  HIS B 199      -3.445   6.466 -25.328  1.00  0.00           H  
ATOM   3220 1HB  HIS B 199      -0.815   7.968 -25.210  1.00  0.00           H  
ATOM   3221 2HB  HIS B 199      -1.490   6.993 -23.911  1.00  0.00           H  
ATOM   3222  HD1 HIS B 199      -0.614   4.664 -23.766  1.00  0.00           H  
ATOM   3223  HD2 HIS B 199      -0.116   6.212 -27.672  1.00  0.00           H  
ATOM   3224  HE1 HIS B 199       0.307   2.843 -25.119  1.00  0.00           H  
ATOM   3225  N   VAL B 200      -4.367   8.198 -23.818  1.00  0.00           N  
ATOM   3226  CA  VAL B 200      -5.043   9.177 -22.960  1.00  0.00           C  
ATOM   3227  C   VAL B 200      -4.861   8.872 -21.472  1.00  0.00           C  
ATOM   3228  O   VAL B 200      -5.198   7.781 -21.009  1.00  0.00           O  
ATOM   3229  CB  VAL B 200      -6.567   9.179 -23.255  1.00  0.00           C  
ATOM   3230  CG1 VAL B 200      -7.271  10.174 -22.361  1.00  0.00           C  
ATOM   3231  CG2 VAL B 200      -6.823   9.498 -24.720  1.00  0.00           C  
ATOM   3232  H   VAL B 200      -4.608   7.213 -23.718  1.00  0.00           H  
ATOM   3233  HA  VAL B 200      -4.633  10.165 -23.170  1.00  0.00           H  
ATOM   3234  HB  VAL B 200      -6.971   8.205 -23.034  1.00  0.00           H  
ATOM   3235 1HG1 VAL B 200      -8.326  10.152 -22.573  1.00  0.00           H  
ATOM   3236 2HG1 VAL B 200      -7.106   9.916 -21.312  1.00  0.00           H  
ATOM   3237 3HG1 VAL B 200      -6.883  11.171 -22.556  1.00  0.00           H  
ATOM   3238 1HG2 VAL B 200      -7.896   9.484 -24.913  1.00  0.00           H  
ATOM   3239 2HG2 VAL B 200      -6.424  10.486 -24.952  1.00  0.00           H  
ATOM   3240 3HG2 VAL B 200      -6.334   8.755 -25.351  1.00  0.00           H  
ATOM   3241  N   ASN B 201      -4.357   9.832 -20.696  1.00  0.00           N  
ATOM   3242  CA  ASN B 201      -4.197   9.561 -19.269  1.00  0.00           C  
ATOM   3243  C   ASN B 201      -5.442   9.927 -18.469  1.00  0.00           C  
ATOM   3244  O   ASN B 201      -6.029  10.992 -18.673  1.00  0.00           O  
ATOM   3245  CB  ASN B 201      -2.989  10.260 -18.699  1.00  0.00           C  
ATOM   3246  CG  ASN B 201      -1.704   9.715 -19.241  1.00  0.00           C  
ATOM   3247  OD1 ASN B 201      -1.524   8.502 -19.351  1.00  0.00           O  
ATOM   3248  ND2 ASN B 201      -0.792  10.588 -19.567  1.00  0.00           N  
ATOM   3249  H   ASN B 201      -4.087  10.723 -21.088  1.00  0.00           H  
ATOM   3250  HA  ASN B 201      -4.038   8.497 -19.147  1.00  0.00           H  
ATOM   3251 1HB  ASN B 201      -3.045  11.323 -18.907  1.00  0.00           H  
ATOM   3252 2HB  ASN B 201      -2.990  10.137 -17.616  1.00  0.00           H  
ATOM   3253 1HD2 ASN B 201       0.090  10.280 -19.927  1.00  0.00           H  
ATOM   3254 2HD2 ASN B 201      -0.970  11.564 -19.454  1.00  0.00           H  
ATOM   3255  N   LEU B 202      -5.836   9.039 -17.561  1.00  0.00           N  
ATOM   3256  CA  LEU B 202      -6.949   9.260 -16.631  1.00  0.00           C  
ATOM   3257  C   LEU B 202      -6.523   9.109 -15.192  1.00  0.00           C  
ATOM   3258  O   LEU B 202      -5.561   8.405 -14.897  1.00  0.00           O  
ATOM   3259  CB  LEU B 202      -8.089   8.274 -16.801  1.00  0.00           C  
ATOM   3260  CG  LEU B 202      -8.676   8.123 -18.092  1.00  0.00           C  
ATOM   3261  CD1 LEU B 202      -9.680   6.987 -17.971  1.00  0.00           C  
ATOM   3262  CD2 LEU B 202      -9.319   9.430 -18.487  1.00  0.00           C  
ATOM   3263  H   LEU B 202      -5.304   8.172 -17.506  1.00  0.00           H  
ATOM   3264  HA  LEU B 202      -7.327  10.270 -16.774  1.00  0.00           H  
ATOM   3265 1HB  LEU B 202      -7.758   7.310 -16.486  1.00  0.00           H  
ATOM   3266 2HB  LEU B 202      -8.900   8.576 -16.139  1.00  0.00           H  
ATOM   3267  HG  LEU B 202      -7.916   7.844 -18.828  1.00  0.00           H  
ATOM   3268 1HD1 LEU B 202     -10.160   6.788 -18.895  1.00  0.00           H  
ATOM   3269 2HD1 LEU B 202      -9.153   6.098 -17.656  1.00  0.00           H  
ATOM   3270 3HD1 LEU B 202     -10.435   7.247 -17.219  1.00  0.00           H  
ATOM   3271 1HD2 LEU B 202      -9.774   9.338 -19.433  1.00  0.00           H  
ATOM   3272 2HD2 LEU B 202     -10.079   9.697 -17.746  1.00  0.00           H  
ATOM   3273 3HD2 LEU B 202      -8.560  10.211 -18.532  1.00  0.00           H  
ATOM   3274  N   SER B 203      -7.296   9.700 -14.292  1.00  0.00           N  
ATOM   3275  CA  SER B 203      -7.114   9.495 -12.856  1.00  0.00           C  
ATOM   3276  C   SER B 203      -8.446   9.017 -12.300  1.00  0.00           C  
ATOM   3277  O   SER B 203      -8.799   9.264 -11.146  1.00  0.00           O  
ATOM   3278  CB  SER B 203      -6.674  10.764 -12.184  1.00  0.00           C  
ATOM   3279  OG  SER B 203      -5.440  11.207 -12.697  1.00  0.00           O  
ATOM   3280  H   SER B 203      -8.051  10.296 -14.604  1.00  0.00           H  
ATOM   3281  HA  SER B 203      -6.367   8.718 -12.683  1.00  0.00           H  
ATOM   3282 1HB  SER B 203      -7.435  11.537 -12.321  1.00  0.00           H  
ATOM   3283 2HB  SER B 203      -6.579  10.575 -11.119  1.00  0.00           H  
ATOM   3284  HG  SER B 203      -4.766  10.652 -12.282  1.00  0.00           H  
ATOM   3285  N   SER B 204      -9.183   8.349 -13.179  1.00  0.00           N  
ATOM   3286  CA  SER B 204     -10.511   7.808 -12.938  1.00  0.00           C  
ATOM   3287  C   SER B 204     -10.659   6.603 -13.815  1.00  0.00           C  
ATOM   3288  O   SER B 204      -9.795   6.314 -14.639  1.00  0.00           O  
ATOM   3289  CB  SER B 204     -11.607   8.737 -13.388  1.00  0.00           C  
ATOM   3290  OG  SER B 204     -11.641   8.772 -14.800  1.00  0.00           O  
ATOM   3291  H   SER B 204      -8.773   8.202 -14.087  1.00  0.00           H  
ATOM   3292  HA  SER B 204     -10.620   7.523 -11.891  1.00  0.00           H  
ATOM   3293 1HB  SER B 204     -12.567   8.396 -13.002  1.00  0.00           H  
ATOM   3294 2HB  SER B 204     -11.426   9.735 -12.999  1.00  0.00           H  
ATOM   3295  HG  SER B 204     -12.306   9.435 -15.039  1.00  0.00           H  
ATOM   3296  N   THR B 205     -11.785   5.942 -13.696  1.00  0.00           N  
ATOM   3297  CA  THR B 205     -12.052   4.767 -14.497  1.00  0.00           C  
ATOM   3298  C   THR B 205     -13.123   5.023 -15.572  1.00  0.00           C  
ATOM   3299  O   THR B 205     -13.866   4.112 -15.979  1.00  0.00           O  
ATOM   3300  CB  THR B 205     -12.395   3.593 -13.586  1.00  0.00           C  
ATOM   3301  OG1 THR B 205     -13.495   3.947 -12.748  1.00  0.00           O  
ATOM   3302  CG2 THR B 205     -11.197   3.204 -12.730  1.00  0.00           C  
ATOM   3303  H   THR B 205     -12.467   6.242 -13.016  1.00  0.00           H  
ATOM   3304  HA  THR B 205     -11.138   4.502 -15.013  1.00  0.00           H  
ATOM   3305  HB  THR B 205     -12.672   2.767 -14.198  1.00  0.00           H  
ATOM   3306  HG1 THR B 205     -13.958   3.145 -12.480  1.00  0.00           H  
ATOM   3307 1HG2 THR B 205     -11.466   2.353 -12.101  1.00  0.00           H  
ATOM   3308 2HG2 THR B 205     -10.365   2.931 -13.371  1.00  0.00           H  
ATOM   3309 3HG2 THR B 205     -10.906   4.043 -12.100  1.00  0.00           H  
ATOM   3310  N   LYS B 206     -13.203   6.294 -16.017  1.00  0.00           N  
ATOM   3311  CA  LYS B 206     -14.134   6.679 -17.077  1.00  0.00           C  
ATOM   3312  C   LYS B 206     -13.582   7.781 -17.994  1.00  0.00           C  
ATOM   3313  O   LYS B 206     -13.115   8.833 -17.546  1.00  0.00           O  
ATOM   3314  CB  LYS B 206     -15.470   7.116 -16.479  1.00  0.00           C  
ATOM   3315  CG  LYS B 206     -16.585   7.465 -17.489  1.00  0.00           C  
ATOM   3316  CD  LYS B 206     -17.898   7.814 -16.736  1.00  0.00           C  
ATOM   3317  CE  LYS B 206     -19.055   8.173 -17.673  1.00  0.00           C  
ATOM   3318  NZ  LYS B 206     -20.273   8.557 -16.908  1.00  0.00           N  
ATOM   3319  H   LYS B 206     -12.582   7.005 -15.624  1.00  0.00           H  
ATOM   3320  HA  LYS B 206     -14.316   5.805 -17.698  1.00  0.00           H  
ATOM   3321 1HB  LYS B 206     -15.850   6.320 -15.840  1.00  0.00           H  
ATOM   3322 2HB  LYS B 206     -15.309   7.992 -15.851  1.00  0.00           H  
ATOM   3323 1HG  LYS B 206     -16.273   8.323 -18.090  1.00  0.00           H  
ATOM   3324 2HG  LYS B 206     -16.749   6.623 -18.162  1.00  0.00           H  
ATOM   3325 1HD  LYS B 206     -18.197   6.956 -16.130  1.00  0.00           H  
ATOM   3326 2HD  LYS B 206     -17.716   8.656 -16.070  1.00  0.00           H  
ATOM   3327 1HE  LYS B 206     -18.758   9.007 -18.308  1.00  0.00           H  
ATOM   3328 2HE  LYS B 206     -19.294   7.327 -18.291  1.00  0.00           H  
ATOM   3329 1HZ  LYS B 206     -21.050   8.812 -17.532  1.00  0.00           H  
ATOM   3330 2HZ  LYS B 206     -20.565   7.792 -16.325  1.00  0.00           H  
ATOM   3331 3HZ  LYS B 206     -20.063   9.355 -16.329  1.00  0.00           H  
ATOM   3332  N   LEU B 207     -13.679   7.518 -19.286  1.00  0.00           N  
ATOM   3333  CA  LEU B 207     -13.247   8.407 -20.356  1.00  0.00           C  
ATOM   3334  C   LEU B 207     -14.273   8.524 -21.431  1.00  0.00           C  
ATOM   3335  O   LEU B 207     -14.828   7.520 -21.855  1.00  0.00           O  
ATOM   3336  CB  LEU B 207     -11.967   7.900 -21.007  1.00  0.00           C  
ATOM   3337  CG  LEU B 207     -11.545   8.568 -22.310  1.00  0.00           C  
ATOM   3338  CD1 LEU B 207     -11.157  10.027 -22.083  1.00  0.00           C  
ATOM   3339  CD2 LEU B 207     -10.390   7.780 -22.865  1.00  0.00           C  
ATOM   3340  H   LEU B 207     -14.066   6.610 -19.551  1.00  0.00           H  
ATOM   3341  HA  LEU B 207     -13.069   9.396 -19.935  1.00  0.00           H  
ATOM   3342 1HB  LEU B 207     -11.190   8.078 -20.345  1.00  0.00           H  
ATOM   3343 2HB  LEU B 207     -12.038   6.836 -21.168  1.00  0.00           H  
ATOM   3344  HG  LEU B 207     -12.372   8.548 -23.020  1.00  0.00           H  
ATOM   3345 1HD1 LEU B 207     -10.864  10.470 -23.035  1.00  0.00           H  
ATOM   3346 2HD1 LEU B 207     -11.996  10.579 -21.681  1.00  0.00           H  
ATOM   3347 3HD1 LEU B 207     -10.336  10.086 -21.396  1.00  0.00           H  
ATOM   3348 1HD2 LEU B 207     -10.061   8.207 -23.798  1.00  0.00           H  
ATOM   3349 2HD2 LEU B 207      -9.566   7.795 -22.154  1.00  0.00           H  
ATOM   3350 3HD2 LEU B 207     -10.719   6.761 -23.027  1.00  0.00           H  
ATOM   3351  N   THR B 208     -14.560   9.735 -21.858  1.00  0.00           N  
ATOM   3352  CA  THR B 208     -15.457   9.849 -22.979  1.00  0.00           C  
ATOM   3353  C   THR B 208     -14.716  10.412 -24.166  1.00  0.00           C  
ATOM   3354  O   THR B 208     -14.017  11.421 -24.056  1.00  0.00           O  
ATOM   3355  CB  THR B 208     -16.668  10.719 -22.651  1.00  0.00           C  
ATOM   3356  OG1 THR B 208     -17.368  10.141 -21.556  1.00  0.00           O  
ATOM   3357  CG2 THR B 208     -17.598  10.788 -23.850  1.00  0.00           C  
ATOM   3358  H   THR B 208     -14.124  10.551 -21.454  1.00  0.00           H  
ATOM   3359  HA  THR B 208     -15.818   8.863 -23.255  1.00  0.00           H  
ATOM   3360  HB  THR B 208     -16.343  11.722 -22.383  1.00  0.00           H  
ATOM   3361  HG1 THR B 208     -17.998  10.780 -21.220  1.00  0.00           H  
ATOM   3362 1HG2 THR B 208     -18.467  11.398 -23.604  1.00  0.00           H  
ATOM   3363 2HG2 THR B 208     -17.080  11.232 -24.697  1.00  0.00           H  
ATOM   3364 3HG2 THR B 208     -17.928   9.783 -24.116  1.00  0.00           H  
ATOM   3365  N   LEU B 209     -14.866   9.734 -25.292  1.00  0.00           N  
ATOM   3366  CA  LEU B 209     -14.303  10.172 -26.547  1.00  0.00           C  
ATOM   3367  C   LEU B 209     -15.447  10.690 -27.386  1.00  0.00           C  
ATOM   3368  O   LEU B 209     -16.517  10.093 -27.415  1.00  0.00           O  
ATOM   3369  CB  LEU B 209     -13.610   9.007 -27.239  1.00  0.00           C  
ATOM   3370  CG  LEU B 209     -12.484   8.379 -26.453  1.00  0.00           C  
ATOM   3371  CD1 LEU B 209     -12.005   7.122 -27.165  1.00  0.00           C  
ATOM   3372  CD2 LEU B 209     -11.349   9.407 -26.325  1.00  0.00           C  
ATOM   3373  H   LEU B 209     -15.441   8.894 -25.274  1.00  0.00           H  
ATOM   3374  HA  LEU B 209     -13.591  10.977 -26.372  1.00  0.00           H  
ATOM   3375 1HB  LEU B 209     -14.347   8.237 -27.424  1.00  0.00           H  
ATOM   3376 2HB  LEU B 209     -13.217   9.348 -28.196  1.00  0.00           H  
ATOM   3377  HG  LEU B 209     -12.839   8.092 -25.461  1.00  0.00           H  
ATOM   3378 1HD1 LEU B 209     -11.195   6.667 -26.596  1.00  0.00           H  
ATOM   3379 2HD1 LEU B 209     -12.832   6.417 -27.245  1.00  0.00           H  
ATOM   3380 3HD1 LEU B 209     -11.647   7.380 -28.162  1.00  0.00           H  
ATOM   3381 1HD2 LEU B 209     -10.524   8.983 -25.773  1.00  0.00           H  
ATOM   3382 2HD2 LEU B 209     -11.002   9.688 -27.319  1.00  0.00           H  
ATOM   3383 3HD2 LEU B 209     -11.718  10.295 -25.803  1.00  0.00           H  
ATOM   3384  N   LEU B 210     -15.256  11.783 -28.094  1.00  0.00           N  
ATOM   3385  CA  LEU B 210     -16.360  12.280 -28.902  1.00  0.00           C  
ATOM   3386  C   LEU B 210     -16.320  11.616 -30.244  1.00  0.00           C  
ATOM   3387  O   LEU B 210     -15.236  11.347 -30.743  1.00  0.00           O  
ATOM   3388  CB  LEU B 210     -16.273  13.778 -29.062  1.00  0.00           C  
ATOM   3389  CG  LEU B 210     -16.221  14.520 -27.786  1.00  0.00           C  
ATOM   3390  CD1 LEU B 210     -16.016  15.972 -28.097  1.00  0.00           C  
ATOM   3391  CD2 LEU B 210     -17.503  14.249 -26.994  1.00  0.00           C  
ATOM   3392  H   LEU B 210     -14.373  12.267 -28.068  1.00  0.00           H  
ATOM   3393  HA  LEU B 210     -17.303  12.033 -28.419  1.00  0.00           H  
ATOM   3394 1HB  LEU B 210     -15.394  14.021 -29.629  1.00  0.00           H  
ATOM   3395 2HB  LEU B 210     -17.149  14.119 -29.609  1.00  0.00           H  
ATOM   3396  HG  LEU B 210     -15.366  14.183 -27.201  1.00  0.00           H  
ATOM   3397 1HD1 LEU B 210     -15.958  16.537 -27.168  1.00  0.00           H  
ATOM   3398 2HD1 LEU B 210     -15.096  16.097 -28.658  1.00  0.00           H  
ATOM   3399 3HD1 LEU B 210     -16.853  16.332 -28.691  1.00  0.00           H  
ATOM   3400 1HD2 LEU B 210     -17.470  14.787 -26.048  1.00  0.00           H  
ATOM   3401 2HD2 LEU B 210     -18.372  14.578 -27.570  1.00  0.00           H  
ATOM   3402 3HD2 LEU B 210     -17.587  13.180 -26.797  1.00  0.00           H  
ATOM   3403  N   GLN B 211     -17.470  11.417 -30.880  1.00  0.00           N  
ATOM   3404  CA  GLN B 211     -17.473  10.800 -32.199  1.00  0.00           C  
ATOM   3405  C   GLN B 211     -16.606  11.560 -33.186  1.00  0.00           C  
ATOM   3406  O   GLN B 211     -15.934  10.970 -34.022  1.00  0.00           O  
ATOM   3407  CB  GLN B 211     -18.900  10.689 -32.700  1.00  0.00           C  
ATOM   3408  CG  GLN B 211     -19.072   9.988 -34.001  1.00  0.00           C  
ATOM   3409  CD  GLN B 211     -20.545   9.877 -34.344  1.00  0.00           C  
ATOM   3410  OE1 GLN B 211     -21.405  10.050 -33.448  1.00  0.00           O  
ATOM   3411  NE2 GLN B 211     -20.845   9.596 -35.612  1.00  0.00           N  
ATOM   3412  H   GLN B 211     -18.369  11.657 -30.454  1.00  0.00           H  
ATOM   3413  HA  GLN B 211     -17.053   9.810 -32.111  1.00  0.00           H  
ATOM   3414 1HB  GLN B 211     -19.492  10.150 -31.961  1.00  0.00           H  
ATOM   3415 2HB  GLN B 211     -19.331  11.687 -32.790  1.00  0.00           H  
ATOM   3416 1HG  GLN B 211     -18.568  10.560 -34.782  1.00  0.00           H  
ATOM   3417 2HG  GLN B 211     -18.654   8.986 -33.936  1.00  0.00           H  
ATOM   3418 1HE2 GLN B 211     -21.800   9.508 -35.903  1.00  0.00           H  
ATOM   3419 2HE2 GLN B 211     -20.112   9.470 -36.285  1.00  0.00           H  
ATOM   3420  N   ARG B 212     -16.578  12.875 -33.066  1.00  0.00           N  
ATOM   3421  CA  ARG B 212     -15.794  13.701 -33.964  1.00  0.00           C  
ATOM   3422  C   ARG B 212     -14.274  13.515 -33.820  1.00  0.00           C  
ATOM   3423  O   ARG B 212     -13.513  13.972 -34.672  1.00  0.00           O  
ATOM   3424  CB  ARG B 212     -16.126  15.167 -33.763  1.00  0.00           C  
ATOM   3425  CG  ARG B 212     -15.673  15.783 -32.431  1.00  0.00           C  
ATOM   3426  CD  ARG B 212     -16.014  17.239 -32.391  1.00  0.00           C  
ATOM   3427  NE  ARG B 212     -15.724  17.867 -31.112  1.00  0.00           N  
ATOM   3428  CZ  ARG B 212     -14.509  18.333 -30.756  1.00  0.00           C  
ATOM   3429  NH1 ARG B 212     -13.490  18.194 -31.579  1.00  0.00           N  
ATOM   3430  NH2 ARG B 212     -14.335  18.937 -29.589  1.00  0.00           N  
ATOM   3431  H   ARG B 212     -17.133  13.310 -32.343  1.00  0.00           H  
ATOM   3432  HA  ARG B 212     -16.068  13.431 -34.984  1.00  0.00           H  
ATOM   3433 1HB  ARG B 212     -15.671  15.749 -34.562  1.00  0.00           H  
ATOM   3434 2HB  ARG B 212     -17.204  15.301 -33.835  1.00  0.00           H  
ATOM   3435 1HG  ARG B 212     -16.180  15.286 -31.614  1.00  0.00           H  
ATOM   3436 2HG  ARG B 212     -14.594  15.672 -32.314  1.00  0.00           H  
ATOM   3437 1HD  ARG B 212     -15.445  17.759 -33.159  1.00  0.00           H  
ATOM   3438 2HD  ARG B 212     -17.080  17.359 -32.590  1.00  0.00           H  
ATOM   3439  HE  ARG B 212     -16.489  17.993 -30.462  1.00  0.00           H  
ATOM   3440 1HH1 ARG B 212     -13.620  17.735 -32.470  1.00  0.00           H  
ATOM   3441 2HH1 ARG B 212     -12.579  18.546 -31.320  1.00  0.00           H  
ATOM   3442 1HH2 ARG B 212     -15.114  19.079 -28.959  1.00  0.00           H  
ATOM   3443 2HH2 ARG B 212     -13.422  19.288 -29.339  1.00  0.00           H  
ATOM   3444  N   LYS B 213     -13.817  12.891 -32.736  1.00  0.00           N  
ATOM   3445  CA  LYS B 213     -12.390  12.712 -32.516  1.00  0.00           C  
ATOM   3446  C   LYS B 213     -11.831  11.440 -33.136  1.00  0.00           C  
ATOM   3447  O   LYS B 213     -10.620  11.212 -33.082  1.00  0.00           O  
ATOM   3448  CB  LYS B 213     -12.059  12.714 -31.024  1.00  0.00           C  
ATOM   3449  CG  LYS B 213     -12.234  14.046 -30.337  1.00  0.00           C  
ATOM   3450  CD  LYS B 213     -11.770  13.972 -28.882  1.00  0.00           C  
ATOM   3451  CE  LYS B 213     -11.842  15.334 -28.206  1.00  0.00           C  
ATOM   3452  NZ  LYS B 213     -11.349  15.287 -26.792  1.00  0.00           N  
ATOM   3453  H   LYS B 213     -14.462  12.487 -32.062  1.00  0.00           H  
ATOM   3454  HA  LYS B 213     -11.870  13.551 -32.976  1.00  0.00           H  
ATOM   3455 1HB  LYS B 213     -12.707  11.993 -30.518  1.00  0.00           H  
ATOM   3456 2HB  LYS B 213     -11.032  12.387 -30.881  1.00  0.00           H  
ATOM   3457 1HG  LYS B 213     -11.645  14.799 -30.861  1.00  0.00           H  
ATOM   3458 2HG  LYS B 213     -13.269  14.341 -30.378  1.00  0.00           H  
ATOM   3459 1HD  LYS B 213     -12.403  13.273 -28.334  1.00  0.00           H  
ATOM   3460 2HD  LYS B 213     -10.744  13.610 -28.844  1.00  0.00           H  
ATOM   3461 1HE  LYS B 213     -11.239  16.043 -28.769  1.00  0.00           H  
ATOM   3462 2HE  LYS B 213     -12.872  15.670 -28.207  1.00  0.00           H  
ATOM   3463 1HZ  LYS B 213     -11.416  16.208 -26.382  1.00  0.00           H  
ATOM   3464 2HZ  LYS B 213     -11.910  14.641 -26.253  1.00  0.00           H  
ATOM   3465 3HZ  LYS B 213     -10.383  14.986 -26.780  1.00  0.00           H  
ATOM   3466  N   LEU B 214     -12.685  10.605 -33.717  1.00  0.00           N  
ATOM   3467  CA  LEU B 214     -12.204   9.341 -34.272  1.00  0.00           C  
ATOM   3468  C   LEU B 214     -12.914   9.041 -35.592  1.00  0.00           C  
ATOM   3469  O   LEU B 214     -13.958   9.609 -35.893  1.00  0.00           O  
ATOM   3470  CB  LEU B 214     -12.288   8.231 -33.185  1.00  0.00           C  
ATOM   3471  CG  LEU B 214     -13.670   7.738 -32.710  1.00  0.00           C  
ATOM   3472  CD1 LEU B 214     -13.539   6.344 -32.074  1.00  0.00           C  
ATOM   3473  CD2 LEU B 214     -14.191   8.686 -31.707  1.00  0.00           C  
ATOM   3474  H   LEU B 214     -13.683  10.831 -33.767  1.00  0.00           H  
ATOM   3475  HA  LEU B 214     -11.147   9.453 -34.509  1.00  0.00           H  
ATOM   3476 1HB  LEU B 214     -11.764   7.379 -33.541  1.00  0.00           H  
ATOM   3477 2HB  LEU B 214     -11.764   8.591 -32.301  1.00  0.00           H  
ATOM   3478  HG  LEU B 214     -14.354   7.677 -33.560  1.00  0.00           H  
ATOM   3479 1HD1 LEU B 214     -14.521   6.011 -31.734  1.00  0.00           H  
ATOM   3480 2HD1 LEU B 214     -13.153   5.641 -32.807  1.00  0.00           H  
ATOM   3481 3HD1 LEU B 214     -12.860   6.394 -31.225  1.00  0.00           H  
ATOM   3482 1HD2 LEU B 214     -15.156   8.357 -31.362  1.00  0.00           H  
ATOM   3483 2HD2 LEU B 214     -13.510   8.748 -30.862  1.00  0.00           H  
ATOM   3484 3HD2 LEU B 214     -14.283   9.663 -32.170  1.00  0.00           H  
ATOM   3485  N   GLN B 215     -12.311   8.211 -36.430  1.00  0.00           N  
ATOM   3486  CA  GLN B 215     -12.857   8.044 -37.778  1.00  0.00           C  
ATOM   3487  C   GLN B 215     -14.248   7.403 -37.813  1.00  0.00           C  
ATOM   3488  O   GLN B 215     -14.545   6.532 -36.990  1.00  0.00           O  
ATOM   3489  CB  GLN B 215     -11.898   7.228 -38.658  1.00  0.00           C  
ATOM   3490  CG  GLN B 215     -10.562   7.917 -38.953  1.00  0.00           C  
ATOM   3491  CD  GLN B 215     -10.698   9.235 -39.700  1.00  0.00           C  
ATOM   3492  OE1 GLN B 215     -11.380   9.324 -40.731  1.00  0.00           O  
ATOM   3493  NE2 GLN B 215     -10.043  10.273 -39.183  1.00  0.00           N  
ATOM   3494  H   GLN B 215     -11.477   7.706 -36.139  1.00  0.00           H  
ATOM   3495  HA  GLN B 215     -12.901   9.043 -38.191  1.00  0.00           H  
ATOM   3496 1HB  GLN B 215     -11.663   6.293 -38.153  1.00  0.00           H  
ATOM   3497 2HB  GLN B 215     -12.384   6.972 -39.602  1.00  0.00           H  
ATOM   3498 1HG  GLN B 215     -10.050   8.105 -38.012  1.00  0.00           H  
ATOM   3499 2HG  GLN B 215      -9.965   7.258 -39.571  1.00  0.00           H  
ATOM   3500 1HE2 GLN B 215     -10.087  11.169 -39.629  1.00  0.00           H  
ATOM   3501 2HE2 GLN B 215      -9.502  10.158 -38.350  1.00  0.00           H  
ATOM   3502  N   PRO B 216     -15.134   7.852 -38.737  1.00  0.00           N  
ATOM   3503  CA  PRO B 216     -16.456   7.316 -39.002  1.00  0.00           C  
ATOM   3504  C   PRO B 216     -16.307   5.999 -39.707  1.00  0.00           C  
ATOM   3505  O   PRO B 216     -15.276   5.754 -40.337  1.00  0.00           O  
ATOM   3506  CB  PRO B 216     -17.091   8.369 -39.889  1.00  0.00           C  
ATOM   3507  CG  PRO B 216     -15.933   8.968 -40.637  1.00  0.00           C  
ATOM   3508  CD  PRO B 216     -14.774   8.962 -39.661  1.00  0.00           C  
ATOM   3509  HA  PRO B 216     -17.008   7.197 -38.057  1.00  0.00           H  
ATOM   3510 1HB  PRO B 216     -17.839   7.895 -40.543  1.00  0.00           H  
ATOM   3511 2HB  PRO B 216     -17.628   9.097 -39.264  1.00  0.00           H  
ATOM   3512 1HG  PRO B 216     -15.724   8.366 -41.533  1.00  0.00           H  
ATOM   3513 2HG  PRO B 216     -16.192   9.978 -40.987  1.00  0.00           H  
ATOM   3514 1HD  PRO B 216     -13.858   8.749 -40.230  1.00  0.00           H  
ATOM   3515 2HD  PRO B 216     -14.731   9.923 -39.115  1.00  0.00           H  
ATOM   3516  N   ALA B 217     -17.322   5.157 -39.597  1.00  0.00           N  
ATOM   3517  CA  ALA B 217     -17.333   3.829 -40.199  1.00  0.00           C  
ATOM   3518  C   ALA B 217     -15.977   3.166 -40.039  1.00  0.00           C  
ATOM   3519  O   ALA B 217     -15.387   2.693 -41.015  1.00  0.00           O  
ATOM   3520  CB  ALA B 217     -17.695   3.922 -41.666  1.00  0.00           C  
ATOM   3521  H   ALA B 217     -18.151   5.449 -39.094  1.00  0.00           H  
ATOM   3522  HA  ALA B 217     -18.070   3.223 -39.668  1.00  0.00           H  
ATOM   3523 1HB  ALA B 217     -17.710   2.931 -42.099  1.00  0.00           H  
ATOM   3524 2HB  ALA B 217     -18.678   4.383 -41.763  1.00  0.00           H  
ATOM   3525 3HB  ALA B 217     -16.952   4.532 -42.181  1.00  0.00           H  
ATOM   3526  N   ALA B 218     -15.505   3.077 -38.801  1.00  0.00           N  
ATOM   3527  CA  ALA B 218     -14.184   2.550 -38.560  1.00  0.00           C  
ATOM   3528  C   ALA B 218     -14.179   1.644 -37.371  1.00  0.00           C  
ATOM   3529  O   ALA B 218     -14.898   1.836 -36.389  1.00  0.00           O  
ATOM   3530  CB  ALA B 218     -13.213   3.685 -38.332  1.00  0.00           C  
ATOM   3531  H   ALA B 218     -16.039   3.471 -38.032  1.00  0.00           H  
ATOM   3532  HA  ALA B 218     -13.875   1.970 -39.429  1.00  0.00           H  
ATOM   3533 1HB  ALA B 218     -12.222   3.287 -38.155  1.00  0.00           H  
ATOM   3534 2HB  ALA B 218     -13.200   4.337 -39.207  1.00  0.00           H  
ATOM   3535 3HB  ALA B 218     -13.538   4.246 -37.469  1.00  0.00           H  
ATOM   3536  N   MET B 219     -13.355   0.628 -37.462  1.00  0.00           N  
ATOM   3537  CA  MET B 219     -13.264  -0.314 -36.387  1.00  0.00           C  
ATOM   3538  C   MET B 219     -12.040   0.009 -35.575  1.00  0.00           C  
ATOM   3539  O   MET B 219     -10.952   0.214 -36.127  1.00  0.00           O  
ATOM   3540  CB  MET B 219     -13.281  -1.709 -36.984  1.00  0.00           C  
ATOM   3541  CG  MET B 219     -13.255  -2.825 -36.032  1.00  0.00           C  
ATOM   3542  SD  MET B 219     -13.391  -4.397 -36.906  1.00  0.00           S  
ATOM   3543  CE  MET B 219     -15.194  -4.456 -37.267  1.00  0.00           C  
ATOM   3544  H   MET B 219     -12.787   0.499 -38.290  1.00  0.00           H  
ATOM   3545  HA  MET B 219     -14.123  -0.210 -35.737  1.00  0.00           H  
ATOM   3546 1HB  MET B 219     -14.175  -1.829 -37.590  1.00  0.00           H  
ATOM   3547 2HB  MET B 219     -12.427  -1.830 -37.650  1.00  0.00           H  
ATOM   3548 1HG  MET B 219     -12.324  -2.813 -35.464  1.00  0.00           H  
ATOM   3549 2HG  MET B 219     -14.081  -2.721 -35.343  1.00  0.00           H  
ATOM   3550 1HE  MET B 219     -15.429  -5.370 -37.814  1.00  0.00           H  
ATOM   3551 2HE  MET B 219     -15.763  -4.430 -36.341  1.00  0.00           H  
ATOM   3552 3HE  MET B 219     -15.463  -3.601 -37.885  1.00  0.00           H  
ATOM   3553  N   TYR B 220     -12.249   0.118 -34.268  1.00  0.00           N  
ATOM   3554  CA  TYR B 220     -11.204   0.443 -33.314  1.00  0.00           C  
ATOM   3555  C   TYR B 220     -10.920  -0.628 -32.298  1.00  0.00           C  
ATOM   3556  O   TYR B 220     -11.814  -1.356 -31.850  1.00  0.00           O  
ATOM   3557  CB  TYR B 220     -11.503   1.749 -32.585  1.00  0.00           C  
ATOM   3558  CG  TYR B 220     -11.250   2.993 -33.387  1.00  0.00           C  
ATOM   3559  CD1 TYR B 220     -12.147   3.508 -34.320  1.00  0.00           C  
ATOM   3560  CD2 TYR B 220     -10.058   3.639 -33.151  1.00  0.00           C  
ATOM   3561  CE1 TYR B 220     -11.810   4.687 -35.013  1.00  0.00           C  
ATOM   3562  CE2 TYR B 220      -9.726   4.783 -33.826  1.00  0.00           C  
ATOM   3563  CZ  TYR B 220     -10.582   5.315 -34.755  1.00  0.00           C  
ATOM   3564  OH  TYR B 220     -10.215   6.483 -35.411  1.00  0.00           O  
ATOM   3565  H   TYR B 220     -13.187  -0.053 -33.913  1.00  0.00           H  
ATOM   3566  HA  TYR B 220     -10.279   0.590 -33.870  1.00  0.00           H  
ATOM   3567 1HB  TYR B 220     -12.553   1.748 -32.283  1.00  0.00           H  
ATOM   3568 2HB  TYR B 220     -10.899   1.801 -31.678  1.00  0.00           H  
ATOM   3569  HD1 TYR B 220     -13.098   3.006 -34.510  1.00  0.00           H  
ATOM   3570  HD2 TYR B 220      -9.370   3.229 -32.414  1.00  0.00           H  
ATOM   3571  HE1 TYR B 220     -12.500   5.110 -35.742  1.00  0.00           H  
ATOM   3572  HE2 TYR B 220      -8.773   5.273 -33.622  1.00  0.00           H  
ATOM   3573  HH  TYR B 220      -9.311   6.715 -35.163  1.00  0.00           H  
ATOM   3574  N   GLU B 221      -9.653  -0.668 -31.912  1.00  0.00           N  
ATOM   3575  CA  GLU B 221      -9.164  -1.512 -30.837  1.00  0.00           C  
ATOM   3576  C   GLU B 221      -8.808  -0.634 -29.662  1.00  0.00           C  
ATOM   3577  O   GLU B 221      -8.059   0.336 -29.829  1.00  0.00           O  
ATOM   3578  CB  GLU B 221      -7.913  -2.273 -31.256  1.00  0.00           C  
ATOM   3579  CG  GLU B 221      -7.397  -3.192 -30.179  1.00  0.00           C  
ATOM   3580  CD  GLU B 221      -6.268  -4.062 -30.593  1.00  0.00           C  
ATOM   3581  OE1 GLU B 221      -5.924  -4.051 -31.749  1.00  0.00           O  
ATOM   3582  OE2 GLU B 221      -5.727  -4.757 -29.739  1.00  0.00           O  
ATOM   3583  H   GLU B 221      -8.994  -0.042 -32.380  1.00  0.00           H  
ATOM   3584  HA  GLU B 221      -9.946  -2.210 -30.531  1.00  0.00           H  
ATOM   3585 1HB  GLU B 221      -8.118  -2.848 -32.148  1.00  0.00           H  
ATOM   3586 2HB  GLU B 221      -7.122  -1.561 -31.497  1.00  0.00           H  
ATOM   3587 1HG  GLU B 221      -7.074  -2.592 -29.329  1.00  0.00           H  
ATOM   3588 2HG  GLU B 221      -8.223  -3.810 -29.854  1.00  0.00           H  
ATOM   3589  N   ILE B 222      -9.306  -0.964 -28.474  1.00  0.00           N  
ATOM   3590  CA  ILE B 222      -8.967  -0.154 -27.313  1.00  0.00           C  
ATOM   3591  C   ILE B 222      -8.571  -1.018 -26.151  1.00  0.00           C  
ATOM   3592  O   ILE B 222      -9.132  -2.097 -25.939  1.00  0.00           O  
ATOM   3593  CB  ILE B 222     -10.132   0.767 -26.937  1.00  0.00           C  
ATOM   3594  CG1 ILE B 222      -9.770   1.684 -25.831  1.00  0.00           C  
ATOM   3595  CG2 ILE B 222     -11.311  -0.060 -26.518  1.00  0.00           C  
ATOM   3596  CD1 ILE B 222     -10.722   2.862 -25.755  1.00  0.00           C  
ATOM   3597  H   ILE B 222      -9.950  -1.750 -28.387  1.00  0.00           H  
ATOM   3598  HA  ILE B 222      -8.119   0.466 -27.563  1.00  0.00           H  
ATOM   3599  HB  ILE B 222     -10.394   1.381 -27.794  1.00  0.00           H  
ATOM   3600 1HG1 ILE B 222      -9.810   1.142 -24.888  1.00  0.00           H  
ATOM   3601 2HG1 ILE B 222      -8.771   2.050 -25.965  1.00  0.00           H  
ATOM   3602 1HG2 ILE B 222     -12.129   0.587 -26.257  1.00  0.00           H  
ATOM   3603 2HG2 ILE B 222     -11.605  -0.698 -27.329  1.00  0.00           H  
ATOM   3604 3HG2 ILE B 222     -11.040  -0.657 -25.666  1.00  0.00           H  
ATOM   3605 1HD1 ILE B 222     -10.450   3.510 -24.946  1.00  0.00           H  
ATOM   3606 2HD1 ILE B 222     -10.673   3.418 -26.691  1.00  0.00           H  
ATOM   3607 3HD1 ILE B 222     -11.737   2.501 -25.598  1.00  0.00           H  
ATOM   3608  N   LYS B 223      -7.582  -0.554 -25.403  1.00  0.00           N  
ATOM   3609  CA  LYS B 223      -7.093  -1.268 -24.227  1.00  0.00           C  
ATOM   3610  C   LYS B 223      -6.604  -0.319 -23.150  1.00  0.00           C  
ATOM   3611  O   LYS B 223      -6.300   0.835 -23.437  1.00  0.00           O  
ATOM   3612  CB  LYS B 223      -6.012  -2.243 -24.660  1.00  0.00           C  
ATOM   3613  CG  LYS B 223      -4.826  -1.617 -25.362  1.00  0.00           C  
ATOM   3614  CD  LYS B 223      -3.847  -2.716 -25.797  1.00  0.00           C  
ATOM   3615  CE  LYS B 223      -2.554  -2.171 -26.378  1.00  0.00           C  
ATOM   3616  NZ  LYS B 223      -1.664  -3.276 -26.891  1.00  0.00           N  
ATOM   3617  H   LYS B 223      -7.151   0.328 -25.675  1.00  0.00           H  
ATOM   3618  HA  LYS B 223      -7.904  -1.853 -23.812  1.00  0.00           H  
ATOM   3619 1HB  LYS B 223      -5.643  -2.782 -23.781  1.00  0.00           H  
ATOM   3620 2HB  LYS B 223      -6.440  -2.983 -25.337  1.00  0.00           H  
ATOM   3621 1HG  LYS B 223      -5.184  -1.092 -26.249  1.00  0.00           H  
ATOM   3622 2HG  LYS B 223      -4.356  -0.899 -24.740  1.00  0.00           H  
ATOM   3623 1HD  LYS B 223      -3.608  -3.342 -24.943  1.00  0.00           H  
ATOM   3624 2HD  LYS B 223      -4.332  -3.344 -26.551  1.00  0.00           H  
ATOM   3625 1HE  LYS B 223      -2.777  -1.503 -27.165  1.00  0.00           H  
ATOM   3626 2HE  LYS B 223      -2.037  -1.625 -25.632  1.00  0.00           H  
ATOM   3627 1HZ  LYS B 223      -0.818  -2.872 -27.270  1.00  0.00           H  
ATOM   3628 2HZ  LYS B 223      -1.426  -3.913 -26.143  1.00  0.00           H  
ATOM   3629 3HZ  LYS B 223      -2.148  -3.792 -27.614  1.00  0.00           H  
ATOM   3630  N   VAL B 224      -6.551  -0.780 -21.900  1.00  0.00           N  
ATOM   3631  CA  VAL B 224      -6.052   0.107 -20.843  1.00  0.00           C  
ATOM   3632  C   VAL B 224      -4.985  -0.546 -19.976  1.00  0.00           C  
ATOM   3633  O   VAL B 224      -4.916  -1.773 -19.849  1.00  0.00           O  
ATOM   3634  CB  VAL B 224      -7.200   0.546 -19.903  1.00  0.00           C  
ATOM   3635  CG1 VAL B 224      -8.260   1.329 -20.606  1.00  0.00           C  
ATOM   3636  CG2 VAL B 224      -7.806  -0.602 -19.379  1.00  0.00           C  
ATOM   3637  H   VAL B 224      -6.844  -1.734 -21.688  1.00  0.00           H  
ATOM   3638  HA  VAL B 224      -5.622   0.986 -21.311  1.00  0.00           H  
ATOM   3639  HB  VAL B 224      -6.778   1.165 -19.103  1.00  0.00           H  
ATOM   3640 1HG1 VAL B 224      -9.034   1.610 -19.900  1.00  0.00           H  
ATOM   3641 2HG1 VAL B 224      -7.830   2.181 -21.019  1.00  0.00           H  
ATOM   3642 3HG1 VAL B 224      -8.696   0.731 -21.401  1.00  0.00           H  
ATOM   3643 1HG2 VAL B 224      -8.598  -0.320 -18.686  1.00  0.00           H  
ATOM   3644 2HG2 VAL B 224      -8.223  -1.198 -20.191  1.00  0.00           H  
ATOM   3645 3HG2 VAL B 224      -7.040  -1.154 -18.886  1.00  0.00           H  
ATOM   3646  N   ARG B 225      -4.186   0.284 -19.320  1.00  0.00           N  
ATOM   3647  CA  ARG B 225      -3.196  -0.203 -18.353  1.00  0.00           C  
ATOM   3648  C   ARG B 225      -2.997   0.792 -17.203  1.00  0.00           C  
ATOM   3649  O   ARG B 225      -3.413   1.948 -17.305  1.00  0.00           O  
ATOM   3650  CB  ARG B 225      -1.882  -0.487 -19.019  1.00  0.00           C  
ATOM   3651  CG  ARG B 225      -1.277   0.678 -19.588  1.00  0.00           C  
ATOM   3652  CD  ARG B 225       0.048   0.390 -20.142  1.00  0.00           C  
ATOM   3653  NE  ARG B 225       0.633   1.571 -20.751  1.00  0.00           N  
ATOM   3654  CZ  ARG B 225       1.863   1.679 -21.226  1.00  0.00           C  
ATOM   3655  NH1 ARG B 225       2.717   0.669 -21.178  1.00  0.00           N  
ATOM   3656  NH2 ARG B 225       2.183   2.846 -21.751  1.00  0.00           N  
ATOM   3657  H   ARG B 225      -4.252   1.278 -19.546  1.00  0.00           H  
ATOM   3658  HA  ARG B 225      -3.558  -1.140 -17.932  1.00  0.00           H  
ATOM   3659 1HB  ARG B 225      -1.183  -0.894 -18.290  1.00  0.00           H  
ATOM   3660 2HB  ARG B 225      -2.002  -1.229 -19.792  1.00  0.00           H  
ATOM   3661 1HG  ARG B 225      -1.915   1.079 -20.357  1.00  0.00           H  
ATOM   3662 2HG  ARG B 225      -1.187   1.402 -18.817  1.00  0.00           H  
ATOM   3663 1HD  ARG B 225       0.685   0.076 -19.345  1.00  0.00           H  
ATOM   3664 2HD  ARG B 225      -0.004  -0.396 -20.862  1.00  0.00           H  
ATOM   3665  HE  ARG B 225       0.049   2.419 -20.871  1.00  0.00           H  
ATOM   3666 1HH1 ARG B 225       2.431  -0.212 -20.769  1.00  0.00           H  
ATOM   3667 2HH1 ARG B 225       3.649   0.778 -21.546  1.00  0.00           H  
ATOM   3668 1HH2 ARG B 225       1.445   3.580 -21.774  1.00  0.00           H  
ATOM   3669 2HH2 ARG B 225       3.101   3.010 -22.131  1.00  0.00           H  
ATOM   3670  N   SER B 226      -2.368   0.354 -16.098  1.00  0.00           N  
ATOM   3671  CA  SER B 226      -2.216   1.252 -14.940  1.00  0.00           C  
ATOM   3672  C   SER B 226      -0.811   1.354 -14.341  1.00  0.00           C  
ATOM   3673  O   SER B 226       0.001   0.439 -14.479  1.00  0.00           O  
ATOM   3674  CB  SER B 226      -3.114   0.769 -13.848  1.00  0.00           C  
ATOM   3675  OG  SER B 226      -4.444   0.694 -14.275  1.00  0.00           O  
ATOM   3676  H   SER B 226      -2.038  -0.601 -16.050  1.00  0.00           H  
ATOM   3677  HA  SER B 226      -2.520   2.253 -15.240  1.00  0.00           H  
ATOM   3678 1HB  SER B 226      -2.780  -0.207 -13.505  1.00  0.00           H  
ATOM   3679 2HB  SER B 226      -3.031   1.457 -13.027  1.00  0.00           H  
ATOM   3680  HG  SER B 226      -4.817   1.588 -14.234  1.00  0.00           H  
ATOM   3681  N   ILE B 227      -0.550   2.459 -13.623  1.00  0.00           N  
ATOM   3682  CA  ILE B 227       0.734   2.654 -12.926  1.00  0.00           C  
ATOM   3683  C   ILE B 227       0.511   3.359 -11.563  1.00  0.00           C  
ATOM   3684  O   ILE B 227      -0.401   4.178 -11.461  1.00  0.00           O  
ATOM   3685  CB  ILE B 227       1.644   3.484 -13.826  1.00  0.00           C  
ATOM   3686  CG1 ILE B 227       3.036   3.540 -13.309  1.00  0.00           C  
ATOM   3687  CG2 ILE B 227       1.061   4.860 -13.935  1.00  0.00           C  
ATOM   3688  CD1 ILE B 227       4.005   3.972 -14.314  1.00  0.00           C  
ATOM   3689  H   ILE B 227      -1.258   3.197 -13.607  1.00  0.00           H  
ATOM   3690  HA  ILE B 227       1.192   1.685 -12.797  1.00  0.00           H  
ATOM   3691  HB  ILE B 227       1.696   3.029 -14.788  1.00  0.00           H  
ATOM   3692 1HG1 ILE B 227       3.081   4.230 -12.463  1.00  0.00           H  
ATOM   3693 2HG1 ILE B 227       3.339   2.556 -12.992  1.00  0.00           H  
ATOM   3694 1HG2 ILE B 227       1.678   5.463 -14.591  1.00  0.00           H  
ATOM   3695 2HG2 ILE B 227       0.057   4.793 -14.342  1.00  0.00           H  
ATOM   3696 3HG2 ILE B 227       1.025   5.315 -12.942  1.00  0.00           H  
ATOM   3697 1HD1 ILE B 227       5.004   3.977 -13.866  1.00  0.00           H  
ATOM   3698 2HD1 ILE B 227       3.984   3.272 -15.152  1.00  0.00           H  
ATOM   3699 3HD1 ILE B 227       3.750   4.969 -14.660  1.00  0.00           H  
ATOM   3700  N   PRO B 228       1.259   3.068 -10.475  1.00  0.00           N  
ATOM   3701  CA  PRO B 228       1.094   3.725  -9.196  1.00  0.00           C  
ATOM   3702  C   PRO B 228       1.339   5.200  -9.360  1.00  0.00           C  
ATOM   3703  O   PRO B 228       2.284   5.579 -10.060  1.00  0.00           O  
ATOM   3704  CB  PRO B 228       2.192   3.094  -8.341  1.00  0.00           C  
ATOM   3705  CG  PRO B 228       2.474   1.783  -8.992  1.00  0.00           C  
ATOM   3706  CD  PRO B 228       2.333   2.065 -10.456  1.00  0.00           C  
ATOM   3707  HA  PRO B 228       0.104   3.540  -8.775  1.00  0.00           H  
ATOM   3708 1HB  PRO B 228       3.061   3.751  -8.324  1.00  0.00           H  
ATOM   3709 2HB  PRO B 228       1.846   2.996  -7.305  1.00  0.00           H  
ATOM   3710 1HG  PRO B 228       3.494   1.476  -8.763  1.00  0.00           H  
ATOM   3711 2HG  PRO B 228       1.808   1.001  -8.616  1.00  0.00           H  
ATOM   3712 1HD  PRO B 228       3.277   2.514 -10.759  1.00  0.00           H  
ATOM   3713 2HD  PRO B 228       2.126   1.181 -10.998  1.00  0.00           H  
ATOM   3714  N   ASP B 229       0.565   6.030  -8.667  1.00  0.00           N  
ATOM   3715  CA  ASP B 229       0.827   7.457  -8.749  1.00  0.00           C  
ATOM   3716  C   ASP B 229       0.557   8.259  -7.476  1.00  0.00           C  
ATOM   3717  O   ASP B 229      -0.174   9.255  -7.521  1.00  0.00           O  
ATOM   3718  CB  ASP B 229      -0.005   8.066  -9.889  1.00  0.00           C  
ATOM   3719  CG  ASP B 229       0.434   9.502 -10.273  1.00  0.00           C  
ATOM   3720  OD1 ASP B 229       1.576   9.852  -9.992  1.00  0.00           O  
ATOM   3721  OD2 ASP B 229      -0.388  10.242 -10.807  1.00  0.00           O  
ATOM   3722  H   ASP B 229      -0.231   5.673  -8.134  1.00  0.00           H  
ATOM   3723  HA  ASP B 229       1.881   7.580  -8.991  1.00  0.00           H  
ATOM   3724 1HB  ASP B 229       0.078   7.429 -10.774  1.00  0.00           H  
ATOM   3725 2HB  ASP B 229      -1.058   8.083  -9.603  1.00  0.00           H  
ATOM   3726  N   HIS B 230       1.114   7.861  -6.325  1.00  0.00           N  
ATOM   3727  CA  HIS B 230       0.924   8.758  -5.180  1.00  0.00           C  
ATOM   3728  C   HIS B 230       2.126   8.827  -4.257  1.00  0.00           C  
ATOM   3729  O   HIS B 230       2.911   9.785  -4.255  1.00  0.00           O  
ATOM   3730  CB  HIS B 230      -0.301   8.326  -4.367  1.00  0.00           C  
ATOM   3731  CG  HIS B 230      -0.680   9.295  -3.290  1.00  0.00           C  
ATOM   3732  ND1 HIS B 230      -1.053  10.596  -3.558  1.00  0.00           N  
ATOM   3733  CD2 HIS B 230      -0.743   9.154  -1.945  1.00  0.00           C  
ATOM   3734  CE1 HIS B 230      -1.330  11.213  -2.422  1.00  0.00           C  
ATOM   3735  NE2 HIS B 230      -1.149  10.361  -1.430  1.00  0.00           N  
ATOM   3736  H   HIS B 230       1.712   7.028  -6.271  1.00  0.00           H  
ATOM   3737  HA  HIS B 230       0.755   9.769  -5.544  1.00  0.00           H  
ATOM   3738 1HB  HIS B 230      -1.156   8.205  -5.033  1.00  0.00           H  
ATOM   3739 2HB  HIS B 230      -0.107   7.360  -3.903  1.00  0.00           H  
ATOM   3740  HD2 HIS B 230      -0.513   8.252  -1.377  1.00  0.00           H  
ATOM   3741  HE1 HIS B 230      -1.653  12.249  -2.322  1.00  0.00           H  
ATOM   3742  HE2 HIS B 230      -1.286  10.558  -0.449  1.00  0.00           H  
ATOM   3743  N   TYR B 231       2.283   7.746  -3.524  1.00  0.00           N  
ATOM   3744  CA  TYR B 231       3.360   7.485  -2.594  1.00  0.00           C  
ATOM   3745  C   TYR B 231       4.135   6.387  -3.211  1.00  0.00           C  
ATOM   3746  O   TYR B 231       5.356   6.417  -3.303  1.00  0.00           O  
ATOM   3747  CB  TYR B 231       2.856   7.101  -1.201  1.00  0.00           C  
ATOM   3748  CG  TYR B 231       3.942   6.595  -0.277  1.00  0.00           C  
ATOM   3749  CD1 TYR B 231       4.722   7.495   0.433  1.00  0.00           C  
ATOM   3750  CD2 TYR B 231       4.157   5.232  -0.141  1.00  0.00           C  
ATOM   3751  CE1 TYR B 231       5.714   7.033   1.277  1.00  0.00           C  
ATOM   3752  CE2 TYR B 231       5.148   4.770   0.702  1.00  0.00           C  
ATOM   3753  CZ  TYR B 231       5.925   5.665   1.409  1.00  0.00           C  
ATOM   3754  OH  TYR B 231       6.913   5.204   2.250  1.00  0.00           O  
ATOM   3755  H   TYR B 231       1.578   7.037  -3.616  1.00  0.00           H  
ATOM   3756  HA  TYR B 231       3.999   8.359  -2.493  1.00  0.00           H  
ATOM   3757 1HB  TYR B 231       2.386   7.967  -0.732  1.00  0.00           H  
ATOM   3758 2HB  TYR B 231       2.096   6.325  -1.290  1.00  0.00           H  
ATOM   3759  HD1 TYR B 231       4.553   8.566   0.326  1.00  0.00           H  
ATOM   3760  HD2 TYR B 231       3.544   4.525  -0.701  1.00  0.00           H  
ATOM   3761  HE1 TYR B 231       6.327   7.739   1.835  1.00  0.00           H  
ATOM   3762  HE2 TYR B 231       5.318   3.698   0.809  1.00  0.00           H  
ATOM   3763  HH  TYR B 231       6.935   4.245   2.220  1.00  0.00           H  
ATOM   3764  N   PHE B 232       3.379   5.413  -3.652  1.00  0.00           N  
ATOM   3765  CA  PHE B 232       3.934   4.241  -4.251  1.00  0.00           C  
ATOM   3766  C   PHE B 232       4.305   4.627  -5.665  1.00  0.00           C  
ATOM   3767  O   PHE B 232       3.598   5.418  -6.312  1.00  0.00           O  
ATOM   3768  CB  PHE B 232       2.878   3.158  -4.250  1.00  0.00           C  
ATOM   3769  CG  PHE B 232       2.667   2.632  -2.888  1.00  0.00           C  
ATOM   3770  CD1 PHE B 232       1.683   3.199  -2.085  1.00  0.00           C  
ATOM   3771  CD2 PHE B 232       3.425   1.619  -2.392  1.00  0.00           C  
ATOM   3772  CE1 PHE B 232       1.471   2.764  -0.823  1.00  0.00           C  
ATOM   3773  CE2 PHE B 232       3.219   1.172  -1.102  1.00  0.00           C  
ATOM   3774  CZ  PHE B 232       2.233   1.759  -0.319  1.00  0.00           C  
ATOM   3775  H   PHE B 232       2.383   5.480  -3.538  1.00  0.00           H  
ATOM   3776  HA  PHE B 232       4.824   3.927  -3.704  1.00  0.00           H  
ATOM   3777 1HB  PHE B 232       1.934   3.553  -4.622  1.00  0.00           H  
ATOM   3778 2HB  PHE B 232       3.189   2.339  -4.901  1.00  0.00           H  
ATOM   3779  HD1 PHE B 232       1.077   4.009  -2.481  1.00  0.00           H  
ATOM   3780  HD2 PHE B 232       4.193   1.177  -3.029  1.00  0.00           H  
ATOM   3781  HE1 PHE B 232       0.693   3.221  -0.208  1.00  0.00           H  
ATOM   3782  HE2 PHE B 232       3.829   0.364  -0.698  1.00  0.00           H  
ATOM   3783  HZ  PHE B 232       2.061   1.420   0.700  1.00  0.00           H  
ATOM   3784  N   LYS B 233       5.437   4.109  -6.112  1.00  0.00           N  
ATOM   3785  CA  LYS B 233       5.954   4.334  -7.451  1.00  0.00           C  
ATOM   3786  C   LYS B 233       6.227   2.995  -8.087  1.00  0.00           C  
ATOM   3787  O   LYS B 233       6.265   1.979  -7.377  1.00  0.00           O  
ATOM   3788  CB  LYS B 233       7.188   5.229  -7.419  1.00  0.00           C  
ATOM   3789  CG  LYS B 233       6.913   6.578  -6.723  1.00  0.00           C  
ATOM   3790  CD  LYS B 233       6.001   7.487  -7.585  1.00  0.00           C  
ATOM   3791  CE  LYS B 233       5.750   8.843  -6.914  1.00  0.00           C  
ATOM   3792  NZ  LYS B 233       4.860   9.712  -7.741  1.00  0.00           N  
ATOM   3793  H   LYS B 233       5.952   3.489  -5.483  1.00  0.00           H  
ATOM   3794  HA  LYS B 233       5.192   4.835  -8.047  1.00  0.00           H  
ATOM   3795 1HB  LYS B 233       7.996   4.730  -6.897  1.00  0.00           H  
ATOM   3796 2HB  LYS B 233       7.525   5.423  -8.432  1.00  0.00           H  
ATOM   3797 1HG  LYS B 233       6.442   6.416  -5.751  1.00  0.00           H  
ATOM   3798 2HG  LYS B 233       7.859   7.090  -6.557  1.00  0.00           H  
ATOM   3799 1HD  LYS B 233       6.468   7.655  -8.555  1.00  0.00           H  
ATOM   3800 2HD  LYS B 233       5.038   7.004  -7.755  1.00  0.00           H  
ATOM   3801 1HE  LYS B 233       5.272   8.671  -5.943  1.00  0.00           H  
ATOM   3802 2HE  LYS B 233       6.700   9.352  -6.756  1.00  0.00           H  
ATOM   3803 1HZ  LYS B 233       4.699  10.588  -7.267  1.00  0.00           H  
ATOM   3804 2HZ  LYS B 233       5.281   9.885  -8.640  1.00  0.00           H  
ATOM   3805 3HZ  LYS B 233       3.981   9.235  -7.875  1.00  0.00           H  
ATOM   3806  N   GLY B 234       6.358   2.955  -9.406  1.00  0.00           N  
ATOM   3807  CA  GLY B 234       6.571   1.656 -10.005  1.00  0.00           C  
ATOM   3808  C   GLY B 234       6.486   1.613 -11.523  1.00  0.00           C  
ATOM   3809  O   GLY B 234       6.947   2.507 -12.232  1.00  0.00           O  
ATOM   3810  H   GLY B 234       6.309   3.789  -9.971  1.00  0.00           H  
ATOM   3811 1HA  GLY B 234       7.548   1.283  -9.701  1.00  0.00           H  
ATOM   3812 2HA  GLY B 234       5.845   0.973  -9.595  1.00  0.00           H  
ATOM   3813  N   PHE B 235       5.933   0.520 -11.996  1.00  0.00           N  
ATOM   3814  CA  PHE B 235       5.889   0.198 -13.393  1.00  0.00           C  
ATOM   3815  C   PHE B 235       4.479   0.080 -13.931  1.00  0.00           C  
ATOM   3816  O   PHE B 235       3.517  -0.001 -13.172  1.00  0.00           O  
ATOM   3817  CB  PHE B 235       6.560  -1.142 -13.608  1.00  0.00           C  
ATOM   3818  CG  PHE B 235       7.896  -1.215 -12.994  1.00  0.00           C  
ATOM   3819  CD1 PHE B 235       8.107  -2.058 -11.915  1.00  0.00           C  
ATOM   3820  CD2 PHE B 235       8.935  -0.432 -13.425  1.00  0.00           C  
ATOM   3821  CE1 PHE B 235       9.334  -2.140 -11.316  1.00  0.00           C  
ATOM   3822  CE2 PHE B 235      10.169  -0.507 -12.809  1.00  0.00           C  
ATOM   3823  CZ  PHE B 235      10.366  -1.367 -11.759  1.00  0.00           C  
ATOM   3824  H   PHE B 235       5.525  -0.127 -11.322  1.00  0.00           H  
ATOM   3825  HA  PHE B 235       6.411   0.978 -13.946  1.00  0.00           H  
ATOM   3826 1HB  PHE B 235       5.937  -1.929 -13.183  1.00  0.00           H  
ATOM   3827 2HB  PHE B 235       6.653  -1.346 -14.673  1.00  0.00           H  
ATOM   3828  HD1 PHE B 235       7.283  -2.677 -11.548  1.00  0.00           H  
ATOM   3829  HD2 PHE B 235       8.778   0.254 -14.258  1.00  0.00           H  
ATOM   3830  HE1 PHE B 235       9.482  -2.820 -10.485  1.00  0.00           H  
ATOM   3831  HE2 PHE B 235      10.991   0.115 -13.156  1.00  0.00           H  
ATOM   3832  HZ  PHE B 235      11.339  -1.432 -11.276  1.00  0.00           H  
ATOM   3833  N   TRP B 236       4.358   0.059 -15.252  1.00  0.00           N  
ATOM   3834  CA  TRP B 236       3.068  -0.160 -15.871  1.00  0.00           C  
ATOM   3835  C   TRP B 236       2.633  -1.602 -15.706  1.00  0.00           C  
ATOM   3836  O   TRP B 236       3.441  -2.532 -15.838  1.00  0.00           O  
ATOM   3837  CB  TRP B 236       3.108   0.127 -17.374  1.00  0.00           C  
ATOM   3838  CG  TRP B 236       3.183   1.546 -17.695  1.00  0.00           C  
ATOM   3839  CD1 TRP B 236       4.262   2.248 -18.132  1.00  0.00           C  
ATOM   3840  CD2 TRP B 236       2.104   2.484 -17.579  1.00  0.00           C  
ATOM   3841  NE1 TRP B 236       3.929   3.565 -18.281  1.00  0.00           N  
ATOM   3842  CE2 TRP B 236       2.600   3.724 -17.931  1.00  0.00           C  
ATOM   3843  CE3 TRP B 236       0.769   2.367 -17.190  1.00  0.00           C  
ATOM   3844  CZ2 TRP B 236       1.812   4.860 -17.897  1.00  0.00           C  
ATOM   3845  CZ3 TRP B 236      -0.034   3.498 -17.162  1.00  0.00           C  
ATOM   3846  CH2 TRP B 236       0.477   4.711 -17.500  1.00  0.00           C  
ATOM   3847  H   TRP B 236       5.177   0.169 -15.832  1.00  0.00           H  
ATOM   3848  HA  TRP B 236       2.336   0.489 -15.395  1.00  0.00           H  
ATOM   3849 1HB  TRP B 236       3.968  -0.371 -17.814  1.00  0.00           H  
ATOM   3850 2HB  TRP B 236       2.230  -0.299 -17.824  1.00  0.00           H  
ATOM   3851  HD1 TRP B 236       5.248   1.826 -18.320  1.00  0.00           H  
ATOM   3852  HE1 TRP B 236       4.554   4.298 -18.583  1.00  0.00           H  
ATOM   3853  HE3 TRP B 236       0.368   1.394 -16.906  1.00  0.00           H  
ATOM   3854  HZ2 TRP B 236       2.199   5.841 -18.164  1.00  0.00           H  
ATOM   3855  HZ3 TRP B 236      -1.078   3.394 -16.852  1.00  0.00           H  
ATOM   3856  HH2 TRP B 236      -0.177   5.582 -17.462  1.00  0.00           H  
ATOM   3857  N   SER B 237       1.341  -1.766 -15.482  1.00  0.00           N  
ATOM   3858  CA  SER B 237       0.687  -3.050 -15.404  1.00  0.00           C  
ATOM   3859  C   SER B 237       0.632  -3.633 -16.791  1.00  0.00           C  
ATOM   3860  O   SER B 237       0.892  -2.934 -17.770  1.00  0.00           O  
ATOM   3861  CB  SER B 237      -0.747  -2.888 -14.988  1.00  0.00           C  
ATOM   3862  OG  SER B 237      -1.479  -2.328 -16.051  1.00  0.00           O  
ATOM   3863  H   SER B 237       0.777  -0.942 -15.322  1.00  0.00           H  
ATOM   3864  HA  SER B 237       1.233  -3.710 -14.731  1.00  0.00           H  
ATOM   3865 1HB  SER B 237      -1.171  -3.849 -14.704  1.00  0.00           H  
ATOM   3866 2HB  SER B 237      -0.795  -2.233 -14.122  1.00  0.00           H  
ATOM   3867  HG  SER B 237      -1.587  -3.062 -16.713  1.00  0.00           H  
ATOM   3868  N   GLU B 238       0.272  -4.894 -16.886  1.00  0.00           N  
ATOM   3869  CA  GLU B 238       0.056  -5.505 -18.176  1.00  0.00           C  
ATOM   3870  C   GLU B 238      -1.197  -4.873 -18.725  1.00  0.00           C  
ATOM   3871  O   GLU B 238      -1.941  -4.217 -17.987  1.00  0.00           O  
ATOM   3872  CB  GLU B 238      -0.124  -7.027 -18.080  1.00  0.00           C  
ATOM   3873  CG  GLU B 238       1.129  -7.819 -17.695  1.00  0.00           C  
ATOM   3874  CD  GLU B 238       2.219  -7.819 -18.752  1.00  0.00           C  
ATOM   3875  OE1 GLU B 238       1.914  -8.062 -19.901  1.00  0.00           O  
ATOM   3876  OE2 GLU B 238       3.368  -7.588 -18.394  1.00  0.00           O  
ATOM   3877  H   GLU B 238       0.107  -5.426 -16.045  1.00  0.00           H  
ATOM   3878  HA  GLU B 238       0.890  -5.273 -18.838  1.00  0.00           H  
ATOM   3879 1HB  GLU B 238      -0.900  -7.253 -17.354  1.00  0.00           H  
ATOM   3880 2HB  GLU B 238      -0.470  -7.409 -19.045  1.00  0.00           H  
ATOM   3881 1HG  GLU B 238       1.529  -7.391 -16.791  1.00  0.00           H  
ATOM   3882 2HG  GLU B 238       0.843  -8.847 -17.483  1.00  0.00           H  
ATOM   3883  N   TRP B 239      -1.400  -5.002 -20.015  1.00  0.00           N  
ATOM   3884  CA  TRP B 239      -2.585  -4.445 -20.622  1.00  0.00           C  
ATOM   3885  C   TRP B 239      -3.807  -5.265 -20.301  1.00  0.00           C  
ATOM   3886  O   TRP B 239      -3.726  -6.483 -20.127  1.00  0.00           O  
ATOM   3887  CB  TRP B 239      -2.460  -4.397 -22.124  1.00  0.00           C  
ATOM   3888  CG  TRP B 239      -1.497  -3.423 -22.645  1.00  0.00           C  
ATOM   3889  CD1 TRP B 239      -0.235  -3.671 -23.092  1.00  0.00           C  
ATOM   3890  CD2 TRP B 239      -1.716  -2.014 -22.811  1.00  0.00           C  
ATOM   3891  NE1 TRP B 239       0.349  -2.503 -23.528  1.00  0.00           N  
ATOM   3892  CE2 TRP B 239      -0.547  -1.475 -23.358  1.00  0.00           C  
ATOM   3893  CE3 TRP B 239      -2.793  -1.180 -22.555  1.00  0.00           C  
ATOM   3894  CZ2 TRP B 239      -0.428  -0.113 -23.648  1.00  0.00           C  
ATOM   3895  CZ3 TRP B 239      -2.694   0.179 -22.847  1.00  0.00           C  
ATOM   3896  CH2 TRP B 239      -1.537   0.698 -23.376  1.00  0.00           C  
ATOM   3897  H   TRP B 239      -0.742  -5.526 -20.576  1.00  0.00           H  
ATOM   3898  HA  TRP B 239      -2.738  -3.437 -20.242  1.00  0.00           H  
ATOM   3899 1HB  TRP B 239      -2.178  -5.382 -22.485  1.00  0.00           H  
ATOM   3900 2HB  TRP B 239      -3.437  -4.168 -22.544  1.00  0.00           H  
ATOM   3901  HD1 TRP B 239       0.240  -4.652 -23.105  1.00  0.00           H  
ATOM   3902  HE1 TRP B 239       1.285  -2.419 -23.907  1.00  0.00           H  
ATOM   3903  HE3 TRP B 239      -3.702  -1.596 -22.142  1.00  0.00           H  
ATOM   3904  HZ2 TRP B 239       0.477   0.319 -24.068  1.00  0.00           H  
ATOM   3905  HZ3 TRP B 239      -3.556   0.826 -22.640  1.00  0.00           H  
ATOM   3906  HH2 TRP B 239      -1.487   1.770 -23.584  1.00  0.00           H  
ATOM   3907  N   SER B 240      -4.939  -4.592 -20.244  1.00  0.00           N  
ATOM   3908  CA  SER B 240      -6.227  -5.248 -20.121  1.00  0.00           C  
ATOM   3909  C   SER B 240      -6.451  -5.965 -21.442  1.00  0.00           C  
ATOM   3910  O   SER B 240      -5.720  -5.694 -22.393  1.00  0.00           O  
ATOM   3911  CB  SER B 240      -7.309  -4.217 -20.034  1.00  0.00           C  
ATOM   3912  OG  SER B 240      -7.457  -3.595 -21.310  1.00  0.00           O  
ATOM   3913  H   SER B 240      -4.919  -3.577 -20.296  1.00  0.00           H  
ATOM   3914  HA  SER B 240      -6.216  -5.921 -19.268  1.00  0.00           H  
ATOM   3915 1HB  SER B 240      -8.246  -4.649 -19.712  1.00  0.00           H  
ATOM   3916 2HB  SER B 240      -7.021  -3.482 -19.293  1.00  0.00           H  
ATOM   3917  HG  SER B 240      -7.983  -4.249 -21.881  1.00  0.00           H  
ATOM   3918  N   PRO B 241      -7.395  -6.895 -21.550  1.00  0.00           N  
ATOM   3919  CA  PRO B 241      -7.808  -7.480 -22.807  1.00  0.00           C  
ATOM   3920  C   PRO B 241      -8.309  -6.341 -23.678  1.00  0.00           C  
ATOM   3921  O   PRO B 241      -8.748  -5.310 -23.153  1.00  0.00           O  
ATOM   3922  CB  PRO B 241      -8.928  -8.428 -22.394  1.00  0.00           C  
ATOM   3923  CG  PRO B 241      -8.702  -8.637 -20.919  1.00  0.00           C  
ATOM   3924  CD  PRO B 241      -8.167  -7.314 -20.401  1.00  0.00           C  
ATOM   3925  HA  PRO B 241      -6.970  -8.010 -23.278  1.00  0.00           H  
ATOM   3926 1HB  PRO B 241      -9.902  -7.980 -22.635  1.00  0.00           H  
ATOM   3927 2HB  PRO B 241      -8.854  -9.363 -22.983  1.00  0.00           H  
ATOM   3928 1HG  PRO B 241      -9.640  -8.944 -20.431  1.00  0.00           H  
ATOM   3929 2HG  PRO B 241      -7.987  -9.460 -20.775  1.00  0.00           H  
ATOM   3930 1HD  PRO B 241      -8.988  -6.627 -20.180  1.00  0.00           H  
ATOM   3931 2HD  PRO B 241      -7.535  -7.518 -19.527  1.00  0.00           H  
ATOM   3932  N   SER B 242      -8.170  -6.471 -24.988  1.00  0.00           N  
ATOM   3933  CA  SER B 242      -8.656  -5.394 -25.823  1.00  0.00           C  
ATOM   3934  C   SER B 242     -10.148  -5.496 -25.988  1.00  0.00           C  
ATOM   3935  O   SER B 242     -10.721  -6.583 -25.914  1.00  0.00           O  
ATOM   3936  CB  SER B 242      -8.001  -5.396 -27.170  1.00  0.00           C  
ATOM   3937  OG  SER B 242      -6.617  -5.155 -27.069  1.00  0.00           O  
ATOM   3938  H   SER B 242      -7.780  -7.313 -25.389  1.00  0.00           H  
ATOM   3939  HA  SER B 242      -8.433  -4.446 -25.337  1.00  0.00           H  
ATOM   3940 1HB  SER B 242      -8.191  -6.322 -27.683  1.00  0.00           H  
ATOM   3941 2HB  SER B 242      -8.457  -4.607 -27.755  1.00  0.00           H  
ATOM   3942  HG  SER B 242      -6.285  -5.077 -28.001  1.00  0.00           H  
ATOM   3943  N   TYR B 243     -10.768  -4.367 -26.246  1.00  0.00           N  
ATOM   3944  CA  TYR B 243     -12.185  -4.298 -26.543  1.00  0.00           C  
ATOM   3945  C   TYR B 243     -12.284  -3.745 -27.950  1.00  0.00           C  
ATOM   3946  O   TYR B 243     -11.522  -2.845 -28.320  1.00  0.00           O  
ATOM   3947  CB  TYR B 243     -12.918  -3.388 -25.560  1.00  0.00           C  
ATOM   3948  CG  TYR B 243     -14.417  -3.328 -25.743  1.00  0.00           C  
ATOM   3949  CD1 TYR B 243     -15.213  -4.263 -25.095  1.00  0.00           C  
ATOM   3950  CD2 TYR B 243     -15.006  -2.363 -26.558  1.00  0.00           C  
ATOM   3951  CE1 TYR B 243     -16.580  -4.221 -25.233  1.00  0.00           C  
ATOM   3952  CE2 TYR B 243     -16.385  -2.335 -26.692  1.00  0.00           C  
ATOM   3953  CZ  TYR B 243     -17.164  -3.247 -26.030  1.00  0.00           C  
ATOM   3954  OH  TYR B 243     -18.535  -3.174 -26.142  1.00  0.00           O  
ATOM   3955  H   TYR B 243     -10.219  -3.512 -26.241  1.00  0.00           H  
ATOM   3956  HA  TYR B 243     -12.622  -5.297 -26.530  1.00  0.00           H  
ATOM   3957 1HB  TYR B 243     -12.719  -3.727 -24.540  1.00  0.00           H  
ATOM   3958 2HB  TYR B 243     -12.534  -2.389 -25.636  1.00  0.00           H  
ATOM   3959  HD1 TYR B 243     -14.754  -5.020 -24.461  1.00  0.00           H  
ATOM   3960  HD2 TYR B 243     -14.389  -1.631 -27.078  1.00  0.00           H  
ATOM   3961  HE1 TYR B 243     -17.201  -4.947 -24.706  1.00  0.00           H  
ATOM   3962  HE2 TYR B 243     -16.866  -1.588 -27.309  1.00  0.00           H  
ATOM   3963  HH  TYR B 243     -18.763  -2.394 -26.667  1.00  0.00           H  
ATOM   3964  N   TYR B 244     -13.156  -4.307 -28.765  1.00  0.00           N  
ATOM   3965  CA  TYR B 244     -13.258  -3.781 -30.118  1.00  0.00           C  
ATOM   3966  C   TYR B 244     -14.648  -3.252 -30.410  1.00  0.00           C  
ATOM   3967  O   TYR B 244     -15.656  -3.890 -30.078  1.00  0.00           O  
ATOM   3968  CB  TYR B 244     -12.914  -4.864 -31.108  1.00  0.00           C  
ATOM   3969  CG  TYR B 244     -11.486  -5.429 -31.047  1.00  0.00           C  
ATOM   3970  CD1 TYR B 244     -11.164  -6.453 -30.172  1.00  0.00           C  
ATOM   3971  CD2 TYR B 244     -10.547  -4.981 -31.925  1.00  0.00           C  
ATOM   3972  CE1 TYR B 244      -9.914  -7.032 -30.197  1.00  0.00           C  
ATOM   3973  CE2 TYR B 244      -9.301  -5.556 -31.955  1.00  0.00           C  
ATOM   3974  CZ  TYR B 244      -8.982  -6.573 -31.115  1.00  0.00           C  
ATOM   3975  OH  TYR B 244      -7.732  -7.148 -31.213  1.00  0.00           O  
ATOM   3976  H   TYR B 244     -13.748  -5.065 -28.452  1.00  0.00           H  
ATOM   3977  HA  TYR B 244     -12.564  -2.955 -30.233  1.00  0.00           H  
ATOM   3978 1HB  TYR B 244     -13.608  -5.695 -30.975  1.00  0.00           H  
ATOM   3979 2HB  TYR B 244     -13.074  -4.475 -32.113  1.00  0.00           H  
ATOM   3980  HD1 TYR B 244     -11.907  -6.814 -29.474  1.00  0.00           H  
ATOM   3981  HD2 TYR B 244     -10.795  -4.179 -32.624  1.00  0.00           H  
ATOM   3982  HE1 TYR B 244      -9.677  -7.852 -29.513  1.00  0.00           H  
ATOM   3983  HE2 TYR B 244      -8.561  -5.208 -32.673  1.00  0.00           H  
ATOM   3984  HH  TYR B 244      -7.154  -6.564 -31.729  1.00  0.00           H  
ATOM   3985  N   PHE B 245     -14.696  -2.122 -31.090  1.00  0.00           N  
ATOM   3986  CA  PHE B 245     -15.974  -1.509 -31.404  1.00  0.00           C  
ATOM   3987  C   PHE B 245     -15.904  -0.807 -32.741  1.00  0.00           C  
ATOM   3988  O   PHE B 245     -14.812  -0.523 -33.233  1.00  0.00           O  
ATOM   3989  CB  PHE B 245     -16.357  -0.540 -30.279  1.00  0.00           C  
ATOM   3990  CG  PHE B 245     -15.476   0.687 -30.122  1.00  0.00           C  
ATOM   3991  CD1 PHE B 245     -15.820   1.888 -30.725  1.00  0.00           C  
ATOM   3992  CD2 PHE B 245     -14.311   0.633 -29.393  1.00  0.00           C  
ATOM   3993  CE1 PHE B 245     -15.030   3.005 -30.589  1.00  0.00           C  
ATOM   3994  CE2 PHE B 245     -13.512   1.750 -29.257  1.00  0.00           C  
ATOM   3995  CZ  PHE B 245     -13.876   2.940 -29.855  1.00  0.00           C  
ATOM   3996  H   PHE B 245     -13.815  -1.680 -31.361  1.00  0.00           H  
ATOM   3997  HA  PHE B 245     -16.736  -2.283 -31.458  1.00  0.00           H  
ATOM   3998 1HB  PHE B 245     -17.382  -0.205 -30.429  1.00  0.00           H  
ATOM   3999 2HB  PHE B 245     -16.337  -1.079 -29.353  1.00  0.00           H  
ATOM   4000  HD1 PHE B 245     -16.739   1.942 -31.311  1.00  0.00           H  
ATOM   4001  HD2 PHE B 245     -14.019  -0.303 -28.919  1.00  0.00           H  
ATOM   4002  HE1 PHE B 245     -15.323   3.939 -31.065  1.00  0.00           H  
ATOM   4003  HE2 PHE B 245     -12.596   1.693 -28.681  1.00  0.00           H  
ATOM   4004  HZ  PHE B 245     -13.246   3.823 -29.747  1.00  0.00           H  
ATOM   4005  N   ARG B 246     -17.059  -0.522 -33.330  1.00  0.00           N  
ATOM   4006  CA  ARG B 246     -17.090   0.125 -34.633  1.00  0.00           C  
ATOM   4007  C   ARG B 246     -17.950   1.362 -34.584  1.00  0.00           C  
ATOM   4008  O   ARG B 246     -19.048   1.337 -34.004  1.00  0.00           O  
ATOM   4009  CB  ARG B 246     -17.592  -0.833 -35.714  1.00  0.00           C  
ATOM   4010  CG  ARG B 246     -17.601  -0.286 -37.079  1.00  0.00           C  
ATOM   4011  CD  ARG B 246     -18.159  -1.239 -38.041  1.00  0.00           C  
ATOM   4012  NE  ARG B 246     -18.083  -0.714 -39.384  1.00  0.00           N  
ATOM   4013  CZ  ARG B 246     -18.974   0.154 -39.905  1.00  0.00           C  
ATOM   4014  NH1 ARG B 246     -19.984   0.587 -39.168  1.00  0.00           N  
ATOM   4015  NH2 ARG B 246     -18.832   0.574 -41.150  1.00  0.00           N  
ATOM   4016  H   ARG B 246     -17.922  -0.774 -32.873  1.00  0.00           H  
ATOM   4017  HA  ARG B 246     -16.090   0.435 -34.890  1.00  0.00           H  
ATOM   4018 1HB  ARG B 246     -16.937  -1.679 -35.775  1.00  0.00           H  
ATOM   4019 2HB  ARG B 246     -18.593  -1.191 -35.481  1.00  0.00           H  
ATOM   4020 1HG  ARG B 246     -18.206   0.614 -37.109  1.00  0.00           H  
ATOM   4021 2HG  ARG B 246     -16.587  -0.047 -37.385  1.00  0.00           H  
ATOM   4022 1HD  ARG B 246     -17.610  -2.176 -38.005  1.00  0.00           H  
ATOM   4023 2HD  ARG B 246     -19.201  -1.415 -37.800  1.00  0.00           H  
ATOM   4024  HE  ARG B 246     -17.322  -1.022 -39.971  1.00  0.00           H  
ATOM   4025 1HH1 ARG B 246     -20.082   0.265 -38.212  1.00  0.00           H  
ATOM   4026 2HH1 ARG B 246     -20.653   1.237 -39.549  1.00  0.00           H  
ATOM   4027 1HH2 ARG B 246     -18.051   0.246 -41.706  1.00  0.00           H  
ATOM   4028 2HH2 ARG B 246     -19.486   1.229 -41.538  1.00  0.00           H  
ATOM   4029  N   THR B 247     -17.423   2.449 -35.142  1.00  0.00           N  
ATOM   4030  CA  THR B 247     -18.111   3.724 -35.117  1.00  0.00           C  
ATOM   4031  C   THR B 247     -19.202   3.754 -36.210  1.00  0.00           C  
ATOM   4032  O   THR B 247     -19.150   2.953 -37.148  1.00  0.00           O  
ATOM   4033  CB  THR B 247     -17.071   4.845 -35.341  1.00  0.00           C  
ATOM   4034  OG1 THR B 247     -16.518   4.739 -36.645  1.00  0.00           O  
ATOM   4035  CG2 THR B 247     -15.926   4.684 -34.353  1.00  0.00           C  
ATOM   4036  H   THR B 247     -16.511   2.370 -35.594  1.00  0.00           H  
ATOM   4037  HA  THR B 247     -18.560   3.832 -34.136  1.00  0.00           H  
ATOM   4038  HB  THR B 247     -17.507   5.816 -35.214  1.00  0.00           H  
ATOM   4039  HG1 THR B 247     -15.900   5.493 -36.792  1.00  0.00           H  
ATOM   4040 1HG2 THR B 247     -15.185   5.465 -34.533  1.00  0.00           H  
ATOM   4041 2HG2 THR B 247     -16.283   4.756 -33.342  1.00  0.00           H  
ATOM   4042 3HG2 THR B 247     -15.465   3.709 -34.499  1.00  0.00           H  
ATOM   4043  N   PRO B 248     -20.187   4.672 -36.155  1.00  0.00           N  
ATOM   4044  CA  PRO B 248     -21.238   4.845 -37.153  1.00  0.00           C  
ATOM   4045  C   PRO B 248     -20.724   4.982 -38.574  1.00  0.00           C  
ATOM   4046  O   PRO B 248     -19.928   5.877 -38.863  1.00  0.00           O  
ATOM   4047  OXT PRO B 248     -21.093   4.216 -39.422  1.00  0.00           O  
ATOM   4048  CB  PRO B 248     -21.906   6.133 -36.674  1.00  0.00           C  
ATOM   4049  CG  PRO B 248     -21.699   6.121 -35.189  1.00  0.00           C  
ATOM   4050  CD  PRO B 248     -20.326   5.577 -34.988  1.00  0.00           C  
ATOM   4051  HA  PRO B 248     -21.935   3.999 -37.084  1.00  0.00           H  
ATOM   4052 1HB  PRO B 248     -21.428   6.998 -37.156  1.00  0.00           H  
ATOM   4053 2HB  PRO B 248     -22.963   6.141 -36.969  1.00  0.00           H  
ATOM   4054 1HG  PRO B 248     -21.814   7.130 -34.789  1.00  0.00           H  
ATOM   4055 2HG  PRO B 248     -22.475   5.506 -34.702  1.00  0.00           H  
ATOM   4056 1HD  PRO B 248     -19.613   6.401 -35.013  1.00  0.00           H  
ATOM   4057 2HD  PRO B 248     -20.332   5.036 -34.036  1.00  0.00           H  
TER                                                                             
score -790.573
silent_score -790.573
time 0
                                    
