# Supplementary material for: Design of protein-binding proteins from the target structure alone
Source: Nature. 2022 Mar 24;605(7910):551–60. doi: 10.1038/s41586-022-04654-9 (PMC9117152; doi:10.1038/s41586-022-04654-9)
Supplement: Supplementary file 4 — Supplementary Data 1 Experimental data and analysis. This file contains all the experimental results and the analysis protocols. [file 41586_2022_4654_MOESM4_ESM.gz › supplemental_files/ngs_analysis/il7ra_grafting_experiment/motif_parents/IL7_longxing_Grafting2_ems_3hM_1894_0002_0004_0001_0001.pdb]

SSBOND     CYS B   68    CYS B   83                                       2.04  
SSBOND     CYS B  100    CYS B  108                                       2.04  
SSBOND     CYS B  134    CYS B  144                                       2.06  
ATOM      1  N   ASP A   1      20.406  32.886  61.657  1.00  0.00           N  
ATOM      2  CA  ASP A   1      19.781  32.174  60.551  1.00  0.00           C  
ATOM      3  C   ASP A   1      20.211  32.752  59.208  1.00  0.00           C  
ATOM      4  O   ASP A   1      20.966  33.722  59.154  1.00  0.00           O  
ATOM      5  CB  ASP A   1      18.258  32.213  60.718  1.00  0.00           C  
ATOM      6  CG  ASP A   1      17.834  31.412  61.939  1.00  0.00           C  
ATOM      7  OD1 ASP A   1      18.661  30.675  62.425  1.00  0.00           O  
ATOM      8  OD2 ASP A   1      16.725  31.537  62.375  1.00  0.00           O  
ATOM      9 1H   ASP A   1      20.107  32.486  62.523  1.00  0.00           H  
ATOM     10 2H   ASP A   1      21.401  32.811  61.582  1.00  0.00           H  
ATOM     11 3H   ASP A   1      20.142  33.850  61.627  1.00  0.00           H  
ATOM     12  HA  ASP A   1      20.086  31.127  60.594  1.00  0.00           H  
ATOM     13 1HB  ASP A   1      17.934  33.249  60.849  1.00  0.00           H  
ATOM     14 2HB  ASP A   1      17.755  31.820  59.832  1.00  0.00           H  
ATOM     15  N   LYS A   2      19.725  32.150  58.128  1.00  0.00           N  
ATOM     16  CA  LYS A   2      20.171  32.511  56.785  1.00  0.00           C  
ATOM     17  C   LYS A   2      19.727  33.921  56.419  1.00  0.00           C  
ATOM     18  O   LYS A   2      20.453  34.655  55.750  1.00  0.00           O  
ATOM     19  CB  LYS A   2      19.642  31.510  55.757  1.00  0.00           C  
ATOM     20  CG  LYS A   2      20.290  30.134  55.828  1.00  0.00           C  
ATOM     21  CD  LYS A   2      19.717  29.199  54.773  1.00  0.00           C  
ATOM     22  CE  LYS A   2      20.354  27.819  54.851  1.00  0.00           C  
ATOM     23  NZ  LYS A   2      19.761  26.876  53.864  1.00  0.00           N  
ATOM     24  H   LYS A   2      19.033  31.425  58.238  1.00  0.00           H  
ATOM     25  HA  LYS A   2      21.261  32.468  56.760  1.00  0.00           H  
ATOM     26 1HB  LYS A   2      18.568  31.382  55.893  1.00  0.00           H  
ATOM     27 2HB  LYS A   2      19.800  31.903  54.752  1.00  0.00           H  
ATOM     28 1HG  LYS A   2      21.365  30.229  55.671  1.00  0.00           H  
ATOM     29 2HG  LYS A   2      20.121  29.703  56.814  1.00  0.00           H  
ATOM     30 1HD  LYS A   2      18.640  29.101  54.919  1.00  0.00           H  
ATOM     31 2HD  LYS A   2      19.895  29.615  53.782  1.00  0.00           H  
ATOM     32 1HE  LYS A   2      21.423  27.901  54.660  1.00  0.00           H  
ATOM     33 2HE  LYS A   2      20.217  27.411  55.852  1.00  0.00           H  
ATOM     34 1HZ  LYS A   2      20.210  25.975  53.948  1.00  0.00           H  
ATOM     35 2HZ  LYS A   2      18.772  26.777  54.044  1.00  0.00           H  
ATOM     36 3HZ  LYS A   2      19.899  27.234  52.930  1.00  0.00           H  
ATOM     37  N   GLU A   3      18.531  34.292  56.862  1.00  0.00           N  
ATOM     38  CA  GLU A   3      17.981  35.610  56.565  1.00  0.00           C  
ATOM     39  C   GLU A   3      18.854  36.715  57.144  1.00  0.00           C  
ATOM     40  O   GLU A   3      19.019  37.772  56.537  1.00  0.00           O  
ATOM     41  CB  GLU A   3      16.555  35.686  57.113  1.00  0.00           C  
ATOM     42  CG  GLU A   3      15.560  34.772  56.375  1.00  0.00           C  
ATOM     43  CD  GLU A   3      15.672  33.308  56.769  1.00  0.00           C  
ATOM     44  OE1 GLU A   3      16.403  33.009  57.697  1.00  0.00           O  
ATOM     45  OE2 GLU A   3      15.051  32.493  56.138  1.00  0.00           O  
ATOM     46  H   GLU A   3      17.990  33.647  57.417  1.00  0.00           H  
ATOM     47  HA  GLU A   3      17.936  35.731  55.483  1.00  0.00           H  
ATOM     48 1HB  GLU A   3      16.556  35.416  58.168  1.00  0.00           H  
ATOM     49 2HB  GLU A   3      16.193  36.713  57.038  1.00  0.00           H  
ATOM     50 1HG  GLU A   3      14.550  35.114  56.597  1.00  0.00           H  
ATOM     51 2HG  GLU A   3      15.712  34.875  55.305  1.00  0.00           H  
ATOM     52  N   GLU A   4      19.412  36.465  58.325  1.00  0.00           N  
ATOM     53  CA  GLU A   4      20.276  37.435  58.984  1.00  0.00           C  
ATOM     54  C   GLU A   4      21.611  37.566  58.263  1.00  0.00           C  
ATOM     55  O   GLU A   4      22.143  38.666  58.115  1.00  0.00           O  
ATOM     56  CB  GLU A   4      20.487  37.002  60.428  1.00  0.00           C  
ATOM     57  CG  GLU A   4      19.233  37.100  61.285  1.00  0.00           C  
ATOM     58  CD  GLU A   4      19.394  36.463  62.620  1.00  0.00           C  
ATOM     59  OE1 GLU A   4      19.999  35.407  62.683  1.00  0.00           O  
ATOM     60  OE2 GLU A   4      18.916  37.010  63.583  1.00  0.00           O  
ATOM     61  H   GLU A   4      19.233  35.578  58.774  1.00  0.00           H  
ATOM     62  HA  GLU A   4      19.778  38.405  58.976  1.00  0.00           H  
ATOM     63 1HB  GLU A   4      20.836  35.972  60.450  1.00  0.00           H  
ATOM     64 2HB  GLU A   4      21.260  37.622  60.884  1.00  0.00           H  
ATOM     65 1HG  GLU A   4      18.985  38.152  61.422  1.00  0.00           H  
ATOM     66 2HG  GLU A   4      18.406  36.627  60.756  1.00  0.00           H  
ATOM     67  N   LYS A   5      22.147  36.435  57.813  1.00  0.00           N  
ATOM     68  CA  LYS A   5      23.403  36.426  57.071  1.00  0.00           C  
ATOM     69  C   LYS A   5      23.297  37.258  55.798  1.00  0.00           C  
ATOM     70  O   LYS A   5      24.209  38.010  55.458  1.00  0.00           O  
ATOM     71  CB  LYS A   5      23.806  34.999  56.703  1.00  0.00           C  
ATOM     72  CG  LYS A   5      24.278  34.155  57.869  1.00  0.00           C  
ATOM     73  CD  LYS A   5      24.649  32.744  57.423  1.00  0.00           C  
ATOM     74  CE  LYS A   5      25.105  31.892  58.603  1.00  0.00           C  
ATOM     75  NZ  LYS A   5      25.454  30.500  58.193  1.00  0.00           N  
ATOM     76  H   LYS A   5      21.674  35.562  57.989  1.00  0.00           H  
ATOM     77  HA  LYS A   5      24.182  36.854  57.703  1.00  0.00           H  
ATOM     78 1HB  LYS A   5      22.957  34.490  56.250  1.00  0.00           H  
ATOM     79 2HB  LYS A   5      24.600  35.028  55.959  1.00  0.00           H  
ATOM     80 1HG  LYS A   5      25.146  34.627  58.328  1.00  0.00           H  
ATOM     81 2HG  LYS A   5      23.484  34.099  58.613  1.00  0.00           H  
ATOM     82 1HD  LYS A   5      23.781  32.271  56.957  1.00  0.00           H  
ATOM     83 2HD  LYS A   5      25.452  32.792  56.686  1.00  0.00           H  
ATOM     84 1HE  LYS A   5      25.980  32.353  59.062  1.00  0.00           H  
ATOM     85 2HE  LYS A   5      24.301  31.850  59.339  1.00  0.00           H  
ATOM     86 1HZ  LYS A   5      25.746  29.973  59.005  1.00  0.00           H  
ATOM     87 2HZ  LYS A   5      24.645  30.058  57.778  1.00  0.00           H  
ATOM     88 3HZ  LYS A   5      26.206  30.522  57.521  1.00  0.00           H  
ATOM     89  N   VAL A   6      22.175  37.118  55.100  1.00  0.00           N  
ATOM     90  CA  VAL A   6      21.947  37.857  53.862  1.00  0.00           C  
ATOM     91  C   VAL A   6      21.791  39.348  54.133  1.00  0.00           C  
ATOM     92  O   VAL A   6      22.357  40.179  53.425  1.00  0.00           O  
ATOM     93  CB  VAL A   6      20.685  37.333  53.151  1.00  0.00           C  
ATOM     94  CG1 VAL A   6      20.360  38.194  51.940  1.00  0.00           C  
ATOM     95  CG2 VAL A   6      20.886  35.881  52.743  1.00  0.00           C  
ATOM     96  H   VAL A   6      21.463  36.484  55.432  1.00  0.00           H  
ATOM     97  HA  VAL A   6      22.806  37.708  53.208  1.00  0.00           H  
ATOM     98  HB  VAL A   6      19.838  37.405  53.834  1.00  0.00           H  
ATOM     99 1HG1 VAL A   6      19.465  37.809  51.449  1.00  0.00           H  
ATOM    100 2HG1 VAL A   6      20.184  39.221  52.260  1.00  0.00           H  
ATOM    101 3HG1 VAL A   6      21.195  38.168  51.240  1.00  0.00           H  
ATOM    102 1HG2 VAL A   6      19.990  35.517  52.241  1.00  0.00           H  
ATOM    103 2HG2 VAL A   6      21.737  35.809  52.065  1.00  0.00           H  
ATOM    104 3HG2 VAL A   6      21.076  35.277  53.630  1.00  0.00           H  
ATOM    105  N   LYS A   7      21.020  39.681  55.163  1.00  0.00           N  
ATOM    106  CA  LYS A   7      20.797  41.071  55.536  1.00  0.00           C  
ATOM    107  C   LYS A   7      22.111  41.785  55.816  1.00  0.00           C  
ATOM    108  O   LYS A   7      22.346  42.892  55.332  1.00  0.00           O  
ATOM    109  CB  LYS A   7      19.895  41.212  56.760  1.00  0.00           C  
ATOM    110  CG  LYS A   7      19.605  42.695  57.120  1.00  0.00           C  
ATOM    111  CD  LYS A   7      18.660  42.831  58.309  1.00  0.00           C  
ATOM    112  CE  LYS A   7      18.215  44.301  58.536  1.00  0.00           C  
ATOM    113  NZ  LYS A   7      19.328  45.216  59.011  1.00  0.00           N  
ATOM    114  H   LYS A   7      20.576  38.948  55.702  1.00  0.00           H  
ATOM    115  HA  LYS A   7      20.296  41.576  54.708  1.00  0.00           H  
ATOM    116 1HB  LYS A   7      18.950  40.697  56.577  1.00  0.00           H  
ATOM    117 2HB  LYS A   7      20.370  40.732  57.618  1.00  0.00           H  
ATOM    118 1HG  LYS A   7      20.543  43.199  57.369  1.00  0.00           H  
ATOM    119 2HG  LYS A   7      19.174  43.201  56.255  1.00  0.00           H  
ATOM    120 1HD  LYS A   7      17.776  42.213  58.141  1.00  0.00           H  
ATOM    121 2HD  LYS A   7      19.165  42.475  59.206  1.00  0.00           H  
ATOM    122 1HE  LYS A   7      17.816  44.696  57.602  1.00  0.00           H  
ATOM    123 2HE  LYS A   7      17.424  44.301  59.284  1.00  0.00           H  
ATOM    124 1HZ  LYS A   7      18.957  46.141  59.145  1.00  0.00           H  
ATOM    125 2HZ  LYS A   7      19.698  44.878  59.881  1.00  0.00           H  
ATOM    126 3HZ  LYS A   7      20.110  45.289  58.327  1.00  0.00           H  
ATOM    127  N   LYS A   8      22.969  41.145  56.607  1.00  0.00           N  
ATOM    128  CA  LYS A   8      24.243  41.737  56.994  1.00  0.00           C  
ATOM    129  C   LYS A   8      25.105  42.041  55.773  1.00  0.00           C  
ATOM    130  O   LYS A   8      25.693  43.114  55.669  1.00  0.00           O  
ATOM    131  CB  LYS A   8      24.994  40.811  57.951  1.00  0.00           C  
ATOM    132  CG  LYS A   8      24.403  40.743  59.354  1.00  0.00           C  
ATOM    133  CD  LYS A   8      25.168  39.761  60.228  1.00  0.00           C  
ATOM    134  CE  LYS A   8      24.566  39.676  61.623  1.00  0.00           C  
ATOM    135  NZ  LYS A   8      25.287  38.698  62.482  1.00  0.00           N  
ATOM    136  H   LYS A   8      22.732  40.224  56.945  1.00  0.00           H  
ATOM    137  HA  LYS A   8      24.046  42.671  57.520  1.00  0.00           H  
ATOM    138 1HB  LYS A   8      25.005  39.799  57.544  1.00  0.00           H  
ATOM    139 2HB  LYS A   8      26.029  41.140  58.039  1.00  0.00           H  
ATOM    140 1HG  LYS A   8      24.442  41.732  59.813  1.00  0.00           H  
ATOM    141 2HG  LYS A   8      23.362  40.430  59.295  1.00  0.00           H  
ATOM    142 1HD  LYS A   8      25.145  38.771  59.771  1.00  0.00           H  
ATOM    143 2HD  LYS A   8      26.207  40.080  60.311  1.00  0.00           H  
ATOM    144 1HE  LYS A   8      24.607  40.656  62.097  1.00  0.00           H  
ATOM    145 2HE  LYS A   8      23.521  39.375  61.551  1.00  0.00           H  
ATOM    146 1HZ  LYS A   8      24.858  38.671  63.396  1.00  0.00           H  
ATOM    147 2HZ  LYS A   8      25.240  37.780  62.061  1.00  0.00           H  
ATOM    148 3HZ  LYS A   8      26.254  38.977  62.573  1.00  0.00           H  
ATOM    149  N   LEU A   9      25.171  41.084  54.851  1.00  0.00           N  
ATOM    150  CA  LEU A   9      25.919  41.267  53.612  1.00  0.00           C  
ATOM    151  C   LEU A   9      25.265  42.320  52.725  1.00  0.00           C  
ATOM    152  O   LEU A   9      25.949  43.125  52.093  1.00  0.00           O  
ATOM    153  CB  LEU A   9      26.055  39.947  52.841  1.00  0.00           C  
ATOM    154  CG  LEU A   9      27.065  38.900  53.381  1.00  0.00           C  
ATOM    155  CD1 LEU A   9      26.917  37.606  52.596  1.00  0.00           C  
ATOM    156  CD2 LEU A   9      28.521  39.428  53.185  1.00  0.00           C  
ATOM    157  H   LEU A   9      24.693  40.210  55.014  1.00  0.00           H  
ATOM    158  HA  LEU A   9      26.927  41.598  53.861  1.00  0.00           H  
ATOM    159 1HB  LEU A   9      25.069  39.472  52.825  1.00  0.00           H  
ATOM    160 2HB  LEU A   9      26.325  40.169  51.848  1.00  0.00           H  
ATOM    161  HG  LEU A   9      26.870  38.704  54.436  1.00  0.00           H  
ATOM    162 1HD1 LEU A   9      27.636  36.885  52.978  1.00  0.00           H  
ATOM    163 2HD1 LEU A   9      25.907  37.225  52.730  1.00  0.00           H  
ATOM    164 3HD1 LEU A   9      27.108  37.782  51.536  1.00  0.00           H  
ATOM    165 1HD2 LEU A   9      29.227  38.678  53.551  1.00  0.00           H  
ATOM    166 2HD2 LEU A   9      28.705  39.603  52.126  1.00  0.00           H  
ATOM    167 3HD2 LEU A   9      28.678  40.349  53.732  1.00  0.00           H  
ATOM    168  N   LYS A  10      23.936  42.310  52.683  1.00  0.00           N  
ATOM    169  CA  LYS A  10      23.187  43.263  51.875  1.00  0.00           C  
ATOM    170  C   LYS A  10      23.419  44.692  52.352  1.00  0.00           C  
ATOM    171  O   LYS A  10      23.666  45.591  51.547  1.00  0.00           O  
ATOM    172  CB  LYS A  10      21.693  42.913  51.899  1.00  0.00           C  
ATOM    173  CG  LYS A  10      20.774  43.843  51.108  1.00  0.00           C  
ATOM    174  CD  LYS A  10      19.360  43.261  50.986  1.00  0.00           C  
ATOM    175  CE  LYS A  10      18.456  44.170  50.141  1.00  0.00           C  
ATOM    176  NZ  LYS A  10      17.086  43.592  49.946  1.00  0.00           N  
ATOM    177  H   LYS A  10      23.432  41.623  53.226  1.00  0.00           H  
ATOM    178  HA  LYS A  10      23.524  43.181  50.842  1.00  0.00           H  
ATOM    179 1HB  LYS A  10      21.558  41.901  51.517  1.00  0.00           H  
ATOM    180 2HB  LYS A  10      21.347  42.916  52.928  1.00  0.00           H  
ATOM    181 1HG  LYS A  10      20.705  44.793  51.644  1.00  0.00           H  
ATOM    182 2HG  LYS A  10      21.165  44.048  50.136  1.00  0.00           H  
ATOM    183 1HD  LYS A  10      19.405  42.272  50.511  1.00  0.00           H  
ATOM    184 2HD  LYS A  10      18.928  43.148  51.983  1.00  0.00           H  
ATOM    185 1HE  LYS A  10      18.365  45.134  50.637  1.00  0.00           H  
ATOM    186 2HE  LYS A  10      18.919  44.316  49.164  1.00  0.00           H  
ATOM    187 1HZ  LYS A  10      16.527  44.214  49.385  1.00  0.00           H  
ATOM    188 2HZ  LYS A  10      17.151  42.674  49.459  1.00  0.00           H  
ATOM    189 3HZ  LYS A  10      16.637  43.453  50.835  1.00  0.00           H  
ATOM    190  N   ASP A  11      23.338  44.894  53.662  1.00  0.00           N  
ATOM    191  CA  ASP A  11      23.507  46.220  54.244  1.00  0.00           C  
ATOM    192  C   ASP A  11      24.903  46.764  53.974  1.00  0.00           C  
ATOM    193  O   ASP A  11      25.064  47.920  53.582  1.00  0.00           O  
ATOM    194  CB  ASP A  11      23.283  46.210  55.770  1.00  0.00           C  
ATOM    195  CG  ASP A  11      21.799  46.065  56.262  1.00  0.00           C  
ATOM    196  OD1 ASP A  11      20.883  46.230  55.493  1.00  0.00           O  
ATOM    197  OD2 ASP A  11      21.619  45.810  57.452  1.00  0.00           O  
ATOM    198  H   ASP A  11      23.153  44.109  54.269  1.00  0.00           H  
ATOM    199  HA  ASP A  11      22.777  46.892  53.794  1.00  0.00           H  
ATOM    200 1HB  ASP A  11      23.850  45.375  56.192  1.00  0.00           H  
ATOM    201 2HB  ASP A  11      23.697  47.125  56.191  1.00  0.00           H  
ATOM    202  N   ARG A  12      25.913  45.927  54.188  1.00  0.00           N  
ATOM    203  CA  ARG A  12      27.298  46.329  53.988  1.00  0.00           C  
ATOM    204  C   ARG A  12      27.603  46.537  52.510  1.00  0.00           C  
ATOM    205  O   ARG A  12      28.235  47.525  52.130  1.00  0.00           O  
ATOM    206  CB  ARG A  12      28.261  45.297  54.547  1.00  0.00           C  
ATOM    207  CG  ARG A  12      29.753  45.666  54.419  1.00  0.00           C  
ATOM    208  CD  ARG A  12      30.604  44.718  55.168  1.00  0.00           C  
ATOM    209  NE  ARG A  12      32.039  45.002  55.021  1.00  0.00           N  
ATOM    210  CZ  ARG A  12      33.027  44.315  55.615  1.00  0.00           C  
ATOM    211  NH1 ARG A  12      32.776  43.297  56.421  1.00  0.00           N  
ATOM    212  NH2 ARG A  12      34.256  44.693  55.360  1.00  0.00           N  
ATOM    213  H   ARG A  12      25.713  44.987  54.497  1.00  0.00           H  
ATOM    214  HA  ARG A  12      27.467  47.269  54.517  1.00  0.00           H  
ATOM    215 1HB  ARG A  12      28.043  45.132  55.600  1.00  0.00           H  
ATOM    216 2HB  ARG A  12      28.105  44.346  54.031  1.00  0.00           H  
ATOM    217 1HG  ARG A  12      30.054  45.626  53.369  1.00  0.00           H  
ATOM    218 2HG  ARG A  12      29.924  46.673  54.804  1.00  0.00           H  
ATOM    219 1HD  ARG A  12      30.350  44.778  56.224  1.00  0.00           H  
ATOM    220 2HD  ARG A  12      30.415  43.711  54.801  1.00  0.00           H  
ATOM    221  HE  ARG A  12      32.351  45.776  54.401  1.00  0.00           H  
ATOM    222 1HH1 ARG A  12      31.826  43.015  56.608  1.00  0.00           H  
ATOM    223 2HH1 ARG A  12      33.540  42.794  56.853  1.00  0.00           H  
ATOM    224 1HH2 ARG A  12      34.389  45.491  54.714  1.00  0.00           H  
ATOM    225 2HH2 ARG A  12      35.042  44.221  55.771  1.00  0.00           H  
ATOM    226  N   ALA A  13      27.149  45.607  51.680  1.00  0.00           N  
ATOM    227  CA  ALA A  13      27.435  45.648  50.250  1.00  0.00           C  
ATOM    228  C   ALA A  13      26.909  46.931  49.621  1.00  0.00           C  
ATOM    229  O   ALA A  13      27.545  47.505  48.735  1.00  0.00           O  
ATOM    230  CB  ALA A  13      26.803  44.476  49.568  1.00  0.00           C  
ATOM    231  H   ALA A  13      26.590  44.850  52.047  1.00  0.00           H  
ATOM    232  HA  ALA A  13      28.517  45.609  50.113  1.00  0.00           H  
ATOM    233 1HB  ALA A  13      27.016  44.506  48.523  1.00  0.00           H  
ATOM    234 2HB  ALA A  13      27.170  43.553  49.976  1.00  0.00           H  
ATOM    235 3HB  ALA A  13      25.731  44.540  49.729  1.00  0.00           H  
ATOM    236  N   ASN A  14      25.746  47.380  50.082  1.00  0.00           N  
ATOM    237  CA  ASN A  14      25.143  48.609  49.581  1.00  0.00           C  
ATOM    238  C   ASN A  14      25.967  49.826  49.979  1.00  0.00           C  
ATOM    239  O   ASN A  14      26.149  50.752  49.185  1.00  0.00           O  
ATOM    240  CB  ASN A  14      23.715  48.745  50.078  1.00  0.00           C  
ATOM    241  CG  ASN A  14      22.772  47.802  49.386  1.00  0.00           C  
ATOM    242  OD1 ASN A  14      23.094  47.244  48.332  1.00  0.00           O  
ATOM    243  ND2 ASN A  14      21.609  47.613  49.959  1.00  0.00           N  
ATOM    244  H   ASN A  14      25.268  46.852  50.799  1.00  0.00           H  
ATOM    245  HA  ASN A  14      25.102  48.554  48.494  1.00  0.00           H  
ATOM    246 1HB  ASN A  14      23.683  48.552  51.151  1.00  0.00           H  
ATOM    247 2HB  ASN A  14      23.372  49.768  49.918  1.00  0.00           H  
ATOM    248 1HD2 ASN A  14      20.941  46.995  49.544  1.00  0.00           H  
ATOM    249 2HD2 ASN A  14      21.392  48.086  50.812  1.00  0.00           H  
ATOM    250  N   GLU A  15      26.468  49.822  51.209  1.00  0.00           N  
ATOM    251  CA  GLU A  15      27.335  50.890  51.688  1.00  0.00           C  
ATOM    252  C   GLU A  15      28.665  50.893  50.946  1.00  0.00           C  
ATOM    253  O   GLU A  15      29.200  51.949  50.612  1.00  0.00           O  
ATOM    254  CB  GLU A  15      27.579  50.746  53.191  1.00  0.00           C  
ATOM    255  CG  GLU A  15      26.367  51.058  54.058  1.00  0.00           C  
ATOM    256  CD  GLU A  15      26.651  50.930  55.529  1.00  0.00           C  
ATOM    257  OE1 GLU A  15      27.742  50.544  55.873  1.00  0.00           O  
ATOM    258  OE2 GLU A  15      25.774  51.218  56.309  1.00  0.00           O  
ATOM    259  H   GLU A  15      26.238  49.058  51.828  1.00  0.00           H  
ATOM    260  HA  GLU A  15      26.837  51.844  51.516  1.00  0.00           H  
ATOM    261 1HB  GLU A  15      27.895  49.726  53.413  1.00  0.00           H  
ATOM    262 2HB  GLU A  15      28.387  51.412  53.495  1.00  0.00           H  
ATOM    263 1HG  GLU A  15      26.037  52.075  53.850  1.00  0.00           H  
ATOM    264 2HG  GLU A  15      25.557  50.381  53.788  1.00  0.00           H  
ATOM    265  N   VAL A  16      29.197  49.702  50.689  1.00  0.00           N  
ATOM    266  CA  VAL A  16      30.459  49.565  49.972  1.00  0.00           C  
ATOM    267  C   VAL A  16      30.334  50.060  48.537  1.00  0.00           C  
ATOM    268  O   VAL A  16      31.201  50.779  48.044  1.00  0.00           O  
ATOM    269  CB  VAL A  16      30.913  48.093  49.967  1.00  0.00           C  
ATOM    270  CG1 VAL A  16      32.062  47.893  48.990  1.00  0.00           C  
ATOM    271  CG2 VAL A  16      31.320  47.671  51.371  1.00  0.00           C  
ATOM    272  H   VAL A  16      28.713  48.871  51.000  1.00  0.00           H  
ATOM    273  HA  VAL A  16      31.214  50.162  50.486  1.00  0.00           H  
ATOM    274  HB  VAL A  16      30.088  47.469  49.624  1.00  0.00           H  
ATOM    275 1HG1 VAL A  16      32.370  46.847  48.998  1.00  0.00           H  
ATOM    276 2HG1 VAL A  16      31.737  48.167  47.986  1.00  0.00           H  
ATOM    277 3HG1 VAL A  16      32.903  48.521  49.284  1.00  0.00           H  
ATOM    278 1HG2 VAL A  16      31.639  46.629  51.359  1.00  0.00           H  
ATOM    279 2HG2 VAL A  16      32.141  48.299  51.716  1.00  0.00           H  
ATOM    280 3HG2 VAL A  16      30.470  47.783  52.045  1.00  0.00           H  
ATOM    281  N   ALA A  17      29.250  49.671  47.873  1.00  0.00           N  
ATOM    282  CA  ALA A  17      28.995  50.103  46.505  1.00  0.00           C  
ATOM    283  C   ALA A  17      28.857  51.619  46.424  1.00  0.00           C  
ATOM    284  O   ALA A  17      29.389  52.249  45.511  1.00  0.00           O  
ATOM    285  CB  ALA A  17      27.731  49.418  46.004  1.00  0.00           C  
ATOM    286  H   ALA A  17      28.588  49.060  48.330  1.00  0.00           H  
ATOM    287  HA  ALA A  17      29.833  49.793  45.882  1.00  0.00           H  
ATOM    288 1HB  ALA A  17      27.523  49.696  44.982  1.00  0.00           H  
ATOM    289 2HB  ALA A  17      27.858  48.339  46.058  1.00  0.00           H  
ATOM    290 3HB  ALA A  17      26.891  49.711  46.634  1.00  0.00           H  
ATOM    291  N   SER A  18      28.139  52.195  47.382  1.00  0.00           N  
ATOM    292  CA  SER A  18      27.912  53.634  47.404  1.00  0.00           C  
ATOM    293  C   SER A  18      29.200  54.392  47.693  1.00  0.00           C  
ATOM    294  O   SER A  18      29.497  55.401  47.052  1.00  0.00           O  
ATOM    295  CB  SER A  18      26.860  53.959  48.447  1.00  0.00           C  
ATOM    296  OG  SER A  18      26.595  55.335  48.506  1.00  0.00           O  
ATOM    297  H   SER A  18      27.742  51.622  48.112  1.00  0.00           H  
ATOM    298  HA  SER A  18      27.536  53.942  46.429  1.00  0.00           H  
ATOM    299 1HB  SER A  18      25.946  53.415  48.216  1.00  0.00           H  
ATOM    300 2HB  SER A  18      27.204  53.608  49.423  1.00  0.00           H  
ATOM    301  HG  SER A  18      25.874  55.432  49.133  1.00  0.00           H  
ATOM    302  N   LYS A  19      29.968  53.900  48.660  1.00  0.00           N  
ATOM    303  CA  LYS A  19      31.206  54.554  49.064  1.00  0.00           C  
ATOM    304  C   LYS A  19      32.289  54.387  48.005  1.00  0.00           C  
ATOM    305  O   LYS A  19      33.035  55.321  47.713  1.00  0.00           O  
ATOM    306  CB  LYS A  19      31.692  54.001  50.404  1.00  0.00           C  
ATOM    307  CG  LYS A  19      30.838  54.407  51.598  1.00  0.00           C  
ATOM    308  CD  LYS A  19      31.294  53.703  52.868  1.00  0.00           C  
ATOM    309  CE  LYS A  19      30.384  54.033  54.042  1.00  0.00           C  
ATOM    310  NZ  LYS A  19      30.764  53.282  55.269  1.00  0.00           N  
ATOM    311  H   LYS A  19      29.684  53.051  49.128  1.00  0.00           H  
ATOM    312  HA  LYS A  19      31.008  55.620  49.194  1.00  0.00           H  
ATOM    313 1HB  LYS A  19      31.712  52.911  50.362  1.00  0.00           H  
ATOM    314 2HB  LYS A  19      32.711  54.340  50.590  1.00  0.00           H  
ATOM    315 1HG  LYS A  19      30.908  55.485  51.746  1.00  0.00           H  
ATOM    316 2HG  LYS A  19      29.797  54.151  51.405  1.00  0.00           H  
ATOM    317 1HD  LYS A  19      31.291  52.624  52.708  1.00  0.00           H  
ATOM    318 2HD  LYS A  19      32.311  54.014  53.111  1.00  0.00           H  
ATOM    319 1HE  LYS A  19      30.435  55.100  54.253  1.00  0.00           H  
ATOM    320 2HE  LYS A  19      29.354  53.785  53.784  1.00  0.00           H  
ATOM    321 1HZ  LYS A  19      30.137  53.528  56.022  1.00  0.00           H  
ATOM    322 2HZ  LYS A  19      30.702  52.289  55.090  1.00  0.00           H  
ATOM    323 3HZ  LYS A  19      31.711  53.519  55.529  1.00  0.00           H  
ATOM    324  N   ALA A  20      32.369  53.191  47.434  1.00  0.00           N  
ATOM    325  CA  ALA A  20      33.421  52.870  46.476  1.00  0.00           C  
ATOM    326  C   ALA A  20      33.284  53.704  45.208  1.00  0.00           C  
ATOM    327  O   ALA A  20      34.277  54.158  44.643  1.00  0.00           O  
ATOM    328  CB  ALA A  20      33.400  51.395  46.137  1.00  0.00           C  
ATOM    329  H   ALA A  20      31.686  52.487  47.668  1.00  0.00           H  
ATOM    330  HA  ALA A  20      34.385  53.086  46.937  1.00  0.00           H  
ATOM    331 1HB  ALA A  20      34.213  51.171  45.459  1.00  0.00           H  
ATOM    332 2HB  ALA A  20      33.531  50.823  47.055  1.00  0.00           H  
ATOM    333 3HB  ALA A  20      32.448  51.132  45.678  1.00  0.00           H  
ATOM    334  N   LYS A  21      32.046  53.899  44.765  1.00  0.00           N  
ATOM    335  CA  LYS A  21      31.774  54.718  43.590  1.00  0.00           C  
ATOM    336  C   LYS A  21      32.618  54.272  42.402  1.00  0.00           C  
ATOM    337  O   LYS A  21      33.226  55.097  41.719  1.00  0.00           O  
ATOM    338  CB  LYS A  21      32.058  56.194  43.870  1.00  0.00           C  
ATOM    339  CG  LYS A  21      31.214  56.779  44.940  1.00  0.00           C  
ATOM    340  CD  LYS A  21      31.519  58.238  45.167  1.00  0.00           C  
ATOM    341  CE  LYS A  21      30.505  58.880  46.103  1.00  0.00           C  
ATOM    342  NZ  LYS A  21      30.390  58.148  47.393  1.00  0.00           N  
ATOM    343  H   LYS A  21      31.274  53.472  45.258  1.00  0.00           H  
ATOM    344  HA  LYS A  21      30.722  54.609  43.330  1.00  0.00           H  
ATOM    345 1HB  LYS A  21      33.100  56.325  44.159  1.00  0.00           H  
ATOM    346 2HB  LYS A  21      31.896  56.772  42.963  1.00  0.00           H  
ATOM    347 1HG  LYS A  21      30.159  56.641  44.707  1.00  0.00           H  
ATOM    348 2HG  LYS A  21      31.443  56.242  45.847  1.00  0.00           H  
ATOM    349 1HD  LYS A  21      32.514  58.327  45.605  1.00  0.00           H  
ATOM    350 2HD  LYS A  21      31.510  58.763  44.216  1.00  0.00           H  
ATOM    351 1HE  LYS A  21      30.827  59.898  46.309  1.00  0.00           H  
ATOM    352 2HE  LYS A  21      29.526  58.907  45.624  1.00  0.00           H  
ATOM    353 1HZ  LYS A  21      29.723  58.613  47.986  1.00  0.00           H  
ATOM    354 2HZ  LYS A  21      30.056  57.170  47.218  1.00  0.00           H  
ATOM    355 3HZ  LYS A  21      31.288  58.116  47.852  1.00  0.00           H  
ATOM    356  N   THR A  22      32.651  52.967  42.162  1.00  0.00           N  
ATOM    357  CA  THR A  22      33.443  52.408  41.073  1.00  0.00           C  
ATOM    358  C   THR A  22      32.586  51.548  40.152  1.00  0.00           C  
ATOM    359  O   THR A  22      31.410  51.306  40.431  1.00  0.00           O  
ATOM    360  CB  THR A  22      34.621  51.587  41.602  1.00  0.00           C  
ATOM    361  OG1 THR A  22      35.439  51.188  40.479  1.00  0.00           O  
ATOM    362  CG2 THR A  22      34.133  50.371  42.399  1.00  0.00           C  
ATOM    363  H   THR A  22      32.113  52.345  42.748  1.00  0.00           H  
ATOM    364  HA  THR A  22      33.860  53.230  40.491  1.00  0.00           H  
ATOM    365  HB  THR A  22      35.221  52.223  42.261  1.00  0.00           H  
ATOM    366  HG1 THR A  22      36.314  50.930  40.803  1.00  0.00           H  
ATOM    367 1HG2 THR A  22      34.993  49.813  42.773  1.00  0.00           H  
ATOM    368 2HG2 THR A  22      33.533  50.708  43.230  1.00  0.00           H  
ATOM    369 3HG2 THR A  22      33.547  49.739  41.794  1.00  0.00           H  
ATOM    370  N   ARG A  23      33.181  51.085  39.058  1.00  0.00           N  
ATOM    371  CA  ARG A  23      32.451  50.312  38.058  1.00  0.00           C  
ATOM    372  C   ARG A  23      32.033  48.954  38.609  1.00  0.00           C  
ATOM    373  O   ARG A  23      31.097  48.332  38.109  1.00  0.00           O  
ATOM    374  CB  ARG A  23      33.301  50.112  36.812  1.00  0.00           C  
ATOM    375  CG  ARG A  23      34.566  49.296  37.025  1.00  0.00           C  
ATOM    376  CD  ARG A  23      35.381  49.213  35.785  1.00  0.00           C  
ATOM    377  NE  ARG A  23      34.763  48.355  34.787  1.00  0.00           N  
ATOM    378  CZ  ARG A  23      34.939  47.022  34.710  1.00  0.00           C  
ATOM    379  NH1 ARG A  23      35.714  46.409  35.577  1.00  0.00           N  
ATOM    380  NH2 ARG A  23      34.331  46.329  33.763  1.00  0.00           N  
ATOM    381  H   ARG A  23      34.161  51.276  38.916  1.00  0.00           H  
ATOM    382  HA  ARG A  23      31.554  50.867  37.780  1.00  0.00           H  
ATOM    383 1HB  ARG A  23      32.710  49.611  36.047  1.00  0.00           H  
ATOM    384 2HB  ARG A  23      33.596  51.083  36.413  1.00  0.00           H  
ATOM    385 1HG  ARG A  23      35.172  49.762  37.802  1.00  0.00           H  
ATOM    386 2HG  ARG A  23      34.300  48.283  37.329  1.00  0.00           H  
ATOM    387 1HD  ARG A  23      35.493  50.209  35.356  1.00  0.00           H  
ATOM    388 2HD  ARG A  23      36.362  48.808  36.022  1.00  0.00           H  
ATOM    389  HE  ARG A  23      34.158  48.790  34.102  1.00  0.00           H  
ATOM    390 1HH1 ARG A  23      36.180  46.940  36.301  1.00  0.00           H  
ATOM    391 2HH1 ARG A  23      35.847  45.411  35.519  1.00  0.00           H  
ATOM    392 1HH2 ARG A  23      33.734  46.799  33.096  1.00  0.00           H  
ATOM    393 2HH2 ARG A  23      34.462  45.330  33.705  1.00  0.00           H  
ATOM    394  N   LEU A  24      32.736  48.500  39.643  1.00  0.00           N  
ATOM    395  CA  LEU A  24      32.463  47.197  40.237  1.00  0.00           C  
ATOM    396  C   LEU A  24      31.247  47.251  41.151  1.00  0.00           C  
ATOM    397  O   LEU A  24      30.732  46.219  41.580  1.00  0.00           O  
ATOM    398  CB  LEU A  24      33.684  46.710  41.029  1.00  0.00           C  
ATOM    399  CG  LEU A  24      34.980  46.552  40.224  1.00  0.00           C  
ATOM    400  CD1 LEU A  24      36.132  46.245  41.171  1.00  0.00           C  
ATOM    401  CD2 LEU A  24      34.807  45.445  39.195  1.00  0.00           C  
ATOM    402  H   LEU A  24      33.476  49.071  40.025  1.00  0.00           H  
ATOM    403  HA  LEU A  24      32.268  46.482  39.436  1.00  0.00           H  
ATOM    404 1HB  LEU A  24      33.878  47.415  41.835  1.00  0.00           H  
ATOM    405 2HB  LEU A  24      33.448  45.742  41.471  1.00  0.00           H  
ATOM    406  HG  LEU A  24      35.208  47.489  39.714  1.00  0.00           H  
ATOM    407 1HD1 LEU A  24      37.053  46.133  40.599  1.00  0.00           H  
ATOM    408 2HD1 LEU A  24      36.245  47.062  41.883  1.00  0.00           H  
ATOM    409 3HD1 LEU A  24      35.925  45.321  41.708  1.00  0.00           H  
ATOM    410 1HD2 LEU A  24      35.728  45.333  38.622  1.00  0.00           H  
ATOM    411 2HD2 LEU A  24      34.581  44.508  39.704  1.00  0.00           H  
ATOM    412 3HD2 LEU A  24      33.989  45.699  38.521  1.00  0.00           H  
ATOM    413  N   ALA A  25      30.787  48.464  41.446  1.00  0.00           N  
ATOM    414  CA  ALA A  25      29.736  48.666  42.433  1.00  0.00           C  
ATOM    415  C   ALA A  25      28.435  48.003  41.997  1.00  0.00           C  
ATOM    416  O   ALA A  25      27.699  47.456  42.819  1.00  0.00           O  
ATOM    417  CB  ALA A  25      29.524  50.150  42.655  1.00  0.00           C  
ATOM    418  H   ALA A  25      31.178  49.265  40.972  1.00  0.00           H  
ATOM    419  HA  ALA A  25      30.054  48.220  43.377  1.00  0.00           H  
ATOM    420 1HB  ALA A  25      28.766  50.318  43.398  1.00  0.00           H  
ATOM    421 2HB  ALA A  25      30.454  50.603  42.988  1.00  0.00           H  
ATOM    422 3HB  ALA A  25      29.207  50.609  41.722  1.00  0.00           H  
ATOM    423  N   MET A  26      28.158  48.053  40.700  1.00  0.00           N  
ATOM    424  CA  MET A  26      26.926  47.492  40.155  1.00  0.00           C  
ATOM    425  C   MET A  26      26.849  45.992  40.402  1.00  0.00           C  
ATOM    426  O   MET A  26      25.821  45.477  40.843  1.00  0.00           O  
ATOM    427  CB  MET A  26      26.823  47.792  38.661  1.00  0.00           C  
ATOM    428  CG  MET A  26      25.554  47.271  38.000  1.00  0.00           C  
ATOM    429  SD  MET A  26      25.566  47.481  36.209  1.00  0.00           S  
ATOM    430  CE  MET A  26      26.599  46.104  35.715  1.00  0.00           C  
ATOM    431  H   MET A  26      28.818  48.489  40.072  1.00  0.00           H  
ATOM    432  HA  MET A  26      26.080  47.972  40.649  1.00  0.00           H  
ATOM    433 1HB  MET A  26      26.864  48.868  38.502  1.00  0.00           H  
ATOM    434 2HB  MET A  26      27.675  47.350  38.141  1.00  0.00           H  
ATOM    435 1HG  MET A  26      25.436  46.211  38.224  1.00  0.00           H  
ATOM    436 2HG  MET A  26      24.691  47.802  38.403  1.00  0.00           H  
ATOM    437 1HE  MET A  26      26.703  46.097  34.630  1.00  0.00           H  
ATOM    438 2HE  MET A  26      27.584  46.205  36.174  1.00  0.00           H  
ATOM    439 3HE  MET A  26      26.142  45.169  36.041  1.00  0.00           H  
ATOM    440  N   LEU A  27      27.941  45.291  40.114  1.00  0.00           N  
ATOM    441  CA  LEU A  27      27.977  43.841  40.244  1.00  0.00           C  
ATOM    442  C   LEU A  27      27.800  43.413  41.696  1.00  0.00           C  
ATOM    443  O   LEU A  27      27.120  42.428  41.985  1.00  0.00           O  
ATOM    444  CB  LEU A  27      29.304  43.294  39.701  1.00  0.00           C  
ATOM    445  CG  LEU A  27      29.284  42.833  38.239  1.00  0.00           C  
ATOM    446  CD1 LEU A  27      28.938  44.011  37.339  1.00  0.00           C  
ATOM    447  CD2 LEU A  27      30.639  42.245  37.873  1.00  0.00           C  
ATOM    448  H   LEU A  27      28.766  45.778  39.797  1.00  0.00           H  
ATOM    449  HA  LEU A  27      27.164  43.418  39.653  1.00  0.00           H  
ATOM    450 1HB  LEU A  27      30.063  44.069  39.794  1.00  0.00           H  
ATOM    451 2HB  LEU A  27      29.605  42.444  40.313  1.00  0.00           H  
ATOM    452  HG  LEU A  27      28.512  42.074  38.106  1.00  0.00           H  
ATOM    453 1HD1 LEU A  27      28.924  43.683  36.299  1.00  0.00           H  
ATOM    454 2HD1 LEU A  27      27.956  44.400  37.609  1.00  0.00           H  
ATOM    455 3HD1 LEU A  27      29.685  44.794  37.462  1.00  0.00           H  
ATOM    456 1HD2 LEU A  27      30.625  41.916  36.834  1.00  0.00           H  
ATOM    457 2HD2 LEU A  27      31.412  43.002  38.004  1.00  0.00           H  
ATOM    458 3HD2 LEU A  27      30.852  41.393  38.520  1.00  0.00           H  
ATOM    459  N   LEU A  28      28.415  44.160  42.608  1.00  0.00           N  
ATOM    460  CA  LEU A  28      28.310  43.871  44.033  1.00  0.00           C  
ATOM    461  C   LEU A  28      26.856  43.815  44.477  1.00  0.00           C  
ATOM    462  O   LEU A  28      26.450  42.901  45.196  1.00  0.00           O  
ATOM    463  CB  LEU A  28      29.091  44.921  44.830  1.00  0.00           C  
ATOM    464  CG  LEU A  28      29.044  44.839  46.381  1.00  0.00           C  
ATOM    465  CD1 LEU A  28      29.551  43.488  46.889  1.00  0.00           C  
ATOM    466  CD2 LEU A  28      29.933  45.951  46.959  1.00  0.00           C  
ATOM    467  H   LEU A  28      28.970  44.947  42.303  1.00  0.00           H  
ATOM    468  HA  LEU A  28      28.772  42.903  44.225  1.00  0.00           H  
ATOM    469 1HB  LEU A  28      30.109  44.847  44.532  1.00  0.00           H  
ATOM    470 2HB  LEU A  28      28.726  45.911  44.540  1.00  0.00           H  
ATOM    471  HG  LEU A  28      28.020  44.977  46.710  1.00  0.00           H  
ATOM    472 1HD1 LEU A  28      29.502  43.474  47.971  1.00  0.00           H  
ATOM    473 2HD1 LEU A  28      28.935  42.676  46.505  1.00  0.00           H  
ATOM    474 3HD1 LEU A  28      30.576  43.350  46.574  1.00  0.00           H  
ATOM    475 1HD2 LEU A  28      29.899  45.910  48.036  1.00  0.00           H  
ATOM    476 2HD2 LEU A  28      30.961  45.815  46.628  1.00  0.00           H  
ATOM    477 3HD2 LEU A  28      29.574  46.923  46.625  1.00  0.00           H  
ATOM    478  N   LYS A  29      26.068  44.798  44.045  1.00  0.00           N  
ATOM    479  CA  LYS A  29      24.642  44.817  44.330  1.00  0.00           C  
ATOM    480  C   LYS A  29      23.935  43.628  43.695  1.00  0.00           C  
ATOM    481  O   LYS A  29      23.029  43.041  44.291  1.00  0.00           O  
ATOM    482  CB  LYS A  29      24.016  46.124  43.839  1.00  0.00           C  
ATOM    483  CG  LYS A  29      24.394  47.350  44.660  1.00  0.00           C  
ATOM    484  CD  LYS A  29      23.700  48.599  44.139  1.00  0.00           C  
ATOM    485  CE  LYS A  29      24.051  49.819  44.978  1.00  0.00           C  
ATOM    486  NZ  LYS A  29      23.376  51.049  44.482  1.00  0.00           N  
ATOM    487  H   LYS A  29      26.476  45.548  43.504  1.00  0.00           H  
ATOM    488  HA  LYS A  29      24.504  44.772  45.411  1.00  0.00           H  
ATOM    489 1HB  LYS A  29      24.318  46.306  42.807  1.00  0.00           H  
ATOM    490 2HB  LYS A  29      22.930  46.035  43.852  1.00  0.00           H  
ATOM    491 1HG  LYS A  29      24.109  47.193  45.701  1.00  0.00           H  
ATOM    492 2HG  LYS A  29      25.473  47.499  44.616  1.00  0.00           H  
ATOM    493 1HD  LYS A  29      24.002  48.780  43.106  1.00  0.00           H  
ATOM    494 2HD  LYS A  29      22.620  48.452  44.163  1.00  0.00           H  
ATOM    495 1HE  LYS A  29      23.753  49.647  46.011  1.00  0.00           H  
ATOM    496 2HE  LYS A  29      25.129  49.978  44.956  1.00  0.00           H  
ATOM    497 1HZ  LYS A  29      23.634  51.833  45.064  1.00  0.00           H  
ATOM    498 2HZ  LYS A  29      23.660  51.229  43.529  1.00  0.00           H  
ATOM    499 3HZ  LYS A  29      22.375  50.921  44.516  1.00  0.00           H  
ATOM    500  N   ILE A  30      24.352  43.273  42.487  1.00  0.00           N  
ATOM    501  CA  ILE A  30      23.767  42.144  41.773  1.00  0.00           C  
ATOM    502  C   ILE A  30      24.067  40.829  42.482  1.00  0.00           C  
ATOM    503  O   ILE A  30      23.212  39.949  42.566  1.00  0.00           O  
ATOM    504  CB  ILE A  30      24.279  41.986  40.308  1.00  0.00           C  
ATOM    505  CG1 ILE A  30      23.841  43.162  39.427  1.00  0.00           C  
ATOM    506  CG2 ILE A  30      23.680  40.652  39.700  1.00  0.00           C  
ATOM    507  CD1 ILE A  30      24.566  43.219  38.066  1.00  0.00           C  
ATOM    508  H   ILE A  30      25.096  43.799  42.048  1.00  0.00           H  
ATOM    509  HA  ILE A  30      22.685  42.281  41.735  1.00  0.00           H  
ATOM    510  HB  ILE A  30      25.367  41.940  40.292  1.00  0.00           H  
ATOM    511 1HG1 ILE A  30      22.773  43.081  39.237  1.00  0.00           H  
ATOM    512 2HG1 ILE A  30      24.022  44.086  39.959  1.00  0.00           H  
ATOM    513 1HG2 ILE A  30      24.008  40.517  38.688  1.00  0.00           H  
ATOM    514 2HG2 ILE A  30      23.995  39.782  40.270  1.00  0.00           H  
ATOM    515 3HG2 ILE A  30      22.592  40.707  39.710  1.00  0.00           H  
ATOM    516 1HD1 ILE A  30      24.198  44.075  37.502  1.00  0.00           H  
ATOM    517 2HD1 ILE A  30      25.630  43.324  38.222  1.00  0.00           H  
ATOM    518 3HD1 ILE A  30      24.377  42.325  37.499  1.00  0.00           H  
ATOM    519  N   LEU A  31      25.288  40.702  42.989  1.00  0.00           N  
ATOM    520  CA  LEU A  31      25.693  39.510  43.723  1.00  0.00           C  
ATOM    521  C   LEU A  31      24.830  39.308  44.962  1.00  0.00           C  
ATOM    522  O   LEU A  31      24.496  38.179  45.323  1.00  0.00           O  
ATOM    523  CB  LEU A  31      27.168  39.613  44.131  1.00  0.00           C  
ATOM    524  CG  LEU A  31      28.178  39.633  42.976  1.00  0.00           C  
ATOM    525  CD1 LEU A  31      29.579  39.854  43.530  1.00  0.00           C  
ATOM    526  CD2 LEU A  31      28.094  38.324  42.206  1.00  0.00           C  
ATOM    527  H   LEU A  31      25.955  41.452  42.861  1.00  0.00           H  
ATOM    528  HA  LEU A  31      25.575  38.645  43.070  1.00  0.00           H  
ATOM    529 1HB  LEU A  31      27.306  40.526  44.707  1.00  0.00           H  
ATOM    530 2HB  LEU A  31      27.413  38.765  44.770  1.00  0.00           H  
ATOM    531  HG  LEU A  31      27.949  40.463  42.308  1.00  0.00           H  
ATOM    532 1HD1 LEU A  31      30.297  39.868  42.710  1.00  0.00           H  
ATOM    533 2HD1 LEU A  31      29.616  40.806  44.060  1.00  0.00           H  
ATOM    534 3HD1 LEU A  31      29.830  39.046  44.217  1.00  0.00           H  
ATOM    535 1HD2 LEU A  31      28.811  38.339  41.384  1.00  0.00           H  
ATOM    536 2HD2 LEU A  31      28.324  37.493  42.873  1.00  0.00           H  
ATOM    537 3HD2 LEU A  31      27.088  38.201  41.806  1.00  0.00           H  
ATOM    538  N   VAL A  32      24.470  40.409  45.613  1.00  0.00           N  
ATOM    539  CA  VAL A  32      23.552  40.366  46.745  1.00  0.00           C  
ATOM    540  C   VAL A  32      22.168  39.900  46.313  1.00  0.00           C  
ATOM    541  O   VAL A  32      21.541  39.082  46.988  1.00  0.00           O  
ATOM    542  CB  VAL A  32      23.442  41.757  47.398  1.00  0.00           C  
ATOM    543  CG1 VAL A  32      22.331  41.770  48.438  1.00  0.00           C  
ATOM    544  CG2 VAL A  32      24.773  42.141  48.025  1.00  0.00           C  
ATOM    545  H   VAL A  32      24.843  41.299  45.315  1.00  0.00           H  
ATOM    546  HA  VAL A  32      23.944  39.663  47.482  1.00  0.00           H  
ATOM    547  HB  VAL A  32      23.175  42.486  46.633  1.00  0.00           H  
ATOM    548 1HG1 VAL A  32      22.267  42.761  48.889  1.00  0.00           H  
ATOM    549 2HG1 VAL A  32      21.382  41.528  47.960  1.00  0.00           H  
ATOM    550 3HG1 VAL A  32      22.549  41.034  49.212  1.00  0.00           H  
ATOM    551 1HG2 VAL A  32      24.688  43.126  48.484  1.00  0.00           H  
ATOM    552 2HG2 VAL A  32      25.043  41.408  48.785  1.00  0.00           H  
ATOM    553 3HG2 VAL A  32      25.544  42.166  47.255  1.00  0.00           H  
ATOM    554  N   GLU A  33      21.695  40.424  45.189  1.00  0.00           N  
ATOM    555  CA  GLU A  33      20.418  40.006  44.625  1.00  0.00           C  
ATOM    556  C   GLU A  33      20.386  38.501  44.392  1.00  0.00           C  
ATOM    557  O   GLU A  33      19.406  37.833  44.719  1.00  0.00           O  
ATOM    558  CB  GLU A  33      20.149  40.742  43.311  1.00  0.00           C  
ATOM    559  CG  GLU A  33      18.826  40.383  42.650  1.00  0.00           C  
ATOM    560  CD  GLU A  33      18.585  41.142  41.375  1.00  0.00           C  
ATOM    561  OE1 GLU A  33      19.087  42.233  41.251  1.00  0.00           O  
ATOM    562  OE2 GLU A  33      17.897  40.630  40.523  1.00  0.00           O  
ATOM    563  H   GLU A  33      22.236  41.133  44.712  1.00  0.00           H  
ATOM    564  HA  GLU A  33      19.626  40.267  45.327  1.00  0.00           H  
ATOM    565 1HB  GLU A  33      20.153  41.818  43.489  1.00  0.00           H  
ATOM    566 2HB  GLU A  33      20.947  40.525  42.602  1.00  0.00           H  
ATOM    567 1HG  GLU A  33      18.819  39.316  42.430  1.00  0.00           H  
ATOM    568 2HG  GLU A  33      18.015  40.588  43.348  1.00  0.00           H  
ATOM    569  N   GLU A  34      21.464  37.972  43.823  1.00  0.00           N  
ATOM    570  CA  GLU A  34      21.588  36.537  43.601  1.00  0.00           C  
ATOM    571  C   GLU A  34      21.467  35.765  44.908  1.00  0.00           C  
ATOM    572  O   GLU A  34      20.809  34.727  44.972  1.00  0.00           O  
ATOM    573  CB  GLU A  34      22.924  36.212  42.929  1.00  0.00           C  
ATOM    574  CG  GLU A  34      23.128  34.737  42.615  1.00  0.00           C  
ATOM    575  CD  GLU A  34      24.394  34.472  41.849  1.00  0.00           C  
ATOM    576  OE1 GLU A  34      24.717  35.251  40.985  1.00  0.00           O  
ATOM    577  OE2 GLU A  34      25.040  33.489  42.129  1.00  0.00           O  
ATOM    578  H   GLU A  34      22.218  38.581  43.536  1.00  0.00           H  
ATOM    579  HA  GLU A  34      20.786  36.219  42.933  1.00  0.00           H  
ATOM    580 1HB  GLU A  34      23.004  36.768  41.994  1.00  0.00           H  
ATOM    581 2HB  GLU A  34      23.742  36.534  43.572  1.00  0.00           H  
ATOM    582 1HG  GLU A  34      23.159  34.179  43.551  1.00  0.00           H  
ATOM    583 2HG  GLU A  34      22.278  34.377  42.038  1.00  0.00           H  
ATOM    584  N   LEU A  35      22.111  36.278  45.954  1.00  0.00           N  
ATOM    585  CA  LEU A  35      22.064  35.647  47.267  1.00  0.00           C  
ATOM    586  C   LEU A  35      20.648  35.656  47.832  1.00  0.00           C  
ATOM    587  O   LEU A  35      20.154  34.634  48.307  1.00  0.00           O  
ATOM    588  CB  LEU A  35      23.025  36.383  48.202  1.00  0.00           C  
ATOM    589  CG  LEU A  35      23.021  35.975  49.642  1.00  0.00           C  
ATOM    590  CD1 LEU A  35      23.354  34.502  49.803  1.00  0.00           C  
ATOM    591  CD2 LEU A  35      24.041  36.845  50.373  1.00  0.00           C  
ATOM    592  H   LEU A  35      22.645  37.127  45.833  1.00  0.00           H  
ATOM    593  HA  LEU A  35      22.394  34.613  47.166  1.00  0.00           H  
ATOM    594 1HB  LEU A  35      24.039  36.266  47.823  1.00  0.00           H  
ATOM    595 2HB  LEU A  35      22.786  37.438  48.170  1.00  0.00           H  
ATOM    596  HG  LEU A  35      22.045  36.142  50.044  1.00  0.00           H  
ATOM    597 1HD1 LEU A  35      23.352  34.246  50.860  1.00  0.00           H  
ATOM    598 2HD1 LEU A  35      22.623  33.880  49.294  1.00  0.00           H  
ATOM    599 3HD1 LEU A  35      24.295  34.312  49.402  1.00  0.00           H  
ATOM    600 1HD2 LEU A  35      24.047  36.584  51.424  1.00  0.00           H  
ATOM    601 2HD2 LEU A  35      25.024  36.694  49.951  1.00  0.00           H  
ATOM    602 3HD2 LEU A  35      23.768  37.897  50.262  1.00  0.00           H  
ATOM    603  N   GLU A  36      20.002  36.816  47.777  1.00  0.00           N  
ATOM    604  CA  GLU A  36      18.655  36.967  48.314  1.00  0.00           C  
ATOM    605  C   GLU A  36      17.666  36.069  47.586  1.00  0.00           C  
ATOM    606  O   GLU A  36      16.812  35.435  48.207  1.00  0.00           O  
ATOM    607  CB  GLU A  36      18.191  38.422  48.268  1.00  0.00           C  
ATOM    608  CG  GLU A  36      16.807  38.633  48.912  1.00  0.00           C  
ATOM    609  CD  GLU A  36      16.393  40.070  49.023  1.00  0.00           C  
ATOM    610  OE1 GLU A  36      17.173  40.936  48.701  1.00  0.00           O  
ATOM    611  OE2 GLU A  36      15.284  40.318  49.435  1.00  0.00           O  
ATOM    612  H   GLU A  36      20.455  37.612  47.351  1.00  0.00           H  
ATOM    613  HA  GLU A  36      18.669  36.689  49.370  1.00  0.00           H  
ATOM    614 1HB  GLU A  36      18.918  39.054  48.781  1.00  0.00           H  
ATOM    615 2HB  GLU A  36      18.142  38.753  47.227  1.00  0.00           H  
ATOM    616 1HG  GLU A  36      16.066  38.111  48.308  1.00  0.00           H  
ATOM    617 2HG  GLU A  36      16.809  38.178  49.904  1.00  0.00           H  
ATOM    618  N   ASP A  37      17.783  36.016  46.263  1.00  0.00           N  
ATOM    619  CA  ASP A  37      16.910  35.180  45.449  1.00  0.00           C  
ATOM    620  C   ASP A  37      17.169  33.702  45.702  1.00  0.00           C  
ATOM    621  O   ASP A  37      16.241  32.891  45.708  1.00  0.00           O  
ATOM    622  CB  ASP A  37      17.086  35.453  43.944  1.00  0.00           C  
ATOM    623  CG  ASP A  37      16.446  36.780  43.394  1.00  0.00           C  
ATOM    624  OD1 ASP A  37      15.688  37.418  44.081  1.00  0.00           O  
ATOM    625  OD2 ASP A  37      16.715  37.111  42.247  1.00  0.00           O  
ATOM    626  H   ASP A  37      18.498  36.570  45.811  1.00  0.00           H  
ATOM    627  HA  ASP A  37      15.874  35.405  45.709  1.00  0.00           H  
ATOM    628 1HB  ASP A  37      18.159  35.488  43.729  1.00  0.00           H  
ATOM    629 2HB  ASP A  37      16.677  34.614  43.382  1.00  0.00           H  
ATOM    630  N   ALA A  38      18.435  33.353  45.910  1.00  0.00           N  
ATOM    631  CA  ALA A  38      18.815  31.973  46.179  1.00  0.00           C  
ATOM    632  C   ALA A  38      18.182  31.465  47.468  1.00  0.00           C  
ATOM    633  O   ALA A  38      17.770  30.310  47.556  1.00  0.00           O  
ATOM    634  CB  ALA A  38      20.316  31.855  46.271  1.00  0.00           C  
ATOM    635  H   ALA A  38      19.151  34.065  45.881  1.00  0.00           H  
ATOM    636  HA  ALA A  38      18.469  31.350  45.352  1.00  0.00           H  
ATOM    637 1HB  ALA A  38      20.556  30.823  46.444  1.00  0.00           H  
ATOM    638 2HB  ALA A  38      20.772  32.190  45.341  1.00  0.00           H  
ATOM    639 3HB  ALA A  38      20.678  32.468  47.090  1.00  0.00           H  
ATOM    640  N   LEU A  39      18.106  32.341  48.466  1.00  0.00           N  
ATOM    641  CA  LEU A  39      17.510  31.987  49.750  1.00  0.00           C  
ATOM    642  C   LEU A  39      16.003  31.812  49.627  1.00  0.00           C  
ATOM    643  O   LEU A  39      15.428  30.883  50.194  1.00  0.00           O  
ATOM    644  CB  LEU A  39      17.821  33.065  50.795  1.00  0.00           C  
ATOM    645  CG  LEU A  39      17.259  32.812  52.200  1.00  0.00           C  
ATOM    646  CD1 LEU A  39      17.754  31.466  52.710  1.00  0.00           C  
ATOM    647  CD2 LEU A  39      17.686  33.939  53.128  1.00  0.00           C  
ATOM    648  H   LEU A  39      18.470  33.273  48.333  1.00  0.00           H  
ATOM    649  HA  LEU A  39      17.946  31.047  50.086  1.00  0.00           H  
ATOM    650 1HB  LEU A  39      18.902  33.161  50.884  1.00  0.00           H  
ATOM    651 2HB  LEU A  39      17.420  34.016  50.444  1.00  0.00           H  
ATOM    652  HG  LEU A  39      16.171  32.772  52.155  1.00  0.00           H  
ATOM    653 1HD1 LEU A  39      17.355  31.286  53.709  1.00  0.00           H  
ATOM    654 2HD1 LEU A  39      17.418  30.676  52.038  1.00  0.00           H  
ATOM    655 3HD1 LEU A  39      18.843  31.470  52.751  1.00  0.00           H  
ATOM    656 1HD2 LEU A  39      17.285  33.760  54.127  1.00  0.00           H  
ATOM    657 2HD2 LEU A  39      18.774  33.980  53.176  1.00  0.00           H  
ATOM    658 3HD2 LEU A  39      17.304  34.887  52.749  1.00  0.00           H  
ATOM    659  N   LYS A  40      15.366  32.709  48.881  1.00  0.00           N  
ATOM    660  CA  LYS A  40      13.937  32.601  48.605  1.00  0.00           C  
ATOM    661  C   LYS A  40      13.630  31.376  47.754  1.00  0.00           C  
ATOM    662  O   LYS A  40      12.623  30.701  47.961  1.00  0.00           O  
ATOM    663  CB  LYS A  40      13.435  33.881  47.939  1.00  0.00           C  
ATOM    664  CG  LYS A  40      13.409  35.087  48.890  1.00  0.00           C  
ATOM    665  CD  LYS A  40      12.964  36.373  48.198  1.00  0.00           C  
ATOM    666  CE  LYS A  40      12.976  37.556  49.179  1.00  0.00           C  
ATOM    667  NZ  LYS A  40      12.618  38.846  48.516  1.00  0.00           N  
ATOM    668  H   LYS A  40      15.884  33.484  48.494  1.00  0.00           H  
ATOM    669  HA  LYS A  40      13.409  32.508  49.555  1.00  0.00           H  
ATOM    670 1HB  LYS A  40      14.081  34.128  47.096  1.00  0.00           H  
ATOM    671 2HB  LYS A  40      12.430  33.723  47.551  1.00  0.00           H  
ATOM    672 1HG  LYS A  40      12.733  34.874  49.717  1.00  0.00           H  
ATOM    673 2HG  LYS A  40      14.410  35.236  49.299  1.00  0.00           H  
ATOM    674 1HD  LYS A  40      13.651  36.594  47.376  1.00  0.00           H  
ATOM    675 2HD  LYS A  40      11.961  36.250  47.793  1.00  0.00           H  
ATOM    676 1HE  LYS A  40      12.265  37.361  49.977  1.00  0.00           H  
ATOM    677 2HE  LYS A  40      13.972  37.648  49.610  1.00  0.00           H  
ATOM    678 1HZ  LYS A  40      12.644  39.597  49.202  1.00  0.00           H  
ATOM    679 2HZ  LYS A  40      13.289  39.045  47.777  1.00  0.00           H  
ATOM    680 3HZ  LYS A  40      11.693  38.784  48.123  1.00  0.00           H  
ATOM    681  N   LYS A  41      14.506  31.094  46.795  1.00  0.00           N  
ATOM    682  CA  LYS A  41      14.403  29.878  45.996  1.00  0.00           C  
ATOM    683  C   LYS A  41      14.543  28.635  46.865  1.00  0.00           C  
ATOM    684  O   LYS A  41      13.858  27.637  46.650  1.00  0.00           O  
ATOM    685  CB  LYS A  41      15.474  29.874  44.899  1.00  0.00           C  
ATOM    686  CG  LYS A  41      15.474  28.670  43.955  1.00  0.00           C  
ATOM    687  CD  LYS A  41      16.575  28.835  42.883  1.00  0.00           C  
ATOM    688  CE  LYS A  41      16.720  27.599  41.996  1.00  0.00           C  
ATOM    689  NZ  LYS A  41      17.837  27.754  41.004  1.00  0.00           N  
ATOM    690  H   LYS A  41      15.263  31.738  46.616  1.00  0.00           H  
ATOM    691  HA  LYS A  41      13.423  29.862  45.516  1.00  0.00           H  
ATOM    692 1HB  LYS A  41      15.376  30.780  44.300  1.00  0.00           H  
ATOM    693 2HB  LYS A  41      16.450  29.906  45.357  1.00  0.00           H  
ATOM    694 1HG  LYS A  41      15.662  27.759  44.525  1.00  0.00           H  
ATOM    695 2HG  LYS A  41      14.501  28.582  43.474  1.00  0.00           H  
ATOM    696 1HD  LYS A  41      16.342  29.696  42.254  1.00  0.00           H  
ATOM    697 2HD  LYS A  41      17.534  29.019  43.375  1.00  0.00           H  
ATOM    698 1HE  LYS A  41      16.932  26.736  42.624  1.00  0.00           H  
ATOM    699 2HE  LYS A  41      15.790  27.426  41.458  1.00  0.00           H  
ATOM    700 1HZ  LYS A  41      17.913  26.920  40.446  1.00  0.00           H  
ATOM    701 2HZ  LYS A  41      17.658  28.539  40.408  1.00  0.00           H  
ATOM    702 3HZ  LYS A  41      18.741  27.914  41.497  1.00  0.00           H  
ATOM    703  N   GLY A  42      15.438  28.701  47.844  1.00  0.00           N  
ATOM    704  CA  GLY A  42      15.642  27.596  48.774  1.00  0.00           C  
ATOM    705  C   GLY A  42      16.586  26.554  48.190  1.00  0.00           C  
ATOM    706  O   GLY A  42      16.479  25.365  48.493  1.00  0.00           O  
ATOM    707  H   GLY A  42      15.990  29.542  47.951  1.00  0.00           H  
ATOM    708 1HA  GLY A  42      16.048  27.977  49.709  1.00  0.00           H  
ATOM    709 2HA  GLY A  42      14.683  27.133  49.006  1.00  0.00           H  
ATOM    710  N   ASP A  43      17.513  27.005  47.352  1.00  0.00           N  
ATOM    711  CA  ASP A  43      18.461  26.110  46.702  1.00  0.00           C  
ATOM    712  C   ASP A  43      19.887  26.401  47.149  1.00  0.00           C  
ATOM    713  O   ASP A  43      20.491  27.390  46.734  1.00  0.00           O  
ATOM    714  CB  ASP A  43      18.370  26.159  45.183  1.00  0.00           C  
ATOM    715  CG  ASP A  43      19.288  25.095  44.522  1.00  0.00           C  
ATOM    716  OD1 ASP A  43      19.978  24.360  45.261  1.00  0.00           O  
ATOM    717  OD2 ASP A  43      19.296  25.005  43.319  1.00  0.00           O  
ATOM    718  H   ASP A  43      17.562  27.997  47.159  1.00  0.00           H  
ATOM    719  HA  ASP A  43      18.211  25.084  46.973  1.00  0.00           H  
ATOM    720 1HB  ASP A  43      17.339  25.980  44.876  1.00  0.00           H  
ATOM    721 2HB  ASP A  43      18.655  27.152  44.828  1.00  0.00           H  
ATOM    722  N   PRO A  44      20.425  25.532  48.000  1.00  0.00           N  
ATOM    723  CA  PRO A  44      21.760  25.725  48.552  1.00  0.00           C  
ATOM    724  C   PRO A  44      22.798  25.875  47.449  1.00  0.00           C  
ATOM    725  O   PRO A  44      23.846  26.492  47.649  1.00  0.00           O  
ATOM    726  CB  PRO A  44      21.983  24.447  49.368  1.00  0.00           C  
ATOM    727  CG  PRO A  44      20.613  24.041  49.793  1.00  0.00           C  
ATOM    728  CD  PRO A  44      19.743  24.361  48.608  1.00  0.00           C  
ATOM    729  HA  PRO A  44      21.757  26.612  49.204  1.00  0.00           H  
ATOM    730 1HB  PRO A  44      22.480  23.686  48.747  1.00  0.00           H  
ATOM    731 2HB  PRO A  44      22.650  24.654  50.217  1.00  0.00           H  
ATOM    732 1HG  PRO A  44      20.598  22.972  50.054  1.00  0.00           H  
ATOM    733 2HG  PRO A  44      20.317  24.593  50.697  1.00  0.00           H  
ATOM    734 1HD  PRO A  44      19.725  23.501  47.922  1.00  0.00           H  
ATOM    735 2HD  PRO A  44      18.726  24.601  48.953  1.00  0.00           H  
ATOM    736  N   ASP A  45      22.501  25.312  46.284  1.00  0.00           N  
ATOM    737  CA  ASP A  45      23.444  25.305  45.172  1.00  0.00           C  
ATOM    738  C   ASP A  45      23.771  26.721  44.719  1.00  0.00           C  
ATOM    739  O   ASP A  45      24.874  26.995  44.242  1.00  0.00           O  
ATOM    740  CB  ASP A  45      22.883  24.503  43.996  1.00  0.00           C  
ATOM    741  CG  ASP A  45      23.958  24.073  43.005  1.00  0.00           C  
ATOM    742  OD1 ASP A  45      24.818  23.314  43.383  1.00  0.00           O  
ATOM    743  OD2 ASP A  45      23.908  24.509  41.880  1.00  0.00           O  
ATOM    744  H   ASP A  45      21.599  24.876  46.164  1.00  0.00           H  
ATOM    745  HA  ASP A  45      24.368  24.825  45.504  1.00  0.00           H  
ATOM    746 1HB  ASP A  45      22.379  23.612  44.370  1.00  0.00           H  
ATOM    747 2HB  ASP A  45      22.142  25.101  43.468  1.00  0.00           H  
ATOM    748  N   ASP A  46      22.805  27.621  44.866  1.00  0.00           N  
ATOM    749  CA  ASP A  46      23.007  29.027  44.532  1.00  0.00           C  
ATOM    750  C   ASP A  46      23.358  29.841  45.771  1.00  0.00           C  
ATOM    751  O   ASP A  46      24.174  30.762  45.709  1.00  0.00           O  
ATOM    752  CB  ASP A  46      21.761  29.613  43.854  1.00  0.00           C  
ATOM    753  CG  ASP A  46      21.417  28.966  42.444  1.00  0.00           C  
ATOM    754  OD1 ASP A  46      22.229  28.985  41.513  1.00  0.00           O  
ATOM    755  OD2 ASP A  46      20.299  28.496  42.326  1.00  0.00           O  
ATOM    756  H   ASP A  46      21.906  27.325  45.217  1.00  0.00           H  
ATOM    757  HA  ASP A  46      23.832  29.097  43.822  1.00  0.00           H  
ATOM    758 1HB  ASP A  46      20.904  29.463  44.514  1.00  0.00           H  
ATOM    759 2HB  ASP A  46      21.890  30.689  43.733  1.00  0.00           H  
ATOM    760  N   TYR A  47      22.737  29.498  46.893  1.00  0.00           N  
ATOM    761  CA  TYR A  47      22.878  30.278  48.117  1.00  0.00           C  
ATOM    762  C   TYR A  47      24.321  30.281  48.605  1.00  0.00           C  
ATOM    763  O   TYR A  47      24.893  31.334  48.881  1.00  0.00           O  
ATOM    764  CB  TYR A  47      21.951  29.737  49.207  1.00  0.00           C  
ATOM    765  CG  TYR A  47      22.081  30.456  50.531  1.00  0.00           C  
ATOM    766  CD1 TYR A  47      21.376  31.630  50.755  1.00  0.00           C  
ATOM    767  CD2 TYR A  47      22.904  29.943  51.522  1.00  0.00           C  
ATOM    768  CE1 TYR A  47      21.494  32.287  51.964  1.00  0.00           C  
ATOM    769  CE2 TYR A  47      23.023  30.600  52.731  1.00  0.00           C  
ATOM    770  CZ  TYR A  47      22.321  31.767  52.954  1.00  0.00           C  
ATOM    771  OH  TYR A  47      22.439  32.422  54.158  1.00  0.00           O  
ATOM    772  H   TYR A  47      22.152  28.675  46.899  1.00  0.00           H  
ATOM    773  HA  TYR A  47      22.579  31.307  47.907  1.00  0.00           H  
ATOM    774 1HB  TYR A  47      20.915  29.817  48.876  1.00  0.00           H  
ATOM    775 2HB  TYR A  47      22.161  28.681  49.372  1.00  0.00           H  
ATOM    776  HD1 TYR A  47      20.728  32.034  49.976  1.00  0.00           H  
ATOM    777  HD2 TYR A  47      23.459  29.021  51.346  1.00  0.00           H  
ATOM    778  HE1 TYR A  47      20.940  33.209  52.140  1.00  0.00           H  
ATOM    779  HE2 TYR A  47      23.671  30.197  53.510  1.00  0.00           H  
ATOM    780  HH  TYR A  47      21.871  33.196  54.158  1.00  0.00           H  
ATOM    781  N   ARG A  48      24.907  29.092  48.710  1.00  0.00           N  
ATOM    782  CA  ARG A  48      26.272  28.950  49.201  1.00  0.00           C  
ATOM    783  C   ARG A  48      27.242  29.795  48.387  1.00  0.00           C  
ATOM    784  O   ARG A  48      28.171  30.391  48.931  1.00  0.00           O  
ATOM    785  CB  ARG A  48      26.709  27.494  49.155  1.00  0.00           C  
ATOM    786  CG  ARG A  48      28.121  27.233  49.653  1.00  0.00           C  
ATOM    787  CD  ARG A  48      28.554  25.840  49.377  1.00  0.00           C  
ATOM    788  NE  ARG A  48      29.918  25.597  49.817  1.00  0.00           N  
ATOM    789  CZ  ARG A  48      30.256  25.093  51.020  1.00  0.00           C  
ATOM    790  NH1 ARG A  48      29.318  24.784  51.889  1.00  0.00           N  
ATOM    791  NH2 ARG A  48      31.528  24.909  51.326  1.00  0.00           N  
ATOM    792  H   ARG A  48      24.394  28.265  48.440  1.00  0.00           H  
ATOM    793  HA  ARG A  48      26.302  29.287  50.240  1.00  0.00           H  
ATOM    794 1HB  ARG A  48      26.031  26.891  49.757  1.00  0.00           H  
ATOM    795 2HB  ARG A  48      26.648  27.128  48.131  1.00  0.00           H  
ATOM    796 1HG  ARG A  48      28.814  27.912  49.156  1.00  0.00           H  
ATOM    797 2HG  ARG A  48      28.164  27.397  50.731  1.00  0.00           H  
ATOM    798 1HD  ARG A  48      27.898  25.145  49.899  1.00  0.00           H  
ATOM    799 2HD  ARG A  48      28.503  25.650  48.304  1.00  0.00           H  
ATOM    800  HE  ARG A  48      30.667  25.824  49.176  1.00  0.00           H  
ATOM    801 1HH1 ARG A  48      28.346  24.924  51.655  1.00  0.00           H  
ATOM    802 2HH1 ARG A  48      29.570  24.406  52.791  1.00  0.00           H  
ATOM    803 1HH2 ARG A  48      32.248  25.147  50.659  1.00  0.00           H  
ATOM    804 2HH2 ARG A  48      31.780  24.532  52.229  1.00  0.00           H  
ATOM    805  N   LEU A  49      27.371  29.857  47.123  1.00  0.00           N  
ATOM    806  CA  LEU A  49      28.345  30.650  46.416  1.00  0.00           C  
ATOM    807  C   LEU A  49      27.959  32.113  46.464  1.00  0.00           C  
ATOM    808  O   LEU A  49      28.820  32.973  46.645  1.00  0.00           O  
ATOM    809  CB  LEU A  49      28.459  30.183  44.959  1.00  0.00           C  
ATOM    810  CG  LEU A  49      28.916  28.732  44.759  1.00  0.00           C  
ATOM    811  CD1 LEU A  49      28.801  28.362  43.287  1.00  0.00           C  
ATOM    812  CD2 LEU A  49      30.347  28.578  45.252  1.00  0.00           C  
ATOM    813  H   LEU A  49      26.717  29.264  46.606  1.00  0.00           H  
ATOM    814  HA  LEU A  49      29.308  30.535  46.910  1.00  0.00           H  
ATOM    815 1HB  LEU A  49      27.487  30.293  44.482  1.00  0.00           H  
ATOM    816 2HB  LEU A  49      29.170  30.828  44.442  1.00  0.00           H  
ATOM    817  HG  LEU A  49      28.264  28.065  45.323  1.00  0.00           H  
ATOM    818 1HD1 LEU A  49      29.125  27.331  43.145  1.00  0.00           H  
ATOM    819 2HD1 LEU A  49      27.764  28.463  42.966  1.00  0.00           H  
ATOM    820 3HD1 LEU A  49      29.431  29.024  42.695  1.00  0.00           H  
ATOM    821 1HD2 LEU A  49      30.671  27.546  45.111  1.00  0.00           H  
ATOM    822 2HD2 LEU A  49      31.000  29.244  44.688  1.00  0.00           H  
ATOM    823 3HD2 LEU A  49      30.396  28.832  46.311  1.00  0.00           H  
ATOM    824  N   ALA A  50      26.665  32.413  46.376  1.00  0.00           N  
ATOM    825  CA  ALA A  50      26.281  33.809  46.378  1.00  0.00           C  
ATOM    826  C   ALA A  50      26.693  34.448  47.684  1.00  0.00           C  
ATOM    827  O   ALA A  50      27.105  35.607  47.694  1.00  0.00           O  
ATOM    828  CB  ALA A  50      24.816  33.916  46.157  1.00  0.00           C  
ATOM    829  H   ALA A  50      25.962  31.686  46.253  1.00  0.00           H  
ATOM    830  HA  ALA A  50      26.807  34.330  45.586  1.00  0.00           H  
ATOM    831 1HB  ALA A  50      24.551  34.954  46.131  1.00  0.00           H  
ATOM    832 2HB  ALA A  50      24.586  33.446  45.220  1.00  0.00           H  
ATOM    833 3HB  ALA A  50      24.295  33.399  46.961  1.00  0.00           H  
ATOM    834  N   TYR A  51      26.631  33.702  48.792  1.00  0.00           N  
ATOM    835  CA  TYR A  51      27.107  34.262  50.053  1.00  0.00           C  
ATOM    836  C   TYR A  51      28.549  34.708  49.917  1.00  0.00           C  
ATOM    837  O   TYR A  51      28.880  35.867  50.202  1.00  0.00           O  
ATOM    838  CB  TYR A  51      26.968  33.246  51.189  1.00  0.00           C  
ATOM    839  CG  TYR A  51      27.536  33.722  52.507  1.00  0.00           C  
ATOM    840  CD1 TYR A  51      26.720  34.379  53.418  1.00  0.00           C  
ATOM    841  CD2 TYR A  51      28.872  33.503  52.807  1.00  0.00           C  
ATOM    842  CE1 TYR A  51      27.239  34.814  54.622  1.00  0.00           C  
ATOM    843  CE2 TYR A  51      29.391  33.938  54.011  1.00  0.00           C  
ATOM    844  CZ  TYR A  51      28.579  34.591  54.916  1.00  0.00           C  
ATOM    845  OH  TYR A  51      29.096  35.024  56.115  1.00  0.00           O  
ATOM    846  H   TYR A  51      26.223  32.767  48.761  1.00  0.00           H  
ATOM    847  HA  TYR A  51      26.499  35.130  50.307  1.00  0.00           H  
ATOM    848 1HB  TYR A  51      25.913  33.009  51.338  1.00  0.00           H  
ATOM    849 2HB  TYR A  51      27.475  32.322  50.914  1.00  0.00           H  
ATOM    850  HD1 TYR A  51      25.670  34.551  53.183  1.00  0.00           H  
ATOM    851  HD2 TYR A  51      29.513  32.988  52.091  1.00  0.00           H  
ATOM    852  HE1 TYR A  51      26.598  35.329  55.337  1.00  0.00           H  
ATOM    853  HE2 TYR A  51      30.442  33.766  54.245  1.00  0.00           H  
ATOM    854  HH  TYR A  51      30.032  34.814  56.154  1.00  0.00           H  
ATOM    855  N   LYS A  52      29.397  33.829  49.410  1.00  0.00           N  
ATOM    856  CA  LYS A  52      30.796  34.166  49.313  1.00  0.00           C  
ATOM    857  C   LYS A  52      31.017  35.245  48.291  1.00  0.00           C  
ATOM    858  O   LYS A  52      31.828  36.145  48.487  1.00  0.00           O  
ATOM    859  CB  LYS A  52      31.625  32.930  48.959  1.00  0.00           C  
ATOM    860  CG  LYS A  52      31.757  31.917  50.089  1.00  0.00           C  
ATOM    861  CD  LYS A  52      32.572  30.708  49.655  1.00  0.00           C  
ATOM    862  CE  LYS A  52      32.757  29.723  50.801  1.00  0.00           C  
ATOM    863  NZ  LYS A  52      33.482  28.498  50.370  1.00  0.00           N  
ATOM    864  H   LYS A  52      29.065  32.911  49.108  1.00  0.00           H  
ATOM    865  HA  LYS A  52      31.134  34.529  50.284  1.00  0.00           H  
ATOM    866 1HB  LYS A  52      31.176  32.423  48.106  1.00  0.00           H  
ATOM    867 2HB  LYS A  52      32.630  33.235  48.667  1.00  0.00           H  
ATOM    868 1HG  LYS A  52      32.245  32.386  50.944  1.00  0.00           H  
ATOM    869 2HG  LYS A  52      30.766  31.583  50.397  1.00  0.00           H  
ATOM    870 1HD  LYS A  52      32.066  30.203  48.832  1.00  0.00           H  
ATOM    871 2HD  LYS A  52      33.553  31.035  49.310  1.00  0.00           H  
ATOM    872 1HE  LYS A  52      33.316  30.199  51.604  1.00  0.00           H  
ATOM    873 2HE  LYS A  52      31.781  29.432  51.192  1.00  0.00           H  
ATOM    874 1HZ  LYS A  52      33.584  27.872  51.157  1.00  0.00           H  
ATOM    875 2HZ  LYS A  52      32.962  28.036  49.638  1.00  0.00           H  
ATOM    876 3HZ  LYS A  52      34.397  28.752  50.024  1.00  0.00           H  
ATOM    877  N   LYS A  53      30.250  35.213  47.221  1.00  0.00           N  
ATOM    878  CA  LYS A  53      30.454  36.182  46.174  1.00  0.00           C  
ATOM    879  C   LYS A  53      30.416  37.588  46.743  1.00  0.00           C  
ATOM    880  O   LYS A  53      31.299  38.398  46.460  1.00  0.00           O  
ATOM    881  CB  LYS A  53      29.384  35.978  45.102  1.00  0.00           C  
ATOM    882  CG  LYS A  53      29.669  34.786  44.208  1.00  0.00           C  
ATOM    883  CD  LYS A  53      28.648  34.599  43.136  1.00  0.00           C  
ATOM    884  CE  LYS A  53      28.888  33.291  42.445  1.00  0.00           C  
ATOM    885  NZ  LYS A  53      27.925  33.023  41.376  1.00  0.00           N  
ATOM    886  H   LYS A  53      29.558  34.473  47.105  1.00  0.00           H  
ATOM    887  HA  LYS A  53      31.437  36.013  45.743  1.00  0.00           H  
ATOM    888 1HB  LYS A  53      28.420  35.833  45.570  1.00  0.00           H  
ATOM    889 2HB  LYS A  53      29.320  36.865  44.478  1.00  0.00           H  
ATOM    890 1HG  LYS A  53      30.615  34.957  43.723  1.00  0.00           H  
ATOM    891 2HG  LYS A  53      29.761  33.891  44.794  1.00  0.00           H  
ATOM    892 1HD  LYS A  53      27.649  34.598  43.568  1.00  0.00           H  
ATOM    893 2HD  LYS A  53      28.719  35.411  42.411  1.00  0.00           H  
ATOM    894 1HE  LYS A  53      29.884  33.302  42.007  1.00  0.00           H  
ATOM    895 2HE  LYS A  53      28.831  32.488  43.183  1.00  0.00           H  
ATOM    896 1HZ  LYS A  53      28.184  32.113  40.969  1.00  0.00           H  
ATOM    897 2HZ  LYS A  53      26.991  32.980  41.748  1.00  0.00           H  
ATOM    898 3HZ  LYS A  53      27.986  33.740  40.676  1.00  0.00           H  
ATOM    899  N   VAL A  54      29.462  37.875  47.621  1.00  0.00           N  
ATOM    900  CA  VAL A  54      29.318  39.244  48.071  1.00  0.00           C  
ATOM    901  C   VAL A  54      30.519  39.664  48.916  1.00  0.00           C  
ATOM    902  O   VAL A  54      31.101  40.732  48.708  1.00  0.00           O  
ATOM    903  CB  VAL A  54      28.025  39.402  48.894  1.00  0.00           C  
ATOM    904  CG1 VAL A  54      27.930  40.806  49.473  1.00  0.00           C  
ATOM    905  CG2 VAL A  54      26.816  39.095  48.023  1.00  0.00           C  
ATOM    906  H   VAL A  54      28.811  37.149  47.918  1.00  0.00           H  
ATOM    907  HA  VAL A  54      29.240  39.871  47.205  1.00  0.00           H  
ATOM    908  HB  VAL A  54      28.053  38.709  49.735  1.00  0.00           H  
ATOM    909 1HG1 VAL A  54      27.010  40.899  50.051  1.00  0.00           H  
ATOM    910 2HG1 VAL A  54      28.786  40.991  50.121  1.00  0.00           H  
ATOM    911 3HG1 VAL A  54      27.923  41.534  48.662  1.00  0.00           H  
ATOM    912 1HG2 VAL A  54      25.906  39.207  48.611  1.00  0.00           H  
ATOM    913 2HG2 VAL A  54      26.791  39.785  47.179  1.00  0.00           H  
ATOM    914 3HG2 VAL A  54      26.885  38.072  47.653  1.00  0.00           H  
ATOM    915  N   GLU A  55      30.903  38.803  49.861  1.00  0.00           N  
ATOM    916  CA  GLU A  55      32.050  39.046  50.724  1.00  0.00           C  
ATOM    917  C   GLU A  55      33.377  39.140  49.971  1.00  0.00           C  
ATOM    918  O   GLU A  55      34.223  39.996  50.274  1.00  0.00           O  
ATOM    919  CB  GLU A  55      32.142  37.940  51.777  1.00  0.00           C  
ATOM    920  CG  GLU A  55      33.248  38.140  52.804  1.00  0.00           C  
ATOM    921  CD  GLU A  55      33.270  37.067  53.857  1.00  0.00           C  
ATOM    922  OE1 GLU A  55      32.464  36.171  53.782  1.00  0.00           O  
ATOM    923  OE2 GLU A  55      34.094  37.144  54.737  1.00  0.00           O  
ATOM    924  H   GLU A  55      30.366  37.945  49.999  1.00  0.00           H  
ATOM    925  HA  GLU A  55      31.880  39.985  51.252  1.00  0.00           H  
ATOM    926 1HB  GLU A  55      31.196  37.869  52.314  1.00  0.00           H  
ATOM    927 2HB  GLU A  55      32.312  36.982  51.285  1.00  0.00           H  
ATOM    928 1HG  GLU A  55      34.209  38.148  52.290  1.00  0.00           H  
ATOM    929 2HG  GLU A  55      33.115  39.109  53.282  1.00  0.00           H  
ATOM    930  N   GLN A  56      33.575  38.255  48.994  1.00  0.00           N  
ATOM    931  CA  GLN A  56      34.823  38.274  48.247  1.00  0.00           C  
ATOM    932  C   GLN A  56      34.855  39.497  47.357  1.00  0.00           C  
ATOM    933  O   GLN A  56      35.880  40.164  47.235  1.00  0.00           O  
ATOM    934  CB  GLN A  56      34.983  37.003  47.407  1.00  0.00           C  
ATOM    935  CG  GLN A  56      35.199  35.742  48.226  1.00  0.00           C  
ATOM    936  CD  GLN A  56      35.039  34.481  47.397  1.00  0.00           C  
ATOM    937  OE1 GLN A  56      34.366  34.483  46.364  1.00  0.00           O  
ATOM    938  NE2 GLN A  56      35.657  33.395  47.849  1.00  0.00           N  
ATOM    939  H   GLN A  56      32.865  37.564  48.772  1.00  0.00           H  
ATOM    940  HA  GLN A  56      35.650  38.341  48.951  1.00  0.00           H  
ATOM    941 1HB  GLN A  56      34.095  36.858  46.793  1.00  0.00           H  
ATOM    942 2HB  GLN A  56      35.832  37.118  46.733  1.00  0.00           H  
ATOM    943 1HG  GLN A  56      36.210  35.755  48.635  1.00  0.00           H  
ATOM    944 2HG  GLN A  56      34.470  35.715  49.034  1.00  0.00           H  
ATOM    945 1HE2 GLN A  56      35.586  32.533  47.345  1.00  0.00           H  
ATOM    946 2HE2 GLN A  56      36.192  33.438  48.693  1.00  0.00           H  
ATOM    947  N   ALA A  57      33.707  39.837  46.783  1.00  0.00           N  
ATOM    948  CA  ALA A  57      33.598  41.007  45.952  1.00  0.00           C  
ATOM    949  C   ALA A  57      33.906  42.236  46.772  1.00  0.00           C  
ATOM    950  O   ALA A  57      34.701  43.073  46.344  1.00  0.00           O  
ATOM    951  CB  ALA A  57      32.231  41.109  45.303  1.00  0.00           C  
ATOM    952  H   ALA A  57      32.869  39.270  46.893  1.00  0.00           H  
ATOM    953  HA  ALA A  57      34.320  40.922  45.140  1.00  0.00           H  
ATOM    954 1HB  ALA A  57      32.189  41.989  44.666  1.00  0.00           H  
ATOM    955 2HB  ALA A  57      32.051  40.220  44.701  1.00  0.00           H  
ATOM    956 3HB  ALA A  57      31.476  41.179  46.079  1.00  0.00           H  
ATOM    957  N   ILE A  58      33.509  42.638  48.309  1.00  0.00           N  
ATOM    958  CA  ILE A  58      33.704  43.654  49.334  1.00  0.00           C  
ATOM    959  C   ILE A  58      35.176  43.780  49.711  1.00  0.00           C  
ATOM    960  O   ILE A  58      35.698  44.886  49.854  1.00  0.00           O  
ATOM    961  CB  ILE A  58      32.875  43.332  50.591  1.00  0.00           C  
ATOM    962  CG1 ILE A  58      31.384  43.546  50.317  1.00  0.00           C  
ATOM    963  CG2 ILE A  58      33.332  44.187  51.763  1.00  0.00           C  
ATOM    964  CD1 ILE A  58      30.480  42.989  51.393  1.00  0.00           C  
ATOM    965  H   ILE A  58      32.962  41.818  48.526  1.00  0.00           H  
ATOM    966  HA  ILE A  58      33.362  44.613  48.943  1.00  0.00           H  
ATOM    967  HB  ILE A  58      33.001  42.281  50.850  1.00  0.00           H  
ATOM    968 1HG1 ILE A  58      31.182  44.612  50.219  1.00  0.00           H  
ATOM    969 2HG1 ILE A  58      31.117  43.075  49.371  1.00  0.00           H  
ATOM    970 1HG2 ILE A  58      32.736  43.947  52.643  1.00  0.00           H  
ATOM    971 2HG2 ILE A  58      34.383  43.987  51.971  1.00  0.00           H  
ATOM    972 3HG2 ILE A  58      33.206  45.241  51.515  1.00  0.00           H  
ATOM    973 1HD1 ILE A  58      29.440  43.179  51.127  1.00  0.00           H  
ATOM    974 2HD1 ILE A  58      30.641  41.915  51.483  1.00  0.00           H  
ATOM    975 3HD1 ILE A  58      30.705  43.472  52.343  1.00  0.00           H  
ATOM    976  N   LYS A  59      35.840  42.640  49.869  1.00  0.00           N  
ATOM    977  CA  LYS A  59      37.265  42.620  50.174  1.00  0.00           C  
ATOM    978  C   LYS A  59      38.078  43.250  49.052  1.00  0.00           C  
ATOM    979  O   LYS A  59      39.220  43.661  49.254  1.00  0.00           O  
ATOM    980  CB  LYS A  59      37.738  41.187  50.427  1.00  0.00           C  
ATOM    981  CG  LYS A  59      37.257  40.588  51.742  1.00  0.00           C  
ATOM    982  CD  LYS A  59      37.724  39.148  51.896  1.00  0.00           C  
ATOM    983  CE  LYS A  59      37.280  38.562  53.228  1.00  0.00           C  
ATOM    984  NZ  LYS A  59      37.647  37.125  53.354  1.00  0.00           N  
ATOM    985  H   LYS A  59      35.345  41.765  49.777  1.00  0.00           H  
ATOM    986  HA  LYS A  59      37.432  43.191  51.090  1.00  0.00           H  
ATOM    987 1HB  LYS A  59      37.393  40.542  49.619  1.00  0.00           H  
ATOM    988 2HB  LYS A  59      38.828  41.159  50.425  1.00  0.00           H  
ATOM    989 1HG  LYS A  59      37.644  41.178  52.574  1.00  0.00           H  
ATOM    990 2HG  LYS A  59      36.169  40.614  51.777  1.00  0.00           H  
ATOM    991 1HD  LYS A  59      37.312  38.544  51.087  1.00  0.00           H  
ATOM    992 2HD  LYS A  59      38.811  39.110  51.838  1.00  0.00           H  
ATOM    993 1HE  LYS A  59      37.745  39.116  54.042  1.00  0.00           H  
ATOM    994 2HE  LYS A  59      36.198  38.657  53.325  1.00  0.00           H  
ATOM    995 1HZ  LYS A  59      37.336  36.775  54.249  1.00  0.00           H  
ATOM    996 2HZ  LYS A  59      37.206  36.598  52.614  1.00  0.00           H  
ATOM    997 3HZ  LYS A  59      38.650  37.027  53.285  1.00  0.00           H  
ATOM    998  N   ILE A  60      37.481  43.323  47.866  1.00  0.00           N  
ATOM    999  CA  ILE A  60      38.151  43.901  46.707  1.00  0.00           C  
ATOM   1000  C   ILE A  60      37.664  45.322  46.442  1.00  0.00           C  
ATOM   1001  O   ILE A  60      38.460  46.218  46.163  1.00  0.00           O  
ATOM   1002  CB  ILE A  60      37.925  43.036  45.454  1.00  0.00           C  
ATOM   1003  CG1 ILE A  60      38.527  41.643  45.652  1.00  0.00           C  
ATOM   1004  CG2 ILE A  60      38.523  43.709  44.228  1.00  0.00           C  
ATOM   1005  CD1 ILE A  60      38.087  40.635  44.614  1.00  0.00           C  
ATOM   1006  H   ILE A  60      36.541  42.970  47.765  1.00  0.00           H  
ATOM   1007  HA  ILE A  60      39.223  43.930  46.903  1.00  0.00           H  
ATOM   1008  HB  ILE A  60      36.856  42.898  45.296  1.00  0.00           H  
ATOM   1009 1HG1 ILE A  60      39.614  41.709  45.624  1.00  0.00           H  
ATOM   1010 2HG1 ILE A  60      38.248  41.262  46.634  1.00  0.00           H  
ATOM   1011 1HG2 ILE A  60      38.354  43.084  43.352  1.00  0.00           H  
ATOM   1012 2HG2 ILE A  60      38.050  44.679  44.079  1.00  0.00           H  
ATOM   1013 3HG2 ILE A  60      39.594  43.847  44.375  1.00  0.00           H  
ATOM   1014 1HD1 ILE A  60      38.555  39.672  44.820  1.00  0.00           H  
ATOM   1015 2HD1 ILE A  60      37.003  40.527  44.648  1.00  0.00           H  
ATOM   1016 3HD1 ILE A  60      38.387  40.978  43.624  1.00  0.00           H  
ATOM   1017  N   ILE A  61      36.354  45.517  46.529  1.00  0.00           N  
ATOM   1018  CA  ILE A  61      35.739  46.778  46.130  1.00  0.00           C  
ATOM   1019  C   ILE A  61      35.910  47.840  47.209  1.00  0.00           C  
ATOM   1020  O   ILE A  61      36.208  48.997  46.913  1.00  0.00           O  
ATOM   1021  CB  ILE A  61      34.248  46.545  45.805  1.00  0.00           C  
ATOM   1022  CG1 ILE A  61      34.163  45.655  44.558  1.00  0.00           C  
ATOM   1023  CG2 ILE A  61      33.525  47.894  45.553  1.00  0.00           C  
ATOM   1024  CD1 ILE A  61      32.800  45.100  44.270  1.00  0.00           C  
ATOM   1025  H   ILE A  61      35.765  44.776  46.881  1.00  0.00           H  
ATOM   1026  HA  ILE A  61      36.225  47.126  45.217  1.00  0.00           H  
ATOM   1027  HB  ILE A  61      33.775  46.012  46.632  1.00  0.00           H  
ATOM   1028 1HG1 ILE A  61      34.460  46.230  43.736  1.00  0.00           H  
ATOM   1029 2HG1 ILE A  61      34.860  44.846  44.650  1.00  0.00           H  
ATOM   1030 1HG2 ILE A  61      32.478  47.732  45.324  1.00  0.00           H  
ATOM   1031 2HG2 ILE A  61      33.592  48.510  46.437  1.00  0.00           H  
ATOM   1032 3HG2 ILE A  61      34.003  48.409  44.722  1.00  0.00           H  
ATOM   1033 1HD1 ILE A  61      32.837  44.489  43.372  1.00  0.00           H  
ATOM   1034 2HD1 ILE A  61      32.479  44.485  45.104  1.00  0.00           H  
ATOM   1035 3HD1 ILE A  61      32.089  45.905  44.119  1.00  0.00           H  
ATOM   1036  N   GLU A  62      35.717  47.440  48.461  1.00  0.00           N  
ATOM   1037  CA  GLU A  62      35.720  48.381  49.575  1.00  0.00           C  
ATOM   1038  C   GLU A  62      37.106  48.971  49.795  1.00  0.00           C  
ATOM   1039  O   GLU A  62      38.116  48.326  49.519  1.00  0.00           O  
ATOM   1040  OXT GLU A  62      37.223  50.080  50.240  1.00  0.00           O  
ATOM   1041  CB  GLU A  62      35.235  47.702  50.859  1.00  0.00           C  
ATOM   1042  CG  GLU A  62      35.039  48.645  52.051  1.00  0.00           C  
ATOM   1043  CD  GLU A  62      34.446  47.951  53.266  1.00  0.00           C  
ATOM   1044  OE1 GLU A  62      34.169  46.778  53.185  1.00  0.00           O  
ATOM   1045  OE2 GLU A  62      34.254  48.599  54.262  1.00  0.00           O  
ATOM   1046  H   GLU A  62      35.565  46.459  48.647  1.00  0.00           H  
ATOM   1047  HA  GLU A  62      35.026  49.191  49.345  1.00  0.00           H  
ATOM   1048 1HB  GLU A  62      34.313  47.166  50.670  1.00  0.00           H  
ATOM   1049 2HB  GLU A  62      35.972  46.961  51.164  1.00  0.00           H  
ATOM   1050 1HG  GLU A  62      36.005  49.063  52.327  1.00  0.00           H  
ATOM   1051 2HG  GLU A  62      34.392  49.468  51.747  1.00  0.00           H  
TER                                                                             
ATOM   1053  N   ASP B  63      54.533  27.271  19.554  1.00  0.00           N  
ATOM   1054  CA  ASP B  63      53.811  28.357  20.213  1.00  0.00           C  
ATOM   1055  C   ASP B  63      52.485  27.898  20.801  1.00  0.00           C  
ATOM   1056  O   ASP B  63      51.755  27.117  20.185  1.00  0.00           O  
ATOM   1057  CB  ASP B  63      53.539  29.515  19.263  1.00  0.00           C  
ATOM   1058  CG  ASP B  63      52.986  30.727  20.010  1.00  0.00           C  
ATOM   1059  OD1 ASP B  63      53.773  31.512  20.469  1.00  0.00           O  
ATOM   1060  OD2 ASP B  63      51.782  30.833  20.174  1.00  0.00           O  
ATOM   1061 1H   ASP B  63      55.394  27.619  19.186  1.00  0.00           H  
ATOM   1062 2H   ASP B  63      54.723  26.546  20.217  1.00  0.00           H  
ATOM   1063 3H   ASP B  63      53.975  26.903  18.810  1.00  0.00           H  
ATOM   1064  HA  ASP B  63      54.430  28.726  21.031  1.00  0.00           H  
ATOM   1065 1HB  ASP B  63      54.461  29.800  18.759  1.00  0.00           H  
ATOM   1066 2HB  ASP B  63      52.821  29.210  18.500  1.00  0.00           H  
ATOM   1067  N   TYR B  64      52.191  28.382  22.011  1.00  0.00           N  
ATOM   1068  CA  TYR B  64      50.981  28.008  22.738  1.00  0.00           C  
ATOM   1069  C   TYR B  64      50.051  29.198  23.064  1.00  0.00           C  
ATOM   1070  O   TYR B  64      49.493  29.272  24.172  1.00  0.00           O  
ATOM   1071  CB  TYR B  64      51.360  27.211  23.992  1.00  0.00           C  
ATOM   1072  CG  TYR B  64      52.121  25.939  23.637  1.00  0.00           C  
ATOM   1073  CD1 TYR B  64      53.491  25.866  23.896  1.00  0.00           C  
ATOM   1074  CD2 TYR B  64      51.474  24.873  23.004  1.00  0.00           C  
ATOM   1075  CE1 TYR B  64      54.202  24.733  23.534  1.00  0.00           C  
ATOM   1076  CE2 TYR B  64      52.194  23.746  22.642  1.00  0.00           C  
ATOM   1077  CZ  TYR B  64      53.544  23.674  22.900  1.00  0.00           C  
ATOM   1078  OH  TYR B  64      54.248  22.551  22.518  1.00  0.00           O  
ATOM   1079  H   TYR B  64      52.831  29.041  22.435  1.00  0.00           H  
ATOM   1080  HA  TYR B  64      50.404  27.337  22.102  1.00  0.00           H  
ATOM   1081 1HB  TYR B  64      51.978  27.802  24.634  1.00  0.00           H  
ATOM   1082 2HB  TYR B  64      50.463  26.937  24.552  1.00  0.00           H  
ATOM   1083  HD1 TYR B  64      53.999  26.699  24.381  1.00  0.00           H  
ATOM   1084  HD2 TYR B  64      50.406  24.933  22.786  1.00  0.00           H  
ATOM   1085  HE1 TYR B  64      55.271  24.674  23.734  1.00  0.00           H  
ATOM   1086  HE2 TYR B  64      51.700  22.916  22.140  1.00  0.00           H  
ATOM   1087  HH  TYR B  64      55.168  22.651  22.772  1.00  0.00           H  
ATOM   1088  N   SER B  65      49.960  30.185  22.157  1.00  0.00           N  
ATOM   1089  CA  SER B  65      49.011  31.291  22.327  1.00  0.00           C  
ATOM   1090  C   SER B  65      47.557  30.811  22.198  1.00  0.00           C  
ATOM   1091  O   SER B  65      47.242  29.947  21.366  1.00  0.00           O  
ATOM   1092  CB  SER B  65      49.258  32.376  21.297  1.00  0.00           C  
ATOM   1093  OG  SER B  65      50.526  32.940  21.451  1.00  0.00           O  
ATOM   1094  H   SER B  65      50.534  30.169  21.300  1.00  0.00           H  
ATOM   1095  HA  SER B  65      49.150  31.711  23.324  1.00  0.00           H  
ATOM   1096 1HB  SER B  65      49.161  31.962  20.292  1.00  0.00           H  
ATOM   1097 2HB  SER B  65      48.498  33.150  21.402  1.00  0.00           H  
ATOM   1098  HG  SER B  65      51.137  32.308  20.993  1.00  0.00           H  
ATOM   1099  N   PHE B  66      46.666  31.420  22.979  1.00  0.00           N  
ATOM   1100  CA  PHE B  66      45.242  31.065  22.975  1.00  0.00           C  
ATOM   1101  C   PHE B  66      44.329  32.247  23.283  1.00  0.00           C  
ATOM   1102  O   PHE B  66      44.776  33.286  23.796  1.00  0.00           O  
ATOM   1103  CB  PHE B  66      44.958  29.976  24.011  1.00  0.00           C  
ATOM   1104  CG  PHE B  66      45.225  30.420  25.418  1.00  0.00           C  
ATOM   1105  CD1 PHE B  66      44.218  30.984  26.184  1.00  0.00           C  
ATOM   1106  CD2 PHE B  66      46.477  30.256  25.990  1.00  0.00           C  
ATOM   1107  CE1 PHE B  66      44.454  31.382  27.475  1.00  0.00           C  
ATOM   1108  CE2 PHE B  66      46.713  30.656  27.294  1.00  0.00           C  
ATOM   1109  CZ  PHE B  66      45.702  31.216  28.029  1.00  0.00           C  
ATOM   1110  H   PHE B  66      46.994  32.127  23.618  1.00  0.00           H  
ATOM   1111  HA  PHE B  66      44.980  30.690  21.987  1.00  0.00           H  
ATOM   1112 1HB  PHE B  66      43.917  29.673  23.949  1.00  0.00           H  
ATOM   1113 2HB  PHE B  66      45.567  29.103  23.803  1.00  0.00           H  
ATOM   1114  HD1 PHE B  66      43.228  31.108  25.742  1.00  0.00           H  
ATOM   1115  HD2 PHE B  66      47.283  29.805  25.404  1.00  0.00           H  
ATOM   1116  HE1 PHE B  66      43.650  31.826  28.063  1.00  0.00           H  
ATOM   1117  HE2 PHE B  66      47.707  30.522  27.738  1.00  0.00           H  
ATOM   1118  HZ  PHE B  66      45.888  31.527  29.047  1.00  0.00           H  
ATOM   1119  N   SER B  67      43.039  32.052  23.005  1.00  0.00           N  
ATOM   1120  CA  SER B  67      42.021  33.057  23.295  1.00  0.00           C  
ATOM   1121  C   SER B  67      40.824  32.404  23.959  1.00  0.00           C  
ATOM   1122  O   SER B  67      40.571  31.210  23.761  1.00  0.00           O  
ATOM   1123  CB  SER B  67      41.560  33.724  22.012  1.00  0.00           C  
ATOM   1124  OG  SER B  67      40.890  32.801  21.164  1.00  0.00           O  
ATOM   1125  H   SER B  67      42.767  31.165  22.578  1.00  0.00           H  
ATOM   1126  HA  SER B  67      42.435  33.801  23.975  1.00  0.00           H  
ATOM   1127 1HB  SER B  67      40.893  34.552  22.248  1.00  0.00           H  
ATOM   1128 2HB  SER B  67      42.426  34.136  21.489  1.00  0.00           H  
ATOM   1129  HG  SER B  67      41.576  32.311  20.699  1.00  0.00           H  
ATOM   1130  N   CYS B  68      40.079  33.192  24.735  1.00  0.00           N  
ATOM   1131  CA  CYS B  68      38.901  32.668  25.413  1.00  0.00           C  
ATOM   1132  C   CYS B  68      37.707  33.603  25.327  1.00  0.00           C  
ATOM   1133  O   CYS B  68      37.871  34.816  25.197  1.00  0.00           O  
ATOM   1134  CB  CYS B  68      39.205  32.427  26.892  1.00  0.00           C  
ATOM   1135  SG  CYS B  68      40.613  31.331  27.209  1.00  0.00           S  
ATOM   1136  H   CYS B  68      40.333  34.161  24.862  1.00  0.00           H  
ATOM   1137  HA  CYS B  68      38.630  31.727  24.941  1.00  0.00           H  
ATOM   1138 1HB  CYS B  68      39.401  33.381  27.384  1.00  0.00           H  
ATOM   1139 2HB  CYS B  68      38.328  31.992  27.365  1.00  0.00           H  
ATOM   1140  N   TYR B  69      36.515  33.038  25.527  1.00  0.00           N  
ATOM   1141  CA  TYR B  69      35.329  33.870  25.726  1.00  0.00           C  
ATOM   1142  C   TYR B  69      34.428  33.287  26.798  1.00  0.00           C  
ATOM   1143  O   TYR B  69      34.363  32.072  27.008  1.00  0.00           O  
ATOM   1144  CB  TYR B  69      34.540  34.062  24.446  1.00  0.00           C  
ATOM   1145  CG  TYR B  69      33.877  32.847  23.883  1.00  0.00           C  
ATOM   1146  CD1 TYR B  69      34.541  32.049  22.987  1.00  0.00           C  
ATOM   1147  CD2 TYR B  69      32.589  32.545  24.240  1.00  0.00           C  
ATOM   1148  CE1 TYR B  69      33.906  30.944  22.432  1.00  0.00           C  
ATOM   1149  CE2 TYR B  69      31.948  31.434  23.690  1.00  0.00           C  
ATOM   1150  CZ  TYR B  69      32.609  30.640  22.787  1.00  0.00           C  
ATOM   1151  OH  TYR B  69      31.992  29.529  22.249  1.00  0.00           O  
ATOM   1152  H   TYR B  69      36.462  32.022  25.566  1.00  0.00           H  
ATOM   1153  HA  TYR B  69      35.638  34.852  26.064  1.00  0.00           H  
ATOM   1154 1HB  TYR B  69      33.765  34.811  24.631  1.00  0.00           H  
ATOM   1155 2HB  TYR B  69      35.202  34.467  23.685  1.00  0.00           H  
ATOM   1156  HD1 TYR B  69      35.570  32.287  22.705  1.00  0.00           H  
ATOM   1157  HD2 TYR B  69      32.064  33.183  24.959  1.00  0.00           H  
ATOM   1158  HE1 TYR B  69      34.438  30.310  21.718  1.00  0.00           H  
ATOM   1159  HE2 TYR B  69      30.920  31.196  23.980  1.00  0.00           H  
ATOM   1160  HH  TYR B  69      31.098  29.454  22.599  1.00  0.00           H  
ATOM   1161  N   SER B  70      33.685  34.154  27.447  1.00  0.00           N  
ATOM   1162  CA  SER B  70      32.801  33.709  28.503  1.00  0.00           C  
ATOM   1163  C   SER B  70      31.373  33.975  28.159  1.00  0.00           C  
ATOM   1164  O   SER B  70      31.054  34.829  27.337  1.00  0.00           O  
ATOM   1165  CB  SER B  70      33.128  34.422  29.803  1.00  0.00           C  
ATOM   1166  OG  SER B  70      32.790  35.780  29.717  1.00  0.00           O  
ATOM   1167  H   SER B  70      33.762  35.143  27.217  1.00  0.00           H  
ATOM   1168  HA  SER B  70      32.918  32.642  28.636  1.00  0.00           H  
ATOM   1169 1HB  SER B  70      32.587  33.954  30.625  1.00  0.00           H  
ATOM   1170 2HB  SER B  70      34.188  34.324  30.007  1.00  0.00           H  
ATOM   1171  HG  SER B  70      33.348  36.279  30.386  1.00  0.00           H  
ATOM   1172  N   GLN B  71      30.492  33.274  28.805  1.00  0.00           N  
ATOM   1173  CA  GLN B  71      29.096  33.585  28.628  1.00  0.00           C  
ATOM   1174  C   GLN B  71      28.481  33.589  30.003  1.00  0.00           C  
ATOM   1175  O   GLN B  71      28.738  32.685  30.796  1.00  0.00           O  
ATOM   1176  CB  GLN B  71      28.435  32.583  27.709  1.00  0.00           C  
ATOM   1177  CG  GLN B  71      29.028  32.489  26.379  1.00  0.00           C  
ATOM   1178  CD  GLN B  71      28.192  31.652  25.470  1.00  0.00           C  
ATOM   1179  OE1 GLN B  71      28.092  30.421  25.604  1.00  0.00           O  
ATOM   1180  NE2 GLN B  71      27.553  32.331  24.540  1.00  0.00           N  
ATOM   1181  H   GLN B  71      30.809  32.538  29.435  1.00  0.00           H  
ATOM   1182  HA  GLN B  71      28.985  34.583  28.204  1.00  0.00           H  
ATOM   1183 1HB  GLN B  71      28.508  31.616  28.135  1.00  0.00           H  
ATOM   1184 2HB  GLN B  71      27.391  32.842  27.577  1.00  0.00           H  
ATOM   1185 1HG  GLN B  71      29.154  33.465  25.970  1.00  0.00           H  
ATOM   1186 2HG  GLN B  71      29.998  32.007  26.472  1.00  0.00           H  
ATOM   1187 1HE2 GLN B  71      26.955  31.869  23.887  1.00  0.00           H  
ATOM   1188 2HE2 GLN B  71      27.678  33.354  24.515  1.00  0.00           H  
ATOM   1189  N   LEU B  72      27.677  34.585  30.316  1.00  0.00           N  
ATOM   1190  CA  LEU B  72      27.172  34.621  31.672  1.00  0.00           C  
ATOM   1191  C   LEU B  72      25.720  34.205  31.718  1.00  0.00           C  
ATOM   1192  O   LEU B  72      24.962  34.493  30.793  1.00  0.00           O  
ATOM   1193  CB  LEU B  72      27.420  36.006  32.263  1.00  0.00           C  
ATOM   1194  CG  LEU B  72      28.963  36.424  32.227  1.00  0.00           C  
ATOM   1195  CD1 LEU B  72      29.159  37.848  32.774  1.00  0.00           C  
ATOM   1196  CD2 LEU B  72      29.792  35.417  33.012  1.00  0.00           C  
ATOM   1197  H   LEU B  72      27.449  35.307  29.646  1.00  0.00           H  
ATOM   1198  HA  LEU B  72      27.736  33.918  32.270  1.00  0.00           H  
ATOM   1199 1HB  LEU B  72      26.842  36.735  31.711  1.00  0.00           H  
ATOM   1200 2HB  LEU B  72      27.085  36.010  33.299  1.00  0.00           H  
ATOM   1201  HG  LEU B  72      29.306  36.421  31.192  1.00  0.00           H  
ATOM   1202 1HD1 LEU B  72      30.217  38.111  32.721  1.00  0.00           H  
ATOM   1203 2HD1 LEU B  72      28.595  38.550  32.193  1.00  0.00           H  
ATOM   1204 3HD1 LEU B  72      28.826  37.889  33.806  1.00  0.00           H  
ATOM   1205 1HD2 LEU B  72      30.847  35.699  32.960  1.00  0.00           H  
ATOM   1206 2HD2 LEU B  72      29.468  35.412  34.052  1.00  0.00           H  
ATOM   1207 3HD2 LEU B  72      29.667  34.429  32.598  1.00  0.00           H  
ATOM   1208  N   GLU B  73      25.355  33.489  32.785  1.00  0.00           N  
ATOM   1209  CA  GLU B  73      23.993  32.984  32.966  1.00  0.00           C  
ATOM   1210  C   GLU B  73      23.546  32.253  31.703  1.00  0.00           C  
ATOM   1211  O   GLU B  73      22.513  32.568  31.112  1.00  0.00           O  
ATOM   1212  CB  GLU B  73      23.039  34.109  33.284  1.00  0.00           C  
ATOM   1213  CG  GLU B  73      23.344  34.837  34.531  1.00  0.00           C  
ATOM   1214  CD  GLU B  73      22.270  35.858  34.849  1.00  0.00           C  
ATOM   1215  OE1 GLU B  73      21.222  35.496  35.327  1.00  0.00           O  
ATOM   1216  OE2 GLU B  73      22.470  37.018  34.533  1.00  0.00           O  
ATOM   1217  H   GLU B  73      26.056  33.304  33.504  1.00  0.00           H  
ATOM   1218  HA  GLU B  73      23.990  32.270  33.795  1.00  0.00           H  
ATOM   1219 1HB  GLU B  73      23.042  34.813  32.484  1.00  0.00           H  
ATOM   1220 2HB  GLU B  73      22.029  33.708  33.368  1.00  0.00           H  
ATOM   1221 1HG  GLU B  73      23.429  34.121  35.351  1.00  0.00           H  
ATOM   1222 2HG  GLU B  73      24.301  35.331  34.413  1.00  0.00           H  
ATOM   1223  N   VAL B  74      24.362  31.326  31.266  1.00  0.00           N  
ATOM   1224  CA  VAL B  74      24.160  30.589  30.037  1.00  0.00           C  
ATOM   1225  C   VAL B  74      23.029  29.601  30.160  1.00  0.00           C  
ATOM   1226  O   VAL B  74      22.212  29.421  29.265  1.00  0.00           O  
ATOM   1227  CB  VAL B  74      25.417  29.809  29.759  1.00  0.00           C  
ATOM   1228  CG1 VAL B  74      25.231  28.937  28.558  1.00  0.00           C  
ATOM   1229  CG2 VAL B  74      26.483  30.751  29.636  1.00  0.00           C  
ATOM   1230  H   VAL B  74      25.162  31.097  31.849  1.00  0.00           H  
ATOM   1231  HA  VAL B  74      23.948  31.295  29.231  1.00  0.00           H  
ATOM   1232  HB  VAL B  74      25.629  29.148  30.606  1.00  0.00           H  
ATOM   1233 1HG1 VAL B  74      26.146  28.370  28.379  1.00  0.00           H  
ATOM   1234 2HG1 VAL B  74      24.403  28.253  28.734  1.00  0.00           H  
ATOM   1235 3HG1 VAL B  74      25.012  29.562  27.691  1.00  0.00           H  
ATOM   1236 1HG2 VAL B  74      27.416  30.226  29.463  1.00  0.00           H  
ATOM   1237 2HG2 VAL B  74      26.240  31.391  28.815  1.00  0.00           H  
ATOM   1238 3HG2 VAL B  74      26.556  31.335  30.550  1.00  0.00           H  
ATOM   1239  N   ASN B  75      23.042  28.918  31.284  1.00  0.00           N  
ATOM   1240  CA  ASN B  75      22.059  27.904  31.617  1.00  0.00           C  
ATOM   1241  C   ASN B  75      21.577  28.216  33.016  1.00  0.00           C  
ATOM   1242  O   ASN B  75      22.236  27.916  34.018  1.00  0.00           O  
ATOM   1243  CB  ASN B  75      22.638  26.509  31.487  1.00  0.00           C  
ATOM   1244  CG  ASN B  75      21.617  25.414  31.741  1.00  0.00           C  
ATOM   1245  OD1 ASN B  75      20.420  25.694  31.896  1.00  0.00           O  
ATOM   1246  ND2 ASN B  75      22.074  24.168  31.797  1.00  0.00           N  
ATOM   1247  H   ASN B  75      23.762  29.158  31.967  1.00  0.00           H  
ATOM   1248  HA  ASN B  75      21.205  27.990  30.945  1.00  0.00           H  
ATOM   1249 1HB  ASN B  75      23.025  26.389  30.475  1.00  0.00           H  
ATOM   1250 2HB  ASN B  75      23.466  26.380  32.151  1.00  0.00           H  
ATOM   1251 1HD2 ASN B  75      21.445  23.409  31.966  1.00  0.00           H  
ATOM   1252 2HD2 ASN B  75      23.058  23.989  31.673  1.00  0.00           H  
ATOM   1253  N   GLY B  76      20.453  28.894  33.090  1.00  0.00           N  
ATOM   1254  CA  GLY B  76      20.009  29.381  34.370  1.00  0.00           C  
ATOM   1255  C   GLY B  76      21.101  30.293  34.869  1.00  0.00           C  
ATOM   1256  O   GLY B  76      21.565  31.140  34.118  1.00  0.00           O  
ATOM   1257  H   GLY B  76      19.929  29.099  32.250  1.00  0.00           H  
ATOM   1258 1HA  GLY B  76      19.073  29.924  34.263  1.00  0.00           H  
ATOM   1259 2HA  GLY B  76      19.855  28.552  35.060  1.00  0.00           H  
ATOM   1260  N   SER B  77      21.526  30.105  36.113  1.00  0.00           N  
ATOM   1261  CA  SER B  77      22.573  30.936  36.686  1.00  0.00           C  
ATOM   1262  C   SER B  77      24.008  30.498  36.363  1.00  0.00           C  
ATOM   1263  O   SER B  77      24.947  31.187  36.752  1.00  0.00           O  
ATOM   1264  CB  SER B  77      22.394  30.975  38.192  1.00  0.00           C  
ATOM   1265  OG  SER B  77      22.594  29.708  38.754  1.00  0.00           O  
ATOM   1266  H   SER B  77      21.108  29.377  36.671  1.00  0.00           H  
ATOM   1267  HA  SER B  77      22.446  31.943  36.278  1.00  0.00           H  
ATOM   1268 1HB  SER B  77      23.101  31.684  38.623  1.00  0.00           H  
ATOM   1269 2HB  SER B  77      21.391  31.327  38.429  1.00  0.00           H  
ATOM   1270  HG  SER B  77      22.376  29.793  39.684  1.00  0.00           H  
ATOM   1271  N   GLN B  78      24.220  29.342  35.735  1.00  0.00           N  
ATOM   1272  CA  GLN B  78      25.619  28.987  35.503  1.00  0.00           C  
ATOM   1273  C   GLN B  78      26.197  29.733  34.306  1.00  0.00           C  
ATOM   1274  O   GLN B  78      25.507  30.031  33.317  1.00  0.00           O  
ATOM   1275  CB  GLN B  78      25.859  27.487  35.362  1.00  0.00           C  
ATOM   1276  CG  GLN B  78      25.490  26.903  34.110  1.00  0.00           C  
ATOM   1277  CD  GLN B  78      25.834  25.439  34.104  1.00  0.00           C  
ATOM   1278  OE1 GLN B  78      25.649  24.741  33.089  1.00  0.00           O  
ATOM   1279  NE2 GLN B  78      26.350  24.952  35.255  1.00  0.00           N  
ATOM   1280  H   GLN B  78      23.453  28.766  35.382  1.00  0.00           H  
ATOM   1281  HA  GLN B  78      26.198  29.308  36.366  1.00  0.00           H  
ATOM   1282 1HB  GLN B  78      26.913  27.272  35.509  1.00  0.00           H  
ATOM   1283 2HB  GLN B  78      25.312  26.963  36.135  1.00  0.00           H  
ATOM   1284 1HG  GLN B  78      24.440  27.008  34.006  1.00  0.00           H  
ATOM   1285 2HG  GLN B  78      26.021  27.406  33.297  1.00  0.00           H  
ATOM   1286 1HE2 GLN B  78      26.604  23.987  35.325  1.00  0.00           H  
ATOM   1287 2HE2 GLN B  78      26.479  25.561  36.034  1.00  0.00           H  
ATOM   1288  N   HIS B  79      27.491  29.947  34.385  1.00  0.00           N  
ATOM   1289  CA  HIS B  79      28.289  30.631  33.408  1.00  0.00           C  
ATOM   1290  C   HIS B  79      29.131  29.636  32.634  1.00  0.00           C  
ATOM   1291  O   HIS B  79      29.344  28.511  33.100  1.00  0.00           O  
ATOM   1292  CB  HIS B  79      29.252  31.560  34.120  1.00  0.00           C  
ATOM   1293  CG  HIS B  79      28.595  32.491  35.084  1.00  0.00           C  
ATOM   1294  ND1 HIS B  79      27.593  33.356  34.734  1.00  0.00           N  
ATOM   1295  CD2 HIS B  79      28.841  32.708  36.397  1.00  0.00           C  
ATOM   1296  CE1 HIS B  79      27.242  34.066  35.798  1.00  0.00           C  
ATOM   1297  NE2 HIS B  79      27.989  33.692  36.812  1.00  0.00           N  
ATOM   1298  H   HIS B  79      27.962  29.613  35.216  1.00  0.00           H  
ATOM   1299  HA  HIS B  79      27.663  31.187  32.717  1.00  0.00           H  
ATOM   1300 1HB  HIS B  79      29.966  30.950  34.673  1.00  0.00           H  
ATOM   1301 2HB  HIS B  79      29.811  32.137  33.386  1.00  0.00           H  
ATOM   1302  HD2 HIS B  79      29.585  32.197  37.007  1.00  0.00           H  
ATOM   1303  HE1 HIS B  79      26.468  34.831  35.825  1.00  0.00           H  
ATOM   1304  HE2 HIS B  79      27.941  34.069  37.745  1.00  0.00           H  
ATOM   1305  N   SER B  80      29.709  30.075  31.511  1.00  0.00           N  
ATOM   1306  CA  SER B  80      30.656  29.209  30.816  1.00  0.00           C  
ATOM   1307  C   SER B  80      31.887  29.975  30.410  1.00  0.00           C  
ATOM   1308  O   SER B  80      31.877  31.200  30.269  1.00  0.00           O  
ATOM   1309  CB  SER B  80      30.081  28.612  29.559  1.00  0.00           C  
ATOM   1310  OG  SER B  80      29.859  29.606  28.578  1.00  0.00           O  
ATOM   1311  H   SER B  80      29.474  31.000  31.157  1.00  0.00           H  
ATOM   1312  HA  SER B  80      30.952  28.413  31.487  1.00  0.00           H  
ATOM   1313 1HB  SER B  80      30.775  27.863  29.177  1.00  0.00           H  
ATOM   1314 2HB  SER B  80      29.146  28.108  29.795  1.00  0.00           H  
ATOM   1315  HG  SER B  80      29.404  29.168  27.845  1.00  0.00           H  
ATOM   1316  N   LEU B  81      32.945  29.235  30.197  1.00  0.00           N  
ATOM   1317  CA  LEU B  81      34.182  29.790  29.680  1.00  0.00           C  
ATOM   1318  C   LEU B  81      34.772  28.850  28.680  1.00  0.00           C  
ATOM   1319  O   LEU B  81      35.008  27.689  29.001  1.00  0.00           O  
ATOM   1320  CB  LEU B  81      35.140  30.057  30.817  1.00  0.00           C  
ATOM   1321  CG  LEU B  81      36.526  30.496  30.482  1.00  0.00           C  
ATOM   1322  CD1 LEU B  81      36.526  31.845  29.807  1.00  0.00           C  
ATOM   1323  CD2 LEU B  81      37.275  30.540  31.771  1.00  0.00           C  
ATOM   1324  H   LEU B  81      32.869  28.239  30.395  1.00  0.00           H  
ATOM   1325  HA  LEU B  81      33.970  30.723  29.173  1.00  0.00           H  
ATOM   1326 1HB  LEU B  81      34.706  30.841  31.435  1.00  0.00           H  
ATOM   1327 2HB  LEU B  81      35.221  29.177  31.402  1.00  0.00           H  
ATOM   1328  HG  LEU B  81      36.994  29.784  29.800  1.00  0.00           H  
ATOM   1329 1HD1 LEU B  81      37.552  32.145  29.598  1.00  0.00           H  
ATOM   1330 2HD1 LEU B  81      35.975  31.782  28.885  1.00  0.00           H  
ATOM   1331 3HD1 LEU B  81      36.064  32.576  30.458  1.00  0.00           H  
ATOM   1332 1HD2 LEU B  81      38.282  30.841  31.584  1.00  0.00           H  
ATOM   1333 2HD2 LEU B  81      36.797  31.242  32.441  1.00  0.00           H  
ATOM   1334 3HD2 LEU B  81      37.271  29.552  32.223  1.00  0.00           H  
ATOM   1335  N   THR B  82      34.978  29.333  27.468  1.00  0.00           N  
ATOM   1336  CA  THR B  82      35.479  28.501  26.396  1.00  0.00           C  
ATOM   1337  C   THR B  82      36.774  29.043  25.818  1.00  0.00           C  
ATOM   1338  O   THR B  82      36.889  30.235  25.522  1.00  0.00           O  
ATOM   1339  CB  THR B  82      34.429  28.393  25.293  1.00  0.00           C  
ATOM   1340  OG1 THR B  82      33.214  27.856  25.837  1.00  0.00           O  
ATOM   1341  CG2 THR B  82      34.925  27.485  24.190  1.00  0.00           C  
ATOM   1342  H   THR B  82      34.761  30.311  27.281  1.00  0.00           H  
ATOM   1343  HA  THR B  82      35.681  27.509  26.785  1.00  0.00           H  
ATOM   1344  HB  THR B  82      34.230  29.379  24.899  1.00  0.00           H  
ATOM   1345  HG1 THR B  82      32.521  27.889  25.176  1.00  0.00           H  
ATOM   1346 1HG2 THR B  82      34.164  27.415  23.413  1.00  0.00           H  
ATOM   1347 2HG2 THR B  82      35.840  27.886  23.762  1.00  0.00           H  
ATOM   1348 3HG2 THR B  82      35.122  26.494  24.599  1.00  0.00           H  
ATOM   1349  N   CYS B  83      37.762  28.169  25.680  1.00  0.00           N  
ATOM   1350  CA  CYS B  83      39.056  28.552  25.150  1.00  0.00           C  
ATOM   1351  C   CYS B  83      39.464  27.725  23.947  1.00  0.00           C  
ATOM   1352  O   CYS B  83      39.065  26.566  23.779  1.00  0.00           O  
ATOM   1353  CB  CYS B  83      40.127  28.445  26.221  1.00  0.00           C  
ATOM   1354  SG  CYS B  83      39.831  29.505  27.680  1.00  0.00           S  
ATOM   1355  H   CYS B  83      37.592  27.203  25.936  1.00  0.00           H  
ATOM   1356  HA  CYS B  83      39.004  29.582  24.831  1.00  0.00           H  
ATOM   1357 1HB  CYS B  83      40.204  27.410  26.562  1.00  0.00           H  
ATOM   1358 2HB  CYS B  83      41.093  28.722  25.791  1.00  0.00           H  
ATOM   1359  N   ALA B  84      40.311  28.313  23.120  1.00  0.00           N  
ATOM   1360  CA  ALA B  84      40.860  27.602  21.979  1.00  0.00           C  
ATOM   1361  C   ALA B  84      42.222  28.154  21.612  1.00  0.00           C  
ATOM   1362  O   ALA B  84      42.541  29.309  21.910  1.00  0.00           O  
ATOM   1363  CB  ALA B  84      39.916  27.698  20.799  1.00  0.00           C  
ATOM   1364  H   ALA B  84      40.560  29.289  23.298  1.00  0.00           H  
ATOM   1365  HA  ALA B  84      40.983  26.554  22.253  1.00  0.00           H  
ATOM   1366 1HB  ALA B  84      40.333  27.141  19.957  1.00  0.00           H  
ATOM   1367 2HB  ALA B  84      38.953  27.276  21.072  1.00  0.00           H  
ATOM   1368 3HB  ALA B  84      39.793  28.742  20.519  1.00  0.00           H  
ATOM   1369  N   PHE B  85      43.035  27.332  20.955  1.00  0.00           N  
ATOM   1370  CA  PHE B  85      44.347  27.800  20.524  1.00  0.00           C  
ATOM   1371  C   PHE B  85      44.189  28.612  19.274  1.00  0.00           C  
ATOM   1372  O   PHE B  85      43.352  28.296  18.426  1.00  0.00           O  
ATOM   1373  CB  PHE B  85      45.325  26.649  20.299  1.00  0.00           C  
ATOM   1374  CG  PHE B  85      45.767  26.028  21.584  1.00  0.00           C  
ATOM   1375  CD1 PHE B  85      45.246  24.817  21.999  1.00  0.00           C  
ATOM   1376  CD2 PHE B  85      46.682  26.680  22.402  1.00  0.00           C  
ATOM   1377  CE1 PHE B  85      45.626  24.274  23.201  1.00  0.00           C  
ATOM   1378  CE2 PHE B  85      47.060  26.146  23.601  1.00  0.00           C  
ATOM   1379  CZ  PHE B  85      46.521  24.940  24.001  1.00  0.00           C  
ATOM   1380  H   PHE B  85      42.741  26.389  20.739  1.00  0.00           H  
ATOM   1381  HA  PHE B  85      44.766  28.442  21.297  1.00  0.00           H  
ATOM   1382 1HB  PHE B  85      44.863  25.881  19.677  1.00  0.00           H  
ATOM   1383 2HB  PHE B  85      46.204  27.017  19.771  1.00  0.00           H  
ATOM   1384  HD1 PHE B  85      44.524  24.298  21.365  1.00  0.00           H  
ATOM   1385  HD2 PHE B  85      47.093  27.634  22.083  1.00  0.00           H  
ATOM   1386  HE1 PHE B  85      45.209  23.318  23.528  1.00  0.00           H  
ATOM   1387  HE2 PHE B  85      47.774  26.677  24.232  1.00  0.00           H  
ATOM   1388  HZ  PHE B  85      46.796  24.504  24.945  1.00  0.00           H  
ATOM   1389  N   GLU B  86      44.989  29.659  19.150  1.00  0.00           N  
ATOM   1390  CA  GLU B  86      44.904  30.501  17.967  1.00  0.00           C  
ATOM   1391  C   GLU B  86      45.249  29.737  16.681  1.00  0.00           C  
ATOM   1392  O   GLU B  86      44.606  29.935  15.649  1.00  0.00           O  
ATOM   1393  CB  GLU B  86      45.774  31.739  18.162  1.00  0.00           C  
ATOM   1394  CG  GLU B  86      45.207  32.706  19.223  1.00  0.00           C  
ATOM   1395  CD  GLU B  86      46.113  33.869  19.575  1.00  0.00           C  
ATOM   1396  OE1 GLU B  86      47.254  33.855  19.185  1.00  0.00           O  
ATOM   1397  OE2 GLU B  86      45.653  34.776  20.240  1.00  0.00           O  
ATOM   1398  H   GLU B  86      45.673  29.854  19.889  1.00  0.00           H  
ATOM   1399  HA  GLU B  86      43.872  30.840  17.874  1.00  0.00           H  
ATOM   1400 1HB  GLU B  86      46.774  31.435  18.482  1.00  0.00           H  
ATOM   1401 2HB  GLU B  86      45.873  32.275  17.219  1.00  0.00           H  
ATOM   1402 1HG  GLU B  86      44.258  33.100  18.865  1.00  0.00           H  
ATOM   1403 2HG  GLU B  86      45.003  32.139  20.125  1.00  0.00           H  
ATOM   1404  N   ASP B  87      46.244  28.845  16.753  1.00  0.00           N  
ATOM   1405  CA  ASP B  87      46.627  28.026  15.605  1.00  0.00           C  
ATOM   1406  C   ASP B  87      45.928  26.677  15.710  1.00  0.00           C  
ATOM   1407  O   ASP B  87      46.183  25.955  16.669  1.00  0.00           O  
ATOM   1408  CB  ASP B  87      48.130  27.755  15.532  1.00  0.00           C  
ATOM   1409  CG  ASP B  87      48.953  28.957  15.149  1.00  0.00           C  
ATOM   1410  OD1 ASP B  87      48.437  29.849  14.527  1.00  0.00           O  
ATOM   1411  OD2 ASP B  87      50.134  28.938  15.427  1.00  0.00           O  
ATOM   1412  H   ASP B  87      46.727  28.739  17.632  1.00  0.00           H  
ATOM   1413  HA  ASP B  87      46.341  28.560  14.710  1.00  0.00           H  
ATOM   1414 1HB  ASP B  87      48.478  27.392  16.500  1.00  0.00           H  
ATOM   1415 2HB  ASP B  87      48.314  26.959  14.804  1.00  0.00           H  
ATOM   1416  N   PRO B  88      45.126  26.246  14.728  1.00  0.00           N  
ATOM   1417  CA  PRO B  88      44.356  25.007  14.751  1.00  0.00           C  
ATOM   1418  C   PRO B  88      45.234  23.796  14.477  1.00  0.00           C  
ATOM   1419  O   PRO B  88      45.065  23.106  13.471  1.00  0.00           O  
ATOM   1420  CB  PRO B  88      43.361  25.234  13.613  1.00  0.00           C  
ATOM   1421  CG  PRO B  88      44.088  26.177  12.678  1.00  0.00           C  
ATOM   1422  CD  PRO B  88      44.852  27.131  13.605  1.00  0.00           C  
ATOM   1423  HA  PRO B  88      43.845  24.912  15.721  1.00  0.00           H  
ATOM   1424 1HB  PRO B  88      43.108  24.271  13.139  1.00  0.00           H  
ATOM   1425 2HB  PRO B  88      42.425  25.654  14.007  1.00  0.00           H  
ATOM   1426 1HG  PRO B  88      44.754  25.606  12.016  1.00  0.00           H  
ATOM   1427 2HG  PRO B  88      43.365  26.700  12.034  1.00  0.00           H  
ATOM   1428 1HD  PRO B  88      45.785  27.452  13.115  1.00  0.00           H  
ATOM   1429 2HD  PRO B  88      44.206  27.980  13.900  1.00  0.00           H  
ATOM   1430  N   ASP B  89      46.199  23.590  15.361  1.00  0.00           N  
ATOM   1431  CA  ASP B  89      47.188  22.549  15.202  1.00  0.00           C  
ATOM   1432  C   ASP B  89      47.429  21.749  16.502  1.00  0.00           C  
ATOM   1433  O   ASP B  89      46.921  22.103  17.564  1.00  0.00           O  
ATOM   1434  CB  ASP B  89      48.452  23.207  14.653  1.00  0.00           C  
ATOM   1435  CG  ASP B  89      49.362  22.255  13.922  1.00  0.00           C  
ATOM   1436  OD1 ASP B  89      49.125  21.061  13.956  1.00  0.00           O  
ATOM   1437  OD2 ASP B  89      50.255  22.739  13.272  1.00  0.00           O  
ATOM   1438  H   ASP B  89      46.252  24.209  16.163  1.00  0.00           H  
ATOM   1439  HA  ASP B  89      46.824  21.849  14.451  1.00  0.00           H  
ATOM   1440 1HB  ASP B  89      48.169  24.011  13.972  1.00  0.00           H  
ATOM   1441 2HB  ASP B  89      49.008  23.661  15.477  1.00  0.00           H  
ATOM   1442  N   VAL B  90      48.221  20.679  16.363  1.00  0.00           N  
ATOM   1443  CA  VAL B  90      48.711  19.713  17.377  1.00  0.00           C  
ATOM   1444  C   VAL B  90      47.831  18.454  17.453  1.00  0.00           C  
ATOM   1445  O   VAL B  90      46.867  18.385  18.218  1.00  0.00           O  
ATOM   1446  CB  VAL B  90      48.842  20.299  18.813  1.00  0.00           C  
ATOM   1447  CG1 VAL B  90      49.347  19.194  19.719  1.00  0.00           C  
ATOM   1448  CG2 VAL B  90      49.819  21.505  18.857  1.00  0.00           C  
ATOM   1449  H   VAL B  90      48.545  20.535  15.409  1.00  0.00           H  
ATOM   1450  HA  VAL B  90      49.710  19.398  17.073  1.00  0.00           H  
ATOM   1451  HB  VAL B  90      47.863  20.585  19.177  1.00  0.00           H  
ATOM   1452 1HG1 VAL B  90      49.419  19.564  20.741  1.00  0.00           H  
ATOM   1453 2HG1 VAL B  90      48.671  18.352  19.675  1.00  0.00           H  
ATOM   1454 3HG1 VAL B  90      50.329  18.874  19.380  1.00  0.00           H  
ATOM   1455 1HG2 VAL B  90      49.892  21.865  19.882  1.00  0.00           H  
ATOM   1456 2HG2 VAL B  90      50.802  21.184  18.514  1.00  0.00           H  
ATOM   1457 3HG2 VAL B  90      49.466  22.310  18.222  1.00  0.00           H  
ATOM   1458  N   ASN B  91      48.182  17.450  16.645  1.00  0.00           N  
ATOM   1459  CA  ASN B  91      47.492  16.154  16.591  1.00  0.00           C  
ATOM   1460  C   ASN B  91      47.519  15.427  17.931  1.00  0.00           C  
ATOM   1461  O   ASN B  91      48.570  15.337  18.572  1.00  0.00           O  
ATOM   1462  CB  ASN B  91      48.084  15.258  15.511  1.00  0.00           C  
ATOM   1463  CG  ASN B  91      47.286  13.965  15.298  1.00  0.00           C  
ATOM   1464  OD1 ASN B  91      46.047  13.984  15.264  1.00  0.00           O  
ATOM   1465  ND2 ASN B  91      47.978  12.857  15.155  1.00  0.00           N  
ATOM   1466  H   ASN B  91      48.980  17.593  16.040  1.00  0.00           H  
ATOM   1467  HA  ASN B  91      46.445  16.339  16.348  1.00  0.00           H  
ATOM   1468 1HB  ASN B  91      48.123  15.803  14.567  1.00  0.00           H  
ATOM   1469 2HB  ASN B  91      49.106  14.992  15.781  1.00  0.00           H  
ATOM   1470 1HD2 ASN B  91      47.504  11.986  15.018  1.00  0.00           H  
ATOM   1471 2HD2 ASN B  91      48.974  12.882  15.194  1.00  0.00           H  
ATOM   1472  N   THR B  92      46.365  14.908  18.358  1.00  0.00           N  
ATOM   1473  CA  THR B  92      46.265  14.175  19.627  1.00  0.00           C  
ATOM   1474  C   THR B  92      46.931  14.904  20.800  1.00  0.00           C  
ATOM   1475  O   THR B  92      47.655  14.306  21.598  1.00  0.00           O  
ATOM   1476  CB  THR B  92      46.867  12.752  19.487  1.00  0.00           C  
ATOM   1477  OG1 THR B  92      48.255  12.838  19.097  1.00  0.00           O  
ATOM   1478  CG2 THR B  92      46.105  11.934  18.451  1.00  0.00           C  
ATOM   1479  H   THR B  92      45.539  15.018  17.783  1.00  0.00           H  
ATOM   1480  HA  THR B  92      45.207  14.067  19.871  1.00  0.00           H  
ATOM   1481  HB  THR B  92      46.809  12.255  20.453  1.00  0.00           H  
ATOM   1482  HG1 THR B  92      48.600  13.735  19.298  1.00  0.00           H  
ATOM   1483 1HG2 THR B  92      46.543  10.939  18.378  1.00  0.00           H  
ATOM   1484 2HG2 THR B  92      45.061  11.850  18.750  1.00  0.00           H  
ATOM   1485 3HG2 THR B  92      46.160  12.418  17.490  1.00  0.00           H  
ATOM   1486  N   THR B  93      46.644  16.191  20.916  1.00  0.00           N  
ATOM   1487  CA  THR B  93      47.228  17.020  21.944  1.00  0.00           C  
ATOM   1488  C   THR B  93      46.962  16.515  23.348  1.00  0.00           C  
ATOM   1489  O   THR B  93      45.870  16.039  23.650  1.00  0.00           O  
ATOM   1490  CB  THR B  93      46.670  18.442  21.868  1.00  0.00           C  
ATOM   1491  OG1 THR B  93      47.310  19.244  22.825  1.00  0.00           O  
ATOM   1492  CG2 THR B  93      45.237  18.443  22.166  1.00  0.00           C  
ATOM   1493  H   THR B  93      46.039  16.615  20.225  1.00  0.00           H  
ATOM   1494  HA  THR B  93      48.305  17.046  21.787  1.00  0.00           H  
ATOM   1495  HB  THR B  93      46.814  18.852  20.880  1.00  0.00           H  
ATOM   1496  HG1 THR B  93      47.222  20.161  22.547  1.00  0.00           H  
ATOM   1497 1HG2 THR B  93      44.860  19.464  22.121  1.00  0.00           H  
ATOM   1498 2HG2 THR B  93      44.716  17.826  21.440  1.00  0.00           H  
ATOM   1499 3HG2 THR B  93      45.095  18.044  23.169  1.00  0.00           H  
ATOM   1500  N   ASN B  94      47.973  16.666  24.210  1.00  0.00           N  
ATOM   1501  CA  ASN B  94      47.859  16.342  25.626  1.00  0.00           C  
ATOM   1502  C   ASN B  94      47.909  17.641  26.423  1.00  0.00           C  
ATOM   1503  O   ASN B  94      48.223  17.650  27.618  1.00  0.00           O  
ATOM   1504  CB  ASN B  94      48.967  15.384  26.056  1.00  0.00           C  
ATOM   1505  CG  ASN B  94      48.659  14.596  27.334  1.00  0.00           C  
ATOM   1506  OD1 ASN B  94      47.526  14.174  27.576  1.00  0.00           O  
ATOM   1507  ND2 ASN B  94      49.668  14.379  28.143  1.00  0.00           N  
ATOM   1508  H   ASN B  94      48.840  17.048  23.865  1.00  0.00           H  
ATOM   1509  HA  ASN B  94      46.891  15.874  25.812  1.00  0.00           H  
ATOM   1510 1HB  ASN B  94      49.155  14.674  25.249  1.00  0.00           H  
ATOM   1511 2HB  ASN B  94      49.885  15.951  26.211  1.00  0.00           H  
ATOM   1512 1HD2 ASN B  94      49.530  13.861  28.987  1.00  0.00           H  
ATOM   1513 2HD2 ASN B  94      50.576  14.726  27.913  1.00  0.00           H  
ATOM   1514  N   LEU B  95      47.574  18.742  25.747  1.00  0.00           N  
ATOM   1515  CA  LEU B  95      47.506  20.037  26.399  1.00  0.00           C  
ATOM   1516  C   LEU B  95      46.200  20.131  27.157  1.00  0.00           C  
ATOM   1517  O   LEU B  95      45.147  19.711  26.661  1.00  0.00           O  
ATOM   1518  CB  LEU B  95      47.583  21.163  25.350  1.00  0.00           C  
ATOM   1519  CG  LEU B  95      48.895  21.229  24.535  1.00  0.00           C  
ATOM   1520  CD1 LEU B  95      48.767  22.181  23.354  1.00  0.00           C  
ATOM   1521  CD2 LEU B  95      49.963  21.731  25.420  1.00  0.00           C  
ATOM   1522  H   LEU B  95      47.364  18.697  24.753  1.00  0.00           H  
ATOM   1523  HA  LEU B  95      48.327  20.132  27.108  1.00  0.00           H  
ATOM   1524 1HB  LEU B  95      46.754  21.049  24.653  1.00  0.00           H  
ATOM   1525 2HB  LEU B  95      47.464  22.114  25.865  1.00  0.00           H  
ATOM   1526  HG  LEU B  95      49.144  20.237  24.173  1.00  0.00           H  
ATOM   1527 1HD1 LEU B  95      49.706  22.206  22.811  1.00  0.00           H  
ATOM   1528 2HD1 LEU B  95      47.976  21.858  22.686  1.00  0.00           H  
ATOM   1529 3HD1 LEU B  95      48.548  23.162  23.720  1.00  0.00           H  
ATOM   1530 1HD2 LEU B  95      50.909  21.776  24.879  1.00  0.00           H  
ATOM   1531 2HD2 LEU B  95      49.699  22.717  25.765  1.00  0.00           H  
ATOM   1532 3HD2 LEU B  95      50.047  21.081  26.249  1.00  0.00           H  
ATOM   1533  N   GLU B  96      46.262  20.720  28.328  1.00  0.00           N  
ATOM   1534  CA  GLU B  96      45.093  20.919  29.141  1.00  0.00           C  
ATOM   1535  C   GLU B  96      45.049  22.359  29.630  1.00  0.00           C  
ATOM   1536  O   GLU B  96      46.080  23.011  29.765  1.00  0.00           O  
ATOM   1537  CB  GLU B  96      45.106  19.929  30.312  1.00  0.00           C  
ATOM   1538  CG  GLU B  96      44.979  18.438  29.885  1.00  0.00           C  
ATOM   1539  CD  GLU B  96      44.857  17.468  31.054  1.00  0.00           C  
ATOM   1540  OE1 GLU B  96      44.934  17.908  32.174  1.00  0.00           O  
ATOM   1541  OE2 GLU B  96      44.665  16.295  30.821  1.00  0.00           O  
ATOM   1542  H   GLU B  96      47.162  21.002  28.685  1.00  0.00           H  
ATOM   1543  HA  GLU B  96      44.205  20.739  28.541  1.00  0.00           H  
ATOM   1544 1HB  GLU B  96      46.042  20.039  30.864  1.00  0.00           H  
ATOM   1545 2HB  GLU B  96      44.289  20.162  30.996  1.00  0.00           H  
ATOM   1546 1HG  GLU B  96      44.110  18.328  29.236  1.00  0.00           H  
ATOM   1547 2HG  GLU B  96      45.863  18.166  29.307  1.00  0.00           H  
ATOM   1548  N   PHE B  97      43.850  22.856  29.874  1.00  0.00           N  
ATOM   1549  CA  PHE B  97      43.666  24.195  30.412  1.00  0.00           C  
ATOM   1550  C   PHE B  97      43.242  24.189  31.873  1.00  0.00           C  
ATOM   1551  O   PHE B  97      42.555  23.269  32.337  1.00  0.00           O  
ATOM   1552  CB  PHE B  97      42.668  24.974  29.562  1.00  0.00           C  
ATOM   1553  CG  PHE B  97      43.159  25.521  28.266  1.00  0.00           C  
ATOM   1554  CD1 PHE B  97      43.391  24.750  27.182  1.00  0.00           C  
ATOM   1555  CD2 PHE B  97      43.282  26.872  28.135  1.00  0.00           C  
ATOM   1556  CE1 PHE B  97      43.757  25.312  25.986  1.00  0.00           C  
ATOM   1557  CE2 PHE B  97      43.640  27.443  26.957  1.00  0.00           C  
ATOM   1558  CZ  PHE B  97      43.880  26.664  25.868  1.00  0.00           C  
ATOM   1559  H   PHE B  97      43.040  22.275  29.715  1.00  0.00           H  
ATOM   1560  HA  PHE B  97      44.616  24.719  30.349  1.00  0.00           H  
ATOM   1561 1HB  PHE B  97      41.832  24.341  29.332  1.00  0.00           H  
ATOM   1562 2HB  PHE B  97      42.299  25.810  30.143  1.00  0.00           H  
ATOM   1563  HD1 PHE B  97      43.293  23.690  27.270  1.00  0.00           H  
ATOM   1564  HD2 PHE B  97      43.079  27.489  28.993  1.00  0.00           H  
ATOM   1565  HE1 PHE B  97      43.939  24.681  25.135  1.00  0.00           H  
ATOM   1566  HE2 PHE B  97      43.726  28.502  26.898  1.00  0.00           H  
ATOM   1567  HZ  PHE B  97      44.169  27.111  24.918  1.00  0.00           H  
ATOM   1568  N   GLU B  98      43.647  25.243  32.578  1.00  0.00           N  
ATOM   1569  CA  GLU B  98      43.330  25.460  33.988  1.00  0.00           C  
ATOM   1570  C   GLU B  98      43.066  26.934  34.269  1.00  0.00           C  
ATOM   1571  O   GLU B  98      43.744  27.804  33.722  1.00  0.00           O  
ATOM   1572  CB  GLU B  98      44.511  25.013  34.861  1.00  0.00           C  
ATOM   1573  CG  GLU B  98      44.273  25.042  36.395  1.00  0.00           C  
ATOM   1574  CD  GLU B  98      45.488  24.553  37.176  1.00  0.00           C  
ATOM   1575  OE1 GLU B  98      46.495  24.314  36.547  1.00  0.00           O  
ATOM   1576  OE2 GLU B  98      45.417  24.399  38.366  1.00  0.00           O  
ATOM   1577  H   GLU B  98      44.263  25.909  32.108  1.00  0.00           H  
ATOM   1578  HA  GLU B  98      42.439  24.890  34.249  1.00  0.00           H  
ATOM   1579 1HB  GLU B  98      44.787  23.993  34.591  1.00  0.00           H  
ATOM   1580 2HB  GLU B  98      45.372  25.649  34.650  1.00  0.00           H  
ATOM   1581 1HG  GLU B  98      44.051  26.060  36.702  1.00  0.00           H  
ATOM   1582 2HG  GLU B  98      43.405  24.424  36.639  1.00  0.00           H  
ATOM   1583  N   ILE B  99      42.079  27.222  35.117  1.00  0.00           N  
ATOM   1584  CA  ILE B  99      41.834  28.610  35.512  1.00  0.00           C  
ATOM   1585  C   ILE B  99      41.928  28.767  36.998  1.00  0.00           C  
ATOM   1586  O   ILE B  99      41.351  27.983  37.755  1.00  0.00           O  
ATOM   1587  CB  ILE B  99      40.463  29.142  35.041  1.00  0.00           C  
ATOM   1588  CG1 ILE B  99      40.289  30.623  35.476  1.00  0.00           C  
ATOM   1589  CG2 ILE B  99      39.348  28.288  35.561  1.00  0.00           C  
ATOM   1590  CD1 ILE B  99      39.166  31.321  34.760  1.00  0.00           C  
ATOM   1591  H   ILE B  99      41.533  26.464  35.531  1.00  0.00           H  
ATOM   1592  HA  ILE B  99      42.595  29.222  35.062  1.00  0.00           H  
ATOM   1593  HB  ILE B  99      40.436  29.145  33.965  1.00  0.00           H  
ATOM   1594 1HG1 ILE B  99      40.077  30.655  36.546  1.00  0.00           H  
ATOM   1595 2HG1 ILE B  99      41.218  31.172  35.292  1.00  0.00           H  
ATOM   1596 1HG2 ILE B  99      38.404  28.682  35.206  1.00  0.00           H  
ATOM   1597 2HG2 ILE B  99      39.474  27.262  35.206  1.00  0.00           H  
ATOM   1598 3HG2 ILE B  99      39.360  28.302  36.643  1.00  0.00           H  
ATOM   1599 1HD1 ILE B  99      39.084  32.336  35.114  1.00  0.00           H  
ATOM   1600 2HD1 ILE B  99      39.375  31.326  33.699  1.00  0.00           H  
ATOM   1601 3HD1 ILE B  99      38.231  30.801  34.951  1.00  0.00           H  
ATOM   1602  N   CYS B 100      42.640  29.805  37.421  1.00  0.00           N  
ATOM   1603  CA  CYS B 100      42.796  30.075  38.844  1.00  0.00           C  
ATOM   1604  C   CYS B 100      42.582  31.540  39.188  1.00  0.00           C  
ATOM   1605  O   CYS B 100      43.005  32.436  38.457  1.00  0.00           O  
ATOM   1606  CB  CYS B 100      44.185  29.668  39.312  1.00  0.00           C  
ATOM   1607  SG  CYS B 100      44.568  27.922  39.061  1.00  0.00           S  
ATOM   1608  H   CYS B 100      43.101  30.397  36.737  1.00  0.00           H  
ATOM   1609  HA  CYS B 100      42.057  29.490  39.381  1.00  0.00           H  
ATOM   1610 1HB  CYS B 100      44.931  30.257  38.781  1.00  0.00           H  
ATOM   1611 2HB  CYS B 100      44.286  29.888  40.375  1.00  0.00           H  
ATOM   1612  N   GLY B 101      41.984  31.801  40.335  1.00  0.00           N  
ATOM   1613  CA  GLY B 101      41.810  33.184  40.772  1.00  0.00           C  
ATOM   1614  C   GLY B 101      40.467  33.755  40.346  1.00  0.00           C  
ATOM   1615  O   GLY B 101      39.871  33.332  39.361  1.00  0.00           O  
ATOM   1616  H   GLY B 101      41.671  31.012  40.911  1.00  0.00           H  
ATOM   1617 1HA  GLY B 101      41.892  33.226  41.858  1.00  0.00           H  
ATOM   1618 2HA  GLY B 101      42.613  33.801  40.371  1.00  0.00           H  
ATOM   1619  N   ALA B 102      39.963  34.693  41.133  1.00  0.00           N  
ATOM   1620  CA  ALA B 102      38.646  35.302  40.922  1.00  0.00           C  
ATOM   1621  C   ALA B 102      37.551  34.220  40.895  1.00  0.00           C  
ATOM   1622  O   ALA B 102      36.508  34.399  40.259  1.00  0.00           O  
ATOM   1623  CB  ALA B 102      38.601  36.131  39.648  1.00  0.00           C  
ATOM   1624  H   ALA B 102      40.515  35.006  41.919  1.00  0.00           H  
ATOM   1625  HA  ALA B 102      38.446  35.965  41.765  1.00  0.00           H  
ATOM   1626 1HB  ALA B 102      37.622  36.598  39.549  1.00  0.00           H  
ATOM   1627 2HB  ALA B 102      39.362  36.912  39.687  1.00  0.00           H  
ATOM   1628 3HB  ALA B 102      38.769  35.516  38.810  1.00  0.00           H  
ATOM   1629  N   LEU B 103      37.815  33.109  41.596  1.00  0.00           N  
ATOM   1630  CA  LEU B 103      36.891  32.000  41.735  1.00  0.00           C  
ATOM   1631  C   LEU B 103      36.402  31.992  43.174  1.00  0.00           C  
ATOM   1632  O   LEU B 103      37.092  32.473  44.072  1.00  0.00           O  
ATOM   1633  CB  LEU B 103      37.527  30.669  41.362  1.00  0.00           C  
ATOM   1634  CG  LEU B 103      38.098  30.555  39.955  1.00  0.00           C  
ATOM   1635  CD1 LEU B 103      38.689  29.229  39.809  1.00  0.00           C  
ATOM   1636  CD2 LEU B 103      37.043  30.782  38.935  1.00  0.00           C  
ATOM   1637  H   LEU B 103      38.701  33.043  42.070  1.00  0.00           H  
ATOM   1638  HA  LEU B 103      36.047  32.168  41.078  1.00  0.00           H  
ATOM   1639 1HB  LEU B 103      38.346  30.489  42.046  1.00  0.00           H  
ATOM   1640 2HB  LEU B 103      36.789  29.880  41.493  1.00  0.00           H  
ATOM   1641  HG  LEU B 103      38.881  31.265  39.829  1.00  0.00           H  
ATOM   1642 1HD1 LEU B 103      39.125  29.118  38.824  1.00  0.00           H  
ATOM   1643 2HD1 LEU B 103      39.443  29.094  40.549  1.00  0.00           H  
ATOM   1644 3HD1 LEU B 103      37.914  28.514  39.952  1.00  0.00           H  
ATOM   1645 1HD2 LEU B 103      37.472  30.691  37.935  1.00  0.00           H  
ATOM   1646 2HD2 LEU B 103      36.252  30.042  39.067  1.00  0.00           H  
ATOM   1647 3HD2 LEU B 103      36.635  31.784  39.066  1.00  0.00           H  
ATOM   1648  N   VAL B 104      35.210  31.460  43.377  1.00  0.00           N  
ATOM   1649  CA  VAL B 104      34.554  31.521  44.670  1.00  0.00           C  
ATOM   1650  C   VAL B 104      34.759  30.350  45.629  1.00  0.00           C  
ATOM   1651  O   VAL B 104      35.231  30.531  46.746  1.00  0.00           O  
ATOM   1652  CB  VAL B 104      33.040  31.681  44.435  1.00  0.00           C  
ATOM   1653  CG1 VAL B 104      32.295  31.712  45.762  1.00  0.00           C  
ATOM   1654  CG2 VAL B 104      32.771  32.946  43.634  1.00  0.00           C  
ATOM   1655  H   VAL B 104      34.715  31.084  42.575  1.00  0.00           H  
ATOM   1656  HA  VAL B 104      34.912  32.425  45.169  1.00  0.00           H  
ATOM   1657  HB  VAL B 104      32.674  30.815  43.882  1.00  0.00           H  
ATOM   1658 1HG1 VAL B 104      31.227  31.826  45.576  1.00  0.00           H  
ATOM   1659 2HG1 VAL B 104      32.474  30.783  46.302  1.00  0.00           H  
ATOM   1660 3HG1 VAL B 104      32.651  32.553  46.358  1.00  0.00           H  
ATOM   1661 1HG2 VAL B 104      31.699  33.052  43.472  1.00  0.00           H  
ATOM   1662 2HG2 VAL B 104      33.142  33.811  44.184  1.00  0.00           H  
ATOM   1663 3HG2 VAL B 104      33.279  32.882  42.673  1.00  0.00           H  
ATOM   1664  N   GLU B 105      34.414  29.141  45.237  1.00  0.00           N  
ATOM   1665  CA  GLU B 105      34.576  28.044  46.196  1.00  0.00           C  
ATOM   1666  C   GLU B 105      36.013  27.569  46.273  1.00  0.00           C  
ATOM   1667  O   GLU B 105      36.505  27.164  47.325  1.00  0.00           O  
ATOM   1668  CB  GLU B 105      33.671  26.868  45.821  1.00  0.00           C  
ATOM   1669  CG  GLU B 105      33.755  25.682  46.771  1.00  0.00           C  
ATOM   1670  CD  GLU B 105      33.209  25.987  48.138  1.00  0.00           C  
ATOM   1671  OE1 GLU B 105      32.403  26.880  48.250  1.00  0.00           O  
ATOM   1672  OE2 GLU B 105      33.597  25.326  49.072  1.00  0.00           O  
ATOM   1673  H   GLU B 105      34.039  28.987  44.318  1.00  0.00           H  
ATOM   1674  HA  GLU B 105      34.290  28.407  47.184  1.00  0.00           H  
ATOM   1675 1HB  GLU B 105      32.633  27.203  45.795  1.00  0.00           H  
ATOM   1676 2HB  GLU B 105      33.927  26.516  44.822  1.00  0.00           H  
ATOM   1677 1HG  GLU B 105      33.196  24.849  46.346  1.00  0.00           H  
ATOM   1678 2HG  GLU B 105      34.797  25.376  46.862  1.00  0.00           H  
ATOM   1679  N   VAL B 106      36.655  27.565  45.129  1.00  0.00           N  
ATOM   1680  CA  VAL B 106      37.958  26.980  44.975  1.00  0.00           C  
ATOM   1681  C   VAL B 106      38.932  27.988  44.471  1.00  0.00           C  
ATOM   1682  O   VAL B 106      38.541  29.058  44.023  1.00  0.00           O  
ATOM   1683  CB  VAL B 106      37.891  25.861  43.937  1.00  0.00           C  
ATOM   1684  CG1 VAL B 106      36.934  24.786  44.372  1.00  0.00           C  
ATOM   1685  CG2 VAL B 106      37.461  26.459  42.608  1.00  0.00           C  
ATOM   1686  H   VAL B 106      36.199  27.966  44.326  1.00  0.00           H  
ATOM   1687  HA  VAL B 106      38.295  26.594  45.937  1.00  0.00           H  
ATOM   1688  HB  VAL B 106      38.876  25.408  43.832  1.00  0.00           H  
ATOM   1689 1HG1 VAL B 106      36.912  23.997  43.622  1.00  0.00           H  
ATOM   1690 2HG1 VAL B 106      37.257  24.373  45.325  1.00  0.00           H  
ATOM   1691 3HG1 VAL B 106      35.942  25.200  44.480  1.00  0.00           H  
ATOM   1692 1HG2 VAL B 106      37.434  25.671  41.865  1.00  0.00           H  
ATOM   1693 2HG2 VAL B 106      36.473  26.907  42.702  1.00  0.00           H  
ATOM   1694 3HG2 VAL B 106      38.177  27.220  42.298  1.00  0.00           H  
ATOM   1695  N   LYS B 107      40.211  27.649  44.545  1.00  0.00           N  
ATOM   1696  CA  LYS B 107      41.225  28.517  43.976  1.00  0.00           C  
ATOM   1697  C   LYS B 107      41.337  28.265  42.481  1.00  0.00           C  
ATOM   1698  O   LYS B 107      41.541  29.206  41.709  1.00  0.00           O  
ATOM   1699  CB  LYS B 107      42.584  28.313  44.648  1.00  0.00           C  
ATOM   1700  CG  LYS B 107      43.683  29.252  44.118  1.00  0.00           C  
ATOM   1701  CD  LYS B 107      45.008  29.108  44.896  1.00  0.00           C  
ATOM   1702  CE  LYS B 107      46.087  30.048  44.333  1.00  0.00           C  
ATOM   1703  NZ  LYS B 107      47.379  29.928  45.063  1.00  0.00           N  
ATOM   1704  H   LYS B 107      40.474  26.775  44.974  1.00  0.00           H  
ATOM   1705  HA  LYS B 107      40.921  29.555  44.118  1.00  0.00           H  
ATOM   1706 1HB  LYS B 107      42.492  28.465  45.723  1.00  0.00           H  
ATOM   1707 2HB  LYS B 107      42.918  27.287  44.485  1.00  0.00           H  
ATOM   1708 1HG  LYS B 107      43.866  29.025  43.067  1.00  0.00           H  
ATOM   1709 2HG  LYS B 107      43.341  30.283  44.189  1.00  0.00           H  
ATOM   1710 1HD  LYS B 107      44.843  29.344  45.947  1.00  0.00           H  
ATOM   1711 2HD  LYS B 107      45.361  28.078  44.822  1.00  0.00           H  
ATOM   1712 1HE  LYS B 107      46.251  29.809  43.283  1.00  0.00           H  
ATOM   1713 2HE  LYS B 107      45.735  31.077  44.410  1.00  0.00           H  
ATOM   1714 1HZ  LYS B 107      48.055  30.562  44.659  1.00  0.00           H  
ATOM   1715 2HZ  LYS B 107      47.240  30.159  46.037  1.00  0.00           H  
ATOM   1716 3HZ  LYS B 107      47.721  28.980  44.987  1.00  0.00           H  
ATOM   1717  N   CYS B 108      41.217  26.981  42.080  1.00  0.00           N  
ATOM   1718  CA  CYS B 108      41.352  26.578  40.676  1.00  0.00           C  
ATOM   1719  C   CYS B 108      40.296  25.583  40.183  1.00  0.00           C  
ATOM   1720  O   CYS B 108      39.827  24.734  40.943  1.00  0.00           O  
ATOM   1721  CB  CYS B 108      42.711  25.938  40.436  1.00  0.00           C  
ATOM   1722  SG  CYS B 108      44.115  27.006  40.822  1.00  0.00           S  
ATOM   1723  H   CYS B 108      41.034  26.273  42.771  1.00  0.00           H  
ATOM   1724  HA  CYS B 108      41.276  27.467  40.071  1.00  0.00           H  
ATOM   1725 1HB  CYS B 108      42.799  25.033  41.032  1.00  0.00           H  
ATOM   1726 2HB  CYS B 108      42.792  25.641  39.382  1.00  0.00           H  
ATOM   1727  N   LEU B 109      39.999  25.655  38.877  1.00  0.00           N  
ATOM   1728  CA  LEU B 109      39.121  24.717  38.157  1.00  0.00           C  
ATOM   1729  C   LEU B 109      39.829  24.165  36.931  1.00  0.00           C  
ATOM   1730  O   LEU B 109      40.606  24.874  36.283  1.00  0.00           O  
ATOM   1731  CB  LEU B 109      37.827  25.408  37.684  1.00  0.00           C  
ATOM   1732  CG  LEU B 109      36.902  25.970  38.757  1.00  0.00           C  
ATOM   1733  CD1 LEU B 109      35.886  26.903  38.113  1.00  0.00           C  
ATOM   1734  CD2 LEU B 109      36.187  24.843  39.435  1.00  0.00           C  
ATOM   1735  H   LEU B 109      40.433  26.417  38.355  1.00  0.00           H  
ATOM   1736  HA  LEU B 109      38.871  23.888  38.817  1.00  0.00           H  
ATOM   1737 1HB  LEU B 109      38.091  26.220  37.030  1.00  0.00           H  
ATOM   1738 2HB  LEU B 109      37.251  24.685  37.100  1.00  0.00           H  
ATOM   1739  HG  LEU B 109      37.474  26.504  39.478  1.00  0.00           H  
ATOM   1740 1HD1 LEU B 109      35.225  27.304  38.880  1.00  0.00           H  
ATOM   1741 2HD1 LEU B 109      36.409  27.725  37.618  1.00  0.00           H  
ATOM   1742 3HD1 LEU B 109      35.298  26.351  37.380  1.00  0.00           H  
ATOM   1743 1HD2 LEU B 109      35.526  25.242  40.202  1.00  0.00           H  
ATOM   1744 2HD2 LEU B 109      35.604  24.292  38.699  1.00  0.00           H  
ATOM   1745 3HD2 LEU B 109      36.920  24.175  39.894  1.00  0.00           H  
ATOM   1746  N   ASN B 110      39.539  22.913  36.580  1.00  0.00           N  
ATOM   1747  CA  ASN B 110      40.097  22.344  35.352  1.00  0.00           C  
ATOM   1748  C   ASN B 110      39.097  22.405  34.211  1.00  0.00           C  
ATOM   1749  O   ASN B 110      37.895  22.269  34.437  1.00  0.00           O  
ATOM   1750  CB  ASN B 110      40.529  20.912  35.560  1.00  0.00           C  
ATOM   1751  CG  ASN B 110      41.643  20.787  36.530  1.00  0.00           C  
ATOM   1752  OD1 ASN B 110      42.581  21.587  36.542  1.00  0.00           O  
ATOM   1753  ND2 ASN B 110      41.566  19.776  37.356  1.00  0.00           N  
ATOM   1754  H   ASN B 110      38.915  22.360  37.151  1.00  0.00           H  
ATOM   1755  HA  ASN B 110      40.966  22.929  35.049  1.00  0.00           H  
ATOM   1756 1HB  ASN B 110      39.683  20.325  35.917  1.00  0.00           H  
ATOM   1757 2HB  ASN B 110      40.840  20.488  34.601  1.00  0.00           H  
ATOM   1758 1HD2 ASN B 110      42.287  19.625  38.035  1.00  0.00           H  
ATOM   1759 2HD2 ASN B 110      40.790  19.147  37.310  1.00  0.00           H  
ATOM   1760  N   PHE B 111      39.610  22.551  32.992  1.00  0.00           N  
ATOM   1761  CA  PHE B 111      38.797  22.558  31.784  1.00  0.00           C  
ATOM   1762  C   PHE B 111      38.514  21.184  31.232  1.00  0.00           C  
ATOM   1763  O   PHE B 111      39.336  20.276  31.328  1.00  0.00           O  
ATOM   1764  CB  PHE B 111      39.479  23.387  30.721  1.00  0.00           C  
ATOM   1765  CG  PHE B 111      39.425  24.896  30.925  1.00  0.00           C  
ATOM   1766  CD1 PHE B 111      40.091  25.512  31.950  1.00  0.00           C  
ATOM   1767  CD2 PHE B 111      38.779  25.698  30.020  1.00  0.00           C  
ATOM   1768  CE1 PHE B 111      40.094  26.879  32.071  1.00  0.00           C  
ATOM   1769  CE2 PHE B 111      38.766  27.065  30.136  1.00  0.00           C  
ATOM   1770  CZ  PHE B 111      39.434  27.660  31.171  1.00  0.00           C  
ATOM   1771  H   PHE B 111      40.619  22.681  32.886  1.00  0.00           H  
ATOM   1772  HA  PHE B 111      37.847  22.999  32.005  1.00  0.00           H  
ATOM   1773 1HB  PHE B 111      40.512  23.080  30.662  1.00  0.00           H  
ATOM   1774 2HB  PHE B 111      39.014  23.157  29.763  1.00  0.00           H  
ATOM   1775  HD1 PHE B 111      40.621  24.904  32.672  1.00  0.00           H  
ATOM   1776  HD2 PHE B 111      38.292  25.235  29.207  1.00  0.00           H  
ATOM   1777  HE1 PHE B 111      40.623  27.330  32.871  1.00  0.00           H  
ATOM   1778  HE2 PHE B 111      38.238  27.673  29.399  1.00  0.00           H  
ATOM   1779  HZ  PHE B 111      39.446  28.741  31.271  1.00  0.00           H  
ATOM   1780  N   ARG B 112      37.349  21.063  30.618  1.00  0.00           N  
ATOM   1781  CA  ARG B 112      36.904  19.881  29.910  1.00  0.00           C  
ATOM   1782  C   ARG B 112      37.385  20.028  28.493  1.00  0.00           C  
ATOM   1783  O   ARG B 112      37.630  21.154  28.060  1.00  0.00           O  
ATOM   1784  CB  ARG B 112      35.394  19.807  29.888  1.00  0.00           C  
ATOM   1785  CG  ARG B 112      34.758  19.595  31.209  1.00  0.00           C  
ATOM   1786  CD  ARG B 112      33.285  19.680  31.123  1.00  0.00           C  
ATOM   1787  NE  ARG B 112      32.732  18.637  30.272  1.00  0.00           N  
ATOM   1788  CZ  ARG B 112      31.446  18.579  29.854  1.00  0.00           C  
ATOM   1789  NH1 ARG B 112      30.583  19.526  30.202  1.00  0.00           N  
ATOM   1790  NH2 ARG B 112      31.069  17.555  29.105  1.00  0.00           N  
ATOM   1791  H   ARG B 112      36.717  21.859  30.613  1.00  0.00           H  
ATOM   1792  HA  ARG B 112      37.333  18.987  30.365  1.00  0.00           H  
ATOM   1793 1HB  ARG B 112      34.995  20.739  29.484  1.00  0.00           H  
ATOM   1794 2HB  ARG B 112      35.078  19.002  29.228  1.00  0.00           H  
ATOM   1795 1HG  ARG B 112      35.033  18.639  31.573  1.00  0.00           H  
ATOM   1796 2HG  ARG B 112      35.108  20.364  31.904  1.00  0.00           H  
ATOM   1797 1HD  ARG B 112      32.856  19.571  32.120  1.00  0.00           H  
ATOM   1798 2HD  ARG B 112      33.004  20.645  30.715  1.00  0.00           H  
ATOM   1799  HE  ARG B 112      33.349  17.889  29.987  1.00  0.00           H  
ATOM   1800 1HH1 ARG B 112      30.879  20.293  30.789  1.00  0.00           H  
ATOM   1801 2HH1 ARG B 112      29.616  19.462  29.898  1.00  0.00           H  
ATOM   1802 1HH2 ARG B 112      31.737  16.842  28.868  1.00  0.00           H  
ATOM   1803 2HH2 ARG B 112      30.094  17.446  28.776  1.00  0.00           H  
ATOM   1804  N   LYS B 113      37.493  18.934  27.750  1.00  0.00           N  
ATOM   1805  CA  LYS B 113      37.886  19.065  26.352  1.00  0.00           C  
ATOM   1806  C   LYS B 113      36.956  18.316  25.424  1.00  0.00           C  
ATOM   1807  O   LYS B 113      36.701  17.127  25.620  1.00  0.00           O  
ATOM   1808  CB  LYS B 113      39.297  18.530  26.152  1.00  0.00           C  
ATOM   1809  CG  LYS B 113      39.853  18.653  24.723  1.00  0.00           C  
ATOM   1810  CD  LYS B 113      41.202  17.957  24.651  1.00  0.00           C  
ATOM   1811  CE  LYS B 113      41.904  18.106  23.324  1.00  0.00           C  
ATOM   1812  NZ  LYS B 113      41.226  17.397  22.197  1.00  0.00           N  
ATOM   1813  H   LYS B 113      37.302  18.023  28.143  1.00  0.00           H  
ATOM   1814  HA  LYS B 113      37.858  20.113  26.069  1.00  0.00           H  
ATOM   1815 1HB  LYS B 113      39.978  19.059  26.814  1.00  0.00           H  
ATOM   1816 2HB  LYS B 113      39.326  17.477  26.427  1.00  0.00           H  
ATOM   1817 1HG  LYS B 113      39.167  18.198  24.005  1.00  0.00           H  
ATOM   1818 2HG  LYS B 113      39.969  19.710  24.463  1.00  0.00           H  
ATOM   1819 1HD  LYS B 113      41.855  18.338  25.427  1.00  0.00           H  
ATOM   1820 2HD  LYS B 113      41.054  16.895  24.832  1.00  0.00           H  
ATOM   1821 1HE  LYS B 113      41.997  19.159  23.072  1.00  0.00           H  
ATOM   1822 2HE  LYS B 113      42.883  17.682  23.448  1.00  0.00           H  
ATOM   1823 1HZ  LYS B 113      41.775  17.518  21.365  1.00  0.00           H  
ATOM   1824 2HZ  LYS B 113      41.150  16.417  22.408  1.00  0.00           H  
ATOM   1825 3HZ  LYS B 113      40.288  17.783  22.011  1.00  0.00           H  
ATOM   1826  N   LEU B 114      36.436  19.029  24.432  1.00  0.00           N  
ATOM   1827  CA  LEU B 114      35.605  18.424  23.406  1.00  0.00           C  
ATOM   1828  C   LEU B 114      36.188  18.776  22.064  1.00  0.00           C  
ATOM   1829  O   LEU B 114      36.379  19.950  21.749  1.00  0.00           O  
ATOM   1830  CB  LEU B 114      34.145  18.869  23.469  1.00  0.00           C  
ATOM   1831  CG  LEU B 114      33.355  18.463  24.717  1.00  0.00           C  
ATOM   1832  CD1 LEU B 114      31.987  19.109  24.649  1.00  0.00           C  
ATOM   1833  CD2 LEU B 114      33.226  16.971  24.781  1.00  0.00           C  
ATOM   1834  H   LEU B 114      36.711  20.009  24.348  1.00  0.00           H  
ATOM   1835  HA  LEU B 114      35.637  17.341  23.517  1.00  0.00           H  
ATOM   1836 1HB  LEU B 114      34.117  19.956  23.394  1.00  0.00           H  
ATOM   1837 2HB  LEU B 114      33.625  18.458  22.604  1.00  0.00           H  
ATOM   1838  HG  LEU B 114      33.869  18.801  25.607  1.00  0.00           H  
ATOM   1839 1HD1 LEU B 114      31.407  18.829  25.528  1.00  0.00           H  
ATOM   1840 2HD1 LEU B 114      32.074  20.185  24.602  1.00  0.00           H  
ATOM   1841 3HD1 LEU B 114      31.482  18.763  23.761  1.00  0.00           H  
ATOM   1842 1HD2 LEU B 114      32.657  16.695  25.670  1.00  0.00           H  
ATOM   1843 2HD2 LEU B 114      32.708  16.608  23.895  1.00  0.00           H  
ATOM   1844 3HD2 LEU B 114      34.218  16.520  24.830  1.00  0.00           H  
ATOM   1845  N   GLN B 115      36.443  17.772  21.247  1.00  0.00           N  
ATOM   1846  CA  GLN B 115      37.052  18.025  19.962  1.00  0.00           C  
ATOM   1847  C   GLN B 115      38.263  18.945  20.133  1.00  0.00           C  
ATOM   1848  O   GLN B 115      39.210  18.634  20.871  1.00  0.00           O  
ATOM   1849  CB  GLN B 115      36.044  18.631  18.980  1.00  0.00           C  
ATOM   1850  CG  GLN B 115      34.928  17.712  18.619  1.00  0.00           C  
ATOM   1851  CD  GLN B 115      33.959  18.336  17.625  1.00  0.00           C  
ATOM   1852  OE1 GLN B 115      34.071  19.518  17.262  1.00  0.00           O  
ATOM   1853  NE2 GLN B 115      32.992  17.531  17.198  1.00  0.00           N  
ATOM   1854  H   GLN B 115      36.241  16.825  21.536  1.00  0.00           H  
ATOM   1855  HA  GLN B 115      37.403  17.080  19.548  1.00  0.00           H  
ATOM   1856 1HB  GLN B 115      35.611  19.546  19.384  1.00  0.00           H  
ATOM   1857 2HB  GLN B 115      36.547  18.879  18.043  1.00  0.00           H  
ATOM   1858 1HG  GLN B 115      35.349  16.816  18.168  1.00  0.00           H  
ATOM   1859 2HG  GLN B 115      34.376  17.456  19.520  1.00  0.00           H  
ATOM   1860 1HE2 GLN B 115      32.264  17.852  16.547  1.00  0.00           H  
ATOM   1861 2HE2 GLN B 115      32.945  16.590  17.524  1.00  0.00           H  
ATOM   1862  N   GLU B 116      38.223  20.086  19.454  1.00  0.00           N  
ATOM   1863  CA  GLU B 116      39.311  21.038  19.416  1.00  0.00           C  
ATOM   1864  C   GLU B 116      39.232  22.177  20.440  1.00  0.00           C  
ATOM   1865  O   GLU B 116      40.067  23.084  20.407  1.00  0.00           O  
ATOM   1866  CB  GLU B 116      39.365  21.597  17.995  1.00  0.00           C  
ATOM   1867  CG  GLU B 116      39.717  20.506  16.923  1.00  0.00           C  
ATOM   1868  CD  GLU B 116      39.794  21.012  15.450  1.00  0.00           C  
ATOM   1869  OE1 GLU B 116      39.544  22.170  15.209  1.00  0.00           O  
ATOM   1870  OE2 GLU B 116      40.102  20.210  14.586  1.00  0.00           O  
ATOM   1871  H   GLU B 116      37.399  20.302  18.917  1.00  0.00           H  
ATOM   1872  HA  GLU B 116      40.236  20.493  19.606  1.00  0.00           H  
ATOM   1873 1HB  GLU B 116      38.397  22.030  17.742  1.00  0.00           H  
ATOM   1874 2HB  GLU B 116      40.109  22.393  17.942  1.00  0.00           H  
ATOM   1875 1HG  GLU B 116      40.677  20.065  17.189  1.00  0.00           H  
ATOM   1876 2HG  GLU B 116      38.966  19.718  16.983  1.00  0.00           H  
ATOM   1877  N   ILE B 117      38.231  22.162  21.326  1.00  0.00           N  
ATOM   1878  CA  ILE B 117      38.074  23.259  22.290  1.00  0.00           C  
ATOM   1879  C   ILE B 117      38.078  22.823  23.743  1.00  0.00           C  
ATOM   1880  O   ILE B 117      37.789  21.673  24.090  1.00  0.00           O  
ATOM   1881  CB  ILE B 117      36.753  24.022  22.089  1.00  0.00           C  
ATOM   1882  CG1 ILE B 117      35.575  23.051  22.305  1.00  0.00           C  
ATOM   1883  CG2 ILE B 117      36.711  24.663  20.730  1.00  0.00           C  
ATOM   1884  CD1 ILE B 117      34.223  23.723  22.416  1.00  0.00           C  
ATOM   1885  H   ILE B 117      37.576  21.380  21.334  1.00  0.00           H  
ATOM   1886  HA  ILE B 117      38.897  23.961  22.157  1.00  0.00           H  
ATOM   1887  HB  ILE B 117      36.675  24.801  22.851  1.00  0.00           H  
ATOM   1888 1HG1 ILE B 117      35.542  22.350  21.469  1.00  0.00           H  
ATOM   1889 2HG1 ILE B 117      35.755  22.485  23.219  1.00  0.00           H  
ATOM   1890 1HG2 ILE B 117      35.777  25.208  20.615  1.00  0.00           H  
ATOM   1891 2HG2 ILE B 117      37.548  25.349  20.635  1.00  0.00           H  
ATOM   1892 3HG2 ILE B 117      36.779  23.896  19.960  1.00  0.00           H  
ATOM   1893 1HD1 ILE B 117      33.453  22.964  22.567  1.00  0.00           H  
ATOM   1894 2HD1 ILE B 117      34.231  24.409  23.264  1.00  0.00           H  
ATOM   1895 3HD1 ILE B 117      34.016  24.272  21.501  1.00  0.00           H  
ATOM   1896  N   TYR B 118      38.332  23.789  24.611  1.00  0.00           N  
ATOM   1897  CA  TYR B 118      38.332  23.532  26.033  1.00  0.00           C  
ATOM   1898  C   TYR B 118      37.302  24.391  26.722  1.00  0.00           C  
ATOM   1899  O   TYR B 118      37.084  25.533  26.321  1.00  0.00           O  
ATOM   1900  CB  TYR B 118      39.711  23.850  26.577  1.00  0.00           C  
ATOM   1901  CG  TYR B 118      40.754  22.979  26.021  1.00  0.00           C  
ATOM   1902  CD1 TYR B 118      41.308  23.276  24.787  1.00  0.00           C  
ATOM   1903  CD2 TYR B 118      41.202  21.901  26.752  1.00  0.00           C  
ATOM   1904  CE1 TYR B 118      42.302  22.484  24.277  1.00  0.00           C  
ATOM   1905  CE2 TYR B 118      42.208  21.118  26.245  1.00  0.00           C  
ATOM   1906  CZ  TYR B 118      42.756  21.406  25.010  1.00  0.00           C  
ATOM   1907  OH  TYR B 118      43.762  20.624  24.503  1.00  0.00           O  
ATOM   1908  H   TYR B 118      38.557  24.729  24.275  1.00  0.00           H  
ATOM   1909  HA  TYR B 118      38.087  22.495  26.201  1.00  0.00           H  
ATOM   1910 1HB  TYR B 118      39.970  24.886  26.345  1.00  0.00           H  
ATOM   1911 2HB  TYR B 118      39.717  23.744  27.652  1.00  0.00           H  
ATOM   1912  HD1 TYR B 118      40.951  24.139  24.221  1.00  0.00           H  
ATOM   1913  HD2 TYR B 118      40.764  21.678  27.727  1.00  0.00           H  
ATOM   1914  HE1 TYR B 118      42.736  22.712  23.307  1.00  0.00           H  
ATOM   1915  HE2 TYR B 118      42.575  20.264  26.817  1.00  0.00           H  
ATOM   1916  HH  TYR B 118      44.210  20.148  25.240  1.00  0.00           H  
ATOM   1917  N   PHE B 119      36.652  23.874  27.762  1.00  0.00           N  
ATOM   1918  CA  PHE B 119      35.711  24.754  28.460  1.00  0.00           C  
ATOM   1919  C   PHE B 119      35.337  24.332  29.863  1.00  0.00           C  
ATOM   1920  O   PHE B 119      35.518  23.186  30.271  1.00  0.00           O  
ATOM   1921  CB  PHE B 119      34.433  24.915  27.644  1.00  0.00           C  
ATOM   1922  CG  PHE B 119      33.754  23.712  27.524  1.00  0.00           C  
ATOM   1923  CD1 PHE B 119      32.742  23.403  28.396  1.00  0.00           C  
ATOM   1924  CD2 PHE B 119      34.147  22.828  26.584  1.00  0.00           C  
ATOM   1925  CE1 PHE B 119      32.109  22.209  28.310  1.00  0.00           C  
ATOM   1926  CE2 PHE B 119      33.552  21.647  26.487  1.00  0.00           C  
ATOM   1927  CZ  PHE B 119      32.514  21.313  27.351  1.00  0.00           C  
ATOM   1928  H   PHE B 119      36.845  22.916  28.052  1.00  0.00           H  
ATOM   1929  HA  PHE B 119      36.181  25.728  28.532  1.00  0.00           H  
ATOM   1930 1HB  PHE B 119      33.770  25.632  28.128  1.00  0.00           H  
ATOM   1931 2HB  PHE B 119      34.644  25.288  26.653  1.00  0.00           H  
ATOM   1932  HD1 PHE B 119      32.451  24.131  29.157  1.00  0.00           H  
ATOM   1933  HD2 PHE B 119      34.961  23.079  25.905  1.00  0.00           H  
ATOM   1934  HE1 PHE B 119      31.296  21.965  29.000  1.00  0.00           H  
ATOM   1935  HE2 PHE B 119      33.893  20.968  25.732  1.00  0.00           H  
ATOM   1936  HZ  PHE B 119      32.024  20.345  27.273  1.00  0.00           H  
ATOM   1937  N   ILE B 120      34.756  25.268  30.596  1.00  0.00           N  
ATOM   1938  CA  ILE B 120      34.154  24.977  31.890  1.00  0.00           C  
ATOM   1939  C   ILE B 120      32.741  25.537  31.995  1.00  0.00           C  
ATOM   1940  O   ILE B 120      32.395  26.530  31.347  1.00  0.00           O  
ATOM   1941  CB  ILE B 120      35.031  25.480  33.052  1.00  0.00           C  
ATOM   1942  CG1 ILE B 120      35.276  26.883  32.947  1.00  0.00           C  
ATOM   1943  CG2 ILE B 120      36.309  24.797  33.113  1.00  0.00           C  
ATOM   1944  CD1 ILE B 120      35.782  27.443  34.243  1.00  0.00           C  
ATOM   1945  H   ILE B 120      34.713  26.208  30.200  1.00  0.00           H  
ATOM   1946  HA  ILE B 120      34.081  23.896  31.993  1.00  0.00           H  
ATOM   1947  HB  ILE B 120      34.494  25.310  33.986  1.00  0.00           H  
ATOM   1948 1HG1 ILE B 120      36.031  27.044  32.176  1.00  0.00           H  
ATOM   1949 2HG1 ILE B 120      34.359  27.400  32.660  1.00  0.00           H  
ATOM   1950 1HG2 ILE B 120      36.894  25.156  33.959  1.00  0.00           H  
ATOM   1951 2HG2 ILE B 120      36.116  23.733  33.231  1.00  0.00           H  
ATOM   1952 3HG2 ILE B 120      36.847  24.985  32.203  1.00  0.00           H  
ATOM   1953 1HD1 ILE B 120      35.988  28.490  34.131  1.00  0.00           H  
ATOM   1954 2HD1 ILE B 120      35.033  27.292  35.021  1.00  0.00           H  
ATOM   1955 3HD1 ILE B 120      36.703  26.929  34.521  1.00  0.00           H  
ATOM   1956  N   GLU B 121      31.929  24.887  32.822  1.00  0.00           N  
ATOM   1957  CA  GLU B 121      30.568  25.325  33.123  1.00  0.00           C  
ATOM   1958  C   GLU B 121      30.466  25.409  34.638  1.00  0.00           C  
ATOM   1959  O   GLU B 121      30.650  24.411  35.322  1.00  0.00           O  
ATOM   1960  CB  GLU B 121      29.532  24.349  32.547  1.00  0.00           C  
ATOM   1961  CG  GLU B 121      29.564  24.233  31.022  1.00  0.00           C  
ATOM   1962  CD  GLU B 121      28.571  23.198  30.439  1.00  0.00           C  
ATOM   1963  OE1 GLU B 121      28.816  22.003  30.576  1.00  0.00           O  
ATOM   1964  OE2 GLU B 121      27.589  23.607  29.854  1.00  0.00           O  
ATOM   1965  H   GLU B 121      32.279  24.064  33.293  1.00  0.00           H  
ATOM   1966  HA  GLU B 121      30.401  26.314  32.706  1.00  0.00           H  
ATOM   1967 1HB  GLU B 121      29.694  23.359  32.964  1.00  0.00           H  
ATOM   1968 2HB  GLU B 121      28.531  24.671  32.844  1.00  0.00           H  
ATOM   1969 1HG  GLU B 121      29.349  25.216  30.596  1.00  0.00           H  
ATOM   1970 2HG  GLU B 121      30.570  23.962  30.725  1.00  0.00           H  
ATOM   1971  N   THR B 122      30.269  26.593  35.169  1.00  0.00           N  
ATOM   1972  CA  THR B 122      30.282  26.725  36.609  1.00  0.00           C  
ATOM   1973  C   THR B 122      29.461  27.889  37.133  1.00  0.00           C  
ATOM   1974  O   THR B 122      28.846  28.627  36.387  1.00  0.00           O  
ATOM   1975  CB  THR B 122      31.721  26.873  37.124  1.00  0.00           C  
ATOM   1976  OG1 THR B 122      31.719  26.757  38.544  1.00  0.00           O  
ATOM   1977  CG2 THR B 122      32.293  28.243  36.737  1.00  0.00           C  
ATOM   1978  H   THR B 122      30.084  27.388  34.555  1.00  0.00           H  
ATOM   1979  HA  THR B 122      29.862  25.814  37.034  1.00  0.00           H  
ATOM   1980  HB  THR B 122      32.347  26.086  36.699  1.00  0.00           H  
ATOM   1981  HG1 THR B 122      31.666  25.814  38.769  1.00  0.00           H  
ATOM   1982 1HG2 THR B 122      33.308  28.330  37.116  1.00  0.00           H  
ATOM   1983 2HG2 THR B 122      32.302  28.332  35.652  1.00  0.00           H  
ATOM   1984 3HG2 THR B 122      31.692  29.048  37.152  1.00  0.00           H  
ATOM   1985  N   LYS B 123      29.448  28.037  38.439  1.00  0.00           N  
ATOM   1986  CA  LYS B 123      28.748  29.116  39.111  1.00  0.00           C  
ATOM   1987  C   LYS B 123      29.752  29.832  39.975  1.00  0.00           C  
ATOM   1988  O   LYS B 123      29.457  30.848  40.617  1.00  0.00           O  
ATOM   1989  CB  LYS B 123      27.578  28.597  39.950  1.00  0.00           C  
ATOM   1990  CG  LYS B 123      26.454  27.967  39.139  1.00  0.00           C  
ATOM   1991  CD  LYS B 123      25.314  27.511  40.036  1.00  0.00           C  
ATOM   1992  CE  LYS B 123      24.176  26.908  39.224  1.00  0.00           C  
ATOM   1993  NZ  LYS B 123      23.022  26.526  40.082  1.00  0.00           N  
ATOM   1994  H   LYS B 123      30.020  27.401  38.973  1.00  0.00           H  
ATOM   1995  HA  LYS B 123      28.360  29.821  38.373  1.00  0.00           H  
ATOM   1996 1HB  LYS B 123      27.941  27.850  40.657  1.00  0.00           H  
ATOM   1997 2HB  LYS B 123      27.153  29.417  40.529  1.00  0.00           H  
ATOM   1998 1HG  LYS B 123      26.072  28.693  38.420  1.00  0.00           H  
ATOM   1999 2HG  LYS B 123      26.839  27.107  38.590  1.00  0.00           H  
ATOM   2000 1HD  LYS B 123      25.681  26.763  40.741  1.00  0.00           H  
ATOM   2001 2HD  LYS B 123      24.932  28.361  40.600  1.00  0.00           H  
ATOM   2002 1HE  LYS B 123      23.838  27.629  38.481  1.00  0.00           H  
ATOM   2003 2HE  LYS B 123      24.533  26.020  38.702  1.00  0.00           H  
ATOM   2004 1HZ  LYS B 123      22.291  26.130  39.507  1.00  0.00           H  
ATOM   2005 2HZ  LYS B 123      23.320  25.842  40.764  1.00  0.00           H  
ATOM   2006 3HZ  LYS B 123      22.670  27.344  40.557  1.00  0.00           H  
ATOM   2007  N   LYS B 124      30.964  29.286  39.965  1.00  0.00           N  
ATOM   2008  CA  LYS B 124      32.048  29.701  40.831  1.00  0.00           C  
ATOM   2009  C   LYS B 124      32.852  30.892  40.347  1.00  0.00           C  
ATOM   2010  O   LYS B 124      33.865  31.226  40.946  1.00  0.00           O  
ATOM   2011  CB  LYS B 124      32.919  28.484  41.059  1.00  0.00           C  
ATOM   2012  CG  LYS B 124      32.137  27.432  41.835  1.00  0.00           C  
ATOM   2013  CD  LYS B 124      32.846  26.120  41.999  1.00  0.00           C  
ATOM   2014  CE  LYS B 124      31.951  25.166  42.793  1.00  0.00           C  
ATOM   2015  NZ  LYS B 124      32.523  23.797  42.904  1.00  0.00           N  
ATOM   2016  H   LYS B 124      31.132  28.475  39.371  1.00  0.00           H  
ATOM   2017  HA  LYS B 124      31.608  29.980  41.787  1.00  0.00           H  
ATOM   2018 1HB  LYS B 124      33.238  28.072  40.106  1.00  0.00           H  
ATOM   2019 2HB  LYS B 124      33.809  28.759  41.626  1.00  0.00           H  
ATOM   2020 1HG  LYS B 124      31.914  27.824  42.830  1.00  0.00           H  
ATOM   2021 2HG  LYS B 124      31.191  27.249  41.325  1.00  0.00           H  
ATOM   2022 1HD  LYS B 124      33.054  25.688  41.017  1.00  0.00           H  
ATOM   2023 2HD  LYS B 124      33.789  26.261  42.525  1.00  0.00           H  
ATOM   2024 1HE  LYS B 124      31.822  25.586  43.781  1.00  0.00           H  
ATOM   2025 2HE  LYS B 124      30.975  25.101  42.316  1.00  0.00           H  
ATOM   2026 1HZ  LYS B 124      31.902  23.224  43.462  1.00  0.00           H  
ATOM   2027 2HZ  LYS B 124      32.629  23.397  41.987  1.00  0.00           H  
ATOM   2028 3HZ  LYS B 124      33.427  23.842  43.358  1.00  0.00           H  
ATOM   2029  N   PHE B 125      32.437  31.542  39.270  1.00  0.00           N  
ATOM   2030  CA  PHE B 125      33.172  32.725  38.849  1.00  0.00           C  
ATOM   2031  C   PHE B 125      32.757  33.899  39.719  1.00  0.00           C  
ATOM   2032  O   PHE B 125      31.568  34.205  39.825  1.00  0.00           O  
ATOM   2033  CB  PHE B 125      32.834  33.122  37.429  1.00  0.00           C  
ATOM   2034  CG  PHE B 125      33.272  32.197  36.416  1.00  0.00           C  
ATOM   2035  CD1 PHE B 125      34.473  31.563  36.529  1.00  0.00           C  
ATOM   2036  CD2 PHE B 125      32.497  31.976  35.306  1.00  0.00           C  
ATOM   2037  CE1 PHE B 125      34.909  30.699  35.555  1.00  0.00           C  
ATOM   2038  CE2 PHE B 125      32.911  31.110  34.319  1.00  0.00           C  
ATOM   2039  CZ  PHE B 125      34.119  30.471  34.447  1.00  0.00           C  
ATOM   2040  H   PHE B 125      31.610  31.238  38.779  1.00  0.00           H  
ATOM   2041  HA  PHE B 125      34.245  32.559  38.960  1.00  0.00           H  
ATOM   2042 1HB  PHE B 125      31.765  33.263  37.331  1.00  0.00           H  
ATOM   2043 2HB  PHE B 125      33.301  34.078  37.230  1.00  0.00           H  
ATOM   2044  HD1 PHE B 125      35.071  31.754  37.402  1.00  0.00           H  
ATOM   2045  HD2 PHE B 125      31.543  32.496  35.216  1.00  0.00           H  
ATOM   2046  HE1 PHE B 125      35.870  30.201  35.665  1.00  0.00           H  
ATOM   2047  HE2 PHE B 125      32.287  30.932  33.436  1.00  0.00           H  
ATOM   2048  HZ  PHE B 125      34.438  29.798  33.672  1.00  0.00           H  
ATOM   2049  N   LEU B 126      33.712  34.580  40.325  1.00  0.00           N  
ATOM   2050  CA  LEU B 126      33.382  35.742  41.142  1.00  0.00           C  
ATOM   2051  C   LEU B 126      32.919  36.905  40.272  1.00  0.00           C  
ATOM   2052  O   LEU B 126      32.039  37.677  40.654  1.00  0.00           O  
ATOM   2053  CB  LEU B 126      34.597  36.168  41.976  1.00  0.00           C  
ATOM   2054  CG  LEU B 126      34.371  37.352  42.924  1.00  0.00           C  
ATOM   2055  CD1 LEU B 126      33.268  37.006  43.915  1.00  0.00           C  
ATOM   2056  CD2 LEU B 126      35.670  37.681  43.645  1.00  0.00           C  
ATOM   2057  H   LEU B 126      34.688  34.303  40.234  1.00  0.00           H  
ATOM   2058  HA  LEU B 126      32.566  35.471  41.809  1.00  0.00           H  
ATOM   2059 1HB  LEU B 126      34.921  35.320  42.577  1.00  0.00           H  
ATOM   2060 2HB  LEU B 126      35.407  36.437  41.298  1.00  0.00           H  
ATOM   2061  HG  LEU B 126      34.044  38.220  42.351  1.00  0.00           H  
ATOM   2062 1HD1 LEU B 126      33.107  37.848  44.589  1.00  0.00           H  
ATOM   2063 2HD1 LEU B 126      32.346  36.795  43.374  1.00  0.00           H  
ATOM   2064 3HD1 LEU B 126      33.560  36.130  44.493  1.00  0.00           H  
ATOM   2065 1HD2 LEU B 126      35.510  38.524  44.318  1.00  0.00           H  
ATOM   2066 2HD2 LEU B 126      35.997  36.815  44.219  1.00  0.00           H  
ATOM   2067 3HD2 LEU B 126      36.436  37.942  42.914  1.00  0.00           H  
ATOM   2068  N   LEU B 127      33.599  37.062  39.129  1.00  0.00           N  
ATOM   2069  CA  LEU B 127      33.401  38.148  38.167  1.00  0.00           C  
ATOM   2070  C   LEU B 127      33.847  39.521  38.692  1.00  0.00           C  
ATOM   2071  O   LEU B 127      33.478  40.566  38.148  1.00  0.00           O  
ATOM   2072  CB  LEU B 127      31.921  38.215  37.769  1.00  0.00           C  
ATOM   2073  CG  LEU B 127      31.319  36.914  37.225  1.00  0.00           C  
ATOM   2074  CD1 LEU B 127      29.842  37.123  36.926  1.00  0.00           C  
ATOM   2075  CD2 LEU B 127      32.075  36.486  35.977  1.00  0.00           C  
ATOM   2076  H   LEU B 127      34.296  36.362  38.914  1.00  0.00           H  
ATOM   2077  HA  LEU B 127      34.008  37.924  37.287  1.00  0.00           H  
ATOM   2078 1HB  LEU B 127      31.340  38.510  38.641  1.00  0.00           H  
ATOM   2079 2HB  LEU B 127      31.801  38.980  37.003  1.00  0.00           H  
ATOM   2080  HG  LEU B 127      31.398  36.132  37.982  1.00  0.00           H  
ATOM   2081 1HD1 LEU B 127      29.413  36.197  36.540  1.00  0.00           H  
ATOM   2082 2HD1 LEU B 127      29.321  37.408  37.842  1.00  0.00           H  
ATOM   2083 3HD1 LEU B 127      29.729  37.911  36.184  1.00  0.00           H  
ATOM   2084 1HD2 LEU B 127      31.647  35.561  35.591  1.00  0.00           H  
ATOM   2085 2HD2 LEU B 127      31.994  37.266  35.218  1.00  0.00           H  
ATOM   2086 3HD2 LEU B 127      33.125  36.327  36.223  1.00  0.00           H  
ATOM   2087  N   ILE B 128      34.685  39.491  39.721  1.00  0.00           N  
ATOM   2088  CA  ILE B 128      35.365  40.670  40.236  1.00  0.00           C  
ATOM   2089  C   ILE B 128      36.857  40.363  40.250  1.00  0.00           C  
ATOM   2090  O   ILE B 128      37.312  39.491  40.987  1.00  0.00           O  
ATOM   2091  CB  ILE B 128      34.878  41.045  41.647  1.00  0.00           C  
ATOM   2092  CG1 ILE B 128      33.358  41.232  41.655  1.00  0.00           C  
ATOM   2093  CG2 ILE B 128      35.575  42.306  42.133  1.00  0.00           C  
ATOM   2094  CD1 ILE B 128      32.887  42.435  40.870  1.00  0.00           C  
ATOM   2095  H   ILE B 128      34.890  38.597  40.133  1.00  0.00           H  
ATOM   2096  HA  ILE B 128      35.187  41.506  39.561  1.00  0.00           H  
ATOM   2097  HB  ILE B 128      35.098  40.230  42.337  1.00  0.00           H  
ATOM   2098 1HG1 ILE B 128      32.880  40.346  41.241  1.00  0.00           H  
ATOM   2099 2HG1 ILE B 128      33.010  41.340  42.683  1.00  0.00           H  
ATOM   2100 1HG2 ILE B 128      35.219  42.557  43.132  1.00  0.00           H  
ATOM   2101 2HG2 ILE B 128      36.651  42.137  42.164  1.00  0.00           H  
ATOM   2102 3HG2 ILE B 128      35.356  43.129  41.452  1.00  0.00           H  
ATOM   2103 1HD1 ILE B 128      31.800  42.502  40.923  1.00  0.00           H  
ATOM   2104 2HD1 ILE B 128      33.327  43.340  41.291  1.00  0.00           H  
ATOM   2105 3HD1 ILE B 128      33.194  42.333  39.830  1.00  0.00           H  
ATOM   2106  N   GLY B 129      37.614  41.085  39.444  1.00  0.00           N  
ATOM   2107  CA  GLY B 129      39.048  40.860  39.346  1.00  0.00           C  
ATOM   2108  C   GLY B 129      39.420  39.841  38.275  1.00  0.00           C  
ATOM   2109  O   GLY B 129      38.566  39.114  37.756  1.00  0.00           O  
ATOM   2110  H   GLY B 129      37.184  41.788  38.857  1.00  0.00           H  
ATOM   2111 1HA  GLY B 129      39.544  41.805  39.129  1.00  0.00           H  
ATOM   2112 2HA  GLY B 129      39.426  40.522  40.310  1.00  0.00           H  
ATOM   2113  N   LYS B 130      40.714  39.807  37.951  1.00  0.00           N  
ATOM   2114  CA  LYS B 130      41.239  38.916  36.930  1.00  0.00           C  
ATOM   2115  C   LYS B 130      41.552  37.544  37.454  1.00  0.00           C  
ATOM   2116  O   LYS B 130      41.817  37.357  38.643  1.00  0.00           O  
ATOM   2117  CB  LYS B 130      42.512  39.467  36.258  1.00  0.00           C  
ATOM   2118  CG  LYS B 130      42.319  40.731  35.437  1.00  0.00           C  
ATOM   2119  CD  LYS B 130      43.626  41.203  34.772  1.00  0.00           C  
ATOM   2120  CE  LYS B 130      43.398  42.487  33.954  1.00  0.00           C  
ATOM   2121  NZ  LYS B 130      44.661  43.012  33.340  1.00  0.00           N  
ATOM   2122  H   LYS B 130      41.351  40.425  38.430  1.00  0.00           H  
ATOM   2123  HA  LYS B 130      40.475  38.805  36.161  1.00  0.00           H  
ATOM   2124 1HB  LYS B 130      43.261  39.668  37.017  1.00  0.00           H  
ATOM   2125 2HB  LYS B 130      42.923  38.701  35.589  1.00  0.00           H  
ATOM   2126 1HG  LYS B 130      41.610  40.515  34.656  1.00  0.00           H  
ATOM   2127 2HG  LYS B 130      41.917  41.525  36.065  1.00  0.00           H  
ATOM   2128 1HD  LYS B 130      44.385  41.384  35.529  1.00  0.00           H  
ATOM   2129 2HD  LYS B 130      43.981  40.425  34.095  1.00  0.00           H  
ATOM   2130 1HE  LYS B 130      42.683  42.269  33.160  1.00  0.00           H  
ATOM   2131 2HE  LYS B 130      42.977  43.252  34.609  1.00  0.00           H  
ATOM   2132 1HZ  LYS B 130      44.454  43.851  32.816  1.00  0.00           H  
ATOM   2133 2HZ  LYS B 130      45.325  43.229  34.068  1.00  0.00           H  
ATOM   2134 3HZ  LYS B 130      45.058  42.322  32.720  1.00  0.00           H  
ATOM   2135  N   SER B 131      41.575  36.609  36.532  1.00  0.00           N  
ATOM   2136  CA  SER B 131      41.939  35.234  36.792  1.00  0.00           C  
ATOM   2137  C   SER B 131      43.034  34.810  35.817  1.00  0.00           C  
ATOM   2138  O   SER B 131      43.184  35.394  34.744  1.00  0.00           O  
ATOM   2139  CB  SER B 131      40.708  34.371  36.633  1.00  0.00           C  
ATOM   2140  OG  SER B 131      40.225  34.430  35.332  1.00  0.00           O  
ATOM   2141  H   SER B 131      41.318  36.882  35.585  1.00  0.00           H  
ATOM   2142  HA  SER B 131      42.318  35.144  37.812  1.00  0.00           H  
ATOM   2143 1HB  SER B 131      40.942  33.342  36.902  1.00  0.00           H  
ATOM   2144 2HB  SER B 131      39.961  34.706  37.286  1.00  0.00           H  
ATOM   2145  HG  SER B 131      39.648  35.202  35.307  1.00  0.00           H  
ATOM   2146  N   ASN B 132      43.800  33.798  36.188  1.00  0.00           N  
ATOM   2147  CA  ASN B 132      44.852  33.247  35.341  1.00  0.00           C  
ATOM   2148  C   ASN B 132      44.399  32.039  34.576  1.00  0.00           C  
ATOM   2149  O   ASN B 132      43.955  31.066  35.185  1.00  0.00           O  
ATOM   2150  CB  ASN B 132      46.046  32.790  36.172  1.00  0.00           C  
ATOM   2151  CG  ASN B 132      46.828  33.862  36.866  1.00  0.00           C  
ATOM   2152  OD1 ASN B 132      47.647  34.550  36.251  1.00  0.00           O  
ATOM   2153  ND2 ASN B 132      46.590  34.026  38.146  1.00  0.00           N  
ATOM   2154  H   ASN B 132      43.619  33.366  37.085  1.00  0.00           H  
ATOM   2155  HA  ASN B 132      45.161  33.999  34.615  1.00  0.00           H  
ATOM   2156 1HB  ASN B 132      45.694  32.082  36.926  1.00  0.00           H  
ATOM   2157 2HB  ASN B 132      46.727  32.243  35.516  1.00  0.00           H  
ATOM   2158 1HD2 ASN B 132      47.085  34.724  38.662  1.00  0.00           H  
ATOM   2159 2HD2 ASN B 132      45.913  33.451  38.606  1.00  0.00           H  
ATOM   2160  N   ILE B 133      44.540  32.062  33.264  1.00  0.00           N  
ATOM   2161  CA  ILE B 133      44.263  30.859  32.507  1.00  0.00           C  
ATOM   2162  C   ILE B 133      45.562  30.331  31.985  1.00  0.00           C  
ATOM   2163  O   ILE B 133      46.321  31.048  31.331  1.00  0.00           O  
ATOM   2164  CB  ILE B 133      43.289  31.027  31.343  1.00  0.00           C  
ATOM   2165  CG1 ILE B 133      41.950  31.443  31.850  1.00  0.00           C  
ATOM   2166  CG2 ILE B 133      43.182  29.712  30.554  1.00  0.00           C  
ATOM   2167  CD1 ILE B 133      41.042  31.793  30.755  1.00  0.00           C  
ATOM   2168  H   ILE B 133      44.858  32.907  32.790  1.00  0.00           H  
ATOM   2169  HA  ILE B 133      43.842  30.117  33.169  1.00  0.00           H  
ATOM   2170  HB  ILE B 133      43.650  31.818  30.686  1.00  0.00           H  
ATOM   2171 1HG1 ILE B 133      41.517  30.638  32.432  1.00  0.00           H  
ATOM   2172 2HG1 ILE B 133      42.066  32.318  32.498  1.00  0.00           H  
ATOM   2173 1HG2 ILE B 133      42.493  29.837  29.718  1.00  0.00           H  
ATOM   2174 2HG2 ILE B 133      44.162  29.432  30.169  1.00  0.00           H  
ATOM   2175 3HG2 ILE B 133      42.813  28.921  31.214  1.00  0.00           H  
ATOM   2176 1HD1 ILE B 133      40.097  32.089  31.154  1.00  0.00           H  
ATOM   2177 2HD1 ILE B 133      41.471  32.607  30.173  1.00  0.00           H  
ATOM   2178 3HD1 ILE B 133      40.907  30.924  30.121  1.00  0.00           H  
ATOM   2179  N   CYS B 134      45.861  29.096  32.334  1.00  0.00           N  
ATOM   2180  CA  CYS B 134      47.128  28.525  31.933  1.00  0.00           C  
ATOM   2181  C   CYS B 134      46.962  27.249  31.135  1.00  0.00           C  
ATOM   2182  O   CYS B 134      45.981  26.514  31.287  1.00  0.00           O  
ATOM   2183  CB  CYS B 134      47.987  28.257  33.163  1.00  0.00           C  
ATOM   2184  SG  CYS B 134      48.396  29.768  34.102  1.00  0.00           S  
ATOM   2185  H   CYS B 134      45.199  28.552  32.875  1.00  0.00           H  
ATOM   2186  HA  CYS B 134      47.649  29.239  31.307  1.00  0.00           H  
ATOM   2187 1HB  CYS B 134      47.466  27.570  33.830  1.00  0.00           H  
ATOM   2188 2HB  CYS B 134      48.920  27.780  32.859  1.00  0.00           H  
ATOM   2189  N   VAL B 135      47.954  26.986  30.307  1.00  0.00           N  
ATOM   2190  CA  VAL B 135      48.009  25.766  29.532  1.00  0.00           C  
ATOM   2191  C   VAL B 135      49.117  24.888  30.058  1.00  0.00           C  
ATOM   2192  O   VAL B 135      50.246  25.355  30.270  1.00  0.00           O  
ATOM   2193  CB  VAL B 135      48.237  26.054  28.054  1.00  0.00           C  
ATOM   2194  CG1 VAL B 135      48.304  24.748  27.298  1.00  0.00           C  
ATOM   2195  CG2 VAL B 135      47.119  26.900  27.554  1.00  0.00           C  
ATOM   2196  H   VAL B 135      48.698  27.678  30.211  1.00  0.00           H  
ATOM   2197  HA  VAL B 135      47.062  25.241  29.635  1.00  0.00           H  
ATOM   2198  HB  VAL B 135      49.188  26.577  27.925  1.00  0.00           H  
ATOM   2199 1HG1 VAL B 135      48.482  24.952  26.254  1.00  0.00           H  
ATOM   2200 2HG1 VAL B 135      49.111  24.145  27.686  1.00  0.00           H  
ATOM   2201 3HG1 VAL B 135      47.359  24.207  27.422  1.00  0.00           H  
ATOM   2202 1HG2 VAL B 135      47.256  27.121  26.504  1.00  0.00           H  
ATOM   2203 2HG2 VAL B 135      46.207  26.347  27.700  1.00  0.00           H  
ATOM   2204 3HG2 VAL B 135      47.083  27.831  28.114  1.00  0.00           H  
ATOM   2205  N   LYS B 136      48.757  23.642  30.328  1.00  0.00           N  
ATOM   2206  CA  LYS B 136      49.648  22.664  30.901  1.00  0.00           C  
ATOM   2207  C   LYS B 136      49.637  21.307  30.239  1.00  0.00           C  
ATOM   2208  O   LYS B 136      48.687  20.936  29.553  1.00  0.00           O  
ATOM   2209  CB  LYS B 136      49.311  22.448  32.381  1.00  0.00           C  
ATOM   2210  CG  LYS B 136      49.563  23.627  33.275  1.00  0.00           C  
ATOM   2211  CD  LYS B 136      49.264  23.313  34.717  1.00  0.00           C  
ATOM   2212  CE  LYS B 136      49.646  24.488  35.619  1.00  0.00           C  
ATOM   2213  NZ  LYS B 136      49.259  24.245  37.024  1.00  0.00           N  
ATOM   2214  H   LYS B 136      47.802  23.369  30.121  1.00  0.00           H  
ATOM   2215  HA  LYS B 136      50.652  23.058  30.812  1.00  0.00           H  
ATOM   2216 1HB  LYS B 136      48.259  22.176  32.474  1.00  0.00           H  
ATOM   2217 2HB  LYS B 136      49.900  21.610  32.769  1.00  0.00           H  
ATOM   2218 1HG  LYS B 136      50.586  23.885  33.203  1.00  0.00           H  
ATOM   2219 2HG  LYS B 136      48.960  24.478  32.962  1.00  0.00           H  
ATOM   2220 1HD  LYS B 136      48.195  23.112  34.838  1.00  0.00           H  
ATOM   2221 2HD  LYS B 136      49.824  22.424  35.021  1.00  0.00           H  
ATOM   2222 1HE  LYS B 136      50.725  24.623  35.569  1.00  0.00           H  
ATOM   2223 2HE  LYS B 136      49.154  25.396  35.267  1.00  0.00           H  
ATOM   2224 1HZ  LYS B 136      49.523  25.027  37.594  1.00  0.00           H  
ATOM   2225 2HZ  LYS B 136      48.232  24.143  37.041  1.00  0.00           H  
ATOM   2226 3HZ  LYS B 136      49.699  23.410  37.371  1.00  0.00           H  
ATOM   2227  N   VAL B 137      50.716  20.572  30.461  1.00  0.00           N  
ATOM   2228  CA  VAL B 137      50.740  19.149  30.136  1.00  0.00           C  
ATOM   2229  C   VAL B 137      51.050  18.459  31.450  1.00  0.00           C  
ATOM   2230  O   VAL B 137      52.133  18.638  32.012  1.00  0.00           O  
ATOM   2231  CB  VAL B 137      51.795  18.788  29.092  1.00  0.00           C  
ATOM   2232  CG1 VAL B 137      51.750  17.298  28.832  1.00  0.00           C  
ATOM   2233  CG2 VAL B 137      51.521  19.517  27.856  1.00  0.00           C  
ATOM   2234  H   VAL B 137      51.491  21.012  30.963  1.00  0.00           H  
ATOM   2235  HA  VAL B 137      49.758  18.829  29.778  1.00  0.00           H  
ATOM   2236  HB  VAL B 137      52.784  19.044  29.468  1.00  0.00           H  
ATOM   2237 1HG1 VAL B 137      52.497  17.031  28.088  1.00  0.00           H  
ATOM   2238 2HG1 VAL B 137      51.946  16.756  29.755  1.00  0.00           H  
ATOM   2239 3HG1 VAL B 137      50.755  17.042  28.464  1.00  0.00           H  
ATOM   2240 1HG2 VAL B 137      52.261  19.263  27.102  1.00  0.00           H  
ATOM   2241 2HG2 VAL B 137      50.530  19.224  27.512  1.00  0.00           H  
ATOM   2242 3HG2 VAL B 137      51.552  20.586  28.052  1.00  0.00           H  
ATOM   2243  N   GLY B 138      50.120  17.684  31.972  1.00  0.00           N  
ATOM   2244  CA  GLY B 138      50.352  17.169  33.310  1.00  0.00           C  
ATOM   2245  C   GLY B 138      50.477  18.387  34.226  1.00  0.00           C  
ATOM   2246  O   GLY B 138      49.598  19.248  34.229  1.00  0.00           O  
ATOM   2247  H   GLY B 138      49.251  17.508  31.481  1.00  0.00           H  
ATOM   2248 1HA  GLY B 138      49.518  16.541  33.622  1.00  0.00           H  
ATOM   2249 2HA  GLY B 138      51.262  16.571  33.337  1.00  0.00           H  
ATOM   2250  N   GLU B 139      51.559  18.471  34.991  1.00  0.00           N  
ATOM   2251  CA  GLU B 139      51.747  19.607  35.894  1.00  0.00           C  
ATOM   2252  C   GLU B 139      52.705  20.663  35.308  1.00  0.00           C  
ATOM   2253  O   GLU B 139      53.064  21.625  35.992  1.00  0.00           O  
ATOM   2254  CB  GLU B 139      52.249  19.104  37.253  1.00  0.00           C  
ATOM   2255  CG  GLU B 139      51.223  18.195  37.972  1.00  0.00           C  
ATOM   2256  CD  GLU B 139      51.671  17.664  39.340  1.00  0.00           C  
ATOM   2257  OE1 GLU B 139      52.788  17.923  39.724  1.00  0.00           O  
ATOM   2258  OE2 GLU B 139      50.883  16.962  39.986  1.00  0.00           O  
ATOM   2259  H   GLU B 139      52.261  17.747  34.945  1.00  0.00           H  
ATOM   2260  HA  GLU B 139      50.782  20.087  36.047  1.00  0.00           H  
ATOM   2261 1HB  GLU B 139      53.172  18.542  37.119  1.00  0.00           H  
ATOM   2262 2HB  GLU B 139      52.469  19.954  37.900  1.00  0.00           H  
ATOM   2263 1HG  GLU B 139      50.298  18.757  38.102  1.00  0.00           H  
ATOM   2264 2HG  GLU B 139      51.005  17.350  37.322  1.00  0.00           H  
ATOM   2265  N   LYS B 140      53.133  20.467  34.051  1.00  0.00           N  
ATOM   2266  CA  LYS B 140      54.094  21.362  33.397  1.00  0.00           C  
ATOM   2267  C   LYS B 140      53.459  22.608  32.802  1.00  0.00           C  
ATOM   2268  O   LYS B 140      52.605  22.520  31.920  1.00  0.00           O  
ATOM   2269  CB  LYS B 140      54.838  20.622  32.273  1.00  0.00           C  
ATOM   2270  CG  LYS B 140      55.926  21.466  31.557  1.00  0.00           C  
ATOM   2271  CD  LYS B 140      56.675  20.657  30.477  1.00  0.00           C  
ATOM   2272  CE  LYS B 140      57.718  21.523  29.751  1.00  0.00           C  
ATOM   2273  NZ  LYS B 140      58.458  20.756  28.711  1.00  0.00           N  
ATOM   2274  H   LYS B 140      52.777  19.677  33.520  1.00  0.00           H  
ATOM   2275  HA  LYS B 140      54.820  21.683  34.143  1.00  0.00           H  
ATOM   2276 1HB  LYS B 140      55.313  19.729  32.679  1.00  0.00           H  
ATOM   2277 2HB  LYS B 140      54.119  20.292  31.521  1.00  0.00           H  
ATOM   2278 1HG  LYS B 140      55.456  22.333  31.082  1.00  0.00           H  
ATOM   2279 2HG  LYS B 140      56.645  21.826  32.290  1.00  0.00           H  
ATOM   2280 1HD  LYS B 140      57.178  19.806  30.940  1.00  0.00           H  
ATOM   2281 2HD  LYS B 140      55.957  20.276  29.747  1.00  0.00           H  
ATOM   2282 1HE  LYS B 140      57.212  22.365  29.276  1.00  0.00           H  
ATOM   2283 2HE  LYS B 140      58.431  21.907  30.479  1.00  0.00           H  
ATOM   2284 1HZ  LYS B 140      59.130  21.362  28.260  1.00  0.00           H  
ATOM   2285 2HZ  LYS B 140      58.941  19.980  29.141  1.00  0.00           H  
ATOM   2286 3HZ  LYS B 140      57.807  20.405  28.022  1.00  0.00           H  
ATOM   2287  N   SER B 141      53.908  23.773  33.271  1.00  0.00           N  
ATOM   2288  CA  SER B 141      53.381  25.075  32.847  1.00  0.00           C  
ATOM   2289  C   SER B 141      54.032  25.604  31.559  1.00  0.00           C  
ATOM   2290  O   SER B 141      55.256  25.740  31.496  1.00  0.00           O  
ATOM   2291  CB  SER B 141      53.576  26.053  34.002  1.00  0.00           C  
ATOM   2292  OG  SER B 141      53.228  27.353  33.650  1.00  0.00           O  
ATOM   2293  H   SER B 141      54.624  23.752  33.985  1.00  0.00           H  
ATOM   2294  HA  SER B 141      52.322  24.976  32.646  1.00  0.00           H  
ATOM   2295 1HB  SER B 141      52.970  25.732  34.847  1.00  0.00           H  
ATOM   2296 2HB  SER B 141      54.616  26.031  34.323  1.00  0.00           H  
ATOM   2297  HG  SER B 141      54.014  27.740  33.254  1.00  0.00           H  
ATOM   2298  N   LEU B 142      53.209  25.902  30.537  1.00  0.00           N  
ATOM   2299  CA  LEU B 142      53.709  26.426  29.258  1.00  0.00           C  
ATOM   2300  C   LEU B 142      53.472  27.939  29.132  1.00  0.00           C  
ATOM   2301  O   LEU B 142      54.411  28.729  29.254  1.00  0.00           O  
ATOM   2302  CB  LEU B 142      52.999  25.701  28.105  1.00  0.00           C  
ATOM   2303  CG  LEU B 142      53.229  24.194  28.041  1.00  0.00           C  
ATOM   2304  CD1 LEU B 142      52.327  23.605  27.000  1.00  0.00           C  
ATOM   2305  CD2 LEU B 142      54.680  23.925  27.710  1.00  0.00           C  
ATOM   2306  H   LEU B 142      52.203  25.743  30.634  1.00  0.00           H  
ATOM   2307  HA  LEU B 142      54.777  26.235  29.199  1.00  0.00           H  
ATOM   2308 1HB  LEU B 142      51.925  25.852  28.196  1.00  0.00           H  
ATOM   2309 2HB  LEU B 142      53.329  26.134  27.161  1.00  0.00           H  
ATOM   2310  HG  LEU B 142      52.977  23.741  29.009  1.00  0.00           H  
ATOM   2311 1HD1 LEU B 142      52.479  22.531  26.954  1.00  0.00           H  
ATOM   2312 2HD1 LEU B 142      51.305  23.815  27.269  1.00  0.00           H  
ATOM   2313 3HD1 LEU B 142      52.545  24.041  26.036  1.00  0.00           H  
ATOM   2314 1HD2 LEU B 142      54.847  22.851  27.664  1.00  0.00           H  
ATOM   2315 2HD2 LEU B 142      54.922  24.375  26.744  1.00  0.00           H  
ATOM   2316 3HD2 LEU B 142      55.315  24.361  28.487  1.00  0.00           H  
ATOM   2317  N   THR B 143      52.209  28.331  28.916  1.00  0.00           N  
ATOM   2318  CA  THR B 143      51.840  29.743  28.803  1.00  0.00           C  
ATOM   2319  C   THR B 143      50.647  30.065  29.702  1.00  0.00           C  
ATOM   2320  O   THR B 143      49.785  29.211  29.933  1.00  0.00           O  
ATOM   2321  CB  THR B 143      51.489  30.112  27.322  1.00  0.00           C  
ATOM   2322  OG1 THR B 143      50.360  29.305  26.863  1.00  0.00           O  
ATOM   2323  CG2 THR B 143      52.683  29.882  26.407  1.00  0.00           C  
ATOM   2324  H   THR B 143      51.489  27.630  28.835  1.00  0.00           H  
ATOM   2325  HA  THR B 143      52.682  30.355  29.127  1.00  0.00           H  
ATOM   2326  HB  THR B 143      51.207  31.164  27.276  1.00  0.00           H  
ATOM   2327  HG1 THR B 143      50.105  29.507  25.904  1.00  0.00           H  
ATOM   2328 1HG2 THR B 143      52.413  30.158  25.385  1.00  0.00           H  
ATOM   2329 2HG2 THR B 143      53.517  30.497  26.743  1.00  0.00           H  
ATOM   2330 3HG2 THR B 143      52.973  28.838  26.434  1.00  0.00           H  
ATOM   2331  N   CYS B 144      50.590  31.313  30.167  1.00  0.00           N  
ATOM   2332  CA  CYS B 144      49.455  31.807  30.938  1.00  0.00           C  
ATOM   2333  C   CYS B 144      48.986  33.149  30.436  1.00  0.00           C  
ATOM   2334  O   CYS B 144      49.774  33.926  29.897  1.00  0.00           O  
ATOM   2335  CB  CYS B 144      49.770  31.958  32.430  1.00  0.00           C  
ATOM   2336  SG  CYS B 144      50.179  30.431  33.302  1.00  0.00           S  
ATOM   2337  H   CYS B 144      51.349  31.946  29.957  1.00  0.00           H  
ATOM   2338  HA  CYS B 144      48.643  31.109  30.825  1.00  0.00           H  
ATOM   2339 1HB  CYS B 144      50.597  32.649  32.555  1.00  0.00           H  
ATOM   2340 2HB  CYS B 144      48.902  32.402  32.926  1.00  0.00           H  
ATOM   2341  N   LYS B 145      47.718  33.440  30.673  1.00  0.00           N  
ATOM   2342  CA  LYS B 145      47.146  34.729  30.334  1.00  0.00           C  
ATOM   2343  C   LYS B 145      46.188  35.210  31.410  1.00  0.00           C  
ATOM   2344  O   LYS B 145      45.314  34.467  31.856  1.00  0.00           O  
ATOM   2345  CB  LYS B 145      46.436  34.623  28.973  1.00  0.00           C  
ATOM   2346  CG  LYS B 145      45.805  35.902  28.441  1.00  0.00           C  
ATOM   2347  CD  LYS B 145      45.192  35.691  27.026  1.00  0.00           C  
ATOM   2348  CE  LYS B 145      46.283  35.803  25.952  1.00  0.00           C  
ATOM   2349  NZ  LYS B 145      45.738  35.795  24.566  1.00  0.00           N  
ATOM   2350  H   LYS B 145      47.132  32.712  31.078  1.00  0.00           H  
ATOM   2351  HA  LYS B 145      47.951  35.459  30.256  1.00  0.00           H  
ATOM   2352 1HB  LYS B 145      47.132  34.243  28.223  1.00  0.00           H  
ATOM   2353 2HB  LYS B 145      45.630  33.905  29.059  1.00  0.00           H  
ATOM   2354 1HG  LYS B 145      45.028  36.236  29.125  1.00  0.00           H  
ATOM   2355 2HG  LYS B 145      46.563  36.680  28.387  1.00  0.00           H  
ATOM   2356 1HD  LYS B 145      44.737  34.699  26.960  1.00  0.00           H  
ATOM   2357 2HD  LYS B 145      44.424  36.441  26.839  1.00  0.00           H  
ATOM   2358 1HE  LYS B 145      46.818  36.737  26.107  1.00  0.00           H  
ATOM   2359 2HE  LYS B 145      46.982  34.971  26.056  1.00  0.00           H  
ATOM   2360 1HZ  LYS B 145      46.493  35.885  23.907  1.00  0.00           H  
ATOM   2361 2HZ  LYS B 145      45.257  34.914  24.373  1.00  0.00           H  
ATOM   2362 3HZ  LYS B 145      45.099  36.558  24.441  1.00  0.00           H  
ATOM   2363  N   LYS B 146      46.363  36.442  31.866  1.00  0.00           N  
ATOM   2364  CA  LYS B 146      45.415  36.964  32.834  1.00  0.00           C  
ATOM   2365  C   LYS B 146      44.272  37.640  32.125  1.00  0.00           C  
ATOM   2366  O   LYS B 146      44.479  38.498  31.263  1.00  0.00           O  
ATOM   2367  CB  LYS B 146      46.050  37.907  33.844  1.00  0.00           C  
ATOM   2368  CG  LYS B 146      46.963  37.211  34.779  1.00  0.00           C  
ATOM   2369  CD  LYS B 146      47.689  38.156  35.726  1.00  0.00           C  
ATOM   2370  CE  LYS B 146      46.745  38.696  36.803  1.00  0.00           C  
ATOM   2371  NZ  LYS B 146      47.480  39.463  37.870  1.00  0.00           N  
ATOM   2372  H   LYS B 146      47.114  37.021  31.515  1.00  0.00           H  
ATOM   2373  HA  LYS B 146      45.006  36.130  33.392  1.00  0.00           H  
ATOM   2374 1HB  LYS B 146      46.598  38.694  33.331  1.00  0.00           H  
ATOM   2375 2HB  LYS B 146      45.269  38.372  34.436  1.00  0.00           H  
ATOM   2376 1HG  LYS B 146      46.345  36.547  35.376  1.00  0.00           H  
ATOM   2377 2HG  LYS B 146      47.683  36.609  34.230  1.00  0.00           H  
ATOM   2378 1HD  LYS B 146      48.505  37.617  36.211  1.00  0.00           H  
ATOM   2379 2HD  LYS B 146      48.107  38.990  35.165  1.00  0.00           H  
ATOM   2380 1HE  LYS B 146      46.013  39.353  36.335  1.00  0.00           H  
ATOM   2381 2HE  LYS B 146      46.219  37.858  37.268  1.00  0.00           H  
ATOM   2382 1HZ  LYS B 146      46.824  39.800  38.561  1.00  0.00           H  
ATOM   2383 2HZ  LYS B 146      48.153  38.853  38.314  1.00  0.00           H  
ATOM   2384 3HZ  LYS B 146      47.962  40.247  37.454  1.00  0.00           H  
ATOM   2385  N   ILE B 147      43.068  37.239  32.471  1.00  0.00           N  
ATOM   2386  CA  ILE B 147      41.907  37.816  31.845  1.00  0.00           C  
ATOM   2387  C   ILE B 147      40.882  38.237  32.862  1.00  0.00           C  
ATOM   2388  O   ILE B 147      40.822  37.715  33.973  1.00  0.00           O  
ATOM   2389  CB  ILE B 147      41.175  36.813  30.963  1.00  0.00           C  
ATOM   2390  CG1 ILE B 147      40.726  35.698  31.834  1.00  0.00           C  
ATOM   2391  CG2 ILE B 147      42.092  36.260  29.874  1.00  0.00           C  
ATOM   2392  CD1 ILE B 147      39.746  34.850  31.199  1.00  0.00           C  
ATOM   2393  H   ILE B 147      42.977  36.527  33.195  1.00  0.00           H  
ATOM   2394  HA  ILE B 147      42.203  38.686  31.264  1.00  0.00           H  
ATOM   2395  HB  ILE B 147      40.297  37.285  30.514  1.00  0.00           H  
ATOM   2396 1HG1 ILE B 147      41.598  35.089  32.099  1.00  0.00           H  
ATOM   2397 2HG1 ILE B 147      40.292  36.095  32.749  1.00  0.00           H  
ATOM   2398 1HG2 ILE B 147      41.551  35.532  29.271  1.00  0.00           H  
ATOM   2399 2HG2 ILE B 147      42.437  37.074  29.238  1.00  0.00           H  
ATOM   2400 3HG2 ILE B 147      42.952  35.770  30.339  1.00  0.00           H  
ATOM   2401 1HD1 ILE B 147      39.466  34.056  31.882  1.00  0.00           H  
ATOM   2402 2HD1 ILE B 147      38.890  35.459  30.975  1.00  0.00           H  
ATOM   2403 3HD1 ILE B 147      40.148  34.435  30.286  1.00  0.00           H  
ATOM   2404  N   ASP B 148      40.032  39.142  32.459  1.00  0.00           N  
ATOM   2405  CA  ASP B 148      38.877  39.500  33.246  1.00  0.00           C  
ATOM   2406  C   ASP B 148      37.673  38.876  32.568  1.00  0.00           C  
ATOM   2407  O   ASP B 148      37.342  39.198  31.426  1.00  0.00           O  
ATOM   2408  CB  ASP B 148      38.740  40.998  33.458  1.00  0.00           C  
ATOM   2409  CG  ASP B 148      37.560  41.357  34.374  1.00  0.00           C  
ATOM   2410  OD1 ASP B 148      36.604  40.586  34.457  1.00  0.00           O  
ATOM   2411  OD2 ASP B 148      37.611  42.398  34.992  1.00  0.00           O  
ATOM   2412  H   ASP B 148      40.165  39.571  31.552  1.00  0.00           H  
ATOM   2413  HA  ASP B 148      38.967  39.051  34.236  1.00  0.00           H  
ATOM   2414 1HB  ASP B 148      39.642  41.391  33.904  1.00  0.00           H  
ATOM   2415 2HB  ASP B 148      38.617  41.492  32.505  1.00  0.00           H  
ATOM   2416  N   LEU B 149      37.046  37.936  33.239  1.00  0.00           N  
ATOM   2417  CA  LEU B 149      35.945  37.174  32.681  1.00  0.00           C  
ATOM   2418  C   LEU B 149      34.782  38.061  32.226  1.00  0.00           C  
ATOM   2419  O   LEU B 149      33.988  37.648  31.371  1.00  0.00           O  
ATOM   2420  CB  LEU B 149      35.470  36.193  33.742  1.00  0.00           C  
ATOM   2421  CG  LEU B 149      36.487  35.128  34.079  1.00  0.00           C  
ATOM   2422  CD1 LEU B 149      36.112  34.412  35.382  1.00  0.00           C  
ATOM   2423  CD2 LEU B 149      36.523  34.154  32.943  1.00  0.00           C  
ATOM   2424  H   LEU B 149      37.353  37.740  34.182  1.00  0.00           H  
ATOM   2425  HA  LEU B 149      36.317  36.620  31.824  1.00  0.00           H  
ATOM   2426 1HB  LEU B 149      35.243  36.749  34.651  1.00  0.00           H  
ATOM   2427 2HB  LEU B 149      34.559  35.707  33.394  1.00  0.00           H  
ATOM   2428  HG  LEU B 149      37.473  35.589  34.204  1.00  0.00           H  
ATOM   2429 1HD1 LEU B 149      36.852  33.640  35.607  1.00  0.00           H  
ATOM   2430 2HD1 LEU B 149      36.078  35.128  36.206  1.00  0.00           H  
ATOM   2431 3HD1 LEU B 149      35.143  33.958  35.253  1.00  0.00           H  
ATOM   2432 1HD2 LEU B 149      37.263  33.390  33.154  1.00  0.00           H  
ATOM   2433 2HD2 LEU B 149      35.540  33.693  32.823  1.00  0.00           H  
ATOM   2434 3HD2 LEU B 149      36.786  34.676  32.042  1.00  0.00           H  
ATOM   2435  N   THR B 150      34.684  39.286  32.779  1.00  0.00           N  
ATOM   2436  CA  THR B 150      33.592  40.197  32.454  1.00  0.00           C  
ATOM   2437  C   THR B 150      33.908  41.069  31.248  1.00  0.00           C  
ATOM   2438  O   THR B 150      33.103  41.933  30.883  1.00  0.00           O  
ATOM   2439  CB  THR B 150      33.235  41.134  33.633  1.00  0.00           C  
ATOM   2440  OG1 THR B 150      34.322  42.004  33.945  1.00  0.00           O  
ATOM   2441  CG2 THR B 150      32.905  40.319  34.832  1.00  0.00           C  
ATOM   2442  H   THR B 150      35.396  39.604  33.452  1.00  0.00           H  
ATOM   2443  HA  THR B 150      32.712  39.601  32.211  1.00  0.00           H  
ATOM   2444  HB  THR B 150      32.393  41.742  33.365  1.00  0.00           H  
ATOM   2445  HG1 THR B 150      35.098  41.480  34.241  1.00  0.00           H  
ATOM   2446 1HG2 THR B 150      32.646  40.981  35.660  1.00  0.00           H  
ATOM   2447 2HG2 THR B 150      32.066  39.669  34.606  1.00  0.00           H  
ATOM   2448 3HG2 THR B 150      33.776  39.717  35.106  1.00  0.00           H  
ATOM   2449  N   THR B 151      35.086  40.879  30.660  1.00  0.00           N  
ATOM   2450  CA  THR B 151      35.497  41.679  29.522  1.00  0.00           C  
ATOM   2451  C   THR B 151      35.644  40.854  28.251  1.00  0.00           C  
ATOM   2452  O   THR B 151      36.064  41.374  27.216  1.00  0.00           O  
ATOM   2453  CB  THR B 151      36.814  42.371  29.806  1.00  0.00           C  
ATOM   2454  OG1 THR B 151      37.836  41.384  30.018  1.00  0.00           O  
ATOM   2455  CG2 THR B 151      36.628  43.206  31.077  1.00  0.00           C  
ATOM   2456  H   THR B 151      35.728  40.174  31.017  1.00  0.00           H  
ATOM   2457  HA  THR B 151      34.739  42.433  29.346  1.00  0.00           H  
ATOM   2458  HB  THR B 151      37.092  43.010  28.971  1.00  0.00           H  
ATOM   2459  HG1 THR B 151      37.507  40.704  30.641  1.00  0.00           H  
ATOM   2460 1HG2 THR B 151      37.557  43.716  31.322  1.00  0.00           H  
ATOM   2461 2HG2 THR B 151      35.838  43.941  30.917  1.00  0.00           H  
ATOM   2462 3HG2 THR B 151      36.347  42.555  31.905  1.00  0.00           H  
ATOM   2463  N   ILE B 152      35.344  39.561  28.345  1.00  0.00           N  
ATOM   2464  CA  ILE B 152      35.428  38.648  27.211  1.00  0.00           C  
ATOM   2465  C   ILE B 152      34.059  37.985  26.968  1.00  0.00           C  
ATOM   2466  O   ILE B 152      33.983  36.821  26.573  1.00  0.00           O  
ATOM   2467  CB  ILE B 152      36.492  37.562  27.431  1.00  0.00           C  
ATOM   2468  CG1 ILE B 152      36.239  36.778  28.698  1.00  0.00           C  
ATOM   2469  CG2 ILE B 152      37.828  38.222  27.538  1.00  0.00           C  
ATOM   2470  CD1 ILE B 152      37.061  35.490  28.778  1.00  0.00           C  
ATOM   2471  H   ILE B 152      35.024  39.204  29.237  1.00  0.00           H  
ATOM   2472  HA  ILE B 152      35.696  39.213  26.320  1.00  0.00           H  
ATOM   2473  HB  ILE B 152      36.501  36.877  26.607  1.00  0.00           H  
ATOM   2474 1HG1 ILE B 152      36.493  37.407  29.549  1.00  0.00           H  
ATOM   2475 2HG1 ILE B 152      35.184  36.529  28.759  1.00  0.00           H  
ATOM   2476 1HG2 ILE B 152      38.598  37.461  27.681  1.00  0.00           H  
ATOM   2477 2HG2 ILE B 152      38.029  38.776  26.622  1.00  0.00           H  
ATOM   2478 3HG2 ILE B 152      37.832  38.906  28.388  1.00  0.00           H  
ATOM   2479 1HD1 ILE B 152      36.842  34.983  29.704  1.00  0.00           H  
ATOM   2480 2HD1 ILE B 152      36.825  34.840  27.964  1.00  0.00           H  
ATOM   2481 3HD1 ILE B 152      38.117  35.738  28.734  1.00  0.00           H  
ATOM   2482  N   VAL B 153      32.978  38.690  27.281  1.00  0.00           N  
ATOM   2483  CA  VAL B 153      31.656  38.085  27.196  1.00  0.00           C  
ATOM   2484  C   VAL B 153      31.083  37.983  25.777  1.00  0.00           C  
ATOM   2485  O   VAL B 153      31.084  38.954  25.026  1.00  0.00           O  
ATOM   2486  CB  VAL B 153      30.655  38.893  28.037  1.00  0.00           C  
ATOM   2487  CG1 VAL B 153      29.257  38.310  27.865  1.00  0.00           C  
ATOM   2488  CG2 VAL B 153      31.079  38.913  29.466  1.00  0.00           C  
ATOM   2489  H   VAL B 153      33.064  39.669  27.559  1.00  0.00           H  
ATOM   2490  HA  VAL B 153      31.730  37.092  27.626  1.00  0.00           H  
ATOM   2491  HB  VAL B 153      30.637  39.902  27.687  1.00  0.00           H  
ATOM   2492 1HG1 VAL B 153      28.570  38.893  28.432  1.00  0.00           H  
ATOM   2493 2HG1 VAL B 153      28.967  38.342  26.819  1.00  0.00           H  
ATOM   2494 3HG1 VAL B 153      29.249  37.275  28.214  1.00  0.00           H  
ATOM   2495 1HG2 VAL B 153      30.374  39.503  30.054  1.00  0.00           H  
ATOM   2496 2HG2 VAL B 153      31.111  37.894  29.846  1.00  0.00           H  
ATOM   2497 3HG2 VAL B 153      32.073  39.359  29.530  1.00  0.00           H  
ATOM   2498  N   LYS B 154      30.596  36.808  25.407  1.00  0.00           N  
ATOM   2499  CA  LYS B 154      29.958  36.600  24.117  1.00  0.00           C  
ATOM   2500  C   LYS B 154      28.450  36.329  24.331  1.00  0.00           C  
ATOM   2501  O   LYS B 154      28.092  35.228  24.743  1.00  0.00           O  
ATOM   2502  CB  LYS B 154      30.586  35.417  23.407  1.00  0.00           C  
ATOM   2503  CG  LYS B 154      30.057  35.209  21.983  1.00  0.00           C  
ATOM   2504  CD  LYS B 154      30.734  34.047  21.297  1.00  0.00           C  
ATOM   2505  CE  LYS B 154      30.252  33.888  19.858  1.00  0.00           C  
ATOM   2506  NZ  LYS B 154      30.916  32.711  19.158  1.00  0.00           N  
ATOM   2507  H   LYS B 154      30.671  36.039  26.066  1.00  0.00           H  
ATOM   2508  HA  LYS B 154      30.123  37.469  23.492  1.00  0.00           H  
ATOM   2509 1HB  LYS B 154      31.665  35.548  23.358  1.00  0.00           H  
ATOM   2510 2HB  LYS B 154      30.382  34.515  23.978  1.00  0.00           H  
ATOM   2511 1HG  LYS B 154      28.976  35.024  22.018  1.00  0.00           H  
ATOM   2512 2HG  LYS B 154      30.228  36.114  21.394  1.00  0.00           H  
ATOM   2513 1HD  LYS B 154      31.817  34.193  21.307  1.00  0.00           H  
ATOM   2514 2HD  LYS B 154      30.500  33.136  21.835  1.00  0.00           H  
ATOM   2515 1HE  LYS B 154      29.173  33.745  19.857  1.00  0.00           H  
ATOM   2516 2HE  LYS B 154      30.484  34.801  19.307  1.00  0.00           H  
ATOM   2517 1HZ  LYS B 154      30.573  32.641  18.181  1.00  0.00           H  
ATOM   2518 2HZ  LYS B 154      31.915  32.844  19.145  1.00  0.00           H  
ATOM   2519 3HZ  LYS B 154      30.693  31.856  19.637  1.00  0.00           H  
ATOM   2520  N   PRO B 155      27.544  37.273  24.055  1.00  0.00           N  
ATOM   2521  CA  PRO B 155      26.113  37.174  24.280  1.00  0.00           C  
ATOM   2522  C   PRO B 155      25.476  36.049  23.493  1.00  0.00           C  
ATOM   2523  O   PRO B 155      26.018  35.587  22.484  1.00  0.00           O  
ATOM   2524  CB  PRO B 155      25.577  38.513  23.771  1.00  0.00           C  
ATOM   2525  CG  PRO B 155      26.700  39.440  23.921  1.00  0.00           C  
ATOM   2526  CD  PRO B 155      27.951  38.608  23.628  1.00  0.00           C  
ATOM   2527  HA  PRO B 155      25.920  37.048  25.347  1.00  0.00           H  
ATOM   2528 1HB  PRO B 155      25.229  38.406  22.741  1.00  0.00           H  
ATOM   2529 2HB  PRO B 155      24.696  38.805  24.362  1.00  0.00           H  
ATOM   2530 1HG  PRO B 155      26.563  40.258  23.225  1.00  0.00           H  
ATOM   2531 2HG  PRO B 155      26.696  39.873  24.923  1.00  0.00           H  
ATOM   2532 1HD  PRO B 155      28.202  38.617  22.552  1.00  0.00           H  
ATOM   2533 2HD  PRO B 155      28.744  38.992  24.253  1.00  0.00           H  
ATOM   2534  N   GLU B 156      24.341  35.588  23.987  1.00  0.00           N  
ATOM   2535  CA  GLU B 156      23.579  34.581  23.280  1.00  0.00           C  
ATOM   2536  C   GLU B 156      23.013  35.251  22.018  1.00  0.00           C  
ATOM   2537  O   GLU B 156      22.683  36.446  22.025  1.00  0.00           O  
ATOM   2538  CB  GLU B 156      22.451  34.039  24.158  1.00  0.00           C  
ATOM   2539  CG  GLU B 156      22.915  33.285  25.419  1.00  0.00           C  
ATOM   2540  CD  GLU B 156      21.769  32.681  26.206  1.00  0.00           C  
ATOM   2541  OE1 GLU B 156      20.685  32.584  25.670  1.00  0.00           O  
ATOM   2542  OE2 GLU B 156      21.944  32.404  27.378  1.00  0.00           O  
ATOM   2543  H   GLU B 156      23.967  36.002  24.838  1.00  0.00           H  
ATOM   2544  HA  GLU B 156      24.240  33.768  22.986  1.00  0.00           H  
ATOM   2545 1HB  GLU B 156      21.822  34.867  24.482  1.00  0.00           H  
ATOM   2546 2HB  GLU B 156      21.823  33.368  23.569  1.00  0.00           H  
ATOM   2547 1HG  GLU B 156      23.599  32.489  25.130  1.00  0.00           H  
ATOM   2548 2HG  GLU B 156      23.456  33.981  26.063  1.00  0.00           H  
ATOM   2549  N   ALA B 157      22.908  34.514  20.930  1.00  0.00           N  
ATOM   2550  CA  ALA B 157      22.387  35.143  19.729  1.00  0.00           C  
ATOM   2551  C   ALA B 157      20.924  35.537  19.926  1.00  0.00           C  
ATOM   2552  O   ALA B 157      20.219  34.893  20.705  1.00  0.00           O  
ATOM   2553  CB  ALA B 157      22.500  34.234  18.521  1.00  0.00           C  
ATOM   2554  H   ALA B 157      23.183  33.543  20.931  1.00  0.00           H  
ATOM   2555  HA  ALA B 157      23.000  36.010  19.538  1.00  0.00           H  
ATOM   2556 1HB  ALA B 157      22.131  34.753  17.633  1.00  0.00           H  
ATOM   2557 2HB  ALA B 157      23.542  33.963  18.367  1.00  0.00           H  
ATOM   2558 3HB  ALA B 157      21.908  33.335  18.682  1.00  0.00           H  
ATOM   2559  N   PRO B 158      20.465  36.612  19.285  1.00  0.00           N  
ATOM   2560  CA  PRO B 158      19.084  37.014  19.137  1.00  0.00           C  
ATOM   2561  C   PRO B 158      18.269  35.951  18.428  1.00  0.00           C  
ATOM   2562  O   PRO B 158      18.824  35.129  17.686  1.00  0.00           O  
ATOM   2563  CB  PRO B 158      19.173  38.258  18.291  1.00  0.00           C  
ATOM   2564  CG  PRO B 158      20.603  38.696  18.393  1.00  0.00           C  
ATOM   2565  CD  PRO B 158      21.393  37.436  18.499  1.00  0.00           C  
ATOM   2566  HA  PRO B 158      18.660  37.232  20.132  1.00  0.00           H  
ATOM   2567 1HB  PRO B 158      18.853  37.981  17.301  1.00  0.00           H  
ATOM   2568 2HB  PRO B 158      18.470  39.004  18.659  1.00  0.00           H  
ATOM   2569 1HG  PRO B 158      20.905  39.324  17.551  1.00  0.00           H  
ATOM   2570 2HG  PRO B 158      20.715  39.321  19.291  1.00  0.00           H  
ATOM   2571 1HD  PRO B 158      21.606  37.008  17.504  1.00  0.00           H  
ATOM   2572 2HD  PRO B 158      22.301  37.718  19.061  1.00  0.00           H  
ATOM   2573  N   PHE B 159      16.960  35.978  18.645  1.00  0.00           N  
ATOM   2574  CA  PHE B 159      16.046  35.011  18.048  1.00  0.00           C  
ATOM   2575  C   PHE B 159      14.670  35.603  17.741  1.00  0.00           C  
ATOM   2576  O   PHE B 159      14.382  36.761  18.070  1.00  0.00           O  
ATOM   2577  CB  PHE B 159      15.911  33.817  18.969  1.00  0.00           C  
ATOM   2578  CG  PHE B 159      15.334  34.159  20.274  1.00  0.00           C  
ATOM   2579  CD1 PHE B 159      13.984  34.035  20.487  1.00  0.00           C  
ATOM   2580  CD2 PHE B 159      16.127  34.613  21.304  1.00  0.00           C  
ATOM   2581  CE1 PHE B 159      13.417  34.354  21.691  1.00  0.00           C  
ATOM   2582  CE2 PHE B 159      15.562  34.930  22.520  1.00  0.00           C  
ATOM   2583  CZ  PHE B 159      14.206  34.804  22.717  1.00  0.00           C  
ATOM   2584  H   PHE B 159      16.597  36.692  19.277  1.00  0.00           H  
ATOM   2585  HA  PHE B 159      16.481  34.666  17.109  1.00  0.00           H  
ATOM   2586 1HB  PHE B 159      15.281  33.064  18.505  1.00  0.00           H  
ATOM   2587 2HB  PHE B 159      16.895  33.376  19.136  1.00  0.00           H  
ATOM   2588  HD1 PHE B 159      13.358  33.675  19.675  1.00  0.00           H  
ATOM   2589  HD2 PHE B 159      17.207  34.718  21.149  1.00  0.00           H  
ATOM   2590  HE1 PHE B 159      12.337  34.247  21.822  1.00  0.00           H  
ATOM   2591  HE2 PHE B 159      16.184  35.277  23.324  1.00  0.00           H  
ATOM   2592  HZ  PHE B 159      13.762  35.061  23.676  1.00  0.00           H  
ATOM   2593  N   ASP B 160      13.824  34.832  17.046  1.00  0.00           N  
ATOM   2594  CA  ASP B 160      12.508  35.327  16.630  1.00  0.00           C  
ATOM   2595  C   ASP B 160      12.603  36.597  15.824  1.00  0.00           C  
ATOM   2596  O   ASP B 160      11.834  37.530  16.018  1.00  0.00           O  
ATOM   2597  CB  ASP B 160      11.528  35.553  17.782  1.00  0.00           C  
ATOM   2598  CG  ASP B 160      11.084  34.268  18.464  1.00  0.00           C  
ATOM   2599  OD1 ASP B 160      11.054  33.245  17.807  1.00  0.00           O  
ATOM   2600  OD2 ASP B 160      10.775  34.314  19.636  1.00  0.00           O  
ATOM   2601  H   ASP B 160      14.097  33.891  16.800  1.00  0.00           H  
ATOM   2602  HA  ASP B 160      12.058  34.572  15.985  1.00  0.00           H  
ATOM   2603 1HB  ASP B 160      11.977  36.208  18.529  1.00  0.00           H  
ATOM   2604 2HB  ASP B 160      10.645  36.061  17.400  1.00  0.00           H  
ATOM   2605  N   LEU B 161      13.573  36.640  14.929  1.00  0.00           N  
ATOM   2606  CA  LEU B 161      13.689  37.767  14.036  1.00  0.00           C  
ATOM   2607  C   LEU B 161      12.521  37.720  13.086  1.00  0.00           C  
ATOM   2608  O   LEU B 161      12.238  36.676  12.497  1.00  0.00           O  
ATOM   2609  CB  LEU B 161      15.021  37.754  13.288  1.00  0.00           C  
ATOM   2610  CG  LEU B 161      15.251  38.906  12.304  1.00  0.00           C  
ATOM   2611  CD1 LEU B 161      15.353  40.206  13.033  1.00  0.00           C  
ATOM   2612  CD2 LEU B 161      16.545  38.653  11.589  1.00  0.00           C  
ATOM   2613  H   LEU B 161      14.202  35.859  14.842  1.00  0.00           H  
ATOM   2614  HA  LEU B 161      13.625  38.681  14.614  1.00  0.00           H  
ATOM   2615 1HB  LEU B 161      15.832  37.775  14.013  1.00  0.00           H  
ATOM   2616 2HB  LEU B 161      15.091  36.824  12.723  1.00  0.00           H  
ATOM   2617  HG  LEU B 161      14.425  38.966  11.590  1.00  0.00           H  
ATOM   2618 1HD1 LEU B 161      15.537  41.003  12.319  1.00  0.00           H  
ATOM   2619 2HD1 LEU B 161      14.427  40.397  13.553  1.00  0.00           H  
ATOM   2620 3HD1 LEU B 161      16.170  40.160  13.745  1.00  0.00           H  
ATOM   2621 1HD2 LEU B 161      16.743  39.462  10.899  1.00  0.00           H  
ATOM   2622 2HD2 LEU B 161      17.349  38.604  12.319  1.00  0.00           H  
ATOM   2623 3HD2 LEU B 161      16.493  37.706  11.043  1.00  0.00           H  
ATOM   2624  N   SER B 162      11.839  38.840  12.950  1.00  0.00           N  
ATOM   2625  CA  SER B 162      10.684  38.928  12.075  1.00  0.00           C  
ATOM   2626  C   SER B 162      10.536  40.319  11.477  1.00  0.00           C  
ATOM   2627  O   SER B 162      10.748  41.329  12.156  1.00  0.00           O  
ATOM   2628  CB  SER B 162       9.444  38.585  12.866  1.00  0.00           C  
ATOM   2629  OG  SER B 162       8.298  38.693  12.081  1.00  0.00           O  
ATOM   2630  H   SER B 162      12.113  39.637  13.520  1.00  0.00           H  
ATOM   2631  HA  SER B 162      10.808  38.215  11.265  1.00  0.00           H  
ATOM   2632 1HB  SER B 162       9.530  37.573  13.263  1.00  0.00           H  
ATOM   2633 2HB  SER B 162       9.369  39.265  13.717  1.00  0.00           H  
ATOM   2634  HG  SER B 162       7.956  39.581  12.245  1.00  0.00           H  
ATOM   2635  N   VAL B 163      10.158  40.377  10.198  1.00  0.00           N  
ATOM   2636  CA  VAL B 163       9.945  41.668   9.548  1.00  0.00           C  
ATOM   2637  C   VAL B 163       8.521  41.787   9.086  1.00  0.00           C  
ATOM   2638  O   VAL B 163       7.999  40.878   8.440  1.00  0.00           O  
ATOM   2639  CB  VAL B 163      10.869  41.881   8.336  1.00  0.00           C  
ATOM   2640  CG1 VAL B 163      10.586  43.249   7.710  1.00  0.00           C  
ATOM   2641  CG2 VAL B 163      12.302  41.754   8.773  1.00  0.00           C  
ATOM   2642  H   VAL B 163      10.010  39.519   9.682  1.00  0.00           H  
ATOM   2643  HA  VAL B 163      10.150  42.452  10.263  1.00  0.00           H  
ATOM   2644  HB  VAL B 163      10.657  41.150   7.577  1.00  0.00           H  
ATOM   2645 1HG1 VAL B 163      11.235  43.393   6.848  1.00  0.00           H  
ATOM   2646 2HG1 VAL B 163       9.552  43.303   7.388  1.00  0.00           H  
ATOM   2647 3HG1 VAL B 163      10.777  44.031   8.448  1.00  0.00           H  
ATOM   2648 1HG2 VAL B 163      12.944  41.910   7.915  1.00  0.00           H  
ATOM   2649 2HG2 VAL B 163      12.510  42.492   9.526  1.00  0.00           H  
ATOM   2650 3HG2 VAL B 163      12.482  40.765   9.185  1.00  0.00           H  
ATOM   2651  N   VAL B 164       7.889  42.895   9.432  1.00  0.00           N  
ATOM   2652  CA  VAL B 164       6.523  43.142   9.028  1.00  0.00           C  
ATOM   2653  C   VAL B 164       6.381  44.390   8.203  1.00  0.00           C  
ATOM   2654  O   VAL B 164       6.822  45.467   8.594  1.00  0.00           O  
ATOM   2655  CB  VAL B 164       5.594  43.231  10.247  1.00  0.00           C  
ATOM   2656  CG1 VAL B 164       4.173  43.539   9.799  1.00  0.00           C  
ATOM   2657  CG2 VAL B 164       5.622  41.887  10.985  1.00  0.00           C  
ATOM   2658  H   VAL B 164       8.384  43.582   9.995  1.00  0.00           H  
ATOM   2659  HA  VAL B 164       6.193  42.302   8.424  1.00  0.00           H  
ATOM   2660  HB  VAL B 164       5.927  44.035  10.904  1.00  0.00           H  
ATOM   2661 1HG1 VAL B 164       3.521  43.597  10.669  1.00  0.00           H  
ATOM   2662 2HG1 VAL B 164       4.150  44.494   9.273  1.00  0.00           H  
ATOM   2663 3HG1 VAL B 164       3.820  42.754   9.133  1.00  0.00           H  
ATOM   2664 1HG2 VAL B 164       4.965  41.934  11.850  1.00  0.00           H  
ATOM   2665 2HG2 VAL B 164       5.283  41.098  10.312  1.00  0.00           H  
ATOM   2666 3HG2 VAL B 164       6.637  41.667  11.315  1.00  0.00           H  
ATOM   2667  N   TYR B 165       5.767  44.242   7.044  1.00  0.00           N  
ATOM   2668  CA  TYR B 165       5.528  45.377   6.178  1.00  0.00           C  
ATOM   2669  C   TYR B 165       4.207  46.023   6.540  1.00  0.00           C  
ATOM   2670  O   TYR B 165       3.190  45.341   6.682  1.00  0.00           O  
ATOM   2671  CB  TYR B 165       5.558  44.965   4.708  1.00  0.00           C  
ATOM   2672  CG  TYR B 165       5.246  46.107   3.765  1.00  0.00           C  
ATOM   2673  CD1 TYR B 165       6.151  47.143   3.595  1.00  0.00           C  
ATOM   2674  CD2 TYR B 165       4.058  46.106   3.054  1.00  0.00           C  
ATOM   2675  CE1 TYR B 165       5.874  48.182   2.730  1.00  0.00           C  
ATOM   2676  CE2 TYR B 165       3.774  47.138   2.189  1.00  0.00           C  
ATOM   2677  CZ  TYR B 165       4.671  48.178   2.024  1.00  0.00           C  
ATOM   2678  OH  TYR B 165       4.360  49.210   1.149  1.00  0.00           O  
ATOM   2679  H   TYR B 165       5.448  43.326   6.764  1.00  0.00           H  
ATOM   2680  HA  TYR B 165       6.309  46.116   6.336  1.00  0.00           H  
ATOM   2681 1HB  TYR B 165       6.537  44.568   4.459  1.00  0.00           H  
ATOM   2682 2HB  TYR B 165       4.831  44.171   4.539  1.00  0.00           H  
ATOM   2683  HD1 TYR B 165       7.077  47.143   4.154  1.00  0.00           H  
ATOM   2684  HD2 TYR B 165       3.345  45.290   3.183  1.00  0.00           H  
ATOM   2685  HE1 TYR B 165       6.589  48.996   2.610  1.00  0.00           H  
ATOM   2686  HE2 TYR B 165       2.835  47.136   1.633  1.00  0.00           H  
ATOM   2687  HH  TYR B 165       5.100  49.840   1.098  1.00  0.00           H  
ATOM   2688  N   ARG B 166       4.223  47.334   6.722  1.00  0.00           N  
ATOM   2689  CA  ARG B 166       2.998  48.035   7.030  1.00  0.00           C  
ATOM   2690  C   ARG B 166       2.615  48.901   5.849  1.00  0.00           C  
ATOM   2691  O   ARG B 166       3.208  49.962   5.609  1.00  0.00           O  
ATOM   2692  CB  ARG B 166       3.131  48.884   8.271  1.00  0.00           C  
ATOM   2693  CG  ARG B 166       3.499  48.114   9.527  1.00  0.00           C  
ATOM   2694  CD  ARG B 166       3.377  48.953  10.744  1.00  0.00           C  
ATOM   2695  NE  ARG B 166       4.254  50.121  10.710  1.00  0.00           N  
ATOM   2696  CZ  ARG B 166       4.222  51.124  11.619  1.00  0.00           C  
ATOM   2697  NH1 ARG B 166       3.376  51.072  12.650  1.00  0.00           N  
ATOM   2698  NH2 ARG B 166       5.036  52.156  11.477  1.00  0.00           N  
ATOM   2699  H   ARG B 166       5.105  47.842   6.619  1.00  0.00           H  
ATOM   2700  HA  ARG B 166       2.204  47.308   7.201  1.00  0.00           H  
ATOM   2701 1HB  ARG B 166       3.905  49.621   8.105  1.00  0.00           H  
ATOM   2702 2HB  ARG B 166       2.201  49.415   8.458  1.00  0.00           H  
ATOM   2703 1HG  ARG B 166       2.845  47.248   9.629  1.00  0.00           H  
ATOM   2704 2HG  ARG B 166       4.538  47.776   9.447  1.00  0.00           H  
ATOM   2705 1HD  ARG B 166       2.352  49.301  10.839  1.00  0.00           H  
ATOM   2706 2HD  ARG B 166       3.641  48.358  11.618  1.00  0.00           H  
ATOM   2707  HE  ARG B 166       4.933  50.209   9.921  1.00  0.00           H  
ATOM   2708 1HH1 ARG B 166       2.759  50.283  12.764  1.00  0.00           H  
ATOM   2709 2HH1 ARG B 166       3.355  51.828  13.337  1.00  0.00           H  
ATOM   2710 1HH2 ARG B 166       5.688  52.192  10.665  1.00  0.00           H  
ATOM   2711 2HH2 ARG B 166       5.024  52.906  12.144  1.00  0.00           H  
ATOM   2712  N   GLU B 167       1.635  48.404   5.088  1.00  0.00           N  
ATOM   2713  CA  GLU B 167       1.154  49.016   3.847  1.00  0.00           C  
ATOM   2714  C   GLU B 167       0.548  50.401   4.075  1.00  0.00           C  
ATOM   2715  O   GLU B 167       0.467  51.228   3.155  1.00  0.00           O  
ATOM   2716  CB  GLU B 167       0.175  48.043   3.177  1.00  0.00           C  
ATOM   2717  CG  GLU B 167      -1.161  47.816   3.924  1.00  0.00           C  
ATOM   2718  CD  GLU B 167      -2.081  46.778   3.235  1.00  0.00           C  
ATOM   2719  OE1 GLU B 167      -1.755  46.339   2.151  1.00  0.00           O  
ATOM   2720  OE2 GLU B 167      -3.095  46.441   3.803  1.00  0.00           O  
ATOM   2721  H   GLU B 167       1.219  47.527   5.377  1.00  0.00           H  
ATOM   2722  HA  GLU B 167       2.004  49.145   3.180  1.00  0.00           H  
ATOM   2723 1HB  GLU B 167      -0.027  48.384   2.169  1.00  0.00           H  
ATOM   2724 2HB  GLU B 167       0.655  47.069   3.089  1.00  0.00           H  
ATOM   2725 1HG  GLU B 167      -0.936  47.472   4.934  1.00  0.00           H  
ATOM   2726 2HG  GLU B 167      -1.689  48.765   4.008  1.00  0.00           H  
ATOM   2727  N   GLY B 168       0.099  50.631   5.313  1.00  0.00           N  
ATOM   2728  CA  GLY B 168      -0.426  51.915   5.735  1.00  0.00           C  
ATOM   2729  C   GLY B 168       0.712  52.939   5.779  1.00  0.00           C  
ATOM   2730  O   GLY B 168       0.676  53.979   5.109  1.00  0.00           O  
ATOM   2731  H   GLY B 168       0.167  49.883   5.985  1.00  0.00           H  
ATOM   2732 1HA  GLY B 168      -1.210  52.239   5.055  1.00  0.00           H  
ATOM   2733 2HA  GLY B 168      -0.873  51.818   6.723  1.00  0.00           H  
ATOM   2734  N   ALA B 169       1.737  52.593   6.566  1.00  0.00           N  
ATOM   2735  CA  ALA B 169       2.916  53.419   6.831  1.00  0.00           C  
ATOM   2736  C   ALA B 169       4.015  53.359   5.761  1.00  0.00           C  
ATOM   2737  O   ALA B 169       4.944  54.171   5.788  1.00  0.00           O  
ATOM   2738  CB  ALA B 169       3.515  52.996   8.156  1.00  0.00           C  
ATOM   2739  H   ALA B 169       1.688  51.700   7.032  1.00  0.00           H  
ATOM   2740  HA  ALA B 169       2.580  54.454   6.901  1.00  0.00           H  
ATOM   2741 1HB  ALA B 169       4.368  53.631   8.395  1.00  0.00           H  
ATOM   2742 2HB  ALA B 169       2.770  53.076   8.944  1.00  0.00           H  
ATOM   2743 3HB  ALA B 169       3.851  51.966   8.080  1.00  0.00           H  
ATOM   2744  N   ASN B 170       3.912  52.435   4.809  1.00  0.00           N  
ATOM   2745  CA  ASN B 170       4.959  52.256   3.800  1.00  0.00           C  
ATOM   2746  C   ASN B 170       6.339  52.036   4.404  1.00  0.00           C  
ATOM   2747  O   ASN B 170       7.340  52.653   3.991  1.00  0.00           O  
ATOM   2748  CB  ASN B 170       4.964  53.405   2.819  1.00  0.00           C  
ATOM   2749  CG  ASN B 170       3.768  53.349   1.978  1.00  0.00           C  
ATOM   2750  OD1 ASN B 170       2.812  54.109   2.167  1.00  0.00           O  
ATOM   2751  ND2 ASN B 170       3.804  52.464   1.003  1.00  0.00           N  
ATOM   2752  H   ASN B 170       3.144  51.773   4.835  1.00  0.00           H  
ATOM   2753  HA  ASN B 170       4.721  51.349   3.239  1.00  0.00           H  
ATOM   2754 1HB  ASN B 170       5.001  54.362   3.330  1.00  0.00           H  
ATOM   2755 2HB  ASN B 170       5.849  53.333   2.183  1.00  0.00           H  
ATOM   2756 1HD2 ASN B 170       3.031  52.372   0.378  1.00  0.00           H  
ATOM   2757 2HD2 ASN B 170       4.639  51.884   0.870  1.00  0.00           H  
ATOM   2758  N   ASP B 171       6.385  51.136   5.388  1.00  0.00           N  
ATOM   2759  CA  ASP B 171       7.659  50.796   6.010  1.00  0.00           C  
ATOM   2760  C   ASP B 171       7.770  49.327   6.415  1.00  0.00           C  
ATOM   2761  O   ASP B 171       6.802  48.566   6.327  1.00  0.00           O  
ATOM   2762  CB  ASP B 171       7.885  51.689   7.238  1.00  0.00           C  
ATOM   2763  CG  ASP B 171       6.840  51.522   8.364  1.00  0.00           C  
ATOM   2764  OD1 ASP B 171       6.151  50.523   8.420  1.00  0.00           O  
ATOM   2765  OD2 ASP B 171       6.747  52.413   9.185  1.00  0.00           O  
ATOM   2766  H   ASP B 171       5.508  50.693   5.666  1.00  0.00           H  
ATOM   2767  HA  ASP B 171       8.453  50.993   5.294  1.00  0.00           H  
ATOM   2768 1HB  ASP B 171       8.861  51.497   7.650  1.00  0.00           H  
ATOM   2769 2HB  ASP B 171       7.871  52.733   6.920  1.00  0.00           H  
ATOM   2770  N   PHE B 172       8.948  48.960   6.932  1.00  0.00           N  
ATOM   2771  CA  PHE B 172       9.249  47.606   7.376  1.00  0.00           C  
ATOM   2772  C   PHE B 172       9.696  47.588   8.816  1.00  0.00           C  
ATOM   2773  O   PHE B 172      10.725  48.179   9.171  1.00  0.00           O  
ATOM   2774  CB  PHE B 172      10.348  46.990   6.516  1.00  0.00           C  
ATOM   2775  CG  PHE B 172       9.987  46.823   5.078  1.00  0.00           C  
ATOM   2776  CD1 PHE B 172      10.128  47.870   4.183  1.00  0.00           C  
ATOM   2777  CD2 PHE B 172       9.501  45.612   4.613  1.00  0.00           C  
ATOM   2778  CE1 PHE B 172       9.785  47.694   2.857  1.00  0.00           C  
ATOM   2779  CE2 PHE B 172       9.164  45.451   3.289  1.00  0.00           C  
ATOM   2780  CZ  PHE B 172       9.310  46.505   2.424  1.00  0.00           C  
ATOM   2781  H   PHE B 172       9.690  49.647   6.982  1.00  0.00           H  
ATOM   2782  HA  PHE B 172       8.348  47.000   7.294  1.00  0.00           H  
ATOM   2783 1HB  PHE B 172      11.226  47.622   6.565  1.00  0.00           H  
ATOM   2784 2HB  PHE B 172      10.620  46.025   6.918  1.00  0.00           H  
ATOM   2785  HD1 PHE B 172      10.511  48.835   4.535  1.00  0.00           H  
ATOM   2786  HD2 PHE B 172       9.385  44.780   5.310  1.00  0.00           H  
ATOM   2787  HE1 PHE B 172       9.889  48.495   2.154  1.00  0.00           H  
ATOM   2788  HE2 PHE B 172       8.780  44.494   2.932  1.00  0.00           H  
ATOM   2789  HZ  PHE B 172       9.050  46.397   1.398  1.00  0.00           H  
ATOM   2790  N   VAL B 173       8.941  46.904   9.648  1.00  0.00           N  
ATOM   2791  CA  VAL B 173       9.252  46.880  11.060  1.00  0.00           C  
ATOM   2792  C   VAL B 173       9.985  45.610  11.392  1.00  0.00           C  
ATOM   2793  O   VAL B 173       9.477  44.518  11.146  1.00  0.00           O  
ATOM   2794  CB  VAL B 173       7.961  46.987  11.875  1.00  0.00           C  
ATOM   2795  CG1 VAL B 173       8.283  46.945  13.335  1.00  0.00           C  
ATOM   2796  CG2 VAL B 173       7.250  48.278  11.505  1.00  0.00           C  
ATOM   2797  H   VAL B 173       8.121  46.419   9.304  1.00  0.00           H  
ATOM   2798  HA  VAL B 173       9.893  47.729  11.304  1.00  0.00           H  
ATOM   2799  HB  VAL B 173       7.317  46.135  11.648  1.00  0.00           H  
ATOM   2800 1HG1 VAL B 173       7.361  47.010  13.907  1.00  0.00           H  
ATOM   2801 2HG1 VAL B 173       8.784  46.021  13.555  1.00  0.00           H  
ATOM   2802 3HG1 VAL B 173       8.939  47.785  13.580  1.00  0.00           H  
ATOM   2803 1HG2 VAL B 173       6.328  48.361  12.075  1.00  0.00           H  
ATOM   2804 2HG2 VAL B 173       7.898  49.127  11.732  1.00  0.00           H  
ATOM   2805 3HG2 VAL B 173       7.015  48.280  10.433  1.00  0.00           H  
ATOM   2806  N   VAL B 174      11.193  45.764  11.912  1.00  0.00           N  
ATOM   2807  CA  VAL B 174      12.074  44.655  12.196  1.00  0.00           C  
ATOM   2808  C   VAL B 174      12.127  44.420  13.693  1.00  0.00           C  
ATOM   2809  O   VAL B 174      12.557  45.300  14.451  1.00  0.00           O  
ATOM   2810  CB  VAL B 174      13.494  44.995  11.720  1.00  0.00           C  
ATOM   2811  CG1 VAL B 174      14.421  43.823  12.003  1.00  0.00           C  
ATOM   2812  CG2 VAL B 174      13.479  45.420  10.242  1.00  0.00           C  
ATOM   2813  H   VAL B 174      11.533  46.697  12.095  1.00  0.00           H  
ATOM   2814  HA  VAL B 174      11.707  43.757  11.698  1.00  0.00           H  
ATOM   2815  HB  VAL B 174      13.855  45.823  12.301  1.00  0.00           H  
ATOM   2816 1HG1 VAL B 174      15.436  44.078  11.704  1.00  0.00           H  
ATOM   2817 2HG1 VAL B 174      14.404  43.598  13.070  1.00  0.00           H  
ATOM   2818 3HG1 VAL B 174      14.082  42.949  11.443  1.00  0.00           H  
ATOM   2819 1HG2 VAL B 174      14.490  45.689   9.932  1.00  0.00           H  
ATOM   2820 2HG2 VAL B 174      13.120  44.617   9.625  1.00  0.00           H  
ATOM   2821 3HG2 VAL B 174      12.824  46.289  10.124  1.00  0.00           H  
ATOM   2822  N   THR B 175      11.687  43.243  14.130  1.00  0.00           N  
ATOM   2823  CA  THR B 175      11.669  42.961  15.554  1.00  0.00           C  
ATOM   2824  C   THR B 175      12.382  41.674  15.875  1.00  0.00           C  
ATOM   2825  O   THR B 175      12.457  40.753  15.062  1.00  0.00           O  
ATOM   2826  CB  THR B 175      10.229  42.862  16.099  1.00  0.00           C  
ATOM   2827  OG1 THR B 175       9.531  41.799  15.443  1.00  0.00           O  
ATOM   2828  CG2 THR B 175       9.503  44.132  15.864  1.00  0.00           C  
ATOM   2829  H   THR B 175      11.344  42.552  13.461  1.00  0.00           H  
ATOM   2830  HA  THR B 175      12.186  43.763  16.081  1.00  0.00           H  
ATOM   2831  HB  THR B 175      10.263  42.662  17.169  1.00  0.00           H  
ATOM   2832  HG1 THR B 175       9.492  41.980  14.494  1.00  0.00           H  
ATOM   2833 1HG2 THR B 175       8.492  44.050  16.257  1.00  0.00           H  
ATOM   2834 2HG2 THR B 175      10.029  44.944  16.362  1.00  0.00           H  
ATOM   2835 3HG2 THR B 175       9.465  44.314  14.800  1.00  0.00           H  
ATOM   2836  N   PHE B 176      12.879  41.592  17.088  1.00  0.00           N  
ATOM   2837  CA  PHE B 176      13.539  40.381  17.558  1.00  0.00           C  
ATOM   2838  C   PHE B 176      13.545  40.327  19.074  1.00  0.00           C  
ATOM   2839  O   PHE B 176      13.092  41.261  19.735  1.00  0.00           O  
ATOM   2840  CB  PHE B 176      14.935  40.290  16.949  1.00  0.00           C  
ATOM   2841  CG  PHE B 176      15.832  41.437  17.254  1.00  0.00           C  
ATOM   2842  CD1 PHE B 176      16.686  41.399  18.316  1.00  0.00           C  
ATOM   2843  CD2 PHE B 176      15.808  42.584  16.449  1.00  0.00           C  
ATOM   2844  CE1 PHE B 176      17.518  42.459  18.578  1.00  0.00           C  
ATOM   2845  CE2 PHE B 176      16.626  43.643  16.713  1.00  0.00           C  
ATOM   2846  CZ  PHE B 176      17.490  43.579  17.780  1.00  0.00           C  
ATOM   2847  H   PHE B 176      12.825  42.419  17.693  1.00  0.00           H  
ATOM   2848  HA  PHE B 176      12.974  39.519  17.199  1.00  0.00           H  
ATOM   2849 1HB  PHE B 176      15.417  39.375  17.299  1.00  0.00           H  
ATOM   2850 2HB  PHE B 176      14.853  40.211  15.890  1.00  0.00           H  
ATOM   2851  HD1 PHE B 176      16.700  40.516  18.955  1.00  0.00           H  
ATOM   2852  HD2 PHE B 176      15.133  42.629  15.600  1.00  0.00           H  
ATOM   2853  HE1 PHE B 176      18.196  42.411  19.424  1.00  0.00           H  
ATOM   2854  HE2 PHE B 176      16.597  44.527  16.080  1.00  0.00           H  
ATOM   2855  HZ  PHE B 176      18.144  44.413  18.004  1.00  0.00           H  
ATOM   2856  N   ASN B 177      14.042  39.237  19.634  1.00  0.00           N  
ATOM   2857  CA  ASN B 177      14.123  39.159  21.074  1.00  0.00           C  
ATOM   2858  C   ASN B 177      15.496  38.629  21.460  1.00  0.00           C  
ATOM   2859  O   ASN B 177      16.246  38.094  20.637  1.00  0.00           O  
ATOM   2860  CB  ASN B 177      13.011  38.237  21.595  1.00  0.00           C  
ATOM   2861  CG  ASN B 177      12.679  38.378  23.112  1.00  0.00           C  
ATOM   2862  OD1 ASN B 177      13.404  39.049  23.863  1.00  0.00           O  
ATOM   2863  ND2 ASN B 177      11.601  37.735  23.551  1.00  0.00           N  
ATOM   2864  H   ASN B 177      14.344  38.450  19.060  1.00  0.00           H  
ATOM   2865  HA  ASN B 177      14.016  40.156  21.505  1.00  0.00           H  
ATOM   2866 1HB  ASN B 177      12.099  38.427  21.027  1.00  0.00           H  
ATOM   2867 2HB  ASN B 177      13.295  37.215  21.390  1.00  0.00           H  
ATOM   2868 1HD2 ASN B 177      11.347  37.784  24.519  1.00  0.00           H  
ATOM   2869 2HD2 ASN B 177      11.044  37.199  22.915  1.00  0.00           H  
ATOM   2870  N   THR B 178      15.819  38.768  22.731  1.00  0.00           N  
ATOM   2871  CA  THR B 178      17.068  38.259  23.264  1.00  0.00           C  
ATOM   2872  C   THR B 178      16.859  37.807  24.675  1.00  0.00           C  
ATOM   2873  O   THR B 178      16.173  38.459  25.468  1.00  0.00           O  
ATOM   2874  CB  THR B 178      18.209  39.297  23.233  1.00  0.00           C  
ATOM   2875  OG1 THR B 178      19.389  38.715  23.803  1.00  0.00           O  
ATOM   2876  CG2 THR B 178      17.859  40.461  24.021  1.00  0.00           C  
ATOM   2877  H   THR B 178      15.135  39.197  23.348  1.00  0.00           H  
ATOM   2878  HA  THR B 178      17.379  37.395  22.677  1.00  0.00           H  
ATOM   2879  HB  THR B 178      18.407  39.597  22.200  1.00  0.00           H  
ATOM   2880  HG1 THR B 178      19.871  38.229  23.114  1.00  0.00           H  
ATOM   2881 1HG2 THR B 178      18.671  41.177  24.002  1.00  0.00           H  
ATOM   2882 2HG2 THR B 178      16.958  40.918  23.619  1.00  0.00           H  
ATOM   2883 3HG2 THR B 178      17.688  40.129  25.033  1.00  0.00           H  
ATOM   2884  N   SER B 179      17.552  36.747  25.028  1.00  0.00           N  
ATOM   2885  CA  SER B 179      17.460  36.213  26.362  1.00  0.00           C  
ATOM   2886  C   SER B 179      18.110  37.127  27.377  1.00  0.00           C  
ATOM   2887  O   SER B 179      17.854  37.019  28.575  1.00  0.00           O  
ATOM   2888  CB  SER B 179      18.105  34.861  26.391  1.00  0.00           C  
ATOM   2889  OG  SER B 179      19.462  34.976  26.154  1.00  0.00           O  
ATOM   2890  H   SER B 179      18.129  36.276  24.342  1.00  0.00           H  
ATOM   2891  HA  SER B 179      16.405  36.108  26.618  1.00  0.00           H  
ATOM   2892 1HB  SER B 179      17.940  34.385  27.354  1.00  0.00           H  
ATOM   2893 2HB  SER B 179      17.656  34.229  25.627  1.00  0.00           H  
ATOM   2894  HG  SER B 179      19.782  34.062  26.000  1.00  0.00           H  
ATOM   2895  N   HIS B 180      18.910  38.074  26.912  1.00  0.00           N  
ATOM   2896  CA  HIS B 180      19.597  38.948  27.830  1.00  0.00           C  
ATOM   2897  C   HIS B 180      18.690  39.901  28.569  1.00  0.00           C  
ATOM   2898  O   HIS B 180      19.027  40.373  29.651  1.00  0.00           O  
ATOM   2899  CB  HIS B 180      20.687  39.653  27.105  1.00  0.00           C  
ATOM   2900  CG  HIS B 180      21.823  38.726  26.873  1.00  0.00           C  
ATOM   2901  ND1 HIS B 180      22.958  38.764  27.639  1.00  0.00           N  
ATOM   2902  CD2 HIS B 180      21.990  37.705  25.990  1.00  0.00           C  
ATOM   2903  CE1 HIS B 180      23.795  37.831  27.240  1.00  0.00           C  
ATOM   2904  NE2 HIS B 180      23.232  37.158  26.228  1.00  0.00           N  
ATOM   2905  H   HIS B 180      19.071  38.172  25.903  1.00  0.00           H  
ATOM   2906  HA  HIS B 180      20.084  38.343  28.578  1.00  0.00           H  
ATOM   2907 1HB  HIS B 180      20.301  40.003  26.154  1.00  0.00           H  
ATOM   2908 2HB  HIS B 180      21.031  40.518  27.675  1.00  0.00           H  
ATOM   2909  HD1 HIS B 180      23.137  39.464  28.361  1.00  0.00           H  
ATOM   2910  HD2 HIS B 180      21.355  37.292  25.208  1.00  0.00           H  
ATOM   2911  HE1 HIS B 180      24.760  37.710  27.735  1.00  0.00           H  
ATOM   2912  N   LEU B 181      17.500  40.144  28.054  1.00  0.00           N  
ATOM   2913  CA  LEU B 181      16.607  41.074  28.731  1.00  0.00           C  
ATOM   2914  C   LEU B 181      16.164  40.546  30.089  1.00  0.00           C  
ATOM   2915  O   LEU B 181      15.735  41.316  30.942  1.00  0.00           O  
ATOM   2916  CB  LEU B 181      15.388  41.351  27.857  1.00  0.00           C  
ATOM   2917  CG  LEU B 181      15.694  42.121  26.571  1.00  0.00           C  
ATOM   2918  CD1 LEU B 181      14.510  42.055  25.637  1.00  0.00           C  
ATOM   2919  CD2 LEU B 181      16.059  43.542  26.912  1.00  0.00           C  
ATOM   2920  H   LEU B 181      17.205  39.686  27.187  1.00  0.00           H  
ATOM   2921  HA  LEU B 181      17.147  42.008  28.888  1.00  0.00           H  
ATOM   2922 1HB  LEU B 181      14.942  40.394  27.573  1.00  0.00           H  
ATOM   2923 2HB  LEU B 181      14.662  41.917  28.436  1.00  0.00           H  
ATOM   2924  HG  LEU B 181      16.512  41.671  26.088  1.00  0.00           H  
ATOM   2925 1HD1 LEU B 181      14.744  42.587  24.719  1.00  0.00           H  
ATOM   2926 2HD1 LEU B 181      14.293  41.008  25.405  1.00  0.00           H  
ATOM   2927 3HD1 LEU B 181      13.644  42.508  26.113  1.00  0.00           H  
ATOM   2928 1HD2 LEU B 181      16.296  44.085  25.995  1.00  0.00           H  
ATOM   2929 2HD2 LEU B 181      15.221  44.024  27.414  1.00  0.00           H  
ATOM   2930 3HD2 LEU B 181      16.931  43.548  27.572  1.00  0.00           H  
ATOM   2931  N   GLN B 182      16.203  39.224  30.263  1.00  0.00           N  
ATOM   2932  CA  GLN B 182      15.760  38.566  31.486  1.00  0.00           C  
ATOM   2933  C   GLN B 182      16.919  38.154  32.388  1.00  0.00           C  
ATOM   2934  O   GLN B 182      16.712  37.434  33.365  1.00  0.00           O  
ATOM   2935  CB  GLN B 182      14.914  37.335  31.148  1.00  0.00           C  
ATOM   2936  CG  GLN B 182      13.660  37.653  30.344  1.00  0.00           C  
ATOM   2937  CD  GLN B 182      12.700  38.610  31.092  1.00  0.00           C  
ATOM   2938  OE1 GLN B 182      12.315  38.359  32.241  1.00  0.00           O  
ATOM   2939  NE2 GLN B 182      12.322  39.711  30.432  1.00  0.00           N  
ATOM   2940  H   GLN B 182      16.607  38.632  29.536  1.00  0.00           H  
ATOM   2941  HA  GLN B 182      15.144  39.268  32.045  1.00  0.00           H  
ATOM   2942 1HB  GLN B 182      15.519  36.633  30.567  1.00  0.00           H  
ATOM   2943 2HB  GLN B 182      14.621  36.831  32.065  1.00  0.00           H  
ATOM   2944 1HG  GLN B 182      13.953  38.122  29.404  1.00  0.00           H  
ATOM   2945 2HG  GLN B 182      13.129  36.721  30.147  1.00  0.00           H  
ATOM   2946 1HE2 GLN B 182      11.705  40.369  30.868  1.00  0.00           H  
ATOM   2947 2HE2 GLN B 182      12.654  39.883  29.507  1.00  0.00           H  
ATOM   2948  N   LYS B 183      18.140  38.557  32.039  1.00  0.00           N  
ATOM   2949  CA  LYS B 183      19.323  38.181  32.808  1.00  0.00           C  
ATOM   2950  C   LYS B 183      19.580  39.182  33.912  1.00  0.00           C  
ATOM   2951  O   LYS B 183      18.864  40.178  34.019  1.00  0.00           O  
ATOM   2952  CB  LYS B 183      20.538  37.984  31.913  1.00  0.00           C  
ATOM   2953  CG  LYS B 183      20.416  36.774  30.964  1.00  0.00           C  
ATOM   2954  CD  LYS B 183      21.732  36.542  30.223  1.00  0.00           C  
ATOM   2955  CE  LYS B 183      21.648  35.505  29.096  1.00  0.00           C  
ATOM   2956  NZ  LYS B 183      21.117  34.206  29.526  1.00  0.00           N  
ATOM   2957  H   LYS B 183      18.270  39.160  31.225  1.00  0.00           H  
ATOM   2958  HA  LYS B 183      19.131  37.222  33.291  1.00  0.00           H  
ATOM   2959 1HB  LYS B 183      20.680  38.879  31.297  1.00  0.00           H  
ATOM   2960 2HB  LYS B 183      21.429  37.860  32.511  1.00  0.00           H  
ATOM   2961 1HG  LYS B 183      20.202  35.884  31.561  1.00  0.00           H  
ATOM   2962 2HG  LYS B 183      19.606  36.918  30.276  1.00  0.00           H  
ATOM   2963 1HD  LYS B 183      22.051  37.482  29.804  1.00  0.00           H  
ATOM   2964 2HD  LYS B 183      22.495  36.224  30.915  1.00  0.00           H  
ATOM   2965 1HE  LYS B 183      21.032  35.886  28.285  1.00  0.00           H  
ATOM   2966 2HE  LYS B 183      22.661  35.342  28.723  1.00  0.00           H  
ATOM   2967 1HZ  LYS B 183      21.159  33.569  28.710  1.00  0.00           H  
ATOM   2968 2HZ  LYS B 183      21.673  33.782  30.264  1.00  0.00           H  
ATOM   2969 3HZ  LYS B 183      20.179  34.303  29.847  1.00  0.00           H  
ATOM   2970  N   LYS B 184      20.536  38.872  34.790  1.00  0.00           N  
ATOM   2971  CA  LYS B 184      20.837  39.726  35.932  1.00  0.00           C  
ATOM   2972  C   LYS B 184      22.156  40.478  35.750  1.00  0.00           C  
ATOM   2973  O   LYS B 184      22.306  41.585  36.272  1.00  0.00           O  
ATOM   2974  CB  LYS B 184      20.881  38.895  37.215  1.00  0.00           C  
ATOM   2975  CG  LYS B 184      19.535  38.320  37.639  1.00  0.00           C  
ATOM   2976  CD  LYS B 184      19.613  37.692  39.022  1.00  0.00           C  
ATOM   2977  CE  LYS B 184      18.282  37.078  39.428  1.00  0.00           C  
ATOM   2978  NZ  LYS B 184      17.193  38.091  39.474  1.00  0.00           N  
ATOM   2979  H   LYS B 184      21.105  38.037  34.656  1.00  0.00           H  
ATOM   2980  HA  LYS B 184      20.040  40.460  36.040  1.00  0.00           H  
ATOM   2981 1HB  LYS B 184      21.574  38.063  37.087  1.00  0.00           H  
ATOM   2982 2HB  LYS B 184      21.255  39.509  38.034  1.00  0.00           H  
ATOM   2983 1HG  LYS B 184      18.788  39.114  37.651  1.00  0.00           H  
ATOM   2984 2HG  LYS B 184      19.222  37.562  36.922  1.00  0.00           H  
ATOM   2985 1HD  LYS B 184      20.379  36.914  39.026  1.00  0.00           H  
ATOM   2986 2HD  LYS B 184      19.889  38.452  39.752  1.00  0.00           H  
ATOM   2987 1HE  LYS B 184      18.008  36.300  38.716  1.00  0.00           H  
ATOM   2988 2HE  LYS B 184      18.377  36.621  40.413  1.00  0.00           H  
ATOM   2989 1HZ  LYS B 184      16.329  37.645  39.746  1.00  0.00           H  
ATOM   2990 2HZ  LYS B 184      17.427  38.809  40.145  1.00  0.00           H  
ATOM   2991 3HZ  LYS B 184      17.082  38.508  38.560  1.00  0.00           H  
ATOM   2992  N   TYR B 185      23.094  39.888  34.988  1.00  0.00           N  
ATOM   2993  CA  TYR B 185      24.406  40.514  34.769  1.00  0.00           C  
ATOM   2994  C   TYR B 185      24.506  41.194  33.379  1.00  0.00           C  
ATOM   2995  O   TYR B 185      24.488  42.426  33.269  1.00  0.00           O  
ATOM   2996  CB  TYR B 185      25.515  39.472  34.930  1.00  0.00           C  
ATOM   2997  CG  TYR B 185      25.614  38.896  36.325  1.00  0.00           C  
ATOM   2998  CD1 TYR B 185      24.999  37.689  36.622  1.00  0.00           C  
ATOM   2999  CD2 TYR B 185      26.320  39.575  37.306  1.00  0.00           C  
ATOM   3000  CE1 TYR B 185      25.090  37.164  37.897  1.00  0.00           C  
ATOM   3001  CE2 TYR B 185      26.412  39.050  38.580  1.00  0.00           C  
ATOM   3002  CZ  TYR B 185      25.799  37.849  38.876  1.00  0.00           C  
ATOM   3003  OH  TYR B 185      25.890  37.325  40.146  1.00  0.00           O  
ATOM   3004  H   TYR B 185      22.898  38.959  34.613  1.00  0.00           H  
ATOM   3005  HA  TYR B 185      24.561  41.279  35.531  1.00  0.00           H  
ATOM   3006 1HB  TYR B 185      25.345  38.650  34.233  1.00  0.00           H  
ATOM   3007 2HB  TYR B 185      26.476  39.920  34.678  1.00  0.00           H  
ATOM   3008  HD1 TYR B 185      24.443  37.155  35.851  1.00  0.00           H  
ATOM   3009  HD2 TYR B 185      26.803  40.524  37.072  1.00  0.00           H  
ATOM   3010  HE1 TYR B 185      24.606  36.216  38.131  1.00  0.00           H  
ATOM   3011  HE2 TYR B 185      26.967  39.584  39.353  1.00  0.00           H  
ATOM   3012  HH  TYR B 185      25.390  36.506  40.190  1.00  0.00           H  
ATOM   3013  N   VAL B 186      24.509  40.430  32.293  1.00  0.00           N  
ATOM   3014  CA  VAL B 186      24.660  41.104  31.006  1.00  0.00           C  
ATOM   3015  C   VAL B 186      23.324  41.480  30.413  1.00  0.00           C  
ATOM   3016  O   VAL B 186      22.849  40.861  29.466  1.00  0.00           O  
ATOM   3017  CB  VAL B 186      25.409  40.200  30.046  1.00  0.00           C  
ATOM   3018  CG1 VAL B 186      25.716  40.939  28.745  1.00  0.00           C  
ATOM   3019  CG2 VAL B 186      26.649  39.741  30.751  1.00  0.00           C  
ATOM   3020  H   VAL B 186      24.468  39.425  32.357  1.00  0.00           H  
ATOM   3021  HA  VAL B 186      25.247  42.011  31.153  1.00  0.00           H  
ATOM   3022  HB  VAL B 186      24.792  39.341  29.804  1.00  0.00           H  
ATOM   3023 1HG1 VAL B 186      26.250  40.279  28.061  1.00  0.00           H  
ATOM   3024 2HG1 VAL B 186      24.780  41.258  28.279  1.00  0.00           H  
ATOM   3025 3HG1 VAL B 186      26.328  41.814  28.958  1.00  0.00           H  
ATOM   3026 1HG2 VAL B 186      27.203  39.069  30.127  1.00  0.00           H  
ATOM   3027 2HG2 VAL B 186      27.263  40.597  31.001  1.00  0.00           H  
ATOM   3028 3HG2 VAL B 186      26.361  39.222  31.665  1.00  0.00           H  
ATOM   3029  N   LYS B 187      22.757  42.543  30.946  1.00  0.00           N  
ATOM   3030  CA  LYS B 187      21.412  42.992  30.564  1.00  0.00           C  
ATOM   3031  C   LYS B 187      21.410  43.986  29.427  1.00  0.00           C  
ATOM   3032  O   LYS B 187      20.388  44.205  28.778  1.00  0.00           O  
ATOM   3033  CB  LYS B 187      20.698  43.607  31.769  1.00  0.00           C  
ATOM   3034  CG  LYS B 187      20.364  42.616  32.875  1.00  0.00           C  
ATOM   3035  CD  LYS B 187      19.863  43.327  34.123  1.00  0.00           C  
ATOM   3036  CE  LYS B 187      18.435  43.820  33.943  1.00  0.00           C  
ATOM   3037  NZ  LYS B 187      17.467  42.696  33.829  1.00  0.00           N  
ATOM   3038  H   LYS B 187      23.263  42.979  31.717  1.00  0.00           H  
ATOM   3039  HA  LYS B 187      20.833  42.122  30.252  1.00  0.00           H  
ATOM   3040 1HB  LYS B 187      21.322  44.392  32.200  1.00  0.00           H  
ATOM   3041 2HB  LYS B 187      19.767  44.070  31.443  1.00  0.00           H  
ATOM   3042 1HG  LYS B 187      19.595  41.926  32.527  1.00  0.00           H  
ATOM   3043 2HG  LYS B 187      21.254  42.040  33.129  1.00  0.00           H  
ATOM   3044 1HD  LYS B 187      19.897  42.643  34.972  1.00  0.00           H  
ATOM   3045 2HD  LYS B 187      20.507  44.180  34.339  1.00  0.00           H  
ATOM   3046 1HE  LYS B 187      18.154  44.441  34.793  1.00  0.00           H  
ATOM   3047 2HE  LYS B 187      18.371  44.430  33.041  1.00  0.00           H  
ATOM   3048 1HZ  LYS B 187      16.534  43.063  33.711  1.00  0.00           H  
ATOM   3049 2HZ  LYS B 187      17.707  42.124  33.032  1.00  0.00           H  
ATOM   3050 3HZ  LYS B 187      17.503  42.134  34.668  1.00  0.00           H  
ATOM   3051  N   VAL B 188      22.546  44.631  29.236  1.00  0.00           N  
ATOM   3052  CA  VAL B 188      22.663  45.686  28.260  1.00  0.00           C  
ATOM   3053  C   VAL B 188      23.535  45.312  27.105  1.00  0.00           C  
ATOM   3054  O   VAL B 188      24.741  45.087  27.257  1.00  0.00           O  
ATOM   3055  CB  VAL B 188      23.245  46.926  28.924  1.00  0.00           C  
ATOM   3056  CG1 VAL B 188      23.399  48.036  27.922  1.00  0.00           C  
ATOM   3057  CG2 VAL B 188      22.341  47.352  30.037  1.00  0.00           C  
ATOM   3058  H   VAL B 188      23.344  44.379  29.797  1.00  0.00           H  
ATOM   3059  HA  VAL B 188      21.669  45.919  27.881  1.00  0.00           H  
ATOM   3060  HB  VAL B 188      24.224  46.688  29.317  1.00  0.00           H  
ATOM   3061 1HG1 VAL B 188      23.817  48.914  28.402  1.00  0.00           H  
ATOM   3062 2HG1 VAL B 188      24.065  47.712  27.119  1.00  0.00           H  
ATOM   3063 3HG1 VAL B 188      22.422  48.282  27.508  1.00  0.00           H  
ATOM   3064 1HG2 VAL B 188      22.763  48.224  30.519  1.00  0.00           H  
ATOM   3065 2HG2 VAL B 188      21.356  47.594  29.636  1.00  0.00           H  
ATOM   3066 3HG2 VAL B 188      22.250  46.549  30.762  1.00  0.00           H  
ATOM   3067  N   LEU B 189      22.899  45.265  25.957  1.00  0.00           N  
ATOM   3068  CA  LEU B 189      23.526  44.891  24.715  1.00  0.00           C  
ATOM   3069  C   LEU B 189      23.380  45.962  23.670  1.00  0.00           C  
ATOM   3070  O   LEU B 189      22.405  46.716  23.669  1.00  0.00           O  
ATOM   3071  CB  LEU B 189      22.877  43.623  24.150  1.00  0.00           C  
ATOM   3072  CG  LEU B 189      22.948  42.356  24.977  1.00  0.00           C  
ATOM   3073  CD1 LEU B 189      22.096  41.313  24.335  1.00  0.00           C  
ATOM   3074  CD2 LEU B 189      24.356  41.887  25.017  1.00  0.00           C  
ATOM   3075  H   LEU B 189      21.910  45.479  25.953  1.00  0.00           H  
ATOM   3076  HA  LEU B 189      24.587  44.720  24.893  1.00  0.00           H  
ATOM   3077 1HB  LEU B 189      21.827  43.836  23.972  1.00  0.00           H  
ATOM   3078 2HB  LEU B 189      23.343  43.416  23.185  1.00  0.00           H  
ATOM   3079  HG  LEU B 189      22.589  42.533  25.997  1.00  0.00           H  
ATOM   3080 1HD1 LEU B 189      22.168  40.417  24.878  1.00  0.00           H  
ATOM   3081 2HD1 LEU B 189      21.066  41.652  24.317  1.00  0.00           H  
ATOM   3082 3HD1 LEU B 189      22.419  41.122  23.341  1.00  0.00           H  
ATOM   3083 1HD2 LEU B 189      24.419  40.970  25.599  1.00  0.00           H  
ATOM   3084 2HD2 LEU B 189      24.712  41.706  24.004  1.00  0.00           H  
ATOM   3085 3HD2 LEU B 189      24.946  42.650  25.477  1.00  0.00           H  
ATOM   3086  N   MET B 190      24.325  46.003  22.752  1.00  0.00           N  
ATOM   3087  CA  MET B 190      24.129  46.806  21.564  1.00  0.00           C  
ATOM   3088  C   MET B 190      23.826  45.784  20.473  1.00  0.00           C  
ATOM   3089  O   MET B 190      24.454  44.720  20.410  1.00  0.00           O  
ATOM   3090  CB  MET B 190      25.325  47.689  21.202  1.00  0.00           C  
ATOM   3091  CG  MET B 190      25.044  48.562  19.938  1.00  0.00           C  
ATOM   3092  SD  MET B 190      26.401  49.564  19.441  1.00  0.00           S  
ATOM   3093  CE  MET B 190      27.379  48.317  18.582  1.00  0.00           C  
ATOM   3094  H   MET B 190      25.144  45.409  22.856  1.00  0.00           H  
ATOM   3095  HA  MET B 190      23.249  47.439  21.681  1.00  0.00           H  
ATOM   3096 1HB  MET B 190      25.553  48.362  22.034  1.00  0.00           H  
ATOM   3097 2HB  MET B 190      26.199  47.080  21.021  1.00  0.00           H  
ATOM   3098 1HG  MET B 190      24.774  47.920  19.096  1.00  0.00           H  
ATOM   3099 2HG  MET B 190      24.195  49.219  20.140  1.00  0.00           H  
ATOM   3100 1HE  MET B 190      28.289  48.771  18.189  1.00  0.00           H  
ATOM   3101 2HE  MET B 190      27.641  47.516  19.273  1.00  0.00           H  
ATOM   3102 3HE  MET B 190      26.796  47.904  17.754  1.00  0.00           H  
ATOM   3103  N   HIS B 191      22.837  46.062  19.647  1.00  0.00           N  
ATOM   3104  CA  HIS B 191      22.473  45.110  18.618  1.00  0.00           C  
ATOM   3105  C   HIS B 191      22.893  45.626  17.240  1.00  0.00           C  
ATOM   3106  O   HIS B 191      22.870  46.827  16.980  1.00  0.00           O  
ATOM   3107  CB  HIS B 191      20.964  44.865  18.668  1.00  0.00           C  
ATOM   3108  CG  HIS B 191      20.452  44.357  19.999  1.00  0.00           C  
ATOM   3109  ND1 HIS B 191      20.662  43.076  20.436  1.00  0.00           N  
ATOM   3110  CD2 HIS B 191      19.741  44.975  20.976  1.00  0.00           C  
ATOM   3111  CE1 HIS B 191      20.086  42.913  21.624  1.00  0.00           C  
ATOM   3112  NE2 HIS B 191      19.523  44.046  21.975  1.00  0.00           N  
ATOM   3113  H   HIS B 191      22.340  46.949  19.722  1.00  0.00           H  
ATOM   3114  HA  HIS B 191      22.979  44.163  18.784  1.00  0.00           H  
ATOM   3115 1HB  HIS B 191      20.454  45.780  18.454  1.00  0.00           H  
ATOM   3116 2HB  HIS B 191      20.690  44.146  17.897  1.00  0.00           H  
ATOM   3117  HD2 HIS B 191      19.403  46.007  20.971  1.00  0.00           H  
ATOM   3118  HE1 HIS B 191      20.085  41.991  22.197  1.00  0.00           H  
ATOM   3119  HE2 HIS B 191      19.015  44.218  22.831  1.00  0.00           H  
ATOM   3120  N   ASP B 192      23.240  44.702  16.353  1.00  0.00           N  
ATOM   3121  CA  ASP B 192      23.637  45.001  14.973  1.00  0.00           C  
ATOM   3122  C   ASP B 192      22.726  44.354  13.952  1.00  0.00           C  
ATOM   3123  O   ASP B 192      22.747  43.133  13.781  1.00  0.00           O  
ATOM   3124  CB  ASP B 192      25.063  44.527  14.717  1.00  0.00           C  
ATOM   3125  CG  ASP B 192      25.537  44.768  13.295  1.00  0.00           C  
ATOM   3126  OD1 ASP B 192      24.747  45.240  12.528  1.00  0.00           O  
ATOM   3127  OD2 ASP B 192      26.665  44.393  12.938  1.00  0.00           O  
ATOM   3128  H   ASP B 192      23.246  43.736  16.661  1.00  0.00           H  
ATOM   3129  HA  ASP B 192      23.594  46.082  14.826  1.00  0.00           H  
ATOM   3130 1HB  ASP B 192      25.708  45.088  15.360  1.00  0.00           H  
ATOM   3131 2HB  ASP B 192      25.155  43.496  14.970  1.00  0.00           H  
ATOM   3132  N   VAL B 193      21.881  45.148  13.320  1.00  0.00           N  
ATOM   3133  CA  VAL B 193      20.953  44.592  12.361  1.00  0.00           C  
ATOM   3134  C   VAL B 193      21.604  44.682  11.007  1.00  0.00           C  
ATOM   3135  O   VAL B 193      22.061  45.756  10.623  1.00  0.00           O  
ATOM   3136  CB  VAL B 193      19.637  45.379  12.316  1.00  0.00           C  
ATOM   3137  CG1 VAL B 193      18.723  44.728  11.294  1.00  0.00           C  
ATOM   3138  CG2 VAL B 193      18.994  45.482  13.722  1.00  0.00           C  
ATOM   3139  H   VAL B 193      21.914  46.154  13.482  1.00  0.00           H  
ATOM   3140  HA  VAL B 193      20.779  43.547  12.582  1.00  0.00           H  
ATOM   3141  HB  VAL B 193      19.841  46.375  11.962  1.00  0.00           H  
ATOM   3142 1HG1 VAL B 193      17.805  45.284  11.223  1.00  0.00           H  
ATOM   3143 2HG1 VAL B 193      19.208  44.711  10.320  1.00  0.00           H  
ATOM   3144 3HG1 VAL B 193      18.501  43.706  11.601  1.00  0.00           H  
ATOM   3145 1HG2 VAL B 193      18.076  46.063  13.656  1.00  0.00           H  
ATOM   3146 2HG2 VAL B 193      18.763  44.521  14.118  1.00  0.00           H  
ATOM   3147 3HG2 VAL B 193      19.692  45.987  14.397  1.00  0.00           H  
ATOM   3148  N   ALA B 194      21.667  43.586  10.277  1.00  0.00           N  
ATOM   3149  CA  ALA B 194      22.333  43.643   9.000  1.00  0.00           C  
ATOM   3150  C   ALA B 194      21.495  43.082   7.887  1.00  0.00           C  
ATOM   3151  O   ALA B 194      20.816  42.063   8.035  1.00  0.00           O  
ATOM   3152  CB  ALA B 194      23.635  42.883   9.063  1.00  0.00           C  
ATOM   3153  H   ALA B 194      21.286  42.717  10.622  1.00  0.00           H  
ATOM   3154  HA  ALA B 194      22.528  44.673   8.790  1.00  0.00           H  
ATOM   3155 1HB  ALA B 194      24.151  42.969   8.108  1.00  0.00           H  
ATOM   3156 2HB  ALA B 194      24.252  43.312   9.852  1.00  0.00           H  
ATOM   3157 3HB  ALA B 194      23.433  41.834   9.279  1.00  0.00           H  
ATOM   3158  N   TYR B 195      21.597  43.707   6.724  1.00  0.00           N  
ATOM   3159  CA  TYR B 195      20.851  43.196   5.591  1.00  0.00           C  
ATOM   3160  C   TYR B 195      21.478  43.437   4.245  1.00  0.00           C  
ATOM   3161  O   TYR B 195      22.290  44.350   4.051  1.00  0.00           O  
ATOM   3162  CB  TYR B 195      19.428  43.742   5.618  1.00  0.00           C  
ATOM   3163  CG  TYR B 195      19.340  45.241   5.634  1.00  0.00           C  
ATOM   3164  CD1 TYR B 195      19.384  45.893   6.873  1.00  0.00           C  
ATOM   3165  CD2 TYR B 195      19.211  45.978   4.462  1.00  0.00           C  
ATOM   3166  CE1 TYR B 195      19.298  47.271   6.945  1.00  0.00           C  
ATOM   3167  CE2 TYR B 195      19.121  47.366   4.530  1.00  0.00           C  
ATOM   3168  CZ  TYR B 195      19.164  48.013   5.778  1.00  0.00           C  
ATOM   3169  OH  TYR B 195      19.076  49.394   5.856  1.00  0.00           O  
ATOM   3170  H   TYR B 195      22.167  44.552   6.663  1.00  0.00           H  
ATOM   3171  HA  TYR B 195      20.784  42.129   5.710  1.00  0.00           H  
ATOM   3172 1HB  TYR B 195      18.890  43.380   4.742  1.00  0.00           H  
ATOM   3173 2HB  TYR B 195      18.917  43.371   6.470  1.00  0.00           H  
ATOM   3174  HD1 TYR B 195      19.486  45.309   7.789  1.00  0.00           H  
ATOM   3175  HD2 TYR B 195      19.181  45.467   3.499  1.00  0.00           H  
ATOM   3176  HE1 TYR B 195      19.330  47.770   7.914  1.00  0.00           H  
ATOM   3177  HE2 TYR B 195      19.019  47.950   3.616  1.00  0.00           H  
ATOM   3178  HH  TYR B 195      18.873  49.751   4.987  1.00  0.00           H  
ATOM   3179  N   ARG B 196      21.086  42.591   3.304  1.00  0.00           N  
ATOM   3180  CA  ARG B 196      21.559  42.743   1.942  1.00  0.00           C  
ATOM   3181  C   ARG B 196      20.504  42.354   0.947  1.00  0.00           C  
ATOM   3182  O   ARG B 196      19.594  41.570   1.236  1.00  0.00           O  
ATOM   3183  CB  ARG B 196      22.780  41.879   1.649  1.00  0.00           C  
ATOM   3184  CG  ARG B 196      22.549  40.404   1.660  1.00  0.00           C  
ATOM   3185  CD  ARG B 196      23.790  39.664   1.263  1.00  0.00           C  
ATOM   3186  NE  ARG B 196      23.618  38.199   1.349  1.00  0.00           N  
ATOM   3187  CZ  ARG B 196      23.151  37.378   0.365  1.00  0.00           C  
ATOM   3188  NH1 ARG B 196      22.843  37.841  -0.829  1.00  0.00           N  
ATOM   3189  NH2 ARG B 196      23.014  36.076   0.611  1.00  0.00           N  
ATOM   3190  H   ARG B 196      20.437  41.847   3.567  1.00  0.00           H  
ATOM   3191  HA  ARG B 196      21.823  43.786   1.777  1.00  0.00           H  
ATOM   3192 1HB  ARG B 196      23.183  42.132   0.665  1.00  0.00           H  
ATOM   3193 2HB  ARG B 196      23.560  42.084   2.379  1.00  0.00           H  
ATOM   3194 1HG  ARG B 196      22.249  40.082   2.649  1.00  0.00           H  
ATOM   3195 2HG  ARG B 196      21.764  40.160   0.945  1.00  0.00           H  
ATOM   3196 1HD  ARG B 196      24.026  39.918   0.248  1.00  0.00           H  
ATOM   3197 2HD  ARG B 196      24.619  39.957   1.891  1.00  0.00           H  
ATOM   3198  HE  ARG B 196      23.824  37.766   2.238  1.00  0.00           H  
ATOM   3199 1HH1 ARG B 196      23.006  38.828  -1.064  1.00  0.00           H  
ATOM   3200 2HH1 ARG B 196      22.509  37.218  -1.550  1.00  0.00           H  
ATOM   3201 1HH2 ARG B 196      23.272  35.700   1.522  1.00  0.00           H  
ATOM   3202 2HH2 ARG B 196      22.668  35.460  -0.110  1.00  0.00           H  
ATOM   3203  N   GLN B 197      20.638  42.902  -0.249  1.00  0.00           N  
ATOM   3204  CA  GLN B 197      19.756  42.579  -1.361  1.00  0.00           C  
ATOM   3205  C   GLN B 197      20.221  41.279  -1.987  1.00  0.00           C  
ATOM   3206  O   GLN B 197      21.416  41.064  -2.138  1.00  0.00           O  
ATOM   3207  CB  GLN B 197      19.732  43.699  -2.405  1.00  0.00           C  
ATOM   3208  CG  GLN B 197      18.671  43.511  -3.487  1.00  0.00           C  
ATOM   3209  CD  GLN B 197      18.594  44.678  -4.446  1.00  0.00           C  
ATOM   3210  OE1 GLN B 197      19.272  45.691  -4.270  1.00  0.00           O  
ATOM   3211  NE2 GLN B 197      17.769  44.540  -5.481  1.00  0.00           N  
ATOM   3212  H   GLN B 197      21.400  43.551  -0.403  1.00  0.00           H  
ATOM   3213  HA  GLN B 197      18.742  42.432  -0.987  1.00  0.00           H  
ATOM   3214 1HB  GLN B 197      19.543  44.651  -1.918  1.00  0.00           H  
ATOM   3215 2HB  GLN B 197      20.709  43.766  -2.893  1.00  0.00           H  
ATOM   3216 1HG  GLN B 197      18.879  42.629  -4.061  1.00  0.00           H  
ATOM   3217 2HG  GLN B 197      17.705  43.406  -2.989  1.00  0.00           H  
ATOM   3218 1HE2 GLN B 197      17.676  45.282  -6.153  1.00  0.00           H  
ATOM   3219 2HE2 GLN B 197      17.249  43.692  -5.599  1.00  0.00           H  
ATOM   3220  N   GLU B 198      19.284  40.451  -2.431  1.00  0.00           N  
ATOM   3221  CA  GLU B 198      19.576  39.198  -3.137  1.00  0.00           C  
ATOM   3222  C   GLU B 198      20.681  39.358  -4.195  1.00  0.00           C  
ATOM   3223  O   GLU B 198      21.515  38.473  -4.379  1.00  0.00           O  
ATOM   3224  CB  GLU B 198      18.291  38.754  -3.853  1.00  0.00           C  
ATOM   3225  CG  GLU B 198      18.333  37.426  -4.575  1.00  0.00           C  
ATOM   3226  CD  GLU B 198      17.017  37.124  -5.304  1.00  0.00           C  
ATOM   3227  OE1 GLU B 198      16.199  38.023  -5.445  1.00  0.00           O  
ATOM   3228  OE2 GLU B 198      16.855  36.007  -5.735  1.00  0.00           O  
ATOM   3229  H   GLU B 198      18.308  40.670  -2.236  1.00  0.00           H  
ATOM   3230  HA  GLU B 198      19.891  38.451  -2.408  1.00  0.00           H  
ATOM   3231 1HB  GLU B 198      17.493  38.686  -3.118  1.00  0.00           H  
ATOM   3232 2HB  GLU B 198      17.995  39.518  -4.573  1.00  0.00           H  
ATOM   3233 1HG  GLU B 198      19.150  37.434  -5.296  1.00  0.00           H  
ATOM   3234 2HG  GLU B 198      18.528  36.640  -3.849  1.00  0.00           H  
ATOM   3235  N   LYS B 199      20.629  40.482  -4.909  1.00  0.00           N  
ATOM   3236  CA  LYS B 199      21.537  40.887  -5.981  1.00  0.00           C  
ATOM   3237  C   LYS B 199      23.029  40.832  -5.610  1.00  0.00           C  
ATOM   3238  O   LYS B 199      23.865  40.456  -6.440  1.00  0.00           O  
ATOM   3239  CB  LYS B 199      21.181  42.326  -6.385  1.00  0.00           C  
ATOM   3240  CG  LYS B 199      22.061  42.959  -7.445  1.00  0.00           C  
ATOM   3241  CD  LYS B 199      21.546  44.368  -7.833  1.00  0.00           C  
ATOM   3242  CE  LYS B 199      21.911  45.446  -6.779  1.00  0.00           C  
ATOM   3243  NZ  LYS B 199      23.386  45.762  -6.743  1.00  0.00           N  
ATOM   3244  H   LYS B 199      19.893  41.118  -4.660  1.00  0.00           H  
ATOM   3245  HA  LYS B 199      21.379  40.222  -6.828  1.00  0.00           H  
ATOM   3246 1HB  LYS B 199      20.152  42.363  -6.735  1.00  0.00           H  
ATOM   3247 2HB  LYS B 199      21.249  42.966  -5.502  1.00  0.00           H  
ATOM   3248 1HG  LYS B 199      23.080  43.048  -7.054  1.00  0.00           H  
ATOM   3249 2HG  LYS B 199      22.086  42.325  -8.330  1.00  0.00           H  
ATOM   3250 1HD  LYS B 199      21.973  44.658  -8.792  1.00  0.00           H  
ATOM   3251 2HD  LYS B 199      20.461  44.340  -7.933  1.00  0.00           H  
ATOM   3252 1HE  LYS B 199      21.361  46.357  -7.010  1.00  0.00           H  
ATOM   3253 2HE  LYS B 199      21.611  45.093  -5.790  1.00  0.00           H  
ATOM   3254 1HZ  LYS B 199      23.556  46.461  -6.035  1.00  0.00           H  
ATOM   3255 2HZ  LYS B 199      23.929  44.918  -6.486  1.00  0.00           H  
ATOM   3256 3HZ  LYS B 199      23.696  46.099  -7.630  1.00  0.00           H  
ATOM   3257  N   ASP B 200      23.354  41.270  -4.391  1.00  0.00           N  
ATOM   3258  CA  ASP B 200      24.723  41.353  -3.900  1.00  0.00           C  
ATOM   3259  C   ASP B 200      24.923  40.235  -2.881  1.00  0.00           C  
ATOM   3260  O   ASP B 200      23.967  39.883  -2.196  1.00  0.00           O  
ATOM   3261  CB  ASP B 200      24.931  42.708  -3.218  1.00  0.00           C  
ATOM   3262  CG  ASP B 200      24.790  43.931  -4.174  1.00  0.00           C  
ATOM   3263  OD1 ASP B 200      24.944  43.783  -5.371  1.00  0.00           O  
ATOM   3264  OD2 ASP B 200      24.453  44.991  -3.705  1.00  0.00           O  
ATOM   3265  H   ASP B 200      22.604  41.489  -3.740  1.00  0.00           H  
ATOM   3266  HA  ASP B 200      25.419  41.222  -4.726  1.00  0.00           H  
ATOM   3267 1HB  ASP B 200      24.212  42.816  -2.403  1.00  0.00           H  
ATOM   3268 2HB  ASP B 200      25.922  42.726  -2.783  1.00  0.00           H  
ATOM   3269  N   GLU B 201      26.143  39.704  -2.726  1.00  0.00           N  
ATOM   3270  CA  GLU B 201      26.316  38.685  -1.678  1.00  0.00           C  
ATOM   3271  C   GLU B 201      27.145  39.114  -0.471  1.00  0.00           C  
ATOM   3272  O   GLU B 201      26.797  38.789   0.664  1.00  0.00           O  
ATOM   3273  CB  GLU B 201      26.895  37.391  -2.247  1.00  0.00           C  
ATOM   3274  CG  GLU B 201      25.985  36.687  -3.244  1.00  0.00           C  
ATOM   3275  CD  GLU B 201      26.583  35.405  -3.782  1.00  0.00           C  
ATOM   3276  OE1 GLU B 201      27.716  35.119  -3.467  1.00  0.00           O  
ATOM   3277  OE2 GLU B 201      25.903  34.711  -4.496  1.00  0.00           O  
ATOM   3278  H   GLU B 201      26.907  39.984  -3.322  1.00  0.00           H  
ATOM   3279  HA  GLU B 201      25.337  38.431  -1.303  1.00  0.00           H  
ATOM   3280 1HB  GLU B 201      27.841  37.603  -2.744  1.00  0.00           H  
ATOM   3281 2HB  GLU B 201      27.102  36.698  -1.431  1.00  0.00           H  
ATOM   3282 1HG  GLU B 201      25.037  36.458  -2.752  1.00  0.00           H  
ATOM   3283 2HG  GLU B 201      25.776  37.365  -4.069  1.00  0.00           H  
ATOM   3284  N   ASN B 202      28.226  39.854  -0.699  1.00  0.00           N  
ATOM   3285  CA  ASN B 202      29.086  40.243   0.418  1.00  0.00           C  
ATOM   3286  C   ASN B 202      28.848  41.677   0.861  1.00  0.00           C  
ATOM   3287  O   ASN B 202      29.542  42.183   1.746  1.00  0.00           O  
ATOM   3288  CB  ASN B 202      30.544  40.070   0.037  1.00  0.00           C  
ATOM   3289  CG  ASN B 202      30.921  38.634  -0.156  1.00  0.00           C  
ATOM   3290  OD1 ASN B 202      30.450  37.749   0.571  1.00  0.00           O  
ATOM   3291  ND2 ASN B 202      31.766  38.380  -1.131  1.00  0.00           N  
ATOM   3292  H   ASN B 202      28.475  40.113  -1.639  1.00  0.00           H  
ATOM   3293  HA  ASN B 202      28.865  39.600   1.271  1.00  0.00           H  
ATOM   3294 1HB  ASN B 202      30.748  40.617  -0.883  1.00  0.00           H  
ATOM   3295 2HB  ASN B 202      31.173  40.496   0.818  1.00  0.00           H  
ATOM   3296 1HD2 ASN B 202      32.056  37.437  -1.310  1.00  0.00           H  
ATOM   3297 2HD2 ASN B 202      32.123  39.126  -1.693  1.00  0.00           H  
ATOM   3298  N   LYS B 203      27.884  42.346   0.234  1.00  0.00           N  
ATOM   3299  CA  LYS B 203      27.635  43.738   0.568  1.00  0.00           C  
ATOM   3300  C   LYS B 203      26.466  43.853   1.541  1.00  0.00           C  
ATOM   3301  O   LYS B 203      25.305  43.663   1.164  1.00  0.00           O  
ATOM   3302  CB  LYS B 203      27.392  44.555  -0.702  1.00  0.00           C  
ATOM   3303  CG  LYS B 203      27.212  46.054  -0.470  1.00  0.00           C  
ATOM   3304  CD  LYS B 203      26.997  46.801  -1.805  1.00  0.00           C  
ATOM   3305  CE  LYS B 203      26.797  48.305  -1.587  1.00  0.00           C  
ATOM   3306  NZ  LYS B 203      26.574  49.017  -2.861  1.00  0.00           N  
ATOM   3307  H   LYS B 203      27.330  41.881  -0.465  1.00  0.00           H  
ATOM   3308  HA  LYS B 203      28.516  44.144   1.064  1.00  0.00           H  
ATOM   3309 1HB  LYS B 203      28.215  44.410  -1.400  1.00  0.00           H  
ATOM   3310 2HB  LYS B 203      26.484  44.205  -1.182  1.00  0.00           H  
ATOM   3311 1HG  LYS B 203      26.350  46.217   0.180  1.00  0.00           H  
ATOM   3312 2HG  LYS B 203      28.097  46.452   0.026  1.00  0.00           H  
ATOM   3313 1HD  LYS B 203      27.866  46.656  -2.450  1.00  0.00           H  
ATOM   3314 2HD  LYS B 203      26.122  46.391  -2.321  1.00  0.00           H  
ATOM   3315 1HE  LYS B 203      25.958  48.491  -0.923  1.00  0.00           H  
ATOM   3316 2HE  LYS B 203      27.697  48.693  -1.127  1.00  0.00           H  
ATOM   3317 1HZ  LYS B 203      26.509  50.038  -2.704  1.00  0.00           H  
ATOM   3318 2HZ  LYS B 203      27.349  48.869  -3.514  1.00  0.00           H  
ATOM   3319 3HZ  LYS B 203      25.739  48.684  -3.292  1.00  0.00           H  
ATOM   3320  N   TRP B 204      26.781  44.170   2.788  1.00  0.00           N  
ATOM   3321  CA  TRP B 204      25.772  44.253   3.829  1.00  0.00           C  
ATOM   3322  C   TRP B 204      25.668  45.667   4.359  1.00  0.00           C  
ATOM   3323  O   TRP B 204      26.667  46.386   4.451  1.00  0.00           O  
ATOM   3324  CB  TRP B 204      26.121  43.328   5.005  1.00  0.00           C  
ATOM   3325  CG  TRP B 204      26.076  41.848   4.719  1.00  0.00           C  
ATOM   3326  CD1 TRP B 204      27.065  41.077   4.204  1.00  0.00           C  
ATOM   3327  CD2 TRP B 204      24.973  40.966   4.962  1.00  0.00           C  
ATOM   3328  NE1 TRP B 204      26.636  39.775   4.093  1.00  0.00           N  
ATOM   3329  CE2 TRP B 204      25.360  39.696   4.545  1.00  0.00           C  
ATOM   3330  CE3 TRP B 204      23.720  41.150   5.482  1.00  0.00           C  
ATOM   3331  CZ2 TRP B 204      24.512  38.619   4.621  1.00  0.00           C  
ATOM   3332  CZ3 TRP B 204      22.860  40.079   5.563  1.00  0.00           C  
ATOM   3333  CH2 TRP B 204      23.247  38.846   5.133  1.00  0.00           C  
ATOM   3334  H   TRP B 204      27.752  44.324   3.025  1.00  0.00           H  
ATOM   3335  HA  TRP B 204      24.805  43.968   3.417  1.00  0.00           H  
ATOM   3336 1HB  TRP B 204      27.124  43.569   5.355  1.00  0.00           H  
ATOM   3337 2HB  TRP B 204      25.435  43.536   5.831  1.00  0.00           H  
ATOM   3338  HD1 TRP B 204      28.052  41.438   3.911  1.00  0.00           H  
ATOM   3339  HE1 TRP B 204      27.185  39.004   3.722  1.00  0.00           H  
ATOM   3340  HE3 TRP B 204      23.435  42.125   5.808  1.00  0.00           H  
ATOM   3341  HZ2 TRP B 204      24.804  37.624   4.291  1.00  0.00           H  
ATOM   3342  HZ3 TRP B 204      21.861  40.229   5.977  1.00  0.00           H  
ATOM   3343  HH2 TRP B 204      22.552  38.027   5.215  1.00  0.00           H  
ATOM   3344  N   THR B 205      24.466  46.033   4.747  1.00  0.00           N  
ATOM   3345  CA  THR B 205      24.188  47.290   5.404  1.00  0.00           C  
ATOM   3346  C   THR B 205      23.988  46.995   6.871  1.00  0.00           C  
ATOM   3347  O   THR B 205      23.247  46.072   7.192  1.00  0.00           O  
ATOM   3348  CB  THR B 205      22.922  47.924   4.820  1.00  0.00           C  
ATOM   3349  OG1 THR B 205      23.131  48.191   3.439  1.00  0.00           O  
ATOM   3350  CG2 THR B 205      22.558  49.190   5.547  1.00  0.00           C  
ATOM   3351  H   THR B 205      23.690  45.396   4.579  1.00  0.00           H  
ATOM   3352  HA  THR B 205      25.036  47.965   5.286  1.00  0.00           H  
ATOM   3353  HB  THR B 205      22.102  47.213   4.913  1.00  0.00           H  
ATOM   3354  HG1 THR B 205      23.214  47.360   2.959  1.00  0.00           H  
ATOM   3355 1HG2 THR B 205      21.657  49.608   5.112  1.00  0.00           H  
ATOM   3356 2HG2 THR B 205      22.379  48.969   6.602  1.00  0.00           H  
ATOM   3357 3HG2 THR B 205      23.371  49.905   5.458  1.00  0.00           H  
ATOM   3358  N   HIS B 206      24.662  47.740   7.756  1.00  0.00           N  
ATOM   3359  CA  HIS B 206      24.557  47.496   9.201  1.00  0.00           C  
ATOM   3360  C   HIS B 206      23.961  48.686   9.964  1.00  0.00           C  
ATOM   3361  O   HIS B 206      24.370  49.830   9.756  1.00  0.00           O  
ATOM   3362  CB  HIS B 206      25.942  47.193   9.778  1.00  0.00           C  
ATOM   3363  CG  HIS B 206      26.603  45.945   9.249  1.00  0.00           C  
ATOM   3364  ND1 HIS B 206      26.720  44.791   9.993  1.00  0.00           N  
ATOM   3365  CD2 HIS B 206      27.176  45.674   8.049  1.00  0.00           C  
ATOM   3366  CE1 HIS B 206      27.346  43.862   9.271  1.00  0.00           C  
ATOM   3367  NE2 HIS B 206      27.645  44.371   8.099  1.00  0.00           N  
ATOM   3368  H   HIS B 206      25.258  48.483   7.421  1.00  0.00           H  
ATOM   3369  HA  HIS B 206      23.925  46.634   9.383  1.00  0.00           H  
ATOM   3370 1HB  HIS B 206      26.602  48.038   9.595  1.00  0.00           H  
ATOM   3371 2HB  HIS B 206      25.850  47.082  10.864  1.00  0.00           H  
ATOM   3372  HD1 HIS B 206      26.637  44.721  11.023  1.00  0.00           H  
ATOM   3373  HD2 HIS B 206      27.321  46.272   7.146  1.00  0.00           H  
ATOM   3374  HE1 HIS B 206      27.536  42.876   9.690  1.00  0.00           H  
ATOM   3375  N   VAL B 207      23.019  48.397  10.868  1.00  0.00           N  
ATOM   3376  CA  VAL B 207      22.352  49.398  11.706  1.00  0.00           C  
ATOM   3377  C   VAL B 207      22.474  49.083  13.199  1.00  0.00           C  
ATOM   3378  O   VAL B 207      22.081  48.005  13.647  1.00  0.00           O  
ATOM   3379  CB  VAL B 207      20.840  49.458  11.362  1.00  0.00           C  
ATOM   3380  CG1 VAL B 207      20.144  50.476  12.235  1.00  0.00           C  
ATOM   3381  CG2 VAL B 207      20.644  49.790   9.890  1.00  0.00           C  
ATOM   3382  H   VAL B 207      22.739  47.421  10.956  1.00  0.00           H  
ATOM   3383  HA  VAL B 207      22.805  50.371  11.514  1.00  0.00           H  
ATOM   3384  HB  VAL B 207      20.392  48.500  11.566  1.00  0.00           H  
ATOM   3385 1HG1 VAL B 207      19.097  50.494  11.989  1.00  0.00           H  
ATOM   3386 2HG1 VAL B 207      20.265  50.210  13.289  1.00  0.00           H  
ATOM   3387 3HG1 VAL B 207      20.576  51.459  12.058  1.00  0.00           H  
ATOM   3388 1HG2 VAL B 207      19.578  49.817   9.662  1.00  0.00           H  
ATOM   3389 2HG2 VAL B 207      21.087  50.762   9.676  1.00  0.00           H  
ATOM   3390 3HG2 VAL B 207      21.125  49.031   9.273  1.00  0.00           H  
ATOM   3391  N   ASN B 208      22.987  50.022  13.994  1.00  0.00           N  
ATOM   3392  CA  ASN B 208      23.090  49.742  15.424  1.00  0.00           C  
ATOM   3393  C   ASN B 208      21.833  50.153  16.185  1.00  0.00           C  
ATOM   3394  O   ASN B 208      21.294  51.239  15.966  1.00  0.00           O  
ATOM   3395  CB  ASN B 208      24.304  50.394  16.037  1.00  0.00           C  
ATOM   3396  CG  ASN B 208      25.585  49.802  15.536  1.00  0.00           C  
ATOM   3397  OD1 ASN B 208      25.723  48.582  15.430  1.00  0.00           O  
ATOM   3398  ND2 ASN B 208      26.539  50.640  15.242  1.00  0.00           N  
ATOM   3399  H   ASN B 208      23.303  50.903  13.614  1.00  0.00           H  
ATOM   3400  HA  ASN B 208      23.205  48.672  15.548  1.00  0.00           H  
ATOM   3401 1HB  ASN B 208      24.295  51.458  15.829  1.00  0.00           H  
ATOM   3402 2HB  ASN B 208      24.262  50.270  17.119  1.00  0.00           H  
ATOM   3403 1HD2 ASN B 208      27.420  50.299  14.911  1.00  0.00           H  
ATOM   3404 2HD2 ASN B 208      26.395  51.623  15.351  1.00  0.00           H  
ATOM   3405  N   LEU B 209      21.377  49.278  17.076  1.00  0.00           N  
ATOM   3406  CA  LEU B 209      20.243  49.538  17.970  1.00  0.00           C  
ATOM   3407  C   LEU B 209      20.615  49.368  19.421  1.00  0.00           C  
ATOM   3408  O   LEU B 209      21.541  48.628  19.745  1.00  0.00           O  
ATOM   3409  CB  LEU B 209      19.074  48.596  17.759  1.00  0.00           C  
ATOM   3410  CG  LEU B 209      18.525  48.469  16.449  1.00  0.00           C  
ATOM   3411  CD1 LEU B 209      17.474  47.373  16.534  1.00  0.00           C  
ATOM   3412  CD2 LEU B 209      17.946  49.801  16.035  1.00  0.00           C  
ATOM   3413  H   LEU B 209      21.874  48.392  17.145  1.00  0.00           H  
ATOM   3414  HA  LEU B 209      19.908  50.562  17.818  1.00  0.00           H  
ATOM   3415 1HB  LEU B 209      19.358  47.620  18.082  1.00  0.00           H  
ATOM   3416 2HB  LEU B 209      18.253  48.927  18.395  1.00  0.00           H  
ATOM   3417  HG  LEU B 209      19.298  48.161  15.737  1.00  0.00           H  
ATOM   3418 1HD1 LEU B 209      17.019  47.193  15.593  1.00  0.00           H  
ATOM   3419 2HD1 LEU B 209      17.956  46.464  16.864  1.00  0.00           H  
ATOM   3420 3HD1 LEU B 209      16.705  47.661  17.260  1.00  0.00           H  
ATOM   3421 1HD2 LEU B 209      17.520  49.727  15.074  1.00  0.00           H  
ATOM   3422 2HD2 LEU B 209      17.173  50.096  16.752  1.00  0.00           H  
ATOM   3423 3HD2 LEU B 209      18.737  50.551  16.017  1.00  0.00           H  
ATOM   3424  N   SER B 210      19.836  49.985  20.297  1.00  0.00           N  
ATOM   3425  CA  SER B 210      19.963  49.771  21.738  1.00  0.00           C  
ATOM   3426  C   SER B 210      18.597  49.342  22.248  1.00  0.00           C  
ATOM   3427  O   SER B 210      18.215  49.600  23.391  1.00  0.00           O  
ATOM   3428  CB  SER B 210      20.428  51.021  22.429  1.00  0.00           C  
ATOM   3429  OG  SER B 210      21.694  51.419  21.958  1.00  0.00           O  
ATOM   3430  H   SER B 210      19.114  50.610  19.963  1.00  0.00           H  
ATOM   3431  HA  SER B 210      20.675  48.965  21.932  1.00  0.00           H  
ATOM   3432 1HB  SER B 210      19.701  51.822  22.269  1.00  0.00           H  
ATOM   3433 2HB  SER B 210      20.479  50.826  23.496  1.00  0.00           H  
ATOM   3434  HG  SER B 210      22.332  50.837  22.393  1.00  0.00           H  
ATOM   3435  N   SER B 211      17.865  48.704  21.343  1.00  0.00           N  
ATOM   3436  CA  SER B 211      16.510  48.212  21.539  1.00  0.00           C  
ATOM   3437  C   SER B 211      16.346  47.016  20.653  1.00  0.00           C  
ATOM   3438  O   SER B 211      17.226  46.696  19.857  1.00  0.00           O  
ATOM   3439  CB  SER B 211      15.465  49.182  21.056  1.00  0.00           C  
ATOM   3440  OG  SER B 211      15.478  49.222  19.644  1.00  0.00           O  
ATOM   3441  H   SER B 211      18.298  48.544  20.449  1.00  0.00           H  
ATOM   3442  HA  SER B 211      16.356  47.929  22.580  1.00  0.00           H  
ATOM   3443 1HB  SER B 211      14.480  48.878  21.409  1.00  0.00           H  
ATOM   3444 2HB  SER B 211      15.670  50.172  21.454  1.00  0.00           H  
ATOM   3445  HG  SER B 211      14.847  49.909  19.385  1.00  0.00           H  
ATOM   3446  N   THR B 212      15.193  46.397  20.733  1.00  0.00           N  
ATOM   3447  CA  THR B 212      14.909  45.234  19.919  1.00  0.00           C  
ATOM   3448  C   THR B 212      13.884  45.533  18.811  1.00  0.00           C  
ATOM   3449  O   THR B 212      13.122  44.651  18.377  1.00  0.00           O  
ATOM   3450  CB  THR B 212      14.492  44.072  20.815  1.00  0.00           C  
ATOM   3451  OG1 THR B 212      13.378  44.464  21.616  1.00  0.00           O  
ATOM   3452  CG2 THR B 212      15.645  43.638  21.710  1.00  0.00           C  
ATOM   3453  H   THR B 212      14.501  46.721  21.391  1.00  0.00           H  
ATOM   3454  HA  THR B 212      15.828  44.936  19.433  1.00  0.00           H  
ATOM   3455  HB  THR B 212      14.207  43.258  20.190  1.00  0.00           H  
ATOM   3456  HG1 THR B 212      12.877  43.679  21.865  1.00  0.00           H  
ATOM   3457 1HG2 THR B 212      15.325  42.796  22.326  1.00  0.00           H  
ATOM   3458 2HG2 THR B 212      16.489  43.336  21.097  1.00  0.00           H  
ATOM   3459 3HG2 THR B 212      15.944  44.465  22.352  1.00  0.00           H  
ATOM   3460  N   LYS B 213      13.866  46.807  18.368  1.00  0.00           N  
ATOM   3461  CA  LYS B 213      12.985  47.228  17.280  1.00  0.00           C  
ATOM   3462  C   LYS B 213      13.609  48.312  16.385  1.00  0.00           C  
ATOM   3463  O   LYS B 213      14.100  49.344  16.851  1.00  0.00           O  
ATOM   3464  CB  LYS B 213      11.648  47.714  17.834  1.00  0.00           C  
ATOM   3465  CG  LYS B 213      10.580  48.106  16.790  1.00  0.00           C  
ATOM   3466  CD  LYS B 213       9.256  48.499  17.500  1.00  0.00           C  
ATOM   3467  CE  LYS B 213       8.144  48.903  16.527  1.00  0.00           C  
ATOM   3468  NZ  LYS B 213       6.916  49.328  17.253  1.00  0.00           N  
ATOM   3469  H   LYS B 213      14.500  47.493  18.784  1.00  0.00           H  
ATOM   3470  HA  LYS B 213      12.791  46.363  16.650  1.00  0.00           H  
ATOM   3471 1HB  LYS B 213      11.218  46.932  18.459  1.00  0.00           H  
ATOM   3472 2HB  LYS B 213      11.821  48.583  18.470  1.00  0.00           H  
ATOM   3473 1HG  LYS B 213      10.943  48.954  16.204  1.00  0.00           H  
ATOM   3474 2HG  LYS B 213      10.409  47.272  16.109  1.00  0.00           H  
ATOM   3475 1HD  LYS B 213       8.907  47.652  18.093  1.00  0.00           H  
ATOM   3476 2HD  LYS B 213       9.446  49.333  18.175  1.00  0.00           H  
ATOM   3477 1HE  LYS B 213       8.492  49.728  15.906  1.00  0.00           H  
ATOM   3478 2HE  LYS B 213       7.896  48.068  15.899  1.00  0.00           H  
ATOM   3479 1HZ  LYS B 213       6.170  49.613  16.605  1.00  0.00           H  
ATOM   3480 2HZ  LYS B 213       6.577  48.573  17.823  1.00  0.00           H  
ATOM   3481 3HZ  LYS B 213       7.136  50.116  17.842  1.00  0.00           H  
ATOM   3482  N   LEU B 214      13.544  48.056  15.089  1.00  0.00           N  
ATOM   3483  CA  LEU B 214      14.044  48.930  14.037  1.00  0.00           C  
ATOM   3484  C   LEU B 214      13.059  49.088  12.929  1.00  0.00           C  
ATOM   3485  O   LEU B 214      12.481  48.106  12.484  1.00  0.00           O  
ATOM   3486  CB  LEU B 214      15.324  48.377  13.427  1.00  0.00           C  
ATOM   3487  CG  LEU B 214      15.816  49.034  12.142  1.00  0.00           C  
ATOM   3488  CD1 LEU B 214      16.252  50.475  12.391  1.00  0.00           C  
ATOM   3489  CD2 LEU B 214      16.958  48.204  11.622  1.00  0.00           C  
ATOM   3490  H   LEU B 214      13.132  47.163  14.809  1.00  0.00           H  
ATOM   3491  HA  LEU B 214      14.245  49.910  14.467  1.00  0.00           H  
ATOM   3492 1HB  LEU B 214      16.085  48.522  14.116  1.00  0.00           H  
ATOM   3493 2HB  LEU B 214      15.219  47.317  13.257  1.00  0.00           H  
ATOM   3494  HG  LEU B 214      15.012  49.048  11.404  1.00  0.00           H  
ATOM   3495 1HD1 LEU B 214      16.593  50.910  11.451  1.00  0.00           H  
ATOM   3496 2HD1 LEU B 214      15.421  51.058  12.767  1.00  0.00           H  
ATOM   3497 3HD1 LEU B 214      17.050  50.500  13.105  1.00  0.00           H  
ATOM   3498 1HD2 LEU B 214      17.335  48.621  10.703  1.00  0.00           H  
ATOM   3499 2HD2 LEU B 214      17.758  48.184  12.360  1.00  0.00           H  
ATOM   3500 3HD2 LEU B 214      16.597  47.198  11.444  1.00  0.00           H  
ATOM   3501  N   THR B 215      12.831  50.309  12.497  1.00  0.00           N  
ATOM   3502  CA  THR B 215      11.977  50.460  11.348  1.00  0.00           C  
ATOM   3503  C   THR B 215      12.777  50.997  10.188  1.00  0.00           C  
ATOM   3504  O   THR B 215      13.509  51.979  10.325  1.00  0.00           O  
ATOM   3505  CB  THR B 215      10.789  51.373  11.640  1.00  0.00           C  
ATOM   3506  OG1 THR B 215      10.032  50.820  12.709  1.00  0.00           O  
ATOM   3507  CG2 THR B 215       9.902  51.480  10.411  1.00  0.00           C  
ATOM   3508  H   THR B 215      13.284  51.108  12.919  1.00  0.00           H  
ATOM   3509  HA  THR B 215      11.588  49.488  11.057  1.00  0.00           H  
ATOM   3510  HB  THR B 215      11.142  52.363  11.921  1.00  0.00           H  
ATOM   3511  HG1 THR B 215       9.415  51.481  13.026  1.00  0.00           H  
ATOM   3512 1HG2 THR B 215       9.049  52.121  10.631  1.00  0.00           H  
ATOM   3513 2HG2 THR B 215      10.463  51.905   9.583  1.00  0.00           H  
ATOM   3514 3HG2 THR B 215       9.544  50.489  10.131  1.00  0.00           H  
ATOM   3515  N   LEU B 216      12.639  50.328   9.055  1.00  0.00           N  
ATOM   3516  CA  LEU B 216      13.259  50.747   7.821  1.00  0.00           C  
ATOM   3517  C   LEU B 216      12.164  51.310   6.947  1.00  0.00           C  
ATOM   3518  O   LEU B 216      11.073  50.753   6.881  1.00  0.00           O  
ATOM   3519  CB  LEU B 216      13.930  49.558   7.149  1.00  0.00           C  
ATOM   3520  CG  LEU B 216      15.005  48.887   7.968  1.00  0.00           C  
ATOM   3521  CD1 LEU B 216      15.460  47.616   7.268  1.00  0.00           C  
ATOM   3522  CD2 LEU B 216      16.174  49.872   8.138  1.00  0.00           C  
ATOM   3523  H   LEU B 216      12.032  49.510   9.052  1.00  0.00           H  
ATOM   3524  HA  LEU B 216      13.994  51.524   8.022  1.00  0.00           H  
ATOM   3525 1HB  LEU B 216      13.172  48.817   6.936  1.00  0.00           H  
ATOM   3526 2HB  LEU B 216      14.367  49.887   6.206  1.00  0.00           H  
ATOM   3527  HG  LEU B 216      14.608  48.612   8.947  1.00  0.00           H  
ATOM   3528 1HD1 LEU B 216      16.234  47.129   7.862  1.00  0.00           H  
ATOM   3529 2HD1 LEU B 216      14.611  46.941   7.159  1.00  0.00           H  
ATOM   3530 3HD1 LEU B 216      15.861  47.862   6.284  1.00  0.00           H  
ATOM   3531 1HD2 LEU B 216      16.964  49.417   8.713  1.00  0.00           H  
ATOM   3532 2HD2 LEU B 216      16.564  50.142   7.156  1.00  0.00           H  
ATOM   3533 3HD2 LEU B 216      15.820  50.772   8.649  1.00  0.00           H  
ATOM   3534  N   LEU B 217      12.418  52.396   6.249  1.00  0.00           N  
ATOM   3535  CA  LEU B 217      11.360  52.936   5.407  1.00  0.00           C  
ATOM   3536  C   LEU B 217      11.420  52.274   4.065  1.00  0.00           C  
ATOM   3537  O   LEU B 217      12.509  51.966   3.601  1.00  0.00           O  
ATOM   3538  CB  LEU B 217      11.509  54.430   5.255  1.00  0.00           C  
ATOM   3539  CG  LEU B 217      11.546  55.166   6.534  1.00  0.00           C  
ATOM   3540  CD1 LEU B 217      11.817  56.610   6.236  1.00  0.00           C  
ATOM   3541  CD2 LEU B 217      10.230  54.943   7.283  1.00  0.00           C  
ATOM   3542  H   LEU B 217      13.318  52.846   6.306  1.00  0.00           H  
ATOM   3543  HA  LEU B 217      10.393  52.723   5.858  1.00  0.00           H  
ATOM   3544 1HB  LEU B 217      12.414  54.641   4.719  1.00  0.00           H  
ATOM   3545 2HB  LEU B 217      10.664  54.805   4.681  1.00  0.00           H  
ATOM   3546  HG  LEU B 217      12.368  54.796   7.147  1.00  0.00           H  
ATOM   3547 1HD1 LEU B 217      11.866  57.171   7.168  1.00  0.00           H  
ATOM   3548 2HD1 LEU B 217      12.759  56.701   5.706  1.00  0.00           H  
ATOM   3549 3HD1 LEU B 217      11.014  57.004   5.616  1.00  0.00           H  
ATOM   3550 1HD2 LEU B 217      10.252  55.478   8.232  1.00  0.00           H  
ATOM   3551 2HD2 LEU B 217       9.394  55.306   6.680  1.00  0.00           H  
ATOM   3552 3HD2 LEU B 217      10.098  53.879   7.474  1.00  0.00           H  
ATOM   3553  N   GLN B 218      10.285  52.119   3.391  1.00  0.00           N  
ATOM   3554  CA  GLN B 218      10.302  51.506   2.070  1.00  0.00           C  
ATOM   3555  C   GLN B 218      11.229  52.235   1.115  1.00  0.00           C  
ATOM   3556  O   GLN B 218      11.905  51.623   0.299  1.00  0.00           O  
ATOM   3557  CB  GLN B 218       8.889  51.449   1.523  1.00  0.00           C  
ATOM   3558  CG  GLN B 218       8.734  50.761   0.213  1.00  0.00           C  
ATOM   3559  CD  GLN B 218       7.271  50.706  -0.179  1.00  0.00           C  
ATOM   3560  OE1 GLN B 218       6.389  50.904   0.690  1.00  0.00           O  
ATOM   3561  NE2 GLN B 218       7.003  50.445  -1.458  1.00  0.00           N  
ATOM   3562  H   GLN B 218       9.382  52.392   3.788  1.00  0.00           H  
ATOM   3563  HA  GLN B 218      10.682  50.501   2.169  1.00  0.00           H  
ATOM   3564 1HB  GLN B 218       8.254  50.930   2.239  1.00  0.00           H  
ATOM   3565 2HB  GLN B 218       8.499  52.463   1.423  1.00  0.00           H  
ATOM   3566 1HG  GLN B 218       9.285  51.315  -0.548  1.00  0.00           H  
ATOM   3567 2HG  GLN B 218       9.113  49.744   0.287  1.00  0.00           H  
ATOM   3568 1HE2 GLN B 218       6.056  50.393  -1.780  1.00  0.00           H  
ATOM   3569 2HE2 GLN B 218       7.752  50.296  -2.107  1.00  0.00           H  
ATOM   3570  N   ARG B 219      11.302  53.549   1.241  1.00  0.00           N  
ATOM   3571  CA  ARG B 219      12.145  54.346   0.371  1.00  0.00           C  
ATOM   3572  C   ARG B 219      13.652  54.103   0.565  1.00  0.00           C  
ATOM   3573  O   ARG B 219      14.457  54.534  -0.260  1.00  0.00           O  
ATOM   3574  CB  ARG B 219      11.862  55.823   0.567  1.00  0.00           C  
ATOM   3575  CG  ARG B 219      12.294  56.419   1.914  1.00  0.00           C  
ATOM   3576  CD  ARG B 219      12.007  57.886   1.948  1.00  0.00           C  
ATOM   3577  NE  ARG B 219      12.279  58.502   3.237  1.00  0.00           N  
ATOM   3578  CZ  ARG B 219      13.498  58.921   3.633  1.00  0.00           C  
ATOM   3579  NH1 ARG B 219      14.538  58.745   2.843  1.00  0.00           N  
ATOM   3580  NH2 ARG B 219      13.659  59.515   4.807  1.00  0.00           N  
ATOM   3581  H   ARG B 219      10.740  54.002   1.946  1.00  0.00           H  
ATOM   3582  HA  ARG B 219      11.896  54.089  -0.658  1.00  0.00           H  
ATOM   3583 1HB  ARG B 219      12.363  56.390  -0.215  1.00  0.00           H  
ATOM   3584 2HB  ARG B 219      10.792  55.998   0.460  1.00  0.00           H  
ATOM   3585 1HG  ARG B 219      11.744  55.939   2.713  1.00  0.00           H  
ATOM   3586 2HG  ARG B 219      13.365  56.267   2.065  1.00  0.00           H  
ATOM   3587 1HD  ARG B 219      12.619  58.387   1.200  1.00  0.00           H  
ATOM   3588 2HD  ARG B 219      10.954  58.046   1.716  1.00  0.00           H  
ATOM   3589  HE  ARG B 219      11.499  58.654   3.863  1.00  0.00           H  
ATOM   3590 1HH1 ARG B 219      14.419  58.293   1.947  1.00  0.00           H  
ATOM   3591 2HH1 ARG B 219      15.453  59.063   3.132  1.00  0.00           H  
ATOM   3592 1HH2 ARG B 219      12.866  59.685   5.413  1.00  0.00           H  
ATOM   3593 2HH2 ARG B 219      14.575  59.831   5.087  1.00  0.00           H  
ATOM   3594  N   LYS B 220      14.050  53.460   1.661  1.00  0.00           N  
ATOM   3595  CA  LYS B 220      15.461  53.227   1.927  1.00  0.00           C  
ATOM   3596  C   LYS B 220      15.992  51.937   1.321  1.00  0.00           C  
ATOM   3597  O   LYS B 220      17.192  51.663   1.414  1.00  0.00           O  
ATOM   3598  CB  LYS B 220      15.742  53.213   3.429  1.00  0.00           C  
ATOM   3599  CG  LYS B 220      15.595  54.550   4.114  1.00  0.00           C  
ATOM   3600  CD  LYS B 220      16.009  54.455   5.583  1.00  0.00           C  
ATOM   3601  CE  LYS B 220      15.966  55.817   6.261  1.00  0.00           C  
ATOM   3602  NZ  LYS B 220      16.411  55.750   7.691  1.00  0.00           N  
ATOM   3603  H   LYS B 220      13.368  53.079   2.312  1.00  0.00           H  
ATOM   3604  HA  LYS B 220      16.027  54.047   1.487  1.00  0.00           H  
ATOM   3605 1HB  LYS B 220      15.051  52.516   3.910  1.00  0.00           H  
ATOM   3606 2HB  LYS B 220      16.751  52.848   3.605  1.00  0.00           H  
ATOM   3607 1HG  LYS B 220      16.227  55.282   3.613  1.00  0.00           H  
ATOM   3608 2HG  LYS B 220      14.573  54.884   4.042  1.00  0.00           H  
ATOM   3609 1HD  LYS B 220      15.333  53.780   6.108  1.00  0.00           H  
ATOM   3610 2HD  LYS B 220      17.019  54.055   5.654  1.00  0.00           H  
ATOM   3611 1HE  LYS B 220      16.615  56.505   5.720  1.00  0.00           H  
ATOM   3612 2HE  LYS B 220      14.951  56.194   6.228  1.00  0.00           H  
ATOM   3613 1HZ  LYS B 220      16.366  56.672   8.101  1.00  0.00           H  
ATOM   3614 2HZ  LYS B 220      15.808  55.125   8.208  1.00  0.00           H  
ATOM   3615 3HZ  LYS B 220      17.363  55.412   7.733  1.00  0.00           H  
ATOM   3616  N   LEU B 221      15.126  51.135   0.710  1.00  0.00           N  
ATOM   3617  CA  LEU B 221      15.579  49.856   0.166  1.00  0.00           C  
ATOM   3618  C   LEU B 221      14.902  49.586  -1.178  1.00  0.00           C  
ATOM   3619  O   LEU B 221      13.890  50.192  -1.511  1.00  0.00           O  
ATOM   3620  CB  LEU B 221      15.417  48.747   1.246  1.00  0.00           C  
ATOM   3621  CG  LEU B 221      14.003  48.308   1.677  1.00  0.00           C  
ATOM   3622  CD1 LEU B 221      14.059  46.909   2.312  1.00  0.00           C  
ATOM   3623  CD2 LEU B 221      13.490  49.275   2.666  1.00  0.00           C  
ATOM   3624  H   LEU B 221      14.140  51.399   0.627  1.00  0.00           H  
ATOM   3625  HA  LEU B 221      16.646  49.928  -0.036  1.00  0.00           H  
ATOM   3626 1HB  LEU B 221      15.918  47.875   0.903  1.00  0.00           H  
ATOM   3627 2HB  LEU B 221      15.928  49.083   2.146  1.00  0.00           H  
ATOM   3628  HG  LEU B 221      13.343  48.277   0.807  1.00  0.00           H  
ATOM   3629 1HD1 LEU B 221      13.055  46.615   2.621  1.00  0.00           H  
ATOM   3630 2HD1 LEU B 221      14.439  46.193   1.590  1.00  0.00           H  
ATOM   3631 3HD1 LEU B 221      14.713  46.930   3.182  1.00  0.00           H  
ATOM   3632 1HD2 LEU B 221      12.503  48.983   2.981  1.00  0.00           H  
ATOM   3633 2HD2 LEU B 221      14.146  49.307   3.533  1.00  0.00           H  
ATOM   3634 3HD2 LEU B 221      13.450  50.255   2.205  1.00  0.00           H  
ATOM   3635  N   GLN B 222      15.501  48.735  -1.998  1.00  0.00           N  
ATOM   3636  CA  GLN B 222      14.993  48.592  -3.363  1.00  0.00           C  
ATOM   3637  C   GLN B 222      13.581  48.004  -3.446  1.00  0.00           C  
ATOM   3638  O   GLN B 222      13.225  47.143  -2.637  1.00  0.00           O  
ATOM   3639  CB  GLN B 222      15.950  47.743  -4.215  1.00  0.00           C  
ATOM   3640  CG  GLN B 222      17.319  48.382  -4.463  1.00  0.00           C  
ATOM   3641  CD  GLN B 222      17.256  49.706  -5.210  1.00  0.00           C  
ATOM   3642  OE1 GLN B 222      16.617  49.822  -6.266  1.00  0.00           O  
ATOM   3643  NE2 GLN B 222      17.925  50.720  -4.663  1.00  0.00           N  
ATOM   3644  H   GLN B 222      16.305  48.199  -1.682  1.00  0.00           H  
ATOM   3645  HA  GLN B 222      15.000  49.593  -3.775  1.00  0.00           H  
ATOM   3646 1HB  GLN B 222      16.134  46.799  -3.705  1.00  0.00           H  
ATOM   3647 2HB  GLN B 222      15.485  47.506  -5.175  1.00  0.00           H  
ATOM   3648 1HG  GLN B 222      17.807  48.549  -3.507  1.00  0.00           H  
ATOM   3649 2HG  GLN B 222      17.912  47.703  -5.065  1.00  0.00           H  
ATOM   3650 1HE2 GLN B 222      17.928  51.618  -5.107  1.00  0.00           H  
ATOM   3651 2HE2 GLN B 222      18.429  50.585  -3.811  1.00  0.00           H  
ATOM   3652  N   PRO B 223      12.743  48.487  -4.398  1.00  0.00           N  
ATOM   3653  CA  PRO B 223      11.412  48.002  -4.707  1.00  0.00           C  
ATOM   3654  C   PRO B 223      11.535  46.682  -5.412  1.00  0.00           C  
ATOM   3655  O   PRO B 223      12.576  46.400  -6.008  1.00  0.00           O  
ATOM   3656  CB  PRO B 223      10.846  49.080  -5.611  1.00  0.00           C  
ATOM   3657  CG  PRO B 223      12.050  49.637  -6.319  1.00  0.00           C  
ATOM   3658  CD  PRO B 223      13.175  49.584  -5.305  1.00  0.00           C  
ATOM   3659  HA  PRO B 223      10.825  47.902  -3.782  1.00  0.00           H  
ATOM   3660 1HB  PRO B 223      10.103  48.636  -6.290  1.00  0.00           H  
ATOM   3661 2HB  PRO B 223      10.317  49.826  -5.002  1.00  0.00           H  
ATOM   3662 1HG  PRO B 223      12.266  49.029  -7.210  1.00  0.00           H  
ATOM   3663 2HG  PRO B 223      11.841  50.657  -6.674  1.00  0.00           H  
ATOM   3664 1HD  PRO B 223      14.101  49.341  -5.845  1.00  0.00           H  
ATOM   3665 2HD  PRO B 223      13.234  50.541  -4.754  1.00  0.00           H  
ATOM   3666  N   ALA B 224      10.486  45.878  -5.339  1.00  0.00           N  
ATOM   3667  CA  ALA B 224      10.446  44.553  -5.945  1.00  0.00           C  
ATOM   3668  C   ALA B 224      11.769  43.839  -5.743  1.00  0.00           C  
ATOM   3669  O   ALA B 224      12.373  43.347  -6.700  1.00  0.00           O  
ATOM   3670  CB  ALA B 224      10.135  44.663  -7.423  1.00  0.00           C  
ATOM   3671  H   ALA B 224       9.652  46.200  -4.862  1.00  0.00           H  
ATOM   3672  HA  ALA B 224       9.669  43.974  -5.440  1.00  0.00           H  
ATOM   3673 1HB  ALA B 224      10.097  43.674  -7.860  1.00  0.00           H  
ATOM   3674 2HB  ALA B 224       9.174  45.161  -7.551  1.00  0.00           H  
ATOM   3675 3HB  ALA B 224      10.917  45.246  -7.911  1.00  0.00           H  
ATOM   3676  N   ALA B 225      12.197  43.730  -4.491  1.00  0.00           N  
ATOM   3677  CA  ALA B 225      13.489  43.153  -4.208  1.00  0.00           C  
ATOM   3678  C   ALA B 225      13.421  42.245  -3.022  1.00  0.00           C  
ATOM   3679  O   ALA B 225      12.678  42.462  -2.064  1.00  0.00           O  
ATOM   3680  CB  ALA B 225      14.494  44.251  -3.944  1.00  0.00           C  
ATOM   3681  H   ALA B 225      11.653  44.142  -3.738  1.00  0.00           H  
ATOM   3682  HA  ALA B 225      13.805  42.564  -5.069  1.00  0.00           H  
ATOM   3683 1HB  ALA B 225      15.463  43.815  -3.737  1.00  0.00           H  
ATOM   3684 2HB  ALA B 225      14.559  44.904  -4.816  1.00  0.00           H  
ATOM   3685 3HB  ALA B 225      14.162  44.822  -3.090  1.00  0.00           H  
ATOM   3686  N   MET B 226      14.208  41.199  -3.090  1.00  0.00           N  
ATOM   3687  CA  MET B 226      14.229  40.252  -2.016  1.00  0.00           C  
ATOM   3688  C   MET B 226      15.437  40.527  -1.163  1.00  0.00           C  
ATOM   3689  O   MET B 226      16.549  40.693  -1.678  1.00  0.00           O  
ATOM   3690  CB  MET B 226      14.180  38.860  -2.618  1.00  0.00           C  
ATOM   3691  CG  MET B 226      14.132  37.741  -1.670  1.00  0.00           C  
ATOM   3692  SD  MET B 226      13.967  36.177  -2.553  1.00  0.00           S  
ATOM   3693  CE  MET B 226      12.176  36.188  -2.972  1.00  0.00           C  
ATOM   3694  H   MET B 226      14.799  41.051  -3.899  1.00  0.00           H  
ATOM   3695  HA  MET B 226      13.353  40.386  -1.394  1.00  0.00           H  
ATOM   3696 1HB  MET B 226      13.302  38.775  -3.254  1.00  0.00           H  
ATOM   3697 2HB  MET B 226      15.050  38.709  -3.257  1.00  0.00           H  
ATOM   3698 1HG  MET B 226      15.045  37.717  -1.072  1.00  0.00           H  
ATOM   3699 2HG  MET B 226      13.290  37.875  -1.007  1.00  0.00           H  
ATOM   3700 1HE  MET B 226      11.924  35.284  -3.531  1.00  0.00           H  
ATOM   3701 2HE  MET B 226      11.579  36.233  -2.066  1.00  0.00           H  
ATOM   3702 3HE  MET B 226      11.958  37.054  -3.596  1.00  0.00           H  
ATOM   3703  N   TYR B 227      15.189  40.641   0.137  1.00  0.00           N  
ATOM   3704  CA  TYR B 227      16.214  40.924   1.126  1.00  0.00           C  
ATOM   3705  C   TYR B 227      16.424  39.841   2.146  1.00  0.00           C  
ATOM   3706  O   TYR B 227      15.489  39.146   2.562  1.00  0.00           O  
ATOM   3707  CB  TYR B 227      15.940  42.239   1.849  1.00  0.00           C  
ATOM   3708  CG  TYR B 227      16.264  43.474   1.060  1.00  0.00           C  
ATOM   3709  CD1 TYR B 227      15.419  44.024   0.100  1.00  0.00           C  
ATOM   3710  CD2 TYR B 227      17.471  44.075   1.337  1.00  0.00           C  
ATOM   3711  CE1 TYR B 227      15.821  45.192  -0.578  1.00  0.00           C  
ATOM   3712  CE2 TYR B 227      17.867  45.208   0.676  1.00  0.00           C  
ATOM   3713  CZ  TYR B 227      17.062  45.773  -0.278  1.00  0.00           C  
ATOM   3714  OH  TYR B 227      17.493  46.928  -0.918  1.00  0.00           O  
ATOM   3715  H   TYR B 227      14.234  40.504   0.460  1.00  0.00           H  
ATOM   3716  HA  TYR B 227      17.161  41.038   0.600  1.00  0.00           H  
ATOM   3717 1HB  TYR B 227      14.881  42.277   2.117  1.00  0.00           H  
ATOM   3718 2HB  TYR B 227      16.516  42.267   2.775  1.00  0.00           H  
ATOM   3719  HD1 TYR B 227      14.456  43.558  -0.123  1.00  0.00           H  
ATOM   3720  HD2 TYR B 227      18.119  43.639   2.094  1.00  0.00           H  
ATOM   3721  HE1 TYR B 227      15.171  45.641  -1.328  1.00  0.00           H  
ATOM   3722  HE2 TYR B 227      18.829  45.661   0.914  1.00  0.00           H  
ATOM   3723  HH  TYR B 227      18.397  47.126  -0.640  1.00  0.00           H  
ATOM   3724  N   GLU B 228      17.676  39.753   2.574  1.00  0.00           N  
ATOM   3725  CA  GLU B 228      18.097  38.889   3.661  1.00  0.00           C  
ATOM   3726  C   GLU B 228      18.446  39.751   4.850  1.00  0.00           C  
ATOM   3727  O   GLU B 228      19.236  40.692   4.711  1.00  0.00           O  
ATOM   3728  CB  GLU B 228      19.332  38.083   3.281  1.00  0.00           C  
ATOM   3729  CG  GLU B 228      19.776  37.141   4.370  1.00  0.00           C  
ATOM   3730  CD  GLU B 228      20.885  36.230   3.990  1.00  0.00           C  
ATOM   3731  OE1 GLU B 228      21.267  36.231   2.846  1.00  0.00           O  
ATOM   3732  OE2 GLU B 228      21.370  35.513   4.859  1.00  0.00           O  
ATOM   3733  H   GLU B 228      18.372  40.355   2.130  1.00  0.00           H  
ATOM   3734  HA  GLU B 228      17.279  38.220   3.939  1.00  0.00           H  
ATOM   3735 1HB  GLU B 228      19.136  37.518   2.380  1.00  0.00           H  
ATOM   3736 2HB  GLU B 228      20.156  38.765   3.069  1.00  0.00           H  
ATOM   3737 1HG  GLU B 228      20.093  37.725   5.233  1.00  0.00           H  
ATOM   3738 2HG  GLU B 228      18.916  36.554   4.664  1.00  0.00           H  
ATOM   3739  N   ILE B 229      17.898  39.436   6.020  1.00  0.00           N  
ATOM   3740  CA  ILE B 229      18.228  40.231   7.195  1.00  0.00           C  
ATOM   3741  C   ILE B 229      18.553  39.350   8.366  1.00  0.00           C  
ATOM   3742  O   ILE B 229      17.946  38.292   8.555  1.00  0.00           O  
ATOM   3743  CB  ILE B 229      17.087  41.194   7.535  1.00  0.00           C  
ATOM   3744  CG1 ILE B 229      17.446  42.094   8.656  1.00  0.00           C  
ATOM   3745  CG2 ILE B 229      15.864  40.410   7.913  1.00  0.00           C  
ATOM   3746  CD1 ILE B 229      16.536  43.306   8.705  1.00  0.00           C  
ATOM   3747  H   ILE B 229      17.222  38.675   6.083  1.00  0.00           H  
ATOM   3748  HA  ILE B 229      19.106  40.819   6.975  1.00  0.00           H  
ATOM   3749  HB  ILE B 229      16.876  41.820   6.672  1.00  0.00           H  
ATOM   3750 1HG1 ILE B 229      17.354  41.551   9.595  1.00  0.00           H  
ATOM   3751 2HG1 ILE B 229      18.462  42.422   8.556  1.00  0.00           H  
ATOM   3752 1HG2 ILE B 229      15.063  41.087   8.149  1.00  0.00           H  
ATOM   3753 2HG2 ILE B 229      15.574  39.786   7.090  1.00  0.00           H  
ATOM   3754 3HG2 ILE B 229      16.085  39.801   8.770  1.00  0.00           H  
ATOM   3755 1HD1 ILE B 229      16.805  43.942   9.525  1.00  0.00           H  
ATOM   3756 2HD1 ILE B 229      16.637  43.862   7.774  1.00  0.00           H  
ATOM   3757 3HD1 ILE B 229      15.503  42.984   8.827  1.00  0.00           H  
ATOM   3758  N   LYS B 230      19.534  39.774   9.148  1.00  0.00           N  
ATOM   3759  CA  LYS B 230      19.956  39.040  10.336  1.00  0.00           C  
ATOM   3760  C   LYS B 230      20.445  39.968  11.432  1.00  0.00           C  
ATOM   3761  O   LYS B 230      20.801  41.111  11.159  1.00  0.00           O  
ATOM   3762  CB  LYS B 230      21.015  38.026   9.936  1.00  0.00           C  
ATOM   3763  CG  LYS B 230      22.247  38.610   9.278  1.00  0.00           C  
ATOM   3764  CD  LYS B 230      23.197  37.476   8.869  1.00  0.00           C  
ATOM   3765  CE  LYS B 230      24.529  37.973   8.335  1.00  0.00           C  
ATOM   3766  NZ  LYS B 230      25.392  36.836   7.847  1.00  0.00           N  
ATOM   3767  H   LYS B 230      20.006  40.641   8.893  1.00  0.00           H  
ATOM   3768  HA  LYS B 230      19.111  38.485  10.723  1.00  0.00           H  
ATOM   3769 1HB  LYS B 230      21.331  37.470  10.824  1.00  0.00           H  
ATOM   3770 2HB  LYS B 230      20.583  37.306   9.240  1.00  0.00           H  
ATOM   3771 1HG  LYS B 230      21.940  39.152   8.383  1.00  0.00           H  
ATOM   3772 2HG  LYS B 230      22.722  39.306   9.921  1.00  0.00           H  
ATOM   3773 1HD  LYS B 230      23.384  36.837   9.728  1.00  0.00           H  
ATOM   3774 2HD  LYS B 230      22.714  36.870   8.096  1.00  0.00           H  
ATOM   3775 1HE  LYS B 230      24.357  38.652   7.544  1.00  0.00           H  
ATOM   3776 2HE  LYS B 230      25.041  38.496   9.100  1.00  0.00           H  
ATOM   3777 1HZ  LYS B 230      26.266  37.209   7.498  1.00  0.00           H  
ATOM   3778 2HZ  LYS B 230      25.581  36.189   8.600  1.00  0.00           H  
ATOM   3779 3HZ  LYS B 230      24.914  36.341   7.107  1.00  0.00           H  
ATOM   3780  N   VAL B 231      20.440  39.503  12.682  1.00  0.00           N  
ATOM   3781  CA  VAL B 231      20.936  40.368  13.757  1.00  0.00           C  
ATOM   3782  C   VAL B 231      21.949  39.674  14.656  1.00  0.00           C  
ATOM   3783  O   VAL B 231      21.968  38.444  14.782  1.00  0.00           O  
ATOM   3784  CB  VAL B 231      19.775  40.848  14.661  1.00  0.00           C  
ATOM   3785  CG1 VAL B 231      18.770  41.673  13.926  1.00  0.00           C  
ATOM   3786  CG2 VAL B 231      19.108  39.722  15.158  1.00  0.00           C  
ATOM   3787  H   VAL B 231      20.105  38.560  12.881  1.00  0.00           H  
ATOM   3788  HA  VAL B 231      21.414  41.231  13.307  1.00  0.00           H  
ATOM   3789  HB  VAL B 231      20.193  41.447  15.478  1.00  0.00           H  
ATOM   3790 1HG1 VAL B 231      17.984  41.981  14.608  1.00  0.00           H  
ATOM   3791 2HG1 VAL B 231      19.246  42.509  13.533  1.00  0.00           H  
ATOM   3792 3HG1 VAL B 231      18.339  41.095  13.115  1.00  0.00           H  
ATOM   3793 1HG2 VAL B 231      18.305  40.031  15.827  1.00  0.00           H  
ATOM   3794 2HG2 VAL B 231      18.696  39.145  14.331  1.00  0.00           H  
ATOM   3795 3HG2 VAL B 231      19.835  39.138  15.674  1.00  0.00           H  
ATOM   3796  N   ARG B 232      22.756  40.472  15.342  1.00  0.00           N  
ATOM   3797  CA  ARG B 232      23.695  39.946  16.338  1.00  0.00           C  
ATOM   3798  C   ARG B 232      23.893  40.929  17.498  1.00  0.00           C  
ATOM   3799  O   ARG B 232      23.524  42.101  17.386  1.00  0.00           O  
ATOM   3800  CB  ARG B 232      25.019  39.614  15.715  1.00  0.00           C  
ATOM   3801  CG  ARG B 232      25.685  40.757  15.172  1.00  0.00           C  
ATOM   3802  CD  ARG B 232      27.017  40.421  14.661  1.00  0.00           C  
ATOM   3803  NE  ARG B 232      27.665  41.582  14.077  1.00  0.00           N  
ATOM   3804  CZ  ARG B 232      28.914  41.643  13.644  1.00  0.00           C  
ATOM   3805  NH1 ARG B 232      29.726  40.601  13.715  1.00  0.00           N  
ATOM   3806  NH2 ARG B 232      29.296  42.799  13.135  1.00  0.00           N  
ATOM   3807  H   ARG B 232      22.735  41.467  15.117  1.00  0.00           H  
ATOM   3808  HA  ARG B 232      23.285  39.022  16.745  1.00  0.00           H  
ATOM   3809 1HB  ARG B 232      25.677  39.178  16.466  1.00  0.00           H  
ATOM   3810 2HB  ARG B 232      24.897  38.880  14.936  1.00  0.00           H  
ATOM   3811 1HG  ARG B 232      25.089  41.184  14.384  1.00  0.00           H  
ATOM   3812 2HG  ARG B 232      25.777  41.475  15.948  1.00  0.00           H  
ATOM   3813 1HD  ARG B 232      27.614  40.080  15.477  1.00  0.00           H  
ATOM   3814 2HD  ARG B 232      26.960  39.640  13.937  1.00  0.00           H  
ATOM   3815  HE  ARG B 232      27.118  42.452  13.942  1.00  0.00           H  
ATOM   3816 1HH1 ARG B 232      29.395  39.731  14.109  1.00  0.00           H  
ATOM   3817 2HH1 ARG B 232      30.674  40.677  13.378  1.00  0.00           H  
ATOM   3818 1HH2 ARG B 232      28.587  43.562  13.091  1.00  0.00           H  
ATOM   3819 2HH2 ARG B 232      30.232  42.930  12.786  1.00  0.00           H  
ATOM   3820  N   SER B 233      24.469  40.466  18.622  1.00  0.00           N  
ATOM   3821  CA  SER B 233      24.615  41.355  19.787  1.00  0.00           C  
ATOM   3822  C   SER B 233      26.003  41.403  20.433  1.00  0.00           C  
ATOM   3823  O   SER B 233      26.784  40.458  20.317  1.00  0.00           O  
ATOM   3824  CB  SER B 233      23.665  40.904  20.848  1.00  0.00           C  
ATOM   3825  OG  SER B 233      22.348  40.881  20.377  1.00  0.00           O  
ATOM   3826  H   SER B 233      24.761  39.500  18.677  1.00  0.00           H  
ATOM   3827  HA  SER B 233      24.359  42.367  19.481  1.00  0.00           H  
ATOM   3828 1HB  SER B 233      23.950  39.914  21.197  1.00  0.00           H  
ATOM   3829 2HB  SER B 233      23.747  41.585  21.674  1.00  0.00           H  
ATOM   3830  HG  SER B 233      22.008  41.788  20.411  1.00  0.00           H  
ATOM   3831  N   ILE B 234      26.281  42.496  21.162  1.00  0.00           N  
ATOM   3832  CA  ILE B 234      27.548  42.642  21.901  1.00  0.00           C  
ATOM   3833  C   ILE B 234      27.307  43.351  23.259  1.00  0.00           C  
ATOM   3834  O   ILE B 234      26.423  44.203  23.334  1.00  0.00           O  
ATOM   3835  CB  ILE B 234      28.518  43.438  21.035  1.00  0.00           C  
ATOM   3836  CG1 ILE B 234      29.892  43.443  21.598  1.00  0.00           C  
ATOM   3837  CG2 ILE B 234      27.989  44.835  20.911  1.00  0.00           C  
ATOM   3838  CD1 ILE B 234      30.910  43.840  20.628  1.00  0.00           C  
ATOM   3839  H   ILE B 234      25.601  43.260  21.158  1.00  0.00           H  
ATOM   3840  HA  ILE B 234      27.965  41.655  22.042  1.00  0.00           H  
ATOM   3841  HB  ILE B 234      28.585  42.984  20.074  1.00  0.00           H  
ATOM   3842 1HG1 ILE B 234      29.935  44.129  22.448  1.00  0.00           H  
ATOM   3843 2HG1 ILE B 234      30.148  42.448  21.923  1.00  0.00           H  
ATOM   3844 1HG2 ILE B 234      28.650  45.417  20.277  1.00  0.00           H  
ATOM   3845 2HG2 ILE B 234      26.998  44.805  20.470  1.00  0.00           H  
ATOM   3846 3HG2 ILE B 234      27.938  45.290  21.903  1.00  0.00           H  
ATOM   3847 1HD1 ILE B 234      31.893  43.808  21.109  1.00  0.00           H  
ATOM   3848 2HD1 ILE B 234      30.892  43.143  19.788  1.00  0.00           H  
ATOM   3849 3HD1 ILE B 234      30.704  44.846  20.276  1.00  0.00           H  
ATOM   3850  N   PRO B 235      28.008  43.029  24.370  1.00  0.00           N  
ATOM   3851  CA  PRO B 235      27.825  43.689  25.646  1.00  0.00           C  
ATOM   3852  C   PRO B 235      28.130  45.155  25.495  1.00  0.00           C  
ATOM   3853  O   PRO B 235      29.111  45.500  24.827  1.00  0.00           O  
ATOM   3854  CB  PRO B 235      28.870  43.015  26.533  1.00  0.00           C  
ATOM   3855  CG  PRO B 235      29.124  41.697  25.888  1.00  0.00           C  
ATOM   3856  CD  PRO B 235      29.042  41.988  24.421  1.00  0.00           C  
ATOM   3857  HA  PRO B 235      26.816  43.540  26.033  1.00  0.00           H  
ATOM   3858 1HB  PRO B 235      29.762  43.640  26.582  1.00  0.00           H  
ATOM   3859 2HB  PRO B 235      28.487  42.928  27.557  1.00  0.00           H  
ATOM   3860 1HG  PRO B 235      30.125  41.352  26.149  1.00  0.00           H  
ATOM   3861 2HG  PRO B 235      28.418  40.940  26.239  1.00  0.00           H  
ATOM   3862 1HD  PRO B 235      30.010  42.402  24.150  1.00  0.00           H  
ATOM   3863 2HD  PRO B 235      28.821  41.113  23.868  1.00  0.00           H  
ATOM   3864  N   ASP B 236      27.365  46.011  26.164  1.00  0.00           N  
ATOM   3865  CA  ASP B 236      27.683  47.428  26.096  1.00  0.00           C  
ATOM   3866  C   ASP B 236      27.401  48.236  27.362  1.00  0.00           C  
ATOM   3867  O   ASP B 236      26.710  49.259  27.297  1.00  0.00           O  
ATOM   3868  CB  ASP B 236      26.912  48.070  24.931  1.00  0.00           C  
ATOM   3869  CG  ASP B 236      27.417  49.489  24.567  1.00  0.00           C  
ATOM   3870  OD1 ASP B 236      28.562  49.795  24.887  1.00  0.00           O  
ATOM   3871  OD2 ASP B 236      26.641  50.261  24.008  1.00  0.00           O  
ATOM   3872  H   ASP B 236      26.540  45.684  26.670  1.00  0.00           H  
ATOM   3873  HA  ASP B 236      28.748  47.512  25.890  1.00  0.00           H  
ATOM   3874 1HB  ASP B 236      27.000  47.432  24.048  1.00  0.00           H  
ATOM   3875 2HB  ASP B 236      25.851  48.126  25.183  1.00  0.00           H  
ATOM   3876  N   HIS B 237      27.905  47.815  28.529  1.00  0.00           N  
ATOM   3877  CA  HIS B 237      27.711  48.716  29.671  1.00  0.00           C  
ATOM   3878  C   HIS B 237      28.884  48.738  30.634  1.00  0.00           C  
ATOM   3879  O   HIS B 237      29.703  49.666  30.664  1.00  0.00           O  
ATOM   3880  CB  HIS B 237      26.445  48.329  30.442  1.00  0.00           C  
ATOM   3881  CG  HIS B 237      26.120  49.258  31.570  1.00  0.00           C  
ATOM   3882  ND1 HIS B 237      25.654  50.540  31.367  1.00  0.00           N  
ATOM   3883  CD2 HIS B 237      26.194  49.092  32.912  1.00  0.00           C  
ATOM   3884  CE1 HIS B 237      25.454  51.123  32.537  1.00  0.00           C  
ATOM   3885  NE2 HIS B 237      25.775  50.266  33.489  1.00  0.00           N  
ATOM   3886  H   HIS B 237      28.470  46.960  28.600  1.00  0.00           H  
ATOM   3887  HA  HIS B 237      27.591  49.734  29.305  1.00  0.00           H  
ATOM   3888 1HB  HIS B 237      25.594  48.310  29.760  1.00  0.00           H  
ATOM   3889 2HB  HIS B 237      26.560  47.325  30.850  1.00  0.00           H  
ATOM   3890  HD1 HIS B 237      25.416  50.950  30.486  1.00  0.00           H  
ATOM   3891  HD2 HIS B 237      26.505  48.256  33.539  1.00  0.00           H  
ATOM   3892  HE1 HIS B 237      25.083  52.146  32.591  1.00  0.00           H  
ATOM   3893  N   TYR B 238      28.976  47.650  31.367  1.00  0.00           N  
ATOM   3894  CA  TYR B 238      30.011  47.347  32.331  1.00  0.00           C  
ATOM   3895  C   TYR B 238      30.765  46.222  31.736  1.00  0.00           C  
ATOM   3896  O   TYR B 238      31.989  46.207  31.684  1.00  0.00           O  
ATOM   3897  CB  TYR B 238      29.429  46.912  33.676  1.00  0.00           C  
ATOM   3898  CG  TYR B 238      30.469  46.242  34.587  1.00  0.00           C  
ATOM   3899  CD1 TYR B 238      31.264  46.929  35.483  1.00  0.00           C  
ATOM   3900  CD2 TYR B 238      30.638  44.893  34.440  1.00  0.00           C  
ATOM   3901  CE1 TYR B 238      32.209  46.235  36.228  1.00  0.00           C  
ATOM   3902  CE2 TYR B 238      31.564  44.208  35.149  1.00  0.00           C  
ATOM   3903  CZ  TYR B 238      32.351  44.850  36.040  1.00  0.00           C  
ATOM   3904  OH  TYR B 238      33.299  44.121  36.730  1.00  0.00           O  
ATOM   3905  H   TYR B 238      28.248  46.968  31.250  1.00  0.00           H  
ATOM   3906  HA  TYR B 238      30.679  48.196  32.456  1.00  0.00           H  
ATOM   3907 1HB  TYR B 238      29.017  47.775  34.200  1.00  0.00           H  
ATOM   3908 2HB  TYR B 238      28.613  46.211  33.518  1.00  0.00           H  
ATOM   3909  HD1 TYR B 238      31.157  47.985  35.595  1.00  0.00           H  
ATOM   3910  HD2 TYR B 238      30.031  44.371  33.733  1.00  0.00           H  
ATOM   3911  HE1 TYR B 238      32.841  46.768  36.935  1.00  0.00           H  
ATOM   3912  HE2 TYR B 238      31.679  43.133  34.997  1.00  0.00           H  
ATOM   3913  HH  TYR B 238      33.284  43.200  36.428  1.00  0.00           H  
ATOM   3914  N   PHE B 239      29.987  45.278  31.267  1.00  0.00           N  
ATOM   3915  CA  PHE B 239      30.518  44.088  30.683  1.00  0.00           C  
ATOM   3916  C   PHE B 239      30.950  44.462  29.283  1.00  0.00           C  
ATOM   3917  O   PHE B 239      30.294  45.281  28.615  1.00  0.00           O  
ATOM   3918  CB  PHE B 239      29.481  42.962  30.658  1.00  0.00           C  
ATOM   3919  CG  PHE B 239      29.087  42.474  32.024  1.00  0.00           C  
ATOM   3920  CD1 PHE B 239      28.001  43.027  32.686  1.00  0.00           C  
ATOM   3921  CD2 PHE B 239      29.799  41.461  32.646  1.00  0.00           C  
ATOM   3922  CE1 PHE B 239      27.637  42.578  33.942  1.00  0.00           C  
ATOM   3923  CE2 PHE B 239      29.436  41.010  33.901  1.00  0.00           C  
ATOM   3924  CZ  PHE B 239      28.353  41.569  34.550  1.00  0.00           C  
ATOM   3925  H   PHE B 239      28.992  45.382  31.348  1.00  0.00           H  
ATOM   3926  HA  PHE B 239      31.377  43.739  31.257  1.00  0.00           H  
ATOM   3927 1HB  PHE B 239      28.584  43.306  30.148  1.00  0.00           H  
ATOM   3928 2HB  PHE B 239      29.875  42.118  30.095  1.00  0.00           H  
ATOM   3929  HD1 PHE B 239      27.434  43.825  32.207  1.00  0.00           H  
ATOM   3930  HD2 PHE B 239      30.654  41.019  32.134  1.00  0.00           H  
ATOM   3931  HE1 PHE B 239      26.782  43.022  34.451  1.00  0.00           H  
ATOM   3932  HE2 PHE B 239      30.005  40.212  34.379  1.00  0.00           H  
ATOM   3933  HZ  PHE B 239      28.068  41.216  35.539  1.00  0.00           H  
ATOM   3934  N   LYS B 240      32.076  43.903  28.871  1.00  0.00           N  
ATOM   3935  CA  LYS B 240      32.645  44.112  27.551  1.00  0.00           C  
ATOM   3936  C   LYS B 240      32.888  42.765  26.920  1.00  0.00           C  
ATOM   3937  O   LYS B 240      32.865  41.747  27.627  1.00  0.00           O  
ATOM   3938  CB  LYS B 240      33.909  44.960  27.627  1.00  0.00           C  
ATOM   3939  CG  LYS B 240      33.662  46.317  28.319  1.00  0.00           C  
ATOM   3940  CD  LYS B 240      32.812  47.261  27.431  1.00  0.00           C  
ATOM   3941  CE  LYS B 240      32.592  48.624  28.099  1.00  0.00           C  
ATOM   3942  NZ  LYS B 240      31.760  49.527  27.247  1.00  0.00           N  
ATOM   3943  H   LYS B 240      32.546  43.264  29.514  1.00  0.00           H  
ATOM   3944  HA  LYS B 240      31.922  44.643  26.932  1.00  0.00           H  
ATOM   3945 1HB  LYS B 240      34.681  44.430  28.173  1.00  0.00           H  
ATOM   3946 2HB  LYS B 240      34.287  45.144  26.625  1.00  0.00           H  
ATOM   3947 1HG  LYS B 240      33.154  46.170  29.274  1.00  0.00           H  
ATOM   3948 2HG  LYS B 240      34.621  46.793  28.516  1.00  0.00           H  
ATOM   3949 1HD  LYS B 240      33.317  47.414  26.477  1.00  0.00           H  
ATOM   3950 2HD  LYS B 240      31.838  46.815  27.229  1.00  0.00           H  
ATOM   3951 1HE  LYS B 240      32.077  48.469  29.054  1.00  0.00           H  
ATOM   3952 2HE  LYS B 240      33.554  49.096  28.288  1.00  0.00           H  
ATOM   3953 1HZ  LYS B 240      31.617  50.408  27.719  1.00  0.00           H  
ATOM   3954 2HZ  LYS B 240      32.215  49.688  26.362  1.00  0.00           H  
ATOM   3955 3HZ  LYS B 240      30.869  49.084  27.085  1.00  0.00           H  
ATOM   3956  N   GLY B 241      33.061  42.724  25.605  1.00  0.00           N  
ATOM   3957  CA  GLY B 241      33.245  41.418  25.009  1.00  0.00           C  
ATOM   3958  C   GLY B 241      33.208  41.383  23.489  1.00  0.00           C  
ATOM   3959  O   GLY B 241      33.726  42.260  22.799  1.00  0.00           O  
ATOM   3960  H   GLY B 241      33.062  43.560  25.042  1.00  0.00           H  
ATOM   3961 1HA  GLY B 241      34.196  41.008  25.343  1.00  0.00           H  
ATOM   3962 2HA  GLY B 241      32.481  40.763  25.393  1.00  0.00           H  
ATOM   3963  N   PHE B 242      32.631  40.312  22.995  1.00  0.00           N  
ATOM   3964  CA  PHE B 242      32.621  39.995  21.595  1.00  0.00           C  
ATOM   3965  C   PHE B 242      31.226  39.932  21.011  1.00  0.00           C  
ATOM   3966  O   PHE B 242      30.236  39.884  21.737  1.00  0.00           O  
ATOM   3967  CB  PHE B 242      33.247  38.631  21.398  1.00  0.00           C  
ATOM   3968  CG  PHE B 242      34.562  38.509  22.050  1.00  0.00           C  
ATOM   3969  CD1 PHE B 242      34.713  37.656  23.130  1.00  0.00           C  
ATOM   3970  CD2 PHE B 242      35.640  39.257  21.652  1.00  0.00           C  
ATOM   3971  CE1 PHE B 242      35.918  37.529  23.764  1.00  0.00           C  
ATOM   3972  CE2 PHE B 242      36.853  39.136  22.302  1.00  0.00           C  
ATOM   3973  CZ  PHE B 242      36.989  38.266  23.353  1.00  0.00           C  
ATOM   3974  H   PHE B 242      32.177  39.679  23.653  1.00  0.00           H  
ATOM   3975  HA  PHE B 242      33.190  40.756  21.063  1.00  0.00           H  
ATOM   3976 1HB  PHE B 242      32.585  37.868  21.804  1.00  0.00           H  
ATOM   3977 2HB  PHE B 242      33.363  38.424  20.336  1.00  0.00           H  
ATOM   3978  HD1 PHE B 242      33.857  37.064  23.471  1.00  0.00           H  
ATOM   3979  HD2 PHE B 242      35.531  39.950  20.818  1.00  0.00           H  
ATOM   3980  HE1 PHE B 242      36.019  36.840  24.595  1.00  0.00           H  
ATOM   3981  HE2 PHE B 242      37.705  39.731  21.981  1.00  0.00           H  
ATOM   3982  HZ  PHE B 242      37.945  38.166  23.863  1.00  0.00           H  
ATOM   3983  N   TRP B 243      31.148  39.918  19.687  1.00  0.00           N  
ATOM   3984  CA  TRP B 243      29.871  39.749  19.025  1.00  0.00           C  
ATOM   3985  C   TRP B 243      29.377  38.323  19.170  1.00  0.00           C  
ATOM   3986  O   TRP B 243      30.154  37.364  19.062  1.00  0.00           O  
ATOM   3987  CB  TRP B 243      29.971  40.037  17.525  1.00  0.00           C  
ATOM   3988  CG  TRP B 243      30.112  41.452  17.212  1.00  0.00           C  
ATOM   3989  CD1 TRP B 243      31.231  42.113  16.815  1.00  0.00           C  
ATOM   3990  CD2 TRP B 243      29.066  42.431  17.294  1.00  0.00           C  
ATOM   3991  NE1 TRP B 243      30.955  43.442  16.660  1.00  0.00           N  
ATOM   3992  CE2 TRP B 243      29.622  43.652  16.964  1.00  0.00           C  
ATOM   3993  CE3 TRP B 243      27.715  42.365  17.637  1.00  0.00           C  
ATOM   3994  CZ2 TRP B 243      28.877  44.817  16.975  1.00  0.00           C  
ATOM   3995  CZ3 TRP B 243      26.956  43.526  17.642  1.00  0.00           C  
ATOM   3996  CH2 TRP B 243      27.524  44.719  17.325  1.00  0.00           C  
ATOM   3997  H   TRP B 243      31.989  39.998  19.134  1.00  0.00           H  
ATOM   3998  HA  TRP B 243      29.148  40.423  19.479  1.00  0.00           H  
ATOM   3999 1HB  TRP B 243      30.825  39.506  17.112  1.00  0.00           H  
ATOM   4000 2HB  TRP B 243      29.094  39.646  17.046  1.00  0.00           H  
ATOM   4001  HD1 TRP B 243      32.207  41.654  16.659  1.00  0.00           H  
ATOM   4002  HE1 TRP B 243      31.618  44.152  16.380  1.00  0.00           H  
ATOM   4003  HE3 TRP B 243      27.268  41.408  17.903  1.00  0.00           H  
ATOM   4004  HZ2 TRP B 243      29.310  45.783  16.725  1.00  0.00           H  
ATOM   4005  HZ3 TRP B 243      25.898  43.462  17.914  1.00  0.00           H  
ATOM   4006  HH2 TRP B 243      26.903  45.615  17.343  1.00  0.00           H  
ATOM   4007  N   SER B 244      28.074  38.208  19.352  1.00  0.00           N  
ATOM   4008  CA  SER B 244      27.370  36.948  19.403  1.00  0.00           C  
ATOM   4009  C   SER B 244      27.339  36.371  18.013  1.00  0.00           C  
ATOM   4010  O   SER B 244      27.657  37.062  17.046  1.00  0.00           O  
ATOM   4011  CB  SER B 244      25.931  37.163  19.773  1.00  0.00           C  
ATOM   4012  OG  SER B 244      25.255  37.752  18.688  1.00  0.00           O  
ATOM   4013  H   SER B 244      27.536  39.052  19.496  1.00  0.00           H  
ATOM   4014  HA  SER B 244      27.869  36.267  20.092  1.00  0.00           H  
ATOM   4015 1HB  SER B 244      25.462  36.218  20.039  1.00  0.00           H  
ATOM   4016 2HB  SER B 244      25.878  37.817  20.639  1.00  0.00           H  
ATOM   4017  HG  SER B 244      25.142  37.025  18.021  1.00  0.00           H  
ATOM   4018  N   GLU B 245      26.935  35.124  17.903  1.00  0.00           N  
ATOM   4019  CA  GLU B 245      26.740  34.525  16.603  1.00  0.00           C  
ATOM   4020  C   GLU B 245      25.530  35.205  16.016  1.00  0.00           C  
ATOM   4021  O   GLU B 245      24.786  35.886  16.732  1.00  0.00           O  
ATOM   4022  CB  GLU B 245      26.500  33.011  16.689  1.00  0.00           C  
ATOM   4023  CG  GLU B 245      27.710  32.172  17.113  1.00  0.00           C  
ATOM   4024  CD  GLU B 245      28.834  32.136  16.094  1.00  0.00           C  
ATOM   4025  OE1 GLU B 245      28.559  31.927  14.931  1.00  0.00           O  
ATOM   4026  OE2 GLU B 245      29.979  32.306  16.496  1.00  0.00           O  
ATOM   4027  H   GLU B 245      26.724  34.597  18.736  1.00  0.00           H  
ATOM   4028  HA  GLU B 245      27.603  34.727  15.971  1.00  0.00           H  
ATOM   4029 1HB  GLU B 245      25.692  32.812  17.387  1.00  0.00           H  
ATOM   4030 2HB  GLU B 245      26.172  32.644  15.712  1.00  0.00           H  
ATOM   4031 1HG  GLU B 245      28.092  32.581  18.032  1.00  0.00           H  
ATOM   4032 2HG  GLU B 245      27.379  31.153  17.309  1.00  0.00           H  
ATOM   4033  N   TRP B 246      25.364  35.086  14.720  1.00  0.00           N  
ATOM   4034  CA  TRP B 246      24.222  35.689  14.076  1.00  0.00           C  
ATOM   4035  C   TRP B 246      22.960  34.914  14.354  1.00  0.00           C  
ATOM   4036  O   TRP B 246      22.990  33.694  14.527  1.00  0.00           O  
ATOM   4037  CB  TRP B 246      24.398  35.735  12.579  1.00  0.00           C  
ATOM   4038  CG  TRP B 246      25.415  36.672  12.094  1.00  0.00           C  
ATOM   4039  CD1 TRP B 246      26.681  36.375  11.688  1.00  0.00           C  
ATOM   4040  CD2 TRP B 246      25.258  38.089  11.925  1.00  0.00           C  
ATOM   4041  NE1 TRP B 246      27.324  37.520  11.275  1.00  0.00           N  
ATOM   4042  CE2 TRP B 246      26.465  38.582  11.419  1.00  0.00           C  
ATOM   4043  CE3 TRP B 246      24.207  38.964  12.149  1.00  0.00           C  
ATOM   4044  CZ2 TRP B 246      26.646  39.939  11.139  1.00  0.00           C  
ATOM   4045  CZ3 TRP B 246      24.369  40.318  11.865  1.00  0.00           C  
ATOM   4046  CH2 TRP B 246      25.562  40.793  11.376  1.00  0.00           C  
ATOM   4047  H   TRP B 246      26.020  34.539  14.179  1.00  0.00           H  
ATOM   4048  HA  TRP B 246      24.094  36.701  14.455  1.00  0.00           H  
ATOM   4049 1HB  TRP B 246      24.652  34.740  12.224  1.00  0.00           H  
ATOM   4050 2HB  TRP B 246      23.445  36.004  12.129  1.00  0.00           H  
ATOM   4051  HD1 TRP B 246      27.117  35.376  11.687  1.00  0.00           H  
ATOM   4052  HE1 TRP B 246      28.276  37.568  10.928  1.00  0.00           H  
ATOM   4053  HE3 TRP B 246      23.268  38.583  12.530  1.00  0.00           H  
ATOM   4054  HZ2 TRP B 246      27.581  40.336  10.750  1.00  0.00           H  
ATOM   4055  HZ3 TRP B 246      23.527  40.999  12.046  1.00  0.00           H  
ATOM   4056  HH2 TRP B 246      25.661  41.863  11.174  1.00  0.00           H  
ATOM   4057  N   SER B 247      21.853  35.629  14.376  1.00  0.00           N  
ATOM   4058  CA  SER B 247      20.538  35.021  14.454  1.00  0.00           C  
ATOM   4059  C   SER B 247      20.331  34.316  13.124  1.00  0.00           C  
ATOM   4060  O   SER B 247      21.103  34.561  12.199  1.00  0.00           O  
ATOM   4061  CB  SER B 247      19.492  36.092  14.510  1.00  0.00           C  
ATOM   4062  OG  SER B 247      19.411  36.723  13.231  1.00  0.00           O  
ATOM   4063  H   SER B 247      21.913  36.642  14.329  1.00  0.00           H  
ATOM   4064  HA  SER B 247      20.496  34.346  15.306  1.00  0.00           H  
ATOM   4065 1HB  SER B 247      18.530  35.695  14.800  1.00  0.00           H  
ATOM   4066 2HB  SER B 247      19.784  36.815  15.262  1.00  0.00           H  
ATOM   4067  HG  SER B 247      18.880  36.090  12.641  1.00  0.00           H  
ATOM   4068  N   PRO B 248      19.357  33.423  12.982  1.00  0.00           N  
ATOM   4069  CA  PRO B 248      18.964  32.857  11.710  1.00  0.00           C  
ATOM   4070  C   PRO B 248      18.535  34.015  10.828  1.00  0.00           C  
ATOM   4071  O   PRO B 248      18.117  35.060  11.342  1.00  0.00           O  
ATOM   4072  CB  PRO B 248      17.796  31.950  12.083  1.00  0.00           C  
ATOM   4073  CG  PRO B 248      17.966  31.729  13.565  1.00  0.00           C  
ATOM   4074  CD  PRO B 248      18.533  33.030  14.103  1.00  0.00           C  
ATOM   4075  HA  PRO B 248      19.797  32.296  11.265  1.00  0.00           H  
ATOM   4076 1HB  PRO B 248      16.848  32.434  11.812  1.00  0.00           H  
ATOM   4077 2HB  PRO B 248      17.855  31.014  11.495  1.00  0.00           H  
ATOM   4078 1HG  PRO B 248      17.001  31.456  14.021  1.00  0.00           H  
ATOM   4079 2HG  PRO B 248      18.645  30.880  13.728  1.00  0.00           H  
ATOM   4080 1HD  PRO B 248      17.731  33.747  14.302  1.00  0.00           H  
ATOM   4081 2HD  PRO B 248      19.130  32.800  14.995  1.00  0.00           H  
ATOM   4082  N   SER B 249      18.712  33.883   9.523  1.00  0.00           N  
ATOM   4083  CA  SER B 249      18.295  34.979   8.676  1.00  0.00           C  
ATOM   4084  C   SER B 249      16.805  34.933   8.461  1.00  0.00           C  
ATOM   4085  O   SER B 249      16.190  33.869   8.513  1.00  0.00           O  
ATOM   4086  CB  SER B 249      18.993  34.956   7.351  1.00  0.00           C  
ATOM   4087  OG  SER B 249      20.380  35.145   7.499  1.00  0.00           O  
ATOM   4088  H   SER B 249      19.083  33.028   9.131  1.00  0.00           H  
ATOM   4089  HA  SER B 249      18.536  35.918   9.172  1.00  0.00           H  
ATOM   4090 1HB  SER B 249      18.786  34.038   6.828  1.00  0.00           H  
ATOM   4091 2HB  SER B 249      18.585  35.763   6.754  1.00  0.00           H  
ATOM   4092  HG  SER B 249      20.745  35.213   6.577  1.00  0.00           H  
ATOM   4093  N   TYR B 250      16.237  36.085   8.187  1.00  0.00           N  
ATOM   4094  CA  TYR B 250      14.834  36.208   7.844  1.00  0.00           C  
ATOM   4095  C   TYR B 250      14.802  36.767   6.436  1.00  0.00           C  
ATOM   4096  O   TYR B 250      15.608  37.639   6.095  1.00  0.00           O  
ATOM   4097  CB  TYR B 250      14.104  37.142   8.806  1.00  0.00           C  
ATOM   4098  CG  TYR B 250      12.617  37.269   8.567  1.00  0.00           C  
ATOM   4099  CD1 TYR B 250      11.758  36.362   9.175  1.00  0.00           C  
ATOM   4100  CD2 TYR B 250      12.100  38.265   7.739  1.00  0.00           C  
ATOM   4101  CE1 TYR B 250      10.400  36.464   8.985  1.00  0.00           C  
ATOM   4102  CE2 TYR B 250      10.730  38.352   7.553  1.00  0.00           C  
ATOM   4103  CZ  TYR B 250       9.888  37.468   8.176  1.00  0.00           C  
ATOM   4104  OH  TYR B 250       8.528  37.601   8.013  1.00  0.00           O  
ATOM   4105  H   TYR B 250      16.817  36.919   8.213  1.00  0.00           H  
ATOM   4106  HA  TYR B 250      14.359  35.226   7.839  1.00  0.00           H  
ATOM   4107 1HB  TYR B 250      14.249  36.789   9.831  1.00  0.00           H  
ATOM   4108 2HB  TYR B 250      14.532  38.124   8.752  1.00  0.00           H  
ATOM   4109  HD1 TYR B 250      12.159  35.581   9.819  1.00  0.00           H  
ATOM   4110  HD2 TYR B 250      12.767  38.973   7.250  1.00  0.00           H  
ATOM   4111  HE1 TYR B 250       9.729  35.761   9.482  1.00  0.00           H  
ATOM   4112  HE2 TYR B 250      10.306  39.123   6.926  1.00  0.00           H  
ATOM   4113  HH  TYR B 250       8.352  38.393   7.486  1.00  0.00           H  
ATOM   4114  N   TYR B 251      13.937  36.241   5.592  1.00  0.00           N  
ATOM   4115  CA  TYR B 251      13.899  36.773   4.238  1.00  0.00           C  
ATOM   4116  C   TYR B 251      12.540  37.354   3.902  1.00  0.00           C  
ATOM   4117  O   TYR B 251      11.499  36.753   4.199  1.00  0.00           O  
ATOM   4118  CB  TYR B 251      14.235  35.680   3.255  1.00  0.00           C  
ATOM   4119  CG  TYR B 251      15.638  35.061   3.362  1.00  0.00           C  
ATOM   4120  CD1 TYR B 251      15.890  34.021   4.243  1.00  0.00           C  
ATOM   4121  CD2 TYR B 251      16.623  35.478   2.519  1.00  0.00           C  
ATOM   4122  CE1 TYR B 251      17.118  33.396   4.256  1.00  0.00           C  
ATOM   4123  CE2 TYR B 251      17.846  34.855   2.529  1.00  0.00           C  
ATOM   4124  CZ  TYR B 251      18.097  33.822   3.373  1.00  0.00           C  
ATOM   4125  OH  TYR B 251      19.327  33.202   3.315  1.00  0.00           O  
ATOM   4126  H   TYR B 251      13.307  35.504   5.882  1.00  0.00           H  
ATOM   4127  HA  TYR B 251      14.627  37.573   4.148  1.00  0.00           H  
ATOM   4128 1HB  TYR B 251      13.506  34.876   3.362  1.00  0.00           H  
ATOM   4129 2HB  TYR B 251      14.124  36.077   2.248  1.00  0.00           H  
ATOM   4130  HD1 TYR B 251      15.111  33.687   4.912  1.00  0.00           H  
ATOM   4131  HD2 TYR B 251      16.429  36.291   1.817  1.00  0.00           H  
ATOM   4132  HE1 TYR B 251      17.300  32.565   4.944  1.00  0.00           H  
ATOM   4133  HE2 TYR B 251      18.624  35.177   1.839  1.00  0.00           H  
ATOM   4134  HH  TYR B 251      19.945  33.766   2.823  1.00  0.00           H  
ATOM   4135  N   PHE B 252      12.557  38.486   3.225  1.00  0.00           N  
ATOM   4136  CA  PHE B 252      11.314  39.148   2.871  1.00  0.00           C  
ATOM   4137  C   PHE B 252      11.454  39.850   1.539  1.00  0.00           C  
ATOM   4138  O   PHE B 252      12.571  40.094   1.085  1.00  0.00           O  
ATOM   4139  CB  PHE B 252      10.931  40.128   3.986  1.00  0.00           C  
ATOM   4140  CG  PHE B 252      11.852  41.320   4.177  1.00  0.00           C  
ATOM   4141  CD1 PHE B 252      11.573  42.535   3.567  1.00  0.00           C  
ATOM   4142  CD2 PHE B 252      12.989  41.221   4.945  1.00  0.00           C  
ATOM   4143  CE1 PHE B 252      12.400  43.621   3.734  1.00  0.00           C  
ATOM   4144  CE2 PHE B 252      13.824  42.306   5.111  1.00  0.00           C  
ATOM   4145  CZ  PHE B 252      13.526  43.511   4.506  1.00  0.00           C  
ATOM   4146  H   PHE B 252      13.462  38.896   2.984  1.00  0.00           H  
ATOM   4147  HA  PHE B 252      10.526  38.403   2.789  1.00  0.00           H  
ATOM   4148 1HB  PHE B 252       9.925  40.502   3.804  1.00  0.00           H  
ATOM   4149 2HB  PHE B 252      10.900  39.586   4.910  1.00  0.00           H  
ATOM   4150  HD1 PHE B 252      10.677  42.626   2.950  1.00  0.00           H  
ATOM   4151  HD2 PHE B 252      13.229  40.273   5.425  1.00  0.00           H  
ATOM   4152  HE1 PHE B 252      12.159  44.567   3.250  1.00  0.00           H  
ATOM   4153  HE2 PHE B 252      14.717  42.214   5.717  1.00  0.00           H  
ATOM   4154  HZ  PHE B 252      14.184  44.369   4.638  1.00  0.00           H  
ATOM   4155  N   ARG B 253      10.331  40.179   0.914  1.00  0.00           N  
ATOM   4156  CA  ARG B 253      10.366  40.830  -0.387  1.00  0.00           C  
ATOM   4157  C   ARG B 253       9.552  42.098  -0.362  1.00  0.00           C  
ATOM   4158  O   ARG B 253       8.435  42.113   0.182  1.00  0.00           O  
ATOM   4159  CB  ARG B 253       9.865  39.894  -1.487  1.00  0.00           C  
ATOM   4160  CG  ARG B 253       9.922  40.443  -2.850  1.00  0.00           C  
ATOM   4161  CD  ARG B 253       9.360  39.515  -3.833  1.00  0.00           C  
ATOM   4162  NE  ARG B 253       9.500  40.040  -5.172  1.00  0.00           N  
ATOM   4163  CZ  ARG B 253       8.660  40.941  -5.719  1.00  0.00           C  
ATOM   4164  NH1 ARG B 253       7.643  41.409  -5.014  1.00  0.00           N  
ATOM   4165  NH2 ARG B 253       8.860  41.357  -6.957  1.00  0.00           N  
ATOM   4166  H   ARG B 253       9.444  39.958   1.342  1.00  0.00           H  
ATOM   4167  HA  ARG B 253      11.385  41.102  -0.610  1.00  0.00           H  
ATOM   4168 1HB  ARG B 253      10.489  39.023  -1.529  1.00  0.00           H  
ATOM   4169 2HB  ARG B 253       8.844  39.574  -1.288  1.00  0.00           H  
ATOM   4170 1HG  ARG B 253       9.353  41.366  -2.897  1.00  0.00           H  
ATOM   4171 2HG  ARG B 253      10.953  40.644  -3.121  1.00  0.00           H  
ATOM   4172 1HD  ARG B 253       9.872  38.557  -3.781  1.00  0.00           H  
ATOM   4173 2HD  ARG B 253       8.305  39.377  -3.628  1.00  0.00           H  
ATOM   4174  HE  ARG B 253      10.269  39.703  -5.734  1.00  0.00           H  
ATOM   4175 1HH1 ARG B 253       7.502  41.090  -4.063  1.00  0.00           H  
ATOM   4176 2HH1 ARG B 253       7.011  42.085  -5.415  1.00  0.00           H  
ATOM   4177 1HH2 ARG B 253       9.646  41.001  -7.487  1.00  0.00           H  
ATOM   4178 2HH2 ARG B 253       8.244  42.037  -7.365  1.00  0.00           H  
ATOM   4179  N   THR B 254      10.137  43.165  -0.899  1.00  0.00           N  
ATOM   4180  CA  THR B 254       9.497  44.466  -0.892  1.00  0.00           C  
ATOM   4181  C   THR B 254       8.444  44.539  -2.019  1.00  0.00           C  
ATOM   4182  O   THR B 254       8.498  43.738  -2.958  1.00  0.00           O  
ATOM   4183  CB  THR B 254      10.585  45.547  -1.077  1.00  0.00           C  
ATOM   4184  OG1 THR B 254      11.174  45.426  -2.364  1.00  0.00           O  
ATOM   4185  CG2 THR B 254      11.692  45.340  -0.055  1.00  0.00           C  
ATOM   4186  H   THR B 254      11.061  43.054  -1.321  1.00  0.00           H  
ATOM   4187  HA  THR B 254       9.020  44.588   0.075  1.00  0.00           H  
ATOM   4188  HB  THR B 254      10.182  46.534  -0.960  1.00  0.00           H  
ATOM   4189  HG1 THR B 254      11.824  46.156  -2.489  1.00  0.00           H  
ATOM   4190 1HG2 THR B 254      12.466  46.092  -0.208  1.00  0.00           H  
ATOM   4191 2HG2 THR B 254      11.306  45.421   0.944  1.00  0.00           H  
ATOM   4192 3HG2 THR B 254      12.120  44.348  -0.192  1.00  0.00           H  
ATOM   4193  N   PRO B 255       7.493  45.493  -1.994  1.00  0.00           N  
ATOM   4194  CA  PRO B 255       6.482  45.708  -3.025  1.00  0.00           C  
ATOM   4195  C   PRO B 255       7.048  45.828  -4.428  1.00  0.00           C  
ATOM   4196  O   PRO B 255       7.886  46.693  -4.688  1.00  0.00           O  
ATOM   4197  OXT PRO B 255       6.679  45.078  -5.290  1.00  0.00           O  
ATOM   4198  CB  PRO B 255       5.848  47.018  -2.564  1.00  0.00           C  
ATOM   4199  CG  PRO B 255       6.005  46.996  -1.072  1.00  0.00           C  
ATOM   4200  CD  PRO B 255       7.350  46.400  -0.829  1.00  0.00           C  
ATOM   4201  HA  PRO B 255       5.752  44.887  -2.982  1.00  0.00           H  
ATOM   4202 1HB  PRO B 255       6.372  47.866  -3.027  1.00  0.00           H  
ATOM   4203 2HB  PRO B 255       4.802  47.067  -2.893  1.00  0.00           H  
ATOM   4204 1HG  PRO B 255       5.916  48.007  -0.674  1.00  0.00           H  
ATOM   4205 2HG  PRO B 255       5.191  46.409  -0.613  1.00  0.00           H  
ATOM   4206 1HD  PRO B 255       8.095  47.196  -0.833  1.00  0.00           H  
ATOM   4207 2HD  PRO B 255       7.294  45.862   0.122  1.00  0.00           H  
TER                                                                             
REMARK PDBinfo-LABEL:    1 SCAFFOLD
REMARK PDBinfo-LABEL:    2 SCAFFOLD
REMARK PDBinfo-LABEL:    3 SCAFFOLD
REMARK PDBinfo-LABEL:    4 SCAFFOLD
REMARK PDBinfo-LABEL:    5 SCAFFOLD
REMARK PDBinfo-LABEL:    6 SCAFFOLD
REMARK PDBinfo-LABEL:    7 SCAFFOLD
REMARK PDBinfo-LABEL:    8 SCAFFOLD
REMARK PDBinfo-LABEL:    9 SCAFFOLD
REMARK PDBinfo-LABEL:   10 SCAFFOLD
REMARK PDBinfo-LABEL:   11 SCAFFOLD
REMARK PDBinfo-LABEL:   12 SCAFFOLD
REMARK PDBinfo-LABEL:   13 SCAFFOLD
REMARK PDBinfo-LABEL:   14 SCAFFOLD
REMARK PDBinfo-LABEL:   15 SCAFFOLD
REMARK PDBinfo-LABEL:   16 SCAFFOLD
REMARK PDBinfo-LABEL:   17 SCAFFOLD
REMARK PDBinfo-LABEL:   18 SCAFFOLD
REMARK PDBinfo-LABEL:   19 SCAFFOLD
REMARK PDBinfo-LABEL:   20 SCAFFOLD
REMARK PDBinfo-LABEL:   21 SCAFFOLD
REMARK PDBinfo-LABEL:   22 SCAFFOLD
REMARK PDBinfo-LABEL:   23 SCAFFOLD
REMARK PDBinfo-LABEL:   24 SCAFFOLD
REMARK PDBinfo-LABEL:   25 SCAFFOLD
REMARK PDBinfo-LABEL:   26 SCAFFOLD
REMARK PDBinfo-LABEL:   27 SCAFFOLD
REMARK PDBinfo-LABEL:   28 SCAFFOLD
REMARK PDBinfo-LABEL:   29 SCAFFOLD
REMARK PDBinfo-LABEL:   30 SCAFFOLD
REMARK PDBinfo-LABEL:   31 SCAFFOLD
REMARK PDBinfo-LABEL:   32 SCAFFOLD
REMARK PDBinfo-LABEL:   33 SCAFFOLD
REMARK PDBinfo-LABEL:   34 SCAFFOLD
REMARK PDBinfo-LABEL:   35 SCAFFOLD
REMARK PDBinfo-LABEL:   36 SCAFFOLD
REMARK PDBinfo-LABEL:   37 SCAFFOLD
REMARK PDBinfo-LABEL:   38 SCAFFOLD
REMARK PDBinfo-LABEL:   39 SCAFFOLD
REMARK PDBinfo-LABEL:   40 SCAFFOLD
REMARK PDBinfo-LABEL:   41 SCAFFOLD
REMARK PDBinfo-LABEL:   42 SCAFFOLD
REMARK PDBinfo-LABEL:   43 SCAFFOLD
REMARK PDBinfo-LABEL:   44 SCAFFOLD
REMARK PDBinfo-LABEL:   45 SCAFFOLD
REMARK PDBinfo-LABEL:   46 SCAFFOLD
REMARK PDBinfo-LABEL:   47 SCAFFOLD
REMARK PDBinfo-LABEL:   48 SCAFFOLD CONNECTION
REMARK PDBinfo-LABEL:   49 MOTIF CONNECTION
REMARK PDBinfo-LABEL:   50 MOTIF
REMARK PDBinfo-LABEL:   51 MOTIF
REMARK PDBinfo-LABEL:   52 MOTIF
REMARK PDBinfo-LABEL:   53 MOTIF HOTSPOT
REMARK PDBinfo-LABEL:   54 MOTIF
REMARK PDBinfo-LABEL:   55 MOTIF
REMARK PDBinfo-LABEL:   56 MOTIF
REMARK PDBinfo-LABEL:   57 MOTIF CONNECTION
REMARK PDBinfo-LABEL:   58 SCAFFOLD CONNECTION
REMARK PDBinfo-LABEL:   59 SCAFFOLD
REMARK PDBinfo-LABEL:   60 SCAFFOLD
REMARK PDBinfo-LABEL:   61 SCAFFOLD
REMARK PDBinfo-LABEL:   62 SCAFFOLD
REMARK PDBinfo-LABEL:   63 CONTEXT
REMARK PDBinfo-LABEL:   64 CONTEXT
REMARK PDBinfo-LABEL:   65 CONTEXT
REMARK PDBinfo-LABEL:   66 CONTEXT
REMARK PDBinfo-LABEL:   67 CONTEXT
REMARK PDBinfo-LABEL:   68 CONTEXT
REMARK PDBinfo-LABEL:   69 CONTEXT
REMARK PDBinfo-LABEL:   70 CONTEXT
REMARK PDBinfo-LABEL:   71 CONTEXT
REMARK PDBinfo-LABEL:   72 CONTEXT
REMARK PDBinfo-LABEL:   73 CONTEXT
REMARK PDBinfo-LABEL:   74 CONTEXT
REMARK PDBinfo-LABEL:   75 CONTEXT
REMARK PDBinfo-LABEL:   76 CONTEXT
REMARK PDBinfo-LABEL:   77 CONTEXT
REMARK PDBinfo-LABEL:   78 CONTEXT
REMARK PDBinfo-LABEL:   79 CONTEXT
REMARK PDBinfo-LABEL:   80 CONTEXT
REMARK PDBinfo-LABEL:   81 CONTEXT
REMARK PDBinfo-LABEL:   82 CONTEXT
REMARK PDBinfo-LABEL:   83 CONTEXT
REMARK PDBinfo-LABEL:   84 CONTEXT
REMARK PDBinfo-LABEL:   85 CONTEXT
REMARK PDBinfo-LABEL:   86 CONTEXT
REMARK PDBinfo-LABEL:   87 CONTEXT
REMARK PDBinfo-LABEL:   88 CONTEXT
REMARK PDBinfo-LABEL:   89 CONTEXT
REMARK PDBinfo-LABEL:   90 CONTEXT
REMARK PDBinfo-LABEL:   91 CONTEXT
REMARK PDBinfo-LABEL:   92 CONTEXT
REMARK PDBinfo-LABEL:   93 CONTEXT
REMARK PDBinfo-LABEL:   94 CONTEXT
REMARK PDBinfo-LABEL:   95 CONTEXT
REMARK PDBinfo-LABEL:   96 CONTEXT
REMARK PDBinfo-LABEL:   97 CONTEXT
REMARK PDBinfo-LABEL:   98 CONTEXT
REMARK PDBinfo-LABEL:   99 CONTEXT
REMARK PDBinfo-LABEL:  100 CONTEXT
REMARK PDBinfo-LABEL:  101 CONTEXT
REMARK PDBinfo-LABEL:  102 CONTEXT
REMARK PDBinfo-LABEL:  103 CONTEXT
REMARK PDBinfo-LABEL:  104 CONTEXT
REMARK PDBinfo-LABEL:  105 CONTEXT
REMARK PDBinfo-LABEL:  106 CONTEXT
REMARK PDBinfo-LABEL:  107 CONTEXT
REMARK PDBinfo-LABEL:  108 CONTEXT
REMARK PDBinfo-LABEL:  109 CONTEXT
REMARK PDBinfo-LABEL:  110 CONTEXT
REMARK PDBinfo-LABEL:  111 CONTEXT
REMARK PDBinfo-LABEL:  112 CONTEXT
REMARK PDBinfo-LABEL:  113 CONTEXT
REMARK PDBinfo-LABEL:  114 CONTEXT
REMARK PDBinfo-LABEL:  115 CONTEXT
REMARK PDBinfo-LABEL:  116 CONTEXT
REMARK PDBinfo-LABEL:  117 CONTEXT
REMARK PDBinfo-LABEL:  118 CONTEXT
REMARK PDBinfo-LABEL:  119 CONTEXT
REMARK PDBinfo-LABEL:  120 CONTEXT
REMARK PDBinfo-LABEL:  121 CONTEXT
REMARK PDBinfo-LABEL:  122 CONTEXT
REMARK PDBinfo-LABEL:  123 CONTEXT
REMARK PDBinfo-LABEL:  124 CONTEXT
REMARK PDBinfo-LABEL:  125 CONTEXT
REMARK PDBinfo-LABEL:  126 CONTEXT
REMARK PDBinfo-LABEL:  127 CONTEXT
REMARK PDBinfo-LABEL:  128 CONTEXT
REMARK PDBinfo-LABEL:  129 CONTEXT
REMARK PDBinfo-LABEL:  130 CONTEXT
REMARK PDBinfo-LABEL:  131 CONTEXT
REMARK PDBinfo-LABEL:  132 CONTEXT
REMARK PDBinfo-LABEL:  133 CONTEXT
REMARK PDBinfo-LABEL:  134 CONTEXT
REMARK PDBinfo-LABEL:  135 CONTEXT
REMARK PDBinfo-LABEL:  136 CONTEXT
REMARK PDBinfo-LABEL:  137 CONTEXT
REMARK PDBinfo-LABEL:  138 CONTEXT
REMARK PDBinfo-LABEL:  139 CONTEXT
REMARK PDBinfo-LABEL:  140 CONTEXT
REMARK PDBinfo-LABEL:  141 CONTEXT
REMARK PDBinfo-LABEL:  142 CONTEXT
REMARK PDBinfo-LABEL:  143 CONTEXT
REMARK PDBinfo-LABEL:  144 CONTEXT
REMARK PDBinfo-LABEL:  145 CONTEXT
REMARK PDBinfo-LABEL:  146 CONTEXT
REMARK PDBinfo-LABEL:  147 CONTEXT
REMARK PDBinfo-LABEL:  148 CONTEXT
REMARK PDBinfo-LABEL:  149 CONTEXT
REMARK PDBinfo-LABEL:  150 CONTEXT
REMARK PDBinfo-LABEL:  151 CONTEXT
REMARK PDBinfo-LABEL:  152 CONTEXT
REMARK PDBinfo-LABEL:  153 CONTEXT
REMARK PDBinfo-LABEL:  154 CONTEXT
REMARK PDBinfo-LABEL:  155 CONTEXT
REMARK PDBinfo-LABEL:  156 CONTEXT
REMARK PDBinfo-LABEL:  157 CONTEXT
REMARK PDBinfo-LABEL:  158 CONTEXT
REMARK PDBinfo-LABEL:  159 CONTEXT
REMARK PDBinfo-LABEL:  160 CONTEXT
REMARK PDBinfo-LABEL:  161 CONTEXT
REMARK PDBinfo-LABEL:  162 CONTEXT
REMARK PDBinfo-LABEL:  163 CONTEXT
REMARK PDBinfo-LABEL:  164 CONTEXT
REMARK PDBinfo-LABEL:  165 CONTEXT
REMARK PDBinfo-LABEL:  166 CONTEXT
REMARK PDBinfo-LABEL:  167 CONTEXT
REMARK PDBinfo-LABEL:  168 CONTEXT
REMARK PDBinfo-LABEL:  169 CONTEXT
REMARK PDBinfo-LABEL:  170 CONTEXT
REMARK PDBinfo-LABEL:  171 CONTEXT
REMARK PDBinfo-LABEL:  172 CONTEXT
REMARK PDBinfo-LABEL:  173 CONTEXT
REMARK PDBinfo-LABEL:  174 CONTEXT
REMARK PDBinfo-LABEL:  175 CONTEXT
REMARK PDBinfo-LABEL:  176 CONTEXT
REMARK PDBinfo-LABEL:  177 CONTEXT
REMARK PDBinfo-LABEL:  178 CONTEXT
REMARK PDBinfo-LABEL:  179 CONTEXT
REMARK PDBinfo-LABEL:  180 CONTEXT
REMARK PDBinfo-LABEL:  181 CONTEXT
REMARK PDBinfo-LABEL:  182 CONTEXT
REMARK PDBinfo-LABEL:  183 CONTEXT
REMARK PDBinfo-LABEL:  184 CONTEXT
REMARK PDBinfo-LABEL:  185 CONTEXT
REMARK PDBinfo-LABEL:  186 CONTEXT
REMARK PDBinfo-LABEL:  187 CONTEXT
REMARK PDBinfo-LABEL:  188 CONTEXT
REMARK PDBinfo-LABEL:  189 CONTEXT
REMARK PDBinfo-LABEL:  190 CONTEXT
REMARK PDBinfo-LABEL:  191 CONTEXT
REMARK PDBinfo-LABEL:  192 CONTEXT
REMARK PDBinfo-LABEL:  193 CONTEXT
REMARK PDBinfo-LABEL:  194 CONTEXT
REMARK PDBinfo-LABEL:  195 CONTEXT
REMARK PDBinfo-LABEL:  196 CONTEXT
REMARK PDBinfo-LABEL:  197 CONTEXT
REMARK PDBinfo-LABEL:  198 CONTEXT
REMARK PDBinfo-LABEL:  199 CONTEXT
REMARK PDBinfo-LABEL:  200 CONTEXT
REMARK PDBinfo-LABEL:  201 CONTEXT
REMARK PDBinfo-LABEL:  202 CONTEXT
REMARK PDBinfo-LABEL:  203 CONTEXT
REMARK PDBinfo-LABEL:  204 CONTEXT
REMARK PDBinfo-LABEL:  205 CONTEXT
REMARK PDBinfo-LABEL:  206 CONTEXT
REMARK PDBinfo-LABEL:  207 CONTEXT
REMARK PDBinfo-LABEL:  208 CONTEXT
REMARK PDBinfo-LABEL:  209 CONTEXT
REMARK PDBinfo-LABEL:  210 CONTEXT
REMARK PDBinfo-LABEL:  211 CONTEXT
REMARK PDBinfo-LABEL:  212 CONTEXT
REMARK PDBinfo-LABEL:  213 CONTEXT
REMARK PDBinfo-LABEL:  214 CONTEXT
REMARK PDBinfo-LABEL:  215 CONTEXT
REMARK PDBinfo-LABEL:  216 CONTEXT
REMARK PDBinfo-LABEL:  217 CONTEXT
REMARK PDBinfo-LABEL:  218 CONTEXT
REMARK PDBinfo-LABEL:  219 CONTEXT
REMARK PDBinfo-LABEL:  220 CONTEXT
REMARK PDBinfo-LABEL:  221 CONTEXT
REMARK PDBinfo-LABEL:  222 CONTEXT
REMARK PDBinfo-LABEL:  223 CONTEXT
REMARK PDBinfo-LABEL:  224 CONTEXT
REMARK PDBinfo-LABEL:  225 CONTEXT
REMARK PDBinfo-LABEL:  226 CONTEXT
REMARK PDBinfo-LABEL:  227 CONTEXT
REMARK PDBinfo-LABEL:  228 CONTEXT
REMARK PDBinfo-LABEL:  229 CONTEXT
REMARK PDBinfo-LABEL:  230 CONTEXT
REMARK PDBinfo-LABEL:  231 CONTEXT
REMARK PDBinfo-LABEL:  232 CONTEXT
REMARK PDBinfo-LABEL:  233 CONTEXT
REMARK PDBinfo-LABEL:  234 CONTEXT
REMARK PDBinfo-LABEL:  235 CONTEXT
REMARK PDBinfo-LABEL:  236 CONTEXT
REMARK PDBinfo-LABEL:  237 CONTEXT
REMARK PDBinfo-LABEL:  238 CONTEXT
REMARK PDBinfo-LABEL:  239 CONTEXT
REMARK PDBinfo-LABEL:  240 CONTEXT
REMARK PDBinfo-LABEL:  241 CONTEXT
REMARK PDBinfo-LABEL:  242 CONTEXT
REMARK PDBinfo-LABEL:  243 CONTEXT
REMARK PDBinfo-LABEL:  244 CONTEXT
REMARK PDBinfo-LABEL:  245 CONTEXT
REMARK PDBinfo-LABEL:  246 CONTEXT
REMARK PDBinfo-LABEL:  247 CONTEXT
REMARK PDBinfo-LABEL:  248 CONTEXT
REMARK PDBinfo-LABEL:  249 CONTEXT
REMARK PDBinfo-LABEL:  250 CONTEXT
REMARK PDBinfo-LABEL:  251 CONTEXT
REMARK PDBinfo-LABEL:  252 CONTEXT
REMARK PDBinfo-LABEL:  253 CONTEXT
REMARK PDBinfo-LABEL:  254 CONTEXT
REMARK PDBinfo-LABEL:  255 CONTEXT

score -834.939
silent_score -834.939
time 0
                                    
