# Supplementary material for: Design of protein-binding proteins from the target structure alone
Source: Nature. 2022 Mar 24;605(7910):551–60. doi: 10.1038/s41586-022-04654-9 (PMC9117152; doi:10.1038/s41586-022-04654-9)
Supplement: Supplementary file 4 — Supplementary Data 1 Experimental data and analysis. This file contains all the experimental results and the analysis protocols. [file 41586_2022_4654_MOESM4_ESM.gz › supplemental_files/ngs_analysis/il7ra_grafting_experiment/motif_parents/IL7_bcov_r2_ems_3hM_1129_000000027_0001_0001.pdb]

SSBOND     CYS B   70    CYS B   85                                       2.04  
SSBOND     CYS B  102    CYS B  110                                       2.04  
SSBOND     CYS B  136    CYS B  146                                       2.06  
ATOM      1  N   ASP A   1     -12.115  -4.967  21.010  1.00  0.00           N  
ATOM      2  CA  ASP A   1     -11.001  -5.797  21.453  1.00  0.00           C  
ATOM      3  C   ASP A   1      -9.847  -4.944  21.962  1.00  0.00           C  
ATOM      4  O   ASP A   1      -9.955  -3.720  22.044  1.00  0.00           O  
ATOM      5  CB  ASP A   1     -10.515  -6.696  20.313  1.00  0.00           C  
ATOM      6  CG  ASP A   1      -9.925  -5.910  19.150  1.00  0.00           C  
ATOM      7  OD1 ASP A   1      -9.694  -4.735  19.308  1.00  0.00           O  
ATOM      8  OD2 ASP A   1      -9.711  -6.493  18.114  1.00  0.00           O  
ATOM      9 1H   ASP A   1     -12.857  -5.551  20.682  1.00  0.00           H  
ATOM     10 2H   ASP A   1     -12.443  -4.412  21.775  1.00  0.00           H  
ATOM     11 3H   ASP A   1     -11.811  -4.367  20.270  1.00  0.00           H  
ATOM     12  HA  ASP A   1     -11.348  -6.436  22.265  1.00  0.00           H  
ATOM     13 1HB  ASP A   1      -9.757  -7.383  20.690  1.00  0.00           H  
ATOM     14 2HB  ASP A   1     -11.346  -7.296  19.943  1.00  0.00           H  
ATOM     15  N   GLU A   2      -8.741  -5.596  22.306  1.00  0.00           N  
ATOM     16  CA  GLU A   2      -7.579  -4.903  22.848  1.00  0.00           C  
ATOM     17  C   GLU A   2      -6.906  -4.044  21.787  1.00  0.00           C  
ATOM     18  O   GLU A   2      -6.455  -2.934  22.067  1.00  0.00           O  
ATOM     19  CB  GLU A   2      -6.576  -5.908  23.418  1.00  0.00           C  
ATOM     20  CG  GLU A   2      -7.098  -6.717  24.597  1.00  0.00           C  
ATOM     21  CD  GLU A   2      -8.021  -7.828  24.182  1.00  0.00           C  
ATOM     22  OE1 GLU A   2      -8.177  -8.036  23.003  1.00  0.00           O  
ATOM     23  OE2 GLU A   2      -8.571  -8.470  25.045  1.00  0.00           O  
ATOM     24  H   GLU A   2      -8.706  -6.598  22.188  1.00  0.00           H  
ATOM     25  HA  GLU A   2      -7.910  -4.257  23.662  1.00  0.00           H  
ATOM     26 1HB  GLU A   2      -6.280  -6.608  22.637  1.00  0.00           H  
ATOM     27 2HB  GLU A   2      -5.679  -5.382  23.743  1.00  0.00           H  
ATOM     28 1HG  GLU A   2      -6.251  -7.144  25.133  1.00  0.00           H  
ATOM     29 2HG  GLU A   2      -7.623  -6.049  25.278  1.00  0.00           H  
ATOM     30  N   GLU A   3      -6.839  -4.564  20.567  1.00  0.00           N  
ATOM     31  CA  GLU A   3      -6.104  -3.906  19.491  1.00  0.00           C  
ATOM     32  C   GLU A   3      -6.723  -2.558  19.145  1.00  0.00           C  
ATOM     33  O   GLU A   3      -6.013  -1.585  18.894  1.00  0.00           O  
ATOM     34  CB  GLU A   3      -6.069  -4.797  18.247  1.00  0.00           C  
ATOM     35  CG  GLU A   3      -5.179  -6.024  18.377  1.00  0.00           C  
ATOM     36  CD  GLU A   3      -5.192  -6.890  17.148  1.00  0.00           C  
ATOM     37  OE1 GLU A   3      -6.071  -6.723  16.337  1.00  0.00           O  
ATOM     38  OE2 GLU A   3      -4.322  -7.719  17.019  1.00  0.00           O  
ATOM     39  H   GLU A   3      -7.312  -5.436  20.378  1.00  0.00           H  
ATOM     40  HA  GLU A   3      -5.078  -3.746  19.823  1.00  0.00           H  
ATOM     41 1HB  GLU A   3      -7.077  -5.137  18.014  1.00  0.00           H  
ATOM     42 2HB  GLU A   3      -5.715  -4.216  17.394  1.00  0.00           H  
ATOM     43 1HG  GLU A   3      -4.156  -5.700  18.568  1.00  0.00           H  
ATOM     44 2HG  GLU A   3      -5.511  -6.611  19.232  1.00  0.00           H  
ATOM     45  N   GLU A   4      -8.051  -2.509  19.130  1.00  0.00           N  
ATOM     46  CA  GLU A   4      -8.767  -1.266  18.866  1.00  0.00           C  
ATOM     47  C   GLU A   4      -8.472  -0.223  19.934  1.00  0.00           C  
ATOM     48  O   GLU A   4      -8.289   0.957  19.631  1.00  0.00           O  
ATOM     49  CB  GLU A   4     -10.274  -1.524  18.794  1.00  0.00           C  
ATOM     50  CG  GLU A   4     -11.102  -0.304  18.416  1.00  0.00           C  
ATOM     51  CD  GLU A   4     -12.559  -0.623  18.226  1.00  0.00           C  
ATOM     52  OE1 GLU A   4     -12.921  -1.766  18.367  1.00  0.00           O  
ATOM     53  OE2 GLU A   4     -13.311   0.279  17.940  1.00  0.00           O  
ATOM     54  H   GLU A   4      -8.576  -3.352  19.308  1.00  0.00           H  
ATOM     55  HA  GLU A   4      -8.443  -0.879  17.899  1.00  0.00           H  
ATOM     56 1HB  GLU A   4     -10.474  -2.305  18.060  1.00  0.00           H  
ATOM     57 2HB  GLU A   4     -10.628  -1.883  19.760  1.00  0.00           H  
ATOM     58 1HG  GLU A   4     -11.006   0.445  19.202  1.00  0.00           H  
ATOM     59 2HG  GLU A   4     -10.705   0.121  17.496  1.00  0.00           H  
ATOM     60  N   LYS A   5      -8.427  -0.661  21.188  1.00  0.00           N  
ATOM     61  CA  LYS A   5      -8.084   0.219  22.297  1.00  0.00           C  
ATOM     62  C   LYS A   5      -6.642   0.703  22.188  1.00  0.00           C  
ATOM     63  O   LYS A   5      -6.350   1.873  22.439  1.00  0.00           O  
ATOM     64  CB  LYS A   5      -8.301  -0.493  23.633  1.00  0.00           C  
ATOM     65  CG  LYS A   5      -9.762  -0.731  23.989  1.00  0.00           C  
ATOM     66  CD  LYS A   5      -9.896  -1.463  25.316  1.00  0.00           C  
ATOM     67  CE  LYS A   5     -11.356  -1.705  25.671  1.00  0.00           C  
ATOM     68  NZ  LYS A   5     -11.501  -2.445  26.954  1.00  0.00           N  
ATOM     69  H   LYS A   5      -8.637  -1.632  21.377  1.00  0.00           H  
ATOM     70  HA  LYS A   5      -8.745   1.086  22.270  1.00  0.00           H  
ATOM     71 1HB  LYS A   5      -7.799  -1.461  23.616  1.00  0.00           H  
ATOM     72 2HB  LYS A   5      -7.853   0.094  24.436  1.00  0.00           H  
ATOM     73 1HG  LYS A   5     -10.281   0.226  24.058  1.00  0.00           H  
ATOM     74 2HG  LYS A   5     -10.235  -1.324  23.207  1.00  0.00           H  
ATOM     75 1HD  LYS A   5      -9.382  -2.423  25.255  1.00  0.00           H  
ATOM     76 2HD  LYS A   5      -9.434  -0.872  26.106  1.00  0.00           H  
ATOM     77 1HE  LYS A   5     -11.873  -0.751  25.755  1.00  0.00           H  
ATOM     78 2HE  LYS A   5     -11.832  -2.282  24.878  1.00  0.00           H  
ATOM     79 1HZ  LYS A   5     -12.482  -2.585  27.153  1.00  0.00           H  
ATOM     80 2HZ  LYS A   5     -11.041  -3.342  26.880  1.00  0.00           H  
ATOM     81 3HZ  LYS A   5     -11.080  -1.911  27.700  1.00  0.00           H  
ATOM     82  N   HIS A   6      -5.745  -0.203  21.817  1.00  0.00           N  
ATOM     83  CA  HIS A   6      -4.321   0.104  21.761  1.00  0.00           C  
ATOM     84  C   HIS A   6      -4.010   1.056  20.613  1.00  0.00           C  
ATOM     85  O   HIS A   6      -3.260   2.019  20.776  1.00  0.00           O  
ATOM     86  CB  HIS A   6      -3.495  -1.178  21.608  1.00  0.00           C  
ATOM     87  CG  HIS A   6      -3.415  -1.994  22.860  1.00  0.00           C  
ATOM     88  ND1 HIS A   6      -3.009  -1.466  24.068  1.00  0.00           N  
ATOM     89  CD2 HIS A   6      -3.687  -3.300  23.093  1.00  0.00           C  
ATOM     90  CE1 HIS A   6      -3.036  -2.413  24.990  1.00  0.00           C  
ATOM     91  NE2 HIS A   6      -3.443  -3.534  24.424  1.00  0.00           N  
ATOM     92  H   HIS A   6      -6.058  -1.131  21.567  1.00  0.00           H  
ATOM     93  HA  HIS A   6      -4.033   0.582  22.698  1.00  0.00           H  
ATOM     94 1HB  HIS A   6      -3.929  -1.798  20.823  1.00  0.00           H  
ATOM     95 2HB  HIS A   6      -2.481  -0.923  21.301  1.00  0.00           H  
ATOM     96  HD1 HIS A   6      -2.806  -0.504  24.254  1.00  0.00           H  
ATOM     97  HD2 HIS A   6      -4.033  -4.110  22.450  1.00  0.00           H  
ATOM     98  HE1 HIS A   6      -2.749  -2.194  26.018  1.00  0.00           H  
ATOM     99  N   VAL A   7      -4.587   0.780  19.449  1.00  0.00           N  
ATOM    100  CA  VAL A   7      -4.299   1.554  18.247  1.00  0.00           C  
ATOM    101  C   VAL A   7      -4.812   2.982  18.375  1.00  0.00           C  
ATOM    102  O   VAL A   7      -4.227   3.915  17.824  1.00  0.00           O  
ATOM    103  CB  VAL A   7      -4.942   0.888  17.016  1.00  0.00           C  
ATOM    104  CG1 VAL A   7      -6.443   1.133  17.002  1.00  0.00           C  
ATOM    105  CG2 VAL A   7      -4.297   1.418  15.745  1.00  0.00           C  
ATOM    106  H   VAL A   7      -5.246   0.014  19.394  1.00  0.00           H  
ATOM    107  HA  VAL A   7      -3.218   1.582  18.105  1.00  0.00           H  
ATOM    108  HB  VAL A   7      -4.793  -0.190  17.078  1.00  0.00           H  
ATOM    109 1HG1 VAL A   7      -6.882   0.656  16.126  1.00  0.00           H  
ATOM    110 2HG1 VAL A   7      -6.889   0.714  17.904  1.00  0.00           H  
ATOM    111 3HG1 VAL A   7      -6.637   2.205  16.965  1.00  0.00           H  
ATOM    112 1HG2 VAL A   7      -4.756   0.943  14.878  1.00  0.00           H  
ATOM    113 2HG2 VAL A   7      -4.441   2.497  15.686  1.00  0.00           H  
ATOM    114 3HG2 VAL A   7      -3.230   1.195  15.758  1.00  0.00           H  
ATOM    115  N   THR A   8      -5.912   3.148  19.103  1.00  0.00           N  
ATOM    116  CA  THR A   8      -6.466   4.471  19.363  1.00  0.00           C  
ATOM    117  C   THR A   8      -5.463   5.357  20.088  1.00  0.00           C  
ATOM    118  O   THR A   8      -5.208   6.489  19.677  1.00  0.00           O  
ATOM    119  CB  THR A   8      -7.763   4.376  20.187  1.00  0.00           C  
ATOM    120  OG1 THR A   8      -8.749   3.644  19.449  1.00  0.00           O  
ATOM    121  CG2 THR A   8      -8.298   5.765  20.501  1.00  0.00           C  
ATOM    122  H   THR A   8      -6.373   2.335  19.489  1.00  0.00           H  
ATOM    123  HA  THR A   8      -6.715   4.934  18.407  1.00  0.00           H  
ATOM    124  HB  THR A   8      -7.563   3.851  21.121  1.00  0.00           H  
ATOM    125  HG1 THR A   8      -8.575   2.703  19.529  1.00  0.00           H  
ATOM    126 1HG2 THR A   8      -9.214   5.679  21.085  1.00  0.00           H  
ATOM    127 2HG2 THR A   8      -7.554   6.321  21.073  1.00  0.00           H  
ATOM    128 3HG2 THR A   8      -8.508   6.292  19.572  1.00  0.00           H  
ATOM    129  N   GLU A   9      -4.897   4.836  21.171  1.00  0.00           N  
ATOM    130  CA  GLU A   9      -3.882   5.560  21.929  1.00  0.00           C  
ATOM    131  C   GLU A   9      -2.634   5.800  21.087  1.00  0.00           C  
ATOM    132  O   GLU A   9      -2.078   6.899  21.084  1.00  0.00           O  
ATOM    133  CB  GLU A   9      -3.513   4.789  23.197  1.00  0.00           C  
ATOM    134  CG  GLU A   9      -2.471   5.477  24.070  1.00  0.00           C  
ATOM    135  CD  GLU A   9      -2.174   4.718  25.334  1.00  0.00           C  
ATOM    136  OE1 GLU A   9      -2.805   3.715  25.565  1.00  0.00           O  
ATOM    137  OE2 GLU A   9      -1.316   5.144  26.071  1.00  0.00           O  
ATOM    138  H   GLU A   9      -5.177   3.915  21.479  1.00  0.00           H  
ATOM    139  HA  GLU A   9      -4.294   6.524  22.226  1.00  0.00           H  
ATOM    140 1HB  GLU A   9      -4.406   4.634  23.804  1.00  0.00           H  
ATOM    141 2HB  GLU A   9      -3.126   3.806  22.927  1.00  0.00           H  
ATOM    142 1HG  GLU A   9      -1.549   5.583  23.499  1.00  0.00           H  
ATOM    143 2HG  GLU A   9      -2.826   6.474  24.324  1.00  0.00           H  
ATOM    144  N   LEU A  10      -2.199   4.766  20.375  1.00  0.00           N  
ATOM    145  CA  LEU A  10      -0.940   4.817  19.642  1.00  0.00           C  
ATOM    146  C   LEU A  10      -1.009   5.822  18.499  1.00  0.00           C  
ATOM    147  O   LEU A  10      -0.084   6.607  18.294  1.00  0.00           O  
ATOM    148  CB  LEU A  10      -0.592   3.429  19.092  1.00  0.00           C  
ATOM    149  CG  LEU A  10      -0.195   2.379  20.138  1.00  0.00           C  
ATOM    150  CD1 LEU A  10      -0.242   0.993  19.509  1.00  0.00           C  
ATOM    151  CD2 LEU A  10       1.195   2.692  20.670  1.00  0.00           C  
ATOM    152  H   LEU A  10      -2.756   3.925  20.339  1.00  0.00           H  
ATOM    153  HA  LEU A  10      -0.152   5.124  20.331  1.00  0.00           H  
ATOM    154 1HB  LEU A  10      -1.453   3.045  18.547  1.00  0.00           H  
ATOM    155 2HB  LEU A  10       0.239   3.530  18.393  1.00  0.00           H  
ATOM    156  HG  LEU A  10      -0.911   2.396  20.960  1.00  0.00           H  
ATOM    157 1HD1 LEU A  10       0.040   0.247  20.253  1.00  0.00           H  
ATOM    158 2HD1 LEU A  10      -1.252   0.788  19.155  1.00  0.00           H  
ATOM    159 3HD1 LEU A  10       0.453   0.950  18.671  1.00  0.00           H  
ATOM    160 1HD2 LEU A  10       1.477   1.946  21.414  1.00  0.00           H  
ATOM    161 2HD2 LEU A  10       1.912   2.674  19.849  1.00  0.00           H  
ATOM    162 3HD2 LEU A  10       1.195   3.681  21.129  1.00  0.00           H  
ATOM    163  N   VAL A  11      -2.108   5.789  17.754  1.00  0.00           N  
ATOM    164  CA  VAL A  11      -2.255   6.622  16.568  1.00  0.00           C  
ATOM    165  C   VAL A  11      -2.458   8.085  16.942  1.00  0.00           C  
ATOM    166  O   VAL A  11      -2.009   8.985  16.235  1.00  0.00           O  
ATOM    167  CB  VAL A  11      -3.448   6.141  15.721  1.00  0.00           C  
ATOM    168  CG1 VAL A  11      -4.760   6.594  16.344  1.00  0.00           C  
ATOM    169  CG2 VAL A  11      -3.318   6.664  14.299  1.00  0.00           C  
ATOM    170  H   VAL A  11      -2.862   5.170  18.017  1.00  0.00           H  
ATOM    171  HA  VAL A  11      -1.346   6.537  15.970  1.00  0.00           H  
ATOM    172  HB  VAL A  11      -3.457   5.051  15.709  1.00  0.00           H  
ATOM    173 1HG1 VAL A  11      -5.593   6.245  15.733  1.00  0.00           H  
ATOM    174 2HG1 VAL A  11      -4.848   6.179  17.348  1.00  0.00           H  
ATOM    175 3HG1 VAL A  11      -4.781   7.682  16.398  1.00  0.00           H  
ATOM    176 1HG2 VAL A  11      -4.165   6.320  13.706  1.00  0.00           H  
ATOM    177 2HG2 VAL A  11      -3.303   7.754  14.311  1.00  0.00           H  
ATOM    178 3HG2 VAL A  11      -2.392   6.294  13.858  1.00  0.00           H  
ATOM    179  N   ASN A  12      -3.137   8.314  18.062  1.00  0.00           N  
ATOM    180  CA  ASN A  12      -3.338   9.664  18.573  1.00  0.00           C  
ATOM    181  C   ASN A  12      -2.011  10.326  18.922  1.00  0.00           C  
ATOM    182  O   ASN A  12      -1.815  11.515  18.675  1.00  0.00           O  
ATOM    183  CB  ASN A  12      -4.258   9.648  19.780  1.00  0.00           C  
ATOM    184  CG  ASN A  12      -5.701   9.458  19.404  1.00  0.00           C  
ATOM    185  OD1 ASN A  12      -6.069   9.566  18.228  1.00  0.00           O  
ATOM    186  ND2 ASN A  12      -6.527   9.175  20.381  1.00  0.00           N  
ATOM    187  H   ASN A  12      -3.525   7.532  18.571  1.00  0.00           H  
ATOM    188  HA  ASN A  12      -3.832  10.256  17.802  1.00  0.00           H  
ATOM    189 1HB  ASN A  12      -3.961   8.842  20.454  1.00  0.00           H  
ATOM    190 2HB  ASN A  12      -4.158  10.584  20.328  1.00  0.00           H  
ATOM    191 1HD2 ASN A  12      -7.499   9.038  20.189  1.00  0.00           H  
ATOM    192 2HD2 ASN A  12      -6.186   9.097  21.317  1.00  0.00           H  
ATOM    193  N   LYS A  13      -1.100   9.545  19.495  1.00  0.00           N  
ATOM    194  CA  LYS A  13       0.242  10.031  19.798  1.00  0.00           C  
ATOM    195  C   LYS A  13       1.049  10.243  18.524  1.00  0.00           C  
ATOM    196  O   LYS A  13       1.765  11.236  18.392  1.00  0.00           O  
ATOM    197  CB  LYS A  13       0.968   9.053  20.724  1.00  0.00           C  
ATOM    198  CG  LYS A  13       0.423   9.009  22.146  1.00  0.00           C  
ATOM    199  CD  LYS A  13       1.148   7.969  22.984  1.00  0.00           C  
ATOM    200  CE  LYS A  13       0.601   7.921  24.403  1.00  0.00           C  
ATOM    201  NZ  LYS A  13       1.250   6.855  25.215  1.00  0.00           N  
ATOM    202  H   LYS A  13      -1.344   8.595  19.727  1.00  0.00           H  
ATOM    203  HA  LYS A  13       0.155  10.983  20.322  1.00  0.00           H  
ATOM    204 1HB  LYS A  13       0.905   8.046  20.311  1.00  0.00           H  
ATOM    205 2HB  LYS A  13       2.024   9.320  20.778  1.00  0.00           H  
ATOM    206 1HG  LYS A  13       0.543   9.988  22.611  1.00  0.00           H  
ATOM    207 2HG  LYS A  13      -0.640   8.769  22.120  1.00  0.00           H  
ATOM    208 1HD  LYS A  13       1.033   6.986  22.525  1.00  0.00           H  
ATOM    209 2HD  LYS A  13       2.210   8.210  23.023  1.00  0.00           H  
ATOM    210 1HE  LYS A  13       0.765   8.881  24.889  1.00  0.00           H  
ATOM    211 2HE  LYS A  13      -0.473   7.733  24.373  1.00  0.00           H  
ATOM    212 1HZ  LYS A  13       0.860   6.855  26.146  1.00  0.00           H  
ATOM    213 2HZ  LYS A  13       1.088   5.957  24.782  1.00  0.00           H  
ATOM    214 3HZ  LYS A  13       2.244   7.029  25.266  1.00  0.00           H  
ATOM    215  N   ALA A  14       0.932   9.308  17.590  1.00  0.00           N  
ATOM    216  CA  ALA A  14       1.655   9.390  16.327  1.00  0.00           C  
ATOM    217  C   ALA A  14       1.238  10.620  15.532  1.00  0.00           C  
ATOM    218  O   ALA A  14       2.071  11.293  14.928  1.00  0.00           O  
ATOM    219  CB  ALA A  14       1.434   8.128  15.504  1.00  0.00           C  
ATOM    220  H   ALA A  14       0.325   8.517  17.759  1.00  0.00           H  
ATOM    221  HA  ALA A  14       2.722   9.460  16.542  1.00  0.00           H  
ATOM    222 1HB  ALA A  14       1.980   8.205  14.565  1.00  0.00           H  
ATOM    223 2HB  ALA A  14       1.791   7.262  16.063  1.00  0.00           H  
ATOM    224 3HB  ALA A  14       0.371   8.012  15.297  1.00  0.00           H  
ATOM    225  N   LYS A  15      -0.061  10.907  15.536  1.00  0.00           N  
ATOM    226  CA  LYS A  15      -0.594  12.047  14.799  1.00  0.00           C  
ATOM    227  C   LYS A  15      -0.056  13.360  15.349  1.00  0.00           C  
ATOM    228  O   LYS A  15       0.217  14.294  14.594  1.00  0.00           O  
ATOM    229  CB  LYS A  15      -2.123  12.046  14.845  1.00  0.00           C  
ATOM    230  CG  LYS A  15      -2.779  11.027  13.922  1.00  0.00           C  
ATOM    231  CD  LYS A  15      -4.295  11.071  14.040  1.00  0.00           C  
ATOM    232  CE  LYS A  15      -4.956  10.139  13.035  1.00  0.00           C  
ATOM    233  NZ  LYS A  15      -6.439  10.142  13.165  1.00  0.00           N  
ATOM    234  H   LYS A  15      -0.693  10.323  16.063  1.00  0.00           H  
ATOM    235  HA  LYS A  15      -0.293  11.954  13.755  1.00  0.00           H  
ATOM    236 1HB  LYS A  15      -2.457  11.839  15.862  1.00  0.00           H  
ATOM    237 2HB  LYS A  15      -2.496  13.033  14.572  1.00  0.00           H  
ATOM    238 1HG  LYS A  15      -2.497  11.236  12.890  1.00  0.00           H  
ATOM    239 2HG  LYS A  15      -2.432  10.027  14.179  1.00  0.00           H  
ATOM    240 1HD  LYS A  15      -4.591  10.775  15.047  1.00  0.00           H  
ATOM    241 2HD  LYS A  15      -4.645  12.088  13.861  1.00  0.00           H  
ATOM    242 1HE  LYS A  15      -4.692  10.446  12.025  1.00  0.00           H  
ATOM    243 2HE  LYS A  15      -4.593   9.122  13.189  1.00  0.00           H  
ATOM    244 1HZ  LYS A  15      -6.838   9.512  12.483  1.00  0.00           H  
ATOM    245 2HZ  LYS A  15      -6.697   9.840  14.094  1.00  0.00           H  
ATOM    246 3HZ  LYS A  15      -6.789  11.075  13.005  1.00  0.00           H  
ATOM    247  N   GLU A  16       0.092  13.428  16.668  1.00  0.00           N  
ATOM    248  CA  GLU A  16       0.647  14.608  17.317  1.00  0.00           C  
ATOM    249  C   GLU A  16       2.099  14.831  16.912  1.00  0.00           C  
ATOM    250  O   GLU A  16       2.529  15.964  16.703  1.00  0.00           O  
ATOM    251  CB  GLU A  16       0.547  14.476  18.839  1.00  0.00           C  
ATOM    252  CG  GLU A  16      -0.869  14.582  19.387  1.00  0.00           C  
ATOM    253  CD  GLU A  16      -1.498  15.922  19.126  1.00  0.00           C  
ATOM    254  OE1 GLU A  16      -0.858  16.916  19.372  1.00  0.00           O  
ATOM    255  OE2 GLU A  16      -2.621  15.952  18.681  1.00  0.00           O  
ATOM    256  H   GLU A  16      -0.185  12.639  17.234  1.00  0.00           H  
ATOM    257  HA  GLU A  16       0.063  15.477  17.013  1.00  0.00           H  
ATOM    258 1HB  GLU A  16       0.954  13.513  19.148  1.00  0.00           H  
ATOM    259 2HB  GLU A  16       1.148  15.252  19.312  1.00  0.00           H  
ATOM    260 1HG  GLU A  16      -1.484  13.809  18.928  1.00  0.00           H  
ATOM    261 2HG  GLU A  16      -0.846  14.400  20.461  1.00  0.00           H  
ATOM    262  N   VAL A  17       2.848  13.740  16.796  1.00  0.00           N  
ATOM    263  CA  VAL A  17       4.226  13.804  16.322  1.00  0.00           C  
ATOM    264  C   VAL A  17       4.292  14.304  14.886  1.00  0.00           C  
ATOM    265  O   VAL A  17       5.133  15.136  14.546  1.00  0.00           O  
ATOM    266  CB  VAL A  17       4.886  12.415  16.409  1.00  0.00           C  
ATOM    267  CG1 VAL A  17       6.241  12.425  15.716  1.00  0.00           C  
ATOM    268  CG2 VAL A  17       5.028  11.998  17.865  1.00  0.00           C  
ATOM    269  H   VAL A  17       2.456  12.844  17.045  1.00  0.00           H  
ATOM    270  HA  VAL A  17       4.780  14.498  16.959  1.00  0.00           H  
ATOM    271  HB  VAL A  17       4.262  11.693  15.882  1.00  0.00           H  
ATOM    272 1HG1 VAL A  17       6.693  11.435  15.787  1.00  0.00           H  
ATOM    273 2HG1 VAL A  17       6.111  12.690  14.667  1.00  0.00           H  
ATOM    274 3HG1 VAL A  17       6.891  13.155  16.199  1.00  0.00           H  
ATOM    275 1HG2 VAL A  17       5.494  11.015  17.918  1.00  0.00           H  
ATOM    276 2HG2 VAL A  17       5.647  12.724  18.392  1.00  0.00           H  
ATOM    277 3HG2 VAL A  17       4.042  11.958  18.329  1.00  0.00           H  
ATOM    278  N   VAL A  18       3.401  13.791  14.044  1.00  0.00           N  
ATOM    279  CA  VAL A  18       3.353  14.186  12.642  1.00  0.00           C  
ATOM    280  C   VAL A  18       3.045  15.670  12.498  1.00  0.00           C  
ATOM    281  O   VAL A  18       3.692  16.378  11.726  1.00  0.00           O  
ATOM    282  CB  VAL A  18       2.284  13.368  11.893  1.00  0.00           C  
ATOM    283  CG1 VAL A  18       2.052  13.941  10.503  1.00  0.00           C  
ATOM    284  CG2 VAL A  18       2.710  11.910  11.811  1.00  0.00           C  
ATOM    285  H   VAL A  18       2.739  13.108  14.387  1.00  0.00           H  
ATOM    286  HA  VAL A  18       4.327  13.987  12.193  1.00  0.00           H  
ATOM    287  HB  VAL A  18       1.339  13.442  12.432  1.00  0.00           H  
ATOM    288 1HG1 VAL A  18       1.293  13.351   9.988  1.00  0.00           H  
ATOM    289 2HG1 VAL A  18       1.713  14.974  10.587  1.00  0.00           H  
ATOM    290 3HG1 VAL A  18       2.982  13.909   9.936  1.00  0.00           H  
ATOM    291 1HG2 VAL A  18       1.949  11.338  11.281  1.00  0.00           H  
ATOM    292 2HG2 VAL A  18       3.658  11.838  11.277  1.00  0.00           H  
ATOM    293 3HG2 VAL A  18       2.830  11.509  12.818  1.00  0.00           H  
ATOM    294  N   LYS A  19       2.051  16.137  13.247  1.00  0.00           N  
ATOM    295  CA  LYS A  19       1.629  17.532  13.179  1.00  0.00           C  
ATOM    296  C   LYS A  19       2.762  18.468  13.574  1.00  0.00           C  
ATOM    297  O   LYS A  19       3.008  19.476  12.909  1.00  0.00           O  
ATOM    298  CB  LYS A  19       0.413  17.769  14.076  1.00  0.00           C  
ATOM    299  CG  LYS A  19      -0.898  17.234  13.515  1.00  0.00           C  
ATOM    300  CD  LYS A  19      -2.088  17.728  14.323  1.00  0.00           C  
ATOM    301  CE  LYS A  19      -2.136  17.072  15.696  1.00  0.00           C  
ATOM    302  NZ  LYS A  19      -3.371  17.435  16.442  1.00  0.00           N  
ATOM    303  H   LYS A  19       1.574  15.511  13.881  1.00  0.00           H  
ATOM    304  HA  LYS A  19       1.333  17.753  12.152  1.00  0.00           H  
ATOM    305 1HB  LYS A  19       0.579  17.298  15.046  1.00  0.00           H  
ATOM    306 2HB  LYS A  19       0.291  18.838  14.249  1.00  0.00           H  
ATOM    307 1HG  LYS A  19      -1.011  17.561  12.481  1.00  0.00           H  
ATOM    308 2HG  LYS A  19      -0.884  16.145  13.533  1.00  0.00           H  
ATOM    309 1HD  LYS A  19      -2.019  18.809  14.449  1.00  0.00           H  
ATOM    310 2HD  LYS A  19      -3.010  17.500  13.790  1.00  0.00           H  
ATOM    311 1HE  LYS A  19      -2.099  15.990  15.583  1.00  0.00           H  
ATOM    312 2HE  LYS A  19      -1.270  17.384  16.279  1.00  0.00           H  
ATOM    313 1HZ  LYS A  19      -3.365  16.981  17.345  1.00  0.00           H  
ATOM    314 2HZ  LYS A  19      -3.407  18.437  16.569  1.00  0.00           H  
ATOM    315 3HZ  LYS A  19      -4.182  17.133  15.920  1.00  0.00           H  
ATOM    316  N   LYS A  20       3.451  18.133  14.660  1.00  0.00           N  
ATOM    317  CA  LYS A  20       4.542  18.959  15.162  1.00  0.00           C  
ATOM    318  C   LYS A  20       5.691  19.019  14.166  1.00  0.00           C  
ATOM    319  O   LYS A  20       6.320  20.063  13.987  1.00  0.00           O  
ATOM    320  CB  LYS A  20       5.040  18.429  16.508  1.00  0.00           C  
ATOM    321  CG  LYS A  20       4.085  18.668  17.670  1.00  0.00           C  
ATOM    322  CD  LYS A  20       4.631  18.080  18.963  1.00  0.00           C  
ATOM    323  CE  LYS A  20       3.667  18.295  20.120  1.00  0.00           C  
ATOM    324  NZ  LYS A  20       4.184  17.717  21.390  1.00  0.00           N  
ATOM    325  H   LYS A  20       3.210  17.283  15.150  1.00  0.00           H  
ATOM    326  HA  LYS A  20       4.164  19.971  15.322  1.00  0.00           H  
ATOM    327 1HB  LYS A  20       5.215  17.356  16.434  1.00  0.00           H  
ATOM    328 2HB  LYS A  20       5.991  18.900  16.755  1.00  0.00           H  
ATOM    329 1HG  LYS A  20       3.934  19.739  17.803  1.00  0.00           H  
ATOM    330 2HG  LYS A  20       3.122  18.208  17.450  1.00  0.00           H  
ATOM    331 1HD  LYS A  20       4.798  17.010  18.834  1.00  0.00           H  
ATOM    332 2HD  LYS A  20       5.583  18.552  19.204  1.00  0.00           H  
ATOM    333 1HE  LYS A  20       3.502  19.362  20.262  1.00  0.00           H  
ATOM    334 2HE  LYS A  20       2.709  17.830  19.888  1.00  0.00           H  
ATOM    335 1HZ  LYS A  20       3.517  17.880  22.131  1.00  0.00           H  
ATOM    336 2HZ  LYS A  20       4.323  16.722  21.276  1.00  0.00           H  
ATOM    337 3HZ  LYS A  20       5.063  18.154  21.627  1.00  0.00           H  
ATOM    338  N   GLN A  21       5.963  17.892  13.514  1.00  0.00           N  
ATOM    339  CA  GLN A  21       7.047  17.809  12.544  1.00  0.00           C  
ATOM    340  C   GLN A  21       6.559  18.156  11.144  1.00  0.00           C  
ATOM    341  O   GLN A  21       7.352  18.272  10.209  1.00  0.00           O  
ATOM    342  CB  GLN A  21       7.667  16.410  12.549  1.00  0.00           C  
ATOM    343  CG  GLN A  21       8.374  16.047  13.843  1.00  0.00           C  
ATOM    344  CD  GLN A  21       8.961  14.648  13.810  1.00  0.00           C  
ATOM    345  OE1 GLN A  21       9.135  14.058  12.740  1.00  0.00           O  
ATOM    346  NE2 GLN A  21       9.271  14.110  14.984  1.00  0.00           N  
ATOM    347  H   GLN A  21       5.404  17.072  13.698  1.00  0.00           H  
ATOM    348  HA  GLN A  21       7.823  18.523  12.829  1.00  0.00           H  
ATOM    349 1HB  GLN A  21       6.889  15.667  12.372  1.00  0.00           H  
ATOM    350 2HB  GLN A  21       8.389  16.328  11.736  1.00  0.00           H  
ATOM    351 1HG  GLN A  21       9.186  16.755  14.012  1.00  0.00           H  
ATOM    352 2HG  GLN A  21       7.659  16.098  14.664  1.00  0.00           H  
ATOM    353 1HE2 GLN A  21       9.662  13.189  15.025  1.00  0.00           H  
ATOM    354 2HE2 GLN A  21       9.114  14.624  15.828  1.00  0.00           H  
ATOM    355  N   ASP A  22       5.247  18.320  11.002  1.00  0.00           N  
ATOM    356  CA  ASP A  22       4.649  18.634   9.710  1.00  0.00           C  
ATOM    357  C   ASP A  22       4.994  17.576   8.670  1.00  0.00           C  
ATOM    358  O   ASP A  22       5.275  17.896   7.515  1.00  0.00           O  
ATOM    359  CB  ASP A  22       5.116  20.008   9.222  1.00  0.00           C  
ATOM    360  CG  ASP A  22       4.221  20.587   8.135  1.00  0.00           C  
ATOM    361  OD1 ASP A  22       3.072  20.217   8.080  1.00  0.00           O  
ATOM    362  OD2 ASP A  22       4.695  21.393   7.370  1.00  0.00           O  
ATOM    363  H   ASP A  22       4.651  18.222  11.810  1.00  0.00           H  
ATOM    364  HA  ASP A  22       3.564  18.666   9.830  1.00  0.00           H  
ATOM    365 1HB  ASP A  22       5.140  20.703  10.061  1.00  0.00           H  
ATOM    366 2HB  ASP A  22       6.132  19.930   8.833  1.00  0.00           H  
ATOM    367  N   ASN A  23       4.972  16.314   9.088  1.00  0.00           N  
ATOM    368  CA  ASN A  23       5.244  15.204   8.183  1.00  0.00           C  
ATOM    369  C   ASN A  23       3.984  14.776   7.441  1.00  0.00           C  
ATOM    370  O   ASN A  23       3.451  13.691   7.678  1.00  0.00           O  
ATOM    371  CB  ASN A  23       5.842  14.032   8.941  1.00  0.00           C  
ATOM    372  CG  ASN A  23       7.206  14.336   9.493  1.00  0.00           C  
ATOM    373  OD1 ASN A  23       7.969  15.111   8.904  1.00  0.00           O  
ATOM    374  ND2 ASN A  23       7.529  13.741  10.613  1.00  0.00           N  
ATOM    375  H   ASN A  23       4.760  16.121  10.056  1.00  0.00           H  
ATOM    376  HA  ASN A  23       5.986  15.526   7.452  1.00  0.00           H  
ATOM    377 1HB  ASN A  23       5.182  13.757   9.765  1.00  0.00           H  
ATOM    378 2HB  ASN A  23       5.915  13.170   8.278  1.00  0.00           H  
ATOM    379 1HD2 ASN A  23       8.425  13.906  11.027  1.00  0.00           H  
ATOM    380 2HD2 ASN A  23       6.881  13.122  11.055  1.00  0.00           H  
ATOM    381  N   LYS A  24       3.511  15.633   6.543  1.00  0.00           N  
ATOM    382  CA  LYS A  24       2.228  15.421   5.883  1.00  0.00           C  
ATOM    383  C   LYS A  24       2.180  14.061   5.198  1.00  0.00           C  
ATOM    384  O   LYS A  24       1.114  13.455   5.079  1.00  0.00           O  
ATOM    385  CB  LYS A  24       1.958  16.532   4.867  1.00  0.00           C  
ATOM    386  CG  LYS A  24       1.634  17.886   5.484  1.00  0.00           C  
ATOM    387  CD  LYS A  24       1.324  18.922   4.415  1.00  0.00           C  
ATOM    388  CE  LYS A  24       0.735  20.187   5.022  1.00  0.00           C  
ATOM    389  NZ  LYS A  24       1.751  20.963   5.785  1.00  0.00           N  
ATOM    390  H   LYS A  24       4.054  16.453   6.312  1.00  0.00           H  
ATOM    391  HA  LYS A  24       1.441  15.464   6.635  1.00  0.00           H  
ATOM    392 1HB  LYS A  24       2.831  16.659   4.225  1.00  0.00           H  
ATOM    393 2HB  LYS A  24       1.122  16.247   4.229  1.00  0.00           H  
ATOM    394 1HG  LYS A  24       0.771  17.787   6.143  1.00  0.00           H  
ATOM    395 2HG  LYS A  24       2.483  18.228   6.076  1.00  0.00           H  
ATOM    396 1HD  LYS A  24       2.241  19.178   3.880  1.00  0.00           H  
ATOM    397 2HD  LYS A  24       0.612  18.507   3.702  1.00  0.00           H  
ATOM    398 1HE  LYS A  24       0.335  20.818   4.230  1.00  0.00           H  
ATOM    399 2HE  LYS A  24      -0.081  19.922   5.694  1.00  0.00           H  
ATOM    400 1HZ  LYS A  24       1.322  21.791   6.172  1.00  0.00           H  
ATOM    401 2HZ  LYS A  24       2.117  20.392   6.535  1.00  0.00           H  
ATOM    402 3HZ  LYS A  24       2.504  21.231   5.169  1.00  0.00           H  
ATOM    403  N   LYS A  25       3.336  13.587   4.752  1.00  0.00           N  
ATOM    404  CA  LYS A  25       3.442  12.262   4.154  1.00  0.00           C  
ATOM    405  C   LYS A  25       2.881  11.192   5.082  1.00  0.00           C  
ATOM    406  O   LYS A  25       2.211  10.260   4.638  1.00  0.00           O  
ATOM    407  CB  LYS A  25       4.898  11.946   3.807  1.00  0.00           C  
ATOM    408  CG  LYS A  25       5.112  10.573   3.183  1.00  0.00           C  
ATOM    409  CD  LYS A  25       6.573  10.355   2.816  1.00  0.00           C  
ATOM    410  CE  LYS A  25       6.813   8.938   2.317  1.00  0.00           C  
ATOM    411  NZ  LYS A  25       8.244   8.700   1.985  1.00  0.00           N  
ATOM    412  H   LYS A  25       4.166  14.158   4.827  1.00  0.00           H  
ATOM    413  HA  LYS A  25       2.871  12.254   3.226  1.00  0.00           H  
ATOM    414 1HB  LYS A  25       5.276  12.693   3.109  1.00  0.00           H  
ATOM    415 2HB  LYS A  25       5.508  12.002   4.709  1.00  0.00           H  
ATOM    416 1HG  LYS A  25       4.804   9.801   3.888  1.00  0.00           H  
ATOM    417 2HG  LYS A  25       4.503  10.483   2.284  1.00  0.00           H  
ATOM    418 1HD  LYS A  25       6.861  11.060   2.035  1.00  0.00           H  
ATOM    419 2HD  LYS A  25       7.198  10.533   3.691  1.00  0.00           H  
ATOM    420 1HE  LYS A  25       6.507   8.226   3.082  1.00  0.00           H  
ATOM    421 2HE  LYS A  25       6.212   8.759   1.425  1.00  0.00           H  
ATOM    422 1HZ  LYS A  25       8.361   7.751   1.659  1.00  0.00           H  
ATOM    423 2HZ  LYS A  25       8.534   9.343   1.262  1.00  0.00           H  
ATOM    424 3HZ  LYS A  25       8.810   8.844   2.810  1.00  0.00           H  
ATOM    425  N   LEU A  26       3.159  11.333   6.373  1.00  0.00           N  
ATOM    426  CA  LEU A  26       2.770  10.326   7.356  1.00  0.00           C  
ATOM    427  C   LEU A  26       1.296  10.451   7.720  1.00  0.00           C  
ATOM    428  O   LEU A  26       0.626   9.455   7.988  1.00  0.00           O  
ATOM    429  CB  LEU A  26       3.628  10.459   8.621  1.00  0.00           C  
ATOM    430  CG  LEU A  26       5.135  10.241   8.429  1.00  0.00           C  
ATOM    431  CD1 LEU A  26       5.861  10.535   9.734  1.00  0.00           C  
ATOM    432  CD2 LEU A  26       5.386   8.812   7.972  1.00  0.00           C  
ATOM    433  H   LEU A  26       3.651  12.156   6.683  1.00  0.00           H  
ATOM    434  HA  LEU A  26       2.940   9.338   6.923  1.00  0.00           H  
ATOM    435 1HB  LEU A  26       3.488  11.458   9.031  1.00  0.00           H  
ATOM    436 2HB  LEU A  26       3.279   9.734   9.356  1.00  0.00           H  
ATOM    437  HG  LEU A  26       5.510  10.934   7.675  1.00  0.00           H  
ATOM    438 1HD1 LEU A  26       6.931  10.380   9.598  1.00  0.00           H  
ATOM    439 2HD1 LEU A  26       5.680  11.569  10.027  1.00  0.00           H  
ATOM    440 3HD1 LEU A  26       5.494   9.867  10.513  1.00  0.00           H  
ATOM    441 1HD2 LEU A  26       6.457   8.657   7.835  1.00  0.00           H  
ATOM    442 2HD2 LEU A  26       5.013   8.118   8.726  1.00  0.00           H  
ATOM    443 3HD2 LEU A  26       4.870   8.635   7.029  1.00  0.00           H  
ATOM    444  N   GLU A  27       0.798  11.683   7.730  1.00  0.00           N  
ATOM    445  CA  GLU A  27      -0.612  11.939   7.998  1.00  0.00           C  
ATOM    446  C   GLU A  27      -1.500  11.255   6.965  1.00  0.00           C  
ATOM    447  O   GLU A  27      -2.516  10.649   7.310  1.00  0.00           O  
ATOM    448  CB  GLU A  27      -0.889  13.444   8.008  1.00  0.00           C  
ATOM    449  CG  GLU A  27      -2.327  13.816   8.342  1.00  0.00           C  
ATOM    450  CD  GLU A  27      -2.537  15.301   8.450  1.00  0.00           C  
ATOM    451  OE1 GLU A  27      -1.580  16.027   8.330  1.00  0.00           O  
ATOM    452  OE2 GLU A  27      -3.656  15.709   8.654  1.00  0.00           O  
ATOM    453  H   GLU A  27       1.412  12.465   7.547  1.00  0.00           H  
ATOM    454  HA  GLU A  27      -0.854  11.541   8.985  1.00  0.00           H  
ATOM    455 1HB  GLU A  27      -0.240  13.928   8.738  1.00  0.00           H  
ATOM    456 2HB  GLU A  27      -0.654  13.864   7.031  1.00  0.00           H  
ATOM    457 1HG  GLU A  27      -2.983  13.424   7.565  1.00  0.00           H  
ATOM    458 2HG  GLU A  27      -2.604  13.345   9.285  1.00  0.00           H  
ATOM    459  N   TRP A  28      -1.112  11.356   5.699  1.00  0.00           N  
ATOM    460  CA  TRP A  28      -1.853  10.716   4.618  1.00  0.00           C  
ATOM    461  C   TRP A  28      -1.898   9.204   4.799  1.00  0.00           C  
ATOM    462  O   TRP A  28      -2.959   8.590   4.702  1.00  0.00           O  
ATOM    463  CB  TRP A  28      -1.222  11.053   3.266  1.00  0.00           C  
ATOM    464  CG  TRP A  28      -2.008  10.546   2.095  1.00  0.00           C  
ATOM    465  CD1 TRP A  28      -1.744   9.431   1.358  1.00  0.00           C  
ATOM    466  CD2 TRP A  28      -3.198  11.136   1.519  1.00  0.00           C  
ATOM    467  NE1 TRP A  28      -2.683   9.287   0.366  1.00  0.00           N  
ATOM    468  CE2 TRP A  28      -3.581  10.321   0.450  1.00  0.00           C  
ATOM    469  CE3 TRP A  28      -3.958  12.273   1.820  1.00  0.00           C  
ATOM    470  CZ2 TRP A  28      -4.693  10.604  -0.327  1.00  0.00           C  
ATOM    471  CZ3 TRP A  28      -5.074  12.556   1.042  1.00  0.00           C  
ATOM    472  CH2 TRP A  28      -5.432  11.742  -0.004  1.00  0.00           C  
ATOM    473  H   TRP A  28      -0.283  11.888   5.479  1.00  0.00           H  
ATOM    474  HA  TRP A  28      -2.874  11.100   4.623  1.00  0.00           H  
ATOM    475 1HB  TRP A  28      -1.122  12.134   3.170  1.00  0.00           H  
ATOM    476 2HB  TRP A  28      -0.220  10.627   3.216  1.00  0.00           H  
ATOM    477  HD1 TRP A  28      -0.911   8.753   1.530  1.00  0.00           H  
ATOM    478  HE1 TRP A  28      -2.708   8.543  -0.317  1.00  0.00           H  
ATOM    479  HE3 TRP A  28      -3.680  12.921   2.650  1.00  0.00           H  
ATOM    480  HZ2 TRP A  28      -4.993   9.970  -1.161  1.00  0.00           H  
ATOM    481  HZ3 TRP A  28      -5.660  13.444   1.282  1.00  0.00           H  
ATOM    482  HH2 TRP A  28      -6.314  11.994  -0.594  1.00  0.00           H  
ATOM    483  N   LEU A  29      -0.740   8.610   5.065  1.00  0.00           N  
ATOM    484  CA  LEU A  29      -0.628   7.160   5.170  1.00  0.00           C  
ATOM    485  C   LEU A  29      -1.402   6.633   6.371  1.00  0.00           C  
ATOM    486  O   LEU A  29      -2.021   5.571   6.305  1.00  0.00           O  
ATOM    487  CB  LEU A  29       0.846   6.749   5.283  1.00  0.00           C  
ATOM    488  CG  LEU A  29       1.705   7.003   4.037  1.00  0.00           C  
ATOM    489  CD1 LEU A  29       3.174   6.804   4.384  1.00  0.00           C  
ATOM    490  CD2 LEU A  29       1.273   6.062   2.923  1.00  0.00           C  
ATOM    491  H   LEU A  29       0.085   9.178   5.197  1.00  0.00           H  
ATOM    492  HA  LEU A  29      -1.041   6.716   4.263  1.00  0.00           H  
ATOM    493 1HB  LEU A  29       1.295   7.294   6.112  1.00  0.00           H  
ATOM    494 2HB  LEU A  29       0.893   5.684   5.507  1.00  0.00           H  
ATOM    495  HG  LEU A  29       1.576   8.035   3.711  1.00  0.00           H  
ATOM    496 1HD1 LEU A  29       3.784   6.984   3.499  1.00  0.00           H  
ATOM    497 2HD1 LEU A  29       3.460   7.503   5.170  1.00  0.00           H  
ATOM    498 3HD1 LEU A  29       3.330   5.783   4.730  1.00  0.00           H  
ATOM    499 1HD2 LEU A  29       1.883   6.243   2.037  1.00  0.00           H  
ATOM    500 2HD2 LEU A  29       1.402   5.029   3.248  1.00  0.00           H  
ATOM    501 3HD2 LEU A  29       0.224   6.238   2.683  1.00  0.00           H  
ATOM    502  N   LEU A  30      -1.366   7.383   7.467  1.00  0.00           N  
ATOM    503  CA  LEU A  30      -2.127   7.031   8.659  1.00  0.00           C  
ATOM    504  C   LEU A  30      -3.625   7.135   8.407  1.00  0.00           C  
ATOM    505  O   LEU A  30      -4.394   6.262   8.814  1.00  0.00           O  
ATOM    506  CB  LEU A  30      -1.735   7.944   9.828  1.00  0.00           C  
ATOM    507  CG  LEU A  30      -0.344   7.696  10.427  1.00  0.00           C  
ATOM    508  CD1 LEU A  30       0.003   8.824  11.389  1.00  0.00           C  
ATOM    509  CD2 LEU A  30      -0.329   6.350  11.135  1.00  0.00           C  
ATOM    510  H   LEU A  30      -0.797   8.218   7.472  1.00  0.00           H  
ATOM    511  HA  LEU A  30      -1.888   6.004   8.933  1.00  0.00           H  
ATOM    512 1HB  LEU A  30      -1.769   8.977   9.488  1.00  0.00           H  
ATOM    513 2HB  LEU A  30      -2.466   7.820  10.626  1.00  0.00           H  
ATOM    514  HG  LEU A  30       0.400   7.696   9.631  1.00  0.00           H  
ATOM    515 1HD1 LEU A  30       0.991   8.649  11.814  1.00  0.00           H  
ATOM    516 2HD1 LEU A  30       0.003   9.773  10.852  1.00  0.00           H  
ATOM    517 3HD1 LEU A  30      -0.736   8.860  12.189  1.00  0.00           H  
ATOM    518 1HD2 LEU A  30       0.660   6.173  11.560  1.00  0.00           H  
ATOM    519 2HD2 LEU A  30      -1.072   6.349  11.932  1.00  0.00           H  
ATOM    520 3HD2 LEU A  30      -0.562   5.560  10.421  1.00  0.00           H  
ATOM    521  N   LYS A  31      -4.036   8.205   7.736  1.00  0.00           N  
ATOM    522  CA  LYS A  31      -5.442   8.414   7.413  1.00  0.00           C  
ATOM    523  C   LYS A  31      -5.969   7.312   6.502  1.00  0.00           C  
ATOM    524  O   LYS A  31      -7.067   6.798   6.706  1.00  0.00           O  
ATOM    525  CB  LYS A  31      -5.641   9.781   6.755  1.00  0.00           C  
ATOM    526  CG  LYS A  31      -7.091  10.122   6.441  1.00  0.00           C  
ATOM    527  CD  LYS A  31      -7.220  11.535   5.891  1.00  0.00           C  
ATOM    528  CE  LYS A  31      -8.668  11.875   5.571  1.00  0.00           C  
ATOM    529  NZ  LYS A  31      -8.811  13.260   5.046  1.00  0.00           N  
ATOM    530  H   LYS A  31      -3.354   8.891   7.441  1.00  0.00           H  
ATOM    531  HA  LYS A  31      -6.015   8.406   8.339  1.00  0.00           H  
ATOM    532 1HB  LYS A  31      -5.248  10.560   7.408  1.00  0.00           H  
ATOM    533 2HB  LYS A  31      -5.078   9.821   5.822  1.00  0.00           H  
ATOM    534 1HG  LYS A  31      -7.480   9.418   5.705  1.00  0.00           H  
ATOM    535 2HG  LYS A  31      -7.689  10.039   7.348  1.00  0.00           H  
ATOM    536 1HD  LYS A  31      -6.841  12.247   6.625  1.00  0.00           H  
ATOM    537 2HD  LYS A  31      -6.626  11.626   4.981  1.00  0.00           H  
ATOM    538 1HE  LYS A  31      -9.050  11.177   4.827  1.00  0.00           H  
ATOM    539 2HE  LYS A  31      -9.273  11.778   6.472  1.00  0.00           H  
ATOM    540 1HZ  LYS A  31      -9.784  13.447   4.847  1.00  0.00           H  
ATOM    541 2HZ  LYS A  31      -8.477  13.919   5.736  1.00  0.00           H  
ATOM    542 3HZ  LYS A  31      -8.270  13.357   4.198  1.00  0.00           H  
ATOM    543  N   ALA A  32      -5.179   6.955   5.496  1.00  0.00           N  
ATOM    544  CA  ALA A  32      -5.571   5.926   4.539  1.00  0.00           C  
ATOM    545  C   ALA A  32      -5.814   4.593   5.236  1.00  0.00           C  
ATOM    546  O   ALA A  32      -6.756   3.873   4.907  1.00  0.00           O  
ATOM    547  CB  ALA A  32      -4.510   5.773   3.460  1.00  0.00           C  
ATOM    548  H   ALA A  32      -4.281   7.409   5.389  1.00  0.00           H  
ATOM    549  HA  ALA A  32      -6.495   6.241   4.054  1.00  0.00           H  
ATOM    550 1HB  ALA A  32      -4.817   5.001   2.754  1.00  0.00           H  
ATOM    551 2HB  ALA A  32      -4.389   6.719   2.932  1.00  0.00           H  
ATOM    552 3HB  ALA A  32      -3.564   5.490   3.918  1.00  0.00           H  
ATOM    553  N   THR A  33      -4.959   4.270   6.201  1.00  0.00           N  
ATOM    554  CA  THR A  33      -5.130   3.066   7.004  1.00  0.00           C  
ATOM    555  C   THR A  33      -6.389   3.147   7.859  1.00  0.00           C  
ATOM    556  O   THR A  33      -7.131   2.174   7.980  1.00  0.00           O  
ATOM    557  CB  THR A  33      -3.906   2.825   7.907  1.00  0.00           C  
ATOM    558  OG1 THR A  33      -2.726   2.721   7.100  1.00  0.00           O  
ATOM    559  CG2 THR A  33      -4.080   1.545   8.711  1.00  0.00           C  
ATOM    560  H   THR A  33      -4.170   4.875   6.381  1.00  0.00           H  
ATOM    561  HA  THR A  33      -5.218   2.211   6.331  1.00  0.00           H  
ATOM    562  HB  THR A  33      -3.788   3.664   8.592  1.00  0.00           H  
ATOM    563  HG1 THR A  33      -1.951   2.875   7.645  1.00  0.00           H  
ATOM    564 1HG2 THR A  33      -3.206   1.391   9.343  1.00  0.00           H  
ATOM    565 2HG2 THR A  33      -4.970   1.625   9.334  1.00  0.00           H  
ATOM    566 3HG2 THR A  33      -4.188   0.701   8.031  1.00  0.00           H  
ATOM    567  N   GLU A  34      -6.623   4.315   8.448  1.00  0.00           N  
ATOM    568  CA  GLU A  34      -7.832   4.551   9.226  1.00  0.00           C  
ATOM    569  C   GLU A  34      -9.080   4.362   8.374  1.00  0.00           C  
ATOM    570  O   GLU A  34     -10.096   3.852   8.845  1.00  0.00           O  
ATOM    571  CB  GLU A  34      -7.818   5.961   9.820  1.00  0.00           C  
ATOM    572  CG  GLU A  34      -8.960   6.248  10.784  1.00  0.00           C  
ATOM    573  CD  GLU A  34      -8.771   7.528  11.550  1.00  0.00           C  
ATOM    574  OE1 GLU A  34      -7.727   8.122  11.429  1.00  0.00           O  
ATOM    575  OE2 GLU A  34      -9.672   7.912  12.258  1.00  0.00           O  
ATOM    576  H   GLU A  34      -5.943   5.058   8.356  1.00  0.00           H  
ATOM    577  HA  GLU A  34      -7.859   3.837  10.050  1.00  0.00           H  
ATOM    578 1HB  GLU A  34      -6.881   6.121  10.355  1.00  0.00           H  
ATOM    579 2HB  GLU A  34      -7.865   6.695   9.016  1.00  0.00           H  
ATOM    580 1HG  GLU A  34      -9.891   6.310  10.220  1.00  0.00           H  
ATOM    581 2HG  GLU A  34      -9.047   5.420  11.486  1.00  0.00           H  
ATOM    582  N   GLU A  35      -9.000   4.780   7.114  1.00  0.00           N  
ATOM    583  CA  GLU A  35     -10.099   4.598   6.174  1.00  0.00           C  
ATOM    584  C   GLU A  35     -10.335   3.120   5.885  1.00  0.00           C  
ATOM    585  O   GLU A  35     -11.472   2.685   5.712  1.00  0.00           O  
ATOM    586  CB  GLU A  35      -9.814   5.345   4.869  1.00  0.00           C  
ATOM    587  CG  GLU A  35      -9.898   6.861   4.982  1.00  0.00           C  
ATOM    588  CD  GLU A  35      -9.616   7.560   3.682  1.00  0.00           C  
ATOM    589  OE1 GLU A  35      -9.213   6.905   2.751  1.00  0.00           O  
ATOM    590  OE2 GLU A  35      -9.804   8.753   3.619  1.00  0.00           O  
ATOM    591  H   GLU A  35      -8.154   5.236   6.801  1.00  0.00           H  
ATOM    592  HA  GLU A  35     -11.004   5.015   6.615  1.00  0.00           H  
ATOM    593 1HB  GLU A  35      -8.816   5.090   4.515  1.00  0.00           H  
ATOM    594 2HB  GLU A  35     -10.524   5.027   4.106  1.00  0.00           H  
ATOM    595 1HG  GLU A  35     -10.897   7.135   5.320  1.00  0.00           H  
ATOM    596 2HG  GLU A  35      -9.185   7.198   5.733  1.00  0.00           H  
ATOM    597  N   LEU A  36      -9.251   2.352   5.828  1.00  0.00           N  
ATOM    598  CA  LEU A  36      -9.342   0.908   5.643  1.00  0.00           C  
ATOM    599  C   LEU A  36     -10.005   0.243   6.842  1.00  0.00           C  
ATOM    600  O   LEU A  36     -10.776  -0.707   6.688  1.00  0.00           O  
ATOM    601  CB  LEU A  36      -7.946   0.311   5.427  1.00  0.00           C  
ATOM    602  CG  LEU A  36      -7.339   0.528   4.035  1.00  0.00           C  
ATOM    603  CD1 LEU A  36      -5.849   0.214   4.075  1.00  0.00           C  
ATOM    604  CD2 LEU A  36      -8.056  -0.355   3.024  1.00  0.00           C  
ATOM    605  H   LEU A  36      -8.340   2.780   5.916  1.00  0.00           H  
ATOM    606  HA  LEU A  36      -9.943   0.712   4.756  1.00  0.00           H  
ATOM    607 1HB  LEU A  36      -7.265   0.747   6.156  1.00  0.00           H  
ATOM    608 2HB  LEU A  36      -7.996  -0.763   5.603  1.00  0.00           H  
ATOM    609  HG  LEU A  36      -7.451   1.574   3.747  1.00  0.00           H  
ATOM    610 1HD1 LEU A  36      -5.418   0.368   3.086  1.00  0.00           H  
ATOM    611 2HD1 LEU A  36      -5.358   0.873   4.791  1.00  0.00           H  
ATOM    612 3HD1 LEU A  36      -5.704  -0.823   4.376  1.00  0.00           H  
ATOM    613 1HD2 LEU A  36      -7.625  -0.200   2.035  1.00  0.00           H  
ATOM    614 2HD2 LEU A  36      -7.943  -1.401   3.310  1.00  0.00           H  
ATOM    615 3HD2 LEU A  36      -9.115  -0.097   3.003  1.00  0.00           H  
ATOM    616  N   ILE A  37      -9.703   0.743   8.034  1.00  0.00           N  
ATOM    617  CA  ILE A  37     -10.308   0.231   9.256  1.00  0.00           C  
ATOM    618  C   ILE A  37     -11.813   0.473   9.269  1.00  0.00           C  
ATOM    619  O   ILE A  37     -12.594  -0.425   9.585  1.00  0.00           O  
ATOM    620  CB  ILE A  37      -9.672   0.881  10.498  1.00  0.00           C  
ATOM    621  CG1 ILE A  37      -8.216   0.433  10.649  1.00  0.00           C  
ATOM    622  CG2 ILE A  37     -10.470   0.538  11.747  1.00  0.00           C  
ATOM    623  CD1 ILE A  37      -7.444   1.207  11.693  1.00  0.00           C  
ATOM    624  H   ILE A  37      -9.035   1.498   8.096  1.00  0.00           H  
ATOM    625  HA  ILE A  37     -10.128  -0.844   9.309  1.00  0.00           H  
ATOM    626  HB  ILE A  37      -9.657   1.964  10.375  1.00  0.00           H  
ATOM    627 1HG1 ILE A  37      -8.186  -0.623  10.915  1.00  0.00           H  
ATOM    628 2HG1 ILE A  37      -7.701   0.543   9.694  1.00  0.00           H  
ATOM    629 1HG2 ILE A  37     -10.006   1.005  12.615  1.00  0.00           H  
ATOM    630 2HG2 ILE A  37     -11.489   0.905  11.639  1.00  0.00           H  
ATOM    631 3HG2 ILE A  37     -10.486  -0.544  11.882  1.00  0.00           H  
ATOM    632 1HD1 ILE A  37      -6.421   0.832  11.741  1.00  0.00           H  
ATOM    633 2HD1 ILE A  37      -7.431   2.264  11.427  1.00  0.00           H  
ATOM    634 3HD1 ILE A  37      -7.921   1.082  12.664  1.00  0.00           H  
ATOM    635  N   GLU A  38     -12.214   1.691   8.924  1.00  0.00           N  
ATOM    636  CA  GLU A  38     -13.626   2.051   8.881  1.00  0.00           C  
ATOM    637  C   GLU A  38     -14.354   1.285   7.783  1.00  0.00           C  
ATOM    638  O   GLU A  38     -15.497   0.859   7.961  1.00  0.00           O  
ATOM    639  CB  GLU A  38     -13.787   3.557   8.659  1.00  0.00           C  
ATOM    640  CG  GLU A  38     -15.227   4.047   8.693  1.00  0.00           C  
ATOM    641  CD  GLU A  38     -15.867   3.891  10.044  1.00  0.00           C  
ATOM    642  OE1 GLU A  38     -15.152   3.815  11.014  1.00  0.00           O  
ATOM    643  OE2 GLU A  38     -17.073   3.848  10.107  1.00  0.00           O  
ATOM    644  H   GLU A  38     -11.522   2.388   8.686  1.00  0.00           H  
ATOM    645  HA  GLU A  38     -14.077   1.798   9.841  1.00  0.00           H  
ATOM    646 1HB  GLU A  38     -13.231   4.098   9.425  1.00  0.00           H  
ATOM    647 2HB  GLU A  38     -13.363   3.830   7.693  1.00  0.00           H  
ATOM    648 1HG  GLU A  38     -15.248   5.100   8.413  1.00  0.00           H  
ATOM    649 2HG  GLU A  38     -15.806   3.492   7.956  1.00  0.00           H  
ATOM    650  N   GLU A  39     -13.689   1.114   6.646  1.00  0.00           N  
ATOM    651  CA  GLU A  39     -14.268   0.391   5.520  1.00  0.00           C  
ATOM    652  C   GLU A  39     -14.536  -1.064   5.880  1.00  0.00           C  
ATOM    653  O   GLU A  39     -15.627  -1.582   5.636  1.00  0.00           O  
ATOM    654  CB  GLU A  39     -13.341   0.463   4.304  1.00  0.00           C  
ATOM    655  CG  GLU A  39     -13.946  -0.083   3.019  1.00  0.00           C  
ATOM    656  CD  GLU A  39     -14.915   0.869   2.378  1.00  0.00           C  
ATOM    657  OE1 GLU A  39     -14.942   2.012   2.767  1.00  0.00           O  
ATOM    658  OE2 GLU A  39     -15.630   0.454   1.496  1.00  0.00           O  
ATOM    659  H   GLU A  39     -12.757   1.494   6.560  1.00  0.00           H  
ATOM    660  HA  GLU A  39     -15.213   0.866   5.253  1.00  0.00           H  
ATOM    661 1HB  GLU A  39     -13.056   1.501   4.126  1.00  0.00           H  
ATOM    662 2HB  GLU A  39     -12.428  -0.096   4.509  1.00  0.00           H  
ATOM    663 1HG  GLU A  39     -13.142  -0.295   2.314  1.00  0.00           H  
ATOM    664 2HG  GLU A  39     -14.455  -1.020   3.239  1.00  0.00           H  
ATOM    665  N   ALA A  40     -13.538  -1.721   6.459  1.00  0.00           N  
ATOM    666  CA  ALA A  40     -13.671  -3.113   6.868  1.00  0.00           C  
ATOM    667  C   ALA A  40     -14.721  -3.268   7.960  1.00  0.00           C  
ATOM    668  O   ALA A  40     -15.469  -4.248   7.980  1.00  0.00           O  
ATOM    669  CB  ALA A  40     -12.330  -3.655   7.343  1.00  0.00           C  
ATOM    670  H   ALA A  40     -12.663  -1.242   6.620  1.00  0.00           H  
ATOM    671  HA  ALA A  40     -13.975  -3.700   6.001  1.00  0.00           H  
ATOM    672 1HB  ALA A  40     -12.446  -4.696   7.645  1.00  0.00           H  
ATOM    673 2HB  ALA A  40     -11.604  -3.591   6.533  1.00  0.00           H  
ATOM    674 3HB  ALA A  40     -11.980  -3.068   8.191  1.00  0.00           H  
ATOM    675  N   LYS A  41     -14.774  -2.299   8.866  1.00  0.00           N  
ATOM    676  CA  LYS A  41     -15.735  -2.325   9.962  1.00  0.00           C  
ATOM    677  C   LYS A  41     -17.165  -2.247   9.443  1.00  0.00           C  
ATOM    678  O   LYS A  41     -18.032  -3.014   9.865  1.00  0.00           O  
ATOM    679  CB  LYS A  41     -15.467  -1.179  10.938  1.00  0.00           C  
ATOM    680  CG  LYS A  41     -16.361  -1.179  12.171  1.00  0.00           C  
ATOM    681  CD  LYS A  41     -15.939  -0.104  13.160  1.00  0.00           C  
ATOM    682  CE  LYS A  41     -16.845  -0.088  14.382  1.00  0.00           C  
ATOM    683  NZ  LYS A  41     -16.416   0.929  15.380  1.00  0.00           N  
ATOM    684  H   LYS A  41     -14.132  -1.522   8.792  1.00  0.00           H  
ATOM    685  HA  LYS A  41     -15.612  -3.262  10.506  1.00  0.00           H  
ATOM    686 1HB  LYS A  41     -14.431  -1.224  11.276  1.00  0.00           H  
ATOM    687 2HB  LYS A  41     -15.603  -0.226  10.426  1.00  0.00           H  
ATOM    688 1HG  LYS A  41     -17.394  -1.000  11.871  1.00  0.00           H  
ATOM    689 2HG  LYS A  41     -16.307  -2.152  12.659  1.00  0.00           H  
ATOM    690 1HD  LYS A  41     -14.912  -0.287  13.481  1.00  0.00           H  
ATOM    691 2HD  LYS A  41     -15.980   0.872  12.677  1.00  0.00           H  
ATOM    692 1HE  LYS A  41     -17.866   0.131  14.075  1.00  0.00           H  
ATOM    693 2HE  LYS A  41     -16.834  -1.070  14.856  1.00  0.00           H  
ATOM    694 1HZ  LYS A  41     -17.041   0.907  16.174  1.00  0.00           H  
ATOM    695 2HZ  LYS A  41     -15.475   0.724  15.687  1.00  0.00           H  
ATOM    696 3HZ  LYS A  41     -16.440   1.846  14.959  1.00  0.00           H  
ATOM    697  N   ARG A  42     -17.407  -1.318   8.526  1.00  0.00           N  
ATOM    698  CA  ARG A  42     -18.741  -1.114   7.973  1.00  0.00           C  
ATOM    699  C   ARG A  42     -19.221  -2.351   7.227  1.00  0.00           C  
ATOM    700  O   ARG A  42     -20.407  -2.682   7.249  1.00  0.00           O  
ATOM    701  CB  ARG A  42     -18.754   0.080   7.031  1.00  0.00           C  
ATOM    702  CG  ARG A  42     -18.654   1.435   7.713  1.00  0.00           C  
ATOM    703  CD  ARG A  42     -18.588   2.544   6.727  1.00  0.00           C  
ATOM    704  NE  ARG A  42     -18.443   3.838   7.374  1.00  0.00           N  
ATOM    705  CZ  ARG A  42     -18.456   5.021   6.730  1.00  0.00           C  
ATOM    706  NH1 ARG A  42     -18.608   5.057   5.425  1.00  0.00           N  
ATOM    707  NH2 ARG A  42     -18.316   6.145   7.411  1.00  0.00           N  
ATOM    708  H   ARG A  42     -16.646  -0.735   8.204  1.00  0.00           H  
ATOM    709  HA  ARG A  42     -19.428  -0.912   8.794  1.00  0.00           H  
ATOM    710 1HB  ARG A  42     -17.922   0.001   6.332  1.00  0.00           H  
ATOM    711 2HB  ARG A  42     -19.674   0.072   6.446  1.00  0.00           H  
ATOM    712 1HG  ARG A  42     -19.529   1.590   8.345  1.00  0.00           H  
ATOM    713 2HG  ARG A  42     -17.752   1.468   8.327  1.00  0.00           H  
ATOM    714 1HD  ARG A  42     -17.733   2.394   6.068  1.00  0.00           H  
ATOM    715 2HD  ARG A  42     -19.503   2.559   6.136  1.00  0.00           H  
ATOM    716  HE  ARG A  42     -18.324   3.850   8.378  1.00  0.00           H  
ATOM    717 1HH1 ARG A  42     -18.715   4.198   4.905  1.00  0.00           H  
ATOM    718 2HH1 ARG A  42     -18.618   5.944   4.942  1.00  0.00           H  
ATOM    719 1HH2 ARG A  42     -18.199   6.117   8.414  1.00  0.00           H  
ATOM    720 2HH2 ARG A  42     -18.326   7.031   6.928  1.00  0.00           H  
ATOM    721  N   LYS A  43     -18.293  -3.034   6.564  1.00  0.00           N  
ATOM    722  CA  LYS A  43     -18.625  -4.226   5.790  1.00  0.00           C  
ATOM    723  C   LYS A  43     -18.604  -5.475   6.664  1.00  0.00           C  
ATOM    724  O   LYS A  43     -18.867  -6.579   6.190  1.00  0.00           O  
ATOM    725  CB  LYS A  43     -17.658  -4.390   4.617  1.00  0.00           C  
ATOM    726  CG  LYS A  43     -17.677  -3.239   3.620  1.00  0.00           C  
ATOM    727  CD  LYS A  43     -18.992  -3.192   2.856  1.00  0.00           C  
ATOM    728  CE  LYS A  43     -18.952  -2.151   1.747  1.00  0.00           C  
ATOM    729  NZ  LYS A  43     -20.245  -2.068   1.015  1.00  0.00           N  
ATOM    730  H   LYS A  43     -17.334  -2.723   6.599  1.00  0.00           H  
ATOM    731  HA  LYS A  43     -19.627  -4.104   5.379  1.00  0.00           H  
ATOM    732 1HB  LYS A  43     -16.640  -4.487   4.996  1.00  0.00           H  
ATOM    733 2HB  LYS A  43     -17.894  -5.306   4.075  1.00  0.00           H  
ATOM    734 1HG  LYS A  43     -17.542  -2.295   4.150  1.00  0.00           H  
ATOM    735 2HG  LYS A  43     -16.859  -3.358   2.911  1.00  0.00           H  
ATOM    736 1HD  LYS A  43     -19.193  -4.171   2.417  1.00  0.00           H  
ATOM    737 2HD  LYS A  43     -19.803  -2.948   3.542  1.00  0.00           H  
ATOM    738 1HE  LYS A  43     -18.727  -1.174   2.174  1.00  0.00           H  
ATOM    739 2HE  LYS A  43     -18.164  -2.403   1.039  1.00  0.00           H  
ATOM    740 1HZ  LYS A  43     -20.177  -1.368   0.290  1.00  0.00           H  
ATOM    741 2HZ  LYS A  43     -20.455  -2.964   0.599  1.00  0.00           H  
ATOM    742 3HZ  LYS A  43     -20.981  -1.815   1.658  1.00  0.00           H  
ATOM    743  N   ASN A  44     -18.293  -5.291   7.942  1.00  0.00           N  
ATOM    744  CA  ASN A  44     -18.188  -6.408   8.873  1.00  0.00           C  
ATOM    745  C   ASN A  44     -17.200  -7.452   8.371  1.00  0.00           C  
ATOM    746  O   ASN A  44     -17.451  -8.654   8.464  1.00  0.00           O  
ATOM    747  CB  ASN A  44     -19.549  -7.034   9.115  1.00  0.00           C  
ATOM    748  CG  ASN A  44     -19.586  -7.870  10.363  1.00  0.00           C  
ATOM    749  OD1 ASN A  44     -18.937  -7.546  11.363  1.00  0.00           O  
ATOM    750  ND2 ASN A  44     -20.336  -8.943  10.324  1.00  0.00           N  
ATOM    751  H   ASN A  44     -18.125  -4.352   8.278  1.00  0.00           H  
ATOM    752  HA  ASN A  44     -17.836  -6.027   9.832  1.00  0.00           H  
ATOM    753 1HB  ASN A  44     -20.301  -6.249   9.195  1.00  0.00           H  
ATOM    754 2HB  ASN A  44     -19.817  -7.659   8.263  1.00  0.00           H  
ATOM    755 1HD2 ASN A  44     -20.399  -9.539  11.127  1.00  0.00           H  
ATOM    756 2HD2 ASN A  44     -20.845  -9.168   9.494  1.00  0.00           H  
ATOM    757  N   ASP A  45     -16.072  -6.987   7.840  1.00  0.00           N  
ATOM    758  CA  ASP A  45     -15.021  -7.880   7.371  1.00  0.00           C  
ATOM    759  C   ASP A  45     -13.943  -8.066   8.433  1.00  0.00           C  
ATOM    760  O   ASP A  45     -13.031  -7.248   8.555  1.00  0.00           O  
ATOM    761  CB  ASP A  45     -14.390  -7.340   6.086  1.00  0.00           C  
ATOM    762  CG  ASP A  45     -13.379  -8.300   5.471  1.00  0.00           C  
ATOM    763  OD1 ASP A  45     -12.737  -9.007   6.211  1.00  0.00           O  
ATOM    764  OD2 ASP A  45     -13.259  -8.316   4.270  1.00  0.00           O  
ATOM    765  H   ASP A  45     -15.943  -5.988   7.759  1.00  0.00           H  
ATOM    766  HA  ASP A  45     -15.463  -8.850   7.149  1.00  0.00           H  
ATOM    767 1HB  ASP A  45     -15.172  -7.140   5.352  1.00  0.00           H  
ATOM    768 2HB  ASP A  45     -13.889  -6.394   6.296  1.00  0.00           H  
ATOM    769  N   GLU A  46     -14.055  -9.146   9.198  1.00  0.00           N  
ATOM    770  CA  GLU A  46     -13.244  -9.322  10.397  1.00  0.00           C  
ATOM    771  C   GLU A  46     -11.766  -9.444  10.048  1.00  0.00           C  
ATOM    772  O   GLU A  46     -10.905  -8.932  10.763  1.00  0.00           O  
ATOM    773  CB  GLU A  46     -13.698 -10.561  11.172  1.00  0.00           C  
ATOM    774  CG  GLU A  46     -15.068 -10.429  11.823  1.00  0.00           C  
ATOM    775  CD  GLU A  46     -15.494 -11.675  12.547  1.00  0.00           C  
ATOM    776  OE1 GLU A  46     -14.797 -12.657  12.462  1.00  0.00           O  
ATOM    777  OE2 GLU A  46     -16.519 -11.644  13.188  1.00  0.00           O  
ATOM    778  H   GLU A  46     -14.718  -9.864   8.944  1.00  0.00           H  
ATOM    779  HA  GLU A  46     -13.380  -8.451  11.038  1.00  0.00           H  
ATOM    780 1HB  GLU A  46     -13.728 -11.420  10.501  1.00  0.00           H  
ATOM    781 2HB  GLU A  46     -12.975 -10.785  11.957  1.00  0.00           H  
ATOM    782 1HG  GLU A  46     -15.044  -9.601  12.530  1.00  0.00           H  
ATOM    783 2HG  GLU A  46     -15.802 -10.192  11.054  1.00  0.00           H  
ATOM    784  N   ASP A  47     -11.477 -10.125   8.945  1.00  0.00           N  
ATOM    785  CA  ASP A  47     -10.099 -10.422   8.564  1.00  0.00           C  
ATOM    786  C   ASP A  47      -9.370  -9.163   8.116  1.00  0.00           C  
ATOM    787  O   ASP A  47      -8.217  -8.938   8.486  1.00  0.00           O  
ATOM    788  CB  ASP A  47     -10.066 -11.466   7.445  1.00  0.00           C  
ATOM    789  CG  ASP A  47     -10.474 -12.855   7.915  1.00  0.00           C  
ATOM    790  OD1 ASP A  47     -10.464 -13.085   9.102  1.00  0.00           O  
ATOM    791  OD2 ASP A  47     -10.795 -13.672   7.085  1.00  0.00           O  
ATOM    792  H   ASP A  47     -12.231 -10.446   8.353  1.00  0.00           H  
ATOM    793  HA  ASP A  47      -9.584 -10.837   9.432  1.00  0.00           H  
ATOM    794 1HB  ASP A  47     -10.734 -11.158   6.641  1.00  0.00           H  
ATOM    795 2HB  ASP A  47      -9.058 -11.521   7.030  1.00  0.00           H  
ATOM    796  N   GLU A  48     -10.047  -8.345   7.317  1.00  0.00           N  
ATOM    797  CA  GLU A  48      -9.471  -7.095   6.836  1.00  0.00           C  
ATOM    798  C   GLU A  48      -9.421  -6.050   7.944  1.00  0.00           C  
ATOM    799  O   GLU A  48      -8.513  -5.219   7.988  1.00  0.00           O  
ATOM    800  CB  GLU A  48     -10.277  -6.557   5.651  1.00  0.00           C  
ATOM    801  CG  GLU A  48     -10.148  -7.382   4.378  1.00  0.00           C  
ATOM    802  CD  GLU A  48      -8.749  -7.393   3.828  1.00  0.00           C  
ATOM    803  OE1 GLU A  48      -8.208  -6.336   3.608  1.00  0.00           O  
ATOM    804  OE2 GLU A  48      -8.219  -8.461   3.628  1.00  0.00           O  
ATOM    805  H   GLU A  48     -10.983  -8.597   7.035  1.00  0.00           H  
ATOM    806  HA  GLU A  48      -8.454  -7.291   6.494  1.00  0.00           H  
ATOM    807 1HB  GLU A  48     -11.333  -6.517   5.918  1.00  0.00           H  
ATOM    808 2HB  GLU A  48      -9.957  -5.540   5.425  1.00  0.00           H  
ATOM    809 1HG  GLU A  48     -10.452  -8.407   4.589  1.00  0.00           H  
ATOM    810 2HG  GLU A  48     -10.825  -6.978   3.626  1.00  0.00           H  
ATOM    811  N   LEU A  49     -10.405  -6.096   8.838  1.00  0.00           N  
ATOM    812  CA  LEU A  49     -10.465  -5.162   9.956  1.00  0.00           C  
ATOM    813  C   LEU A  49      -9.304  -5.378  10.917  1.00  0.00           C  
ATOM    814  O   LEU A  49      -8.653  -4.423  11.342  1.00  0.00           O  
ATOM    815  CB  LEU A  49     -11.793  -5.319  10.707  1.00  0.00           C  
ATOM    816  CG  LEU A  49     -11.984  -4.401  11.921  1.00  0.00           C  
ATOM    817  CD1 LEU A  49     -11.918  -2.947  11.473  1.00  0.00           C  
ATOM    818  CD2 LEU A  49     -13.318  -4.708  12.585  1.00  0.00           C  
ATOM    819  H   LEU A  49     -11.125  -6.796   8.741  1.00  0.00           H  
ATOM    820  HA  LEU A  49     -10.411  -4.147   9.563  1.00  0.00           H  
ATOM    821 1HB  LEU A  49     -12.609  -5.125  10.013  1.00  0.00           H  
ATOM    822 2HB  LEU A  49     -11.876  -6.349  11.054  1.00  0.00           H  
ATOM    823  HG  LEU A  49     -11.176  -4.567  12.634  1.00  0.00           H  
ATOM    824 1HD1 LEU A  49     -12.053  -2.294  12.336  1.00  0.00           H  
ATOM    825 2HD1 LEU A  49     -10.946  -2.750  11.019  1.00  0.00           H  
ATOM    826 3HD1 LEU A  49     -12.705  -2.754  10.745  1.00  0.00           H  
ATOM    827 1HD2 LEU A  49     -13.453  -4.055  13.448  1.00  0.00           H  
ATOM    828 2HD2 LEU A  49     -14.126  -4.540  11.873  1.00  0.00           H  
ATOM    829 3HD2 LEU A  49     -13.331  -5.748  12.911  1.00  0.00           H  
ATOM    830  N   LYS A  50      -9.049  -6.635  11.259  1.00  0.00           N  
ATOM    831  CA  LYS A  50      -7.938  -6.982  12.137  1.00  0.00           C  
ATOM    832  C   LYS A  50      -6.606  -6.555  11.530  1.00  0.00           C  
ATOM    833  O   LYS A  50      -5.747  -6.005  12.222  1.00  0.00           O  
ATOM    834  CB  LYS A  50      -7.929  -8.485  12.422  1.00  0.00           C  
ATOM    835  CG  LYS A  50      -9.032  -8.953  13.361  1.00  0.00           C  
ATOM    836  CD  LYS A  50      -9.014 -10.466  13.524  1.00  0.00           C  
ATOM    837  CE  LYS A  50     -10.152 -10.941  14.415  1.00  0.00           C  
ATOM    838  NZ  LYS A  50     -10.182 -12.424  14.535  1.00  0.00           N  
ATOM    839  H   LYS A  50      -9.641  -7.371  10.902  1.00  0.00           H  
ATOM    840  HA  LYS A  50      -8.071  -6.464  13.087  1.00  0.00           H  
ATOM    841 1HB  LYS A  50      -8.031  -9.034  11.485  1.00  0.00           H  
ATOM    842 2HB  LYS A  50      -6.972  -8.766  12.863  1.00  0.00           H  
ATOM    843 1HG  LYS A  50      -8.900  -8.489  14.339  1.00  0.00           H  
ATOM    844 2HG  LYS A  50     -10.001  -8.651  12.963  1.00  0.00           H  
ATOM    845 1HD  LYS A  50      -9.107 -10.939  12.546  1.00  0.00           H  
ATOM    846 2HD  LYS A  50      -8.066 -10.772  13.968  1.00  0.00           H  
ATOM    847 1HE  LYS A  50     -10.040 -10.510  15.409  1.00  0.00           H  
ATOM    848 2HE  LYS A  50     -11.102 -10.604  14.002  1.00  0.00           H  
ATOM    849 1HZ  LYS A  50     -10.950 -12.698  15.132  1.00  0.00           H  
ATOM    850 2HZ  LYS A  50     -10.305 -12.835  13.620  1.00  0.00           H  
ATOM    851 3HZ  LYS A  50      -9.313 -12.748  14.935  1.00  0.00           H  
ATOM    852  N   TRP A  51      -6.439  -6.812  10.238  1.00  0.00           N  
ATOM    853  CA  TRP A  51      -5.234  -6.403   9.526  1.00  0.00           C  
ATOM    854  C   TRP A  51      -5.083  -4.888   9.521  1.00  0.00           C  
ATOM    855  O   TRP A  51      -4.018  -4.359   9.840  1.00  0.00           O  
ATOM    856  CB  TRP A  51      -5.264  -6.920   8.086  1.00  0.00           C  
ATOM    857  CG  TRP A  51      -4.279  -6.239   7.185  1.00  0.00           C  
ATOM    858  CD1 TRP A  51      -2.940  -6.481   7.109  1.00  0.00           C  
ATOM    859  CD2 TRP A  51      -4.552  -5.194   6.220  1.00  0.00           C  
ATOM    860  NE1 TRP A  51      -2.363  -5.663   6.170  1.00  0.00           N  
ATOM    861  CE2 TRP A  51      -3.335  -4.869   5.615  1.00  0.00           C  
ATOM    862  CE3 TRP A  51      -5.715  -4.519   5.827  1.00  0.00           C  
ATOM    863  CZ2 TRP A  51      -3.241  -3.894   4.634  1.00  0.00           C  
ATOM    864  CZ3 TRP A  51      -5.620  -3.542   4.843  1.00  0.00           C  
ATOM    865  CH2 TRP A  51      -4.415  -3.239   4.262  1.00  0.00           C  
ATOM    866  H   TRP A  51      -7.165  -7.300   9.736  1.00  0.00           H  
ATOM    867  HA  TRP A  51      -4.371  -6.839  10.028  1.00  0.00           H  
ATOM    868 1HB  TRP A  51      -5.052  -7.989   8.079  1.00  0.00           H  
ATOM    869 2HB  TRP A  51      -6.262  -6.781   7.670  1.00  0.00           H  
ATOM    870  HD1 TRP A  51      -2.406  -7.217   7.708  1.00  0.00           H  
ATOM    871  HE1 TRP A  51      -1.383  -5.646   5.927  1.00  0.00           H  
ATOM    872  HE3 TRP A  51      -6.675  -4.758   6.284  1.00  0.00           H  
ATOM    873  HZ2 TRP A  51      -2.292  -3.639   4.161  1.00  0.00           H  
ATOM    874  HZ3 TRP A  51      -6.530  -3.021   4.544  1.00  0.00           H  
ATOM    875  HH2 TRP A  51      -4.376  -2.468   3.493  1.00  0.00           H  
ATOM    876  N   ALA A  52      -6.156  -4.191   9.158  1.00  0.00           N  
ATOM    877  CA  ALA A  52      -6.118  -2.742   9.023  1.00  0.00           C  
ATOM    878  C   ALA A  52      -5.735  -2.076  10.338  1.00  0.00           C  
ATOM    879  O   ALA A  52      -5.012  -1.078  10.354  1.00  0.00           O  
ATOM    880  CB  ALA A  52      -7.463  -2.218   8.539  1.00  0.00           C  
ATOM    881  H   ALA A  52      -7.020  -4.682   8.972  1.00  0.00           H  
ATOM    882  HA  ALA A  52      -5.373  -2.483   8.271  1.00  0.00           H  
ATOM    883 1HB  ALA A  52      -7.418  -1.135   8.444  1.00  0.00           H  
ATOM    884 2HB  ALA A  52      -7.697  -2.660   7.569  1.00  0.00           H  
ATOM    885 3HB  ALA A  52      -8.238  -2.489   9.254  1.00  0.00           H  
ATOM    886  N   ILE A  53      -6.226  -2.629  11.441  1.00  0.00           N  
ATOM    887  CA  ILE A  53      -5.884  -2.129  12.768  1.00  0.00           C  
ATOM    888  C   ILE A  53      -4.437  -2.449  13.120  1.00  0.00           C  
ATOM    889  O   ILE A  53      -3.702  -1.586  13.602  1.00  0.00           O  
ATOM    890  CB  ILE A  53      -6.818  -2.725  13.837  1.00  0.00           C  
ATOM    891  CG1 ILE A  53      -8.245  -2.201  13.653  1.00  0.00           C  
ATOM    892  CG2 ILE A  53      -6.305  -2.401  15.232  1.00  0.00           C  
ATOM    893  CD1 ILE A  53      -9.280  -2.954  14.456  1.00  0.00           C  
ATOM    894  H   ILE A  53      -6.852  -3.418  11.359  1.00  0.00           H  
ATOM    895  HA  ILE A  53      -6.016  -1.048  12.775  1.00  0.00           H  
ATOM    896  HB  ILE A  53      -6.862  -3.807  13.719  1.00  0.00           H  
ATOM    897 1HG1 ILE A  53      -8.286  -1.151  13.940  1.00  0.00           H  
ATOM    898 2HG1 ILE A  53      -8.521  -2.262  12.600  1.00  0.00           H  
ATOM    899 1HG2 ILE A  53      -6.977  -2.830  15.975  1.00  0.00           H  
ATOM    900 2HG2 ILE A  53      -5.308  -2.822  15.359  1.00  0.00           H  
ATOM    901 3HG2 ILE A  53      -6.262  -1.320  15.362  1.00  0.00           H  
ATOM    902 1HD1 ILE A  53     -10.266  -2.525  14.273  1.00  0.00           H  
ATOM    903 2HD1 ILE A  53      -9.280  -4.003  14.159  1.00  0.00           H  
ATOM    904 3HD1 ILE A  53      -9.044  -2.877  15.517  1.00  0.00           H  
ATOM    905  N   ARG A  54      -4.034  -3.690  12.876  1.00  0.00           N  
ATOM    906  CA  ARG A  54      -2.669  -4.121  13.153  1.00  0.00           C  
ATOM    907  C   ARG A  54      -1.662  -3.316  12.342  1.00  0.00           C  
ATOM    908  O   ARG A  54      -0.568  -3.011  12.817  1.00  0.00           O  
ATOM    909  CB  ARG A  54      -2.500  -5.600  12.840  1.00  0.00           C  
ATOM    910  CG  ARG A  54      -3.152  -6.543  13.839  1.00  0.00           C  
ATOM    911  CD  ARG A  54      -3.140  -7.948  13.356  1.00  0.00           C  
ATOM    912  NE  ARG A  54      -3.772  -8.853  14.303  1.00  0.00           N  
ATOM    913  CZ  ARG A  54      -4.062 -10.144  14.051  1.00  0.00           C  
ATOM    914  NH1 ARG A  54      -3.771 -10.666  12.880  1.00  0.00           N  
ATOM    915  NH2 ARG A  54      -4.638 -10.885  14.981  1.00  0.00           N  
ATOM    916  H   ARG A  54      -4.690  -4.354  12.490  1.00  0.00           H  
ATOM    917  HA  ARG A  54      -2.465  -3.967  14.213  1.00  0.00           H  
ATOM    918 1HB  ARG A  54      -2.922  -5.815  11.860  1.00  0.00           H  
ATOM    919 2HB  ARG A  54      -1.438  -5.845  12.801  1.00  0.00           H  
ATOM    920 1HG  ARG A  54      -2.614  -6.501  14.785  1.00  0.00           H  
ATOM    921 2HG  ARG A  54      -4.189  -6.245  13.997  1.00  0.00           H  
ATOM    922 1HD  ARG A  54      -3.678  -8.013  12.411  1.00  0.00           H  
ATOM    923 2HD  ARG A  54      -2.110  -8.273  13.210  1.00  0.00           H  
ATOM    924  HE  ARG A  54      -4.010  -8.487  15.216  1.00  0.00           H  
ATOM    925 1HH1 ARG A  54      -3.331 -10.100  12.170  1.00  0.00           H  
ATOM    926 2HH1 ARG A  54      -3.989 -11.634  12.691  1.00  0.00           H  
ATOM    927 1HH2 ARG A  54      -4.862 -10.484  15.881  1.00  0.00           H  
ATOM    928 2HH2 ARG A  54      -4.856 -11.852  14.792  1.00  0.00           H  
ATOM    929  N   LEU A  55      -2.037  -2.973  11.113  1.00  0.00           N  
ATOM    930  CA  LEU A  55      -1.208  -2.126  10.267  1.00  0.00           C  
ATOM    931  C   LEU A  55      -1.038  -0.738  10.871  1.00  0.00           C  
ATOM    932  O   LEU A  55       0.068  -0.201  10.918  1.00  0.00           O  
ATOM    933  CB  LEU A  55      -1.825  -2.010   8.868  1.00  0.00           C  
ATOM    934  CG  LEU A  55      -1.115  -1.050   7.905  1.00  0.00           C  
ATOM    935  CD1 LEU A  55       0.323  -1.506   7.700  1.00  0.00           C  
ATOM    936  CD2 LEU A  55      -1.868  -1.007   6.584  1.00  0.00           C  
ATOM    937  H   LEU A  55      -2.922  -3.307  10.759  1.00  0.00           H  
ATOM    938  HA  LEU A  55      -0.223  -2.587  10.173  1.00  0.00           H  
ATOM    939 1HB  LEU A  55      -1.830  -2.997   8.407  1.00  0.00           H  
ATOM    940 2HB  LEU A  55      -2.857  -1.675   8.970  1.00  0.00           H  
ATOM    941  HG  LEU A  55      -1.089  -0.051   8.341  1.00  0.00           H  
ATOM    942 1HD1 LEU A  55       0.828  -0.824   7.016  1.00  0.00           H  
ATOM    943 2HD1 LEU A  55       0.844  -1.509   8.658  1.00  0.00           H  
ATOM    944 3HD1 LEU A  55       0.329  -2.511   7.280  1.00  0.00           H  
ATOM    945 1HD2 LEU A  55      -1.364  -0.323   5.899  1.00  0.00           H  
ATOM    946 2HD2 LEU A  55      -1.894  -2.005   6.146  1.00  0.00           H  
ATOM    947 3HD2 LEU A  55      -2.887  -0.660   6.757  1.00  0.00           H  
ATOM    948  N   LEU A  56      -2.143  -0.161  11.334  1.00  0.00           N  
ATOM    949  CA  LEU A  56      -2.118   1.163  11.943  1.00  0.00           C  
ATOM    950  C   LEU A  56      -1.318   1.156  13.238  1.00  0.00           C  
ATOM    951  O   LEU A  56      -0.658   2.141  13.576  1.00  0.00           O  
ATOM    952  CB  LEU A  56      -3.547   1.647  12.219  1.00  0.00           C  
ATOM    953  CG  LEU A  56      -3.675   3.092  12.719  1.00  0.00           C  
ATOM    954  CD1 LEU A  56      -3.034   4.036  11.711  1.00  0.00           C  
ATOM    955  CD2 LEU A  56      -5.144   3.429  12.927  1.00  0.00           C  
ATOM    956  H   LEU A  56      -3.022  -0.654  11.260  1.00  0.00           H  
ATOM    957  HA  LEU A  56      -1.651   1.857  11.246  1.00  0.00           H  
ATOM    958 1HB  LEU A  56      -4.126   1.561  11.302  1.00  0.00           H  
ATOM    959 2HB  LEU A  56      -3.995   0.996  12.970  1.00  0.00           H  
ATOM    960  HG  LEU A  56      -3.141   3.199  13.663  1.00  0.00           H  
ATOM    961 1HD1 LEU A  56      -3.125   5.063  12.066  1.00  0.00           H  
ATOM    962 2HD1 LEU A  56      -1.980   3.785  11.596  1.00  0.00           H  
ATOM    963 3HD1 LEU A  56      -3.538   3.939  10.750  1.00  0.00           H  
ATOM    964 1HD2 LEU A  56      -5.235   4.456  13.282  1.00  0.00           H  
ATOM    965 2HD2 LEU A  56      -5.679   3.323  11.983  1.00  0.00           H  
ATOM    966 3HD2 LEU A  56      -5.572   2.750  13.664  1.00  0.00           H  
ATOM    967  N   ILE A  57      -1.377   0.042  13.962  1.00  0.00           N  
ATOM    968  CA  ILE A  57      -0.578  -0.131  15.168  1.00  0.00           C  
ATOM    969  C   ILE A  57       0.912  -0.094  14.855  1.00  0.00           C  
ATOM    970  O   ILE A  57       1.685   0.576  15.539  1.00  0.00           O  
ATOM    971  CB  ILE A  57      -0.923  -1.457  15.869  1.00  0.00           C  
ATOM    972  CG1 ILE A  57      -2.317  -1.382  16.498  1.00  0.00           C  
ATOM    973  CG2 ILE A  57       0.122  -1.790  16.923  1.00  0.00           C  
ATOM    974  CD1 ILE A  57      -2.831  -2.711  17.004  1.00  0.00           C  
ATOM    975  H   ILE A  57      -1.992  -0.702  13.668  1.00  0.00           H  
ATOM    976  HA  ILE A  57      -0.811   0.682  15.858  1.00  0.00           H  
ATOM    977  HB  ILE A  57      -0.952  -2.260  15.133  1.00  0.00           H  
ATOM    978 1HG1 ILE A  57      -2.303  -0.681  17.332  1.00  0.00           H  
ATOM    979 2HG1 ILE A  57      -3.027  -1.000  15.764  1.00  0.00           H  
ATOM    980 1HG2 ILE A  57      -0.138  -2.730  17.409  1.00  0.00           H  
ATOM    981 2HG2 ILE A  57       1.098  -1.884  16.449  1.00  0.00           H  
ATOM    982 3HG2 ILE A  57       0.155  -0.994  17.667  1.00  0.00           H  
ATOM    983 1HD1 ILE A  57      -3.824  -2.577  17.435  1.00  0.00           H  
ATOM    984 2HD1 ILE A  57      -2.888  -3.419  16.176  1.00  0.00           H  
ATOM    985 3HD1 ILE A  57      -2.155  -3.096  17.766  1.00  0.00           H  
ATOM    986  N   ARG A  58       1.309  -0.817  13.812  1.00  0.00           N  
ATOM    987  CA  ARG A  58       2.702  -0.837  13.381  1.00  0.00           C  
ATOM    988  C   ARG A  58       3.139   0.528  12.865  1.00  0.00           C  
ATOM    989  O   ARG A  58       4.250   0.979  13.142  1.00  0.00           O  
ATOM    990  CB  ARG A  58       2.909  -1.880  12.293  1.00  0.00           C  
ATOM    991  CG  ARG A  58       4.363  -2.190  11.973  1.00  0.00           C  
ATOM    992  CD  ARG A  58       4.993  -3.019  13.033  1.00  0.00           C  
ATOM    993  NE  ARG A  58       4.720  -4.435  12.848  1.00  0.00           N  
ATOM    994  CZ  ARG A  58       3.867  -5.154  13.604  1.00  0.00           C  
ATOM    995  NH1 ARG A  58       3.214  -4.577  14.588  1.00  0.00           N  
ATOM    996  NH2 ARG A  58       3.687  -6.439  13.355  1.00  0.00           N  
ATOM    997  H   ARG A  58       0.629  -1.367  13.309  1.00  0.00           H  
ATOM    998  HA  ARG A  58       3.325  -1.104  14.236  1.00  0.00           H  
ATOM    999 1HB  ARG A  58       2.430  -2.812  12.586  1.00  0.00           H  
ATOM   1000 2HB  ARG A  58       2.434  -1.543  11.371  1.00  0.00           H  
ATOM   1001 1HG  ARG A  58       4.420  -2.736  11.031  1.00  0.00           H  
ATOM   1002 2HG  ARG A  58       4.924  -1.258  11.888  1.00  0.00           H  
ATOM   1003 1HD  ARG A  58       6.073  -2.875  13.013  1.00  0.00           H  
ATOM   1004 2HD  ARG A  58       4.606  -2.721  14.006  1.00  0.00           H  
ATOM   1005  HE  ARG A  58       5.203  -4.913  12.100  1.00  0.00           H  
ATOM   1006 1HH1 ARG A  58       3.352  -3.595  14.778  1.00  0.00           H  
ATOM   1007 2HH1 ARG A  58       2.575  -5.116  15.155  1.00  0.00           H  
ATOM   1008 1HH2 ARG A  58       4.188  -6.883  12.598  1.00  0.00           H  
ATOM   1009 2HH2 ARG A  58       3.048  -6.978  13.921  1.00  0.00           H  
ATOM   1010  N   GLN A  59       2.259   1.181  12.114  1.00  0.00           N  
ATOM   1011  CA  GLN A  59       2.545   2.503  11.573  1.00  0.00           C  
ATOM   1012  C   GLN A  59       2.634   3.546  12.682  1.00  0.00           C  
ATOM   1013  O   GLN A  59       3.519   4.400  12.671  1.00  0.00           O  
ATOM   1014  CB  GLN A  59       1.474   2.909  10.557  1.00  0.00           C  
ATOM   1015  CG  GLN A  59       1.494   2.097   9.273  1.00  0.00           C  
ATOM   1016  CD  GLN A  59       0.340   2.444   8.351  1.00  0.00           C  
ATOM   1017  OE1 GLN A  59      -0.726   2.872   8.802  1.00  0.00           O  
ATOM   1018  NE2 GLN A  59       0.547   2.262   7.052  1.00  0.00           N  
ATOM   1019  H   GLN A  59       1.367   0.748  11.913  1.00  0.00           H  
ATOM   1020  HA  GLN A  59       3.502   2.463  11.051  1.00  0.00           H  
ATOM   1021 1HB  GLN A  59       0.487   2.803  11.007  1.00  0.00           H  
ATOM   1022 2HB  GLN A  59       1.602   3.959  10.293  1.00  0.00           H  
ATOM   1023 1HG  GLN A  59       2.426   2.295   8.745  1.00  0.00           H  
ATOM   1024 2HG  GLN A  59       1.424   1.038   9.524  1.00  0.00           H  
ATOM   1025 1HE2 GLN A  59      -0.177   2.474   6.395  1.00  0.00           H  
ATOM   1026 2HE2 GLN A  59       1.427   1.913   6.730  1.00  0.00           H  
ATOM   1027  N   ALA A  60       1.715   3.465  13.635  1.00  0.00           N  
ATOM   1028  CA  ALA A  60       1.681   4.408  14.748  1.00  0.00           C  
ATOM   1029  C   ALA A  60       2.904   4.248  15.643  1.00  0.00           C  
ATOM   1030  O   ALA A  60       3.467   5.232  16.120  1.00  0.00           O  
ATOM   1031  CB  ALA A  60       0.405   4.229  15.556  1.00  0.00           C  
ATOM   1032  H   ALA A  60       1.019   2.735  13.590  1.00  0.00           H  
ATOM   1033  HA  ALA A  60       1.675   5.422  14.343  1.00  0.00           H  
ATOM   1034 1HB  ALA A  60       0.394   4.940  16.382  1.00  0.00           H  
ATOM   1035 2HB  ALA A  60      -0.459   4.402  14.916  1.00  0.00           H  
ATOM   1036 3HB  ALA A  60       0.366   3.214  15.952  1.00  0.00           H  
ATOM   1037  N   ARG A  61       3.308   3.003  15.867  1.00  0.00           N  
ATOM   1038  CA  ARG A  61       4.483   2.714  16.677  1.00  0.00           C  
ATOM   1039  C   ARG A  61       5.762   3.138  15.968  1.00  0.00           C  
ATOM   1040  O   ARG A  61       6.706   3.612  16.599  1.00  0.00           O  
ATOM   1041  CB  ARG A  61       4.555   1.229  17.003  1.00  0.00           C  
ATOM   1042  CG  ARG A  61       3.562   0.756  18.053  1.00  0.00           C  
ATOM   1043  CD  ARG A  61       3.667  -0.707  18.288  1.00  0.00           C  
ATOM   1044  NE  ARG A  61       2.689  -1.172  19.259  1.00  0.00           N  
ATOM   1045  CZ  ARG A  61       2.850  -1.112  20.595  1.00  0.00           C  
ATOM   1046  NH1 ARG A  61       3.953  -0.606  21.102  1.00  0.00           N  
ATOM   1047  NH2 ARG A  61       1.900  -1.562  21.396  1.00  0.00           N  
ATOM   1048  H   ARG A  61       2.787   2.237  15.463  1.00  0.00           H  
ATOM   1049  HA  ARG A  61       4.403   3.269  17.614  1.00  0.00           H  
ATOM   1050 1HB  ARG A  61       4.378   0.650  16.098  1.00  0.00           H  
ATOM   1051 2HB  ARG A  61       5.555   0.983  17.360  1.00  0.00           H  
ATOM   1052 1HG  ARG A  61       3.756   1.269  18.995  1.00  0.00           H  
ATOM   1053 2HG  ARG A  61       2.547   0.978  17.721  1.00  0.00           H  
ATOM   1054 1HD  ARG A  61       3.497  -1.238  17.352  1.00  0.00           H  
ATOM   1055 2HD  ARG A  61       4.661  -0.944  18.664  1.00  0.00           H  
ATOM   1056  HE  ARG A  61       1.828  -1.568  18.906  1.00  0.00           H  
ATOM   1057 1HH1 ARG A  61       4.679  -0.262  20.490  1.00  0.00           H  
ATOM   1058 2HH1 ARG A  61       4.073  -0.562  22.104  1.00  0.00           H  
ATOM   1059 1HH2 ARG A  61       1.053  -1.951  21.006  1.00  0.00           H  
ATOM   1060 2HH2 ARG A  61       2.021  -1.518  22.397  1.00  0.00           H  
ATOM   1061  N   TRP A  62       5.785   2.964  14.651  1.00  0.00           N  
ATOM   1062  CA  TRP A  62       6.896   3.441  13.834  1.00  0.00           C  
ATOM   1063  C   TRP A  62       7.123   4.934  14.033  1.00  0.00           C  
ATOM   1064  O   TRP A  62       8.257   5.380  14.209  1.00  0.00           O  
ATOM   1065  CB  TRP A  62       6.633   3.154  12.355  1.00  0.00           C  
ATOM   1066  CG  TRP A  62       7.773   3.535  11.460  1.00  0.00           C  
ATOM   1067  CD1 TRP A  62       8.093   4.790  11.037  1.00  0.00           C  
ATOM   1068  CD2 TRP A  62       8.756   2.650  10.869  1.00  0.00           C  
ATOM   1069  NE1 TRP A  62       9.201   4.748  10.227  1.00  0.00           N  
ATOM   1070  CE2 TRP A  62       9.621   3.447  10.115  1.00  0.00           C  
ATOM   1071  CE3 TRP A  62       8.968   1.267  10.921  1.00  0.00           C  
ATOM   1072  CZ2 TRP A  62      10.686   2.909   9.410  1.00  0.00           C  
ATOM   1073  CZ3 TRP A  62      10.037   0.728  10.215  1.00  0.00           C  
ATOM   1074  CH2 TRP A  62      10.874   1.529   9.480  1.00  0.00           C  
ATOM   1075  H   TRP A  62       5.014   2.489  14.203  1.00  0.00           H  
ATOM   1076  HA  TRP A  62       7.799   2.907  14.134  1.00  0.00           H  
ATOM   1077 1HB  TRP A  62       6.432   2.091  12.221  1.00  0.00           H  
ATOM   1078 2HB  TRP A  62       5.746   3.698  12.031  1.00  0.00           H  
ATOM   1079  HD1 TRP A  62       7.549   5.694  11.303  1.00  0.00           H  
ATOM   1080  HE1 TRP A  62       9.637   5.545   9.785  1.00  0.00           H  
ATOM   1081  HE3 TRP A  62       8.308   0.626  11.505  1.00  0.00           H  
ATOM   1082  HZ2 TRP A  62      11.362   3.529   8.820  1.00  0.00           H  
ATOM   1083  HZ3 TRP A  62      10.195  -0.350  10.260  1.00  0.00           H  
ATOM   1084  HH2 TRP A  62      11.704   1.073   8.939  1.00  0.00           H  
ATOM   1085  N   ILE A  63       6.039   5.702  14.002  1.00  0.00           N  
ATOM   1086  CA  ILE A  63       6.131   7.157  14.007  1.00  0.00           C  
ATOM   1087  C   ILE A  63       6.282   7.695  15.423  1.00  0.00           C  
ATOM   1088  O   ILE A  63       7.127   8.551  15.686  1.00  0.00           O  
ATOM   1089  CB  ILE A  63       4.890   7.788  13.348  1.00  0.00           C  
ATOM   1090  CG1 ILE A  63       4.804   7.383  11.874  1.00  0.00           C  
ATOM   1091  CG2 ILE A  63       4.926   9.302  13.487  1.00  0.00           C  
ATOM   1092  CD1 ILE A  63       3.465   7.677  11.238  1.00  0.00           C  
ATOM   1093  H   ILE A  63       5.128   5.266  13.974  1.00  0.00           H  
ATOM   1094  HA  ILE A  63       7.006   7.450  13.425  1.00  0.00           H  
ATOM   1095  HB  ILE A  63       3.990   7.410  13.832  1.00  0.00           H  
ATOM   1096 1HG1 ILE A  63       5.574   7.907  11.308  1.00  0.00           H  
ATOM   1097 2HG1 ILE A  63       5.000   6.315  11.778  1.00  0.00           H  
ATOM   1098 1HG2 ILE A  63       4.043   9.732  13.016  1.00  0.00           H  
ATOM   1099 2HG2 ILE A  63       4.941   9.570  14.543  1.00  0.00           H  
ATOM   1100 3HG2 ILE A  63       5.822   9.691  13.002  1.00  0.00           H  
ATOM   1101 1HD1 ILE A  63       3.482   7.362  10.194  1.00  0.00           H  
ATOM   1102 2HD1 ILE A  63       2.683   7.133  11.768  1.00  0.00           H  
ATOM   1103 3HD1 ILE A  63       3.264   8.746  11.290  1.00  0.00           H  
ATOM   1104  N   CYS A  64       5.459   7.187  16.335  1.00  0.00           N  
ATOM   1105  CA  CYS A  64       5.407   7.709  17.695  1.00  0.00           C  
ATOM   1106  C   CYS A  64       6.769   7.617  18.373  1.00  0.00           C  
ATOM   1107  O   CYS A  64       7.564   6.725  18.074  1.00  0.00           O  
ATOM   1108  OXT CYS A  64       7.078   8.421  19.207  1.00  0.00           O  
ATOM   1109  CB  CYS A  64       4.378   6.943  18.527  1.00  0.00           C  
ATOM   1110  SG  CYS A  64       4.236   7.515  20.237  1.00  0.00           S  
ATOM   1111  H   CYS A  64       4.854   6.419  16.078  1.00  0.00           H  
ATOM   1112  HA  CYS A  64       5.108   8.756  17.653  1.00  0.00           H  
ATOM   1113 1HB  CYS A  64       3.396   7.029  18.060  1.00  0.00           H  
ATOM   1114 2HB  CYS A  64       4.639   5.885  18.545  1.00  0.00           H  
ATOM   1115  HG  CYS A  64       5.542   7.536  20.484  1.00  0.00           H  
TER                                                                             
ATOM   1117  N   ASP B  65      27.223  -7.652 -14.385  1.00  0.00           N  
ATOM   1118  CA  ASP B  65      26.475  -6.616 -13.677  1.00  0.00           C  
ATOM   1119  C   ASP B  65      25.083  -7.079 -13.274  1.00  0.00           C  
ATOM   1120  O   ASP B  65      24.394  -7.755 -14.043  1.00  0.00           O  
ATOM   1121  CB  ASP B  65      26.335  -5.348 -14.508  1.00  0.00           C  
ATOM   1122  CG  ASP B  65      25.750  -4.205 -13.682  1.00  0.00           C  
ATOM   1123  OD1 ASP B  65      26.513  -3.511 -13.062  1.00  0.00           O  
ATOM   1124  OD2 ASP B  65      24.541  -4.066 -13.623  1.00  0.00           O  
ATOM   1125 1H   ASP B  65      28.128  -7.301 -14.628  1.00  0.00           H  
ATOM   1126 2H   ASP B  65      27.325  -8.453 -13.796  1.00  0.00           H  
ATOM   1127 3H   ASP B  65      26.731  -7.909 -15.217  1.00  0.00           H  
ATOM   1128  HA  ASP B  65      27.021  -6.367 -12.767  1.00  0.00           H  
ATOM   1129 1HB  ASP B  65      27.312  -5.049 -14.886  1.00  0.00           H  
ATOM   1130 2HB  ASP B  65      25.688  -5.535 -15.366  1.00  0.00           H  
ATOM   1131  N   TYR B  66      24.687  -6.722 -12.049  1.00  0.00           N  
ATOM   1132  CA  TYR B  66      23.400  -7.123 -11.489  1.00  0.00           C  
ATOM   1133  C   TYR B  66      22.481  -5.937 -11.116  1.00  0.00           C  
ATOM   1134  O   TYR B  66      21.818  -5.964 -10.066  1.00  0.00           O  
ATOM   1135  CB  TYR B  66      23.627  -8.071 -10.305  1.00  0.00           C  
ATOM   1136  CG  TYR B  66      24.383  -9.325 -10.730  1.00  0.00           C  
ATOM   1137  CD1 TYR B  66      25.718  -9.479 -10.353  1.00  0.00           C  
ATOM   1138  CD2 TYR B  66      23.770 -10.288 -11.537  1.00  0.00           C  
ATOM   1139  CE1 TYR B  66      26.429 -10.591 -10.774  1.00  0.00           C  
ATOM   1140  CE2 TYR B  66      24.491 -11.394 -11.957  1.00  0.00           C  
ATOM   1141  CZ  TYR B  66      25.805 -11.548 -11.584  1.00  0.00           C  
ATOM   1142  OH  TYR B  66      26.511 -12.648 -12.023  1.00  0.00           O  
ATOM   1143  H   TYR B  66      25.303  -6.143 -11.494  1.00  0.00           H  
ATOM   1144  HA  TYR B  66      22.867  -7.694 -12.250  1.00  0.00           H  
ATOM   1145 1HB  TYR B  66      24.195  -7.582  -9.542  1.00  0.00           H  
ATOM   1146 2HB  TYR B  66      22.670  -8.369  -9.870  1.00  0.00           H  
ATOM   1147  HD1 TYR B  66      26.200  -8.726  -9.731  1.00  0.00           H  
ATOM   1148  HD2 TYR B  66      22.731 -10.162 -11.846  1.00  0.00           H  
ATOM   1149  HE1 TYR B  66      27.472 -10.714 -10.484  1.00  0.00           H  
ATOM   1150  HE2 TYR B  66      24.023 -12.144 -12.594  1.00  0.00           H  
ATOM   1151  HH  TYR B  66      27.405 -12.614 -11.674  1.00  0.00           H  
ATOM   1152  N   SER B  67      22.512  -4.853 -11.908  1.00  0.00           N  
ATOM   1153  CA  SER B  67      21.586  -3.732 -11.702  1.00  0.00           C  
ATOM   1154  C   SER B  67      20.137  -4.132 -12.023  1.00  0.00           C  
ATOM   1155  O   SER B  67      19.878  -4.883 -12.975  1.00  0.00           O  
ATOM   1156  CB  SER B  67      21.968  -2.551 -12.572  1.00  0.00           C  
ATOM   1157  OG  SER B  67      23.233  -2.064 -12.234  1.00  0.00           O  
ATOM   1158  H   SER B  67      23.167  -4.797 -12.702  1.00  0.00           H  
ATOM   1159  HA  SER B  67      21.638  -3.433 -10.655  1.00  0.00           H  
ATOM   1160 1HB  SER B  67      21.957  -2.845 -13.623  1.00  0.00           H  
ATOM   1161 2HB  SER B  67      21.226  -1.761 -12.449  1.00  0.00           H  
ATOM   1162  HG  SER B  67      23.865  -2.666 -12.703  1.00  0.00           H  
ATOM   1163  N   PHE B  68      19.193  -3.576 -11.264  1.00  0.00           N  
ATOM   1164  CA  PHE B  68      17.766  -3.867 -11.445  1.00  0.00           C  
ATOM   1165  C   PHE B  68      16.865  -2.689 -11.090  1.00  0.00           C  
ATOM   1166  O   PHE B  68      17.292  -1.734 -10.420  1.00  0.00           O  
ATOM   1167  CB  PHE B  68      17.347  -5.053 -10.573  1.00  0.00           C  
ATOM   1168  CG  PHE B  68      17.488  -4.781  -9.105  1.00  0.00           C  
ATOM   1169  CD1 PHE B  68      16.427  -4.268  -8.377  1.00  0.00           C  
ATOM   1170  CD2 PHE B  68      18.672  -5.058  -8.441  1.00  0.00           C  
ATOM   1171  CE1 PHE B  68      16.548  -4.026  -7.032  1.00  0.00           C  
ATOM   1172  CE2 PHE B  68      18.792  -4.818  -7.083  1.00  0.00           C  
ATOM   1173  CZ  PHE B  68      17.730  -4.304  -6.387  1.00  0.00           C  
ATOM   1174  H   PHE B  68      19.478  -2.960 -10.520  1.00  0.00           H  
ATOM   1175  HA  PHE B  68      17.591  -4.118 -12.489  1.00  0.00           H  
ATOM   1176 1HB  PHE B  68      16.307  -5.301 -10.766  1.00  0.00           H  
ATOM   1177 2HB  PHE B  68      17.944  -5.922 -10.822  1.00  0.00           H  
ATOM   1178  HD1 PHE B  68      15.490  -4.054  -8.891  1.00  0.00           H  
ATOM   1179  HD2 PHE B  68      19.519  -5.472  -8.997  1.00  0.00           H  
ATOM   1180  HE1 PHE B  68      15.704  -3.621  -6.473  1.00  0.00           H  
ATOM   1181  HE2 PHE B  68      19.733  -5.040  -6.566  1.00  0.00           H  
ATOM   1182  HZ  PHE B  68      17.826  -4.118  -5.327  1.00  0.00           H  
ATOM   1183  N   SER B  69      15.604  -2.796 -11.509  1.00  0.00           N  
ATOM   1184  CA  SER B  69      14.594  -1.788 -11.203  1.00  0.00           C  
ATOM   1185  C   SER B  69      13.317  -2.459 -10.735  1.00  0.00           C  
ATOM   1186  O   SER B  69      13.046  -3.611 -11.093  1.00  0.00           O  
ATOM   1187  CB  SER B  69      14.284  -0.961 -12.438  1.00  0.00           C  
ATOM   1188  OG  SER B  69      13.672  -1.755 -13.446  1.00  0.00           O  
ATOM   1189  H   SER B  69      15.346  -3.618 -12.059  1.00  0.00           H  
ATOM   1190  HA  SER B  69      14.963  -1.143 -10.404  1.00  0.00           H  
ATOM   1191 1HB  SER B  69      13.624  -0.137 -12.172  1.00  0.00           H  
ATOM   1192 2HB  SER B  69      15.209  -0.531 -12.825  1.00  0.00           H  
ATOM   1193  HG  SER B  69      14.386  -2.219 -13.898  1.00  0.00           H  
ATOM   1194  N   CYS B  70      12.525  -1.732  -9.947  1.00  0.00           N  
ATOM   1195  CA  CYS B  70      11.269  -2.276  -9.449  1.00  0.00           C  
ATOM   1196  C   CYS B  70      10.121  -1.288  -9.539  1.00  0.00           C  
ATOM   1197  O   CYS B  70      10.335  -0.076  -9.512  1.00  0.00           O  
ATOM   1198  CB  CYS B  70      11.418  -2.694  -7.986  1.00  0.00           C  
ATOM   1199  SG  CYS B  70      12.750  -3.880  -7.665  1.00  0.00           S  
ATOM   1200  H   CYS B  70      12.796  -0.794  -9.686  1.00  0.00           H  
ATOM   1201  HA  CYS B  70      11.017  -3.146 -10.050  1.00  0.00           H  
ATOM   1202 1HB  CYS B  70      11.595  -1.810  -7.370  1.00  0.00           H  
ATOM   1203 2HB  CYS B  70      10.483  -3.140  -7.650  1.00  0.00           H  
ATOM   1204  N   TYR B  71       8.897  -1.820  -9.520  1.00  0.00           N  
ATOM   1205  CA  TYR B  71       7.724  -0.965  -9.338  1.00  0.00           C  
ATOM   1206  C   TYR B  71       6.702  -1.624  -8.431  1.00  0.00           C  
ATOM   1207  O   TYR B  71       6.579  -2.851  -8.370  1.00  0.00           O  
ATOM   1208  CB  TYR B  71       7.072  -0.597 -10.656  1.00  0.00           C  
ATOM   1209  CG  TYR B  71       6.399  -1.705 -11.398  1.00  0.00           C  
ATOM   1210  CD1 TYR B  71       7.092  -2.435 -12.331  1.00  0.00           C  
ATOM   1211  CD2 TYR B  71       5.074  -1.974 -11.170  1.00  0.00           C  
ATOM   1212  CE1 TYR B  71       6.450  -3.436 -13.051  1.00  0.00           C  
ATOM   1213  CE2 TYR B  71       4.427  -2.982 -11.887  1.00  0.00           C  
ATOM   1214  CZ  TYR B  71       5.118  -3.705 -12.825  1.00  0.00           C  
ATOM   1215  OH  TYR B  71       4.492  -4.716 -13.528  1.00  0.00           O  
ATOM   1216  H   TYR B  71       8.808  -2.830  -9.602  1.00  0.00           H  
ATOM   1217  HA  TYR B  71       8.029  -0.041  -8.861  1.00  0.00           H  
ATOM   1218 1HB  TYR B  71       6.326   0.179 -10.464  1.00  0.00           H  
ATOM   1219 2HB  TYR B  71       7.824  -0.163 -11.310  1.00  0.00           H  
ATOM   1220  HD1 TYR B  71       8.149  -2.223 -12.511  1.00  0.00           H  
ATOM   1221  HD2 TYR B  71       4.527  -1.392 -10.423  1.00  0.00           H  
ATOM   1222  HE1 TYR B  71       7.004  -4.015 -13.793  1.00  0.00           H  
ATOM   1223  HE2 TYR B  71       3.370  -3.193 -11.699  1.00  0.00           H  
ATOM   1224  HH  TYR B  71       3.618  -4.873 -13.158  1.00  0.00           H  
ATOM   1225  N   SER B  72       5.927  -0.804  -7.760  1.00  0.00           N  
ATOM   1226  CA  SER B  72       4.929  -1.326  -6.851  1.00  0.00           C  
ATOM   1227  C   SER B  72       3.552  -0.963  -7.296  1.00  0.00           C  
ATOM   1228  O   SER B  72       3.343  -0.009  -8.040  1.00  0.00           O  
ATOM   1229  CB  SER B  72       5.149  -0.779  -5.451  1.00  0.00           C  
ATOM   1230  OG  SER B  72       4.866   0.594  -5.413  1.00  0.00           O  
ATOM   1231  H   SER B  72       6.059   0.199  -7.866  1.00  0.00           H  
ATOM   1232  HA  SER B  72       4.999  -2.405  -6.831  1.00  0.00           H  
ATOM   1233 1HB  SER B  72       4.514  -1.310  -4.744  1.00  0.00           H  
ATOM   1234 2HB  SER B  72       6.180  -0.945  -5.161  1.00  0.00           H  
ATOM   1235  HG  SER B  72       5.369   0.991  -4.640  1.00  0.00           H  
ATOM   1236  N   GLN B  73       2.590  -1.694  -6.821  1.00  0.00           N  
ATOM   1237  CA  GLN B  73       1.228  -1.304  -7.092  1.00  0.00           C  
ATOM   1238  C   GLN B  73       0.480  -1.428  -5.790  1.00  0.00           C  
ATOM   1239  O   GLN B  73       0.629  -2.425  -5.087  1.00  0.00           O  
ATOM   1240  CB  GLN B  73       0.630  -2.168  -8.179  1.00  0.00           C  
ATOM   1241  CG  GLN B  73       1.348  -2.137  -9.449  1.00  0.00           C  
ATOM   1242  CD  GLN B  73       0.581  -2.833 -10.523  1.00  0.00           C  
ATOM   1243  OE1 GLN B  73       0.432  -4.064 -10.545  1.00  0.00           O  
ATOM   1244  NE2 GLN B  73       0.056  -2.026 -11.423  1.00  0.00           N  
ATOM   1245  H   GLN B  73       2.819  -2.508  -6.252  1.00  0.00           H  
ATOM   1246  HA  GLN B  73       1.192  -0.261  -7.406  1.00  0.00           H  
ATOM   1247 1HB  GLN B  73       0.629  -3.179  -7.863  1.00  0.00           H  
ATOM   1248 2HB  GLN B  73      -0.387  -1.851  -8.379  1.00  0.00           H  
ATOM   1249 1HG  GLN B  73       1.548  -1.129  -9.729  1.00  0.00           H  
ATOM   1250 2HG  GLN B  73       2.288  -2.671  -9.320  1.00  0.00           H  
ATOM   1251 1HE2 GLN B  73      -0.489  -2.386 -12.179  1.00  0.00           H  
ATOM   1252 2HE2 GLN B  73       0.215  -1.013 -11.316  1.00  0.00           H  
ATOM   1253  N   LEU B  74      -0.318  -0.440  -5.442  1.00  0.00           N  
ATOM   1254  CA  LEU B  74      -0.954  -0.534  -4.144  1.00  0.00           C  
ATOM   1255  C   LEU B  74      -2.414  -0.889  -4.285  1.00  0.00           C  
ATOM   1256  O   LEU B  74      -3.068  -0.467  -5.238  1.00  0.00           O  
ATOM   1257  CB  LEU B  74      -0.720   0.765  -3.377  1.00  0.00           C  
ATOM   1258  CG  LEU B  74       0.831   1.119  -3.220  1.00  0.00           C  
ATOM   1259  CD1 LEU B  74       1.017   2.468  -2.507  1.00  0.00           C  
ATOM   1260  CD2 LEU B  74       1.545   0.001  -2.471  1.00  0.00           C  
ATOM   1261  H   LEU B  74      -0.455   0.362  -6.043  1.00  0.00           H  
ATOM   1262  HA  LEU B  74      -0.474  -1.323  -3.581  1.00  0.00           H  
ATOM   1263 1HB  LEU B  74      -1.220   1.575  -3.893  1.00  0.00           H  
ATOM   1264 2HB  LEU B  74      -1.155   0.666  -2.384  1.00  0.00           H  
ATOM   1265  HG  LEU B  74       1.275   1.208  -4.211  1.00  0.00           H  
ATOM   1266 1HD1 LEU B  74       2.083   2.690  -2.429  1.00  0.00           H  
ATOM   1267 2HD1 LEU B  74       0.536   3.249  -3.060  1.00  0.00           H  
ATOM   1268 3HD1 LEU B  74       0.583   2.416  -1.512  1.00  0.00           H  
ATOM   1269 1HD2 LEU B  74       2.608   0.242  -2.391  1.00  0.00           H  
ATOM   1270 2HD2 LEU B  74       1.118  -0.098  -1.473  1.00  0.00           H  
ATOM   1271 3HD2 LEU B  74       1.430  -0.933  -3.000  1.00  0.00           H  
ATOM   1272  N   GLU B  75      -2.906  -1.705  -3.347  1.00  0.00           N  
ATOM   1273  CA  GLU B  75      -4.295  -2.167  -3.354  1.00  0.00           C  
ATOM   1274  C   GLU B  75      -4.638  -2.732  -4.730  1.00  0.00           C  
ATOM   1275  O   GLU B  75      -5.597  -2.310  -5.377  1.00  0.00           O  
ATOM   1276  CB  GLU B  75      -5.240  -1.045  -3.001  1.00  0.00           C  
ATOM   1277  CG  GLU B  75      -5.025  -0.464  -1.662  1.00  0.00           C  
ATOM   1278  CD  GLU B  75      -6.089   0.564  -1.332  1.00  0.00           C  
ATOM   1279  OE1 GLU B  75      -7.197   0.201  -1.018  1.00  0.00           O  
ATOM   1280  OE2 GLU B  75      -5.812   1.742  -1.472  1.00  0.00           O  
ATOM   1281  H   GLU B  75      -2.287  -1.998  -2.591  1.00  0.00           H  
ATOM   1282  HA  GLU B  75      -4.403  -2.969  -2.619  1.00  0.00           H  
ATOM   1283 1HB  GLU B  75      -5.144  -0.261  -3.718  1.00  0.00           H  
ATOM   1284 2HB  GLU B  75      -6.266  -1.412  -3.048  1.00  0.00           H  
ATOM   1285 1HG  GLU B  75      -5.041  -1.264  -0.918  1.00  0.00           H  
ATOM   1286 2HG  GLU B  75      -4.045  -0.002  -1.641  1.00  0.00           H  
ATOM   1287  N   VAL B  76      -3.813  -3.639  -5.193  1.00  0.00           N  
ATOM   1288  CA  VAL B  76      -3.915  -4.224  -6.513  1.00  0.00           C  
ATOM   1289  C   VAL B  76      -5.084  -5.170  -6.612  1.00  0.00           C  
ATOM   1290  O   VAL B  76      -5.814  -5.213  -7.595  1.00  0.00           O  
ATOM   1291  CB  VAL B  76      -2.663  -5.021  -6.758  1.00  0.00           C  
ATOM   1292  CG1 VAL B  76      -2.756  -5.745  -8.064  1.00  0.00           C  
ATOM   1293  CG2 VAL B  76      -1.560  -4.119  -6.670  1.00  0.00           C  
ATOM   1294  H   VAL B  76      -3.082  -3.965  -4.567  1.00  0.00           H  
ATOM   1295  HA  VAL B  76      -4.025  -3.424  -7.248  1.00  0.00           H  
ATOM   1296  HB  VAL B  76      -2.557  -5.781  -5.978  1.00  0.00           H  
ATOM   1297 1HG1 VAL B  76      -1.848  -6.327  -8.220  1.00  0.00           H  
ATOM   1298 2HG1 VAL B  76      -3.620  -6.408  -8.047  1.00  0.00           H  
ATOM   1299 3HG1 VAL B  76      -2.869  -5.018  -8.870  1.00  0.00           H  
ATOM   1300 1HG2 VAL B  76      -0.632  -4.660  -6.814  1.00  0.00           H  
ATOM   1301 2HG2 VAL B  76      -1.701  -3.380  -7.431  1.00  0.00           H  
ATOM   1302 3HG2 VAL B  76      -1.559  -3.644  -5.692  1.00  0.00           H  
ATOM   1303  N   ASN B  77      -5.204  -5.975  -5.578  1.00  0.00           N  
ATOM   1304  CA  ASN B  77      -6.248  -6.977  -5.459  1.00  0.00           C  
ATOM   1305  C   ASN B  77      -6.856  -6.803  -4.086  1.00  0.00           C  
ATOM   1306  O   ASN B  77      -6.309  -7.240  -3.067  1.00  0.00           O  
ATOM   1307  CB  ASN B  77      -5.703  -8.372  -5.694  1.00  0.00           C  
ATOM   1308  CG  ASN B  77      -6.779  -9.443  -5.667  1.00  0.00           C  
ATOM   1309  OD1 ASN B  77      -7.976  -9.132  -5.596  1.00  0.00           O  
ATOM   1310  ND2 ASN B  77      -6.370 -10.706  -5.711  1.00  0.00           N  
ATOM   1311  H   ASN B  77      -4.548  -5.844  -4.807  1.00  0.00           H  
ATOM   1312  HA  ASN B  77      -7.027  -6.779  -6.194  1.00  0.00           H  
ATOM   1313 1HB  ASN B  77      -5.222  -8.394  -6.672  1.00  0.00           H  
ATOM   1314 2HB  ASN B  77      -4.949  -8.610  -4.974  1.00  0.00           H  
ATOM   1315 1HD2 ASN B  77      -7.036 -11.452  -5.691  1.00  0.00           H  
ATOM   1316 2HD2 ASN B  77      -5.385 -10.913  -5.760  1.00  0.00           H  
ATOM   1317  N   GLY B  78      -7.959  -6.089  -4.040  1.00  0.00           N  
ATOM   1318  CA  GLY B  78      -8.512  -5.730  -2.761  1.00  0.00           C  
ATOM   1319  C   GLY B  78      -7.445  -4.928  -2.058  1.00  0.00           C  
ATOM   1320  O   GLY B  78      -6.883  -4.023  -2.659  1.00  0.00           O  
ATOM   1321  H   GLY B  78      -8.390  -5.770  -4.897  1.00  0.00           H  
ATOM   1322 1HA  GLY B  78      -9.414  -5.139  -2.892  1.00  0.00           H  
ATOM   1323 2HA  GLY B  78      -8.760  -6.623  -2.189  1.00  0.00           H  
ATOM   1324  N   SER B  79      -7.152  -5.271  -0.810  1.00  0.00           N  
ATOM   1325  CA  SER B  79      -6.141  -4.555  -0.047  1.00  0.00           C  
ATOM   1326  C   SER B  79      -4.696  -5.016  -0.282  1.00  0.00           C  
ATOM   1327  O   SER B  79      -3.778  -4.416   0.271  1.00  0.00           O  
ATOM   1328  CB  SER B  79      -6.466  -4.678   1.428  1.00  0.00           C  
ATOM   1329  OG  SER B  79      -6.262  -5.988   1.881  1.00  0.00           O  
ATOM   1330  H   SER B  79      -7.646  -6.038  -0.382  1.00  0.00           H  
ATOM   1331  HA  SER B  79      -6.195  -3.504  -0.347  1.00  0.00           H  
ATOM   1332 1HB  SER B  79      -5.839  -3.991   1.997  1.00  0.00           H  
ATOM   1333 2HB  SER B  79      -7.503  -4.390   1.597  1.00  0.00           H  
ATOM   1334  HG  SER B  79      -6.800  -6.082   2.671  1.00  0.00           H  
ATOM   1335  N   GLN B  80      -4.460  -6.102  -1.016  1.00  0.00           N  
ATOM   1336  CA  GLN B  80      -3.057  -6.489  -1.154  1.00  0.00           C  
ATOM   1337  C   GLN B  80      -2.339  -5.638  -2.197  1.00  0.00           C  
ATOM   1338  O   GLN B  80      -2.918  -5.203  -3.207  1.00  0.00           O  
ATOM   1339  CB  GLN B  80      -2.851  -7.973  -1.444  1.00  0.00           C  
ATOM   1340  CG  GLN B  80      -3.113  -8.396  -2.785  1.00  0.00           C  
ATOM   1341  CD  GLN B  80      -2.815  -9.863  -2.929  1.00  0.00           C  
ATOM   1342  OE1 GLN B  80      -2.922 -10.435  -4.030  1.00  0.00           O  
ATOM   1343  NE2 GLN B  80      -2.426 -10.496  -1.799  1.00  0.00           N  
ATOM   1344  H   GLN B  80      -5.206  -6.601  -1.504  1.00  0.00           H  
ATOM   1345  HA  GLN B  80      -2.556  -6.291  -0.209  1.00  0.00           H  
ATOM   1346 1HB  GLN B  80      -1.824  -8.249  -1.224  1.00  0.00           H  
ATOM   1347 2HB  GLN B  80      -3.490  -8.556  -0.793  1.00  0.00           H  
ATOM   1348 1HG  GLN B  80      -4.143  -8.238  -2.975  1.00  0.00           H  
ATOM   1349 2HG  GLN B  80      -2.490  -7.828  -3.481  1.00  0.00           H  
ATOM   1350 1HE2 GLN B  80      -2.208 -11.474  -1.817  1.00  0.00           H  
ATOM   1351 2HE2 GLN B  80      -2.354  -9.985  -0.945  1.00  0.00           H  
ATOM   1352  N   HIS B  81      -1.053  -5.491  -1.972  1.00  0.00           N  
ATOM   1353  CA  HIS B  81      -0.142  -4.737  -2.784  1.00  0.00           C  
ATOM   1354  C   HIS B  81       0.741  -5.674  -3.584  1.00  0.00           C  
ATOM   1355  O   HIS B  81       0.870  -6.853  -3.233  1.00  0.00           O  
ATOM   1356  CB  HIS B  81       0.776  -3.936  -1.881  1.00  0.00           C  
ATOM   1357  CG  HIS B  81       0.057  -3.115  -0.862  1.00  0.00           C  
ATOM   1358  ND1 HIS B  81      -0.875  -2.164  -1.179  1.00  0.00           N  
ATOM   1359  CD2 HIS B  81       0.178  -3.093   0.486  1.00  0.00           C  
ATOM   1360  CE1 HIS B  81      -1.306  -1.591  -0.063  1.00  0.00           C  
ATOM   1361  NE2 HIS B  81      -0.677  -2.136   0.953  1.00  0.00           N  
ATOM   1362  H   HIS B  81      -0.679  -5.935  -1.144  1.00  0.00           H  
ATOM   1363  HA  HIS B  81      -0.678  -4.081  -3.462  1.00  0.00           H  
ATOM   1364 1HB  HIS B  81       1.429  -4.632  -1.355  1.00  0.00           H  
ATOM   1365 2HB  HIS B  81       1.406  -3.288  -2.487  1.00  0.00           H  
ATOM   1366  HD2 HIS B  81       0.839  -3.717   1.086  1.00  0.00           H  
ATOM   1367  HE1 HIS B  81      -2.052  -0.801  -0.002  1.00  0.00           H  
ATOM   1368  HE2 HIS B  81      -0.805  -1.888   1.922  1.00  0.00           H  
ATOM   1369  N   SER B  82       1.441  -5.138  -4.589  1.00  0.00           N  
ATOM   1370  CA  SER B  82       2.424  -5.960  -5.286  1.00  0.00           C  
ATOM   1371  C   SER B  82       3.713  -5.207  -5.483  1.00  0.00           C  
ATOM   1372  O   SER B  82       3.756  -3.975  -5.482  1.00  0.00           O  
ATOM   1373  CB  SER B  82       1.958  -6.387  -6.653  1.00  0.00           C  
ATOM   1374  OG  SER B  82       1.862  -5.281  -7.527  1.00  0.00           O  
ATOM   1375  H   SER B  82       1.272  -4.170  -4.854  1.00  0.00           H  
ATOM   1376  HA  SER B  82       2.626  -6.839  -4.688  1.00  0.00           H  
ATOM   1377 1HB  SER B  82       2.662  -7.116  -7.052  1.00  0.00           H  
ATOM   1378 2HB  SER B  82       0.989  -6.878  -6.566  1.00  0.00           H  
ATOM   1379  HG  SER B  82       1.468  -5.615  -8.346  1.00  0.00           H  
ATOM   1380  N   LEU B  83       4.763  -5.964  -5.679  1.00  0.00           N  
ATOM   1381  CA  LEU B  83       6.062  -5.408  -6.008  1.00  0.00           C  
ATOM   1382  C   LEU B  83       6.717  -6.255  -7.050  1.00  0.00           C  
ATOM   1383  O   LEU B  83       6.883  -7.454  -6.844  1.00  0.00           O  
ATOM   1384  CB  LEU B  83       6.911  -5.311  -4.762  1.00  0.00           C  
ATOM   1385  CG  LEU B  83       8.336  -4.897  -4.912  1.00  0.00           C  
ATOM   1386  CD1 LEU B  83       8.445  -3.481  -5.422  1.00  0.00           C  
ATOM   1387  CD2 LEU B  83       8.955  -5.029  -3.563  1.00  0.00           C  
ATOM   1388  H   LEU B  83       4.636  -6.972  -5.605  1.00  0.00           H  
ATOM   1389  HA  LEU B  83       5.931  -4.416  -6.423  1.00  0.00           H  
ATOM   1390 1HB  LEU B  83       6.442  -4.585  -4.102  1.00  0.00           H  
ATOM   1391 2HB  LEU B  83       6.906  -6.254  -4.279  1.00  0.00           H  
ATOM   1392  HG  LEU B  83       8.847  -5.547  -5.624  1.00  0.00           H  
ATOM   1393 1HD1 LEU B  83       9.496  -3.204  -5.497  1.00  0.00           H  
ATOM   1394 2HD1 LEU B  83       7.986  -3.417  -6.394  1.00  0.00           H  
ATOM   1395 3HD1 LEU B  83       7.944  -2.810  -4.737  1.00  0.00           H  
ATOM   1396 1HD2 LEU B  83       9.984  -4.753  -3.617  1.00  0.00           H  
ATOM   1397 2HD2 LEU B  83       8.435  -4.388  -2.863  1.00  0.00           H  
ATOM   1398 3HD2 LEU B  83       8.875  -6.061  -3.230  1.00  0.00           H  
ATOM   1399  N   THR B  84       7.058  -5.649  -8.173  1.00  0.00           N  
ATOM   1400  CA  THR B  84       7.635  -6.376  -9.282  1.00  0.00           C  
ATOM   1401  C   THR B  84       8.998  -5.829  -9.669  1.00  0.00           C  
ATOM   1402  O   THR B  84       9.180  -4.618  -9.813  1.00  0.00           O  
ATOM   1403  CB  THR B  84       6.697  -6.315 -10.485  1.00  0.00           C  
ATOM   1404  OG1 THR B  84       5.417  -6.856 -10.124  1.00  0.00           O  
ATOM   1405  CG2 THR B  84       7.270  -7.115 -11.632  1.00  0.00           C  
ATOM   1406  H   THR B  84       6.891  -4.648  -8.266  1.00  0.00           H  
ATOM   1407  HA  THR B  84       7.766  -7.413  -8.994  1.00  0.00           H  
ATOM   1408  HB  THR B  84       6.569  -5.284 -10.779  1.00  0.00           H  
ATOM   1409  HG1 THR B  84       4.795  -6.719 -10.840  1.00  0.00           H  
ATOM   1410 1HG2 THR B  84       6.588  -7.066 -12.481  1.00  0.00           H  
ATOM   1411 2HG2 THR B  84       8.236  -6.709 -11.923  1.00  0.00           H  
ATOM   1412 3HG2 THR B  84       7.394  -8.153 -11.323  1.00  0.00           H  
ATOM   1413  N   CYS B  85       9.967  -6.724  -9.813  1.00  0.00           N  
ATOM   1414  CA  CYS B  85      11.318  -6.340 -10.170  1.00  0.00           C  
ATOM   1415  C   CYS B  85      11.817  -7.044 -11.416  1.00  0.00           C  
ATOM   1416  O   CYS B  85      11.399  -8.158 -11.754  1.00  0.00           O  
ATOM   1417  CB  CYS B  85      12.275  -6.612  -9.021  1.00  0.00           C  
ATOM   1418  SG  CYS B  85      11.867  -5.712  -7.484  1.00  0.00           S  
ATOM   1419  H   CYS B  85       9.741  -7.704  -9.686  1.00  0.00           H  
ATOM   1420  HA  CYS B  85      11.331  -5.279 -10.371  1.00  0.00           H  
ATOM   1421 1HB  CYS B  85      12.285  -7.681  -8.798  1.00  0.00           H  
ATOM   1422 2HB  CYS B  85      13.286  -6.330  -9.323  1.00  0.00           H  
ATOM   1423  N   ALA B  86      12.760  -6.404 -12.085  1.00  0.00           N  
ATOM   1424  CA  ALA B  86      13.395  -7.005 -13.244  1.00  0.00           C  
ATOM   1425  C   ALA B  86      14.805  -6.475 -13.414  1.00  0.00           C  
ATOM   1426  O   ALA B  86      15.129  -5.376 -12.956  1.00  0.00           O  
ATOM   1427  CB  ALA B  86      12.576  -6.739 -14.489  1.00  0.00           C  
ATOM   1428  H   ALA B  86      13.021  -5.465 -11.773  1.00  0.00           H  
ATOM   1429  HA  ALA B  86      13.458  -8.082 -13.082  1.00  0.00           H  
ATOM   1430 1HB  ALA B  86      13.056  -7.215 -15.347  1.00  0.00           H  
ATOM   1431 2HB  ALA B  86      11.578  -7.147 -14.359  1.00  0.00           H  
ATOM   1432 3HB  ALA B  86      12.516  -5.666 -14.657  1.00  0.00           H  
ATOM   1433  N   PHE B  87      15.652  -7.253 -14.081  1.00  0.00           N  
ATOM   1434  CA  PHE B  87      17.014  -6.797 -14.329  1.00  0.00           C  
ATOM   1435  C   PHE B  87      17.007  -5.844 -15.487  1.00  0.00           C  
ATOM   1436  O   PHE B  87      16.248  -6.027 -16.441  1.00  0.00           O  
ATOM   1437  CB  PHE B  87      17.972  -7.956 -14.593  1.00  0.00           C  
ATOM   1438  CG  PHE B  87      18.264  -8.737 -13.352  1.00  0.00           C  
ATOM   1439  CD1 PHE B  87      17.670  -9.964 -13.134  1.00  0.00           C  
ATOM   1440  CD2 PHE B  87      19.110  -8.219 -12.378  1.00  0.00           C  
ATOM   1441  CE1 PHE B  87      17.910 -10.656 -11.972  1.00  0.00           C  
ATOM   1442  CE2 PHE B  87      19.349  -8.901 -11.219  1.00  0.00           C  
ATOM   1443  CZ  PHE B  87      18.738 -10.121 -11.016  1.00  0.00           C  
ATOM   1444  H   PHE B  87      15.351  -8.153 -14.432  1.00  0.00           H  
ATOM   1445  HA  PHE B  87      17.376  -6.264 -13.451  1.00  0.00           H  
ATOM   1446 1HB  PHE B  87      17.551  -8.629 -15.341  1.00  0.00           H  
ATOM   1447 2HB  PHE B  87      18.911  -7.569 -14.988  1.00  0.00           H  
ATOM   1448  HD1 PHE B  87      17.000 -10.378 -13.892  1.00  0.00           H  
ATOM   1449  HD2 PHE B  87      19.578  -7.252 -12.543  1.00  0.00           H  
ATOM   1450  HE1 PHE B  87      17.434 -11.626 -11.802  1.00  0.00           H  
ATOM   1451  HE2 PHE B  87      20.010  -8.474 -10.463  1.00  0.00           H  
ATOM   1452  HZ  PHE B  87      18.903 -10.672 -10.108  1.00  0.00           H  
ATOM   1453  N   GLU B  88      17.849  -4.824 -15.412  1.00  0.00           N  
ATOM   1454  CA  GLU B  88      17.908  -3.853 -16.493  1.00  0.00           C  
ATOM   1455  C   GLU B  88      18.353  -4.483 -17.820  1.00  0.00           C  
ATOM   1456  O   GLU B  88      17.823  -4.143 -18.878  1.00  0.00           O  
ATOM   1457  CB  GLU B  88      18.793  -2.683 -16.076  1.00  0.00           C  
ATOM   1458  CG  GLU B  88      18.156  -1.817 -14.966  1.00  0.00           C  
ATOM   1459  CD  GLU B  88      19.060  -0.742 -14.398  1.00  0.00           C  
ATOM   1460  OE1 GLU B  88      20.232  -0.760 -14.679  1.00  0.00           O  
ATOM   1461  OE2 GLU B  88      18.566   0.100 -13.674  1.00  0.00           O  
ATOM   1462  H   GLU B  88      18.462  -4.742 -14.595  1.00  0.00           H  
ATOM   1463  HA  GLU B  88      16.900  -3.461 -16.643  1.00  0.00           H  
ATOM   1464 1HB  GLU B  88      19.746  -3.064 -15.699  1.00  0.00           H  
ATOM   1465 2HB  GLU B  88      19.001  -2.051 -16.936  1.00  0.00           H  
ATOM   1466 1HG  GLU B  88      17.259  -1.344 -15.365  1.00  0.00           H  
ATOM   1467 2HG  GLU B  88      17.843  -2.474 -14.162  1.00  0.00           H  
ATOM   1468  N   ASP B  89      19.306  -5.419 -17.757  1.00  0.00           N  
ATOM   1469  CA  ASP B  89      19.776  -6.120 -18.951  1.00  0.00           C  
ATOM   1470  C   ASP B  89      19.028  -7.441 -19.069  1.00  0.00           C  
ATOM   1471  O   ASP B  89      19.163  -8.276 -18.181  1.00  0.00           O  
ATOM   1472  CB  ASP B  89      21.269  -6.445 -18.913  1.00  0.00           C  
ATOM   1473  CG  ASP B  89      22.163  -5.245 -19.075  1.00  0.00           C  
ATOM   1474  OD1 ASP B  89      21.741  -4.267 -19.635  1.00  0.00           O  
ATOM   1475  OD2 ASP B  89      23.310  -5.345 -18.690  1.00  0.00           O  
ATOM   1476  H   ASP B  89      19.698  -5.643 -16.855  1.00  0.00           H  
ATOM   1477  HA  ASP B  89      19.596  -5.477 -19.802  1.00  0.00           H  
ATOM   1478 1HB  ASP B  89      21.508  -6.930 -17.965  1.00  0.00           H  
ATOM   1479 2HB  ASP B  89      21.499  -7.162 -19.707  1.00  0.00           H  
ATOM   1480  N   PRO B  90      18.313  -7.724 -20.167  1.00  0.00           N  
ATOM   1481  CA  PRO B  90      17.506  -8.924 -20.360  1.00  0.00           C  
ATOM   1482  C   PRO B  90      18.367 -10.133 -20.687  1.00  0.00           C  
ATOM   1483  O   PRO B  90      18.276 -10.699 -21.778  1.00  0.00           O  
ATOM   1484  CB  PRO B  90      16.635  -8.528 -21.553  1.00  0.00           C  
ATOM   1485  CG  PRO B  90      17.480  -7.520 -22.299  1.00  0.00           C  
ATOM   1486  CD  PRO B  90      18.182  -6.708 -21.200  1.00  0.00           C  
ATOM   1487  HA  PRO B  90      16.898  -9.105 -19.459  1.00  0.00           H  
ATOM   1488 1HB  PRO B  90      16.400  -9.420 -22.157  1.00  0.00           H  
ATOM   1489 2HB  PRO B  90      15.678  -8.115 -21.203  1.00  0.00           H  
ATOM   1490 1HG  PRO B  90      18.191  -8.040 -22.958  1.00  0.00           H  
ATOM   1491 2HG  PRO B  90      16.842  -6.896 -22.945  1.00  0.00           H  
ATOM   1492 1HD  PRO B  90      19.167  -6.375 -21.560  1.00  0.00           H  
ATOM   1493 2HD  PRO B  90      17.537  -5.871 -20.871  1.00  0.00           H  
ATOM   1494  N   ASP B  91      19.233 -10.478 -19.745  1.00  0.00           N  
ATOM   1495  CA  ASP B  91      20.198 -11.537 -19.929  1.00  0.00           C  
ATOM   1496  C   ASP B  91      20.284 -12.486 -18.714  1.00  0.00           C  
ATOM   1497  O   ASP B  91      19.686 -12.232 -17.671  1.00  0.00           O  
ATOM   1498  CB  ASP B  91      21.531 -10.876 -20.277  1.00  0.00           C  
ATOM   1499  CG  ASP B  91      22.478 -11.779 -21.023  1.00  0.00           C  
ATOM   1500  OD1 ASP B  91      22.202 -12.958 -21.150  1.00  0.00           O  
ATOM   1501  OD2 ASP B  91      23.448 -11.265 -21.522  1.00  0.00           O  
ATOM   1502  H   ASP B  91      19.226  -9.955 -18.877  1.00  0.00           H  
ATOM   1503  HA  ASP B  91      19.890 -12.131 -20.787  1.00  0.00           H  
ATOM   1504 1HB  ASP B  91      21.344  -9.990 -20.885  1.00  0.00           H  
ATOM   1505 2HB  ASP B  91      22.017 -10.541 -19.357  1.00  0.00           H  
ATOM   1506  N   VAL B  92      21.052 -13.568 -18.900  1.00  0.00           N  
ATOM   1507  CA  VAL B  92      21.408 -14.661 -17.962  1.00  0.00           C  
ATOM   1508  C   VAL B  92      20.486 -15.882 -18.116  1.00  0.00           C  
ATOM   1509  O   VAL B  92      19.449 -15.994 -17.459  1.00  0.00           O  
ATOM   1510  CB  VAL B  92      21.414 -14.246 -16.463  1.00  0.00           C  
ATOM   1511  CG1 VAL B  92      21.793 -15.465 -15.646  1.00  0.00           C  
ATOM   1512  CG2 VAL B  92      22.421 -13.095 -16.188  1.00  0.00           C  
ATOM   1513  H   VAL B  92      21.463 -13.618 -19.829  1.00  0.00           H  
ATOM   1514  HA  VAL B  92      22.422 -14.981 -18.205  1.00  0.00           H  
ATOM   1515  HB  VAL B  92      20.414 -13.961 -16.161  1.00  0.00           H  
ATOM   1516 1HG1 VAL B  92      21.776 -15.215 -14.586  1.00  0.00           H  
ATOM   1517 2HG1 VAL B  92      21.098 -16.267 -15.851  1.00  0.00           H  
ATOM   1518 3HG1 VAL B  92      22.794 -15.787 -15.926  1.00  0.00           H  
ATOM   1519 1HG2 VAL B  92      22.403 -12.855 -15.126  1.00  0.00           H  
ATOM   1520 2HG2 VAL B  92      23.421 -13.416 -16.471  1.00  0.00           H  
ATOM   1521 3HG2 VAL B  92      22.156 -12.209 -16.755  1.00  0.00           H  
ATOM   1522  N   ASN B  93      20.882 -16.803 -18.998  1.00  0.00           N  
ATOM   1523  CA  ASN B  93      20.159 -18.054 -19.266  1.00  0.00           C  
ATOM   1524  C   ASN B  93      20.030 -18.927 -18.023  1.00  0.00           C  
ATOM   1525  O   ASN B  93      21.010 -19.132 -17.299  1.00  0.00           O  
ATOM   1526  CB  ASN B  93      20.827 -18.848 -20.381  1.00  0.00           C  
ATOM   1527  CG  ASN B  93      20.013 -20.073 -20.817  1.00  0.00           C  
ATOM   1528  OD1 ASN B  93      18.785 -19.997 -20.967  1.00  0.00           O  
ATOM   1529  ND2 ASN B  93      20.678 -21.187 -21.021  1.00  0.00           N  
ATOM   1530  H   ASN B  93      21.739 -16.628 -19.504  1.00  0.00           H  
ATOM   1531  HA  ASN B  93      19.148 -17.798 -19.584  1.00  0.00           H  
ATOM   1532 1HB  ASN B  93      20.978 -18.203 -21.248  1.00  0.00           H  
ATOM   1533 2HB  ASN B  93      21.808 -19.186 -20.048  1.00  0.00           H  
ATOM   1534 1HD2 ASN B  93      20.192 -22.016 -21.302  1.00  0.00           H  
ATOM   1535 2HD2 ASN B  93      21.667 -21.210 -20.883  1.00  0.00           H  
ATOM   1536  N   THR B  94      18.825 -19.440 -17.770  1.00  0.00           N  
ATOM   1537  CA  THR B  94      18.576 -20.306 -16.609  1.00  0.00           C  
ATOM   1538  C   THR B  94      19.146 -19.741 -15.302  1.00  0.00           C  
ATOM   1539  O   THR B  94      19.767 -20.456 -14.513  1.00  0.00           O  
ATOM   1540  CB  THR B  94      19.143 -21.729 -16.855  1.00  0.00           C  
ATOM   1541  OG1 THR B  94      20.564 -21.659 -17.101  1.00  0.00           O  
ATOM   1542  CG2 THR B  94      18.459 -22.393 -18.045  1.00  0.00           C  
ATOM   1543  H   THR B  94      18.064 -19.232 -18.403  1.00  0.00           H  
ATOM   1544  HA  THR B  94      17.496 -20.394 -16.481  1.00  0.00           H  
ATOM   1545  HB  THR B  94      18.975 -22.327 -15.962  1.00  0.00           H  
ATOM   1546  HG1 THR B  94      20.917 -20.807 -16.764  1.00  0.00           H  
ATOM   1547 1HG2 THR B  94      18.871 -23.391 -18.190  1.00  0.00           H  
ATOM   1548 2HG2 THR B  94      17.390 -22.465 -17.855  1.00  0.00           H  
ATOM   1549 3HG2 THR B  94      18.623 -21.808 -18.935  1.00  0.00           H  
ATOM   1550  N   THR B  95      18.889 -18.464 -15.066  1.00  0.00           N  
ATOM   1551  CA  THR B  95      19.395 -17.782 -13.898  1.00  0.00           C  
ATOM   1552  C   THR B  95      18.976 -18.429 -12.594  1.00  0.00           C  
ATOM   1553  O   THR B  95      17.845 -18.887 -12.453  1.00  0.00           O  
ATOM   1554  CB  THR B  95      18.892 -16.337 -13.862  1.00  0.00           C  
ATOM   1555  OG1 THR B  95      19.461 -15.677 -12.763  1.00  0.00           O  
ATOM   1556  CG2 THR B  95      17.439 -16.307 -13.702  1.00  0.00           C  
ATOM   1557  H   THR B  95      18.369 -17.941 -15.757  1.00  0.00           H  
ATOM   1558  HA  THR B  95      20.483 -17.785 -13.948  1.00  0.00           H  
ATOM   1559  HB  THR B  95      19.147 -15.827 -14.778  1.00  0.00           H  
ATOM   1560  HG1 THR B  95      19.429 -14.730 -12.940  1.00  0.00           H  
ATOM   1561 1HG2 THR B  95      17.100 -15.272 -13.665  1.00  0.00           H  
ATOM   1562 2HG2 THR B  95      16.973 -16.817 -14.542  1.00  0.00           H  
ATOM   1563 3HG2 THR B  95      17.185 -16.810 -12.771  1.00  0.00           H  
ATOM   1564  N   ASN B  96      19.900 -18.418 -11.628  1.00  0.00           N  
ATOM   1565  CA  ASN B  96      19.637 -18.894 -10.276  1.00  0.00           C  
ATOM   1566  C   ASN B  96      19.649 -17.696  -9.333  1.00  0.00           C  
ATOM   1567  O   ASN B  96      19.843 -17.834  -8.120  1.00  0.00           O  
ATOM   1568  CB  ASN B  96      20.666 -19.941  -9.857  1.00  0.00           C  
ATOM   1569  CG  ASN B  96      20.209 -20.851  -8.713  1.00  0.00           C  
ATOM   1570  OD1 ASN B  96      19.042 -21.249  -8.628  1.00  0.00           O  
ATOM   1571  ND2 ASN B  96      21.125 -21.203  -7.844  1.00  0.00           N  
ATOM   1572  H   ASN B  96      20.809 -18.037 -11.843  1.00  0.00           H  
ATOM   1573  HA  ASN B  96      18.641 -19.337 -10.238  1.00  0.00           H  
ATOM   1574 1HB  ASN B  96      20.910 -20.564 -10.718  1.00  0.00           H  
ATOM   1575 2HB  ASN B  96      21.582 -19.435  -9.551  1.00  0.00           H  
ATOM   1576 1HD2 ASN B  96      20.887 -21.806  -7.081  1.00  0.00           H  
ATOM   1577 2HD2 ASN B  96      22.062 -20.873  -7.946  1.00  0.00           H  
ATOM   1578  N   LEU B  97      19.418 -16.512  -9.906  1.00  0.00           N  
ATOM   1579  CA  LEU B  97      19.327 -15.297  -9.118  1.00  0.00           C  
ATOM   1580  C   LEU B  97      17.956 -15.232  -8.482  1.00  0.00           C  
ATOM   1581  O   LEU B  97      16.944 -15.548  -9.121  1.00  0.00           O  
ATOM   1582  CB  LEU B  97      19.544 -14.065 -10.018  1.00  0.00           C  
ATOM   1583  CG  LEU B  97      20.930 -13.964 -10.693  1.00  0.00           C  
ATOM   1584  CD1 LEU B  97      20.950 -12.880 -11.762  1.00  0.00           C  
ATOM   1585  CD2 LEU B  97      21.923 -13.614  -9.660  1.00  0.00           C  
ATOM   1586  H   LEU B  97      19.306 -16.436 -10.914  1.00  0.00           H  
ATOM   1587  HA  LEU B  97      20.077 -15.317  -8.328  1.00  0.00           H  
ATOM   1588 1HB  LEU B  97      18.784 -14.064 -10.799  1.00  0.00           H  
ATOM   1589 2HB  LEU B  97      19.406 -13.173  -9.410  1.00  0.00           H  
ATOM   1590  HG  LEU B  97      21.181 -14.920 -11.144  1.00  0.00           H  
ATOM   1591 1HD1 LEU B  97      21.939 -12.837 -12.209  1.00  0.00           H  
ATOM   1592 2HD1 LEU B  97      20.219 -13.091 -12.535  1.00  0.00           H  
ATOM   1593 3HD1 LEU B  97      20.729 -11.938 -11.306  1.00  0.00           H  
ATOM   1594 1HD2 LEU B  97      22.918 -13.550 -10.101  1.00  0.00           H  
ATOM   1595 2HD2 LEU B  97      21.658 -12.662  -9.228  1.00  0.00           H  
ATOM   1596 3HD2 LEU B  97      21.904 -14.355  -8.909  1.00  0.00           H  
ATOM   1597  N   GLU B  98      17.920 -14.781  -7.250  1.00  0.00           N  
ATOM   1598  CA  GLU B  98      16.684 -14.624  -6.534  1.00  0.00           C  
ATOM   1599  C   GLU B  98      16.637 -13.248  -5.888  1.00  0.00           C  
ATOM   1600  O   GLU B  98      17.671 -12.658  -5.581  1.00  0.00           O  
ATOM   1601  CB  GLU B  98      16.550 -15.738  -5.488  1.00  0.00           C  
ATOM   1602  CG  GLU B  98      16.417 -17.165  -6.095  1.00  0.00           C  
ATOM   1603  CD  GLU B  98      16.149 -18.254  -5.063  1.00  0.00           C  
ATOM   1604  OE1 GLU B  98      16.129 -17.946  -3.897  1.00  0.00           O  
ATOM   1605  OE2 GLU B  98      15.943 -19.385  -5.447  1.00  0.00           O  
ATOM   1606  H   GLU B  98      18.790 -14.579  -6.778  1.00  0.00           H  
ATOM   1607  HA  GLU B  98      15.855 -14.697  -7.231  1.00  0.00           H  
ATOM   1608 1HB  GLU B  98      17.430 -15.731  -4.842  1.00  0.00           H  
ATOM   1609 2HB  GLU B  98      15.677 -15.548  -4.863  1.00  0.00           H  
ATOM   1610 1HG  GLU B  98      15.615 -17.165  -6.832  1.00  0.00           H  
ATOM   1611 2HG  GLU B  98      17.346 -17.409  -6.614  1.00  0.00           H  
ATOM   1612  N   PHE B  99      15.437 -12.729  -5.702  1.00  0.00           N  
ATOM   1613  CA  PHE B  99      15.243 -11.453  -5.033  1.00  0.00           C  
ATOM   1614  C   PHE B  99      14.677 -11.603  -3.629  1.00  0.00           C  
ATOM   1615  O   PHE B  99      13.918 -12.539  -3.342  1.00  0.00           O  
ATOM   1616  CB  PHE B  99      14.360 -10.541  -5.879  1.00  0.00           C  
ATOM   1617  CG  PHE B  99      14.993  -9.876  -7.052  1.00  0.00           C  
ATOM   1618  CD1 PHE B  99      15.315 -10.535  -8.187  1.00  0.00           C  
ATOM   1619  CD2 PHE B  99      15.162  -8.525  -7.021  1.00  0.00           C  
ATOM   1620  CE1 PHE B  99      15.813  -9.862  -9.272  1.00  0.00           C  
ATOM   1621  CE2 PHE B  99      15.653  -7.844  -8.088  1.00  0.00           C  
ATOM   1622  CZ  PHE B  99      15.983  -8.510  -9.228  1.00  0.00           C  
ATOM   1623  H   PHE B  99      14.628 -13.254  -6.003  1.00  0.00           H  
ATOM   1624  HA  PHE B  99      16.211 -10.966  -4.945  1.00  0.00           H  
ATOM   1625 1HB  PHE B  99      13.530 -11.107  -6.256  1.00  0.00           H  
ATOM   1626 2HB  PHE B  99      13.963  -9.759  -5.243  1.00  0.00           H  
ATOM   1627  HD1 PHE B  99      15.180 -11.594  -8.226  1.00  0.00           H  
ATOM   1628  HD2 PHE B  99      14.889  -7.996  -6.124  1.00  0.00           H  
ATOM   1629  HE1 PHE B  99      16.064 -10.404 -10.164  1.00  0.00           H  
ATOM   1630  HE2 PHE B  99      15.770  -6.788  -8.022  1.00  0.00           H  
ATOM   1631  HZ  PHE B  99      16.376  -7.974 -10.089  1.00  0.00           H  
ATOM   1632  N   GLU B 100      15.044 -10.654  -2.772  1.00  0.00           N  
ATOM   1633  CA  GLU B 100      14.596 -10.582  -1.384  1.00  0.00           C  
ATOM   1634  C   GLU B 100      14.353  -9.139  -0.960  1.00  0.00           C  
ATOM   1635  O   GLU B 100      15.109  -8.243  -1.335  1.00  0.00           O  
ATOM   1636  CB  GLU B 100      15.670 -11.174  -0.460  1.00  0.00           C  
ATOM   1637  CG  GLU B 100      15.281 -11.307   1.037  1.00  0.00           C  
ATOM   1638  CD  GLU B 100      16.398 -11.932   1.868  1.00  0.00           C  
ATOM   1639  OE1 GLU B 100      17.454 -12.144   1.314  1.00  0.00           O  
ATOM   1640  OE2 GLU B 100      16.205 -12.213   3.021  1.00  0.00           O  
ATOM   1641  H   GLU B 100      15.724  -9.966  -3.102  1.00  0.00           H  
ATOM   1642  HA  GLU B 100      13.665 -11.139  -1.276  1.00  0.00           H  
ATOM   1643 1HB  GLU B 100      15.939 -12.168  -0.818  1.00  0.00           H  
ATOM   1644 2HB  GLU B 100      16.568 -10.556  -0.513  1.00  0.00           H  
ATOM   1645 1HG  GLU B 100      15.063 -10.321   1.438  1.00  0.00           H  
ATOM   1646 2HG  GLU B 100      14.375 -11.911   1.125  1.00  0.00           H  
ATOM   1647  N   ILE B 101      13.296  -8.905  -0.182  1.00  0.00           N  
ATOM   1648  CA  ILE B 101      13.057  -7.561   0.346  1.00  0.00           C  
ATOM   1649  C   ILE B 101      13.009  -7.576   1.843  1.00  0.00           C  
ATOM   1650  O   ILE B 101      12.336  -8.413   2.446  1.00  0.00           O  
ATOM   1651  CB  ILE B 101      11.757  -6.921  -0.188  1.00  0.00           C  
ATOM   1652  CG1 ILE B 101      11.589  -5.493   0.397  1.00  0.00           C  
ATOM   1653  CG2 ILE B 101      10.569  -7.780   0.122  1.00  0.00           C  
ATOM   1654  CD1 ILE B 101      10.565  -4.670  -0.336  1.00  0.00           C  
ATOM   1655  H   ILE B 101      12.688  -9.681   0.088  1.00  0.00           H  
ATOM   1656  HA  ILE B 101      13.878  -6.936   0.043  1.00  0.00           H  
ATOM   1657  HB  ILE B 101      11.838  -6.797  -1.254  1.00  0.00           H  
ATOM   1658 1HG1 ILE B 101      11.273  -5.571   1.439  1.00  0.00           H  
ATOM   1659 2HG1 ILE B 101      12.549  -4.967   0.366  1.00  0.00           H  
ATOM   1660 1HG2 ILE B 101       9.678  -7.309  -0.273  1.00  0.00           H  
ATOM   1661 2HG2 ILE B 101      10.699  -8.764  -0.336  1.00  0.00           H  
ATOM   1662 3HG2 ILE B 101      10.475  -7.889   1.194  1.00  0.00           H  
ATOM   1663 1HD1 ILE B 101      10.480  -3.699   0.124  1.00  0.00           H  
ATOM   1664 2HD1 ILE B 101      10.878  -4.556  -1.366  1.00  0.00           H  
ATOM   1665 3HD1 ILE B 101       9.599  -5.168  -0.296  1.00  0.00           H  
ATOM   1666  N   CYS B 102      13.709  -6.623   2.448  1.00  0.00           N  
ATOM   1667  CA  CYS B 102      13.731  -6.521   3.900  1.00  0.00           C  
ATOM   1668  C   CYS B 102      13.531  -5.095   4.390  1.00  0.00           C  
ATOM   1669  O   CYS B 102      14.053  -4.142   3.811  1.00  0.00           O  
ATOM   1670  CB  CYS B 102      15.054  -7.037   4.448  1.00  0.00           C  
ATOM   1671  SG  CYS B 102      15.404  -8.759   4.035  1.00  0.00           S  
ATOM   1672  H   CYS B 102      14.253  -5.978   1.884  1.00  0.00           H  
ATOM   1673  HA  CYS B 102      12.924  -7.130   4.295  1.00  0.00           H  
ATOM   1674 1HB  CYS B 102      15.867  -6.425   4.062  1.00  0.00           H  
ATOM   1675 2HB  CYS B 102      15.055  -6.941   5.533  1.00  0.00           H  
ATOM   1676  N   GLY B 103      12.831  -4.939   5.497  1.00  0.00           N  
ATOM   1677  CA  GLY B 103      12.659  -3.607   6.073  1.00  0.00           C  
ATOM   1678  C   GLY B 103      11.384  -2.934   5.590  1.00  0.00           C  
ATOM   1679  O   GLY B 103      10.875  -3.219   4.512  1.00  0.00           O  
ATOM   1680  H   GLY B 103      12.437  -5.773   5.946  1.00  0.00           H  
ATOM   1681 1HA  GLY B 103      12.634  -3.690   7.159  1.00  0.00           H  
ATOM   1682 2HA  GLY B 103      13.517  -2.984   5.824  1.00  0.00           H  
ATOM   1683  N   ALA B 104      10.834  -2.070   6.430  1.00  0.00           N  
ATOM   1684  CA  ALA B 104       9.565  -1.386   6.166  1.00  0.00           C  
ATOM   1685  C   ALA B 104       8.443  -2.411   5.911  1.00  0.00           C  
ATOM   1686  O   ALA B 104       7.476  -2.116   5.203  1.00  0.00           O  
ATOM   1687  CB  ALA B 104       9.673  -0.418   4.998  1.00  0.00           C  
ATOM   1688  H   ALA B 104      11.315  -1.872   7.295  1.00  0.00           H  
ATOM   1689  HA  ALA B 104       9.304  -0.813   7.057  1.00  0.00           H  
ATOM   1690 1HB  ALA B 104       8.724   0.099   4.862  1.00  0.00           H  
ATOM   1691 2HB  ALA B 104      10.451   0.321   5.200  1.00  0.00           H  
ATOM   1692 3HB  ALA B 104       9.903  -0.942   4.114  1.00  0.00           H  
ATOM   1693  N   LEU B 105       8.602  -3.603   6.501  1.00  0.00           N  
ATOM   1694  CA  LEU B 105       7.634  -4.679   6.423  1.00  0.00           C  
ATOM   1695  C   LEU B 105       7.005  -4.828   7.798  1.00  0.00           C  
ATOM   1696  O   LEU B 105       7.617  -4.480   8.807  1.00  0.00           O  
ATOM   1697  CB  LEU B 105       8.260  -5.986   5.960  1.00  0.00           C  
ATOM   1698  CG  LEU B 105       8.966  -5.967   4.610  1.00  0.00           C  
ATOM   1699  CD1 LEU B 105       9.526  -7.291   4.369  1.00  0.00           C  
ATOM   1700  CD2 LEU B 105       8.024  -5.583   3.529  1.00  0.00           C  
ATOM   1701  H   LEU B 105       9.434  -3.759   7.046  1.00  0.00           H  
ATOM   1702  HA  LEU B 105       6.865  -4.403   5.712  1.00  0.00           H  
ATOM   1703 1HB  LEU B 105       9.002  -6.277   6.693  1.00  0.00           H  
ATOM   1704 2HB  LEU B 105       7.488  -6.753   5.928  1.00  0.00           H  
ATOM   1705  HG  LEU B 105       9.778  -5.280   4.641  1.00  0.00           H  
ATOM   1706 1HD1 LEU B 105      10.054  -7.310   3.424  1.00  0.00           H  
ATOM   1707 2HD1 LEU B 105      10.197  -7.540   5.157  1.00  0.00           H  
ATOM   1708 3HD1 LEU B 105       8.719  -7.986   4.354  1.00  0.00           H  
ATOM   1709 1HD2 LEU B 105       8.547  -5.580   2.569  1.00  0.00           H  
ATOM   1710 2HD2 LEU B 105       7.201  -6.299   3.498  1.00  0.00           H  
ATOM   1711 3HD2 LEU B 105       7.636  -4.585   3.734  1.00  0.00           H  
ATOM   1712  N   VAL B 106       5.782  -5.327   7.825  1.00  0.00           N  
ATOM   1713  CA  VAL B 106       5.003  -5.383   9.048  1.00  0.00           C  
ATOM   1714  C   VAL B 106       5.076  -6.661   9.880  1.00  0.00           C  
ATOM   1715  O   VAL B 106       5.440  -6.627  11.050  1.00  0.00           O  
ATOM   1716  CB  VAL B 106       3.526  -5.134   8.690  1.00  0.00           C  
ATOM   1717  CG1 VAL B 106       2.652  -5.243   9.930  1.00  0.00           C  
ATOM   1718  CG2 VAL B 106       3.374  -3.767   8.041  1.00  0.00           C  
ATOM   1719  H   VAL B 106       5.357  -5.589   6.942  1.00  0.00           H  
ATOM   1720  HA  VAL B 106       5.339  -4.557   9.680  1.00  0.00           H  
ATOM   1721  HB  VAL B 106       3.195  -5.906   7.995  1.00  0.00           H  
ATOM   1722 1HG1 VAL B 106       1.611  -5.064   9.659  1.00  0.00           H  
ATOM   1723 2HG1 VAL B 106       2.749  -6.241  10.357  1.00  0.00           H  
ATOM   1724 3HG1 VAL B 106       2.967  -4.501  10.664  1.00  0.00           H  
ATOM   1725 1HG2 VAL B 106       2.327  -3.598   7.790  1.00  0.00           H  
ATOM   1726 2HG2 VAL B 106       3.710  -2.995   8.734  1.00  0.00           H  
ATOM   1727 3HG2 VAL B 106       3.976  -3.726   7.133  1.00  0.00           H  
ATOM   1728  N   GLU B 107       4.732  -7.802   9.321  1.00  0.00           N  
ATOM   1729  CA  GLU B 107       4.764  -9.006  10.157  1.00  0.00           C  
ATOM   1730  C   GLU B 107       6.171  -9.548  10.315  1.00  0.00           C  
ATOM   1731  O   GLU B 107       6.543 -10.090  11.355  1.00  0.00           O  
ATOM   1732  CB  GLU B 107       3.864 -10.093   9.565  1.00  0.00           C  
ATOM   1733  CG  GLU B 107       3.754 -11.351  10.416  1.00  0.00           C  
ATOM   1734  CD  GLU B 107       2.736 -12.325   9.891  1.00  0.00           C  
ATOM   1735  OE1 GLU B 107       1.586 -12.195  10.234  1.00  0.00           O  
ATOM   1736  OE2 GLU B 107       3.110 -13.200   9.146  1.00  0.00           O  
ATOM   1737  H   GLU B 107       4.445  -7.837   8.359  1.00  0.00           H  
ATOM   1738  HA  GLU B 107       4.393  -8.744  11.150  1.00  0.00           H  
ATOM   1739 1HB  GLU B 107       2.859  -9.696   9.424  1.00  0.00           H  
ATOM   1740 2HB  GLU B 107       4.241 -10.384   8.585  1.00  0.00           H  
ATOM   1741 1HG  GLU B 107       4.726 -11.841  10.448  1.00  0.00           H  
ATOM   1742 2HG  GLU B 107       3.488 -11.067  11.433  1.00  0.00           H  
ATOM   1743  N   VAL B 108       6.921  -9.451   9.244  1.00  0.00           N  
ATOM   1744  CA  VAL B 108       8.213 -10.072   9.147  1.00  0.00           C  
ATOM   1745  C   VAL B 108       9.265  -9.056   8.858  1.00  0.00           C  
ATOM   1746  O   VAL B 108       8.955  -7.927   8.501  1.00  0.00           O  
ATOM   1747  CB  VAL B 108       8.214 -11.063   7.986  1.00  0.00           C  
ATOM   1748  CG1 VAL B 108       7.185 -12.137   8.201  1.00  0.00           C  
ATOM   1749  CG2 VAL B 108       7.937 -10.303   6.699  1.00  0.00           C  
ATOM   1750  H   VAL B 108       6.560  -8.945   8.453  1.00  0.00           H  
ATOM   1751  HA  VAL B 108       8.441 -10.577  10.086  1.00  0.00           H  
ATOM   1752  HB  VAL B 108       9.190 -11.543   7.922  1.00  0.00           H  
ATOM   1753 1HG1 VAL B 108       7.213 -12.836   7.366  1.00  0.00           H  
ATOM   1754 2HG1 VAL B 108       7.400 -12.668   9.126  1.00  0.00           H  
ATOM   1755 3HG1 VAL B 108       6.201 -11.697   8.261  1.00  0.00           H  
ATOM   1756 1HG2 VAL B 108       7.959 -11.000   5.872  1.00  0.00           H  
ATOM   1757 2HG2 VAL B 108       6.959  -9.825   6.751  1.00  0.00           H  
ATOM   1758 3HG2 VAL B 108       8.704  -9.543   6.548  1.00  0.00           H  
ATOM   1759  N   LYS B 109      10.519  -9.456   9.013  1.00  0.00           N  
ATOM   1760  CA  LYS B 109      11.611  -8.574   8.647  1.00  0.00           C  
ATOM   1761  C   LYS B 109      11.862  -8.662   7.150  1.00  0.00           C  
ATOM   1762  O   LYS B 109      12.172  -7.649   6.515  1.00  0.00           O  
ATOM   1763  CB  LYS B 109      12.890  -8.909   9.416  1.00  0.00           C  
ATOM   1764  CG  LYS B 109      14.066  -7.965   9.106  1.00  0.00           C  
ATOM   1765  CD  LYS B 109      15.301  -8.253   9.983  1.00  0.00           C  
ATOM   1766  CE  LYS B 109      16.461  -7.302   9.638  1.00  0.00           C  
ATOM   1767  NZ  LYS B 109      17.668  -7.559  10.468  1.00  0.00           N  
ATOM   1768  H   LYS B 109      10.710 -10.383   9.362  1.00  0.00           H  
ATOM   1769  HA  LYS B 109      11.327  -7.546   8.878  1.00  0.00           H  
ATOM   1770 1HB  LYS B 109      12.696  -8.876  10.489  1.00  0.00           H  
ATOM   1771 2HB  LYS B 109      13.206  -9.924   9.167  1.00  0.00           H  
ATOM   1772 1HG  LYS B 109      14.344  -8.081   8.057  1.00  0.00           H  
ATOM   1773 2HG  LYS B 109      13.750  -6.935   9.262  1.00  0.00           H  
ATOM   1774 1HD  LYS B 109      15.041  -8.129  11.035  1.00  0.00           H  
ATOM   1775 2HD  LYS B 109      15.626  -9.282   9.825  1.00  0.00           H  
ATOM   1776 1HE  LYS B 109      16.720  -7.429   8.587  1.00  0.00           H  
ATOM   1777 2HE  LYS B 109      16.136  -6.274   9.801  1.00  0.00           H  
ATOM   1778 1HZ  LYS B 109      18.401  -6.913  10.206  1.00  0.00           H  
ATOM   1779 2HZ  LYS B 109      17.441  -7.432  11.444  1.00  0.00           H  
ATOM   1780 3HZ  LYS B 109      17.987  -8.506  10.316  1.00  0.00           H  
ATOM   1781  N   CYS B 110      11.742  -9.887   6.594  1.00  0.00           N  
ATOM   1782  CA  CYS B 110      12.002 -10.136   5.171  1.00  0.00           C  
ATOM   1783  C   CYS B 110      10.968 -11.023   4.469  1.00  0.00           C  
ATOM   1784  O   CYS B 110      10.401 -11.931   5.079  1.00  0.00           O  
ATOM   1785  CB  CYS B 110      13.357 -10.803   4.989  1.00  0.00           C  
ATOM   1786  SG  CYS B 110      14.749  -9.845   5.627  1.00  0.00           S  
ATOM   1787  H   CYS B 110      11.469 -10.659   7.178  1.00  0.00           H  
ATOM   1788  HA  CYS B 110      12.015  -9.181   4.668  1.00  0.00           H  
ATOM   1789 1HB  CYS B 110      13.357 -11.771   5.482  1.00  0.00           H  
ATOM   1790 2HB  CYS B 110      13.531 -10.983   3.920  1.00  0.00           H  
ATOM   1791  N   LEU B 111      10.805 -10.792   3.159  1.00  0.00           N  
ATOM   1792  CA  LEU B 111       9.974 -11.605   2.255  1.00  0.00           C  
ATOM   1793  C   LEU B 111      10.780 -12.047   1.046  1.00  0.00           C  
ATOM   1794  O   LEU B 111      11.641 -11.304   0.560  1.00  0.00           O  
ATOM   1795  CB  LEU B 111       8.755 -10.811   1.744  1.00  0.00           C  
ATOM   1796  CG  LEU B 111       7.748 -10.332   2.783  1.00  0.00           C  
ATOM   1797  CD1 LEU B 111       6.832  -9.290   2.158  1.00  0.00           C  
ATOM   1798  CD2 LEU B 111       6.932 -11.496   3.255  1.00  0.00           C  
ATOM   1799  H   LEU B 111      11.313  -9.995   2.772  1.00  0.00           H  
ATOM   1800  HA  LEU B 111       9.634 -12.491   2.788  1.00  0.00           H  
ATOM   1801 1HB  LEU B 111       9.108  -9.943   1.216  1.00  0.00           H  
ATOM   1802 2HB  LEU B 111       8.217 -11.439   1.029  1.00  0.00           H  
ATOM   1803  HG  LEU B 111       8.263  -9.908   3.612  1.00  0.00           H  
ATOM   1804 1HD1 LEU B 111       6.112  -8.948   2.901  1.00  0.00           H  
ATOM   1805 2HD1 LEU B 111       7.428  -8.440   1.814  1.00  0.00           H  
ATOM   1806 3HD1 LEU B 111       6.302  -9.730   1.314  1.00  0.00           H  
ATOM   1807 1HD2 LEU B 111       6.211 -11.156   3.997  1.00  0.00           H  
ATOM   1808 2HD2 LEU B 111       6.407 -11.934   2.409  1.00  0.00           H  
ATOM   1809 3HD2 LEU B 111       7.593 -12.242   3.702  1.00  0.00           H  
ATOM   1810  N   ASN B 112      10.487 -13.238   0.527  1.00  0.00           N  
ATOM   1811  CA  ASN B 112      11.145 -13.690  -0.701  1.00  0.00           C  
ATOM   1812  C   ASN B 112      10.266 -13.458  -1.915  1.00  0.00           C  
ATOM   1813  O   ASN B 112       9.044 -13.567  -1.822  1.00  0.00           O  
ATOM   1814  CB  ASN B 112      11.509 -15.153  -0.619  1.00  0.00           C  
ATOM   1815  CG  ASN B 112      12.517 -15.433   0.431  1.00  0.00           C  
ATOM   1816  OD1 ASN B 112      13.475 -14.682   0.624  1.00  0.00           O  
ATOM   1817  ND2 ASN B 112      12.327 -16.525   1.123  1.00  0.00           N  
ATOM   1818  H   ASN B 112       9.793 -13.824   0.969  1.00  0.00           H  
ATOM   1819  HA  ASN B 112      12.059 -13.112  -0.850  1.00  0.00           H  
ATOM   1820 1HB  ASN B 112      10.614 -15.740  -0.414  1.00  0.00           H  
ATOM   1821 2HB  ASN B 112      11.900 -15.481  -1.587  1.00  0.00           H  
ATOM   1822 1HD2 ASN B 112      12.972 -16.783   1.846  1.00  0.00           H  
ATOM   1823 2HD2 ASN B 112      11.540 -17.113   0.931  1.00  0.00           H  
ATOM   1824  N   PHE B 113      10.901 -13.199  -3.056  1.00  0.00           N  
ATOM   1825  CA  PHE B 113      10.213 -13.022  -4.327  1.00  0.00           C  
ATOM   1826  C   PHE B 113       9.943 -14.312  -5.059  1.00  0.00           C  
ATOM   1827  O   PHE B 113      10.722 -15.259  -4.990  1.00  0.00           O  
ATOM   1828  CB  PHE B 113      11.023 -12.109  -5.218  1.00  0.00           C  
ATOM   1829  CG  PHE B 113      10.995 -10.632  -4.847  1.00  0.00           C  
ATOM   1830  CD1 PHE B 113      11.583 -10.162  -3.703  1.00  0.00           C  
ATOM   1831  CD2 PHE B 113      10.461  -9.708  -5.708  1.00  0.00           C  
ATOM   1832  CE1 PHE B 113      11.617  -8.818  -3.426  1.00  0.00           C  
ATOM   1833  CE2 PHE B 113      10.481  -8.362  -5.437  1.00  0.00           C  
ATOM   1834  CZ  PHE B 113      11.068  -7.916  -4.286  1.00  0.00           C  
ATOM   1835  H   PHE B 113      11.920 -13.101  -3.050  1.00  0.00           H  
ATOM   1836  HA  PHE B 113       9.260 -12.568  -4.148  1.00  0.00           H  
ATOM   1837 1HB  PHE B 113      12.046 -12.451  -5.213  1.00  0.00           H  
ATOM   1838 2HB  PHE B 113      10.647 -12.211  -6.235  1.00  0.00           H  
ATOM   1839  HD1 PHE B 113      12.024 -10.868  -3.012  1.00  0.00           H  
ATOM   1840  HD2 PHE B 113      10.039 -10.056  -6.608  1.00  0.00           H  
ATOM   1841  HE1 PHE B 113      12.082  -8.481  -2.535  1.00  0.00           H  
ATOM   1842  HE2 PHE B 113      10.043  -7.656  -6.143  1.00  0.00           H  
ATOM   1843  HZ  PHE B 113      11.103  -6.853  -4.061  1.00  0.00           H  
ATOM   1844  N   ARG B 114       8.840 -14.314  -5.789  1.00  0.00           N  
ATOM   1845  CA  ARG B 114       8.430 -15.389  -6.668  1.00  0.00           C  
ATOM   1846  C   ARG B 114       9.054 -15.105  -8.007  1.00  0.00           C  
ATOM   1847  O   ARG B 114       9.375 -13.949  -8.281  1.00  0.00           O  
ATOM   1848  CB  ARG B 114       6.929 -15.394  -6.841  1.00  0.00           C  
ATOM   1849  CG  ARG B 114       6.158 -15.725  -5.620  1.00  0.00           C  
ATOM   1850  CD  ARG B 114       4.705 -15.564  -5.833  1.00  0.00           C  
ATOM   1851  NE  ARG B 114       4.203 -16.481  -6.848  1.00  0.00           N  
ATOM   1852  CZ  ARG B 114       2.962 -16.438  -7.386  1.00  0.00           C  
ATOM   1853  NH1 ARG B 114       2.101 -15.501  -7.012  1.00  0.00           N  
ATOM   1854  NH2 ARG B 114       2.627 -17.354  -8.281  1.00  0.00           N  
ATOM   1855  H   ARG B 114       8.238 -13.496  -5.762  1.00  0.00           H  
ATOM   1856  HA  ARG B 114       8.784 -16.346  -6.281  1.00  0.00           H  
ATOM   1857 1HB  ARG B 114       6.601 -14.407  -7.172  1.00  0.00           H  
ATOM   1858 2HB  ARG B 114       6.653 -16.107  -7.617  1.00  0.00           H  
ATOM   1859 1HG  ARG B 114       6.365 -16.727  -5.346  1.00  0.00           H  
ATOM   1860 2HG  ARG B 114       6.463 -15.056  -4.810  1.00  0.00           H  
ATOM   1861 1HD  ARG B 114       4.176 -15.766  -4.901  1.00  0.00           H  
ATOM   1862 2HD  ARG B 114       4.498 -14.549  -6.153  1.00  0.00           H  
ATOM   1863  HE  ARG B 114       4.821 -17.218  -7.159  1.00  0.00           H  
ATOM   1864 1HH1 ARG B 114       2.363 -14.817  -6.314  1.00  0.00           H  
ATOM   1865 2HH1 ARG B 114       1.165 -15.488  -7.408  1.00  0.00           H  
ATOM   1866 1HH2 ARG B 114       3.292 -18.062  -8.536  1.00  0.00           H  
ATOM   1867 2HH2 ARG B 114       1.686 -17.383  -8.708  1.00  0.00           H  
ATOM   1868  N   LYS B 115       9.199 -16.112  -8.858  1.00  0.00           N  
ATOM   1869  CA  LYS B 115       9.733 -15.844 -10.187  1.00  0.00           C  
ATOM   1870  C   LYS B 115       8.876 -16.443 -11.280  1.00  0.00           C  
ATOM   1871  O   LYS B 115       8.565 -17.634 -11.247  1.00  0.00           O  
ATOM   1872  CB  LYS B 115      11.140 -16.413 -10.313  1.00  0.00           C  
ATOM   1873  CG  LYS B 115      11.837 -16.155 -11.660  1.00  0.00           C  
ATOM   1874  CD  LYS B 115      13.162 -16.898 -11.684  1.00  0.00           C  
ATOM   1875  CE  LYS B 115      13.999 -16.628 -12.911  1.00  0.00           C  
ATOM   1876  NZ  LYS B 115      13.419 -17.178 -14.173  1.00  0.00           N  
ATOM   1877  H   LYS B 115       8.941 -17.052  -8.592  1.00  0.00           H  
ATOM   1878  HA  LYS B 115       9.766 -14.769 -10.350  1.00  0.00           H  
ATOM   1879 1HB  LYS B 115      11.768 -15.990  -9.533  1.00  0.00           H  
ATOM   1880 2HB  LYS B 115      11.108 -17.489 -10.161  1.00  0.00           H  
ATOM   1881 1HG  LYS B 115      11.210 -16.495 -12.488  1.00  0.00           H  
ATOM   1882 2HG  LYS B 115      12.012 -15.082 -11.784  1.00  0.00           H  
ATOM   1883 1HD  LYS B 115      13.746 -16.637 -10.810  1.00  0.00           H  
ATOM   1884 2HD  LYS B 115      12.963 -17.965 -11.646  1.00  0.00           H  
ATOM   1885 1HE  LYS B 115      14.146 -15.557 -13.030  1.00  0.00           H  
ATOM   1886 2HE  LYS B 115      14.949 -17.101 -12.741  1.00  0.00           H  
ATOM   1887 1HZ  LYS B 115      14.052 -16.987 -14.928  1.00  0.00           H  
ATOM   1888 2HZ  LYS B 115      13.296 -18.172 -14.085  1.00  0.00           H  
ATOM   1889 3HZ  LYS B 115      12.516 -16.738 -14.403  1.00  0.00           H  
ATOM   1890  N   LEU B 116       8.480 -15.602 -12.228  1.00  0.00           N  
ATOM   1891  CA  LEU B 116       7.735 -16.052 -13.390  1.00  0.00           C  
ATOM   1892  C   LEU B 116       8.459 -15.578 -14.622  1.00  0.00           C  
ATOM   1893  O   LEU B 116       8.717 -14.385 -14.779  1.00  0.00           O  
ATOM   1894  CB  LEU B 116       6.291 -15.554 -13.415  1.00  0.00           C  
ATOM   1895  CG  LEU B 116       5.370 -16.062 -12.301  1.00  0.00           C  
ATOM   1896  CD1 LEU B 116       4.036 -15.355 -12.424  1.00  0.00           C  
ATOM   1897  CD2 LEU B 116       5.187 -17.545 -12.423  1.00  0.00           C  
ATOM   1898  H   LEU B 116       8.792 -14.631 -12.171  1.00  0.00           H  
ATOM   1899  HA  LEU B 116       7.722 -17.140 -13.402  1.00  0.00           H  
ATOM   1900 1HB  LEU B 116       6.305 -14.465 -13.367  1.00  0.00           H  
ATOM   1901 2HB  LEU B 116       5.846 -15.844 -14.366  1.00  0.00           H  
ATOM   1902  HG  LEU B 116       5.803 -15.847 -11.335  1.00  0.00           H  
ATOM   1903 1HD1 LEU B 116       3.362 -15.705 -11.643  1.00  0.00           H  
ATOM   1904 2HD1 LEU B 116       4.162 -14.284 -12.340  1.00  0.00           H  
ATOM   1905 3HD1 LEU B 116       3.611 -15.579 -13.390  1.00  0.00           H  
ATOM   1906 1HD2 LEU B 116       4.525 -17.893 -11.628  1.00  0.00           H  
ATOM   1907 2HD2 LEU B 116       4.748 -17.784 -13.389  1.00  0.00           H  
ATOM   1908 3HD2 LEU B 116       6.155 -18.040 -12.332  1.00  0.00           H  
ATOM   1909  N   GLN B 117       8.762 -16.493 -15.521  1.00  0.00           N  
ATOM   1910  CA  GLN B 117       9.502 -16.125 -16.706  1.00  0.00           C  
ATOM   1911  C   GLN B 117      10.720 -15.282 -16.315  1.00  0.00           C  
ATOM   1912  O   GLN B 117      11.578 -15.714 -15.531  1.00  0.00           O  
ATOM   1913  CB  GLN B 117       8.617 -15.370 -17.701  1.00  0.00           C  
ATOM   1914  CG  GLN B 117       7.514 -16.194 -18.271  1.00  0.00           C  
ATOM   1915  CD  GLN B 117       6.668 -15.421 -19.273  1.00  0.00           C  
ATOM   1916  OE1 GLN B 117       6.852 -14.213 -19.484  1.00  0.00           O  
ATOM   1917  NE2 GLN B 117       5.723 -16.132 -19.880  1.00  0.00           N  
ATOM   1918  H   GLN B 117       8.502 -17.457 -15.365  1.00  0.00           H  
ATOM   1919  HA  GLN B 117       9.863 -17.031 -17.190  1.00  0.00           H  
ATOM   1920 1HB  GLN B 117       8.175 -14.488 -17.237  1.00  0.00           H  
ATOM   1921 2HB  GLN B 117       9.217 -15.040 -18.551  1.00  0.00           H  
ATOM   1922 1HG  GLN B 117       7.947 -17.052 -18.781  1.00  0.00           H  
ATOM   1923 2HG  GLN B 117       6.867 -16.525 -17.461  1.00  0.00           H  
ATOM   1924 1HE2 GLN B 117       5.074 -15.709 -20.556  1.00  0.00           H  
ATOM   1925 2HE2 GLN B 117       5.614 -17.100 -19.672  1.00  0.00           H  
ATOM   1926  N   GLU B 118      10.783 -14.072 -16.858  1.00  0.00           N  
ATOM   1927  CA  GLU B 118      11.900 -13.169 -16.683  1.00  0.00           C  
ATOM   1928  C   GLU B 118      11.756 -12.150 -15.547  1.00  0.00           C  
ATOM   1929  O   GLU B 118      12.618 -11.281 -15.396  1.00  0.00           O  
ATOM   1930  CB  GLU B 118      12.112 -12.457 -18.019  1.00  0.00           C  
ATOM   1931  CG  GLU B 118      12.532 -13.436 -19.172  1.00  0.00           C  
ATOM   1932  CD  GLU B 118      12.770 -12.772 -20.562  1.00  0.00           C  
ATOM   1933  OE1 GLU B 118      12.582 -11.585 -20.690  1.00  0.00           O  
ATOM   1934  OE2 GLU B 118      13.136 -13.485 -21.479  1.00  0.00           O  
ATOM   1935  H   GLU B 118      10.023 -13.762 -17.443  1.00  0.00           H  
ATOM   1936  HA  GLU B 118      12.783 -13.772 -16.471  1.00  0.00           H  
ATOM   1937 1HB  GLU B 118      11.187 -11.957 -18.310  1.00  0.00           H  
ATOM   1938 2HB  GLU B 118      12.883 -11.695 -17.909  1.00  0.00           H  
ATOM   1939 1HG  GLU B 118      13.445 -13.947 -18.870  1.00  0.00           H  
ATOM   1940 2HG  GLU B 118      11.752 -14.192 -19.274  1.00  0.00           H  
ATOM   1941  N   ILE B 119      10.672 -12.221 -14.767  1.00  0.00           N  
ATOM   1942  CA  ILE B 119      10.455 -11.233 -13.701  1.00  0.00           C  
ATOM   1943  C   ILE B 119      10.302 -11.829 -12.316  1.00  0.00           C  
ATOM   1944  O   ILE B 119       9.943 -12.997 -12.133  1.00  0.00           O  
ATOM   1945  CB  ILE B 119       9.186 -10.397 -13.938  1.00  0.00           C  
ATOM   1946  CG1 ILE B 119       7.961 -11.334 -13.948  1.00  0.00           C  
ATOM   1947  CG2 ILE B 119       9.299  -9.605 -15.212  1.00  0.00           C  
ATOM   1948  CD1 ILE B 119       6.628 -10.621 -13.889  1.00  0.00           C  
ATOM   1949  H   ILE B 119       9.995 -12.970 -14.911  1.00  0.00           H  
ATOM   1950  HA  ILE B 119      11.309 -10.556 -13.675  1.00  0.00           H  
ATOM   1951  HB  ILE B 119       9.058  -9.704 -13.102  1.00  0.00           H  
ATOM   1952 1HG1 ILE B 119       7.990 -11.936 -14.857  1.00  0.00           H  
ATOM   1953 2HG1 ILE B 119       8.032 -12.004 -13.091  1.00  0.00           H  
ATOM   1954 1HG2 ILE B 119       8.398  -9.012 -15.350  1.00  0.00           H  
ATOM   1955 2HG2 ILE B 119      10.163  -8.950 -15.147  1.00  0.00           H  
ATOM   1956 3HG2 ILE B 119       9.419 -10.284 -16.055  1.00  0.00           H  
ATOM   1957 1HD1 ILE B 119       5.823 -11.357 -13.900  1.00  0.00           H  
ATOM   1958 2HD1 ILE B 119       6.574 -10.033 -12.973  1.00  0.00           H  
ATOM   1959 3HD1 ILE B 119       6.531  -9.965 -14.752  1.00  0.00           H  
ATOM   1960  N   TYR B 120      10.500 -10.977 -11.322  1.00  0.00           N  
ATOM   1961  CA  TYR B 120      10.351 -11.391  -9.944  1.00  0.00           C  
ATOM   1962  C   TYR B 120       9.284 -10.571  -9.262  1.00  0.00           C  
ATOM   1963  O   TYR B 120       9.144  -9.384  -9.548  1.00  0.00           O  
ATOM   1964  CB  TYR B 120      11.678 -11.197  -9.239  1.00  0.00           C  
ATOM   1965  CG  TYR B 120      12.742 -12.043  -9.791  1.00  0.00           C  
ATOM   1966  CD1 TYR B 120      13.425 -11.635 -10.926  1.00  0.00           C  
ATOM   1967  CD2 TYR B 120      13.082 -13.214  -9.150  1.00  0.00           C  
ATOM   1968  CE1 TYR B 120      14.439 -12.407 -11.427  1.00  0.00           C  
ATOM   1969  CE2 TYR B 120      14.109 -13.979  -9.647  1.00  0.00           C  
ATOM   1970  CZ  TYR B 120      14.784 -13.578 -10.783  1.00  0.00           C  
ATOM   1971  OH  TYR B 120      15.810 -14.340 -11.280  1.00  0.00           O  
ATOM   1972  H   TYR B 120      10.786 -10.016 -11.523  1.00  0.00           H  
ATOM   1973  HA  TYR B 120      10.057 -12.430  -9.922  1.00  0.00           H  
ATOM   1974 1HB  TYR B 120      11.992 -10.153  -9.325  1.00  0.00           H  
ATOM   1975 2HB  TYR B 120      11.575 -11.421  -8.189  1.00  0.00           H  
ATOM   1976  HD1 TYR B 120      13.153 -10.700 -11.420  1.00  0.00           H  
ATOM   1977  HD2 TYR B 120      12.544 -13.525  -8.253  1.00  0.00           H  
ATOM   1978  HE1 TYR B 120      14.973 -12.091 -12.319  1.00  0.00           H  
ATOM   1979  HE2 TYR B 120      14.390 -14.905  -9.145  1.00  0.00           H  
ATOM   1980  HH  TYR B 120      16.167 -14.915 -10.563  1.00  0.00           H  
ATOM   1981  N   PHE B 121       8.520 -11.173  -8.355  1.00  0.00           N  
ATOM   1982  CA  PHE B 121       7.543 -10.337  -7.651  1.00  0.00           C  
ATOM   1983  C   PHE B 121       7.018 -10.897  -6.348  1.00  0.00           C  
ATOM   1984  O   PHE B 121       7.122 -12.088  -6.061  1.00  0.00           O  
ATOM   1985  CB  PHE B 121       6.357 -10.031  -8.562  1.00  0.00           C  
ATOM   1986  CG  PHE B 121       5.655 -11.183  -8.883  1.00  0.00           C  
ATOM   1987  CD1 PHE B 121       4.553 -11.543  -8.151  1.00  0.00           C  
ATOM   1988  CD2 PHE B 121       6.110 -11.973  -9.876  1.00  0.00           C  
ATOM   1989  CE1 PHE B 121       3.893 -12.691  -8.433  1.00  0.00           C  
ATOM   1990  CE2 PHE B 121       5.488 -13.108 -10.163  1.00  0.00           C  
ATOM   1991  CZ  PHE B 121       4.361 -13.491  -9.446  1.00  0.00           C  
ATOM   1992  H   PHE B 121       8.652 -12.165  -8.160  1.00  0.00           H  
ATOM   1993  HA  PHE B 121       8.034  -9.398  -7.424  1.00  0.00           H  
ATOM   1994 1HB  PHE B 121       5.673  -9.344  -8.063  1.00  0.00           H  
ATOM   1995 2HB  PHE B 121       6.678  -9.560  -9.479  1.00  0.00           H  
ATOM   1996  HD1 PHE B 121       4.211 -10.891  -7.342  1.00  0.00           H  
ATOM   1997  HD2 PHE B 121       6.993 -11.684 -10.441  1.00  0.00           H  
ATOM   1998  HE1 PHE B 121       3.008 -12.974  -7.855  1.00  0.00           H  
ATOM   1999  HE2 PHE B 121       5.880 -13.714 -10.955  1.00  0.00           H  
ATOM   2000  HZ  PHE B 121       3.849 -14.422  -9.680  1.00  0.00           H  
ATOM   2001  N   ILE B 122       6.398 -10.024  -5.572  1.00  0.00           N  
ATOM   2002  CA  ILE B 122       5.662 -10.433  -4.382  1.00  0.00           C  
ATOM   2003  C   ILE B 122       4.264  -9.827  -4.347  1.00  0.00           C  
ATOM   2004  O   ILE B 122       4.016  -8.755  -4.906  1.00  0.00           O  
ATOM   2005  CB  ILE B 122       6.434 -10.101  -3.092  1.00  0.00           C  
ATOM   2006  CG1 ILE B 122       6.736  -8.708  -3.012  1.00  0.00           C  
ATOM   2007  CG2 ILE B 122       7.677 -10.843  -2.988  1.00  0.00           C  
ATOM   2008  CD1 ILE B 122       7.131  -8.318  -1.618  1.00  0.00           C  
ATOM   2009  H   ILE B 122       6.425  -9.045  -5.858  1.00  0.00           H  
ATOM   2010  HA  ILE B 122       5.545 -11.514  -4.412  1.00  0.00           H  
ATOM   2011  HB  ILE B 122       5.802 -10.349  -2.238  1.00  0.00           H  
ATOM   2012 1HG1 ILE B 122       7.568  -8.495  -3.685  1.00  0.00           H  
ATOM   2013 2HG1 ILE B 122       5.869  -8.122  -3.323  1.00  0.00           H  
ATOM   2014 1HG2 ILE B 122       8.186 -10.607  -2.055  1.00  0.00           H  
ATOM   2015 2HG2 ILE B 122       7.439 -11.903  -3.012  1.00  0.00           H  
ATOM   2016 3HG2 ILE B 122       8.309 -10.579  -3.815  1.00  0.00           H  
ATOM   2017 1HD1 ILE B 122       7.382  -7.275  -1.589  1.00  0.00           H  
ATOM   2018 2HD1 ILE B 122       6.304  -8.520  -0.937  1.00  0.00           H  
ATOM   2019 3HD1 ILE B 122       8.003  -8.899  -1.317  1.00  0.00           H  
ATOM   2020  N   GLU B 123       3.354 -10.531  -3.682  1.00  0.00           N  
ATOM   2021  CA  GLU B 123       1.984 -10.071  -3.462  1.00  0.00           C  
ATOM   2022  C   GLU B 123       1.736 -10.153  -1.964  1.00  0.00           C  
ATOM   2023  O   GLU B 123       1.819 -11.228  -1.386  1.00  0.00           O  
ATOM   2024  CB  GLU B 123       0.980 -10.931  -4.242  1.00  0.00           C  
ATOM   2025  CG  GLU B 123       1.158 -10.875  -5.761  1.00  0.00           C  
ATOM   2026  CD  GLU B 123       0.194 -11.796  -6.551  1.00  0.00           C  
ATOM   2027  OE1 GLU B 123       0.386 -13.006  -6.531  1.00  0.00           O  
ATOM   2028  OE2 GLU B 123      -0.713 -11.281  -7.174  1.00  0.00           O  
ATOM   2029  H   GLU B 123       3.630 -11.415  -3.278  1.00  0.00           H  
ATOM   2030  HA  GLU B 123       1.890  -9.036  -3.777  1.00  0.00           H  
ATOM   2031 1HB  GLU B 123       1.070 -11.968  -3.930  1.00  0.00           H  
ATOM   2032 2HB  GLU B 123      -0.035 -10.602  -4.006  1.00  0.00           H  
ATOM   2033 1HG  GLU B 123       1.018  -9.843  -6.088  1.00  0.00           H  
ATOM   2034 2HG  GLU B 123       2.180 -11.154  -5.992  1.00  0.00           H  
ATOM   2035  N   THR B 124       1.524  -9.028  -1.321  1.00  0.00           N  
ATOM   2036  CA  THR B 124       1.399  -9.058   0.119  1.00  0.00           C  
ATOM   2037  C   THR B 124       0.569  -7.926   0.694  1.00  0.00           C  
ATOM   2038  O   THR B 124       0.053  -7.084  -0.016  1.00  0.00           O  
ATOM   2039  CB  THR B 124       2.785  -9.031   0.782  1.00  0.00           C  
ATOM   2040  OG1 THR B 124       2.638  -9.305   2.173  1.00  0.00           O  
ATOM   2041  CG2 THR B 124       3.435  -7.653   0.611  1.00  0.00           C  
ATOM   2042  H   THR B 124       1.427  -8.162  -1.854  1.00  0.00           H  
ATOM   2043  HA  THR B 124       0.910  -9.992   0.394  1.00  0.00           H  
ATOM   2044  HB  THR B 124       3.424  -9.791   0.330  1.00  0.00           H  
ATOM   2045  HG1 THR B 124       2.532 -10.263   2.281  1.00  0.00           H  
ATOM   2046 1HG2 THR B 124       4.410  -7.653   1.092  1.00  0.00           H  
ATOM   2047 2HG2 THR B 124       3.554  -7.444  -0.452  1.00  0.00           H  
ATOM   2048 3HG2 THR B 124       2.824  -6.874   1.056  1.00  0.00           H  
ATOM   2049  N   LYS B 125       0.432  -7.925   2.001  1.00  0.00           N  
ATOM   2050  CA  LYS B 125      -0.298  -6.899   2.724  1.00  0.00           C  
ATOM   2051  C   LYS B 125       0.638  -6.328   3.756  1.00  0.00           C  
ATOM   2052  O   LYS B 125       0.314  -5.378   4.480  1.00  0.00           O  
ATOM   2053  CB  LYS B 125      -1.561  -7.457   3.382  1.00  0.00           C  
ATOM   2054  CG  LYS B 125      -2.577  -8.034   2.405  1.00  0.00           C  
ATOM   2055  CD  LYS B 125      -3.817  -8.536   3.129  1.00  0.00           C  
ATOM   2056  CE  LYS B 125      -4.772  -9.236   2.173  1.00  0.00           C  
ATOM   2057  NZ  LYS B 125      -5.975  -9.762   2.874  1.00  0.00           N  
ATOM   2058  H   LYS B 125       0.926  -8.641   2.510  1.00  0.00           H  
ATOM   2059  HA  LYS B 125      -0.587  -6.100   2.039  1.00  0.00           H  
ATOM   2060 1HB  LYS B 125      -1.288  -8.245   4.084  1.00  0.00           H  
ATOM   2061 2HB  LYS B 125      -2.055  -6.668   3.950  1.00  0.00           H  
ATOM   2062 1HG  LYS B 125      -2.871  -7.266   1.689  1.00  0.00           H  
ATOM   2063 2HG  LYS B 125      -2.126  -8.862   1.858  1.00  0.00           H  
ATOM   2064 1HD  LYS B 125      -3.523  -9.236   3.913  1.00  0.00           H  
ATOM   2065 2HD  LYS B 125      -4.333  -7.695   3.592  1.00  0.00           H  
ATOM   2066 1HE  LYS B 125      -5.093  -8.536   1.403  1.00  0.00           H  
ATOM   2067 2HE  LYS B 125      -4.258 -10.065   1.688  1.00  0.00           H  
ATOM   2068 1HZ  LYS B 125      -6.581 -10.218   2.207  1.00  0.00           H  
ATOM   2069 2HZ  LYS B 125      -5.690 -10.428   3.579  1.00  0.00           H  
ATOM   2070 3HZ  LYS B 125      -6.471  -9.000   3.312  1.00  0.00           H  
ATOM   2071  N   LYS B 126       1.827  -6.921   3.799  1.00  0.00           N  
ATOM   2072  CA  LYS B 126       2.832  -6.652   4.805  1.00  0.00           C  
ATOM   2073  C   LYS B 126       3.719  -5.451   4.540  1.00  0.00           C  
ATOM   2074  O   LYS B 126       4.678  -5.230   5.267  1.00  0.00           O  
ATOM   2075  CB  LYS B 126       3.637  -7.924   4.973  1.00  0.00           C  
ATOM   2076  CG  LYS B 126       2.752  -9.018   5.556  1.00  0.00           C  
ATOM   2077  CD  LYS B 126       3.405 -10.367   5.648  1.00  0.00           C  
ATOM   2078  CE  LYS B 126       2.429 -11.347   6.303  1.00  0.00           C  
ATOM   2079  NZ  LYS B 126       2.961 -12.734   6.365  1.00  0.00           N  
ATOM   2080  H   LYS B 126       2.028  -7.666   3.133  1.00  0.00           H  
ATOM   2081  HA  LYS B 126       2.310  -6.463   5.741  1.00  0.00           H  
ATOM   2082 1HB  LYS B 126       4.028  -8.245   4.011  1.00  0.00           H  
ATOM   2083 2HB  LYS B 126       4.481  -7.750   5.641  1.00  0.00           H  
ATOM   2084 1HG  LYS B 126       2.445  -8.720   6.562  1.00  0.00           H  
ATOM   2085 2HG  LYS B 126       1.857  -9.111   4.944  1.00  0.00           H  
ATOM   2086 1HD  LYS B 126       3.658 -10.721   4.646  1.00  0.00           H  
ATOM   2087 2HD  LYS B 126       4.317 -10.308   6.239  1.00  0.00           H  
ATOM   2088 1HE  LYS B 126       2.229 -10.990   7.304  1.00  0.00           H  
ATOM   2089 2HE  LYS B 126       1.492 -11.354   5.747  1.00  0.00           H  
ATOM   2090 1HZ  LYS B 126       2.285 -13.326   6.833  1.00  0.00           H  
ATOM   2091 2HZ  LYS B 126       3.132 -13.076   5.435  1.00  0.00           H  
ATOM   2092 3HZ  LYS B 126       3.826 -12.743   6.891  1.00  0.00           H  
ATOM   2093  N   PHE B 127       3.433  -4.667   3.511  1.00  0.00           N  
ATOM   2094  CA  PHE B 127       4.244  -3.476   3.302  1.00  0.00           C  
ATOM   2095  C   PHE B 127       3.781  -2.390   4.258  1.00  0.00           C  
ATOM   2096  O   PHE B 127       2.599  -2.047   4.284  1.00  0.00           O  
ATOM   2097  CB  PHE B 127       4.061  -2.909   1.911  1.00  0.00           C  
ATOM   2098  CG  PHE B 127       4.560  -3.735   0.842  1.00  0.00           C  
ATOM   2099  CD1 PHE B 127       5.698  -4.469   1.009  1.00  0.00           C  
ATOM   2100  CD2 PHE B 127       3.912  -3.764  -0.366  1.00  0.00           C  
ATOM   2101  CE1 PHE B 127       6.195  -5.239  -0.013  1.00  0.00           C  
ATOM   2102  CE2 PHE B 127       4.390  -4.533  -1.403  1.00  0.00           C  
ATOM   2103  CZ  PHE B 127       5.531  -5.273  -1.223  1.00  0.00           C  
ATOM   2104  H   PHE B 127       2.649  -4.878   2.912  1.00  0.00           H  
ATOM   2105  HA  PHE B 127       5.295  -3.701   3.492  1.00  0.00           H  
ATOM   2106 1HB  PHE B 127       3.012  -2.707   1.731  1.00  0.00           H  
ATOM   2107 2HB  PHE B 127       4.580  -1.961   1.867  1.00  0.00           H  
ATOM   2108  HD1 PHE B 127       6.197  -4.428   1.961  1.00  0.00           H  
ATOM   2109  HD2 PHE B 127       3.010  -3.166  -0.495  1.00  0.00           H  
ATOM   2110  HE1 PHE B 127       7.104  -5.818   0.139  1.00  0.00           H  
ATOM   2111  HE2 PHE B 127       3.867  -4.556  -2.366  1.00  0.00           H  
ATOM   2112  HZ  PHE B 127       5.900  -5.870  -2.037  1.00  0.00           H  
ATOM   2113  N   LEU B 128       4.694  -1.823   5.026  1.00  0.00           N  
ATOM   2114  CA  LEU B 128       4.322  -0.747   5.937  1.00  0.00           C  
ATOM   2115  C   LEU B 128       3.984   0.525   5.167  1.00  0.00           C  
ATOM   2116  O   LEU B 128       3.096   1.286   5.549  1.00  0.00           O  
ATOM   2117  CB  LEU B 128       5.461  -0.470   6.926  1.00  0.00           C  
ATOM   2118  CG  LEU B 128       5.139   0.522   8.050  1.00  0.00           C  
ATOM   2119  CD1 LEU B 128       4.058  -0.062   8.949  1.00  0.00           C  
ATOM   2120  CD2 LEU B 128       6.404   0.822   8.841  1.00  0.00           C  
ATOM   2121  H   LEU B 128       5.664  -2.130   4.996  1.00  0.00           H  
ATOM   2122  HA  LEU B 128       3.435  -1.055   6.488  1.00  0.00           H  
ATOM   2123 1HB  LEU B 128       5.756  -1.410   7.388  1.00  0.00           H  
ATOM   2124 2HB  LEU B 128       6.314  -0.078   6.372  1.00  0.00           H  
ATOM   2125  HG  LEU B 128       4.752   1.446   7.621  1.00  0.00           H  
ATOM   2126 1HD1 LEU B 128       3.829   0.643   9.748  1.00  0.00           H  
ATOM   2127 2HD1 LEU B 128       3.158  -0.249   8.362  1.00  0.00           H  
ATOM   2128 3HD1 LEU B 128       4.410  -0.998   9.381  1.00  0.00           H  
ATOM   2129 1HD2 LEU B 128       6.175   1.528   9.640  1.00  0.00           H  
ATOM   2130 2HD2 LEU B 128       6.791  -0.102   9.272  1.00  0.00           H  
ATOM   2131 3HD2 LEU B 128       7.153   1.255   8.178  1.00  0.00           H  
ATOM   2132  N   LEU B 129       4.779   0.779   4.119  1.00  0.00           N  
ATOM   2133  CA  LEU B 129       4.712   1.974   3.274  1.00  0.00           C  
ATOM   2134  C   LEU B 129       5.147   3.259   3.994  1.00  0.00           C  
ATOM   2135  O   LEU B 129       4.868   4.373   3.542  1.00  0.00           O  
ATOM   2136  CB  LEU B 129       3.301   2.130   2.697  1.00  0.00           C  
ATOM   2137  CG  LEU B 129       2.775   0.908   1.963  1.00  0.00           C  
ATOM   2138  CD1 LEU B 129       1.340   1.178   1.542  1.00  0.00           C  
ATOM   2139  CD2 LEU B 129       3.674   0.606   0.788  1.00  0.00           C  
ATOM   2140  H   LEU B 129       5.471   0.078   3.892  1.00  0.00           H  
ATOM   2141  HA  LEU B 129       5.395   1.824   2.436  1.00  0.00           H  
ATOM   2142 1HB  LEU B 129       2.605   2.370   3.481  1.00  0.00           H  
ATOM   2143 2HB  LEU B 129       3.294   2.949   2.009  1.00  0.00           H  
ATOM   2144  HG  LEU B 129       2.766   0.047   2.631  1.00  0.00           H  
ATOM   2145 1HD1 LEU B 129       0.941   0.306   1.024  1.00  0.00           H  
ATOM   2146 2HD1 LEU B 129       0.734   1.381   2.424  1.00  0.00           H  
ATOM   2147 3HD1 LEU B 129       1.315   2.038   0.882  1.00  0.00           H  
ATOM   2148 1HD2 LEU B 129       3.301  -0.273   0.264  1.00  0.00           H  
ATOM   2149 2HD2 LEU B 129       3.690   1.455   0.105  1.00  0.00           H  
ATOM   2150 3HD2 LEU B 129       4.682   0.414   1.149  1.00  0.00           H  
ATOM   2151  N   ILE B 130       5.878   3.078   5.088  1.00  0.00           N  
ATOM   2152  CA  ILE B 130       6.541   4.162   5.797  1.00  0.00           C  
ATOM   2153  C   ILE B 130       8.013   3.792   5.917  1.00  0.00           C  
ATOM   2154  O   ILE B 130       8.366   2.823   6.588  1.00  0.00           O  
ATOM   2155  CB  ILE B 130       5.929   4.398   7.190  1.00  0.00           C  
ATOM   2156  CG1 ILE B 130       4.450   4.774   7.066  1.00  0.00           C  
ATOM   2157  CG2 ILE B 130       6.696   5.481   7.932  1.00  0.00           C  
ATOM   2158  CD1 ILE B 130       3.726   4.847   8.391  1.00  0.00           C  
ATOM   2159  H   ILE B 130       6.013   2.135   5.412  1.00  0.00           H  
ATOM   2160  HA  ILE B 130       6.458   5.075   5.210  1.00  0.00           H  
ATOM   2161  HB  ILE B 130       5.972   3.475   7.767  1.00  0.00           H  
ATOM   2162 1HG1 ILE B 130       4.360   5.742   6.574  1.00  0.00           H  
ATOM   2163 2HG1 ILE B 130       3.939   4.041   6.440  1.00  0.00           H  
ATOM   2164 1HG2 ILE B 130       6.250   5.636   8.914  1.00  0.00           H  
ATOM   2165 2HG2 ILE B 130       7.735   5.175   8.050  1.00  0.00           H  
ATOM   2166 3HG2 ILE B 130       6.654   6.411   7.364  1.00  0.00           H  
ATOM   2167 1HD1 ILE B 130       2.683   5.118   8.222  1.00  0.00           H  
ATOM   2168 2HD1 ILE B 130       3.773   3.877   8.886  1.00  0.00           H  
ATOM   2169 3HD1 ILE B 130       4.197   5.600   9.022  1.00  0.00           H  
ATOM   2170  N   GLY B 131       8.869   4.566   5.275  1.00  0.00           N  
ATOM   2171  CA  GLY B 131      10.299   4.291   5.288  1.00  0.00           C  
ATOM   2172  C   GLY B 131      10.742   3.384   4.147  1.00  0.00           C  
ATOM   2173  O   GLY B 131       9.920   2.757   3.469  1.00  0.00           O  
ATOM   2174  H   GLY B 131       8.522   5.347   4.735  1.00  0.00           H  
ATOM   2175 1HA  GLY B 131      10.843   5.233   5.230  1.00  0.00           H  
ATOM   2176 2HA  GLY B 131      10.568   3.832   6.239  1.00  0.00           H  
ATOM   2177  N   LYS B 132      12.060   3.330   3.946  1.00  0.00           N  
ATOM   2178  CA  LYS B 132      12.655   2.538   2.882  1.00  0.00           C  
ATOM   2179  C   LYS B 132      12.869   1.103   3.272  1.00  0.00           C  
ATOM   2180  O   LYS B 132      13.010   0.773   4.451  1.00  0.00           O  
ATOM   2181  CB  LYS B 132      14.005   3.105   2.402  1.00  0.00           C  
ATOM   2182  CG  LYS B 132      13.935   4.460   1.718  1.00  0.00           C  
ATOM   2183  CD  LYS B 132      15.314   4.948   1.239  1.00  0.00           C  
ATOM   2184  CE  LYS B 132      15.210   6.323   0.558  1.00  0.00           C  
ATOM   2185  NZ  LYS B 132      16.544   6.859   0.129  1.00  0.00           N  
ATOM   2186  H   LYS B 132      12.665   3.863   4.550  1.00  0.00           H  
ATOM   2187  HA  LYS B 132      11.967   2.546   2.037  1.00  0.00           H  
ATOM   2188 1HB  LYS B 132      14.681   3.188   3.246  1.00  0.00           H  
ATOM   2189 2HB  LYS B 132      14.455   2.402   1.690  1.00  0.00           H  
ATOM   2190 1HG  LYS B 132      13.300   4.363   0.854  1.00  0.00           H  
ATOM   2191 2HG  LYS B 132      13.498   5.195   2.393  1.00  0.00           H  
ATOM   2192 1HD  LYS B 132      16.000   5.008   2.081  1.00  0.00           H  
ATOM   2193 2HD  LYS B 132      15.710   4.235   0.514  1.00  0.00           H  
ATOM   2194 1HE  LYS B 132      14.569   6.228  -0.318  1.00  0.00           H  
ATOM   2195 2HE  LYS B 132      14.754   7.029   1.256  1.00  0.00           H  
ATOM   2196 1HZ  LYS B 132      16.416   7.758  -0.311  1.00  0.00           H  
ATOM   2197 2HZ  LYS B 132      17.140   6.963   0.936  1.00  0.00           H  
ATOM   2198 3HZ  LYS B 132      16.976   6.226  -0.527  1.00  0.00           H  
ATOM   2199  N   SER B 133      12.954   0.277   2.253  1.00  0.00           N  
ATOM   2200  CA  SER B 133      13.247  -1.132   2.386  1.00  0.00           C  
ATOM   2201  C   SER B 133      14.419  -1.491   1.477  1.00  0.00           C  
ATOM   2202  O   SER B 133      14.693  -0.798   0.498  1.00  0.00           O  
ATOM   2203  CB  SER B 133      12.010  -1.919   2.013  1.00  0.00           C  
ATOM   2204  OG  SER B 133      11.661  -1.693   0.688  1.00  0.00           O  
ATOM   2205  H   SER B 133      12.800   0.665   1.325  1.00  0.00           H  
ATOM   2206  HA  SER B 133      13.519  -1.352   3.421  1.00  0.00           H  
ATOM   2207 1HB  SER B 133      12.184  -2.981   2.182  1.00  0.00           H  
ATOM   2208 2HB  SER B 133      11.214  -1.628   2.628  1.00  0.00           H  
ATOM   2209  HG  SER B 133      11.114  -0.900   0.698  1.00  0.00           H  
ATOM   2210  N   ASN B 134      15.111  -2.570   1.800  1.00  0.00           N  
ATOM   2211  CA  ASN B 134      16.224  -3.068   0.999  1.00  0.00           C  
ATOM   2212  C   ASN B 134      15.811  -4.163   0.060  1.00  0.00           C  
ATOM   2213  O   ASN B 134      15.278  -5.177   0.507  1.00  0.00           O  
ATOM   2214  CB  ASN B 134      17.314  -3.667   1.881  1.00  0.00           C  
ATOM   2215  CG  ASN B 134      18.055  -2.713   2.767  1.00  0.00           C  
ATOM   2216  OD1 ASN B 134      18.956  -2.000   2.321  1.00  0.00           O  
ATOM   2217  ND2 ASN B 134      17.690  -2.681   4.027  1.00  0.00           N  
ATOM   2218  H   ASN B 134      14.829  -3.093   2.620  1.00  0.00           H  
ATOM   2219  HA  ASN B 134      16.627  -2.253   0.396  1.00  0.00           H  
ATOM   2220 1HB  ASN B 134      16.868  -4.441   2.508  1.00  0.00           H  
ATOM   2221 2HB  ASN B 134      18.041  -4.163   1.233  1.00  0.00           H  
ATOM   2222 1HD2 ASN B 134      18.152  -2.068   4.667  1.00  0.00           H  
ATOM   2223 2HD2 ASN B 134      16.948  -3.273   4.348  1.00  0.00           H  
ATOM   2224  N   ILE B 135      16.081  -3.999  -1.222  1.00  0.00           N  
ATOM   2225  CA  ILE B 135      15.842  -5.096  -2.136  1.00  0.00           C  
ATOM   2226  C   ILE B 135      17.170  -5.618  -2.589  1.00  0.00           C  
ATOM   2227  O   ILE B 135      18.012  -4.865  -3.082  1.00  0.00           O  
ATOM   2228  CB  ILE B 135      14.994  -4.757  -3.360  1.00  0.00           C  
ATOM   2229  CG1 ILE B 135      13.626  -4.344  -2.936  1.00  0.00           C  
ATOM   2230  CG2 ILE B 135      14.924  -5.971  -4.302  1.00  0.00           C  
ATOM   2231  CD1 ILE B 135      12.842  -3.833  -4.065  1.00  0.00           C  
ATOM   2232  H   ILE B 135      16.472  -3.120  -1.562  1.00  0.00           H  
ATOM   2233  HA  ILE B 135      15.335  -5.890  -1.607  1.00  0.00           H  
ATOM   2234  HB  ILE B 135      15.443  -3.915  -3.883  1.00  0.00           H  
ATOM   2235 1HG1 ILE B 135      13.112  -5.191  -2.497  1.00  0.00           H  
ATOM   2236 2HG1 ILE B 135      13.704  -3.555  -2.182  1.00  0.00           H  
ATOM   2237 1HG2 ILE B 135      14.326  -5.723  -5.180  1.00  0.00           H  
ATOM   2238 2HG2 ILE B 135      15.929  -6.247  -4.622  1.00  0.00           H  
ATOM   2239 3HG2 ILE B 135      14.468  -6.813  -3.776  1.00  0.00           H  
ATOM   2240 1HD1 ILE B 135      11.872  -3.543  -3.725  1.00  0.00           H  
ATOM   2241 2HD1 ILE B 135      13.353  -2.977  -4.503  1.00  0.00           H  
ATOM   2242 3HD1 ILE B 135      12.743  -4.616  -4.806  1.00  0.00           H  
ATOM   2243  N   CYS B 136      17.392  -6.896  -2.359  1.00  0.00           N  
ATOM   2244  CA  CYS B 136      18.674  -7.473  -2.701  1.00  0.00           C  
ATOM   2245  C   CYS B 136      18.547  -8.644  -3.654  1.00  0.00           C  
ATOM   2246  O   CYS B 136      17.534  -9.347  -3.682  1.00  0.00           O  
ATOM   2247  CB  CYS B 136      19.399  -7.913  -1.435  1.00  0.00           C  
ATOM   2248  SG  CYS B 136      19.761  -6.536  -0.293  1.00  0.00           S  
ATOM   2249  H   CYS B 136      16.663  -7.468  -1.950  1.00  0.00           H  
ATOM   2250  HA  CYS B 136      19.277  -6.717  -3.188  1.00  0.00           H  
ATOM   2251 1HB  CYS B 136      18.792  -8.646  -0.904  1.00  0.00           H  
ATOM   2252 2HB  CYS B 136      20.341  -8.393  -1.704  1.00  0.00           H  
ATOM   2253  N   VAL B 137      19.607  -8.855  -4.409  1.00  0.00           N  
ATOM   2254  CA  VAL B 137      19.700  -9.981  -5.311  1.00  0.00           C  
ATOM   2255  C   VAL B 137      20.722 -10.960  -4.788  1.00  0.00           C  
ATOM   2256  O   VAL B 137      21.838 -10.567  -4.417  1.00  0.00           O  
ATOM   2257  CB  VAL B 137      20.083  -9.539  -6.717  1.00  0.00           C  
ATOM   2258  CG1 VAL B 137      20.183 -10.755  -7.610  1.00  0.00           C  
ATOM   2259  CG2 VAL B 137      19.047  -8.596  -7.221  1.00  0.00           C  
ATOM   2260  H   VAL B 137      20.379  -8.188  -4.353  1.00  0.00           H  
ATOM   2261  HA  VAL B 137      18.732 -10.473  -5.359  1.00  0.00           H  
ATOM   2262  HB  VAL B 137      21.057  -9.046  -6.695  1.00  0.00           H  
ATOM   2263 1HG1 VAL B 137      20.469 -10.442  -8.600  1.00  0.00           H  
ATOM   2264 2HG1 VAL B 137      20.928 -11.431  -7.219  1.00  0.00           H  
ATOM   2265 3HG1 VAL B 137      19.213 -11.265  -7.639  1.00  0.00           H  
ATOM   2266 1HG2 VAL B 137      19.293  -8.265  -8.221  1.00  0.00           H  
ATOM   2267 2HG2 VAL B 137      18.108  -9.123  -7.227  1.00  0.00           H  
ATOM   2268 3HG2 VAL B 137      18.984  -7.733  -6.563  1.00  0.00           H  
ATOM   2269  N   LYS B 138      20.298 -12.211  -4.699  1.00  0.00           N  
ATOM   2270  CA  LYS B 138      21.095 -13.284  -4.161  1.00  0.00           C  
ATOM   2271  C   LYS B 138      21.107 -14.557  -4.973  1.00  0.00           C  
ATOM   2272  O   LYS B 138      20.218 -14.808  -5.783  1.00  0.00           O  
ATOM   2273  CB  LYS B 138      20.607 -13.650  -2.754  1.00  0.00           C  
ATOM   2274  CG  LYS B 138      20.806 -12.590  -1.709  1.00  0.00           C  
ATOM   2275  CD  LYS B 138      20.356 -13.050  -0.349  1.00  0.00           C  
ATOM   2276  CE  LYS B 138      20.684 -12.002   0.714  1.00  0.00           C  
ATOM   2277  NZ  LYS B 138      20.153 -12.382   2.039  1.00  0.00           N  
ATOM   2278  H   LYS B 138      19.359 -12.418  -5.025  1.00  0.00           H  
ATOM   2279  HA  LYS B 138      22.116 -12.926  -4.108  1.00  0.00           H  
ATOM   2280 1HB  LYS B 138      19.543 -13.886  -2.793  1.00  0.00           H  
ATOM   2281 2HB  LYS B 138      21.129 -14.550  -2.412  1.00  0.00           H  
ATOM   2282 1HG  LYS B 138      21.838 -12.367  -1.654  1.00  0.00           H  
ATOM   2283 2HG  LYS B 138      20.262 -11.685  -1.978  1.00  0.00           H  
ATOM   2284 1HD  LYS B 138      19.275 -13.219  -0.352  1.00  0.00           H  
ATOM   2285 2HD  LYS B 138      20.856 -13.990  -0.098  1.00  0.00           H  
ATOM   2286 1HE  LYS B 138      21.767 -11.906   0.784  1.00  0.00           H  
ATOM   2287 2HE  LYS B 138      20.259 -11.038   0.425  1.00  0.00           H  
ATOM   2288 1HZ  LYS B 138      20.384 -11.680   2.720  1.00  0.00           H  
ATOM   2289 2HZ  LYS B 138      19.127 -12.442   1.947  1.00  0.00           H  
ATOM   2290 3HZ  LYS B 138      20.530 -13.269   2.328  1.00  0.00           H  
ATOM   2291  N   VAL B 139      22.135 -15.358  -4.735  1.00  0.00           N  
ATOM   2292  CA  VAL B 139      22.145 -16.735  -5.220  1.00  0.00           C  
ATOM   2293  C   VAL B 139      22.301 -17.581  -3.971  1.00  0.00           C  
ATOM   2294  O   VAL B 139      23.330 -17.512  -3.291  1.00  0.00           O  
ATOM   2295  CB  VAL B 139      23.287 -17.022  -6.193  1.00  0.00           C  
ATOM   2296  CG1 VAL B 139      23.219 -18.470  -6.626  1.00  0.00           C  
ATOM   2297  CG2 VAL B 139      23.159 -16.148  -7.358  1.00  0.00           C  
ATOM   2298  H   VAL B 139      22.871 -15.010  -4.115  1.00  0.00           H  
ATOM   2299  HA  VAL B 139      21.193 -16.971  -5.703  1.00  0.00           H  
ATOM   2300  HB  VAL B 139      24.241 -16.853  -5.698  1.00  0.00           H  
ATOM   2301 1HG1 VAL B 139      24.027 -18.684  -7.323  1.00  0.00           H  
ATOM   2302 2HG1 VAL B 139      23.306 -19.120  -5.758  1.00  0.00           H  
ATOM   2303 3HG1 VAL B 139      22.259 -18.640  -7.116  1.00  0.00           H  
ATOM   2304 1HG2 VAL B 139      23.962 -16.348  -8.061  1.00  0.00           H  
ATOM   2305 2HG2 VAL B 139      22.198 -16.359  -7.825  1.00  0.00           H  
ATOM   2306 3HG2 VAL B 139      23.205 -15.109  -7.038  1.00  0.00           H  
ATOM   2307  N   GLY B 140      21.300 -18.369  -3.632  1.00  0.00           N  
ATOM   2308  CA  GLY B 140      21.382 -19.039  -2.347  1.00  0.00           C  
ATOM   2309  C   GLY B 140      21.455 -17.937  -1.288  1.00  0.00           C  
ATOM   2310  O   GLY B 140      20.608 -17.046  -1.268  1.00  0.00           O  
ATOM   2311  H   GLY B 140      20.478 -18.451  -4.221  1.00  0.00           H  
ATOM   2312 1HA  GLY B 140      20.502 -19.663  -2.190  1.00  0.00           H  
ATOM   2313 2HA  GLY B 140      22.266 -19.675  -2.302  1.00  0.00           H  
ATOM   2314  N   GLU B 141      22.458 -17.986  -0.419  1.00  0.00           N  
ATOM   2315  CA  GLU B 141      22.592 -16.969   0.622  1.00  0.00           C  
ATOM   2316  C   GLU B 141      23.636 -15.896   0.255  1.00  0.00           C  
ATOM   2317  O   GLU B 141      23.956 -15.032   1.077  1.00  0.00           O  
ATOM   2318  CB  GLU B 141      22.940 -17.641   1.955  1.00  0.00           C  
ATOM   2319  CG  GLU B 141      21.820 -18.580   2.464  1.00  0.00           C  
ATOM   2320  CD  GLU B 141      22.113 -19.278   3.798  1.00  0.00           C  
ATOM   2321  OE1 GLU B 141      23.194 -19.112   4.314  1.00  0.00           O  
ATOM   2322  OE2 GLU B 141      21.242 -20.013   4.281  1.00  0.00           O  
ATOM   2323  H   GLU B 141      23.137 -18.731  -0.482  1.00  0.00           H  
ATOM   2324  HA  GLU B 141      21.632 -16.467   0.737  1.00  0.00           H  
ATOM   2325 1HB  GLU B 141      23.855 -18.224   1.846  1.00  0.00           H  
ATOM   2326 2HB  GLU B 141      23.122 -16.880   2.714  1.00  0.00           H  
ATOM   2327 1HG  GLU B 141      20.905 -17.996   2.569  1.00  0.00           H  
ATOM   2328 2HG  GLU B 141      21.641 -19.336   1.703  1.00  0.00           H  
ATOM   2329  N   LYS B 142      24.180 -15.967  -0.970  1.00  0.00           N  
ATOM   2330  CA  LYS B 142      25.229 -15.047  -1.423  1.00  0.00           C  
ATOM   2331  C   LYS B 142      24.696 -13.716  -1.926  1.00  0.00           C  
ATOM   2332  O   LYS B 142      23.932 -13.669  -2.890  1.00  0.00           O  
ATOM   2333  CB  LYS B 142      26.057 -15.688  -2.548  1.00  0.00           C  
ATOM   2334  CG  LYS B 142      27.237 -14.817  -3.056  1.00  0.00           C  
ATOM   2335  CD  LYS B 142      28.063 -15.532  -4.147  1.00  0.00           C  
ATOM   2336  CE  LYS B 142      29.199 -14.635  -4.666  1.00  0.00           C  
ATOM   2337  NZ  LYS B 142      30.013 -15.312  -5.713  1.00  0.00           N  
ATOM   2338  H   LYS B 142      23.854 -16.677  -1.620  1.00  0.00           H  
ATOM   2339  HA  LYS B 142      25.888 -14.843  -0.578  1.00  0.00           H  
ATOM   2340 1HB  LYS B 142      26.461 -16.640  -2.205  1.00  0.00           H  
ATOM   2341 2HB  LYS B 142      25.406 -15.902  -3.398  1.00  0.00           H  
ATOM   2342 1HG  LYS B 142      26.844 -13.882  -3.470  1.00  0.00           H  
ATOM   2343 2HG  LYS B 142      27.891 -14.572  -2.220  1.00  0.00           H  
ATOM   2344 1HD  LYS B 142      28.491 -16.448  -3.738  1.00  0.00           H  
ATOM   2345 2HD  LYS B 142      27.408 -15.799  -4.980  1.00  0.00           H  
ATOM   2346 1HE  LYS B 142      28.769 -13.725  -5.086  1.00  0.00           H  
ATOM   2347 2HE  LYS B 142      29.848 -14.366  -3.834  1.00  0.00           H  
ATOM   2348 1HZ  LYS B 142      30.745 -14.688  -6.026  1.00  0.00           H  
ATOM   2349 2HZ  LYS B 142      30.427 -16.151  -5.331  1.00  0.00           H  
ATOM   2350 3HZ  LYS B 142      29.423 -15.556  -6.496  1.00  0.00           H  
ATOM   2351  N   SER B 143      25.134 -12.632  -1.286  1.00  0.00           N  
ATOM   2352  CA  SER B 143      24.693 -11.269  -1.604  1.00  0.00           C  
ATOM   2353  C   SER B 143      25.484 -10.627  -2.755  1.00  0.00           C  
ATOM   2354  O   SER B 143      26.713 -10.537  -2.686  1.00  0.00           O  
ATOM   2355  CB  SER B 143      24.804 -10.435  -0.331  1.00  0.00           C  
ATOM   2356  OG  SER B 143      24.534  -9.091  -0.561  1.00  0.00           O  
ATOM   2357  H   SER B 143      25.774 -12.763  -0.514  1.00  0.00           H  
ATOM   2358  HA  SER B 143      23.657 -11.299  -1.914  1.00  0.00           H  
ATOM   2359 1HB  SER B 143      24.107 -10.823   0.410  1.00  0.00           H  
ATOM   2360 2HB  SER B 143      25.805 -10.537   0.083  1.00  0.00           H  
ATOM   2361  HG  SER B 143      25.367  -8.695  -0.836  1.00  0.00           H  
ATOM   2362  N   LEU B 144      24.776 -10.181  -3.809  1.00  0.00           N  
ATOM   2363  CA  LEU B 144      25.417  -9.540  -4.966  1.00  0.00           C  
ATOM   2364  C   LEU B 144      25.242  -8.014  -4.938  1.00  0.00           C  
ATOM   2365  O   LEU B 144      26.189  -7.283  -4.637  1.00  0.00           O  
ATOM   2366  CB  LEU B 144      24.802 -10.101  -6.257  1.00  0.00           C  
ATOM   2367  CG  LEU B 144      24.992 -11.598  -6.473  1.00  0.00           C  
ATOM   2368  CD1 LEU B 144      24.177 -12.029  -7.655  1.00  0.00           C  
ATOM   2369  CD2 LEU B 144      26.460 -11.886  -6.699  1.00  0.00           C  
ATOM   2370  H   LEU B 144      23.762 -10.307  -3.827  1.00  0.00           H  
ATOM   2371  HA  LEU B 144      26.480  -9.768  -4.944  1.00  0.00           H  
ATOM   2372 1HB  LEU B 144      23.729  -9.917  -6.250  1.00  0.00           H  
ATOM   2373 2HB  LEU B 144      25.236  -9.577  -7.109  1.00  0.00           H  
ATOM   2374  HG  LEU B 144      24.636 -12.148  -5.594  1.00  0.00           H  
ATOM   2375 1HD1 LEU B 144      24.301 -13.097  -7.811  1.00  0.00           H  
ATOM   2376 2HD1 LEU B 144      23.141 -11.810  -7.459  1.00  0.00           H  
ATOM   2377 3HD1 LEU B 144      24.500 -11.496  -8.538  1.00  0.00           H  
ATOM   2378 1HD2 LEU B 144      26.599 -12.955  -6.855  1.00  0.00           H  
ATOM   2379 2HD2 LEU B 144      26.806 -11.340  -7.580  1.00  0.00           H  
ATOM   2380 3HD2 LEU B 144      27.030 -11.568  -5.823  1.00  0.00           H  
ATOM   2381  N   THR B 145      24.020  -7.546  -5.226  1.00  0.00           N  
ATOM   2382  CA  THR B 145      23.709  -6.116  -5.209  1.00  0.00           C  
ATOM   2383  C   THR B 145      22.444  -5.845  -4.397  1.00  0.00           C  
ATOM   2384  O   THR B 145      21.537  -6.682  -4.347  1.00  0.00           O  
ATOM   2385  CB  THR B 145      23.518  -5.568  -6.665  1.00  0.00           C  
ATOM   2386  OG1 THR B 145      22.415  -6.269  -7.318  1.00  0.00           O  
ATOM   2387  CG2 THR B 145      24.789  -5.746  -7.484  1.00  0.00           C  
ATOM   2388  H   THR B 145      23.290  -8.202  -5.456  1.00  0.00           H  
ATOM   2389  HA  THR B 145      24.534  -5.580  -4.739  1.00  0.00           H  
ATOM   2390  HB  THR B 145      23.276  -4.507  -6.615  1.00  0.00           H  
ATOM   2391  HG1 THR B 145      22.260  -5.949  -8.266  1.00  0.00           H  
ATOM   2392 1HG2 THR B 145      24.631  -5.346  -8.487  1.00  0.00           H  
ATOM   2393 2HG2 THR B 145      25.605  -5.209  -7.002  1.00  0.00           H  
ATOM   2394 3HG2 THR B 145      25.041  -6.797  -7.549  1.00  0.00           H  
ATOM   2395  N   CYS B 146      22.381  -4.655  -3.797  1.00  0.00           N  
ATOM   2396  CA  CYS B 146      21.192  -4.203  -3.085  1.00  0.00           C  
ATOM   2397  C   CYS B 146      20.817  -2.794  -3.472  1.00  0.00           C  
ATOM   2398  O   CYS B 146      21.680  -1.996  -3.841  1.00  0.00           O  
ATOM   2399  CB  CYS B 146      21.362  -4.233  -1.564  1.00  0.00           C  
ATOM   2400  SG  CYS B 146      21.634  -5.865  -0.839  1.00  0.00           S  
ATOM   2401  H   CYS B 146      23.178  -4.036  -3.860  1.00  0.00           H  
ATOM   2402  HA  CYS B 146      20.372  -4.848  -3.356  1.00  0.00           H  
ATOM   2403 1HB  CYS B 146      22.195  -3.596  -1.281  1.00  0.00           H  
ATOM   2404 2HB  CYS B 146      20.464  -3.811  -1.103  1.00  0.00           H  
ATOM   2405  N   LYS B 147      19.543  -2.478  -3.324  1.00  0.00           N  
ATOM   2406  CA  LYS B 147      19.048  -1.135  -3.564  1.00  0.00           C  
ATOM   2407  C   LYS B 147      18.005  -0.737  -2.536  1.00  0.00           C  
ATOM   2408  O   LYS B 147      17.067  -1.487  -2.263  1.00  0.00           O  
ATOM   2409  CB  LYS B 147      18.474  -1.058  -4.990  1.00  0.00           C  
ATOM   2410  CG  LYS B 147      17.941   0.299  -5.428  1.00  0.00           C  
ATOM   2411  CD  LYS B 147      17.464   0.274  -6.909  1.00  0.00           C  
ATOM   2412  CE  LYS B 147      18.656   0.460  -7.857  1.00  0.00           C  
ATOM   2413  NZ  LYS B 147      18.250   0.629  -9.277  1.00  0.00           N  
ATOM   2414  H   LYS B 147      18.897  -3.220  -3.063  1.00  0.00           H  
ATOM   2415  HA  LYS B 147      19.881  -0.436  -3.481  1.00  0.00           H  
ATOM   2416 1HB  LYS B 147      19.227  -1.381  -5.709  1.00  0.00           H  
ATOM   2417 2HB  LYS B 147      17.640  -1.745  -5.063  1.00  0.00           H  
ATOM   2418 1HG  LYS B 147      17.111   0.589  -4.787  1.00  0.00           H  
ATOM   2419 2HG  LYS B 147      18.725   1.044  -5.320  1.00  0.00           H  
ATOM   2420 1HD  LYS B 147      16.987  -0.685  -7.131  1.00  0.00           H  
ATOM   2421 2HD  LYS B 147      16.739   1.072  -7.079  1.00  0.00           H  
ATOM   2422 1HE  LYS B 147      19.202   1.346  -7.544  1.00  0.00           H  
ATOM   2423 2HE  LYS B 147      19.317  -0.408  -7.783  1.00  0.00           H  
ATOM   2424 1HZ  LYS B 147      19.069   0.761  -9.849  1.00  0.00           H  
ATOM   2425 2HZ  LYS B 147      17.764  -0.203  -9.616  1.00  0.00           H  
ATOM   2426 3HZ  LYS B 147      17.651   1.428  -9.374  1.00  0.00           H  
ATOM   2427  N   LYS B 148      18.172   0.427  -1.925  1.00  0.00           N  
ATOM   2428  CA  LYS B 148      17.150   0.879  -0.999  1.00  0.00           C  
ATOM   2429  C   LYS B 148      16.106   1.678  -1.729  1.00  0.00           C  
ATOM   2430  O   LYS B 148      16.424   2.617  -2.463  1.00  0.00           O  
ATOM   2431  CB  LYS B 148      17.713   1.674   0.169  1.00  0.00           C  
ATOM   2432  CG  LYS B 148      18.507   0.839   1.100  1.00  0.00           C  
ATOM   2433  CD  LYS B 148      19.167   1.642   2.212  1.00  0.00           C  
ATOM   2434  CE  LYS B 148      18.140   2.099   3.253  1.00  0.00           C  
ATOM   2435  NZ  LYS B 148      18.793   2.709   4.464  1.00  0.00           N  
ATOM   2436  H   LYS B 148      18.973   1.009  -2.134  1.00  0.00           H  
ATOM   2437  HA  LYS B 148      16.662   0.006  -0.582  1.00  0.00           H  
ATOM   2438 1HB  LYS B 148      18.332   2.490  -0.194  1.00  0.00           H  
ATOM   2439 2HB  LYS B 148      16.892   2.103   0.736  1.00  0.00           H  
ATOM   2440 1HG  LYS B 148      17.811   0.141   1.557  1.00  0.00           H  
ATOM   2441 2HG  LYS B 148      19.257   0.272   0.555  1.00  0.00           H  
ATOM   2442 1HD  LYS B 148      19.914   1.018   2.706  1.00  0.00           H  
ATOM   2443 2HD  LYS B 148      19.665   2.513   1.792  1.00  0.00           H  
ATOM   2444 1HE  LYS B 148      17.479   2.833   2.797  1.00  0.00           H  
ATOM   2445 2HE  LYS B 148      17.545   1.237   3.566  1.00  0.00           H  
ATOM   2446 1HZ  LYS B 148      18.084   2.996   5.124  1.00  0.00           H  
ATOM   2447 2HZ  LYS B 148      19.400   2.025   4.896  1.00  0.00           H  
ATOM   2448 3HZ  LYS B 148      19.338   3.513   4.187  1.00  0.00           H  
ATOM   2449  N   ILE B 149      14.861   1.293  -1.547  1.00  0.00           N  
ATOM   2450  CA  ILE B 149      13.786   1.985  -2.210  1.00  0.00           C  
ATOM   2451  C   ILE B 149      12.680   2.334  -1.252  1.00  0.00           C  
ATOM   2452  O   ILE B 149      12.493   1.694  -0.220  1.00  0.00           O  
ATOM   2453  CB  ILE B 149      13.114   1.121  -3.267  1.00  0.00           C  
ATOM   2454  CG1 ILE B 149      12.545  -0.066  -2.576  1.00  0.00           C  
ATOM   2455  CG2 ILE B 149      14.116   0.653  -4.320  1.00  0.00           C  
ATOM   2456  CD1 ILE B 149      11.607  -0.794  -3.397  1.00  0.00           C  
ATOM   2457  H   ILE B 149      14.676   0.509  -0.922  1.00  0.00           H  
ATOM   2458  HA  ILE B 149      14.167   2.901  -2.655  1.00  0.00           H  
ATOM   2459  HB  ILE B 149      12.301   1.677  -3.740  1.00  0.00           H  
ATOM   2460 1HG1 ILE B 149      13.366  -0.736  -2.301  1.00  0.00           H  
ATOM   2461 2HG1 ILE B 149      12.034   0.245  -1.668  1.00  0.00           H  
ATOM   2462 1HG2 ILE B 149      13.614   0.020  -5.051  1.00  0.00           H  
ATOM   2463 2HG2 ILE B 149      14.548   1.516  -4.823  1.00  0.00           H  
ATOM   2464 3HG2 ILE B 149      14.910   0.077  -3.836  1.00  0.00           H  
ATOM   2465 1HD1 ILE B 149      11.235  -1.646  -2.838  1.00  0.00           H  
ATOM   2466 2HD1 ILE B 149      10.797  -0.128  -3.628  1.00  0.00           H  
ATOM   2467 3HD1 ILE B 149      12.085  -1.122  -4.308  1.00  0.00           H  
ATOM   2468  N   ASP B 150      11.904   3.314  -1.627  1.00  0.00           N  
ATOM   2469  CA  ASP B 150      10.688   3.631  -0.917  1.00  0.00           C  
ATOM   2470  C   ASP B 150       9.537   3.139  -1.773  1.00  0.00           C  
ATOM   2471  O   ASP B 150       9.332   3.601  -2.896  1.00  0.00           O  
ATOM   2472  CB  ASP B 150      10.579   5.100  -0.547  1.00  0.00           C  
ATOM   2473  CG  ASP B 150       9.328   5.404   0.294  1.00  0.00           C  
ATOM   2474  OD1 ASP B 150       8.342   4.675   0.194  1.00  0.00           O  
ATOM   2475  OD2 ASP B 150       9.359   6.360   1.037  1.00  0.00           O  
ATOM   2476  H   ASP B 150      12.139   3.835  -2.461  1.00  0.00           H  
ATOM   2477  HA  ASP B 150      10.666   3.071   0.019  1.00  0.00           H  
ATOM   2478 1HB  ASP B 150      11.445   5.403   0.021  1.00  0.00           H  
ATOM   2479 2HB  ASP B 150      10.561   5.703  -1.444  1.00  0.00           H  
ATOM   2480  N   LEU B 151       8.818   2.158  -1.277  1.00  0.00           N  
ATOM   2481  CA  LEU B 151       7.753   1.511  -2.021  1.00  0.00           C  
ATOM   2482  C   LEU B 151       6.671   2.492  -2.479  1.00  0.00           C  
ATOM   2483  O   LEU B 151       5.953   2.212  -3.448  1.00  0.00           O  
ATOM   2484  CB  LEU B 151       7.146   0.439  -1.131  1.00  0.00           C  
ATOM   2485  CG  LEU B 151       8.089  -0.702  -0.827  1.00  0.00           C  
ATOM   2486  CD1 LEU B 151       7.563  -1.545   0.342  1.00  0.00           C  
ATOM   2487  CD2 LEU B 151       8.205  -1.539  -2.061  1.00  0.00           C  
ATOM   2488  H   LEU B 151       9.023   1.845  -0.339  1.00  0.00           H  
ATOM   2489  HA  LEU B 151       8.191   1.040  -2.898  1.00  0.00           H  
ATOM   2490 1HB  LEU B 151       6.849   0.898  -0.188  1.00  0.00           H  
ATOM   2491 2HB  LEU B 151       6.256   0.036  -1.617  1.00  0.00           H  
ATOM   2492  HG  LEU B 151       9.071  -0.302  -0.556  1.00  0.00           H  
ATOM   2493 1HD1 LEU B 151       8.250  -2.369   0.543  1.00  0.00           H  
ATOM   2494 2HD1 LEU B 151       7.470  -0.926   1.237  1.00  0.00           H  
ATOM   2495 3HD1 LEU B 151       6.597  -1.938   0.068  1.00  0.00           H  
ATOM   2496 1HD2 LEU B 151       8.894  -2.355  -1.873  1.00  0.00           H  
ATOM   2497 2HD2 LEU B 151       7.225  -1.940  -2.327  1.00  0.00           H  
ATOM   2498 3HD2 LEU B 151       8.572  -0.931  -2.866  1.00  0.00           H  
ATOM   2499  N   THR B 152       6.558   3.650  -1.800  1.00  0.00           N  
ATOM   2500  CA  THR B 152       5.532   4.638  -2.120  1.00  0.00           C  
ATOM   2501  C   THR B 152       5.994   5.626  -3.182  1.00  0.00           C  
ATOM   2502  O   THR B 152       5.257   6.559  -3.518  1.00  0.00           O  
ATOM   2503  CB  THR B 152       5.104   5.410  -0.858  1.00  0.00           C  
ATOM   2504  OG1 THR B 152       6.185   6.239  -0.411  1.00  0.00           O  
ATOM   2505  CG2 THR B 152       4.717   4.445   0.252  1.00  0.00           C  
ATOM   2506  H   THR B 152       7.209   3.862  -1.031  1.00  0.00           H  
ATOM   2507  HA  THR B 152       4.662   4.112  -2.512  1.00  0.00           H  
ATOM   2508  HB  THR B 152       4.250   6.046  -1.093  1.00  0.00           H  
ATOM   2509  HG1 THR B 152       6.910   5.684  -0.114  1.00  0.00           H  
ATOM   2510 1HG2 THR B 152       4.416   5.009   1.136  1.00  0.00           H  
ATOM   2511 2HG2 THR B 152       3.887   3.821  -0.080  1.00  0.00           H  
ATOM   2512 3HG2 THR B 152       5.570   3.813   0.498  1.00  0.00           H  
ATOM   2513  N   THR B 153       7.218   5.453  -3.673  1.00  0.00           N  
ATOM   2514  CA  THR B 153       7.764   6.356  -4.668  1.00  0.00           C  
ATOM   2515  C   THR B 153       8.010   5.673  -6.005  1.00  0.00           C  
ATOM   2516  O   THR B 153       8.546   6.287  -6.929  1.00  0.00           O  
ATOM   2517  CB  THR B 153       9.068   6.955  -4.183  1.00  0.00           C  
ATOM   2518  OG1 THR B 153      10.034   5.907  -3.993  1.00  0.00           O  
ATOM   2519  CG2 THR B 153       8.785   7.646  -2.844  1.00  0.00           C  
ATOM   2520  H   THR B 153       7.798   4.685  -3.341  1.00  0.00           H  
ATOM   2521  HA  THR B 153       7.053   7.157  -4.826  1.00  0.00           H  
ATOM   2522  HB  THR B 153       9.445   7.672  -4.906  1.00  0.00           H  
ATOM   2523  HG1 THR B 153       9.624   5.175  -3.487  1.00  0.00           H  
ATOM   2524 1HG2 THR B 153       9.702   8.085  -2.455  1.00  0.00           H  
ATOM   2525 2HG2 THR B 153       8.038   8.427  -2.990  1.00  0.00           H  
ATOM   2526 3HG2 THR B 153       8.404   6.917  -2.129  1.00  0.00           H  
ATOM   2527  N   ILE B 154       7.661   4.391  -6.090  1.00  0.00           N  
ATOM   2528  CA  ILE B 154       7.828   3.609  -7.308  1.00  0.00           C  
ATOM   2529  C   ILE B 154       6.470   3.037  -7.754  1.00  0.00           C  
ATOM   2530  O   ILE B 154       6.395   1.928  -8.288  1.00  0.00           O  
ATOM   2531  CB  ILE B 154       8.830   2.459  -7.117  1.00  0.00           C  
ATOM   2532  CG1 ILE B 154       8.427   1.550  -5.978  1.00  0.00           C  
ATOM   2533  CG2 ILE B 154      10.170   3.045  -6.809  1.00  0.00           C  
ATOM   2534  CD1 ILE B 154       9.196   0.228  -5.971  1.00  0.00           C  
ATOM   2535  H   ILE B 154       7.243   3.952  -5.280  1.00  0.00           H  
ATOM   2536  HA  ILE B 154       8.200   4.258  -8.099  1.00  0.00           H  
ATOM   2537  HB  ILE B 154       8.898   1.871  -8.008  1.00  0.00           H  
ATOM   2538 1HG1 ILE B 154       8.618   2.069  -5.039  1.00  0.00           H  
ATOM   2539 2HG1 ILE B 154       7.364   1.343  -6.045  1.00  0.00           H  
ATOM   2540 1HG2 ILE B 154      10.896   2.242  -6.682  1.00  0.00           H  
ATOM   2541 2HG2 ILE B 154      10.477   3.689  -7.631  1.00  0.00           H  
ATOM   2542 3HG2 ILE B 154      10.110   3.630  -5.887  1.00  0.00           H  
ATOM   2543 1HD1 ILE B 154       8.869  -0.370  -5.134  1.00  0.00           H  
ATOM   2544 2HD1 ILE B 154       9.019  -0.317  -6.874  1.00  0.00           H  
ATOM   2545 3HD1 ILE B 154      10.258   0.433  -5.887  1.00  0.00           H  
ATOM   2546  N   VAL B 155       5.385   3.748  -7.467  1.00  0.00           N  
ATOM   2547  CA  VAL B 155       4.060   3.213  -7.747  1.00  0.00           C  
ATOM   2548  C   VAL B 155       3.626   3.295  -9.215  1.00  0.00           C  
ATOM   2549  O   VAL B 155       3.733   4.343  -9.845  1.00  0.00           O  
ATOM   2550  CB  VAL B 155       3.007   3.964  -6.915  1.00  0.00           C  
ATOM   2551  CG1 VAL B 155       1.615   3.471  -7.292  1.00  0.00           C  
ATOM   2552  CG2 VAL B 155       3.284   3.799  -5.460  1.00  0.00           C  
ATOM   2553  H   VAL B 155       5.475   4.685  -7.071  1.00  0.00           H  
ATOM   2554  HA  VAL B 155       4.059   2.177  -7.428  1.00  0.00           H  
ATOM   2555  HB  VAL B 155       3.059   5.007  -7.143  1.00  0.00           H  
ATOM   2556 1HG1 VAL B 155       0.893   4.015  -6.729  1.00  0.00           H  
ATOM   2557 2HG1 VAL B 155       1.434   3.638  -8.350  1.00  0.00           H  
ATOM   2558 3HG1 VAL B 155       1.534   2.404  -7.070  1.00  0.00           H  
ATOM   2559 1HG2 VAL B 155       2.543   4.350  -4.877  1.00  0.00           H  
ATOM   2560 2HG2 VAL B 155       3.241   2.743  -5.203  1.00  0.00           H  
ATOM   2561 3HG2 VAL B 155       4.280   4.189  -5.246  1.00  0.00           H  
ATOM   2562  N   LYS B 156       3.142   2.191  -9.762  1.00  0.00           N  
ATOM   2563  CA  LYS B 156       2.628   2.156 -11.122  1.00  0.00           C  
ATOM   2564  C   LYS B 156       1.098   1.928 -11.085  1.00  0.00           C  
ATOM   2565  O   LYS B 156       0.667   0.805 -10.838  1.00  0.00           O  
ATOM   2566  CB  LYS B 156       3.286   1.034 -11.903  1.00  0.00           C  
ATOM   2567  CG  LYS B 156       2.884   1.002 -13.382  1.00  0.00           C  
ATOM   2568  CD  LYS B 156       3.630  -0.066 -14.143  1.00  0.00           C  
ATOM   2569  CE  LYS B 156       3.239  -0.081 -15.618  1.00  0.00           C  
ATOM   2570  NZ  LYS B 156       4.048  -1.094 -16.416  1.00  0.00           N  
ATOM   2571  H   LYS B 156       3.126   1.351  -9.193  1.00  0.00           H  
ATOM   2572  HA  LYS B 156       2.882   3.083 -11.624  1.00  0.00           H  
ATOM   2573 1HB  LYS B 156       4.367   1.129 -11.840  1.00  0.00           H  
ATOM   2574 2HB  LYS B 156       3.005   0.084 -11.455  1.00  0.00           H  
ATOM   2575 1HG  LYS B 156       1.807   0.816 -13.464  1.00  0.00           H  
ATOM   2576 2HG  LYS B 156       3.098   1.973 -13.838  1.00  0.00           H  
ATOM   2577 1HD  LYS B 156       4.707   0.098 -14.050  1.00  0.00           H  
ATOM   2578 2HD  LYS B 156       3.388  -1.033 -13.719  1.00  0.00           H  
ATOM   2579 1HE  LYS B 156       2.181  -0.319 -15.703  1.00  0.00           H  
ATOM   2580 2HE  LYS B 156       3.409   0.913 -16.035  1.00  0.00           H  
ATOM   2581 1HZ  LYS B 156       3.763  -1.068 -17.413  1.00  0.00           H  
ATOM   2582 2HZ  LYS B 156       5.029  -0.870 -16.350  1.00  0.00           H  
ATOM   2583 3HZ  LYS B 156       3.885  -2.021 -16.060  1.00  0.00           H  
ATOM   2584  N   PRO B 157       0.255   2.935 -11.334  1.00  0.00           N  
ATOM   2585  CA  PRO B 157      -1.193   2.874 -11.260  1.00  0.00           C  
ATOM   2586  C   PRO B 157      -1.785   1.872 -12.227  1.00  0.00           C  
ATOM   2587  O   PRO B 157      -1.161   1.502 -13.227  1.00  0.00           O  
ATOM   2588  CB  PRO B 157      -1.634   4.282 -11.658  1.00  0.00           C  
ATOM   2589  CG  PRO B 157      -0.503   5.138 -11.297  1.00  0.00           C  
ATOM   2590  CD  PRO B 157       0.744   4.291 -11.564  1.00  0.00           C  
ATOM   2591  HA  PRO B 157      -1.495   2.637 -10.237  1.00  0.00           H  
ATOM   2592 1HB  PRO B 157      -1.881   4.307 -12.723  1.00  0.00           H  
ATOM   2593 2HB  PRO B 157      -2.559   4.544 -11.124  1.00  0.00           H  
ATOM   2594 1HG  PRO B 157      -0.543   6.034 -11.903  1.00  0.00           H  
ATOM   2595 2HG  PRO B 157      -0.591   5.455 -10.255  1.00  0.00           H  
ATOM   2596 1HD  PRO B 157       1.101   4.410 -12.603  1.00  0.00           H  
ATOM   2597 2HD  PRO B 157       1.484   4.568 -10.826  1.00  0.00           H  
ATOM   2598  N   GLU B 158      -2.978   1.408 -11.900  1.00  0.00           N  
ATOM   2599  CA  GLU B 158      -3.698   0.520 -12.787  1.00  0.00           C  
ATOM   2600  C   GLU B 158      -4.114   1.351 -14.012  1.00  0.00           C  
ATOM   2601  O   GLU B 158      -4.405   2.550 -13.898  1.00  0.00           O  
ATOM   2602  CB  GLU B 158      -4.923  -0.068 -12.089  1.00  0.00           C  
ATOM   2603  CG  GLU B 158      -4.611  -0.978 -10.884  1.00  0.00           C  
ATOM   2604  CD  GLU B 158      -5.849  -1.616 -10.284  1.00  0.00           C  
ATOM   2605  OE1 GLU B 158      -6.875  -1.606 -10.929  1.00  0.00           O  
ATOM   2606  OE2 GLU B 158      -5.799  -2.028  -9.141  1.00  0.00           O  
ATOM   2607  H   GLU B 158      -3.421   1.740 -11.046  1.00  0.00           H  
ATOM   2608  HA  GLU B 158      -3.037  -0.283 -13.109  1.00  0.00           H  
ATOM   2609 1HB  GLU B 158      -5.555   0.745 -11.732  1.00  0.00           H  
ATOM   2610 2HB  GLU B 158      -5.511  -0.642 -12.808  1.00  0.00           H  
ATOM   2611 1HG  GLU B 158      -3.928  -1.764 -11.198  1.00  0.00           H  
ATOM   2612 2HG  GLU B 158      -4.114  -0.383 -10.116  1.00  0.00           H  
ATOM   2613  N   ALA B 159      -4.135   0.745 -15.183  1.00  0.00           N  
ATOM   2614  CA  ALA B 159      -4.514   1.526 -16.347  1.00  0.00           C  
ATOM   2615  C   ALA B 159      -5.976   1.958 -16.245  1.00  0.00           C  
ATOM   2616  O   ALA B 159      -6.775   1.263 -15.615  1.00  0.00           O  
ATOM   2617  CB  ALA B 159      -4.311   0.754 -17.635  1.00  0.00           C  
ATOM   2618  H   ALA B 159      -3.892  -0.231 -15.268  1.00  0.00           H  
ATOM   2619  HA  ALA B 159      -3.857   2.382 -16.377  1.00  0.00           H  
ATOM   2620 1HB  ALA B 159      -4.573   1.385 -18.488  1.00  0.00           H  
ATOM   2621 2HB  ALA B 159      -3.268   0.457 -17.720  1.00  0.00           H  
ATOM   2622 3HB  ALA B 159      -4.945  -0.131 -17.637  1.00  0.00           H  
ATOM   2623  N   PRO B 160      -6.335   3.116 -16.798  1.00  0.00           N  
ATOM   2624  CA  PRO B 160      -7.681   3.592 -17.029  1.00  0.00           C  
ATOM   2625  C   PRO B 160      -8.455   2.650 -17.930  1.00  0.00           C  
ATOM   2626  O   PRO B 160      -7.855   1.894 -18.706  1.00  0.00           O  
ATOM   2627  CB  PRO B 160      -7.468   4.918 -17.712  1.00  0.00           C  
ATOM   2628  CG  PRO B 160      -6.043   5.279 -17.426  1.00  0.00           C  
ATOM   2629  CD  PRO B 160      -5.308   3.983 -17.394  1.00  0.00           C  
ATOM   2630  HA  PRO B 160      -8.195   3.716 -16.060  1.00  0.00           H  
ATOM   2631 1HB  PRO B 160      -7.698   4.767 -18.753  1.00  0.00           H  
ATOM   2632 2HB  PRO B 160      -8.180   5.648 -17.329  1.00  0.00           H  
ATOM   2633 1HG  PRO B 160      -5.639   5.985 -18.157  1.00  0.00           H  
ATOM   2634 2HG  PRO B 160      -6.000   5.793 -16.455  1.00  0.00           H  
ATOM   2635 1HD  PRO B 160      -5.014   3.660 -18.408  1.00  0.00           H  
ATOM   2636 2HD  PRO B 160      -4.448   4.161 -16.722  1.00  0.00           H  
ATOM   2637  N   PHE B 161      -9.777   2.710 -17.836  1.00  0.00           N  
ATOM   2638  CA  PHE B 161     -10.658   1.856 -18.624  1.00  0.00           C  
ATOM   2639  C   PHE B 161     -11.978   2.538 -18.990  1.00  0.00           C  
ATOM   2640  O   PHE B 161     -12.260   3.662 -18.557  1.00  0.00           O  
ATOM   2641  CB  PHE B 161     -10.922   0.574 -17.865  1.00  0.00           C  
ATOM   2642  CG  PHE B 161     -11.616   0.791 -16.589  1.00  0.00           C  
ATOM   2643  CD1 PHE B 161     -12.983   0.700 -16.522  1.00  0.00           C  
ATOM   2644  CD2 PHE B 161     -10.914   1.094 -15.444  1.00  0.00           C  
ATOM   2645  CE1 PHE B 161     -13.656   0.907 -15.347  1.00  0.00           C  
ATOM   2646  CE2 PHE B 161     -11.589   1.298 -14.258  1.00  0.00           C  
ATOM   2647  CZ  PHE B 161     -12.960   1.207 -14.207  1.00  0.00           C  
ATOM   2648  H   PHE B 161     -10.179   3.364 -17.162  1.00  0.00           H  
ATOM   2649  HA  PHE B 161     -10.144   1.600 -19.552  1.00  0.00           H  
ATOM   2650 1HB  PHE B 161     -11.526  -0.095 -18.470  1.00  0.00           H  
ATOM   2651 2HB  PHE B 161      -9.974   0.074 -17.656  1.00  0.00           H  
ATOM   2652  HD1 PHE B 161     -13.535   0.460 -17.425  1.00  0.00           H  
ATOM   2653  HD2 PHE B 161      -9.822   1.172 -15.481  1.00  0.00           H  
ATOM   2654  HE1 PHE B 161     -14.747   0.831 -15.335  1.00  0.00           H  
ATOM   2655  HE2 PHE B 161     -11.039   1.528 -13.364  1.00  0.00           H  
ATOM   2656  HZ  PHE B 161     -13.489   1.373 -13.271  1.00  0.00           H  
ATOM   2657  N   ASP B 162     -12.775   1.886 -19.846  1.00  0.00           N  
ATOM   2658  CA  ASP B 162     -14.027   2.481 -20.324  1.00  0.00           C  
ATOM   2659  C   ASP B 162     -13.812   3.827 -20.966  1.00  0.00           C  
ATOM   2660  O   ASP B 162     -14.566   4.764 -20.739  1.00  0.00           O  
ATOM   2661  CB  ASP B 162     -15.108   2.618 -19.253  1.00  0.00           C  
ATOM   2662  CG  ASP B 162     -15.659   1.285 -18.769  1.00  0.00           C  
ATOM   2663  OD1 ASP B 162     -15.652   0.343 -19.538  1.00  0.00           O  
ATOM   2664  OD2 ASP B 162     -16.085   1.214 -17.636  1.00  0.00           O  
ATOM   2665  H   ASP B 162     -12.510   0.967 -20.172  1.00  0.00           H  
ATOM   2666  HA  ASP B 162     -14.434   1.822 -21.092  1.00  0.00           H  
ATOM   2667 1HB  ASP B 162     -14.716   3.165 -18.395  1.00  0.00           H  
ATOM   2668 2HB  ASP B 162     -15.932   3.203 -19.654  1.00  0.00           H  
ATOM   2669  N   LEU B 163     -12.757   3.928 -21.754  1.00  0.00           N  
ATOM   2670  CA  LEU B 163     -12.517   5.142 -22.495  1.00  0.00           C  
ATOM   2671  C   LEU B 163     -13.586   5.252 -23.552  1.00  0.00           C  
ATOM   2672  O   LEU B 163     -13.843   4.294 -24.282  1.00  0.00           O  
ATOM   2673  CB  LEU B 163     -11.119   5.155 -23.112  1.00  0.00           C  
ATOM   2674  CG  LEU B 163     -10.756   6.400 -23.928  1.00  0.00           C  
ATOM   2675  CD1 LEU B 163     -10.684   7.604 -23.046  1.00  0.00           C  
ATOM   2676  CD2 LEU B 163      -9.406   6.174 -24.541  1.00  0.00           C  
ATOM   2677  H   LEU B 163     -12.148   3.136 -21.870  1.00  0.00           H  
ATOM   2678  HA  LEU B 163     -12.609   5.987 -21.825  1.00  0.00           H  
ATOM   2679 1HB  LEU B 163     -10.384   5.060 -22.315  1.00  0.00           H  
ATOM   2680 2HB  LEU B 163     -11.024   4.294 -23.772  1.00  0.00           H  
ATOM   2681  HG  LEU B 163     -11.505   6.577 -24.703  1.00  0.00           H  
ATOM   2682 1HD1 LEU B 163     -10.404   8.467 -23.640  1.00  0.00           H  
ATOM   2683 2HD1 LEU B 163     -11.650   7.776 -22.597  1.00  0.00           H  
ATOM   2684 3HD1 LEU B 163      -9.943   7.441 -22.269  1.00  0.00           H  
ATOM   2685 1HD2 LEU B 163      -9.115   7.046 -25.110  1.00  0.00           H  
ATOM   2686 2HD2 LEU B 163      -8.681   6.006 -23.749  1.00  0.00           H  
ATOM   2687 3HD2 LEU B 163      -9.435   5.298 -25.198  1.00  0.00           H  
ATOM   2688  N   SER B 164     -14.216   6.409 -23.620  1.00  0.00           N  
ATOM   2689  CA  SER B 164     -15.275   6.642 -24.586  1.00  0.00           C  
ATOM   2690  C   SER B 164     -15.318   8.097 -25.030  1.00  0.00           C  
ATOM   2691  O   SER B 164     -15.143   9.016 -24.222  1.00  0.00           O  
ATOM   2692  CB  SER B 164     -16.598   6.267 -23.960  1.00  0.00           C  
ATOM   2693  OG  SER B 164     -17.656   6.505 -24.835  1.00  0.00           O  
ATOM   2694  H   SER B 164     -13.974   7.125 -22.939  1.00  0.00           H  
ATOM   2695  HA  SER B 164     -15.094   6.021 -25.457  1.00  0.00           H  
ATOM   2696 1HB  SER B 164     -16.581   5.216 -23.671  1.00  0.00           H  
ATOM   2697 2HB  SER B 164     -16.738   6.855 -23.051  1.00  0.00           H  
ATOM   2698  HG  SER B 164     -18.005   7.370 -24.589  1.00  0.00           H  
ATOM   2699  N   VAL B 165     -15.567   8.314 -26.323  1.00  0.00           N  
ATOM   2700  CA  VAL B 165     -15.673   9.678 -26.837  1.00  0.00           C  
ATOM   2701  C   VAL B 165     -17.040   9.909 -27.416  1.00  0.00           C  
ATOM   2702  O   VAL B 165     -17.524   9.101 -28.209  1.00  0.00           O  
ATOM   2703  CB  VAL B 165     -14.627   9.984 -27.923  1.00  0.00           C  
ATOM   2704  CG1 VAL B 165     -14.801  11.426 -28.411  1.00  0.00           C  
ATOM   2705  CG2 VAL B 165     -13.249   9.747 -27.372  1.00  0.00           C  
ATOM   2706  H   VAL B 165     -15.689   7.526 -26.947  1.00  0.00           H  
ATOM   2707  HA  VAL B 165     -15.515  10.368 -26.020  1.00  0.00           H  
ATOM   2708  HB  VAL B 165     -14.786   9.353 -28.778  1.00  0.00           H  
ATOM   2709 1HG1 VAL B 165     -14.066  11.637 -29.185  1.00  0.00           H  
ATOM   2710 2HG1 VAL B 165     -15.796  11.561 -28.821  1.00  0.00           H  
ATOM   2711 3HG1 VAL B 165     -14.660  12.111 -27.572  1.00  0.00           H  
ATOM   2712 1HG2 VAL B 165     -12.521   9.970 -28.140  1.00  0.00           H  
ATOM   2713 2HG2 VAL B 165     -13.093  10.387 -26.522  1.00  0.00           H  
ATOM   2714 3HG2 VAL B 165     -13.144   8.711 -27.062  1.00  0.00           H  
ATOM   2715  N   VAL B 166     -17.667  10.998 -27.005  1.00  0.00           N  
ATOM   2716  CA  VAL B 166     -18.978  11.347 -27.505  1.00  0.00           C  
ATOM   2717  C   VAL B 166     -18.997  12.683 -28.191  1.00  0.00           C  
ATOM   2718  O   VAL B 166     -18.564  13.690 -27.638  1.00  0.00           O  
ATOM   2719  CB  VAL B 166     -20.019  11.339 -26.378  1.00  0.00           C  
ATOM   2720  CG1 VAL B 166     -21.380  11.755 -26.920  1.00  0.00           C  
ATOM   2721  CG2 VAL B 166     -20.107   9.921 -25.800  1.00  0.00           C  
ATOM   2722  H   VAL B 166     -17.208  11.595 -26.322  1.00  0.00           H  
ATOM   2723  HA  VAL B 166     -19.273  10.595 -28.231  1.00  0.00           H  
ATOM   2724  HB  VAL B 166     -19.727  12.049 -25.604  1.00  0.00           H  
ATOM   2725 1HG1 VAL B 166     -22.111  11.743 -26.115  1.00  0.00           H  
ATOM   2726 2HG1 VAL B 166     -21.321  12.762 -27.333  1.00  0.00           H  
ATOM   2727 3HG1 VAL B 166     -21.689  11.063 -27.702  1.00  0.00           H  
ATOM   2728 1HG2 VAL B 166     -20.845   9.899 -25.001  1.00  0.00           H  
ATOM   2729 2HG2 VAL B 166     -20.402   9.227 -26.588  1.00  0.00           H  
ATOM   2730 3HG2 VAL B 166     -19.137   9.622 -25.401  1.00  0.00           H  
ATOM   2731  N   TYR B 167     -19.499  12.693 -29.412  1.00  0.00           N  
ATOM   2732  CA  TYR B 167     -19.614  13.927 -30.159  1.00  0.00           C  
ATOM   2733  C   TYR B 167     -20.943  14.585 -29.852  1.00  0.00           C  
ATOM   2734  O   TYR B 167     -21.991  13.935 -29.886  1.00  0.00           O  
ATOM   2735  CB  TYR B 167     -19.452  13.681 -31.658  1.00  0.00           C  
ATOM   2736  CG  TYR B 167     -19.635  14.933 -32.488  1.00  0.00           C  
ATOM   2737  CD1 TYR B 167     -18.687  15.944 -32.452  1.00  0.00           C  
ATOM   2738  CD2 TYR B 167     -20.749  15.061 -33.303  1.00  0.00           C  
ATOM   2739  CE1 TYR B 167     -18.848  17.083 -33.214  1.00  0.00           C  
ATOM   2740  CE2 TYR B 167     -20.915  16.193 -34.067  1.00  0.00           C  
ATOM   2741  CZ  TYR B 167     -19.975  17.208 -34.025  1.00  0.00           C  
ATOM   2742  OH  TYR B 167     -20.167  18.343 -34.801  1.00  0.00           O  
ATOM   2743  H   TYR B 167     -19.817  11.828 -29.824  1.00  0.00           H  
ATOM   2744  HA  TYR B 167     -18.829  14.609 -29.844  1.00  0.00           H  
ATOM   2745 1HB  TYR B 167     -18.465  13.275 -31.858  1.00  0.00           H  
ATOM   2746 2HB  TYR B 167     -20.182  12.942 -31.985  1.00  0.00           H  
ATOM   2747  HD1 TYR B 167     -17.821  15.843 -31.811  1.00  0.00           H  
ATOM   2748  HD2 TYR B 167     -21.494  14.264 -33.336  1.00  0.00           H  
ATOM   2749  HE1 TYR B 167     -18.100  17.876 -33.171  1.00  0.00           H  
ATOM   2750  HE2 TYR B 167     -21.795  16.291 -34.704  1.00  0.00           H  
ATOM   2751  HH  TYR B 167     -19.404  18.941 -34.714  1.00  0.00           H  
ATOM   2752  N   ARG B 168     -20.903  15.866 -29.519  1.00  0.00           N  
ATOM   2753  CA  ARG B 168     -22.130  16.580 -29.249  1.00  0.00           C  
ATOM   2754  C   ARG B 168     -22.367  17.587 -30.354  1.00  0.00           C  
ATOM   2755  O   ARG B 168     -21.719  18.642 -30.412  1.00  0.00           O  
ATOM   2756  CB  ARG B 168     -22.093  17.278 -27.912  1.00  0.00           C  
ATOM   2757  CG  ARG B 168     -21.876  16.358 -26.724  1.00  0.00           C  
ATOM   2758  CD  ARG B 168     -22.090  17.058 -25.435  1.00  0.00           C  
ATOM   2759  NE  ARG B 168     -21.177  18.184 -25.251  1.00  0.00           N  
ATOM   2760  CZ  ARG B 168     -21.267  19.081 -24.239  1.00  0.00           C  
ATOM   2761  NH1 ARG B 168     -22.212  18.949 -23.306  1.00  0.00           N  
ATOM   2762  NH2 ARG B 168     -20.411  20.085 -24.183  1.00  0.00           N  
ATOM   2763  H   ARG B 168     -20.000  16.343 -29.478  1.00  0.00           H  
ATOM   2764  HA  ARG B 168     -22.960  15.873 -29.240  1.00  0.00           H  
ATOM   2765 1HB  ARG B 168     -21.283  17.995 -27.917  1.00  0.00           H  
ATOM   2766 2HB  ARG B 168     -23.020  17.824 -27.753  1.00  0.00           H  
ATOM   2767 1HG  ARG B 168     -22.563  15.513 -26.786  1.00  0.00           H  
ATOM   2768 2HG  ARG B 168     -20.844  15.986 -26.744  1.00  0.00           H  
ATOM   2769 1HD  ARG B 168     -23.108  17.437 -25.398  1.00  0.00           H  
ATOM   2770 2HD  ARG B 168     -21.933  16.358 -24.614  1.00  0.00           H  
ATOM   2771  HE  ARG B 168     -20.421  18.331 -25.957  1.00  0.00           H  
ATOM   2772 1HH1 ARG B 168     -22.862  18.180 -23.343  1.00  0.00           H  
ATOM   2773 2HH1 ARG B 168     -22.278  19.623 -22.541  1.00  0.00           H  
ATOM   2774 1HH2 ARG B 168     -19.681  20.184 -24.920  1.00  0.00           H  
ATOM   2775 2HH2 ARG B 168     -20.465  20.756 -23.438  1.00  0.00           H  
ATOM   2776  N   GLU B 169     -23.282  17.222 -31.256  1.00  0.00           N  
ATOM   2777  CA  GLU B 169     -23.618  17.988 -32.458  1.00  0.00           C  
ATOM   2778  C   GLU B 169     -24.199  19.364 -32.129  1.00  0.00           C  
ATOM   2779  O   GLU B 169     -24.162  20.292 -32.952  1.00  0.00           O  
ATOM   2780  CB  GLU B 169     -24.556  17.140 -33.326  1.00  0.00           C  
ATOM   2781  CG  GLU B 169     -25.965  16.888 -32.739  1.00  0.00           C  
ATOM   2782  CD  GLU B 169     -26.846  15.972 -33.627  1.00  0.00           C  
ATOM   2783  OE1 GLU B 169     -26.428  15.643 -34.719  1.00  0.00           O  
ATOM   2784  OE2 GLU B 169     -27.921  15.618 -33.200  1.00  0.00           O  
ATOM   2785  H   GLU B 169     -23.751  16.337 -31.111  1.00  0.00           H  
ATOM   2786  HA  GLU B 169     -22.702  18.155 -33.022  1.00  0.00           H  
ATOM   2787 1HB  GLU B 169     -24.646  17.600 -34.302  1.00  0.00           H  
ATOM   2788 2HB  GLU B 169     -24.101  16.162 -33.480  1.00  0.00           H  
ATOM   2789 1HG  GLU B 169     -25.853  16.425 -31.759  1.00  0.00           H  
ATOM   2790 2HG  GLU B 169     -26.469  17.843 -32.599  1.00  0.00           H  
ATOM   2791  N   GLY B 170     -24.760  19.474 -30.921  1.00  0.00           N  
ATOM   2792  CA  GLY B 170     -25.283  20.723 -30.406  1.00  0.00           C  
ATOM   2793  C   GLY B 170     -24.123  21.686 -30.136  1.00  0.00           C  
ATOM   2794  O   GLY B 170     -24.060  22.795 -30.682  1.00  0.00           O  
ATOM   2795  H   GLY B 170     -24.783  18.653 -30.337  1.00  0.00           H  
ATOM   2796 1HA  GLY B 170     -25.985  21.155 -31.115  1.00  0.00           H  
ATOM   2797 2HA  GLY B 170     -25.828  20.535 -29.482  1.00  0.00           H  
ATOM   2798  N   ALA B 171     -23.193  21.210 -29.301  1.00  0.00           N  
ATOM   2799  CA  ALA B 171     -22.020  21.950 -28.832  1.00  0.00           C  
ATOM   2800  C   ALA B 171     -20.823  21.964 -29.793  1.00  0.00           C  
ATOM   2801  O   ALA B 171     -19.876  22.727 -29.584  1.00  0.00           O  
ATOM   2802  CB  ALA B 171     -21.569  21.356 -27.514  1.00  0.00           C  
ATOM   2803  H   ALA B 171     -23.317  20.274 -28.948  1.00  0.00           H  
ATOM   2804  HA  ALA B 171     -22.328  22.984 -28.674  1.00  0.00           H  
ATOM   2805 1HB  ALA B 171     -20.724  21.924 -27.123  1.00  0.00           H  
ATOM   2806 2HB  ALA B 171     -22.385  21.380 -26.796  1.00  0.00           H  
ATOM   2807 3HB  ALA B 171     -21.260  20.327 -27.677  1.00  0.00           H  
ATOM   2808  N   ASN B 172     -20.860  21.157 -30.850  1.00  0.00           N  
ATOM   2809  CA  ASN B 172     -19.726  21.047 -31.770  1.00  0.00           C  
ATOM   2810  C   ASN B 172     -18.419  20.702 -31.067  1.00  0.00           C  
ATOM   2811  O   ASN B 172     -17.364  21.318 -31.310  1.00  0.00           O  
ATOM   2812  CB  ASN B 172     -19.587  22.298 -32.606  1.00  0.00           C  
ATOM   2813  CG  ASN B 172     -20.694  22.387 -33.558  1.00  0.00           C  
ATOM   2814  OD1 ASN B 172     -21.639  23.162 -33.374  1.00  0.00           O  
ATOM   2815  ND2 ASN B 172     -20.591  21.615 -34.620  1.00  0.00           N  
ATOM   2816  H   ASN B 172     -21.649  20.530 -30.974  1.00  0.00           H  
ATOM   2817  HA  ASN B 172     -19.935  20.220 -32.451  1.00  0.00           H  
ATOM   2818 1HB  ASN B 172     -19.569  23.189 -31.987  1.00  0.00           H  
ATOM   2819 2HB  ASN B 172     -18.645  22.259 -33.159  1.00  0.00           H  
ATOM   2820 1HD2 ASN B 172     -21.300  21.627 -35.322  1.00  0.00           H  
ATOM   2821 2HD2 ASN B 172     -19.765  21.017 -34.739  1.00  0.00           H  
ATOM   2822  N   ASP B 173     -18.500  19.696 -30.194  1.00  0.00           N  
ATOM   2823  CA  ASP B 173     -17.305  19.234 -29.498  1.00  0.00           C  
ATOM   2824  C   ASP B 173     -17.282  17.725 -29.256  1.00  0.00           C  
ATOM   2825  O   ASP B 173     -18.260  17.022 -29.522  1.00  0.00           O  
ATOM   2826  CB  ASP B 173     -17.173  19.974 -28.159  1.00  0.00           C  
ATOM   2827  CG  ASP B 173     -18.330  19.728 -27.163  1.00  0.00           C  
ATOM   2828  OD1 ASP B 173     -19.052  18.758 -27.289  1.00  0.00           O  
ATOM   2829  OD2 ASP B 173     -18.475  20.524 -26.257  1.00  0.00           O  
ATOM   2830  H   ASP B 173     -19.414  19.263 -30.053  1.00  0.00           H  
ATOM   2831  HA  ASP B 173     -16.438  19.476 -30.108  1.00  0.00           H  
ATOM   2832 1HB  ASP B 173     -16.249  19.695 -27.682  1.00  0.00           H  
ATOM   2833 2HB  ASP B 173     -17.122  21.047 -28.354  1.00  0.00           H  
ATOM   2834  N   PHE B 174     -16.172  17.253 -28.677  1.00  0.00           N  
ATOM   2835  CA  PHE B 174     -15.961  15.846 -28.365  1.00  0.00           C  
ATOM   2836  C   PHE B 174     -15.658  15.648 -26.901  1.00  0.00           C  
ATOM   2837  O   PHE B 174     -14.652  16.150 -26.384  1.00  0.00           O  
ATOM   2838  CB  PHE B 174     -14.802  15.283 -29.182  1.00  0.00           C  
ATOM   2839  CG  PHE B 174     -15.024  15.292 -30.658  1.00  0.00           C  
ATOM   2840  CD1 PHE B 174     -14.764  16.426 -31.409  1.00  0.00           C  
ATOM   2841  CD2 PHE B 174     -15.501  14.162 -31.301  1.00  0.00           C  
ATOM   2842  CE1 PHE B 174     -14.980  16.413 -32.773  1.00  0.00           C  
ATOM   2843  CE2 PHE B 174     -15.710  14.164 -32.661  1.00  0.00           C  
ATOM   2844  CZ  PHE B 174     -15.447  15.300 -33.382  1.00  0.00           C  
ATOM   2845  H   PHE B 174     -15.417  17.897 -28.478  1.00  0.00           H  
ATOM   2846  HA  PHE B 174     -16.868  15.293 -28.601  1.00  0.00           H  
ATOM   2847 1HB  PHE B 174     -13.915  15.868 -28.978  1.00  0.00           H  
ATOM   2848 2HB  PHE B 174     -14.600  14.269 -28.870  1.00  0.00           H  
ATOM   2849  HD1 PHE B 174     -14.387  17.329 -30.916  1.00  0.00           H  
ATOM   2850  HD2 PHE B 174     -15.711  13.263 -30.719  1.00  0.00           H  
ATOM   2851  HE1 PHE B 174     -14.782  17.281 -33.367  1.00  0.00           H  
ATOM   2852  HE2 PHE B 174     -16.088  13.269 -33.161  1.00  0.00           H  
ATOM   2853  HZ  PHE B 174     -15.608  15.317 -34.435  1.00  0.00           H  
ATOM   2854  N   VAL B 175     -16.514  14.908 -26.229  1.00  0.00           N  
ATOM   2855  CA  VAL B 175     -16.345  14.713 -24.806  1.00  0.00           C  
ATOM   2856  C   VAL B 175     -15.689  13.383 -24.555  1.00  0.00           C  
ATOM   2857  O   VAL B 175     -16.205  12.348 -24.972  1.00  0.00           O  
ATOM   2858  CB  VAL B 175     -17.707  14.784 -24.109  1.00  0.00           C  
ATOM   2859  CG1 VAL B 175     -17.533  14.565 -22.641  1.00  0.00           C  
ATOM   2860  CG2 VAL B 175     -18.336  16.137 -24.394  1.00  0.00           C  
ATOM   2861  H   VAL B 175     -17.311  14.501 -26.703  1.00  0.00           H  
ATOM   2862  HA  VAL B 175     -15.706  15.502 -24.406  1.00  0.00           H  
ATOM   2863  HB  VAL B 175     -18.352  13.991 -24.494  1.00  0.00           H  
ATOM   2864 1HG1 VAL B 175     -18.504  14.605 -22.154  1.00  0.00           H  
ATOM   2865 2HG1 VAL B 175     -17.085  13.601 -22.482  1.00  0.00           H  
ATOM   2866 3HG1 VAL B 175     -16.877  15.343 -22.239  1.00  0.00           H  
ATOM   2867 1HG2 VAL B 175     -19.307  16.196 -23.908  1.00  0.00           H  
ATOM   2868 2HG2 VAL B 175     -17.687  16.926 -24.010  1.00  0.00           H  
ATOM   2869 3HG2 VAL B 175     -18.464  16.269 -25.476  1.00  0.00           H  
ATOM   2870  N   VAL B 176     -14.535  13.426 -23.909  1.00  0.00           N  
ATOM   2871  CA  VAL B 176     -13.722  12.255 -23.672  1.00  0.00           C  
ATOM   2872  C   VAL B 176     -13.826  11.853 -22.214  1.00  0.00           C  
ATOM   2873  O   VAL B 176     -13.444  12.623 -21.322  1.00  0.00           O  
ATOM   2874  CB  VAL B 176     -12.251  12.585 -23.970  1.00  0.00           C  
ATOM   2875  CG1 VAL B 176     -11.396  11.350 -23.737  1.00  0.00           C  
ATOM   2876  CG2 VAL B 176     -12.107  13.172 -25.383  1.00  0.00           C  
ATOM   2877  H   VAL B 176     -14.186  14.318 -23.588  1.00  0.00           H  
ATOM   2878  HA  VAL B 176     -14.066  11.435 -24.304  1.00  0.00           H  
ATOM   2879  HB  VAL B 176     -11.924  13.327 -23.266  1.00  0.00           H  
ATOM   2880 1HG1 VAL B 176     -10.348  11.593 -23.907  1.00  0.00           H  
ATOM   2881 2HG1 VAL B 176     -11.526  11.009 -22.709  1.00  0.00           H  
ATOM   2882 3HG1 VAL B 176     -11.705  10.559 -24.422  1.00  0.00           H  
ATOM   2883 1HG2 VAL B 176     -11.062  13.431 -25.563  1.00  0.00           H  
ATOM   2884 2HG2 VAL B 176     -12.429  12.460 -26.120  1.00  0.00           H  
ATOM   2885 3HG2 VAL B 176     -12.720  14.077 -25.462  1.00  0.00           H  
ATOM   2886  N   THR B 177     -14.343  10.655 -21.960  1.00  0.00           N  
ATOM   2887  CA  THR B 177     -14.511  10.215 -20.587  1.00  0.00           C  
ATOM   2888  C   THR B 177     -13.875   8.871 -20.350  1.00  0.00           C  
ATOM   2889  O   THR B 177     -13.749   8.045 -21.253  1.00  0.00           O  
ATOM   2890  CB  THR B 177     -16.000  10.119 -20.195  1.00  0.00           C  
ATOM   2891  OG1 THR B 177     -16.664   9.167 -21.032  1.00  0.00           O  
ATOM   2892  CG2 THR B 177     -16.658  11.436 -20.348  1.00  0.00           C  
ATOM   2893  H   THR B 177     -14.640  10.058 -22.734  1.00  0.00           H  
ATOM   2894  HA  THR B 177     -14.024  10.931 -19.923  1.00  0.00           H  
ATOM   2895  HB  THR B 177     -16.079   9.798 -19.157  1.00  0.00           H  
ATOM   2896  HG1 THR B 177     -16.602   9.455 -21.955  1.00  0.00           H  
ATOM   2897 1HG2 THR B 177     -17.706  11.355 -20.064  1.00  0.00           H  
ATOM   2898 2HG2 THR B 177     -16.159  12.164 -19.712  1.00  0.00           H  
ATOM   2899 3HG2 THR B 177     -16.585  11.739 -21.382  1.00  0.00           H  
ATOM   2900  N   PHE B 178     -13.503   8.633 -19.113  1.00  0.00           N  
ATOM   2901  CA  PHE B 178     -12.932   7.350 -18.725  1.00  0.00           C  
ATOM   2902  C   PHE B 178     -13.078   7.126 -17.232  1.00  0.00           C  
ATOM   2903  O   PHE B 178     -13.565   7.999 -16.515  1.00  0.00           O  
ATOM   2904  CB  PHE B 178     -11.486   7.268 -19.206  1.00  0.00           C  
ATOM   2905  CG  PHE B 178     -10.588   8.334 -18.687  1.00  0.00           C  
ATOM   2906  CD1 PHE B 178      -9.845   8.141 -17.560  1.00  0.00           C  
ATOM   2907  CD2 PHE B 178     -10.495   9.563 -19.354  1.00  0.00           C  
ATOM   2908  CE1 PHE B 178      -9.010   9.128 -17.100  1.00  0.00           C  
ATOM   2909  CE2 PHE B 178      -9.674  10.550 -18.892  1.00  0.00           C  
ATOM   2910  CZ  PHE B 178      -8.922  10.330 -17.763  1.00  0.00           C  
ATOM   2911  H   PHE B 178     -13.591   9.388 -18.425  1.00  0.00           H  
ATOM   2912  HA  PHE B 178     -13.486   6.558 -19.234  1.00  0.00           H  
ATOM   2913 1HB  PHE B 178     -11.070   6.299 -18.920  1.00  0.00           H  
ATOM   2914 2HB  PHE B 178     -11.466   7.310 -20.270  1.00  0.00           H  
ATOM   2915  HD1 PHE B 178      -9.921   7.191 -17.030  1.00  0.00           H  
ATOM   2916  HD2 PHE B 178     -11.082   9.732 -20.251  1.00  0.00           H  
ATOM   2917  HE1 PHE B 178      -8.420   8.956 -16.205  1.00  0.00           H  
ATOM   2918  HE2 PHE B 178      -9.613  11.500 -19.418  1.00  0.00           H  
ATOM   2919  HZ  PHE B 178      -8.268  11.104 -17.383  1.00  0.00           H  
ATOM   2920  N   ASN B 179     -12.674   5.960 -16.757  1.00  0.00           N  
ATOM   2921  CA  ASN B 179     -12.738   5.718 -15.335  1.00  0.00           C  
ATOM   2922  C   ASN B 179     -11.427   5.090 -14.884  1.00  0.00           C  
ATOM   2923  O   ASN B 179     -10.617   4.618 -15.689  1.00  0.00           O  
ATOM   2924  CB  ASN B 179     -13.926   4.792 -15.031  1.00  0.00           C  
ATOM   2925  CG  ASN B 179     -14.402   4.777 -13.546  1.00  0.00           C  
ATOM   2926  OD1 ASN B 179     -13.732   5.327 -12.658  1.00  0.00           O  
ATOM   2927  ND2 ASN B 179     -15.538   4.136 -13.289  1.00  0.00           N  
ATOM   2928  H   ASN B 179     -12.342   5.230 -17.388  1.00  0.00           H  
ATOM   2929  HA  ASN B 179     -12.855   6.664 -14.804  1.00  0.00           H  
ATOM   2930 1HB  ASN B 179     -14.769   5.082 -15.658  1.00  0.00           H  
ATOM   2931 2HB  ASN B 179     -13.655   3.788 -15.326  1.00  0.00           H  
ATOM   2932 1HD2 ASN B 179     -15.885   4.088 -12.351  1.00  0.00           H  
ATOM   2933 2HD2 ASN B 179     -16.045   3.700 -14.033  1.00  0.00           H  
ATOM   2934  N   THR B 180     -11.228   5.072 -13.581  1.00  0.00           N  
ATOM   2935  CA  THR B 180     -10.055   4.453 -12.994  1.00  0.00           C  
ATOM   2936  C   THR B 180     -10.416   3.855 -11.671  1.00  0.00           C  
ATOM   2937  O   THR B 180     -11.156   4.443 -10.877  1.00  0.00           O  
ATOM   2938  CB  THR B 180      -8.884   5.438 -12.797  1.00  0.00           C  
ATOM   2939  OG1 THR B 180      -7.785   4.747 -12.189  1.00  0.00           O  
ATOM   2940  CG2 THR B 180      -9.273   6.521 -11.917  1.00  0.00           C  
ATOM   2941  H   THR B 180     -11.956   5.458 -12.986  1.00  0.00           H  
ATOM   2942  HA  THR B 180      -9.715   3.647 -13.645  1.00  0.00           H  
ATOM   2943  HB  THR B 180      -8.575   5.843 -13.765  1.00  0.00           H  
ATOM   2944  HG1 THR B 180      -7.250   4.324 -12.879  1.00  0.00           H  
ATOM   2945 1HG2 THR B 180      -8.439   7.199 -11.777  1.00  0.00           H  
ATOM   2946 2HG2 THR B 180     -10.114   7.058 -12.349  1.00  0.00           H  
ATOM   2947 3HG2 THR B 180      -9.554   6.087 -10.972  1.00  0.00           H  
ATOM   2948  N   SER B 181      -9.797   2.734 -11.379  1.00  0.00           N  
ATOM   2949  CA  SER B 181     -10.036   2.058 -10.131  1.00  0.00           C  
ATOM   2950  C   SER B 181      -9.462   2.824  -8.960  1.00  0.00           C  
ATOM   2951  O   SER B 181      -9.838   2.594  -7.813  1.00  0.00           O  
ATOM   2952  CB  SER B 181      -9.440   0.685 -10.197  1.00  0.00           C  
ATOM   2953  OG  SER B 181      -8.065   0.768 -10.288  1.00  0.00           O  
ATOM   2954  H   SER B 181      -9.169   2.318 -12.058  1.00  0.00           H  
ATOM   2955  HA  SER B 181     -11.114   1.971  -9.989  1.00  0.00           H  
ATOM   2956 1HB  SER B 181      -9.717   0.111  -9.316  1.00  0.00           H  
ATOM   2957 2HB  SER B 181      -9.831   0.161 -11.069  1.00  0.00           H  
ATOM   2958  HG  SER B 181      -7.761  -0.136 -10.518  1.00  0.00           H  
ATOM   2959  N   HIS B 182      -8.589   3.782  -9.234  1.00  0.00           N  
ATOM   2960  CA  HIS B 182      -7.969   4.518  -8.161  1.00  0.00           C  
ATOM   2961  C   HIS B 182      -8.914   5.420  -7.406  1.00  0.00           C  
ATOM   2962  O   HIS B 182      -8.670   5.752  -6.250  1.00  0.00           O  
ATOM   2963  CB  HIS B 182      -6.790   5.252  -8.694  1.00  0.00           C  
ATOM   2964  CG  HIS B 182      -5.668   4.308  -8.922  1.00  0.00           C  
ATOM   2965  ND1 HIS B 182      -4.612   4.213  -8.054  1.00  0.00           N  
ATOM   2966  CD2 HIS B 182      -5.448   3.385  -9.896  1.00  0.00           C  
ATOM   2967  CE1 HIS B 182      -3.770   3.295  -8.476  1.00  0.00           C  
ATOM   2968  NE2 HIS B 182      -4.253   2.764  -9.607  1.00  0.00           N  
ATOM   2969  H   HIS B 182      -8.326   3.985 -10.206  1.00  0.00           H  
ATOM   2970  HA  HIS B 182      -7.577   3.813  -7.445  1.00  0.00           H  
ATOM   2971 1HB  HIS B 182      -7.068   5.722  -9.629  1.00  0.00           H  
ATOM   2972 2HB  HIS B 182      -6.477   6.031  -7.997  1.00  0.00           H  
ATOM   2973  HD1 HIS B 182      -4.484   4.820  -7.243  1.00  0.00           H  
ATOM   2974  HD2 HIS B 182      -6.016   3.089 -10.777  1.00  0.00           H  
ATOM   2975  HE1 HIS B 182      -2.863   3.078  -7.910  1.00  0.00           H  
ATOM   2976  N   LEU B 183     -10.038   5.770  -8.000  1.00  0.00           N  
ATOM   2977  CA  LEU B 183     -10.963   6.656  -7.307  1.00  0.00           C  
ATOM   2978  C   LEU B 183     -11.556   5.998  -6.068  1.00  0.00           C  
ATOM   2979  O   LEU B 183     -12.042   6.687  -5.175  1.00  0.00           O  
ATOM   2980  CB  LEU B 183     -12.082   7.081  -8.255  1.00  0.00           C  
ATOM   2981  CG  LEU B 183     -11.625   7.975  -9.409  1.00  0.00           C  
ATOM   2982  CD1 LEU B 183     -12.713   8.064 -10.453  1.00  0.00           C  
ATOM   2983  CD2 LEU B 183     -11.249   9.332  -8.875  1.00  0.00           C  
ATOM   2984  H   LEU B 183     -10.261   5.425  -8.937  1.00  0.00           H  
ATOM   2985  HA  LEU B 183     -10.413   7.543  -6.994  1.00  0.00           H  
ATOM   2986 1HB  LEU B 183     -12.529   6.182  -8.688  1.00  0.00           H  
ATOM   2987 2HB  LEU B 183     -12.842   7.611  -7.686  1.00  0.00           H  
ATOM   2988  HG  LEU B 183     -10.778   7.547  -9.862  1.00  0.00           H  
ATOM   2989 1HD1 LEU B 183     -12.371   8.685 -11.278  1.00  0.00           H  
ATOM   2990 2HD1 LEU B 183     -12.939   7.061 -10.823  1.00  0.00           H  
ATOM   2991 3HD1 LEU B 183     -13.606   8.500 -10.012  1.00  0.00           H  
ATOM   2992 1HD2 LEU B 183     -10.904   9.962  -9.697  1.00  0.00           H  
ATOM   2993 2HD2 LEU B 183     -12.116   9.792  -8.403  1.00  0.00           H  
ATOM   2994 3HD2 LEU B 183     -10.447   9.227  -8.139  1.00  0.00           H  
ATOM   2995  N   GLN B 184     -11.576   4.665  -6.045  1.00  0.00           N  
ATOM   2996  CA  GLN B 184     -12.159   3.894  -4.954  1.00  0.00           C  
ATOM   2997  C   GLN B 184     -11.108   3.334  -3.999  1.00  0.00           C  
ATOM   2998  O   GLN B 184     -11.434   2.519  -3.137  1.00  0.00           O  
ATOM   2999  CB  GLN B 184     -13.006   2.746  -5.510  1.00  0.00           C  
ATOM   3000  CG  GLN B 184     -14.163   3.206  -6.388  1.00  0.00           C  
ATOM   3001  CD  GLN B 184     -15.161   4.115  -5.629  1.00  0.00           C  
ATOM   3002  OE1 GLN B 184     -15.667   3.754  -4.559  1.00  0.00           O  
ATOM   3003  NE2 GLN B 184     -15.439   5.296  -6.193  1.00  0.00           N  
ATOM   3004  H   GLN B 184     -11.122   4.141  -6.794  1.00  0.00           H  
ATOM   3005  HA  GLN B 184     -12.805   4.555  -4.377  1.00  0.00           H  
ATOM   3006 1HB  GLN B 184     -12.369   2.088  -6.108  1.00  0.00           H  
ATOM   3007 2HB  GLN B 184     -13.406   2.157  -4.690  1.00  0.00           H  
ATOM   3008 1HG  GLN B 184     -13.762   3.763  -7.236  1.00  0.00           H  
ATOM   3009 2HG  GLN B 184     -14.700   2.325  -6.741  1.00  0.00           H  
ATOM   3010 1HE2 GLN B 184     -16.075   5.927  -5.745  1.00  0.00           H  
ATOM   3011 2HE2 GLN B 184     -15.011   5.554  -7.058  1.00  0.00           H  
ATOM   3012  N   LYS B 185      -9.846   3.721  -4.182  1.00  0.00           N  
ATOM   3013  CA  LYS B 185      -8.759   3.211  -3.353  1.00  0.00           C  
ATOM   3014  C   LYS B 185      -8.581   4.070  -2.122  1.00  0.00           C  
ATOM   3015  O   LYS B 185      -9.271   5.078  -1.969  1.00  0.00           O  
ATOM   3016  CB  LYS B 185      -7.468   3.063  -4.146  1.00  0.00           C  
ATOM   3017  CG  LYS B 185      -7.534   1.973  -5.235  1.00  0.00           C  
ATOM   3018  CD  LYS B 185      -6.160   1.773  -5.873  1.00  0.00           C  
ATOM   3019  CE  LYS B 185      -6.164   0.868  -7.112  1.00  0.00           C  
ATOM   3020  NZ  LYS B 185      -6.778  -0.445  -6.885  1.00  0.00           N  
ATOM   3021  H   LYS B 185      -9.618   4.405  -4.904  1.00  0.00           H  
ATOM   3022  HA  LYS B 185      -9.028   2.213  -3.004  1.00  0.00           H  
ATOM   3023 1HB  LYS B 185      -7.237   4.014  -4.639  1.00  0.00           H  
ATOM   3024 2HB  LYS B 185      -6.645   2.836  -3.484  1.00  0.00           H  
ATOM   3025 1HG  LYS B 185      -7.830   1.031  -4.767  1.00  0.00           H  
ATOM   3026 2HG  LYS B 185      -8.268   2.225  -5.973  1.00  0.00           H  
ATOM   3027 1HD  LYS B 185      -5.775   2.739  -6.151  1.00  0.00           H  
ATOM   3028 2HD  LYS B 185      -5.476   1.350  -5.154  1.00  0.00           H  
ATOM   3029 1HE  LYS B 185      -6.685   1.363  -7.931  1.00  0.00           H  
ATOM   3030 2HE  LYS B 185      -5.125   0.704  -7.404  1.00  0.00           H  
ATOM   3031 1HZ  LYS B 185      -6.676  -0.990  -7.760  1.00  0.00           H  
ATOM   3032 2HZ  LYS B 185      -6.313  -0.971  -6.151  1.00  0.00           H  
ATOM   3033 3HZ  LYS B 185      -7.740  -0.343  -6.646  1.00  0.00           H  
ATOM   3034  N   LYS B 186      -7.726   3.623  -1.199  1.00  0.00           N  
ATOM   3035  CA  LYS B 186      -7.512   4.330   0.057  1.00  0.00           C  
ATOM   3036  C   LYS B 186      -6.159   5.041   0.089  1.00  0.00           C  
ATOM   3037  O   LYS B 186      -6.026   6.074   0.747  1.00  0.00           O  
ATOM   3038  CB  LYS B 186      -7.606   3.352   1.211  1.00  0.00           C  
ATOM   3039  CG  LYS B 186      -8.941   2.610   1.287  1.00  0.00           C  
ATOM   3040  CD  LYS B 186     -10.138   3.542   1.367  1.00  0.00           C  
ATOM   3041  CE  LYS B 186     -11.397   2.762   1.765  1.00  0.00           C  
ATOM   3042  NZ  LYS B 186     -12.608   3.634   1.822  1.00  0.00           N  
ATOM   3043  H   LYS B 186      -7.174   2.785  -1.374  1.00  0.00           H  
ATOM   3044  HA  LYS B 186      -8.293   5.081   0.173  1.00  0.00           H  
ATOM   3045 1HB  LYS B 186      -6.804   2.615   1.129  1.00  0.00           H  
ATOM   3046 2HB  LYS B 186      -7.468   3.887   2.136  1.00  0.00           H  
ATOM   3047 1HG  LYS B 186      -9.042   1.979   0.395  1.00  0.00           H  
ATOM   3048 2HG  LYS B 186      -8.941   1.961   2.160  1.00  0.00           H  
ATOM   3049 1HD  LYS B 186      -9.950   4.321   2.108  1.00  0.00           H  
ATOM   3050 2HD  LYS B 186     -10.302   4.014   0.393  1.00  0.00           H  
ATOM   3051 1HE  LYS B 186     -11.568   1.971   1.032  1.00  0.00           H  
ATOM   3052 2HE  LYS B 186     -11.241   2.309   2.746  1.00  0.00           H  
ATOM   3053 1HZ  LYS B 186     -13.409   3.078   2.085  1.00  0.00           H  
ATOM   3054 2HZ  LYS B 186     -12.465   4.364   2.507  1.00  0.00           H  
ATOM   3055 3HZ  LYS B 186     -12.766   4.047   0.911  1.00  0.00           H  
ATOM   3056  N   TYR B 187      -5.169   4.500  -0.644  1.00  0.00           N  
ATOM   3057  CA  TYR B 187      -3.823   5.089  -0.664  1.00  0.00           C  
ATOM   3058  C   TYR B 187      -3.564   5.916  -1.949  1.00  0.00           C  
ATOM   3059  O   TYR B 187      -3.533   7.152  -1.918  1.00  0.00           O  
ATOM   3060  CB  TYR B 187      -2.769   3.988  -0.521  1.00  0.00           C  
ATOM   3061  CG  TYR B 187      -2.576   3.509   0.901  1.00  0.00           C  
ATOM   3062  CD1 TYR B 187      -3.069   2.271   1.289  1.00  0.00           C  
ATOM   3063  CD2 TYR B 187      -1.906   4.306   1.817  1.00  0.00           C  
ATOM   3064  CE1 TYR B 187      -2.893   1.834   2.587  1.00  0.00           C  
ATOM   3065  CE2 TYR B 187      -1.730   3.868   3.115  1.00  0.00           C  
ATOM   3066  CZ  TYR B 187      -2.220   2.638   3.501  1.00  0.00           C  
ATOM   3067  OH  TYR B 187      -2.045   2.202   4.794  1.00  0.00           O  
ATOM   3068  H   TYR B 187      -5.357   3.627  -1.140  1.00  0.00           H  
ATOM   3069  HA  TYR B 187      -3.720   5.757   0.192  1.00  0.00           H  
ATOM   3070 1HB  TYR B 187      -3.053   3.131  -1.134  1.00  0.00           H  
ATOM   3071 2HB  TYR B 187      -1.811   4.352  -0.890  1.00  0.00           H  
ATOM   3072  HD1 TYR B 187      -3.596   1.645   0.569  1.00  0.00           H  
ATOM   3073  HD2 TYR B 187      -1.520   5.279   1.512  1.00  0.00           H  
ATOM   3074  HE1 TYR B 187      -3.280   0.862   2.892  1.00  0.00           H  
ATOM   3075  HE2 TYR B 187      -1.204   4.496   3.835  1.00  0.00           H  
ATOM   3076  HH  TYR B 187      -2.578   1.417   4.941  1.00  0.00           H  
ATOM   3077  N   VAL B 188      -3.479   5.279  -3.111  1.00  0.00           N  
ATOM   3078  CA  VAL B 188      -3.179   6.085  -4.292  1.00  0.00           C  
ATOM   3079  C   VAL B 188      -4.436   6.582  -4.962  1.00  0.00           C  
ATOM   3080  O   VAL B 188      -4.836   6.094  -6.015  1.00  0.00           O  
ATOM   3081  CB  VAL B 188      -2.368   5.263  -5.275  1.00  0.00           C  
ATOM   3082  CG1 VAL B 188      -1.922   6.125  -6.453  1.00  0.00           C  
ATOM   3083  CG2 VAL B 188      -1.212   4.685  -4.516  1.00  0.00           C  
ATOM   3084  H   VAL B 188      -3.557   4.275  -3.168  1.00  0.00           H  
ATOM   3085  HA  VAL B 188      -2.580   6.944  -3.987  1.00  0.00           H  
ATOM   3086  HB  VAL B 188      -2.982   4.457  -5.664  1.00  0.00           H  
ATOM   3087 1HG1 VAL B 188      -1.343   5.524  -7.155  1.00  0.00           H  
ATOM   3088 2HG1 VAL B 188      -2.800   6.528  -6.963  1.00  0.00           H  
ATOM   3089 3HG1 VAL B 188      -1.308   6.950  -6.090  1.00  0.00           H  
ATOM   3090 1HG2 VAL B 188      -0.620   4.065  -5.158  1.00  0.00           H  
ATOM   3091 2HG2 VAL B 188      -0.601   5.486  -4.119  1.00  0.00           H  
ATOM   3092 3HG2 VAL B 188      -1.598   4.082  -3.694  1.00  0.00           H  
ATOM   3093  N   LYS B 189      -5.019   7.602  -4.365  1.00  0.00           N  
ATOM   3094  CA  LYS B 189      -6.305   8.149  -4.819  1.00  0.00           C  
ATOM   3095  C   LYS B 189      -6.163   9.262  -5.828  1.00  0.00           C  
ATOM   3096  O   LYS B 189      -7.108   9.596  -6.542  1.00  0.00           O  
ATOM   3097  CB  LYS B 189      -7.070   8.686  -3.618  1.00  0.00           C  
ATOM   3098  CG  LYS B 189      -7.469   7.642  -2.640  1.00  0.00           C  
ATOM   3099  CD  LYS B 189      -8.448   8.196  -1.605  1.00  0.00           C  
ATOM   3100  CE  LYS B 189      -7.702   8.923  -0.488  1.00  0.00           C  
ATOM   3101  NZ  LYS B 189      -8.536   9.070   0.727  1.00  0.00           N  
ATOM   3102  H   LYS B 189      -4.579   7.927  -3.504  1.00  0.00           H  
ATOM   3103  HA  LYS B 189      -6.878   7.344  -5.283  1.00  0.00           H  
ATOM   3104 1HB  LYS B 189      -6.457   9.417  -3.095  1.00  0.00           H  
ATOM   3105 2HB  LYS B 189      -7.972   9.192  -3.960  1.00  0.00           H  
ATOM   3106 1HG  LYS B 189      -7.943   6.825  -3.184  1.00  0.00           H  
ATOM   3107 2HG  LYS B 189      -6.585   7.250  -2.131  1.00  0.00           H  
ATOM   3108 1HD  LYS B 189      -9.145   8.882  -2.089  1.00  0.00           H  
ATOM   3109 2HD  LYS B 189      -9.018   7.374  -1.172  1.00  0.00           H  
ATOM   3110 1HE  LYS B 189      -6.803   8.359  -0.234  1.00  0.00           H  
ATOM   3111 2HE  LYS B 189      -7.411   9.911  -0.839  1.00  0.00           H  
ATOM   3112 1HZ  LYS B 189      -8.009   9.551   1.441  1.00  0.00           H  
ATOM   3113 2HZ  LYS B 189      -9.366   9.596   0.505  1.00  0.00           H  
ATOM   3114 3HZ  LYS B 189      -8.796   8.151   1.059  1.00  0.00           H  
ATOM   3115  N   VAL B 190      -4.994   9.875  -5.836  1.00  0.00           N  
ATOM   3116  CA  VAL B 190      -4.747  11.027  -6.668  1.00  0.00           C  
ATOM   3117  C   VAL B 190      -3.778  10.748  -7.770  1.00  0.00           C  
ATOM   3118  O   VAL B 190      -2.600  10.455  -7.531  1.00  0.00           O  
ATOM   3119  CB  VAL B 190      -4.195  12.159  -5.812  1.00  0.00           C  
ATOM   3120  CG1 VAL B 190      -3.914  13.369  -6.660  1.00  0.00           C  
ATOM   3121  CG2 VAL B 190      -5.187  12.491  -4.744  1.00  0.00           C  
ATOM   3122  H   VAL B 190      -4.264   9.528  -5.233  1.00  0.00           H  
ATOM   3123  HA  VAL B 190      -5.691  11.344  -7.109  1.00  0.00           H  
ATOM   3124  HB  VAL B 190      -3.264  11.838  -5.363  1.00  0.00           H  
ATOM   3125 1HG1 VAL B 190      -3.517  14.169  -6.042  1.00  0.00           H  
ATOM   3126 2HG1 VAL B 190      -3.184  13.112  -7.431  1.00  0.00           H  
ATOM   3127 3HG1 VAL B 190      -4.839  13.700  -7.129  1.00  0.00           H  
ATOM   3128 1HG2 VAL B 190      -4.787  13.284  -4.126  1.00  0.00           H  
ATOM   3129 2HG2 VAL B 190      -6.122  12.817  -5.202  1.00  0.00           H  
ATOM   3130 3HG2 VAL B 190      -5.370  11.615  -4.129  1.00  0.00           H  
ATOM   3131  N   LEU B 191      -4.298  10.857  -8.970  1.00  0.00           N  
ATOM   3132  CA  LEU B 191      -3.563  10.598 -10.183  1.00  0.00           C  
ATOM   3133  C   LEU B 191      -3.571  11.784 -11.106  1.00  0.00           C  
ATOM   3134  O   LEU B 191      -4.516  12.574 -11.113  1.00  0.00           O  
ATOM   3135  CB  LEU B 191      -4.193   9.430 -10.949  1.00  0.00           C  
ATOM   3136  CG  LEU B 191      -4.245   8.076 -10.272  1.00  0.00           C  
ATOM   3137  CD1 LEU B 191      -5.063   7.150 -11.107  1.00  0.00           C  
ATOM   3138  CD2 LEU B 191      -2.863   7.545 -10.154  1.00  0.00           C  
ATOM   3139  H   LEU B 191      -5.275  11.112  -9.043  1.00  0.00           H  
ATOM   3140  HA  LEU B 191      -2.531  10.362  -9.925  1.00  0.00           H  
ATOM   3141 1HB  LEU B 191      -5.214   9.706 -11.199  1.00  0.00           H  
ATOM   3142 2HB  LEU B 191      -3.642   9.313 -11.882  1.00  0.00           H  
ATOM   3143  HG  LEU B 191      -4.696   8.153  -9.276  1.00  0.00           H  
ATOM   3144 1HD1 LEU B 191      -5.072   6.196 -10.666  1.00  0.00           H  
ATOM   3145 2HD1 LEU B 191      -6.074   7.531 -11.181  1.00  0.00           H  
ATOM   3146 3HD1 LEU B 191      -4.650   7.057 -12.081  1.00  0.00           H  
ATOM   3147 1HD2 LEU B 191      -2.887   6.566  -9.679  1.00  0.00           H  
ATOM   3148 2HD2 LEU B 191      -2.415   7.464 -11.145  1.00  0.00           H  
ATOM   3149 3HD2 LEU B 191      -2.296   8.226  -9.557  1.00  0.00           H  
ATOM   3150  N   MET B 192      -2.539  11.887 -11.919  1.00  0.00           N  
ATOM   3151  CA  MET B 192      -2.590  12.824 -13.019  1.00  0.00           C  
ATOM   3152  C   MET B 192      -2.817  11.945 -14.245  1.00  0.00           C  
ATOM   3153  O   MET B 192      -2.220  10.870 -14.371  1.00  0.00           O  
ATOM   3154  CB  MET B 192      -1.338  13.691 -13.162  1.00  0.00           C  
ATOM   3155  CG  MET B 192      -1.462  14.708 -14.341  1.00  0.00           C  
ATOM   3156  SD  MET B 192      -0.034  15.705 -14.585  1.00  0.00           S  
ATOM   3157  CE  MET B 192       0.995  14.522 -15.476  1.00  0.00           C  
ATOM   3158  H   MET B 192      -1.754  11.251 -11.807  1.00  0.00           H  
ATOM   3159  HA  MET B 192      -3.457  13.478 -12.914  1.00  0.00           H  
ATOM   3160 1HB  MET B 192      -1.173  14.259 -12.242  1.00  0.00           H  
ATOM   3161 2HB  MET B 192      -0.469  13.068 -13.326  1.00  0.00           H  
ATOM   3162 1HG  MET B 192      -1.660  14.172 -15.274  1.00  0.00           H  
ATOM   3163 2HG  MET B 192      -2.309  15.371 -14.153  1.00  0.00           H  
ATOM   3164 1HE  MET B 192       1.953  14.981 -15.721  1.00  0.00           H  
ATOM   3165 2HE  MET B 192       1.160  13.640 -14.856  1.00  0.00           H  
ATOM   3166 3HE  MET B 192       0.489  14.224 -16.398  1.00  0.00           H  
ATOM   3167  N   HIS B 193      -3.709  12.356 -15.123  1.00  0.00           N  
ATOM   3168  CA  HIS B 193      -4.000  11.542 -16.285  1.00  0.00           C  
ATOM   3169  C   HIS B 193      -3.430  12.190 -17.549  1.00  0.00           C  
ATOM   3170  O   HIS B 193      -3.389  13.413 -17.669  1.00  0.00           O  
ATOM   3171  CB  HIS B 193      -5.514  11.358 -16.408  1.00  0.00           C  
ATOM   3172  CG  HIS B 193      -6.171  10.730 -15.196  1.00  0.00           C  
ATOM   3173  ND1 HIS B 193      -6.053   9.399 -14.894  1.00  0.00           N  
ATOM   3174  CD2 HIS B 193      -6.950  11.269 -14.224  1.00  0.00           C  
ATOM   3175  CE1 HIS B 193      -6.748   9.134 -13.790  1.00  0.00           C  
ATOM   3176  NE2 HIS B 193      -7.299  10.246 -13.364  1.00  0.00           N  
ATOM   3177  H   HIS B 193      -4.183  13.250 -14.994  1.00  0.00           H  
ATOM   3178  HA  HIS B 193      -3.544  10.562 -16.183  1.00  0.00           H  
ATOM   3179 1HB  HIS B 193      -5.971  12.311 -16.564  1.00  0.00           H  
ATOM   3180 2HB  HIS B 193      -5.733  10.740 -17.277  1.00  0.00           H  
ATOM   3181  HD2 HIS B 193      -7.247  12.311 -14.141  1.00  0.00           H  
ATOM   3182  HE1 HIS B 193      -6.840   8.154 -13.330  1.00  0.00           H  
ATOM   3183  HE2 HIS B 193      -7.881  10.347 -12.544  1.00  0.00           H  
ATOM   3184  N   ASP B 194      -3.026  11.358 -18.500  1.00  0.00           N  
ATOM   3185  CA  ASP B 194      -2.486  11.792 -19.791  1.00  0.00           C  
ATOM   3186  C   ASP B 194      -3.312  11.302 -20.962  1.00  0.00           C  
ATOM   3187  O   ASP B 194      -3.313  10.108 -21.271  1.00  0.00           O  
ATOM   3188  CB  ASP B 194      -1.057  11.288 -19.965  1.00  0.00           C  
ATOM   3189  CG  ASP B 194      -0.438  11.666 -21.298  1.00  0.00           C  
ATOM   3190  OD1 ASP B 194      -1.132  12.254 -22.078  1.00  0.00           O  
ATOM   3191  OD2 ASP B 194       0.709  11.285 -21.588  1.00  0.00           O  
ATOM   3192  H   ASP B 194      -3.082  10.364 -18.306  1.00  0.00           H  
ATOM   3193  HA  ASP B 194      -2.478  12.883 -19.817  1.00  0.00           H  
ATOM   3194 1HB  ASP B 194      -0.461  11.745 -19.204  1.00  0.00           H  
ATOM   3195 2HB  ASP B 194      -1.023  10.233 -19.824  1.00  0.00           H  
ATOM   3196  N   VAL B 195      -4.064  12.198 -21.576  1.00  0.00           N  
ATOM   3197  CA  VAL B 195      -4.910  11.793 -22.676  1.00  0.00           C  
ATOM   3198  C   VAL B 195      -4.126  12.006 -23.942  1.00  0.00           C  
ATOM   3199  O   VAL B 195      -3.598  13.096 -24.156  1.00  0.00           O  
ATOM   3200  CB  VAL B 195      -6.189  12.636 -22.755  1.00  0.00           C  
ATOM   3201  CG1 VAL B 195      -7.018  12.142 -23.926  1.00  0.00           C  
ATOM   3202  CG2 VAL B 195      -6.964  12.610 -21.413  1.00  0.00           C  
ATOM   3203  H   VAL B 195      -4.014  13.177 -21.296  1.00  0.00           H  
ATOM   3204  HA  VAL B 195      -5.138  10.738 -22.595  1.00  0.00           H  
ATOM   3205  HB  VAL B 195      -5.919  13.655 -22.970  1.00  0.00           H  
ATOM   3206 1HG1 VAL B 195      -7.906  12.743 -24.019  1.00  0.00           H  
ATOM   3207 2HG1 VAL B 195      -6.440  12.214 -24.845  1.00  0.00           H  
ATOM   3208 3HG1 VAL B 195      -7.301  11.103 -23.761  1.00  0.00           H  
ATOM   3209 1HG2 VAL B 195      -7.852  13.233 -21.497  1.00  0.00           H  
ATOM   3210 2HG2 VAL B 195      -7.264  11.621 -21.153  1.00  0.00           H  
ATOM   3211 3HG2 VAL B 195      -6.320  13.005 -20.621  1.00  0.00           H  
ATOM   3212  N   ALA B 196      -4.025  10.997 -24.785  1.00  0.00           N  
ATOM   3213  CA  ALA B 196      -3.235  11.168 -25.979  1.00  0.00           C  
ATOM   3214  C   ALA B 196      -3.977  10.771 -27.223  1.00  0.00           C  
ATOM   3215  O   ALA B 196      -4.698   9.772 -27.258  1.00  0.00           O  
ATOM   3216  CB  ALA B 196      -1.970  10.350 -25.880  1.00  0.00           C  
ATOM   3217  H   ALA B 196      -4.466  10.112 -24.580  1.00  0.00           H  
ATOM   3218  HA  ALA B 196      -2.987  12.206 -26.048  1.00  0.00           H  
ATOM   3219 1HB  ALA B 196      -1.360  10.519 -26.766  1.00  0.00           H  
ATOM   3220 2HB  ALA B 196      -1.421  10.661 -24.992  1.00  0.00           H  
ATOM   3221 3HB  ALA B 196      -2.226   9.293 -25.807  1.00  0.00           H  
ATOM   3222  N   TYR B 197      -3.739  11.517 -28.291  1.00  0.00           N  
ATOM   3223  CA  TYR B 197      -4.385  11.170 -29.541  1.00  0.00           C  
ATOM   3224  C   TYR B 197      -3.620  11.531 -30.785  1.00  0.00           C  
ATOM   3225  O   TYR B 197      -2.765  12.426 -30.794  1.00  0.00           O  
ATOM   3226  CB  TYR B 197      -5.786  11.770 -29.586  1.00  0.00           C  
ATOM   3227  CG  TYR B 197      -5.828  13.259 -29.404  1.00  0.00           C  
ATOM   3228  CD1 TYR B 197      -5.886  13.766 -28.100  1.00  0.00           C  
ATOM   3229  CD2 TYR B 197      -5.816  14.127 -30.490  1.00  0.00           C  
ATOM   3230  CE1 TYR B 197      -5.935  15.129 -27.878  1.00  0.00           C  
ATOM   3231  CE2 TYR B 197      -5.868  15.502 -30.271  1.00  0.00           C  
ATOM   3232  CZ  TYR B 197      -5.928  16.003 -28.958  1.00  0.00           C  
ATOM   3233  OH  TYR B 197      -5.980  17.369 -28.729  1.00  0.00           O  
ATOM   3234  H   TYR B 197      -3.140  12.338 -28.200  1.00  0.00           H  
ATOM   3235  HA  TYR B 197      -4.499  10.099 -29.553  1.00  0.00           H  
ATOM   3236 1HB  TYR B 197      -6.246  11.532 -30.545  1.00  0.00           H  
ATOM   3237 2HB  TYR B 197      -6.391  11.328 -28.834  1.00  0.00           H  
ATOM   3238  HD1 TYR B 197      -5.894  13.078 -27.253  1.00  0.00           H  
ATOM   3239  HD2 TYR B 197      -5.767  13.730 -31.504  1.00  0.00           H  
ATOM   3240  HE1 TYR B 197      -5.983  15.514 -26.859  1.00  0.00           H  
ATOM   3241  HE2 TYR B 197      -5.861  16.189 -31.117  1.00  0.00           H  
ATOM   3242  HH  TYR B 197      -6.086  17.828 -29.566  1.00  0.00           H  
ATOM   3243  N   ARG B 198      -3.945  10.814 -31.849  1.00  0.00           N  
ATOM   3244  CA  ARG B 198      -3.335  11.097 -33.135  1.00  0.00           C  
ATOM   3245  C   ARG B 198      -4.298  10.868 -34.263  1.00  0.00           C  
ATOM   3246  O   ARG B 198      -5.257  10.096 -34.154  1.00  0.00           O  
ATOM   3247  CB  ARG B 198      -2.119  10.219 -33.409  1.00  0.00           C  
ATOM   3248  CG  ARG B 198      -2.397   8.764 -33.592  1.00  0.00           C  
ATOM   3249  CD  ARG B 198      -1.147   8.021 -33.952  1.00  0.00           C  
ATOM   3250  NE  ARG B 198      -1.374   6.564 -34.053  1.00  0.00           N  
ATOM   3251  CZ  ARG B 198      -1.768   5.880 -35.166  1.00  0.00           C  
ATOM   3252  NH1 ARG B 198      -1.941   6.488 -36.322  1.00  0.00           N  
ATOM   3253  NH2 ARG B 198      -1.969   4.567 -35.088  1.00  0.00           N  
ATOM   3254  H   ARG B 198      -4.640  10.074 -31.737  1.00  0.00           H  
ATOM   3255  HA  ARG B 198      -3.023  12.139 -33.152  1.00  0.00           H  
ATOM   3256 1HB  ARG B 198      -1.613  10.565 -34.313  1.00  0.00           H  
ATOM   3257 2HB  ARG B 198      -1.409  10.307 -32.588  1.00  0.00           H  
ATOM   3258 1HG  ARG B 198      -2.806   8.347 -32.680  1.00  0.00           H  
ATOM   3259 2HG  ARG B 198      -3.115   8.636 -34.403  1.00  0.00           H  
ATOM   3260 1HD  ARG B 198      -0.802   8.377 -34.903  1.00  0.00           H  
ATOM   3261 2HD  ARG B 198      -0.376   8.205 -33.217  1.00  0.00           H  
ATOM   3262  HE  ARG B 198      -1.270   6.025 -33.206  1.00  0.00           H  
ATOM   3263 1HH1 ARG B 198      -1.725   7.487 -36.423  1.00  0.00           H  
ATOM   3264 2HH1 ARG B 198      -2.223   5.965 -37.138  1.00  0.00           H  
ATOM   3265 1HH2 ARG B 198      -1.815   4.080 -34.206  1.00  0.00           H  
ATOM   3266 2HH2 ARG B 198      -2.263   4.050 -35.904  1.00  0.00           H  
ATOM   3267  N   GLN B 199      -4.029  11.539 -35.369  1.00  0.00           N  
ATOM   3268  CA  GLN B 199      -4.806  11.381 -36.590  1.00  0.00           C  
ATOM   3269  C   GLN B 199      -4.323  10.141 -37.316  1.00  0.00           C  
ATOM   3270  O   GLN B 199      -3.127   9.893 -37.376  1.00  0.00           O  
ATOM   3271  CB  GLN B 199      -4.691  12.612 -37.496  1.00  0.00           C  
ATOM   3272  CG  GLN B 199      -5.646  12.592 -38.686  1.00  0.00           C  
ATOM   3273  CD  GLN B 199      -5.591  13.860 -39.507  1.00  0.00           C  
ATOM   3274  OE1 GLN B 199      -4.902  14.818 -39.152  1.00  0.00           O  
ATOM   3275  NE2 GLN B 199      -6.311  13.874 -40.625  1.00  0.00           N  
ATOM   3276  H   GLN B 199      -3.234  12.168 -35.375  1.00  0.00           H  
ATOM   3277  HA  GLN B 199      -5.857  11.237 -36.333  1.00  0.00           H  
ATOM   3278 1HB  GLN B 199      -4.897  13.510 -36.921  1.00  0.00           H  
ATOM   3279 2HB  GLN B 199      -3.670  12.689 -37.878  1.00  0.00           H  
ATOM   3280 1HG  GLN B 199      -5.411  11.771 -39.337  1.00  0.00           H  
ATOM   3281 2HG  GLN B 199      -6.659  12.474 -38.297  1.00  0.00           H  
ATOM   3282 1HE2 GLN B 199      -6.315  14.691 -41.212  1.00  0.00           H  
ATOM   3283 2HE2 GLN B 199      -6.844  13.068 -40.889  1.00  0.00           H  
ATOM   3284  N   GLU B 200      -5.238   9.408 -37.938  1.00  0.00           N  
ATOM   3285  CA  GLU B 200      -4.917   8.231 -38.754  1.00  0.00           C  
ATOM   3286  C   GLU B 200      -3.709   8.460 -39.676  1.00  0.00           C  
ATOM   3287  O   GLU B 200      -2.890   7.566 -39.882  1.00  0.00           O  
ATOM   3288  CB  GLU B 200      -6.139   7.926 -39.634  1.00  0.00           C  
ATOM   3289  CG  GLU B 200      -6.067   6.687 -40.499  1.00  0.00           C  
ATOM   3290  CD  GLU B 200      -7.313   6.526 -41.380  1.00  0.00           C  
ATOM   3291  OE1 GLU B 200      -8.085   7.471 -41.493  1.00  0.00           O  
ATOM   3292  OE2 GLU B 200      -7.466   5.474 -41.953  1.00  0.00           O  
ATOM   3293  H   GLU B 200      -6.221   9.646 -37.813  1.00  0.00           H  
ATOM   3294  HA  GLU B 200      -4.700   7.395 -38.090  1.00  0.00           H  
ATOM   3295 1HB  GLU B 200      -7.008   7.810 -38.990  1.00  0.00           H  
ATOM   3296 2HB  GLU B 200      -6.338   8.778 -40.285  1.00  0.00           H  
ATOM   3297 1HG  GLU B 200      -5.182   6.740 -41.133  1.00  0.00           H  
ATOM   3298 2HG  GLU B 200      -5.972   5.815 -39.853  1.00  0.00           H  
ATOM   3299  N   LYS B 201      -3.654   9.658 -40.258  1.00  0.00           N  
ATOM   3300  CA  LYS B 201      -2.632  10.141 -41.186  1.00  0.00           C  
ATOM   3301  C   LYS B 201      -1.186   9.981 -40.684  1.00  0.00           C  
ATOM   3302  O   LYS B 201      -0.285   9.665 -41.469  1.00  0.00           O  
ATOM   3303  CB  LYS B 201      -2.900  11.630 -41.452  1.00  0.00           C  
ATOM   3304  CG  LYS B 201      -1.900  12.339 -42.346  1.00  0.00           C  
ATOM   3305  CD  LYS B 201      -2.330  13.805 -42.616  1.00  0.00           C  
ATOM   3306  CE  LYS B 201      -2.039  14.741 -41.415  1.00  0.00           C  
ATOM   3307  NZ  LYS B 201      -0.564  14.988 -41.203  1.00  0.00           N  
ATOM   3308  H   LYS B 201      -4.390  10.294 -40.009  1.00  0.00           H  
ATOM   3309  HA  LYS B 201      -2.726   9.583 -42.114  1.00  0.00           H  
ATOM   3310 1HB  LYS B 201      -3.889  11.751 -41.890  1.00  0.00           H  
ATOM   3311 2HB  LYS B 201      -2.899  12.166 -40.499  1.00  0.00           H  
ATOM   3312 1HG  LYS B 201      -0.923  12.342 -41.852  1.00  0.00           H  
ATOM   3313 2HG  LYS B 201      -1.809  11.807 -43.290  1.00  0.00           H  
ATOM   3314 1HD  LYS B 201      -1.802  14.180 -43.490  1.00  0.00           H  
ATOM   3315 2HD  LYS B 201      -3.401  13.833 -42.820  1.00  0.00           H  
ATOM   3316 1HE  LYS B 201      -2.533  15.695 -41.592  1.00  0.00           H  
ATOM   3317 2HE  LYS B 201      -2.446  14.294 -40.507  1.00  0.00           H  
ATOM   3318 1HZ  LYS B 201      -0.444  15.596 -40.407  1.00  0.00           H  
ATOM   3319 2HZ  LYS B 201      -0.076  14.097 -40.995  1.00  0.00           H  
ATOM   3320 3HZ  LYS B 201      -0.157  15.408 -42.012  1.00  0.00           H  
ATOM   3321  N   ASP B 202      -0.970  10.266 -39.396  1.00  0.00           N  
ATOM   3322  CA  ASP B 202       0.345  10.235 -38.772  1.00  0.00           C  
ATOM   3323  C   ASP B 202       0.408   9.002 -37.875  1.00  0.00           C  
ATOM   3324  O   ASP B 202      -0.621   8.617 -37.328  1.00  0.00           O  
ATOM   3325  CB  ASP B 202       0.528  11.495 -37.921  1.00  0.00           C  
ATOM   3326  CG  ASP B 202       0.521  12.822 -38.738  1.00  0.00           C  
ATOM   3327  OD1 ASP B 202       0.787  12.803 -39.925  1.00  0.00           O  
ATOM   3328  OD2 ASP B 202       0.172  13.836 -38.185  1.00  0.00           O  
ATOM   3329  H   ASP B 202      -1.774  10.443 -38.799  1.00  0.00           H  
ATOM   3330  HA  ASP B 202       1.116  10.167 -39.539  1.00  0.00           H  
ATOM   3331 1HB  ASP B 202      -0.264  11.540 -37.171  1.00  0.00           H  
ATOM   3332 2HB  ASP B 202       1.471  11.421 -37.395  1.00  0.00           H  
ATOM   3333  N   GLU B 203       1.590   8.405 -37.667  1.00  0.00           N  
ATOM   3334  CA  GLU B 203       1.625   7.269 -36.732  1.00  0.00           C  
ATOM   3335  C   GLU B 203       2.344   7.524 -35.410  1.00  0.00           C  
ATOM   3336  O   GLU B 203       1.875   7.089 -34.358  1.00  0.00           O  
ATOM   3337  CB  GLU B 203       2.216   6.022 -37.390  1.00  0.00           C  
ATOM   3338  CG  GLU B 203       1.388   5.476 -38.543  1.00  0.00           C  
ATOM   3339  CD  GLU B 203       1.996   4.237 -39.168  1.00  0.00           C  
ATOM   3340  OE1 GLU B 203       3.081   3.870 -38.782  1.00  0.00           O  
ATOM   3341  OE2 GLU B 203       1.369   3.659 -40.020  1.00  0.00           O  
ATOM   3342  H   GLU B 203       2.417   8.717 -38.152  1.00  0.00           H  
ATOM   3343  HA  GLU B 203       0.606   7.017 -36.484  1.00  0.00           H  
ATOM   3344 1HB  GLU B 203       3.213   6.248 -37.766  1.00  0.00           H  
ATOM   3345 2HB  GLU B 203       2.318   5.235 -36.643  1.00  0.00           H  
ATOM   3346 1HG  GLU B 203       0.390   5.233 -38.174  1.00  0.00           H  
ATOM   3347 2HG  GLU B 203       1.283   6.250 -39.300  1.00  0.00           H  
ATOM   3348  N   ASN B 204       3.465   8.238 -35.448  1.00  0.00           N  
ATOM   3349  CA  ASN B 204       4.222   8.462 -34.217  1.00  0.00           C  
ATOM   3350  C   ASN B 204       3.987   9.846 -33.636  1.00  0.00           C  
ATOM   3351  O   ASN B 204       4.606  10.220 -32.638  1.00  0.00           O  
ATOM   3352  CB  ASN B 204       5.705   8.270 -34.476  1.00  0.00           C  
ATOM   3353  CG  ASN B 204       6.053   6.850 -34.798  1.00  0.00           C  
ATOM   3354  OD1 ASN B 204       5.484   5.910 -34.226  1.00  0.00           O  
ATOM   3355  ND2 ASN B 204       6.981   6.671 -35.711  1.00  0.00           N  
ATOM   3356  H   ASN B 204       3.814   8.589 -36.324  1.00  0.00           H  
ATOM   3357  HA  ASN B 204       3.898   7.738 -33.469  1.00  0.00           H  
ATOM   3358 1HB  ASN B 204       6.016   8.908 -35.303  1.00  0.00           H  
ATOM   3359 2HB  ASN B 204       6.266   8.578 -33.595  1.00  0.00           H  
ATOM   3360 1HD2 ASN B 204       7.258   5.743 -35.971  1.00  0.00           H  
ATOM   3361 2HD2 ASN B 204       7.417   7.460 -36.147  1.00  0.00           H  
ATOM   3362  N   LYS B 205       3.113  10.622 -34.270  1.00  0.00           N  
ATOM   3363  CA  LYS B 205       2.875  11.977 -33.803  1.00  0.00           C  
ATOM   3364  C   LYS B 205       1.620  12.034 -32.938  1.00  0.00           C  
ATOM   3365  O   LYS B 205       0.497  11.937 -33.442  1.00  0.00           O  
ATOM   3366  CB  LYS B 205       2.785  12.941 -34.987  1.00  0.00           C  
ATOM   3367  CG  LYS B 205       2.631  14.412 -34.602  1.00  0.00           C  
ATOM   3368  CD  LYS B 205       2.574  15.311 -35.856  1.00  0.00           C  
ATOM   3369  CE  LYS B 205       2.400  16.788 -35.485  1.00  0.00           C  
ATOM   3370  NZ  LYS B 205       2.329  17.648 -36.684  1.00  0.00           N  
ATOM   3371  H   LYS B 205       2.615  10.263 -35.068  1.00  0.00           H  
ATOM   3372  HA  LYS B 205       3.716  12.287 -33.181  1.00  0.00           H  
ATOM   3373 1HB  LYS B 205       3.669  12.840 -35.617  1.00  0.00           H  
ATOM   3374 2HB  LYS B 205       1.919  12.686 -35.589  1.00  0.00           H  
ATOM   3375 1HG  LYS B 205       1.714  14.537 -34.023  1.00  0.00           H  
ATOM   3376 2HG  LYS B 205       3.475  14.713 -33.981  1.00  0.00           H  
ATOM   3377 1HD  LYS B 205       3.500  15.204 -36.427  1.00  0.00           H  
ATOM   3378 2HD  LYS B 205       1.744  14.999 -36.498  1.00  0.00           H  
ATOM   3379 1HE  LYS B 205       1.503  16.933 -34.890  1.00  0.00           H  
ATOM   3380 2HE  LYS B 205       3.260  17.085 -34.898  1.00  0.00           H  
ATOM   3381 1HZ  LYS B 205       2.279  18.647 -36.417  1.00  0.00           H  
ATOM   3382 2HZ  LYS B 205       3.162  17.542 -37.271  1.00  0.00           H  
ATOM   3383 3HZ  LYS B 205       1.532  17.400 -37.230  1.00  0.00           H  
ATOM   3384  N   TRP B 206       1.820  12.195 -31.639  1.00  0.00           N  
ATOM   3385  CA  TRP B 206       0.717  12.204 -30.695  1.00  0.00           C  
ATOM   3386  C   TRP B 206       0.607  13.553 -30.018  1.00  0.00           C  
ATOM   3387  O   TRP B 206       1.614  14.214 -29.749  1.00  0.00           O  
ATOM   3388  CB  TRP B 206       0.918  11.139 -29.606  1.00  0.00           C  
ATOM   3389  CG  TRP B 206       0.855   9.703 -30.064  1.00  0.00           C  
ATOM   3390  CD1 TRP B 206       1.866   8.954 -30.568  1.00  0.00           C  
ATOM   3391  CD2 TRP B 206      -0.295   8.848 -30.031  1.00  0.00           C  
ATOM   3392  NE1 TRP B 206       1.409   7.692 -30.869  1.00  0.00           N  
ATOM   3393  CE2 TRP B 206       0.092   7.617 -30.553  1.00  0.00           C  
ATOM   3394  CE3 TRP B 206      -1.587   9.026 -29.616  1.00  0.00           C  
ATOM   3395  CZ2 TRP B 206      -0.793   6.576 -30.684  1.00  0.00           C  
ATOM   3396  CZ3 TRP B 206      -2.485   7.991 -29.741  1.00  0.00           C  
ATOM   3397  CH2 TRP B 206      -2.095   6.798 -30.271  1.00  0.00           C  
ATOM   3398  H   TRP B 206       2.768  12.280 -31.295  1.00  0.00           H  
ATOM   3399  HA  TRP B 206      -0.213  12.008 -31.227  1.00  0.00           H  
ATOM   3400 1HB  TRP B 206       1.888  11.295 -29.137  1.00  0.00           H  
ATOM   3401 2HB  TRP B 206       0.160  11.282 -28.831  1.00  0.00           H  
ATOM   3402  HD1 TRP B 206       2.888   9.302 -30.721  1.00  0.00           H  
ATOM   3403  HE1 TRP B 206       1.967   6.944 -31.272  1.00  0.00           H  
ATOM   3404  HE3 TRP B 206      -1.872   9.970 -29.207  1.00  0.00           H  
ATOM   3405  HZ2 TRP B 206      -0.503   5.613 -31.097  1.00  0.00           H  
ATOM   3406  HZ3 TRP B 206      -3.514   8.136 -29.409  1.00  0.00           H  
ATOM   3407  HH2 TRP B 206      -2.820   6.006 -30.352  1.00  0.00           H  
ATOM   3408  N   THR B 207      -0.617  13.924 -29.705  1.00  0.00           N  
ATOM   3409  CA  THR B 207      -0.917  15.111 -28.937  1.00  0.00           C  
ATOM   3410  C   THR B 207      -1.271  14.662 -27.539  1.00  0.00           C  
ATOM   3411  O   THR B 207      -2.069  13.742 -27.399  1.00  0.00           O  
ATOM   3412  CB  THR B 207      -2.098  15.860 -29.561  1.00  0.00           C  
ATOM   3413  OG1 THR B 207      -1.746  16.271 -30.876  1.00  0.00           O  
ATOM   3414  CG2 THR B 207      -2.493  17.051 -28.730  1.00  0.00           C  
ATOM   3415  H   THR B 207      -1.392  13.344 -30.018  1.00  0.00           H  
ATOM   3416  HA  THR B 207      -0.041  15.757 -28.895  1.00  0.00           H  
ATOM   3417  HB  THR B 207      -2.946  15.179 -29.630  1.00  0.00           H  
ATOM   3418  HG1 THR B 207      -1.642  15.497 -31.439  1.00  0.00           H  
ATOM   3419 1HG2 THR B 207      -3.332  17.554 -29.198  1.00  0.00           H  
ATOM   3420 2HG2 THR B 207      -2.782  16.721 -27.730  1.00  0.00           H  
ATOM   3421 3HG2 THR B 207      -1.653  17.736 -28.659  1.00  0.00           H  
ATOM   3422  N   HIS B 208      -0.665  15.274 -26.514  1.00  0.00           N  
ATOM   3423  CA  HIS B 208      -0.919  14.875 -25.124  1.00  0.00           C  
ATOM   3424  C   HIS B 208      -1.550  15.996 -24.288  1.00  0.00           C  
ATOM   3425  O   HIS B 208      -1.086  17.138 -24.323  1.00  0.00           O  
ATOM   3426  CB  HIS B 208       0.391  14.450 -24.457  1.00  0.00           C  
ATOM   3427  CG  HIS B 208       1.061  13.242 -25.062  1.00  0.00           C  
ATOM   3428  ND1 HIS B 208       1.066  12.008 -24.449  1.00  0.00           N  
ATOM   3429  CD2 HIS B 208       1.741  13.082 -26.224  1.00  0.00           C  
ATOM   3430  CE1 HIS B 208       1.730  11.139 -25.211  1.00  0.00           C  
ATOM   3431  NE2 HIS B 208       2.160  11.762 -26.282  1.00  0.00           N  
ATOM   3432  H   HIS B 208      -0.015  16.024 -26.704  1.00  0.00           H  
ATOM   3433  HA  HIS B 208      -1.593  14.026 -25.103  1.00  0.00           H  
ATOM   3434 1HB  HIS B 208       1.093  15.282 -24.478  1.00  0.00           H  
ATOM   3435 2HB  HIS B 208       0.189  14.221 -23.405  1.00  0.00           H  
ATOM   3436  HD1 HIS B 208       0.879  11.826 -23.446  1.00  0.00           H  
ATOM   3437  HD2 HIS B 208       1.995  13.771 -27.035  1.00  0.00           H  
ATOM   3438  HE1 HIS B 208       1.847  10.105 -24.893  1.00  0.00           H  
ATOM   3439  N   VAL B 209      -2.586  15.649 -23.517  1.00  0.00           N  
ATOM   3440  CA  VAL B 209      -3.300  16.577 -22.636  1.00  0.00           C  
ATOM   3441  C   VAL B 209      -3.337  16.093 -21.184  1.00  0.00           C  
ATOM   3442  O   VAL B 209      -3.805  14.989 -20.904  1.00  0.00           O  
ATOM   3443  CB  VAL B 209      -4.768  16.741 -23.113  1.00  0.00           C  
ATOM   3444  CG1 VAL B 209      -5.514  17.684 -22.198  1.00  0.00           C  
ATOM   3445  CG2 VAL B 209      -4.806  17.243 -24.548  1.00  0.00           C  
ATOM   3446  H   VAL B 209      -2.905  14.682 -23.569  1.00  0.00           H  
ATOM   3447  HA  VAL B 209      -2.799  17.545 -22.671  1.00  0.00           H  
ATOM   3448  HB  VAL B 209      -5.264  15.786 -23.063  1.00  0.00           H  
ATOM   3449 1HG1 VAL B 209      -6.530  17.774 -22.538  1.00  0.00           H  
ATOM   3450 2HG1 VAL B 209      -5.506  17.297 -21.174  1.00  0.00           H  
ATOM   3451 3HG1 VAL B 209      -5.036  18.661 -22.219  1.00  0.00           H  
ATOM   3452 1HG2 VAL B 209      -5.843  17.341 -24.871  1.00  0.00           H  
ATOM   3453 2HG2 VAL B 209      -4.313  18.213 -24.606  1.00  0.00           H  
ATOM   3454 3HG2 VAL B 209      -4.291  16.537 -25.200  1.00  0.00           H  
ATOM   3455  N   ASN B 210      -2.874  16.914 -20.241  1.00  0.00           N  
ATOM   3456  CA  ASN B 210      -2.924  16.472 -18.850  1.00  0.00           C  
ATOM   3457  C   ASN B 210      -4.235  16.848 -18.169  1.00  0.00           C  
ATOM   3458  O   ASN B 210      -4.715  17.974 -18.312  1.00  0.00           O  
ATOM   3459  CB  ASN B 210      -1.755  16.998 -18.054  1.00  0.00           C  
ATOM   3460  CG  ASN B 210      -0.452  16.405 -18.491  1.00  0.00           C  
ATOM   3461  OD1 ASN B 210      -0.347  15.199 -18.717  1.00  0.00           O  
ATOM   3462  ND2 ASN B 210       0.556  17.225 -18.597  1.00  0.00           N  
ATOM   3463  H   ASN B 210      -2.495  17.818 -20.485  1.00  0.00           H  
ATOM   3464  HA  ASN B 210      -2.855  15.390 -18.841  1.00  0.00           H  
ATOM   3465 1HB  ASN B 210      -1.707  18.078 -18.142  1.00  0.00           H  
ATOM   3466 2HB  ASN B 210      -1.911  16.761 -17.002  1.00  0.00           H  
ATOM   3467 1HD2 ASN B 210       1.454  16.882 -18.877  1.00  0.00           H  
ATOM   3468 2HD2 ASN B 210       0.434  18.196 -18.395  1.00  0.00           H  
ATOM   3469  N   LEU B 211      -4.805  15.900 -17.433  1.00  0.00           N  
ATOM   3470  CA  LEU B 211      -6.013  16.106 -16.626  1.00  0.00           C  
ATOM   3471  C   LEU B 211      -5.792  15.760 -15.176  1.00  0.00           C  
ATOM   3472  O   LEU B 211      -4.927  14.949 -14.853  1.00  0.00           O  
ATOM   3473  CB  LEU B 211      -7.185  15.245 -17.054  1.00  0.00           C  
ATOM   3474  CG  LEU B 211      -7.606  15.290 -18.416  1.00  0.00           C  
ATOM   3475  CD1 LEU B 211      -8.692  14.234 -18.558  1.00  0.00           C  
ATOM   3476  CD2 LEU B 211      -8.101  16.682 -18.723  1.00  0.00           C  
ATOM   3477  H   LEU B 211      -4.346  14.991 -17.419  1.00  0.00           H  
ATOM   3478  HA  LEU B 211      -6.298  17.155 -16.690  1.00  0.00           H  
ATOM   3479 1HB  LEU B 211      -6.965  14.228 -16.822  1.00  0.00           H  
ATOM   3480 2HB  LEU B 211      -8.053  15.538 -16.464  1.00  0.00           H  
ATOM   3481  HG  LEU B 211      -6.776  15.033 -19.082  1.00  0.00           H  
ATOM   3482 1HD1 LEU B 211      -9.058  14.182 -19.552  1.00  0.00           H  
ATOM   3483 2HD1 LEU B 211      -8.272  13.276 -18.293  1.00  0.00           H  
ATOM   3484 3HD1 LEU B 211      -9.520  14.470 -17.880  1.00  0.00           H  
ATOM   3485 1HD2 LEU B 211      -8.433  16.736 -19.723  1.00  0.00           H  
ATOM   3486 2HD2 LEU B 211      -8.933  16.925 -18.054  1.00  0.00           H  
ATOM   3487 3HD2 LEU B 211      -7.291  17.398 -18.579  1.00  0.00           H  
ATOM   3488  N   SER B 212      -6.634  16.308 -14.312  1.00  0.00           N  
ATOM   3489  CA  SER B 212      -6.658  15.928 -12.899  1.00  0.00           C  
ATOM   3490  C   SER B 212      -8.079  15.504 -12.574  1.00  0.00           C  
ATOM   3491  O   SER B 212      -8.565  15.648 -11.451  1.00  0.00           O  
ATOM   3492  CB  SER B 212      -6.224  17.072 -12.028  1.00  0.00           C  
ATOM   3493  OG  SER B 212      -4.904  17.464 -12.328  1.00  0.00           O  
ATOM   3494  H   SER B 212      -7.298  16.997 -14.638  1.00  0.00           H  
ATOM   3495  HA  SER B 212      -5.994  15.076 -12.733  1.00  0.00           H  
ATOM   3496 1HB  SER B 212      -6.904  17.917 -12.162  1.00  0.00           H  
ATOM   3497 2HB  SER B 212      -6.284  16.757 -10.991  1.00  0.00           H  
ATOM   3498  HG  SER B 212      -4.331  16.812 -11.905  1.00  0.00           H  
ATOM   3499  N   SER B 213      -8.739  15.003 -13.611  1.00  0.00           N  
ATOM   3500  CA  SER B 213     -10.121  14.551 -13.603  1.00  0.00           C  
ATOM   3501  C   SER B 213     -10.235  13.469 -14.633  1.00  0.00           C  
ATOM   3502  O   SER B 213      -9.291  13.204 -15.374  1.00  0.00           O  
ATOM   3503  CB  SER B 213     -11.082  15.613 -14.068  1.00  0.00           C  
ATOM   3504  OG  SER B 213     -10.928  15.810 -15.458  1.00  0.00           O  
ATOM   3505  H   SER B 213      -8.225  14.926 -14.474  1.00  0.00           H  
ATOM   3506  HA  SER B 213     -10.387  14.161 -12.621  1.00  0.00           H  
ATOM   3507 1HB  SER B 213     -12.106  15.313 -13.847  1.00  0.00           H  
ATOM   3508 2HB  SER B 213     -10.886  16.543 -13.541  1.00  0.00           H  
ATOM   3509  HG  SER B 213     -11.509  16.548 -15.695  1.00  0.00           H  
ATOM   3510  N   THR B 214     -11.409  12.895 -14.735  1.00  0.00           N  
ATOM   3511  CA  THR B 214     -11.648  11.845 -15.701  1.00  0.00           C  
ATOM   3512  C   THR B 214     -12.549  12.309 -16.859  1.00  0.00           C  
ATOM   3513  O   THR B 214     -13.292  11.515 -17.462  1.00  0.00           O  
ATOM   3514  CB  THR B 214     -12.189  10.608 -14.989  1.00  0.00           C  
ATOM   3515  OG1 THR B 214     -13.363  10.957 -14.256  1.00  0.00           O  
ATOM   3516  CG2 THR B 214     -11.144  10.028 -14.046  1.00  0.00           C  
ATOM   3517  H   THR B 214     -12.152  13.173 -14.113  1.00  0.00           H  
ATOM   3518  HA  THR B 214     -10.695  11.565 -16.129  1.00  0.00           H  
ATOM   3519  HB  THR B 214     -12.437   9.883 -15.727  1.00  0.00           H  
ATOM   3520  HG1 THR B 214     -13.911  10.171 -14.148  1.00  0.00           H  
ATOM   3521 1HG2 THR B 214     -11.550   9.136 -13.563  1.00  0.00           H  
ATOM   3522 2HG2 THR B 214     -10.255   9.760 -14.607  1.00  0.00           H  
ATOM   3523 3HG2 THR B 214     -10.882  10.764 -13.287  1.00  0.00           H  
ATOM   3524  N   LYS B 215     -12.482  13.625 -17.151  1.00  0.00           N  
ATOM   3525  CA  LYS B 215     -13.237  14.203 -18.262  1.00  0.00           C  
ATOM   3526  C   LYS B 215     -12.494  15.352 -18.963  1.00  0.00           C  
ATOM   3527  O   LYS B 215     -12.018  16.303 -18.336  1.00  0.00           O  
ATOM   3528  CB  LYS B 215     -14.606  14.680 -17.784  1.00  0.00           C  
ATOM   3529  CG  LYS B 215     -15.554  15.229 -18.873  1.00  0.00           C  
ATOM   3530  CD  LYS B 215     -16.928  15.599 -18.250  1.00  0.00           C  
ATOM   3531  CE  LYS B 215     -17.924  16.157 -19.271  1.00  0.00           C  
ATOM   3532  NZ  LYS B 215     -19.202  16.554 -18.619  1.00  0.00           N  
ATOM   3533  H   LYS B 215     -11.871  14.232 -16.601  1.00  0.00           H  
ATOM   3534  HA  LYS B 215     -13.395  13.423 -19.003  1.00  0.00           H  
ATOM   3535 1HB  LYS B 215     -15.119  13.853 -17.296  1.00  0.00           H  
ATOM   3536 2HB  LYS B 215     -14.469  15.465 -17.041  1.00  0.00           H  
ATOM   3537 1HG  LYS B 215     -15.108  16.119 -19.325  1.00  0.00           H  
ATOM   3538 2HG  LYS B 215     -15.685  14.482 -19.657  1.00  0.00           H  
ATOM   3539 1HD  LYS B 215     -17.361  14.706 -17.794  1.00  0.00           H  
ATOM   3540 2HD  LYS B 215     -16.778  16.343 -17.469  1.00  0.00           H  
ATOM   3541 1HE  LYS B 215     -17.490  17.029 -19.759  1.00  0.00           H  
ATOM   3542 2HE  LYS B 215     -18.138  15.408 -20.011  1.00  0.00           H  
ATOM   3543 1HZ  LYS B 215     -19.871  16.940 -19.298  1.00  0.00           H  
ATOM   3544 2HZ  LYS B 215     -19.620  15.756 -18.174  1.00  0.00           H  
ATOM   3545 3HZ  LYS B 215     -19.015  17.262 -17.927  1.00  0.00           H  
ATOM   3546  N   LEU B 216     -12.438  15.244 -20.280  1.00  0.00           N  
ATOM   3547  CA  LEU B 216     -11.808  16.209 -21.171  1.00  0.00           C  
ATOM   3548  C   LEU B 216     -12.673  16.532 -22.342  1.00  0.00           C  
ATOM   3549  O   LEU B 216     -13.235  15.632 -22.950  1.00  0.00           O  
ATOM   3550  CB  LEU B 216     -10.493  15.674 -21.718  1.00  0.00           C  
ATOM   3551  CG  LEU B 216      -9.854  16.450 -22.864  1.00  0.00           C  
ATOM   3552  CD1 LEU B 216      -9.401  17.834 -22.408  1.00  0.00           C  
ATOM   3553  CD2 LEU B 216      -8.691  15.637 -23.364  1.00  0.00           C  
ATOM   3554  H   LEU B 216     -12.849  14.408 -20.699  1.00  0.00           H  
ATOM   3555  HA  LEU B 216     -11.620  17.125 -20.614  1.00  0.00           H  
ATOM   3556 1HB  LEU B 216      -9.800  15.706 -20.948  1.00  0.00           H  
ATOM   3557 2HB  LEU B 216     -10.615  14.645 -22.020  1.00  0.00           H  
ATOM   3558  HG  LEU B 216     -10.578  16.581 -23.669  1.00  0.00           H  
ATOM   3559 1HD1 LEU B 216      -8.954  18.359 -23.253  1.00  0.00           H  
ATOM   3560 2HD1 LEU B 216     -10.248  18.406 -22.049  1.00  0.00           H  
ATOM   3561 3HD1 LEU B 216      -8.679  17.746 -21.622  1.00  0.00           H  
ATOM   3562 1HD2 LEU B 216      -8.211  16.140 -24.187  1.00  0.00           H  
ATOM   3563 2HD2 LEU B 216      -7.971  15.500 -22.559  1.00  0.00           H  
ATOM   3564 3HD2 LEU B 216      -9.063  14.674 -23.692  1.00  0.00           H  
ATOM   3565  N   THR B 217     -12.818  17.803 -22.649  1.00  0.00           N  
ATOM   3566  CA  THR B 217     -13.550  18.118 -23.850  1.00  0.00           C  
ATOM   3567  C   THR B 217     -12.622  18.746 -24.859  1.00  0.00           C  
ATOM   3568  O   THR B 217     -11.876  19.674 -24.541  1.00  0.00           O  
ATOM   3569  CB  THR B 217     -14.730  19.044 -23.568  1.00  0.00           C  
ATOM   3570  OG1 THR B 217     -15.607  18.406 -22.646  1.00  0.00           O  
ATOM   3571  CG2 THR B 217     -15.488  19.324 -24.854  1.00  0.00           C  
ATOM   3572  H   THR B 217     -12.384  18.529 -22.098  1.00  0.00           H  
ATOM   3573  HA  THR B 217     -13.939  17.202 -24.287  1.00  0.00           H  
ATOM   3574  HB  THR B 217     -14.376  19.978 -23.142  1.00  0.00           H  
ATOM   3575  HG1 THR B 217     -16.231  19.054 -22.314  1.00  0.00           H  
ATOM   3576 1HG2 THR B 217     -16.338  19.973 -24.644  1.00  0.00           H  
ATOM   3577 2HG2 THR B 217     -14.834  19.816 -25.571  1.00  0.00           H  
ATOM   3578 3HG2 THR B 217     -15.848  18.387 -25.280  1.00  0.00           H  
ATOM   3579  N   LEU B 218     -12.669  18.215 -26.070  1.00  0.00           N  
ATOM   3580  CA  LEU B 218     -11.916  18.743 -27.183  1.00  0.00           C  
ATOM   3581  C   LEU B 218     -12.901  19.446 -28.086  1.00  0.00           C  
ATOM   3582  O   LEU B 218     -13.997  18.948 -28.318  1.00  0.00           O  
ATOM   3583  CB  LEU B 218     -11.220  17.609 -27.921  1.00  0.00           C  
ATOM   3584  CG  LEU B 218     -10.254  16.803 -27.087  1.00  0.00           C  
ATOM   3585  CD1 LEU B 218      -9.773  15.600 -27.883  1.00  0.00           C  
ATOM   3586  CD2 LEU B 218      -9.078  17.711 -26.692  1.00  0.00           C  
ATOM   3587  H   LEU B 218     -13.298  17.429 -26.224  1.00  0.00           H  
ATOM   3588  HA  LEU B 218     -11.180  19.459 -26.824  1.00  0.00           H  
ATOM   3589 1HB  LEU B 218     -11.978  16.930 -28.289  1.00  0.00           H  
ATOM   3590 2HB  LEU B 218     -10.681  18.021 -28.774  1.00  0.00           H  
ATOM   3591  HG  LEU B 218     -10.757  16.437 -26.189  1.00  0.00           H  
ATOM   3592 1HD1 LEU B 218      -9.078  15.017 -27.278  1.00  0.00           H  
ATOM   3593 2HD1 LEU B 218     -10.628  14.980 -28.151  1.00  0.00           H  
ATOM   3594 3HD1 LEU B 218      -9.268  15.939 -28.788  1.00  0.00           H  
ATOM   3595 1HD2 LEU B 218      -8.365  17.159 -26.099  1.00  0.00           H  
ATOM   3596 2HD2 LEU B 218      -8.584  18.074 -27.593  1.00  0.00           H  
ATOM   3597 3HD2 LEU B 218      -9.452  18.562 -26.115  1.00  0.00           H  
ATOM   3598  N   LEU B 219     -12.545  20.592 -28.626  1.00  0.00           N  
ATOM   3599  CA  LEU B 219     -13.496  21.268 -29.497  1.00  0.00           C  
ATOM   3600  C   LEU B 219     -13.325  20.758 -30.894  1.00  0.00           C  
ATOM   3601  O   LEU B 219     -12.205  20.457 -31.286  1.00  0.00           O  
ATOM   3602  CB  LEU B 219     -13.285  22.762 -29.460  1.00  0.00           C  
ATOM   3603  CG  LEU B 219     -13.351  23.348 -28.106  1.00  0.00           C  
ATOM   3604  CD1 LEU B 219     -13.007  24.802 -28.209  1.00  0.00           C  
ATOM   3605  CD2 LEU B 219     -14.743  23.099 -27.517  1.00  0.00           C  
ATOM   3606  H   LEU B 219     -11.641  20.994 -28.433  1.00  0.00           H  
ATOM   3607  HA  LEU B 219     -14.509  21.047 -29.166  1.00  0.00           H  
ATOM   3608 1HB  LEU B 219     -12.325  22.992 -29.881  1.00  0.00           H  
ATOM   3609 2HB  LEU B 219     -14.056  23.234 -30.065  1.00  0.00           H  
ATOM   3610  HG  LEU B 219     -12.607  22.875 -27.466  1.00  0.00           H  
ATOM   3611 1HD1 LEU B 219     -13.033  25.252 -27.217  1.00  0.00           H  
ATOM   3612 2HD1 LEU B 219     -12.015  24.912 -28.632  1.00  0.00           H  
ATOM   3613 3HD1 LEU B 219     -13.731  25.297 -28.852  1.00  0.00           H  
ATOM   3614 1HD2 LEU B 219     -14.797  23.522 -26.515  1.00  0.00           H  
ATOM   3615 2HD2 LEU B 219     -15.502  23.562 -28.151  1.00  0.00           H  
ATOM   3616 3HD2 LEU B 219     -14.926  22.026 -27.464  1.00  0.00           H  
ATOM   3617  N   GLN B 220     -14.393  20.728 -31.686  1.00  0.00           N  
ATOM   3618  CA  GLN B 220     -14.264  20.266 -33.061  1.00  0.00           C  
ATOM   3619  C   GLN B 220     -13.224  21.056 -33.833  1.00  0.00           C  
ATOM   3620  O   GLN B 220     -12.491  20.512 -34.647  1.00  0.00           O  
ATOM   3621  CB  GLN B 220     -15.617  20.332 -33.743  1.00  0.00           C  
ATOM   3622  CG  GLN B 220     -15.664  19.799 -35.132  1.00  0.00           C  
ATOM   3623  CD  GLN B 220     -17.082  19.850 -35.664  1.00  0.00           C  
ATOM   3624  OE1 GLN B 220     -18.040  19.988 -34.864  1.00  0.00           O  
ATOM   3625  NE2 GLN B 220     -17.231  19.747 -36.983  1.00  0.00           N  
ATOM   3626  H   GLN B 220     -15.321  20.993 -31.347  1.00  0.00           H  
ATOM   3627  HA  GLN B 220     -13.928  19.242 -33.044  1.00  0.00           H  
ATOM   3628 1HB  GLN B 220     -16.337  19.765 -33.154  1.00  0.00           H  
ATOM   3629 2HB  GLN B 220     -15.962  21.366 -33.763  1.00  0.00           H  
ATOM   3630 1HG  GLN B 220     -15.023  20.410 -35.769  1.00  0.00           H  
ATOM   3631 2HG  GLN B 220     -15.327  18.764 -35.138  1.00  0.00           H  
ATOM   3632 1HE2 GLN B 220     -18.143  19.772 -37.398  1.00  0.00           H  
ATOM   3633 2HE2 GLN B 220     -16.426  19.639 -37.571  1.00  0.00           H  
ATOM   3634  N   ARG B 221     -13.122  22.344 -33.550  1.00  0.00           N  
ATOM   3635  CA  ARG B 221     -12.172  23.196 -34.238  1.00  0.00           C  
ATOM   3636  C   ARG B 221     -10.700  22.869 -33.932  1.00  0.00           C  
ATOM   3637  O   ARG B 221      -9.804  23.354 -34.622  1.00  0.00           O  
ATOM   3638  CB  ARG B 221     -12.426  24.653 -33.902  1.00  0.00           C  
ATOM   3639  CG  ARG B 221     -12.111  25.076 -32.458  1.00  0.00           C  
ATOM   3640  CD  ARG B 221     -12.353  26.542 -32.283  1.00  0.00           C  
ATOM   3641  NE  ARG B 221     -12.187  26.997 -30.913  1.00  0.00           N  
ATOM   3642  CZ  ARG B 221     -10.998  27.318 -30.361  1.00  0.00           C  
ATOM   3643  NH1 ARG B 221      -9.894  27.188 -31.068  1.00  0.00           N  
ATOM   3644  NH2 ARG B 221     -10.932  27.770 -29.117  1.00  0.00           N  
ATOM   3645  H   ARG B 221     -13.736  22.739 -32.854  1.00  0.00           H  
ATOM   3646  HA  ARG B 221     -12.326  23.067 -35.309  1.00  0.00           H  
ATOM   3647 1HB  ARG B 221     -11.831  25.282 -34.561  1.00  0.00           H  
ATOM   3648 2HB  ARG B 221     -13.474  24.885 -34.089  1.00  0.00           H  
ATOM   3649 1HG  ARG B 221     -12.753  24.534 -31.777  1.00  0.00           H  
ATOM   3650 2HG  ARG B 221     -11.067  24.862 -32.226  1.00  0.00           H  
ATOM   3651 1HD  ARG B 221     -11.657  27.095 -32.909  1.00  0.00           H  
ATOM   3652 2HD  ARG B 221     -13.374  26.771 -32.591  1.00  0.00           H  
ATOM   3653  HE  ARG B 221     -13.017  27.110 -30.346  1.00  0.00           H  
ATOM   3654 1HH1 ARG B 221      -9.940  26.845 -32.018  1.00  0.00           H  
ATOM   3655 2HH1 ARG B 221      -9.002  27.434 -30.662  1.00  0.00           H  
ATOM   3656 1HH2 ARG B 221     -11.774  27.904 -28.570  1.00  0.00           H  
ATOM   3657 2HH2 ARG B 221     -10.037  28.015 -28.720  1.00  0.00           H  
ATOM   3658  N   LYS B 222     -10.433  22.091 -32.885  1.00  0.00           N  
ATOM   3659  CA  LYS B 222      -9.064  21.770 -32.515  1.00  0.00           C  
ATOM   3660  C   LYS B 222      -8.517  20.533 -33.213  1.00  0.00           C  
ATOM   3661  O   LYS B 222      -7.341  20.200 -33.039  1.00  0.00           O  
ATOM   3662  CB  LYS B 222      -8.933  21.575 -31.005  1.00  0.00           C  
ATOM   3663  CG  LYS B 222      -9.106  22.832 -30.187  1.00  0.00           C  
ATOM   3664  CD  LYS B 222      -8.842  22.557 -28.706  1.00  0.00           C  
ATOM   3665  CE  LYS B 222      -8.907  23.835 -27.884  1.00  0.00           C  
ATOM   3666  NZ  LYS B 222      -8.608  23.588 -26.436  1.00  0.00           N  
ATOM   3667  H   LYS B 222     -11.188  21.670 -32.349  1.00  0.00           H  
ATOM   3668  HA  LYS B 222      -8.432  22.608 -32.802  1.00  0.00           H  
ATOM   3669 1HB  LYS B 222      -9.690  20.859 -30.675  1.00  0.00           H  
ATOM   3670 2HB  LYS B 222      -7.959  21.150 -30.778  1.00  0.00           H  
ATOM   3671 1HG  LYS B 222      -8.404  23.588 -30.539  1.00  0.00           H  
ATOM   3672 2HG  LYS B 222     -10.104  23.215 -30.317  1.00  0.00           H  
ATOM   3673 1HD  LYS B 222      -9.588  21.856 -28.329  1.00  0.00           H  
ATOM   3674 2HD  LYS B 222      -7.857  22.107 -28.588  1.00  0.00           H  
ATOM   3675 1HE  LYS B 222      -8.187  24.549 -28.278  1.00  0.00           H  
ATOM   3676 2HE  LYS B 222      -9.901  24.255 -27.968  1.00  0.00           H  
ATOM   3677 1HZ  LYS B 222      -8.663  24.460 -25.928  1.00  0.00           H  
ATOM   3678 2HZ  LYS B 222      -9.279  22.936 -26.052  1.00  0.00           H  
ATOM   3679 3HZ  LYS B 222      -7.675  23.207 -26.342  1.00  0.00           H  
ATOM   3680  N   LEU B 223      -9.343  19.843 -33.992  1.00  0.00           N  
ATOM   3681  CA  LEU B 223      -8.880  18.614 -34.635  1.00  0.00           C  
ATOM   3682  C   LEU B 223      -9.430  18.526 -36.059  1.00  0.00           C  
ATOM   3683  O   LEU B 223     -10.383  19.209 -36.414  1.00  0.00           O  
ATOM   3684  CB  LEU B 223      -9.182  17.400 -33.710  1.00  0.00           C  
ATOM   3685  CG  LEU B 223     -10.646  16.977 -33.468  1.00  0.00           C  
ATOM   3686  CD1 LEU B 223     -10.698  15.515 -32.995  1.00  0.00           C  
ATOM   3687  CD2 LEU B 223     -11.224  17.849 -32.428  1.00  0.00           C  
ATOM   3688  H   LEU B 223     -10.308  20.157 -34.137  1.00  0.00           H  
ATOM   3689  HA  LEU B 223      -7.797  18.663 -34.725  1.00  0.00           H  
ATOM   3690 1HB  LEU B 223      -8.679  16.551 -34.103  1.00  0.00           H  
ATOM   3691 2HB  LEU B 223      -8.753  17.611 -32.733  1.00  0.00           H  
ATOM   3692  HG  LEU B 223     -11.217  17.071 -34.395  1.00  0.00           H  
ATOM   3693 1HD1 LEU B 223     -11.737  15.232 -32.818  1.00  0.00           H  
ATOM   3694 2HD1 LEU B 223     -10.271  14.867 -33.755  1.00  0.00           H  
ATOM   3695 3HD1 LEU B 223     -10.132  15.413 -32.070  1.00  0.00           H  
ATOM   3696 1HD2 LEU B 223     -12.246  17.568 -32.244  1.00  0.00           H  
ATOM   3697 2HD2 LEU B 223     -10.655  17.759 -31.506  1.00  0.00           H  
ATOM   3698 3HD2 LEU B 223     -11.185  18.875 -32.777  1.00  0.00           H  
ATOM   3699  N   GLN B 224      -8.779  17.747 -36.912  1.00  0.00           N  
ATOM   3700  CA  GLN B 224      -9.153  17.779 -38.326  1.00  0.00           C  
ATOM   3701  C   GLN B 224     -10.568  17.265 -38.610  1.00  0.00           C  
ATOM   3702  O   GLN B 224     -11.031  16.336 -37.943  1.00  0.00           O  
ATOM   3703  CB  GLN B 224      -8.145  16.990 -39.176  1.00  0.00           C  
ATOM   3704  CG  GLN B 224      -6.738  17.594 -39.218  1.00  0.00           C  
ATOM   3705  CD  GLN B 224      -6.685  18.996 -39.808  1.00  0.00           C  
ATOM   3706  OE1 GLN B 224      -7.203  19.255 -40.903  1.00  0.00           O  
ATOM   3707  NE2 GLN B 224      -6.051  19.915 -39.081  1.00  0.00           N  
ATOM   3708  H   GLN B 224      -8.028  17.145 -36.585  1.00  0.00           H  
ATOM   3709  HA  GLN B 224      -9.073  18.819 -38.617  1.00  0.00           H  
ATOM   3710 1HB  GLN B 224      -8.043  15.988 -38.763  1.00  0.00           H  
ATOM   3711 2HB  GLN B 224      -8.520  16.884 -40.196  1.00  0.00           H  
ATOM   3712 1HG  GLN B 224      -6.342  17.631 -38.206  1.00  0.00           H  
ATOM   3713 2HG  GLN B 224      -6.112  16.963 -39.836  1.00  0.00           H  
ATOM   3714 1HE2 GLN B 224      -5.975  20.856 -39.414  1.00  0.00           H  
ATOM   3715 2HE2 GLN B 224      -5.645  19.663 -38.203  1.00  0.00           H  
ATOM   3716  N   PRO B 225     -11.291  17.888 -39.574  1.00  0.00           N  
ATOM   3717  CA  PRO B 225     -12.601  17.498 -40.062  1.00  0.00           C  
ATOM   3718  C   PRO B 225     -12.451  16.261 -40.900  1.00  0.00           C  
ATOM   3719  O   PRO B 225     -11.366  16.003 -41.423  1.00  0.00           O  
ATOM   3720  CB  PRO B 225     -13.040  18.693 -40.885  1.00  0.00           C  
ATOM   3721  CG  PRO B 225     -11.755  19.274 -41.407  1.00  0.00           C  
ATOM   3722  CD  PRO B 225     -10.739  19.061 -40.305  1.00  0.00           C  
ATOM   3723  HA  PRO B 225     -13.279  17.320 -39.214  1.00  0.00           H  
ATOM   3724 1HB  PRO B 225     -13.726  18.360 -41.678  1.00  0.00           H  
ATOM   3725 2HB  PRO B 225     -13.603  19.389 -40.246  1.00  0.00           H  
ATOM   3726 1HG  PRO B 225     -11.472  18.760 -42.338  1.00  0.00           H  
ATOM   3727 2HG  PRO B 225     -11.896  20.334 -41.661  1.00  0.00           H  
ATOM   3728 1HD  PRO B 225      -9.771  18.841 -40.777  1.00  0.00           H  
ATOM   3729 2HD  PRO B 225     -10.704  19.947 -39.643  1.00  0.00           H  
ATOM   3730  N   ALA B 226     -13.527  15.499 -41.019  1.00  0.00           N  
ATOM   3731  CA  ALA B 226     -13.550  14.254 -41.775  1.00  0.00           C  
ATOM   3732  C   ALA B 226     -12.276  13.466 -41.533  1.00  0.00           C  
ATOM   3733  O   ALA B 226     -11.597  13.058 -42.480  1.00  0.00           O  
ATOM   3734  CB  ALA B 226     -13.709  14.542 -43.254  1.00  0.00           C  
ATOM   3735  H   ALA B 226     -14.394  15.803 -40.590  1.00  0.00           H  
ATOM   3736  HA  ALA B 226     -14.391  13.655 -41.417  1.00  0.00           H  
ATOM   3737 1HB  ALA B 226     -13.735  13.610 -43.804  1.00  0.00           H  
ATOM   3738 2HB  ALA B 226     -14.636  15.092 -43.414  1.00  0.00           H  
ATOM   3739 3HB  ALA B 226     -12.864  15.141 -43.596  1.00  0.00           H  
ATOM   3740  N   ALA B 227     -11.978  13.198 -40.267  1.00  0.00           N  
ATOM   3741  CA  ALA B 227     -10.740  12.539 -39.931  1.00  0.00           C  
ATOM   3742  C   ALA B 227     -10.954  11.507 -38.871  1.00  0.00           C  
ATOM   3743  O   ALA B 227     -11.781  11.648 -37.969  1.00  0.00           O  
ATOM   3744  CB  ALA B 227      -9.732  13.557 -39.449  1.00  0.00           C  
ATOM   3745  H   ALA B 227     -12.581  13.547 -39.527  1.00  0.00           H  
ATOM   3746  HA  ALA B 227     -10.359  12.037 -40.822  1.00  0.00           H  
ATOM   3747 1HB  ALA B 227      -8.802  13.058 -39.203  1.00  0.00           H  
ATOM   3748 2HB  ALA B 227      -9.559  14.299 -40.230  1.00  0.00           H  
ATOM   3749 3HB  ALA B 227     -10.128  14.042 -38.570  1.00  0.00           H  
ATOM   3750  N   MET B 228     -10.197  10.443 -38.984  1.00  0.00           N  
ATOM   3751  CA  MET B 228     -10.313   9.381 -38.030  1.00  0.00           C  
ATOM   3752  C   MET B 228      -9.187   9.508 -37.040  1.00  0.00           C  
ATOM   3753  O   MET B 228      -8.025   9.682 -37.425  1.00  0.00           O  
ATOM   3754  CB  MET B 228     -10.347   8.069 -38.791  1.00  0.00           C  
ATOM   3755  CG  MET B 228     -10.523   6.855 -37.987  1.00  0.00           C  
ATOM   3756  SD  MET B 228     -10.650   5.407 -39.056  1.00  0.00           S  
ATOM   3757  CE  MET B 228     -12.390   5.541 -39.639  1.00  0.00           C  
ATOM   3758  H   MET B 228      -9.534  10.361 -39.745  1.00  0.00           H  
ATOM   3759  HA  MET B 228     -11.241   9.483 -37.481  1.00  0.00           H  
ATOM   3760 1HB  MET B 228     -11.160   8.093 -39.511  1.00  0.00           H  
ATOM   3761 2HB  MET B 228      -9.424   7.953 -39.358  1.00  0.00           H  
ATOM   3762 1HG  MET B 228      -9.675   6.724 -37.311  1.00  0.00           H  
ATOM   3763 2HG  MET B 228     -11.423   6.950 -37.396  1.00  0.00           H  
ATOM   3764 1HE  MET B 228     -12.614   4.718 -40.319  1.00  0.00           H  
ATOM   3765 2HE  MET B 228     -13.072   5.511 -38.795  1.00  0.00           H  
ATOM   3766 3HE  MET B 228     -12.516   6.481 -40.176  1.00  0.00           H  
ATOM   3767  N   TYR B 229      -9.559   9.485 -35.765  1.00  0.00           N  
ATOM   3768  CA  TYR B 229      -8.629   9.612 -34.658  1.00  0.00           C  
ATOM   3769  C   TYR B 229      -8.555   8.413 -33.754  1.00  0.00           C  
ATOM   3770  O   TYR B 229      -9.548   7.718 -33.511  1.00  0.00           O  
ATOM   3771  CB  TYR B 229      -8.931  10.848 -33.816  1.00  0.00           C  
ATOM   3772  CG  TYR B 229      -8.489  12.149 -34.423  1.00  0.00           C  
ATOM   3773  CD1 TYR B 229      -9.219  12.840 -35.388  1.00  0.00           C  
ATOM   3774  CD2 TYR B 229      -7.297  12.661 -33.967  1.00  0.00           C  
ATOM   3775  CE1 TYR B 229      -8.713  14.057 -35.885  1.00  0.00           C  
ATOM   3776  CE2 TYR B 229      -6.801  13.843 -34.452  1.00  0.00           C  
ATOM   3777  CZ  TYR B 229      -7.489  14.547 -35.405  1.00  0.00           C  
ATOM   3778  OH  TYR B 229      -6.960  15.746 -35.864  1.00  0.00           O  
ATOM   3779  H   TYR B 229     -10.545   9.355 -35.552  1.00  0.00           H  
ATOM   3780  HA  TYR B 229      -7.630   9.743 -35.075  1.00  0.00           H  
ATOM   3781 1HB  TYR B 229     -10.008  10.902 -33.648  1.00  0.00           H  
ATOM   3782 2HB  TYR B 229      -8.448  10.748 -32.843  1.00  0.00           H  
ATOM   3783  HD1 TYR B 229     -10.170  12.445 -35.752  1.00  0.00           H  
ATOM   3784  HD2 TYR B 229      -6.740  12.114 -33.207  1.00  0.00           H  
ATOM   3785  HE1 TYR B 229      -9.271  14.617 -36.635  1.00  0.00           H  
ATOM   3786  HE2 TYR B 229      -5.852  14.224 -34.074  1.00  0.00           H  
ATOM   3787  HH  TYR B 229      -6.080  15.870 -35.483  1.00  0.00           H  
ATOM   3788  N   GLU B 230      -7.355   8.224 -33.223  1.00  0.00           N  
ATOM   3789  CA  GLU B 230      -7.072   7.228 -32.207  1.00  0.00           C  
ATOM   3790  C   GLU B 230      -6.814   7.935 -30.900  1.00  0.00           C  
ATOM   3791  O   GLU B 230      -5.985   8.851 -30.853  1.00  0.00           O  
ATOM   3792  CB  GLU B 230      -5.831   6.416 -32.560  1.00  0.00           C  
ATOM   3793  CG  GLU B 230      -5.526   5.341 -31.549  1.00  0.00           C  
ATOM   3794  CD  GLU B 230      -4.415   4.432 -31.924  1.00  0.00           C  
ATOM   3795  OE1 GLU B 230      -3.919   4.547 -33.017  1.00  0.00           O  
ATOM   3796  OE2 GLU B 230      -4.043   3.601 -31.103  1.00  0.00           O  
ATOM   3797  H   GLU B 230      -6.599   8.842 -33.526  1.00  0.00           H  
ATOM   3798  HA  GLU B 230      -7.933   6.567 -32.088  1.00  0.00           H  
ATOM   3799 1HB  GLU B 230      -5.956   5.965 -33.534  1.00  0.00           H  
ATOM   3800 2HB  GLU B 230      -4.969   7.082 -32.612  1.00  0.00           H  
ATOM   3801 1HG  GLU B 230      -5.279   5.812 -30.599  1.00  0.00           H  
ATOM   3802 2HG  GLU B 230      -6.428   4.761 -31.407  1.00  0.00           H  
ATOM   3803  N   ILE B 231      -7.485   7.515 -29.831  1.00  0.00           N  
ATOM   3804  CA  ILE B 231      -7.248   8.159 -28.546  1.00  0.00           C  
ATOM   3805  C   ILE B 231      -7.068   7.139 -27.459  1.00  0.00           C  
ATOM   3806  O   ILE B 231      -7.725   6.094 -27.451  1.00  0.00           O  
ATOM   3807  CB  ILE B 231      -8.386   9.126 -28.207  1.00  0.00           C  
ATOM   3808  CG1 ILE B 231      -8.111   9.878 -26.960  1.00  0.00           C  
ATOM   3809  CG2 ILE B 231      -9.664   8.358 -28.039  1.00  0.00           C  
ATOM   3810  CD1 ILE B 231      -8.981  11.115 -26.858  1.00  0.00           C  
ATOM   3811  H   ILE B 231      -8.188   6.781 -29.920  1.00  0.00           H  
ATOM   3812  HA  ILE B 231      -6.334   8.729 -28.612  1.00  0.00           H  
ATOM   3813  HB  ILE B 231      -8.490   9.852 -29.007  1.00  0.00           H  
ATOM   3814 1HG1 ILE B 231      -8.311   9.239 -26.103  1.00  0.00           H  
ATOM   3815 2HG1 ILE B 231      -7.080  10.172 -26.925  1.00  0.00           H  
ATOM   3816 1HG2 ILE B 231     -10.463   9.038 -27.803  1.00  0.00           H  
ATOM   3817 2HG2 ILE B 231      -9.891   7.842 -28.951  1.00  0.00           H  
ATOM   3818 3HG2 ILE B 231      -9.549   7.648 -27.240  1.00  0.00           H  
ATOM   3819 1HD1 ILE B 231      -8.775  11.644 -25.949  1.00  0.00           H  
ATOM   3820 2HD1 ILE B 231      -8.771  11.767 -27.706  1.00  0.00           H  
ATOM   3821 3HD1 ILE B 231     -10.030  10.826 -26.872  1.00  0.00           H  
ATOM   3822  N   LYS B 232      -6.156   7.430 -26.544  1.00  0.00           N  
ATOM   3823  CA  LYS B 232      -5.877   6.551 -25.414  1.00  0.00           C  
ATOM   3824  C   LYS B 232      -5.471   7.328 -24.177  1.00  0.00           C  
ATOM   3825  O   LYS B 232      -5.054   8.478 -24.281  1.00  0.00           O  
ATOM   3826  CB  LYS B 232      -4.818   5.544 -25.827  1.00  0.00           C  
ATOM   3827  CG  LYS B 232      -3.509   6.144 -26.294  1.00  0.00           C  
ATOM   3828  CD  LYS B 232      -2.559   5.022 -26.739  1.00  0.00           C  
ATOM   3829  CE  LYS B 232      -1.166   5.519 -27.082  1.00  0.00           C  
ATOM   3830  NZ  LYS B 232      -0.294   4.407 -27.611  1.00  0.00           N  
ATOM   3831  H   LYS B 232      -5.634   8.299 -26.651  1.00  0.00           H  
ATOM   3832  HA  LYS B 232      -6.774   5.993 -25.176  1.00  0.00           H  
ATOM   3833 1HB  LYS B 232      -4.607   4.878 -24.983  1.00  0.00           H  
ATOM   3834 2HB  LYS B 232      -5.202   4.923 -26.638  1.00  0.00           H  
ATOM   3835 1HG  LYS B 232      -3.709   6.794 -27.146  1.00  0.00           H  
ATOM   3836 2HG  LYS B 232      -3.078   6.743 -25.534  1.00  0.00           H  
ATOM   3837 1HD  LYS B 232      -2.481   4.284 -25.947  1.00  0.00           H  
ATOM   3838 2HD  LYS B 232      -2.983   4.529 -27.620  1.00  0.00           H  
ATOM   3839 1HE  LYS B 232      -1.235   6.287 -27.803  1.00  0.00           H  
ATOM   3840 2HE  LYS B 232      -0.718   5.931 -26.216  1.00  0.00           H  
ATOM   3841 1HZ  LYS B 232       0.621   4.778 -27.829  1.00  0.00           H  
ATOM   3842 2HZ  LYS B 232      -0.202   3.672 -26.923  1.00  0.00           H  
ATOM   3843 3HZ  LYS B 232      -0.710   4.018 -28.447  1.00  0.00           H  
ATOM   3844  N   VAL B 233      -5.614   6.727 -22.995  1.00  0.00           N  
ATOM   3845  CA  VAL B 233      -5.199   7.444 -21.785  1.00  0.00           C  
ATOM   3846  C   VAL B 233      -4.303   6.611 -20.880  1.00  0.00           C  
ATOM   3847  O   VAL B 233      -4.336   5.375 -20.897  1.00  0.00           O  
ATOM   3848  CB  VAL B 233      -6.429   7.869 -20.945  1.00  0.00           C  
ATOM   3849  CG1 VAL B 233      -7.329   8.814 -21.672  1.00  0.00           C  
ATOM   3850  CG2 VAL B 233      -7.176   6.724 -20.647  1.00  0.00           C  
ATOM   3851  H   VAL B 233      -5.997   5.782 -22.939  1.00  0.00           H  
ATOM   3852  HA  VAL B 233      -4.651   8.331 -22.084  1.00  0.00           H  
ATOM   3853  HB  VAL B 233      -6.074   8.354 -20.030  1.00  0.00           H  
ATOM   3854 1HG1 VAL B 233      -8.169   9.077 -21.037  1.00  0.00           H  
ATOM   3855 2HG1 VAL B 233      -6.790   9.667 -21.920  1.00  0.00           H  
ATOM   3856 3HG1 VAL B 233      -7.696   8.349 -22.581  1.00  0.00           H  
ATOM   3857 1HG2 VAL B 233      -8.032   6.991 -20.027  1.00  0.00           H  
ATOM   3858 2HG2 VAL B 233      -7.523   6.262 -21.571  1.00  0.00           H  
ATOM   3859 3HG2 VAL B 233      -6.523   6.056 -20.135  1.00  0.00           H  
ATOM   3860  N   ARG B 234      -3.543   7.292 -20.034  1.00  0.00           N  
ATOM   3861  CA  ARG B 234      -2.724   6.617 -19.021  1.00  0.00           C  
ATOM   3862  C   ARG B 234      -2.611   7.456 -17.741  1.00  0.00           C  
ATOM   3863  O   ARG B 234      -2.929   8.647 -17.751  1.00  0.00           O  
ATOM   3864  CB  ARG B 234      -1.356   6.301 -19.550  1.00  0.00           C  
ATOM   3865  CG  ARG B 234      -0.604   7.468 -19.893  1.00  0.00           C  
ATOM   3866  CD  ARG B 234       0.761   7.134 -20.310  1.00  0.00           C  
ATOM   3867  NE  ARG B 234       1.500   8.324 -20.693  1.00  0.00           N  
ATOM   3868  CZ  ARG B 234       2.786   8.379 -21.000  1.00  0.00           C  
ATOM   3869  NH1 ARG B 234       3.554   7.303 -20.975  1.00  0.00           N  
ATOM   3870  NH2 ARG B 234       3.252   9.568 -21.336  1.00  0.00           N  
ATOM   3871  H   ARG B 234      -3.509   8.306 -20.143  1.00  0.00           H  
ATOM   3872  HA  ARG B 234      -3.201   5.672 -18.764  1.00  0.00           H  
ATOM   3873 1HB  ARG B 234      -0.789   5.757 -18.795  1.00  0.00           H  
ATOM   3874 2HB  ARG B 234      -1.424   5.663 -20.416  1.00  0.00           H  
ATOM   3875 1HG  ARG B 234      -1.104   8.004 -20.681  1.00  0.00           H  
ATOM   3876 2HG  ARG B 234      -0.567   8.091 -19.036  1.00  0.00           H  
ATOM   3877 1HD  ARG B 234       1.263   6.682 -19.484  1.00  0.00           H  
ATOM   3878 2HD  ARG B 234       0.752   6.440 -21.120  1.00  0.00           H  
ATOM   3879  HE  ARG B 234       0.997   9.226 -20.778  1.00  0.00           H  
ATOM   3880 1HH1 ARG B 234       3.158   6.408 -20.715  1.00  0.00           H  
ATOM   3881 2HH1 ARG B 234       4.532   7.374 -21.211  1.00  0.00           H  
ATOM   3882 1HH2 ARG B 234       2.575  10.359 -21.357  1.00  0.00           H  
ATOM   3883 2HH2 ARG B 234       4.221   9.696 -21.579  1.00  0.00           H  
ATOM   3884  N   SER B 235      -2.164   6.846 -16.629  1.00  0.00           N  
ATOM   3885  CA  SER B 235      -2.105   7.591 -15.360  1.00  0.00           C  
ATOM   3886  C   SER B 235      -0.787   7.507 -14.586  1.00  0.00           C  
ATOM   3887  O   SER B 235      -0.029   6.548 -14.735  1.00  0.00           O  
ATOM   3888  CB  SER B 235      -3.171   7.065 -14.454  1.00  0.00           C  
ATOM   3889  OG  SER B 235      -4.434   7.154 -15.046  1.00  0.00           O  
ATOM   3890  H   SER B 235      -1.910   5.867 -16.659  1.00  0.00           H  
ATOM   3891  HA  SER B 235      -2.297   8.641 -15.571  1.00  0.00           H  
ATOM   3892 1HB  SER B 235      -2.953   6.031 -14.197  1.00  0.00           H  
ATOM   3893 2HB  SER B 235      -3.147   7.645 -13.550  1.00  0.00           H  
ATOM   3894  HG  SER B 235      -4.745   8.066 -14.939  1.00  0.00           H  
ATOM   3895  N   ILE B 236      -0.548   8.499 -13.711  1.00  0.00           N  
ATOM   3896  CA  ILE B 236       0.644   8.506 -12.844  1.00  0.00           C  
ATOM   3897  C   ILE B 236       0.292   9.068 -11.442  1.00  0.00           C  
ATOM   3898  O   ILE B 236      -0.567   9.944 -11.353  1.00  0.00           O  
ATOM   3899  CB  ILE B 236       1.719   9.353 -13.517  1.00  0.00           C  
ATOM   3900  CG1 ILE B 236       3.031   9.234 -12.830  1.00  0.00           C  
ATOM   3901  CG2 ILE B 236       1.251  10.776 -13.527  1.00  0.00           C  
ATOM   3902  CD1 ILE B 236       4.152   9.692 -13.647  1.00  0.00           C  
ATOM   3903  H   ILE B 236      -1.200   9.286 -13.691  1.00  0.00           H  
ATOM   3904  HA  ILE B 236       1.013   7.493 -12.779  1.00  0.00           H  
ATOM   3905  HB  ILE B 236       1.866   9.006 -14.513  1.00  0.00           H  
ATOM   3906 1HG1 ILE B 236       3.012   9.819 -11.907  1.00  0.00           H  
ATOM   3907 2HG1 ILE B 236       3.221   8.199 -12.599  1.00  0.00           H  
ATOM   3908 1HG2 ILE B 236       1.989  11.396 -14.025  1.00  0.00           H  
ATOM   3909 2HG2 ILE B 236       0.308  10.839 -14.060  1.00  0.00           H  
ATOM   3910 3HG2 ILE B 236       1.116  11.118 -12.498  1.00  0.00           H  
ATOM   3911 1HD1 ILE B 236       5.081   9.564 -13.083  1.00  0.00           H  
ATOM   3912 2HD1 ILE B 236       4.193   9.095 -14.560  1.00  0.00           H  
ATOM   3913 3HD1 ILE B 236       4.013  10.739 -13.899  1.00  0.00           H  
ATOM   3914  N   PRO B 237       0.869   8.595 -10.314  1.00  0.00           N  
ATOM   3915  CA  PRO B 237       0.581   9.116  -8.994  1.00  0.00           C  
ATOM   3916  C   PRO B 237       0.947  10.575  -8.945  1.00  0.00           C  
ATOM   3917  O   PRO B 237       2.000  10.949  -9.473  1.00  0.00           O  
ATOM   3918  CB  PRO B 237       1.512   8.302  -8.095  1.00  0.00           C  
ATOM   3919  CG  PRO B 237       1.786   7.054  -8.861  1.00  0.00           C  
ATOM   3920  CD  PRO B 237       1.859   7.510 -10.286  1.00  0.00           C  
ATOM   3921  HA  PRO B 237      -0.465   8.967  -8.723  1.00  0.00           H  
ATOM   3922 1HB  PRO B 237       2.415   8.878  -7.891  1.00  0.00           H  
ATOM   3923 2HB  PRO B 237       1.027   8.117  -7.129  1.00  0.00           H  
ATOM   3924 1HG  PRO B 237       2.744   6.639  -8.549  1.00  0.00           H  
ATOM   3925 2HG  PRO B 237       1.024   6.294  -8.669  1.00  0.00           H  
ATOM   3926 1HD  PRO B 237       2.862   7.910 -10.414  1.00  0.00           H  
ATOM   3927 2HD  PRO B 237       1.666   6.712 -10.954  1.00  0.00           H  
ATOM   3928  N   ASP B 238       0.147  11.382  -8.257  1.00  0.00           N  
ATOM   3929  CA  ASP B 238       0.515  12.782  -8.130  1.00  0.00           C  
ATOM   3930  C   ASP B 238       0.135  13.456  -6.811  1.00  0.00           C  
ATOM   3931  O   ASP B 238      -0.513  14.507  -6.824  1.00  0.00           O  
ATOM   3932  CB  ASP B 238      -0.116  13.584  -9.281  1.00  0.00           C  
ATOM   3933  CG  ASP B 238       0.468  15.012  -9.429  1.00  0.00           C  
ATOM   3934  OD1 ASP B 238       1.585  15.230  -8.969  1.00  0.00           O  
ATOM   3935  OD2 ASP B 238      -0.223  15.873  -9.966  1.00  0.00           O  
ATOM   3936  H   ASP B 238      -0.734  11.036  -7.873  1.00  0.00           H  
ATOM   3937  HA  ASP B 238       1.598  12.843  -8.224  1.00  0.00           H  
ATOM   3938 1HB  ASP B 238       0.039  13.046 -10.220  1.00  0.00           H  
ATOM   3939 2HB  ASP B 238      -1.194  13.657  -9.126  1.00  0.00           H  
ATOM   3940  N   HIS B 239       0.507  12.886  -5.658  1.00  0.00           N  
ATOM   3941  CA  HIS B 239       0.230  13.661  -4.444  1.00  0.00           C  
ATOM   3942  C   HIS B 239       1.302  13.525  -3.379  1.00  0.00           C  
ATOM   3943  O   HIS B 239       2.144  14.406  -3.164  1.00  0.00           O  
ATOM   3944  CB  HIS B 239      -1.118  13.245  -3.846  1.00  0.00           C  
ATOM   3945  CG  HIS B 239      -1.348  11.765  -3.852  1.00  0.00           C  
ATOM   3946  ND1 HIS B 239      -1.047  10.970  -4.939  1.00  0.00           N  
ATOM   3947  CD2 HIS B 239      -1.848  10.935  -2.907  1.00  0.00           C  
ATOM   3948  CE1 HIS B 239      -1.353   9.715  -4.660  1.00  0.00           C  
ATOM   3949  NE2 HIS B 239      -1.841   9.668  -3.434  1.00  0.00           N  
ATOM   3950  H   HIS B 239       1.035  12.004  -5.634  1.00  0.00           H  
ATOM   3951  HA  HIS B 239       0.180  14.717  -4.699  1.00  0.00           H  
ATOM   3952 1HB  HIS B 239      -1.183  13.595  -2.815  1.00  0.00           H  
ATOM   3953 2HB  HIS B 239      -1.924  13.717  -4.405  1.00  0.00           H  
ATOM   3954  HD1 HIS B 239      -0.592  11.266  -5.780  1.00  0.00           H  
ATOM   3955  HD2 HIS B 239      -2.219  11.104  -1.895  1.00  0.00           H  
ATOM   3956  HE1 HIS B 239      -1.189   8.927  -5.395  1.00  0.00           H  
ATOM   3957  N   TYR B 240       1.287  12.359  -2.770  1.00  0.00           N  
ATOM   3958  CA  TYR B 240       2.211  11.904  -1.755  1.00  0.00           C  
ATOM   3959  C   TYR B 240       2.984  10.821  -2.401  1.00  0.00           C  
ATOM   3960  O   TYR B 240       4.205  10.760  -2.338  1.00  0.00           O  
ATOM   3961  CB  TYR B 240       1.503  11.409  -0.491  1.00  0.00           C  
ATOM   3962  CG  TYR B 240       0.827  12.507   0.300  1.00  0.00           C  
ATOM   3963  CD1 TYR B 240      -0.530  12.744   0.137  1.00  0.00           C  
ATOM   3964  CD2 TYR B 240       1.564  13.277   1.187  1.00  0.00           C  
ATOM   3965  CE1 TYR B 240      -1.148  13.747   0.860  1.00  0.00           C  
ATOM   3966  CE2 TYR B 240       0.947  14.279   1.910  1.00  0.00           C  
ATOM   3967  CZ  TYR B 240      -0.403  14.515   1.748  1.00  0.00           C  
ATOM   3968  OH  TYR B 240      -1.018  15.514   2.468  1.00  0.00           O  
ATOM   3969  H   TYR B 240       0.552  11.725  -3.034  1.00  0.00           H  
ATOM   3970  HA  TYR B 240       2.890  12.705  -1.469  1.00  0.00           H  
ATOM   3971 1HB  TYR B 240       0.747  10.671  -0.763  1.00  0.00           H  
ATOM   3972 2HB  TYR B 240       2.224  10.915   0.160  1.00  0.00           H  
ATOM   3973  HD1 TYR B 240      -1.110  12.139  -0.561  1.00  0.00           H  
ATOM   3974  HD2 TYR B 240       2.630  13.091   1.314  1.00  0.00           H  
ATOM   3975  HE1 TYR B 240      -2.214  13.933   0.732  1.00  0.00           H  
ATOM   3976  HE2 TYR B 240       1.526  14.885   2.607  1.00  0.00           H  
ATOM   3977  HH  TYR B 240      -1.924  15.614   2.164  1.00  0.00           H  
ATOM   3978  N   PHE B 241       2.227   9.971  -3.047  1.00  0.00           N  
ATOM   3979  CA  PHE B 241       2.774   8.832  -3.712  1.00  0.00           C  
ATOM   3980  C   PHE B 241       3.354   9.342  -5.013  1.00  0.00           C  
ATOM   3981  O   PHE B 241       2.794  10.257  -5.640  1.00  0.00           O  
ATOM   3982  CB  PHE B 241       1.710   7.763  -3.964  1.00  0.00           C  
ATOM   3983  CG  PHE B 241       1.294   7.019  -2.727  1.00  0.00           C  
ATOM   3984  CD1 PHE B 241       0.247   7.480  -1.943  1.00  0.00           C  
ATOM   3985  CD2 PHE B 241       1.948   5.858  -2.345  1.00  0.00           C  
ATOM   3986  CE1 PHE B 241      -0.136   6.796  -0.805  1.00  0.00           C  
ATOM   3987  CE2 PHE B 241       1.567   5.172  -1.208  1.00  0.00           C  
ATOM   3988  CZ  PHE B 241       0.523   5.643  -0.436  1.00  0.00           C  
ATOM   3989  H   PHE B 241       1.232  10.108  -3.049  1.00  0.00           H  
ATOM   3990  HA  PHE B 241       3.561   8.384  -3.104  1.00  0.00           H  
ATOM   3991 1HB  PHE B 241       0.824   8.225  -4.396  1.00  0.00           H  
ATOM   3992 2HB  PHE B 241       2.086   7.038  -4.686  1.00  0.00           H  
ATOM   3993  HD1 PHE B 241      -0.275   8.391  -2.234  1.00  0.00           H  
ATOM   3994  HD2 PHE B 241       2.774   5.487  -2.954  1.00  0.00           H  
ATOM   3995  HE1 PHE B 241      -0.960   7.170  -0.197  1.00  0.00           H  
ATOM   3996  HE2 PHE B 241       2.090   4.260  -0.919  1.00  0.00           H  
ATOM   3997  HZ  PHE B 241       0.222   5.104   0.461  1.00  0.00           H  
ATOM   3998  N   LYS B 242       4.497   8.784  -5.378  1.00  0.00           N  
ATOM   3999  CA  LYS B 242       5.200   9.114  -6.605  1.00  0.00           C  
ATOM   4000  C   LYS B 242       5.462   7.838  -7.362  1.00  0.00           C  
ATOM   4001  O   LYS B 242       5.336   6.750  -6.782  1.00  0.00           O  
ATOM   4002  CB  LYS B 242       6.477   9.894  -6.312  1.00  0.00           C  
ATOM   4003  CG  LYS B 242       6.207  11.173  -5.494  1.00  0.00           C  
ATOM   4004  CD  LYS B 242       5.483  12.249  -6.344  1.00  0.00           C  
ATOM   4005  CE  LYS B 242       5.242  13.537  -5.547  1.00  0.00           C  
ATOM   4006  NZ  LYS B 242       4.535  14.568  -6.364  1.00  0.00           N  
ATOM   4007  H   LYS B 242       4.880   8.057  -4.771  1.00  0.00           H  
ATOM   4008  HA  LYS B 242       4.559   9.742  -7.224  1.00  0.00           H  
ATOM   4009 1HB  LYS B 242       7.174   9.273  -5.761  1.00  0.00           H  
ATOM   4010 2HB  LYS B 242       6.958  10.173  -7.246  1.00  0.00           H  
ATOM   4011 1HG  LYS B 242       5.600  10.942  -4.616  1.00  0.00           H  
ATOM   4012 2HG  LYS B 242       7.155  11.581  -5.150  1.00  0.00           H  
ATOM   4013 1HD  LYS B 242       6.086  12.484  -7.220  1.00  0.00           H  
ATOM   4014 2HD  LYS B 242       4.520  11.872  -6.688  1.00  0.00           H  
ATOM   4015 1HE  LYS B 242       4.627  13.299  -4.671  1.00  0.00           H  
ATOM   4016 2HE  LYS B 242       6.197  13.940  -5.210  1.00  0.00           H  
ATOM   4017 1HZ  LYS B 242       4.375  15.396  -5.809  1.00  0.00           H  
ATOM   4018 2HZ  LYS B 242       5.084  14.805  -7.176  1.00  0.00           H  
ATOM   4019 3HZ  LYS B 242       3.650  14.188  -6.664  1.00  0.00           H  
ATOM   4020  N   GLY B 243       5.762   7.936  -8.650  1.00  0.00           N  
ATOM   4021  CA  GLY B 243       5.963   6.699  -9.372  1.00  0.00           C  
ATOM   4022  C   GLY B 243       6.076   6.835 -10.883  1.00  0.00           C  
ATOM   4023  O   GLY B 243       6.687   7.761 -11.416  1.00  0.00           O  
ATOM   4024  H   GLY B 243       5.846   8.830  -9.111  1.00  0.00           H  
ATOM   4025 1HA  GLY B 243       6.863   6.214  -9.000  1.00  0.00           H  
ATOM   4026 2HA  GLY B 243       5.144   6.038  -9.142  1.00  0.00           H  
ATOM   4027  N   PHE B 244       5.516   5.852 -11.550  1.00  0.00           N  
ATOM   4028  CA  PHE B 244       5.634   5.695 -12.972  1.00  0.00           C  
ATOM   4029  C   PHE B 244       4.303   5.757 -13.689  1.00  0.00           C  
ATOM   4030  O   PHE B 244       3.246   5.671 -13.069  1.00  0.00           O  
ATOM   4031  CB  PHE B 244       6.234   4.336 -13.265  1.00  0.00           C  
ATOM   4032  CG  PHE B 244       7.469   4.082 -12.505  1.00  0.00           C  
ATOM   4033  CD1 PHE B 244       7.479   3.104 -11.525  1.00  0.00           C  
ATOM   4034  CD2 PHE B 244       8.605   4.823 -12.701  1.00  0.00           C  
ATOM   4035  CE1 PHE B 244       8.609   2.853 -10.794  1.00  0.00           C  
ATOM   4036  CE2 PHE B 244       9.740   4.576 -11.952  1.00  0.00           C  
ATOM   4037  CZ  PHE B 244       9.738   3.586 -11.003  1.00  0.00           C  
ATOM   4038  H   PHE B 244       4.979   5.170 -11.016  1.00  0.00           H  
ATOM   4039  HA  PHE B 244       6.277   6.485 -13.356  1.00  0.00           H  
ATOM   4040 1HB  PHE B 244       5.508   3.561 -13.020  1.00  0.00           H  
ATOM   4041 2HB  PHE B 244       6.452   4.246 -14.327  1.00  0.00           H  
ATOM   4042  HD1 PHE B 244       6.574   2.515 -11.343  1.00  0.00           H  
ATOM   4043  HD2 PHE B 244       8.606   5.613 -13.453  1.00  0.00           H  
ATOM   4044  HE1 PHE B 244       8.599   2.069 -10.044  1.00  0.00           H  
ATOM   4045  HE2 PHE B 244      10.639   5.166 -12.113  1.00  0.00           H  
ATOM   4046  HZ  PHE B 244      10.633   3.385 -10.417  1.00  0.00           H  
ATOM   4047  N   TRP B 245       4.357   5.894 -15.007  1.00  0.00           N  
ATOM   4048  CA  TRP B 245       3.146   5.856 -15.801  1.00  0.00           C  
ATOM   4049  C   TRP B 245       2.595   4.445 -15.870  1.00  0.00           C  
ATOM   4050  O   TRP B 245       3.348   3.472 -16.014  1.00  0.00           O  
ATOM   4051  CB  TRP B 245       3.403   6.305 -17.243  1.00  0.00           C  
ATOM   4052  CG  TRP B 245       3.621   7.740 -17.375  1.00  0.00           C  
ATOM   4053  CD1 TRP B 245       4.795   8.392 -17.586  1.00  0.00           C  
ATOM   4054  CD2 TRP B 245       2.605   8.748 -17.279  1.00  0.00           C  
ATOM   4055  NE1 TRP B 245       4.578   9.740 -17.612  1.00  0.00           N  
ATOM   4056  CE2 TRP B 245       3.229   9.973 -17.412  1.00  0.00           C  
ATOM   4057  CE3 TRP B 245       1.224   8.704 -17.074  1.00  0.00           C  
ATOM   4058  CZ2 TRP B 245       2.526  11.161 -17.336  1.00  0.00           C  
ATOM   4059  CZ3 TRP B 245       0.508   9.888 -17.007  1.00  0.00           C  
ATOM   4060  CH2 TRP B 245       1.143  11.084 -17.128  1.00  0.00           C  
ATOM   4061  H   TRP B 245       5.250   6.000 -15.465  1.00  0.00           H  
ATOM   4062  HA  TRP B 245       2.404   6.505 -15.343  1.00  0.00           H  
ATOM   4063 1HB  TRP B 245       4.277   5.789 -17.631  1.00  0.00           H  
ATOM   4064 2HB  TRP B 245       2.565   6.010 -17.845  1.00  0.00           H  
ATOM   4065  HD1 TRP B 245       5.765   7.910 -17.702  1.00  0.00           H  
ATOM   4066  HE1 TRP B 245       5.288  10.448 -17.743  1.00  0.00           H  
ATOM   4067  HE3 TRP B 245       0.722   7.743 -16.964  1.00  0.00           H  
ATOM   4068  HZ2 TRP B 245       3.014  12.129 -17.431  1.00  0.00           H  
ATOM   4069  HZ3 TRP B 245      -0.574   9.841 -16.844  1.00  0.00           H  
ATOM   4070  HH2 TRP B 245       0.552  11.998 -17.065  1.00  0.00           H  
ATOM   4071  N   SER B 246       1.277   4.367 -15.827  1.00  0.00           N  
ATOM   4072  CA  SER B 246       0.532   3.141 -15.988  1.00  0.00           C  
ATOM   4073  C   SER B 246       0.621   2.724 -17.432  1.00  0.00           C  
ATOM   4074  O   SER B 246       1.054   3.505 -18.278  1.00  0.00           O  
ATOM   4075  CB  SER B 246      -0.929   3.375 -15.734  1.00  0.00           C  
ATOM   4076  OG  SER B 246      -1.475   4.110 -16.802  1.00  0.00           O  
ATOM   4077  H   SER B 246       0.754   5.212 -15.638  1.00  0.00           H  
ATOM   4078  HA  SER B 246       0.938   2.365 -15.339  1.00  0.00           H  
ATOM   4079 1HB  SER B 246      -1.453   2.426 -15.625  1.00  0.00           H  
ATOM   4080 2HB  SER B 246      -1.046   3.929 -14.807  1.00  0.00           H  
ATOM   4081  HG  SER B 246      -1.545   3.468 -17.558  1.00  0.00           H  
ATOM   4082  N   GLU B 247       0.190   1.517 -17.724  1.00  0.00           N  
ATOM   4083  CA  GLU B 247       0.105   1.075 -19.096  1.00  0.00           C  
ATOM   4084  C   GLU B 247      -1.019   1.867 -19.713  1.00  0.00           C  
ATOM   4085  O   GLU B 247      -1.807   2.496 -18.997  1.00  0.00           O  
ATOM   4086  CB  GLU B 247      -0.191  -0.427 -19.210  1.00  0.00           C  
ATOM   4087  CG  GLU B 247       0.944  -1.360 -18.775  1.00  0.00           C  
ATOM   4088  CD  GLU B 247       2.161  -1.330 -19.682  1.00  0.00           C  
ATOM   4089  OE1 GLU B 247       1.994  -1.413 -20.880  1.00  0.00           O  
ATOM   4090  OE2 GLU B 247       3.266  -1.239 -19.160  1.00  0.00           O  
ATOM   4091  H   GLU B 247      -0.120   0.909 -16.981  1.00  0.00           H  
ATOM   4092  HA  GLU B 247       1.032   1.310 -19.617  1.00  0.00           H  
ATOM   4093 1HB  GLU B 247      -1.069  -0.669 -18.617  1.00  0.00           H  
ATOM   4094 2HB  GLU B 247      -0.433  -0.668 -20.248  1.00  0.00           H  
ATOM   4095 1HG  GLU B 247       1.250  -1.072 -17.782  1.00  0.00           H  
ATOM   4096 2HG  GLU B 247       0.564  -2.378 -18.728  1.00  0.00           H  
ATOM   4097  N   TRP B 248      -1.059   1.902 -21.023  1.00  0.00           N  
ATOM   4098  CA  TRP B 248      -2.111   2.622 -21.700  1.00  0.00           C  
ATOM   4099  C   TRP B 248      -3.420   1.876 -21.633  1.00  0.00           C  
ATOM   4100  O   TRP B 248      -3.445   0.644 -21.600  1.00  0.00           O  
ATOM   4101  CB  TRP B 248      -1.787   2.827 -23.157  1.00  0.00           C  
ATOM   4102  CG  TRP B 248      -0.698   3.768 -23.433  1.00  0.00           C  
ATOM   4103  CD1 TRP B 248       0.593   3.464 -23.747  1.00  0.00           C  
ATOM   4104  CD2 TRP B 248      -0.793   5.200 -23.452  1.00  0.00           C  
ATOM   4105  NE1 TRP B 248       1.309   4.620 -23.962  1.00  0.00           N  
ATOM   4106  CE2 TRP B 248       0.474   5.695 -23.781  1.00  0.00           C  
ATOM   4107  CE3 TRP B 248      -1.833   6.089 -23.231  1.00  0.00           C  
ATOM   4108  CZ2 TRP B 248       0.726   7.065 -23.885  1.00  0.00           C  
ATOM   4109  CZ3 TRP B 248      -1.600   7.459 -23.340  1.00  0.00           C  
ATOM   4110  CH2 TRP B 248      -0.349   7.933 -23.656  1.00  0.00           C  
ATOM   4111  H   TRP B 248      -0.370   1.391 -21.559  1.00  0.00           H  
ATOM   4112  HA  TRP B 248      -2.244   3.589 -21.220  1.00  0.00           H  
ATOM   4113 1HB  TRP B 248      -1.531   1.869 -23.599  1.00  0.00           H  
ATOM   4114 2HB  TRP B 248      -2.682   3.186 -23.662  1.00  0.00           H  
ATOM   4115  HD1 TRP B 248       0.994   2.454 -23.820  1.00  0.00           H  
ATOM   4116  HE1 TRP B 248       2.291   4.665 -24.210  1.00  0.00           H  
ATOM   4117  HE3 TRP B 248      -2.816   5.710 -22.987  1.00  0.00           H  
ATOM   4118  HZ2 TRP B 248       1.706   7.462 -24.135  1.00  0.00           H  
ATOM   4119  HZ3 TRP B 248      -2.434   8.151 -23.164  1.00  0.00           H  
ATOM   4120  HH2 TRP B 248      -0.197   9.013 -23.724  1.00  0.00           H  
ATOM   4121  N   SER B 249      -4.500   2.630 -21.633  1.00  0.00           N  
ATOM   4122  CA  SER B 249      -5.835   2.075 -21.751  1.00  0.00           C  
ATOM   4123  C   SER B 249      -5.932   1.532 -23.167  1.00  0.00           C  
ATOM   4124  O   SER B 249      -5.065   1.846 -23.981  1.00  0.00           O  
ATOM   4125  CB  SER B 249      -6.846   3.177 -21.671  1.00  0.00           C  
ATOM   4126  OG  SER B 249      -6.781   3.949 -22.871  1.00  0.00           O  
ATOM   4127  H   SER B 249      -4.403   3.640 -21.558  1.00  0.00           H  
ATOM   4128  HA  SER B 249      -5.982   1.311 -20.992  1.00  0.00           H  
ATOM   4129 1HB  SER B 249      -7.845   2.791 -21.522  1.00  0.00           H  
ATOM   4130 2HB  SER B 249      -6.607   3.797 -20.817  1.00  0.00           H  
ATOM   4131  HG  SER B 249      -7.271   3.409 -23.577  1.00  0.00           H  
ATOM   4132  N   PRO B 250      -6.915   0.704 -23.503  1.00  0.00           N  
ATOM   4133  CA  PRO B 250      -7.198   0.301 -24.864  1.00  0.00           C  
ATOM   4134  C   PRO B 250      -7.500   1.568 -25.643  1.00  0.00           C  
ATOM   4135  O   PRO B 250      -7.933   2.566 -25.053  1.00  0.00           O  
ATOM   4136  CB  PRO B 250      -8.425  -0.591 -24.710  1.00  0.00           C  
ATOM   4137  CG  PRO B 250      -8.410  -0.983 -23.255  1.00  0.00           C  
ATOM   4138  CD  PRO B 250      -7.858   0.224 -22.518  1.00  0.00           C  
ATOM   4139  HA  PRO B 250      -6.343  -0.242 -25.290  1.00  0.00           H  
ATOM   4140 1HB  PRO B 250      -9.326  -0.039 -25.011  1.00  0.00           H  
ATOM   4141 2HB  PRO B 250      -8.338  -1.457 -25.394  1.00  0.00           H  
ATOM   4142 1HG  PRO B 250      -9.423  -1.264 -22.926  1.00  0.00           H  
ATOM   4143 2HG  PRO B 250      -7.779  -1.874 -23.127  1.00  0.00           H  
ATOM   4144 1HD  PRO B 250      -8.652   0.948 -22.315  1.00  0.00           H  
ATOM   4145 2HD  PRO B 250      -7.361  -0.130 -21.605  1.00  0.00           H  
ATOM   4146  N   SER B 251      -7.199   1.575 -26.932  1.00  0.00           N  
ATOM   4147  CA  SER B 251      -7.495   2.777 -27.682  1.00  0.00           C  
ATOM   4148  C   SER B 251      -8.957   2.819 -28.040  1.00  0.00           C  
ATOM   4149  O   SER B 251      -9.607   1.782 -28.171  1.00  0.00           O  
ATOM   4150  CB  SER B 251      -6.671   2.871 -28.929  1.00  0.00           C  
ATOM   4151  OG  SER B 251      -5.300   2.982 -28.630  1.00  0.00           O  
ATOM   4152  H   SER B 251      -6.819   0.754 -27.383  1.00  0.00           H  
ATOM   4153  HA  SER B 251      -7.275   3.642 -27.061  1.00  0.00           H  
ATOM   4154 1HB  SER B 251      -6.854   2.027 -29.572  1.00  0.00           H  
ATOM   4155 2HB  SER B 251      -6.990   3.757 -29.465  1.00  0.00           H  
ATOM   4156  HG  SER B 251      -4.843   3.135 -29.498  1.00  0.00           H  
ATOM   4157  N   TYR B 252      -9.458   4.017 -28.232  1.00  0.00           N  
ATOM   4158  CA  TYR B 252     -10.816   4.239 -28.690  1.00  0.00           C  
ATOM   4159  C   TYR B 252     -10.690   4.952 -30.021  1.00  0.00           C  
ATOM   4160  O   TYR B 252      -9.827   5.821 -30.181  1.00  0.00           O  
ATOM   4161  CB  TYR B 252     -11.607   5.089 -27.701  1.00  0.00           C  
ATOM   4162  CG  TYR B 252     -13.061   5.300 -28.061  1.00  0.00           C  
ATOM   4163  CD1 TYR B 252     -14.000   4.370 -27.639  1.00  0.00           C  
ATOM   4164  CD2 TYR B 252     -13.465   6.401 -28.815  1.00  0.00           C  
ATOM   4165  CE1 TYR B 252     -15.330   4.546 -27.941  1.00  0.00           C  
ATOM   4166  CE2 TYR B 252     -14.807   6.563 -29.116  1.00  0.00           C  
ATOM   4167  CZ  TYR B 252     -15.731   5.652 -28.676  1.00  0.00           C  
ATOM   4168  OH  TYR B 252     -17.065   5.856 -28.948  1.00  0.00           O  
ATOM   4169  H   TYR B 252      -8.857   4.817 -28.055  1.00  0.00           H  
ATOM   4170  HA  TYR B 252     -11.319   3.284 -28.853  1.00  0.00           H  
ATOM   4171 1HB  TYR B 252     -11.571   4.620 -26.713  1.00  0.00           H  
ATOM   4172 2HB  TYR B 252     -11.146   6.053 -27.603  1.00  0.00           H  
ATOM   4173  HD1 TYR B 252     -13.686   3.507 -27.053  1.00  0.00           H  
ATOM   4174  HD2 TYR B 252     -12.733   7.130 -29.157  1.00  0.00           H  
ATOM   4175  HE1 TYR B 252     -16.067   3.821 -27.591  1.00  0.00           H  
ATOM   4176  HE2 TYR B 252     -15.146   7.414 -29.689  1.00  0.00           H  
ATOM   4177  HH  TYR B 252     -17.165   6.707 -29.399  1.00  0.00           H  
ATOM   4178  N   TYR B 253     -11.484   4.561 -30.999  1.00  0.00           N  
ATOM   4179  CA  TYR B 253     -11.370   5.243 -32.279  1.00  0.00           C  
ATOM   4180  C   TYR B 253     -12.671   5.915 -32.673  1.00  0.00           C  
ATOM   4181  O   TYR B 253     -13.755   5.330 -32.547  1.00  0.00           O  
ATOM   4182  CB  TYR B 253     -10.975   4.253 -33.345  1.00  0.00           C  
ATOM   4183  CG  TYR B 253      -9.608   3.569 -33.180  1.00  0.00           C  
ATOM   4184  CD1 TYR B 253      -9.474   2.429 -32.403  1.00  0.00           C  
ATOM   4185  CD2 TYR B 253      -8.534   4.034 -33.876  1.00  0.00           C  
ATOM   4186  CE1 TYR B 253      -8.273   1.756 -32.346  1.00  0.00           C  
ATOM   4187  CE2 TYR B 253      -7.338   3.364 -33.823  1.00  0.00           C  
ATOM   4188  CZ  TYR B 253      -7.200   2.235 -33.082  1.00  0.00           C  
ATOM   4189  OH  TYR B 253      -5.990   1.574 -33.096  1.00  0.00           O  
ATOM   4190  H   TYR B 253     -12.162   3.824 -30.856  1.00  0.00           H  
ATOM   4191  HA  TYR B 253     -10.612   6.015 -32.206  1.00  0.00           H  
ATOM   4192 1HB  TYR B 253     -11.734   3.472 -33.400  1.00  0.00           H  
ATOM   4193 2HB  TYR B 253     -10.975   4.764 -34.307  1.00  0.00           H  
ATOM   4194  HD1 TYR B 253     -10.324   2.055 -31.850  1.00  0.00           H  
ATOM   4195  HD2 TYR B 253      -8.634   4.926 -34.496  1.00  0.00           H  
ATOM   4196  HE1 TYR B 253      -8.184   0.847 -31.742  1.00  0.00           H  
ATOM   4197  HE2 TYR B 253      -6.487   3.728 -34.399  1.00  0.00           H  
ATOM   4198  HH  TYR B 253      -5.309   2.165 -33.454  1.00  0.00           H  
ATOM   4199  N   PHE B 254     -12.551   7.114 -33.209  1.00  0.00           N  
ATOM   4200  CA  PHE B 254     -13.731   7.864 -33.601  1.00  0.00           C  
ATOM   4201  C   PHE B 254     -13.437   8.705 -34.824  1.00  0.00           C  
ATOM   4202  O   PHE B 254     -12.273   8.949 -35.139  1.00  0.00           O  
ATOM   4203  CB  PHE B 254     -14.191   8.729 -32.421  1.00  0.00           C  
ATOM   4204  CG  PHE B 254     -13.256   9.852 -32.009  1.00  0.00           C  
ATOM   4205  CD1 PHE B 254     -13.435  11.138 -32.497  1.00  0.00           C  
ATOM   4206  CD2 PHE B 254     -12.204   9.618 -31.154  1.00  0.00           C  
ATOM   4207  CE1 PHE B 254     -12.595  12.163 -32.129  1.00  0.00           C  
ATOM   4208  CE2 PHE B 254     -11.356  10.643 -30.785  1.00  0.00           C  
ATOM   4209  CZ  PHE B 254     -11.555  11.920 -31.272  1.00  0.00           C  
ATOM   4210  H   PHE B 254     -11.614   7.509 -33.315  1.00  0.00           H  
ATOM   4211  HA  PHE B 254     -14.530   7.168 -33.843  1.00  0.00           H  
ATOM   4212 1HB  PHE B 254     -15.162   9.164 -32.654  1.00  0.00           H  
ATOM   4213 2HB  PHE B 254     -14.330   8.089 -31.574  1.00  0.00           H  
ATOM   4214  HD1 PHE B 254     -14.263  11.335 -33.181  1.00  0.00           H  
ATOM   4215  HD2 PHE B 254     -12.042   8.614 -30.766  1.00  0.00           H  
ATOM   4216  HE1 PHE B 254     -12.758  13.165 -32.520  1.00  0.00           H  
ATOM   4217  HE2 PHE B 254     -10.530  10.446 -30.113  1.00  0.00           H  
ATOM   4218  HZ  PHE B 254     -10.886  12.728 -30.982  1.00  0.00           H  
ATOM   4219  N   ARG B 255     -14.483   9.149 -35.509  1.00  0.00           N  
ATOM   4220  CA  ARG B 255     -14.298   9.940 -36.718  1.00  0.00           C  
ATOM   4221  C   ARG B 255     -15.069  11.230 -36.625  1.00  0.00           C  
ATOM   4222  O   ARG B 255     -16.233  11.232 -36.190  1.00  0.00           O  
ATOM   4223  CB  ARG B 255     -14.717   9.154 -37.961  1.00  0.00           C  
ATOM   4224  CG  ARG B 255     -14.508   9.850 -39.240  1.00  0.00           C  
ATOM   4225  CD  ARG B 255     -14.999   9.062 -40.372  1.00  0.00           C  
ATOM   4226  NE  ARG B 255     -14.710   9.727 -41.622  1.00  0.00           N  
ATOM   4227  CZ  ARG B 255     -15.463  10.719 -42.139  1.00  0.00           C  
ATOM   4228  NH1 ARG B 255     -16.529  11.149 -41.483  1.00  0.00           N  
ATOM   4229  NH2 ARG B 255     -15.130  11.263 -43.295  1.00  0.00           N  
ATOM   4230  H   ARG B 255     -15.413   8.920 -35.196  1.00  0.00           H  
ATOM   4231  HA  ARG B 255     -13.253  10.191 -36.810  1.00  0.00           H  
ATOM   4232 1HB  ARG B 255     -14.119   8.269 -38.045  1.00  0.00           H  
ATOM   4233 2HB  ARG B 255     -15.762   8.858 -37.898  1.00  0.00           H  
ATOM   4234 1HG  ARG B 255     -15.041  10.795 -39.234  1.00  0.00           H  
ATOM   4235 2HG  ARG B 255     -13.449  10.036 -39.387  1.00  0.00           H  
ATOM   4236 1HD  ARG B 255     -14.524   8.084 -40.384  1.00  0.00           H  
ATOM   4237 2HD  ARG B 255     -16.073   8.947 -40.285  1.00  0.00           H  
ATOM   4238  HE  ARG B 255     -13.901   9.424 -42.144  1.00  0.00           H  
ATOM   4239 1HH1 ARG B 255     -16.774  10.731 -40.593  1.00  0.00           H  
ATOM   4240 2HH1 ARG B 255     -17.097  11.892 -41.861  1.00  0.00           H  
ATOM   4241 1HH2 ARG B 255     -14.307  10.935 -43.787  1.00  0.00           H  
ATOM   4242 2HH2 ARG B 255     -15.680  12.010 -43.678  1.00  0.00           H  
ATOM   4243  N   THR B 256     -14.400  12.325 -36.976  1.00  0.00           N  
ATOM   4244  CA  THR B 256     -14.996  13.643 -36.880  1.00  0.00           C  
ATOM   4245  C   THR B 256     -15.930  13.887 -38.085  1.00  0.00           C  
ATOM   4246  O   THR B 256     -15.809  13.194 -39.101  1.00  0.00           O  
ATOM   4247  CB  THR B 256     -13.861  14.691 -36.834  1.00  0.00           C  
ATOM   4248  OG1 THR B 256     -13.152  14.688 -38.066  1.00  0.00           O  
ATOM   4249  CG2 THR B 256     -12.868  14.323 -35.743  1.00  0.00           C  
ATOM   4250  H   THR B 256     -13.444  12.222 -37.319  1.00  0.00           H  
ATOM   4251  HA  THR B 256     -15.563  13.676 -35.954  1.00  0.00           H  
ATOM   4252  HB  THR B 256     -14.242  15.674 -36.643  1.00  0.00           H  
ATOM   4253  HG1 THR B 256     -12.468  15.398 -38.042  1.00  0.00           H  
ATOM   4254 1HG2 THR B 256     -12.058  15.054 -35.733  1.00  0.00           H  
ATOM   4255 2HG2 THR B 256     -13.349  14.309 -34.781  1.00  0.00           H  
ATOM   4256 3HG2 THR B 256     -12.460  13.336 -35.952  1.00  0.00           H  
ATOM   4257  N   PRO B 257     -16.848  14.872 -38.041  1.00  0.00           N  
ATOM   4258  CA  PRO B 257     -17.743  15.244 -39.131  1.00  0.00           C  
ATOM   4259  C   PRO B 257     -17.039  15.496 -40.451  1.00  0.00           C  
ATOM   4260  O   PRO B 257     -16.151  16.348 -40.528  1.00  0.00           O  
ATOM   4261  OXT PRO B 257     -17.344  14.864 -41.424  1.00  0.00           O  
ATOM   4262  CB  PRO B 257     -18.379  16.521 -38.584  1.00  0.00           C  
ATOM   4263  CG  PRO B 257     -18.370  16.324 -37.097  1.00  0.00           C  
ATOM   4264  CD  PRO B 257     -17.077  15.648 -36.798  1.00  0.00           C  
ATOM   4265  HA  PRO B 257     -18.500  14.456 -39.252  1.00  0.00           H  
ATOM   4266 1HB  PRO B 257     -17.783  17.391 -38.893  1.00  0.00           H  
ATOM   4267 2HB  PRO B 257     -19.385  16.651 -39.002  1.00  0.00           H  
ATOM   4268 1HG  PRO B 257     -18.466  17.288 -36.593  1.00  0.00           H  
ATOM   4269 2HG  PRO B 257     -19.244  15.726 -36.787  1.00  0.00           H  
ATOM   4270 1HD  PRO B 257     -16.310  16.406 -36.638  1.00  0.00           H  
ATOM   4271 2HD  PRO B 257     -17.244  15.010 -35.923  1.00  0.00           H  
TER                                                                             
score -812.773
silent_score -812.773
time 0
                                    
