# Supplementary material for: Design of protein-binding proteins from the target structure alone
Source: Nature. 2022 Mar 24;605(7910):551–60. doi: 10.1038/s41586-022-04654-9 (PMC9117152; doi:10.1038/s41586-022-04654-9)
Supplement: Supplementary file 4 — Supplementary Data 1 Experimental data and analysis. This file contains all the experimental results and the analysis protocols. [file 41586_2022_4654_MOESM4_ESM.gz › supplemental_files/ngs_analysis/il7ra_grafting_experiment/contiguous_grafts/motif_hash_input/context/IL7_bcov_v3_r3_ems_3hC_436_0002_000000017_0001_0001_47_64_H_.._ems_p1-15H-GBL-16H-GABBL-16H_0382_0001_0001_0001_0001_0001_0001_0001_0001_trim.pdb]

SSBOND     CYS B   44    CYS B   59                                       2.04  
SSBOND     CYS B   76    CYS B   84                                       2.04  
SSBOND     CYS B  110    CYS B  120                                       2.06  
ATOM      1  N   ASP B  39      28.183 -11.707 -16.125  1.00  0.00           N  
ATOM      2  CA  ASP B  39      27.443 -10.646 -15.446  1.00  0.00           C  
ATOM      3  C   ASP B  39      26.155 -11.152 -14.813  1.00  0.00           C  
ATOM      4  O   ASP B  39      25.435 -11.962 -15.404  1.00  0.00           O  
ATOM      5  CB  ASP B  39      27.097  -9.502 -16.389  1.00  0.00           C  
ATOM      6  CG  ASP B  39      26.524  -8.309 -15.627  1.00  0.00           C  
ATOM      7  OD1 ASP B  39      27.297  -7.493 -15.197  1.00  0.00           O  
ATOM      8  OD2 ASP B  39      25.324  -8.248 -15.423  1.00  0.00           O  
ATOM      9 1H   ASP B  39      29.018 -11.328 -16.523  1.00  0.00           H  
ATOM     10 2H   ASP B  39      28.422 -12.421 -15.468  1.00  0.00           H  
ATOM     11 3H   ASP B  39      27.615 -12.097 -16.851  1.00  0.00           H  
ATOM     12  HA  ASP B  39      28.074 -10.251 -14.650  1.00  0.00           H  
ATOM     13 1HB  ASP B  39      27.991  -9.186 -16.924  1.00  0.00           H  
ATOM     14 2HB  ASP B  39      26.366  -9.837 -17.127  1.00  0.00           H  
ATOM     15  N   TYR B  40      25.883 -10.675 -13.596  1.00  0.00           N  
ATOM     16  CA  TYR B  40      24.712 -11.092 -12.829  1.00  0.00           C  
ATOM     17  C   TYR B  40      23.750  -9.935 -12.475  1.00  0.00           C  
ATOM     18  O   TYR B  40      23.226  -9.878 -11.349  1.00  0.00           O  
ATOM     19  CB  TYR B  40      25.162 -11.870 -11.586  1.00  0.00           C  
ATOM     20  CG  TYR B  40      25.962 -13.111 -11.963  1.00  0.00           C  
ATOM     21  CD1 TYR B  40      27.341 -13.130 -11.745  1.00  0.00           C  
ATOM     22  CD2 TYR B  40      25.338 -14.203 -12.574  1.00  0.00           C  
ATOM     23  CE1 TYR B  40      28.085 -14.234 -12.129  1.00  0.00           C  
ATOM     24  CE2 TYR B  40      26.091 -15.302 -12.957  1.00  0.00           C  
ATOM     25  CZ  TYR B  40      27.449 -15.320 -12.741  1.00  0.00           C  
ATOM     26  OH  TYR B  40      28.185 -16.414 -13.142  1.00  0.00           O  
ATOM     27  H   TYR B  40      26.511  -9.991 -13.195  1.00  0.00           H  
ATOM     28  HA  TYR B  40      24.140 -11.786 -13.444  1.00  0.00           H  
ATOM     29 1HB  TYR B  40      25.777 -11.253 -10.965  1.00  0.00           H  
ATOM     30 2HB  TYR B  40      24.294 -12.177 -10.998  1.00  0.00           H  
ATOM     31  HD1 TYR B  40      27.830 -12.276 -11.277  1.00  0.00           H  
ATOM     32  HD2 TYR B  40      24.263 -14.186 -12.760  1.00  0.00           H  
ATOM     33  HE1 TYR B  40      29.161 -14.251 -11.962  1.00  0.00           H  
ATOM     34  HE2 TYR B  40      25.614 -16.152 -13.443  1.00  0.00           H  
ATOM     35  HH  TYR B  40      29.108 -16.279 -12.918  1.00  0.00           H  
ATOM     36  N   SER B  41      23.593  -8.956 -13.380  1.00  0.00           N  
ATOM     37  CA  SER B  41      22.609  -7.885 -13.181  1.00  0.00           C  
ATOM     38  C   SER B  41      21.170  -8.420 -13.262  1.00  0.00           C  
ATOM     39  O   SER B  41      20.860  -9.298 -14.081  1.00  0.00           O  
ATOM     40  CB  SER B  41      22.781  -6.795 -14.222  1.00  0.00           C  
ATOM     41  OG  SER B  41      24.032  -6.185 -14.110  1.00  0.00           O  
ATOM     42  H   SER B  41      24.138  -8.953 -14.255  1.00  0.00           H  
ATOM     43  HA  SER B  41      22.764  -7.457 -12.191  1.00  0.00           H  
ATOM     44 1HB  SER B  41      22.666  -7.217 -15.222  1.00  0.00           H  
ATOM     45 2HB  SER B  41      21.996  -6.051 -14.093  1.00  0.00           H  
ATOM     46  HG  SER B  41      24.650  -6.795 -14.587  1.00  0.00           H  
ATOM     47  N   PHE B  42      20.283  -7.842 -12.453  1.00  0.00           N  
ATOM     48  CA  PHE B  42      18.874  -8.249 -12.410  1.00  0.00           C  
ATOM     49  C   PHE B  42      17.928  -7.101 -12.074  1.00  0.00           C  
ATOM     50  O   PHE B  42      18.353  -6.045 -11.579  1.00  0.00           O  
ATOM     51  CB  PHE B  42      18.665  -9.345 -11.363  1.00  0.00           C  
ATOM     52  CG  PHE B  42      18.958  -8.886  -9.965  1.00  0.00           C  
ATOM     53  CD1 PHE B  42      17.954  -8.359  -9.170  1.00  0.00           C  
ATOM     54  CD2 PHE B  42      20.232  -8.997  -9.432  1.00  0.00           C  
ATOM     55  CE1 PHE B  42      18.214  -7.946  -7.888  1.00  0.00           C  
ATOM     56  CE2 PHE B  42      20.493  -8.584  -8.137  1.00  0.00           C  
ATOM     57  CZ  PHE B  42      19.484  -8.062  -7.373  1.00  0.00           C  
ATOM     58  H   PHE B  42      20.605  -7.121 -11.827  1.00  0.00           H  
ATOM     59  HA  PHE B  42      18.594  -8.638 -13.387  1.00  0.00           H  
ATOM     60 1HB  PHE B  42      17.636  -9.689 -11.390  1.00  0.00           H  
ATOM     61 2HB  PHE B  42      19.301 -10.195 -11.587  1.00  0.00           H  
ATOM     62  HD1 PHE B  42      16.946  -8.275  -9.581  1.00  0.00           H  
ATOM     63  HD2 PHE B  42      21.038  -9.419 -10.042  1.00  0.00           H  
ATOM     64  HE1 PHE B  42      17.412  -7.533  -7.276  1.00  0.00           H  
ATOM     65  HE2 PHE B  42      21.504  -8.677  -7.724  1.00  0.00           H  
ATOM     66  HZ  PHE B  42      19.689  -7.739  -6.362  1.00  0.00           H  
ATOM     67  N   SER B  43      16.638  -7.346 -12.309  1.00  0.00           N  
ATOM     68  CA  SER B  43      15.593  -6.379 -11.989  1.00  0.00           C  
ATOM     69  C   SER B  43      14.444  -7.074 -11.284  1.00  0.00           C  
ATOM     70  O   SER B  43      14.229  -8.277 -11.470  1.00  0.00           O  
ATOM     71  CB  SER B  43      15.066  -5.733 -13.257  1.00  0.00           C  
ATOM     72  OG  SER B  43      14.403  -6.684 -14.080  1.00  0.00           O  
ATOM     73  H   SER B  43      16.385  -8.243 -12.725  1.00  0.00           H  
ATOM     74  HA  SER B  43      16.001  -5.617 -11.324  1.00  0.00           H  
ATOM     75 1HB  SER B  43      14.376  -4.930 -13.000  1.00  0.00           H  
ATOM     76 2HB  SER B  43      15.897  -5.291 -13.809  1.00  0.00           H  
ATOM     77  HG  SER B  43      15.093  -7.151 -14.566  1.00  0.00           H  
ATOM     78  N   CYS B  44      13.696  -6.311 -10.485  1.00  0.00           N  
ATOM     79  CA  CYS B  44      12.561  -6.876  -9.768  1.00  0.00           C  
ATOM     80  C   CYS B  44      11.331  -5.987  -9.817  1.00  0.00           C  
ATOM     81  O   CYS B  44      11.445  -4.769  -9.955  1.00  0.00           O  
ATOM     82  CB  CYS B  44      12.922  -7.100  -8.299  1.00  0.00           C  
ATOM     83  SG  CYS B  44      14.380  -8.142  -8.026  1.00  0.00           S  
ATOM     84  H   CYS B  44      13.917  -5.332 -10.369  1.00  0.00           H  
ATOM     85  HA  CYS B  44      12.310  -7.828 -10.228  1.00  0.00           H  
ATOM     86 1HB  CYS B  44      13.098  -6.138  -7.816  1.00  0.00           H  
ATOM     87 2HB  CYS B  44      12.077  -7.566  -7.796  1.00  0.00           H  
ATOM     88  N   TYR B  45      10.168  -6.595  -9.577  1.00  0.00           N  
ATOM     89  CA  TYR B  45       8.959  -5.807  -9.340  1.00  0.00           C  
ATOM     90  C   TYR B  45       8.116  -6.420  -8.237  1.00  0.00           C  
ATOM     91  O   TYR B  45       8.103  -7.635  -8.023  1.00  0.00           O  
ATOM     92  CB  TYR B  45       8.121  -5.649 -10.593  1.00  0.00           C  
ATOM     93  CG  TYR B  45       7.455  -6.883 -11.109  1.00  0.00           C  
ATOM     94  CD1 TYR B  45       8.084  -7.672 -12.038  1.00  0.00           C  
ATOM     95  CD2 TYR B  45       6.196  -7.211 -10.677  1.00  0.00           C  
ATOM     96  CE1 TYR B  45       7.443  -8.796 -12.549  1.00  0.00           C  
ATOM     97  CE2 TYR B  45       5.550  -8.340 -11.182  1.00  0.00           C  
ATOM     98  CZ  TYR B  45       6.176  -9.125 -12.117  1.00  0.00           C  
ATOM     99  OH  TYR B  45       5.553 -10.254 -12.611  1.00  0.00           O  
ATOM    100  H   TYR B  45      10.154  -7.612  -9.533  1.00  0.00           H  
ATOM    101  HA  TYR B  45       9.241  -4.814  -9.014  1.00  0.00           H  
ATOM    102 1HB  TYR B  45       7.343  -4.906 -10.394  1.00  0.00           H  
ATOM    103 2HB  TYR B  45       8.750  -5.250 -11.386  1.00  0.00           H  
ATOM    104  HD1 TYR B  45       9.089  -7.413 -12.381  1.00  0.00           H  
ATOM    105  HD2 TYR B  45       5.700  -6.579  -9.932  1.00  0.00           H  
ATOM    106  HE1 TYR B  45       7.946  -9.422 -13.288  1.00  0.00           H  
ATOM    107  HE2 TYR B  45       4.547  -8.598 -10.831  1.00  0.00           H  
ATOM    108  HH  TYR B  45       4.746 -10.421 -12.114  1.00  0.00           H  
ATOM    109  N   SER B  46       7.362  -5.579  -7.567  1.00  0.00           N  
ATOM    110  CA  SER B  46       6.531  -6.052  -6.481  1.00  0.00           C  
ATOM    111  C   SER B  46       5.084  -5.842  -6.778  1.00  0.00           C  
ATOM    112  O   SER B  46       4.706  -5.003  -7.592  1.00  0.00           O  
ATOM    113  CB  SER B  46       6.873  -5.324  -5.194  1.00  0.00           C  
ATOM    114  OG  SER B  46       6.484  -3.979  -5.273  1.00  0.00           O  
ATOM    115  H   SER B  46       7.395  -4.589  -7.801  1.00  0.00           H  
ATOM    116  HA  SER B  46       6.692  -7.114  -6.349  1.00  0.00           H  
ATOM    117 1HB  SER B  46       6.377  -5.807  -4.353  1.00  0.00           H  
ATOM    118 2HB  SER B  46       7.943  -5.382  -5.025  1.00  0.00           H  
ATOM    119  HG  SER B  46       7.044  -3.457  -4.623  1.00  0.00           H  
ATOM    120  N   GLN B  47       4.251  -6.573  -6.102  1.00  0.00           N  
ATOM    121  CA  GLN B  47       2.839  -6.315  -6.233  1.00  0.00           C  
ATOM    122  C   GLN B  47       2.270  -6.329  -4.839  1.00  0.00           C  
ATOM    123  O   GLN B  47       2.586  -7.220  -4.054  1.00  0.00           O  
ATOM    124  CB  GLN B  47       2.186  -7.344  -7.128  1.00  0.00           C  
ATOM    125  CG  GLN B  47       2.736  -7.417  -8.478  1.00  0.00           C  
ATOM    126  CD  GLN B  47       1.903  -8.289  -9.357  1.00  0.00           C  
ATOM    127  OE1 GLN B  47       1.854  -9.521  -9.217  1.00  0.00           O  
ATOM    128  NE2 GLN B  47       1.208  -7.638 -10.266  1.00  0.00           N  
ATOM    129  H   GLN B  47       4.616  -7.294  -5.481  1.00  0.00           H  
ATOM    130  HA  GLN B  47       2.677  -5.323  -6.656  1.00  0.00           H  
ATOM    131 1HB  GLN B  47       2.312  -8.306  -6.705  1.00  0.00           H  
ATOM    132 2HB  GLN B  47       1.129  -7.126  -7.225  1.00  0.00           H  
ATOM    133 1HG  GLN B  47       2.811  -6.438  -8.892  1.00  0.00           H  
ATOM    134 2HG  GLN B  47       3.727  -7.863  -8.418  1.00  0.00           H  
ATOM    135 1HE2 GLN B  47       0.606  -8.124 -10.898  1.00  0.00           H  
ATOM    136 2HE2 GLN B  47       1.294  -6.610 -10.297  1.00  0.00           H  
ATOM    137  N   LEU B  48       1.440  -5.362  -4.503  1.00  0.00           N  
ATOM    138  CA  LEU B  48       0.979  -5.340  -3.130  1.00  0.00           C  
ATOM    139  C   LEU B  48      -0.454  -5.810  -3.036  1.00  0.00           C  
ATOM    140  O   LEU B  48      -1.252  -5.554  -3.936  1.00  0.00           O  
ATOM    141  CB  LEU B  48       1.195  -3.945  -2.551  1.00  0.00           C  
ATOM    142  CG  LEU B  48       2.718  -3.467  -2.645  1.00  0.00           C  
ATOM    143  CD1 LEU B  48       2.878  -2.035  -2.106  1.00  0.00           C  
ATOM    144  CD2 LEU B  48       3.614  -4.439  -1.890  1.00  0.00           C  
ATOM    145  H   LEU B  48       1.164  -4.651  -5.166  1.00  0.00           H  
ATOM    146  HA  LEU B  48       1.588  -6.020  -2.550  1.00  0.00           H  
ATOM    147 1HB  LEU B  48       0.567  -3.241  -3.083  1.00  0.00           H  
ATOM    148 2HB  LEU B  48       0.898  -3.951  -1.503  1.00  0.00           H  
ATOM    149  HG  LEU B  48       3.021  -3.459  -3.692  1.00  0.00           H  
ATOM    150 1HD1 LEU B  48       3.922  -1.731  -2.199  1.00  0.00           H  
ATOM    151 2HD1 LEU B  48       2.265  -1.358  -2.666  1.00  0.00           H  
ATOM    152 3HD1 LEU B  48       2.582  -2.006  -1.062  1.00  0.00           H  
ATOM    153 1HD2 LEU B  48       4.654  -4.117  -1.982  1.00  0.00           H  
ATOM    154 2HD2 LEU B  48       3.329  -4.455  -0.839  1.00  0.00           H  
ATOM    155 3HD2 LEU B  48       3.512  -5.433  -2.300  1.00  0.00           H  
ATOM    156  N   GLU B  49      -0.757  -6.536  -1.956  1.00  0.00           N  
ATOM    157  CA  GLU B  49      -2.093  -7.090  -1.728  1.00  0.00           C  
ATOM    158  C   GLU B  49      -2.553  -7.841  -2.974  1.00  0.00           C  
ATOM    159  O   GLU B  49      -3.616  -7.568  -3.533  1.00  0.00           O  
ATOM    160  CB  GLU B  49      -3.077  -6.001  -1.382  1.00  0.00           C  
ATOM    161  CG  GLU B  49      -2.745  -5.241  -0.161  1.00  0.00           C  
ATOM    162  CD  GLU B  49      -3.845  -4.260   0.192  1.00  0.00           C  
ATOM    163  OE1 GLU B  49      -4.867  -4.660   0.695  1.00  0.00           O  
ATOM    164  OE2 GLU B  49      -3.694  -3.092  -0.120  1.00  0.00           O  
ATOM    165  H   GLU B  49      -0.027  -6.692  -1.260  1.00  0.00           H  
ATOM    166  HA  GLU B  49      -2.042  -7.801  -0.899  1.00  0.00           H  
ATOM    167 1HB  GLU B  49      -3.140  -5.309  -2.192  1.00  0.00           H  
ATOM    168 2HB  GLU B  49      -4.065  -6.441  -1.245  1.00  0.00           H  
ATOM    169 1HG  GLU B  49      -2.594  -5.940   0.664  1.00  0.00           H  
ATOM    170 2HG  GLU B  49      -1.816  -4.711  -0.329  1.00  0.00           H  
ATOM    171  N   VAL B  50      -1.717  -8.740  -3.437  1.00  0.00           N  
ATOM    172  CA  VAL B  50      -1.932  -9.487  -4.657  1.00  0.00           C  
ATOM    173  C   VAL B  50      -3.021 -10.516  -4.494  1.00  0.00           C  
ATOM    174  O   VAL B  50      -3.860 -10.730  -5.361  1.00  0.00           O  
ATOM    175  CB  VAL B  50      -0.657 -10.221  -4.974  1.00  0.00           C  
ATOM    176  CG1 VAL B  50      -0.849 -11.105  -6.165  1.00  0.00           C  
ATOM    177  CG2 VAL B  50       0.368  -9.240  -5.136  1.00  0.00           C  
ATOM    178  H   VAL B  50      -0.891  -8.936  -2.880  1.00  0.00           H  
ATOM    179  HA  VAL B  50      -2.197  -8.792  -5.457  1.00  0.00           H  
ATOM    180  HB  VAL B  50      -0.392 -10.870  -4.133  1.00  0.00           H  
ATOM    181 1HG1 VAL B  50       0.079 -11.638  -6.373  1.00  0.00           H  
ATOM    182 2HG1 VAL B  50      -1.646 -11.819  -5.958  1.00  0.00           H  
ATOM    183 3HG1 VAL B  50      -1.121 -10.492  -7.027  1.00  0.00           H  
ATOM    184 1HG2 VAL B  50       1.314  -9.730  -5.338  1.00  0.00           H  
ATOM    185 2HG2 VAL B  50       0.073  -8.613  -5.950  1.00  0.00           H  
ATOM    186 3HG2 VAL B  50       0.450  -8.649  -4.227  1.00  0.00           H  
ATOM    187  N   ASN B  51      -2.945 -11.195  -3.369  1.00  0.00           N  
ATOM    188  CA  ASN B  51      -3.879 -12.244  -3.002  1.00  0.00           C  
ATOM    189  C   ASN B  51      -4.326 -11.945  -1.589  1.00  0.00           C  
ATOM    190  O   ASN B  51      -3.623 -12.216  -0.608  1.00  0.00           O  
ATOM    191  CB  ASN B  51      -3.252 -13.617  -3.148  1.00  0.00           C  
ATOM    192  CG  ASN B  51      -4.223 -14.748  -2.858  1.00  0.00           C  
ATOM    193  OD1 ASN B  51      -5.423 -14.513  -2.663  1.00  0.00           O  
ATOM    194  ND2 ASN B  51      -3.718 -15.976  -2.814  1.00  0.00           N  
ATOM    195  H   ASN B  51      -2.213 -10.926  -2.711  1.00  0.00           H  
ATOM    196  HA  ASN B  51      -4.757 -12.192  -3.646  1.00  0.00           H  
ATOM    197 1HB  ASN B  51      -2.895 -13.725  -4.172  1.00  0.00           H  
ATOM    198 2HB  ASN B  51      -2.398 -13.712  -2.512  1.00  0.00           H  
ATOM    199 1HD2 ASN B  51      -4.312 -16.758  -2.622  1.00  0.00           H  
ATOM    200 2HD2 ASN B  51      -2.733 -16.119  -2.970  1.00  0.00           H  
ATOM    201  N   GLY B  52      -5.471 -11.309  -1.479  1.00  0.00           N  
ATOM    202  CA  GLY B  52      -5.891 -10.835  -0.187  1.00  0.00           C  
ATOM    203  C   GLY B  52      -4.818  -9.881   0.274  1.00  0.00           C  
ATOM    204  O   GLY B  52      -4.410  -9.020  -0.494  1.00  0.00           O  
ATOM    205  H   GLY B  52      -6.030 -11.127  -2.302  1.00  0.00           H  
ATOM    206 1HA  GLY B  52      -6.849 -10.327  -0.263  1.00  0.00           H  
ATOM    207 2HA  GLY B  52      -5.991 -11.666   0.510  1.00  0.00           H  
ATOM    208  N   SER B  53      -4.346 -10.048   1.504  1.00  0.00           N  
ATOM    209  CA  SER B  53      -3.312  -9.177   2.041  1.00  0.00           C  
ATOM    210  C   SER B  53      -1.873  -9.562   1.671  1.00  0.00           C  
ATOM    211  O   SER B  53      -0.948  -8.837   2.028  1.00  0.00           O  
ATOM    212  CB  SER B  53      -3.450  -9.073   3.549  1.00  0.00           C  
ATOM    213  OG  SER B  53      -3.201 -10.299   4.182  1.00  0.00           O  
ATOM    214  H   SER B  53      -4.718 -10.789   2.078  1.00  0.00           H  
ATOM    215  HA  SER B  53      -3.490  -8.177   1.635  1.00  0.00           H  
ATOM    216 1HB  SER B  53      -2.760  -8.320   3.930  1.00  0.00           H  
ATOM    217 2HB  SER B  53      -4.458  -8.738   3.793  1.00  0.00           H  
ATOM    218  HG  SER B  53      -3.384 -10.155   5.128  1.00  0.00           H  
ATOM    219  N   GLN B  54      -1.639 -10.711   1.039  1.00  0.00           N  
ATOM    220  CA  GLN B  54      -0.236 -11.015   0.763  1.00  0.00           C  
ATOM    221  C   GLN B  54       0.274 -10.252  -0.455  1.00  0.00           C  
ATOM    222  O   GLN B  54      -0.459  -9.984  -1.421  1.00  0.00           O  
ATOM    223  CB  GLN B  54       0.056 -12.506   0.616  1.00  0.00           C  
ATOM    224  CG  GLN B  54      -0.337 -13.108  -0.619  1.00  0.00           C  
ATOM    225  CD  GLN B  54       0.064 -14.557  -0.635  1.00  0.00           C  
ATOM    226  OE1 GLN B  54      -0.124 -15.264  -1.643  1.00  0.00           O  
ATOM    227  NE2 GLN B  54       0.635 -15.021   0.500  1.00  0.00           N  
ATOM    228  H   GLN B  54      -2.395 -11.317   0.713  1.00  0.00           H  
ATOM    229  HA  GLN B  54       0.359 -10.669   1.605  1.00  0.00           H  
ATOM    230 1HB  GLN B  54       1.122 -12.680   0.725  1.00  0.00           H  
ATOM    231 2HB  GLN B  54      -0.443 -13.047   1.411  1.00  0.00           H  
ATOM    232 1HG  GLN B  54      -1.392 -13.045  -0.684  1.00  0.00           H  
ATOM    233 2HG  GLN B  54       0.143 -12.588  -1.453  1.00  0.00           H  
ATOM    234 1HE2 GLN B  54       0.930 -15.976   0.563  1.00  0.00           H  
ATOM    235 2HE2 GLN B  54       0.764 -14.406   1.275  1.00  0.00           H  
ATOM    236  N   HIS B  55       1.562  -9.990  -0.419  1.00  0.00           N  
ATOM    237  CA  HIS B  55       2.300  -9.280  -1.424  1.00  0.00           C  
ATOM    238  C   HIS B  55       3.154 -10.245  -2.223  1.00  0.00           C  
ATOM    239  O   HIS B  55       3.424 -11.360  -1.761  1.00  0.00           O  
ATOM    240  CB  HIS B  55       3.251  -8.313  -0.746  1.00  0.00           C  
ATOM    241  CG  HIS B  55       2.596  -7.423   0.257  1.00  0.00           C  
ATOM    242  ND1 HIS B  55       1.556  -6.584  -0.043  1.00  0.00           N  
ATOM    243  CD2 HIS B  55       2.878  -7.223   1.566  1.00  0.00           C  
ATOM    244  CE1 HIS B  55       1.218  -5.907   1.046  1.00  0.00           C  
ATOM    245  NE2 HIS B  55       2.009  -6.275   2.027  1.00  0.00           N  
ATOM    246  H   HIS B  55       2.071 -10.303   0.397  1.00  0.00           H  
ATOM    247  HA  HIS B  55       1.632  -8.750  -2.095  1.00  0.00           H  
ATOM    248 1HB  HIS B  55       4.018  -8.893  -0.232  1.00  0.00           H  
ATOM    249 2HB  HIS B  55       3.748  -7.704  -1.498  1.00  0.00           H  
ATOM    250  HD2 HIS B  55       3.657  -7.721   2.143  1.00  0.00           H  
ATOM    251  HE1 HIS B  55       0.421  -5.167   1.113  1.00  0.00           H  
ATOM    252  HE2 HIS B  55       1.980  -5.918   2.969  1.00  0.00           H  
ATOM    253  N   SER B  56       3.677  -9.789  -3.365  1.00  0.00           N  
ATOM    254  CA  SER B  56       4.632 -10.621  -4.088  1.00  0.00           C  
ATOM    255  C   SER B  56       5.821  -9.812  -4.536  1.00  0.00           C  
ATOM    256  O   SER B  56       5.760  -8.588  -4.680  1.00  0.00           O  
ATOM    257  CB  SER B  56       4.040 -11.244  -5.325  1.00  0.00           C  
ATOM    258  OG  SER B  56       3.747 -10.262  -6.299  1.00  0.00           O  
ATOM    259  H   SER B  56       3.396  -8.875  -3.713  1.00  0.00           H  
ATOM    260  HA  SER B  56       4.981 -11.404  -3.426  1.00  0.00           H  
ATOM    261 1HB  SER B  56       4.748 -11.966  -5.728  1.00  0.00           H  
ATOM    262 2HB  SER B  56       3.133 -11.784  -5.056  1.00  0.00           H  
ATOM    263  HG  SER B  56       3.282 -10.719  -7.014  1.00  0.00           H  
ATOM    264  N   LEU B  57       6.897 -10.512  -4.783  1.00  0.00           N  
ATOM    265  CA  LEU B  57       8.095  -9.913  -5.341  1.00  0.00           C  
ATOM    266  C   LEU B  57       8.688 -10.834  -6.358  1.00  0.00           C  
ATOM    267  O   LEU B  57       8.977 -11.984  -6.042  1.00  0.00           O  
ATOM    268  CB  LEU B  57       9.080  -9.606  -4.237  1.00  0.00           C  
ATOM    269  CG  LEU B  57      10.437  -9.120  -4.619  1.00  0.00           C  
ATOM    270  CD1 LEU B  57      10.367  -7.775  -5.298  1.00  0.00           C  
ATOM    271  CD2 LEU B  57      11.225  -9.042  -3.355  1.00  0.00           C  
ATOM    272  H   LEU B  57       6.866 -11.509  -4.580  1.00  0.00           H  
ATOM    273  HA  LEU B  57       7.833  -8.990  -5.843  1.00  0.00           H  
ATOM    274 1HB  LEU B  57       8.637  -8.837  -3.608  1.00  0.00           H  
ATOM    275 2HB  LEU B  57       9.211 -10.481  -3.652  1.00  0.00           H  
ATOM    276  HG  LEU B  57      10.908  -9.818  -5.312  1.00  0.00           H  
ATOM    277 1HD1 LEU B  57      11.374  -7.439  -5.541  1.00  0.00           H  
ATOM    278 2HD1 LEU B  57       9.789  -7.862  -6.202  1.00  0.00           H  
ATOM    279 3HD1 LEU B  57       9.899  -7.058  -4.635  1.00  0.00           H  
ATOM    280 1HD2 LEU B  57      12.214  -8.706  -3.575  1.00  0.00           H  
ATOM    281 2HD2 LEU B  57      10.744  -8.355  -2.673  1.00  0.00           H  
ATOM    282 3HD2 LEU B  57      11.271 -10.027  -2.899  1.00  0.00           H  
ATOM    283  N   THR B  58       8.835 -10.348  -7.577  1.00  0.00           N  
ATOM    284  CA  THR B  58       9.331 -11.164  -8.664  1.00  0.00           C  
ATOM    285  C   THR B  58      10.586 -10.576  -9.285  1.00  0.00           C  
ATOM    286  O   THR B  58      10.646  -9.382  -9.587  1.00  0.00           O  
ATOM    287  CB  THR B  58       8.250 -11.316  -9.731  1.00  0.00           C  
ATOM    288  OG1 THR B  58       7.074 -11.895  -9.146  1.00  0.00           O  
ATOM    289  CG2 THR B  58       8.743 -12.209 -10.847  1.00  0.00           C  
ATOM    290  H   THR B  58       8.575  -9.380  -7.759  1.00  0.00           H  
ATOM    291  HA  THR B  58       9.583 -12.147  -8.279  1.00  0.00           H  
ATOM    292  HB  THR B  58       8.002 -10.339 -10.121  1.00  0.00           H  
ATOM    293  HG1 THR B  58       6.360 -11.890  -9.785  1.00  0.00           H  
ATOM    294 1HG2 THR B  58       7.960 -12.310 -11.598  1.00  0.00           H  
ATOM    295 2HG2 THR B  58       9.629 -11.776 -11.306  1.00  0.00           H  
ATOM    296 3HG2 THR B  58       8.990 -13.191 -10.442  1.00  0.00           H  
ATOM    297  N   CYS B  59      11.600 -11.414  -9.454  1.00  0.00           N  
ATOM    298  CA  CYS B  59      12.861 -10.984 -10.027  1.00  0.00           C  
ATOM    299  C   CYS B  59      13.261 -11.800 -11.240  1.00  0.00           C  
ATOM    300  O   CYS B  59      12.899 -12.974 -11.392  1.00  0.00           O  
ATOM    301  CB  CYS B  59      13.970 -11.047  -8.991  1.00  0.00           C  
ATOM    302  SG  CYS B  59      13.683  -9.994  -7.526  1.00  0.00           S  
ATOM    303  H   CYS B  59      11.475 -12.384  -9.189  1.00  0.00           H  
ATOM    304  HA  CYS B  59      12.760  -9.958 -10.346  1.00  0.00           H  
ATOM    305 1HB  CYS B  59      14.096 -12.078  -8.650  1.00  0.00           H  
ATOM    306 2HB  CYS B  59      14.910 -10.737  -9.453  1.00  0.00           H  
ATOM    307  N   ALA B  60      14.057 -11.183 -12.096  1.00  0.00           N  
ATOM    308  CA  ALA B  60      14.594 -11.877 -13.253  1.00  0.00           C  
ATOM    309  C   ALA B  60      15.922 -11.276 -13.666  1.00  0.00           C  
ATOM    310  O   ALA B  60      16.208 -10.109 -13.381  1.00  0.00           O  
ATOM    311  CB  ALA B  60      13.609 -11.821 -14.402  1.00  0.00           C  
ATOM    312  H   ALA B  60      14.275 -10.198 -11.929  1.00  0.00           H  
ATOM    313  HA  ALA B  60      14.766 -12.919 -12.981  1.00  0.00           H  
ATOM    314 1HB  ALA B  60      14.018 -12.365 -15.256  1.00  0.00           H  
ATOM    315 2HB  ALA B  60      12.672 -12.278 -14.096  1.00  0.00           H  
ATOM    316 3HB  ALA B  60      13.438 -10.783 -14.680  1.00  0.00           H  
ATOM    317  N   PHE B  61      16.743 -12.070 -14.347  1.00  0.00           N  
ATOM    318  CA  PHE B  61      18.022 -11.555 -14.822  1.00  0.00           C  
ATOM    319  C   PHE B  61      17.792 -10.753 -16.069  1.00  0.00           C  
ATOM    320  O   PHE B  61      16.941 -11.103 -16.888  1.00  0.00           O  
ATOM    321  CB  PHE B  61      19.034 -12.669 -15.077  1.00  0.00           C  
ATOM    322  CG  PHE B  61      19.540 -13.271 -13.806  1.00  0.00           C  
ATOM    323  CD1 PHE B  61      19.078 -14.499 -13.372  1.00  0.00           C  
ATOM    324  CD2 PHE B  61      20.455 -12.583 -13.018  1.00  0.00           C  
ATOM    325  CE1 PHE B  61      19.515 -15.024 -12.182  1.00  0.00           C  
ATOM    326  CE2 PHE B  61      20.891 -13.100 -11.831  1.00  0.00           C  
ATOM    327  CZ  PHE B  61      20.410 -14.323 -11.412  1.00  0.00           C  
ATOM    328  H   PHE B  61      16.478 -13.024 -14.552  1.00  0.00           H  
ATOM    329  HA  PHE B  61      18.442 -10.894 -14.065  1.00  0.00           H  
ATOM    330 1HB  PHE B  61      18.582 -13.455 -15.683  1.00  0.00           H  
ATOM    331 2HB  PHE B  61      19.882 -12.270 -15.633  1.00  0.00           H  
ATOM    332  HD1 PHE B  61      18.355 -15.045 -13.983  1.00  0.00           H  
ATOM    333  HD2 PHE B  61      20.821 -11.615 -13.352  1.00  0.00           H  
ATOM    334  HE1 PHE B  61      19.144 -15.994 -11.842  1.00  0.00           H  
ATOM    335  HE2 PHE B  61      21.604 -12.541 -11.223  1.00  0.00           H  
ATOM    336  HZ  PHE B  61      20.730 -14.746 -10.477  1.00  0.00           H  
ATOM    337  N   GLU B  62      18.549  -9.677 -16.221  1.00  0.00           N  
ATOM    338  CA  GLU B  62      18.394  -8.844 -17.403  1.00  0.00           C  
ATOM    339  C   GLU B  62      18.725  -9.599 -18.698  1.00  0.00           C  
ATOM    340  O   GLU B  62      18.041  -9.429 -19.708  1.00  0.00           O  
ATOM    341  CB  GLU B  62      19.223  -7.573 -17.239  1.00  0.00           C  
ATOM    342  CG  GLU B  62      18.655  -6.624 -16.161  1.00  0.00           C  
ATOM    343  CD  GLU B  62      19.528  -5.426 -15.843  1.00  0.00           C  
ATOM    344  OE1 GLU B  62      20.656  -5.400 -16.269  1.00  0.00           O  
ATOM    345  OE2 GLU B  62      19.056  -4.536 -15.166  1.00  0.00           O  
ATOM    346  H   GLU B  62      19.249  -9.454 -15.506  1.00  0.00           H  
ATOM    347  HA  GLU B  62      17.346  -8.543 -17.462  1.00  0.00           H  
ATOM    348 1HB  GLU B  62      20.244  -7.839 -16.951  1.00  0.00           H  
ATOM    349 2HB  GLU B  62      19.270  -7.038 -18.185  1.00  0.00           H  
ATOM    350 1HG  GLU B  62      17.679  -6.268 -16.488  1.00  0.00           H  
ATOM    351 2HG  GLU B  62      18.503  -7.196 -15.252  1.00  0.00           H  
ATOM    352  N   ASP B  63      19.753 -10.453 -18.656  1.00  0.00           N  
ATOM    353  CA  ASP B  63      20.130 -11.261 -19.814  1.00  0.00           C  
ATOM    354  C   ASP B  63      19.485 -12.634 -19.684  1.00  0.00           C  
ATOM    355  O   ASP B  63      19.799 -13.343 -18.731  1.00  0.00           O  
ATOM    356  CB  ASP B  63      21.638 -11.476 -19.936  1.00  0.00           C  
ATOM    357  CG  ASP B  63      22.402 -10.246 -20.349  1.00  0.00           C  
ATOM    358  OD1 ASP B  63      21.833  -9.376 -20.955  1.00  0.00           O  
ATOM    359  OD2 ASP B  63      23.591 -10.218 -20.108  1.00  0.00           O  
ATOM    360  H   ASP B  63      20.269 -10.538 -17.793  1.00  0.00           H  
ATOM    361  HA  ASP B  63      19.794 -10.741 -20.700  1.00  0.00           H  
ATOM    362 1HB  ASP B  63      22.031 -11.823 -18.980  1.00  0.00           H  
ATOM    363 2HB  ASP B  63      21.828 -12.267 -20.668  1.00  0.00           H  
ATOM    364  N   PRO B  64      18.668 -13.098 -20.638  1.00  0.00           N  
ATOM    365  CA  PRO B  64      17.946 -14.366 -20.586  1.00  0.00           C  
ATOM    366  C   PRO B  64      18.859 -15.543 -20.886  1.00  0.00           C  
ATOM    367  O   PRO B  64      18.683 -16.243 -21.885  1.00  0.00           O  
ATOM    368  CB  PRO B  64      16.907 -14.180 -21.692  1.00  0.00           C  
ATOM    369  CG  PRO B  64      17.566 -13.213 -22.651  1.00  0.00           C  
ATOM    370  CD  PRO B  64      18.324 -12.227 -21.752  1.00  0.00           C  
ATOM    371  HA  PRO B  64      17.471 -14.476 -19.599  1.00  0.00           H  
ATOM    372 1HB  PRO B  64      16.675 -15.152 -22.155  1.00  0.00           H  
ATOM    373 2HB  PRO B  64      15.968 -13.794 -21.267  1.00  0.00           H  
ATOM    374 1HG  PRO B  64      18.232 -13.761 -23.334  1.00  0.00           H  
ATOM    375 2HG  PRO B  64      16.803 -12.720 -23.273  1.00  0.00           H  
ATOM    376 1HD  PRO B  64      19.224 -11.869 -22.275  1.00  0.00           H  
ATOM    377 2HD  PRO B  64      17.654 -11.405 -21.434  1.00  0.00           H  
ATOM    378  N   ASP B  65      19.860 -15.710 -20.034  1.00  0.00           N  
ATOM    379  CA  ASP B  65      20.881 -16.715 -20.223  1.00  0.00           C  
ATOM    380  C   ASP B  65      21.195 -17.501 -18.930  1.00  0.00           C  
ATOM    381  O   ASP B  65      20.709 -17.162 -17.853  1.00  0.00           O  
ATOM    382  CB  ASP B  65      22.101 -16.012 -20.815  1.00  0.00           C  
ATOM    383  CG  ASP B  65      23.022 -16.932 -21.571  1.00  0.00           C  
ATOM    384  OD1 ASP B  65      22.834 -18.134 -21.525  1.00  0.00           O  
ATOM    385  OD2 ASP B  65      23.875 -16.418 -22.252  1.00  0.00           O  
ATOM    386  H   ASP B  65      19.916 -15.087 -19.236  1.00  0.00           H  
ATOM    387  HA  ASP B  65      20.520 -17.430 -20.960  1.00  0.00           H  
ATOM    388 1HB  ASP B  65      21.767 -15.222 -21.489  1.00  0.00           H  
ATOM    389 2HB  ASP B  65      22.666 -15.534 -20.011  1.00  0.00           H  
ATOM    390  N   VAL B  66      22.021 -18.541 -19.092  1.00  0.00           N  
ATOM    391  CA  VAL B  66      22.579 -19.484 -18.093  1.00  0.00           C  
ATOM    392  C   VAL B  66      21.751 -20.775 -17.986  1.00  0.00           C  
ATOM    393  O   VAL B  66      20.815 -20.877 -17.188  1.00  0.00           O  
ATOM    394  CB  VAL B  66      22.736 -18.889 -16.663  1.00  0.00           C  
ATOM    395  CG1 VAL B  66      23.313 -19.970 -15.772  1.00  0.00           C  
ATOM    396  CG2 VAL B  66      23.667 -17.646 -16.655  1.00  0.00           C  
ATOM    397  H   VAL B  66      22.318 -18.676 -20.056  1.00  0.00           H  
ATOM    398  HA  VAL B  66      23.579 -19.762 -18.429  1.00  0.00           H  
ATOM    399  HB  VAL B  66      21.759 -18.639 -16.267  1.00  0.00           H  
ATOM    400 1HG1 VAL B  66      23.405 -19.594 -14.754  1.00  0.00           H  
ATOM    401 2HG1 VAL B  66      22.669 -20.838 -15.792  1.00  0.00           H  
ATOM    402 3HG1 VAL B  66      24.295 -20.253 -16.144  1.00  0.00           H  
ATOM    403 1HG2 VAL B  66      23.760 -17.280 -15.634  1.00  0.00           H  
ATOM    404 2HG2 VAL B  66      24.649 -17.930 -17.030  1.00  0.00           H  
ATOM    405 3HG2 VAL B  66      23.261 -16.857 -17.279  1.00  0.00           H  
ATOM    406  N   ASN B  67      22.112 -21.768 -18.802  1.00  0.00           N  
ATOM    407  CA  ASN B  67      21.470 -23.089 -18.830  1.00  0.00           C  
ATOM    408  C   ASN B  67      21.567 -23.810 -17.491  1.00  0.00           C  
ATOM    409  O   ASN B  67      22.642 -23.858 -16.884  1.00  0.00           O  
ATOM    410  CB  ASN B  67      22.059 -23.966 -19.927  1.00  0.00           C  
ATOM    411  CG  ASN B  67      21.302 -25.287 -20.112  1.00  0.00           C  
ATOM    412  OD1 ASN B  67      20.063 -25.314 -20.107  1.00  0.00           O  
ATOM    413  ND2 ASN B  67      22.028 -26.370 -20.275  1.00  0.00           N  
ATOM    414  H   ASN B  67      22.884 -21.597 -19.433  1.00  0.00           H  
ATOM    415  HA  ASN B  67      20.409 -22.944 -19.039  1.00  0.00           H  
ATOM    416 1HB  ASN B  67      22.048 -23.423 -20.873  1.00  0.00           H  
ATOM    417 2HB  ASN B  67      23.098 -24.193 -19.690  1.00  0.00           H  
ATOM    418 1HD2 ASN B  67      21.583 -27.258 -20.395  1.00  0.00           H  
ATOM    419 2HD2 ASN B  67      23.025 -26.309 -20.268  1.00  0.00           H  
ATOM    420  N   THR B  68      20.449 -24.370 -17.024  1.00  0.00           N  
ATOM    421  CA  THR B  68      20.418 -25.102 -15.751  1.00  0.00           C  
ATOM    422  C   THR B  68      21.095 -24.344 -14.603  1.00  0.00           C  
ATOM    423  O   THR B  68      21.865 -24.912 -13.827  1.00  0.00           O  
ATOM    424  CB  THR B  68      21.068 -26.501 -15.908  1.00  0.00           C  
ATOM    425  OG1 THR B  68      22.439 -26.365 -16.339  1.00  0.00           O  
ATOM    426  CG2 THR B  68      20.306 -27.350 -16.920  1.00  0.00           C  
ATOM    427  H   THR B  68      19.601 -24.293 -17.572  1.00  0.00           H  
ATOM    428  HA  THR B  68      19.374 -25.248 -15.473  1.00  0.00           H  
ATOM    429  HB  THR B  68      21.057 -26.998 -14.940  1.00  0.00           H  
ATOM    430  HG1 THR B  68      22.755 -25.453 -16.155  1.00  0.00           H  
ATOM    431 1HG2 THR B  68      20.778 -28.327 -17.004  1.00  0.00           H  
ATOM    432 2HG2 THR B  68      19.275 -27.471 -16.590  1.00  0.00           H  
ATOM    433 3HG2 THR B  68      20.315 -26.866 -17.883  1.00  0.00           H  
ATOM    434  N   THR B  69      20.763 -23.068 -14.480  1.00  0.00           N  
ATOM    435  CA  THR B  69      21.349 -22.215 -13.474  1.00  0.00           C  
ATOM    436  C   THR B  69      21.149 -22.724 -12.061  1.00  0.00           C  
ATOM    437  O   THR B  69      20.086 -23.239 -11.721  1.00  0.00           O  
ATOM    438  CB  THR B  69      20.736 -20.815 -13.535  1.00  0.00           C  
ATOM    439  OG1 THR B  69      21.377 -19.987 -12.602  1.00  0.00           O  
ATOM    440  CG2 THR B  69      19.316 -20.865 -13.189  1.00  0.00           C  
ATOM    441  H   THR B  69      20.120 -22.670 -15.151  1.00  0.00           H  
ATOM    442  HA  THR B  69      22.419 -22.149 -13.666  1.00  0.00           H  
ATOM    443  HB  THR B  69      20.832 -20.403 -14.528  1.00  0.00           H  
ATOM    444  HG1 THR B  69      21.247 -19.074 -12.879  1.00  0.00           H  
ATOM    445 1HG2 THR B  69      18.899 -19.859 -13.223  1.00  0.00           H  
ATOM    446 2HG2 THR B  69      18.794 -21.505 -13.896  1.00  0.00           H  
ATOM    447 3HG2 THR B  69      19.221 -21.267 -12.181  1.00  0.00           H  
ATOM    448  N   ASN B  70      22.181 -22.532 -11.232  1.00  0.00           N  
ATOM    449  CA  ASN B  70      22.126 -22.856  -9.813  1.00  0.00           C  
ATOM    450  C   ASN B  70      22.153 -21.553  -9.021  1.00  0.00           C  
ATOM    451  O   ASN B  70      22.506 -21.528  -7.837  1.00  0.00           O  
ATOM    452  CB  ASN B  70      23.283 -23.770  -9.418  1.00  0.00           C  
ATOM    453  CG  ASN B  70      23.046 -24.565  -8.129  1.00  0.00           C  
ATOM    454  OD1 ASN B  70      21.937 -25.030  -7.849  1.00  0.00           O  
ATOM    455  ND2 ASN B  70      24.088 -24.742  -7.353  1.00  0.00           N  
ATOM    456  H   ASN B  70      23.021 -22.119 -11.607  1.00  0.00           H  
ATOM    457  HA  ASN B  70      21.183 -23.359  -9.594  1.00  0.00           H  
ATOM    458 1HB  ASN B  70      23.470 -24.475 -10.229  1.00  0.00           H  
ATOM    459 2HB  ASN B  70      24.183 -23.169  -9.293  1.00  0.00           H  
ATOM    460 1HD2 ASN B  70      23.996 -25.262  -6.503  1.00  0.00           H  
ATOM    461 2HD2 ASN B  70      24.974 -24.362  -7.612  1.00  0.00           H  
ATOM    462  N   LEU B  71      21.755 -20.467  -9.688  1.00  0.00           N  
ATOM    463  CA  LEU B  71      21.660 -19.174  -9.037  1.00  0.00           C  
ATOM    464  C   LEU B  71      20.377 -19.126  -8.237  1.00  0.00           C  
ATOM    465  O   LEU B  71      19.324 -19.587  -8.697  1.00  0.00           O  
ATOM    466  CB  LEU B  71      21.660 -18.049 -10.091  1.00  0.00           C  
ATOM    467  CG  LEU B  71      22.939 -17.940 -10.952  1.00  0.00           C  
ATOM    468  CD1 LEU B  71      22.737 -16.996 -12.129  1.00  0.00           C  
ATOM    469  CD2 LEU B  71      24.020 -17.399 -10.106  1.00  0.00           C  
ATOM    470  H   LEU B  71      21.515 -20.523 -10.675  1.00  0.00           H  
ATOM    471  HA  LEU B  71      22.500 -19.046  -8.356  1.00  0.00           H  
ATOM    472 1HB  LEU B  71      20.812 -18.194 -10.758  1.00  0.00           H  
ATOM    473 2HB  LEU B  71      21.527 -17.101  -9.573  1.00  0.00           H  
ATOM    474  HG  LEU B  71      23.210 -18.923 -11.321  1.00  0.00           H  
ATOM    475 1HD1 LEU B  71      23.655 -16.941 -12.706  1.00  0.00           H  
ATOM    476 2HD1 LEU B  71      21.934 -17.349 -12.768  1.00  0.00           H  
ATOM    477 3HD1 LEU B  71      22.497 -16.022 -11.757  1.00  0.00           H  
ATOM    478 1HD2 LEU B  71      24.945 -17.323 -10.681  1.00  0.00           H  
ATOM    479 2HD2 LEU B  71      23.735 -16.422  -9.753  1.00  0.00           H  
ATOM    480 3HD2 LEU B  71      24.157 -18.043  -9.280  1.00  0.00           H  
ATOM    481  N   GLU B  72      20.455 -18.531  -7.069  1.00  0.00           N  
ATOM    482  CA  GLU B  72      19.308 -18.373  -6.219  1.00  0.00           C  
ATOM    483  C   GLU B  72      19.225 -16.934  -5.732  1.00  0.00           C  
ATOM    484  O   GLU B  72      20.235 -16.243  -5.633  1.00  0.00           O  
ATOM    485  CB  GLU B  72      19.396 -19.357  -5.047  1.00  0.00           C  
ATOM    486  CG  GLU B  72      19.310 -20.853  -5.466  1.00  0.00           C  
ATOM    487  CD  GLU B  72      19.262 -21.823  -4.291  1.00  0.00           C  
ATOM    488  OE1 GLU B  72      19.360 -21.377  -3.176  1.00  0.00           O  
ATOM    489  OE2 GLU B  72      19.108 -23.004  -4.515  1.00  0.00           O  
ATOM    490  H   GLU B  72      21.356 -18.214  -6.743  1.00  0.00           H  
ATOM    491  HA  GLU B  72      18.408 -18.588  -6.789  1.00  0.00           H  
ATOM    492 1HB  GLU B  72      20.345 -19.211  -4.527  1.00  0.00           H  
ATOM    493 2HB  GLU B  72      18.594 -19.153  -4.337  1.00  0.00           H  
ATOM    494 1HG  GLU B  72      18.425 -20.999  -6.086  1.00  0.00           H  
ATOM    495 2HG  GLU B  72      20.184 -21.094  -6.072  1.00  0.00           H  
ATOM    496  N   PHE B  73      18.018 -16.481  -5.449  1.00  0.00           N  
ATOM    497  CA  PHE B  73      17.801 -15.148  -4.909  1.00  0.00           C  
ATOM    498  C   PHE B  73      17.426 -15.164  -3.435  1.00  0.00           C  
ATOM    499  O   PHE B  73      16.789 -16.108  -2.946  1.00  0.00           O  
ATOM    500  CB  PHE B  73      16.747 -14.410  -5.728  1.00  0.00           C  
ATOM    501  CG  PHE B  73      17.175 -13.848  -7.039  1.00  0.00           C  
ATOM    502  CD1 PHE B  73      17.398 -14.613  -8.131  1.00  0.00           C  
ATOM    503  CD2 PHE B  73      17.246 -12.494  -7.176  1.00  0.00           C  
ATOM    504  CE1 PHE B  73      17.703 -14.041  -9.338  1.00  0.00           C  
ATOM    505  CE2 PHE B  73      17.544 -11.913  -8.365  1.00  0.00           C  
ATOM    506  CZ  PHE B  73      17.775 -12.685  -9.462  1.00  0.00           C  
ATOM    507  H   PHE B  73      17.225 -17.092  -5.580  1.00  0.00           H  
ATOM    508  HA  PHE B  73      18.728 -14.589  -5.004  1.00  0.00           H  
ATOM    509 1HB  PHE B  73      15.929 -15.074  -5.930  1.00  0.00           H  
ATOM    510 2HB  PHE B  73      16.366 -13.586  -5.136  1.00  0.00           H  
ATOM    511  HD1 PHE B  73      17.339 -15.675  -8.038  1.00  0.00           H  
ATOM    512  HD2 PHE B  73      17.050 -11.883  -6.312  1.00  0.00           H  
ATOM    513  HE1 PHE B  73      17.878 -14.666 -10.194  1.00  0.00           H  
ATOM    514  HE2 PHE B  73      17.590 -10.852  -8.428  1.00  0.00           H  
ATOM    515  HZ  PHE B  73      18.016 -12.230 -10.421  1.00  0.00           H  
ATOM    516  N   GLU B  74      17.814 -14.094  -2.746  1.00  0.00           N  
ATOM    517  CA  GLU B  74      17.535 -13.883  -1.327  1.00  0.00           C  
ATOM    518  C   GLU B  74      17.226 -12.420  -1.041  1.00  0.00           C  
ATOM    519  O   GLU B  74      17.852 -11.526  -1.611  1.00  0.00           O  
ATOM    520  CB  GLU B  74      18.761 -14.283  -0.492  1.00  0.00           C  
ATOM    521  CG  GLU B  74      18.571 -14.258   1.048  1.00  0.00           C  
ATOM    522  CD  GLU B  74      19.830 -14.700   1.790  1.00  0.00           C  
ATOM    523  OE1 GLU B  74      20.824 -14.902   1.129  1.00  0.00           O  
ATOM    524  OE2 GLU B  74      19.803 -14.854   2.982  1.00  0.00           O  
ATOM    525  H   GLU B  74      18.389 -13.407  -3.238  1.00  0.00           H  
ATOM    526  HA  GLU B  74      16.675 -14.486  -1.036  1.00  0.00           H  
ATOM    527 1HB  GLU B  74      19.066 -15.292  -0.768  1.00  0.00           H  
ATOM    528 2HB  GLU B  74      19.590 -13.616  -0.733  1.00  0.00           H  
ATOM    529 1HG  GLU B  74      18.322 -13.248   1.361  1.00  0.00           H  
ATOM    530 2HG  GLU B  74      17.735 -14.908   1.322  1.00  0.00           H  
ATOM    531  N   ILE B  75      16.257 -12.165  -0.162  1.00  0.00           N  
ATOM    532  CA  ILE B  75      15.973 -10.786   0.238  1.00  0.00           C  
ATOM    533  C   ILE B  75      16.110 -10.621   1.720  1.00  0.00           C  
ATOM    534  O   ILE B  75      15.588 -11.423   2.497  1.00  0.00           O  
ATOM    535  CB  ILE B  75      14.569 -10.308  -0.189  1.00  0.00           C  
ATOM    536  CG1 ILE B  75      14.355  -8.833   0.247  1.00  0.00           C  
ATOM    537  CG2 ILE B  75      13.504 -11.200   0.371  1.00  0.00           C  
ATOM    538  CD1 ILE B  75      13.184  -8.179  -0.433  1.00  0.00           C  
ATOM    539  H   ILE B  75      15.754 -12.943   0.272  1.00  0.00           H  
ATOM    540  HA  ILE B  75      16.696 -10.149  -0.238  1.00  0.00           H  
ATOM    541  HB  ILE B  75      14.506 -10.310  -1.263  1.00  0.00           H  
ATOM    542 1HG1 ILE B  75      14.177  -8.803   1.323  1.00  0.00           H  
ATOM    543 2HG1 ILE B  75      15.256  -8.250   0.030  1.00  0.00           H  
ATOM    544 1HG2 ILE B  75      12.534 -10.843   0.047  1.00  0.00           H  
ATOM    545 2HG2 ILE B  75      13.657 -12.222   0.016  1.00  0.00           H  
ATOM    546 3HG2 ILE B  75      13.552 -11.181   1.452  1.00  0.00           H  
ATOM    547 1HD1 ILE B  75      13.076  -7.166  -0.080  1.00  0.00           H  
ATOM    548 2HD1 ILE B  75      13.357  -8.171  -1.501  1.00  0.00           H  
ATOM    549 3HD1 ILE B  75      12.275  -8.732  -0.210  1.00  0.00           H  
ATOM    550  N   CYS B  76      16.797  -9.556   2.117  1.00  0.00           N  
ATOM    551  CA  CYS B  76      16.988  -9.275   3.533  1.00  0.00           C  
ATOM    552  C   CYS B  76      16.731  -7.818   3.881  1.00  0.00           C  
ATOM    553  O   CYS B  76      17.097  -6.909   3.135  1.00  0.00           O  
ATOM    554  CB  CYS B  76      18.407  -9.628   3.957  1.00  0.00           C  
ATOM    555  SG  CYS B  76      18.846 -11.360   3.697  1.00  0.00           S  
ATOM    556  H   CYS B  76      17.212  -8.949   1.417  1.00  0.00           H  
ATOM    557  HA  CYS B  76      16.290  -9.885   4.096  1.00  0.00           H  
ATOM    558 1HB  CYS B  76      19.113  -9.014   3.400  1.00  0.00           H  
ATOM    559 2HB  CYS B  76      18.534  -9.401   5.015  1.00  0.00           H  
ATOM    560  N   GLY B  77      16.162  -7.576   5.046  1.00  0.00           N  
ATOM    561  CA  GLY B  77      15.951  -6.198   5.486  1.00  0.00           C  
ATOM    562  C   GLY B  77      14.574  -5.679   5.103  1.00  0.00           C  
ATOM    563  O   GLY B  77      13.962  -6.127   4.139  1.00  0.00           O  
ATOM    564  H   GLY B  77      15.897  -8.373   5.634  1.00  0.00           H  
ATOM    565 1HA  GLY B  77      16.066  -6.149   6.568  1.00  0.00           H  
ATOM    566 2HA  GLY B  77      16.716  -5.553   5.057  1.00  0.00           H  
ATOM    567  N   ALA B  78      14.061  -4.758   5.904  1.00  0.00           N  
ATOM    568  CA  ALA B  78      12.716  -4.200   5.735  1.00  0.00           C  
ATOM    569  C   ALA B  78      11.662  -5.322   5.747  1.00  0.00           C  
ATOM    570  O   ALA B  78      10.593  -5.184   5.145  1.00  0.00           O  
ATOM    571  CB  ALA B  78      12.599  -3.377   4.461  1.00  0.00           C  
ATOM    572  H   ALA B  78      14.627  -4.422   6.670  1.00  0.00           H  
ATOM    573  HA  ALA B  78      12.520  -3.541   6.583  1.00  0.00           H  
ATOM    574 1HB  ALA B  78      11.601  -2.948   4.394  1.00  0.00           H  
ATOM    575 2HB  ALA B  78      13.331  -2.568   4.474  1.00  0.00           H  
ATOM    576 3HB  ALA B  78      12.762  -3.989   3.619  1.00  0.00           H  
ATOM    577  N   LEU B  79      11.991  -6.420   6.442  1.00  0.00           N  
ATOM    578  CA  LEU B  79      11.114  -7.561   6.613  1.00  0.00           C  
ATOM    579  C   LEU B  79      10.673  -7.583   8.067  1.00  0.00           C  
ATOM    580  O   LEU B  79      11.374  -7.074   8.941  1.00  0.00           O  
ATOM    581  CB  LEU B  79      11.787  -8.869   6.223  1.00  0.00           C  
ATOM    582  CG  LEU B  79      12.322  -8.965   4.799  1.00  0.00           C  
ATOM    583  CD1 LEU B  79      12.957 -10.267   4.638  1.00  0.00           C  
ATOM    584  CD2 LEU B  79      11.230  -8.779   3.811  1.00  0.00           C  
ATOM    585  H   LEU B  79      12.894  -6.450   6.886  1.00  0.00           H  
ATOM    586  HA  LEU B  79      10.243  -7.428   5.984  1.00  0.00           H  
ATOM    587 1HB  LEU B  79      12.631  -9.020   6.882  1.00  0.00           H  
ATOM    588 2HB  LEU B  79      11.082  -9.685   6.374  1.00  0.00           H  
ATOM    589  HG  LEU B  79      13.072  -8.225   4.650  1.00  0.00           H  
ATOM    590 1HD1 LEU B  79      13.370 -10.363   3.641  1.00  0.00           H  
ATOM    591 2HD1 LEU B  79      13.737 -10.372   5.356  1.00  0.00           H  
ATOM    592 3HD1 LEU B  79      12.215 -11.011   4.804  1.00  0.00           H  
ATOM    593 1HD2 LEU B  79      11.633  -8.857   2.798  1.00  0.00           H  
ATOM    594 2HD2 LEU B  79      10.472  -9.549   3.965  1.00  0.00           H  
ATOM    595 3HD2 LEU B  79      10.787  -7.794   3.952  1.00  0.00           H  
ATOM    596  N   VAL B  80       9.509  -8.159   8.311  1.00  0.00           N  
ATOM    597  CA  VAL B  80       8.894  -8.117   9.624  1.00  0.00           C  
ATOM    598  C   VAL B  80       9.174  -9.277  10.579  1.00  0.00           C  
ATOM    599  O   VAL B  80       9.675  -9.074  11.679  1.00  0.00           O  
ATOM    600  CB  VAL B  80       7.396  -7.989   9.357  1.00  0.00           C  
ATOM    601  CG1 VAL B  80       6.621  -8.010  10.576  1.00  0.00           C  
ATOM    602  CG2 VAL B  80       7.170  -6.695   8.619  1.00  0.00           C  
ATOM    603  H   VAL B  80       9.003  -8.555   7.526  1.00  0.00           H  
ATOM    604  HA  VAL B  80       9.234  -7.199  10.109  1.00  0.00           H  
ATOM    605  HB  VAL B  80       7.073  -8.827   8.746  1.00  0.00           H  
ATOM    606 1HG1 VAL B  80       5.554  -7.912  10.352  1.00  0.00           H  
ATOM    607 2HG1 VAL B  80       6.793  -8.937  11.088  1.00  0.00           H  
ATOM    608 3HG1 VAL B  80       6.949  -7.175  11.175  1.00  0.00           H  
ATOM    609 1HG2 VAL B  80       6.130  -6.597   8.395  1.00  0.00           H  
ATOM    610 2HG2 VAL B  80       7.492  -5.866   9.242  1.00  0.00           H  
ATOM    611 3HG2 VAL B  80       7.735  -6.693   7.695  1.00  0.00           H  
ATOM    612  N   GLU B  81       8.862 -10.499  10.201  1.00  0.00           N  
ATOM    613  CA  GLU B  81       9.097 -11.586  11.157  1.00  0.00           C  
ATOM    614  C   GLU B  81      10.552 -12.007  11.188  1.00  0.00           C  
ATOM    615  O   GLU B  81      11.093 -12.390  12.223  1.00  0.00           O  
ATOM    616  CB  GLU B  81       8.255 -12.827  10.852  1.00  0.00           C  
ATOM    617  CG  GLU B  81       8.458 -13.947  11.910  1.00  0.00           C  
ATOM    618  CD  GLU B  81       7.558 -15.176  11.767  1.00  0.00           C  
ATOM    619  OE1 GLU B  81       6.662 -15.156  10.958  1.00  0.00           O  
ATOM    620  OE2 GLU B  81       7.809 -16.143  12.446  1.00  0.00           O  
ATOM    621  H   GLU B  81       8.463 -10.670   9.295  1.00  0.00           H  
ATOM    622  HA  GLU B  81       8.829 -11.230  12.153  1.00  0.00           H  
ATOM    623 1HB  GLU B  81       7.198 -12.559  10.823  1.00  0.00           H  
ATOM    624 2HB  GLU B  81       8.526 -13.216   9.880  1.00  0.00           H  
ATOM    625 1HG  GLU B  81       9.497 -14.276  11.858  1.00  0.00           H  
ATOM    626 2HG  GLU B  81       8.302 -13.513  12.896  1.00  0.00           H  
ATOM    627  N   VAL B  82      11.155 -11.990  10.023  1.00  0.00           N  
ATOM    628  CA  VAL B  82      12.473 -12.527   9.827  1.00  0.00           C  
ATOM    629  C   VAL B  82      13.392 -11.485   9.290  1.00  0.00           C  
ATOM    630  O   VAL B  82      12.947 -10.432   8.852  1.00  0.00           O  
ATOM    631  CB  VAL B  82      12.414 -13.652   8.795  1.00  0.00           C  
ATOM    632  CG1 VAL B  82      11.512 -14.759   9.263  1.00  0.00           C  
ATOM    633  CG2 VAL B  82      11.920 -13.075   7.478  1.00  0.00           C  
ATOM    634  H   VAL B  82      10.658 -11.610   9.234  1.00  0.00           H  
ATOM    635  HA  VAL B  82      12.856 -12.897  10.779  1.00  0.00           H  
ATOM    636  HB  VAL B  82      13.412 -14.068   8.659  1.00  0.00           H  
ATOM    637 1HG1 VAL B  82      11.496 -15.551   8.516  1.00  0.00           H  
ATOM    638 2HG1 VAL B  82      11.882 -15.157  10.206  1.00  0.00           H  
ATOM    639 3HG1 VAL B  82      10.510 -14.382   9.402  1.00  0.00           H  
ATOM    640 1HG2 VAL B  82      11.898 -13.865   6.740  1.00  0.00           H  
ATOM    641 2HG2 VAL B  82      10.920 -12.662   7.604  1.00  0.00           H  
ATOM    642 3HG2 VAL B  82      12.596 -12.289   7.143  1.00  0.00           H  
ATOM    643  N   LYS B  83      14.685 -11.776   9.322  1.00  0.00           N  
ATOM    644  CA  LYS B  83      15.646 -10.873   8.718  1.00  0.00           C  
ATOM    645  C   LYS B  83      15.718 -11.125   7.220  1.00  0.00           C  
ATOM    646  O   LYS B  83      15.862 -10.180   6.440  1.00  0.00           O  
ATOM    647  CB  LYS B  83      17.034 -11.023   9.346  1.00  0.00           C  
ATOM    648  CG  LYS B  83      18.078 -10.045   8.779  1.00  0.00           C  
ATOM    649  CD  LYS B  83      19.433 -10.137   9.512  1.00  0.00           C  
ATOM    650  CE  LYS B  83      20.456  -9.159   8.913  1.00  0.00           C  
ATOM    651  NZ  LYS B  83      21.775  -9.228   9.601  1.00  0.00           N  
ATOM    652  H   LYS B  83      14.994 -12.638   9.744  1.00  0.00           H  
ATOM    653  HA  LYS B  83      15.308  -9.847   8.868  1.00  0.00           H  
ATOM    654 1HB  LYS B  83      16.971 -10.872  10.423  1.00  0.00           H  
ATOM    655 2HB  LYS B  83      17.400 -12.036   9.173  1.00  0.00           H  
ATOM    656 1HG  LYS B  83      18.235 -10.267   7.723  1.00  0.00           H  
ATOM    657 2HG  LYS B  83      17.700  -9.027   8.859  1.00  0.00           H  
ATOM    658 1HD  LYS B  83      19.294  -9.905  10.568  1.00  0.00           H  
ATOM    659 2HD  LYS B  83      19.821 -11.153   9.428  1.00  0.00           H  
ATOM    660 1HE  LYS B  83      20.595  -9.394   7.858  1.00  0.00           H  
ATOM    661 2HE  LYS B  83      20.069  -8.143   9.001  1.00  0.00           H  
ATOM    662 1HZ  LYS B  83      22.413  -8.569   9.175  1.00  0.00           H  
ATOM    663 2HZ  LYS B  83      21.658  -8.999  10.578  1.00  0.00           H  
ATOM    664 3HZ  LYS B  83      22.150 -10.162   9.515  1.00  0.00           H  
ATOM    665  N   CYS B  84      15.634 -12.414   6.827  1.00  0.00           N  
ATOM    666  CA  CYS B  84      15.737 -12.817   5.420  1.00  0.00           C  
ATOM    667  C   CYS B  84      14.703 -13.852   4.965  1.00  0.00           C  
ATOM    668  O   CYS B  84      14.293 -14.716   5.742  1.00  0.00           O  
ATOM    669  CB  CYS B  84      17.111 -13.407   5.137  1.00  0.00           C  
ATOM    670  SG  CYS B  84      18.486 -12.285   5.474  1.00  0.00           S  
ATOM    671  H   CYS B  84      15.500 -13.127   7.525  1.00  0.00           H  
ATOM    672  HA  CYS B  84      15.608 -11.933   4.815  1.00  0.00           H  
ATOM    673 1HB  CYS B  84      17.253 -14.306   5.731  1.00  0.00           H  
ATOM    674 2HB  CYS B  84      17.167 -13.704   4.081  1.00  0.00           H  
ATOM    675  N   LEU B  85      14.362 -13.796   3.669  1.00  0.00           N  
ATOM    676  CA  LEU B  85      13.497 -14.768   2.980  1.00  0.00           C  
ATOM    677  C   LEU B  85      14.183 -15.298   1.733  1.00  0.00           C  
ATOM    678  O   LEU B  85      14.912 -14.563   1.058  1.00  0.00           O  
ATOM    679  CB  LEU B  85      12.162 -14.128   2.548  1.00  0.00           C  
ATOM    680  CG  LEU B  85      11.255 -13.593   3.650  1.00  0.00           C  
ATOM    681  CD1 LEU B  85      10.182 -12.705   3.036  1.00  0.00           C  
ATOM    682  CD2 LEU B  85      10.608 -14.741   4.360  1.00  0.00           C  
ATOM    683  H   LEU B  85      14.750 -13.020   3.131  1.00  0.00           H  
ATOM    684  HA  LEU B  85      13.300 -15.604   3.650  1.00  0.00           H  
ATOM    685 1HB  LEU B  85      12.374 -13.311   1.881  1.00  0.00           H  
ATOM    686 2HB  LEU B  85      11.594 -14.876   1.988  1.00  0.00           H  
ATOM    687  HG  LEU B  85      11.831 -13.032   4.347  1.00  0.00           H  
ATOM    688 1HD1 LEU B  85       9.534 -12.323   3.823  1.00  0.00           H  
ATOM    689 2HD1 LEU B  85      10.655 -11.867   2.518  1.00  0.00           H  
ATOM    690 3HD1 LEU B  85       9.591 -13.285   2.328  1.00  0.00           H  
ATOM    691 1HD2 LEU B  85       9.959 -14.361   5.147  1.00  0.00           H  
ATOM    692 2HD2 LEU B  85      10.020 -15.320   3.649  1.00  0.00           H  
ATOM    693 3HD2 LEU B  85      11.381 -15.377   4.798  1.00  0.00           H  
ATOM    694  N   ASN B  86      13.929 -16.562   1.394  1.00  0.00           N  
ATOM    695  CA  ASN B  86      14.468 -17.114   0.149  1.00  0.00           C  
ATOM    696  C   ASN B  86      13.430 -17.093  -0.957  1.00  0.00           C  
ATOM    697  O   ASN B  86      12.241 -17.274  -0.692  1.00  0.00           O  
ATOM    698  CB  ASN B  86      14.960 -18.528   0.347  1.00  0.00           C  
ATOM    699  CG  ASN B  86      16.109 -18.608   1.280  1.00  0.00           C  
ATOM    700  OD1 ASN B  86      17.017 -17.773   1.260  1.00  0.00           O  
ATOM    701  ND2 ASN B  86      16.098 -19.618   2.109  1.00  0.00           N  
ATOM    702  H   ASN B  86      13.346 -17.136   1.987  1.00  0.00           H  
ATOM    703  HA  ASN B  86      15.304 -16.497  -0.183  1.00  0.00           H  
ATOM    704 1HB  ASN B  86      14.149 -19.145   0.732  1.00  0.00           H  
ATOM    705 2HB  ASN B  86      15.255 -18.944  -0.621  1.00  0.00           H  
ATOM    706 1HD2 ASN B  86      16.846 -19.740   2.765  1.00  0.00           H  
ATOM    707 2HD2 ASN B  86      15.345 -20.276   2.090  1.00  0.00           H  
ATOM    708  N   PHE B  87      13.896 -16.933  -2.193  1.00  0.00           N  
ATOM    709  CA  PHE B  87      13.044 -16.960  -3.374  1.00  0.00           C  
ATOM    710  C   PHE B  87      12.795 -18.346  -3.914  1.00  0.00           C  
ATOM    711  O   PHE B  87      13.653 -19.222  -3.842  1.00  0.00           O  
ATOM    712  CB  PHE B  87      13.660 -16.111  -4.461  1.00  0.00           C  
ATOM    713  CG  PHE B  87      13.556 -14.604  -4.258  1.00  0.00           C  
ATOM    714  CD1 PHE B  87      14.229 -13.962  -3.253  1.00  0.00           C  
ATOM    715  CD2 PHE B  87      12.855 -13.828  -5.146  1.00  0.00           C  
ATOM    716  CE1 PHE B  87      14.186 -12.594  -3.136  1.00  0.00           C  
ATOM    717  CE2 PHE B  87      12.797 -12.462  -5.031  1.00  0.00           C  
ATOM    718  CZ  PHE B  87      13.473 -11.841  -4.017  1.00  0.00           C  
ATOM    719  H   PHE B  87      14.896 -16.766  -2.333  1.00  0.00           H  
ATOM    720  HA  PHE B  87      12.086 -16.555  -3.123  1.00  0.00           H  
ATOM    721 1HB  PHE B  87      14.700 -16.379  -4.553  1.00  0.00           H  
ATOM    722 2HB  PHE B  87      13.171 -16.360  -5.402  1.00  0.00           H  
ATOM    723  HD1 PHE B  87      14.802 -14.548  -2.547  1.00  0.00           H  
ATOM    724  HD2 PHE B  87      12.363 -14.311  -5.942  1.00  0.00           H  
ATOM    725  HE1 PHE B  87      14.722 -12.122  -2.352  1.00  0.00           H  
ATOM    726  HE2 PHE B  87      12.226 -11.876  -5.754  1.00  0.00           H  
ATOM    727  HZ  PHE B  87      13.448 -10.759  -3.919  1.00  0.00           H  
ATOM    728  N   ARG B  88      11.616 -18.513  -4.488  1.00  0.00           N  
ATOM    729  CA  ARG B  88      11.192 -19.713  -5.179  1.00  0.00           C  
ATOM    730  C   ARG B  88      11.621 -19.553  -6.611  1.00  0.00           C  
ATOM    731  O   ARG B  88      11.809 -18.420  -7.054  1.00  0.00           O  
ATOM    732  CB  ARG B  88       9.686 -19.843  -5.151  1.00  0.00           C  
ATOM    733  CG  ARG B  88       9.103 -20.073  -3.809  1.00  0.00           C  
ATOM    734  CD  ARG B  88       7.626 -20.043  -3.846  1.00  0.00           C  
ATOM    735  NE  ARG B  88       7.084 -21.107  -4.679  1.00  0.00           N  
ATOM    736  CZ  ARG B  88       5.788 -21.211  -5.058  1.00  0.00           C  
ATOM    737  NH1 ARG B  88       4.904 -20.295  -4.687  1.00  0.00           N  
ATOM    738  NH2 ARG B  88       5.426 -22.250  -5.794  1.00  0.00           N  
ATOM    739  H   ARG B  88      10.954 -17.741  -4.474  1.00  0.00           H  
ATOM    740  HA  ARG B  88      11.669 -20.589  -4.736  1.00  0.00           H  
ATOM    741 1HB  ARG B  88       9.239 -18.929  -5.545  1.00  0.00           H  
ATOM    742 2HB  ARG B  88       9.379 -20.663  -5.797  1.00  0.00           H  
ATOM    743 1HG  ARG B  88       9.425 -21.016  -3.452  1.00  0.00           H  
ATOM    744 2HG  ARG B  88       9.446 -19.289  -3.127  1.00  0.00           H  
ATOM    745 1HD  ARG B  88       7.234 -20.167  -2.837  1.00  0.00           H  
ATOM    746 2HD  ARG B  88       7.295 -19.090  -4.245  1.00  0.00           H  
ATOM    747  HE  ARG B  88       7.718 -21.834  -4.980  1.00  0.00           H  
ATOM    748 1HH1 ARG B  88       5.191 -19.515  -4.111  1.00  0.00           H  
ATOM    749 2HH1 ARG B  88       3.931 -20.393  -4.961  1.00  0.00           H  
ATOM    750 1HH2 ARG B  88       6.111 -22.940  -6.049  1.00  0.00           H  
ATOM    751 2HH2 ARG B  88       4.446 -22.394  -6.093  1.00  0.00           H  
ATOM    752  N   LYS B  89      11.745 -20.645  -7.354  1.00  0.00           N  
ATOM    753  CA  LYS B  89      12.087 -20.504  -8.765  1.00  0.00           C  
ATOM    754  C   LYS B  89      11.155 -21.290  -9.660  1.00  0.00           C  
ATOM    755  O   LYS B  89      10.952 -22.488  -9.453  1.00  0.00           O  
ATOM    756  CB  LYS B  89      13.510 -20.987  -9.010  1.00  0.00           C  
ATOM    757  CG  LYS B  89      14.014 -20.849 -10.457  1.00  0.00           C  
ATOM    758  CD  LYS B  89      15.387 -21.489 -10.570  1.00  0.00           C  
ATOM    759  CE  LYS B  89      16.038 -21.321 -11.921  1.00  0.00           C  
ATOM    760  NZ  LYS B  89      15.351 -22.064 -13.021  1.00  0.00           N  
ATOM    761  H   LYS B  89      11.602 -21.561  -6.953  1.00  0.00           H  
ATOM    762  HA  LYS B  89      12.010 -19.459  -9.050  1.00  0.00           H  
ATOM    763 1HB  LYS B  89      14.192 -20.430  -8.372  1.00  0.00           H  
ATOM    764 2HB  LYS B  89      13.587 -22.036  -8.734  1.00  0.00           H  
ATOM    765 1HG  LYS B  89      13.323 -21.335 -11.151  1.00  0.00           H  
ATOM    766 2HG  LYS B  89      14.076 -19.789 -10.724  1.00  0.00           H  
ATOM    767 1HD  LYS B  89      16.049 -21.075  -9.819  1.00  0.00           H  
ATOM    768 2HD  LYS B  89      15.290 -22.554 -10.378  1.00  0.00           H  
ATOM    769 1HE  LYS B  89      16.079 -20.267 -12.182  1.00  0.00           H  
ATOM    770 2HE  LYS B  89      17.036 -21.704 -11.828  1.00  0.00           H  
ATOM    771 1HZ  LYS B  89      15.865 -21.927 -13.872  1.00  0.00           H  
ATOM    772 2HZ  LYS B  89      15.321 -23.045 -12.802  1.00  0.00           H  
ATOM    773 3HZ  LYS B  89      14.392 -21.717 -13.176  1.00  0.00           H  
ATOM    774  N   LEU B  90      10.577 -20.601 -10.636  1.00  0.00           N  
ATOM    775  CA  LEU B  90       9.736 -21.240 -11.633  1.00  0.00           C  
ATOM    776  C   LEU B  90      10.261 -20.872 -12.994  1.00  0.00           C  
ATOM    777  O   LEU B  90      10.398 -19.692 -13.318  1.00  0.00           O  
ATOM    778  CB  LEU B  90       8.263 -20.849 -11.523  1.00  0.00           C  
ATOM    779  CG  LEU B  90       7.533 -21.273 -10.245  1.00  0.00           C  
ATOM    780  CD1 LEU B  90       6.139 -20.681 -10.270  1.00  0.00           C  
ATOM    781  CD2 LEU B  90       7.463 -22.768 -10.164  1.00  0.00           C  
ATOM    782  H   LEU B  90      10.812 -19.612 -10.732  1.00  0.00           H  
ATOM    783  HA  LEU B  90       9.812 -22.321 -11.520  1.00  0.00           H  
ATOM    784 1HB  LEU B  90       8.192 -19.765 -11.605  1.00  0.00           H  
ATOM    785 2HB  LEU B  90       7.730 -21.288 -12.365  1.00  0.00           H  
ATOM    786  HG  LEU B  90       8.063 -20.907  -9.376  1.00  0.00           H  
ATOM    787 1HD1 LEU B  90       5.600 -20.973  -9.370  1.00  0.00           H  
ATOM    788 2HD1 LEU B  90       6.184 -19.602 -10.330  1.00  0.00           H  
ATOM    789 3HD1 LEU B  90       5.619 -21.054 -11.138  1.00  0.00           H  
ATOM    790 1HD2 LEU B  90       6.936 -23.057  -9.254  1.00  0.00           H  
ATOM    791 2HD2 LEU B  90       6.929 -23.159 -11.029  1.00  0.00           H  
ATOM    792 3HD2 LEU B  90       8.473 -23.180 -10.146  1.00  0.00           H  
ATOM    793  N   GLN B  91      10.526 -21.868 -13.817  1.00  0.00           N  
ATOM    794  CA  GLN B  91      11.083 -21.597 -15.122  1.00  0.00           C  
ATOM    795  C   GLN B  91      12.264 -20.631 -14.992  1.00  0.00           C  
ATOM    796  O   GLN B  91      13.245 -20.905 -14.285  1.00  0.00           O  
ATOM    797  CB  GLN B  91      10.022 -21.032 -16.072  1.00  0.00           C  
ATOM    798  CG  GLN B  91       8.930 -21.993 -16.394  1.00  0.00           C  
ATOM    799  CD  GLN B  91       7.906 -21.409 -17.356  1.00  0.00           C  
ATOM    800  OE1 GLN B  91       7.962 -20.226 -17.726  1.00  0.00           O  
ATOM    801  NE2 GLN B  91       6.955 -22.252 -17.748  1.00  0.00           N  
ATOM    802  H   GLN B  91      10.369 -22.821 -13.520  1.00  0.00           H  
ATOM    803  HA  GLN B  91      11.456 -22.529 -15.545  1.00  0.00           H  
ATOM    804 1HB  GLN B  91       9.568 -20.132 -15.656  1.00  0.00           H  
ATOM    805 2HB  GLN B  91      10.483 -20.769 -17.025  1.00  0.00           H  
ATOM    806 1HG  GLN B  91       9.368 -22.875 -16.855  1.00  0.00           H  
ATOM    807 2HG  GLN B  91       8.417 -22.266 -15.474  1.00  0.00           H  
ATOM    808 1HE2 GLN B  91       6.195 -21.960 -18.375  1.00  0.00           H  
ATOM    809 2HE2 GLN B  91       6.953 -23.192 -17.418  1.00  0.00           H  
ATOM    810  N   GLU B  92      12.159 -19.496 -15.672  1.00  0.00           N  
ATOM    811  CA  GLU B  92      13.209 -18.504 -15.749  1.00  0.00           C  
ATOM    812  C   GLU B  92      13.121 -17.365 -14.725  1.00  0.00           C  
ATOM    813  O   GLU B  92      13.919 -16.428 -14.788  1.00  0.00           O  
ATOM    814  CB  GLU B  92      13.196 -17.948 -17.172  1.00  0.00           C  
ATOM    815  CG  GLU B  92      13.552 -19.029 -18.252  1.00  0.00           C  
ATOM    816  CD  GLU B  92      13.563 -18.525 -19.728  1.00  0.00           C  
ATOM    817  OE1 GLU B  92      13.261 -17.379 -19.964  1.00  0.00           O  
ATOM    818  OE2 GLU B  92      13.872 -19.318 -20.600  1.00  0.00           O  
ATOM    819  H   GLU B  92      11.310 -19.312 -16.183  1.00  0.00           H  
ATOM    820  HA  GLU B  92      14.159 -19.013 -15.588  1.00  0.00           H  
ATOM    821 1HB  GLU B  92      12.204 -17.552 -17.394  1.00  0.00           H  
ATOM    822 2HB  GLU B  92      13.906 -17.126 -17.251  1.00  0.00           H  
ATOM    823 1HG  GLU B  92      14.536 -19.433 -18.017  1.00  0.00           H  
ATOM    824 2HG  GLU B  92      12.833 -19.843 -18.166  1.00  0.00           H  
ATOM    825  N   ILE B  93      12.151 -17.414 -13.807  1.00  0.00           N  
ATOM    826  CA  ILE B  93      11.984 -16.321 -12.840  1.00  0.00           C  
ATOM    827  C   ILE B  93      12.053 -16.751 -11.388  1.00  0.00           C  
ATOM    828  O   ILE B  93      11.818 -17.910 -11.029  1.00  0.00           O  
ATOM    829  CB  ILE B  93      10.630 -15.608 -13.000  1.00  0.00           C  
ATOM    830  CG1 ILE B  93       9.496 -16.622 -12.743  1.00  0.00           C  
ATOM    831  CG2 ILE B  93      10.519 -14.973 -14.358  1.00  0.00           C  
ATOM    832  CD1 ILE B  93       8.125 -16.000 -12.589  1.00  0.00           C  
ATOM    833  H   ILE B  93      11.526 -18.220 -13.775  1.00  0.00           H  
ATOM    834  HA  ILE B  93      12.775 -15.588 -13.002  1.00  0.00           H  
ATOM    835  HB  ILE B  93      10.548 -14.829 -12.237  1.00  0.00           H  
ATOM    836 1HG1 ILE B  93       9.463 -17.326 -13.576  1.00  0.00           H  
ATOM    837 2HG1 ILE B  93       9.728 -17.177 -11.833  1.00  0.00           H  
ATOM    838 1HG2 ILE B  93       9.562 -14.465 -14.443  1.00  0.00           H  
ATOM    839 2HG2 ILE B  93      11.328 -14.257 -14.482  1.00  0.00           H  
ATOM    840 3HG2 ILE B  93      10.591 -15.741 -15.128  1.00  0.00           H  
ATOM    841 1HD1 ILE B  93       7.390 -16.786 -12.410  1.00  0.00           H  
ATOM    842 2HD1 ILE B  93       8.136 -15.310 -11.744  1.00  0.00           H  
ATOM    843 3HD1 ILE B  93       7.868 -15.462 -13.498  1.00  0.00           H  
ATOM    844  N   TYR B  94      12.299 -15.772 -10.531  1.00  0.00           N  
ATOM    845  CA  TYR B  94      12.355 -16.024  -9.108  1.00  0.00           C  
ATOM    846  C   TYR B  94      11.316 -15.202  -8.388  1.00  0.00           C  
ATOM    847  O   TYR B  94      11.043 -14.071  -8.784  1.00  0.00           O  
ATOM    848  CB  TYR B  94      13.738 -15.654  -8.611  1.00  0.00           C  
ATOM    849  CG  TYR B  94      14.794 -16.488  -9.198  1.00  0.00           C  
ATOM    850  CD1 TYR B  94      15.297 -16.174 -10.451  1.00  0.00           C  
ATOM    851  CD2 TYR B  94      15.304 -17.547  -8.481  1.00  0.00           C  
ATOM    852  CE1 TYR B  94      16.303 -16.931 -10.990  1.00  0.00           C  
ATOM    853  CE2 TYR B  94      16.322 -18.294  -9.019  1.00  0.00           C  
ATOM    854  CZ  TYR B  94      16.819 -17.989 -10.271  1.00  0.00           C  
ATOM    855  OH  TYR B  94      17.837 -18.735 -10.808  1.00  0.00           O  
ATOM    856  H   TYR B  94      12.477 -14.827 -10.875  1.00  0.00           H  
ATOM    857  HA  TYR B  94      12.154 -17.070  -8.931  1.00  0.00           H  
ATOM    858 1HB  TYR B  94      13.951 -14.610  -8.854  1.00  0.00           H  
ATOM    859 2HB  TYR B  94      13.783 -15.755  -7.537  1.00  0.00           H  
ATOM    860  HD1 TYR B  94      14.892 -15.326 -11.006  1.00  0.00           H  
ATOM    861  HD2 TYR B  94      14.905 -17.783  -7.492  1.00  0.00           H  
ATOM    862  HE1 TYR B  94      16.698 -16.689 -11.974  1.00  0.00           H  
ATOM    863  HE2 TYR B  94      16.737 -19.132  -8.457  1.00  0.00           H  
ATOM    864  HH  TYR B  94      18.325 -19.192 -10.084  1.00  0.00           H  
ATOM    865  N   PHE B  95      10.721 -15.740  -7.326  1.00  0.00           N  
ATOM    866  CA  PHE B  95       9.771 -14.893  -6.599  1.00  0.00           C  
ATOM    867  C   PHE B  95       9.459 -15.323  -5.184  1.00  0.00           C  
ATOM    868  O   PHE B  95       9.697 -16.461  -4.779  1.00  0.00           O  
ATOM    869  CB  PHE B  95       8.462 -14.782  -7.374  1.00  0.00           C  
ATOM    870  CG  PHE B  95       7.823 -16.010  -7.466  1.00  0.00           C  
ATOM    871  CD1 PHE B  95       6.852 -16.350  -6.561  1.00  0.00           C  
ATOM    872  CD2 PHE B  95       8.218 -16.885  -8.414  1.00  0.00           C  
ATOM    873  CE1 PHE B  95       6.260 -17.567  -6.621  1.00  0.00           C  
ATOM    874  CE2 PHE B  95       7.663 -18.087  -8.485  1.00  0.00           C  
ATOM    875  CZ  PHE B  95       6.667 -18.453  -7.588  1.00  0.00           C  
ATOM    876  H   PHE B  95      10.959 -16.689  -7.040  1.00  0.00           H  
ATOM    877  HA  PHE B  95      10.207 -13.902  -6.545  1.00  0.00           H  
ATOM    878 1HB  PHE B  95       7.790 -14.087  -6.871  1.00  0.00           H  
ATOM    879 2HB  PHE B  95       8.626 -14.408  -8.373  1.00  0.00           H  
ATOM    880  HD1 PHE B  95       6.558 -15.629  -5.794  1.00  0.00           H  
ATOM    881  HD2 PHE B  95       9.000 -16.609  -9.119  1.00  0.00           H  
ATOM    882  HE1 PHE B  95       5.479 -17.836  -5.904  1.00  0.00           H  
ATOM    883  HE2 PHE B  95       8.005 -18.758  -9.248  1.00  0.00           H  
ATOM    884  HZ  PHE B  95       6.209 -19.438  -7.646  1.00  0.00           H  
ATOM    885  N   ILE B  96       8.868 -14.407  -4.435  1.00  0.00           N  
ATOM    886  CA  ILE B  96       8.320 -14.716  -3.120  1.00  0.00           C  
ATOM    887  C   ILE B  96       6.892 -14.209  -2.971  1.00  0.00           C  
ATOM    888  O   ILE B  96       6.488 -13.232  -3.609  1.00  0.00           O  
ATOM    889  CB  ILE B  96       9.215 -14.176  -1.990  1.00  0.00           C  
ATOM    890  CG1 ILE B  96       9.406 -12.767  -2.107  1.00  0.00           C  
ATOM    891  CG2 ILE B  96      10.519 -14.814  -1.967  1.00  0.00           C  
ATOM    892  CD1 ILE B  96       9.938 -12.183  -0.830  1.00  0.00           C  
ATOM    893  H   ILE B  96       8.777 -13.471  -4.831  1.00  0.00           H  
ATOM    894  HA  ILE B  96       8.291 -15.799  -3.012  1.00  0.00           H  
ATOM    895  HB  ILE B  96       8.715 -14.362  -1.037  1.00  0.00           H  
ATOM    896 1HG1 ILE B  96      10.127 -12.582  -2.905  1.00  0.00           H  
ATOM    897 2HG1 ILE B  96       8.462 -12.284  -2.363  1.00  0.00           H  
ATOM    898 1HG2 ILE B  96      11.116 -14.430  -1.142  1.00  0.00           H  
ATOM    899 2HG2 ILE B  96      10.368 -15.883  -1.840  1.00  0.00           H  
ATOM    900 3HG2 ILE B  96      11.020 -14.610  -2.895  1.00  0.00           H  
ATOM    901 1HD1 ILE B  96      10.102 -11.129  -0.953  1.00  0.00           H  
ATOM    902 2HD1 ILE B  96       9.221 -12.357  -0.027  1.00  0.00           H  
ATOM    903 3HD1 ILE B  96      10.885 -12.663  -0.585  1.00  0.00           H  
ATOM    904  N   GLU B  97       6.132 -14.886  -2.116  1.00  0.00           N  
ATOM    905  CA  GLU B  97       4.766 -14.498  -1.771  1.00  0.00           C  
ATOM    906  C   GLU B  97       4.711 -14.413  -0.254  1.00  0.00           C  
ATOM    907  O   GLU B  97       4.954 -15.400   0.426  1.00  0.00           O  
ATOM    908  CB  GLU B  97       3.749 -15.514  -2.310  1.00  0.00           C  
ATOM    909  CG  GLU B  97       3.737 -15.636  -3.836  1.00  0.00           C  
ATOM    910  CD  GLU B  97       2.767 -16.712  -4.382  1.00  0.00           C  
ATOM    911  OE1 GLU B  97       3.061 -17.895  -4.245  1.00  0.00           O  
ATOM    912  OE2 GLU B  97       1.753 -16.344  -4.941  1.00  0.00           O  
ATOM    913  H   GLU B  97       6.528 -15.693  -1.655  1.00  0.00           H  
ATOM    914  HA  GLU B  97       4.548 -13.518  -2.185  1.00  0.00           H  
ATOM    915 1HB  GLU B  97       3.961 -16.496  -1.895  1.00  0.00           H  
ATOM    916 2HB  GLU B  97       2.747 -15.227  -1.984  1.00  0.00           H  
ATOM    917 1HG  GLU B  97       3.471 -14.664  -4.257  1.00  0.00           H  
ATOM    918 2HG  GLU B  97       4.743 -15.869  -4.164  1.00  0.00           H  
ATOM    919  N   THR B  98       4.487 -13.234   0.281  1.00  0.00           N  
ATOM    920  CA  THR B  98       4.542 -13.097   1.720  1.00  0.00           C  
ATOM    921  C   THR B  98       3.696 -11.963   2.267  1.00  0.00           C  
ATOM    922  O   THR B  98       3.029 -11.251   1.541  1.00  0.00           O  
ATOM    923  CB  THR B  98       5.991 -12.894   2.186  1.00  0.00           C  
ATOM    924  OG1 THR B  98       6.040 -13.005   3.606  1.00  0.00           O  
ATOM    925  CG2 THR B  98       6.498 -11.505   1.777  1.00  0.00           C  
ATOM    926  H   THR B  98       4.252 -12.449  -0.328  1.00  0.00           H  
ATOM    927  HA  THR B  98       4.170 -14.022   2.160  1.00  0.00           H  
ATOM    928  HB  THR B  98       6.632 -13.658   1.743  1.00  0.00           H  
ATOM    929  HG1 THR B  98       6.028 -13.948   3.835  1.00  0.00           H  
ATOM    930 1HG2 THR B  98       7.521 -11.379   2.122  1.00  0.00           H  
ATOM    931 2HG2 THR B  98       6.468 -11.420   0.691  1.00  0.00           H  
ATOM    932 3HG2 THR B  98       5.883 -10.722   2.209  1.00  0.00           H  
ATOM    933  N   LYS B  99       3.721 -11.811   3.572  1.00  0.00           N  
ATOM    934  CA  LYS B  99       3.002 -10.757   4.266  1.00  0.00           C  
ATOM    935  C   LYS B  99       4.007 -10.001   5.094  1.00  0.00           C  
ATOM    936  O   LYS B  99       3.695  -8.994   5.743  1.00  0.00           O  
ATOM    937  CB  LYS B  99       1.900 -11.322   5.154  1.00  0.00           C  
ATOM    938  CG  LYS B  99       0.788 -12.060   4.437  1.00  0.00           C  
ATOM    939  CD  LYS B  99      -0.212 -12.612   5.430  1.00  0.00           C  
ATOM    940  CE  LYS B  99      -1.322 -13.384   4.749  1.00  0.00           C  
ATOM    941  NZ  LYS B  99      -2.248 -13.965   5.744  1.00  0.00           N  
ATOM    942  H   LYS B  99       4.333 -12.424   4.089  1.00  0.00           H  
ATOM    943  HA  LYS B  99       2.565 -10.070   3.538  1.00  0.00           H  
ATOM    944 1HB  LYS B  99       2.346 -12.014   5.870  1.00  0.00           H  
ATOM    945 2HB  LYS B  99       1.439 -10.511   5.716  1.00  0.00           H  
ATOM    946 1HG  LYS B  99       0.262 -11.362   3.791  1.00  0.00           H  
ATOM    947 2HG  LYS B  99       1.196 -12.868   3.832  1.00  0.00           H  
ATOM    948 1HD  LYS B  99       0.293 -13.267   6.145  1.00  0.00           H  
ATOM    949 2HD  LYS B  99      -0.670 -11.788   5.986  1.00  0.00           H  
ATOM    950 1HE  LYS B  99      -1.872 -12.708   4.103  1.00  0.00           H  
ATOM    951 2HE  LYS B  99      -0.900 -14.184   4.141  1.00  0.00           H  
ATOM    952 1HZ  LYS B  99      -2.994 -14.458   5.291  1.00  0.00           H  
ATOM    953 2HZ  LYS B  99      -1.746 -14.593   6.346  1.00  0.00           H  
ATOM    954 3HZ  LYS B  99      -2.635 -13.207   6.322  1.00  0.00           H  
ATOM    955  N   LYS B 100       5.238 -10.501   5.045  1.00  0.00           N  
ATOM    956  CA  LYS B 100       6.333 -10.043   5.874  1.00  0.00           C  
ATOM    957  C   LYS B 100       7.076  -8.825   5.361  1.00  0.00           C  
ATOM    958  O   LYS B 100       8.095  -8.451   5.926  1.00  0.00           O  
ATOM    959  CB  LYS B 100       7.256 -11.226   6.077  1.00  0.00           C  
ATOM    960  CG  LYS B 100       6.539 -12.305   6.879  1.00  0.00           C  
ATOM    961  CD  LYS B 100       7.311 -13.581   7.039  1.00  0.00           C  
ATOM    962  CE  LYS B 100       6.494 -14.553   7.894  1.00  0.00           C  
ATOM    963  NZ  LYS B 100       7.156 -15.875   8.056  1.00  0.00           N  
ATOM    964  H   LYS B 100       5.417 -11.307   4.448  1.00  0.00           H  
ATOM    965  HA  LYS B 100       5.915  -9.777   6.844  1.00  0.00           H  
ATOM    966 1HB  LYS B 100       7.560 -11.628   5.114  1.00  0.00           H  
ATOM    967 2HB  LYS B 100       8.153 -10.917   6.614  1.00  0.00           H  
ATOM    968 1HG  LYS B 100       6.319 -11.913   7.874  1.00  0.00           H  
ATOM    969 2HG  LYS B 100       5.593 -12.535   6.391  1.00  0.00           H  
ATOM    970 1HD  LYS B 100       7.493 -14.027   6.058  1.00  0.00           H  
ATOM    971 2HD  LYS B 100       8.269 -13.388   7.518  1.00  0.00           H  
ATOM    972 1HE  LYS B 100       6.354 -14.096   8.864  1.00  0.00           H  
ATOM    973 2HE  LYS B 100       5.515 -14.702   7.440  1.00  0.00           H  
ATOM    974 1HZ  LYS B 100       6.583 -16.460   8.652  1.00  0.00           H  
ATOM    975 2HZ  LYS B 100       7.272 -16.310   7.157  1.00  0.00           H  
ATOM    976 3HZ  LYS B 100       8.063 -15.750   8.489  1.00  0.00           H  
ATOM    977  N   PHE B 101       6.601  -8.194   4.297  1.00  0.00           N  
ATOM    978  CA  PHE B 101       7.278  -6.986   3.850  1.00  0.00           C  
ATOM    979  C   PHE B 101       6.848  -5.825   4.730  1.00  0.00           C  
ATOM    980  O   PHE B 101       5.652  -5.563   4.874  1.00  0.00           O  
ATOM    981  CB  PHE B 101       6.879  -6.606   2.440  1.00  0.00           C  
ATOM    982  CG  PHE B 101       7.314  -7.520   1.415  1.00  0.00           C  
ATOM    983  CD1 PHE B 101       8.538  -8.116   1.493  1.00  0.00           C  
ATOM    984  CD2 PHE B 101       6.512  -7.770   0.332  1.00  0.00           C  
ATOM    985  CE1 PHE B 101       8.970  -8.968   0.507  1.00  0.00           C  
ATOM    986  CE2 PHE B 101       6.923  -8.624  -0.667  1.00  0.00           C  
ATOM    987  CZ  PHE B 101       8.154  -9.224  -0.575  1.00  0.00           C  
ATOM    988  H   PHE B 101       5.771  -8.530   3.834  1.00  0.00           H  
ATOM    989  HA  PHE B 101       8.359  -7.112   3.925  1.00  0.00           H  
ATOM    990 1HB  PHE B 101       5.803  -6.503   2.378  1.00  0.00           H  
ATOM    991 2HB  PHE B 101       7.305  -5.636   2.223  1.00  0.00           H  
ATOM    992  HD1 PHE B 101       9.157  -7.902   2.347  1.00  0.00           H  
ATOM    993  HD2 PHE B 101       5.540  -7.281   0.270  1.00  0.00           H  
ATOM    994  HE1 PHE B 101       9.950  -9.435   0.588  1.00  0.00           H  
ATOM    995  HE2 PHE B 101       6.278  -8.825  -1.530  1.00  0.00           H  
ATOM    996  HZ  PHE B 101       8.470  -9.889  -1.358  1.00  0.00           H  
ATOM    997  N   LEU B 102       7.796  -5.107   5.302  1.00  0.00           N  
ATOM    998  CA  LEU B 102       7.450  -3.955   6.128  1.00  0.00           C  
ATOM    999  C   LEU B 102       6.915  -2.813   5.270  1.00  0.00           C  
ATOM   1000  O   LEU B 102       6.020  -2.074   5.679  1.00  0.00           O  
ATOM   1001  CB  LEU B 102       8.675  -3.481   6.920  1.00  0.00           C  
ATOM   1002  CG  LEU B 102       8.441  -2.291   7.858  1.00  0.00           C  
ATOM   1003  CD1 LEU B 102       7.439  -2.683   8.936  1.00  0.00           C  
ATOM   1004  CD2 LEU B 102       9.764  -1.860   8.473  1.00  0.00           C  
ATOM   1005  H   LEU B 102       8.778  -5.348   5.180  1.00  0.00           H  
ATOM   1006  HA  LEU B 102       6.667  -4.254   6.822  1.00  0.00           H  
ATOM   1007 1HB  LEU B 102       9.042  -4.311   7.522  1.00  0.00           H  
ATOM   1008 2HB  LEU B 102       9.457  -3.198   6.215  1.00  0.00           H  
ATOM   1009  HG  LEU B 102       8.015  -1.460   7.294  1.00  0.00           H  
ATOM   1010 1HD1 LEU B 102       7.272  -1.837   9.603  1.00  0.00           H  
ATOM   1011 2HD1 LEU B 102       6.495  -2.968   8.469  1.00  0.00           H  
ATOM   1012 3HD1 LEU B 102       7.830  -3.523   9.508  1.00  0.00           H  
ATOM   1013 1HD2 LEU B 102       9.597  -1.013   9.140  1.00  0.00           H  
ATOM   1014 2HD2 LEU B 102      10.189  -2.689   9.039  1.00  0.00           H  
ATOM   1015 3HD2 LEU B 102      10.455  -1.568   7.682  1.00  0.00           H  
ATOM   1016  N   LEU B 103       7.551  -2.635   4.106  1.00  0.00           N  
ATOM   1017  CA  LEU B 103       7.282  -1.561   3.148  1.00  0.00           C  
ATOM   1018  C   LEU B 103       7.692  -0.170   3.655  1.00  0.00           C  
ATOM   1019  O   LEU B 103       7.267   0.858   3.121  1.00  0.00           O  
ATOM   1020  CB  LEU B 103       5.802  -1.573   2.748  1.00  0.00           C  
ATOM   1021  CG  LEU B 103       5.296  -2.908   2.224  1.00  0.00           C  
ATOM   1022  CD1 LEU B 103       3.803  -2.791   1.967  1.00  0.00           C  
ATOM   1023  CD2 LEU B 103       6.068  -3.281   0.980  1.00  0.00           C  
ATOM   1024  H   LEU B 103       8.266  -3.309   3.869  1.00  0.00           H  
ATOM   1025  HA  LEU B 103       7.867  -1.765   2.249  1.00  0.00           H  
ATOM   1026 1HB  LEU B 103       5.189  -1.293   3.586  1.00  0.00           H  
ATOM   1027 2HB  LEU B 103       5.642  -0.843   1.983  1.00  0.00           H  
ATOM   1028  HG  LEU B 103       5.441  -3.682   2.975  1.00  0.00           H  
ATOM   1029 1HD1 LEU B 103       3.420  -3.743   1.603  1.00  0.00           H  
ATOM   1030 2HD1 LEU B 103       3.294  -2.529   2.894  1.00  0.00           H  
ATOM   1031 3HD1 LEU B 103       3.624  -2.018   1.228  1.00  0.00           H  
ATOM   1032 1HD2 LEU B 103       5.710  -4.239   0.607  1.00  0.00           H  
ATOM   1033 2HD2 LEU B 103       5.928  -2.519   0.214  1.00  0.00           H  
ATOM   1034 3HD2 LEU B 103       7.125  -3.357   1.225  1.00  0.00           H  
ATOM   1035  N   ILE B 104       8.565  -0.165   4.656  1.00  0.00           N  
ATOM   1036  CA  ILE B 104       9.216   1.040   5.145  1.00  0.00           C  
ATOM   1037  C   ILE B 104      10.718   0.789   5.111  1.00  0.00           C  
ATOM   1038  O   ILE B 104      11.230  -0.063   5.834  1.00  0.00           O  
ATOM   1039  CB  ILE B 104       8.762   1.401   6.571  1.00  0.00           C  
ATOM   1040  CG1 ILE B 104       7.233   1.441   6.651  1.00  0.00           C  
ATOM   1041  CG2 ILE B 104       9.354   2.736   6.996  1.00  0.00           C  
ATOM   1042  CD1 ILE B 104       6.606   2.527   5.808  1.00  0.00           C  
ATOM   1043  H   ILE B 104       8.816  -1.050   5.063  1.00  0.00           H  
ATOM   1044  HA  ILE B 104       8.985   1.867   4.475  1.00  0.00           H  
ATOM   1045  HB  ILE B 104       9.094   0.630   7.265  1.00  0.00           H  
ATOM   1046 1HG1 ILE B 104       6.828   0.482   6.329  1.00  0.00           H  
ATOM   1047 2HG1 ILE B 104       6.927   1.594   7.686  1.00  0.00           H  
ATOM   1048 1HG2 ILE B 104       9.023   2.977   8.006  1.00  0.00           H  
ATOM   1049 2HG2 ILE B 104      10.442   2.674   6.977  1.00  0.00           H  
ATOM   1050 3HG2 ILE B 104       9.024   3.516   6.310  1.00  0.00           H  
ATOM   1051 1HD1 ILE B 104       5.522   2.492   5.916  1.00  0.00           H  
ATOM   1052 2HD1 ILE B 104       6.972   3.500   6.137  1.00  0.00           H  
ATOM   1053 3HD1 ILE B 104       6.870   2.374   4.762  1.00  0.00           H  
ATOM   1054  N   GLY B 105      11.421   1.536   4.279  1.00  0.00           N  
ATOM   1055  CA  GLY B 105      12.859   1.364   4.134  1.00  0.00           C  
ATOM   1056  C   GLY B 105      13.233   0.356   3.054  1.00  0.00           C  
ATOM   1057  O   GLY B 105      12.390  -0.404   2.565  1.00  0.00           O  
ATOM   1058  H   GLY B 105      10.946   2.220   3.705  1.00  0.00           H  
ATOM   1059 1HA  GLY B 105      13.311   2.327   3.899  1.00  0.00           H  
ATOM   1060 2HA  GLY B 105      13.280   1.044   5.087  1.00  0.00           H  
ATOM   1061  N   LYS B 106      14.516   0.369   2.688  1.00  0.00           N  
ATOM   1062  CA  LYS B 106      15.040  -0.506   1.651  1.00  0.00           C  
ATOM   1063  C   LYS B 106      15.421  -1.863   2.169  1.00  0.00           C  
ATOM   1064  O   LYS B 106      15.732  -2.036   3.349  1.00  0.00           O  
ATOM   1065  CB  LYS B 106      16.252   0.139   0.976  1.00  0.00           C  
ATOM   1066  CG  LYS B 106      15.909   1.263   0.008  1.00  0.00           C  
ATOM   1067  CD  LYS B 106      15.853   2.607   0.719  1.00  0.00           C  
ATOM   1068  CE  LYS B 106      17.227   3.259   0.779  1.00  0.00           C  
ATOM   1069  NZ  LYS B 106      17.233   4.464   1.654  1.00  0.00           N  
ATOM   1070  H   LYS B 106      15.144   1.012   3.144  1.00  0.00           H  
ATOM   1071  HA  LYS B 106      14.256  -0.647   0.909  1.00  0.00           H  
ATOM   1072 1HB  LYS B 106      16.919   0.545   1.737  1.00  0.00           H  
ATOM   1073 2HB  LYS B 106      16.807  -0.620   0.425  1.00  0.00           H  
ATOM   1074 1HG  LYS B 106      16.662   1.309  -0.779  1.00  0.00           H  
ATOM   1075 2HG  LYS B 106      14.941   1.065  -0.451  1.00  0.00           H  
ATOM   1076 1HD  LYS B 106      15.168   3.271   0.190  1.00  0.00           H  
ATOM   1077 2HD  LYS B 106      15.484   2.466   1.735  1.00  0.00           H  
ATOM   1078 1HE  LYS B 106      17.952   2.544   1.162  1.00  0.00           H  
ATOM   1079 2HE  LYS B 106      17.534   3.553  -0.224  1.00  0.00           H  
ATOM   1080 1HZ  LYS B 106      18.159   4.866   1.667  1.00  0.00           H  
ATOM   1081 2HZ  LYS B 106      16.576   5.143   1.297  1.00  0.00           H  
ATOM   1082 3HZ  LYS B 106      16.968   4.200   2.592  1.00  0.00           H  
ATOM   1083  N   SER B 107      15.449  -2.799   1.248  1.00  0.00           N  
ATOM   1084  CA  SER B 107      15.872  -4.159   1.499  1.00  0.00           C  
ATOM   1085  C   SER B 107      16.950  -4.545   0.489  1.00  0.00           C  
ATOM   1086  O   SER B 107      17.042  -3.960  -0.589  1.00  0.00           O  
ATOM   1087  CB  SER B 107      14.670  -5.067   1.383  1.00  0.00           C  
ATOM   1088  OG  SER B 107      14.143  -5.032   0.098  1.00  0.00           O  
ATOM   1089  H   SER B 107      15.151  -2.539   0.310  1.00  0.00           H  
ATOM   1090  HA  SER B 107      16.288  -4.231   2.506  1.00  0.00           H  
ATOM   1091 1HB  SER B 107      14.951  -6.087   1.647  1.00  0.00           H  
ATOM   1092 2HB  SER B 107      13.933  -4.759   2.059  1.00  0.00           H  
ATOM   1093  HG  SER B 107      13.537  -4.282   0.090  1.00  0.00           H  
ATOM   1094  N   ASN B 108      17.765  -5.526   0.837  1.00  0.00           N  
ATOM   1095  CA  ASN B 108      18.808  -6.040  -0.042  1.00  0.00           C  
ATOM   1096  C   ASN B 108      18.376  -7.268  -0.789  1.00  0.00           C  
ATOM   1097  O   ASN B 108      17.989  -8.254  -0.164  1.00  0.00           O  
ATOM   1098  CB  ASN B 108      20.045  -6.450   0.750  1.00  0.00           C  
ATOM   1099  CG  ASN B 108      20.807  -5.347   1.418  1.00  0.00           C  
ATOM   1100  OD1 ASN B 108      21.577  -4.627   0.777  1.00  0.00           O  
ATOM   1101  ND2 ASN B 108      20.607  -5.192   2.705  1.00  0.00           N  
ATOM   1102  H   ASN B 108      17.630  -5.962   1.741  1.00  0.00           H  
ATOM   1103  HA  ASN B 108      19.065  -5.280  -0.780  1.00  0.00           H  
ATOM   1104 1HB  ASN B 108      19.746  -7.170   1.515  1.00  0.00           H  
ATOM   1105 2HB  ASN B 108      20.726  -6.972   0.073  1.00  0.00           H  
ATOM   1106 1HD2 ASN B 108      21.091  -4.476   3.205  1.00  0.00           H  
ATOM   1107 2HD2 ASN B 108      19.968  -5.794   3.188  1.00  0.00           H  
ATOM   1108  N   ILE B 109      18.473  -7.244  -2.105  1.00  0.00           N  
ATOM   1109  CA  ILE B 109      18.217  -8.459  -2.850  1.00  0.00           C  
ATOM   1110  C   ILE B 109      19.517  -8.940  -3.413  1.00  0.00           C  
ATOM   1111  O   ILE B 109      20.226  -8.197  -4.094  1.00  0.00           O  
ATOM   1112  CB  ILE B 109      17.199  -8.331  -3.982  1.00  0.00           C  
ATOM   1113  CG1 ILE B 109      15.864  -7.962  -3.432  1.00  0.00           C  
ATOM   1114  CG2 ILE B 109      17.115  -9.653  -4.763  1.00  0.00           C  
ATOM   1115  CD1 ILE B 109      14.907  -7.650  -4.497  1.00  0.00           C  
ATOM   1116  H   ILE B 109      18.743  -6.389  -2.591  1.00  0.00           H  
ATOM   1117  HA  ILE B 109      17.845  -9.214  -2.172  1.00  0.00           H  
ATOM   1118  HB  ILE B 109      17.509  -7.531  -4.652  1.00  0.00           H  
ATOM   1119 1HG1 ILE B 109      15.480  -8.781  -2.834  1.00  0.00           H  
ATOM   1120 2HG1 ILE B 109      15.969  -7.082  -2.790  1.00  0.00           H  
ATOM   1121 1HG2 ILE B 109      16.395  -9.556  -5.577  1.00  0.00           H  
ATOM   1122 2HG2 ILE B 109      18.091  -9.899  -5.179  1.00  0.00           H  
ATOM   1123 3HG2 ILE B 109      16.797 -10.454  -4.090  1.00  0.00           H  
ATOM   1124 1HD1 ILE B 109      13.966  -7.387  -4.069  1.00  0.00           H  
ATOM   1125 2HD1 ILE B 109      15.287  -6.823  -5.095  1.00  0.00           H  
ATOM   1126 3HD1 ILE B 109      14.784  -8.525  -5.124  1.00  0.00           H  
ATOM   1127  N   CYS B 110      19.873 -10.162  -3.072  1.00  0.00           N  
ATOM   1128  CA  CYS B 110      21.147 -10.687  -3.513  1.00  0.00           C  
ATOM   1129  C   CYS B 110      21.002 -11.971  -4.302  1.00  0.00           C  
ATOM   1130  O   CYS B 110      20.055 -12.741  -4.116  1.00  0.00           O  
ATOM   1131  CB  CYS B 110      22.055 -10.918  -2.311  1.00  0.00           C  
ATOM   1132  SG  CYS B 110      22.438  -9.389  -1.389  1.00  0.00           S  
ATOM   1133  H   CYS B 110      19.250 -10.728  -2.508  1.00  0.00           H  
ATOM   1134  HA  CYS B 110      21.620  -9.956  -4.157  1.00  0.00           H  
ATOM   1135 1HB  CYS B 110      21.582 -11.621  -1.626  1.00  0.00           H  
ATOM   1136 2HB  CYS B 110      22.995 -11.361  -2.645  1.00  0.00           H  
ATOM   1137  N   VAL B 111      21.976 -12.200  -5.161  1.00  0.00           N  
ATOM   1138  CA  VAL B 111      22.051 -13.419  -5.935  1.00  0.00           C  
ATOM   1139  C   VAL B 111      23.208 -14.254  -5.444  1.00  0.00           C  
ATOM   1140  O   VAL B 111      24.324 -13.743  -5.270  1.00  0.00           O  
ATOM   1141  CB  VAL B 111      22.220 -13.127  -7.420  1.00  0.00           C  
ATOM   1142  CG1 VAL B 111      22.314 -14.434  -8.175  1.00  0.00           C  
ATOM   1143  CG2 VAL B 111      21.053 -12.329  -7.887  1.00  0.00           C  
ATOM   1144  H   VAL B 111      22.690 -11.480  -5.283  1.00  0.00           H  
ATOM   1145  HA  VAL B 111      21.128 -13.979  -5.800  1.00  0.00           H  
ATOM   1146  HB  VAL B 111      23.144 -12.568  -7.582  1.00  0.00           H  
ATOM   1147 1HG1 VAL B 111      22.450 -14.225  -9.224  1.00  0.00           H  
ATOM   1148 2HG1 VAL B 111      23.157 -15.002  -7.812  1.00  0.00           H  
ATOM   1149 3HG1 VAL B 111      21.396 -15.010  -8.019  1.00  0.00           H  
ATOM   1150 1HG2 VAL B 111      21.147 -12.107  -8.941  1.00  0.00           H  
ATOM   1151 2HG2 VAL B 111      20.169 -12.917  -7.709  1.00  0.00           H  
ATOM   1152 3HG2 VAL B 111      20.998 -11.398  -7.328  1.00  0.00           H  
ATOM   1153  N   LYS B 112      22.904 -15.511  -5.160  1.00  0.00           N  
ATOM   1154  CA  LYS B 112      23.849 -16.453  -4.614  1.00  0.00           C  
ATOM   1155  C   LYS B 112      23.867 -17.811  -5.272  1.00  0.00           C  
ATOM   1156  O   LYS B 112      22.909 -18.220  -5.925  1.00  0.00           O  
ATOM   1157  CB  LYS B 112      23.569 -16.676  -3.123  1.00  0.00           C  
ATOM   1158  CG  LYS B 112      23.805 -15.485  -2.240  1.00  0.00           C  
ATOM   1159  CD  LYS B 112      23.566 -15.805  -0.789  1.00  0.00           C  
ATOM   1160  CE  LYS B 112      23.932 -14.614   0.098  1.00  0.00           C  
ATOM   1161  NZ  LYS B 112      23.602 -14.865   1.515  1.00  0.00           N  
ATOM   1162  H   LYS B 112      21.953 -15.820  -5.334  1.00  0.00           H  
ATOM   1163  HA  LYS B 112      24.834 -16.022  -4.737  1.00  0.00           H  
ATOM   1164 1HB  LYS B 112      22.532 -16.988  -2.995  1.00  0.00           H  
ATOM   1165 2HB  LYS B 112      24.202 -17.490  -2.753  1.00  0.00           H  
ATOM   1166 1HG  LYS B 112      24.815 -15.188  -2.347  1.00  0.00           H  
ATOM   1167 2HG  LYS B 112      23.160 -14.659  -2.536  1.00  0.00           H  
ATOM   1168 1HD  LYS B 112      22.510 -16.046  -0.632  1.00  0.00           H  
ATOM   1169 2HD  LYS B 112      24.170 -16.671  -0.502  1.00  0.00           H  
ATOM   1170 1HE  LYS B 112      25.004 -14.437   0.012  1.00  0.00           H  
ATOM   1171 2HE  LYS B 112      23.396 -13.725  -0.240  1.00  0.00           H  
ATOM   1172 1HZ  LYS B 112      23.855 -14.072   2.075  1.00  0.00           H  
ATOM   1173 2HZ  LYS B 112      22.581 -15.007   1.566  1.00  0.00           H  
ATOM   1174 3HZ  LYS B 112      24.084 -15.682   1.849  1.00  0.00           H  
ATOM   1175  N   VAL B 113      24.979 -18.505  -5.084  1.00  0.00           N  
ATOM   1176  CA  VAL B 113      25.046 -19.927  -5.407  1.00  0.00           C  
ATOM   1177  C   VAL B 113      25.424 -20.601  -4.102  1.00  0.00           C  
ATOM   1178  O   VAL B 113      26.518 -20.380  -3.576  1.00  0.00           O  
ATOM   1179  CB  VAL B 113      26.079 -20.252  -6.484  1.00  0.00           C  
ATOM   1180  CG1 VAL B 113      26.080 -21.744  -6.738  1.00  0.00           C  
ATOM   1181  CG2 VAL B 113      25.738 -19.538  -7.712  1.00  0.00           C  
ATOM   1182  H   VAL B 113      25.754 -18.035  -4.609  1.00  0.00           H  
ATOM   1183  HA  VAL B 113      24.065 -20.285  -5.731  1.00  0.00           H  
ATOM   1184  HB  VAL B 113      27.070 -19.958  -6.141  1.00  0.00           H  
ATOM   1185 1HG1 VAL B 113      26.812 -21.986  -7.506  1.00  0.00           H  
ATOM   1186 2HG1 VAL B 113      26.328 -22.275  -5.821  1.00  0.00           H  
ATOM   1187 3HG1 VAL B 113      25.085 -22.038  -7.074  1.00  0.00           H  
ATOM   1188 1HG2 VAL B 113      26.461 -19.767  -8.489  1.00  0.00           H  
ATOM   1189 2HG2 VAL B 113      24.747 -19.870  -8.022  1.00  0.00           H  
ATOM   1190 3HG2 VAL B 113      25.734 -18.468  -7.520  1.00  0.00           H  
ATOM   1191  N   GLY B 114      24.542 -21.408  -3.548  1.00  0.00           N  
ATOM   1192  CA  GLY B 114      24.837 -21.909  -2.217  1.00  0.00           C  
ATOM   1193  C   GLY B 114      24.946 -20.684  -1.308  1.00  0.00           C  
ATOM   1194  O   GLY B 114      24.036 -19.856  -1.278  1.00  0.00           O  
ATOM   1195  H   GLY B 114      23.664 -21.618  -4.009  1.00  0.00           H  
ATOM   1196 1HA  GLY B 114      24.038 -22.567  -1.876  1.00  0.00           H  
ATOM   1197 2HA  GLY B 114      25.769 -22.473  -2.218  1.00  0.00           H  
ATOM   1198  N   GLU B 115      26.049 -20.557  -0.579  1.00  0.00           N  
ATOM   1199  CA  GLU B 115      26.224 -19.412   0.314  1.00  0.00           C  
ATOM   1200  C   GLU B 115      27.121 -18.323  -0.305  1.00  0.00           C  
ATOM   1201  O   GLU B 115      27.467 -17.345   0.364  1.00  0.00           O  
ATOM   1202  CB  GLU B 115      26.788 -19.891   1.657  1.00  0.00           C  
ATOM   1203  CG  GLU B 115      25.821 -20.836   2.411  1.00  0.00           C  
ATOM   1204  CD  GLU B 115      26.334 -21.344   3.765  1.00  0.00           C  
ATOM   1205  OE1 GLU B 115      27.452 -21.042   4.111  1.00  0.00           O  
ATOM   1206  OE2 GLU B 115      25.594 -22.074   4.438  1.00  0.00           O  
ATOM   1207  H   GLU B 115      26.775 -21.255  -0.647  1.00  0.00           H  
ATOM   1208  HA  GLU B 115      25.247 -18.967   0.497  1.00  0.00           H  
ATOM   1209 1HB  GLU B 115      27.728 -20.419   1.494  1.00  0.00           H  
ATOM   1210 2HB  GLU B 115      26.997 -19.032   2.295  1.00  0.00           H  
ATOM   1211 1HG  GLU B 115      24.881 -20.308   2.570  1.00  0.00           H  
ATOM   1212 2HG  GLU B 115      25.614 -21.690   1.770  1.00  0.00           H  
ATOM   1213  N   LYS B 116      27.515 -18.507  -1.575  1.00  0.00           N  
ATOM   1214  CA  LYS B 116      28.420 -17.580  -2.263  1.00  0.00           C  
ATOM   1215  C   LYS B 116      27.719 -16.360  -2.839  1.00  0.00           C  
ATOM   1216  O   LYS B 116      26.841 -16.483  -3.693  1.00  0.00           O  
ATOM   1217  CB  LYS B 116      29.154 -18.295  -3.409  1.00  0.00           C  
ATOM   1218  CG  LYS B 116      30.186 -17.414  -4.162  1.00  0.00           C  
ATOM   1219  CD  LYS B 116      30.929 -18.198  -5.264  1.00  0.00           C  
ATOM   1220  CE  LYS B 116      31.915 -17.296  -6.026  1.00  0.00           C  
ATOM   1221  NZ  LYS B 116      32.648 -18.039  -7.088  1.00  0.00           N  
ATOM   1222  H   LYS B 116      27.172 -19.312  -2.093  1.00  0.00           H  
ATOM   1223  HA  LYS B 116      29.158 -17.229  -1.542  1.00  0.00           H  
ATOM   1224 1HB  LYS B 116      29.675 -19.168  -3.016  1.00  0.00           H  
ATOM   1225 2HB  LYS B 116      28.424 -18.654  -4.136  1.00  0.00           H  
ATOM   1226 1HG  LYS B 116      29.668 -16.566  -4.623  1.00  0.00           H  
ATOM   1227 2HG  LYS B 116      30.915 -17.024  -3.453  1.00  0.00           H  
ATOM   1228 1HD  LYS B 116      31.479 -19.028  -4.815  1.00  0.00           H  
ATOM   1229 2HD  LYS B 116      30.202 -18.609  -5.969  1.00  0.00           H  
ATOM   1230 1HE  LYS B 116      31.363 -16.476  -6.485  1.00  0.00           H  
ATOM   1231 2HE  LYS B 116      32.637 -16.884  -5.322  1.00  0.00           H  
ATOM   1232 1HZ  LYS B 116      33.282 -17.410  -7.561  1.00  0.00           H  
ATOM   1233 2HZ  LYS B 116      33.174 -18.795  -6.671  1.00  0.00           H  
ATOM   1234 3HZ  LYS B 116      31.990 -18.416  -7.754  1.00  0.00           H  
ATOM   1235  N   SER B 117      28.140 -15.178  -2.388  1.00  0.00           N  
ATOM   1236  CA  SER B 117      27.551 -13.897  -2.797  1.00  0.00           C  
ATOM   1237  C   SER B 117      28.139 -13.349  -4.107  1.00  0.00           C  
ATOM   1238  O   SER B 117      29.354 -13.167  -4.211  1.00  0.00           O  
ATOM   1239  CB  SER B 117      27.747 -12.909  -1.652  1.00  0.00           C  
ATOM   1240  OG  SER B 117      27.340 -11.625  -1.994  1.00  0.00           O  
ATOM   1241  H   SER B 117      28.879 -15.169  -1.698  1.00  0.00           H  
ATOM   1242  HA  SER B 117      26.491 -14.037  -2.963  1.00  0.00           H  
ATOM   1243 1HB  SER B 117      27.182 -13.249  -0.786  1.00  0.00           H  
ATOM   1244 2HB  SER B 117      28.797 -12.891  -1.365  1.00  0.00           H  
ATOM   1245  HG  SER B 117      28.096 -11.210  -2.420  1.00  0.00           H  
ATOM   1246  N   LEU B 118      27.272 -13.085  -5.102  1.00  0.00           N  
ATOM   1247  CA  LEU B 118      27.710 -12.548  -6.398  1.00  0.00           C  
ATOM   1248  C   LEU B 118      27.413 -11.045  -6.519  1.00  0.00           C  
ATOM   1249  O   LEU B 118      28.325 -10.220  -6.430  1.00  0.00           O  
ATOM   1250  CB  LEU B 118      26.990 -13.303  -7.525  1.00  0.00           C  
ATOM   1251  CG  LEU B 118      27.274 -14.800  -7.593  1.00  0.00           C  
ATOM   1252  CD1 LEU B 118      26.359 -15.427  -8.601  1.00  0.00           C  
ATOM   1253  CD2 LEU B 118      28.722 -15.016  -7.974  1.00  0.00           C  
ATOM   1254  H   LEU B 118      26.277 -13.282  -4.972  1.00  0.00           H  
ATOM   1255  HA  LEU B 118      28.783 -12.698  -6.491  1.00  0.00           H  
ATOM   1256 1HB  LEU B 118      25.915 -13.191  -7.399  1.00  0.00           H  
ATOM   1257 2HB  LEU B 118      27.274 -12.861  -8.481  1.00  0.00           H  
ATOM   1258  HG  LEU B 118      27.074 -15.258  -6.617  1.00  0.00           H  
ATOM   1259 1HD1 LEU B 118      26.549 -16.495  -8.649  1.00  0.00           H  
ATOM   1260 2HD1 LEU B 118      25.340 -15.254  -8.297  1.00  0.00           H  
ATOM   1261 3HD1 LEU B 118      26.527 -14.987  -9.573  1.00  0.00           H  
ATOM   1262 1HD2 LEU B 118      28.927 -16.084  -8.023  1.00  0.00           H  
ATOM   1263 2HD2 LEU B 118      28.913 -14.561  -8.949  1.00  0.00           H  
ATOM   1264 3HD2 LEU B 118      29.367 -14.555  -7.221  1.00  0.00           H  
ATOM   1265  N   THR B 119      26.130 -10.701  -6.694  1.00  0.00           N  
ATOM   1266  CA  THR B 119      25.704  -9.305  -6.799  1.00  0.00           C  
ATOM   1267  C   THR B 119      24.531  -9.023  -5.862  1.00  0.00           C  
ATOM   1268  O   THR B 119      23.709  -9.909  -5.600  1.00  0.00           O  
ATOM   1269  CB  THR B 119      25.291  -8.954  -8.269  1.00  0.00           C  
ATOM   1270  OG1 THR B 119      24.177  -9.802  -8.687  1.00  0.00           O  
ATOM   1271  CG2 THR B 119      26.462  -9.144  -9.222  1.00  0.00           C  
ATOM   1272  H   THR B 119      25.434 -11.429  -6.751  1.00  0.00           H  
ATOM   1273  HA  THR B 119      26.533  -8.660  -6.504  1.00  0.00           H  
ATOM   1274  HB  THR B 119      24.970  -7.913  -8.308  1.00  0.00           H  
ATOM   1275  HG1 THR B 119      23.884  -9.613  -9.637  1.00  0.00           H  
ATOM   1276 1HG2 THR B 119      26.149  -8.882 -10.235  1.00  0.00           H  
ATOM   1277 2HG2 THR B 119      27.284  -8.498  -8.916  1.00  0.00           H  
ATOM   1278 3HG2 THR B 119      26.791 -10.176  -9.202  1.00  0.00           H  
ATOM   1279  N   CYS B 120      24.442  -7.777  -5.398  1.00  0.00           N  
ATOM   1280  CA  CYS B 120      23.316  -7.323  -4.591  1.00  0.00           C  
ATOM   1281  C   CYS B 120      22.780  -6.002  -5.081  1.00  0.00           C  
ATOM   1282  O   CYS B 120      23.520  -5.198  -5.647  1.00  0.00           O  
ATOM   1283  CB  CYS B 120      23.673  -7.155  -3.111  1.00  0.00           C  
ATOM   1284  SG  CYS B 120      24.167  -8.663  -2.249  1.00  0.00           S  
ATOM   1285  H   CYS B 120      25.170  -7.117  -5.634  1.00  0.00           H  
ATOM   1286  HA  CYS B 120      22.526  -8.051  -4.676  1.00  0.00           H  
ATOM   1287 1HB  CYS B 120      24.478  -6.433  -3.014  1.00  0.00           H  
ATOM   1288 2HB  CYS B 120      22.807  -6.742  -2.588  1.00  0.00           H  
ATOM   1289  N   LYS B 121      21.511  -5.757  -4.803  1.00  0.00           N  
ATOM   1290  CA  LYS B 121      20.880  -4.491  -5.126  1.00  0.00           C  
ATOM   1291  C   LYS B 121      19.941  -4.043  -4.020  1.00  0.00           C  
ATOM   1292  O   LYS B 121      19.110  -4.816  -3.543  1.00  0.00           O  
ATOM   1293  CB  LYS B 121      20.131  -4.629  -6.462  1.00  0.00           C  
ATOM   1294  CG  LYS B 121      19.436  -3.377  -6.977  1.00  0.00           C  
ATOM   1295  CD  LYS B 121      18.786  -3.614  -8.371  1.00  0.00           C  
ATOM   1296  CE  LYS B 121      19.836  -3.467  -9.480  1.00  0.00           C  
ATOM   1297  NZ  LYS B 121      19.248  -3.499 -10.846  1.00  0.00           N  
ATOM   1298  H   LYS B 121      20.966  -6.505  -4.377  1.00  0.00           H  
ATOM   1299  HA  LYS B 121      21.654  -3.732  -5.232  1.00  0.00           H  
ATOM   1300 1HB  LYS B 121      20.815  -4.986  -7.234  1.00  0.00           H  
ATOM   1301 2HB  LYS B 121      19.354  -5.375  -6.348  1.00  0.00           H  
ATOM   1302 1HG  LYS B 121      18.670  -3.068  -6.269  1.00  0.00           H  
ATOM   1303 2HG  LYS B 121      20.163  -2.571  -7.057  1.00  0.00           H  
ATOM   1304 1HD  LYS B 121      18.366  -4.622  -8.419  1.00  0.00           H  
ATOM   1305 2HD  LYS B 121      17.985  -2.894  -8.534  1.00  0.00           H  
ATOM   1306 1HE  LYS B 121      20.342  -2.514  -9.344  1.00  0.00           H  
ATOM   1307 2HE  LYS B 121      20.568  -4.273  -9.396  1.00  0.00           H  
ATOM   1308 1HZ  LYS B 121      19.977  -3.385 -11.531  1.00  0.00           H  
ATOM   1309 2HZ  LYS B 121      18.793  -4.398 -11.023  1.00  0.00           H  
ATOM   1310 3HZ  LYS B 121      18.577  -2.760 -10.953  1.00  0.00           H  
ATOM   1311  N   LYS B 122      20.084  -2.804  -3.572  1.00  0.00           N  
ATOM   1312  CA  LYS B 122      19.150  -2.314  -2.575  1.00  0.00           C  
ATOM   1313  C   LYS B 122      17.960  -1.684  -3.248  1.00  0.00           C  
ATOM   1314  O   LYS B 122      18.106  -0.822  -4.118  1.00  0.00           O  
ATOM   1315  CB  LYS B 122      19.782  -1.345  -1.589  1.00  0.00           C  
ATOM   1316  CG  LYS B 122      20.738  -2.006  -0.671  1.00  0.00           C  
ATOM   1317  CD  LYS B 122      21.404  -1.042   0.300  1.00  0.00           C  
ATOM   1318  CE  LYS B 122      20.437  -0.613   1.407  1.00  0.00           C  
ATOM   1319  NZ  LYS B 122      21.131   0.155   2.500  1.00  0.00           N  
ATOM   1320  H   LYS B 122      20.801  -2.199  -3.949  1.00  0.00           H  
ATOM   1321  HA  LYS B 122      18.791  -3.161  -2.002  1.00  0.00           H  
ATOM   1322 1HB  LYS B 122      20.293  -0.547  -2.121  1.00  0.00           H  
ATOM   1323 2HB  LYS B 122      19.002  -0.897  -0.980  1.00  0.00           H  
ATOM   1324 1HG  LYS B 122      20.164  -2.723  -0.092  1.00  0.00           H  
ATOM   1325 2HG  LYS B 122      21.494  -2.546  -1.236  1.00  0.00           H  
ATOM   1326 1HD  LYS B 122      22.266  -1.533   0.755  1.00  0.00           H  
ATOM   1327 2HD  LYS B 122      21.749  -0.159  -0.236  1.00  0.00           H  
ATOM   1328 1HE  LYS B 122      19.658   0.012   0.974  1.00  0.00           H  
ATOM   1329 2HE  LYS B 122      19.974  -1.504   1.839  1.00  0.00           H  
ATOM   1330 1HZ  LYS B 122      20.461   0.417   3.210  1.00  0.00           H  
ATOM   1331 2HZ  LYS B 122      21.848  -0.427   2.913  1.00  0.00           H  
ATOM   1332 3HZ  LYS B 122      21.555   0.987   2.115  1.00  0.00           H  
ATOM   1333  N   ILE B 123      16.783  -2.128  -2.861  1.00  0.00           N  
ATOM   1334  CA  ILE B 123      15.581  -1.598  -3.450  1.00  0.00           C  
ATOM   1335  C   ILE B 123      14.576  -1.211  -2.401  1.00  0.00           C  
ATOM   1336  O   ILE B 123      14.571  -1.731  -1.287  1.00  0.00           O  
ATOM   1337  CB  ILE B 123      14.859  -2.630  -4.305  1.00  0.00           C  
ATOM   1338  CG1 ILE B 123      14.482  -3.759  -3.417  1.00  0.00           C  
ATOM   1339  CG2 ILE B 123      15.760  -3.150  -5.423  1.00  0.00           C  
ATOM   1340  CD1 ILE B 123      13.514  -4.645  -4.018  1.00  0.00           C  
ATOM   1341  H   ILE B 123      16.743  -2.841  -2.133  1.00  0.00           H  
ATOM   1342  HA  ILE B 123      15.826  -0.719  -4.043  1.00  0.00           H  
ATOM   1343  HB  ILE B 123      13.950  -2.192  -4.725  1.00  0.00           H  
ATOM   1344 1HG1 ILE B 123      15.385  -4.334  -3.181  1.00  0.00           H  
ATOM   1345 2HG1 ILE B 123      14.064  -3.376  -2.489  1.00  0.00           H  
ATOM   1346 1HG2 ILE B 123      15.226  -3.901  -6.006  1.00  0.00           H  
ATOM   1347 2HG2 ILE B 123      16.052  -2.327  -6.072  1.00  0.00           H  
ATOM   1348 3HG2 ILE B 123      16.653  -3.606  -4.987  1.00  0.00           H  
ATOM   1349 1HD1 ILE B 123      13.288  -5.447  -3.324  1.00  0.00           H  
ATOM   1350 2HD1 ILE B 123      12.629  -4.069  -4.213  1.00  0.00           H  
ATOM   1351 3HD1 ILE B 123      13.901  -5.047  -4.943  1.00  0.00           H  
ATOM   1352  N   ASP B 124      13.680  -0.340  -2.778  1.00  0.00           N  
ATOM   1353  CA  ASP B 124      12.538  -0.023  -1.954  1.00  0.00           C  
ATOM   1354  C   ASP B 124      11.337  -0.694  -2.590  1.00  0.00           C  
ATOM   1355  O   ASP B 124      10.957  -0.388  -3.721  1.00  0.00           O  
ATOM   1356  CB  ASP B 124      12.325   1.489  -1.843  1.00  0.00           C  
ATOM   1357  CG  ASP B 124      11.136   1.857  -0.965  1.00  0.00           C  
ATOM   1358  OD1 ASP B 124      10.281   1.025  -0.778  1.00  0.00           O  
ATOM   1359  OD2 ASP B 124      11.096   2.967  -0.490  1.00  0.00           O  
ATOM   1360  H   ASP B 124      13.767   0.091  -3.689  1.00  0.00           H  
ATOM   1361  HA  ASP B 124      12.678  -0.464  -0.966  1.00  0.00           H  
ATOM   1362 1HB  ASP B 124      13.221   1.954  -1.431  1.00  0.00           H  
ATOM   1363 2HB  ASP B 124      12.167   1.908  -2.838  1.00  0.00           H  
ATOM   1364  N   LEU B 125      10.768  -1.654  -1.897  1.00  0.00           N  
ATOM   1365  CA  LEU B 125       9.678  -2.458  -2.416  1.00  0.00           C  
ATOM   1366  C   LEU B 125       8.469  -1.617  -2.835  1.00  0.00           C  
ATOM   1367  O   LEU B 125       7.664  -2.062  -3.663  1.00  0.00           O  
ATOM   1368  CB  LEU B 125       9.276  -3.453  -1.339  1.00  0.00           C  
ATOM   1369  CG  LEU B 125      10.341  -4.481  -1.036  1.00  0.00           C  
ATOM   1370  CD1 LEU B 125      10.036  -5.207   0.280  1.00  0.00           C  
ATOM   1371  CD2 LEU B 125      10.372  -5.454  -2.172  1.00  0.00           C  
ATOM   1372  H   LEU B 125      11.113  -1.834  -0.964  1.00  0.00           H  
ATOM   1373  HA  LEU B 125      10.043  -3.001  -3.284  1.00  0.00           H  
ATOM   1374 1HB  LEU B 125       9.061  -2.903  -0.422  1.00  0.00           H  
ATOM   1375 2HB  LEU B 125       8.370  -3.971  -1.654  1.00  0.00           H  
ATOM   1376  HG  LEU B 125      11.313  -3.984  -0.944  1.00  0.00           H  
ATOM   1377 1HD1 LEU B 125      10.809  -5.952   0.480  1.00  0.00           H  
ATOM   1378 2HD1 LEU B 125      10.005  -4.490   1.104  1.00  0.00           H  
ATOM   1379 3HD1 LEU B 125       9.080  -5.695   0.185  1.00  0.00           H  
ATOM   1380 1HD2 LEU B 125      11.145  -6.192  -1.985  1.00  0.00           H  
ATOM   1381 2HD2 LEU B 125       9.403  -5.950  -2.257  1.00  0.00           H  
ATOM   1382 3HD2 LEU B 125      10.585  -4.925  -3.081  1.00  0.00           H  
ATOM   1383  N   THR B 126       8.343  -0.395  -2.282  1.00  0.00           N  
ATOM   1384  CA  THR B 126       7.208   0.474  -2.573  1.00  0.00           C  
ATOM   1385  C   THR B 126       7.451   1.353  -3.791  1.00  0.00           C  
ATOM   1386  O   THR B 126       6.603   2.185  -4.131  1.00  0.00           O  
ATOM   1387  CB  THR B 126       6.855   1.401  -1.385  1.00  0.00           C  
ATOM   1388  OG1 THR B 126       7.902   2.339  -1.136  1.00  0.00           O  
ATOM   1389  CG2 THR B 126       6.636   0.582  -0.164  1.00  0.00           C  
ATOM   1390  H   THR B 126       9.064  -0.047  -1.634  1.00  0.00           H  
ATOM   1391  HA  THR B 126       6.343  -0.155  -2.786  1.00  0.00           H  
ATOM   1392  HB  THR B 126       5.964   1.954  -1.615  1.00  0.00           H  
ATOM   1393  HG1 THR B 126       8.729   1.864  -0.899  1.00  0.00           H  
ATOM   1394 1HG2 THR B 126       6.380   1.236   0.671  1.00  0.00           H  
ATOM   1395 2HG2 THR B 126       5.827  -0.121  -0.342  1.00  0.00           H  
ATOM   1396 3HG2 THR B 126       7.555   0.036   0.071  1.00  0.00           H  
ATOM   1397  N   THR B 127       8.615   1.205  -4.416  1.00  0.00           N  
ATOM   1398  CA  THR B 127       8.958   2.016  -5.569  1.00  0.00           C  
ATOM   1399  C   THR B 127       9.095   1.192  -6.842  1.00  0.00           C  
ATOM   1400  O   THR B 127       9.461   1.724  -7.892  1.00  0.00           O  
ATOM   1401  CB  THR B 127      10.257   2.757  -5.331  1.00  0.00           C  
ATOM   1402  OG1 THR B 127      11.323   1.810  -5.151  1.00  0.00           O  
ATOM   1403  CG2 THR B 127      10.083   3.589  -4.055  1.00  0.00           C  
ATOM   1404  H   THR B 127       9.295   0.525  -4.079  1.00  0.00           H  
ATOM   1405  HA  THR B 127       8.168   2.740  -5.722  1.00  0.00           H  
ATOM   1406  HB  THR B 127      10.483   3.404  -6.175  1.00  0.00           H  
ATOM   1407  HG1 THR B 127      11.034   1.109  -4.531  1.00  0.00           H  
ATOM   1408 1HG2 THR B 127      11.000   4.133  -3.843  1.00  0.00           H  
ATOM   1409 2HG2 THR B 127       9.261   4.293  -4.190  1.00  0.00           H  
ATOM   1410 3HG2 THR B 127       9.854   2.930  -3.218  1.00  0.00           H  
ATOM   1411  N   ILE B 128       8.846  -0.111  -6.735  1.00  0.00           N  
ATOM   1412  CA  ILE B 128       8.927  -1.023  -7.870  1.00  0.00           C  
ATOM   1413  C   ILE B 128       7.577  -1.738  -8.066  1.00  0.00           C  
ATOM   1414  O   ILE B 128       7.532  -2.905  -8.456  1.00  0.00           O  
ATOM   1415  CB  ILE B 128      10.038  -2.069  -7.683  1.00  0.00           C  
ATOM   1416  CG1 ILE B 128       9.856  -2.857  -6.406  1.00  0.00           C  
ATOM   1417  CG2 ILE B 128      11.352  -1.360  -7.622  1.00  0.00           C  
ATOM   1418  CD1 ILE B 128      10.729  -4.113  -6.351  1.00  0.00           C  
ATOM   1419  H   ILE B 128       8.570  -0.476  -5.833  1.00  0.00           H  
ATOM   1420  HA  ILE B 128       9.145  -0.452  -8.771  1.00  0.00           H  
ATOM   1421  HB  ILE B 128      10.046  -2.756  -8.505  1.00  0.00           H  
ATOM   1422 1HG1 ILE B 128      10.115  -2.216  -5.566  1.00  0.00           H  
ATOM   1423 2HG1 ILE B 128       8.814  -3.145  -6.310  1.00  0.00           H  
ATOM   1424 1HG2 ILE B 128      12.153  -2.090  -7.503  1.00  0.00           H  
ATOM   1425 2HG2 ILE B 128      11.501  -0.802  -8.546  1.00  0.00           H  
ATOM   1426 3HG2 ILE B 128      11.358  -0.672  -6.773  1.00  0.00           H  
ATOM   1427 1HD1 ILE B 128      10.558  -4.624  -5.416  1.00  0.00           H  
ATOM   1428 2HD1 ILE B 128      10.490  -4.775  -7.155  1.00  0.00           H  
ATOM   1429 3HD1 ILE B 128      11.772  -3.825  -6.430  1.00  0.00           H  
ATOM   1430  N   VAL B 129       6.481  -1.073  -7.720  1.00  0.00           N  
ATOM   1431  CA  VAL B 129       5.180  -1.727  -7.760  1.00  0.00           C  
ATOM   1432  C   VAL B 129       4.565  -1.855  -9.158  1.00  0.00           C  
ATOM   1433  O   VAL B 129       4.506  -0.888  -9.911  1.00  0.00           O  
ATOM   1434  CB  VAL B 129       4.178  -0.955  -6.887  1.00  0.00           C  
ATOM   1435  CG1 VAL B 129       2.799  -1.589  -7.012  1.00  0.00           C  
ATOM   1436  CG2 VAL B 129       4.649  -0.913  -5.474  1.00  0.00           C  
ATOM   1437  H   VAL B 129       6.540  -0.090  -7.447  1.00  0.00           H  
ATOM   1438  HA  VAL B 129       5.306  -2.715  -7.330  1.00  0.00           H  
ATOM   1439  HB  VAL B 129       4.110   0.052  -7.240  1.00  0.00           H  
ATOM   1440 1HG1 VAL B 129       2.109  -1.031  -6.424  1.00  0.00           H  
ATOM   1441 2HG1 VAL B 129       2.473  -1.572  -8.048  1.00  0.00           H  
ATOM   1442 3HG1 VAL B 129       2.840  -2.623  -6.660  1.00  0.00           H  
ATOM   1443 1HG2 VAL B 129       3.942  -0.347  -4.865  1.00  0.00           H  
ATOM   1444 2HG2 VAL B 129       4.731  -1.928  -5.092  1.00  0.00           H  
ATOM   1445 3HG2 VAL B 129       5.627  -0.429  -5.443  1.00  0.00           H  
ATOM   1446  N   LYS B 130       4.111  -3.049  -9.510  1.00  0.00           N  
ATOM   1447  CA  LYS B 130       3.440  -3.286 -10.777  1.00  0.00           C  
ATOM   1448  C   LYS B 130       1.950  -3.612 -10.513  1.00  0.00           C  
ATOM   1449  O   LYS B 130       1.648  -4.723 -10.087  1.00  0.00           O  
ATOM   1450  CB  LYS B 130       4.087  -4.447 -11.505  1.00  0.00           C  
ATOM   1451  CG  LYS B 130       3.511  -4.687 -12.906  1.00  0.00           C  
ATOM   1452  CD  LYS B 130       4.245  -5.787 -13.634  1.00  0.00           C  
ATOM   1453  CE  LYS B 130       3.677  -6.011 -15.032  1.00  0.00           C  
ATOM   1454  NZ  LYS B 130       4.466  -7.053 -15.811  1.00  0.00           N  
ATOM   1455  H   LYS B 130       4.236  -3.812  -8.852  1.00  0.00           H  
ATOM   1456  HA  LYS B 130       3.551  -2.412 -11.410  1.00  0.00           H  
ATOM   1457 1HB  LYS B 130       5.157  -4.270 -11.598  1.00  0.00           H  
ATOM   1458 2HB  LYS B 130       3.945  -5.352 -10.920  1.00  0.00           H  
ATOM   1459 1HG  LYS B 130       2.451  -4.957 -12.823  1.00  0.00           H  
ATOM   1460 2HG  LYS B 130       3.584  -3.767 -13.493  1.00  0.00           H  
ATOM   1461 1HD  LYS B 130       5.307  -5.537 -13.705  1.00  0.00           H  
ATOM   1462 2HD  LYS B 130       4.142  -6.709 -13.074  1.00  0.00           H  
ATOM   1463 1HE  LYS B 130       2.641  -6.334 -14.947  1.00  0.00           H  
ATOM   1464 2HE  LYS B 130       3.705  -5.066 -15.578  1.00  0.00           H  
ATOM   1465 1HZ  LYS B 130       4.058  -7.171 -16.758  1.00  0.00           H  
ATOM   1466 2HZ  LYS B 130       5.424  -6.753 -15.903  1.00  0.00           H  
ATOM   1467 3HZ  LYS B 130       4.431  -7.938 -15.336  1.00  0.00           H  
ATOM   1468  N   PRO B 131       1.001  -2.703 -10.762  1.00  0.00           N  
ATOM   1469  CA  PRO B 131      -0.417  -2.854 -10.489  1.00  0.00           C  
ATOM   1470  C   PRO B 131      -1.037  -4.006 -11.252  1.00  0.00           C  
ATOM   1471  O   PRO B 131      -0.511  -4.450 -12.277  1.00  0.00           O  
ATOM   1472  CB  PRO B 131      -1.019  -1.539 -10.983  1.00  0.00           C  
ATOM   1473  CG  PRO B 131       0.072  -0.569 -10.873  1.00  0.00           C  
ATOM   1474  CD  PRO B 131       1.343  -1.356 -11.205  1.00  0.00           C  
ATOM   1475  HA  PRO B 131      -0.570  -2.984  -9.416  1.00  0.00           H  
ATOM   1476 1HB  PRO B 131      -1.397  -1.662 -12.001  1.00  0.00           H  
ATOM   1477 2HB  PRO B 131      -1.890  -1.278 -10.364  1.00  0.00           H  
ATOM   1478 1HG  PRO B 131      -0.118   0.240 -11.566  1.00  0.00           H  
ATOM   1479 2HG  PRO B 131       0.086  -0.133  -9.872  1.00  0.00           H  
ATOM   1480 1HD  PRO B 131       1.561  -1.338 -12.288  1.00  0.00           H  
ATOM   1481 2HD  PRO B 131       2.141  -0.942 -10.604  1.00  0.00           H  
ATOM   1482  N   GLU B 132      -2.137  -4.506 -10.720  1.00  0.00           N  
ATOM   1483  CA  GLU B 132      -2.883  -5.543 -11.400  1.00  0.00           C  
ATOM   1484  C   GLU B 132      -3.515  -4.899 -12.644  1.00  0.00           C  
ATOM   1485  O   GLU B 132      -3.889  -3.718 -12.629  1.00  0.00           O  
ATOM   1486  CB  GLU B 132      -3.961  -6.125 -10.484  1.00  0.00           C  
ATOM   1487  CG  GLU B 132      -3.428  -6.856  -9.236  1.00  0.00           C  
ATOM   1488  CD  GLU B 132      -4.525  -7.500  -8.411  1.00  0.00           C  
ATOM   1489  OE1 GLU B 132      -5.620  -7.640  -8.911  1.00  0.00           O  
ATOM   1490  OE2 GLU B 132      -4.301  -7.766  -7.245  1.00  0.00           O  
ATOM   1491  H   GLU B 132      -2.499  -4.104  -9.859  1.00  0.00           H  
ATOM   1492  HA  GLU B 132      -2.202  -6.333 -11.713  1.00  0.00           H  
ATOM   1493 1HB  GLU B 132      -4.610  -5.319 -10.142  1.00  0.00           H  
ATOM   1494 2HB  GLU B 132      -4.582  -6.821 -11.050  1.00  0.00           H  
ATOM   1495 1HG  GLU B 132      -2.724  -7.626  -9.546  1.00  0.00           H  
ATOM   1496 2HG  GLU B 132      -2.893  -6.138  -8.612  1.00  0.00           H  
ATOM   1497  N   ALA B 133      -3.629  -5.644 -13.726  1.00  0.00           N  
ATOM   1498  CA  ALA B 133      -4.212  -5.039 -14.911  1.00  0.00           C  
ATOM   1499  C   ALA B 133      -5.681  -4.699 -14.667  1.00  0.00           C  
ATOM   1500  O   ALA B 133      -6.336  -5.366 -13.863  1.00  0.00           O  
ATOM   1501  CB  ALA B 133      -4.105  -5.948 -16.120  1.00  0.00           C  
ATOM   1502  H   ALA B 133      -3.317  -6.604 -13.732  1.00  0.00           H  
ATOM   1503  HA  ALA B 133      -3.638  -4.150 -15.123  1.00  0.00           H  
ATOM   1504 1HB  ALA B 133      -4.521  -5.445 -16.996  1.00  0.00           H  
ATOM   1505 2HB  ALA B 133      -3.058  -6.180 -16.307  1.00  0.00           H  
ATOM   1506 3HB  ALA B 133      -4.657  -6.867 -15.938  1.00  0.00           H  
ATOM   1507  N   PRO B 134      -6.201  -3.645 -15.294  1.00  0.00           N  
ATOM   1508  CA  PRO B 134      -7.600  -3.295 -15.398  1.00  0.00           C  
ATOM   1509  C   PRO B 134      -8.397  -4.390 -16.078  1.00  0.00           C  
ATOM   1510  O   PRO B 134      -7.837  -5.193 -16.836  1.00  0.00           O  
ATOM   1511  CB  PRO B 134      -7.585  -2.051 -16.249  1.00  0.00           C  
ATOM   1512  CG  PRO B 134      -6.170  -1.560 -16.194  1.00  0.00           C  
ATOM   1513  CD  PRO B 134      -5.330  -2.789 -16.114  1.00  0.00           C  
ATOM   1514  HA  PRO B 134      -7.999  -3.089 -14.390  1.00  0.00           H  
ATOM   1515 1HB  PRO B 134      -7.927  -2.344 -17.227  1.00  0.00           H  
ATOM   1516 2HB  PRO B 134      -8.303  -1.331 -15.861  1.00  0.00           H  
ATOM   1517 1HG  PRO B 134      -5.920  -0.922 -17.047  1.00  0.00           H  
ATOM   1518 2HG  PRO B 134      -6.052  -0.930 -15.301  1.00  0.00           H  
ATOM   1519 1HD  PRO B 134      -5.137  -3.212 -17.115  1.00  0.00           H  
ATOM   1520 2HD  PRO B 134      -4.414  -2.471 -15.586  1.00  0.00           H  
ATOM   1521  N   PHE B 135      -9.698  -4.411 -15.818  1.00  0.00           N  
ATOM   1522  CA  PHE B 135     -10.595  -5.413 -16.382  1.00  0.00           C  
ATOM   1523  C   PHE B 135     -12.002  -4.874 -16.645  1.00  0.00           C  
ATOM   1524  O   PHE B 135     -12.321  -3.727 -16.309  1.00  0.00           O  
ATOM   1525  CB  PHE B 135     -10.655  -6.608 -15.454  1.00  0.00           C  
ATOM   1526  CG  PHE B 135     -11.205  -6.284 -14.133  1.00  0.00           C  
ATOM   1527  CD1 PHE B 135     -12.542  -6.459 -13.879  1.00  0.00           C  
ATOM   1528  CD2 PHE B 135     -10.398  -5.796 -13.129  1.00  0.00           C  
ATOM   1529  CE1 PHE B 135     -13.083  -6.158 -12.657  1.00  0.00           C  
ATOM   1530  CE2 PHE B 135     -10.938  -5.497 -11.896  1.00  0.00           C  
ATOM   1531  CZ  PHE B 135     -12.281  -5.675 -11.658  1.00  0.00           C  
ATOM   1532  H   PHE B 135     -10.067  -3.708 -15.175  1.00  0.00           H  
ATOM   1533  HA  PHE B 135     -10.178  -5.745 -17.334  1.00  0.00           H  
ATOM   1534 1HB  PHE B 135     -11.270  -7.387 -15.897  1.00  0.00           H  
ATOM   1535 2HB  PHE B 135      -9.650  -7.010 -15.316  1.00  0.00           H  
ATOM   1536  HD1 PHE B 135     -13.177  -6.846 -14.669  1.00  0.00           H  
ATOM   1537  HD2 PHE B 135      -9.328  -5.650 -13.317  1.00  0.00           H  
ATOM   1538  HE1 PHE B 135     -14.154  -6.306 -12.493  1.00  0.00           H  
ATOM   1539  HE2 PHE B 135     -10.305  -5.123 -11.113  1.00  0.00           H  
ATOM   1540  HZ  PHE B 135     -12.704  -5.432 -10.685  1.00  0.00           H  
ATOM   1541  N   ASP B 136     -12.841  -5.679 -17.309  1.00  0.00           N  
ATOM   1542  CA  ASP B 136     -14.187  -5.234 -17.683  1.00  0.00           C  
ATOM   1543  C   ASP B 136     -14.166  -3.965 -18.495  1.00  0.00           C  
ATOM   1544  O   ASP B 136     -14.963  -3.061 -18.278  1.00  0.00           O  
ATOM   1545  CB  ASP B 136     -15.136  -5.042 -16.500  1.00  0.00           C  
ATOM   1546  CG  ASP B 136     -15.511  -6.340 -15.802  1.00  0.00           C  
ATOM   1547  OD1 ASP B 136     -15.522  -7.366 -16.455  1.00  0.00           O  
ATOM   1548  OD2 ASP B 136     -15.785  -6.302 -14.621  1.00  0.00           O  
ATOM   1549  H   ASP B 136     -12.541  -6.610 -17.562  1.00  0.00           H  
ATOM   1550  HA  ASP B 136     -14.629  -6.008 -18.311  1.00  0.00           H  
ATOM   1551 1HB  ASP B 136     -14.688  -4.369 -15.769  1.00  0.00           H  
ATOM   1552 2HB  ASP B 136     -16.049  -4.567 -16.854  1.00  0.00           H  
ATOM   1553  N   LEU B 137     -13.228  -3.888 -19.421  1.00  0.00           N  
ATOM   1554  CA  LEU B 137     -13.184  -2.762 -20.320  1.00  0.00           C  
ATOM   1555  C   LEU B 137     -14.379  -2.855 -21.231  1.00  0.00           C  
ATOM   1556  O   LEU B 137     -14.643  -3.911 -21.808  1.00  0.00           O  
ATOM   1557  CB  LEU B 137     -11.877  -2.727 -21.112  1.00  0.00           C  
ATOM   1558  CG  LEU B 137     -11.723  -1.570 -22.104  1.00  0.00           C  
ATOM   1559  CD1 LEU B 137     -11.644  -0.265 -21.381  1.00  0.00           C  
ATOM   1560  CD2 LEU B 137     -10.444  -1.777 -22.861  1.00  0.00           C  
ATOM   1561  H   LEU B 137     -12.573  -4.646 -19.527  1.00  0.00           H  
ATOM   1562  HA  LEU B 137     -13.263  -1.849 -19.743  1.00  0.00           H  
ATOM   1563 1HB  LEU B 137     -11.045  -2.674 -20.413  1.00  0.00           H  
ATOM   1564 2HB  LEU B 137     -11.792  -3.655 -21.678  1.00  0.00           H  
ATOM   1565  HG  LEU B 137     -12.574  -1.542 -22.790  1.00  0.00           H  
ATOM   1566 1HD1 LEU B 137     -11.512   0.535 -22.101  1.00  0.00           H  
ATOM   1567 2HD1 LEU B 137     -12.558  -0.107 -20.831  1.00  0.00           H  
ATOM   1568 3HD1 LEU B 137     -10.803  -0.280 -20.696  1.00  0.00           H  
ATOM   1569 1HD2 LEU B 137     -10.300  -0.963 -23.559  1.00  0.00           H  
ATOM   1570 2HD2 LEU B 137      -9.616  -1.796 -22.159  1.00  0.00           H  
ATOM   1571 3HD2 LEU B 137     -10.480  -2.727 -23.405  1.00  0.00           H  
ATOM   1572  N   SER B 138     -15.108  -1.762 -21.347  1.00  0.00           N  
ATOM   1573  CA  SER B 138     -16.293  -1.721 -22.184  1.00  0.00           C  
ATOM   1574  C   SER B 138     -16.512  -0.338 -22.780  1.00  0.00           C  
ATOM   1575  O   SER B 138     -16.316   0.682 -22.111  1.00  0.00           O  
ATOM   1576  CB  SER B 138     -17.493  -2.107 -21.352  1.00  0.00           C  
ATOM   1577  OG  SER B 138     -18.667  -2.043 -22.098  1.00  0.00           O  
ATOM   1578  H   SER B 138     -14.845  -0.953 -20.788  1.00  0.00           H  
ATOM   1579  HA  SER B 138     -16.168  -2.430 -22.996  1.00  0.00           H  
ATOM   1580 1HB  SER B 138     -17.356  -3.114 -20.956  1.00  0.00           H  
ATOM   1581 2HB  SER B 138     -17.565  -1.427 -20.500  1.00  0.00           H  
ATOM   1582  HG  SER B 138     -19.035  -1.167 -21.926  1.00  0.00           H  
ATOM   1583  N   VAL B 139     -16.934  -0.299 -24.045  1.00  0.00           N  
ATOM   1584  CA  VAL B 139     -17.216   0.981 -24.691  1.00  0.00           C  
ATOM   1585  C   VAL B 139     -18.658   1.045 -25.107  1.00  0.00           C  
ATOM   1586  O   VAL B 139     -19.167   0.116 -25.733  1.00  0.00           O  
ATOM   1587  CB  VAL B 139     -16.341   1.224 -25.933  1.00  0.00           C  
ATOM   1588  CG1 VAL B 139     -16.694   2.579 -26.552  1.00  0.00           C  
ATOM   1589  CG2 VAL B 139     -14.891   1.151 -25.544  1.00  0.00           C  
ATOM   1590  H   VAL B 139     -17.066  -1.163 -24.555  1.00  0.00           H  
ATOM   1591  HA  VAL B 139     -17.018   1.775 -23.986  1.00  0.00           H  
ATOM   1592  HB  VAL B 139     -16.551   0.484 -26.684  1.00  0.00           H  
ATOM   1593 1HG1 VAL B 139     -16.079   2.744 -27.435  1.00  0.00           H  
ATOM   1594 2HG1 VAL B 139     -17.739   2.595 -26.840  1.00  0.00           H  
ATOM   1595 3HG1 VAL B 139     -16.509   3.371 -25.822  1.00  0.00           H  
ATOM   1596 1HG2 VAL B 139     -14.284   1.328 -26.423  1.00  0.00           H  
ATOM   1597 2HG2 VAL B 139     -14.686   1.899 -24.800  1.00  0.00           H  
ATOM   1598 3HG2 VAL B 139     -14.662   0.171 -25.136  1.00  0.00           H  
ATOM   1599  N   VAL B 140     -19.320   2.131 -24.743  1.00  0.00           N  
ATOM   1600  CA  VAL B 140     -20.706   2.325 -25.102  1.00  0.00           C  
ATOM   1601  C   VAL B 140     -20.921   3.564 -25.925  1.00  0.00           C  
ATOM   1602  O   VAL B 140     -20.509   4.658 -25.551  1.00  0.00           O  
ATOM   1603  CB  VAL B 140     -21.597   2.384 -23.854  1.00  0.00           C  
ATOM   1604  CG1 VAL B 140     -23.044   2.637 -24.255  1.00  0.00           C  
ATOM   1605  CG2 VAL B 140     -21.495   1.045 -23.113  1.00  0.00           C  
ATOM   1606  H   VAL B 140     -18.832   2.838 -24.198  1.00  0.00           H  
ATOM   1607  HA  VAL B 140     -21.024   1.471 -25.692  1.00  0.00           H  
ATOM   1608  HB  VAL B 140     -21.273   3.202 -23.209  1.00  0.00           H  
ATOM   1609 1HG1 VAL B 140     -23.668   2.673 -23.364  1.00  0.00           H  
ATOM   1610 2HG1 VAL B 140     -23.120   3.588 -24.782  1.00  0.00           H  
ATOM   1611 3HG1 VAL B 140     -23.388   1.836 -24.907  1.00  0.00           H  
ATOM   1612 1HG2 VAL B 140     -22.125   1.070 -22.227  1.00  0.00           H  
ATOM   1613 2HG2 VAL B 140     -21.826   0.241 -23.772  1.00  0.00           H  
ATOM   1614 3HG2 VAL B 140     -20.462   0.864 -22.815  1.00  0.00           H  
ATOM   1615  N   TYR B 141     -21.568   3.389 -27.063  1.00  0.00           N  
ATOM   1616  CA  TYR B 141     -21.877   4.511 -27.922  1.00  0.00           C  
ATOM   1617  C   TYR B 141     -23.208   5.109 -27.518  1.00  0.00           C  
ATOM   1618  O   TYR B 141     -24.195   4.389 -27.342  1.00  0.00           O  
ATOM   1619  CB  TYR B 141     -21.880   4.096 -29.392  1.00  0.00           C  
ATOM   1620  CG  TYR B 141     -22.267   5.221 -30.327  1.00  0.00           C  
ATOM   1621  CD1 TYR B 141     -21.408   6.290 -30.531  1.00  0.00           C  
ATOM   1622  CD2 TYR B 141     -23.479   5.173 -30.995  1.00  0.00           C  
ATOM   1623  CE1 TYR B 141     -21.754   7.314 -31.388  1.00  0.00           C  
ATOM   1624  CE2 TYR B 141     -23.831   6.190 -31.854  1.00  0.00           C  
ATOM   1625  CZ  TYR B 141     -22.979   7.263 -32.052  1.00  0.00           C  
ATOM   1626  OH  TYR B 141     -23.359   8.279 -32.919  1.00  0.00           O  
ATOM   1627  H   TYR B 141     -21.861   2.460 -27.329  1.00  0.00           H  
ATOM   1628  HA  TYR B 141     -21.119   5.280 -27.792  1.00  0.00           H  
ATOM   1629 1HB  TYR B 141     -20.895   3.736 -29.673  1.00  0.00           H  
ATOM   1630 2HB  TYR B 141     -22.582   3.274 -29.535  1.00  0.00           H  
ATOM   1631  HD1 TYR B 141     -20.463   6.327 -30.003  1.00  0.00           H  
ATOM   1632  HD2 TYR B 141     -24.155   4.331 -30.840  1.00  0.00           H  
ATOM   1633  HE1 TYR B 141     -21.075   8.155 -31.534  1.00  0.00           H  
ATOM   1634  HE2 TYR B 141     -24.788   6.150 -32.377  1.00  0.00           H  
ATOM   1635  HH  TYR B 141     -22.645   8.936 -32.996  1.00  0.00           H  
ATOM   1636  N   ARG B 142     -23.236   6.420 -27.340  1.00  0.00           N  
ATOM   1637  CA  ARG B 142     -24.476   7.076 -26.993  1.00  0.00           C  
ATOM   1638  C   ARG B 142     -24.930   7.923 -28.164  1.00  0.00           C  
ATOM   1639  O   ARG B 142     -24.385   9.004 -28.425  1.00  0.00           O  
ATOM   1640  CB  ARG B 142     -24.334   7.934 -25.760  1.00  0.00           C  
ATOM   1641  CG  ARG B 142     -23.896   7.183 -24.515  1.00  0.00           C  
ATOM   1642  CD  ARG B 142     -24.008   8.020 -23.297  1.00  0.00           C  
ATOM   1643  NE  ARG B 142     -23.177   9.220 -23.362  1.00  0.00           N  
ATOM   1644  CZ  ARG B 142     -23.216  10.225 -22.455  1.00  0.00           C  
ATOM   1645  NH1 ARG B 142     -24.023  10.144 -21.395  1.00  0.00           N  
ATOM   1646  NH2 ARG B 142     -22.446  11.285 -22.625  1.00  0.00           N  
ATOM   1647  H   ARG B 142     -22.378   6.960 -27.473  1.00  0.00           H  
ATOM   1648  HA  ARG B 142     -25.236   6.320 -26.795  1.00  0.00           H  
ATOM   1649 1HB  ARG B 142     -23.594   8.699 -25.952  1.00  0.00           H  
ATOM   1650 2HB  ARG B 142     -25.276   8.430 -25.543  1.00  0.00           H  
ATOM   1651 1HG  ARG B 142     -24.513   6.293 -24.390  1.00  0.00           H  
ATOM   1652 2HG  ARG B 142     -22.848   6.883 -24.629  1.00  0.00           H  
ATOM   1653 1HD  ARG B 142     -25.042   8.330 -23.168  1.00  0.00           H  
ATOM   1654 2HD  ARG B 142     -23.693   7.438 -22.431  1.00  0.00           H  
ATOM   1655  HE  ARG B 142     -22.529   9.332 -24.175  1.00  0.00           H  
ATOM   1656 1HH1 ARG B 142     -24.607   9.333 -21.260  1.00  0.00           H  
ATOM   1657 2HH1 ARG B 142     -24.050  10.900 -20.710  1.00  0.00           H  
ATOM   1658 1HH2 ARG B 142     -21.824  11.343 -23.459  1.00  0.00           H  
ATOM   1659 2HH2 ARG B 142     -22.464  12.037 -21.960  1.00  0.00           H  
ATOM   1660  N   GLU B 143     -25.914   7.387 -28.891  1.00  0.00           N  
ATOM   1661  CA  GLU B 143     -26.459   7.976 -30.116  1.00  0.00           C  
ATOM   1662  C   GLU B 143     -27.108   9.338 -29.871  1.00  0.00           C  
ATOM   1663  O   GLU B 143     -27.250  10.159 -30.791  1.00  0.00           O  
ATOM   1664  CB  GLU B 143     -27.422   6.966 -30.752  1.00  0.00           C  
ATOM   1665  CG  GLU B 143     -28.722   6.691 -29.960  1.00  0.00           C  
ATOM   1666  CD  GLU B 143     -29.626   5.617 -30.617  1.00  0.00           C  
ATOM   1667  OE1 GLU B 143     -29.320   5.187 -31.711  1.00  0.00           O  
ATOM   1668  OE2 GLU B 143     -30.608   5.245 -30.015  1.00  0.00           O  
ATOM   1669  H   GLU B 143     -26.287   6.496 -28.587  1.00  0.00           H  
ATOM   1670  HA  GLU B 143     -25.636   8.135 -30.812  1.00  0.00           H  
ATOM   1671 1HB  GLU B 143     -27.669   7.295 -31.754  1.00  0.00           H  
ATOM   1672 2HB  GLU B 143     -26.909   6.009 -30.854  1.00  0.00           H  
ATOM   1673 1HG  GLU B 143     -28.453   6.359 -28.958  1.00  0.00           H  
ATOM   1674 2HG  GLU B 143     -29.283   7.620 -29.862  1.00  0.00           H  
ATOM   1675  N   GLY B 144     -27.524   9.556 -28.620  1.00  0.00           N  
ATOM   1676  CA  GLY B 144     -28.083  10.821 -28.184  1.00  0.00           C  
ATOM   1677  C   GLY B 144     -26.983  11.887 -28.180  1.00  0.00           C  
ATOM   1678  O   GLY B 144     -27.080  12.922 -28.851  1.00  0.00           O  
ATOM   1679  H   GLY B 144     -27.406   8.814 -27.949  1.00  0.00           H  
ATOM   1680 1HA  GLY B 144     -28.900  11.113 -28.839  1.00  0.00           H  
ATOM   1681 2HA  GLY B 144     -28.493  10.711 -27.181  1.00  0.00           H  
ATOM   1682  N   ALA B 145     -25.921  11.582 -27.426  1.00  0.00           N  
ATOM   1683  CA  ALA B 145     -24.766  12.453 -27.202  1.00  0.00           C  
ATOM   1684  C   ALA B 145     -23.700  12.430 -28.307  1.00  0.00           C  
ATOM   1685  O   ALA B 145     -22.803  13.276 -28.313  1.00  0.00           O  
ATOM   1686  CB  ALA B 145     -24.108  12.057 -25.896  1.00  0.00           C  
ATOM   1687  H   ALA B 145     -25.921  10.690 -26.957  1.00  0.00           H  
ATOM   1688  HA  ALA B 145     -25.137  13.475 -27.123  1.00  0.00           H  
ATOM   1689 1HB  ALA B 145     -23.272  12.724 -25.687  1.00  0.00           H  
ATOM   1690 2HB  ALA B 145     -24.829  12.112 -25.085  1.00  0.00           H  
ATOM   1691 3HB  ALA B 145     -23.736  11.039 -25.982  1.00  0.00           H  
ATOM   1692  N   ASN B 146     -23.800  11.499 -29.254  1.00  0.00           N  
ATOM   1693  CA  ASN B 146     -22.781  11.356 -30.296  1.00  0.00           C  
ATOM   1694  C   ASN B 146     -21.374  11.190 -29.737  1.00  0.00           C  
ATOM   1695  O   ASN B 146     -20.412  11.842 -30.185  1.00  0.00           O  
ATOM   1696  CB  ASN B 146     -22.851  12.501 -31.279  1.00  0.00           C  
ATOM   1697  CG  ASN B 146     -24.071  12.398 -32.080  1.00  0.00           C  
ATOM   1698  OD1 ASN B 146     -25.048  13.123 -31.859  1.00  0.00           O  
ATOM   1699  ND2 ASN B 146     -24.036  11.512 -33.053  1.00  0.00           N  
ATOM   1700  H   ASN B 146     -24.542  10.810 -29.201  1.00  0.00           H  
ATOM   1701  HA  ASN B 146     -23.003  10.439 -30.847  1.00  0.00           H  
ATOM   1702 1HB  ASN B 146     -22.832  13.461 -30.772  1.00  0.00           H  
ATOM   1703 2HB  ASN B 146     -21.986  12.458 -31.944  1.00  0.00           H  
ATOM   1704 1HD2 ASN B 146     -24.826  11.390 -33.652  1.00  0.00           H  
ATOM   1705 2HD2 ASN B 146     -23.185  10.963 -33.213  1.00  0.00           H  
ATOM   1706  N   ASP B 147     -21.263  10.295 -28.753  1.00  0.00           N  
ATOM   1707  CA  ASP B 147     -19.957  10.005 -28.173  1.00  0.00           C  
ATOM   1708  C   ASP B 147     -19.778   8.543 -27.768  1.00  0.00           C  
ATOM   1709  O   ASP B 147     -20.719   7.746 -27.822  1.00  0.00           O  
ATOM   1710  CB  ASP B 147     -19.725  10.911 -26.955  1.00  0.00           C  
ATOM   1711  CG  ASP B 147     -20.726  10.710 -25.795  1.00  0.00           C  
ATOM   1712  OD1 ASP B 147     -21.376   9.686 -25.715  1.00  0.00           O  
ATOM   1713  OD2 ASP B 147     -20.825  11.599 -24.973  1.00  0.00           O  
ATOM   1714  H   ASP B 147     -22.113   9.821 -28.445  1.00  0.00           H  
ATOM   1715  HA  ASP B 147     -19.195  10.229 -28.915  1.00  0.00           H  
ATOM   1716 1HB  ASP B 147     -18.728  10.756 -26.575  1.00  0.00           H  
ATOM   1717 2HB  ASP B 147     -19.787  11.953 -27.275  1.00  0.00           H  
ATOM   1718  N   PHE B 148     -18.570   8.222 -27.290  1.00  0.00           N  
ATOM   1719  CA  PHE B 148     -18.205   6.882 -26.852  1.00  0.00           C  
ATOM   1720  C   PHE B 148     -17.710   6.886 -25.429  1.00  0.00           C  
ATOM   1721  O   PHE B 148     -16.693   7.515 -25.108  1.00  0.00           O  
ATOM   1722  CB  PHE B 148     -17.112   6.305 -27.747  1.00  0.00           C  
ATOM   1723  CG  PHE B 148     -17.514   6.117 -29.171  1.00  0.00           C  
ATOM   1724  CD1 PHE B 148     -17.445   7.165 -30.074  1.00  0.00           C  
ATOM   1725  CD2 PHE B 148     -17.968   4.886 -29.616  1.00  0.00           C  
ATOM   1726  CE1 PHE B 148     -17.825   6.971 -31.387  1.00  0.00           C  
ATOM   1727  CE2 PHE B 148     -18.342   4.707 -30.928  1.00  0.00           C  
ATOM   1728  CZ  PHE B 148     -18.267   5.763 -31.800  1.00  0.00           C  
ATOM   1729  H   PHE B 148     -17.854   8.936 -27.266  1.00  0.00           H  
ATOM   1730  HA  PHE B 148     -19.085   6.243 -26.904  1.00  0.00           H  
ATOM   1731 1HB  PHE B 148     -16.258   6.970 -27.729  1.00  0.00           H  
ATOM   1732 2HB  PHE B 148     -16.790   5.352 -27.352  1.00  0.00           H  
ATOM   1733  HD1 PHE B 148     -17.088   8.146 -29.739  1.00  0.00           H  
ATOM   1734  HD2 PHE B 148     -18.028   4.054 -28.914  1.00  0.00           H  
ATOM   1735  HE1 PHE B 148     -17.776   7.772 -32.095  1.00  0.00           H  
ATOM   1736  HE2 PHE B 148     -18.700   3.734 -31.269  1.00  0.00           H  
ATOM   1737  HZ  PHE B 148     -18.557   5.639 -32.817  1.00  0.00           H  
ATOM   1738  N   VAL B 149     -18.411   6.176 -24.571  1.00  0.00           N  
ATOM   1739  CA  VAL B 149     -18.054   6.170 -23.169  1.00  0.00           C  
ATOM   1740  C   VAL B 149     -17.263   4.929 -22.858  1.00  0.00           C  
ATOM   1741  O   VAL B 149     -17.738   3.818 -23.085  1.00  0.00           O  
ATOM   1742  CB  VAL B 149     -19.320   6.231 -22.312  1.00  0.00           C  
ATOM   1743  CG1 VAL B 149     -18.950   6.207 -20.864  1.00  0.00           C  
ATOM   1744  CG2 VAL B 149     -20.092   7.493 -22.663  1.00  0.00           C  
ATOM   1745  H   VAL B 149     -19.224   5.661 -24.886  1.00  0.00           H  
ATOM   1746  HA  VAL B 149     -17.438   7.043 -22.948  1.00  0.00           H  
ATOM   1747  HB  VAL B 149     -19.939   5.355 -22.516  1.00  0.00           H  
ATOM   1748 1HG1 VAL B 149     -19.854   6.239 -20.261  1.00  0.00           H  
ATOM   1749 2HG1 VAL B 149     -18.407   5.303 -20.658  1.00  0.00           H  
ATOM   1750 3HG1 VAL B 149     -18.317   7.071 -20.643  1.00  0.00           H  
ATOM   1751 1HG2 VAL B 149     -20.996   7.543 -22.063  1.00  0.00           H  
ATOM   1752 2HG2 VAL B 149     -19.469   8.366 -22.459  1.00  0.00           H  
ATOM   1753 3HG2 VAL B 149     -20.361   7.482 -23.726  1.00  0.00           H  
ATOM   1754  N   VAL B 150     -16.046   5.129 -22.379  1.00  0.00           N  
ATOM   1755  CA  VAL B 150     -15.115   4.055 -22.121  1.00  0.00           C  
ATOM   1756  C   VAL B 150     -15.004   3.828 -20.626  1.00  0.00           C  
ATOM   1757  O   VAL B 150     -14.582   4.726 -19.885  1.00  0.00           O  
ATOM   1758  CB  VAL B 150     -13.725   4.446 -22.645  1.00  0.00           C  
ATOM   1759  CG1 VAL B 150     -12.747   3.310 -22.391  1.00  0.00           C  
ATOM   1760  CG2 VAL B 150     -13.805   4.865 -24.122  1.00  0.00           C  
ATOM   1761  H   VAL B 150     -15.735   6.076 -22.209  1.00  0.00           H  
ATOM   1762  HA  VAL B 150     -15.464   3.142 -22.605  1.00  0.00           H  
ATOM   1763  HB  VAL B 150     -13.376   5.289 -22.078  1.00  0.00           H  
ATOM   1764 1HG1 VAL B 150     -11.752   3.601 -22.723  1.00  0.00           H  
ATOM   1765 2HG1 VAL B 150     -12.720   3.088 -21.323  1.00  0.00           H  
ATOM   1766 3HG1 VAL B 150     -13.070   2.422 -22.937  1.00  0.00           H  
ATOM   1767 1HG2 VAL B 150     -12.815   5.171 -24.466  1.00  0.00           H  
ATOM   1768 2HG2 VAL B 150     -14.154   4.048 -24.726  1.00  0.00           H  
ATOM   1769 3HG2 VAL B 150     -14.496   5.710 -24.221  1.00  0.00           H  
ATOM   1770  N   THR B 151     -15.385   2.637 -20.173  1.00  0.00           N  
ATOM   1771  CA  THR B 151     -15.346   2.359 -18.748  1.00  0.00           C  
ATOM   1772  C   THR B 151     -14.575   1.100 -18.448  1.00  0.00           C  
ATOM   1773  O   THR B 151     -14.492   0.181 -19.261  1.00  0.00           O  
ATOM   1774  CB  THR B 151     -16.762   2.209 -18.156  1.00  0.00           C  
ATOM   1775  OG1 THR B 151     -17.441   1.118 -18.786  1.00  0.00           O  
ATOM   1776  CG2 THR B 151     -17.542   3.449 -18.369  1.00  0.00           C  
ATOM   1777  H   THR B 151     -15.723   1.931 -20.828  1.00  0.00           H  
ATOM   1778  HA  THR B 151     -14.842   3.182 -18.240  1.00  0.00           H  
ATOM   1779  HB  THR B 151     -16.686   2.013 -17.087  1.00  0.00           H  
ATOM   1780  HG1 THR B 151     -17.518   1.294 -19.735  1.00  0.00           H  
ATOM   1781 1HG2 THR B 151     -18.536   3.331 -17.943  1.00  0.00           H  
ATOM   1782 2HG2 THR B 151     -17.032   4.282 -17.890  1.00  0.00           H  
ATOM   1783 3HG2 THR B 151     -17.622   3.627 -19.432  1.00  0.00           H  
ATOM   1784  N   PHE B 152     -14.036   1.041 -17.252  1.00  0.00           N  
ATOM   1785  CA  PHE B 152     -13.315  -0.142 -16.801  1.00  0.00           C  
ATOM   1786  C   PHE B 152     -13.258  -0.191 -15.286  1.00  0.00           C  
ATOM   1787  O   PHE B 152     -13.724   0.728 -14.613  1.00  0.00           O  
ATOM   1788  CB  PHE B 152     -11.938  -0.183 -17.455  1.00  0.00           C  
ATOM   1789  CG  PHE B 152     -11.075   0.997 -17.181  1.00  0.00           C  
ATOM   1790  CD1 PHE B 152     -10.185   0.992 -16.147  1.00  0.00           C  
ATOM   1791  CD2 PHE B 152     -11.168   2.140 -17.986  1.00  0.00           C  
ATOM   1792  CE1 PHE B 152      -9.384   2.082 -15.914  1.00  0.00           C  
ATOM   1793  CE2 PHE B 152     -10.380   3.229 -17.749  1.00  0.00           C  
ATOM   1794  CZ  PHE B 152      -9.480   3.198 -16.711  1.00  0.00           C  
ATOM   1795  H   PHE B 152     -14.101   1.868 -16.647  1.00  0.00           H  
ATOM   1796  HA  PHE B 152     -13.859  -1.027 -17.140  1.00  0.00           H  
ATOM   1797 1HB  PHE B 152     -11.412  -1.079 -17.121  1.00  0.00           H  
ATOM   1798 2HB  PHE B 152     -12.052  -0.268 -18.511  1.00  0.00           H  
ATOM   1799  HD1 PHE B 152     -10.116   0.111 -15.509  1.00  0.00           H  
ATOM   1800  HD2 PHE B 152     -11.872   2.159 -18.812  1.00  0.00           H  
ATOM   1801  HE1 PHE B 152      -8.678   2.060 -15.091  1.00  0.00           H  
ATOM   1802  HE2 PHE B 152     -10.464   4.111 -18.381  1.00  0.00           H  
ATOM   1803  HZ  PHE B 152      -8.850   4.056 -16.510  1.00  0.00           H  
ATOM   1804  N   ASN B 153     -12.703  -1.260 -14.740  1.00  0.00           N  
ATOM   1805  CA  ASN B 153     -12.572  -1.329 -13.303  1.00  0.00           C  
ATOM   1806  C   ASN B 153     -11.167  -1.806 -12.961  1.00  0.00           C  
ATOM   1807  O   ASN B 153     -10.426  -2.316 -13.807  1.00  0.00           O  
ATOM   1808  CB  ASN B 153     -13.631  -2.291 -12.744  1.00  0.00           C  
ATOM   1809  CG  ASN B 153     -13.917  -2.158 -11.216  1.00  0.00           C  
ATOM   1810  OD1 ASN B 153     -13.192  -1.459 -10.491  1.00  0.00           O  
ATOM   1811  ND2 ASN B 153     -14.954  -2.840 -10.741  1.00  0.00           N  
ATOM   1812  H   ASN B 153     -12.391  -2.037 -15.322  1.00  0.00           H  
ATOM   1813  HA  ASN B 153     -12.701  -0.336 -12.871  1.00  0.00           H  
ATOM   1814 1HB  ASN B 153     -14.567  -2.136 -13.281  1.00  0.00           H  
ATOM   1815 2HB  ASN B 153     -13.316  -3.302 -12.958  1.00  0.00           H  
ATOM   1816 1HD2 ASN B 153     -15.178  -2.797  -9.765  1.00  0.00           H  
ATOM   1817 2HD2 ASN B 153     -15.512  -3.397 -11.358  1.00  0.00           H  
ATOM   1818  N   THR B 154     -10.809  -1.651 -11.702  1.00  0.00           N  
ATOM   1819  CA  THR B 154      -9.525  -2.112 -11.209  1.00  0.00           C  
ATOM   1820  C   THR B 154      -9.670  -2.565  -9.791  1.00  0.00           C  
ATOM   1821  O   THR B 154     -10.353  -1.938  -8.977  1.00  0.00           O  
ATOM   1822  CB  THR B 154      -8.425  -1.031 -11.281  1.00  0.00           C  
ATOM   1823  OG1 THR B 154      -7.207  -1.566 -10.747  1.00  0.00           O  
ATOM   1824  CG2 THR B 154      -8.793   0.122 -10.485  1.00  0.00           C  
ATOM   1825  H   THR B 154     -11.488  -1.246 -11.064  1.00  0.00           H  
ATOM   1826  HA  THR B 154      -9.201  -2.965 -11.804  1.00  0.00           H  
ATOM   1827  HB  THR B 154      -8.272  -0.728 -12.320  1.00  0.00           H  
ATOM   1828  HG1 THR B 154      -6.729  -2.039 -11.448  1.00  0.00           H  
ATOM   1829 1HG2 THR B 154      -8.009   0.867 -10.532  1.00  0.00           H  
ATOM   1830 2HG2 THR B 154      -9.723   0.543 -10.861  1.00  0.00           H  
ATOM   1831 3HG2 THR B 154      -8.919  -0.211  -9.468  1.00  0.00           H  
ATOM   1832  N   SER B 155      -8.927  -3.598  -9.459  1.00  0.00           N  
ATOM   1833  CA  SER B 155      -8.955  -4.131  -8.122  1.00  0.00           C  
ATOM   1834  C   SER B 155      -8.307  -3.189  -7.130  1.00  0.00           C  
ATOM   1835  O   SER B 155      -8.519  -3.303  -5.925  1.00  0.00           O  
ATOM   1836  CB  SER B 155      -8.259  -5.457  -8.110  1.00  0.00           C  
ATOM   1837  OG  SER B 155      -6.917  -5.292  -8.392  1.00  0.00           O  
ATOM   1838  H   SER B 155      -8.355  -4.049 -10.163  1.00  0.00           H  
ATOM   1839  HA  SER B 155      -9.996  -4.273  -7.831  1.00  0.00           H  
ATOM   1840 1HB  SER B 155      -8.375  -5.936  -7.142  1.00  0.00           H  
ATOM   1841 2HB  SER B 155      -8.709  -6.109  -8.858  1.00  0.00           H  
ATOM   1842  HG  SER B 155      -6.567  -6.195  -8.554  1.00  0.00           H  
ATOM   1843  N   HIS B 156      -7.558  -2.214  -7.623  1.00  0.00           N  
ATOM   1844  CA  HIS B 156      -6.875  -1.312  -6.731  1.00  0.00           C  
ATOM   1845  C   HIS B 156      -7.792  -0.392  -5.965  1.00  0.00           C  
ATOM   1846  O   HIS B 156      -7.438   0.096  -4.896  1.00  0.00           O  
ATOM   1847  CB  HIS B 156      -5.836  -0.570  -7.493  1.00  0.00           C  
ATOM   1848  CG  HIS B 156      -4.675  -1.454  -7.761  1.00  0.00           C  
ATOM   1849  ND1 HIS B 156      -3.516  -1.370  -7.034  1.00  0.00           N  
ATOM   1850  CD2 HIS B 156      -4.500  -2.473  -8.645  1.00  0.00           C  
ATOM   1851  CE1 HIS B 156      -2.658  -2.273  -7.457  1.00  0.00           C  
ATOM   1852  NE2 HIS B 156      -3.230  -2.971  -8.446  1.00  0.00           N  
ATOM   1853  H   HIS B 156      -7.434  -2.114  -8.638  1.00  0.00           H  
ATOM   1854  HA  HIS B 156      -6.341  -1.896  -5.998  1.00  0.00           H  
ATOM   1855 1HB  HIS B 156      -6.265  -0.238  -8.431  1.00  0.00           H  
ATOM   1856 2HB  HIS B 156      -5.506   0.309  -6.937  1.00  0.00           H  
ATOM   1857  HD1 HIS B 156      -3.341  -0.660  -6.321  1.00  0.00           H  
ATOM   1858  HD2 HIS B 156      -5.145  -2.913  -9.403  1.00  0.00           H  
ATOM   1859  HE1 HIS B 156      -1.674  -2.356  -6.995  1.00  0.00           H  
ATOM   1860  N   LEU B 157      -9.006  -0.194  -6.441  1.00  0.00           N  
ATOM   1861  CA  LEU B 157      -9.911   0.704  -5.736  1.00  0.00           C  
ATOM   1862  C   LEU B 157     -10.289   0.164  -4.364  1.00  0.00           C  
ATOM   1863  O   LEU B 157     -10.719   0.921  -3.499  1.00  0.00           O  
ATOM   1864  CB  LEU B 157     -11.168   0.932  -6.571  1.00  0.00           C  
ATOM   1865  CG  LEU B 157     -10.932   1.705  -7.870  1.00  0.00           C  
ATOM   1866  CD1 LEU B 157     -12.143   1.588  -8.764  1.00  0.00           C  
ATOM   1867  CD2 LEU B 157     -10.610   3.141  -7.548  1.00  0.00           C  
ATOM   1868  H   LEU B 157      -9.313  -0.666  -7.296  1.00  0.00           H  
ATOM   1869  HA  LEU B 157      -9.402   1.658  -5.600  1.00  0.00           H  
ATOM   1870 1HB  LEU B 157     -11.589  -0.042  -6.835  1.00  0.00           H  
ATOM   1871 2HB  LEU B 157     -11.894   1.475  -5.971  1.00  0.00           H  
ATOM   1872  HG  LEU B 157     -10.114   1.283  -8.377  1.00  0.00           H  
ATOM   1873 1HD1 LEU B 157     -11.958   2.124  -9.693  1.00  0.00           H  
ATOM   1874 2HD1 LEU B 157     -12.327   0.533  -8.985  1.00  0.00           H  
ATOM   1875 3HD1 LEU B 157     -13.009   2.013  -8.263  1.00  0.00           H  
ATOM   1876 1HD2 LEU B 157     -10.423   3.686  -8.475  1.00  0.00           H  
ATOM   1877 2HD2 LEU B 157     -11.449   3.594  -7.022  1.00  0.00           H  
ATOM   1878 3HD2 LEU B 157      -9.719   3.183  -6.916  1.00  0.00           H  
ATOM   1879  N   GLN B 158     -10.195  -1.155  -4.188  1.00  0.00           N  
ATOM   1880  CA  GLN B 158     -10.572  -1.825  -2.950  1.00  0.00           C  
ATOM   1881  C   GLN B 158      -9.370  -2.190  -2.086  1.00  0.00           C  
ATOM   1882  O   GLN B 158      -9.518  -2.914  -1.101  1.00  0.00           O  
ATOM   1883  CB  GLN B 158     -11.383  -3.087  -3.257  1.00  0.00           C  
ATOM   1884  CG  GLN B 158     -12.674  -2.819  -4.020  1.00  0.00           C  
ATOM   1885  CD  GLN B 158     -13.643  -1.895  -3.242  1.00  0.00           C  
ATOM   1886  OE1 GLN B 158     -13.981  -2.156  -2.080  1.00  0.00           O  
ATOM   1887  NE2 GLN B 158     -14.085  -0.813  -3.891  1.00  0.00           N  
ATOM   1888  H   GLN B 158      -9.794  -1.734  -4.927  1.00  0.00           H  
ATOM   1889  HA  GLN B 158     -11.196  -1.144  -2.372  1.00  0.00           H  
ATOM   1890 1HB  GLN B 158     -10.772  -3.768  -3.857  1.00  0.00           H  
ATOM   1891 2HB  GLN B 158     -11.626  -3.599  -2.330  1.00  0.00           H  
ATOM   1892 1HG  GLN B 158     -12.429  -2.343  -4.970  1.00  0.00           H  
ATOM   1893 2HG  GLN B 158     -13.175  -3.772  -4.196  1.00  0.00           H  
ATOM   1894 1HE2 GLN B 158     -14.711  -0.177  -3.437  1.00  0.00           H  
ATOM   1895 2HE2 GLN B 158     -13.790  -0.632  -4.828  1.00  0.00           H  
ATOM   1896  N   LYS B 159      -8.177  -1.743  -2.475  1.00  0.00           N  
ATOM   1897  CA  LYS B 159      -6.957  -2.072  -1.744  1.00  0.00           C  
ATOM   1898  C   LYS B 159      -6.701  -1.058  -0.652  1.00  0.00           C  
ATOM   1899  O   LYS B 159      -7.450  -0.089  -0.524  1.00  0.00           O  
ATOM   1900  CB  LYS B 159      -5.765  -2.227  -2.679  1.00  0.00           C  
ATOM   1901  CG  LYS B 159      -5.872  -3.444  -3.619  1.00  0.00           C  
ATOM   1902  CD  LYS B 159      -4.574  -3.628  -4.405  1.00  0.00           C  
ATOM   1903  CE  LYS B 159      -4.655  -4.673  -5.525  1.00  0.00           C  
ATOM   1904  NZ  LYS B 159      -5.123  -5.989  -5.074  1.00  0.00           N  
ATOM   1905  H   LYS B 159      -8.096  -1.138  -3.294  1.00  0.00           H  
ATOM   1906  HA  LYS B 159      -7.096  -3.036  -1.254  1.00  0.00           H  
ATOM   1907 1HB  LYS B 159      -5.678  -1.330  -3.302  1.00  0.00           H  
ATOM   1908 2HB  LYS B 159      -4.851  -2.314  -2.110  1.00  0.00           H  
ATOM   1909 1HG  LYS B 159      -6.030  -4.339  -3.013  1.00  0.00           H  
ATOM   1910 2HG  LYS B 159      -6.709  -3.336  -4.279  1.00  0.00           H  
ATOM   1911 1HD  LYS B 159      -4.306  -2.678  -4.836  1.00  0.00           H  
ATOM   1912 2HD  LYS B 159      -3.776  -3.913  -3.739  1.00  0.00           H  
ATOM   1913 1HE  LYS B 159      -5.313  -4.318  -6.317  1.00  0.00           H  
ATOM   1914 2HE  LYS B 159      -3.649  -4.798  -5.932  1.00  0.00           H  
ATOM   1915 1HZ  LYS B 159      -5.084  -6.626  -5.890  1.00  0.00           H  
ATOM   1916 2HZ  LYS B 159      -4.528  -6.388  -4.354  1.00  0.00           H  
ATOM   1917 3HZ  LYS B 159      -6.054  -5.926  -4.722  1.00  0.00           H  
ATOM   1918  N   LYS B 160      -5.706  -1.329   0.194  1.00  0.00           N  
ATOM   1919  CA  LYS B 160      -5.399  -0.461   1.324  1.00  0.00           C  
ATOM   1920  C   LYS B 160      -4.116   0.340   1.097  1.00  0.00           C  
ATOM   1921  O   LYS B 160      -3.990   1.453   1.611  1.00  0.00           O  
ATOM   1922  CB  LYS B 160      -5.282  -1.285   2.607  1.00  0.00           C  
ATOM   1923  CG  LYS B 160      -5.123  -0.457   3.875  1.00  0.00           C  
ATOM   1924  CD  LYS B 160      -6.438   0.190   4.282  1.00  0.00           C  
ATOM   1925  CE  LYS B 160      -6.342   0.822   5.663  1.00  0.00           C  
ATOM   1926  NZ  LYS B 160      -7.654   1.351   6.125  1.00  0.00           N  
ATOM   1927  H   LYS B 160      -5.110  -2.142   0.044  1.00  0.00           H  
ATOM   1928  HA  LYS B 160      -6.219   0.243   1.456  1.00  0.00           H  
ATOM   1929 1HB  LYS B 160      -6.171  -1.906   2.723  1.00  0.00           H  
ATOM   1930 2HB  LYS B 160      -4.424  -1.953   2.533  1.00  0.00           H  
ATOM   1931 1HG  LYS B 160      -4.776  -1.097   4.687  1.00  0.00           H  
ATOM   1932 2HG  LYS B 160      -4.380   0.323   3.709  1.00  0.00           H  
ATOM   1933 1HD  LYS B 160      -6.705   0.960   3.557  1.00  0.00           H  
ATOM   1934 2HD  LYS B 160      -7.226  -0.563   4.291  1.00  0.00           H  
ATOM   1935 1HE  LYS B 160      -5.991   0.079   6.378  1.00  0.00           H  
ATOM   1936 2HE  LYS B 160      -5.623   1.640   5.639  1.00  0.00           H  
ATOM   1937 1HZ  LYS B 160      -7.547   1.761   7.043  1.00  0.00           H  
ATOM   1938 2HZ  LYS B 160      -7.981   2.055   5.478  1.00  0.00           H  
ATOM   1939 3HZ  LYS B 160      -8.324   0.597   6.170  1.00  0.00           H  
ATOM   1940  N   TYR B 161      -3.183  -0.217   0.306  1.00  0.00           N  
ATOM   1941  CA  TYR B 161      -1.903   0.456   0.042  1.00  0.00           C  
ATOM   1942  C   TYR B 161      -1.874   1.135  -1.351  1.00  0.00           C  
ATOM   1943  O   TYR B 161      -1.942   2.365  -1.464  1.00  0.00           O  
ATOM   1944  CB  TYR B 161      -0.751  -0.543   0.169  1.00  0.00           C  
ATOM   1945  CG  TYR B 161      -0.432  -0.929   1.596  1.00  0.00           C  
ATOM   1946  CD1 TYR B 161      -0.784  -2.185   2.070  1.00  0.00           C  
ATOM   1947  CD2 TYR B 161       0.213  -0.029   2.430  1.00  0.00           C  
ATOM   1948  CE1 TYR B 161      -0.492  -2.537   3.374  1.00  0.00           C  
ATOM   1949  CE2 TYR B 161       0.505  -0.381   3.734  1.00  0.00           C  
ATOM   1950  CZ  TYR B 161       0.155  -1.630   4.206  1.00  0.00           C  
ATOM   1951  OH  TYR B 161       0.445  -1.981   5.504  1.00  0.00           O  
ATOM   1952  H   TYR B 161      -3.356  -1.155  -0.060  1.00  0.00           H  
ATOM   1953  HA  TYR B 161      -1.752   1.229   0.797  1.00  0.00           H  
ATOM   1954 1HB  TYR B 161      -0.995  -1.452  -0.383  1.00  0.00           H  
ATOM   1955 2HB  TYR B 161       0.148  -0.121  -0.279  1.00  0.00           H  
ATOM   1956  HD1 TYR B 161      -1.291  -2.893   1.414  1.00  0.00           H  
ATOM   1957  HD2 TYR B 161       0.489   0.958   2.058  1.00  0.00           H  
ATOM   1958  HE1 TYR B 161      -0.768  -3.523   3.746  1.00  0.00           H  
ATOM   1959  HE2 TYR B 161       1.011   0.327   4.390  1.00  0.00           H  
ATOM   1960  HH  TYR B 161       0.079  -2.849   5.689  1.00  0.00           H  
ATOM   1961  N   VAL B 162      -1.878   0.368  -2.435  1.00  0.00           N  
ATOM   1962  CA  VAL B 162      -1.795   1.042  -3.728  1.00  0.00           C  
ATOM   1963  C   VAL B 162      -3.162   1.366  -4.277  1.00  0.00           C  
ATOM   1964  O   VAL B 162      -3.645   0.726  -5.207  1.00  0.00           O  
ATOM   1965  CB  VAL B 162      -1.044   0.163  -4.710  1.00  0.00           C  
ATOM   1966  CG1 VAL B 162      -0.811   0.907  -6.023  1.00  0.00           C  
ATOM   1967  CG2 VAL B 162       0.236  -0.244  -4.046  1.00  0.00           C  
ATOM   1968  H   VAL B 162      -1.879  -0.639  -2.367  1.00  0.00           H  
ATOM   1969  HA  VAL B 162      -1.237   1.971  -3.603  1.00  0.00           H  
ATOM   1970  HB  VAL B 162      -1.635  -0.720  -4.927  1.00  0.00           H  
ATOM   1971 1HG1 VAL B 162      -0.275   0.265  -6.723  1.00  0.00           H  
ATOM   1972 2HG1 VAL B 162      -1.774   1.188  -6.458  1.00  0.00           H  
ATOM   1973 3HG1 VAL B 162      -0.226   1.807  -5.834  1.00  0.00           H  
ATOM   1974 1HG2 VAL B 162       0.795  -0.896  -4.687  1.00  0.00           H  
ATOM   1975 2HG2 VAL B 162       0.825   0.636  -3.821  1.00  0.00           H  
ATOM   1976 3HG2 VAL B 162       0.000  -0.769  -3.122  1.00  0.00           H  
ATOM   1977  N   LYS B 163      -3.751   2.409  -3.729  1.00  0.00           N  
ATOM   1978  CA  LYS B 163      -5.123   2.806  -4.067  1.00  0.00           C  
ATOM   1979  C   LYS B 163      -5.200   3.795  -5.205  1.00  0.00           C  
ATOM   1980  O   LYS B 163      -6.250   3.974  -5.821  1.00  0.00           O  
ATOM   1981  CB  LYS B 163      -5.820   3.398  -2.841  1.00  0.00           C  
ATOM   1982  CG  LYS B 163      -6.010   2.418  -1.691  1.00  0.00           C  
ATOM   1983  CD  LYS B 163      -6.626   3.100  -0.479  1.00  0.00           C  
ATOM   1984  CE  LYS B 163      -8.114   3.345  -0.677  1.00  0.00           C  
ATOM   1985  NZ  LYS B 163      -8.778   3.788   0.579  1.00  0.00           N  
ATOM   1986  H   LYS B 163      -3.236   2.866  -2.975  1.00  0.00           H  
ATOM   1987  HA  LYS B 163      -5.680   1.914  -4.358  1.00  0.00           H  
ATOM   1988 1HB  LYS B 163      -5.242   4.244  -2.467  1.00  0.00           H  
ATOM   1989 2HB  LYS B 163      -6.803   3.773  -3.126  1.00  0.00           H  
ATOM   1990 1HG  LYS B 163      -6.662   1.604  -2.010  1.00  0.00           H  
ATOM   1991 2HG  LYS B 163      -5.045   1.997  -1.409  1.00  0.00           H  
ATOM   1992 1HD  LYS B 163      -6.483   2.474   0.403  1.00  0.00           H  
ATOM   1993 2HD  LYS B 163      -6.130   4.056  -0.308  1.00  0.00           H  
ATOM   1994 1HE  LYS B 163      -8.259   4.110  -1.439  1.00  0.00           H  
ATOM   1995 2HE  LYS B 163      -8.591   2.427  -1.020  1.00  0.00           H  
ATOM   1996 1HZ  LYS B 163      -9.761   3.939   0.406  1.00  0.00           H  
ATOM   1997 2HZ  LYS B 163      -8.666   3.077   1.288  1.00  0.00           H  
ATOM   1998 3HZ  LYS B 163      -8.357   4.649   0.897  1.00  0.00           H  
ATOM   1999  N   VAL B 164      -4.096   4.482  -5.436  1.00  0.00           N  
ATOM   2000  CA  VAL B 164      -4.050   5.537  -6.418  1.00  0.00           C  
ATOM   2001  C   VAL B 164      -3.204   5.192  -7.599  1.00  0.00           C  
ATOM   2002  O   VAL B 164      -1.985   5.012  -7.486  1.00  0.00           O  
ATOM   2003  CB  VAL B 164      -3.507   6.829  -5.779  1.00  0.00           C  
ATOM   2004  CG1 VAL B 164      -3.431   7.943  -6.812  1.00  0.00           C  
ATOM   2005  CG2 VAL B 164      -4.387   7.238  -4.608  1.00  0.00           C  
ATOM   2006  H   VAL B 164      -3.271   4.261  -4.900  1.00  0.00           H  
ATOM   2007  HA  VAL B 164      -5.064   5.731  -6.764  1.00  0.00           H  
ATOM   2008  HB  VAL B 164      -2.491   6.649  -5.426  1.00  0.00           H  
ATOM   2009 1HG1 VAL B 164      -3.045   8.848  -6.344  1.00  0.00           H  
ATOM   2010 2HG1 VAL B 164      -2.768   7.643  -7.623  1.00  0.00           H  
ATOM   2011 3HG1 VAL B 164      -4.427   8.138  -7.210  1.00  0.00           H  
ATOM   2012 1HG2 VAL B 164      -3.997   8.151  -4.161  1.00  0.00           H  
ATOM   2013 2HG2 VAL B 164      -5.404   7.412  -4.961  1.00  0.00           H  
ATOM   2014 3HG2 VAL B 164      -4.393   6.443  -3.862  1.00  0.00           H  
ATOM   2015  N   LEU B 165      -3.875   5.117  -8.725  1.00  0.00           N  
ATOM   2016  CA  LEU B 165      -3.275   4.762  -9.987  1.00  0.00           C  
ATOM   2017  C   LEU B 165      -3.495   5.824 -11.029  1.00  0.00           C  
ATOM   2018  O   LEU B 165      -4.497   6.540 -11.000  1.00  0.00           O  
ATOM   2019  CB  LEU B 165      -3.895   3.469 -10.527  1.00  0.00           C  
ATOM   2020  CG  LEU B 165      -3.749   2.208  -9.701  1.00  0.00           C  
ATOM   2021  CD1 LEU B 165      -4.582   1.132 -10.312  1.00  0.00           C  
ATOM   2022  CD2 LEU B 165      -2.323   1.792  -9.707  1.00  0.00           C  
ATOM   2023  H   LEU B 165      -4.871   5.293  -8.697  1.00  0.00           H  
ATOM   2024  HA  LEU B 165      -2.203   4.632  -9.844  1.00  0.00           H  
ATOM   2025 1HB  LEU B 165      -4.957   3.642 -10.670  1.00  0.00           H  
ATOM   2026 2HB  LEU B 165      -3.453   3.276 -11.506  1.00  0.00           H  
ATOM   2027  HG  LEU B 165      -4.080   2.376  -8.669  1.00  0.00           H  
ATOM   2028 1HD1 LEU B 165      -4.458   0.241  -9.769  1.00  0.00           H  
ATOM   2029 2HD1 LEU B 165      -5.623   1.431 -10.296  1.00  0.00           H  
ATOM   2030 3HD1 LEU B 165      -4.285   0.950 -11.316  1.00  0.00           H  
ATOM   2031 1HD2 LEU B 165      -2.206   0.879  -9.125  1.00  0.00           H  
ATOM   2032 2HD2 LEU B 165      -1.995   1.622 -10.731  1.00  0.00           H  
ATOM   2033 3HD2 LEU B 165      -1.747   2.578  -9.269  1.00  0.00           H  
ATOM   2034  N   MET B 166      -2.583   5.897 -11.978  1.00  0.00           N  
ATOM   2035  CA  MET B 166      -2.848   6.687 -13.160  1.00  0.00           C  
ATOM   2036  C   MET B 166      -3.148   5.651 -14.239  1.00  0.00           C  
ATOM   2037  O   MET B 166      -2.483   4.611 -14.320  1.00  0.00           O  
ATOM   2038  CB  MET B 166      -1.699   7.613 -13.563  1.00  0.00           C  
ATOM   2039  CG  MET B 166      -2.051   8.469 -14.821  1.00  0.00           C  
ATOM   2040  SD  MET B 166      -0.751   9.519 -15.365  1.00  0.00           S  
ATOM   2041  CE  MET B 166       0.249   8.306 -16.247  1.00  0.00           C  
ATOM   2042  H   MET B 166      -1.740   5.334 -11.900  1.00  0.00           H  
ATOM   2043  HA  MET B 166      -3.746   7.288 -13.016  1.00  0.00           H  
ATOM   2044 1HB  MET B 166      -1.469   8.298 -12.742  1.00  0.00           H  
ATOM   2045 2HB  MET B 166      -0.809   7.036 -13.770  1.00  0.00           H  
ATOM   2046 1HG  MET B 166      -2.323   7.812 -15.652  1.00  0.00           H  
ATOM   2047 2HG  MET B 166      -2.919   9.094 -14.595  1.00  0.00           H  
ATOM   2048 1HE  MET B 166       1.128   8.793 -16.670  1.00  0.00           H  
ATOM   2049 2HE  MET B 166       0.562   7.520 -15.560  1.00  0.00           H  
ATOM   2050 3HE  MET B 166      -0.343   7.866 -17.054  1.00  0.00           H  
ATOM   2051  N   HIS B 167      -4.173   5.889 -15.032  1.00  0.00           N  
ATOM   2052  CA  HIS B 167      -4.535   4.921 -16.047  1.00  0.00           C  
ATOM   2053  C   HIS B 167      -4.180   5.446 -17.439  1.00  0.00           C  
ATOM   2054  O   HIS B 167      -4.257   6.645 -17.700  1.00  0.00           O  
ATOM   2055  CB  HIS B 167      -6.032   4.619 -15.946  1.00  0.00           C  
ATOM   2056  CG  HIS B 167      -6.480   4.098 -14.597  1.00  0.00           C  
ATOM   2057  ND1 HIS B 167      -6.207   2.827 -14.165  1.00  0.00           N  
ATOM   2058  CD2 HIS B 167      -7.181   4.692 -13.600  1.00  0.00           C  
ATOM   2059  CE1 HIS B 167      -6.739   2.648 -12.958  1.00  0.00           C  
ATOM   2060  NE2 HIS B 167      -7.332   3.759 -12.591  1.00  0.00           N  
ATOM   2061  H   HIS B 167      -4.700   6.757 -14.943  1.00  0.00           H  
ATOM   2062  HA  HIS B 167      -3.988   3.994 -15.896  1.00  0.00           H  
ATOM   2063 1HB  HIS B 167      -6.582   5.513 -16.145  1.00  0.00           H  
ATOM   2064 2HB  HIS B 167      -6.303   3.888 -16.706  1.00  0.00           H  
ATOM   2065  HD2 HIS B 167      -7.559   5.710 -13.596  1.00  0.00           H  
ATOM   2066  HE1 HIS B 167      -6.686   1.727 -12.383  1.00  0.00           H  
ATOM   2067  HE2 HIS B 167      -7.817   3.916 -11.720  1.00  0.00           H  
ATOM   2068  N   ASP B 168      -3.828   4.533 -18.335  1.00  0.00           N  
ATOM   2069  CA  ASP B 168      -3.488   4.842 -19.727  1.00  0.00           C  
ATOM   2070  C   ASP B 168      -4.407   4.158 -20.716  1.00  0.00           C  
ATOM   2071  O   ASP B 168      -4.347   2.938 -20.886  1.00  0.00           O  
ATOM   2072  CB  ASP B 168      -2.054   4.420 -20.029  1.00  0.00           C  
ATOM   2073  CG  ASP B 168      -1.637   4.674 -21.466  1.00  0.00           C  
ATOM   2074  OD1 ASP B 168      -2.469   5.114 -22.209  1.00  0.00           O  
ATOM   2075  OD2 ASP B 168      -0.508   4.338 -21.860  1.00  0.00           O  
ATOM   2076  H   ASP B 168      -3.776   3.569 -18.025  1.00  0.00           H  
ATOM   2077  HA  ASP B 168      -3.576   5.920 -19.876  1.00  0.00           H  
ATOM   2078 1HB  ASP B 168      -1.410   5.008 -19.410  1.00  0.00           H  
ATOM   2079 2HB  ASP B 168      -1.915   3.396 -19.777  1.00  0.00           H  
ATOM   2080  N   VAL B 169      -5.302   4.918 -21.322  1.00  0.00           N  
ATOM   2081  CA  VAL B 169      -6.239   4.324 -22.249  1.00  0.00           C  
ATOM   2082  C   VAL B 169      -5.637   4.434 -23.623  1.00  0.00           C  
ATOM   2083  O   VAL B 169      -5.233   5.523 -24.025  1.00  0.00           O  
ATOM   2084  CB  VAL B 169      -7.585   5.061 -22.253  1.00  0.00           C  
ATOM   2085  CG1 VAL B 169      -8.506   4.374 -23.243  1.00  0.00           C  
ATOM   2086  CG2 VAL B 169      -8.185   5.144 -20.826  1.00  0.00           C  
ATOM   2087  H   VAL B 169      -5.301   5.925 -21.164  1.00  0.00           H  
ATOM   2088  HA  VAL B 169      -6.367   3.275 -22.020  1.00  0.00           H  
ATOM   2089  HB  VAL B 169      -7.429   6.063 -22.614  1.00  0.00           H  
ATOM   2090 1HG1 VAL B 169      -9.446   4.895 -23.285  1.00  0.00           H  
ATOM   2091 2HG1 VAL B 169      -8.053   4.374 -24.232  1.00  0.00           H  
ATOM   2092 3HG1 VAL B 169      -8.679   3.345 -22.928  1.00  0.00           H  
ATOM   2093 1HG2 VAL B 169      -9.126   5.690 -20.863  1.00  0.00           H  
ATOM   2094 2HG2 VAL B 169      -8.367   4.176 -20.421  1.00  0.00           H  
ATOM   2095 3HG2 VAL B 169      -7.484   5.676 -20.175  1.00  0.00           H  
ATOM   2096  N   ALA B 170      -5.556   3.338 -24.353  1.00  0.00           N  
ATOM   2097  CA  ALA B 170      -4.936   3.415 -25.651  1.00  0.00           C  
ATOM   2098  C   ALA B 170      -5.789   2.820 -26.735  1.00  0.00           C  
ATOM   2099  O   ALA B 170      -6.423   1.776 -26.562  1.00  0.00           O  
ATOM   2100  CB  ALA B 170      -3.604   2.705 -25.630  1.00  0.00           C  
ATOM   2101  H   ALA B 170      -5.893   2.457 -23.994  1.00  0.00           H  
ATOM   2102  HA  ALA B 170      -4.786   4.452 -25.870  1.00  0.00           H  
ATOM   2103 1HB  ALA B 170      -3.124   2.806 -26.601  1.00  0.00           H  
ATOM   2104 2HB  ALA B 170      -2.979   3.160 -24.862  1.00  0.00           H  
ATOM   2105 3HB  ALA B 170      -3.760   1.650 -25.405  1.00  0.00           H  
ATOM   2106  N   TYR B 171      -5.747   3.444 -27.902  1.00  0.00           N  
ATOM   2107  CA  TYR B 171      -6.511   2.902 -29.009  1.00  0.00           C  
ATOM   2108  C   TYR B 171      -5.937   3.161 -30.375  1.00  0.00           C  
ATOM   2109  O   TYR B 171      -5.168   4.103 -30.598  1.00  0.00           O  
ATOM   2110  CB  TYR B 171      -7.952   3.395 -28.936  1.00  0.00           C  
ATOM   2111  CG  TYR B 171      -8.095   4.889 -28.920  1.00  0.00           C  
ATOM   2112  CD1 TYR B 171      -8.036   5.546 -27.685  1.00  0.00           C  
ATOM   2113  CD2 TYR B 171      -8.289   5.616 -30.089  1.00  0.00           C  
ATOM   2114  CE1 TYR B 171      -8.171   6.920 -27.612  1.00  0.00           C  
ATOM   2115  CE2 TYR B 171      -8.429   7.001 -30.020  1.00  0.00           C  
ATOM   2116  CZ  TYR B 171      -8.370   7.653 -28.776  1.00  0.00           C  
ATOM   2117  OH  TYR B 171      -8.507   9.030 -28.698  1.00  0.00           O  
ATOM   2118  H   TYR B 171      -5.212   4.309 -27.984  1.00  0.00           H  
ATOM   2119  HA  TYR B 171      -6.534   1.834 -28.885  1.00  0.00           H  
ATOM   2120 1HB  TYR B 171      -8.504   3.010 -29.794  1.00  0.00           H  
ATOM   2121 2HB  TYR B 171      -8.420   3.008 -28.067  1.00  0.00           H  
ATOM   2122  HD1 TYR B 171      -7.883   4.969 -26.772  1.00  0.00           H  
ATOM   2123  HD2 TYR B 171      -8.331   5.103 -31.049  1.00  0.00           H  
ATOM   2124  HE1 TYR B 171      -8.126   7.422 -26.646  1.00  0.00           H  
ATOM   2125  HE2 TYR B 171      -8.582   7.578 -30.933  1.00  0.00           H  
ATOM   2126  HH  TYR B 171      -8.753   9.375 -29.560  1.00  0.00           H  
ATOM   2127  N   ARG B 172      -6.329   2.298 -31.300  1.00  0.00           N  
ATOM   2128  CA  ARG B 172      -5.907   2.462 -32.678  1.00  0.00           C  
ATOM   2129  C   ARG B 172      -6.978   2.031 -33.637  1.00  0.00           C  
ATOM   2130  O   ARG B 172      -7.848   1.215 -33.317  1.00  0.00           O  
ATOM   2131  CB  ARG B 172      -4.664   1.644 -33.009  1.00  0.00           C  
ATOM   2132  CG  ARG B 172      -4.840   0.161 -32.989  1.00  0.00           C  
ATOM   2133  CD  ARG B 172      -3.586  -0.533 -33.427  1.00  0.00           C  
ATOM   2134  NE  ARG B 172      -3.701  -2.004 -33.333  1.00  0.00           N  
ATOM   2135  CZ  ARG B 172      -4.170  -2.845 -34.298  1.00  0.00           C  
ATOM   2136  NH1 ARG B 172      -4.536  -2.397 -35.481  1.00  0.00           N  
ATOM   2137  NH2 ARG B 172      -4.249  -4.149 -34.045  1.00  0.00           N  
ATOM   2138  H   ARG B 172      -6.940   1.531 -31.015  1.00  0.00           H  
ATOM   2139  HA  ARG B 172      -5.687   3.514 -32.854  1.00  0.00           H  
ATOM   2140 1HB  ARG B 172      -4.304   1.910 -34.005  1.00  0.00           H  
ATOM   2141 2HB  ARG B 172      -3.869   1.879 -32.305  1.00  0.00           H  
ATOM   2142 1HG  ARG B 172      -5.095  -0.169 -31.990  1.00  0.00           H  
ATOM   2143 2HG  ARG B 172      -5.639  -0.114 -33.677  1.00  0.00           H  
ATOM   2144 1HD  ARG B 172      -3.395  -0.274 -34.451  1.00  0.00           H  
ATOM   2145 2HD  ARG B 172      -2.748  -0.207 -32.829  1.00  0.00           H  
ATOM   2146  HE  ARG B 172      -3.447  -2.426 -32.450  1.00  0.00           H  
ATOM   2147 1HH1 ARG B 172      -4.419  -1.405 -35.724  1.00  0.00           H  
ATOM   2148 2HH1 ARG B 172      -4.872  -3.034 -36.189  1.00  0.00           H  
ATOM   2149 1HH2 ARG B 172      -3.947  -4.512 -33.143  1.00  0.00           H  
ATOM   2150 2HH2 ARG B 172      -4.597  -4.781 -34.752  1.00  0.00           H  
ATOM   2151  N   GLN B 173      -6.904   2.579 -34.838  1.00  0.00           N  
ATOM   2152  CA  GLN B 173      -7.809   2.220 -35.920  1.00  0.00           C  
ATOM   2153  C   GLN B 173      -7.317   0.936 -36.558  1.00  0.00           C  
ATOM   2154  O   GLN B 173      -6.121   0.765 -36.747  1.00  0.00           O  
ATOM   2155  CB  GLN B 173      -7.909   3.335 -36.965  1.00  0.00           C  
ATOM   2156  CG  GLN B 173      -8.998   3.103 -38.011  1.00  0.00           C  
ATOM   2157  CD  GLN B 173      -9.150   4.263 -38.969  1.00  0.00           C  
ATOM   2158  OE1 GLN B 173      -8.506   5.302 -38.817  1.00  0.00           O  
ATOM   2159  NE2 GLN B 173     -10.002   4.091 -39.977  1.00  0.00           N  
ATOM   2160  H   GLN B 173      -6.172   3.256 -35.018  1.00  0.00           H  
ATOM   2161  HA  GLN B 173      -8.805   2.036 -35.512  1.00  0.00           H  
ATOM   2162 1HB  GLN B 173      -8.118   4.280 -36.474  1.00  0.00           H  
ATOM   2163 2HB  GLN B 173      -6.953   3.436 -37.484  1.00  0.00           H  
ATOM   2164 1HG  GLN B 173      -8.775   2.228 -38.590  1.00  0.00           H  
ATOM   2165 2HG  GLN B 173      -9.941   2.963 -37.481  1.00  0.00           H  
ATOM   2166 1HE2 GLN B 173     -10.146   4.827 -40.646  1.00  0.00           H  
ATOM   2167 2HE2 GLN B 173     -10.494   3.224 -40.076  1.00  0.00           H  
ATOM   2168  N   GLU B 174      -8.236   0.072 -36.968  1.00  0.00           N  
ATOM   2169  CA  GLU B 174      -7.921  -1.172 -37.681  1.00  0.00           C  
ATOM   2170  C   GLU B 174      -6.858  -0.974 -38.775  1.00  0.00           C  
ATOM   2171  O   GLU B 174      -5.998  -1.829 -38.984  1.00  0.00           O  
ATOM   2172  CB  GLU B 174      -9.211  -1.665 -38.353  1.00  0.00           C  
ATOM   2173  CG  GLU B 174      -9.143  -2.993 -39.074  1.00  0.00           C  
ATOM   2174  CD  GLU B 174     -10.470  -3.347 -39.759  1.00  0.00           C  
ATOM   2175  OE1 GLU B 174     -11.326  -2.479 -39.874  1.00  0.00           O  
ATOM   2176  OE2 GLU B 174     -10.604  -4.469 -40.183  1.00  0.00           O  
ATOM   2177  H   GLU B 174      -9.213   0.255 -36.742  1.00  0.00           H  
ATOM   2178  HA  GLU B 174      -7.554  -1.904 -36.961  1.00  0.00           H  
ATOM   2179 1HB  GLU B 174      -9.982  -1.761 -37.592  1.00  0.00           H  
ATOM   2180 2HB  GLU B 174      -9.559  -0.915 -39.065  1.00  0.00           H  
ATOM   2181 1HG  GLU B 174      -8.350  -2.958 -39.821  1.00  0.00           H  
ATOM   2182 2HG  GLU B 174      -8.896  -3.770 -38.352  1.00  0.00           H  
ATOM   2183  N   LYS B 175      -6.976   0.145 -39.490  1.00  0.00           N  
ATOM   2184  CA  LYS B 175      -6.119   0.579 -40.592  1.00  0.00           C  
ATOM   2185  C   LYS B 175      -4.614   0.581 -40.270  1.00  0.00           C  
ATOM   2186  O   LYS B 175      -3.793   0.234 -41.127  1.00  0.00           O  
ATOM   2187  CB  LYS B 175      -6.542   2.002 -40.987  1.00  0.00           C  
ATOM   2188  CG  LYS B 175      -5.721   2.664 -42.077  1.00  0.00           C  
ATOM   2189  CD  LYS B 175      -6.301   4.053 -42.451  1.00  0.00           C  
ATOM   2190  CE  LYS B 175      -5.941   5.147 -41.412  1.00  0.00           C  
ATOM   2191  NZ  LYS B 175      -4.479   5.518 -41.427  1.00  0.00           N  
ATOM   2192  H   LYS B 175      -7.726   0.754 -39.218  1.00  0.00           H  
ATOM   2193  HA  LYS B 175      -6.279  -0.094 -41.432  1.00  0.00           H  
ATOM   2194 1HB  LYS B 175      -7.582   2.000 -41.303  1.00  0.00           H  
ATOM   2195 2HB  LYS B 175      -6.470   2.649 -40.109  1.00  0.00           H  
ATOM   2196 1HG  LYS B 175      -4.694   2.793 -41.720  1.00  0.00           H  
ATOM   2197 2HG  LYS B 175      -5.702   2.028 -42.960  1.00  0.00           H  
ATOM   2198 1HD  LYS B 175      -5.917   4.354 -43.424  1.00  0.00           H  
ATOM   2199 2HD  LYS B 175      -7.387   3.983 -42.514  1.00  0.00           H  
ATOM   2200 1HE  LYS B 175      -6.532   6.035 -41.626  1.00  0.00           H  
ATOM   2201 2HE  LYS B 175      -6.193   4.786 -40.413  1.00  0.00           H  
ATOM   2202 1HZ  LYS B 175      -4.311   6.225 -40.727  1.00  0.00           H  
ATOM   2203 2HZ  LYS B 175      -3.895   4.695 -41.188  1.00  0.00           H  
ATOM   2204 3HZ  LYS B 175      -4.212   5.864 -42.326  1.00  0.00           H  
ATOM   2205  N   ASP B 176      -4.267   1.035 -39.063  1.00  0.00           N  
ATOM   2206  CA  ASP B 176      -2.886   1.172 -38.617  1.00  0.00           C  
ATOM   2207  C   ASP B 176      -2.611   0.065 -37.604  1.00  0.00           C  
ATOM   2208  O   ASP B 176      -3.530  -0.320 -36.886  1.00  0.00           O  
ATOM   2209  CB  ASP B 176      -2.707   2.536 -37.946  1.00  0.00           C  
ATOM   2210  CG  ASP B 176      -2.923   3.749 -38.900  1.00  0.00           C  
ATOM   2211  OD1 ASP B 176      -2.802   3.603 -40.101  1.00  0.00           O  
ATOM   2212  OD2 ASP B 176      -3.284   4.797 -38.424  1.00  0.00           O  
ATOM   2213  H   ASP B 176      -5.002   1.228 -38.388  1.00  0.00           H  
ATOM   2214  HA  ASP B 176      -2.213   1.063 -39.466  1.00  0.00           H  
ATOM   2215 1HB  ASP B 176      -3.403   2.619 -37.109  1.00  0.00           H  
ATOM   2216 2HB  ASP B 176      -1.704   2.591 -37.543  1.00  0.00           H  
ATOM   2217  N   GLU B 177      -1.367  -0.420 -37.487  1.00  0.00           N  
ATOM   2218  CA  GLU B 177      -1.122  -1.428 -36.444  1.00  0.00           C  
ATOM   2219  C   GLU B 177      -0.271  -0.964 -35.265  1.00  0.00           C  
ATOM   2220  O   GLU B 177      -0.568  -1.298 -34.119  1.00  0.00           O  
ATOM   2221  CB  GLU B 177      -0.515  -2.701 -37.028  1.00  0.00           C  
ATOM   2222  CG  GLU B 177      -1.430  -3.442 -37.993  1.00  0.00           C  
ATOM   2223  CD  GLU B 177      -0.802  -4.703 -38.548  1.00  0.00           C  
ATOM   2224  OE1 GLU B 177       0.351  -4.945 -38.271  1.00  0.00           O  
ATOM   2225  OE2 GLU B 177      -1.479  -5.424 -39.238  1.00  0.00           O  
ATOM   2226  H   GLU B 177      -0.635  -0.113 -38.109  1.00  0.00           H  
ATOM   2227  HA  GLU B 177      -2.078  -1.717 -36.036  1.00  0.00           H  
ATOM   2228 1HB  GLU B 177       0.407  -2.456 -37.556  1.00  0.00           H  
ATOM   2229 2HB  GLU B 177      -0.255  -3.383 -36.218  1.00  0.00           H  
ATOM   2230 1HG  GLU B 177      -2.351  -3.704 -37.470  1.00  0.00           H  
ATOM   2231 2HG  GLU B 177      -1.691  -2.775 -38.813  1.00  0.00           H  
ATOM   2232  N   ASN B 178       0.774  -0.184 -35.530  1.00  0.00           N  
ATOM   2233  CA  ASN B 178       1.654   0.240 -34.444  1.00  0.00           C  
ATOM   2234  C   ASN B 178       1.377   1.666 -33.996  1.00  0.00           C  
ATOM   2235  O   ASN B 178       2.081   2.200 -33.136  1.00  0.00           O  
ATOM   2236  CB  ASN B 178       3.105   0.120 -34.871  1.00  0.00           C  
ATOM   2237  CG  ASN B 178       3.529  -1.302 -35.073  1.00  0.00           C  
ATOM   2238  OD1 ASN B 178       3.115  -2.201 -34.329  1.00  0.00           O  
ATOM   2239  ND2 ASN B 178       4.350  -1.527 -36.075  1.00  0.00           N  
ATOM   2240  H   ASN B 178       0.982   0.080 -36.479  1.00  0.00           H  
ATOM   2241  HA  ASN B 178       1.486  -0.408 -33.582  1.00  0.00           H  
ATOM   2242 1HB  ASN B 178       3.258   0.671 -35.799  1.00  0.00           H  
ATOM   2243 2HB  ASN B 178       3.742   0.572 -34.112  1.00  0.00           H  
ATOM   2244 1HD2 ASN B 178       4.669  -2.459 -36.262  1.00  0.00           H  
ATOM   2245 2HD2 ASN B 178       4.661  -0.770 -36.650  1.00  0.00           H  
ATOM   2246  N   LYS B 179       0.370   2.296 -34.592  1.00  0.00           N  
ATOM   2247  CA  LYS B 179       0.079   3.679 -34.254  1.00  0.00           C  
ATOM   2248  C   LYS B 179      -1.061   3.754 -33.243  1.00  0.00           C  
ATOM   2249  O   LYS B 179      -2.225   3.519 -33.580  1.00  0.00           O  
ATOM   2250  CB  LYS B 179      -0.236   4.482 -35.517  1.00  0.00           C  
ATOM   2251  CG  LYS B 179      -0.463   5.974 -35.282  1.00  0.00           C  
ATOM   2252  CD  LYS B 179      -0.750   6.707 -36.612  1.00  0.00           C  
ATOM   2253  CE  LYS B 179      -0.998   8.204 -36.390  1.00  0.00           C  
ATOM   2254  NZ  LYS B 179      -1.289   8.903 -37.658  1.00  0.00           N  
ATOM   2255  H   LYS B 179      -0.190   1.808 -35.272  1.00  0.00           H  
ATOM   2256  HA  LYS B 179       0.960   4.119 -33.787  1.00  0.00           H  
ATOM   2257 1HB  LYS B 179       0.568   4.365 -36.242  1.00  0.00           H  
ATOM   2258 2HB  LYS B 179      -1.145   4.097 -35.966  1.00  0.00           H  
ATOM   2259 1HG  LYS B 179      -1.309   6.107 -34.604  1.00  0.00           H  
ATOM   2260 2HG  LYS B 179       0.423   6.407 -34.817  1.00  0.00           H  
ATOM   2261 1HD  LYS B 179       0.102   6.593 -37.285  1.00  0.00           H  
ATOM   2262 2HD  LYS B 179      -1.626   6.263 -37.097  1.00  0.00           H  
ATOM   2263 1HE  LYS B 179      -1.823   8.360 -35.700  1.00  0.00           H  
ATOM   2264 2HE  LYS B 179      -0.100   8.627 -35.960  1.00  0.00           H  
ATOM   2265 1HZ  LYS B 179      -1.388   9.921 -37.501  1.00  0.00           H  
ATOM   2266 2HZ  LYS B 179      -0.530   8.782 -38.335  1.00  0.00           H  
ATOM   2267 3HZ  LYS B 179      -2.125   8.537 -38.061  1.00  0.00           H  
ATOM   2268  N   TRP B 180      -0.717   4.087 -32.008  1.00  0.00           N  
ATOM   2269  CA  TRP B 180      -1.693   4.135 -30.934  1.00  0.00           C  
ATOM   2270  C   TRP B 180      -1.832   5.547 -30.404  1.00  0.00           C  
ATOM   2271  O   TRP B 180      -0.858   6.303 -30.347  1.00  0.00           O  
ATOM   2272  CB  TRP B 180      -1.272   3.229 -29.768  1.00  0.00           C  
ATOM   2273  CG  TRP B 180      -1.270   1.747 -30.050  1.00  0.00           C  
ATOM   2274  CD1 TRP B 180      -0.268   1.011 -30.593  1.00  0.00           C  
ATOM   2275  CD2 TRP B 180      -2.332   0.825 -29.771  1.00  0.00           C  
ATOM   2276  NE1 TRP B 180      -0.652  -0.307 -30.687  1.00  0.00           N  
ATOM   2277  CE2 TRP B 180      -1.910  -0.431 -30.196  1.00  0.00           C  
ATOM   2278  CE3 TRP B 180      -3.575   0.964 -29.214  1.00  0.00           C  
ATOM   2279  CZ2 TRP B 180      -2.714  -1.538 -30.093  1.00  0.00           C  
ATOM   2280  CZ3 TRP B 180      -4.392  -0.138 -29.104  1.00  0.00           C  
ATOM   2281  CH2 TRP B 180      -3.971  -1.358 -29.542  1.00  0.00           C  
ATOM   2282  H   TRP B 180       0.255   4.278 -31.803  1.00  0.00           H  
ATOM   2283  HA  TRP B 180      -2.662   3.813 -31.314  1.00  0.00           H  
ATOM   2284 1HB  TRP B 180      -0.268   3.507 -29.451  1.00  0.00           H  
ATOM   2285 2HB  TRP B 180      -1.938   3.413 -28.921  1.00  0.00           H  
ATOM   2286  HD1 TRP B 180       0.695   1.408 -30.915  1.00  0.00           H  
ATOM   2287  HE1 TRP B 180      -0.086  -1.057 -31.073  1.00  0.00           H  
ATOM   2288  HE3 TRP B 180      -3.886   1.929 -28.881  1.00  0.00           H  
ATOM   2289  HZ2 TRP B 180      -2.396  -2.523 -30.429  1.00  0.00           H  
ATOM   2290  HZ3 TRP B 180      -5.381  -0.024 -28.660  1.00  0.00           H  
ATOM   2291  HH2 TRP B 180      -4.632  -2.201 -29.438  1.00  0.00           H  
ATOM   2292  N   THR B 181      -3.034   5.869 -29.977  1.00  0.00           N  
ATOM   2293  CA  THR B 181      -3.337   7.117 -29.314  1.00  0.00           C  
ATOM   2294  C   THR B 181      -3.478   6.819 -27.841  1.00  0.00           C  
ATOM   2295  O   THR B 181      -4.173   5.870 -27.494  1.00  0.00           O  
ATOM   2296  CB  THR B 181      -4.644   7.701 -29.858  1.00  0.00           C  
ATOM   2297  OG1 THR B 181      -4.491   7.972 -31.246  1.00  0.00           O  
ATOM   2298  CG2 THR B 181      -5.033   8.954 -29.121  1.00  0.00           C  
ATOM   2299  H   THR B 181      -3.791   5.202 -30.118  1.00  0.00           H  
ATOM   2300  HA  THR B 181      -2.519   7.822 -29.462  1.00  0.00           H  
ATOM   2301  HB  THR B 181      -5.434   6.960 -29.738  1.00  0.00           H  
ATOM   2302  HG1 THR B 181      -4.393   7.144 -31.727  1.00  0.00           H  
ATOM   2303 1HG2 THR B 181      -5.962   9.337 -29.528  1.00  0.00           H  
ATOM   2304 2HG2 THR B 181      -5.168   8.730 -28.061  1.00  0.00           H  
ATOM   2305 3HG2 THR B 181      -4.250   9.699 -29.239  1.00  0.00           H  
ATOM   2306  N   HIS B 182      -2.804   7.592 -26.981  1.00  0.00           N  
ATOM   2307  CA  HIS B 182      -2.851   7.350 -25.532  1.00  0.00           C  
ATOM   2308  C   HIS B 182      -3.466   8.519 -24.753  1.00  0.00           C  
ATOM   2309  O   HIS B 182      -3.107   9.677 -24.977  1.00  0.00           O  
ATOM   2310  CB  HIS B 182      -1.439   7.101 -25.000  1.00  0.00           C  
ATOM   2311  CG  HIS B 182      -0.751   5.874 -25.545  1.00  0.00           C  
ATOM   2312  ND1 HIS B 182      -0.567   4.730 -24.799  1.00  0.00           N  
ATOM   2313  CD2 HIS B 182      -0.209   5.615 -26.761  1.00  0.00           C  
ATOM   2314  CE1 HIS B 182       0.067   3.819 -25.536  1.00  0.00           C  
ATOM   2315  NE2 HIS B 182       0.308   4.330 -26.720  1.00  0.00           N  
ATOM   2316  H   HIS B 182      -2.247   8.356 -27.337  1.00  0.00           H  
ATOM   2317  HA  HIS B 182      -3.445   6.466 -25.328  1.00  0.00           H  
ATOM   2318 1HB  HIS B 182      -0.815   7.968 -25.210  1.00  0.00           H  
ATOM   2319 2HB  HIS B 182      -1.490   6.993 -23.911  1.00  0.00           H  
ATOM   2320  HD1 HIS B 182      -0.614   4.664 -23.766  1.00  0.00           H  
ATOM   2321  HD2 HIS B 182      -0.116   6.212 -27.672  1.00  0.00           H  
ATOM   2322  HE1 HIS B 182       0.307   2.843 -25.119  1.00  0.00           H  
ATOM   2323  N   VAL B 183      -4.367   8.198 -23.818  1.00  0.00           N  
ATOM   2324  CA  VAL B 183      -5.043   9.177 -22.960  1.00  0.00           C  
ATOM   2325  C   VAL B 183      -4.861   8.872 -21.472  1.00  0.00           C  
ATOM   2326  O   VAL B 183      -5.198   7.781 -21.009  1.00  0.00           O  
ATOM   2327  CB  VAL B 183      -6.567   9.179 -23.255  1.00  0.00           C  
ATOM   2328  CG1 VAL B 183      -7.271  10.174 -22.361  1.00  0.00           C  
ATOM   2329  CG2 VAL B 183      -6.823   9.498 -24.720  1.00  0.00           C  
ATOM   2330  H   VAL B 183      -4.608   7.213 -23.718  1.00  0.00           H  
ATOM   2331  HA  VAL B 183      -4.633  10.165 -23.170  1.00  0.00           H  
ATOM   2332  HB  VAL B 183      -6.971   8.205 -23.034  1.00  0.00           H  
ATOM   2333 1HG1 VAL B 183      -8.326  10.152 -22.573  1.00  0.00           H  
ATOM   2334 2HG1 VAL B 183      -7.106   9.916 -21.312  1.00  0.00           H  
ATOM   2335 3HG1 VAL B 183      -6.883  11.171 -22.556  1.00  0.00           H  
ATOM   2336 1HG2 VAL B 183      -7.896   9.484 -24.913  1.00  0.00           H  
ATOM   2337 2HG2 VAL B 183      -6.424  10.486 -24.952  1.00  0.00           H  
ATOM   2338 3HG2 VAL B 183      -6.334   8.755 -25.351  1.00  0.00           H  
ATOM   2339  N   ASN B 184      -4.357   9.832 -20.696  1.00  0.00           N  
ATOM   2340  CA  ASN B 184      -4.197   9.561 -19.269  1.00  0.00           C  
ATOM   2341  C   ASN B 184      -5.442   9.927 -18.469  1.00  0.00           C  
ATOM   2342  O   ASN B 184      -6.029  10.992 -18.673  1.00  0.00           O  
ATOM   2343  CB  ASN B 184      -2.989  10.260 -18.699  1.00  0.00           C  
ATOM   2344  CG  ASN B 184      -1.704   9.715 -19.241  1.00  0.00           C  
ATOM   2345  OD1 ASN B 184      -1.524   8.502 -19.351  1.00  0.00           O  
ATOM   2346  ND2 ASN B 184      -0.792  10.588 -19.567  1.00  0.00           N  
ATOM   2347  H   ASN B 184      -4.087  10.723 -21.088  1.00  0.00           H  
ATOM   2348  HA  ASN B 184      -4.038   8.497 -19.147  1.00  0.00           H  
ATOM   2349 1HB  ASN B 184      -3.045  11.323 -18.907  1.00  0.00           H  
ATOM   2350 2HB  ASN B 184      -2.990  10.137 -17.616  1.00  0.00           H  
ATOM   2351 1HD2 ASN B 184       0.090  10.280 -19.927  1.00  0.00           H  
ATOM   2352 2HD2 ASN B 184      -0.970  11.564 -19.454  1.00  0.00           H  
ATOM   2353  N   LEU B 185      -5.836   9.039 -17.561  1.00  0.00           N  
ATOM   2354  CA  LEU B 185      -6.949   9.260 -16.631  1.00  0.00           C  
ATOM   2355  C   LEU B 185      -6.523   9.109 -15.192  1.00  0.00           C  
ATOM   2356  O   LEU B 185      -5.561   8.405 -14.897  1.00  0.00           O  
ATOM   2357  CB  LEU B 185      -8.089   8.274 -16.801  1.00  0.00           C  
ATOM   2358  CG  LEU B 185      -8.676   8.123 -18.092  1.00  0.00           C  
ATOM   2359  CD1 LEU B 185      -9.680   6.987 -17.971  1.00  0.00           C  
ATOM   2360  CD2 LEU B 185      -9.319   9.430 -18.487  1.00  0.00           C  
ATOM   2361  H   LEU B 185      -5.304   8.172 -17.506  1.00  0.00           H  
ATOM   2362  HA  LEU B 185      -7.327  10.270 -16.774  1.00  0.00           H  
ATOM   2363 1HB  LEU B 185      -7.758   7.310 -16.486  1.00  0.00           H  
ATOM   2364 2HB  LEU B 185      -8.900   8.576 -16.139  1.00  0.00           H  
ATOM   2365  HG  LEU B 185      -7.916   7.844 -18.828  1.00  0.00           H  
ATOM   2366 1HD1 LEU B 185     -10.160   6.788 -18.895  1.00  0.00           H  
ATOM   2367 2HD1 LEU B 185      -9.153   6.098 -17.656  1.00  0.00           H  
ATOM   2368 3HD1 LEU B 185     -10.435   7.247 -17.219  1.00  0.00           H  
ATOM   2369 1HD2 LEU B 185      -9.774   9.338 -19.433  1.00  0.00           H  
ATOM   2370 2HD2 LEU B 185     -10.079   9.697 -17.746  1.00  0.00           H  
ATOM   2371 3HD2 LEU B 185      -8.560  10.211 -18.532  1.00  0.00           H  
ATOM   2372  N   SER B 186      -7.296   9.700 -14.292  1.00  0.00           N  
ATOM   2373  CA  SER B 186      -7.114   9.495 -12.856  1.00  0.00           C  
ATOM   2374  C   SER B 186      -8.446   9.017 -12.300  1.00  0.00           C  
ATOM   2375  O   SER B 186      -8.799   9.264 -11.146  1.00  0.00           O  
ATOM   2376  CB  SER B 186      -6.674  10.764 -12.184  1.00  0.00           C  
ATOM   2377  OG  SER B 186      -5.440  11.207 -12.697  1.00  0.00           O  
ATOM   2378  H   SER B 186      -8.051  10.296 -14.604  1.00  0.00           H  
ATOM   2379  HA  SER B 186      -6.367   8.718 -12.683  1.00  0.00           H  
ATOM   2380 1HB  SER B 186      -7.435  11.537 -12.321  1.00  0.00           H  
ATOM   2381 2HB  SER B 186      -6.579  10.575 -11.119  1.00  0.00           H  
ATOM   2382  HG  SER B 186      -4.766  10.652 -12.282  1.00  0.00           H  
ATOM   2383  N   SER B 187      -9.183   8.349 -13.179  1.00  0.00           N  
ATOM   2384  CA  SER B 187     -10.511   7.808 -12.938  1.00  0.00           C  
ATOM   2385  C   SER B 187     -10.659   6.603 -13.815  1.00  0.00           C  
ATOM   2386  O   SER B 187      -9.795   6.314 -14.639  1.00  0.00           O  
ATOM   2387  CB  SER B 187     -11.607   8.737 -13.388  1.00  0.00           C  
ATOM   2388  OG  SER B 187     -11.641   8.772 -14.800  1.00  0.00           O  
ATOM   2389  H   SER B 187      -8.773   8.202 -14.087  1.00  0.00           H  
ATOM   2390  HA  SER B 187     -10.620   7.523 -11.891  1.00  0.00           H  
ATOM   2391 1HB  SER B 187     -12.567   8.396 -13.002  1.00  0.00           H  
ATOM   2392 2HB  SER B 187     -11.426   9.735 -12.999  1.00  0.00           H  
ATOM   2393  HG  SER B 187     -12.306   9.435 -15.039  1.00  0.00           H  
ATOM   2394  N   THR B 188     -11.785   5.942 -13.696  1.00  0.00           N  
ATOM   2395  CA  THR B 188     -12.052   4.767 -14.497  1.00  0.00           C  
ATOM   2396  C   THR B 188     -13.123   5.023 -15.572  1.00  0.00           C  
ATOM   2397  O   THR B 188     -13.866   4.112 -15.979  1.00  0.00           O  
ATOM   2398  CB  THR B 188     -12.395   3.593 -13.586  1.00  0.00           C  
ATOM   2399  OG1 THR B 188     -13.495   3.947 -12.748  1.00  0.00           O  
ATOM   2400  CG2 THR B 188     -11.197   3.204 -12.730  1.00  0.00           C  
ATOM   2401  H   THR B 188     -12.467   6.242 -13.016  1.00  0.00           H  
ATOM   2402  HA  THR B 188     -11.138   4.502 -15.013  1.00  0.00           H  
ATOM   2403  HB  THR B 188     -12.672   2.767 -14.198  1.00  0.00           H  
ATOM   2404  HG1 THR B 188     -13.958   3.145 -12.480  1.00  0.00           H  
ATOM   2405 1HG2 THR B 188     -11.466   2.353 -12.101  1.00  0.00           H  
ATOM   2406 2HG2 THR B 188     -10.365   2.931 -13.371  1.00  0.00           H  
ATOM   2407 3HG2 THR B 188     -10.906   4.043 -12.100  1.00  0.00           H  
ATOM   2408  N   LYS B 189     -13.203   6.294 -16.017  1.00  0.00           N  
ATOM   2409  CA  LYS B 189     -14.134   6.679 -17.077  1.00  0.00           C  
ATOM   2410  C   LYS B 189     -13.582   7.781 -17.994  1.00  0.00           C  
ATOM   2411  O   LYS B 189     -13.115   8.833 -17.546  1.00  0.00           O  
ATOM   2412  CB  LYS B 189     -15.470   7.116 -16.479  1.00  0.00           C  
ATOM   2413  CG  LYS B 189     -16.585   7.465 -17.489  1.00  0.00           C  
ATOM   2414  CD  LYS B 189     -17.898   7.814 -16.736  1.00  0.00           C  
ATOM   2415  CE  LYS B 189     -19.055   8.173 -17.673  1.00  0.00           C  
ATOM   2416  NZ  LYS B 189     -20.273   8.557 -16.908  1.00  0.00           N  
ATOM   2417  H   LYS B 189     -12.582   7.005 -15.624  1.00  0.00           H  
ATOM   2418  HA  LYS B 189     -14.316   5.805 -17.698  1.00  0.00           H  
ATOM   2419 1HB  LYS B 189     -15.850   6.320 -15.840  1.00  0.00           H  
ATOM   2420 2HB  LYS B 189     -15.309   7.992 -15.851  1.00  0.00           H  
ATOM   2421 1HG  LYS B 189     -16.273   8.323 -18.090  1.00  0.00           H  
ATOM   2422 2HG  LYS B 189     -16.749   6.623 -18.162  1.00  0.00           H  
ATOM   2423 1HD  LYS B 189     -18.197   6.956 -16.130  1.00  0.00           H  
ATOM   2424 2HD  LYS B 189     -17.716   8.656 -16.070  1.00  0.00           H  
ATOM   2425 1HE  LYS B 189     -18.758   9.007 -18.308  1.00  0.00           H  
ATOM   2426 2HE  LYS B 189     -19.294   7.327 -18.291  1.00  0.00           H  
ATOM   2427 1HZ  LYS B 189     -21.050   8.812 -17.532  1.00  0.00           H  
ATOM   2428 2HZ  LYS B 189     -20.565   7.792 -16.325  1.00  0.00           H  
ATOM   2429 3HZ  LYS B 189     -20.063   9.355 -16.329  1.00  0.00           H  
ATOM   2430  N   LEU B 190     -13.679   7.518 -19.286  1.00  0.00           N  
ATOM   2431  CA  LEU B 190     -13.247   8.407 -20.356  1.00  0.00           C  
ATOM   2432  C   LEU B 190     -14.273   8.524 -21.431  1.00  0.00           C  
ATOM   2433  O   LEU B 190     -14.828   7.520 -21.855  1.00  0.00           O  
ATOM   2434  CB  LEU B 190     -11.967   7.900 -21.007  1.00  0.00           C  
ATOM   2435  CG  LEU B 190     -11.545   8.568 -22.310  1.00  0.00           C  
ATOM   2436  CD1 LEU B 190     -11.157  10.027 -22.083  1.00  0.00           C  
ATOM   2437  CD2 LEU B 190     -10.390   7.780 -22.865  1.00  0.00           C  
ATOM   2438  H   LEU B 190     -14.066   6.610 -19.551  1.00  0.00           H  
ATOM   2439  HA  LEU B 190     -13.069   9.396 -19.935  1.00  0.00           H  
ATOM   2440 1HB  LEU B 190     -11.190   8.078 -20.345  1.00  0.00           H  
ATOM   2441 2HB  LEU B 190     -12.038   6.836 -21.168  1.00  0.00           H  
ATOM   2442  HG  LEU B 190     -12.372   8.548 -23.020  1.00  0.00           H  
ATOM   2443 1HD1 LEU B 190     -10.864  10.470 -23.035  1.00  0.00           H  
ATOM   2444 2HD1 LEU B 190     -11.996  10.579 -21.681  1.00  0.00           H  
ATOM   2445 3HD1 LEU B 190     -10.336  10.086 -21.396  1.00  0.00           H  
ATOM   2446 1HD2 LEU B 190     -10.061   8.207 -23.798  1.00  0.00           H  
ATOM   2447 2HD2 LEU B 190      -9.566   7.795 -22.154  1.00  0.00           H  
ATOM   2448 3HD2 LEU B 190     -10.719   6.761 -23.027  1.00  0.00           H  
ATOM   2449  N   THR B 191     -14.560   9.735 -21.858  1.00  0.00           N  
ATOM   2450  CA  THR B 191     -15.457   9.849 -22.979  1.00  0.00           C  
ATOM   2451  C   THR B 191     -14.716  10.412 -24.166  1.00  0.00           C  
ATOM   2452  O   THR B 191     -14.017  11.421 -24.056  1.00  0.00           O  
ATOM   2453  CB  THR B 191     -16.668  10.719 -22.651  1.00  0.00           C  
ATOM   2454  OG1 THR B 191     -17.368  10.141 -21.556  1.00  0.00           O  
ATOM   2455  CG2 THR B 191     -17.598  10.788 -23.850  1.00  0.00           C  
ATOM   2456  H   THR B 191     -14.124  10.551 -21.454  1.00  0.00           H  
ATOM   2457  HA  THR B 191     -15.818   8.863 -23.255  1.00  0.00           H  
ATOM   2458  HB  THR B 191     -16.343  11.722 -22.383  1.00  0.00           H  
ATOM   2459  HG1 THR B 191     -17.998  10.780 -21.220  1.00  0.00           H  
ATOM   2460 1HG2 THR B 191     -18.467  11.398 -23.604  1.00  0.00           H  
ATOM   2461 2HG2 THR B 191     -17.080  11.232 -24.697  1.00  0.00           H  
ATOM   2462 3HG2 THR B 191     -17.928   9.783 -24.116  1.00  0.00           H  
ATOM   2463  N   LEU B 192     -14.866   9.734 -25.292  1.00  0.00           N  
ATOM   2464  CA  LEU B 192     -14.303  10.172 -26.547  1.00  0.00           C  
ATOM   2465  C   LEU B 192     -15.447  10.690 -27.386  1.00  0.00           C  
ATOM   2466  O   LEU B 192     -16.517  10.093 -27.415  1.00  0.00           O  
ATOM   2467  CB  LEU B 192     -13.610   9.007 -27.239  1.00  0.00           C  
ATOM   2468  CG  LEU B 192     -12.484   8.379 -26.453  1.00  0.00           C  
ATOM   2469  CD1 LEU B 192     -12.005   7.122 -27.165  1.00  0.00           C  
ATOM   2470  CD2 LEU B 192     -11.349   9.407 -26.325  1.00  0.00           C  
ATOM   2471  H   LEU B 192     -15.441   8.894 -25.274  1.00  0.00           H  
ATOM   2472  HA  LEU B 192     -13.591  10.977 -26.372  1.00  0.00           H  
ATOM   2473 1HB  LEU B 192     -14.347   8.237 -27.424  1.00  0.00           H  
ATOM   2474 2HB  LEU B 192     -13.217   9.348 -28.196  1.00  0.00           H  
ATOM   2475  HG  LEU B 192     -12.839   8.092 -25.461  1.00  0.00           H  
ATOM   2476 1HD1 LEU B 192     -11.195   6.667 -26.596  1.00  0.00           H  
ATOM   2477 2HD1 LEU B 192     -12.832   6.417 -27.245  1.00  0.00           H  
ATOM   2478 3HD1 LEU B 192     -11.647   7.380 -28.162  1.00  0.00           H  
ATOM   2479 1HD2 LEU B 192     -10.524   8.983 -25.773  1.00  0.00           H  
ATOM   2480 2HD2 LEU B 192     -11.002   9.688 -27.319  1.00  0.00           H  
ATOM   2481 3HD2 LEU B 192     -11.718  10.295 -25.803  1.00  0.00           H  
ATOM   2482  N   LEU B 193     -15.256  11.783 -28.094  1.00  0.00           N  
ATOM   2483  CA  LEU B 193     -16.360  12.280 -28.902  1.00  0.00           C  
ATOM   2484  C   LEU B 193     -16.320  11.616 -30.244  1.00  0.00           C  
ATOM   2485  O   LEU B 193     -15.236  11.347 -30.743  1.00  0.00           O  
ATOM   2486  CB  LEU B 193     -16.273  13.778 -29.062  1.00  0.00           C  
ATOM   2487  CG  LEU B 193     -16.221  14.520 -27.786  1.00  0.00           C  
ATOM   2488  CD1 LEU B 193     -16.016  15.972 -28.097  1.00  0.00           C  
ATOM   2489  CD2 LEU B 193     -17.503  14.249 -26.994  1.00  0.00           C  
ATOM   2490  H   LEU B 193     -14.373  12.267 -28.068  1.00  0.00           H  
ATOM   2491  HA  LEU B 193     -17.303  12.033 -28.419  1.00  0.00           H  
ATOM   2492 1HB  LEU B 193     -15.394  14.021 -29.629  1.00  0.00           H  
ATOM   2493 2HB  LEU B 193     -17.149  14.119 -29.609  1.00  0.00           H  
ATOM   2494  HG  LEU B 193     -15.366  14.183 -27.201  1.00  0.00           H  
ATOM   2495 1HD1 LEU B 193     -15.958  16.537 -27.168  1.00  0.00           H  
ATOM   2496 2HD1 LEU B 193     -15.096  16.097 -28.658  1.00  0.00           H  
ATOM   2497 3HD1 LEU B 193     -16.853  16.332 -28.691  1.00  0.00           H  
ATOM   2498 1HD2 LEU B 193     -17.470  14.787 -26.048  1.00  0.00           H  
ATOM   2499 2HD2 LEU B 193     -18.372  14.578 -27.570  1.00  0.00           H  
ATOM   2500 3HD2 LEU B 193     -17.587  13.180 -26.797  1.00  0.00           H  
ATOM   2501  N   GLN B 194     -17.470  11.417 -30.880  1.00  0.00           N  
ATOM   2502  CA  GLN B 194     -17.473  10.800 -32.199  1.00  0.00           C  
ATOM   2503  C   GLN B 194     -16.606  11.560 -33.186  1.00  0.00           C  
ATOM   2504  O   GLN B 194     -15.934  10.970 -34.022  1.00  0.00           O  
ATOM   2505  CB  GLN B 194     -18.900  10.689 -32.700  1.00  0.00           C  
ATOM   2506  CG  GLN B 194     -19.072   9.988 -34.001  1.00  0.00           C  
ATOM   2507  CD  GLN B 194     -20.545   9.877 -34.344  1.00  0.00           C  
ATOM   2508  OE1 GLN B 194     -21.405  10.050 -33.448  1.00  0.00           O  
ATOM   2509  NE2 GLN B 194     -20.845   9.596 -35.612  1.00  0.00           N  
ATOM   2510  H   GLN B 194     -18.369  11.657 -30.454  1.00  0.00           H  
ATOM   2511  HA  GLN B 194     -17.053   9.810 -32.111  1.00  0.00           H  
ATOM   2512 1HB  GLN B 194     -19.492  10.150 -31.961  1.00  0.00           H  
ATOM   2513 2HB  GLN B 194     -19.331  11.687 -32.790  1.00  0.00           H  
ATOM   2514 1HG  GLN B 194     -18.568  10.560 -34.782  1.00  0.00           H  
ATOM   2515 2HG  GLN B 194     -18.654   8.986 -33.936  1.00  0.00           H  
ATOM   2516 1HE2 GLN B 194     -21.800   9.508 -35.903  1.00  0.00           H  
ATOM   2517 2HE2 GLN B 194     -20.112   9.470 -36.285  1.00  0.00           H  
ATOM   2518  N   ARG B 195     -16.578  12.875 -33.066  1.00  0.00           N  
ATOM   2519  CA  ARG B 195     -15.794  13.701 -33.964  1.00  0.00           C  
ATOM   2520  C   ARG B 195     -14.274  13.515 -33.820  1.00  0.00           C  
ATOM   2521  O   ARG B 195     -13.513  13.972 -34.672  1.00  0.00           O  
ATOM   2522  CB  ARG B 195     -16.126  15.167 -33.763  1.00  0.00           C  
ATOM   2523  CG  ARG B 195     -15.673  15.783 -32.431  1.00  0.00           C  
ATOM   2524  CD  ARG B 195     -16.014  17.239 -32.391  1.00  0.00           C  
ATOM   2525  NE  ARG B 195     -15.724  17.867 -31.112  1.00  0.00           N  
ATOM   2526  CZ  ARG B 195     -14.509  18.333 -30.756  1.00  0.00           C  
ATOM   2527  NH1 ARG B 195     -13.490  18.194 -31.579  1.00  0.00           N  
ATOM   2528  NH2 ARG B 195     -14.335  18.937 -29.589  1.00  0.00           N  
ATOM   2529  H   ARG B 195     -17.133  13.310 -32.343  1.00  0.00           H  
ATOM   2530  HA  ARG B 195     -16.068  13.431 -34.984  1.00  0.00           H  
ATOM   2531 1HB  ARG B 195     -15.671  15.749 -34.562  1.00  0.00           H  
ATOM   2532 2HB  ARG B 195     -17.204  15.301 -33.835  1.00  0.00           H  
ATOM   2533 1HG  ARG B 195     -16.180  15.286 -31.614  1.00  0.00           H  
ATOM   2534 2HG  ARG B 195     -14.594  15.672 -32.314  1.00  0.00           H  
ATOM   2535 1HD  ARG B 195     -15.445  17.759 -33.159  1.00  0.00           H  
ATOM   2536 2HD  ARG B 195     -17.080  17.359 -32.590  1.00  0.00           H  
ATOM   2537  HE  ARG B 195     -16.489  17.993 -30.462  1.00  0.00           H  
ATOM   2538 1HH1 ARG B 195     -13.620  17.735 -32.470  1.00  0.00           H  
ATOM   2539 2HH1 ARG B 195     -12.579  18.546 -31.320  1.00  0.00           H  
ATOM   2540 1HH2 ARG B 195     -15.114  19.079 -28.959  1.00  0.00           H  
ATOM   2541 2HH2 ARG B 195     -13.422  19.288 -29.339  1.00  0.00           H  
ATOM   2542  N   LYS B 196     -13.817  12.891 -32.736  1.00  0.00           N  
ATOM   2543  CA  LYS B 196     -12.390  12.712 -32.516  1.00  0.00           C  
ATOM   2544  C   LYS B 196     -11.831  11.440 -33.136  1.00  0.00           C  
ATOM   2545  O   LYS B 196     -10.620  11.212 -33.082  1.00  0.00           O  
ATOM   2546  CB  LYS B 196     -12.059  12.714 -31.024  1.00  0.00           C  
ATOM   2547  CG  LYS B 196     -12.234  14.046 -30.337  1.00  0.00           C  
ATOM   2548  CD  LYS B 196     -11.770  13.972 -28.882  1.00  0.00           C  
ATOM   2549  CE  LYS B 196     -11.842  15.334 -28.206  1.00  0.00           C  
ATOM   2550  NZ  LYS B 196     -11.349  15.287 -26.792  1.00  0.00           N  
ATOM   2551  H   LYS B 196     -14.462  12.487 -32.062  1.00  0.00           H  
ATOM   2552  HA  LYS B 196     -11.870  13.551 -32.976  1.00  0.00           H  
ATOM   2553 1HB  LYS B 196     -12.707  11.993 -30.518  1.00  0.00           H  
ATOM   2554 2HB  LYS B 196     -11.032  12.387 -30.881  1.00  0.00           H  
ATOM   2555 1HG  LYS B 196     -11.645  14.799 -30.861  1.00  0.00           H  
ATOM   2556 2HG  LYS B 196     -13.269  14.341 -30.378  1.00  0.00           H  
ATOM   2557 1HD  LYS B 196     -12.403  13.273 -28.334  1.00  0.00           H  
ATOM   2558 2HD  LYS B 196     -10.744  13.610 -28.844  1.00  0.00           H  
ATOM   2559 1HE  LYS B 196     -11.239  16.043 -28.769  1.00  0.00           H  
ATOM   2560 2HE  LYS B 196     -12.872  15.670 -28.207  1.00  0.00           H  
ATOM   2561 1HZ  LYS B 196     -11.416  16.208 -26.382  1.00  0.00           H  
ATOM   2562 2HZ  LYS B 196     -11.910  14.641 -26.253  1.00  0.00           H  
ATOM   2563 3HZ  LYS B 196     -10.383  14.986 -26.780  1.00  0.00           H  
ATOM   2564  N   LEU B 197     -12.685  10.605 -33.717  1.00  0.00           N  
ATOM   2565  CA  LEU B 197     -12.204   9.341 -34.272  1.00  0.00           C  
ATOM   2566  C   LEU B 197     -12.914   9.041 -35.592  1.00  0.00           C  
ATOM   2567  O   LEU B 197     -13.958   9.609 -35.893  1.00  0.00           O  
ATOM   2568  CB  LEU B 197     -12.288   8.231 -33.185  1.00  0.00           C  
ATOM   2569  CG  LEU B 197     -13.670   7.738 -32.710  1.00  0.00           C  
ATOM   2570  CD1 LEU B 197     -13.539   6.344 -32.074  1.00  0.00           C  
ATOM   2571  CD2 LEU B 197     -14.191   8.686 -31.707  1.00  0.00           C  
ATOM   2572  H   LEU B 197     -13.683  10.831 -33.767  1.00  0.00           H  
ATOM   2573  HA  LEU B 197     -11.147   9.453 -34.509  1.00  0.00           H  
ATOM   2574 1HB  LEU B 197     -11.764   7.379 -33.541  1.00  0.00           H  
ATOM   2575 2HB  LEU B 197     -11.764   8.591 -32.301  1.00  0.00           H  
ATOM   2576  HG  LEU B 197     -14.354   7.677 -33.560  1.00  0.00           H  
ATOM   2577 1HD1 LEU B 197     -14.521   6.011 -31.734  1.00  0.00           H  
ATOM   2578 2HD1 LEU B 197     -13.153   5.641 -32.807  1.00  0.00           H  
ATOM   2579 3HD1 LEU B 197     -12.860   6.394 -31.225  1.00  0.00           H  
ATOM   2580 1HD2 LEU B 197     -15.156   8.357 -31.362  1.00  0.00           H  
ATOM   2581 2HD2 LEU B 197     -13.510   8.748 -30.862  1.00  0.00           H  
ATOM   2582 3HD2 LEU B 197     -14.283   9.663 -32.170  1.00  0.00           H  
ATOM   2583  N   GLN B 198     -12.311   8.211 -36.430  1.00  0.00           N  
ATOM   2584  CA  GLN B 198     -12.857   8.044 -37.778  1.00  0.00           C  
ATOM   2585  C   GLN B 198     -14.248   7.403 -37.813  1.00  0.00           C  
ATOM   2586  O   GLN B 198     -14.545   6.532 -36.990  1.00  0.00           O  
ATOM   2587  CB  GLN B 198     -11.898   7.228 -38.658  1.00  0.00           C  
ATOM   2588  CG  GLN B 198     -10.562   7.917 -38.953  1.00  0.00           C  
ATOM   2589  CD  GLN B 198     -10.698   9.235 -39.700  1.00  0.00           C  
ATOM   2590  OE1 GLN B 198     -11.380   9.324 -40.731  1.00  0.00           O  
ATOM   2591  NE2 GLN B 198     -10.043  10.273 -39.183  1.00  0.00           N  
ATOM   2592  H   GLN B 198     -11.477   7.706 -36.139  1.00  0.00           H  
ATOM   2593  HA  GLN B 198     -12.901   9.043 -38.191  1.00  0.00           H  
ATOM   2594 1HB  GLN B 198     -11.663   6.293 -38.153  1.00  0.00           H  
ATOM   2595 2HB  GLN B 198     -12.384   6.972 -39.602  1.00  0.00           H  
ATOM   2596 1HG  GLN B 198     -10.050   8.105 -38.012  1.00  0.00           H  
ATOM   2597 2HG  GLN B 198      -9.965   7.258 -39.571  1.00  0.00           H  
ATOM   2598 1HE2 GLN B 198     -10.087  11.169 -39.629  1.00  0.00           H  
ATOM   2599 2HE2 GLN B 198      -9.502  10.158 -38.350  1.00  0.00           H  
ATOM   2600  N   PRO B 199     -15.134   7.852 -38.737  1.00  0.00           N  
ATOM   2601  CA  PRO B 199     -16.456   7.316 -39.002  1.00  0.00           C  
ATOM   2602  C   PRO B 199     -16.307   5.999 -39.707  1.00  0.00           C  
ATOM   2603  O   PRO B 199     -15.276   5.754 -40.337  1.00  0.00           O  
ATOM   2604  CB  PRO B 199     -17.091   8.369 -39.889  1.00  0.00           C  
ATOM   2605  CG  PRO B 199     -15.933   8.968 -40.637  1.00  0.00           C  
ATOM   2606  CD  PRO B 199     -14.774   8.962 -39.661  1.00  0.00           C  
ATOM   2607  HA  PRO B 199     -17.008   7.197 -38.057  1.00  0.00           H  
ATOM   2608 1HB  PRO B 199     -17.839   7.895 -40.543  1.00  0.00           H  
ATOM   2609 2HB  PRO B 199     -17.628   9.097 -39.264  1.00  0.00           H  
ATOM   2610 1HG  PRO B 199     -15.724   8.366 -41.533  1.00  0.00           H  
ATOM   2611 2HG  PRO B 199     -16.192   9.978 -40.987  1.00  0.00           H  
ATOM   2612 1HD  PRO B 199     -13.858   8.749 -40.230  1.00  0.00           H  
ATOM   2613 2HD  PRO B 199     -14.731   9.923 -39.115  1.00  0.00           H  
ATOM   2614  N   ALA B 200     -17.322   5.157 -39.597  1.00  0.00           N  
ATOM   2615  CA  ALA B 200     -17.333   3.829 -40.199  1.00  0.00           C  
ATOM   2616  C   ALA B 200     -15.977   3.166 -40.039  1.00  0.00           C  
ATOM   2617  O   ALA B 200     -15.387   2.693 -41.015  1.00  0.00           O  
ATOM   2618  CB  ALA B 200     -17.695   3.922 -41.666  1.00  0.00           C  
ATOM   2619  H   ALA B 200     -18.151   5.449 -39.094  1.00  0.00           H  
ATOM   2620  HA  ALA B 200     -18.070   3.223 -39.668  1.00  0.00           H  
ATOM   2621 1HB  ALA B 200     -17.710   2.931 -42.099  1.00  0.00           H  
ATOM   2622 2HB  ALA B 200     -18.678   4.383 -41.763  1.00  0.00           H  
ATOM   2623 3HB  ALA B 200     -16.952   4.532 -42.181  1.00  0.00           H  
ATOM   2624  N   ALA B 201     -15.505   3.077 -38.801  1.00  0.00           N  
ATOM   2625  CA  ALA B 201     -14.184   2.550 -38.560  1.00  0.00           C  
ATOM   2626  C   ALA B 201     -14.179   1.644 -37.371  1.00  0.00           C  
ATOM   2627  O   ALA B 201     -14.898   1.836 -36.389  1.00  0.00           O  
ATOM   2628  CB  ALA B 201     -13.213   3.685 -38.332  1.00  0.00           C  
ATOM   2629  H   ALA B 201     -16.039   3.471 -38.032  1.00  0.00           H  
ATOM   2630  HA  ALA B 201     -13.875   1.970 -39.429  1.00  0.00           H  
ATOM   2631 1HB  ALA B 201     -12.222   3.287 -38.155  1.00  0.00           H  
ATOM   2632 2HB  ALA B 201     -13.200   4.337 -39.207  1.00  0.00           H  
ATOM   2633 3HB  ALA B 201     -13.538   4.246 -37.469  1.00  0.00           H  
ATOM   2634  N   MET B 202     -13.355   0.628 -37.462  1.00  0.00           N  
ATOM   2635  CA  MET B 202     -13.264  -0.314 -36.387  1.00  0.00           C  
ATOM   2636  C   MET B 202     -12.040   0.009 -35.575  1.00  0.00           C  
ATOM   2637  O   MET B 202     -10.952   0.214 -36.127  1.00  0.00           O  
ATOM   2638  CB  MET B 202     -13.281  -1.709 -36.984  1.00  0.00           C  
ATOM   2639  CG  MET B 202     -13.255  -2.825 -36.032  1.00  0.00           C  
ATOM   2640  SD  MET B 202     -13.391  -4.397 -36.906  1.00  0.00           S  
ATOM   2641  CE  MET B 202     -15.194  -4.456 -37.267  1.00  0.00           C  
ATOM   2642  H   MET B 202     -12.787   0.499 -38.290  1.00  0.00           H  
ATOM   2643  HA  MET B 202     -14.123  -0.210 -35.737  1.00  0.00           H  
ATOM   2644 1HB  MET B 202     -14.175  -1.829 -37.590  1.00  0.00           H  
ATOM   2645 2HB  MET B 202     -12.427  -1.830 -37.650  1.00  0.00           H  
ATOM   2646 1HG  MET B 202     -12.324  -2.813 -35.464  1.00  0.00           H  
ATOM   2647 2HG  MET B 202     -14.081  -2.721 -35.343  1.00  0.00           H  
ATOM   2648 1HE  MET B 202     -15.429  -5.370 -37.814  1.00  0.00           H  
ATOM   2649 2HE  MET B 202     -15.763  -4.430 -36.341  1.00  0.00           H  
ATOM   2650 3HE  MET B 202     -15.463  -3.601 -37.885  1.00  0.00           H  
ATOM   2651  N   TYR B 203     -12.249   0.118 -34.268  1.00  0.00           N  
ATOM   2652  CA  TYR B 203     -11.204   0.443 -33.314  1.00  0.00           C  
ATOM   2653  C   TYR B 203     -10.920  -0.628 -32.298  1.00  0.00           C  
ATOM   2654  O   TYR B 203     -11.814  -1.356 -31.850  1.00  0.00           O  
ATOM   2655  CB  TYR B 203     -11.503   1.749 -32.585  1.00  0.00           C  
ATOM   2656  CG  TYR B 203     -11.250   2.993 -33.387  1.00  0.00           C  
ATOM   2657  CD1 TYR B 203     -12.147   3.508 -34.320  1.00  0.00           C  
ATOM   2658  CD2 TYR B 203     -10.058   3.639 -33.151  1.00  0.00           C  
ATOM   2659  CE1 TYR B 203     -11.810   4.687 -35.013  1.00  0.00           C  
ATOM   2660  CE2 TYR B 203      -9.726   4.783 -33.826  1.00  0.00           C  
ATOM   2661  CZ  TYR B 203     -10.582   5.315 -34.755  1.00  0.00           C  
ATOM   2662  OH  TYR B 203     -10.215   6.483 -35.411  1.00  0.00           O  
ATOM   2663  H   TYR B 203     -13.187  -0.053 -33.913  1.00  0.00           H  
ATOM   2664  HA  TYR B 203     -10.279   0.590 -33.870  1.00  0.00           H  
ATOM   2665 1HB  TYR B 203     -12.553   1.748 -32.283  1.00  0.00           H  
ATOM   2666 2HB  TYR B 203     -10.899   1.801 -31.678  1.00  0.00           H  
ATOM   2667  HD1 TYR B 203     -13.098   3.006 -34.510  1.00  0.00           H  
ATOM   2668  HD2 TYR B 203      -9.370   3.229 -32.414  1.00  0.00           H  
ATOM   2669  HE1 TYR B 203     -12.500   5.110 -35.742  1.00  0.00           H  
ATOM   2670  HE2 TYR B 203      -8.773   5.273 -33.622  1.00  0.00           H  
ATOM   2671  HH  TYR B 203      -9.311   6.715 -35.163  1.00  0.00           H  
ATOM   2672  N   GLU B 204      -9.653  -0.668 -31.912  1.00  0.00           N  
ATOM   2673  CA  GLU B 204      -9.164  -1.512 -30.837  1.00  0.00           C  
ATOM   2674  C   GLU B 204      -8.808  -0.634 -29.662  1.00  0.00           C  
ATOM   2675  O   GLU B 204      -8.059   0.336 -29.829  1.00  0.00           O  
ATOM   2676  CB  GLU B 204      -7.913  -2.273 -31.256  1.00  0.00           C  
ATOM   2677  CG  GLU B 204      -7.397  -3.192 -30.179  1.00  0.00           C  
ATOM   2678  CD  GLU B 204      -6.268  -4.062 -30.593  1.00  0.00           C  
ATOM   2679  OE1 GLU B 204      -5.924  -4.051 -31.749  1.00  0.00           O  
ATOM   2680  OE2 GLU B 204      -5.727  -4.757 -29.739  1.00  0.00           O  
ATOM   2681  H   GLU B 204      -8.994  -0.042 -32.380  1.00  0.00           H  
ATOM   2682  HA  GLU B 204      -9.946  -2.210 -30.531  1.00  0.00           H  
ATOM   2683 1HB  GLU B 204      -8.118  -2.848 -32.148  1.00  0.00           H  
ATOM   2684 2HB  GLU B 204      -7.122  -1.561 -31.497  1.00  0.00           H  
ATOM   2685 1HG  GLU B 204      -7.074  -2.592 -29.329  1.00  0.00           H  
ATOM   2686 2HG  GLU B 204      -8.223  -3.810 -29.854  1.00  0.00           H  
ATOM   2687  N   ILE B 205      -9.306  -0.964 -28.474  1.00  0.00           N  
ATOM   2688  CA  ILE B 205      -8.967  -0.154 -27.313  1.00  0.00           C  
ATOM   2689  C   ILE B 205      -8.571  -1.018 -26.151  1.00  0.00           C  
ATOM   2690  O   ILE B 205      -9.132  -2.097 -25.939  1.00  0.00           O  
ATOM   2691  CB  ILE B 205     -10.132   0.767 -26.937  1.00  0.00           C  
ATOM   2692  CG1 ILE B 205      -9.770   1.684 -25.831  1.00  0.00           C  
ATOM   2693  CG2 ILE B 205     -11.311  -0.060 -26.518  1.00  0.00           C  
ATOM   2694  CD1 ILE B 205     -10.722   2.862 -25.755  1.00  0.00           C  
ATOM   2695  H   ILE B 205      -9.950  -1.750 -28.387  1.00  0.00           H  
ATOM   2696  HA  ILE B 205      -8.119   0.466 -27.563  1.00  0.00           H  
ATOM   2697  HB  ILE B 205     -10.394   1.381 -27.794  1.00  0.00           H  
ATOM   2698 1HG1 ILE B 205      -9.810   1.142 -24.888  1.00  0.00           H  
ATOM   2699 2HG1 ILE B 205      -8.771   2.050 -25.965  1.00  0.00           H  
ATOM   2700 1HG2 ILE B 205     -12.129   0.587 -26.257  1.00  0.00           H  
ATOM   2701 2HG2 ILE B 205     -11.605  -0.698 -27.329  1.00  0.00           H  
ATOM   2702 3HG2 ILE B 205     -11.040  -0.657 -25.666  1.00  0.00           H  
ATOM   2703 1HD1 ILE B 205     -10.450   3.510 -24.946  1.00  0.00           H  
ATOM   2704 2HD1 ILE B 205     -10.673   3.418 -26.691  1.00  0.00           H  
ATOM   2705 3HD1 ILE B 205     -11.737   2.501 -25.598  1.00  0.00           H  
ATOM   2706  N   LYS B 206      -7.582  -0.554 -25.403  1.00  0.00           N  
ATOM   2707  CA  LYS B 206      -7.093  -1.268 -24.227  1.00  0.00           C  
ATOM   2708  C   LYS B 206      -6.604  -0.319 -23.150  1.00  0.00           C  
ATOM   2709  O   LYS B 206      -6.300   0.835 -23.437  1.00  0.00           O  
ATOM   2710  CB  LYS B 206      -6.012  -2.243 -24.660  1.00  0.00           C  
ATOM   2711  CG  LYS B 206      -4.826  -1.617 -25.362  1.00  0.00           C  
ATOM   2712  CD  LYS B 206      -3.847  -2.716 -25.797  1.00  0.00           C  
ATOM   2713  CE  LYS B 206      -2.554  -2.171 -26.378  1.00  0.00           C  
ATOM   2714  NZ  LYS B 206      -1.664  -3.276 -26.891  1.00  0.00           N  
ATOM   2715  H   LYS B 206      -7.151   0.328 -25.675  1.00  0.00           H  
ATOM   2716  HA  LYS B 206      -7.904  -1.853 -23.812  1.00  0.00           H  
ATOM   2717 1HB  LYS B 206      -5.643  -2.782 -23.781  1.00  0.00           H  
ATOM   2718 2HB  LYS B 206      -6.440  -2.983 -25.337  1.00  0.00           H  
ATOM   2719 1HG  LYS B 206      -5.184  -1.092 -26.249  1.00  0.00           H  
ATOM   2720 2HG  LYS B 206      -4.356  -0.899 -24.740  1.00  0.00           H  
ATOM   2721 1HD  LYS B 206      -3.608  -3.342 -24.943  1.00  0.00           H  
ATOM   2722 2HD  LYS B 206      -4.332  -3.344 -26.551  1.00  0.00           H  
ATOM   2723 1HE  LYS B 206      -2.777  -1.503 -27.165  1.00  0.00           H  
ATOM   2724 2HE  LYS B 206      -2.037  -1.625 -25.632  1.00  0.00           H  
ATOM   2725 1HZ  LYS B 206      -0.818  -2.872 -27.270  1.00  0.00           H  
ATOM   2726 2HZ  LYS B 206      -1.426  -3.913 -26.143  1.00  0.00           H  
ATOM   2727 3HZ  LYS B 206      -2.148  -3.792 -27.614  1.00  0.00           H  
ATOM   2728  N   VAL B 207      -6.551  -0.780 -21.900  1.00  0.00           N  
ATOM   2729  CA  VAL B 207      -6.052   0.107 -20.843  1.00  0.00           C  
ATOM   2730  C   VAL B 207      -4.985  -0.546 -19.976  1.00  0.00           C  
ATOM   2731  O   VAL B 207      -4.916  -1.773 -19.849  1.00  0.00           O  
ATOM   2732  CB  VAL B 207      -7.200   0.546 -19.903  1.00  0.00           C  
ATOM   2733  CG1 VAL B 207      -8.260   1.329 -20.606  1.00  0.00           C  
ATOM   2734  CG2 VAL B 207      -7.806  -0.602 -19.379  1.00  0.00           C  
ATOM   2735  H   VAL B 207      -6.844  -1.734 -21.688  1.00  0.00           H  
ATOM   2736  HA  VAL B 207      -5.622   0.986 -21.311  1.00  0.00           H  
ATOM   2737  HB  VAL B 207      -6.778   1.165 -19.103  1.00  0.00           H  
ATOM   2738 1HG1 VAL B 207      -9.034   1.610 -19.900  1.00  0.00           H  
ATOM   2739 2HG1 VAL B 207      -7.830   2.181 -21.019  1.00  0.00           H  
ATOM   2740 3HG1 VAL B 207      -8.696   0.731 -21.401  1.00  0.00           H  
ATOM   2741 1HG2 VAL B 207      -8.598  -0.320 -18.686  1.00  0.00           H  
ATOM   2742 2HG2 VAL B 207      -8.223  -1.198 -20.191  1.00  0.00           H  
ATOM   2743 3HG2 VAL B 207      -7.040  -1.154 -18.886  1.00  0.00           H  
ATOM   2744  N   ARG B 208      -4.186   0.284 -19.320  1.00  0.00           N  
ATOM   2745  CA  ARG B 208      -3.196  -0.203 -18.353  1.00  0.00           C  
ATOM   2746  C   ARG B 208      -2.997   0.792 -17.203  1.00  0.00           C  
ATOM   2747  O   ARG B 208      -3.413   1.948 -17.305  1.00  0.00           O  
ATOM   2748  CB  ARG B 208      -1.882  -0.487 -19.019  1.00  0.00           C  
ATOM   2749  CG  ARG B 208      -1.277   0.678 -19.588  1.00  0.00           C  
ATOM   2750  CD  ARG B 208       0.048   0.390 -20.142  1.00  0.00           C  
ATOM   2751  NE  ARG B 208       0.633   1.571 -20.751  1.00  0.00           N  
ATOM   2752  CZ  ARG B 208       1.863   1.679 -21.226  1.00  0.00           C  
ATOM   2753  NH1 ARG B 208       2.717   0.669 -21.178  1.00  0.00           N  
ATOM   2754  NH2 ARG B 208       2.183   2.846 -21.751  1.00  0.00           N  
ATOM   2755  H   ARG B 208      -4.252   1.278 -19.546  1.00  0.00           H  
ATOM   2756  HA  ARG B 208      -3.558  -1.140 -17.932  1.00  0.00           H  
ATOM   2757 1HB  ARG B 208      -1.183  -0.894 -18.290  1.00  0.00           H  
ATOM   2758 2HB  ARG B 208      -2.002  -1.229 -19.792  1.00  0.00           H  
ATOM   2759 1HG  ARG B 208      -1.915   1.079 -20.357  1.00  0.00           H  
ATOM   2760 2HG  ARG B 208      -1.187   1.402 -18.817  1.00  0.00           H  
ATOM   2761 1HD  ARG B 208       0.685   0.076 -19.345  1.00  0.00           H  
ATOM   2762 2HD  ARG B 208      -0.004  -0.396 -20.862  1.00  0.00           H  
ATOM   2763  HE  ARG B 208       0.049   2.419 -20.871  1.00  0.00           H  
ATOM   2764 1HH1 ARG B 208       2.431  -0.212 -20.769  1.00  0.00           H  
ATOM   2765 2HH1 ARG B 208       3.649   0.778 -21.546  1.00  0.00           H  
ATOM   2766 1HH2 ARG B 208       1.445   3.580 -21.774  1.00  0.00           H  
ATOM   2767 2HH2 ARG B 208       3.101   3.010 -22.131  1.00  0.00           H  
ATOM   2768  N   SER B 209      -2.368   0.354 -16.098  1.00  0.00           N  
ATOM   2769  CA  SER B 209      -2.216   1.252 -14.940  1.00  0.00           C  
ATOM   2770  C   SER B 209      -0.811   1.354 -14.341  1.00  0.00           C  
ATOM   2771  O   SER B 209       0.001   0.439 -14.479  1.00  0.00           O  
ATOM   2772  CB  SER B 209      -3.114   0.769 -13.848  1.00  0.00           C  
ATOM   2773  OG  SER B 209      -4.444   0.694 -14.275  1.00  0.00           O  
ATOM   2774  H   SER B 209      -2.038  -0.601 -16.050  1.00  0.00           H  
ATOM   2775  HA  SER B 209      -2.520   2.253 -15.240  1.00  0.00           H  
ATOM   2776 1HB  SER B 209      -2.780  -0.207 -13.505  1.00  0.00           H  
ATOM   2777 2HB  SER B 209      -3.031   1.457 -13.027  1.00  0.00           H  
ATOM   2778  HG  SER B 209      -4.817   1.588 -14.234  1.00  0.00           H  
ATOM   2779  N   ILE B 210      -0.550   2.459 -13.623  1.00  0.00           N  
ATOM   2780  CA  ILE B 210       0.734   2.654 -12.926  1.00  0.00           C  
ATOM   2781  C   ILE B 210       0.511   3.359 -11.563  1.00  0.00           C  
ATOM   2782  O   ILE B 210      -0.401   4.178 -11.461  1.00  0.00           O  
ATOM   2783  CB  ILE B 210       1.644   3.484 -13.826  1.00  0.00           C  
ATOM   2784  CG1 ILE B 210       3.036   3.540 -13.309  1.00  0.00           C  
ATOM   2785  CG2 ILE B 210       1.061   4.860 -13.935  1.00  0.00           C  
ATOM   2786  CD1 ILE B 210       4.005   3.972 -14.314  1.00  0.00           C  
ATOM   2787  H   ILE B 210      -1.258   3.197 -13.607  1.00  0.00           H  
ATOM   2788  HA  ILE B 210       1.192   1.685 -12.797  1.00  0.00           H  
ATOM   2789  HB  ILE B 210       1.696   3.029 -14.788  1.00  0.00           H  
ATOM   2790 1HG1 ILE B 210       3.081   4.230 -12.463  1.00  0.00           H  
ATOM   2791 2HG1 ILE B 210       3.339   2.556 -12.992  1.00  0.00           H  
ATOM   2792 1HG2 ILE B 210       1.678   5.463 -14.591  1.00  0.00           H  
ATOM   2793 2HG2 ILE B 210       0.057   4.793 -14.342  1.00  0.00           H  
ATOM   2794 3HG2 ILE B 210       1.025   5.315 -12.942  1.00  0.00           H  
ATOM   2795 1HD1 ILE B 210       5.004   3.977 -13.866  1.00  0.00           H  
ATOM   2796 2HD1 ILE B 210       3.984   3.272 -15.152  1.00  0.00           H  
ATOM   2797 3HD1 ILE B 210       3.750   4.969 -14.660  1.00  0.00           H  
ATOM   2798  N   PRO B 211       1.259   3.068 -10.475  1.00  0.00           N  
ATOM   2799  CA  PRO B 211       1.094   3.725  -9.196  1.00  0.00           C  
ATOM   2800  C   PRO B 211       1.339   5.200  -9.360  1.00  0.00           C  
ATOM   2801  O   PRO B 211       2.284   5.579 -10.060  1.00  0.00           O  
ATOM   2802  CB  PRO B 211       2.192   3.094  -8.341  1.00  0.00           C  
ATOM   2803  CG  PRO B 211       2.474   1.783  -8.992  1.00  0.00           C  
ATOM   2804  CD  PRO B 211       2.333   2.065 -10.456  1.00  0.00           C  
ATOM   2805  HA  PRO B 211       0.104   3.540  -8.775  1.00  0.00           H  
ATOM   2806 1HB  PRO B 211       3.061   3.751  -8.324  1.00  0.00           H  
ATOM   2807 2HB  PRO B 211       1.846   2.996  -7.305  1.00  0.00           H  
ATOM   2808 1HG  PRO B 211       3.494   1.476  -8.763  1.00  0.00           H  
ATOM   2809 2HG  PRO B 211       1.808   1.001  -8.616  1.00  0.00           H  
ATOM   2810 1HD  PRO B 211       3.277   2.514 -10.759  1.00  0.00           H  
ATOM   2811 2HD  PRO B 211       2.126   1.181 -10.998  1.00  0.00           H  
ATOM   2812  N   ASP B 212       0.565   6.030  -8.667  1.00  0.00           N  
ATOM   2813  CA  ASP B 212       0.827   7.457  -8.749  1.00  0.00           C  
ATOM   2814  C   ASP B 212       0.557   8.259  -7.476  1.00  0.00           C  
ATOM   2815  O   ASP B 212      -0.174   9.255  -7.521  1.00  0.00           O  
ATOM   2816  CB  ASP B 212      -0.005   8.066  -9.889  1.00  0.00           C  
ATOM   2817  CG  ASP B 212       0.434   9.502 -10.273  1.00  0.00           C  
ATOM   2818  OD1 ASP B 212       1.576   9.852  -9.992  1.00  0.00           O  
ATOM   2819  OD2 ASP B 212      -0.388  10.242 -10.807  1.00  0.00           O  
ATOM   2820  H   ASP B 212      -0.231   5.673  -8.134  1.00  0.00           H  
ATOM   2821  HA  ASP B 212       1.881   7.580  -8.991  1.00  0.00           H  
ATOM   2822 1HB  ASP B 212       0.078   7.429 -10.774  1.00  0.00           H  
ATOM   2823 2HB  ASP B 212      -1.058   8.083  -9.603  1.00  0.00           H  
ATOM   2824  N   HIS B 213       1.114   7.861  -6.325  1.00  0.00           N  
ATOM   2825  CA  HIS B 213       0.924   8.758  -5.180  1.00  0.00           C  
ATOM   2826  C   HIS B 213       2.126   8.827  -4.257  1.00  0.00           C  
ATOM   2827  O   HIS B 213       2.911   9.785  -4.255  1.00  0.00           O  
ATOM   2828  CB  HIS B 213      -0.301   8.326  -4.367  1.00  0.00           C  
ATOM   2829  CG  HIS B 213      -0.680   9.295  -3.290  1.00  0.00           C  
ATOM   2830  ND1 HIS B 213      -1.053  10.596  -3.558  1.00  0.00           N  
ATOM   2831  CD2 HIS B 213      -0.743   9.154  -1.945  1.00  0.00           C  
ATOM   2832  CE1 HIS B 213      -1.330  11.213  -2.422  1.00  0.00           C  
ATOM   2833  NE2 HIS B 213      -1.149  10.361  -1.430  1.00  0.00           N  
ATOM   2834  H   HIS B 213       1.712   7.028  -6.271  1.00  0.00           H  
ATOM   2835  HA  HIS B 213       0.755   9.769  -5.544  1.00  0.00           H  
ATOM   2836 1HB  HIS B 213      -1.156   8.205  -5.033  1.00  0.00           H  
ATOM   2837 2HB  HIS B 213      -0.107   7.360  -3.903  1.00  0.00           H  
ATOM   2838  HD2 HIS B 213      -0.513   8.252  -1.377  1.00  0.00           H  
ATOM   2839  HE1 HIS B 213      -1.653  12.249  -2.322  1.00  0.00           H  
ATOM   2840  HE2 HIS B 213      -1.286  10.558  -0.449  1.00  0.00           H  
ATOM   2841  N   TYR B 214       2.283   7.746  -3.524  1.00  0.00           N  
ATOM   2842  CA  TYR B 214       3.360   7.485  -2.594  1.00  0.00           C  
ATOM   2843  C   TYR B 214       4.135   6.387  -3.211  1.00  0.00           C  
ATOM   2844  O   TYR B 214       5.356   6.417  -3.303  1.00  0.00           O  
ATOM   2845  CB  TYR B 214       2.856   7.101  -1.201  1.00  0.00           C  
ATOM   2846  CG  TYR B 214       3.942   6.595  -0.277  1.00  0.00           C  
ATOM   2847  CD1 TYR B 214       4.722   7.495   0.433  1.00  0.00           C  
ATOM   2848  CD2 TYR B 214       4.157   5.232  -0.141  1.00  0.00           C  
ATOM   2849  CE1 TYR B 214       5.714   7.033   1.277  1.00  0.00           C  
ATOM   2850  CE2 TYR B 214       5.148   4.770   0.702  1.00  0.00           C  
ATOM   2851  CZ  TYR B 214       5.925   5.665   1.409  1.00  0.00           C  
ATOM   2852  OH  TYR B 214       6.913   5.204   2.250  1.00  0.00           O  
ATOM   2853  H   TYR B 214       1.578   7.037  -3.616  1.00  0.00           H  
ATOM   2854  HA  TYR B 214       3.999   8.359  -2.493  1.00  0.00           H  
ATOM   2855 1HB  TYR B 214       2.386   7.967  -0.732  1.00  0.00           H  
ATOM   2856 2HB  TYR B 214       2.096   6.325  -1.290  1.00  0.00           H  
ATOM   2857  HD1 TYR B 214       4.553   8.566   0.326  1.00  0.00           H  
ATOM   2858  HD2 TYR B 214       3.544   4.525  -0.701  1.00  0.00           H  
ATOM   2859  HE1 TYR B 214       6.327   7.739   1.835  1.00  0.00           H  
ATOM   2860  HE2 TYR B 214       5.318   3.698   0.809  1.00  0.00           H  
ATOM   2861  HH  TYR B 214       6.935   4.245   2.220  1.00  0.00           H  
ATOM   2862  N   PHE B 215       3.379   5.413  -3.652  1.00  0.00           N  
ATOM   2863  CA  PHE B 215       3.934   4.241  -4.251  1.00  0.00           C  
ATOM   2864  C   PHE B 215       4.305   4.627  -5.665  1.00  0.00           C  
ATOM   2865  O   PHE B 215       3.598   5.418  -6.312  1.00  0.00           O  
ATOM   2866  CB  PHE B 215       2.878   3.158  -4.250  1.00  0.00           C  
ATOM   2867  CG  PHE B 215       2.667   2.632  -2.888  1.00  0.00           C  
ATOM   2868  CD1 PHE B 215       1.683   3.199  -2.085  1.00  0.00           C  
ATOM   2869  CD2 PHE B 215       3.425   1.619  -2.392  1.00  0.00           C  
ATOM   2870  CE1 PHE B 215       1.471   2.764  -0.823  1.00  0.00           C  
ATOM   2871  CE2 PHE B 215       3.219   1.172  -1.102  1.00  0.00           C  
ATOM   2872  CZ  PHE B 215       2.233   1.759  -0.319  1.00  0.00           C  
ATOM   2873  H   PHE B 215       2.383   5.480  -3.538  1.00  0.00           H  
ATOM   2874  HA  PHE B 215       4.824   3.927  -3.704  1.00  0.00           H  
ATOM   2875 1HB  PHE B 215       1.934   3.553  -4.622  1.00  0.00           H  
ATOM   2876 2HB  PHE B 215       3.189   2.339  -4.901  1.00  0.00           H  
ATOM   2877  HD1 PHE B 215       1.077   4.009  -2.481  1.00  0.00           H  
ATOM   2878  HD2 PHE B 215       4.193   1.177  -3.029  1.00  0.00           H  
ATOM   2879  HE1 PHE B 215       0.693   3.221  -0.208  1.00  0.00           H  
ATOM   2880  HE2 PHE B 215       3.829   0.364  -0.698  1.00  0.00           H  
ATOM   2881  HZ  PHE B 215       2.061   1.420   0.700  1.00  0.00           H  
ATOM   2882  N   LYS B 216       5.437   4.109  -6.112  1.00  0.00           N  
ATOM   2883  CA  LYS B 216       5.954   4.334  -7.451  1.00  0.00           C  
ATOM   2884  C   LYS B 216       6.227   2.995  -8.087  1.00  0.00           C  
ATOM   2885  O   LYS B 216       6.265   1.979  -7.377  1.00  0.00           O  
ATOM   2886  CB  LYS B 216       7.188   5.229  -7.419  1.00  0.00           C  
ATOM   2887  CG  LYS B 216       6.913   6.578  -6.723  1.00  0.00           C  
ATOM   2888  CD  LYS B 216       6.001   7.487  -7.585  1.00  0.00           C  
ATOM   2889  CE  LYS B 216       5.750   8.843  -6.914  1.00  0.00           C  
ATOM   2890  NZ  LYS B 216       4.860   9.712  -7.741  1.00  0.00           N  
ATOM   2891  H   LYS B 216       5.952   3.489  -5.483  1.00  0.00           H  
ATOM   2892  HA  LYS B 216       5.192   4.835  -8.047  1.00  0.00           H  
ATOM   2893 1HB  LYS B 216       7.996   4.730  -6.897  1.00  0.00           H  
ATOM   2894 2HB  LYS B 216       7.525   5.423  -8.432  1.00  0.00           H  
ATOM   2895 1HG  LYS B 216       6.442   6.416  -5.751  1.00  0.00           H  
ATOM   2896 2HG  LYS B 216       7.859   7.090  -6.557  1.00  0.00           H  
ATOM   2897 1HD  LYS B 216       6.468   7.655  -8.555  1.00  0.00           H  
ATOM   2898 2HD  LYS B 216       5.038   7.004  -7.755  1.00  0.00           H  
ATOM   2899 1HE  LYS B 216       5.272   8.671  -5.943  1.00  0.00           H  
ATOM   2900 2HE  LYS B 216       6.700   9.352  -6.756  1.00  0.00           H  
ATOM   2901 1HZ  LYS B 216       4.699  10.588  -7.267  1.00  0.00           H  
ATOM   2902 2HZ  LYS B 216       5.281   9.885  -8.640  1.00  0.00           H  
ATOM   2903 3HZ  LYS B 216       3.981   9.235  -7.875  1.00  0.00           H  
ATOM   2904  N   GLY B 217       6.358   2.955  -9.406  1.00  0.00           N  
ATOM   2905  CA  GLY B 217       6.571   1.656 -10.005  1.00  0.00           C  
ATOM   2906  C   GLY B 217       6.486   1.613 -11.523  1.00  0.00           C  
ATOM   2907  O   GLY B 217       6.947   2.507 -12.232  1.00  0.00           O  
ATOM   2908  H   GLY B 217       6.309   3.789  -9.971  1.00  0.00           H  
ATOM   2909 1HA  GLY B 217       7.548   1.283  -9.701  1.00  0.00           H  
ATOM   2910 2HA  GLY B 217       5.845   0.973  -9.595  1.00  0.00           H  
ATOM   2911  N   PHE B 218       5.933   0.520 -11.996  1.00  0.00           N  
ATOM   2912  CA  PHE B 218       5.889   0.198 -13.393  1.00  0.00           C  
ATOM   2913  C   PHE B 218       4.479   0.080 -13.931  1.00  0.00           C  
ATOM   2914  O   PHE B 218       3.517  -0.001 -13.172  1.00  0.00           O  
ATOM   2915  CB  PHE B 218       6.560  -1.142 -13.608  1.00  0.00           C  
ATOM   2916  CG  PHE B 218       7.896  -1.215 -12.994  1.00  0.00           C  
ATOM   2917  CD1 PHE B 218       8.107  -2.058 -11.915  1.00  0.00           C  
ATOM   2918  CD2 PHE B 218       8.935  -0.432 -13.425  1.00  0.00           C  
ATOM   2919  CE1 PHE B 218       9.334  -2.140 -11.316  1.00  0.00           C  
ATOM   2920  CE2 PHE B 218      10.169  -0.507 -12.809  1.00  0.00           C  
ATOM   2921  CZ  PHE B 218      10.366  -1.367 -11.759  1.00  0.00           C  
ATOM   2922  H   PHE B 218       5.525  -0.127 -11.322  1.00  0.00           H  
ATOM   2923  HA  PHE B 218       6.411   0.978 -13.946  1.00  0.00           H  
ATOM   2924 1HB  PHE B 218       5.937  -1.929 -13.183  1.00  0.00           H  
ATOM   2925 2HB  PHE B 218       6.653  -1.346 -14.673  1.00  0.00           H  
ATOM   2926  HD1 PHE B 218       7.283  -2.677 -11.548  1.00  0.00           H  
ATOM   2927  HD2 PHE B 218       8.778   0.254 -14.258  1.00  0.00           H  
ATOM   2928  HE1 PHE B 218       9.482  -2.820 -10.485  1.00  0.00           H  
ATOM   2929  HE2 PHE B 218      10.991   0.115 -13.156  1.00  0.00           H  
ATOM   2930  HZ  PHE B 218      11.339  -1.432 -11.276  1.00  0.00           H  
ATOM   2931  N   TRP B 219       4.358   0.059 -15.252  1.00  0.00           N  
ATOM   2932  CA  TRP B 219       3.068  -0.160 -15.871  1.00  0.00           C  
ATOM   2933  C   TRP B 219       2.633  -1.602 -15.706  1.00  0.00           C  
ATOM   2934  O   TRP B 219       3.441  -2.532 -15.838  1.00  0.00           O  
ATOM   2935  CB  TRP B 219       3.108   0.127 -17.374  1.00  0.00           C  
ATOM   2936  CG  TRP B 219       3.183   1.546 -17.695  1.00  0.00           C  
ATOM   2937  CD1 TRP B 219       4.262   2.248 -18.132  1.00  0.00           C  
ATOM   2938  CD2 TRP B 219       2.104   2.484 -17.579  1.00  0.00           C  
ATOM   2939  NE1 TRP B 219       3.929   3.565 -18.281  1.00  0.00           N  
ATOM   2940  CE2 TRP B 219       2.600   3.724 -17.931  1.00  0.00           C  
ATOM   2941  CE3 TRP B 219       0.769   2.367 -17.190  1.00  0.00           C  
ATOM   2942  CZ2 TRP B 219       1.812   4.860 -17.897  1.00  0.00           C  
ATOM   2943  CZ3 TRP B 219      -0.034   3.498 -17.162  1.00  0.00           C  
ATOM   2944  CH2 TRP B 219       0.477   4.711 -17.500  1.00  0.00           C  
ATOM   2945  H   TRP B 219       5.177   0.169 -15.832  1.00  0.00           H  
ATOM   2946  HA  TRP B 219       2.336   0.489 -15.395  1.00  0.00           H  
ATOM   2947 1HB  TRP B 219       3.968  -0.371 -17.814  1.00  0.00           H  
ATOM   2948 2HB  TRP B 219       2.230  -0.299 -17.824  1.00  0.00           H  
ATOM   2949  HD1 TRP B 219       5.248   1.826 -18.320  1.00  0.00           H  
ATOM   2950  HE1 TRP B 219       4.554   4.298 -18.583  1.00  0.00           H  
ATOM   2951  HE3 TRP B 219       0.368   1.394 -16.906  1.00  0.00           H  
ATOM   2952  HZ2 TRP B 219       2.199   5.841 -18.164  1.00  0.00           H  
ATOM   2953  HZ3 TRP B 219      -1.078   3.394 -16.852  1.00  0.00           H  
ATOM   2954  HH2 TRP B 219      -0.177   5.582 -17.462  1.00  0.00           H  
ATOM   2955  N   SER B 220       1.341  -1.766 -15.482  1.00  0.00           N  
ATOM   2956  CA  SER B 220       0.687  -3.050 -15.404  1.00  0.00           C  
ATOM   2957  C   SER B 220       0.632  -3.633 -16.791  1.00  0.00           C  
ATOM   2958  O   SER B 220       0.892  -2.934 -17.770  1.00  0.00           O  
ATOM   2959  CB  SER B 220      -0.747  -2.888 -14.988  1.00  0.00           C  
ATOM   2960  OG  SER B 220      -1.479  -2.328 -16.051  1.00  0.00           O  
ATOM   2961  H   SER B 220       0.777  -0.942 -15.322  1.00  0.00           H  
ATOM   2962  HA  SER B 220       1.233  -3.710 -14.731  1.00  0.00           H  
ATOM   2963 1HB  SER B 220      -1.171  -3.849 -14.704  1.00  0.00           H  
ATOM   2964 2HB  SER B 220      -0.795  -2.233 -14.122  1.00  0.00           H  
ATOM   2965  HG  SER B 220      -1.587  -3.062 -16.713  1.00  0.00           H  
ATOM   2966  N   GLU B 221       0.272  -4.894 -16.886  1.00  0.00           N  
ATOM   2967  CA  GLU B 221       0.056  -5.505 -18.176  1.00  0.00           C  
ATOM   2968  C   GLU B 221      -1.197  -4.873 -18.725  1.00  0.00           C  
ATOM   2969  O   GLU B 221      -1.941  -4.217 -17.987  1.00  0.00           O  
ATOM   2970  CB  GLU B 221      -0.124  -7.027 -18.080  1.00  0.00           C  
ATOM   2971  CG  GLU B 221       1.129  -7.819 -17.695  1.00  0.00           C  
ATOM   2972  CD  GLU B 221       2.219  -7.819 -18.752  1.00  0.00           C  
ATOM   2973  OE1 GLU B 221       1.914  -8.062 -19.901  1.00  0.00           O  
ATOM   2974  OE2 GLU B 221       3.368  -7.588 -18.394  1.00  0.00           O  
ATOM   2975  H   GLU B 221       0.107  -5.426 -16.045  1.00  0.00           H  
ATOM   2976  HA  GLU B 221       0.890  -5.273 -18.838  1.00  0.00           H  
ATOM   2977 1HB  GLU B 221      -0.900  -7.253 -17.354  1.00  0.00           H  
ATOM   2978 2HB  GLU B 221      -0.470  -7.409 -19.045  1.00  0.00           H  
ATOM   2979 1HG  GLU B 221       1.529  -7.391 -16.791  1.00  0.00           H  
ATOM   2980 2HG  GLU B 221       0.843  -8.847 -17.483  1.00  0.00           H  
ATOM   2981  N   TRP B 222      -1.400  -5.002 -20.015  1.00  0.00           N  
ATOM   2982  CA  TRP B 222      -2.585  -4.445 -20.622  1.00  0.00           C  
ATOM   2983  C   TRP B 222      -3.807  -5.265 -20.301  1.00  0.00           C  
ATOM   2984  O   TRP B 222      -3.726  -6.483 -20.127  1.00  0.00           O  
ATOM   2985  CB  TRP B 222      -2.460  -4.397 -22.124  1.00  0.00           C  
ATOM   2986  CG  TRP B 222      -1.497  -3.423 -22.645  1.00  0.00           C  
ATOM   2987  CD1 TRP B 222      -0.235  -3.671 -23.092  1.00  0.00           C  
ATOM   2988  CD2 TRP B 222      -1.716  -2.014 -22.811  1.00  0.00           C  
ATOM   2989  NE1 TRP B 222       0.349  -2.503 -23.528  1.00  0.00           N  
ATOM   2990  CE2 TRP B 222      -0.547  -1.475 -23.358  1.00  0.00           C  
ATOM   2991  CE3 TRP B 222      -2.793  -1.180 -22.555  1.00  0.00           C  
ATOM   2992  CZ2 TRP B 222      -0.428  -0.113 -23.648  1.00  0.00           C  
ATOM   2993  CZ3 TRP B 222      -2.694   0.179 -22.847  1.00  0.00           C  
ATOM   2994  CH2 TRP B 222      -1.537   0.698 -23.376  1.00  0.00           C  
ATOM   2995  H   TRP B 222      -0.742  -5.526 -20.576  1.00  0.00           H  
ATOM   2996  HA  TRP B 222      -2.738  -3.437 -20.242  1.00  0.00           H  
ATOM   2997 1HB  TRP B 222      -2.178  -5.382 -22.485  1.00  0.00           H  
ATOM   2998 2HB  TRP B 222      -3.437  -4.168 -22.544  1.00  0.00           H  
ATOM   2999  HD1 TRP B 222       0.240  -4.652 -23.105  1.00  0.00           H  
ATOM   3000  HE1 TRP B 222       1.285  -2.419 -23.907  1.00  0.00           H  
ATOM   3001  HE3 TRP B 222      -3.702  -1.596 -22.142  1.00  0.00           H  
ATOM   3002  HZ2 TRP B 222       0.477   0.319 -24.068  1.00  0.00           H  
ATOM   3003  HZ3 TRP B 222      -3.556   0.826 -22.640  1.00  0.00           H  
ATOM   3004  HH2 TRP B 222      -1.487   1.770 -23.584  1.00  0.00           H  
ATOM   3005  N   SER B 223      -4.939  -4.592 -20.244  1.00  0.00           N  
ATOM   3006  CA  SER B 223      -6.227  -5.248 -20.121  1.00  0.00           C  
ATOM   3007  C   SER B 223      -6.451  -5.965 -21.442  1.00  0.00           C  
ATOM   3008  O   SER B 223      -5.720  -5.694 -22.393  1.00  0.00           O  
ATOM   3009  CB  SER B 223      -7.309  -4.217 -20.034  1.00  0.00           C  
ATOM   3010  OG  SER B 223      -7.457  -3.595 -21.310  1.00  0.00           O  
ATOM   3011  H   SER B 223      -4.919  -3.577 -20.296  1.00  0.00           H  
ATOM   3012  HA  SER B 223      -6.216  -5.921 -19.268  1.00  0.00           H  
ATOM   3013 1HB  SER B 223      -8.246  -4.649 -19.712  1.00  0.00           H  
ATOM   3014 2HB  SER B 223      -7.021  -3.482 -19.293  1.00  0.00           H  
ATOM   3015  HG  SER B 223      -7.983  -4.249 -21.881  1.00  0.00           H  
ATOM   3016  N   PRO B 224      -7.395  -6.895 -21.550  1.00  0.00           N  
ATOM   3017  CA  PRO B 224      -7.808  -7.480 -22.807  1.00  0.00           C  
ATOM   3018  C   PRO B 224      -8.309  -6.341 -23.678  1.00  0.00           C  
ATOM   3019  O   PRO B 224      -8.748  -5.310 -23.153  1.00  0.00           O  
ATOM   3020  CB  PRO B 224      -8.928  -8.428 -22.394  1.00  0.00           C  
ATOM   3021  CG  PRO B 224      -8.702  -8.637 -20.919  1.00  0.00           C  
ATOM   3022  CD  PRO B 224      -8.167  -7.314 -20.401  1.00  0.00           C  
ATOM   3023  HA  PRO B 224      -6.970  -8.010 -23.278  1.00  0.00           H  
ATOM   3024 1HB  PRO B 224      -9.902  -7.980 -22.635  1.00  0.00           H  
ATOM   3025 2HB  PRO B 224      -8.854  -9.363 -22.983  1.00  0.00           H  
ATOM   3026 1HG  PRO B 224      -9.640  -8.944 -20.431  1.00  0.00           H  
ATOM   3027 2HG  PRO B 224      -7.987  -9.460 -20.775  1.00  0.00           H  
ATOM   3028 1HD  PRO B 224      -8.988  -6.627 -20.180  1.00  0.00           H  
ATOM   3029 2HD  PRO B 224      -7.535  -7.518 -19.527  1.00  0.00           H  
ATOM   3030  N   SER B 225      -8.170  -6.471 -24.988  1.00  0.00           N  
ATOM   3031  CA  SER B 225      -8.656  -5.394 -25.823  1.00  0.00           C  
ATOM   3032  C   SER B 225     -10.148  -5.496 -25.988  1.00  0.00           C  
ATOM   3033  O   SER B 225     -10.721  -6.583 -25.914  1.00  0.00           O  
ATOM   3034  CB  SER B 225      -8.001  -5.396 -27.170  1.00  0.00           C  
ATOM   3035  OG  SER B 225      -6.617  -5.155 -27.069  1.00  0.00           O  
ATOM   3036  H   SER B 225      -7.780  -7.313 -25.389  1.00  0.00           H  
ATOM   3037  HA  SER B 225      -8.433  -4.446 -25.337  1.00  0.00           H  
ATOM   3038 1HB  SER B 225      -8.191  -6.322 -27.683  1.00  0.00           H  
ATOM   3039 2HB  SER B 225      -8.457  -4.607 -27.755  1.00  0.00           H  
ATOM   3040  HG  SER B 225      -6.285  -5.077 -28.001  1.00  0.00           H  
ATOM   3041  N   TYR B 226     -10.768  -4.367 -26.246  1.00  0.00           N  
ATOM   3042  CA  TYR B 226     -12.185  -4.298 -26.543  1.00  0.00           C  
ATOM   3043  C   TYR B 226     -12.284  -3.745 -27.950  1.00  0.00           C  
ATOM   3044  O   TYR B 226     -11.522  -2.845 -28.320  1.00  0.00           O  
ATOM   3045  CB  TYR B 226     -12.918  -3.388 -25.560  1.00  0.00           C  
ATOM   3046  CG  TYR B 226     -14.417  -3.328 -25.743  1.00  0.00           C  
ATOM   3047  CD1 TYR B 226     -15.213  -4.263 -25.095  1.00  0.00           C  
ATOM   3048  CD2 TYR B 226     -15.006  -2.363 -26.558  1.00  0.00           C  
ATOM   3049  CE1 TYR B 226     -16.580  -4.221 -25.233  1.00  0.00           C  
ATOM   3050  CE2 TYR B 226     -16.385  -2.335 -26.692  1.00  0.00           C  
ATOM   3051  CZ  TYR B 226     -17.164  -3.247 -26.030  1.00  0.00           C  
ATOM   3052  OH  TYR B 226     -18.535  -3.174 -26.142  1.00  0.00           O  
ATOM   3053  H   TYR B 226     -10.219  -3.512 -26.241  1.00  0.00           H  
ATOM   3054  HA  TYR B 226     -12.622  -5.297 -26.530  1.00  0.00           H  
ATOM   3055 1HB  TYR B 226     -12.719  -3.727 -24.540  1.00  0.00           H  
ATOM   3056 2HB  TYR B 226     -12.534  -2.389 -25.636  1.00  0.00           H  
ATOM   3057  HD1 TYR B 226     -14.754  -5.020 -24.461  1.00  0.00           H  
ATOM   3058  HD2 TYR B 226     -14.389  -1.631 -27.078  1.00  0.00           H  
ATOM   3059  HE1 TYR B 226     -17.201  -4.947 -24.706  1.00  0.00           H  
ATOM   3060  HE2 TYR B 226     -16.866  -1.588 -27.309  1.00  0.00           H  
ATOM   3061  HH  TYR B 226     -18.763  -2.394 -26.667  1.00  0.00           H  
ATOM   3062  N   TYR B 227     -13.156  -4.307 -28.765  1.00  0.00           N  
ATOM   3063  CA  TYR B 227     -13.258  -3.781 -30.118  1.00  0.00           C  
ATOM   3064  C   TYR B 227     -14.648  -3.252 -30.410  1.00  0.00           C  
ATOM   3065  O   TYR B 227     -15.656  -3.890 -30.078  1.00  0.00           O  
ATOM   3066  CB  TYR B 227     -12.914  -4.864 -31.108  1.00  0.00           C  
ATOM   3067  CG  TYR B 227     -11.486  -5.429 -31.047  1.00  0.00           C  
ATOM   3068  CD1 TYR B 227     -11.164  -6.453 -30.172  1.00  0.00           C  
ATOM   3069  CD2 TYR B 227     -10.547  -4.981 -31.925  1.00  0.00           C  
ATOM   3070  CE1 TYR B 227      -9.914  -7.032 -30.197  1.00  0.00           C  
ATOM   3071  CE2 TYR B 227      -9.301  -5.556 -31.955  1.00  0.00           C  
ATOM   3072  CZ  TYR B 227      -8.982  -6.573 -31.115  1.00  0.00           C  
ATOM   3073  OH  TYR B 227      -7.732  -7.148 -31.213  1.00  0.00           O  
ATOM   3074  H   TYR B 227     -13.748  -5.065 -28.452  1.00  0.00           H  
ATOM   3075  HA  TYR B 227     -12.564  -2.955 -30.233  1.00  0.00           H  
ATOM   3076 1HB  TYR B 227     -13.608  -5.695 -30.975  1.00  0.00           H  
ATOM   3077 2HB  TYR B 227     -13.074  -4.475 -32.113  1.00  0.00           H  
ATOM   3078  HD1 TYR B 227     -11.907  -6.814 -29.474  1.00  0.00           H  
ATOM   3079  HD2 TYR B 227     -10.795  -4.179 -32.624  1.00  0.00           H  
ATOM   3080  HE1 TYR B 227      -9.677  -7.852 -29.513  1.00  0.00           H  
ATOM   3081  HE2 TYR B 227      -8.561  -5.208 -32.673  1.00  0.00           H  
ATOM   3082  HH  TYR B 227      -7.154  -6.564 -31.729  1.00  0.00           H  
ATOM   3083  N   PHE B 228     -14.696  -2.122 -31.090  1.00  0.00           N  
ATOM   3084  CA  PHE B 228     -15.974  -1.509 -31.404  1.00  0.00           C  
ATOM   3085  C   PHE B 228     -15.904  -0.807 -32.741  1.00  0.00           C  
ATOM   3086  O   PHE B 228     -14.812  -0.523 -33.233  1.00  0.00           O  
ATOM   3087  CB  PHE B 228     -16.357  -0.540 -30.279  1.00  0.00           C  
ATOM   3088  CG  PHE B 228     -15.476   0.687 -30.122  1.00  0.00           C  
ATOM   3089  CD1 PHE B 228     -15.820   1.888 -30.725  1.00  0.00           C  
ATOM   3090  CD2 PHE B 228     -14.311   0.633 -29.393  1.00  0.00           C  
ATOM   3091  CE1 PHE B 228     -15.030   3.005 -30.589  1.00  0.00           C  
ATOM   3092  CE2 PHE B 228     -13.512   1.750 -29.257  1.00  0.00           C  
ATOM   3093  CZ  PHE B 228     -13.876   2.940 -29.855  1.00  0.00           C  
ATOM   3094  H   PHE B 228     -13.815  -1.680 -31.361  1.00  0.00           H  
ATOM   3095  HA  PHE B 228     -16.736  -2.283 -31.458  1.00  0.00           H  
ATOM   3096 1HB  PHE B 228     -17.382  -0.205 -30.429  1.00  0.00           H  
ATOM   3097 2HB  PHE B 228     -16.337  -1.079 -29.353  1.00  0.00           H  
ATOM   3098  HD1 PHE B 228     -16.739   1.942 -31.311  1.00  0.00           H  
ATOM   3099  HD2 PHE B 228     -14.019  -0.303 -28.919  1.00  0.00           H  
ATOM   3100  HE1 PHE B 228     -15.323   3.939 -31.065  1.00  0.00           H  
ATOM   3101  HE2 PHE B 228     -12.596   1.693 -28.681  1.00  0.00           H  
ATOM   3102  HZ  PHE B 228     -13.246   3.823 -29.747  1.00  0.00           H  
ATOM   3103  N   ARG B 229     -17.059  -0.522 -33.330  1.00  0.00           N  
ATOM   3104  CA  ARG B 229     -17.090   0.125 -34.633  1.00  0.00           C  
ATOM   3105  C   ARG B 229     -17.950   1.362 -34.584  1.00  0.00           C  
ATOM   3106  O   ARG B 229     -19.048   1.337 -34.004  1.00  0.00           O  
ATOM   3107  CB  ARG B 229     -17.592  -0.833 -35.714  1.00  0.00           C  
ATOM   3108  CG  ARG B 229     -17.601  -0.286 -37.079  1.00  0.00           C  
ATOM   3109  CD  ARG B 229     -18.159  -1.239 -38.041  1.00  0.00           C  
ATOM   3110  NE  ARG B 229     -18.083  -0.714 -39.384  1.00  0.00           N  
ATOM   3111  CZ  ARG B 229     -18.974   0.154 -39.905  1.00  0.00           C  
ATOM   3112  NH1 ARG B 229     -19.984   0.587 -39.168  1.00  0.00           N  
ATOM   3113  NH2 ARG B 229     -18.832   0.574 -41.150  1.00  0.00           N  
ATOM   3114  H   ARG B 229     -17.922  -0.774 -32.873  1.00  0.00           H  
ATOM   3115  HA  ARG B 229     -16.090   0.435 -34.890  1.00  0.00           H  
ATOM   3116 1HB  ARG B 229     -16.937  -1.679 -35.775  1.00  0.00           H  
ATOM   3117 2HB  ARG B 229     -18.593  -1.191 -35.481  1.00  0.00           H  
ATOM   3118 1HG  ARG B 229     -18.206   0.614 -37.109  1.00  0.00           H  
ATOM   3119 2HG  ARG B 229     -16.587  -0.047 -37.385  1.00  0.00           H  
ATOM   3120 1HD  ARG B 229     -17.610  -2.176 -38.005  1.00  0.00           H  
ATOM   3121 2HD  ARG B 229     -19.201  -1.415 -37.800  1.00  0.00           H  
ATOM   3122  HE  ARG B 229     -17.322  -1.022 -39.971  1.00  0.00           H  
ATOM   3123 1HH1 ARG B 229     -20.082   0.265 -38.212  1.00  0.00           H  
ATOM   3124 2HH1 ARG B 229     -20.653   1.237 -39.549  1.00  0.00           H  
ATOM   3125 1HH2 ARG B 229     -18.051   0.246 -41.706  1.00  0.00           H  
ATOM   3126 2HH2 ARG B 229     -19.486   1.229 -41.538  1.00  0.00           H  
ATOM   3127  N   THR B 230     -17.423   2.449 -35.142  1.00  0.00           N  
ATOM   3128  CA  THR B 230     -18.111   3.724 -35.117  1.00  0.00           C  
ATOM   3129  C   THR B 230     -19.202   3.754 -36.210  1.00  0.00           C  
ATOM   3130  O   THR B 230     -19.150   2.953 -37.148  1.00  0.00           O  
ATOM   3131  CB  THR B 230     -17.071   4.845 -35.341  1.00  0.00           C  
ATOM   3132  OG1 THR B 230     -16.518   4.739 -36.645  1.00  0.00           O  
ATOM   3133  CG2 THR B 230     -15.926   4.684 -34.353  1.00  0.00           C  
ATOM   3134  H   THR B 230     -16.511   2.370 -35.594  1.00  0.00           H  
ATOM   3135  HA  THR B 230     -18.560   3.832 -34.136  1.00  0.00           H  
ATOM   3136  HB  THR B 230     -17.507   5.816 -35.214  1.00  0.00           H  
ATOM   3137  HG1 THR B 230     -15.900   5.493 -36.792  1.00  0.00           H  
ATOM   3138 1HG2 THR B 230     -15.185   5.465 -34.533  1.00  0.00           H  
ATOM   3139 2HG2 THR B 230     -16.283   4.756 -33.342  1.00  0.00           H  
ATOM   3140 3HG2 THR B 230     -15.465   3.709 -34.499  1.00  0.00           H  
ATOM   3141  N   PRO B 231     -20.187   4.672 -36.155  1.00  0.00           N  
ATOM   3142  CA  PRO B 231     -21.238   4.845 -37.153  1.00  0.00           C  
ATOM   3143  C   PRO B 231     -20.724   4.982 -38.574  1.00  0.00           C  
ATOM   3144  O   PRO B 231     -19.928   5.877 -38.863  1.00  0.00           O  
ATOM   3145  OXT PRO B 231     -21.093   4.216 -39.422  1.00  0.00           O  
ATOM   3146  CB  PRO B 231     -21.906   6.133 -36.674  1.00  0.00           C  
ATOM   3147  CG  PRO B 231     -21.699   6.121 -35.189  1.00  0.00           C  
ATOM   3148  CD  PRO B 231     -20.326   5.577 -34.988  1.00  0.00           C  
ATOM   3149  HA  PRO B 231     -21.935   3.999 -37.084  1.00  0.00           H  
ATOM   3150 1HB  PRO B 231     -21.428   6.998 -37.156  1.00  0.00           H  
ATOM   3151 2HB  PRO B 231     -22.963   6.141 -36.969  1.00  0.00           H  
ATOM   3152 1HG  PRO B 231     -21.814   7.130 -34.789  1.00  0.00           H  
ATOM   3153 2HG  PRO B 231     -22.475   5.506 -34.702  1.00  0.00           H  
ATOM   3154 1HD  PRO B 231     -19.613   6.401 -35.013  1.00  0.00           H  
ATOM   3155 2HD  PRO B 231     -20.332   5.036 -34.036  1.00  0.00           H  
TER                                                                             
