# Supplementary material for: Design of protein-binding proteins from the target structure alone
Source: Nature. 2022 Mar 24;605(7910):551–60. doi: 10.1038/s41586-022-04654-9 (PMC9117152; doi:10.1038/s41586-022-04654-9)
Supplement: Supplementary file 4 — Supplementary Data 1 Experimental data and analysis. This file contains all the experimental results and the analysis protocols. [file 41586_2022_4654_MOESM4_ESM.gz › supplemental_files/ngs_analysis/il7ra_grafting_experiment/contiguous_grafts/motif_hash_input/context/IL7_bcov_r3_ems_p1-16H-GBL-16H-GABBL-15H_0203_0001_0001_0002_000000017_0001_0001_trim.pdb]

SSBOND     CYS C   40    CYS C   55                                       2.04  
SSBOND     CYS C   72    CYS C   80                                       2.04  
SSBOND     CYS C  106    CYS C  116                                       2.06  
ATOM      1  N   ASP C  35      28.031  -8.197 -15.747  1.00  0.00           N  
ATOM      2  CA  ASP C  35      27.215  -7.226 -15.022  1.00  0.00           C  
ATOM      3  C   ASP C  35      25.832  -7.765 -14.688  1.00  0.00           C  
ATOM      4  O   ASP C  35      25.199  -8.435 -15.509  1.00  0.00           O  
ATOM      5  CB  ASP C  35      27.047  -5.930 -15.804  1.00  0.00           C  
ATOM      6  CG  ASP C  35      26.386  -4.848 -14.952  1.00  0.00           C  
ATOM      7  OD1 ASP C  35      27.097  -4.150 -14.279  1.00  0.00           O  
ATOM      8  OD2 ASP C  35      25.170  -4.766 -14.927  1.00  0.00           O  
ATOM      9 1H   ASP C  35      28.927  -7.798 -15.942  1.00  0.00           H  
ATOM     10 2H   ASP C  35      28.147  -9.018 -15.188  1.00  0.00           H  
ATOM     11 3H   ASP C  35      27.579  -8.438 -16.605  1.00  0.00           H  
ATOM     12  HA  ASP C  35      27.719  -6.994 -14.085  1.00  0.00           H  
ATOM     13 1HB  ASP C  35      28.022  -5.573 -16.135  1.00  0.00           H  
ATOM     14 2HB  ASP C  35      26.437  -6.106 -16.691  1.00  0.00           H  
ATOM     15  N   TYR C  36      25.380  -7.478 -13.465  1.00  0.00           N  
ATOM     16  CA  TYR C  36      24.093  -7.958 -12.967  1.00  0.00           C  
ATOM     17  C   TYR C  36      23.111  -6.830 -12.578  1.00  0.00           C  
ATOM     18  O   TYR C  36      22.416  -6.930 -11.554  1.00  0.00           O  
ATOM     19  CB  TYR C  36      24.322  -8.945 -11.817  1.00  0.00           C  
ATOM     20  CG  TYR C  36      25.145 -10.147 -12.268  1.00  0.00           C  
ATOM     21  CD1 TYR C  36      26.471 -10.266 -11.846  1.00  0.00           C  
ATOM     22  CD2 TYR C  36      24.603 -11.095 -13.141  1.00  0.00           C  
ATOM     23  CE1 TYR C  36      27.242 -11.328 -12.289  1.00  0.00           C  
ATOM     24  CE2 TYR C  36      25.384 -12.152 -13.581  1.00  0.00           C  
ATOM     25  CZ  TYR C  36      26.690 -12.270 -13.164  1.00  0.00           C  
ATOM     26  OH  TYR C  36      27.456 -13.319 -13.623  1.00  0.00           O  
ATOM     27  H   TYR C  36      25.950  -6.899 -12.865  1.00  0.00           H  
ATOM     28  HA  TYR C  36      23.612  -8.517 -13.770  1.00  0.00           H  
ATOM     29 1HB  TYR C  36      24.844  -8.466 -11.016  1.00  0.00           H  
ATOM     30 2HB  TYR C  36      23.366  -9.302 -11.429  1.00  0.00           H  
ATOM     31  HD1 TYR C  36      26.896  -9.523 -11.172  1.00  0.00           H  
ATOM     32  HD2 TYR C  36      23.572 -10.997 -13.484  1.00  0.00           H  
ATOM     33  HE1 TYR C  36      28.278 -11.423 -11.964  1.00  0.00           H  
ATOM     34  HE2 TYR C  36      24.973 -12.889 -14.269  1.00  0.00           H  
ATOM     35  HH  TYR C  36      28.334 -13.266 -13.240  1.00  0.00           H  
ATOM     36  N   SER C  37      23.120  -5.711 -13.323  1.00  0.00           N  
ATOM     37  CA  SER C  37      22.141  -4.642 -13.102  1.00  0.00           C  
ATOM     38  C   SER C  37      20.722  -5.088 -13.491  1.00  0.00           C  
ATOM     39  O   SER C  37      20.528  -5.808 -14.482  1.00  0.00           O  
ATOM     40  CB  SER C  37      22.499  -3.408 -13.908  1.00  0.00           C  
ATOM     41  OG  SER C  37      23.728  -2.882 -13.506  1.00  0.00           O  
ATOM     42  H   SER C  37      23.799  -5.593 -14.090  1.00  0.00           H  
ATOM     43  HA  SER C  37      22.145  -4.386 -12.042  1.00  0.00           H  
ATOM     44 1HB  SER C  37      22.536  -3.656 -14.969  1.00  0.00           H  
ATOM     45 2HB  SER C  37      21.719  -2.657 -13.778  1.00  0.00           H  
ATOM     46  HG  SER C  37      24.402  -3.436 -13.976  1.00  0.00           H  
ATOM     47  N   PHE C  38      19.730  -4.606 -12.743  1.00  0.00           N  
ATOM     48  CA  PHE C  38      18.324  -4.949 -12.986  1.00  0.00           C  
ATOM     49  C   PHE C  38      17.360  -3.827 -12.614  1.00  0.00           C  
ATOM     50  O   PHE C  38      17.722  -2.885 -11.891  1.00  0.00           O  
ATOM     51  CB  PHE C  38      17.927  -6.188 -12.180  1.00  0.00           C  
ATOM     52  CG  PHE C  38      18.003  -5.974 -10.697  1.00  0.00           C  
ATOM     53  CD1 PHE C  38      16.897  -5.534  -9.991  1.00  0.00           C  
ATOM     54  CD2 PHE C  38      19.173  -6.230 -10.001  1.00  0.00           C  
ATOM     55  CE1 PHE C  38      16.957  -5.346  -8.634  1.00  0.00           C  
ATOM     56  CE2 PHE C  38      19.232  -6.043  -8.630  1.00  0.00           C  
ATOM     57  CZ  PHE C  38      18.125  -5.603  -7.955  1.00  0.00           C  
ATOM     58  H   PHE C  38      19.962  -4.012 -11.965  1.00  0.00           H  
ATOM     59  HA  PHE C  38      18.195  -5.162 -14.046  1.00  0.00           H  
ATOM     60 1HB  PHE C  38      16.909  -6.474 -12.423  1.00  0.00           H  
ATOM     61 2HB  PHE C  38      18.573  -7.019 -12.442  1.00  0.00           H  
ATOM     62  HD1 PHE C  38      15.970  -5.337 -10.532  1.00  0.00           H  
ATOM     63  HD2 PHE C  38      20.056  -6.586 -10.540  1.00  0.00           H  
ATOM     64  HE1 PHE C  38      16.077  -4.998  -8.092  1.00  0.00           H  
ATOM     65  HE2 PHE C  38      20.162  -6.250  -8.087  1.00  0.00           H  
ATOM     66  HZ  PHE C  38      18.173  -5.457  -6.885  1.00  0.00           H  
ATOM     67  N   SER C  39      16.119  -3.969 -13.082  1.00  0.00           N  
ATOM     68  CA  SER C  39      15.057  -3.019 -12.770  1.00  0.00           C  
ATOM     69  C   SER C  39      13.796  -3.764 -12.376  1.00  0.00           C  
ATOM     70  O   SER C  39      13.588  -4.909 -12.791  1.00  0.00           O  
ATOM     71  CB  SER C  39      14.752  -2.154 -13.979  1.00  0.00           C  
ATOM     72  OG  SER C  39      14.209  -2.928 -15.041  1.00  0.00           O  
ATOM     73  H   SER C  39      15.917  -4.776 -13.675  1.00  0.00           H  
ATOM     74  HA  SER C  39      15.370  -2.395 -11.933  1.00  0.00           H  
ATOM     75 1HB  SER C  39      14.047  -1.370 -13.701  1.00  0.00           H  
ATOM     76 2HB  SER C  39      15.671  -1.668 -14.315  1.00  0.00           H  
ATOM     77  HG  SER C  39      14.959  -3.341 -15.486  1.00  0.00           H  
ATOM     78  N   CYS C  40      12.946  -3.105 -11.586  1.00  0.00           N  
ATOM     79  CA  CYS C  40      11.700  -3.724 -11.157  1.00  0.00           C  
ATOM     80  C   CYS C  40      10.512  -2.782 -11.246  1.00  0.00           C  
ATOM     81  O   CYS C  40      10.672  -1.565 -11.160  1.00  0.00           O  
ATOM     82  CB  CYS C  40      11.817  -4.199  -9.708  1.00  0.00           C  
ATOM     83  SG  CYS C  40      13.191  -5.337  -9.390  1.00  0.00           S  
ATOM     84  H   CYS C  40      13.166  -2.169 -11.277  1.00  0.00           H  
ATOM     85  HA  CYS C  40      11.505  -4.577 -11.801  1.00  0.00           H  
ATOM     86 1HB  CYS C  40      11.933  -3.336  -9.050  1.00  0.00           H  
ATOM     87 2HB  CYS C  40      10.894  -4.699  -9.426  1.00  0.00           H  
ATOM     88  N   TYR C  41       9.313  -3.366 -11.292  1.00  0.00           N  
ATOM     89  CA  TYR C  41       8.099  -2.570 -11.116  1.00  0.00           C  
ATOM     90  C   TYR C  41       7.077  -3.312 -10.274  1.00  0.00           C  
ATOM     91  O   TYR C  41       7.006  -4.544 -10.269  1.00  0.00           O  
ATOM     92  CB  TYR C  41       7.475  -2.174 -12.439  1.00  0.00           C  
ATOM     93  CG  TYR C  41       6.873  -3.276 -13.249  1.00  0.00           C  
ATOM     94  CD1 TYR C  41       7.624  -3.934 -14.189  1.00  0.00           C  
ATOM     95  CD2 TYR C  41       5.555  -3.610 -13.075  1.00  0.00           C  
ATOM     96  CE1 TYR C  41       7.048  -4.930 -14.972  1.00  0.00           C  
ATOM     97  CE2 TYR C  41       4.973  -4.611 -13.853  1.00  0.00           C  
ATOM     98  CZ  TYR C  41       5.723  -5.264 -14.799  1.00  0.00           C  
ATOM     99  OH  TYR C  41       5.163  -6.268 -15.563  1.00  0.00           O  
ATOM    100  H   TYR C  41       9.271  -4.375 -11.420  1.00  0.00           H  
ATOM    101  HA  TYR C  41       8.347  -1.656 -10.591  1.00  0.00           H  
ATOM    102 1HB  TYR C  41       6.691  -1.437 -12.242  1.00  0.00           H  
ATOM    103 2HB  TYR C  41       8.231  -1.683 -13.049  1.00  0.00           H  
ATOM    104  HD1 TYR C  41       8.677  -3.671 -14.327  1.00  0.00           H  
ATOM    105  HD2 TYR C  41       4.961  -3.084 -12.320  1.00  0.00           H  
ATOM    106  HE1 TYR C  41       7.649  -5.452 -15.719  1.00  0.00           H  
ATOM    107  HE2 TYR C  41       3.922  -4.875 -13.708  1.00  0.00           H  
ATOM    108  HH  TYR C  41       4.284  -6.475 -15.231  1.00  0.00           H  
ATOM    109  N   SER C  42       6.244  -2.556  -9.597  1.00  0.00           N  
ATOM    110  CA  SER C  42       5.241  -3.159  -8.747  1.00  0.00           C  
ATOM    111  C   SER C  42       3.864  -2.835  -9.224  1.00  0.00           C  
ATOM    112  O   SER C  42       3.638  -1.859  -9.934  1.00  0.00           O  
ATOM    113  CB  SER C  42       5.389  -2.662  -7.319  1.00  0.00           C  
ATOM    114  OG  SER C  42       5.044  -1.306  -7.232  1.00  0.00           O  
ATOM    115  H   SER C  42       6.335  -1.543  -9.656  1.00  0.00           H  
ATOM    116  HA  SER C  42       5.357  -4.233  -8.770  1.00  0.00           H  
ATOM    117 1HB  SER C  42       4.754  -3.251  -6.656  1.00  0.00           H  
ATOM    118 2HB  SER C  42       6.416  -2.798  -6.998  1.00  0.00           H  
ATOM    119  HG  SER C  42       5.505  -0.923  -6.426  1.00  0.00           H  
ATOM    120  N   GLN C  43       2.920  -3.625  -8.814  1.00  0.00           N  
ATOM    121  CA  GLN C  43       1.552  -3.283  -9.117  1.00  0.00           C  
ATOM    122  C   GLN C  43       0.768  -3.495  -7.849  1.00  0.00           C  
ATOM    123  O   GLN C  43       0.936  -4.514  -7.183  1.00  0.00           O  
ATOM    124  CB  GLN C  43       1.029  -4.123 -10.259  1.00  0.00           C  
ATOM    125  CG  GLN C  43       1.787  -4.005 -11.502  1.00  0.00           C  
ATOM    126  CD  GLN C  43       1.086  -4.685 -12.631  1.00  0.00           C  
ATOM    127  OE1 GLN C  43       0.988  -5.920 -12.707  1.00  0.00           O  
ATOM    128  NE2 GLN C  43       0.561  -3.863 -13.516  1.00  0.00           N  
ATOM    129  H   GLN C  43       3.166  -4.453  -8.273  1.00  0.00           H  
ATOM    130  HA  GLN C  43       1.480  -2.230  -9.388  1.00  0.00           H  
ATOM    131 1HB  GLN C  43       1.064  -5.147  -9.988  1.00  0.00           H  
ATOM    132 2HB  GLN C  43       0.006  -3.843 -10.481  1.00  0.00           H  
ATOM    133 1HG  GLN C  43       1.948  -2.978 -11.731  1.00  0.00           H  
ATOM    134 2HG  GLN C  43       2.745  -4.502 -11.364  1.00  0.00           H  
ATOM    135 1HE2 GLN C  43       0.057  -4.213 -14.305  1.00  0.00           H  
ATOM    136 2HE2 GLN C  43       0.673  -2.850 -13.363  1.00  0.00           H  
ATOM    137  N   LEU C  44      -0.085  -2.557  -7.488  1.00  0.00           N  
ATOM    138  CA  LEU C  44      -0.759  -2.735  -6.219  1.00  0.00           C  
ATOM    139  C   LEU C  44      -2.197  -3.146  -6.425  1.00  0.00           C  
ATOM    140  O   LEU C  44      -2.836  -2.712  -7.383  1.00  0.00           O  
ATOM    141  CB  LEU C  44      -0.608  -1.463  -5.390  1.00  0.00           C  
ATOM    142  CG  LEU C  44       0.920  -1.048  -5.166  1.00  0.00           C  
ATOM    143  CD1 LEU C  44       1.021   0.268  -4.378  1.00  0.00           C  
ATOM    144  CD2 LEU C  44       1.663  -2.171  -4.456  1.00  0.00           C  
ATOM    145  H   LEU C  44      -0.237  -1.737  -8.059  1.00  0.00           H  
ATOM    146  HA  LEU C  44      -0.265  -3.527  -5.673  1.00  0.00           H  
ATOM    147 1HB  LEU C  44      -1.128  -0.653  -5.887  1.00  0.00           H  
ATOM    148 2HB  LEU C  44      -1.069  -1.624  -4.416  1.00  0.00           H  
ATOM    149  HG  LEU C  44       1.387  -0.885  -6.138  1.00  0.00           H  
ATOM    150 1HD1 LEU C  44       2.073   0.534  -4.256  1.00  0.00           H  
ATOM    151 2HD1 LEU C  44       0.521   1.055  -4.904  1.00  0.00           H  
ATOM    152 3HD1 LEU C  44       0.563   0.142  -3.401  1.00  0.00           H  
ATOM    153 1HD2 LEU C  44       2.711  -1.888  -4.332  1.00  0.00           H  
ATOM    154 2HD2 LEU C  44       1.213  -2.343  -3.480  1.00  0.00           H  
ATOM    155 3HD2 LEU C  44       1.607  -3.079  -5.038  1.00  0.00           H  
ATOM    156  N   GLU C  45      -2.684  -4.021  -5.541  1.00  0.00           N  
ATOM    157  CA  GLU C  45      -4.051  -4.541  -5.617  1.00  0.00           C  
ATOM    158  C   GLU C  45      -4.322  -5.060  -7.026  1.00  0.00           C  
ATOM    159  O   GLU C  45      -5.275  -4.651  -7.688  1.00  0.00           O  
ATOM    160  CB  GLU C  45      -5.054  -3.477  -5.251  1.00  0.00           C  
ATOM    161  CG  GLU C  45      -4.918  -2.954  -3.878  1.00  0.00           C  
ATOM    162  CD  GLU C  45      -6.032  -1.981  -3.546  1.00  0.00           C  
ATOM    163  OE1 GLU C  45      -7.136  -2.397  -3.293  1.00  0.00           O  
ATOM    164  OE2 GLU C  45      -5.795  -0.789  -3.625  1.00  0.00           O  
ATOM    165  H   GLU C  45      -2.077  -4.321  -4.776  1.00  0.00           H  
ATOM    166  HA  GLU C  45      -4.147  -5.378  -4.919  1.00  0.00           H  
ATOM    167 1HB  GLU C  45      -4.963  -2.656  -5.925  1.00  0.00           H  
ATOM    168 2HB  GLU C  45      -6.061  -3.882  -5.356  1.00  0.00           H  
ATOM    169 1HG  GLU C  45      -4.935  -3.789  -3.173  1.00  0.00           H  
ATOM    170 2HG  GLU C  45      -3.957  -2.460  -3.792  1.00  0.00           H  
ATOM    171  N   VAL C  46      -3.442  -5.910  -7.497  1.00  0.00           N  
ATOM    172  CA  VAL C  46      -3.475  -6.441  -8.843  1.00  0.00           C  
ATOM    173  C   VAL C  46      -4.596  -7.431  -9.023  1.00  0.00           C  
ATOM    174  O   VAL C  46      -5.290  -7.462 -10.033  1.00  0.00           O  
ATOM    175  CB  VAL C  46      -2.181  -7.173  -9.078  1.00  0.00           C  
ATOM    176  CG1 VAL C  46      -2.199  -7.845 -10.414  1.00  0.00           C  
ATOM    177  CG2 VAL C  46      -1.122  -6.228  -8.915  1.00  0.00           C  
ATOM    178  H   VAL C  46      -2.720  -6.233  -6.861  1.00  0.00           H  
ATOM    179  HA  VAL C  46      -3.593  -5.615  -9.548  1.00  0.00           H  
ATOM    180  HB  VAL C  46      -2.067  -7.960  -8.325  1.00  0.00           H  
ATOM    181 1HG1 VAL C  46      -1.262  -8.381 -10.562  1.00  0.00           H  
ATOM    182 2HG1 VAL C  46      -3.033  -8.545 -10.453  1.00  0.00           H  
ATOM    183 3HG1 VAL C  46      -2.318  -7.090 -11.193  1.00  0.00           H  
ATOM    184 1HG2 VAL C  46      -0.167  -6.724  -9.048  1.00  0.00           H  
ATOM    185 2HG2 VAL C  46      -1.270  -5.466  -9.649  1.00  0.00           H  
ATOM    186 3HG2 VAL C  46      -1.174  -5.795  -7.918  1.00  0.00           H  
ATOM    187  N   ASN C  47      -4.715  -8.284  -8.029  1.00  0.00           N  
ATOM    188  CA  ASN C  47      -5.717  -9.334  -7.989  1.00  0.00           C  
ATOM    189  C   ASN C  47      -6.378  -9.246  -6.632  1.00  0.00           C  
ATOM    190  O   ASN C  47      -5.847  -9.704  -5.614  1.00  0.00           O  
ATOM    191  CB  ASN C  47      -5.105 -10.693  -8.263  1.00  0.00           C  
ATOM    192  CG  ASN C  47      -6.132 -11.810  -8.317  1.00  0.00           C  
ATOM    193  OD1 ASN C  47      -7.343 -11.553  -8.269  1.00  0.00           O  
ATOM    194  ND2 ASN C  47      -5.666 -13.051  -8.404  1.00  0.00           N  
ATOM    195  H   ASN C  47      -4.092  -8.160  -7.230  1.00  0.00           H  
ATOM    196  HA  ASN C  47      -6.481  -9.138  -8.743  1.00  0.00           H  
ATOM    197 1HB  ASN C  47      -4.591 -10.653  -9.224  1.00  0.00           H  
ATOM    198 2HB  ASN C  47      -4.364 -10.929  -7.529  1.00  0.00           H  
ATOM    199 1HD2 ASN C  47      -6.300 -13.825  -8.437  1.00  0.00           H  
ATOM    200 2HD2 ASN C  47      -4.672 -13.212  -8.431  1.00  0.00           H  
ATOM    201  N   GLY C  48      -7.513  -8.582  -6.595  1.00  0.00           N  
ATOM    202  CA  GLY C  48      -8.123  -8.303  -5.322  1.00  0.00           C  
ATOM    203  C   GLY C  48      -7.117  -7.488  -4.550  1.00  0.00           C  
ATOM    204  O   GLY C  48      -6.575  -6.534  -5.092  1.00  0.00           O  
ATOM    205  H   GLY C  48      -7.929  -8.244  -7.454  1.00  0.00           H  
ATOM    206 1HA  GLY C  48      -9.046  -7.745  -5.461  1.00  0.00           H  
ATOM    207 2HA  GLY C  48      -8.351  -9.230  -4.798  1.00  0.00           H  
ATOM    208  N   SER C  49      -6.851  -7.872  -3.307  1.00  0.00           N  
ATOM    209  CA  SER C  49      -5.899  -7.148  -2.481  1.00  0.00           C  
ATOM    210  C   SER C  49      -4.428  -7.536  -2.683  1.00  0.00           C  
ATOM    211  O   SER C  49      -3.557  -6.921  -2.073  1.00  0.00           O  
ATOM    212  CB  SER C  49      -6.268  -7.348  -1.023  1.00  0.00           C  
ATOM    213  OG  SER C  49      -6.102  -8.686  -0.642  1.00  0.00           O  
ATOM    214  H   SER C  49      -7.326  -8.677  -2.929  1.00  0.00           H  
ATOM    215  HA  SER C  49      -5.988  -6.088  -2.737  1.00  0.00           H  
ATOM    216 1HB  SER C  49      -5.644  -6.709  -0.399  1.00  0.00           H  
ATOM    217 2HB  SER C  49      -7.304  -7.048  -0.866  1.00  0.00           H  
ATOM    218  HG  SER C  49      -6.446  -8.751   0.252  1.00  0.00           H  
ATOM    219  N   GLN C  50      -4.120  -8.578  -3.454  1.00  0.00           N  
ATOM    220  CA  GLN C  50      -2.698  -8.899  -3.557  1.00  0.00           C  
ATOM    221  C   GLN C  50      -1.983  -7.975  -4.538  1.00  0.00           C  
ATOM    222  O   GLN C  50      -2.547  -7.520  -5.548  1.00  0.00           O  
ATOM    223  CB  GLN C  50      -2.417 -10.358  -3.903  1.00  0.00           C  
ATOM    224  CG  GLN C  50      -2.631 -10.738  -5.265  1.00  0.00           C  
ATOM    225  CD  GLN C  50      -2.252 -12.180  -5.462  1.00  0.00           C  
ATOM    226  OE1 GLN C  50      -2.269 -12.698  -6.594  1.00  0.00           O  
ATOM    227  NE2 GLN C  50      -1.897 -12.852  -4.345  1.00  0.00           N  
ATOM    228  H   GLN C  50      -4.827  -9.087  -3.988  1.00  0.00           H  
ATOM    229  HA  GLN C  50      -2.237  -8.721  -2.587  1.00  0.00           H  
ATOM    230 1HB  GLN C  50      -1.383 -10.596  -3.670  1.00  0.00           H  
ATOM    231 2HB  GLN C  50      -3.041 -10.997  -3.289  1.00  0.00           H  
ATOM    232 1HG  GLN C  50      -3.665 -10.625  -5.468  1.00  0.00           H  
ATOM    233 2HG  GLN C  50      -2.026 -10.108  -5.923  1.00  0.00           H  
ATOM    234 1HE2 GLN C  50      -1.630 -13.816  -4.397  1.00  0.00           H  
ATOM    235 2HE2 GLN C  50      -1.898 -12.383  -3.464  1.00  0.00           H  
ATOM    236  N   HIS C  51      -0.713  -7.782  -4.261  1.00  0.00           N  
ATOM    237  CA  HIS C  51       0.191  -6.955  -5.008  1.00  0.00           C  
ATOM    238  C   HIS C  51       1.141  -7.818  -5.816  1.00  0.00           C  
ATOM    239  O   HIS C  51       1.310  -9.005  -5.510  1.00  0.00           O  
ATOM    240  CB  HIS C  51       1.041  -6.156  -4.041  1.00  0.00           C  
ATOM    241  CG  HIS C  51       0.254  -5.412  -3.014  1.00  0.00           C  
ATOM    242  ND1 HIS C  51      -0.709  -4.489  -3.324  1.00  0.00           N  
ATOM    243  CD2 HIS C  51       0.329  -5.441  -1.663  1.00  0.00           C  
ATOM    244  CE1 HIS C  51      -1.202  -3.984  -2.200  1.00  0.00           C  
ATOM    245  NE2 HIS C  51      -0.583  -4.543  -1.187  1.00  0.00           N  
ATOM    246  H   HIS C  51      -0.347  -8.245  -3.440  1.00  0.00           H  
ATOM    247  HA  HIS C  51      -0.351  -6.294  -5.676  1.00  0.00           H  
ATOM    248 1HB  HIS C  51       1.706  -6.846  -3.521  1.00  0.00           H  
ATOM    249 2HB  HIS C  51       1.663  -5.455  -4.595  1.00  0.00           H  
ATOM    250  HD2 HIS C  51       0.998  -6.061  -1.066  1.00  0.00           H  
ATOM    251  HE1 HIS C  51      -1.984  -3.229  -2.133  1.00  0.00           H  
ATOM    252  HE2 HIS C  51      -0.754  -4.343  -0.214  1.00  0.00           H  
ATOM    253  N   SER C  52       1.849  -7.210  -6.771  1.00  0.00           N  
ATOM    254  CA  SER C  52       2.890  -7.958  -7.467  1.00  0.00           C  
ATOM    255  C   SER C  52       4.151  -7.144  -7.586  1.00  0.00           C  
ATOM    256  O   SER C  52       4.140  -5.912  -7.532  1.00  0.00           O  
ATOM    257  CB  SER C  52       2.490  -8.345  -8.866  1.00  0.00           C  
ATOM    258  OG  SER C  52       2.378  -7.207  -9.698  1.00  0.00           O  
ATOM    259  H   SER C  52       1.646  -6.239  -7.001  1.00  0.00           H  
ATOM    260  HA  SER C  52       3.111  -8.853  -6.899  1.00  0.00           H  
ATOM    261 1HB  SER C  52       3.237  -9.027  -9.270  1.00  0.00           H  
ATOM    262 2HB  SER C  52       1.540  -8.877  -8.835  1.00  0.00           H  
ATOM    263  HG  SER C  52       2.024  -7.521 -10.542  1.00  0.00           H  
ATOM    264  N   LEU C  53       5.239  -7.846  -7.778  1.00  0.00           N  
ATOM    265  CA  LEU C  53       6.522  -7.221  -8.037  1.00  0.00           C  
ATOM    266  C   LEU C  53       7.250  -7.993  -9.089  1.00  0.00           C  
ATOM    267  O   LEU C  53       7.461  -9.192  -8.928  1.00  0.00           O  
ATOM    268  CB  LEU C  53       7.324  -7.142  -6.759  1.00  0.00           C  
ATOM    269  CG  LEU C  53       8.734  -6.665  -6.840  1.00  0.00           C  
ATOM    270  CD1 LEU C  53       8.802  -5.225  -7.289  1.00  0.00           C  
ATOM    271  CD2 LEU C  53       9.313  -6.828  -5.476  1.00  0.00           C  
ATOM    272  H   LEU C  53       5.154  -8.860  -7.749  1.00  0.00           H  
ATOM    273  HA  LEU C  53       6.363  -6.218  -8.412  1.00  0.00           H  
ATOM    274 1HB  LEU C  53       6.803  -6.464  -6.086  1.00  0.00           H  
ATOM    275 2HB  LEU C  53       7.343  -8.105  -6.314  1.00  0.00           H  
ATOM    276  HG  LEU C  53       9.296  -7.263  -7.559  1.00  0.00           H  
ATOM    277 1HD1 LEU C  53       9.841  -4.903  -7.315  1.00  0.00           H  
ATOM    278 2HD1 LEU C  53       8.372  -5.139  -8.273  1.00  0.00           H  
ATOM    279 3HD1 LEU C  53       8.248  -4.604  -6.596  1.00  0.00           H  
ATOM    280 1HD2 LEU C  53      10.331  -6.507  -5.482  1.00  0.00           H  
ATOM    281 2HD2 LEU C  53       8.743  -6.238  -4.771  1.00  0.00           H  
ATOM    282 3HD2 LEU C  53       9.265  -7.875  -5.189  1.00  0.00           H  
ATOM    283  N   THR C  54       7.600  -7.325 -10.172  1.00  0.00           N  
ATOM    284  CA  THR C  54       8.246  -7.978 -11.290  1.00  0.00           C  
ATOM    285  C   THR C  54       9.596  -7.358 -11.605  1.00  0.00           C  
ATOM    286  O   THR C  54       9.729  -6.134 -11.692  1.00  0.00           O  
ATOM    287  CB  THR C  54       7.347  -7.905 -12.522  1.00  0.00           C  
ATOM    288  OG1 THR C  54       6.080  -8.515 -12.229  1.00  0.00           O  
ATOM    289  CG2 THR C  54       7.992  -8.630 -13.681  1.00  0.00           C  
ATOM    290  H   THR C  54       7.393  -6.328 -10.229  1.00  0.00           H  
ATOM    291  HA  THR C  54       8.412  -9.021 -11.041  1.00  0.00           H  
ATOM    292  HB  THR C  54       7.184  -6.868 -12.777  1.00  0.00           H  
ATOM    293  HG1 THR C  54       5.477  -8.373 -12.961  1.00  0.00           H  
ATOM    294 1HG2 THR C  54       7.337  -8.572 -14.550  1.00  0.00           H  
ATOM    295 2HG2 THR C  54       8.949  -8.171 -13.920  1.00  0.00           H  
ATOM    296 3HG2 THR C  54       8.151  -9.674 -13.412  1.00  0.00           H  
ATOM    297  N   CYS C  55      10.607  -8.204 -11.752  1.00  0.00           N  
ATOM    298  CA  CYS C  55      11.951  -7.746 -12.045  1.00  0.00           C  
ATOM    299  C   CYS C  55      12.522  -8.374 -13.301  1.00  0.00           C  
ATOM    300  O   CYS C  55      12.165  -9.491 -13.700  1.00  0.00           O  
ATOM    301  CB  CYS C  55      12.879  -8.028 -10.876  1.00  0.00           C  
ATOM    302  SG  CYS C  55      12.384  -7.211  -9.317  1.00  0.00           S  
ATOM    303  H   CYS C  55      10.421  -9.197 -11.675  1.00  0.00           H  
ATOM    304  HA  CYS C  55      11.924  -6.679 -12.201  1.00  0.00           H  
ATOM    305 1HB  CYS C  55      12.928  -9.104 -10.696  1.00  0.00           H  
ATOM    306 2HB  CYS C  55      13.887  -7.692 -11.130  1.00  0.00           H  
ATOM    307  N   ALA C  56      13.457  -7.667 -13.909  1.00  0.00           N  
ATOM    308  CA  ALA C  56      14.158  -8.190 -15.069  1.00  0.00           C  
ATOM    309  C   ALA C  56      15.547  -7.592 -15.166  1.00  0.00           C  
ATOM    310  O   ALA C  56      15.808  -6.501 -14.652  1.00  0.00           O  
ATOM    311  CB  ALA C  56      13.370  -7.904 -16.330  1.00  0.00           C  
ATOM    312  H   ALA C  56      13.667  -6.732 -13.549  1.00  0.00           H  
ATOM    313  HA  ALA C  56      14.262  -9.268 -14.951  1.00  0.00           H  
ATOM    314 1HB  ALA C  56      13.900  -8.321 -17.190  1.00  0.00           H  
ATOM    315 2HB  ALA C  56      12.387  -8.359 -16.253  1.00  0.00           H  
ATOM    316 3HB  ALA C  56      13.268  -6.828 -16.455  1.00  0.00           H  
ATOM    317  N   PHE C  57      16.450  -8.304 -15.836  1.00  0.00           N  
ATOM    318  CA  PHE C  57      17.798  -7.780 -16.016  1.00  0.00           C  
ATOM    319  C   PHE C  57      17.787  -6.779 -17.133  1.00  0.00           C  
ATOM    320  O   PHE C  57      17.070  -6.952 -18.120  1.00  0.00           O  
ATOM    321  CB  PHE C  57      18.815  -8.885 -16.293  1.00  0.00           C  
ATOM    322  CG  PHE C  57      19.098  -9.707 -15.077  1.00  0.00           C  
ATOM    323  CD1 PHE C  57      18.545 -10.965 -14.931  1.00  0.00           C  
ATOM    324  CD2 PHE C  57      19.891  -9.199 -14.055  1.00  0.00           C  
ATOM    325  CE1 PHE C  57      18.776 -11.695 -13.792  1.00  0.00           C  
ATOM    326  CE2 PHE C  57      20.121  -9.921 -12.918  1.00  0.00           C  
ATOM    327  CZ  PHE C  57      19.551 -11.171 -12.788  1.00  0.00           C  
ATOM    328  H   PHE C  57      16.200  -9.200 -16.235  1.00  0.00           H  
ATOM    329  HA  PHE C  57      18.106  -7.271 -15.104  1.00  0.00           H  
ATOM    330 1HB  PHE C  57      18.448  -9.541 -17.085  1.00  0.00           H  
ATOM    331 2HB  PHE C  57      19.749  -8.442 -16.638  1.00  0.00           H  
ATOM    332  HD1 PHE C  57      17.917 -11.370 -15.728  1.00  0.00           H  
ATOM    333  HD2 PHE C  57      20.326  -8.208 -14.163  1.00  0.00           H  
ATOM    334  HE1 PHE C  57      18.334 -12.688 -13.678  1.00  0.00           H  
ATOM    335  HE2 PHE C  57      20.741  -9.502 -12.124  1.00  0.00           H  
ATOM    336  HZ  PHE C  57      19.710 -11.753 -11.898  1.00  0.00           H  
ATOM    337  N   GLU C  58      18.580  -5.729 -16.985  1.00  0.00           N  
ATOM    338  CA  GLU C  58      18.634  -4.710 -18.022  1.00  0.00           C  
ATOM    339  C   GLU C  58      19.151  -5.262 -19.357  1.00  0.00           C  
ATOM    340  O   GLU C  58      18.641  -4.899 -20.418  1.00  0.00           O  
ATOM    341  CB  GLU C  58      19.452  -3.522 -17.524  1.00  0.00           C  
ATOM    342  CG  GLU C  58      18.739  -2.732 -16.405  1.00  0.00           C  
ATOM    343  CD  GLU C  58      19.575  -1.643 -15.761  1.00  0.00           C  
ATOM    344  OE1 GLU C  58      20.756  -1.601 -15.998  1.00  0.00           O  
ATOM    345  OE2 GLU C  58      19.018  -0.851 -15.027  1.00  0.00           O  
ATOM    346  H   GLU C  58      19.161  -5.656 -16.144  1.00  0.00           H  
ATOM    347  HA  GLU C  58      17.615  -4.354 -18.191  1.00  0.00           H  
ATOM    348 1HB  GLU C  58      20.408  -3.878 -17.129  1.00  0.00           H  
ATOM    349 2HB  GLU C  58      19.662  -2.845 -18.350  1.00  0.00           H  
ATOM    350 1HG  GLU C  58      17.836  -2.283 -16.814  1.00  0.00           H  
ATOM    351 2HG  GLU C  58      18.431  -3.434 -15.638  1.00  0.00           H  
ATOM    352  N   ASP C  59      20.141  -6.158 -19.300  1.00  0.00           N  
ATOM    353  CA  ASP C  59      20.681  -6.786 -20.504  1.00  0.00           C  
ATOM    354  C   ASP C  59      19.996  -8.131 -20.705  1.00  0.00           C  
ATOM    355  O   ASP C  59      20.138  -8.998 -19.848  1.00  0.00           O  
ATOM    356  CB  ASP C  59      22.185  -7.049 -20.428  1.00  0.00           C  
ATOM    357  CG  ASP C  59      23.030  -5.806 -20.508  1.00  0.00           C  
ATOM    358  OD1 ASP C  59      22.583  -4.824 -21.041  1.00  0.00           O  
ATOM    359  OD2 ASP C  59      24.166  -5.873 -20.085  1.00  0.00           O  
ATOM    360  H   ASP C  59      20.511  -6.404 -18.395  1.00  0.00           H  
ATOM    361  HA  ASP C  59      20.502  -6.115 -21.333  1.00  0.00           H  
ATOM    362 1HB  ASP C  59      22.412  -7.563 -19.493  1.00  0.00           H  
ATOM    363 2HB  ASP C  59      22.472  -7.720 -21.242  1.00  0.00           H  
ATOM    364  N   PRO C  60      19.331  -8.397 -21.838  1.00  0.00           N  
ATOM    365  CA  PRO C  60      18.584  -9.620 -22.109  1.00  0.00           C  
ATOM    366  C   PRO C  60      19.509 -10.776 -22.457  1.00  0.00           C  
ATOM    367  O   PRO C  60      19.479 -11.298 -23.573  1.00  0.00           O  
ATOM    368  CB  PRO C  60      17.739  -9.211 -23.315  1.00  0.00           C  
ATOM    369  CG  PRO C  60      18.563  -8.137 -23.989  1.00  0.00           C  
ATOM    370  CD  PRO C  60      19.188  -7.342 -22.833  1.00  0.00           C  
ATOM    371  HA  PRO C  60      17.955  -9.866 -21.239  1.00  0.00           H  
ATOM    372 1HB  PRO C  60      17.562 -10.084 -23.963  1.00  0.00           H  
ATOM    373 2HB  PRO C  60      16.753  -8.853 -22.982  1.00  0.00           H  
ATOM    374 1HG  PRO C  60      19.319  -8.599 -24.641  1.00  0.00           H  
ATOM    375 2HG  PRO C  60      17.922  -7.515 -24.632  1.00  0.00           H  
ATOM    376 1HD  PRO C  60      20.172  -6.954 -23.143  1.00  0.00           H  
ATOM    377 2HD  PRO C  60      18.497  -6.546 -22.498  1.00  0.00           H  
ATOM    378  N   ASP C  61      20.357 -11.125 -21.500  1.00  0.00           N  
ATOM    379  CA  ASP C  61      21.374 -12.132 -21.694  1.00  0.00           C  
ATOM    380  C   ASP C  61      21.461 -13.130 -20.517  1.00  0.00           C  
ATOM    381  O   ASP C  61      20.817 -12.946 -19.487  1.00  0.00           O  
ATOM    382  CB  ASP C  61      22.687 -11.401 -21.965  1.00  0.00           C  
ATOM    383  CG  ASP C  61      23.698 -12.230 -22.713  1.00  0.00           C  
ATOM    384  OD1 ASP C  61      23.479 -13.414 -22.897  1.00  0.00           O  
ATOM    385  OD2 ASP C  61      24.660 -11.655 -23.158  1.00  0.00           O  
ATOM    386  H   ASP C  61      20.298 -10.641 -20.611  1.00  0.00           H  
ATOM    387  HA  ASP C  61      21.119 -12.702 -22.587  1.00  0.00           H  
ATOM    388 1HB  ASP C  61      22.481 -10.499 -22.543  1.00  0.00           H  
ATOM    389 2HB  ASP C  61      23.125 -11.085 -21.017  1.00  0.00           H  
ATOM    390  N   VAL C  62      22.280 -14.167 -20.721  1.00  0.00           N  
ATOM    391  CA  VAL C  62      22.653 -15.285 -19.818  1.00  0.00           C  
ATOM    392  C   VAL C  62      21.790 -16.536 -20.055  1.00  0.00           C  
ATOM    393  O   VAL C  62      20.738 -16.720 -19.440  1.00  0.00           O  
ATOM    394  CB  VAL C  62      22.591 -14.935 -18.303  1.00  0.00           C  
ATOM    395  CG1 VAL C  62      22.996 -16.172 -17.526  1.00  0.00           C  
ATOM    396  CG2 VAL C  62      23.535 -13.755 -17.945  1.00  0.00           C  
ATOM    397  H   VAL C  62      22.725 -14.160 -21.637  1.00  0.00           H  
ATOM    398  HA  VAL C  62      23.687 -15.551 -20.038  1.00  0.00           H  
ATOM    399  HB  VAL C  62      21.569 -14.708 -18.026  1.00  0.00           H  
ATOM    400 1HG1 VAL C  62      22.933 -15.969 -16.457  1.00  0.00           H  
ATOM    401 2HG1 VAL C  62      22.346 -16.994 -17.789  1.00  0.00           H  
ATOM    402 3HG1 VAL C  62      24.019 -16.438 -17.783  1.00  0.00           H  
ATOM    403 1HG2 VAL C  62      23.471 -13.562 -16.875  1.00  0.00           H  
ATOM    404 2HG2 VAL C  62      24.557 -14.020 -18.206  1.00  0.00           H  
ATOM    405 3HG2 VAL C  62      23.251 -12.858 -18.483  1.00  0.00           H  
ATOM    406  N   ASN C  63      22.257 -17.401 -20.960  1.00  0.00           N  
ATOM    407  CA  ASN C  63      21.600 -18.668 -21.307  1.00  0.00           C  
ATOM    408  C   ASN C  63      21.467 -19.598 -20.107  1.00  0.00           C  
ATOM    409  O   ASN C  63      22.430 -19.794 -19.358  1.00  0.00           O  
ATOM    410  CB  ASN C  63      22.338 -19.384 -22.430  1.00  0.00           C  
ATOM    411  CG  ASN C  63      21.594 -20.622 -22.946  1.00  0.00           C  
ATOM    412  OD1 ASN C  63      20.368 -20.591 -23.136  1.00  0.00           O  
ATOM    413  ND2 ASN C  63      22.314 -21.698 -23.170  1.00  0.00           N  
ATOM    414  H   ASN C  63      23.122 -17.167 -21.428  1.00  0.00           H  
ATOM    415  HA  ASN C  63      20.589 -18.442 -21.649  1.00  0.00           H  
ATOM    416 1HB  ASN C  63      22.488 -18.696 -23.263  1.00  0.00           H  
ATOM    417 2HB  ASN C  63      23.321 -19.694 -22.077  1.00  0.00           H  
ATOM    418 1HD2 ASN C  63      21.875 -22.534 -23.502  1.00  0.00           H  
ATOM    419 2HD2 ASN C  63      23.297 -21.684 -22.998  1.00  0.00           H  
ATOM    420  N   THR C  64      20.277 -20.174 -19.918  1.00  0.00           N  
ATOM    421  CA  THR C  64      20.028 -21.098 -18.803  1.00  0.00           C  
ATOM    422  C   THR C  64      20.529 -20.568 -17.455  1.00  0.00           C  
ATOM    423  O   THR C  64      21.154 -21.288 -16.676  1.00  0.00           O  
ATOM    424  CB  THR C  64      20.665 -22.484 -19.089  1.00  0.00           C  
ATOM    425  OG1 THR C  64      22.091 -22.343 -19.277  1.00  0.00           O  
ATOM    426  CG2 THR C  64      20.055 -23.122 -20.333  1.00  0.00           C  
ATOM    427  H   THR C  64      19.529 -19.969 -20.569  1.00  0.00           H  
ATOM    428  HA  THR C  64      18.950 -21.239 -18.718  1.00  0.00           H  
ATOM    429  HB  THR C  64      20.491 -23.127 -18.230  1.00  0.00           H  
ATOM    430  HG1 THR C  64      22.392 -21.490 -18.897  1.00  0.00           H  
ATOM    431 1HG2 THR C  64      20.515 -24.095 -20.504  1.00  0.00           H  
ATOM    432 2HG2 THR C  64      18.983 -23.248 -20.188  1.00  0.00           H  
ATOM    433 3HG2 THR C  64      20.226 -22.491 -21.189  1.00  0.00           H  
ATOM    434  N   THR C  65      20.209 -19.314 -17.175  1.00  0.00           N  
ATOM    435  CA  THR C  65      20.644 -18.663 -15.963  1.00  0.00           C  
ATOM    436  C   THR C  65      20.211 -19.382 -14.701  1.00  0.00           C  
ATOM    437  O   THR C  65      19.096 -19.895 -14.620  1.00  0.00           O  
ATOM    438  CB  THR C  65      20.078 -17.244 -15.884  1.00  0.00           C  
ATOM    439  OG1 THR C  65      20.579 -16.607 -14.739  1.00  0.00           O  
ATOM    440  CG2 THR C  65      18.619 -17.283 -15.773  1.00  0.00           C  
ATOM    441  H   THR C  65      19.689 -18.783 -17.860  1.00  0.00           H  
ATOM    442  HA  THR C  65      21.732 -18.616 -15.974  1.00  0.00           H  
ATOM    443  HB  THR C  65      20.340 -16.682 -16.768  1.00  0.00           H  
ATOM    444  HG1 THR C  65      20.514 -15.656 -14.878  1.00  0.00           H  
ATOM    445 1HG2 THR C  65      18.234 -16.265 -15.704  1.00  0.00           H  
ATOM    446 2HG2 THR C  65      18.204 -17.775 -16.649  1.00  0.00           H  
ATOM    447 3HG2 THR C  65      18.358 -17.835 -14.873  1.00  0.00           H  
ATOM    448  N   ASN C  66      21.100 -19.374 -13.704  1.00  0.00           N  
ATOM    449  CA  ASN C  66      20.813 -19.920 -12.383  1.00  0.00           C  
ATOM    450  C   ASN C  66      20.741 -18.764 -11.392  1.00  0.00           C  
ATOM    451  O   ASN C  66      20.901 -18.946 -10.180  1.00  0.00           O  
ATOM    452  CB  ASN C  66      21.873 -20.938 -11.973  1.00  0.00           C  
ATOM    453  CG  ASN C  66      21.417 -21.918 -10.886  1.00  0.00           C  
ATOM    454  OD1 ASN C  66      20.269 -22.370 -10.862  1.00  0.00           O  
ATOM    455  ND2 ASN C  66      22.317 -22.266  -9.999  1.00  0.00           N  
ATOM    456  H   ASN C  66      21.998 -18.947 -13.871  1.00  0.00           H  
ATOM    457  HA  ASN C  66      19.837 -20.407 -12.399  1.00  0.00           H  
ATOM    458 1HB  ASN C  66      22.173 -21.512 -12.851  1.00  0.00           H  
ATOM    459 2HB  ASN C  66      22.753 -20.408 -11.612  1.00  0.00           H  
ATOM    460 1HD2 ASN C  66      22.081 -22.912  -9.272  1.00  0.00           H  
ATOM    461 2HD2 ASN C  66      23.241 -21.891 -10.052  1.00  0.00           H  
ATOM    462  N   LEU C  67      20.477 -17.568 -11.922  1.00  0.00           N  
ATOM    463  CA  LEU C  67      20.306 -16.393 -11.088  1.00  0.00           C  
ATOM    464  C   LEU C  67      18.914 -16.414 -10.499  1.00  0.00           C  
ATOM    465  O   LEU C  67      17.939 -16.744 -11.184  1.00  0.00           O  
ATOM    466  CB  LEU C  67      20.499 -15.114 -11.927  1.00  0.00           C  
ATOM    467  CG  LEU C  67      21.901 -14.928 -12.550  1.00  0.00           C  
ATOM    468  CD1 LEU C  67      21.909 -13.798 -13.571  1.00  0.00           C  
ATOM    469  CD2 LEU C  67      22.843 -14.579 -11.469  1.00  0.00           C  
ATOM    470  H   LEU C  67      20.396 -17.452 -12.930  1.00  0.00           H  
ATOM    471  HA  LEU C  67      21.030 -16.415 -10.273  1.00  0.00           H  
ATOM    472 1HB  LEU C  67      19.766 -15.111 -12.732  1.00  0.00           H  
ATOM    473 2HB  LEU C  67      20.303 -14.257 -11.286  1.00  0.00           H  
ATOM    474  HG  LEU C  67      22.207 -15.850 -13.030  1.00  0.00           H  
ATOM    475 1HD1 LEU C  67      22.909 -13.693 -13.982  1.00  0.00           H  
ATOM    476 2HD1 LEU C  67      21.212 -14.007 -14.377  1.00  0.00           H  
ATOM    477 3HD1 LEU C  67      21.632 -12.887 -13.084  1.00  0.00           H  
ATOM    478 1HD2 LEU C  67      23.848 -14.454 -11.873  1.00  0.00           H  
ATOM    479 2HD2 LEU C  67      22.524 -13.659 -11.007  1.00  0.00           H  
ATOM    480 3HD2 LEU C  67      22.833 -15.353 -10.750  1.00  0.00           H  
ATOM    481  N   GLU C  68      18.817 -16.019  -9.250  1.00  0.00           N  
ATOM    482  CA  GLU C  68      17.551 -15.946  -8.572  1.00  0.00           C  
ATOM    483  C   GLU C  68      17.423 -14.602  -7.871  1.00  0.00           C  
ATOM    484  O   GLU C  68      18.418 -13.983  -7.504  1.00  0.00           O  
ATOM    485  CB  GLU C  68      17.432 -17.109  -7.580  1.00  0.00           C  
ATOM    486  CG  GLU C  68      17.384 -18.513  -8.250  1.00  0.00           C  
ATOM    487  CD  GLU C  68      17.130 -19.655  -7.275  1.00  0.00           C  
ATOM    488  OE1 GLU C  68      17.057 -19.400  -6.100  1.00  0.00           O  
ATOM    489  OE2 GLU C  68      16.990 -20.777  -7.712  1.00  0.00           O  
ATOM    490  H   GLU C  68      19.660 -15.800  -8.740  1.00  0.00           H  
ATOM    491  HA  GLU C  68      16.750 -16.024  -9.302  1.00  0.00           H  
ATOM    492 1HB  GLU C  68      18.288 -17.092  -6.903  1.00  0.00           H  
ATOM    493 2HB  GLU C  68      16.530 -16.984  -6.978  1.00  0.00           H  
ATOM    494 1HG  GLU C  68      16.606 -18.515  -9.014  1.00  0.00           H  
ATOM    495 2HG  GLU C  68      18.337 -18.692  -8.747  1.00  0.00           H  
ATOM    496  N   PHE C  69      16.195 -14.143  -7.707  1.00  0.00           N  
ATOM    497  CA  PHE C  69      15.923 -12.907  -6.993  1.00  0.00           C  
ATOM    498  C   PHE C  69      15.317 -13.142  -5.617  1.00  0.00           C  
ATOM    499  O   PHE C  69      14.591 -14.121  -5.396  1.00  0.00           O  
ATOM    500  CB  PHE C  69      15.029 -11.997  -7.829  1.00  0.00           C  
ATOM    501  CG  PHE C  69      15.674 -11.249  -8.944  1.00  0.00           C  
ATOM    502  CD1 PHE C  69      16.052 -11.835 -10.102  1.00  0.00           C  
ATOM    503  CD2 PHE C  69      15.794  -9.897  -8.837  1.00  0.00           C  
ATOM    504  CE1 PHE C  69      16.558 -11.088 -11.134  1.00  0.00           C  
ATOM    505  CE2 PHE C  69      16.291  -9.143  -9.851  1.00  0.00           C  
ATOM    506  CZ  PHE C  69      16.678  -9.736 -11.014  1.00  0.00           C  
ATOM    507  H   PHE C  69      15.421 -14.688  -8.058  1.00  0.00           H  
ATOM    508  HA  PHE C  69      16.865 -12.384  -6.849  1.00  0.00           H  
ATOM    509 1HB  PHE C  69      14.242 -12.583  -8.265  1.00  0.00           H  
ATOM    510 2HB  PHE C  69      14.573 -11.265  -7.175  1.00  0.00           H  
ATOM    511  HD1 PHE C  69      15.956 -12.895 -10.201  1.00  0.00           H  
ATOM    512  HD2 PHE C  69      15.475  -9.427  -7.923  1.00  0.00           H  
ATOM    513  HE1 PHE C  69      16.854 -11.572 -12.046  1.00  0.00           H  
ATOM    514  HE2 PHE C  69      16.369  -8.089  -9.726  1.00  0.00           H  
ATOM    515  HZ  PHE C  69      17.078  -9.141 -11.832  1.00  0.00           H  
ATOM    516  N   GLU C  70      15.613 -12.216  -4.709  1.00  0.00           N  
ATOM    517  CA  GLU C  70      15.115 -12.224  -3.334  1.00  0.00           C  
ATOM    518  C   GLU C  70      14.796 -10.811  -2.859  1.00  0.00           C  
ATOM    519  O   GLU C  70      15.523  -9.869  -3.171  1.00  0.00           O  
ATOM    520  CB  GLU C  70      16.184 -12.809  -2.398  1.00  0.00           C  
ATOM    521  CG  GLU C  70      15.752 -13.023  -0.923  1.00  0.00           C  
ATOM    522  CD  GLU C  70      16.866 -13.637  -0.081  1.00  0.00           C  
ATOM    523  OE1 GLU C  70      17.949 -13.776  -0.604  1.00  0.00           O  
ATOM    524  OE2 GLU C  70      16.647 -13.977   1.051  1.00  0.00           O  
ATOM    525  H   GLU C  70      16.273 -11.487  -4.984  1.00  0.00           H  
ATOM    526  HA  GLU C  70      14.208 -12.824  -3.283  1.00  0.00           H  
ATOM    527 1HB  GLU C  70      16.508 -13.774  -2.788  1.00  0.00           H  
ATOM    528 2HB  GLU C  70      17.055 -12.152  -2.394  1.00  0.00           H  
ATOM    529 1HG  GLU C  70      15.476 -12.067  -0.489  1.00  0.00           H  
ATOM    530 2HG  GLU C  70      14.870 -13.669  -0.893  1.00  0.00           H  
ATOM    531  N   ILE C  71      13.704 -10.657  -2.110  1.00  0.00           N  
ATOM    532  CA  ILE C  71      13.389  -9.348  -1.534  1.00  0.00           C  
ATOM    533  C   ILE C  71      13.292  -9.431  -0.043  1.00  0.00           C  
ATOM    534  O   ILE C  71      12.636 -10.321   0.500  1.00  0.00           O  
ATOM    535  CB  ILE C  71      12.081  -8.742  -2.087  1.00  0.00           C  
ATOM    536  CG1 ILE C  71      11.831  -7.348  -1.450  1.00  0.00           C  
ATOM    537  CG2 ILE C  71      10.922  -9.662  -1.855  1.00  0.00           C  
ATOM    538  CD1 ILE C  71      10.798  -6.539  -2.184  1.00  0.00           C  
ATOM    539  H   ILE C  71      13.122 -11.469  -1.895  1.00  0.00           H  
ATOM    540  HA  ILE C  71      14.192  -8.677  -1.782  1.00  0.00           H  
ATOM    541  HB  ILE C  71      12.191  -8.569  -3.144  1.00  0.00           H  
ATOM    542 1HG1 ILE C  71      11.484  -7.484  -0.424  1.00  0.00           H  
ATOM    543 2HG1 ILE C  71      12.767  -6.782  -1.427  1.00  0.00           H  
ATOM    544 1HG2 ILE C  71      10.024  -9.212  -2.261  1.00  0.00           H  
ATOM    545 2HG2 ILE C  71      11.109 -10.620  -2.347  1.00  0.00           H  
ATOM    546 3HG2 ILE C  71      10.798  -9.820  -0.791  1.00  0.00           H  
ATOM    547 1HD1 ILE C  71      10.655  -5.593  -1.688  1.00  0.00           H  
ATOM    548 2HD1 ILE C  71      11.139  -6.368  -3.197  1.00  0.00           H  
ATOM    549 3HD1 ILE C  71       9.853  -7.079  -2.198  1.00  0.00           H  
ATOM    550  N   CYS C  72      13.928  -8.477   0.626  1.00  0.00           N  
ATOM    551  CA  CYS C  72      13.897  -8.436   2.082  1.00  0.00           C  
ATOM    552  C   CYS C  72      13.618  -7.044   2.623  1.00  0.00           C  
ATOM    553  O   CYS C  72      14.117  -6.044   2.104  1.00  0.00           O  
ATOM    554  CB  CYS C  72      15.222  -8.919   2.654  1.00  0.00           C  
ATOM    555  SG  CYS C  72      15.661 -10.606   2.181  1.00  0.00           S  
ATOM    556  H   CYS C  72      14.462  -7.785   0.109  1.00  0.00           H  
ATOM    557  HA  CYS C  72      13.105  -9.096   2.421  1.00  0.00           H  
ATOM    558 1HB  CYS C  72      16.021  -8.257   2.322  1.00  0.00           H  
ATOM    559 2HB  CYS C  72      15.183  -8.871   3.742  1.00  0.00           H  
ATOM    560  N   GLY C  73      12.876  -6.965   3.711  1.00  0.00           N  
ATOM    561  CA  GLY C  73      12.627  -5.668   4.336  1.00  0.00           C  
ATOM    562  C   GLY C  73      11.339  -5.031   3.837  1.00  0.00           C  
ATOM    563  O   GLY C  73      10.879  -5.289   2.729  1.00  0.00           O  
ATOM    564  H   GLY C  73      12.504  -7.834   4.111  1.00  0.00           H  
ATOM    565 1HA  GLY C  73      12.568  -5.800   5.416  1.00  0.00           H  
ATOM    566 2HA  GLY C  73      13.463  -4.999   4.142  1.00  0.00           H  
ATOM    567  N   ALA C  74      10.724  -4.226   4.691  1.00  0.00           N  
ATOM    568  CA  ALA C  74       9.436  -3.587   4.413  1.00  0.00           C  
ATOM    569  C   ALA C  74       8.370  -4.645   4.076  1.00  0.00           C  
ATOM    570  O   ALA C  74       7.414  -4.363   3.346  1.00  0.00           O  
ATOM    571  CB  ALA C  74       9.540  -2.564   3.290  1.00  0.00           C  
ATOM    572  H   ALA C  74      11.167  -4.047   5.581  1.00  0.00           H  
ATOM    573  HA  ALA C  74       9.120  -3.065   5.317  1.00  0.00           H  
ATOM    574 1HB  ALA C  74       8.574  -2.084   3.142  1.00  0.00           H  
ATOM    575 2HB  ALA C  74      10.277  -1.804   3.550  1.00  0.00           H  
ATOM    576 3HB  ALA C  74       9.822  -3.040   2.394  1.00  0.00           H  
ATOM    577  N   LEU C  75       8.560  -5.855   4.620  1.00  0.00           N  
ATOM    578  CA  LEU C  75       7.644  -6.966   4.462  1.00  0.00           C  
ATOM    579  C   LEU C  75       6.976  -7.202   5.808  1.00  0.00           C  
ATOM    580  O   LEU C  75       7.538  -6.873   6.851  1.00  0.00           O  
ATOM    581  CB  LEU C  75       8.342  -8.225   3.968  1.00  0.00           C  
ATOM    582  CG  LEU C  75       9.095  -8.116   2.647  1.00  0.00           C  
ATOM    583  CD1 LEU C  75       9.719  -9.404   2.371  1.00  0.00           C  
ATOM    584  CD2 LEU C  75       8.178  -7.721   1.548  1.00  0.00           C  
ATOM    585  H   LEU C  75       9.380  -5.998   5.187  1.00  0.00           H  
ATOM    586  HA  LEU C  75       6.887  -6.693   3.738  1.00  0.00           H  
ATOM    587 1HB  LEU C  75       9.068  -8.518   4.715  1.00  0.00           H  
ATOM    588 2HB  LEU C  75       7.605  -9.020   3.872  1.00  0.00           H  
ATOM    589  HG  LEU C  75       9.875  -7.398   2.740  1.00  0.00           H  
ATOM    590 1HD1 LEU C  75      10.282  -9.358   1.447  1.00  0.00           H  
ATOM    591 2HD1 LEU C  75      10.372  -9.660   3.172  1.00  0.00           H  
ATOM    592 3HD1 LEU C  75       8.944 -10.129   2.295  1.00  0.00           H  
ATOM    593 1HD2 LEU C  75       8.736  -7.655   0.611  1.00  0.00           H  
ATOM    594 2HD2 LEU C  75       7.388  -8.469   1.454  1.00  0.00           H  
ATOM    595 3HD2 LEU C  75       7.740  -6.751   1.782  1.00  0.00           H  
ATOM    596  N   VAL C  76       5.776  -7.753   5.769  1.00  0.00           N  
ATOM    597  CA  VAL C  76       4.961  -7.896   6.961  1.00  0.00           C  
ATOM    598  C   VAL C  76       5.061  -9.205   7.741  1.00  0.00           C  
ATOM    599  O   VAL C  76       5.384  -9.205   8.923  1.00  0.00           O  
ATOM    600  CB  VAL C  76       3.487  -7.694   6.562  1.00  0.00           C  
ATOM    601  CG1 VAL C  76       2.577  -7.900   7.765  1.00  0.00           C  
ATOM    602  CG2 VAL C  76       3.295  -6.305   5.973  1.00  0.00           C  
ATOM    603  H   VAL C  76       5.393  -7.994   4.862  1.00  0.00           H  
ATOM    604  HA  VAL C  76       5.239  -7.084   7.639  1.00  0.00           H  
ATOM    605  HB  VAL C  76       3.214  -8.445   5.821  1.00  0.00           H  
ATOM    606 1HG1 VAL C  76       1.539  -7.753   7.465  1.00  0.00           H  
ATOM    607 2HG1 VAL C  76       2.704  -8.912   8.148  1.00  0.00           H  
ATOM    608 3HG1 VAL C  76       2.834  -7.181   8.542  1.00  0.00           H  
ATOM    609 1HG2 VAL C  76       2.251  -6.169   5.693  1.00  0.00           H  
ATOM    610 2HG2 VAL C  76       3.573  -5.554   6.712  1.00  0.00           H  
ATOM    611 3HG2 VAL C  76       3.925  -6.195   5.089  1.00  0.00           H  
ATOM    612  N   GLU C  77       4.788 -10.334   7.122  1.00  0.00           N  
ATOM    613  CA  GLU C  77       4.843 -11.570   7.908  1.00  0.00           C  
ATOM    614  C   GLU C  77       6.266 -12.059   8.093  1.00  0.00           C  
ATOM    615  O   GLU C  77       6.627 -12.629   9.121  1.00  0.00           O  
ATOM    616  CB  GLU C  77       4.036 -12.706   7.275  1.00  0.00           C  
ATOM    617  CG  GLU C  77       4.043 -13.990   8.151  1.00  0.00           C  
ATOM    618  CD  GLU C  77       3.152 -15.135   7.670  1.00  0.00           C  
ATOM    619  OE1 GLU C  77       2.397 -14.944   6.747  1.00  0.00           O  
ATOM    620  OE2 GLU C  77       3.272 -16.211   8.208  1.00  0.00           O  
ATOM    621  H   GLU C  77       4.534 -10.339   6.149  1.00  0.00           H  
ATOM    622  HA  GLU C  77       4.429 -11.368   8.896  1.00  0.00           H  
ATOM    623 1HB  GLU C  77       3.002 -12.387   7.128  1.00  0.00           H  
ATOM    624 2HB  GLU C  77       4.450 -12.946   6.306  1.00  0.00           H  
ATOM    625 1HG  GLU C  77       5.070 -14.354   8.207  1.00  0.00           H  
ATOM    626 2HG  GLU C  77       3.740 -13.712   9.159  1.00  0.00           H  
ATOM    627  N   VAL C  78       7.048 -11.883   7.053  1.00  0.00           N  
ATOM    628  CA  VAL C  78       8.369 -12.443   6.977  1.00  0.00           C  
ATOM    629  C   VAL C  78       9.383 -11.372   6.767  1.00  0.00           C  
ATOM    630  O   VAL C  78       9.036 -10.243   6.448  1.00  0.00           O  
ATOM    631  CB  VAL C  78       8.452 -13.383   5.775  1.00  0.00           C  
ATOM    632  CG1 VAL C  78       7.464 -14.509   5.909  1.00  0.00           C  
ATOM    633  CG2 VAL C  78       8.184 -12.580   4.513  1.00  0.00           C  
ATOM    634  H   VAL C  78       6.691 -11.359   6.272  1.00  0.00           H  
ATOM    635  HA  VAL C  78       8.587 -12.978   7.902  1.00  0.00           H  
ATOM    636  HB  VAL C  78       9.449 -13.817   5.726  1.00  0.00           H  
ATOM    637 1HG1 VAL C  78       7.551 -15.169   5.047  1.00  0.00           H  
ATOM    638 2HG1 VAL C  78       7.671 -15.069   6.818  1.00  0.00           H  
ATOM    639 3HG1 VAL C  78       6.461 -14.113   5.954  1.00  0.00           H  
ATOM    640 1HG2 VAL C  78       8.264 -13.239   3.659  1.00  0.00           H  
ATOM    641 2HG2 VAL C  78       7.185 -12.148   4.551  1.00  0.00           H  
ATOM    642 3HG2 VAL C  78       8.921 -11.781   4.421  1.00  0.00           H  
ATOM    643  N   LYS C  79      10.647 -11.725   6.950  1.00  0.00           N  
ATOM    644  CA  LYS C  79      11.712 -10.782   6.660  1.00  0.00           C  
ATOM    645  C   LYS C  79      12.016 -10.794   5.170  1.00  0.00           C  
ATOM    646  O   LYS C  79      12.303  -9.743   4.589  1.00  0.00           O  
ATOM    647  CB  LYS C  79      12.978 -11.097   7.460  1.00  0.00           C  
ATOM    648  CG  LYS C  79      14.120 -10.090   7.231  1.00  0.00           C  
ATOM    649  CD  LYS C  79      15.338 -10.362   8.139  1.00  0.00           C  
ATOM    650  CE  LYS C  79      16.464  -9.349   7.875  1.00  0.00           C  
ATOM    651  NZ  LYS C  79      17.654  -9.590   8.736  1.00  0.00           N  
ATOM    652  H   LYS C  79      10.868 -12.658   7.265  1.00  0.00           H  
ATOM    653  HA  LYS C  79      11.376  -9.779   6.924  1.00  0.00           H  
ATOM    654 1HB  LYS C  79      12.748 -11.119   8.525  1.00  0.00           H  
ATOM    655 2HB  LYS C  79      13.346 -12.085   7.180  1.00  0.00           H  
ATOM    656 1HG  LYS C  79      14.438 -10.147   6.189  1.00  0.00           H  
ATOM    657 2HG  LYS C  79      13.754  -9.082   7.421  1.00  0.00           H  
ATOM    658 1HD  LYS C  79      15.036 -10.297   9.184  1.00  0.00           H  
ATOM    659 2HD  LYS C  79      15.713 -11.369   7.947  1.00  0.00           H  
ATOM    660 1HE  LYS C  79      16.764  -9.419   6.829  1.00  0.00           H  
ATOM    661 2HE  LYS C  79      16.088  -8.344   8.069  1.00  0.00           H  
ATOM    662 1HZ  LYS C  79      18.365  -8.902   8.529  1.00  0.00           H  
ATOM    663 2HZ  LYS C  79      17.388  -9.516   9.709  1.00  0.00           H  
ATOM    664 3HZ  LYS C  79      18.019 -10.515   8.556  1.00  0.00           H  
ATOM    665  N   CYS C  80      11.969 -11.997   4.559  1.00  0.00           N  
ATOM    666  CA  CYS C  80      12.287 -12.173   3.138  1.00  0.00           C  
ATOM    667  C   CYS C  80      11.318 -13.072   2.364  1.00  0.00           C  
ATOM    668  O   CYS C  80      10.770 -14.030   2.914  1.00  0.00           O  
ATOM    669  CB  CYS C  80      13.675 -12.773   2.976  1.00  0.00           C  
ATOM    670  SG  CYS C  80      15.002 -11.787   3.703  1.00  0.00           S  
ATOM    671  H   CYS C  80      11.711 -12.806   5.100  1.00  0.00           H  
ATOM    672  HA  CYS C  80      12.274 -11.198   2.676  1.00  0.00           H  
ATOM    673 1HB  CYS C  80      13.702 -13.762   3.427  1.00  0.00           H  
ATOM    674 2HB  CYS C  80      13.894 -12.899   1.907  1.00  0.00           H  
ATOM    675  N   LEU C  81      11.189 -12.793   1.058  1.00  0.00           N  
ATOM    676  CA  LEU C  81      10.424 -13.600   0.092  1.00  0.00           C  
ATOM    677  C   LEU C  81      11.290 -13.954  -1.105  1.00  0.00           C  
ATOM    678  O   LEU C  81      12.133 -13.154  -1.527  1.00  0.00           O  
ATOM    679  CB  LEU C  81       9.190 -12.836  -0.428  1.00  0.00           C  
ATOM    680  CG  LEU C  81       8.129 -12.444   0.595  1.00  0.00           C  
ATOM    681  CD1 LEU C  81       7.187 -11.419  -0.021  1.00  0.00           C  
ATOM    682  CD2 LEU C  81       7.353 -13.659   0.996  1.00  0.00           C  
ATOM    683  H   LEU C  81      11.673 -11.958   0.723  1.00  0.00           H  
ATOM    684  HA  LEU C  81      10.106 -14.522   0.575  1.00  0.00           H  
ATOM    685 1HB  LEU C  81       9.522 -11.934  -0.908  1.00  0.00           H  
ATOM    686 2HB  LEU C  81       8.702 -13.456  -1.185  1.00  0.00           H  
ATOM    687  HG  LEU C  81       8.598 -12.029   1.455  1.00  0.00           H  
ATOM    688 1HD1 LEU C  81       6.430 -11.139   0.711  1.00  0.00           H  
ATOM    689 2HD1 LEU C  81       7.755 -10.531  -0.313  1.00  0.00           H  
ATOM    690 3HD1 LEU C  81       6.705 -11.849  -0.897  1.00  0.00           H  
ATOM    691 1HD2 LEU C  81       6.596 -13.381   1.726  1.00  0.00           H  
ATOM    692 2HD2 LEU C  81       6.875 -14.088   0.117  1.00  0.00           H  
ATOM    693 3HD2 LEU C  81       8.033 -14.392   1.437  1.00  0.00           H  
ATOM    694  N   ASN C  82      11.066 -15.132  -1.684  1.00  0.00           N  
ATOM    695  CA  ASN C  82      11.785 -15.502  -2.905  1.00  0.00           C  
ATOM    696  C   ASN C  82      10.938 -15.255  -4.139  1.00  0.00           C  
ATOM    697  O   ASN C  82       9.718 -15.419  -4.094  1.00  0.00           O  
ATOM    698  CB  ASN C  82      12.210 -16.951  -2.872  1.00  0.00           C  
ATOM    699  CG  ASN C  82      13.193 -17.234  -1.799  1.00  0.00           C  
ATOM    700  OD1 ASN C  82      14.110 -16.450  -1.540  1.00  0.00           O  
ATOM    701  ND2 ASN C  82      13.029 -18.362  -1.161  1.00  0.00           N  
ATOM    702  H   ASN C  82      10.384 -15.767  -1.291  1.00  0.00           H  
ATOM    703  HA  ASN C  82      12.676 -14.880  -2.997  1.00  0.00           H  
ATOM    704 1HB  ASN C  82      11.335 -17.583  -2.724  1.00  0.00           H  
ATOM    705 2HB  ASN C  82      12.647 -17.220  -3.838  1.00  0.00           H  
ATOM    706 1HD2 ASN C  82      13.660 -18.623  -0.428  1.00  0.00           H  
ATOM    707 2HD2 ASN C  82      12.276 -18.972  -1.406  1.00  0.00           H  
ATOM    708  N   PHE C  83      11.598 -14.920  -5.245  1.00  0.00           N  
ATOM    709  CA  PHE C  83      10.945 -14.717  -6.531  1.00  0.00           C  
ATOM    710  C   PHE C  83      10.757 -15.985  -7.325  1.00  0.00           C  
ATOM    711  O   PHE C  83      11.574 -16.901  -7.269  1.00  0.00           O  
ATOM    712  CB  PHE C  83      11.744 -13.734  -7.353  1.00  0.00           C  
ATOM    713  CG  PHE C  83      11.640 -12.276  -6.922  1.00  0.00           C  
ATOM    714  CD1 PHE C  83      12.156 -11.835  -5.731  1.00  0.00           C  
ATOM    715  CD2 PHE C  83      11.109 -11.335  -7.766  1.00  0.00           C  
ATOM    716  CE1 PHE C  83      12.123 -10.505  -5.397  1.00  0.00           C  
ATOM    717  CE2 PHE C  83      11.062 -10.004  -7.437  1.00  0.00           C  
ATOM    718  CZ  PHE C  83      11.577  -9.586  -6.242  1.00  0.00           C  
ATOM    719  H   PHE C  83      12.612 -14.779  -5.200  1.00  0.00           H  
ATOM    720  HA  PHE C  83       9.968 -14.313  -6.366  1.00  0.00           H  
ATOM    721 1HB  PHE C  83      12.781 -14.032  -7.327  1.00  0.00           H  
ATOM    722 2HB  PHE C  83      11.408 -13.805  -8.386  1.00  0.00           H  
ATOM    723  HD1 PHE C  83      12.594 -12.554  -5.051  1.00  0.00           H  
ATOM    724  HD2 PHE C  83      10.742 -11.660  -8.699  1.00  0.00           H  
ATOM    725  HE1 PHE C  83      12.534 -10.190  -4.472  1.00  0.00           H  
ATOM    726  HE2 PHE C  83      10.627  -9.284  -8.132  1.00  0.00           H  
ATOM    727  HZ  PHE C  83      11.559  -8.535  -5.969  1.00  0.00           H  
ATOM    728  N   ARG C  84       9.681 -16.002  -8.093  1.00  0.00           N  
ATOM    729  CA  ARG C  84       9.348 -17.054  -9.031  1.00  0.00           C  
ATOM    730  C   ARG C  84      10.003 -16.685 -10.333  1.00  0.00           C  
ATOM    731  O   ARG C  84      10.283 -15.506 -10.548  1.00  0.00           O  
ATOM    732  CB  ARG C  84       7.855 -17.116  -9.257  1.00  0.00           C  
ATOM    733  CG  ARG C  84       7.060 -17.531  -8.078  1.00  0.00           C  
ATOM    734  CD  ARG C  84       5.609 -17.427  -8.337  1.00  0.00           C  
ATOM    735  NE  ARG C  84       5.185 -18.318  -9.409  1.00  0.00           N  
ATOM    736  CZ  ARG C  84       3.965 -18.299  -9.995  1.00  0.00           C  
ATOM    737  NH1 ARG C  84       3.052 -17.414  -9.618  1.00  0.00           N  
ATOM    738  NH2 ARG C  84       3.704 -19.188 -10.941  1.00  0.00           N  
ATOM    739  H   ARG C  84       9.042 -15.212  -8.053  1.00  0.00           H  
ATOM    740  HA  ARG C  84       9.731 -18.011  -8.671  1.00  0.00           H  
ATOM    741 1HB  ARG C  84       7.495 -16.130  -9.557  1.00  0.00           H  
ATOM    742 2HB  ARG C  84       7.638 -17.806 -10.071  1.00  0.00           H  
ATOM    743 1HG  ARG C  84       7.302 -18.533  -7.837  1.00  0.00           H  
ATOM    744 2HG  ARG C  84       7.306 -16.885  -7.231  1.00  0.00           H  
ATOM    745 1HD  ARG C  84       5.058 -17.694  -7.435  1.00  0.00           H  
ATOM    746 2HD  ARG C  84       5.365 -16.408  -8.618  1.00  0.00           H  
ATOM    747  HE  ARG C  84       5.845 -19.014  -9.725  1.00  0.00           H  
ATOM    748 1HH1 ARG C  84       3.259 -16.751  -8.883  1.00  0.00           H  
ATOM    749 2HH1 ARG C  84       2.134 -17.421 -10.052  1.00  0.00           H  
ATOM    750 1HH2 ARG C  84       4.407 -19.858 -11.198  1.00  0.00           H  
ATOM    751 2HH2 ARG C  84       2.782 -19.236 -11.407  1.00  0.00           H  
ATOM    752  N   LYS C  85      10.221 -17.649 -11.220  1.00  0.00           N  
ATOM    753  CA  LYS C  85      10.787 -17.299 -12.517  1.00  0.00           C  
ATOM    754  C   LYS C  85       9.994 -17.886 -13.664  1.00  0.00           C  
ATOM    755  O   LYS C  85       9.735 -19.090 -13.693  1.00  0.00           O  
ATOM    756  CB  LYS C  85      12.220 -17.802 -12.618  1.00  0.00           C  
ATOM    757  CG  LYS C  85      12.951 -17.457 -13.927  1.00  0.00           C  
ATOM    758  CD  LYS C  85      14.312 -18.134 -13.932  1.00  0.00           C  
ATOM    759  CE  LYS C  85      15.172 -17.784 -15.120  1.00  0.00           C  
ATOM    760  NZ  LYS C  85      14.652 -18.307 -16.420  1.00  0.00           N  
ATOM    761  H   LYS C  85       9.997 -18.609 -11.004  1.00  0.00           H  
ATOM    762  HA  LYS C  85      10.778 -16.219 -12.633  1.00  0.00           H  
ATOM    763 1HB  LYS C  85      12.803 -17.387 -11.798  1.00  0.00           H  
ATOM    764 2HB  LYS C  85      12.231 -18.885 -12.512  1.00  0.00           H  
ATOM    765 1HG  LYS C  85      12.370 -17.792 -14.789  1.00  0.00           H  
ATOM    766 2HG  LYS C  85      13.078 -16.372 -14.002  1.00  0.00           H  
ATOM    767 1HD  LYS C  85      14.854 -17.877 -13.030  1.00  0.00           H  
ATOM    768 2HD  LYS C  85      14.162 -19.211 -13.935  1.00  0.00           H  
ATOM    769 1HE  LYS C  85      15.278 -16.705 -15.194  1.00  0.00           H  
ATOM    770 2HE  LYS C  85      16.134 -18.224 -14.941  1.00  0.00           H  
ATOM    771 1HZ  LYS C  85      15.298 -18.060 -17.148  1.00  0.00           H  
ATOM    772 2HZ  LYS C  85      14.566 -19.307 -16.374  1.00  0.00           H  
ATOM    773 3HZ  LYS C  85      13.738 -17.894 -16.661  1.00  0.00           H  
ATOM    774  N   LEU C  86       9.594 -17.023 -14.588  1.00  0.00           N  
ATOM    775  CA  LEU C  86       8.909 -17.453 -15.796  1.00  0.00           C  
ATOM    776  C   LEU C  86       9.652 -16.896 -16.979  1.00  0.00           C  
ATOM    777  O   LEU C  86       9.864 -15.688 -17.077  1.00  0.00           O  
ATOM    778  CB  LEU C  86       7.446 -17.017 -15.850  1.00  0.00           C  
ATOM    779  CG  LEU C  86       6.512 -17.607 -14.789  1.00  0.00           C  
ATOM    780  CD1 LEU C  86       5.154 -16.952 -14.928  1.00  0.00           C  
ATOM    781  CD2 LEU C  86       6.398 -19.090 -14.973  1.00  0.00           C  
ATOM    782  H   LEU C  86       9.862 -16.043 -14.481  1.00  0.00           H  
ATOM    783  HA  LEU C  86       8.944 -18.540 -15.853  1.00  0.00           H  
ATOM    784 1HB  LEU C  86       7.411 -15.931 -15.759  1.00  0.00           H  
ATOM    785 2HB  LEU C  86       7.046 -17.287 -16.825  1.00  0.00           H  
ATOM    786  HG  LEU C  86       6.905 -17.413 -13.801  1.00  0.00           H  
ATOM    787 1HD1 LEU C  86       4.471 -17.361 -14.183  1.00  0.00           H  
ATOM    788 2HD1 LEU C  86       5.231 -15.881 -14.798  1.00  0.00           H  
ATOM    789 3HD1 LEU C  86       4.770 -17.154 -15.916  1.00  0.00           H  
ATOM    790 1HD2 LEU C  86       5.725 -19.497 -14.217  1.00  0.00           H  
ATOM    791 2HD2 LEU C  86       6.001 -19.309 -15.963  1.00  0.00           H  
ATOM    792 3HD2 LEU C  86       7.382 -19.547 -14.869  1.00  0.00           H  
ATOM    793  N   GLN C  87      10.025 -17.758 -17.905  1.00  0.00           N  
ATOM    794  CA  GLN C  87      10.788 -17.307 -19.046  1.00  0.00           C  
ATOM    795  C   GLN C  87      11.953 -16.431 -18.577  1.00  0.00           C  
ATOM    796  O   GLN C  87      12.802 -16.861 -17.782  1.00  0.00           O  
ATOM    797  CB  GLN C  87       9.903 -16.548 -20.040  1.00  0.00           C  
ATOM    798  CG  GLN C  87       8.857 -17.391 -20.681  1.00  0.00           C  
ATOM    799  CD  GLN C  87       8.013 -16.613 -21.679  1.00  0.00           C  
ATOM    800  OE1 GLN C  87       8.151 -15.390 -21.834  1.00  0.00           O  
ATOM    801  NE2 GLN C  87       7.120 -17.337 -22.348  1.00  0.00           N  
ATOM    802  H   GLN C  87       9.802 -18.737 -17.798  1.00  0.00           H  
ATOM    803  HA  GLN C  87      11.204 -18.175 -19.555  1.00  0.00           H  
ATOM    804 1HB  GLN C  87       9.409 -15.706 -19.555  1.00  0.00           H  
ATOM    805 2HB  GLN C  87      10.517 -16.157 -20.854  1.00  0.00           H  
ATOM    806 1HG  GLN C  87       9.344 -18.208 -21.209  1.00  0.00           H  
ATOM    807 2HG  GLN C  87       8.198 -17.784 -19.909  1.00  0.00           H  
ATOM    808 1HE2 GLN C  87       6.476 -16.913 -23.028  1.00  0.00           H  
ATOM    809 2HE2 GLN C  87       7.046 -18.316 -22.184  1.00  0.00           H  
ATOM    810  N   GLU C  88      11.981 -15.198 -19.067  1.00  0.00           N  
ATOM    811  CA  GLU C  88      13.051 -14.256 -18.815  1.00  0.00           C  
ATOM    812  C   GLU C  88      12.824 -13.294 -17.642  1.00  0.00           C  
ATOM    813  O   GLU C  88      13.642 -12.397 -17.425  1.00  0.00           O  
ATOM    814  CB  GLU C  88      13.276 -13.478 -20.110  1.00  0.00           C  
ATOM    815  CG  GLU C  88      13.778 -14.387 -21.287  1.00  0.00           C  
ATOM    816  CD  GLU C  88      14.034 -13.654 -22.639  1.00  0.00           C  
ATOM    817  OE1 GLU C  88      13.798 -12.471 -22.725  1.00  0.00           O  
ATOM    818  OE2 GLU C  88      14.463 -14.310 -23.573  1.00  0.00           O  
ATOM    819  H   GLU C  88      11.229 -14.894 -19.664  1.00  0.00           H  
ATOM    820  HA  GLU C  88      13.952 -14.828 -18.597  1.00  0.00           H  
ATOM    821 1HB  GLU C  88      12.340 -13.006 -20.414  1.00  0.00           H  
ATOM    822 2HB  GLU C  88      14.008 -12.688 -19.941  1.00  0.00           H  
ATOM    823 1HG  GLU C  88      14.704 -14.869 -20.974  1.00  0.00           H  
ATOM    824 2HG  GLU C  88      13.038 -15.171 -21.450  1.00  0.00           H  
ATOM    825  N   ILE C  89      11.719 -13.444 -16.905  1.00  0.00           N  
ATOM    826  CA  ILE C  89      11.423 -12.514 -15.808  1.00  0.00           C  
ATOM    827  C   ILE C  89      11.250 -13.176 -14.454  1.00  0.00           C  
ATOM    828  O   ILE C  89      10.937 -14.364 -14.333  1.00  0.00           O  
ATOM    829  CB  ILE C  89      10.127 -11.723 -16.053  1.00  0.00           C  
ATOM    830  CG1 ILE C  89       8.946 -12.711 -16.147  1.00  0.00           C  
ATOM    831  CG2 ILE C  89      10.248 -10.872 -17.287  1.00  0.00           C  
ATOM    832  CD1 ILE C  89       7.582 -12.059 -16.104  1.00  0.00           C  
ATOM    833  H   ILE C  89      11.081 -14.215 -17.104  1.00  0.00           H  
ATOM    834  HA  ILE C  89      12.246 -11.803 -15.721  1.00  0.00           H  
ATOM    835  HB  ILE C  89       9.941 -11.074 -15.193  1.00  0.00           H  
ATOM    836 1HG1 ILE C  89       9.032 -13.268 -17.080  1.00  0.00           H  
ATOM    837 2HG1 ILE C  89       9.017 -13.416 -15.318  1.00  0.00           H  
ATOM    838 1HG2 ILE C  89       9.328 -10.313 -17.432  1.00  0.00           H  
ATOM    839 2HG2 ILE C  89      11.080 -10.185 -17.164  1.00  0.00           H  
ATOM    840 3HG2 ILE C  89      10.427 -11.508 -18.153  1.00  0.00           H  
ATOM    841 1HD1 ILE C  89       6.810 -12.827 -16.175  1.00  0.00           H  
ATOM    842 2HD1 ILE C  89       7.471 -11.515 -15.165  1.00  0.00           H  
ATOM    843 3HD1 ILE C  89       7.484 -11.368 -16.940  1.00  0.00           H  
ATOM    844  N   TYR C  90      11.377 -12.360 -13.419  1.00  0.00           N  
ATOM    845  CA  TYR C  90      11.200 -12.840 -12.066  1.00  0.00           C  
ATOM    846  C   TYR C  90      10.077 -12.097 -11.387  1.00  0.00           C  
ATOM    847  O   TYR C  90       9.894 -10.905 -11.628  1.00  0.00           O  
ATOM    848  CB  TYR C  90      12.494 -12.619 -11.307  1.00  0.00           C  
ATOM    849  CG  TYR C  90      13.612 -13.396 -11.855  1.00  0.00           C  
ATOM    850  CD1 TYR C  90      14.316 -12.908 -12.946  1.00  0.00           C  
ATOM    851  CD2 TYR C  90      13.979 -14.579 -11.255  1.00  0.00           C  
ATOM    852  CE1 TYR C  90      15.378 -13.614 -13.443  1.00  0.00           C  
ATOM    853  CE2 TYR C  90      15.054 -15.276 -11.748  1.00  0.00           C  
ATOM    854  CZ  TYR C  90      15.751 -14.796 -12.840  1.00  0.00           C  
ATOM    855  OH  TYR C  90      16.825 -15.493 -13.331  1.00  0.00           O  
ATOM    856  H   TYR C  90      11.628 -11.380 -13.570  1.00  0.00           H  
ATOM    857  HA  TYR C  90      10.952 -13.890 -12.097  1.00  0.00           H  
ATOM    858 1HB  TYR C  90      12.764 -11.561 -11.338  1.00  0.00           H  
ATOM    859 2HB  TYR C  90      12.365 -12.894 -10.272  1.00  0.00           H  
ATOM    860  HD1 TYR C  90      14.021 -11.964 -13.407  1.00  0.00           H  
ATOM    861  HD2 TYR C  90      13.423 -14.954 -10.393  1.00  0.00           H  
ATOM    862  HE1 TYR C  90      15.930 -13.234 -14.299  1.00  0.00           H  
ATOM    863  HE2 TYR C  90      15.357 -16.213 -11.277  1.00  0.00           H  
ATOM    864  HH  TYR C  90      17.183 -16.083 -12.627  1.00  0.00           H  
ATOM    865  N   PHE C  91       9.309 -12.770 -10.534  1.00  0.00           N  
ATOM    866  CA  PHE C  91       8.273 -12.006  -9.832  1.00  0.00           C  
ATOM    867  C   PHE C  91       7.730 -12.644  -8.573  1.00  0.00           C  
ATOM    868  O   PHE C  91       7.877 -13.842  -8.332  1.00  0.00           O  
ATOM    869  CB  PHE C  91       7.107 -11.712 -10.770  1.00  0.00           C  
ATOM    870  CG  PHE C  91       6.467 -12.877 -11.164  1.00  0.00           C  
ATOM    871  CD1 PHE C  91       5.357 -13.315 -10.489  1.00  0.00           C  
ATOM    872  CD2 PHE C  91       6.991 -13.605 -12.171  1.00  0.00           C  
ATOM    873  CE1 PHE C  91       4.758 -14.477 -10.842  1.00  0.00           C  
ATOM    874  CE2 PHE C  91       6.431 -14.752 -12.528  1.00  0.00           C  
ATOM    875  CZ  PHE C  91       5.296 -15.212 -11.869  1.00  0.00           C  
ATOM    876  H   PHE C  91       9.478 -13.762 -10.377  1.00  0.00           H  
ATOM    877  HA  PHE C  91       8.715 -11.059  -9.548  1.00  0.00           H  
ATOM    878 1HB  PHE C  91       6.376 -11.077 -10.267  1.00  0.00           H  
ATOM    879 2HB  PHE C  91       7.436 -11.188 -11.655  1.00  0.00           H  
ATOM    880  HD1 PHE C  91       4.958 -12.714  -9.667  1.00  0.00           H  
ATOM    881  HD2 PHE C  91       7.880 -13.254 -12.691  1.00  0.00           H  
ATOM    882  HE1 PHE C  91       3.866 -14.822 -10.310  1.00  0.00           H  
ATOM    883  HE2 PHE C  91       6.877 -15.307 -13.330  1.00  0.00           H  
ATOM    884  HZ  PHE C  91       4.834 -16.153 -12.160  1.00  0.00           H  
ATOM    885  N   ILE C  92       7.047 -11.833  -7.782  1.00  0.00           N  
ATOM    886  CA  ILE C  92       6.290 -12.324  -6.637  1.00  0.00           C  
ATOM    887  C   ILE C  92       4.866 -11.781  -6.627  1.00  0.00           C  
ATOM    888  O   ILE C  92       4.590 -10.697  -7.149  1.00  0.00           O  
ATOM    889  CB  ILE C  92       7.004 -12.015  -5.309  1.00  0.00           C  
ATOM    890  CG1 ILE C  92       7.239 -10.615  -5.159  1.00  0.00           C  
ATOM    891  CG2 ILE C  92       8.275 -12.707  -5.193  1.00  0.00           C  
ATOM    892  CD1 ILE C  92       7.570 -10.272  -3.736  1.00  0.00           C  
ATOM    893  H   ILE C  92       7.040 -10.843  -8.026  1.00  0.00           H  
ATOM    894  HA  ILE C  92       6.222 -13.408  -6.717  1.00  0.00           H  
ATOM    895  HB  ILE C  92       6.355 -12.330  -4.489  1.00  0.00           H  
ATOM    896 1HG1 ILE C  92       8.081 -10.337  -5.793  1.00  0.00           H  
ATOM    897 2HG1 ILE C  92       6.357 -10.055  -5.473  1.00  0.00           H  
ATOM    898 1HG2 ILE C  92       8.741 -12.490  -4.233  1.00  0.00           H  
ATOM    899 2HG2 ILE C  92       8.085 -13.775  -5.270  1.00  0.00           H  
ATOM    900 3HG2 ILE C  92       8.921 -12.379  -5.985  1.00  0.00           H  
ATOM    901 1HD1 ILE C  92       7.773  -9.220  -3.654  1.00  0.00           H  
ATOM    902 2HD1 ILE C  92       6.732 -10.540  -3.094  1.00  0.00           H  
ATOM    903 3HD1 ILE C  92       8.457 -10.826  -3.431  1.00  0.00           H  
ATOM    904  N   GLU C  93       3.966 -12.551  -6.024  1.00  0.00           N  
ATOM    905  CA  GLU C  93       2.572 -12.160  -5.834  1.00  0.00           C  
ATOM    906  C   GLU C  93       2.277 -12.317  -4.351  1.00  0.00           C  
ATOM    907  O   GLU C  93       2.388 -13.411  -3.816  1.00  0.00           O  
ATOM    908  CB  GLU C  93       1.632 -13.026  -6.685  1.00  0.00           C  
ATOM    909  CG  GLU C  93       1.861 -12.901  -8.192  1.00  0.00           C  
ATOM    910  CD  GLU C  93       0.969 -13.829  -9.053  1.00  0.00           C  
ATOM    911  OE1 GLU C  93       1.212 -15.031  -9.070  1.00  0.00           O  
ATOM    912  OE2 GLU C  93       0.066 -13.328  -9.694  1.00  0.00           O  
ATOM    913  H   GLU C  93       4.266 -13.439  -5.648  1.00  0.00           H  
ATOM    914  HA  GLU C  93       2.442 -11.116  -6.108  1.00  0.00           H  
ATOM    915 1HB  GLU C  93       1.754 -14.071  -6.410  1.00  0.00           H  
ATOM    916 2HB  GLU C  93       0.597 -12.750  -6.473  1.00  0.00           H  
ATOM    917 1HG  GLU C  93       1.686 -11.862  -8.483  1.00  0.00           H  
ATOM    918 2HG  GLU C  93       2.901 -13.125  -8.396  1.00  0.00           H  
ATOM    919  N   THR C  94       1.994 -11.230  -3.668  1.00  0.00           N  
ATOM    920  CA  THR C  94       1.822 -11.329  -2.236  1.00  0.00           C  
ATOM    921  C   THR C  94       0.924 -10.259  -1.644  1.00  0.00           C  
ATOM    922  O   THR C  94       0.397  -9.410  -2.337  1.00  0.00           O  
ATOM    923  CB  THR C  94       3.182 -11.272  -1.525  1.00  0.00           C  
ATOM    924  OG1 THR C  94       3.001 -11.611  -0.152  1.00  0.00           O  
ATOM    925  CG2 THR C  94       3.777  -9.861  -1.614  1.00  0.00           C  
ATOM    926  H   THR C  94       1.877 -10.348  -4.168  1.00  0.00           H  
ATOM    927  HA  THR C  94       1.366 -12.294  -2.018  1.00  0.00           H  
ATOM    928  HB  THR C  94       3.870 -11.984  -1.984  1.00  0.00           H  
ATOM    929  HG1 THR C  94       2.933 -12.577  -0.088  1.00  0.00           H  
ATOM    930 1HG2 THR C  94       4.734  -9.840  -1.100  1.00  0.00           H  
ATOM    931 2HG2 THR C  94       3.922  -9.601  -2.663  1.00  0.00           H  
ATOM    932 3HG2 THR C  94       3.117  -9.130  -1.158  1.00  0.00           H  
ATOM    933  N   LYS C  95       0.743 -10.321  -0.344  1.00  0.00           N  
ATOM    934  CA  LYS C  95      -0.054  -9.360   0.396  1.00  0.00           C  
ATOM    935  C   LYS C  95       0.820  -8.794   1.482  1.00  0.00           C  
ATOM    936  O   LYS C  95       0.430  -7.891   2.235  1.00  0.00           O  
ATOM    937  CB  LYS C  95      -1.312 -10.000   0.986  1.00  0.00           C  
ATOM    938  CG  LYS C  95      -1.060 -10.874   2.207  1.00  0.00           C  
ATOM    939  CD  LYS C  95      -2.312 -11.640   2.606  1.00  0.00           C  
ATOM    940  CE  LYS C  95      -3.294 -10.748   3.350  1.00  0.00           C  
ATOM    941  NZ  LYS C  95      -2.845 -10.463   4.740  1.00  0.00           N  
ATOM    942  H   LYS C  95       1.252 -11.037   0.151  1.00  0.00           H  
ATOM    943  HA  LYS C  95      -0.356  -8.544  -0.266  1.00  0.00           H  
ATOM    944 1HB  LYS C  95      -2.017  -9.219   1.273  1.00  0.00           H  
ATOM    945 2HB  LYS C  95      -1.796 -10.616   0.228  1.00  0.00           H  
ATOM    946 1HG  LYS C  95      -0.263 -11.586   1.986  1.00  0.00           H  
ATOM    947 2HG  LYS C  95      -0.744 -10.250   3.042  1.00  0.00           H  
ATOM    948 1HD  LYS C  95      -2.797 -12.036   1.713  1.00  0.00           H  
ATOM    949 2HD  LYS C  95      -2.037 -12.476   3.249  1.00  0.00           H  
ATOM    950 1HE  LYS C  95      -3.404  -9.805   2.817  1.00  0.00           H  
ATOM    951 2HE  LYS C  95      -4.269 -11.233   3.389  1.00  0.00           H  
ATOM    952 1HZ  LYS C  95      -3.523  -9.870   5.198  1.00  0.00           H  
ATOM    953 2HZ  LYS C  95      -2.758 -11.331   5.250  1.00  0.00           H  
ATOM    954 3HZ  LYS C  95      -1.951  -9.995   4.716  1.00  0.00           H  
ATOM    955  N   LYS C  96       2.032  -9.338   1.542  1.00  0.00           N  
ATOM    956  CA  LYS C  96       2.991  -9.071   2.594  1.00  0.00           C  
ATOM    957  C   LYS C  96       3.831  -7.821   2.411  1.00  0.00           C  
ATOM    958  O   LYS C  96       4.755  -7.592   3.180  1.00  0.00           O  
ATOM    959  CB  LYS C  96       3.845 -10.313   2.737  1.00  0.00           C  
ATOM    960  CG  LYS C  96       2.987 -11.471   3.227  1.00  0.00           C  
ATOM    961  CD  LYS C  96       3.697 -12.792   3.295  1.00  0.00           C  
ATOM    962  CE  LYS C  96       2.734 -13.849   3.839  1.00  0.00           C  
ATOM    963  NZ  LYS C  96       3.334 -15.209   3.878  1.00  0.00           N  
ATOM    964  H   LYS C  96       2.287 -10.044   0.854  1.00  0.00           H  
ATOM    965  HA  LYS C  96       2.430  -8.945   3.518  1.00  0.00           H  
ATOM    966 1HB  LYS C  96       4.290 -10.568   1.780  1.00  0.00           H  
ATOM    967 2HB  LYS C  96       4.650 -10.136   3.450  1.00  0.00           H  
ATOM    968 1HG  LYS C  96       2.617 -11.234   4.227  1.00  0.00           H  
ATOM    969 2HG  LYS C  96       2.127 -11.578   2.566  1.00  0.00           H  
ATOM    970 1HD  LYS C  96       4.027 -13.082   2.294  1.00  0.00           H  
ATOM    971 2HD  LYS C  96       4.569 -12.721   3.943  1.00  0.00           H  
ATOM    972 1HE  LYS C  96       2.451 -13.548   4.838  1.00  0.00           H  
ATOM    973 2HE  LYS C  96       1.838 -13.876   3.220  1.00  0.00           H  
ATOM    974 1HZ  LYS C  96       2.660 -15.855   4.272  1.00  0.00           H  
ATOM    975 2HZ  LYS C  96       3.583 -15.499   2.947  1.00  0.00           H  
ATOM    976 3HZ  LYS C  96       4.162 -15.198   4.460  1.00  0.00           H  
ATOM    977  N   PHE C  97       3.546  -7.006   1.407  1.00  0.00           N  
ATOM    978  CA  PHE C  97       4.311  -5.775   1.276  1.00  0.00           C  
ATOM    979  C   PHE C  97       3.770  -4.752   2.260  1.00  0.00           C  
ATOM    980  O   PHE C  97       2.572  -4.462   2.260  1.00  0.00           O  
ATOM    981  CB  PHE C  97       4.150  -5.156  -0.095  1.00  0.00           C  
ATOM    982  CG  PHE C  97       4.723  -5.912  -1.179  1.00  0.00           C  
ATOM    983  CD1 PHE C  97       5.908  -6.565  -1.016  1.00  0.00           C  
ATOM    984  CD2 PHE C  97       4.096  -5.951  -2.398  1.00  0.00           C  
ATOM    985  CE1 PHE C  97       6.474  -7.267  -2.051  1.00  0.00           C  
ATOM    986  CE2 PHE C  97       4.643  -6.652  -3.449  1.00  0.00           C  
ATOM    987  CZ  PHE C  97       5.833  -7.312  -3.272  1.00  0.00           C  
ATOM    988  H   PHE C  97       2.793  -7.225   0.772  1.00  0.00           H  
ATOM    989  HA  PHE C  97       5.362  -5.962   1.495  1.00  0.00           H  
ATOM    990 1HB  PHE C  97       3.099  -4.992  -0.304  1.00  0.00           H  
ATOM    991 2HB  PHE C  97       4.625  -4.184  -0.081  1.00  0.00           H  
ATOM    992  HD1 PHE C  97       6.390  -6.518  -0.054  1.00  0.00           H  
ATOM    993  HD2 PHE C  97       3.155  -5.416  -2.525  1.00  0.00           H  
ATOM    994  HE1 PHE C  97       7.421  -7.783  -1.900  1.00  0.00           H  
ATOM    995  HE2 PHE C  97       4.137  -6.685  -4.421  1.00  0.00           H  
ATOM    996  HZ  PHE C  97       6.255  -7.857  -4.096  1.00  0.00           H  
ATOM    997  N   LEU C  98       4.630  -4.181   3.083  1.00  0.00           N  
ATOM    998  CA  LEU C  98       4.180  -3.162   4.025  1.00  0.00           C  
ATOM    999  C   LEU C  98       3.813  -1.873   3.297  1.00  0.00           C  
ATOM   1000  O   LEU C  98       2.880  -1.167   3.681  1.00  0.00           O  
ATOM   1001  CB  LEU C  98       5.272  -2.879   5.064  1.00  0.00           C  
ATOM   1002  CG  LEU C  98       4.887  -1.907   6.186  1.00  0.00           C  
ATOM   1003  CD1 LEU C  98       3.738  -2.494   6.995  1.00  0.00           C  
ATOM   1004  CD2 LEU C  98       6.098  -1.645   7.069  1.00  0.00           C  
ATOM   1005  H   LEU C  98       5.613  -4.445   3.075  1.00  0.00           H  
ATOM   1006  HA  LEU C  98       3.290  -3.532   4.531  1.00  0.00           H  
ATOM   1007 1HB  LEU C  98       5.563  -3.821   5.527  1.00  0.00           H  
ATOM   1008 2HB  LEU C  98       6.141  -2.466   4.552  1.00  0.00           H  
ATOM   1009  HG  LEU C  98       4.544  -0.968   5.752  1.00  0.00           H  
ATOM   1010 1HD1 LEU C  98       3.464  -1.803   7.792  1.00  0.00           H  
ATOM   1011 2HD1 LEU C  98       2.879  -2.653   6.343  1.00  0.00           H  
ATOM   1012 3HD1 LEU C  98       4.046  -3.444   7.429  1.00  0.00           H  
ATOM   1013 1HD2 LEU C  98       5.825  -0.953   7.866  1.00  0.00           H  
ATOM   1014 2HD2 LEU C  98       6.441  -2.583   7.505  1.00  0.00           H  
ATOM   1015 3HD2 LEU C  98       6.898  -1.209   6.470  1.00  0.00           H  
ATOM   1016  N   LEU C  99       4.630  -1.540   2.290  1.00  0.00           N  
ATOM   1017  CA  LEU C  99       4.539  -0.314   1.495  1.00  0.00           C  
ATOM   1018  C   LEU C  99       4.893   0.956   2.283  1.00  0.00           C  
ATOM   1019  O   LEU C  99       4.580   2.076   1.869  1.00  0.00           O  
ATOM   1020  CB  LEU C  99       3.142  -0.192   0.875  1.00  0.00           C  
ATOM   1021  CG  LEU C  99       2.693  -1.406   0.076  1.00  0.00           C  
ATOM   1022  CD1 LEU C  99       1.256  -1.189  -0.365  1.00  0.00           C  
ATOM   1023  CD2 LEU C  99       3.631  -1.609  -1.091  1.00  0.00           C  
ATOM   1024  H   LEU C  99       5.359  -2.200   2.058  1.00  0.00           H  
ATOM   1025  HA  LEU C  99       5.256  -0.398   0.676  1.00  0.00           H  
ATOM   1026 1HB  LEU C  99       2.411  -0.013   1.643  1.00  0.00           H  
ATOM   1027 2HB  LEU C  99       3.124   0.653   0.219  1.00  0.00           H  
ATOM   1028  HG  LEU C  99       2.716  -2.295   0.705  1.00  0.00           H  
ATOM   1029 1HD1 LEU C  99       0.912  -2.055  -0.927  1.00  0.00           H  
ATOM   1030 2HD1 LEU C  99       0.623  -1.056   0.513  1.00  0.00           H  
ATOM   1031 3HD1 LEU C  99       1.200  -0.302  -0.986  1.00  0.00           H  
ATOM   1032 1HD2 LEU C  99       3.313  -2.481  -1.662  1.00  0.00           H  
ATOM   1033 2HD2 LEU C  99       3.616  -0.731  -1.735  1.00  0.00           H  
ATOM   1034 3HD2 LEU C  99       4.639  -1.766  -0.716  1.00  0.00           H  
ATOM   1035  N   ILE C 100       5.594   0.759   3.393  1.00  0.00           N  
ATOM   1036  CA  ILE C 100       6.184   1.838   4.170  1.00  0.00           C  
ATOM   1037  C   ILE C 100       7.667   1.526   4.327  1.00  0.00           C  
ATOM   1038  O   ILE C 100       8.039   0.546   4.968  1.00  0.00           O  
ATOM   1039  CB  ILE C 100       5.516   1.986   5.549  1.00  0.00           C  
ATOM   1040  CG1 ILE C 100       4.020   2.268   5.390  1.00  0.00           C  
ATOM   1041  CG2 ILE C 100       6.186   3.093   6.349  1.00  0.00           C  
ATOM   1042  CD1 ILE C 100       3.237   2.161   6.679  1.00  0.00           C  
ATOM   1043  H   ILE C 100       5.759  -0.190   3.681  1.00  0.00           H  
ATOM   1044  HA  ILE C 100       6.080   2.771   3.619  1.00  0.00           H  
ATOM   1045  HB  ILE C 100       5.603   1.050   6.099  1.00  0.00           H  
ATOM   1046 1HG1 ILE C 100       3.880   3.271   4.987  1.00  0.00           H  
ATOM   1047 2HG1 ILE C 100       3.592   1.566   4.673  1.00  0.00           H  
ATOM   1048 1HG2 ILE C 100       5.702   3.184   7.320  1.00  0.00           H  
ATOM   1049 2HG2 ILE C 100       7.240   2.851   6.491  1.00  0.00           H  
ATOM   1050 3HG2 ILE C 100       6.100   4.035   5.809  1.00  0.00           H  
ATOM   1051 1HD1 ILE C 100       2.185   2.374   6.485  1.00  0.00           H  
ATOM   1052 2HD1 ILE C 100       3.335   1.153   7.082  1.00  0.00           H  
ATOM   1053 3HD1 ILE C 100       3.625   2.880   7.400  1.00  0.00           H  
ATOM   1054  N   GLY C 101       8.509   2.363   3.748  1.00  0.00           N  
ATOM   1055  CA  GLY C 101       9.948   2.150   3.800  1.00  0.00           C  
ATOM   1056  C   GLY C 101      10.468   1.312   2.638  1.00  0.00           C  
ATOM   1057  O   GLY C 101       9.699   0.681   1.906  1.00  0.00           O  
ATOM   1058  H   GLY C 101       8.146   3.152   3.229  1.00  0.00           H  
ATOM   1059 1HA  GLY C 101      10.452   3.114   3.800  1.00  0.00           H  
ATOM   1060 2HA  GLY C 101      10.206   1.661   4.739  1.00  0.00           H  
ATOM   1061  N   LYS C 102      11.793   1.323   2.481  1.00  0.00           N  
ATOM   1062  CA  LYS C 102      12.458   0.603   1.406  1.00  0.00           C  
ATOM   1063  C   LYS C 102      12.722  -0.836   1.744  1.00  0.00           C  
ATOM   1064  O   LYS C 102      12.838  -1.211   2.912  1.00  0.00           O  
ATOM   1065  CB  LYS C 102      13.797   1.249   0.999  1.00  0.00           C  
ATOM   1066  CG  LYS C 102      13.691   2.628   0.372  1.00  0.00           C  
ATOM   1067  CD  LYS C 102      15.063   3.194  -0.037  1.00  0.00           C  
ATOM   1068  CE  LYS C 102      14.921   4.592  -0.664  1.00  0.00           C  
ATOM   1069  NZ  LYS C 102      16.243   5.203  -1.020  1.00  0.00           N  
ATOM   1070  H   LYS C 102      12.354   1.854   3.129  1.00  0.00           H  
ATOM   1071  HA  LYS C 102      11.799   0.620   0.539  1.00  0.00           H  
ATOM   1072 1HB  LYS C 102      14.442   1.323   1.869  1.00  0.00           H  
ATOM   1073 2HB  LYS C 102      14.301   0.597   0.274  1.00  0.00           H  
ATOM   1074 1HG  LYS C 102      13.088   2.544  -0.516  1.00  0.00           H  
ATOM   1075 2HG  LYS C 102      13.200   3.314   1.062  1.00  0.00           H  
ATOM   1076 1HD  LYS C 102      15.717   3.248   0.830  1.00  0.00           H  
ATOM   1077 2HD  LYS C 102      15.512   2.531  -0.778  1.00  0.00           H  
ATOM   1078 1HE  LYS C 102      14.316   4.507  -1.567  1.00  0.00           H  
ATOM   1079 2HE  LYS C 102      14.409   5.246   0.045  1.00  0.00           H  
ATOM   1080 1HZ  LYS C 102      16.091   6.115  -1.426  1.00  0.00           H  
ATOM   1081 2HZ  LYS C 102      16.805   5.298  -0.188  1.00  0.00           H  
ATOM   1082 3HZ  LYS C 102      16.727   4.618  -1.686  1.00  0.00           H  
ATOM   1083  N   SER C 103      12.877  -1.612   0.695  1.00  0.00           N  
ATOM   1084  CA  SER C 103      13.227  -3.012   0.779  1.00  0.00           C  
ATOM   1085  C   SER C 103      14.444  -3.281  -0.102  1.00  0.00           C  
ATOM   1086  O   SER C 103      14.719  -2.535  -1.041  1.00  0.00           O  
ATOM   1087  CB  SER C 103      12.041  -3.834   0.331  1.00  0.00           C  
ATOM   1088  OG  SER C 103      11.725  -3.568  -0.996  1.00  0.00           O  
ATOM   1089  H   SER C 103      12.738  -1.191  -0.221  1.00  0.00           H  
ATOM   1090  HA  SER C 103      13.474  -3.266   1.812  1.00  0.00           H  
ATOM   1091 1HB  SER C 103      12.254  -4.894   0.461  1.00  0.00           H  
ATOM   1092 2HB  SER C 103      11.211  -3.604   0.926  1.00  0.00           H  
ATOM   1093  HG  SER C 103      11.144  -2.799  -0.973  1.00  0.00           H  
ATOM   1094  N   ASN C 104      15.172  -4.343   0.199  1.00  0.00           N  
ATOM   1095  CA  ASN C 104      16.331  -4.758  -0.583  1.00  0.00           C  
ATOM   1096  C   ASN C 104      15.999  -5.827  -1.580  1.00  0.00           C  
ATOM   1097  O   ASN C 104      15.496  -6.882  -1.195  1.00  0.00           O  
ATOM   1098  CB  ASN C 104      17.417  -5.347   0.311  1.00  0.00           C  
ATOM   1099  CG  ASN C 104      18.090  -4.401   1.258  1.00  0.00           C  
ATOM   1100  OD1 ASN C 104      18.966  -3.627   0.867  1.00  0.00           O  
ATOM   1101  ND2 ASN C 104      17.694  -4.443   2.508  1.00  0.00           N  
ATOM   1102  H   ASN C 104      14.885  -4.912   0.986  1.00  0.00           H  
ATOM   1103  HA  ASN C 104      16.718  -3.902  -1.135  1.00  0.00           H  
ATOM   1104 1HB  ASN C 104      16.983  -6.162   0.894  1.00  0.00           H  
ATOM   1105 2HB  ASN C 104      18.183  -5.789  -0.330  1.00  0.00           H  
ATOM   1106 1HD2 ASN C 104      18.110  -3.839   3.187  1.00  0.00           H  
ATOM   1107 2HD2 ASN C 104      16.974  -5.083   2.783  1.00  0.00           H  
ATOM   1108  N   ILE C 105      16.305  -5.596  -2.844  1.00  0.00           N  
ATOM   1109  CA  ILE C 105      16.145  -6.662  -3.811  1.00  0.00           C  
ATOM   1110  C   ILE C 105      17.508  -7.107  -4.239  1.00  0.00           C  
ATOM   1111  O   ILE C 105      18.332  -6.299  -4.670  1.00  0.00           O  
ATOM   1112  CB  ILE C 105      15.323  -6.307  -5.048  1.00  0.00           C  
ATOM   1113  CG1 ILE C 105      13.926  -5.971  -4.657  1.00  0.00           C  
ATOM   1114  CG2 ILE C 105      15.340  -7.479  -6.044  1.00  0.00           C  
ATOM   1115  CD1 ILE C 105      13.156  -5.450  -5.791  1.00  0.00           C  
ATOM   1116  H   ILE C 105      16.666  -4.689  -3.134  1.00  0.00           H  
ATOM   1117  HA  ILE C 105      15.654  -7.499  -3.333  1.00  0.00           H  
ATOM   1118  HB  ILE C 105      15.752  -5.424  -5.520  1.00  0.00           H  
ATOM   1119 1HG1 ILE C 105      13.436  -6.858  -4.270  1.00  0.00           H  
ATOM   1120 2HG1 ILE C 105      13.943  -5.210  -3.870  1.00  0.00           H  
ATOM   1121 1HG2 ILE C 105      14.761  -7.219  -6.930  1.00  0.00           H  
ATOM   1122 2HG2 ILE C 105      16.365  -7.698  -6.339  1.00  0.00           H  
ATOM   1123 3HG2 ILE C 105      14.904  -8.364  -5.570  1.00  0.00           H  
ATOM   1124 1HD1 ILE C 105      12.164  -5.217  -5.474  1.00  0.00           H  
ATOM   1125 2HD1 ILE C 105      13.642  -4.557  -6.178  1.00  0.00           H  
ATOM   1126 3HD1 ILE C 105      13.117  -6.207  -6.565  1.00  0.00           H  
ATOM   1127  N   CYS C 106      17.780  -8.383  -4.055  1.00  0.00           N  
ATOM   1128  CA  CYS C 106      19.095  -8.889  -4.376  1.00  0.00           C  
ATOM   1129  C   CYS C 106      19.052 -10.022  -5.380  1.00  0.00           C  
ATOM   1130  O   CYS C 106      18.072 -10.766  -5.473  1.00  0.00           O  
ATOM   1131  CB  CYS C 106      19.796  -9.354  -3.104  1.00  0.00           C  
ATOM   1132  SG  CYS C 106      20.058  -8.013  -1.893  1.00  0.00           S  
ATOM   1133  H   CYS C 106      17.062  -9.004  -3.695  1.00  0.00           H  
ATOM   1134  HA  CYS C 106      19.681  -8.088  -4.808  1.00  0.00           H  
ATOM   1135 1HB  CYS C 106      19.205 -10.135  -2.626  1.00  0.00           H  
ATOM   1136 2HB  CYS C 106      20.768  -9.781  -3.358  1.00  0.00           H  
ATOM   1137  N   VAL C 107      20.146 -10.155  -6.105  1.00  0.00           N  
ATOM   1138  CA  VAL C 107      20.318 -11.236  -7.051  1.00  0.00           C  
ATOM   1139  C   VAL C 107      21.364 -12.192  -6.532  1.00  0.00           C  
ATOM   1140  O   VAL C 107      22.449 -11.770  -6.106  1.00  0.00           O  
ATOM   1141  CB  VAL C 107      20.727 -10.718  -8.421  1.00  0.00           C  
ATOM   1142  CG1 VAL C 107      20.914 -11.889  -9.360  1.00  0.00           C  
ATOM   1143  CG2 VAL C 107      19.667  -9.801  -8.923  1.00  0.00           C  
ATOM   1144  H   VAL C 107      20.886  -9.459  -5.994  1.00  0.00           H  
ATOM   1145  HA  VAL C 107      19.374 -11.767  -7.153  1.00  0.00           H  
ATOM   1146  HB  VAL C 107      21.678 -10.183  -8.343  1.00  0.00           H  
ATOM   1147 1HG1 VAL C 107      21.220 -11.520 -10.326  1.00  0.00           H  
ATOM   1148 2HG1 VAL C 107      21.676 -12.547  -8.971  1.00  0.00           H  
ATOM   1149 3HG1 VAL C 107      19.971 -12.440  -9.445  1.00  0.00           H  
ATOM   1150 1HG2 VAL C 107      19.932  -9.417  -9.899  1.00  0.00           H  
ATOM   1151 2HG2 VAL C 107      18.754 -10.369  -8.985  1.00  0.00           H  
ATOM   1152 3HG2 VAL C 107      19.542  -8.971  -8.233  1.00  0.00           H  
ATOM   1153  N   LYS C 108      20.992 -13.463  -6.511  1.00  0.00           N  
ATOM   1154  CA  LYS C 108      21.818 -14.524  -5.991  1.00  0.00           C  
ATOM   1155  C   LYS C 108      21.913 -15.759  -6.855  1.00  0.00           C  
ATOM   1156  O   LYS C 108      21.063 -16.012  -7.705  1.00  0.00           O  
ATOM   1157  CB  LYS C 108      21.300 -14.971  -4.619  1.00  0.00           C  
ATOM   1158  CG  LYS C 108      21.417 -13.950  -3.524  1.00  0.00           C  
ATOM   1159  CD  LYS C 108      20.942 -14.487  -2.201  1.00  0.00           C  
ATOM   1160  CE  LYS C 108      21.188 -13.473  -1.083  1.00  0.00           C  
ATOM   1161  NZ  LYS C 108      20.630 -13.934   0.205  1.00  0.00           N  
ATOM   1162  H   LYS C 108      20.075 -13.695  -6.878  1.00  0.00           H  
ATOM   1163  HA  LYS C 108      22.819 -14.125  -5.887  1.00  0.00           H  
ATOM   1164 1HB  LYS C 108      20.249 -15.249  -4.705  1.00  0.00           H  
ATOM   1165 2HB  LYS C 108      21.848 -15.862  -4.296  1.00  0.00           H  
ATOM   1166 1HG  LYS C 108      22.437 -13.688  -3.423  1.00  0.00           H  
ATOM   1167 2HG  LYS C 108      20.846 -13.057  -3.773  1.00  0.00           H  
ATOM   1168 1HD  LYS C 108      19.870 -14.701  -2.250  1.00  0.00           H  
ATOM   1169 2HD  LYS C 108      21.475 -15.416  -1.972  1.00  0.00           H  
ATOM   1170 1HE  LYS C 108      22.263 -13.335  -0.972  1.00  0.00           H  
ATOM   1171 2HE  LYS C 108      20.731 -12.517  -1.346  1.00  0.00           H  
ATOM   1172 1HZ  LYS C 108      20.807 -13.253   0.921  1.00  0.00           H  
ATOM   1173 2HZ  LYS C 108      19.611 -14.033   0.074  1.00  0.00           H  
ATOM   1174 3HZ  LYS C 108      21.035 -14.815   0.468  1.00  0.00           H  
ATOM   1175  N   VAL C 109      22.965 -16.525  -6.615  1.00  0.00           N  
ATOM   1176  CA  VAL C 109      23.053 -17.877  -7.156  1.00  0.00           C  
ATOM   1177  C   VAL C 109      23.205 -18.769  -5.939  1.00  0.00           C  
ATOM   1178  O   VAL C 109      24.205 -18.688  -5.221  1.00  0.00           O  
ATOM   1179  CB  VAL C 109      24.238 -18.074  -8.100  1.00  0.00           C  
ATOM   1180  CG1 VAL C 109      24.248 -19.503  -8.597  1.00  0.00           C  
ATOM   1181  CG2 VAL C 109      24.112 -17.155  -9.229  1.00  0.00           C  
ATOM   1182  H   VAL C 109      23.664 -16.174  -5.955  1.00  0.00           H  
ATOM   1183  HA  VAL C 109      22.130 -18.132  -7.682  1.00  0.00           H  
ATOM   1184  HB  VAL C 109      25.167 -17.886  -7.564  1.00  0.00           H  
ATOM   1185 1HG1 VAL C 109      25.087 -19.653  -9.271  1.00  0.00           H  
ATOM   1186 2HG1 VAL C 109      24.334 -20.186  -7.754  1.00  0.00           H  
ATOM   1187 3HG1 VAL C 109      23.313 -19.692  -9.126  1.00  0.00           H  
ATOM   1188 1HG2 VAL C 109      24.946 -17.290  -9.913  1.00  0.00           H  
ATOM   1189 2HG2 VAL C 109      23.178 -17.385  -9.739  1.00  0.00           H  
ATOM   1190 3HG2 VAL C 109      24.102 -16.131  -8.864  1.00  0.00           H  
ATOM   1191  N   GLY C 110      22.228 -19.613  -5.668  1.00  0.00           N  
ATOM   1192  CA  GLY C 110      22.297 -20.335  -4.411  1.00  0.00           C  
ATOM   1193  C   GLY C 110      22.285 -19.279  -3.306  1.00  0.00           C  
ATOM   1194  O   GLY C 110      21.400 -18.424  -3.278  1.00  0.00           O  
ATOM   1195  H   GLY C 110      21.431 -19.705  -6.288  1.00  0.00           H  
ATOM   1196 1HA  GLY C 110      21.440 -21.001  -4.312  1.00  0.00           H  
ATOM   1197 2HA  GLY C 110      23.205 -20.934  -4.362  1.00  0.00           H  
ATOM   1198  N   GLU C 111      23.260 -19.322  -2.404  1.00  0.00           N  
ATOM   1199  CA  GLU C 111      23.314 -18.345  -1.318  1.00  0.00           C  
ATOM   1200  C   GLU C 111      24.321 -17.214  -1.601  1.00  0.00           C  
ATOM   1201  O   GLU C 111      24.576 -16.374  -0.734  1.00  0.00           O  
ATOM   1202  CB  GLU C 111      23.647 -19.060  -0.002  1.00  0.00           C  
ATOM   1203  CG  GLU C 111      22.552 -20.067   0.427  1.00  0.00           C  
ATOM   1204  CD  GLU C 111      22.831 -20.810   1.740  1.00  0.00           C  
ATOM   1205  OE1 GLU C 111      23.886 -20.621   2.300  1.00  0.00           O  
ATOM   1206  OE2 GLU C 111      21.979 -21.603   2.160  1.00  0.00           O  
ATOM   1207  H   GLU C 111      23.973 -20.034  -2.474  1.00  0.00           H  
ATOM   1208  HA  GLU C 111      22.329 -17.891  -1.215  1.00  0.00           H  
ATOM   1209 1HB  GLU C 111      24.589 -19.598  -0.103  1.00  0.00           H  
ATOM   1210 2HB  GLU C 111      23.769 -18.325   0.794  1.00  0.00           H  
ATOM   1211 1HG  GLU C 111      21.610 -19.528   0.526  1.00  0.00           H  
ATOM   1212 2HG  GLU C 111      22.432 -20.796  -0.371  1.00  0.00           H  
ATOM   1213  N   LYS C 112      24.909 -17.210  -2.808  1.00  0.00           N  
ATOM   1214  CA  LYS C 112      25.931 -16.227  -3.185  1.00  0.00           C  
ATOM   1215  C   LYS C 112      25.357 -14.899  -3.651  1.00  0.00           C  
ATOM   1216  O   LYS C 112      24.624 -14.842  -4.638  1.00  0.00           O  
ATOM   1217  CB  LYS C 112      26.823 -16.783  -4.306  1.00  0.00           C  
ATOM   1218  CG  LYS C 112      27.981 -15.842  -4.734  1.00  0.00           C  
ATOM   1219  CD  LYS C 112      28.873 -16.472  -5.824  1.00  0.00           C  
ATOM   1220  CE  LYS C 112      29.986 -15.506  -6.263  1.00  0.00           C  
ATOM   1221  NZ  LYS C 112      30.865 -16.102  -7.309  1.00  0.00           N  
ATOM   1222  H   LYS C 112      24.636 -17.904  -3.499  1.00  0.00           H  
ATOM   1223  HA  LYS C 112      26.552 -16.032  -2.310  1.00  0.00           H  
ATOM   1224 1HB  LYS C 112      27.257 -17.731  -3.989  1.00  0.00           H  
ATOM   1225 2HB  LYS C 112      26.211 -16.986  -5.186  1.00  0.00           H  
ATOM   1226 1HG  LYS C 112      27.561 -14.907  -5.122  1.00  0.00           H  
ATOM   1227 2HG  LYS C 112      28.595 -15.606  -3.866  1.00  0.00           H  
ATOM   1228 1HD  LYS C 112      29.327 -17.388  -5.439  1.00  0.00           H  
ATOM   1229 2HD  LYS C 112      28.260 -16.729  -6.690  1.00  0.00           H  
ATOM   1230 1HE  LYS C 112      29.533 -14.598  -6.659  1.00  0.00           H  
ATOM   1231 2HE  LYS C 112      30.596 -15.248  -5.398  1.00  0.00           H  
ATOM   1232 1HZ  LYS C 112      31.580 -15.436  -7.567  1.00  0.00           H  
ATOM   1233 2HZ  LYS C 112      31.301 -16.940  -6.948  1.00  0.00           H  
ATOM   1234 3HZ  LYS C 112      30.313 -16.337  -8.121  1.00  0.00           H  
ATOM   1235  N   SER C 113      25.725 -13.826  -2.950  1.00  0.00           N  
ATOM   1236  CA  SER C 113      25.235 -12.470  -3.226  1.00  0.00           C  
ATOM   1237  C   SER C 113      26.036 -11.746  -4.321  1.00  0.00           C  
ATOM   1238  O   SER C 113      27.256 -11.608  -4.204  1.00  0.00           O  
ATOM   1239  CB  SER C 113      25.267 -11.689  -1.916  1.00  0.00           C  
ATOM   1240  OG  SER C 113      24.946 -10.349  -2.099  1.00  0.00           O  
ATOM   1241  H   SER C 113      26.344 -13.963  -2.162  1.00  0.00           H  
ATOM   1242  HA  SER C 113      24.212 -12.532  -3.574  1.00  0.00           H  
ATOM   1243 1HB  SER C 113      24.564 -12.138  -1.216  1.00  0.00           H  
ATOM   1244 2HB  SER C 113      26.257 -11.766  -1.472  1.00  0.00           H  
ATOM   1245  HG  SER C 113      25.769  -9.907  -2.327  1.00  0.00           H  
ATOM   1246  N   LEU C 114      25.345 -11.286  -5.379  1.00  0.00           N  
ATOM   1247  CA  LEU C 114      25.995 -10.568  -6.484  1.00  0.00           C  
ATOM   1248  C   LEU C 114      25.752  -9.053  -6.399  1.00  0.00           C  
ATOM   1249  O   LEU C 114      26.656  -8.296  -6.034  1.00  0.00           O  
ATOM   1250  CB  LEU C 114      25.448 -11.098  -7.818  1.00  0.00           C  
ATOM   1251  CG  LEU C 114      25.707 -12.576  -8.089  1.00  0.00           C  
ATOM   1252  CD1 LEU C 114      24.952 -12.989  -9.317  1.00  0.00           C  
ATOM   1253  CD2 LEU C 114      27.192 -12.797  -8.273  1.00  0.00           C  
ATOM   1254  H   LEU C 114      24.338 -11.454  -5.438  1.00  0.00           H  
ATOM   1255  HA  LEU C 114      27.066 -10.752  -6.435  1.00  0.00           H  
ATOM   1256 1HB  LEU C 114      24.370 -10.957  -7.844  1.00  0.00           H  
ATOM   1257 2HB  LEU C 114      25.891 -10.522  -8.633  1.00  0.00           H  
ATOM   1258  HG  LEU C 114      25.343 -13.175  -7.246  1.00  0.00           H  
ATOM   1259 1HD1 LEU C 114      25.124 -14.043  -9.511  1.00  0.00           H  
ATOM   1260 2HD1 LEU C 114      23.901 -12.818  -9.148  1.00  0.00           H  
ATOM   1261 3HD1 LEU C 114      25.283 -12.408 -10.164  1.00  0.00           H  
ATOM   1262 1HD2 LEU C 114      27.380 -13.852  -8.466  1.00  0.00           H  
ATOM   1263 2HD2 LEU C 114      27.547 -12.202  -9.117  1.00  0.00           H  
ATOM   1264 3HD2 LEU C 114      27.718 -12.493  -7.364  1.00  0.00           H  
ATOM   1265  N   THR C 115      24.521  -8.625  -6.710  1.00  0.00           N  
ATOM   1266  CA  THR C 115      24.147  -7.213  -6.645  1.00  0.00           C  
ATOM   1267  C   THR C 115      22.846  -7.030  -5.867  1.00  0.00           C  
ATOM   1268  O   THR C 115      21.975  -7.906  -5.885  1.00  0.00           O  
ATOM   1269  CB  THR C 115      23.981  -6.611  -8.082  1.00  0.00           C  
ATOM   1270  OG1 THR C 115      22.932  -7.328  -8.802  1.00  0.00           O  
ATOM   1271  CG2 THR C 115      25.285  -6.698  -8.861  1.00  0.00           C  
ATOM   1272  H   THR C 115      23.828  -9.302  -6.993  1.00  0.00           H  
ATOM   1273  HA  THR C 115      24.931  -6.663  -6.123  1.00  0.00           H  
ATOM   1274  HB  THR C 115      23.692  -5.564  -7.996  1.00  0.00           H  
ATOM   1275  HG1 THR C 115      22.798  -6.976  -9.742  1.00  0.00           H  
ATOM   1276 1HG2 THR C 115      25.143  -6.262  -9.852  1.00  0.00           H  
ATOM   1277 2HG2 THR C 115      26.061  -6.149  -8.329  1.00  0.00           H  
ATOM   1278 3HG2 THR C 115      25.586  -7.734  -8.962  1.00  0.00           H  
ATOM   1279  N   CYS C 116      22.710  -5.873  -5.220  1.00  0.00           N  
ATOM   1280  CA  CYS C 116      21.479  -5.502  -4.533  1.00  0.00           C  
ATOM   1281  C   CYS C 116      21.056  -4.095  -4.873  1.00  0.00           C  
ATOM   1282  O   CYS C 116      21.894  -3.247  -5.177  1.00  0.00           O  
ATOM   1283  CB  CYS C 116      21.599  -5.591  -3.008  1.00  0.00           C  
ATOM   1284  SG  CYS C 116      21.918  -7.240  -2.343  1.00  0.00           S  
ATOM   1285  H   CYS C 116      23.480  -5.218  -5.230  1.00  0.00           H  
ATOM   1286  HA  CYS C 116      20.698  -6.169  -4.858  1.00  0.00           H  
ATOM   1287 1HB  CYS C 116      22.393  -4.932  -2.670  1.00  0.00           H  
ATOM   1288 2HB  CYS C 116      20.669  -5.227  -2.564  1.00  0.00           H  
ATOM   1289  N   LYS C 117      19.764  -3.840  -4.756  1.00  0.00           N  
ATOM   1290  CA  LYS C 117      19.220  -2.510  -4.958  1.00  0.00           C  
ATOM   1291  C   LYS C 117      18.125  -2.202  -3.950  1.00  0.00           C  
ATOM   1292  O   LYS C 117      17.213  -3.002  -3.743  1.00  0.00           O  
ATOM   1293  CB  LYS C 117      18.690  -2.395  -6.398  1.00  0.00           C  
ATOM   1294  CG  LYS C 117      18.112  -1.046  -6.798  1.00  0.00           C  
ATOM   1295  CD  LYS C 117      17.689  -1.024  -8.295  1.00  0.00           C  
ATOM   1296  CE  LYS C 117      18.905  -0.751  -9.189  1.00  0.00           C  
ATOM   1297  NZ  LYS C 117      18.542  -0.535 -10.616  1.00  0.00           N  
ATOM   1298  H   LYS C 117      19.142  -4.619  -4.550  1.00  0.00           H  
ATOM   1299  HA  LYS C 117      20.016  -1.780  -4.816  1.00  0.00           H  
ATOM   1300 1HB  LYS C 117      19.482  -2.655  -7.103  1.00  0.00           H  
ATOM   1301 2HB  LYS C 117      17.890  -3.113  -6.529  1.00  0.00           H  
ATOM   1302 1HG  LYS C 117      17.250  -0.819  -6.175  1.00  0.00           H  
ATOM   1303 2HG  LYS C 117      18.859  -0.272  -6.630  1.00  0.00           H  
ATOM   1304 1HD  LYS C 117      17.261  -1.991  -8.574  1.00  0.00           H  
ATOM   1305 2HD  LYS C 117      16.939  -0.251  -8.457  1.00  0.00           H  
ATOM   1306 1HE  LYS C 117      19.402   0.143  -8.821  1.00  0.00           H  
ATOM   1307 2HE  LYS C 117      19.597  -1.594  -9.129  1.00  0.00           H  
ATOM   1308 1HZ  LYS C 117      19.374  -0.347 -11.151  1.00  0.00           H  
ATOM   1309 2HZ  LYS C 117      18.101  -1.372 -11.006  1.00  0.00           H  
ATOM   1310 3HZ  LYS C 117      17.912   0.242 -10.700  1.00  0.00           H  
ATOM   1311  N   LYS C 118      18.222  -1.058  -3.287  1.00  0.00           N  
ATOM   1312  CA  LYS C 118      17.151  -0.693  -2.378  1.00  0.00           C  
ATOM   1313  C   LYS C 118      16.097   0.093  -3.111  1.00  0.00           C  
ATOM   1314  O   LYS C 118      16.397   1.076  -3.794  1.00  0.00           O  
ATOM   1315  CB  LYS C 118      17.637   0.074  -1.159  1.00  0.00           C  
ATOM   1316  CG  LYS C 118      18.433  -0.766  -0.235  1.00  0.00           C  
ATOM   1317  CD  LYS C 118      19.018   0.014   0.935  1.00  0.00           C  
ATOM   1318  CE  LYS C 118      17.935   0.381   1.953  1.00  0.00           C  
ATOM   1319  NZ  LYS C 118      18.517   0.964   3.213  1.00  0.00           N  
ATOM   1320  H   LYS C 118      19.002  -0.435  -3.443  1.00  0.00           H  
ATOM   1321  HA  LYS C 118      16.687  -1.603  -2.016  1.00  0.00           H  
ATOM   1322 1HB  LYS C 118      18.234   0.930  -1.467  1.00  0.00           H  
ATOM   1323 2HB  LYS C 118      16.779   0.444  -0.605  1.00  0.00           H  
ATOM   1324 1HG  LYS C 118      17.755  -1.513   0.164  1.00  0.00           H  
ATOM   1325 2HG  LYS C 118      19.227  -1.276  -0.776  1.00  0.00           H  
ATOM   1326 1HD  LYS C 118      19.774  -0.599   1.429  1.00  0.00           H  
ATOM   1327 2HD  LYS C 118      19.492   0.924   0.570  1.00  0.00           H  
ATOM   1328 1HE  LYS C 118      17.259   1.107   1.504  1.00  0.00           H  
ATOM   1329 2HE  LYS C 118      17.367  -0.517   2.206  1.00  0.00           H  
ATOM   1330 1HZ  LYS C 118      17.772   1.191   3.858  1.00  0.00           H  
ATOM   1331 2HZ  LYS C 118      19.136   0.288   3.638  1.00  0.00           H  
ATOM   1332 3HZ  LYS C 118      19.037   1.802   2.992  1.00  0.00           H  
ATOM   1333  N   ILE C 119      14.863  -0.352  -2.989  1.00  0.00           N  
ATOM   1334  CA  ILE C 119      13.782   0.322  -3.660  1.00  0.00           C  
ATOM   1335  C   ILE C 119      12.632   0.581  -2.729  1.00  0.00           C  
ATOM   1336  O   ILE C 119      12.438  -0.110  -1.732  1.00  0.00           O  
ATOM   1337  CB  ILE C 119      13.185  -0.525  -4.776  1.00  0.00           C  
ATOM   1338  CG1 ILE C 119      12.648  -1.763  -4.157  1.00  0.00           C  
ATOM   1339  CG2 ILE C 119      14.242  -0.900  -5.812  1.00  0.00           C  
ATOM   1340  CD1 ILE C 119      11.768  -2.493  -5.037  1.00  0.00           C  
ATOM   1341  H   ILE C 119      14.693  -1.170  -2.405  1.00  0.00           H  
ATOM   1342  HA  ILE C 119      14.138   1.272  -4.053  1.00  0.00           H  
ATOM   1343  HB  ILE C 119      12.363   0.017  -5.252  1.00  0.00           H  
ATOM   1344 1HG1 ILE C 119      13.490  -2.410  -3.886  1.00  0.00           H  
ATOM   1345 2HG1 ILE C 119      12.097  -1.515  -3.252  1.00  0.00           H  
ATOM   1346 1HG2 ILE C 119      13.792  -1.521  -6.588  1.00  0.00           H  
ATOM   1347 2HG2 ILE C 119      14.650   0.003  -6.263  1.00  0.00           H  
ATOM   1348 3HG2 ILE C 119      15.043  -1.462  -5.327  1.00  0.00           H  
ATOM   1349 1HD1 ILE C 119      11.418  -3.385  -4.529  1.00  0.00           H  
ATOM   1350 2HD1 ILE C 119      10.937  -1.852  -5.266  1.00  0.00           H  
ATOM   1351 3HD1 ILE C 119      12.287  -2.758  -5.947  1.00  0.00           H  
ATOM   1352  N   ASP C 120      11.825   1.544  -3.089  1.00  0.00           N  
ATOM   1353  CA  ASP C 120      10.574   1.776  -2.409  1.00  0.00           C  
ATOM   1354  C   ASP C 120       9.476   1.274  -3.326  1.00  0.00           C  
ATOM   1355  O   ASP C 120       9.287   1.774  -4.435  1.00  0.00           O  
ATOM   1356  CB  ASP C 120      10.388   3.222  -1.983  1.00  0.00           C  
ATOM   1357  CG  ASP C 120       9.105   3.433  -1.164  1.00  0.00           C  
ATOM   1358  OD1 ASP C 120       8.154   2.669  -1.323  1.00  0.00           O  
ATOM   1359  OD2 ASP C 120       9.072   4.356  -0.379  1.00  0.00           O  
ATOM   1360  H   ASP C 120      12.065   2.110  -3.892  1.00  0.00           H  
ATOM   1361  HA  ASP C 120      10.544   1.175  -1.499  1.00  0.00           H  
ATOM   1362 1HB  ASP C 120      11.225   3.539  -1.379  1.00  0.00           H  
ATOM   1363 2HB  ASP C 120      10.365   3.862  -2.854  1.00  0.00           H  
ATOM   1364  N   LEU C 121       8.784   0.242  -2.898  1.00  0.00           N  
ATOM   1365  CA  LEU C 121       7.774  -0.416  -3.706  1.00  0.00           C  
ATOM   1366  C   LEU C 121       6.665   0.537  -4.159  1.00  0.00           C  
ATOM   1367  O   LEU C 121       5.993   0.269  -5.163  1.00  0.00           O  
ATOM   1368  CB  LEU C 121       7.184  -1.551  -2.883  1.00  0.00           C  
ATOM   1369  CG  LEU C 121       8.166  -2.663  -2.594  1.00  0.00           C  
ATOM   1370  CD1 LEU C 121       7.641  -3.575  -1.478  1.00  0.00           C  
ATOM   1371  CD2 LEU C 121       8.358  -3.442  -3.856  1.00  0.00           C  
ATOM   1372  H   LEU C 121       8.971  -0.102  -1.966  1.00  0.00           H  
ATOM   1373  HA  LEU C 121       8.261  -0.830  -4.585  1.00  0.00           H  
ATOM   1374 1HB  LEU C 121       6.837  -1.146  -1.932  1.00  0.00           H  
ATOM   1375 2HB  LEU C 121       6.330  -1.969  -3.416  1.00  0.00           H  
ATOM   1376  HG  LEU C 121       9.121  -2.233  -2.273  1.00  0.00           H  
ATOM   1377 1HD1 LEU C 121       8.356  -4.377  -1.287  1.00  0.00           H  
ATOM   1378 2HD1 LEU C 121       7.493  -2.998  -0.562  1.00  0.00           H  
ATOM   1379 3HD1 LEU C 121       6.702  -3.996  -1.799  1.00  0.00           H  
ATOM   1380 1HD2 LEU C 121       9.075  -4.235  -3.678  1.00  0.00           H  
ATOM   1381 2HD2 LEU C 121       7.404  -3.872  -4.170  1.00  0.00           H  
ATOM   1382 3HD2 LEU C 121       8.723  -2.786  -4.622  1.00  0.00           H  
ATOM   1383  N   THR C 122       6.478   1.659  -3.438  1.00  0.00           N  
ATOM   1384  CA  THR C 122       5.422   2.615  -3.751  1.00  0.00           C  
ATOM   1385  C   THR C 122       5.875   3.667  -4.753  1.00  0.00           C  
ATOM   1386  O   THR C 122       5.109   4.581  -5.077  1.00  0.00           O  
ATOM   1387  CB  THR C 122       4.904   3.355  -2.494  1.00  0.00           C  
ATOM   1388  OG1 THR C 122       5.935   4.142  -1.898  1.00  0.00           O  
ATOM   1389  CG2 THR C 122       4.415   2.363  -1.501  1.00  0.00           C  
ATOM   1390  H   THR C 122       7.093   1.863  -2.637  1.00  0.00           H  
ATOM   1391  HA  THR C 122       4.589   2.070  -4.196  1.00  0.00           H  
ATOM   1392  HB  THR C 122       4.104   4.015  -2.771  1.00  0.00           H  
ATOM   1393  HG1 THR C 122       6.692   3.569  -1.647  1.00  0.00           H  
ATOM   1394 1HG2 THR C 122       4.042   2.886  -0.618  1.00  0.00           H  
ATOM   1395 2HG2 THR C 122       3.616   1.774  -1.943  1.00  0.00           H  
ATOM   1396 3HG2 THR C 122       5.241   1.706  -1.212  1.00  0.00           H  
ATOM   1397  N   THR C 123       7.121   3.567  -5.208  1.00  0.00           N  
ATOM   1398  CA  THR C 123       7.660   4.535  -6.143  1.00  0.00           C  
ATOM   1399  C   THR C 123       7.980   3.922  -7.499  1.00  0.00           C  
ATOM   1400  O   THR C 123       8.520   4.598  -8.377  1.00  0.00           O  
ATOM   1401  CB  THR C 123       8.919   5.167  -5.588  1.00  0.00           C  
ATOM   1402  OG1 THR C 123       9.922   4.154  -5.404  1.00  0.00           O  
ATOM   1403  CG2 THR C 123       8.560   5.792  -4.235  1.00  0.00           C  
ATOM   1404  H   THR C 123       7.723   2.811  -4.888  1.00  0.00           H  
ATOM   1405  HA  THR C 123       6.919   5.312  -6.293  1.00  0.00           H  
ATOM   1406  HB  THR C 123       9.291   5.929  -6.268  1.00  0.00           H  
ATOM   1407  HG1 THR C 123       9.527   3.386  -4.942  1.00  0.00           H  
ATOM   1408 1HG2 THR C 123       9.443   6.252  -3.797  1.00  0.00           H  
ATOM   1409 2HG2 THR C 123       7.786   6.547  -4.377  1.00  0.00           H  
ATOM   1410 3HG2 THR C 123       8.186   5.019  -3.564  1.00  0.00           H  
ATOM   1411  N   ILE C 124       7.692   2.632  -7.650  1.00  0.00           N  
ATOM   1412  CA  ILE C 124       7.933   1.911  -8.894  1.00  0.00           C  
ATOM   1413  C   ILE C 124       6.617   1.301  -9.411  1.00  0.00           C  
ATOM   1414  O   ILE C 124       6.609   0.215  -9.993  1.00  0.00           O  
ATOM   1415  CB  ILE C 124       8.977   0.798  -8.714  1.00  0.00           C  
ATOM   1416  CG1 ILE C 124       8.578  -0.175  -7.630  1.00  0.00           C  
ATOM   1417  CG2 ILE C 124      10.280   1.426  -8.337  1.00  0.00           C  
ATOM   1418  CD1 ILE C 124       9.405  -1.463  -7.650  1.00  0.00           C  
ATOM   1419  H   ILE C 124       7.267   2.140  -6.874  1.00  0.00           H  
ATOM   1420  HA  ILE C 124       8.303   2.609  -9.643  1.00  0.00           H  
ATOM   1421  HB  ILE C 124       9.102   0.252  -9.628  1.00  0.00           H  
ATOM   1422 1HG1 ILE C 124       8.712   0.310  -6.665  1.00  0.00           H  
ATOM   1423 2HG1 ILE C 124       7.529  -0.427  -7.744  1.00  0.00           H  
ATOM   1424 1HG2 ILE C 124      11.037   0.650  -8.217  1.00  0.00           H  
ATOM   1425 2HG2 ILE C 124      10.585   2.117  -9.120  1.00  0.00           H  
ATOM   1426 3HG2 ILE C 124      10.165   1.967  -7.394  1.00  0.00           H  
ATOM   1427 1HD1 ILE C 124       9.077  -2.110  -6.850  1.00  0.00           H  
ATOM   1428 2HD1 ILE C 124       9.283  -1.975  -8.579  1.00  0.00           H  
ATOM   1429 3HD1 ILE C 124      10.453  -1.216  -7.518  1.00  0.00           H  
ATOM   1430  N   VAL C 125       5.493   1.952  -9.132  1.00  0.00           N  
ATOM   1431  CA  VAL C 125       4.203   1.376  -9.480  1.00  0.00           C  
ATOM   1432  C   VAL C 125       3.816   1.503 -10.959  1.00  0.00           C  
ATOM   1433  O   VAL C 125       3.897   2.580 -11.541  1.00  0.00           O  
ATOM   1434  CB  VAL C 125       3.090   2.043  -8.657  1.00  0.00           C  
ATOM   1435  CG1 VAL C 125       1.735   1.500  -9.095  1.00  0.00           C  
ATOM   1436  CG2 VAL C 125       3.332   1.837  -7.201  1.00  0.00           C  
ATOM   1437  H   VAL C 125       5.528   2.874  -8.694  1.00  0.00           H  
ATOM   1438  HA  VAL C 125       4.237   0.325  -9.207  1.00  0.00           H  
ATOM   1439  HB  VAL C 125       3.099   3.096  -8.845  1.00  0.00           H  
ATOM   1440 1HG1 VAL C 125       0.973   1.988  -8.535  1.00  0.00           H  
ATOM   1441 2HG1 VAL C 125       1.579   1.697 -10.151  1.00  0.00           H  
ATOM   1442 3HG1 VAL C 125       1.700   0.423  -8.915  1.00  0.00           H  
ATOM   1443 1HG2 VAL C 125       2.548   2.330  -6.622  1.00  0.00           H  
ATOM   1444 2HG2 VAL C 125       3.332   0.771  -6.984  1.00  0.00           H  
ATOM   1445 3HG2 VAL C 125       4.302   2.264  -6.941  1.00  0.00           H  
ATOM   1446  N   LYS C 126       3.399   0.403 -11.570  1.00  0.00           N  
ATOM   1447  CA  LYS C 126       2.933   0.405 -12.947  1.00  0.00           C  
ATOM   1448  C   LYS C 126       1.414   0.111 -12.973  1.00  0.00           C  
ATOM   1449  O   LYS C 126       1.025  -1.039 -12.790  1.00  0.00           O  
ATOM   1450  CB  LYS C 126       3.665  -0.653 -13.749  1.00  0.00           C  
ATOM   1451  CG  LYS C 126       3.313  -0.639 -15.242  1.00  0.00           C  
ATOM   1452  CD  LYS C 126       4.131  -1.639 -16.021  1.00  0.00           C  
ATOM   1453  CE  LYS C 126       3.788  -1.610 -17.506  1.00  0.00           C  
ATOM   1454  NZ  LYS C 126       4.671  -2.548 -18.318  1.00  0.00           N  
ATOM   1455  H   LYS C 126       3.401  -0.461 -11.036  1.00  0.00           H  
ATOM   1456  HA  LYS C 126       3.162   1.363 -13.401  1.00  0.00           H  
ATOM   1457 1HB  LYS C 126       4.738  -0.514 -13.646  1.00  0.00           H  
ATOM   1458 2HB  LYS C 126       3.412  -1.633 -13.352  1.00  0.00           H  
ATOM   1459 1HG  LYS C 126       2.248  -0.868 -15.368  1.00  0.00           H  
ATOM   1460 2HG  LYS C 126       3.496   0.360 -15.650  1.00  0.00           H  
ATOM   1461 1HD  LYS C 126       5.196  -1.430 -15.886  1.00  0.00           H  
ATOM   1462 2HD  LYS C 126       3.922  -2.633 -15.643  1.00  0.00           H  
ATOM   1463 1HE  LYS C 126       2.746  -1.893 -17.637  1.00  0.00           H  
ATOM   1464 2HE  LYS C 126       3.923  -0.591 -17.878  1.00  0.00           H  
ATOM   1465 1HZ  LYS C 126       4.415  -2.493 -19.323  1.00  0.00           H  
ATOM   1466 2HZ  LYS C 126       5.636  -2.281 -18.211  1.00  0.00           H  
ATOM   1467 3HZ  LYS C 126       4.542  -3.495 -18.007  1.00  0.00           H  
ATOM   1468  N   PRO C 127       0.536   1.091 -13.210  1.00  0.00           N  
ATOM   1469  CA  PRO C 127      -0.910   0.965 -13.188  1.00  0.00           C  
ATOM   1470  C   PRO C 127      -1.425  -0.018 -14.218  1.00  0.00           C  
ATOM   1471  O   PRO C 127      -0.751  -0.316 -15.209  1.00  0.00           O  
ATOM   1472  CB  PRO C 127      -1.398   2.370 -13.543  1.00  0.00           C  
ATOM   1473  CG  PRO C 127      -0.318   3.256 -13.106  1.00  0.00           C  
ATOM   1474  CD  PRO C 127       0.973   2.475 -13.364  1.00  0.00           C  
ATOM   1475  HA  PRO C 127      -1.235   0.672 -12.188  1.00  0.00           H  
ATOM   1476 1HB  PRO C 127      -1.610   2.430 -14.614  1.00  0.00           H  
ATOM   1477 2HB  PRO C 127      -2.351   2.568 -13.031  1.00  0.00           H  
ATOM   1478 1HG  PRO C 127      -0.378   4.175 -13.676  1.00  0.00           H  
ATOM   1479 2HG  PRO C 127      -0.456   3.525 -12.057  1.00  0.00           H  
ATOM   1480 1HD  PRO C 127       1.359   2.655 -14.384  1.00  0.00           H  
ATOM   1481 2HD  PRO C 127       1.674   2.751 -12.589  1.00  0.00           H  
ATOM   1482  N   GLU C 128      -2.606  -0.545 -13.952  1.00  0.00           N  
ATOM   1483  CA  GLU C 128      -3.255  -1.423 -14.901  1.00  0.00           C  
ATOM   1484  C   GLU C 128      -3.667  -0.559 -16.103  1.00  0.00           C  
ATOM   1485  O   GLU C 128      -4.014   0.620 -15.950  1.00  0.00           O  
ATOM   1486  CB  GLU C 128      -4.477  -2.094 -14.272  1.00  0.00           C  
ATOM   1487  CG  GLU C 128      -4.166  -3.041 -13.097  1.00  0.00           C  
ATOM   1488  CD  GLU C 128      -5.393  -3.757 -12.569  1.00  0.00           C  
ATOM   1489  OE1 GLU C 128      -6.397  -3.762 -13.247  1.00  0.00           O  
ATOM   1490  OE2 GLU C 128      -5.363  -4.218 -11.444  1.00  0.00           O  
ATOM   1491  H   GLU C 128      -3.091  -0.271 -13.102  1.00  0.00           H  
ATOM   1492  HA  GLU C 128      -2.549  -2.184 -15.233  1.00  0.00           H  
ATOM   1493 1HB  GLU C 128      -5.155  -1.325 -13.905  1.00  0.00           H  
ATOM   1494 2HB  GLU C 128      -5.015  -2.660 -15.034  1.00  0.00           H  
ATOM   1495 1HG  GLU C 128      -3.437  -3.783 -13.418  1.00  0.00           H  
ATOM   1496 2HG  GLU C 128      -3.722  -2.459 -12.287  1.00  0.00           H  
ATOM   1497  N   ALA C 129      -3.622  -1.114 -17.299  1.00  0.00           N  
ATOM   1498  CA  ALA C 129      -3.996  -0.300 -18.442  1.00  0.00           C  
ATOM   1499  C   ALA C 129      -5.478   0.065 -18.374  1.00  0.00           C  
ATOM   1500  O   ALA C 129      -6.266  -0.691 -17.803  1.00  0.00           O  
ATOM   1501  CB  ALA C 129      -3.716  -1.006 -19.754  1.00  0.00           C  
ATOM   1502  H   ALA C 129      -3.334  -2.074 -17.417  1.00  0.00           H  
ATOM   1503  HA  ALA C 129      -3.377   0.583 -18.413  1.00  0.00           H  
ATOM   1504 1HB  ALA C 129      -3.976  -0.351 -20.589  1.00  0.00           H  
ATOM   1505 2HB  ALA C 129      -2.658  -1.254 -19.814  1.00  0.00           H  
ATOM   1506 3HB  ALA C 129      -4.309  -1.916 -19.815  1.00  0.00           H  
ATOM   1507  N   PRO C 130      -5.868   1.230 -18.890  1.00  0.00           N  
ATOM   1508  CA  PRO C 130      -7.225   1.657 -19.148  1.00  0.00           C  
ATOM   1509  C   PRO C 130      -7.927   0.724 -20.114  1.00  0.00           C  
ATOM   1510  O   PRO C 130      -7.269   0.028 -20.901  1.00  0.00           O  
ATOM   1511  CB  PRO C 130      -7.049   3.019 -19.769  1.00  0.00           C  
ATOM   1512  CG  PRO C 130      -5.651   3.428 -19.416  1.00  0.00           C  
ATOM   1513  CD  PRO C 130      -4.860   2.164 -19.413  1.00  0.00           C  
ATOM   1514  HA  PRO C 130      -7.776   1.717 -18.194  1.00  0.00           H  
ATOM   1515 1HB  PRO C 130      -7.237   2.904 -20.822  1.00  0.00           H  
ATOM   1516 2HB  PRO C 130      -7.804   3.700 -19.380  1.00  0.00           H  
ATOM   1517 1HG  PRO C 130      -5.254   4.182 -20.102  1.00  0.00           H  
ATOM   1518 2HG  PRO C 130      -5.663   3.900 -18.424  1.00  0.00           H  
ATOM   1519 1HD  PRO C 130      -4.519   1.898 -20.428  1.00  0.00           H  
ATOM   1520 2HD  PRO C 130      -4.033   2.349 -18.705  1.00  0.00           H  
ATOM   1521  N   PHE C 131      -9.253   0.723 -20.066  1.00  0.00           N  
ATOM   1522  CA  PHE C 131     -10.068  -0.134 -20.919  1.00  0.00           C  
ATOM   1523  C   PHE C 131     -11.404   0.507 -21.302  1.00  0.00           C  
ATOM   1524  O   PHE C 131     -11.749   1.599 -20.834  1.00  0.00           O  
ATOM   1525  CB  PHE C 131     -10.300  -1.457 -20.224  1.00  0.00           C  
ATOM   1526  CG  PHE C 131     -11.047  -1.325 -18.967  1.00  0.00           C  
ATOM   1527  CD1 PHE C 131     -12.410  -1.475 -18.954  1.00  0.00           C  
ATOM   1528  CD2 PHE C 131     -10.400  -1.044 -17.785  1.00  0.00           C  
ATOM   1529  CE1 PHE C 131     -13.134  -1.349 -17.797  1.00  0.00           C  
ATOM   1530  CE2 PHE C 131     -11.123  -0.921 -16.617  1.00  0.00           C  
ATOM   1531  CZ  PHE C 131     -12.490  -1.071 -16.621  1.00  0.00           C  
ATOM   1532  H   PHE C 131      -9.705   1.329 -19.379  1.00  0.00           H  
ATOM   1533  HA  PHE C 131      -9.512  -0.326 -21.838  1.00  0.00           H  
ATOM   1534 1HB  PHE C 131     -10.854  -2.125 -20.878  1.00  0.00           H  
ATOM   1535 2HB  PHE C 131      -9.340  -1.923 -20.002  1.00  0.00           H  
ATOM   1536  HD1 PHE C 131     -12.920  -1.700 -19.886  1.00  0.00           H  
ATOM   1537  HD2 PHE C 131      -9.311  -0.919 -17.779  1.00  0.00           H  
ATOM   1538  HE1 PHE C 131     -14.219  -1.471 -17.826  1.00  0.00           H  
ATOM   1539  HE2 PHE C 131     -10.616  -0.708 -15.694  1.00  0.00           H  
ATOM   1540  HZ  PHE C 131     -13.058  -0.968 -15.697  1.00  0.00           H  
ATOM   1541  N   ASP C 132     -12.143  -0.140 -22.213  1.00  0.00           N  
ATOM   1542  CA  ASP C 132     -13.403   0.422 -22.710  1.00  0.00           C  
ATOM   1543  C   ASP C 132     -13.226   1.803 -23.287  1.00  0.00           C  
ATOM   1544  O   ASP C 132     -14.028   2.696 -23.047  1.00  0.00           O  
ATOM   1545  CB  ASP C 132     -14.524   0.465 -21.673  1.00  0.00           C  
ATOM   1546  CG  ASP C 132     -15.032  -0.909 -21.266  1.00  0.00           C  
ATOM   1547  OD1 ASP C 132     -14.963  -1.814 -22.075  1.00  0.00           O  
ATOM   1548  OD2 ASP C 132     -15.489  -1.049 -20.151  1.00  0.00           O  
ATOM   1549  H   ASP C 132     -11.826  -1.031 -22.567  1.00  0.00           H  
ATOM   1550  HA  ASP C 132     -13.755  -0.219 -23.519  1.00  0.00           H  
ATOM   1551 1HB  ASP C 132     -14.185   0.990 -20.779  1.00  0.00           H  
ATOM   1552 2HB  ASP C 132     -15.359   1.034 -22.078  1.00  0.00           H  
ATOM   1553  N   LEU C 133     -12.151   1.983 -24.032  1.00  0.00           N  
ATOM   1554  CA  LEU C 133     -11.940   3.236 -24.713  1.00  0.00           C  
ATOM   1555  C   LEU C 133     -12.976   3.346 -25.801  1.00  0.00           C  
ATOM   1556  O   LEU C 133     -13.166   2.411 -26.578  1.00  0.00           O  
ATOM   1557  CB  LEU C 133     -10.523   3.336 -25.278  1.00  0.00           C  
ATOM   1558  CG  LEU C 133     -10.190   4.629 -26.030  1.00  0.00           C  
ATOM   1559  CD1 LEU C 133     -10.201   5.796 -25.097  1.00  0.00           C  
ATOM   1560  CD2 LEU C 133      -8.810   4.486 -26.603  1.00  0.00           C  
ATOM   1561  H   LEU C 133     -11.503   1.223 -24.160  1.00  0.00           H  
ATOM   1562  HA  LEU C 133     -12.092   4.047 -24.011  1.00  0.00           H  
ATOM   1563 1HB  LEU C 133      -9.812   3.238 -24.460  1.00  0.00           H  
ATOM   1564 2HB  LEU C 133     -10.368   2.508 -25.969  1.00  0.00           H  
ATOM   1565  HG  LEU C 133     -10.918   4.805 -26.824  1.00  0.00           H  
ATOM   1566 1HD1 LEU C 133      -9.939   6.695 -25.646  1.00  0.00           H  
ATOM   1567 2HD1 LEU C 133     -11.188   5.906 -24.677  1.00  0.00           H  
ATOM   1568 3HD1 LEU C 133      -9.480   5.634 -24.302  1.00  0.00           H  
ATOM   1569 1HD2 LEU C 133      -8.539   5.394 -27.127  1.00  0.00           H  
ATOM   1570 2HD2 LEU C 133      -8.105   4.318 -25.793  1.00  0.00           H  
ATOM   1571 3HD2 LEU C 133      -8.777   3.638 -27.295  1.00  0.00           H  
ATOM   1572  N   SER C 134     -13.654   4.478 -25.843  1.00  0.00           N  
ATOM   1573  CA  SER C 134     -14.689   4.708 -26.834  1.00  0.00           C  
ATOM   1574  C   SER C 134     -14.782   6.177 -27.219  1.00  0.00           C  
ATOM   1575  O   SER C 134     -14.673   7.066 -26.367  1.00  0.00           O  
ATOM   1576  CB  SER C 134     -16.014   4.249 -26.273  1.00  0.00           C  
ATOM   1577  OG  SER C 134     -17.053   4.482 -27.172  1.00  0.00           O  
ATOM   1578  H   SER C 134     -13.467   5.172 -25.124  1.00  0.00           H  
ATOM   1579  HA  SER C 134     -14.452   4.133 -27.723  1.00  0.00           H  
ATOM   1580 1HB  SER C 134     -15.962   3.188 -26.030  1.00  0.00           H  
ATOM   1581 2HB  SER C 134     -16.209   4.790 -25.343  1.00  0.00           H  
ATOM   1582  HG  SER C 134     -17.441   5.324 -26.906  1.00  0.00           H  
ATOM   1583  N   VAL C 135     -14.996   6.439 -28.510  1.00  0.00           N  
ATOM   1584  CA  VAL C 135     -15.144   7.818 -28.969  1.00  0.00           C  
ATOM   1585  C   VAL C 135     -16.500   8.016 -29.586  1.00  0.00           C  
ATOM   1586  O   VAL C 135     -16.921   7.223 -30.428  1.00  0.00           O  
ATOM   1587  CB  VAL C 135     -14.077   8.216 -30.004  1.00  0.00           C  
ATOM   1588  CG1 VAL C 135     -14.299   9.668 -30.436  1.00  0.00           C  
ATOM   1589  CG2 VAL C 135     -12.710   8.014 -29.414  1.00  0.00           C  
ATOM   1590  H   VAL C 135     -15.063   5.675 -29.169  1.00  0.00           H  
ATOM   1591  HA  VAL C 135     -15.044   8.478 -28.119  1.00  0.00           H  
ATOM   1592  HB  VAL C 135     -14.180   7.616 -30.889  1.00  0.00           H  
ATOM   1593 1HG1 VAL C 135     -13.548   9.944 -31.174  1.00  0.00           H  
ATOM   1594 2HG1 VAL C 135     -15.284   9.779 -30.875  1.00  0.00           H  
ATOM   1595 3HG1 VAL C 135     -14.216  10.323 -29.566  1.00  0.00           H  
ATOM   1596 1HG2 VAL C 135     -11.966   8.302 -30.147  1.00  0.00           H  
ATOM   1597 2HG2 VAL C 135     -12.610   8.622 -28.533  1.00  0.00           H  
ATOM   1598 3HG2 VAL C 135     -12.568   6.972 -29.144  1.00  0.00           H  
ATOM   1599  N   VAL C 136     -17.189   9.058 -29.153  1.00  0.00           N  
ATOM   1600  CA  VAL C 136     -18.495   9.373 -29.683  1.00  0.00           C  
ATOM   1601  C   VAL C 136     -18.550  10.736 -30.311  1.00  0.00           C  
ATOM   1602  O   VAL C 136     -18.180  11.735 -29.702  1.00  0.00           O  
ATOM   1603  CB  VAL C 136     -19.573   9.272 -28.594  1.00  0.00           C  
ATOM   1604  CG1 VAL C 136     -20.931   9.654 -29.166  1.00  0.00           C  
ATOM   1605  CG2 VAL C 136     -19.617   7.827 -28.081  1.00  0.00           C  
ATOM   1606  H   VAL C 136     -16.779   9.644 -28.428  1.00  0.00           H  
ATOM   1607  HA  VAL C 136     -18.732   8.641 -30.449  1.00  0.00           H  
ATOM   1608  HB  VAL C 136     -19.338   9.958 -27.781  1.00  0.00           H  
ATOM   1609 1HG1 VAL C 136     -21.688   9.575 -28.388  1.00  0.00           H  
ATOM   1610 2HG1 VAL C 136     -20.902  10.681 -29.532  1.00  0.00           H  
ATOM   1611 3HG1 VAL C 136     -21.183   8.986 -29.988  1.00  0.00           H  
ATOM   1612 1HG2 VAL C 136     -20.381   7.739 -27.310  1.00  0.00           H  
ATOM   1613 2HG2 VAL C 136     -19.857   7.157 -28.907  1.00  0.00           H  
ATOM   1614 3HG2 VAL C 136     -18.650   7.552 -27.663  1.00  0.00           H  
ATOM   1615  N   TYR C 137     -19.010  10.777 -31.549  1.00  0.00           N  
ATOM   1616  CA  TYR C 137     -19.155  12.036 -32.247  1.00  0.00           C  
ATOM   1617  C   TYR C 137     -20.521  12.623 -31.960  1.00  0.00           C  
ATOM   1618  O   TYR C 137     -21.538  11.932 -32.058  1.00  0.00           O  
ATOM   1619  CB  TYR C 137     -18.931  11.864 -33.748  1.00  0.00           C  
ATOM   1620  CG  TYR C 137     -19.141  13.141 -34.531  1.00  0.00           C  
ATOM   1621  CD1 TYR C 137     -18.239  14.188 -34.419  1.00  0.00           C  
ATOM   1622  CD2 TYR C 137     -20.231  13.258 -35.378  1.00  0.00           C  
ATOM   1623  CE1 TYR C 137     -18.423  15.352 -35.136  1.00  0.00           C  
ATOM   1624  CE2 TYR C 137     -20.420  14.414 -36.099  1.00  0.00           C  
ATOM   1625  CZ  TYR C 137     -19.527  15.465 -35.982  1.00  0.00           C  
ATOM   1626  OH  TYR C 137     -19.741  16.624 -36.715  1.00  0.00           O  
ATOM   1627  H   TYR C 137     -19.277   9.918 -32.008  1.00  0.00           H  
ATOM   1628  HA  TYR C 137     -18.412  12.738 -31.876  1.00  0.00           H  
ATOM   1629 1HB  TYR C 137     -17.922  11.507 -33.930  1.00  0.00           H  
ATOM   1630 2HB  TYR C 137     -19.619  11.110 -34.132  1.00  0.00           H  
ATOM   1631  HD1 TYR C 137     -17.391  14.095 -33.753  1.00  0.00           H  
ATOM   1632  HD2 TYR C 137     -20.940  12.434 -35.472  1.00  0.00           H  
ATOM   1633  HE1 TYR C 137     -17.711  16.172 -35.034  1.00  0.00           H  
ATOM   1634  HE2 TYR C 137     -21.281  14.505 -36.763  1.00  0.00           H  
ATOM   1635  HH  TYR C 137     -19.012  17.252 -36.569  1.00  0.00           H  
ATOM   1636  N   ARG C 138     -20.549  13.888 -31.572  1.00  0.00           N  
ATOM   1637  CA  ARG C 138     -21.815  14.537 -31.316  1.00  0.00           C  
ATOM   1638  C   ARG C 138     -22.058  15.582 -32.385  1.00  0.00           C  
ATOM   1639  O   ARG C 138     -21.456  16.664 -32.376  1.00  0.00           O  
ATOM   1640  CB  ARG C 138     -21.854  15.178 -29.950  1.00  0.00           C  
ATOM   1641  CG  ARG C 138     -21.636  14.217 -28.795  1.00  0.00           C  
ATOM   1642  CD  ARG C 138     -21.923  14.852 -27.487  1.00  0.00           C  
ATOM   1643  NE  ARG C 138     -21.067  16.006 -27.224  1.00  0.00           N  
ATOM   1644  CZ  ARG C 138     -21.230  16.852 -26.178  1.00  0.00           C  
ATOM   1645  NH1 ARG C 138     -22.197  16.641 -25.283  1.00  0.00           N  
ATOM   1646  NH2 ARG C 138     -20.421  17.889 -26.050  1.00  0.00           N  
ATOM   1647  H   ARG C 138     -19.669  14.402 -31.480  1.00  0.00           H  
ATOM   1648  HA  ARG C 138     -22.612  13.797 -31.366  1.00  0.00           H  
ATOM   1649 1HB  ARG C 138     -21.076  15.928 -29.897  1.00  0.00           H  
ATOM   1650 2HB  ARG C 138     -22.808  15.677 -29.802  1.00  0.00           H  
ATOM   1651 1HG  ARG C 138     -22.283  13.347 -28.916  1.00  0.00           H  
ATOM   1652 2HG  ARG C 138     -20.589  13.891 -28.794  1.00  0.00           H  
ATOM   1653 1HD  ARG C 138     -22.958  15.184 -27.468  1.00  0.00           H  
ATOM   1654 2HD  ARG C 138     -21.763  14.124 -26.691  1.00  0.00           H  
ATOM   1655  HE  ARG C 138     -20.296  16.216 -27.895  1.00  0.00           H  
ATOM   1656 1HH1 ARG C 138     -22.811  15.846 -25.376  1.00  0.00           H  
ATOM   1657 2HH1 ARG C 138     -22.317  17.276 -24.494  1.00  0.00           H  
ATOM   1658 1HH2 ARG C 138     -19.673  18.052 -26.756  1.00  0.00           H  
ATOM   1659 2HH2 ARG C 138     -20.528  18.524 -25.280  1.00  0.00           H  
ATOM   1660  N   GLU C 139     -22.925  15.217 -33.333  1.00  0.00           N  
ATOM   1661  CA  GLU C 139     -23.254  16.020 -34.513  1.00  0.00           C  
ATOM   1662  C   GLU C 139     -23.906  17.354 -34.148  1.00  0.00           C  
ATOM   1663  O   GLU C 139     -23.882  18.318 -34.929  1.00  0.00           O  
ATOM   1664  CB  GLU C 139     -24.124  15.171 -35.449  1.00  0.00           C  
ATOM   1665  CG  GLU C 139     -25.541  14.833 -34.923  1.00  0.00           C  
ATOM   1666  CD  GLU C 139     -26.349  13.923 -35.881  1.00  0.00           C  
ATOM   1667  OE1 GLU C 139     -25.882  13.660 -36.970  1.00  0.00           O  
ATOM   1668  OE2 GLU C 139     -27.422  13.505 -35.507  1.00  0.00           O  
ATOM   1669  H   GLU C 139     -23.360  14.307 -33.243  1.00  0.00           H  
ATOM   1670  HA  GLU C 139     -22.328  16.250 -35.037  1.00  0.00           H  
ATOM   1671 1HB  GLU C 139     -24.202  15.669 -36.408  1.00  0.00           H  
ATOM   1672 2HB  GLU C 139     -23.621  14.221 -35.628  1.00  0.00           H  
ATOM   1673 1HG  GLU C 139     -25.441  14.332 -33.961  1.00  0.00           H  
ATOM   1674 2HG  GLU C 139     -26.089  15.759 -34.759  1.00  0.00           H  
ATOM   1675  N   GLY C 140     -24.512  17.388 -32.958  1.00  0.00           N  
ATOM   1676  CA  GLY C 140     -25.106  18.589 -32.409  1.00  0.00           C  
ATOM   1677  C   GLY C 140     -23.999  19.588 -32.058  1.00  0.00           C  
ATOM   1678  O   GLY C 140     -23.966  20.722 -32.555  1.00  0.00           O  
ATOM   1679  H   GLY C 140     -24.518  16.542 -32.409  1.00  0.00           H  
ATOM   1680 1HA  GLY C 140     -25.802  19.021 -33.124  1.00  0.00           H  
ATOM   1681 2HA  GLY C 140     -25.674  18.340 -31.514  1.00  0.00           H  
ATOM   1682  N   ALA C 141     -23.078  19.117 -31.211  1.00  0.00           N  
ATOM   1683  CA  ALA C 141     -21.955  19.885 -30.671  1.00  0.00           C  
ATOM   1684  C   ALA C 141     -20.727  19.990 -31.586  1.00  0.00           C  
ATOM   1685  O   ALA C 141     -19.823  20.783 -31.312  1.00  0.00           O  
ATOM   1686  CB  ALA C 141     -21.522  19.254 -29.363  1.00  0.00           C  
ATOM   1687  H   ALA C 141     -23.172  18.162 -30.903  1.00  0.00           H  
ATOM   1688  HA  ALA C 141     -22.313  20.898 -30.481  1.00  0.00           H  
ATOM   1689 1HB  ALA C 141     -20.717  19.840 -28.920  1.00  0.00           H  
ATOM   1690 2HB  ALA C 141     -22.362  19.211 -28.674  1.00  0.00           H  
ATOM   1691 3HB  ALA C 141     -21.162  18.247 -29.558  1.00  0.00           H  
ATOM   1692  N   ASN C 142     -20.694  19.230 -32.678  1.00  0.00           N  
ATOM   1693  CA  ASN C 142     -19.525  19.209 -33.561  1.00  0.00           C  
ATOM   1694  C   ASN C 142     -18.229  18.888 -32.827  1.00  0.00           C  
ATOM   1695  O   ASN C 142     -17.195  19.559 -33.007  1.00  0.00           O  
ATOM   1696  CB  ASN C 142     -19.414  20.499 -34.339  1.00  0.00           C  
ATOM   1697  CG  ASN C 142     -20.493  20.583 -35.324  1.00  0.00           C  
ATOM   1698  OD1 ASN C 142     -21.476  21.308 -35.139  1.00  0.00           O  
ATOM   1699  ND2 ASN C 142     -20.320  19.865 -36.414  1.00  0.00           N  
ATOM   1700  H   ASN C 142     -21.449  18.576 -32.856  1.00  0.00           H  
ATOM   1701  HA  ASN C 142     -19.675  18.403 -34.283  1.00  0.00           H  
ATOM   1702 1HB  ASN C 142     -19.456  21.363 -33.682  1.00  0.00           H  
ATOM   1703 2HB  ASN C 142     -18.454  20.523 -34.859  1.00  0.00           H  
ATOM   1704 1HD2 ASN C 142     -21.006  19.878 -37.139  1.00  0.00           H  
ATOM   1705 2HD2 ASN C 142     -19.466  19.309 -36.529  1.00  0.00           H  
ATOM   1706  N   ASP C 143     -18.295  17.844 -32.000  1.00  0.00           N  
ATOM   1707  CA  ASP C 143     -17.106  17.403 -31.283  1.00  0.00           C  
ATOM   1708  C   ASP C 143     -17.023  15.888 -31.104  1.00  0.00           C  
ATOM   1709  O   ASP C 143     -17.961  15.155 -31.433  1.00  0.00           O  
ATOM   1710  CB  ASP C 143     -17.051  18.089 -29.910  1.00  0.00           C  
ATOM   1711  CG  ASP C 143     -18.228  17.752 -28.968  1.00  0.00           C  
ATOM   1712  OD1 ASP C 143     -18.904  16.759 -29.160  1.00  0.00           O  
ATOM   1713  OD2 ASP C 143     -18.439  18.500 -28.034  1.00  0.00           O  
ATOM   1714  H   ASP C 143     -19.194  17.366 -31.910  1.00  0.00           H  
ATOM   1715  HA  ASP C 143     -16.230  17.708 -31.851  1.00  0.00           H  
ATOM   1716 1HB  ASP C 143     -16.132  17.828 -29.411  1.00  0.00           H  
ATOM   1717 2HB  ASP C 143     -17.040  19.171 -30.058  1.00  0.00           H  
ATOM   1718  N   PHE C 144     -15.914  15.439 -30.506  1.00  0.00           N  
ATOM   1719  CA  PHE C 144     -15.652  14.029 -30.246  1.00  0.00           C  
ATOM   1720  C   PHE C 144     -15.391  13.781 -28.782  1.00  0.00           C  
ATOM   1721  O   PHE C 144     -14.425  14.303 -28.209  1.00  0.00           O  
ATOM   1722  CB  PHE C 144     -14.443  13.553 -31.045  1.00  0.00           C  
ATOM   1723  CG  PHE C 144     -14.617  13.614 -32.524  1.00  0.00           C  
ATOM   1724  CD1 PHE C 144     -14.383  14.788 -33.221  1.00  0.00           C  
ATOM   1725  CD2 PHE C 144     -15.019  12.491 -33.231  1.00  0.00           C  
ATOM   1726  CE1 PHE C 144     -14.554  14.824 -34.591  1.00  0.00           C  
ATOM   1727  CE2 PHE C 144     -15.184  12.542 -34.597  1.00  0.00           C  
ATOM   1728  CZ  PHE C 144     -14.950  13.718 -35.260  1.00  0.00           C  
ATOM   1729  H   PHE C 144     -15.196  16.105 -30.253  1.00  0.00           H  
ATOM   1730  HA  PHE C 144     -16.525  13.449 -30.537  1.00  0.00           H  
ATOM   1731 1HB  PHE C 144     -13.589  14.167 -30.786  1.00  0.00           H  
ATOM   1732 2HB  PHE C 144     -14.207  12.535 -30.767  1.00  0.00           H  
ATOM   1733  HD1 PHE C 144     -14.065  15.686 -32.678  1.00  0.00           H  
ATOM   1734  HD2 PHE C 144     -15.207  11.561 -32.693  1.00  0.00           H  
ATOM   1735  HE1 PHE C 144     -14.377  15.724 -35.141  1.00  0.00           H  
ATOM   1736  HE2 PHE C 144     -15.503  11.653 -35.144  1.00  0.00           H  
ATOM   1737  HZ  PHE C 144     -15.076  13.772 -36.316  1.00  0.00           H  
ATOM   1738  N   VAL C 145     -16.235  12.977 -28.172  1.00  0.00           N  
ATOM   1739  CA  VAL C 145     -16.106  12.728 -26.753  1.00  0.00           C  
ATOM   1740  C   VAL C 145     -15.400  11.417 -26.535  1.00  0.00           C  
ATOM   1741  O   VAL C 145     -15.856  10.380 -27.014  1.00  0.00           O  
ATOM   1742  CB  VAL C 145     -17.490  12.710 -26.103  1.00  0.00           C  
ATOM   1743  CG1 VAL C 145     -17.356  12.435 -24.640  1.00  0.00           C  
ATOM   1744  CG2 VAL C 145     -18.170  14.046 -26.354  1.00  0.00           C  
ATOM   1745  H   VAL C 145     -16.997  12.557 -28.690  1.00  0.00           H  
ATOM   1746  HA  VAL C 145     -15.514  13.524 -26.298  1.00  0.00           H  
ATOM   1747  HB  VAL C 145     -18.087  11.908 -26.543  1.00  0.00           H  
ATOM   1748 1HG1 VAL C 145     -18.344  12.412 -24.187  1.00  0.00           H  
ATOM   1749 2HG1 VAL C 145     -16.873  11.486 -24.506  1.00  0.00           H  
ATOM   1750 3HG1 VAL C 145     -16.750  13.222 -24.183  1.00  0.00           H  
ATOM   1751 1HG2 VAL C 145     -19.157  14.042 -25.900  1.00  0.00           H  
ATOM   1752 2HG2 VAL C 145     -17.569  14.845 -25.914  1.00  0.00           H  
ATOM   1753 3HG2 VAL C 145     -18.266  14.220 -27.433  1.00  0.00           H  
ATOM   1754  N   VAL C 146     -14.271  11.481 -25.848  1.00  0.00           N  
ATOM   1755  CA  VAL C 146     -13.417  10.337 -25.632  1.00  0.00           C  
ATOM   1756  C   VAL C 146     -13.550   9.867 -24.196  1.00  0.00           C  
ATOM   1757  O   VAL C 146     -13.233  10.613 -23.261  1.00  0.00           O  
ATOM   1758  CB  VAL C 146     -11.952  10.741 -25.863  1.00  0.00           C  
ATOM   1759  CG1 VAL C 146     -11.051   9.535 -25.653  1.00  0.00           C  
ATOM   1760  CG2 VAL C 146     -11.787  11.395 -27.245  1.00  0.00           C  
ATOM   1761  H   VAL C 146     -13.972  12.372 -25.477  1.00  0.00           H  
ATOM   1762  HA  VAL C 146     -13.703   9.531 -26.309  1.00  0.00           H  
ATOM   1763  HB  VAL C 146     -11.681  11.465 -25.117  1.00  0.00           H  
ATOM   1764 1HG1 VAL C 146     -10.010   9.828 -25.774  1.00  0.00           H  
ATOM   1765 2HG1 VAL C 146     -11.201   9.144 -24.644  1.00  0.00           H  
ATOM   1766 3HG1 VAL C 146     -11.302   8.762 -26.381  1.00  0.00           H  
ATOM   1767 1HG2 VAL C 146     -10.748  11.705 -27.376  1.00  0.00           H  
ATOM   1768 2HG2 VAL C 146     -12.052  10.702 -28.021  1.00  0.00           H  
ATOM   1769 3HG2 VAL C 146     -12.435  12.275 -27.307  1.00  0.00           H  
ATOM   1770  N   THR C 147     -14.023   8.637 -24.012  1.00  0.00           N  
ATOM   1771  CA  THR C 147     -14.218   8.132 -22.664  1.00  0.00           C  
ATOM   1772  C   THR C 147     -13.531   6.808 -22.463  1.00  0.00           C  
ATOM   1773  O   THR C 147     -13.339   6.028 -23.394  1.00  0.00           O  
ATOM   1774  CB  THR C 147     -15.713   7.955 -22.330  1.00  0.00           C  
ATOM   1775  OG1 THR C 147     -16.306   7.014 -23.229  1.00  0.00           O  
ATOM   1776  CG2 THR C 147     -16.423   9.249 -22.452  1.00  0.00           C  
ATOM   1777  H   THR C 147     -14.267   8.063 -24.819  1.00  0.00           H  
ATOM   1778  HA  THR C 147     -13.784   8.838 -21.955  1.00  0.00           H  
ATOM   1779  HB  THR C 147     -15.813   7.587 -21.310  1.00  0.00           H  
ATOM   1780  HG1 THR C 147     -16.227   7.343 -24.136  1.00  0.00           H  
ATOM   1781 1HG2 THR C 147     -17.475   9.112 -22.209  1.00  0.00           H  
ATOM   1782 2HG2 THR C 147     -15.979   9.970 -21.768  1.00  0.00           H  
ATOM   1783 3HG2 THR C 147     -16.328   9.599 -23.470  1.00  0.00           H  
ATOM   1784  N   PHE C 148     -13.191   6.531 -21.223  1.00  0.00           N  
ATOM   1785  CA  PHE C 148     -12.577   5.258 -20.871  1.00  0.00           C  
ATOM   1786  C   PHE C 148     -12.762   4.964 -19.394  1.00  0.00           C  
ATOM   1787  O   PHE C 148     -13.311   5.784 -18.658  1.00  0.00           O  
ATOM   1788  CB  PHE C 148     -11.114   5.258 -21.303  1.00  0.00           C  
ATOM   1789  CG  PHE C 148     -10.280   6.338 -20.707  1.00  0.00           C  
ATOM   1790  CD1 PHE C 148      -9.568   6.125 -19.564  1.00  0.00           C  
ATOM   1791  CD2 PHE C 148     -10.220   7.599 -21.314  1.00  0.00           C  
ATOM   1792  CE1 PHE C 148      -8.791   7.124 -19.032  1.00  0.00           C  
ATOM   1793  CE2 PHE C 148      -9.458   8.597 -20.782  1.00  0.00           C  
ATOM   1794  CZ  PHE C 148      -8.735   8.357 -19.638  1.00  0.00           C  
ATOM   1795  H   PHE C 148     -13.335   7.252 -20.508  1.00  0.00           H  
ATOM   1796  HA  PHE C 148     -13.078   4.467 -21.431  1.00  0.00           H  
ATOM   1797 1HB  PHE C 148     -10.666   4.297 -21.044  1.00  0.00           H  
ATOM   1798 2HB  PHE C 148     -11.060   5.350 -22.362  1.00  0.00           H  
ATOM   1799  HD1 PHE C 148      -9.620   5.150 -19.079  1.00  0.00           H  
ATOM   1800  HD2 PHE C 148     -10.784   7.783 -22.224  1.00  0.00           H  
ATOM   1801  HE1 PHE C 148      -8.226   6.938 -18.125  1.00  0.00           H  
ATOM   1802  HE2 PHE C 148      -9.422   9.572 -21.264  1.00  0.00           H  
ATOM   1803  HZ  PHE C 148      -8.128   9.142 -19.202  1.00  0.00           H  
ATOM   1804  N   ASN C 149     -12.324   3.797 -18.954  1.00  0.00           N  
ATOM   1805  CA  ASN C 149     -12.425   3.491 -17.547  1.00  0.00           C  
ATOM   1806  C   ASN C 149     -11.104   2.899 -17.077  1.00  0.00           C  
ATOM   1807  O   ASN C 149     -10.248   2.498 -17.871  1.00  0.00           O  
ATOM   1808  CB  ASN C 149     -13.580   2.503 -17.324  1.00  0.00           C  
ATOM   1809  CG  ASN C 149     -14.103   2.402 -15.858  1.00  0.00           C  
ATOM   1810  OD1 ASN C 149     -13.489   2.940 -14.925  1.00  0.00           O  
ATOM   1811  ND2 ASN C 149     -15.217   1.701 -15.669  1.00  0.00           N  
ATOM   1812  H   ASN C 149     -11.939   3.110 -19.603  1.00  0.00           H  
ATOM   1813  HA  ASN C 149     -12.602   4.407 -16.981  1.00  0.00           H  
ATOM   1814 1HB  ASN C 149     -14.415   2.786 -17.966  1.00  0.00           H  
ATOM   1815 2HB  ASN C 149     -13.257   1.525 -17.652  1.00  0.00           H  
ATOM   1816 1HD2 ASN C 149     -15.592   1.596 -14.745  1.00  0.00           H  
ATOM   1817 2HD2 ASN C 149     -15.680   1.277 -16.447  1.00  0.00           H  
ATOM   1818  N   THR C 150     -10.947   2.833 -15.770  1.00  0.00           N  
ATOM   1819  CA  THR C 150      -9.769   2.240 -15.168  1.00  0.00           C  
ATOM   1820  C   THR C 150     -10.148   1.571 -13.884  1.00  0.00           C  
ATOM   1821  O   THR C 150     -10.939   2.091 -13.093  1.00  0.00           O  
ATOM   1822  CB  THR C 150      -8.650   3.265 -14.888  1.00  0.00           C  
ATOM   1823  OG1 THR C 150      -7.545   2.595 -14.268  1.00  0.00           O  
ATOM   1824  CG2 THR C 150      -9.116   4.292 -13.980  1.00  0.00           C  
ATOM   1825  H   THR C 150     -11.711   3.163 -15.185  1.00  0.00           H  
ATOM   1826  HA  THR C 150      -9.371   1.479 -15.840  1.00  0.00           H  
ATOM   1827  HB  THR C 150      -8.325   3.723 -15.827  1.00  0.00           H  
ATOM   1828  HG1 THR C 150      -6.967   2.223 -14.955  1.00  0.00           H  
ATOM   1829 1HG2 THR C 150      -8.319   4.998 -13.782  1.00  0.00           H  
ATOM   1830 2HG2 THR C 150      -9.965   4.811 -14.421  1.00  0.00           H  
ATOM   1831 3HG2 THR C 150      -9.411   3.808 -13.064  1.00  0.00           H  
ATOM   1832  N   SER C 151      -9.489   0.465 -13.618  1.00  0.00           N  
ATOM   1833  CA  SER C 151      -9.740  -0.274 -12.409  1.00  0.00           C  
ATOM   1834  C   SER C 151      -9.240   0.464 -11.187  1.00  0.00           C  
ATOM   1835  O   SER C 151      -9.645   0.169 -10.064  1.00  0.00           O  
ATOM   1836  CB  SER C 151      -9.083  -1.616 -12.511  1.00  0.00           C  
ATOM   1837  OG  SER C 151      -7.711  -1.471 -12.551  1.00  0.00           O  
ATOM   1838  H   SER C 151      -8.822   0.107 -14.291  1.00  0.00           H  
ATOM   1839  HA  SER C 151     -10.818  -0.413 -12.310  1.00  0.00           H  
ATOM   1840 1HB  SER C 151      -9.363  -2.238 -11.666  1.00  0.00           H  
ATOM   1841 2HB  SER C 151      -9.421  -2.117 -13.417  1.00  0.00           H  
ATOM   1842  HG  SER C 151      -7.358  -2.351 -12.805  1.00  0.00           H  
ATOM   1843  N   HIS C 152      -8.402   1.470 -11.390  1.00  0.00           N  
ATOM   1844  CA  HIS C 152      -7.851   2.184 -10.265  1.00  0.00           C  
ATOM   1845  C   HIS C 152      -8.860   3.011  -9.507  1.00  0.00           C  
ATOM   1846  O   HIS C 152      -8.670   3.303  -8.331  1.00  0.00           O  
ATOM   1847  CB  HIS C 152      -6.688   2.989 -10.724  1.00  0.00           C  
ATOM   1848  CG  HIS C 152      -5.519   2.106 -10.953  1.00  0.00           C  
ATOM   1849  ND1 HIS C 152      -4.489   2.018 -10.053  1.00  0.00           N  
ATOM   1850  CD2 HIS C 152      -5.226   1.236 -11.957  1.00  0.00           C  
ATOM   1851  CE1 HIS C 152      -3.594   1.156 -10.484  1.00  0.00           C  
ATOM   1852  NE2 HIS C 152      -4.015   0.653 -11.651  1.00  0.00           N  
ATOM   1853  H   HIS C 152      -8.116   1.725 -12.342  1.00  0.00           H  
ATOM   1854  HA  HIS C 152      -7.454   1.465  -9.566  1.00  0.00           H  
ATOM   1855 1HB  HIS C 152      -6.956   3.488 -11.649  1.00  0.00           H  
ATOM   1856 2HB  HIS C 152      -6.433   3.750  -9.986  1.00  0.00           H  
ATOM   1857  HD1 HIS C 152      -4.415   2.595  -9.213  1.00  0.00           H  
ATOM   1858  HD2 HIS C 152      -5.752   0.954 -12.868  1.00  0.00           H  
ATOM   1859  HE1 HIS C 152      -2.698   0.953  -9.895  1.00  0.00           H  
ATOM   1860  N   LEU C 153      -9.978   3.339 -10.125  1.00  0.00           N  
ATOM   1861  CA  LEU C 153     -10.964   4.153  -9.429  1.00  0.00           C  
ATOM   1862  C   LEU C 153     -11.568   3.419  -8.240  1.00  0.00           C  
ATOM   1863  O   LEU C 153     -12.114   4.045  -7.337  1.00  0.00           O  
ATOM   1864  CB  LEU C 153     -12.067   4.572 -10.397  1.00  0.00           C  
ATOM   1865  CG  LEU C 153     -11.613   5.536 -11.494  1.00  0.00           C  
ATOM   1866  CD1 LEU C 153     -12.667   5.625 -12.570  1.00  0.00           C  
ATOM   1867  CD2 LEU C 153     -11.317   6.883 -10.887  1.00  0.00           C  
ATOM   1868  H   LEU C 153     -10.154   3.026 -11.084  1.00  0.00           H  
ATOM   1869  HA  LEU C 153     -10.463   5.048  -9.059  1.00  0.00           H  
ATOM   1870 1HB  LEU C 153     -12.458   3.674 -10.884  1.00  0.00           H  
ATOM   1871 2HB  LEU C 153     -12.870   5.040  -9.833  1.00  0.00           H  
ATOM   1872  HG  LEU C 153     -10.732   5.166 -11.934  1.00  0.00           H  
ATOM   1873 1HD1 LEU C 153     -12.326   6.296 -13.355  1.00  0.00           H  
ATOM   1874 2HD1 LEU C 153     -12.836   4.630 -12.992  1.00  0.00           H  
ATOM   1875 3HD1 LEU C 153     -13.594   6.000 -12.144  1.00  0.00           H  
ATOM   1876 1HD2 LEU C 153     -10.973   7.564 -11.669  1.00  0.00           H  
ATOM   1877 2HD2 LEU C 153     -12.220   7.282 -10.428  1.00  0.00           H  
ATOM   1878 3HD2 LEU C 153     -10.537   6.779 -10.129  1.00  0.00           H  
ATOM   1879  N   GLN C 154     -11.531   2.085  -8.273  1.00  0.00           N  
ATOM   1880  CA  GLN C 154     -12.115   1.244  -7.236  1.00  0.00           C  
ATOM   1881  C   GLN C 154     -11.073   0.688  -6.271  1.00  0.00           C  
ATOM   1882  O   GLN C 154     -11.392  -0.177  -5.454  1.00  0.00           O  
ATOM   1883  CB  GLN C 154     -12.892   0.086  -7.870  1.00  0.00           C  
ATOM   1884  CG  GLN C 154     -14.038   0.534  -8.768  1.00  0.00           C  
ATOM   1885  CD  GLN C 154     -15.099   1.365  -8.006  1.00  0.00           C  
ATOM   1886  OE1 GLN C 154     -15.623   0.938  -6.970  1.00  0.00           O  
ATOM   1887  NE2 GLN C 154     -15.410   2.558  -8.529  1.00  0.00           N  
ATOM   1888  H   GLN C 154     -11.029   1.614  -9.028  1.00  0.00           H  
ATOM   1889  HA  GLN C 154     -12.808   1.851  -6.657  1.00  0.00           H  
ATOM   1890 1HB  GLN C 154     -12.207  -0.517  -8.473  1.00  0.00           H  
ATOM   1891 2HB  GLN C 154     -13.292  -0.556  -7.091  1.00  0.00           H  
ATOM   1892 1HG  GLN C 154     -13.634   1.144  -9.577  1.00  0.00           H  
ATOM   1893 2HG  GLN C 154     -14.525  -0.353  -9.176  1.00  0.00           H  
ATOM   1894 1HE2 GLN C 154     -16.087   3.141  -8.077  1.00  0.00           H  
ATOM   1895 2HE2 GLN C 154     -14.966   2.871  -9.367  1.00  0.00           H  
ATOM   1896  N   LYS C 155      -9.825   1.135  -6.392  1.00  0.00           N  
ATOM   1897  CA  LYS C 155      -8.743   0.637  -5.548  1.00  0.00           C  
ATOM   1898  C   LYS C 155      -8.645   1.448  -4.276  1.00  0.00           C  
ATOM   1899  O   LYS C 155      -9.384   2.418  -4.105  1.00  0.00           O  
ATOM   1900  CB  LYS C 155      -7.421   0.578  -6.300  1.00  0.00           C  
ATOM   1901  CG  LYS C 155      -7.402  -0.466  -7.434  1.00  0.00           C  
ATOM   1902  CD  LYS C 155      -5.999  -0.582  -8.029  1.00  0.00           C  
ATOM   1903  CE  LYS C 155      -5.922  -1.428  -9.307  1.00  0.00           C  
ATOM   1904  NZ  LYS C 155      -6.483  -2.776  -9.159  1.00  0.00           N  
ATOM   1905  H   LYS C 155      -9.601   1.860  -7.077  1.00  0.00           H  
ATOM   1906  HA  LYS C 155      -8.980  -0.386  -5.251  1.00  0.00           H  
ATOM   1907 1HB  LYS C 155      -7.217   1.558  -6.745  1.00  0.00           H  
ATOM   1908 2HB  LYS C 155      -6.612   0.358  -5.619  1.00  0.00           H  
ATOM   1909 1HG  LYS C 155      -7.675  -1.438  -7.018  1.00  0.00           H  
ATOM   1910 2HG  LYS C 155      -8.120  -0.213  -8.189  1.00  0.00           H  
ATOM   1911 1HD  LYS C 155      -5.646   0.411  -8.249  1.00  0.00           H  
ATOM   1912 2HD  LYS C 155      -5.325  -1.010  -7.304  1.00  0.00           H  
ATOM   1913 1HE  LYS C 155      -6.438  -0.919 -10.120  1.00  0.00           H  
ATOM   1914 2HE  LYS C 155      -4.868  -1.533  -9.570  1.00  0.00           H  
ATOM   1915 1HZ  LYS C 155      -6.328  -3.275 -10.054  1.00  0.00           H  
ATOM   1916 2HZ  LYS C 155      -6.019  -3.313  -8.435  1.00  0.00           H  
ATOM   1917 3HZ  LYS C 155      -7.456  -2.727  -8.950  1.00  0.00           H  
ATOM   1918  N   LYS C 156      -7.803   0.999  -3.343  1.00  0.00           N  
ATOM   1919  CA  LYS C 156      -7.662   1.659  -2.051  1.00  0.00           C  
ATOM   1920  C   LYS C 156      -6.342   2.424  -1.941  1.00  0.00           C  
ATOM   1921  O   LYS C 156      -6.278   3.432  -1.236  1.00  0.00           O  
ATOM   1922  CB  LYS C 156      -7.770   0.634  -0.921  1.00  0.00           C  
ATOM   1923  CG  LYS C 156      -9.076  -0.149  -0.904  1.00  0.00           C  
ATOM   1924  CD  LYS C 156      -9.207  -0.980   0.364  1.00  0.00           C  
ATOM   1925  CE  LYS C 156      -8.352  -2.237   0.293  1.00  0.00           C  
ATOM   1926  NZ  LYS C 156      -8.499  -3.079   1.512  1.00  0.00           N  
ATOM   1927  H   LYS C 156      -7.207   0.193  -3.533  1.00  0.00           H  
ATOM   1928  HA  LYS C 156      -8.478   2.370  -1.932  1.00  0.00           H  
ATOM   1929 1HB  LYS C 156      -6.952  -0.082  -0.999  1.00  0.00           H  
ATOM   1930 2HB  LYS C 156      -7.672   1.140   0.040  1.00  0.00           H  
ATOM   1931 1HG  LYS C 156      -9.917   0.543  -0.963  1.00  0.00           H  
ATOM   1932 2HG  LYS C 156      -9.114  -0.812  -1.768  1.00  0.00           H  
ATOM   1933 1HD  LYS C 156      -8.893  -0.385   1.223  1.00  0.00           H  
ATOM   1934 2HD  LYS C 156     -10.248  -1.268   0.505  1.00  0.00           H  
ATOM   1935 1HE  LYS C 156      -8.641  -2.825  -0.577  1.00  0.00           H  
ATOM   1936 2HE  LYS C 156      -7.304  -1.959   0.184  1.00  0.00           H  
ATOM   1937 1HZ  LYS C 156      -7.917  -3.900   1.426  1.00  0.00           H  
ATOM   1938 2HZ  LYS C 156      -8.215  -2.549   2.324  1.00  0.00           H  
ATOM   1939 3HZ  LYS C 156      -9.464  -3.359   1.613  1.00  0.00           H  
ATOM   1940  N   TYR C 157      -5.307   1.958  -2.662  1.00  0.00           N  
ATOM   1941  CA  TYR C 157      -3.988   2.605  -2.609  1.00  0.00           C  
ATOM   1942  C   TYR C 157      -3.723   3.496  -3.849  1.00  0.00           C  
ATOM   1943  O   TYR C 157      -3.746   4.730  -3.765  1.00  0.00           O  
ATOM   1944  CB  TYR C 157      -2.892   1.546  -2.475  1.00  0.00           C  
ATOM   1945  CG  TYR C 157      -2.873   0.854  -1.130  1.00  0.00           C  
ATOM   1946  CD1 TYR C 157      -3.430  -0.409  -0.991  1.00  0.00           C  
ATOM   1947  CD2 TYR C 157      -2.298   1.482  -0.035  1.00  0.00           C  
ATOM   1948  CE1 TYR C 157      -3.413  -1.041   0.237  1.00  0.00           C  
ATOM   1949  CE2 TYR C 157      -2.281   0.850   1.194  1.00  0.00           C  
ATOM   1950  CZ  TYR C 157      -2.835  -0.406   1.331  1.00  0.00           C  
ATOM   1951  OH  TYR C 157      -2.818  -1.035   2.555  1.00  0.00           O  
ATOM   1952  H   TYR C 157      -5.439   1.101  -3.200  1.00  0.00           H  
ATOM   1953  HA  TYR C 157      -3.943   3.238  -1.723  1.00  0.00           H  
ATOM   1954 1HB  TYR C 157      -3.023   0.786  -3.247  1.00  0.00           H  
ATOM   1955 2HB  TYR C 157      -1.918   2.008  -2.633  1.00  0.00           H  
ATOM   1956  HD1 TYR C 157      -3.881  -0.903  -1.852  1.00  0.00           H  
ATOM   1957  HD2 TYR C 157      -1.861   2.475  -0.143  1.00  0.00           H  
ATOM   1958  HE1 TYR C 157      -3.850  -2.033   0.346  1.00  0.00           H  
ATOM   1959  HE2 TYR C 157      -1.830   1.345   2.055  1.00  0.00           H  
ATOM   1960  HH  TYR C 157      -2.359  -0.482   3.191  1.00  0.00           H  
ATOM   1961  N   VAL C 158      -3.569   2.915  -5.033  1.00  0.00           N  
ATOM   1962  CA  VAL C 158      -3.267   3.784  -6.167  1.00  0.00           C  
ATOM   1963  C   VAL C 158      -4.522   4.255  -6.859  1.00  0.00           C  
ATOM   1964  O   VAL C 158      -4.864   3.797  -7.945  1.00  0.00           O  
ATOM   1965  CB  VAL C 158      -2.388   3.039  -7.155  1.00  0.00           C  
ATOM   1966  CG1 VAL C 158      -1.933   3.973  -8.273  1.00  0.00           C  
ATOM   1967  CG2 VAL C 158      -1.239   2.471  -6.379  1.00  0.00           C  
ATOM   1968  H   VAL C 158      -3.602   1.911  -5.134  1.00  0.00           H  
ATOM   1969  HA  VAL C 158      -2.717   4.652  -5.805  1.00  0.00           H  
ATOM   1970  HB  VAL C 158      -2.954   2.231  -7.604  1.00  0.00           H  
ATOM   1971 1HG1 VAL C 158      -1.305   3.428  -8.979  1.00  0.00           H  
ATOM   1972 2HG1 VAL C 158      -2.808   4.365  -8.799  1.00  0.00           H  
ATOM   1973 3HG1 VAL C 158      -1.367   4.802  -7.850  1.00  0.00           H  
ATOM   1974 1HG2 VAL C 158      -0.599   1.905  -7.025  1.00  0.00           H  
ATOM   1975 2HG2 VAL C 158      -0.676   3.275  -5.922  1.00  0.00           H  
ATOM   1976 3HG2 VAL C 158      -1.631   1.816  -5.602  1.00  0.00           H  
ATOM   1977  N   LYS C 159      -5.169   5.223  -6.242  1.00  0.00           N  
ATOM   1978  CA  LYS C 159      -6.462   5.734  -6.717  1.00  0.00           C  
ATOM   1979  C   LYS C 159      -6.334   6.894  -7.673  1.00  0.00           C  
ATOM   1980  O   LYS C 159      -7.269   7.219  -8.404  1.00  0.00           O  
ATOM   1981  CB  LYS C 159      -7.333   6.153  -5.532  1.00  0.00           C  
ATOM   1982  CG  LYS C 159      -8.762   6.526  -5.903  1.00  0.00           C  
ATOM   1983  CD  LYS C 159      -9.631   6.685  -4.664  1.00  0.00           C  
ATOM   1984  CE  LYS C 159     -11.069   7.017  -5.034  1.00  0.00           C  
ATOM   1985  NZ  LYS C 159     -11.943   7.121  -3.834  1.00  0.00           N  
ATOM   1986  H   LYS C 159      -4.772   5.529  -5.353  1.00  0.00           H  
ATOM   1987  HA  LYS C 159      -6.983   4.926  -7.234  1.00  0.00           H  
ATOM   1988 1HB  LYS C 159      -7.376   5.341  -4.806  1.00  0.00           H  
ATOM   1989 2HB  LYS C 159      -6.882   7.012  -5.035  1.00  0.00           H  
ATOM   1990 1HG  LYS C 159      -8.761   7.464  -6.458  1.00  0.00           H  
ATOM   1991 2HG  LYS C 159      -9.187   5.749  -6.537  1.00  0.00           H  
ATOM   1992 1HD  LYS C 159      -9.618   5.758  -4.089  1.00  0.00           H  
ATOM   1993 2HD  LYS C 159      -9.232   7.485  -4.040  1.00  0.00           H  
ATOM   1994 1HE  LYS C 159     -11.096   7.964  -5.571  1.00  0.00           H  
ATOM   1995 2HE  LYS C 159     -11.464   6.242  -5.690  1.00  0.00           H  
ATOM   1996 1HZ  LYS C 159     -12.886   7.342  -4.122  1.00  0.00           H  
ATOM   1997 2HZ  LYS C 159     -11.940   6.241  -3.338  1.00  0.00           H  
ATOM   1998 3HZ  LYS C 159     -11.597   7.851  -3.228  1.00  0.00           H  
ATOM   1999  N   VAL C 160      -5.194   7.557  -7.613  1.00  0.00           N  
ATOM   2000  CA  VAL C 160      -4.971   8.753  -8.387  1.00  0.00           C  
ATOM   2001  C   VAL C 160      -3.953   8.563  -9.465  1.00  0.00           C  
ATOM   2002  O   VAL C 160      -2.773   8.311  -9.197  1.00  0.00           O  
ATOM   2003  CB  VAL C 160      -4.498   9.869  -7.466  1.00  0.00           C  
ATOM   2004  CG1 VAL C 160      -4.233  11.122  -8.252  1.00  0.00           C  
ATOM   2005  CG2 VAL C 160      -5.543  10.119  -6.426  1.00  0.00           C  
ATOM   2006  H   VAL C 160      -4.470   7.215  -7.002  1.00  0.00           H  
ATOM   2007  HA  VAL C 160      -5.911   9.047  -8.848  1.00  0.00           H  
ATOM   2008  HB  VAL C 160      -3.573   9.566  -6.992  1.00  0.00           H  
ATOM   2009 1HG1 VAL C 160      -3.892  11.911  -7.589  1.00  0.00           H  
ATOM   2010 2HG1 VAL C 160      -3.464  10.925  -9.003  1.00  0.00           H  
ATOM   2011 3HG1 VAL C 160      -5.152  11.437  -8.745  1.00  0.00           H  
ATOM   2012 1HG2 VAL C 160      -5.199  10.900  -5.762  1.00  0.00           H  
ATOM   2013 2HG2 VAL C 160      -6.472  10.426  -6.907  1.00  0.00           H  
ATOM   2014 3HG2 VAL C 160      -5.714   9.211  -5.854  1.00  0.00           H  
ATOM   2015  N   LEU C 161      -4.437   8.702 -10.678  1.00  0.00           N  
ATOM   2016  CA  LEU C 161      -3.652   8.528 -11.872  1.00  0.00           C  
ATOM   2017  C   LEU C 161      -3.680   9.752 -12.745  1.00  0.00           C  
ATOM   2018  O   LEU C 161      -4.659  10.500 -12.752  1.00  0.00           O  
ATOM   2019  CB  LEU C 161      -4.204   7.368 -12.709  1.00  0.00           C  
ATOM   2020  CG  LEU C 161      -4.219   5.985 -12.091  1.00  0.00           C  
ATOM   2021  CD1 LEU C 161      -4.966   5.061 -12.995  1.00  0.00           C  
ATOM   2022  CD2 LEU C 161      -2.819   5.510 -11.946  1.00  0.00           C  
ATOM   2023  H   LEU C 161      -5.422   8.918 -10.775  1.00  0.00           H  
ATOM   2024  HA  LEU C 161      -2.619   8.324 -11.590  1.00  0.00           H  
ATOM   2025 1HB  LEU C 161      -5.226   7.611 -12.984  1.00  0.00           H  
ATOM   2026 2HB  LEU C 161      -3.616   7.315 -13.626  1.00  0.00           H  
ATOM   2027  HG  LEU C 161      -4.707   6.000 -11.111  1.00  0.00           H  
ATOM   2028 1HD1 LEU C 161      -4.949   4.090 -12.594  1.00  0.00           H  
ATOM   2029 2HD1 LEU C 161      -5.990   5.403 -13.090  1.00  0.00           H  
ATOM   2030 3HD1 LEU C 161      -4.515   5.030 -13.956  1.00  0.00           H  
ATOM   2031 1HD2 LEU C 161      -2.816   4.510 -11.513  1.00  0.00           H  
ATOM   2032 2HD2 LEU C 161      -2.335   5.491 -12.922  1.00  0.00           H  
ATOM   2033 3HD2 LEU C 161      -2.305   6.187 -11.300  1.00  0.00           H  
ATOM   2034  N   MET C 162      -2.627   9.933 -13.517  1.00  0.00           N  
ATOM   2035  CA  MET C 162      -2.684  10.915 -14.578  1.00  0.00           C  
ATOM   2036  C   MET C 162      -2.829  10.081 -15.847  1.00  0.00           C  
ATOM   2037  O   MET C 162      -2.182   9.038 -15.996  1.00  0.00           O  
ATOM   2038  CB  MET C 162      -1.466  11.838 -14.640  1.00  0.00           C  
ATOM   2039  CG  MET C 162      -1.597  12.903 -15.774  1.00  0.00           C  
ATOM   2040  SD  MET C 162      -0.204  13.965 -15.931  1.00  0.00           S  
ATOM   2041  CE  MET C 162       0.896  12.864 -16.843  1.00  0.00           C  
ATOM   2042  H   MET C 162      -1.819   9.326 -13.405  1.00  0.00           H  
ATOM   2043  HA  MET C 162      -3.581  11.526 -14.476  1.00  0.00           H  
ATOM   2044 1HB  MET C 162      -1.354  12.370 -13.690  1.00  0.00           H  
ATOM   2045 2HB  MET C 162      -0.567  11.262 -14.802  1.00  0.00           H  
ATOM   2046 1HG  MET C 162      -1.749  12.404 -16.735  1.00  0.00           H  
ATOM   2047 2HG  MET C 162      -2.476  13.524 -15.581  1.00  0.00           H  
ATOM   2048 1HE  MET C 162       1.841  13.370 -17.040  1.00  0.00           H  
ATOM   2049 2HE  MET C 162       1.079  11.962 -16.258  1.00  0.00           H  
ATOM   2050 3HE  MET C 162       0.429  12.589 -17.792  1.00  0.00           H  
ATOM   2051  N   HIS C 163      -3.709  10.491 -16.738  1.00  0.00           N  
ATOM   2052  CA  HIS C 163      -3.925   9.717 -17.943  1.00  0.00           C  
ATOM   2053  C   HIS C 163      -3.342  10.442 -19.156  1.00  0.00           C  
ATOM   2054  O   HIS C 163      -3.351  11.670 -19.224  1.00  0.00           O  
ATOM   2055  CB  HIS C 163      -5.425   9.474 -18.126  1.00  0.00           C  
ATOM   2056  CG  HIS C 163      -6.093   8.763 -16.967  1.00  0.00           C  
ATOM   2057  ND1 HIS C 163      -5.917   7.427 -16.715  1.00  0.00           N  
ATOM   2058  CD2 HIS C 163      -6.934   9.220 -16.006  1.00  0.00           C  
ATOM   2059  CE1 HIS C 163      -6.639   7.081 -15.652  1.00  0.00           C  
ATOM   2060  NE2 HIS C 163      -7.261   8.145 -15.201  1.00  0.00           N  
ATOM   2061  H   HIS C 163      -4.226  11.358 -16.587  1.00  0.00           H  
ATOM   2062  HA  HIS C 163      -3.429   8.753 -17.865  1.00  0.00           H  
ATOM   2063 1HB  HIS C 163      -5.918  10.413 -18.254  1.00  0.00           H  
ATOM   2064 2HB  HIS C 163      -5.587   8.889 -19.029  1.00  0.00           H  
ATOM   2065  HD2 HIS C 163      -7.287  10.240 -15.892  1.00  0.00           H  
ATOM   2066  HE1 HIS C 163      -6.696   6.079 -15.236  1.00  0.00           H  
ATOM   2067  HE2 HIS C 163      -7.877   8.181 -14.403  1.00  0.00           H  
ATOM   2068  N   ASP C 164      -2.870   9.670 -20.126  1.00  0.00           N  
ATOM   2069  CA  ASP C 164      -2.306  10.182 -21.379  1.00  0.00           C  
ATOM   2070  C   ASP C 164      -3.070   9.710 -22.597  1.00  0.00           C  
ATOM   2071  O   ASP C 164      -3.009   8.532 -22.956  1.00  0.00           O  
ATOM   2072  CB  ASP C 164      -0.852   9.748 -21.522  1.00  0.00           C  
ATOM   2073  CG  ASP C 164      -0.206  10.209 -22.816  1.00  0.00           C  
ATOM   2074  OD1 ASP C 164      -0.899  10.802 -23.594  1.00  0.00           O  
ATOM   2075  OD2 ASP C 164       0.965   9.889 -23.082  1.00  0.00           O  
ATOM   2076  H   ASP C 164      -2.888   8.668 -19.978  1.00  0.00           H  
ATOM   2077  HA  ASP C 164      -2.347  11.274 -21.359  1.00  0.00           H  
ATOM   2078 1HB  ASP C 164      -0.303  10.198 -20.723  1.00  0.00           H  
ATOM   2079 2HB  ASP C 164      -0.776   8.691 -21.426  1.00  0.00           H  
ATOM   2080  N   VAL C 165      -3.840  10.598 -23.200  1.00  0.00           N  
ATOM   2081  CA  VAL C 165      -4.630  10.207 -24.346  1.00  0.00           C  
ATOM   2082  C   VAL C 165      -3.814  10.507 -25.572  1.00  0.00           C  
ATOM   2083  O   VAL C 165      -3.328  11.626 -25.722  1.00  0.00           O  
ATOM   2084  CB  VAL C 165      -5.942  10.997 -24.433  1.00  0.00           C  
ATOM   2085  CG1 VAL C 165      -6.707  10.522 -25.655  1.00  0.00           C  
ATOM   2086  CG2 VAL C 165      -6.761  10.877 -23.123  1.00  0.00           C  
ATOM   2087  H   VAL C 165      -3.843  11.566 -22.877  1.00  0.00           H  
ATOM   2088  HA  VAL C 165      -4.815   9.140 -24.317  1.00  0.00           H  
ATOM   2089  HB  VAL C 165      -5.710  12.035 -24.595  1.00  0.00           H  
ATOM   2090 1HG1 VAL C 165      -7.618  11.087 -25.754  1.00  0.00           H  
ATOM   2091 2HG1 VAL C 165      -6.102  10.660 -26.548  1.00  0.00           H  
ATOM   2092 3HG1 VAL C 165      -6.949   9.466 -25.545  1.00  0.00           H  
ATOM   2093 1HG2 VAL C 165      -7.672  11.465 -23.212  1.00  0.00           H  
ATOM   2094 2HG2 VAL C 165      -7.025   9.866 -22.918  1.00  0.00           H  
ATOM   2095 3HG2 VAL C 165      -6.162  11.262 -22.292  1.00  0.00           H  
ATOM   2096  N   ALA C 166      -3.641   9.540 -26.453  1.00  0.00           N  
ATOM   2097  CA  ALA C 166      -2.820   9.797 -27.609  1.00  0.00           C  
ATOM   2098  C   ALA C 166      -3.501   9.424 -28.896  1.00  0.00           C  
ATOM   2099  O   ALA C 166      -4.177   8.397 -28.998  1.00  0.00           O  
ATOM   2100  CB  ALA C 166      -1.525   9.030 -27.502  1.00  0.00           C  
ATOM   2101  H   ALA C 166      -4.049   8.630 -26.301  1.00  0.00           H  
ATOM   2102  HA  ALA C 166      -2.615  10.847 -27.627  1.00  0.00           H  
ATOM   2103 1HB  ALA C 166      -0.892   9.264 -28.357  1.00  0.00           H  
ATOM   2104 2HB  ALA C 166      -1.020   9.325 -26.582  1.00  0.00           H  
ATOM   2105 3HB  ALA C 166      -1.735   7.962 -27.481  1.00  0.00           H  
ATOM   2106  N   TYR C 167      -3.261  10.225 -29.922  1.00  0.00           N  
ATOM   2107  CA  TYR C 167      -3.849   9.904 -31.207  1.00  0.00           C  
ATOM   2108  C   TYR C 167      -3.060  10.352 -32.406  1.00  0.00           C  
ATOM   2109  O   TYR C 167      -2.245  11.282 -32.349  1.00  0.00           O  
ATOM   2110  CB  TYR C 167      -5.273  10.446 -31.276  1.00  0.00           C  
ATOM   2111  CG  TYR C 167      -5.386  11.923 -31.034  1.00  0.00           C  
ATOM   2112  CD1 TYR C 167      -5.510  12.370 -29.714  1.00  0.00           C  
ATOM   2113  CD2 TYR C 167      -5.376  12.838 -32.083  1.00  0.00           C  
ATOM   2114  CE1 TYR C 167      -5.627  13.719 -29.436  1.00  0.00           C  
ATOM   2115  CE2 TYR C 167      -5.496  14.198 -31.807  1.00  0.00           C  
ATOM   2116  CZ  TYR C 167      -5.622  14.638 -30.479  1.00  0.00           C  
ATOM   2117  OH  TYR C 167      -5.740  15.989 -30.194  1.00  0.00           O  
ATOM   2118  H   TYR C 167      -2.702  11.067 -29.775  1.00  0.00           H  
ATOM   2119  HA  TYR C 167      -3.915   8.832 -31.268  1.00  0.00           H  
ATOM   2120 1HB  TYR C 167      -5.688  10.230 -32.261  1.00  0.00           H  
ATOM   2121 2HB  TYR C 167      -5.881   9.947 -30.566  1.00  0.00           H  
ATOM   2122  HD1 TYR C 167      -5.516  11.647 -28.896  1.00  0.00           H  
ATOM   2123  HD2 TYR C 167      -5.274  12.487 -33.110  1.00  0.00           H  
ATOM   2124  HE1 TYR C 167      -5.726  14.057 -28.405  1.00  0.00           H  
ATOM   2125  HE2 TYR C 167      -5.489  14.920 -32.624  1.00  0.00           H  
ATOM   2126  HH  TYR C 167      -5.837  16.480 -31.015  1.00  0.00           H  
ATOM   2127  N   ARG C 168      -3.317   9.669 -33.512  1.00  0.00           N  
ATOM   2128  CA  ARG C 168      -2.677  10.033 -34.761  1.00  0.00           C  
ATOM   2129  C   ARG C 168      -3.591   9.812 -35.932  1.00  0.00           C  
ATOM   2130  O   ARG C 168      -4.518   8.996 -35.889  1.00  0.00           O  
ATOM   2131  CB  ARG C 168      -1.415   9.221 -35.029  1.00  0.00           C  
ATOM   2132  CG  ARG C 168      -1.622   7.765 -35.284  1.00  0.00           C  
ATOM   2133  CD  ARG C 168      -0.330   7.092 -35.631  1.00  0.00           C  
ATOM   2134  NE  ARG C 168      -0.489   5.631 -35.803  1.00  0.00           N  
ATOM   2135  CZ  ARG C 168      -0.812   4.981 -36.957  1.00  0.00           C  
ATOM   2136  NH1 ARG C 168      -0.971   5.630 -38.092  1.00  0.00           N  
ATOM   2137  NH2 ARG C 168      -0.959   3.658 -36.941  1.00  0.00           N  
ATOM   2138  H   ARG C 168      -3.982   8.895 -33.455  1.00  0.00           H  
ATOM   2139  HA  ARG C 168      -2.410  11.088 -34.723  1.00  0.00           H  
ATOM   2140 1HB  ARG C 168      -0.894   9.627 -35.899  1.00  0.00           H  
ATOM   2141 2HB  ARG C 168      -0.738   9.302 -34.181  1.00  0.00           H  
ATOM   2142 1HG  ARG C 168      -2.041   7.290 -34.405  1.00  0.00           H  
ATOM   2143 2HG  ARG C 168      -2.306   7.642 -36.124  1.00  0.00           H  
ATOM   2144 1HD  ARG C 168       0.030   7.503 -36.555  1.00  0.00           H  
ATOM   2145 2HD  ARG C 168       0.408   7.276 -34.863  1.00  0.00           H  
ATOM   2146  HE  ARG C 168      -0.391   5.061 -34.974  1.00  0.00           H  
ATOM   2147 1HH1 ARG C 168      -0.794   6.642 -38.143  1.00  0.00           H  
ATOM   2148 2HH1 ARG C 168      -1.200   5.133 -38.940  1.00  0.00           H  
ATOM   2149 1HH2 ARG C 168      -0.815   3.140 -36.076  1.00  0.00           H  
ATOM   2150 2HH2 ARG C 168      -1.200   3.167 -37.789  1.00  0.00           H  
ATOM   2151  N   GLN C 169      -3.314  10.542 -36.999  1.00  0.00           N  
ATOM   2152  CA  GLN C 169      -4.043  10.404 -38.252  1.00  0.00           C  
ATOM   2153  C   GLN C 169      -3.482   9.219 -39.011  1.00  0.00           C  
ATOM   2154  O   GLN C 169      -2.274   9.024 -39.040  1.00  0.00           O  
ATOM   2155  CB  GLN C 169      -3.951  11.676 -39.100  1.00  0.00           C  
ATOM   2156  CG  GLN C 169      -4.863  11.667 -40.325  1.00  0.00           C  
ATOM   2157  CD  GLN C 169      -4.837  12.971 -41.089  1.00  0.00           C  
ATOM   2158  OE1 GLN C 169      -4.203  13.941 -40.669  1.00  0.00           O  
ATOM   2159  NE2 GLN C 169      -5.521  13.005 -42.229  1.00  0.00           N  
ATOM   2160  H   GLN C 169      -2.548  11.203 -36.950  1.00  0.00           H  
ATOM   2161  HA  GLN C 169      -5.093  10.205 -38.038  1.00  0.00           H  
ATOM   2162 1HB  GLN C 169      -4.216  12.540 -38.497  1.00  0.00           H  
ATOM   2163 2HB  GLN C 169      -2.921  11.814 -39.441  1.00  0.00           H  
ATOM   2164 1HG  GLN C 169      -4.570  10.887 -40.999  1.00  0.00           H  
ATOM   2165 2HG  GLN C 169      -5.883  11.489 -39.977  1.00  0.00           H  
ATOM   2166 1HE2 GLN C 169      -5.541  13.844 -42.781  1.00  0.00           H  
ATOM   2167 2HE2 GLN C 169      -6.009  12.189 -42.546  1.00  0.00           H  
ATOM   2168  N   GLU C 170      -4.341   8.475 -39.696  1.00  0.00           N  
ATOM   2169  CA  GLU C 170      -3.942   7.349 -40.548  1.00  0.00           C  
ATOM   2170  C   GLU C 170      -2.715   7.669 -41.417  1.00  0.00           C  
ATOM   2171  O   GLU C 170      -1.850   6.821 -41.631  1.00  0.00           O  
ATOM   2172  CB  GLU C 170      -5.119   7.031 -41.484  1.00  0.00           C  
ATOM   2173  CG  GLU C 170      -4.965   5.835 -42.395  1.00  0.00           C  
ATOM   2174  CD  GLU C 170      -6.173   5.658 -43.326  1.00  0.00           C  
ATOM   2175  OE1 GLU C 170      -6.980   6.573 -43.426  1.00  0.00           O  
ATOM   2176  OE2 GLU C 170      -6.261   4.626 -43.946  1.00  0.00           O  
ATOM   2177  H   GLU C 170      -5.337   8.666 -39.595  1.00  0.00           H  
ATOM   2178  HA  GLU C 170      -3.711   6.495 -39.913  1.00  0.00           H  
ATOM   2179 1HB  GLU C 170      -6.004   6.851 -40.876  1.00  0.00           H  
ATOM   2180 2HB  GLU C 170      -5.333   7.901 -42.106  1.00  0.00           H  
ATOM   2181 1HG  GLU C 170      -4.062   5.952 -42.995  1.00  0.00           H  
ATOM   2182 2HG  GLU C 170      -4.852   4.941 -41.784  1.00  0.00           H  
ATOM   2183  N   LYS C 171      -2.694   8.893 -41.946  1.00  0.00           N  
ATOM   2184  CA  LYS C 171      -1.663   9.459 -42.815  1.00  0.00           C  
ATOM   2185  C   LYS C 171      -0.229   9.339 -42.270  1.00  0.00           C  
ATOM   2186  O   LYS C 171       0.711   9.096 -43.035  1.00  0.00           O  
ATOM   2187  CB  LYS C 171      -1.988  10.946 -43.029  1.00  0.00           C  
ATOM   2188  CG  LYS C 171      -0.989  11.735 -43.854  1.00  0.00           C  
ATOM   2189  CD  LYS C 171      -1.473  13.191 -44.075  1.00  0.00           C  
ATOM   2190  CE  LYS C 171      -1.262  14.086 -42.825  1.00  0.00           C  
ATOM   2191  NZ  LYS C 171       0.192  14.386 -42.552  1.00  0.00           N  
ATOM   2192  H   LYS C 171      -3.464   9.486 -41.695  1.00  0.00           H  
ATOM   2193  HA  LYS C 171      -1.701   8.938 -43.770  1.00  0.00           H  
ATOM   2194 1HB  LYS C 171      -2.963  11.043 -43.497  1.00  0.00           H  
ATOM   2195 2HB  LYS C 171      -2.044  11.437 -42.054  1.00  0.00           H  
ATOM   2196 1HG  LYS C 171      -0.030  11.756 -43.325  1.00  0.00           H  
ATOM   2197 2HG  LYS C 171      -0.842  11.249 -44.817  1.00  0.00           H  
ATOM   2198 1HD  LYS C 171      -0.931  13.628 -44.913  1.00  0.00           H  
ATOM   2199 2HD  LYS C 171      -2.536  13.184 -44.316  1.00  0.00           H  
ATOM   2200 1HE  LYS C 171      -1.792  15.024 -42.977  1.00  0.00           H  
ATOM   2201 2HE  LYS C 171      -1.677  13.580 -41.952  1.00  0.00           H  
ATOM   2202 1HZ  LYS C 171       0.260  14.962 -41.727  1.00  0.00           H  
ATOM   2203 2HZ  LYS C 171       0.713  13.509 -42.366  1.00  0.00           H  
ATOM   2204 3HZ  LYS C 171       0.606  14.859 -43.329  1.00  0.00           H  
ATOM   2205  N   ASP C 172      -0.070   9.576 -40.965  1.00  0.00           N  
ATOM   2206  CA  ASP C 172       1.225   9.574 -40.296  1.00  0.00           C  
ATOM   2207  C   ASP C 172       1.312   8.307 -39.450  1.00  0.00           C  
ATOM   2208  O   ASP C 172       0.282   7.856 -38.956  1.00  0.00           O  
ATOM   2209  CB  ASP C 172       1.323  10.802 -39.387  1.00  0.00           C  
ATOM   2210  CG  ASP C 172       1.288  12.161 -40.148  1.00  0.00           C  
ATOM   2211  OD1 ASP C 172       1.595  12.206 -41.324  1.00  0.00           O  
ATOM   2212  OD2 ASP C 172       0.877  13.136 -39.566  1.00  0.00           O  
ATOM   2213  H   ASP C 172      -0.899   9.692 -40.389  1.00  0.00           H  
ATOM   2214  HA  ASP C 172       2.023   9.571 -41.037  1.00  0.00           H  
ATOM   2215 1HB  ASP C 172       0.505  10.783 -38.666  1.00  0.00           H  
ATOM   2216 2HB  ASP C 172       2.250  10.745 -38.831  1.00  0.00           H  
ATOM   2217  N   GLU C 173       2.511   7.753 -39.226  1.00  0.00           N  
ATOM   2218  CA  GLU C 173       2.565   6.579 -38.339  1.00  0.00           C  
ATOM   2219  C   GLU C 173       3.227   6.807 -36.983  1.00  0.00           C  
ATOM   2220  O   GLU C 173       2.744   6.307 -35.968  1.00  0.00           O  
ATOM   2221  CB  GLU C 173       3.232   5.389 -39.027  1.00  0.00           C  
ATOM   2222  CG  GLU C 173       2.468   4.858 -40.231  1.00  0.00           C  
ATOM   2223  CD  GLU C 173       3.150   3.675 -40.884  1.00  0.00           C  
ATOM   2224  OE1 GLU C 173       4.237   3.338 -40.477  1.00  0.00           O  
ATOM   2225  OE2 GLU C 173       2.577   3.106 -41.781  1.00  0.00           O  
ATOM   2226  H   GLU C 173       3.339   8.120 -39.668  1.00  0.00           H  
ATOM   2227  HA  GLU C 173       1.550   6.274 -38.137  1.00  0.00           H  
ATOM   2228 1HB  GLU C 173       4.230   5.673 -39.358  1.00  0.00           H  
ATOM   2229 2HB  GLU C 173       3.343   4.574 -38.311  1.00  0.00           H  
ATOM   2230 1HG  GLU C 173       1.468   4.558 -39.907  1.00  0.00           H  
ATOM   2231 2HG  GLU C 173       2.354   5.660 -40.958  1.00  0.00           H  
ATOM   2232  N   ASN C 174       4.316   7.569 -36.951  1.00  0.00           N  
ATOM   2233  CA  ASN C 174       5.021   7.772 -35.686  1.00  0.00           C  
ATOM   2234  C   ASN C 174       4.706   9.118 -35.056  1.00  0.00           C  
ATOM   2235  O   ASN C 174       5.274   9.474 -34.021  1.00  0.00           O  
ATOM   2236  CB  ASN C 174       6.518   7.653 -35.900  1.00  0.00           C  
ATOM   2237  CG  ASN C 174       6.940   6.265 -36.268  1.00  0.00           C  
ATOM   2238  OD1 ASN C 174       6.394   5.278 -35.755  1.00  0.00           O  
ATOM   2239  ND2 ASN C 174       7.905   6.165 -37.155  1.00  0.00           N  
ATOM   2240  H   ASN C 174       4.679   7.972 -37.799  1.00  0.00           H  
ATOM   2241  HA  ASN C 174       4.704   7.003 -34.981  1.00  0.00           H  
ATOM   2242 1HB  ASN C 174       6.829   8.339 -36.688  1.00  0.00           H  
ATOM   2243 2HB  ASN C 174       7.036   7.948 -34.987  1.00  0.00           H  
ATOM   2244 1HD2 ASN C 174       8.230   5.261 -37.442  1.00  0.00           H  
ATOM   2245 2HD2 ASN C 174       8.318   6.989 -37.542  1.00  0.00           H  
ATOM   2246  N   LYS C 175       3.820   9.882 -35.687  1.00  0.00           N  
ATOM   2247  CA  LYS C 175       3.508  11.205 -35.173  1.00  0.00           C  
ATOM   2248  C   LYS C 175       2.223  11.170 -34.350  1.00  0.00           C  
ATOM   2249  O   LYS C 175       1.122  11.047 -34.898  1.00  0.00           O  
ATOM   2250  CB  LYS C 175       3.416  12.214 -36.318  1.00  0.00           C  
ATOM   2251  CG  LYS C 175       3.185  13.659 -35.876  1.00  0.00           C  
ATOM   2252  CD  LYS C 175       3.129  14.609 -37.093  1.00  0.00           C  
ATOM   2253  CE  LYS C 175       2.880  16.060 -36.667  1.00  0.00           C  
ATOM   2254  NZ  LYS C 175       2.809  16.967 -37.830  1.00  0.00           N  
ATOM   2255  H   LYS C 175       3.365   9.537 -36.516  1.00  0.00           H  
ATOM   2256  HA  LYS C 175       4.312  11.523 -34.509  1.00  0.00           H  
ATOM   2257 1HB  LYS C 175       4.323  12.178 -36.919  1.00  0.00           H  
ATOM   2258 2HB  LYS C 175       2.582  11.950 -36.959  1.00  0.00           H  
ATOM   2259 1HG  LYS C 175       2.244  13.720 -35.324  1.00  0.00           H  
ATOM   2260 2HG  LYS C 175       3.994  13.969 -35.215  1.00  0.00           H  
ATOM   2261 1HD  LYS C 175       4.075  14.564 -37.637  1.00  0.00           H  
ATOM   2262 2HD  LYS C 175       2.332  14.290 -37.774  1.00  0.00           H  
ATOM   2263 1HE  LYS C 175       1.959  16.141 -36.096  1.00  0.00           H  
ATOM   2264 2HE  LYS C 175       3.707  16.365 -36.040  1.00  0.00           H  
ATOM   2265 1HZ  LYS C 175       2.709  17.950 -37.523  1.00  0.00           H  
ATOM   2266 2HZ  LYS C 175       3.665  16.920 -38.393  1.00  0.00           H  
ATOM   2267 3HZ  LYS C 175       2.041  16.710 -38.412  1.00  0.00           H  
ATOM   2268  N   TRP C 176       2.372  11.283 -33.040  1.00  0.00           N  
ATOM   2269  CA  TRP C 176       1.239  11.204 -32.136  1.00  0.00           C  
ATOM   2270  C   TRP C 176       1.046  12.516 -31.407  1.00  0.00           C  
ATOM   2271  O   TRP C 176       2.014  13.207 -31.076  1.00  0.00           O  
ATOM   2272  CB  TRP C 176       1.449  10.102 -31.087  1.00  0.00           C  
ATOM   2273  CG  TRP C 176       1.468   8.687 -31.606  1.00  0.00           C  
ATOM   2274  CD1 TRP C 176       2.530   8.005 -32.105  1.00  0.00           C  
ATOM   2275  CD2 TRP C 176       0.359   7.781 -31.652  1.00  0.00           C  
ATOM   2276  NE1 TRP C 176       2.142   6.739 -32.475  1.00  0.00           N  
ATOM   2277  CE2 TRP C 176       0.820   6.592 -32.211  1.00  0.00           C  
ATOM   2278  CE3 TRP C 176      -0.954   7.884 -31.278  1.00  0.00           C  
ATOM   2279  CZ2 TRP C 176      -0.011   5.520 -32.419  1.00  0.00           C  
ATOM   2280  CZ3 TRP C 176      -1.799   6.816 -31.480  1.00  0.00           C  
ATOM   2281  CH2 TRP C 176      -1.337   5.665 -32.045  1.00  0.00           C  
ATOM   2282  H   TRP C 176       3.304  11.393 -32.659  1.00  0.00           H  
ATOM   2283  HA  TRP C 176       0.336  10.993 -32.708  1.00  0.00           H  
ATOM   2284 1HB  TRP C 176       2.394  10.281 -30.576  1.00  0.00           H  
ATOM   2285 2HB  TRP C 176       0.659  10.178 -30.335  1.00  0.00           H  
ATOM   2286  HD1 TRP C 176       3.540   8.405 -32.204  1.00  0.00           H  
ATOM   2287  HE1 TRP C 176       2.748   6.035 -32.889  1.00  0.00           H  
ATOM   2288  HE3 TRP C 176      -1.296   8.795 -30.840  1.00  0.00           H  
ATOM   2289  HZ2 TRP C 176       0.337   4.590 -32.860  1.00  0.00           H  
ATOM   2290  HZ3 TRP C 176      -2.844   6.901 -31.181  1.00  0.00           H  
ATOM   2291  HH2 TRP C 176      -2.021   4.846 -32.185  1.00  0.00           H  
ATOM   2292  N   THR C 177      -0.202  12.822 -31.122  1.00  0.00           N  
ATOM   2293  CA  THR C 177      -0.580  13.960 -30.316  1.00  0.00           C  
ATOM   2294  C   THR C 177      -0.960  13.436 -28.951  1.00  0.00           C  
ATOM   2295  O   THR C 177      -1.721  12.477 -28.879  1.00  0.00           O  
ATOM   2296  CB  THR C 177      -1.771  14.685 -30.950  1.00  0.00           C  
ATOM   2297  OG1 THR C 177      -1.393  15.167 -32.233  1.00  0.00           O  
ATOM   2298  CG2 THR C 177      -2.246  15.821 -30.083  1.00  0.00           C  
ATOM   2299  H   THR C 177      -0.940  12.223 -31.486  1.00  0.00           H  
ATOM   2300  HA  THR C 177       0.265  14.641 -30.216  1.00  0.00           H  
ATOM   2301  HB  THR C 177      -2.585  13.972 -31.077  1.00  0.00           H  
ATOM   2302  HG1 THR C 177      -1.237  14.423 -32.823  1.00  0.00           H  
ATOM   2303 1HG2 THR C 177      -3.089  16.306 -30.560  1.00  0.00           H  
ATOM   2304 2HG2 THR C 177      -2.554  15.436 -29.109  1.00  0.00           H  
ATOM   2305 3HG2 THR C 177      -1.438  16.536 -29.954  1.00  0.00           H  
ATOM   2306  N   HIS C 178      -0.416  14.028 -27.882  1.00  0.00           N  
ATOM   2307  CA  HIS C 178      -0.700  13.559 -26.519  1.00  0.00           C  
ATOM   2308  C   HIS C 178      -1.407  14.615 -25.659  1.00  0.00           C  
ATOM   2309  O   HIS C 178      -0.992  15.775 -25.630  1.00  0.00           O  
ATOM   2310  CB  HIS C 178       0.605  13.161 -25.824  1.00  0.00           C  
ATOM   2311  CG  HIS C 178       1.346  12.008 -26.454  1.00  0.00           C  
ATOM   2312  ND1 HIS C 178       1.384  10.751 -25.889  1.00  0.00           N  
ATOM   2313  CD2 HIS C 178       2.069  11.924 -27.598  1.00  0.00           C  
ATOM   2314  CE1 HIS C 178       2.110   9.942 -26.661  1.00  0.00           C  
ATOM   2315  NE2 HIS C 178       2.547  10.626 -27.692  1.00  0.00           N  
ATOM   2316  H   HIS C 178       0.206  14.812 -28.016  1.00  0.00           H  
ATOM   2317  HA  HIS C 178      -1.336  12.681 -26.558  1.00  0.00           H  
ATOM   2318 1HB  HIS C 178       1.272  14.021 -25.788  1.00  0.00           H  
ATOM   2319 2HB  HIS C 178       0.378  12.882 -24.789  1.00  0.00           H  
ATOM   2320  HD1 HIS C 178       1.173  10.521 -24.901  1.00  0.00           H  
ATOM   2321  HD2 HIS C 178       2.318  12.655 -28.372  1.00  0.00           H  
ATOM   2322  HE1 HIS C 178       2.261   8.902 -26.381  1.00  0.00           H  
ATOM   2323  N   VAL C 179      -2.451  14.191 -24.941  1.00  0.00           N  
ATOM   2324  CA  VAL C 179      -3.235  15.048 -24.047  1.00  0.00           C  
ATOM   2325  C   VAL C 179      -3.298  14.500 -22.620  1.00  0.00           C  
ATOM   2326  O   VAL C 179      -3.728  13.367 -22.402  1.00  0.00           O  
ATOM   2327  CB  VAL C 179      -4.691  15.169 -24.568  1.00  0.00           C  
ATOM   2328  CG1 VAL C 179      -5.508  16.039 -23.640  1.00  0.00           C  
ATOM   2329  CG2 VAL C 179      -4.704  15.733 -25.982  1.00  0.00           C  
ATOM   2330  H   VAL C 179      -2.725  13.214 -25.045  1.00  0.00           H  
ATOM   2331  HA  VAL C 179      -2.776  16.037 -24.024  1.00  0.00           H  
ATOM   2332  HB  VAL C 179      -5.146  14.193 -24.578  1.00  0.00           H  
ATOM   2333 1HG1 VAL C 179      -6.517  16.101 -24.013  1.00  0.00           H  
ATOM   2334 2HG1 VAL C 179      -5.518  15.608 -22.636  1.00  0.00           H  
ATOM   2335 3HG1 VAL C 179      -5.074  17.035 -23.604  1.00  0.00           H  
ATOM   2336 1HG2 VAL C 179      -5.733  15.800 -26.337  1.00  0.00           H  
ATOM   2337 2HG2 VAL C 179      -4.253  16.726 -25.980  1.00  0.00           H  
ATOM   2338 3HG2 VAL C 179      -4.137  15.079 -26.645  1.00  0.00           H  
ATOM   2339  N   ASN C 180      -2.905  15.298 -21.627  1.00  0.00           N  
ATOM   2340  CA  ASN C 180      -2.981  14.794 -20.258  1.00  0.00           C  
ATOM   2341  C   ASN C 180      -4.330  15.085 -19.609  1.00  0.00           C  
ATOM   2342  O   ASN C 180      -4.854  16.194 -19.720  1.00  0.00           O  
ATOM   2343  CB  ASN C 180      -1.864  15.335 -19.400  1.00  0.00           C  
ATOM   2344  CG  ASN C 180      -0.521  14.827 -19.823  1.00  0.00           C  
ATOM   2345  OD1 ASN C 180      -0.350  13.640 -20.106  1.00  0.00           O  
ATOM   2346  ND2 ASN C 180       0.449  15.697 -19.852  1.00  0.00           N  
ATOM   2347  H   ASN C 180      -2.557  16.227 -21.820  1.00  0.00           H  
ATOM   2348  HA  ASN C 180      -2.866  13.718 -20.291  1.00  0.00           H  
ATOM   2349 1HB  ASN C 180      -1.866  16.419 -19.434  1.00  0.00           H  
ATOM   2350 2HB  ASN C 180      -2.040  15.038 -18.366  1.00  0.00           H  
ATOM   2351 1HD2 ASN C 180       1.370  15.412 -20.120  1.00  0.00           H  
ATOM   2352 2HD2 ASN C 180       0.275  16.650 -19.606  1.00  0.00           H  
ATOM   2353  N   LEU C 181      -4.882  14.082 -18.934  1.00  0.00           N  
ATOM   2354  CA  LEU C 181      -6.124  14.203 -18.162  1.00  0.00           C  
ATOM   2355  C   LEU C 181      -5.937  13.802 -16.720  1.00  0.00           C  
ATOM   2356  O   LEU C 181      -5.048  13.016 -16.402  1.00  0.00           O  
ATOM   2357  CB  LEU C 181      -7.243  13.311 -18.666  1.00  0.00           C  
ATOM   2358  CG  LEU C 181      -7.619  13.396 -20.040  1.00  0.00           C  
ATOM   2359  CD1 LEU C 181      -8.654  12.306 -20.264  1.00  0.00           C  
ATOM   2360  CD2 LEU C 181      -8.161  14.780 -20.307  1.00  0.00           C  
ATOM   2361  H   LEU C 181      -4.384  13.193 -18.942  1.00  0.00           H  
ATOM   2362  HA  LEU C 181      -6.453  15.239 -18.192  1.00  0.00           H  
ATOM   2363 1HB  LEU C 181      -6.986  12.294 -18.469  1.00  0.00           H  
ATOM   2364 2HB  LEU C 181      -8.142  13.541 -18.096  1.00  0.00           H  
ATOM   2365  HG  LEU C 181      -6.756  13.202 -20.686  1.00  0.00           H  
ATOM   2366 1HD1 LEU C 181      -8.984  12.280 -21.272  1.00  0.00           H  
ATOM   2367 2HD1 LEU C 181      -8.204  11.354 -20.023  1.00  0.00           H  
ATOM   2368 3HD1 LEU C 181      -9.514  12.478 -19.606  1.00  0.00           H  
ATOM   2369 1HD2 LEU C 181      -8.461  14.862 -21.315  1.00  0.00           H  
ATOM   2370 2HD2 LEU C 181      -9.023  14.961 -19.658  1.00  0.00           H  
ATOM   2371 3HD2 LEU C 181      -7.387  15.520 -20.106  1.00  0.00           H  
ATOM   2372  N   SER C 182      -6.830  14.276 -15.865  1.00  0.00           N  
ATOM   2373  CA  SER C 182      -6.885  13.834 -14.471  1.00  0.00           C  
ATOM   2374  C   SER C 182      -8.297  13.336 -14.215  1.00  0.00           C  
ATOM   2375  O   SER C 182      -8.825  13.411 -13.104  1.00  0.00           O  
ATOM   2376  CB  SER C 182      -6.530  14.957 -13.538  1.00  0.00           C  
ATOM   2377  OG  SER C 182      -5.221  15.418 -13.773  1.00  0.00           O  
ATOM   2378  H   SER C 182      -7.514  14.950 -16.186  1.00  0.00           H  
ATOM   2379  HA  SER C 182      -6.190  13.005 -14.318  1.00  0.00           H  
ATOM   2380 1HB  SER C 182      -7.242  15.777 -13.660  1.00  0.00           H  
ATOM   2381 2HB  SER C 182      -6.611  14.594 -12.517  1.00  0.00           H  
ATOM   2382  HG  SER C 182      -4.634  14.773 -13.359  1.00  0.00           H  
ATOM   2383  N   SER C 183      -8.898  12.853 -15.295  1.00  0.00           N  
ATOM   2384  CA  SER C 183     -10.259  12.343 -15.354  1.00  0.00           C  
ATOM   2385  C   SER C 183     -10.290  11.304 -16.432  1.00  0.00           C  
ATOM   2386  O   SER C 183      -9.311  11.111 -17.149  1.00  0.00           O  
ATOM   2387  CB  SER C 183     -11.249  13.383 -15.808  1.00  0.00           C  
ATOM   2388  OG  SER C 183     -11.057  13.647 -17.182  1.00  0.00           O  
ATOM   2389  H   SER C 183      -8.353  12.836 -16.141  1.00  0.00           H  
ATOM   2390  HA  SER C 183     -10.540  11.900 -14.399  1.00  0.00           H  
ATOM   2391 1HB  SER C 183     -12.265  13.030 -15.636  1.00  0.00           H  
ATOM   2392 2HB  SER C 183     -11.112  14.296 -15.235  1.00  0.00           H  
ATOM   2393  HG  SER C 183     -11.661  14.369 -17.407  1.00  0.00           H  
ATOM   2394  N   THR C 184     -11.435  10.685 -16.600  1.00  0.00           N  
ATOM   2395  CA  THR C 184     -11.595   9.669 -17.616  1.00  0.00           C  
ATOM   2396  C   THR C 184     -12.475  10.143 -18.785  1.00  0.00           C  
ATOM   2397  O   THR C 184     -13.162   9.346 -19.447  1.00  0.00           O  
ATOM   2398  CB  THR C 184     -12.104   8.381 -16.976  1.00  0.00           C  
ATOM   2399  OG1 THR C 184     -13.315   8.646 -16.271  1.00  0.00           O  
ATOM   2400  CG2 THR C 184     -11.065   7.804 -16.023  1.00  0.00           C  
ATOM   2401  H   THR C 184     -12.209  10.904 -15.992  1.00  0.00           H  
ATOM   2402  HA  THR C 184     -10.616   9.448 -18.022  1.00  0.00           H  
ATOM   2403  HB  THR C 184     -12.296   7.678 -17.753  1.00  0.00           H  
ATOM   2404  HG1 THR C 184     -13.832   7.835 -16.215  1.00  0.00           H  
ATOM   2405 1HG2 THR C 184     -11.449   6.876 -15.593  1.00  0.00           H  
ATOM   2406 2HG2 THR C 184     -10.147   7.599 -16.564  1.00  0.00           H  
ATOM   2407 3HG2 THR C 184     -10.862   8.516 -15.225  1.00  0.00           H  
ATOM   2408  N   LYS C 185     -12.457  11.473 -19.020  1.00  0.00           N  
ATOM   2409  CA  LYS C 185     -13.198  12.066 -20.131  1.00  0.00           C  
ATOM   2410  C   LYS C 185     -12.483  13.274 -20.756  1.00  0.00           C  
ATOM   2411  O   LYS C 185     -12.072  14.218 -20.073  1.00  0.00           O  
ATOM   2412  CB  LYS C 185     -14.603  12.463 -19.682  1.00  0.00           C  
ATOM   2413  CG  LYS C 185     -15.535  13.023 -20.780  1.00  0.00           C  
ATOM   2414  CD  LYS C 185     -16.944  13.306 -20.190  1.00  0.00           C  
ATOM   2415  CE  LYS C 185     -17.928  13.867 -21.221  1.00  0.00           C  
ATOM   2416  NZ  LYS C 185     -19.245  14.177 -20.600  1.00  0.00           N  
ATOM   2417  H   LYS C 185     -11.892  12.081 -18.423  1.00  0.00           H  
ATOM   2418  HA  LYS C 185     -13.297  11.313 -20.910  1.00  0.00           H  
ATOM   2419 1HB  LYS C 185     -15.097  11.594 -19.251  1.00  0.00           H  
ATOM   2420 2HB  LYS C 185     -14.526  13.218 -18.900  1.00  0.00           H  
ATOM   2421 1HG  LYS C 185     -15.112  13.951 -21.172  1.00  0.00           H  
ATOM   2422 2HG  LYS C 185     -15.605  12.310 -21.600  1.00  0.00           H  
ATOM   2423 1HD  LYS C 185     -17.354  12.377 -19.790  1.00  0.00           H  
ATOM   2424 2HD  LYS C 185     -16.853  14.021 -19.373  1.00  0.00           H  
ATOM   2425 1HE  LYS C 185     -17.517  14.778 -21.653  1.00  0.00           H  
ATOM   2426 2HE  LYS C 185     -18.082  13.145 -22.001  1.00  0.00           H  
ATOM   2427 1HZ  LYS C 185     -19.907  14.565 -21.286  1.00  0.00           H  
ATOM   2428 2HZ  LYS C 185     -19.642  13.341 -20.207  1.00  0.00           H  
ATOM   2429 3HZ  LYS C 185     -19.115  14.859 -19.870  1.00  0.00           H  
ATOM   2430  N   LEU C 186     -12.379  13.228 -22.073  1.00  0.00           N  
ATOM   2431  CA  LEU C 186     -11.763  14.256 -22.901  1.00  0.00           C  
ATOM   2432  C   LEU C 186     -12.602  14.592 -24.088  1.00  0.00           C  
ATOM   2433  O   LEU C 186     -13.103  13.696 -24.753  1.00  0.00           O  
ATOM   2434  CB  LEU C 186     -10.407  13.801 -23.423  1.00  0.00           C  
ATOM   2435  CG  LEU C 186      -9.768  14.649 -24.517  1.00  0.00           C  
ATOM   2436  CD1 LEU C 186      -9.389  16.031 -23.993  1.00  0.00           C  
ATOM   2437  CD2 LEU C 186      -8.557  13.905 -25.012  1.00  0.00           C  
ATOM   2438  H   LEU C 186     -12.738  12.393 -22.542  1.00  0.00           H  
ATOM   2439  HA  LEU C 186     -11.634  15.155 -22.300  1.00  0.00           H  
ATOM   2440 1HB  LEU C 186      -9.741  13.834 -22.629  1.00  0.00           H  
ATOM   2441 2HB  LEU C 186     -10.473  12.781 -23.767  1.00  0.00           H  
ATOM   2442  HG  LEU C 186     -10.473  14.783 -25.338  1.00  0.00           H  
ATOM   2443 1HD1 LEU C 186      -8.940  16.607 -24.801  1.00  0.00           H  
ATOM   2444 2HD1 LEU C 186     -10.269  16.552 -23.639  1.00  0.00           H  
ATOM   2445 3HD1 LEU C 186      -8.687  15.941 -23.188  1.00  0.00           H  
ATOM   2446 1HD2 LEU C 186      -8.075  14.460 -25.800  1.00  0.00           H  
ATOM   2447 2HD2 LEU C 186      -7.857  13.766 -24.191  1.00  0.00           H  
ATOM   2448 3HD2 LEU C 186      -8.879  12.943 -25.390  1.00  0.00           H  
ATOM   2449  N   THR C 187     -12.792  15.868 -24.346  1.00  0.00           N  
ATOM   2450  CA  THR C 187     -13.496  16.203 -25.556  1.00  0.00           C  
ATOM   2451  C   THR C 187     -12.563  16.914 -26.505  1.00  0.00           C  
ATOM   2452  O   THR C 187     -11.870  17.858 -26.123  1.00  0.00           O  
ATOM   2453  CB  THR C 187     -14.724  17.064 -25.278  1.00  0.00           C  
ATOM   2454  OG1 THR C 187     -15.603  16.351 -24.416  1.00  0.00           O  
ATOM   2455  CG2 THR C 187     -15.451  17.369 -26.579  1.00  0.00           C  
ATOM   2456  H   THR C 187     -12.408  16.587 -23.750  1.00  0.00           H  
ATOM   2457  HA  THR C 187     -13.828  15.292 -26.045  1.00  0.00           H  
ATOM   2458  HB  THR C 187     -14.426  17.995 -24.802  1.00  0.00           H  
ATOM   2459  HG1 THR C 187     -16.265  16.957 -24.080  1.00  0.00           H  
ATOM   2460 1HG2 THR C 187     -16.334  17.971 -26.371  1.00  0.00           H  
ATOM   2461 2HG2 THR C 187     -14.796  17.917 -27.250  1.00  0.00           H  
ATOM   2462 3HG2 THR C 187     -15.754  16.436 -27.055  1.00  0.00           H  
ATOM   2463  N   LEU C 188     -12.546  16.433 -27.739  1.00  0.00           N  
ATOM   2464  CA  LEU C 188     -11.780  17.041 -28.801  1.00  0.00           C  
ATOM   2465  C   LEU C 188     -12.765  17.741 -29.708  1.00  0.00           C  
ATOM   2466  O   LEU C 188     -13.829  17.207 -30.000  1.00  0.00           O  
ATOM   2467  CB  LEU C 188     -11.011  15.971 -29.561  1.00  0.00           C  
ATOM   2468  CG  LEU C 188     -10.039  15.172 -28.728  1.00  0.00           C  
ATOM   2469  CD1 LEU C 188      -9.479  14.025 -29.555  1.00  0.00           C  
ATOM   2470  CD2 LEU C 188      -8.918  16.110 -28.255  1.00  0.00           C  
ATOM   2471  H   LEU C 188     -13.135  15.630 -27.948  1.00  0.00           H  
ATOM   2472  HA  LEU C 188     -11.089  17.772 -28.387  1.00  0.00           H  
ATOM   2473 1HB  LEU C 188     -11.725  15.277 -29.984  1.00  0.00           H  
ATOM   2474 2HB  LEU C 188     -10.462  16.442 -30.375  1.00  0.00           H  
ATOM   2475  HG  LEU C 188     -10.555  14.746 -27.863  1.00  0.00           H  
ATOM   2476 1HD1 LEU C 188      -8.781  13.446 -28.952  1.00  0.00           H  
ATOM   2477 2HD1 LEU C 188     -10.298  13.382 -29.879  1.00  0.00           H  
ATOM   2478 3HD1 LEU C 188      -8.961  14.423 -30.428  1.00  0.00           H  
ATOM   2479 1HD2 LEU C 188      -8.200  15.564 -27.661  1.00  0.00           H  
ATOM   2480 2HD2 LEU C 188      -8.409  16.531 -29.122  1.00  0.00           H  
ATOM   2481 3HD2 LEU C 188      -9.346  16.919 -27.656  1.00  0.00           H  
ATOM   2482  N   LEU C 189     -12.442  18.922 -30.186  1.00  0.00           N  
ATOM   2483  CA  LEU C 189     -13.391  19.594 -31.061  1.00  0.00           C  
ATOM   2484  C   LEU C 189     -13.151  19.154 -32.471  1.00  0.00           C  
ATOM   2485  O   LEU C 189     -12.007  18.919 -32.836  1.00  0.00           O  
ATOM   2486  CB  LEU C 189     -13.248  21.093 -30.954  1.00  0.00           C  
ATOM   2487  CG  LEU C 189     -13.385  21.617 -29.580  1.00  0.00           C  
ATOM   2488  CD1 LEU C 189     -13.101  23.088 -29.610  1.00  0.00           C  
ATOM   2489  CD2 LEU C 189     -14.783  21.283 -29.051  1.00  0.00           C  
ATOM   2490  H   LEU C 189     -11.563  19.354 -29.945  1.00  0.00           H  
ATOM   2491  HA  LEU C 189     -14.404  19.317 -30.776  1.00  0.00           H  
ATOM   2492 1HB  LEU C 189     -12.286  21.382 -31.331  1.00  0.00           H  
ATOM   2493 2HB  LEU C 189     -14.019  21.558 -31.566  1.00  0.00           H  
ATOM   2494  HG  LEU C 189     -12.642  21.149 -28.934  1.00  0.00           H  
ATOM   2495 1HD1 LEU C 189     -13.181  23.492 -28.603  1.00  0.00           H  
ATOM   2496 2HD1 LEU C 189     -12.102  23.258 -29.994  1.00  0.00           H  
ATOM   2497 3HD1 LEU C 189     -13.826  23.579 -30.257  1.00  0.00           H  
ATOM   2498 1HD2 LEU C 189     -14.889  21.659 -28.036  1.00  0.00           H  
ATOM   2499 2HD2 LEU C 189     -15.541  21.741 -29.692  1.00  0.00           H  
ATOM   2500 3HD2 LEU C 189     -14.919  20.202 -29.050  1.00  0.00           H  
ATOM   2501  N   GLN C 190     -14.189  19.114 -33.302  1.00  0.00           N  
ATOM   2502  CA  GLN C 190     -13.994  18.717 -34.689  1.00  0.00           C  
ATOM   2503  C   GLN C 190     -12.965  19.584 -35.391  1.00  0.00           C  
ATOM   2504  O   GLN C 190     -12.181  19.107 -36.200  1.00  0.00           O  
ATOM   2505  CB  GLN C 190     -15.326  18.755 -35.415  1.00  0.00           C  
ATOM   2506  CG  GLN C 190     -15.302  18.283 -36.826  1.00  0.00           C  
ATOM   2507  CD  GLN C 190     -16.703  18.298 -37.406  1.00  0.00           C  
ATOM   2508  OE1 GLN C 190     -17.692  18.364 -36.636  1.00  0.00           O  
ATOM   2509  NE2 GLN C 190     -16.802  18.243 -38.734  1.00  0.00           N  
ATOM   2510  H   GLN C 190     -15.139  19.324 -32.985  1.00  0.00           H  
ATOM   2511  HA  GLN C 190     -13.614  17.707 -34.703  1.00  0.00           H  
ATOM   2512 1HB  GLN C 190     -16.039  18.134 -34.877  1.00  0.00           H  
ATOM   2513 2HB  GLN C 190     -15.716  19.774 -35.403  1.00  0.00           H  
ATOM   2514 1HG  GLN C 190     -14.667  18.947 -37.413  1.00  0.00           H  
ATOM   2515 2HG  GLN C 190     -14.921  17.265 -36.865  1.00  0.00           H  
ATOM   2516 1HE2 GLN C 190     -17.700  18.248 -39.178  1.00  0.00           H  
ATOM   2517 2HE2 GLN C 190     -15.974  18.192 -39.297  1.00  0.00           H  
ATOM   2518  N   ARG C 191     -12.929  20.862 -35.051  1.00  0.00           N  
ATOM   2519  CA  ARG C 191     -11.995  21.782 -35.667  1.00  0.00           C  
ATOM   2520  C   ARG C 191     -10.522  21.504 -35.324  1.00  0.00           C  
ATOM   2521  O   ARG C 191      -9.626  22.057 -35.960  1.00  0.00           O  
ATOM   2522  CB  ARG C 191     -12.324  23.211 -35.279  1.00  0.00           C  
ATOM   2523  CG  ARG C 191     -12.077  23.583 -33.809  1.00  0.00           C  
ATOM   2524  CD  ARG C 191     -12.389  25.028 -33.582  1.00  0.00           C  
ATOM   2525  NE  ARG C 191     -12.294  25.429 -32.187  1.00  0.00           N  
ATOM   2526  CZ  ARG C 191     -11.143  25.773 -31.574  1.00  0.00           C  
ATOM   2527  NH1 ARG C 191     -10.008  25.720 -32.242  1.00  0.00           N  
ATOM   2528  NH2 ARG C 191     -11.145  26.172 -30.311  1.00  0.00           N  
ATOM   2529  H   ARG C 191     -13.584  21.200 -34.360  1.00  0.00           H  
ATOM   2530  HA  ARG C 191     -12.108  21.694 -36.748  1.00  0.00           H  
ATOM   2531 1HB  ARG C 191     -11.735  23.892 -35.891  1.00  0.00           H  
ATOM   2532 2HB  ARG C 191     -13.374  23.405 -35.493  1.00  0.00           H  
ATOM   2533 1HG  ARG C 191     -12.719  22.985 -33.175  1.00  0.00           H  
ATOM   2534 2HG  ARG C 191     -11.033  23.404 -33.548  1.00  0.00           H  
ATOM   2535 1HD  ARG C 191     -11.694  25.637 -34.155  1.00  0.00           H  
ATOM   2536 2HD  ARG C 191     -13.406  25.228 -33.921  1.00  0.00           H  
ATOM   2537  HE  ARG C 191     -13.151  25.483 -31.650  1.00  0.00           H  
ATOM   2538 1HH1 ARG C 191     -10.002  25.416 -33.206  1.00  0.00           H  
ATOM   2539 2HH1 ARG C 191      -9.144  25.983 -31.789  1.00  0.00           H  
ATOM   2540 1HH2 ARG C 191     -12.011  26.248 -29.794  1.00  0.00           H  
ATOM   2541 2HH2 ARG C 191     -10.277  26.435 -29.868  1.00  0.00           H  
ATOM   2542  N   LYS C 192     -10.256  20.694 -34.302  1.00  0.00           N  
ATOM   2543  CA  LYS C 192      -8.887  20.415 -33.897  1.00  0.00           C  
ATOM   2544  C   LYS C 192      -8.263  19.235 -34.627  1.00  0.00           C  
ATOM   2545  O   LYS C 192      -7.081  18.944 -34.426  1.00  0.00           O  
ATOM   2546  CB  LYS C 192      -8.799  20.162 -32.394  1.00  0.00           C  
ATOM   2547  CG  LYS C 192      -9.054  21.373 -31.529  1.00  0.00           C  
ATOM   2548  CD  LYS C 192      -8.830  21.045 -30.053  1.00  0.00           C  
ATOM   2549  CE  LYS C 192      -8.983  22.281 -29.180  1.00  0.00           C  
ATOM   2550  NZ  LYS C 192      -8.722  21.984 -27.734  1.00  0.00           N  
ATOM   2551  H   LYS C 192     -11.009  20.217 -33.811  1.00  0.00           H  
ATOM   2552  HA  LYS C 192      -8.283  21.292 -34.127  1.00  0.00           H  
ATOM   2553 1HB  LYS C 192      -9.533  19.399 -32.120  1.00  0.00           H  
ATOM   2554 2HB  LYS C 192      -7.815  19.768 -32.150  1.00  0.00           H  
ATOM   2555 1HG  LYS C 192      -8.374  22.173 -31.824  1.00  0.00           H  
ATOM   2556 2HG  LYS C 192     -10.063  21.718 -31.680  1.00  0.00           H  
ATOM   2557 1HD  LYS C 192      -9.554  20.295 -29.734  1.00  0.00           H  
ATOM   2558 2HD  LYS C 192      -7.830  20.634 -29.918  1.00  0.00           H  
ATOM   2559 1HE  LYS C 192      -8.284  23.043 -29.516  1.00  0.00           H  
ATOM   2560 2HE  LYS C 192      -9.992  22.659 -29.283  1.00  0.00           H  
ATOM   2561 1HZ  LYS C 192      -8.836  22.830 -27.192  1.00  0.00           H  
ATOM   2562 2HZ  LYS C 192      -9.375  21.286 -27.404  1.00  0.00           H  
ATOM   2563 3HZ  LYS C 192      -7.777  21.642 -27.624  1.00  0.00           H  
ATOM   2564  N   LEU C 193      -9.031  18.545 -35.463  1.00  0.00           N  
ATOM   2565  CA  LEU C 193      -8.494  17.366 -36.140  1.00  0.00           C  
ATOM   2566  C   LEU C 193      -8.991  17.316 -37.585  1.00  0.00           C  
ATOM   2567  O   LEU C 193      -9.960  17.972 -37.944  1.00  0.00           O  
ATOM   2568  CB  LEU C 193      -8.773  16.100 -35.278  1.00  0.00           C  
ATOM   2569  CG  LEU C 193     -10.223  15.603 -35.110  1.00  0.00           C  
ATOM   2570  CD1 LEU C 193     -10.225  14.119 -34.704  1.00  0.00           C  
ATOM   2571  CD2 LEU C 193     -10.877  16.400 -34.056  1.00  0.00           C  
ATOM   2572  H   LEU C 193     -10.003  18.823 -35.628  1.00  0.00           H  
ATOM   2573  HA  LEU C 193      -7.411  17.465 -36.189  1.00  0.00           H  
ATOM   2574 1HB  LEU C 193      -8.217  15.293 -35.687  1.00  0.00           H  
ATOM   2575 2HB  LEU C 193      -8.389  16.288 -34.278  1.00  0.00           H  
ATOM   2576  HG  LEU C 193     -10.765  15.713 -36.053  1.00  0.00           H  
ATOM   2577 1HD1 LEU C 193     -11.255  13.783 -34.579  1.00  0.00           H  
ATOM   2578 2HD1 LEU C 193      -9.743  13.527 -35.475  1.00  0.00           H  
ATOM   2579 3HD1 LEU C 193      -9.688  13.999 -33.764  1.00  0.00           H  
ATOM   2580 1HD2 LEU C 193     -11.892  16.066 -33.922  1.00  0.00           H  
ATOM   2581 2HD2 LEU C 193     -10.338  16.292 -33.117  1.00  0.00           H  
ATOM   2582 3HD2 LEU C 193     -10.873  17.442 -34.357  1.00  0.00           H  
ATOM   2583  N   GLN C 194      -8.279  16.604 -38.447  1.00  0.00           N  
ATOM   2584  CA  GLN C 194      -8.607  16.681 -39.871  1.00  0.00           C  
ATOM   2585  C   GLN C 194      -9.987  16.121 -40.225  1.00  0.00           C  
ATOM   2586  O   GLN C 194     -10.430  15.144 -39.615  1.00  0.00           O  
ATOM   2587  CB  GLN C 194      -7.536  15.974 -40.716  1.00  0.00           C  
ATOM   2588  CG  GLN C 194      -6.156  16.638 -40.683  1.00  0.00           C  
ATOM   2589  CD  GLN C 194      -6.144  18.063 -41.214  1.00  0.00           C  
ATOM   2590  OE1 GLN C 194      -6.645  18.347 -42.312  1.00  0.00           O  
ATOM   2591  NE2 GLN C 194      -5.566  18.976 -40.433  1.00  0.00           N  
ATOM   2592  H   GLN C 194      -7.513  16.020 -38.118  1.00  0.00           H  
ATOM   2593  HA  GLN C 194      -8.563  17.735 -40.114  1.00  0.00           H  
ATOM   2594 1HB  GLN C 194      -7.404  14.960 -40.343  1.00  0.00           H  
ATOM   2595 2HB  GLN C 194      -7.871  15.895 -41.753  1.00  0.00           H  
ATOM   2596 1HG  GLN C 194      -5.798  16.650 -39.657  1.00  0.00           H  
ATOM   2597 2HG  GLN C 194      -5.482  16.060 -41.302  1.00  0.00           H  
ATOM   2598 1HE2 GLN C 194      -5.521  19.932 -40.727  1.00  0.00           H  
ATOM   2599 2HE2 GLN C 194      -5.173  18.704 -39.555  1.00  0.00           H  
ATOM   2600  N   PRO C 195     -10.704  16.753 -41.187  1.00  0.00           N  
ATOM   2601  CA  PRO C 195     -11.978  16.329 -41.737  1.00  0.00           C  
ATOM   2602  C   PRO C 195     -11.746  15.137 -42.621  1.00  0.00           C  
ATOM   2603  O   PRO C 195     -10.633  14.949 -43.116  1.00  0.00           O  
ATOM   2604  CB  PRO C 195     -12.442  17.540 -42.524  1.00  0.00           C  
ATOM   2605  CG  PRO C 195     -11.166  18.197 -42.975  1.00  0.00           C  
ATOM   2606  CD  PRO C 195     -10.179  17.979 -41.847  1.00  0.00           C  
ATOM   2607  HA  PRO C 195     -12.676  16.086 -40.922  1.00  0.00           H  
ATOM   2608 1HB  PRO C 195     -13.085  17.212 -43.356  1.00  0.00           H  
ATOM   2609 2HB  PRO C 195     -13.056  18.182 -41.877  1.00  0.00           H  
ATOM   2610 1HG  PRO C 195     -10.830  17.739 -43.916  1.00  0.00           H  
ATOM   2611 2HG  PRO C 195     -11.345  19.261 -43.187  1.00  0.00           H  
ATOM   2612 1HD  PRO C 195      -9.188  17.820 -42.294  1.00  0.00           H  
ATOM   2613 2HD  PRO C 195     -10.205  18.834 -41.147  1.00  0.00           H  
ATOM   2614  N   ALA C 196     -12.782  14.337 -42.809  1.00  0.00           N  
ATOM   2615  CA  ALA C 196     -12.725  13.126 -43.618  1.00  0.00           C  
ATOM   2616  C   ALA C 196     -11.427  12.382 -43.365  1.00  0.00           C  
ATOM   2617  O   ALA C 196     -10.698  12.046 -44.302  1.00  0.00           O  
ATOM   2618  CB  ALA C 196     -12.847  13.470 -45.088  1.00  0.00           C  
ATOM   2619  H   ALA C 196     -13.675  14.584 -42.399  1.00  0.00           H  
ATOM   2620  HA  ALA C 196     -13.550  12.477 -43.315  1.00  0.00           H  
ATOM   2621 1HB  ALA C 196     -12.814  12.563 -45.677  1.00  0.00           H  
ATOM   2622 2HB  ALA C 196     -13.792  13.987 -45.256  1.00  0.00           H  
ATOM   2623 3HB  ALA C 196     -12.018  14.120 -45.373  1.00  0.00           H  
ATOM   2624  N   ALA C 197     -11.161  12.074 -42.101  1.00  0.00           N  
ATOM   2625  CA  ALA C 197      -9.906  11.453 -41.749  1.00  0.00           C  
ATOM   2626  C   ALA C 197     -10.109  10.369 -40.741  1.00  0.00           C  
ATOM   2627  O   ALA C 197     -10.972  10.434 -39.864  1.00  0.00           O  
ATOM   2628  CB  ALA C 197      -8.960  12.490 -41.189  1.00  0.00           C  
ATOM   2629  H   ALA C 197     -11.802  12.363 -41.369  1.00  0.00           H  
ATOM   2630  HA  ALA C 197      -9.473  11.007 -42.646  1.00  0.00           H  
ATOM   2631 1HB  ALA C 197      -8.018  12.023 -40.931  1.00  0.00           H  
ATOM   2632 2HB  ALA C 197      -8.795  13.273 -41.932  1.00  0.00           H  
ATOM   2633 3HB  ALA C 197      -9.407  12.920 -40.305  1.00  0.00           H  
ATOM   2634  N   MET C 198      -9.303   9.343 -40.873  1.00  0.00           N  
ATOM   2635  CA  MET C 198      -9.405   8.237 -39.967  1.00  0.00           C  
ATOM   2636  C   MET C 198      -8.319   8.368 -38.934  1.00  0.00           C  
ATOM   2637  O   MET C 198      -7.153   8.608 -39.271  1.00  0.00           O  
ATOM   2638  CB  MET C 198      -9.355   6.958 -40.784  1.00  0.00           C  
ATOM   2639  CG  MET C 198      -9.505   5.704 -40.039  1.00  0.00           C  
ATOM   2640  SD  MET C 198      -9.532   4.301 -41.171  1.00  0.00           S  
ATOM   2641  CE  MET C 198     -11.254   4.385 -41.811  1.00  0.00           C  
ATOM   2642  H   MET C 198      -8.613   9.323 -41.613  1.00  0.00           H  
ATOM   2643  HA  MET C 198     -10.355   8.275 -39.449  1.00  0.00           H  
ATOM   2644 1HB  MET C 198     -10.143   6.979 -41.532  1.00  0.00           H  
ATOM   2645 2HB  MET C 198      -8.409   6.906 -41.322  1.00  0.00           H  
ATOM   2646 1HG  MET C 198      -8.677   5.581 -39.339  1.00  0.00           H  
ATOM   2647 2HG  MET C 198     -10.428   5.735 -39.477  1.00  0.00           H  
ATOM   2648 1HE  MET C 198     -11.418   3.583 -42.532  1.00  0.00           H  
ATOM   2649 2HE  MET C 198     -11.963   4.289 -40.994  1.00  0.00           H  
ATOM   2650 3HE  MET C 198     -11.403   5.340 -42.313  1.00  0.00           H  
ATOM   2651  N   TYR C 199      -8.732   8.274 -37.676  1.00  0.00           N  
ATOM   2652  CA  TYR C 199      -7.845   8.392 -36.531  1.00  0.00           C  
ATOM   2653  C   TYR C 199      -7.750   7.160 -35.677  1.00  0.00           C  
ATOM   2654  O   TYR C 199      -8.719   6.411 -35.499  1.00  0.00           O  
ATOM   2655  CB  TYR C 199      -8.229   9.577 -35.650  1.00  0.00           C  
ATOM   2656  CG  TYR C 199      -7.825  10.920 -36.185  1.00  0.00           C  
ATOM   2657  CD1 TYR C 199      -8.548  11.620 -37.147  1.00  0.00           C  
ATOM   2658  CD2 TYR C 199      -6.672  11.462 -35.662  1.00  0.00           C  
ATOM   2659  CE1 TYR C 199      -8.080  12.879 -37.573  1.00  0.00           C  
ATOM   2660  CE2 TYR C 199      -6.212  12.683 -36.079  1.00  0.00           C  
ATOM   2661  CZ  TYR C 199      -6.896  13.398 -37.027  1.00  0.00           C  
ATOM   2662  OH  TYR C 199      -6.404  14.637 -37.415  1.00  0.00           O  
ATOM   2663  H   TYR C 199      -9.717   8.093 -37.502  1.00  0.00           H  
ATOM   2664  HA  TYR C 199      -6.841   8.583 -36.907  1.00  0.00           H  
ATOM   2665 1HB  TYR C 199      -9.314   9.578 -35.519  1.00  0.00           H  
ATOM   2666 2HB  TYR C 199      -7.778   9.453 -34.665  1.00  0.00           H  
ATOM   2667  HD1 TYR C 199      -9.468  11.202 -37.563  1.00  0.00           H  
ATOM   2668  HD2 TYR C 199      -6.121  10.907 -34.907  1.00  0.00           H  
ATOM   2669  HE1 TYR C 199      -8.634  13.446 -38.320  1.00  0.00           H  
ATOM   2670  HE2 TYR C 199      -5.295  13.088 -35.650  1.00  0.00           H  
ATOM   2671  HH  TYR C 199      -5.546  14.783 -36.994  1.00  0.00           H  
ATOM   2672  N   GLU C 200      -6.561   6.999 -35.112  1.00  0.00           N  
ATOM   2673  CA  GLU C 200      -6.268   5.971 -34.130  1.00  0.00           C  
ATOM   2674  C   GLU C 200      -6.086   6.631 -32.785  1.00  0.00           C  
ATOM   2675  O   GLU C 200      -5.300   7.579 -32.672  1.00  0.00           O  
ATOM   2676  CB  GLU C 200      -4.982   5.230 -34.472  1.00  0.00           C  
ATOM   2677  CG  GLU C 200      -4.665   4.125 -33.497  1.00  0.00           C  
ATOM   2678  CD  GLU C 200      -3.503   3.280 -33.872  1.00  0.00           C  
ATOM   2679  OE1 GLU C 200      -2.980   3.461 -34.943  1.00  0.00           O  
ATOM   2680  OE2 GLU C 200      -3.121   2.433 -33.073  1.00  0.00           O  
ATOM   2681  H   GLU C 200      -5.824   7.660 -35.362  1.00  0.00           H  
ATOM   2682  HA  GLU C 200      -7.104   5.271 -34.069  1.00  0.00           H  
ATOM   2683 1HB  GLU C 200      -5.055   4.816 -35.468  1.00  0.00           H  
ATOM   2684 2HB  GLU C 200      -4.149   5.933 -34.466  1.00  0.00           H  
ATOM   2685 1HG  GLU C 200      -4.469   4.565 -32.520  1.00  0.00           H  
ATOM   2686 2HG  GLU C 200      -5.545   3.503 -33.410  1.00  0.00           H  
ATOM   2687  N   ILE C 201      -6.774   6.138 -31.760  1.00  0.00           N  
ATOM   2688  CA  ILE C 201      -6.608   6.733 -30.441  1.00  0.00           C  
ATOM   2689  C   ILE C 201      -6.421   5.677 -29.393  1.00  0.00           C  
ATOM   2690  O   ILE C 201      -7.030   4.606 -29.452  1.00  0.00           O  
ATOM   2691  CB  ILE C 201      -7.798   7.636 -30.102  1.00  0.00           C  
ATOM   2692  CG1 ILE C 201      -7.599   8.345 -28.816  1.00  0.00           C  
ATOM   2693  CG2 ILE C 201      -9.046   6.809 -30.013  1.00  0.00           C  
ATOM   2694  CD1 ILE C 201      -8.526   9.538 -28.694  1.00  0.00           C  
ATOM   2695  H   ILE C 201      -7.440   5.379 -31.905  1.00  0.00           H  
ATOM   2696  HA  ILE C 201      -5.719   7.346 -30.452  1.00  0.00           H  
ATOM   2697  HB  ILE C 201      -7.907   8.391 -30.876  1.00  0.00           H  
ATOM   2698 1HG1 ILE C 201      -7.800   7.661 -27.995  1.00  0.00           H  
ATOM   2699 2HG1 ILE C 201      -6.584   8.681 -28.732  1.00  0.00           H  
ATOM   2700 1HG2 ILE C 201      -9.882   7.443 -29.777  1.00  0.00           H  
ATOM   2701 2HG2 ILE C 201      -9.220   6.323 -30.953  1.00  0.00           H  
ATOM   2702 3HG2 ILE C 201      -8.927   6.070 -29.240  1.00  0.00           H  
ATOM   2703 1HD1 ILE C 201      -8.373  10.035 -27.755  1.00  0.00           H  
ATOM   2704 2HD1 ILE C 201      -8.316  10.235 -29.504  1.00  0.00           H  
ATOM   2705 3HD1 ILE C 201      -9.560   9.205 -28.757  1.00  0.00           H  
ATOM   2706  N   LYS C 202      -5.554   5.967 -28.434  1.00  0.00           N  
ATOM   2707  CA  LYS C 202      -5.275   5.051 -27.333  1.00  0.00           C  
ATOM   2708  C   LYS C 202      -4.943   5.791 -26.051  1.00  0.00           C  
ATOM   2709  O   LYS C 202      -4.574   6.961 -26.092  1.00  0.00           O  
ATOM   2710  CB  LYS C 202      -4.158   4.109 -27.750  1.00  0.00           C  
ATOM   2711  CG  LYS C 202      -2.862   4.784 -28.145  1.00  0.00           C  
ATOM   2712  CD  LYS C 202      -1.849   3.724 -28.600  1.00  0.00           C  
ATOM   2713  CE  LYS C 202      -0.469   4.294 -28.875  1.00  0.00           C  
ATOM   2714  NZ  LYS C 202       0.468   3.245 -29.421  1.00  0.00           N  
ATOM   2715  H   LYS C 202      -5.066   6.861 -28.487  1.00  0.00           H  
ATOM   2716  HA  LYS C 202      -6.153   4.445 -27.150  1.00  0.00           H  
ATOM   2717 1HB  LYS C 202      -3.947   3.418 -26.927  1.00  0.00           H  
ATOM   2718 2HB  LYS C 202      -4.487   3.509 -28.599  1.00  0.00           H  
ATOM   2719 1HG  LYS C 202      -3.062   5.460 -28.978  1.00  0.00           H  
ATOM   2720 2HG  LYS C 202      -2.484   5.369 -27.348  1.00  0.00           H  
ATOM   2721 1HD  LYS C 202      -1.763   2.959 -27.836  1.00  0.00           H  
ATOM   2722 2HD  LYS C 202      -2.220   3.248 -29.514  1.00  0.00           H  
ATOM   2723 1HE  LYS C 202      -0.549   5.089 -29.565  1.00  0.00           H  
ATOM   2724 2HE  LYS C 202      -0.066   4.688 -27.978  1.00  0.00           H  
ATOM   2725 1HZ  LYS C 202       1.373   3.665 -29.592  1.00  0.00           H  
ATOM   2726 2HZ  LYS C 202       0.570   2.486 -28.761  1.00  0.00           H  
ATOM   2727 3HZ  LYS C 202       0.097   2.875 -30.285  1.00  0.00           H  
ATOM   2728  N   VAL C 203      -5.100   5.134 -24.902  1.00  0.00           N  
ATOM   2729  CA  VAL C 203      -4.758   5.814 -23.648  1.00  0.00           C  
ATOM   2730  C   VAL C 203      -3.856   4.981 -22.748  1.00  0.00           C  
ATOM   2731  O   VAL C 203      -3.835   3.747 -22.817  1.00  0.00           O  
ATOM   2732  CB  VAL C 203      -6.032   6.150 -22.836  1.00  0.00           C  
ATOM   2733  CG1 VAL C 203      -6.949   7.084 -23.553  1.00  0.00           C  
ATOM   2734  CG2 VAL C 203      -6.738   4.961 -22.611  1.00  0.00           C  
ATOM   2735  H   VAL C 203      -5.443   4.172 -24.898  1.00  0.00           H  
ATOM   2736  HA  VAL C 203      -4.240   6.736 -23.891  1.00  0.00           H  
ATOM   2737  HB  VAL C 203      -5.729   6.610 -21.889  1.00  0.00           H  
ATOM   2738 1HG1 VAL C 203      -7.819   7.285 -22.938  1.00  0.00           H  
ATOM   2739 2HG1 VAL C 203      -6.440   7.972 -23.747  1.00  0.00           H  
ATOM   2740 3HG1 VAL C 203      -7.265   6.644 -24.494  1.00  0.00           H  
ATOM   2741 1HG2 VAL C 203      -7.624   5.166 -22.010  1.00  0.00           H  
ATOM   2742 2HG2 VAL C 203      -7.032   4.525 -23.565  1.00  0.00           H  
ATOM   2743 3HG2 VAL C 203      -6.072   4.301 -22.104  1.00  0.00           H  
ATOM   2744  N   ARG C 204      -3.156   5.657 -21.847  1.00  0.00           N  
ATOM   2745  CA  ARG C 204      -2.343   4.974 -20.835  1.00  0.00           C  
ATOM   2746  C   ARG C 204      -2.309   5.760 -19.519  1.00  0.00           C  
ATOM   2747  O   ARG C 204      -2.680   6.936 -19.490  1.00  0.00           O  
ATOM   2748  CB  ARG C 204      -0.945   4.739 -21.328  1.00  0.00           C  
ATOM   2749  CG  ARG C 204      -0.234   5.952 -21.594  1.00  0.00           C  
ATOM   2750  CD  ARG C 204       1.157   5.694 -21.979  1.00  0.00           C  
ATOM   2751  NE  ARG C 204       1.856   6.930 -22.285  1.00  0.00           N  
ATOM   2752  CZ  ARG C 204       3.148   7.054 -22.539  1.00  0.00           C  
ATOM   2753  NH1 ARG C 204       3.962   6.011 -22.530  1.00  0.00           N  
ATOM   2754  NH2 ARG C 204       3.573   8.274 -22.806  1.00  0.00           N  
ATOM   2755  H   ARG C 204      -3.163   6.675 -21.912  1.00  0.00           H  
ATOM   2756  HA  ARG C 204      -2.787   4.000 -20.636  1.00  0.00           H  
ATOM   2757 1HB  ARG C 204      -0.381   4.188 -20.578  1.00  0.00           H  
ATOM   2758 2HB  ARG C 204      -0.957   4.138 -22.223  1.00  0.00           H  
ATOM   2759 1HG  ARG C 204      -0.732   6.501 -22.374  1.00  0.00           H  
ATOM   2760 2HG  ARG C 204      -0.252   6.535 -20.710  1.00  0.00           H  
ATOM   2761 1HD  ARG C 204       1.652   5.225 -21.159  1.00  0.00           H  
ATOM   2762 2HD  ARG C 204       1.204   5.039 -22.820  1.00  0.00           H  
ATOM   2763  HE  ARG C 204       1.317   7.813 -22.349  1.00  0.00           H  
ATOM   2764 1HH1 ARG C 204       3.596   5.089 -22.323  1.00  0.00           H  
ATOM   2765 2HH1 ARG C 204       4.943   6.133 -22.727  1.00  0.00           H  
ATOM   2766 1HH2 ARG C 204       2.864   9.036 -22.819  1.00  0.00           H  
ATOM   2767 2HH2 ARG C 204       4.543   8.455 -23.007  1.00  0.00           H  
ATOM   2768  N   SER C 205      -1.874   5.122 -18.418  1.00  0.00           N  
ATOM   2769  CA  SER C 205      -1.890   5.813 -17.118  1.00  0.00           C  
ATOM   2770  C   SER C 205      -0.597   5.752 -16.301  1.00  0.00           C  
ATOM   2771  O   SER C 205       0.208   4.834 -16.463  1.00  0.00           O  
ATOM   2772  CB  SER C 205      -2.961   5.204 -16.273  1.00  0.00           C  
ATOM   2773  OG  SER C 205      -4.206   5.261 -16.906  1.00  0.00           O  
ATOM   2774  H   SER C 205      -1.576   4.157 -18.479  1.00  0.00           H  
ATOM   2775  HA  SER C 205      -2.121   6.862 -17.290  1.00  0.00           H  
ATOM   2776 1HB  SER C 205      -2.706   4.170 -16.050  1.00  0.00           H  
ATOM   2777 2HB  SER C 205      -2.995   5.746 -15.345  1.00  0.00           H  
ATOM   2778  HG  SER C 205      -4.562   6.154 -16.774  1.00  0.00           H  
ATOM   2779  N   ILE C 206      -0.430   6.714 -15.378  1.00  0.00           N  
ATOM   2780  CA  ILE C 206       0.730   6.734 -14.469  1.00  0.00           C  
ATOM   2781  C   ILE C 206       0.307   7.219 -13.058  1.00  0.00           C  
ATOM   2782  O   ILE C 206      -0.593   8.054 -12.963  1.00  0.00           O  
ATOM   2783  CB  ILE C 206       1.789   7.654 -15.067  1.00  0.00           C  
ATOM   2784  CG1 ILE C 206       3.081   7.562 -14.340  1.00  0.00           C  
ATOM   2785  CG2 ILE C 206       1.259   9.055 -15.036  1.00  0.00           C  
ATOM   2786  CD1 ILE C 206       4.207   8.104 -15.096  1.00  0.00           C  
ATOM   2787  H   ILE C 206      -1.116   7.471 -15.348  1.00  0.00           H  
ATOM   2788  HA  ILE C 206       1.141   5.736 -14.434  1.00  0.00           H  
ATOM   2789  HB  ILE C 206       1.984   7.358 -16.072  1.00  0.00           H  
ATOM   2790 1HG1 ILE C 206       3.004   8.103 -13.393  1.00  0.00           H  
ATOM   2791 2HG1 ILE C 206       3.309   6.526 -14.148  1.00  0.00           H  
ATOM   2792 1HG2 ILE C 206       1.986   9.727 -15.480  1.00  0.00           H  
ATOM   2793 2HG2 ILE C 206       0.332   9.101 -15.599  1.00  0.00           H  
ATOM   2794 3HG2 ILE C 206       1.074   9.346 -13.999  1.00  0.00           H  
ATOM   2795 1HD1 ILE C 206       5.121   7.991 -14.505  1.00  0.00           H  
ATOM   2796 2HD1 ILE C 206       4.306   7.551 -16.033  1.00  0.00           H  
ATOM   2797 3HD1 ILE C 206       4.031   9.154 -15.308  1.00  0.00           H  
ATOM   2798  N   PRO C 207       0.866   6.723 -11.932  1.00  0.00           N  
ATOM   2799  CA  PRO C 207       0.512   7.173 -10.602  1.00  0.00           C  
ATOM   2800  C   PRO C 207       0.812   8.642 -10.479  1.00  0.00           C  
ATOM   2801  O   PRO C 207       1.864   9.084 -10.952  1.00  0.00           O  
ATOM   2802  CB  PRO C 207       1.447   6.361  -9.705  1.00  0.00           C  
ATOM   2803  CG  PRO C 207       1.801   5.161 -10.514  1.00  0.00           C  
ATOM   2804  CD  PRO C 207       1.901   5.680 -11.914  1.00  0.00           C  
ATOM   2805  HA  PRO C 207      -0.536   6.968 -10.375  1.00  0.00           H  
ATOM   2806 1HB  PRO C 207       2.316   6.966  -9.446  1.00  0.00           H  
ATOM   2807 2HB  PRO C 207       0.937   6.114  -8.766  1.00  0.00           H  
ATOM   2808 1HG  PRO C 207       2.766   4.774 -10.185  1.00  0.00           H  
ATOM   2809 2HG  PRO C 207       1.068   4.361 -10.380  1.00  0.00           H  
ATOM   2810 1HD  PRO C 207       2.890   6.129 -11.990  1.00  0.00           H  
ATOM   2811 2HD  PRO C 207       1.766   4.905 -12.622  1.00  0.00           H  
ATOM   2812  N   ASP C 208      -0.047   9.384  -9.786  1.00  0.00           N  
ATOM   2813  CA  ASP C 208       0.256  10.793  -9.588  1.00  0.00           C  
ATOM   2814  C   ASP C 208      -0.197  11.391  -8.257  1.00  0.00           C  
ATOM   2815  O   ASP C 208      -0.891  12.414  -8.247  1.00  0.00           O  
ATOM   2816  CB  ASP C 208      -0.372  11.615 -10.725  1.00  0.00           C  
ATOM   2817  CG  ASP C 208       0.154  13.072 -10.793  1.00  0.00           C  
ATOM   2818  OD1 ASP C 208       1.243  13.317 -10.285  1.00  0.00           O  
ATOM   2819  OD2 ASP C 208      -0.557  13.926 -11.317  1.00  0.00           O  
ATOM   2820  H   ASP C 208      -0.924   8.985  -9.448  1.00  0.00           H  
ATOM   2821  HA  ASP C 208       1.337  10.903  -9.641  1.00  0.00           H  
ATOM   2822 1HB  ASP C 208      -0.161  11.126 -11.680  1.00  0.00           H  
ATOM   2823 2HB  ASP C 208      -1.455  11.636 -10.606  1.00  0.00           H  
ATOM   2824  N   HIS C 209       0.161  10.787  -7.116  1.00  0.00           N  
ATOM   2825  CA  HIS C 209      -0.191  11.497  -5.880  1.00  0.00           C  
ATOM   2826  C   HIS C 209       0.850  11.360  -4.784  1.00  0.00           C  
ATOM   2827  O   HIS C 209       1.644  12.267  -4.502  1.00  0.00           O  
ATOM   2828  CB  HIS C 209      -1.539  10.997  -5.348  1.00  0.00           C  
ATOM   2829  CG  HIS C 209      -2.024  11.744  -4.145  1.00  0.00           C  
ATOM   2830  ND1 HIS C 209      -2.397  13.071  -4.194  1.00  0.00           N  
ATOM   2831  CD2 HIS C 209      -2.197  11.351  -2.861  1.00  0.00           C  
ATOM   2832  CE1 HIS C 209      -2.780  13.462  -2.990  1.00  0.00           C  
ATOM   2833  NE2 HIS C 209      -2.667  12.437  -2.164  1.00  0.00           N  
ATOM   2834  H   HIS C 209       0.725   9.929  -7.110  1.00  0.00           H  
ATOM   2835  HA  HIS C 209      -0.279  12.560  -6.092  1.00  0.00           H  
ATOM   2836 1HB  HIS C 209      -2.293  11.083  -6.131  1.00  0.00           H  
ATOM   2837 2HB  HIS C 209      -1.458   9.943  -5.085  1.00  0.00           H  
ATOM   2838  HD2 HIS C 209      -1.999  10.359  -2.455  1.00  0.00           H  
ATOM   2839  HE1 HIS C 209      -3.129  14.459  -2.725  1.00  0.00           H  
ATOM   2840  HE2 HIS C 209      -2.890  12.445  -1.179  1.00  0.00           H  
ATOM   2841  N   TYR C 210       0.865  10.169  -4.227  1.00  0.00           N  
ATOM   2842  CA  TYR C 210       1.774   9.711  -3.198  1.00  0.00           C  
ATOM   2843  C   TYR C 210       2.615   8.691  -3.862  1.00  0.00           C  
ATOM   2844  O   TYR C 210       3.835   8.679  -3.759  1.00  0.00           O  
ATOM   2845  CB  TYR C 210       1.046   9.132  -1.983  1.00  0.00           C  
ATOM   2846  CG  TYR C 210       1.964   8.469  -0.980  1.00  0.00           C  
ATOM   2847  CD1 TYR C 210       2.894   9.227  -0.284  1.00  0.00           C  
ATOM   2848  CD2 TYR C 210       1.876   7.103  -0.757  1.00  0.00           C  
ATOM   2849  CE1 TYR C 210       3.733   8.622   0.631  1.00  0.00           C  
ATOM   2850  CE2 TYR C 210       2.715   6.498   0.159  1.00  0.00           C  
ATOM   2851  CZ  TYR C 210       3.640   7.252   0.851  1.00  0.00           C  
ATOM   2852  OH  TYR C 210       4.476   6.649   1.763  1.00  0.00           O  
ATOM   2853  H   TYR C 210       0.169   9.517  -4.542  1.00  0.00           H  
ATOM   2854  HA  TYR C 210       2.407  10.526  -2.856  1.00  0.00           H  
ATOM   2855 1HB  TYR C 210       0.501   9.927  -1.472  1.00  0.00           H  
ATOM   2856 2HB  TYR C 210       0.315   8.395  -2.314  1.00  0.00           H  
ATOM   2857  HD1 TYR C 210       2.963  10.301  -0.460  1.00  0.00           H  
ATOM   2858  HD2 TYR C 210       1.146   6.507  -1.304  1.00  0.00           H  
ATOM   2859  HE1 TYR C 210       4.464   9.218   1.178  1.00  0.00           H  
ATOM   2860  HE2 TYR C 210       2.646   5.424   0.334  1.00  0.00           H  
ATOM   2861  HH  TYR C 210       5.054   7.310   2.151  1.00  0.00           H  
ATOM   2862  N   PHE C 211       1.918   7.838  -4.570  1.00  0.00           N  
ATOM   2863  CA  PHE C 211       2.536   6.753  -5.263  1.00  0.00           C  
ATOM   2864  C   PHE C 211       3.137   7.343  -6.519  1.00  0.00           C  
ATOM   2865  O   PHE C 211       2.559   8.260  -7.127  1.00  0.00           O  
ATOM   2866  CB  PHE C 211       1.473   5.735  -5.604  1.00  0.00           C  
ATOM   2867  CG  PHE C 211       0.959   5.082  -4.384  1.00  0.00           C  
ATOM   2868  CD1 PHE C 211      -0.197   5.573  -3.787  1.00  0.00           C  
ATOM   2869  CD2 PHE C 211       1.600   4.027  -3.820  1.00  0.00           C  
ATOM   2870  CE1 PHE C 211      -0.691   5.021  -2.656  1.00  0.00           C  
ATOM   2871  CE2 PHE C 211       1.107   3.460  -2.661  1.00  0.00           C  
ATOM   2872  CZ  PHE C 211      -0.046   3.972  -2.081  1.00  0.00           C  
ATOM   2873  H   PHE C 211       0.919   7.932  -4.601  1.00  0.00           H  
ATOM   2874  HA  PHE C 211       3.321   6.314  -4.646  1.00  0.00           H  
ATOM   2875 1HB  PHE C 211       0.642   6.216  -6.118  1.00  0.00           H  
ATOM   2876 2HB  PHE C 211       1.890   4.972  -6.264  1.00  0.00           H  
ATOM   2877  HD1 PHE C 211      -0.711   6.418  -4.237  1.00  0.00           H  
ATOM   2878  HD2 PHE C 211       2.505   3.645  -4.295  1.00  0.00           H  
ATOM   2879  HE1 PHE C 211      -1.600   5.419  -2.202  1.00  0.00           H  
ATOM   2880  HE2 PHE C 211       1.621   2.616  -2.201  1.00  0.00           H  
ATOM   2881  HZ  PHE C 211      -0.445   3.538  -1.168  1.00  0.00           H  
ATOM   2882  N   LYS C 212       4.315   6.851  -6.866  1.00  0.00           N  
ATOM   2883  CA  LYS C 212       5.044   7.264  -8.053  1.00  0.00           C  
ATOM   2884  C   LYS C 212       5.387   6.033  -8.853  1.00  0.00           C  
ATOM   2885  O   LYS C 212       5.289   4.916  -8.324  1.00  0.00           O  
ATOM   2886  CB  LYS C 212       6.275   8.084  -7.683  1.00  0.00           C  
ATOM   2887  CG  LYS C 212       5.920   9.315  -6.824  1.00  0.00           C  
ATOM   2888  CD  LYS C 212       5.176  10.392  -7.654  1.00  0.00           C  
ATOM   2889  CE  LYS C 212       4.852  11.634  -6.814  1.00  0.00           C  
ATOM   2890  NZ  LYS C 212       4.121  12.664  -7.613  1.00  0.00           N  
ATOM   2891  H   LYS C 212       4.710   6.115  -6.277  1.00  0.00           H  
ATOM   2892  HA  LYS C 212       4.397   7.890  -8.667  1.00  0.00           H  
ATOM   2893 1HB  LYS C 212       6.978   7.470  -7.132  1.00  0.00           H  
ATOM   2894 2HB  LYS C 212       6.774   8.422  -8.586  1.00  0.00           H  
ATOM   2895 1HG  LYS C 212       5.298   9.021  -5.977  1.00  0.00           H  
ATOM   2896 2HG  LYS C 212       6.839   9.750  -6.432  1.00  0.00           H  
ATOM   2897 1HD  LYS C 212       5.794  10.690  -8.500  1.00  0.00           H  
ATOM   2898 2HD  LYS C 212       4.241   9.987  -8.045  1.00  0.00           H  
ATOM   2899 1HE  LYS C 212       4.224  11.332  -5.969  1.00  0.00           H  
ATOM   2900 2HE  LYS C 212       5.776  12.066  -6.432  1.00  0.00           H  
ATOM   2901 1HZ  LYS C 212       3.905  13.460  -7.030  1.00  0.00           H  
ATOM   2902 2HZ  LYS C 212       4.681  12.958  -8.396  1.00  0.00           H  
ATOM   2903 3HZ  LYS C 212       3.264  12.255  -7.954  1.00  0.00           H  
ATOM   2904  N   GLY C 213       5.726   6.200 -10.124  1.00  0.00           N  
ATOM   2905  CA  GLY C 213       6.004   5.006 -10.891  1.00  0.00           C  
ATOM   2906  C   GLY C 213       6.161   5.212 -12.389  1.00  0.00           C  
ATOM   2907  O   GLY C 213       6.748   6.186 -12.861  1.00  0.00           O  
ATOM   2908  H   GLY C 213       5.785   7.115 -10.544  1.00  0.00           H  
ATOM   2909 1HA  GLY C 213       6.911   4.543 -10.507  1.00  0.00           H  
ATOM   2910 2HA  GLY C 213       5.208   4.301 -10.716  1.00  0.00           H  
ATOM   2911  N   PHE C 214       5.668   4.236 -13.116  1.00  0.00           N  
ATOM   2912  CA  PHE C 214       5.841   4.145 -14.538  1.00  0.00           C  
ATOM   2913  C   PHE C 214       4.533   4.182 -15.299  1.00  0.00           C  
ATOM   2914  O   PHE C 214       3.461   4.025 -14.721  1.00  0.00           O  
ATOM   2915  CB  PHE C 214       6.509   2.828 -14.867  1.00  0.00           C  
ATOM   2916  CG  PHE C 214       7.731   2.596 -14.079  1.00  0.00           C  
ATOM   2917  CD1 PHE C 214       7.753   1.584 -13.134  1.00  0.00           C  
ATOM   2918  CD2 PHE C 214       8.841   3.390 -14.214  1.00  0.00           C  
ATOM   2919  CE1 PHE C 214       8.870   1.351 -12.379  1.00  0.00           C  
ATOM   2920  CE2 PHE C 214       9.962   3.160 -13.439  1.00  0.00           C  
ATOM   2921  CZ  PHE C 214       9.974   2.137 -12.527  1.00  0.00           C  
ATOM   2922  H   PHE C 214       5.144   3.509 -12.631  1.00  0.00           H  
ATOM   2923  HA  PHE C 214       6.461   4.978 -14.867  1.00  0.00           H  
ATOM   2924 1HB  PHE C 214       5.812   2.013 -14.676  1.00  0.00           H  
ATOM   2925 2HB  PHE C 214       6.763   2.792 -15.925  1.00  0.00           H  
ATOM   2926  HD1 PHE C 214       6.869   0.953 -13.002  1.00  0.00           H  
ATOM   2927  HD2 PHE C 214       8.831   4.206 -14.936  1.00  0.00           H  
ATOM   2928  HE1 PHE C 214       8.872   0.541 -11.658  1.00  0.00           H  
ATOM   2929  HE2 PHE C 214      10.840   3.792 -13.551  1.00  0.00           H  
ATOM   2930  HZ  PHE C 214      10.858   1.951 -11.921  1.00  0.00           H  
ATOM   2931  N   TRP C 215       4.624   4.380 -16.608  1.00  0.00           N  
ATOM   2932  CA  TRP C 215       3.444   4.323 -17.446  1.00  0.00           C  
ATOM   2933  C   TRP C 215       2.959   2.896 -17.592  1.00  0.00           C  
ATOM   2934  O   TRP C 215       3.758   1.962 -17.751  1.00  0.00           O  
ATOM   2935  CB  TRP C 215       3.730   4.846 -18.856  1.00  0.00           C  
ATOM   2936  CG  TRP C 215       3.885   6.293 -18.921  1.00  0.00           C  
ATOM   2937  CD1 TRP C 215       5.033   7.005 -19.065  1.00  0.00           C  
ATOM   2938  CD2 TRP C 215       2.819   7.249 -18.818  1.00  0.00           C  
ATOM   2939  NE1 TRP C 215       4.754   8.343 -19.042  1.00  0.00           N  
ATOM   2940  CE2 TRP C 215       3.390   8.506 -18.878  1.00  0.00           C  
ATOM   2941  CE3 TRP C 215       1.437   7.134 -18.662  1.00  0.00           C  
ATOM   2942  CZ2 TRP C 215       2.631   9.657 -18.776  1.00  0.00           C  
ATOM   2943  CZ3 TRP C 215       0.665   8.281 -18.569  1.00  0.00           C  
ATOM   2944  CH2 TRP C 215       1.246   9.508 -18.620  1.00  0.00           C  
ATOM   2945  H   TRP C 215       5.527   4.542 -17.028  1.00  0.00           H  
ATOM   2946  HA  TRP C 215       2.659   4.920 -16.987  1.00  0.00           H  
ATOM   2947 1HB  TRP C 215       4.638   4.386 -19.234  1.00  0.00           H  
ATOM   2948 2HB  TRP C 215       2.927   4.539 -19.500  1.00  0.00           H  
ATOM   2949  HD1 TRP C 215       6.027   6.574 -19.167  1.00  0.00           H  
ATOM   2950  HE1 TRP C 215       5.435   9.086 -19.119  1.00  0.00           H  
ATOM   2951  HE3 TRP C 215       0.977   6.148 -18.609  1.00  0.00           H  
ATOM   2952  HZ2 TRP C 215       3.075  10.649 -18.814  1.00  0.00           H  
ATOM   2953  HZ3 TRP C 215      -0.419   8.178 -18.446  1.00  0.00           H  
ATOM   2954  HH2 TRP C 215       0.613  10.392 -18.537  1.00  0.00           H  
ATOM   2955  N   SER C 216       1.645   2.759 -17.600  1.00  0.00           N  
ATOM   2956  CA  SER C 216       0.959   1.511 -17.838  1.00  0.00           C  
ATOM   2957  C   SER C 216       1.114   1.162 -19.294  1.00  0.00           C  
ATOM   2958  O   SER C 216       1.542   1.996 -20.091  1.00  0.00           O  
ATOM   2959  CB  SER C 216      -0.519   1.671 -17.626  1.00  0.00           C  
ATOM   2960  OG  SER C 216      -1.060   2.429 -18.681  1.00  0.00           O  
ATOM   2961  H   SER C 216       1.079   3.572 -17.393  1.00  0.00           H  
ATOM   2962  HA  SER C 216       1.378   0.726 -17.208  1.00  0.00           H  
ATOM   2963 1HB  SER C 216      -1.003   0.698 -17.576  1.00  0.00           H  
ATOM   2964 2HB  SER C 216      -0.690   2.179 -16.681  1.00  0.00           H  
ATOM   2965  HG  SER C 216      -1.075   1.817 -19.464  1.00  0.00           H  
ATOM   2966  N   GLU C 217       0.748  -0.050 -19.652  1.00  0.00           N  
ATOM   2967  CA  GLU C 217       0.728  -0.434 -21.044  1.00  0.00           C  
ATOM   2968  C   GLU C 217      -0.408   0.336 -21.666  1.00  0.00           C  
ATOM   2969  O   GLU C 217      -1.246   0.898 -20.952  1.00  0.00           O  
ATOM   2970  CB  GLU C 217       0.503  -1.941 -21.230  1.00  0.00           C  
ATOM   2971  CG  GLU C 217       1.662  -2.843 -20.794  1.00  0.00           C  
ATOM   2972  CD  GLU C 217       2.906  -2.725 -21.657  1.00  0.00           C  
ATOM   2973  OE1 GLU C 217       2.783  -2.765 -22.863  1.00  0.00           O  
ATOM   2974  OE2 GLU C 217       3.988  -2.609 -21.093  1.00  0.00           O  
ATOM   2975  H   GLU C 217       0.440  -0.702 -18.946  1.00  0.00           H  
ATOM   2976  HA  GLU C 217       1.661  -0.138 -21.521  1.00  0.00           H  
ATOM   2977 1HB  GLU C 217      -0.383  -2.245 -20.680  1.00  0.00           H  
ATOM   2978 2HB  GLU C 217       0.308  -2.148 -22.286  1.00  0.00           H  
ATOM   2979 1HG  GLU C 217       1.922  -2.585 -19.781  1.00  0.00           H  
ATOM   2980 2HG  GLU C 217       1.324  -3.877 -20.802  1.00  0.00           H  
ATOM   2981  N   TRP C 218      -0.405   0.426 -22.975  1.00  0.00           N  
ATOM   2982  CA  TRP C 218      -1.466   1.129 -23.656  1.00  0.00           C  
ATOM   2983  C   TRP C 218      -2.741   0.325 -23.667  1.00  0.00           C  
ATOM   2984  O   TRP C 218      -2.714  -0.907 -23.687  1.00  0.00           O  
ATOM   2985  CB  TRP C 218      -1.103   1.411 -25.092  1.00  0.00           C  
ATOM   2986  CG  TRP C 218      -0.049   2.411 -25.289  1.00  0.00           C  
ATOM   2987  CD1 TRP C 218       1.262   2.180 -25.573  1.00  0.00           C  
ATOM   2988  CD2 TRP C 218      -0.210   3.837 -25.248  1.00  0.00           C  
ATOM   2989  NE1 TRP C 218       1.932   3.374 -25.712  1.00  0.00           N  
ATOM   2990  CE2 TRP C 218       1.042   4.403 -25.512  1.00  0.00           C  
ATOM   2991  CE3 TRP C 218      -1.297   4.668 -25.023  1.00  0.00           C  
ATOM   2992  CZ2 TRP C 218       1.233   5.786 -25.548  1.00  0.00           C  
ATOM   2993  CZ3 TRP C 218      -1.124   6.050 -25.065  1.00  0.00           C  
ATOM   2994  CH2 TRP C 218       0.113   6.593 -25.318  1.00  0.00           C  
ATOM   2995  H   TRP C 218       0.322  -0.032 -23.507  1.00  0.00           H  
ATOM   2996  HA  TRP C 218      -1.657   2.068 -23.141  1.00  0.00           H  
ATOM   2997 1HB  TRP C 218      -0.786   0.485 -25.563  1.00  0.00           H  
ATOM   2998 2HB  TRP C 218      -1.995   1.750 -25.613  1.00  0.00           H  
ATOM   2999  HD1 TRP C 218       1.713   1.193 -25.677  1.00  0.00           H  
ATOM   3000  HE1 TRP C 218       2.918   3.475 -25.925  1.00  0.00           H  
ATOM   3001  HE3 TRP C 218      -2.268   4.233 -24.830  1.00  0.00           H  
ATOM   3002  HZ2 TRP C 218       2.202   6.237 -25.747  1.00  0.00           H  
ATOM   3003  HZ3 TRP C 218      -1.995   6.694 -24.887  1.00  0.00           H  
ATOM   3004  HH2 TRP C 218       0.216   7.682 -25.333  1.00  0.00           H  
ATOM   3005  N   SER C 219      -3.853   1.033 -23.674  1.00  0.00           N  
ATOM   3006  CA  SER C 219      -5.157   0.426 -23.862  1.00  0.00           C  
ATOM   3007  C   SER C 219      -5.183  -0.058 -25.302  1.00  0.00           C  
ATOM   3008  O   SER C 219      -4.304   0.328 -26.071  1.00  0.00           O  
ATOM   3009  CB  SER C 219      -6.218   1.480 -23.771  1.00  0.00           C  
ATOM   3010  OG  SER C 219      -6.146   2.305 -24.934  1.00  0.00           O  
ATOM   3011  H   SER C 219      -3.803   2.041 -23.553  1.00  0.00           H  
ATOM   3012  HA  SER C 219      -5.297  -0.375 -23.140  1.00  0.00           H  
ATOM   3013 1HB  SER C 219      -7.203   1.046 -23.675  1.00  0.00           H  
ATOM   3014 2HB  SER C 219      -6.037   2.072 -22.884  1.00  0.00           H  
ATOM   3015  HG  SER C 219      -6.588   1.777 -25.680  1.00  0.00           H  
ATOM   3016  N   PRO C 220      -6.117  -0.912 -25.707  1.00  0.00           N  
ATOM   3017  CA  PRO C 220      -6.335  -1.268 -27.092  1.00  0.00           C  
ATOM   3018  C   PRO C 220      -6.668   0.019 -27.829  1.00  0.00           C  
ATOM   3019  O   PRO C 220      -7.163   0.972 -27.213  1.00  0.00           O  
ATOM   3020  CB  PRO C 220      -7.528  -2.217 -27.021  1.00  0.00           C  
ATOM   3021  CG  PRO C 220      -7.544  -2.670 -25.583  1.00  0.00           C  
ATOM   3022  CD  PRO C 220      -7.071  -1.474 -24.777  1.00  0.00           C  
ATOM   3023  HA  PRO C 220      -5.445  -1.754 -27.511  1.00  0.00           H  
ATOM   3024 1HB  PRO C 220      -8.441  -1.690 -27.329  1.00  0.00           H  
ATOM   3025 2HB  PRO C 220      -7.379  -3.046 -27.737  1.00  0.00           H  
ATOM   3026 1HG  PRO C 220      -8.553  -3.008 -25.304  1.00  0.00           H  
ATOM   3027 2HG  PRO C 220      -6.878  -3.537 -25.470  1.00  0.00           H  
ATOM   3028 1HD  PRO C 220      -7.904  -0.795 -24.573  1.00  0.00           H  
ATOM   3029 2HD  PRO C 220      -6.591  -1.845 -23.862  1.00  0.00           H  
ATOM   3030  N   SER C 221      -6.325   0.095 -29.104  1.00  0.00           N  
ATOM   3031  CA  SER C 221      -6.648   1.313 -29.813  1.00  0.00           C  
ATOM   3032  C   SER C 221      -8.097   1.309 -30.221  1.00  0.00           C  
ATOM   3033  O   SER C 221      -8.697   0.253 -30.418  1.00  0.00           O  
ATOM   3034  CB  SER C 221      -5.786   1.498 -31.025  1.00  0.00           C  
ATOM   3035  OG  SER C 221      -4.433   1.654 -30.673  1.00  0.00           O  
ATOM   3036  H   SER C 221      -5.893  -0.689 -29.575  1.00  0.00           H  
ATOM   3037  HA  SER C 221      -6.486   2.161 -29.148  1.00  0.00           H  
ATOM   3038 1HB  SER C 221      -5.911   0.675 -31.709  1.00  0.00           H  
ATOM   3039 2HB  SER C 221      -6.127   2.391 -31.534  1.00  0.00           H  
ATOM   3040  HG  SER C 221      -3.955   1.867 -31.517  1.00  0.00           H  
ATOM   3041  N   TYR C 222      -8.643   2.492 -30.380  1.00  0.00           N  
ATOM   3042  CA  TYR C 222      -9.994   2.675 -30.876  1.00  0.00           C  
ATOM   3043  C   TYR C 222      -9.855   3.451 -32.170  1.00  0.00           C  
ATOM   3044  O   TYR C 222      -9.026   4.362 -32.264  1.00  0.00           O  
ATOM   3045  CB  TYR C 222     -10.854   3.449 -29.880  1.00  0.00           C  
ATOM   3046  CG  TYR C 222     -12.304   3.610 -30.280  1.00  0.00           C  
ATOM   3047  CD1 TYR C 222     -13.212   2.621 -29.929  1.00  0.00           C  
ATOM   3048  CD2 TYR C 222     -12.734   4.721 -31.004  1.00  0.00           C  
ATOM   3049  CE1 TYR C 222     -14.539   2.749 -30.266  1.00  0.00           C  
ATOM   3050  CE2 TYR C 222     -14.072   4.835 -31.342  1.00  0.00           C  
ATOM   3051  CZ  TYR C 222     -14.966   3.866 -30.970  1.00  0.00           C  
ATOM   3052  OH  TYR C 222     -16.300   4.022 -31.279  1.00  0.00           O  
ATOM   3053  H   TYR C 222      -8.085   3.310 -30.148  1.00  0.00           H  
ATOM   3054  HA  TYR C 222     -10.448   1.709 -31.097  1.00  0.00           H  
ATOM   3055 1HB  TYR C 222     -10.829   2.940 -28.913  1.00  0.00           H  
ATOM   3056 2HB  TYR C 222     -10.441   4.427 -29.728  1.00  0.00           H  
ATOM   3057  HD1 TYR C 222     -12.877   1.749 -29.367  1.00  0.00           H  
ATOM   3058  HD2 TYR C 222     -12.025   5.497 -31.291  1.00  0.00           H  
ATOM   3059  HE1 TYR C 222     -15.251   1.978 -29.972  1.00  0.00           H  
ATOM   3060  HE2 TYR C 222     -14.431   5.694 -31.892  1.00  0.00           H  
ATOM   3061  HH  TYR C 222     -16.424   4.888 -31.695  1.00  0.00           H  
ATOM   3062  N   TYR C 223     -10.598   3.070 -33.191  1.00  0.00           N  
ATOM   3063  CA  TYR C 223     -10.471   3.810 -34.437  1.00  0.00           C  
ATOM   3064  C   TYR C 223     -11.786   4.444 -34.848  1.00  0.00           C  
ATOM   3065  O   TYR C 223     -12.847   3.809 -34.785  1.00  0.00           O  
ATOM   3066  CB  TYR C 223      -9.996   2.887 -35.529  1.00  0.00           C  
ATOM   3067  CG  TYR C 223      -8.608   2.251 -35.343  1.00  0.00           C  
ATOM   3068  CD1 TYR C 223      -8.452   1.086 -34.612  1.00  0.00           C  
ATOM   3069  CD2 TYR C 223      -7.532   2.791 -35.978  1.00  0.00           C  
ATOM   3070  CE1 TYR C 223      -7.227   0.461 -34.540  1.00  0.00           C  
ATOM   3071  CE2 TYR C 223      -6.310   2.170 -35.911  1.00  0.00           C  
ATOM   3072  CZ  TYR C 223      -6.151   1.016 -35.214  1.00  0.00           C  
ATOM   3073  OH  TYR C 223      -4.913   0.407 -35.213  1.00  0.00           O  
ATOM   3074  H   TYR C 223     -11.247   2.300 -33.103  1.00  0.00           H  
ATOM   3075  HA  TYR C 223      -9.751   4.611 -34.305  1.00  0.00           H  
ATOM   3076 1HB  TYR C 223     -10.720   2.078 -35.644  1.00  0.00           H  
ATOM   3077 2HB  TYR C 223      -9.985   3.439 -36.467  1.00  0.00           H  
ATOM   3078  HD1 TYR C 223      -9.305   0.652 -34.108  1.00  0.00           H  
ATOM   3079  HD2 TYR C 223      -7.649   3.705 -36.563  1.00  0.00           H  
ATOM   3080  HE1 TYR C 223      -7.120  -0.470 -33.974  1.00  0.00           H  
ATOM   3081  HE2 TYR C 223      -5.457   2.594 -36.438  1.00  0.00           H  
ATOM   3082  HH  TYR C 223      -4.246   1.042 -35.520  1.00  0.00           H  
ATOM   3083  N   PHE C 224     -11.701   5.670 -35.329  1.00  0.00           N  
ATOM   3084  CA  PHE C 224     -12.899   6.385 -35.730  1.00  0.00           C  
ATOM   3085  C   PHE C 224     -12.601   7.289 -36.906  1.00  0.00           C  
ATOM   3086  O   PHE C 224     -11.439   7.597 -37.169  1.00  0.00           O  
ATOM   3087  CB  PHE C 224     -13.436   7.177 -34.532  1.00  0.00           C  
ATOM   3088  CG  PHE C 224     -12.566   8.319 -34.040  1.00  0.00           C  
ATOM   3089  CD1 PHE C 224     -12.783   9.617 -34.481  1.00  0.00           C  
ATOM   3090  CD2 PHE C 224     -11.534   8.094 -33.158  1.00  0.00           C  
ATOM   3091  CE1 PHE C 224     -12.002  10.659 -34.039  1.00  0.00           C  
ATOM   3092  CE2 PHE C 224     -10.744   9.135 -32.717  1.00  0.00           C  
ATOM   3093  CZ  PHE C 224     -10.981  10.422 -33.157  1.00  0.00           C  
ATOM   3094  H   PHE C 224     -10.779   6.108 -35.385  1.00  0.00           H  
ATOM   3095  HA  PHE C 224     -13.658   5.665 -36.029  1.00  0.00           H  
ATOM   3096 1HB  PHE C 224     -14.416   7.580 -34.781  1.00  0.00           H  
ATOM   3097 2HB  PHE C 224     -13.576   6.495 -33.718  1.00  0.00           H  
ATOM   3098  HD1 PHE C 224     -13.596   9.808 -35.183  1.00  0.00           H  
ATOM   3099  HD2 PHE C 224     -11.341   7.081 -32.809  1.00  0.00           H  
ATOM   3100  HE1 PHE C 224     -12.196  11.670 -34.393  1.00  0.00           H  
ATOM   3101  HE2 PHE C 224      -9.933   8.944 -32.025  1.00  0.00           H  
ATOM   3102  HZ  PHE C 224     -10.359  11.245 -32.808  1.00  0.00           H  
ATOM   3103  N   ARG C 225     -13.641   7.718 -37.609  1.00  0.00           N  
ATOM   3104  CA  ARG C 225     -13.451   8.568 -38.775  1.00  0.00           C  
ATOM   3105  C   ARG C 225     -14.282   9.819 -38.655  1.00  0.00           C  
ATOM   3106  O   ARG C 225     -15.459   9.753 -38.262  1.00  0.00           O  
ATOM   3107  CB  ARG C 225     -13.794   7.820 -40.064  1.00  0.00           C  
ATOM   3108  CG  ARG C 225     -13.574   8.579 -41.305  1.00  0.00           C  
ATOM   3109  CD  ARG C 225     -13.991   7.821 -42.486  1.00  0.00           C  
ATOM   3110  NE  ARG C 225     -13.690   8.551 -43.695  1.00  0.00           N  
ATOM   3111  CZ  ARG C 225     -14.468   9.532 -44.196  1.00  0.00           C  
ATOM   3112  NH1 ARG C 225     -15.574   9.887 -43.562  1.00  0.00           N  
ATOM   3113  NH2 ARG C 225     -14.121  10.139 -45.317  1.00  0.00           N  
ATOM   3114  H   ARG C 225     -14.573   7.436 -37.339  1.00  0.00           H  
ATOM   3115  HA  ARG C 225     -12.416   8.867 -38.820  1.00  0.00           H  
ATOM   3116 1HB  ARG C 225     -13.155   6.965 -40.164  1.00  0.00           H  
ATOM   3117 2HB  ARG C 225     -14.827   7.477 -40.051  1.00  0.00           H  
ATOM   3118 1HG  ARG C 225     -14.148   9.499 -41.277  1.00  0.00           H  
ATOM   3119 2HG  ARG C 225     -12.520   8.816 -41.406  1.00  0.00           H  
ATOM   3120 1HD  ARG C 225     -13.475   6.865 -42.522  1.00  0.00           H  
ATOM   3121 2HD  ARG C 225     -15.061   7.658 -42.442  1.00  0.00           H  
ATOM   3122  HE  ARG C 225     -12.851   8.305 -44.201  1.00  0.00           H  
ATOM   3123 1HH1 ARG C 225     -15.830   9.421 -42.699  1.00  0.00           H  
ATOM   3124 2HH1 ARG C 225     -16.160  10.621 -43.928  1.00  0.00           H  
ATOM   3125 1HH2 ARG C 225     -13.267   9.868 -45.792  1.00  0.00           H  
ATOM   3126 2HH2 ARG C 225     -14.690  10.877 -45.686  1.00  0.00           H  
ATOM   3127  N   THR C 226     -13.651  10.955 -38.936  1.00  0.00           N  
ATOM   3128  CA  THR C 226     -14.306  12.242 -38.806  1.00  0.00           C  
ATOM   3129  C   THR C 226     -15.208  12.498 -40.033  1.00  0.00           C  
ATOM   3130  O   THR C 226     -15.024  11.856 -41.072  1.00  0.00           O  
ATOM   3131  CB  THR C 226     -13.221  13.333 -38.677  1.00  0.00           C  
ATOM   3132  OG1 THR C 226     -12.469  13.412 -39.880  1.00  0.00           O  
ATOM   3133  CG2 THR C 226     -12.253  12.963 -37.565  1.00  0.00           C  
ATOM   3134  H   THR C 226     -12.679  10.908 -39.249  1.00  0.00           H  
ATOM   3135  HA  THR C 226     -14.904  12.211 -37.901  1.00  0.00           H  
ATOM   3136  HB  THR C 226     -13.651  14.291 -38.461  1.00  0.00           H  
ATOM   3137  HG1 THR C 226     -11.820  14.150 -39.803  1.00  0.00           H  
ATOM   3138 1HG2 THR C 226     -11.476  13.727 -37.496  1.00  0.00           H  
ATOM   3139 2HG2 THR C 226     -12.766  12.888 -36.624  1.00  0.00           H  
ATOM   3140 3HG2 THR C 226     -11.795  12.003 -37.797  1.00  0.00           H  
ATOM   3141  N   PRO C 227     -16.170  13.440 -39.979  1.00  0.00           N  
ATOM   3142  CA  PRO C 227     -17.045  13.821 -41.084  1.00  0.00           C  
ATOM   3143  C   PRO C 227     -16.307  14.159 -42.367  1.00  0.00           C  
ATOM   3144  O   PRO C 227     -15.457  15.051 -42.376  1.00  0.00           O  
ATOM   3145  OXT PRO C 227     -16.553  13.558 -43.376  1.00  0.00           O  
ATOM   3146  CB  PRO C 227     -17.753  15.044 -40.507  1.00  0.00           C  
ATOM   3147  CG  PRO C 227     -17.785  14.784 -39.029  1.00  0.00           C  
ATOM   3148  CD  PRO C 227     -16.473  14.151 -38.714  1.00  0.00           C  
ATOM   3149  HA  PRO C 227     -17.762  13.007 -41.264  1.00  0.00           H  
ATOM   3150 1HB  PRO C 227     -17.187  15.952 -40.759  1.00  0.00           H  
ATOM   3151 2HB  PRO C 227     -18.750  15.149 -40.954  1.00  0.00           H  
ATOM   3152 1HG  PRO C 227     -17.940  15.721 -38.491  1.00  0.00           H  
ATOM   3153 2HG  PRO C 227     -18.641  14.137 -38.776  1.00  0.00           H  
ATOM   3154 1HD  PRO C 227     -15.746  14.935 -38.498  1.00  0.00           H  
ATOM   3155 2HD  PRO C 227     -16.640  13.470 -37.873  1.00  0.00           H  
TER                                                                             
