# Supplementary material for: Design of protein-binding proteins from the target structure alone
Source: Nature. 2022 Mar 24;605(7910):551–60. doi: 10.1038/s41586-022-04654-9 (PMC9117152; doi:10.1038/s41586-022-04654-9)
Supplement: Supplementary file 4 — Supplementary Data 1 Experimental data and analysis. This file contains all the experimental results and the analysis protocols. [file 41586_2022_4654_MOESM4_ESM.gz › supplemental_files/ngs_analysis/il7ra_grafting_experiment/contiguous_grafts/motif_hash_input/context/IL7_longxing_Grafting2_ems_3hM_2512_0001_0006_0001_0001_trim.pdb]

SSBOND     CYS B   49    CYS B   64                                       2.04  
SSBOND     CYS B   81    CYS B   89                                       2.04  
SSBOND     CYS B  115    CYS B  125                                       2.06  
ATOM      1  N   ASP B  44      54.451  27.071  19.332  1.00  0.00           N  
ATOM      2  CA  ASP B  44      53.704  28.155  19.965  1.00  0.00           C  
ATOM      3  C   ASP B  44      52.412  27.672  20.607  1.00  0.00           C  
ATOM      4  O   ASP B  44      51.698  26.838  20.043  1.00  0.00           O  
ATOM      5  CB  ASP B  44      53.363  29.262  18.977  1.00  0.00           C  
ATOM      6  CG  ASP B  44      52.783  30.482  19.688  1.00  0.00           C  
ATOM      7  OD1 ASP B  44      53.551  31.315  20.093  1.00  0.00           O  
ATOM      8  OD2 ASP B  44      51.580  30.549  19.880  1.00  0.00           O  
ATOM      9 1H   ASP B  44      55.289  27.436  18.926  1.00  0.00           H  
ATOM     10 2H   ASP B  44      54.686  26.383  20.019  1.00  0.00           H  
ATOM     11 3H   ASP B  44      53.890  26.652  18.618  1.00  0.00           H  
ATOM     12  HA  ASP B  44      54.329  28.582  20.750  1.00  0.00           H  
ATOM     13 1HB  ASP B  44      54.260  29.559  18.436  1.00  0.00           H  
ATOM     14 2HB  ASP B  44      52.638  28.898  18.246  1.00  0.00           H  
ATOM     15  N   TYR B  45      52.131  28.194  21.804  1.00  0.00           N  
ATOM     16  CA  TYR B  45      50.955  27.805  22.577  1.00  0.00           C  
ATOM     17  C   TYR B  45      49.988  28.972  22.880  1.00  0.00           C  
ATOM     18  O   TYR B  45      49.456  29.071  23.998  1.00  0.00           O  
ATOM     19  CB  TYR B  45      51.396  27.076  23.853  1.00  0.00           C  
ATOM     20  CG  TYR B  45      52.203  25.824  23.530  1.00  0.00           C  
ATOM     21  CD1 TYR B  45      53.580  25.817  23.757  1.00  0.00           C  
ATOM     22  CD2 TYR B  45      51.587  24.707  22.956  1.00  0.00           C  
ATOM     23  CE1 TYR B  45      54.329  24.701  23.422  1.00  0.00           C  
ATOM     24  CE2 TYR B  45      52.345  23.596  22.620  1.00  0.00           C  
ATOM     25  CZ  TYR B  45      53.702  23.591  22.847  1.00  0.00           C  
ATOM     26  OH  TYR B  45      54.444  22.484  22.493  1.00  0.00           O  
ATOM     27  H   TYR B  45      52.755  28.894  22.183  1.00  0.00           H  
ATOM     28  HA  TYR B  45      50.389  27.086  21.985  1.00  0.00           H  
ATOM     29 1HB  TYR B  45      52.004  27.718  24.454  1.00  0.00           H  
ATOM     30 2HB  TYR B  45      50.525  26.788  24.445  1.00  0.00           H  
ATOM     31  HD1 TYR B  45      54.063  26.690  24.196  1.00  0.00           H  
ATOM     32  HD2 TYR B  45      50.512  24.714  22.762  1.00  0.00           H  
ATOM     33  HE1 TYR B  45      55.405  24.694  23.597  1.00  0.00           H  
ATOM     34  HE2 TYR B  45      51.874  22.727  22.165  1.00  0.00           H  
ATOM     35  HH  TYR B  45      55.365  22.631  22.720  1.00  0.00           H  
ATOM     36  N   SER B  46      49.835  29.915  21.936  1.00  0.00           N  
ATOM     37  CA  SER B  46      48.848  30.991  22.087  1.00  0.00           C  
ATOM     38  C   SER B  46      47.411  30.451  22.016  1.00  0.00           C  
ATOM     39  O   SER B  46      47.109  29.541  21.229  1.00  0.00           O  
ATOM     40  CB  SER B  46      49.026  32.040  21.007  1.00  0.00           C  
ATOM     41  OG  SER B  46      50.275  32.658  21.104  1.00  0.00           O  
ATOM     42  H   SER B  46      50.388  29.886  21.066  1.00  0.00           H  
ATOM     43  HA  SER B  46      48.995  31.457  23.061  1.00  0.00           H  
ATOM     44 1HB  SER B  46      48.920  31.581  20.022  1.00  0.00           H  
ATOM     45 2HB  SER B  46      48.239  32.788  21.100  1.00  0.00           H  
ATOM     46  HG  SER B  46      50.898  32.032  20.655  1.00  0.00           H  
ATOM     47  N   PHE B  47      46.517  31.057  22.796  1.00  0.00           N  
ATOM     48  CA  PHE B  47      45.108  30.648  22.844  1.00  0.00           C  
ATOM     49  C   PHE B  47      44.158  31.807  23.128  1.00  0.00           C  
ATOM     50  O   PHE B  47      44.577  32.882  23.586  1.00  0.00           O  
ATOM     51  CB  PHE B  47      44.894  29.593  23.931  1.00  0.00           C  
ATOM     52  CG  PHE B  47      45.175  30.106  25.312  1.00  0.00           C  
ATOM     53  CD1 PHE B  47      44.165  30.661  26.079  1.00  0.00           C  
ATOM     54  CD2 PHE B  47      46.446  30.018  25.858  1.00  0.00           C  
ATOM     55  CE1 PHE B  47      44.414  31.123  27.346  1.00  0.00           C  
ATOM     56  CE2 PHE B  47      46.697  30.481  27.138  1.00  0.00           C  
ATOM     57  CZ  PHE B  47      45.680  31.030  27.874  1.00  0.00           C  
ATOM     58  H   PHE B  47      46.833  31.802  23.396  1.00  0.00           H  
ATOM     59  HA  PHE B  47      44.837  30.223  21.880  1.00  0.00           H  
ATOM     60 1HB  PHE B  47      43.865  29.247  23.909  1.00  0.00           H  
ATOM     61 2HB  PHE B  47      45.532  28.737  23.744  1.00  0.00           H  
ATOM     62  HD1 PHE B  47      43.160  30.726  25.658  1.00  0.00           H  
ATOM     63  HD2 PHE B  47      47.257  29.576  25.271  1.00  0.00           H  
ATOM     64  HE1 PHE B  47      43.607  31.557  27.936  1.00  0.00           H  
ATOM     65  HE2 PHE B  47      47.705  30.407  27.561  1.00  0.00           H  
ATOM     66  HZ  PHE B  47      45.878  31.391  28.874  1.00  0.00           H  
ATOM     67  N   SER B  48      42.870  31.551  22.893  1.00  0.00           N  
ATOM     68  CA  SER B  48      41.821  32.527  23.169  1.00  0.00           C  
ATOM     69  C   SER B  48      40.667  31.857  23.891  1.00  0.00           C  
ATOM     70  O   SER B  48      40.456  30.647  23.749  1.00  0.00           O  
ATOM     71  CB  SER B  48      41.302  33.122  21.873  1.00  0.00           C  
ATOM     72  OG  SER B  48      40.647  32.139  21.082  1.00  0.00           O  
ATOM     73  H   SER B  48      42.622  30.637  22.510  1.00  0.00           H  
ATOM     74  HA  SER B  48      42.223  33.314  23.807  1.00  0.00           H  
ATOM     75 1HB  SER B  48      40.609  33.934  22.093  1.00  0.00           H  
ATOM     76 2HB  SER B  48      42.137  33.545  21.311  1.00  0.00           H  
ATOM     77  HG  SER B  48      41.340  31.656  20.619  1.00  0.00           H  
ATOM     78  N   CYS B  49      39.913  32.648  24.655  1.00  0.00           N  
ATOM     79  CA  CYS B  49      38.774  32.108  25.384  1.00  0.00           C  
ATOM     80  C   CYS B  49      37.542  32.993  25.293  1.00  0.00           C  
ATOM     81  O   CYS B  49      37.655  34.204  25.109  1.00  0.00           O  
ATOM     82  CB  CYS B  49      39.124  31.941  26.863  1.00  0.00           C  
ATOM     83  SG  CYS B  49      40.582  30.914  27.187  1.00  0.00           S  
ATOM     84  H   CYS B  49      40.131  33.631  24.734  1.00  0.00           H  
ATOM     85  HA  CYS B  49      38.528  31.139  24.959  1.00  0.00           H  
ATOM     86 1HB  CYS B  49      39.294  32.922  27.311  1.00  0.00           H  
ATOM     87 2HB  CYS B  49      38.277  31.494  27.377  1.00  0.00           H  
ATOM     88  N   TYR B  50      36.378  32.391  25.547  1.00  0.00           N  
ATOM     89  CA  TYR B  50      35.166  33.185  25.745  1.00  0.00           C  
ATOM     90  C   TYR B  50      34.316  32.614  26.864  1.00  0.00           C  
ATOM     91  O   TYR B  50      34.304  31.407  27.124  1.00  0.00           O  
ATOM     92  CB  TYR B  50      34.337  33.293  24.480  1.00  0.00           C  
ATOM     93  CG  TYR B  50      33.707  32.032  23.987  1.00  0.00           C  
ATOM     94  CD1 TYR B  50      34.377  31.220  23.109  1.00  0.00           C  
ATOM     95  CD2 TYR B  50      32.438  31.701  24.390  1.00  0.00           C  
ATOM     96  CE1 TYR B  50      33.770  30.068  22.619  1.00  0.00           C  
ATOM     97  CE2 TYR B  50      31.826  30.545  23.904  1.00  0.00           C  
ATOM     98  CZ  TYR B  50      32.494  29.737  23.020  1.00  0.00           C  
ATOM     99  OH  TYR B  50      31.904  28.581  22.546  1.00  0.00           O  
ATOM    100  H   TYR B  50      36.366  31.377  25.630  1.00  0.00           H  
ATOM    101  HA  TYR B  50      35.444  34.191  26.034  1.00  0.00           H  
ATOM    102 1HB  TYR B  50      33.541  34.021  24.654  1.00  0.00           H  
ATOM    103 2HB  TYR B  50      34.965  33.689  23.684  1.00  0.00           H  
ATOM    104  HD1 TYR B  50      35.391  31.481  22.792  1.00  0.00           H  
ATOM    105  HD2 TYR B  50      31.908  32.351  25.093  1.00  0.00           H  
ATOM    106  HE1 TYR B  50      34.307  29.424  21.919  1.00  0.00           H  
ATOM    107  HE2 TYR B  50      30.815  30.284  24.230  1.00  0.00           H  
ATOM    108  HH  TYR B  50      31.024  28.490  22.923  1.00  0.00           H  
ATOM    109  N   SER B  51      33.556  33.478  27.496  1.00  0.00           N  
ATOM    110  CA  SER B  51      32.717  33.045  28.593  1.00  0.00           C  
ATOM    111  C   SER B  51      31.272  33.241  28.277  1.00  0.00           C  
ATOM    112  O   SER B  51      30.899  34.047  27.429  1.00  0.00           O  
ATOM    113  CB  SER B  51      33.049  33.823  29.854  1.00  0.00           C  
ATOM    114  OG  SER B  51      32.659  35.163  29.719  1.00  0.00           O  
ATOM    115  H   SER B  51      33.588  34.459  27.224  1.00  0.00           H  
ATOM    116  HA  SER B  51      32.880  31.989  28.766  1.00  0.00           H  
ATOM    117 1HB  SER B  51      32.545  33.372  30.708  1.00  0.00           H  
ATOM    118 2HB  SER B  51      34.117  33.772  30.034  1.00  0.00           H  
ATOM    119  HG  SER B  51      33.213  35.710  30.354  1.00  0.00           H  
ATOM    120  N   GLN B  52      30.436  32.534  28.975  1.00  0.00           N  
ATOM    121  CA  GLN B  52      29.024  32.784  28.823  1.00  0.00           C  
ATOM    122  C   GLN B  52      28.445  32.822  30.213  1.00  0.00           C  
ATOM    123  O   GLN B  52      28.757  31.963  31.034  1.00  0.00           O  
ATOM    124  CB  GLN B  52      28.380  31.720  27.964  1.00  0.00           C  
ATOM    125  CG  GLN B  52      28.941  31.596  26.622  1.00  0.00           C  
ATOM    126  CD  GLN B  52      28.116  30.689  25.771  1.00  0.00           C  
ATOM    127  OE1 GLN B  52      28.068  29.462  25.956  1.00  0.00           O  
ATOM    128  NE2 GLN B  52      27.425  31.304  24.834  1.00  0.00           N  
ATOM    129  H   GLN B  52      30.797  31.838  29.626  1.00  0.00           H  
ATOM    130  HA  GLN B  52      28.864  33.759  28.362  1.00  0.00           H  
ATOM    131 1HB  GLN B  52      28.504  30.775  28.424  1.00  0.00           H  
ATOM    132 2HB  GLN B  52      27.324  31.933  27.850  1.00  0.00           H  
ATOM    133 1HG  GLN B  52      29.018  32.558  26.171  1.00  0.00           H  
ATOM    134 2HG  GLN B  52      29.932  31.154  26.707  1.00  0.00           H  
ATOM    135 1HE2 GLN B  52      26.828  30.794  24.216  1.00  0.00           H  
ATOM    136 2HE2 GLN B  52      27.508  32.330  24.764  1.00  0.00           H  
ATOM    137  N   LEU B  53      27.610  33.800  30.506  1.00  0.00           N  
ATOM    138  CA  LEU B  53      27.139  33.872  31.873  1.00  0.00           C  
ATOM    139  C   LEU B  53      25.707  33.404  31.975  1.00  0.00           C  
ATOM    140  O   LEU B  53      24.915  33.624  31.059  1.00  0.00           O  
ATOM    141  CB  LEU B  53      27.348  35.289  32.400  1.00  0.00           C  
ATOM    142  CG  LEU B  53      28.872  35.765  32.305  1.00  0.00           C  
ATOM    143  CD1 LEU B  53      29.023  37.220  32.776  1.00  0.00           C  
ATOM    144  CD2 LEU B  53      29.758  34.831  33.118  1.00  0.00           C  
ATOM    145  H   LEU B  53      27.338  34.484  29.813  1.00  0.00           H  
ATOM    146  HA  LEU B  53      27.745  33.217  32.484  1.00  0.00           H  
ATOM    147 1HB  LEU B  53      26.727  35.972  31.834  1.00  0.00           H  
ATOM    148 2HB  LEU B  53      27.040  35.324  33.444  1.00  0.00           H  
ATOM    149  HG  LEU B  53      29.190  35.722  31.263  1.00  0.00           H  
ATOM    150 1HD1 LEU B  53      30.069  37.521  32.683  1.00  0.00           H  
ATOM    151 2HD1 LEU B  53      28.418  37.869  32.175  1.00  0.00           H  
ATOM    152 3HD1 LEU B  53      28.712  37.300  33.813  1.00  0.00           H  
ATOM    153 1HD2 LEU B  53      30.799  35.151  33.025  1.00  0.00           H  
ATOM    154 2HD2 LEU B  53      29.458  34.866  34.165  1.00  0.00           H  
ATOM    155 3HD2 LEU B  53      29.663  33.819  32.755  1.00  0.00           H  
ATOM    156  N   GLU B  54      25.397  32.719  33.080  1.00  0.00           N  
ATOM    157  CA  GLU B  54      24.060  32.171  33.318  1.00  0.00           C  
ATOM    158  C   GLU B  54      23.611  31.372  32.098  1.00  0.00           C  
ATOM    159  O   GLU B  54      22.552  31.621  31.522  1.00  0.00           O  
ATOM    160  CB  GLU B  54      23.058  33.287  33.617  1.00  0.00           C  
ATOM    161  CG  GLU B  54      23.373  34.098  34.866  1.00  0.00           C  
ATOM    162  CD  GLU B  54      22.318  35.121  35.181  1.00  0.00           C  
ATOM    163  OE1 GLU B  54      21.342  34.770  35.801  1.00  0.00           O  
ATOM    164  OE2 GLU B  54      22.488  36.257  34.803  1.00  0.00           O  
ATOM    165  H   GLU B  54      26.122  32.592  33.786  1.00  0.00           H  
ATOM    166  HA  GLU B  54      24.107  31.492  34.175  1.00  0.00           H  
ATOM    167 1HB  GLU B  54      23.016  33.975  32.772  1.00  0.00           H  
ATOM    168 2HB  GLU B  54      22.062  32.858  33.739  1.00  0.00           H  
ATOM    169 1HG  GLU B  54      23.469  33.419  35.713  1.00  0.00           H  
ATOM    170 2HG  GLU B  54      24.329  34.601  34.728  1.00  0.00           H  
ATOM    171  N   VAL B  55      24.451  30.458  31.677  1.00  0.00           N  
ATOM    172  CA  VAL B  55      24.248  29.664  30.485  1.00  0.00           C  
ATOM    173  C   VAL B  55      23.160  28.640  30.679  1.00  0.00           C  
ATOM    174  O   VAL B  55      22.327  28.392  29.814  1.00  0.00           O  
ATOM    175  CB  VAL B  55      25.526  28.922  30.206  1.00  0.00           C  
ATOM    176  CG1 VAL B  55      25.345  27.992  29.048  1.00  0.00           C  
ATOM    177  CG2 VAL B  55      26.550  29.897  30.013  1.00  0.00           C  
ATOM    178  H   VAL B  55      25.274  30.285  32.247  1.00  0.00           H  
ATOM    179  HA  VAL B  55      23.987  30.327  29.657  1.00  0.00           H  
ATOM    180  HB  VAL B  55      25.787  28.306  31.073  1.00  0.00           H  
ATOM    181 1HG1 VAL B  55      26.275  27.452  28.868  1.00  0.00           H  
ATOM    182 2HG1 VAL B  55      24.548  27.284  29.277  1.00  0.00           H  
ATOM    183 3HG1 VAL B  55      25.078  28.570  28.161  1.00  0.00           H  
ATOM    184 1HG2 VAL B  55      27.498  29.402  29.836  1.00  0.00           H  
ATOM    185 2HG2 VAL B  55      26.260  30.492  29.173  1.00  0.00           H  
ATOM    186 3HG2 VAL B  55      26.625  30.523  30.900  1.00  0.00           H  
ATOM    187  N   ASN B  56      23.228  28.005  31.829  1.00  0.00           N  
ATOM    188  CA  ASN B  56      22.294  26.969  32.230  1.00  0.00           C  
ATOM    189  C   ASN B  56      21.836  27.321  33.627  1.00  0.00           C  
ATOM    190  O   ASN B  56      22.531  27.088  34.622  1.00  0.00           O  
ATOM    191  CB  ASN B  56      22.924  25.592  32.141  1.00  0.00           C  
ATOM    192  CG  ASN B  56      21.953  24.472  32.467  1.00  0.00           C  
ATOM    193  OD1 ASN B  56      20.751  24.711  32.645  1.00  0.00           O  
ATOM    194  ND2 ASN B  56      22.460  23.247  32.562  1.00  0.00           N  
ATOM    195  H   ASN B  56      23.955  28.300  32.482  1.00  0.00           H  
ATOM    196  HA  ASN B  56      21.420  26.994  31.578  1.00  0.00           H  
ATOM    197 1HB  ASN B  56      23.288  25.446  31.124  1.00  0.00           H  
ATOM    198 2HB  ASN B  56      23.773  25.523  32.787  1.00  0.00           H  
ATOM    199 1HD2 ASN B  56      21.866  22.472  32.779  1.00  0.00           H  
ATOM    200 2HD2 ASN B  56      23.446  23.100  32.418  1.00  0.00           H  
ATOM    201  N   GLY B  57      20.688  27.958  33.704  1.00  0.00           N  
ATOM    202  CA  GLY B  57      20.258  28.480  34.974  1.00  0.00           C  
ATOM    203  C   GLY B  57      21.326  29.453  35.406  1.00  0.00           C  
ATOM    204  O   GLY B  57      21.737  30.286  34.609  1.00  0.00           O  
ATOM    205  H   GLY B  57      20.135  28.107  32.870  1.00  0.00           H  
ATOM    206 1HA  GLY B  57      19.299  28.983  34.871  1.00  0.00           H  
ATOM    207 2HA  GLY B  57      20.154  27.676  35.701  1.00  0.00           H  
ATOM    208  N   SER B  58      21.789  29.334  36.645  1.00  0.00           N  
ATOM    209  CA  SER B  58      22.817  30.228  37.155  1.00  0.00           C  
ATOM    210  C   SER B  58      24.259  29.832  36.811  1.00  0.00           C  
ATOM    211  O   SER B  58      25.180  30.572  37.147  1.00  0.00           O  
ATOM    212  CB  SER B  58      22.675  30.323  38.662  1.00  0.00           C  
ATOM    213  OG  SER B  58      22.961  29.094  39.271  1.00  0.00           O  
ATOM    214  H   SER B  58      21.414  28.615  37.243  1.00  0.00           H  
ATOM    215  HA  SER B  58      22.640  31.211  36.710  1.00  0.00           H  
ATOM    216 1HB  SER B  58      23.351  31.087  39.043  1.00  0.00           H  
ATOM    217 2HB  SER B  58      21.660  30.629  38.913  1.00  0.00           H  
ATOM    218  HG  SER B  58      23.092  29.285  40.203  1.00  0.00           H  
ATOM    219  N   GLN B  59      24.500  28.660  36.225  1.00  0.00           N  
ATOM    220  CA  GLN B  59      25.905  28.348  35.971  1.00  0.00           C  
ATOM    221  C   GLN B  59      26.424  29.066  34.729  1.00  0.00           C  
ATOM    222  O   GLN B  59      25.698  29.295  33.748  1.00  0.00           O  
ATOM    223  CB  GLN B  59      26.201  26.854  35.884  1.00  0.00           C  
ATOM    224  CG  GLN B  59      25.821  26.204  34.668  1.00  0.00           C  
ATOM    225  CD  GLN B  59      26.227  24.757  34.710  1.00  0.00           C  
ATOM    226  OE1 GLN B  59      26.046  24.011  33.730  1.00  0.00           O  
ATOM    227  NE2 GLN B  59      26.792  24.339  35.866  1.00  0.00           N  
ATOM    228  H   GLN B  59      23.748  28.041  35.918  1.00  0.00           H  
ATOM    229  HA  GLN B  59      26.493  28.728  36.804  1.00  0.00           H  
ATOM    230 1HB  GLN B  59      27.267  26.686  36.009  1.00  0.00           H  
ATOM    231 2HB  GLN B  59      25.696  26.342  36.694  1.00  0.00           H  
ATOM    232 1HG  GLN B  59      24.766  26.262  34.593  1.00  0.00           H  
ATOM    233 2HG  GLN B  59      26.306  26.694  33.820  1.00  0.00           H  
ATOM    234 1HE2 GLN B  59      27.090  23.388  35.968  1.00  0.00           H  
ATOM    235 2HE2 GLN B  59      26.916  24.983  36.617  1.00  0.00           H  
ATOM    236  N   HIS B  60      27.710  29.332  34.765  1.00  0.00           N  
ATOM    237  CA  HIS B  60      28.455  30.004  33.739  1.00  0.00           C  
ATOM    238  C   HIS B  60      29.316  29.011  32.984  1.00  0.00           C  
ATOM    239  O   HIS B  60      29.585  27.915  33.490  1.00  0.00           O  
ATOM    240  CB  HIS B  60      29.399  30.998  34.386  1.00  0.00           C  
ATOM    241  CG  HIS B  60      28.733  31.933  35.340  1.00  0.00           C  
ATOM    242  ND1 HIS B  60      27.687  32.745  34.994  1.00  0.00           N  
ATOM    243  CD2 HIS B  60      29.009  32.203  36.638  1.00  0.00           C  
ATOM    244  CE1 HIS B  60      27.339  33.476  36.046  1.00  0.00           C  
ATOM    245  NE2 HIS B  60      28.129  33.165  37.047  1.00  0.00           N  
ATOM    246  H   HIS B  60      28.214  29.051  35.596  1.00  0.00           H  
ATOM    247  HA  HIS B  60      27.790  30.506  33.043  1.00  0.00           H  
ATOM    248 1HB  HIS B  60      30.158  30.440  34.935  1.00  0.00           H  
ATOM    249 2HB  HIS B  60      29.908  31.572  33.614  1.00  0.00           H  
ATOM    250  HD2 HIS B  60      29.791  31.743  37.241  1.00  0.00           H  
ATOM    251  HE1 HIS B  60      26.535  34.210  36.071  1.00  0.00           H  
ATOM    252  HE2 HIS B  60      28.094  33.571  37.970  1.00  0.00           H  
ATOM    253  N   SER B  61      29.847  29.424  31.829  1.00  0.00           N  
ATOM    254  CA  SER B  61      30.809  28.567  31.145  1.00  0.00           C  
ATOM    255  C   SER B  61      31.999  29.361  30.675  1.00  0.00           C  
ATOM    256  O   SER B  61      31.938  30.578  30.484  1.00  0.00           O  
ATOM    257  CB  SER B  61      30.227  27.896  29.929  1.00  0.00           C  
ATOM    258  OG  SER B  61      29.942  28.839  28.915  1.00  0.00           O  
ATOM    259  H   SER B  61      29.567  30.323  31.444  1.00  0.00           H  
ATOM    260  HA  SER B  61      31.154  27.811  31.839  1.00  0.00           H  
ATOM    261 1HB  SER B  61      30.940  27.159  29.559  1.00  0.00           H  
ATOM    262 2HB  SER B  61      29.319  27.366  30.210  1.00  0.00           H  
ATOM    263  HG  SER B  61      29.486  28.353  28.213  1.00  0.00           H  
ATOM    264  N   LEU B  62      33.079  28.654  30.463  1.00  0.00           N  
ATOM    265  CA  LEU B  62      34.280  29.234  29.892  1.00  0.00           C  
ATOM    266  C   LEU B  62      34.882  28.276  28.915  1.00  0.00           C  
ATOM    267  O   LEU B  62      35.171  27.139  29.277  1.00  0.00           O  
ATOM    268  CB  LEU B  62      35.256  29.585  30.990  1.00  0.00           C  
ATOM    269  CG  LEU B  62      36.615  30.059  30.600  1.00  0.00           C  
ATOM    270  CD1 LEU B  62      36.547  31.377  29.870  1.00  0.00           C  
ATOM    271  CD2 LEU B  62      37.394  30.188  31.866  1.00  0.00           C  
ATOM    272  H   LEU B  62      33.048  27.665  30.704  1.00  0.00           H  
ATOM    273  HA  LEU B  62      34.020  30.136  29.352  1.00  0.00           H  
ATOM    274 1HB  LEU B  62      34.807  30.376  31.586  1.00  0.00           H  
ATOM    275 2HB  LEU B  62      35.385  28.733  31.609  1.00  0.00           H  
ATOM    276  HG  LEU B  62      37.092  29.336  29.937  1.00  0.00           H  
ATOM    277 1HD1 LEU B  62      37.556  31.705  29.621  1.00  0.00           H  
ATOM    278 2HD1 LEU B  62      35.976  31.255  28.965  1.00  0.00           H  
ATOM    279 3HD1 LEU B  62      36.074  32.118  30.502  1.00  0.00           H  
ATOM    280 1HD2 LEU B  62      38.384  30.516  31.640  1.00  0.00           H  
ATOM    281 2HD2 LEU B  62      36.906  30.898  32.518  1.00  0.00           H  
ATOM    282 3HD2 LEU B  62      37.438  29.220  32.359  1.00  0.00           H  
ATOM    283  N   THR B  63      35.037  28.715  27.679  1.00  0.00           N  
ATOM    284  CA  THR B  63      35.543  27.859  26.628  1.00  0.00           C  
ATOM    285  C   THR B  63      36.802  28.425  25.994  1.00  0.00           C  
ATOM    286  O   THR B  63      36.862  29.607  25.647  1.00  0.00           O  
ATOM    287  CB  THR B  63      34.471  27.664  25.560  1.00  0.00           C  
ATOM    288  OG1 THR B  63      33.292  27.105  26.158  1.00  0.00           O  
ATOM    289  CG2 THR B  63      34.974  26.730  24.482  1.00  0.00           C  
ATOM    290  H   THR B  63      34.777  29.675  27.458  1.00  0.00           H  
ATOM    291  HA  THR B  63      35.794  26.892  27.052  1.00  0.00           H  
ATOM    292  HB  THR B  63      34.223  28.625  25.131  1.00  0.00           H  
ATOM    293  HG1 THR B  63      32.582  27.084  25.515  1.00  0.00           H  
ATOM    294 1HG2 THR B  63      34.197  26.599  23.729  1.00  0.00           H  
ATOM    295 2HG2 THR B  63      35.862  27.148  24.014  1.00  0.00           H  
ATOM    296 3HG2 THR B  63      35.219  25.766  24.926  1.00  0.00           H  
ATOM    297  N   CYS B  64      37.819  27.584  25.865  1.00  0.00           N  
ATOM    298  CA  CYS B  64      39.083  27.994  25.286  1.00  0.00           C  
ATOM    299  C   CYS B  64      39.493  27.134  24.107  1.00  0.00           C  
ATOM    300  O   CYS B  64      39.135  25.954  23.997  1.00  0.00           O  
ATOM    301  CB  CYS B  64      40.184  27.973  26.332  1.00  0.00           C  
ATOM    302  SG  CYS B  64      39.884  29.081  27.753  1.00  0.00           S  
ATOM    303  H   CYS B  64      37.694  26.624  26.166  1.00  0.00           H  
ATOM    304  HA  CYS B  64      38.983  29.007  24.926  1.00  0.00           H  
ATOM    305 1HB  CYS B  64      40.310  26.957  26.712  1.00  0.00           H  
ATOM    306 2HB  CYS B  64      41.127  28.268  25.865  1.00  0.00           H  
ATOM    307  N   ALA B  65      40.294  27.718  23.235  1.00  0.00           N  
ATOM    308  CA  ALA B  65      40.842  26.982  22.109  1.00  0.00           C  
ATOM    309  C   ALA B  65      42.172  27.570  21.683  1.00  0.00           C  
ATOM    310  O   ALA B  65      42.453  28.747  21.925  1.00  0.00           O  
ATOM    311  CB  ALA B  65      39.865  26.992  20.952  1.00  0.00           C  
ATOM    312  H   ALA B  65      40.510  28.710  23.365  1.00  0.00           H  
ATOM    313  HA  ALA B  65      41.013  25.952  22.422  1.00  0.00           H  
ATOM    314 1HB  ALA B  65      40.282  26.417  20.122  1.00  0.00           H  
ATOM    315 2HB  ALA B  65      38.927  26.545  21.268  1.00  0.00           H  
ATOM    316 3HB  ALA B  65      39.695  28.018  20.633  1.00  0.00           H  
ATOM    317  N   PHE B  66      42.999  26.752  21.039  1.00  0.00           N  
ATOM    318  CA  PHE B  66      44.280  27.252  20.554  1.00  0.00           C  
ATOM    319  C   PHE B  66      44.059  28.004  19.276  1.00  0.00           C  
ATOM    320  O   PHE B  66      43.214  27.621  18.464  1.00  0.00           O  
ATOM    321  CB  PHE B  66      45.297  26.130  20.349  1.00  0.00           C  
ATOM    322  CG  PHE B  66      45.794  25.579  21.647  1.00  0.00           C  
ATOM    323  CD1 PHE B  66      45.332  24.366  22.122  1.00  0.00           C  
ATOM    324  CD2 PHE B  66      46.700  26.300  22.416  1.00  0.00           C  
ATOM    325  CE1 PHE B  66      45.761  23.887  23.334  1.00  0.00           C  
ATOM    326  CE2 PHE B  66      47.127  25.828  23.624  1.00  0.00           C  
ATOM    327  CZ  PHE B  66      46.647  24.620  24.085  1.00  0.00           C  
ATOM    328  H   PHE B  66      42.737  25.790  20.869  1.00  0.00           H  
ATOM    329  HA  PHE B  66      44.694  27.941  21.288  1.00  0.00           H  
ATOM    330 1HB  PHE B  66      44.850  25.321  19.771  1.00  0.00           H  
ATOM    331 2HB  PHE B  66      46.148  26.510  19.785  1.00  0.00           H  
ATOM    332  HD1 PHE B  66      44.617  23.795  21.525  1.00  0.00           H  
ATOM    333  HD2 PHE B  66      47.065  27.256  22.048  1.00  0.00           H  
ATOM    334  HE1 PHE B  66      45.391  22.929  23.708  1.00  0.00           H  
ATOM    335  HE2 PHE B  66      47.834  26.413  24.218  1.00  0.00           H  
ATOM    336  HZ  PHE B  66      46.961  24.233  25.037  1.00  0.00           H  
ATOM    337  N   GLU B  67      44.814  29.075  19.088  1.00  0.00           N  
ATOM    338  CA  GLU B  67      44.666  29.862  17.874  1.00  0.00           C  
ATOM    339  C   GLU B  67      45.008  29.059  16.612  1.00  0.00           C  
ATOM    340  O   GLU B  67      44.332  29.189  15.591  1.00  0.00           O  
ATOM    341  CB  GLU B  67      45.492  31.140  17.995  1.00  0.00           C  
ATOM    342  CG  GLU B  67      44.914  32.129  19.032  1.00  0.00           C  
ATOM    343  CD  GLU B  67      45.783  33.340  19.310  1.00  0.00           C  
ATOM    344  OE1 GLU B  67      46.913  33.353  18.890  1.00  0.00           O  
ATOM    345  OE2 GLU B  67      45.304  34.255  19.949  1.00  0.00           O  
ATOM    346  H   GLU B  67      45.508  29.327  19.799  1.00  0.00           H  
ATOM    347  HA  GLU B  67      43.619  30.158  17.796  1.00  0.00           H  
ATOM    348 1HB  GLU B  67      46.511  30.888  18.300  1.00  0.00           H  
ATOM    349 2HB  GLU B  67      45.545  31.639  17.029  1.00  0.00           H  
ATOM    350 1HG  GLU B  67      43.941  32.470  18.684  1.00  0.00           H  
ATOM    351 2HG  GLU B  67      44.755  31.591  19.961  1.00  0.00           H  
ATOM    352  N   ASP B  68      46.038  28.209  16.694  1.00  0.00           N  
ATOM    353  CA  ASP B  68      46.425  27.359  15.570  1.00  0.00           C  
ATOM    354  C   ASP B  68      45.782  25.990  15.748  1.00  0.00           C  
ATOM    355  O   ASP B  68      46.089  25.318  16.729  1.00  0.00           O  
ATOM    356  CB  ASP B  68      47.934  27.142  15.467  1.00  0.00           C  
ATOM    357  CG  ASP B  68      48.699  28.357  15.013  1.00  0.00           C  
ATOM    358  OD1 ASP B  68      48.133  29.202  14.370  1.00  0.00           O  
ATOM    359  OD2 ASP B  68      49.886  28.396  15.262  1.00  0.00           O  
ATOM    360  H   ASP B  68      46.548  28.159  17.563  1.00  0.00           H  
ATOM    361  HA  ASP B  68      46.095  27.844  14.662  1.00  0.00           H  
ATOM    362 1HB  ASP B  68      48.321  26.832  16.439  1.00  0.00           H  
ATOM    363 2HB  ASP B  68      48.132  26.324  14.768  1.00  0.00           H  
ATOM    364  N   PRO B  69      44.973  25.488  14.807  1.00  0.00           N  
ATOM    365  CA  PRO B  69      44.253  24.222  14.901  1.00  0.00           C  
ATOM    366  C   PRO B  69      45.171  23.035  14.653  1.00  0.00           C  
ATOM    367  O   PRO B  69      45.003  22.297  13.681  1.00  0.00           O  
ATOM    368  CB  PRO B  69      43.221  24.363  13.782  1.00  0.00           C  
ATOM    369  CG  PRO B  69      43.886  25.292  12.790  1.00  0.00           C  
ATOM    370  CD  PRO B  69      44.636  26.314  13.655  1.00  0.00           C  
ATOM    371  HA  PRO B  69      43.770  24.148  15.888  1.00  0.00           H  
ATOM    372 1HB  PRO B  69      42.993  23.373  13.356  1.00  0.00           H  
ATOM    373 2HB  PRO B  69      42.279  24.764  14.184  1.00  0.00           H  
ATOM    374 1HG  PRO B  69      44.559  24.720  12.134  1.00  0.00           H  
ATOM    375 2HG  PRO B  69      43.128  25.760  12.144  1.00  0.00           H  
ATOM    376 1HD  PRO B  69      45.543  26.649  13.128  1.00  0.00           H  
ATOM    377 2HD  PRO B  69      43.965  27.149  13.932  1.00  0.00           H  
ATOM    378  N   ASP B  70      46.165  22.903  15.519  1.00  0.00           N  
ATOM    379  CA  ASP B  70      47.189  21.894  15.376  1.00  0.00           C  
ATOM    380  C   ASP B  70      47.495  21.159  16.700  1.00  0.00           C  
ATOM    381  O   ASP B  70      47.000  21.538  17.760  1.00  0.00           O  
ATOM    382  CB  ASP B  70      48.412  22.577  14.767  1.00  0.00           C  
ATOM    383  CG  ASP B  70      49.341  21.631  14.053  1.00  0.00           C  
ATOM    384  OD1 ASP B  70      49.154  20.431  14.144  1.00  0.00           O  
ATOM    385  OD2 ASP B  70      50.197  22.120  13.358  1.00  0.00           O  
ATOM    386  H   ASP B  70      46.213  23.557  16.293  1.00  0.00           H  
ATOM    387  HA  ASP B  70      46.835  21.151  14.664  1.00  0.00           H  
ATOM    388 1HB  ASP B  70      48.081  23.339  14.060  1.00  0.00           H  
ATOM    389 2HB  ASP B  70      48.970  23.087  15.555  1.00  0.00           H  
ATOM    390  N   VAL B  71      48.324  20.116  16.584  1.00  0.00           N  
ATOM    391  CA  VAL B  71      48.877  19.212  17.623  1.00  0.00           C  
ATOM    392  C   VAL B  71      48.050  17.925  17.773  1.00  0.00           C  
ATOM    393  O   VAL B  71      47.109  17.852  18.567  1.00  0.00           O  
ATOM    394  CB  VAL B  71      49.021  19.862  19.030  1.00  0.00           C  
ATOM    395  CG1 VAL B  71      49.594  18.817  19.966  1.00  0.00           C  
ATOM    396  CG2 VAL B  71      49.949  21.107  18.997  1.00  0.00           C  
ATOM    397  H   VAL B  71      48.629  19.944  15.628  1.00  0.00           H  
ATOM    398  HA  VAL B  71      49.880  18.924  17.305  1.00  0.00           H  
ATOM    399  HB  VAL B  71      48.042  20.124  19.409  1.00  0.00           H  
ATOM    400 1HG1 VAL B  71      49.679  19.232  20.969  1.00  0.00           H  
ATOM    401 2HG1 VAL B  71      48.952  17.948  19.974  1.00  0.00           H  
ATOM    402 3HG1 VAL B  71      50.580  18.522  19.613  1.00  0.00           H  
ATOM    403 1HG2 VAL B  71      50.034  21.512  20.004  1.00  0.00           H  
ATOM    404 2HG2 VAL B  71      50.935  20.812  18.641  1.00  0.00           H  
ATOM    405 3HG2 VAL B  71      49.547  21.870  18.341  1.00  0.00           H  
ATOM    406  N   ASN B  72      48.419  16.902  16.998  1.00  0.00           N  
ATOM    407  CA  ASN B  72      47.779  15.580  17.016  1.00  0.00           C  
ATOM    408  C   ASN B  72      47.868  14.911  18.383  1.00  0.00           C  
ATOM    409  O   ASN B  72      48.938  14.889  18.999  1.00  0.00           O  
ATOM    410  CB  ASN B  72      48.379  14.663  15.958  1.00  0.00           C  
ATOM    411  CG  ASN B  72      47.625  13.333  15.818  1.00  0.00           C  
ATOM    412  OD1 ASN B  72      46.385  13.305  15.815  1.00  0.00           O  
ATOM    413  ND2 ASN B  72      48.354  12.247  15.701  1.00  0.00           N  
ATOM    414  H   ASN B  72      49.195  17.050  16.367  1.00  0.00           H  
ATOM    415  HA  ASN B  72      46.720  15.714  16.794  1.00  0.00           H  
ATOM    416 1HB  ASN B  72      48.374  15.168  14.992  1.00  0.00           H  
ATOM    417 2HB  ASN B  72      49.416  14.447  16.212  1.00  0.00           H  
ATOM    418 1HD2 ASN B  72      47.911  11.354  15.612  1.00  0.00           H  
ATOM    419 2HD2 ASN B  72      49.351  12.310  15.713  1.00  0.00           H  
ATOM    420  N   THR B  73      46.748  14.366  18.862  1.00  0.00           N  
ATOM    421  CA  THR B  73      46.708  13.684  20.162  1.00  0.00           C  
ATOM    422  C   THR B  73      47.375  14.487  21.286  1.00  0.00           C  
ATOM    423  O   THR B  73      48.141  13.950  22.088  1.00  0.00           O  
ATOM    424  CB  THR B  73      47.362  12.281  20.064  1.00  0.00           C  
ATOM    425  OG1 THR B  73      48.736  12.404  19.637  1.00  0.00           O  
ATOM    426  CG2 THR B  73      46.608  11.392  19.080  1.00  0.00           C  
ATOM    427  H   THR B  73      45.904  14.421  18.306  1.00  0.00           H  
ATOM    428  HA  THR B  73      45.662  13.547  20.438  1.00  0.00           H  
ATOM    429  HB  THR B  73      47.345  11.822  21.050  1.00  0.00           H  
ATOM    430  HG1 THR B  73      49.049  13.322  19.789  1.00  0.00           H  
ATOM    431 1HG2 THR B  73      47.084  10.413  19.036  1.00  0.00           H  
ATOM    432 2HG2 THR B  73      45.576  11.281  19.408  1.00  0.00           H  
ATOM    433 3HG2 THR B  73      46.623  11.838  18.100  1.00  0.00           H  
ATOM    434  N   THR B  74      47.040  15.765  21.357  1.00  0.00           N  
ATOM    435  CA  THR B  74      47.617  16.658  22.334  1.00  0.00           C  
ATOM    436  C   THR B  74      47.407  16.203  23.764  1.00  0.00           C  
ATOM    437  O   THR B  74      46.343  15.698  24.115  1.00  0.00           O  
ATOM    438  CB  THR B  74      47.002  18.053  22.215  1.00  0.00           C  
ATOM    439  OG1 THR B  74      47.635  18.918  23.120  1.00  0.00           O  
ATOM    440  CG2 THR B  74      45.579  18.013  22.552  1.00  0.00           C  
ATOM    441  H   THR B  74      46.401  16.137  20.666  1.00  0.00           H  
ATOM    442  HA  THR B  74      48.688  16.718  22.148  1.00  0.00           H  
ATOM    443  HB  THR B  74      47.105  18.426  21.208  1.00  0.00           H  
ATOM    444  HG1 THR B  74      47.504  19.819  22.807  1.00  0.00           H  
ATOM    445 1HG2 THR B  74      45.160  19.016  22.476  1.00  0.00           H  
ATOM    446 2HG2 THR B  74      45.063  17.346  21.866  1.00  0.00           H  
ATOM    447 3HG2 THR B  74      45.477  17.650  23.574  1.00  0.00           H  
ATOM    448  N   ASN B  75      48.432  16.428  24.592  1.00  0.00           N  
ATOM    449  CA  ASN B  75      48.368  16.159  26.023  1.00  0.00           C  
ATOM    450  C   ASN B  75      48.386  17.491  26.764  1.00  0.00           C  
ATOM    451  O   ASN B  75      48.730  17.562  27.949  1.00  0.00           O  
ATOM    452  CB  ASN B  75      49.523  15.263  26.461  1.00  0.00           C  
ATOM    453  CG  ASN B  75      49.278  14.518  27.777  1.00  0.00           C  
ATOM    454  OD1 ASN B  75      48.168  14.062  28.067  1.00  0.00           O  
ATOM    455  ND2 ASN B  75      50.314  14.372  28.567  1.00  0.00           N  
ATOM    456  H   ASN B  75      49.275  16.828  24.208  1.00  0.00           H  
ATOM    457  HA  ASN B  75      47.424  15.663  26.253  1.00  0.00           H  
ATOM    458 1HB  ASN B  75      49.719  14.528  25.679  1.00  0.00           H  
ATOM    459 2HB  ASN B  75      50.421  15.871  26.569  1.00  0.00           H  
ATOM    460 1HD2 ASN B  75      50.218  13.885  29.435  1.00  0.00           H  
ATOM    461 2HD2 ASN B  75      51.203  14.743  28.299  1.00  0.00           H  
ATOM    462  N   LEU B  76      47.991  18.550  26.053  1.00  0.00           N  
ATOM    463  CA  LEU B  76      47.889  19.867  26.653  1.00  0.00           C  
ATOM    464  C   LEU B  76      46.600  19.943  27.441  1.00  0.00           C  
ATOM    465  O   LEU B  76      45.552  19.463  26.992  1.00  0.00           O  
ATOM    466  CB  LEU B  76      47.895  20.951  25.557  1.00  0.00           C  
ATOM    467  CG  LEU B  76      49.180  21.029  24.702  1.00  0.00           C  
ATOM    468  CD1 LEU B  76      48.985  21.926  23.487  1.00  0.00           C  
ATOM    469  CD2 LEU B  76      50.254  21.604  25.533  1.00  0.00           C  
ATOM    470  H   LEU B  76      47.759  18.456  25.067  1.00  0.00           H  
ATOM    471  HA  LEU B  76      48.724  20.023  27.335  1.00  0.00           H  
ATOM    472 1HB  LEU B  76      47.052  20.778  24.891  1.00  0.00           H  
ATOM    473 2HB  LEU B  76      47.757  21.917  26.037  1.00  0.00           H  
ATOM    474  HG  LEU B  76      49.456  20.033  24.373  1.00  0.00           H  
ATOM    475 1HD1 LEU B  76      49.907  21.961  22.915  1.00  0.00           H  
ATOM    476 2HD1 LEU B  76      48.187  21.548  22.857  1.00  0.00           H  
ATOM    477 3HD1 LEU B  76      48.741  22.913  23.820  1.00  0.00           H  
ATOM    478 1HD2 LEU B  76      51.183  21.660  24.963  1.00  0.00           H  
ATOM    479 2HD2 LEU B  76      49.965  22.594  25.846  1.00  0.00           H  
ATOM    480 3HD2 LEU B  76      50.386  20.994  26.384  1.00  0.00           H  
ATOM    481  N   GLU B  77      46.669  20.582  28.586  1.00  0.00           N  
ATOM    482  CA  GLU B  77      45.514  20.770  29.421  1.00  0.00           C  
ATOM    483  C   GLU B  77      45.426  22.227  29.852  1.00  0.00           C  
ATOM    484  O   GLU B  77      46.433  22.923  29.932  1.00  0.00           O  
ATOM    485  CB  GLU B  77      45.596  19.832  30.631  1.00  0.00           C  
ATOM    486  CG  GLU B  77      45.516  18.321  30.268  1.00  0.00           C  
ATOM    487  CD  GLU B  77      45.461  17.396  31.479  1.00  0.00           C  
ATOM    488  OE1 GLU B  77      45.549  17.885  32.578  1.00  0.00           O  
ATOM    489  OE2 GLU B  77      45.309  16.207  31.300  1.00  0.00           O  
ATOM    490  H   GLU B  77      47.566  20.914  28.907  1.00  0.00           H  
ATOM    491  HA  GLU B  77      44.619  20.532  28.853  1.00  0.00           H  
ATOM    492 1HB  GLU B  77      46.541  20.000  31.151  1.00  0.00           H  
ATOM    493 2HB  GLU B  77      44.788  20.062  31.326  1.00  0.00           H  
ATOM    494 1HG  GLU B  77      44.636  18.150  29.648  1.00  0.00           H  
ATOM    495 2HG  GLU B  77      46.395  18.058  29.679  1.00  0.00           H  
ATOM    496  N   PHE B  78      44.215  22.688  30.108  1.00  0.00           N  
ATOM    497  CA  PHE B  78      43.992  24.040  30.595  1.00  0.00           C  
ATOM    498  C   PHE B  78      43.606  24.079  32.066  1.00  0.00           C  
ATOM    499  O   PHE B  78      42.967  23.153  32.586  1.00  0.00           O  
ATOM    500  CB  PHE B  78      42.943  24.744  29.741  1.00  0.00           C  
ATOM    501  CG  PHE B  78      43.380  25.255  28.412  1.00  0.00           C  
ATOM    502  CD1 PHE B  78      43.616  24.448  27.354  1.00  0.00           C  
ATOM    503  CD2 PHE B  78      43.444  26.603  28.222  1.00  0.00           C  
ATOM    504  CE1 PHE B  78      43.930  24.973  26.127  1.00  0.00           C  
ATOM    505  CE2 PHE B  78      43.749  27.137  27.012  1.00  0.00           C  
ATOM    506  CZ  PHE B  78      43.995  26.323  25.950  1.00  0.00           C  
ATOM    507  H   PHE B  78      43.425  22.070  29.995  1.00  0.00           H  
ATOM    508  HA  PHE B  78      44.919  24.596  30.486  1.00  0.00           H  
ATOM    509 1HB  PHE B  78      42.128  24.071  29.560  1.00  0.00           H  
ATOM    510 2HB  PHE B  78      42.556  25.589  30.298  1.00  0.00           H  
ATOM    511  HD1 PHE B  78      43.563  23.391  27.489  1.00  0.00           H  
ATOM    512  HD2 PHE B  78      43.236  27.247  29.059  1.00  0.00           H  
ATOM    513  HE1 PHE B  78      44.116  24.315  25.299  1.00  0.00           H  
ATOM    514  HE2 PHE B  78      43.790  28.196  26.906  1.00  0.00           H  
ATOM    515  HZ  PHE B  78      44.241  26.742  24.975  1.00  0.00           H  
ATOM    516  N   GLU B  79      43.987  25.176  32.716  1.00  0.00           N  
ATOM    517  CA  GLU B  79      43.697  25.440  34.124  1.00  0.00           C  
ATOM    518  C   GLU B  79      43.383  26.913  34.352  1.00  0.00           C  
ATOM    519  O   GLU B  79      44.012  27.785  33.752  1.00  0.00           O  
ATOM    520  CB  GLU B  79      44.917  25.075  34.983  1.00  0.00           C  
ATOM    521  CG  GLU B  79      44.716  25.158  36.519  1.00  0.00           C  
ATOM    522  CD  GLU B  79      45.970  24.748  37.287  1.00  0.00           C  
ATOM    523  OE1 GLU B  79      46.969  24.522  36.642  1.00  0.00           O  
ATOM    524  OE2 GLU B  79      45.935  24.640  38.483  1.00  0.00           O  
ATOM    525  H   GLU B  79      44.564  25.845  32.203  1.00  0.00           H  
ATOM    526  HA  GLU B  79      42.836  24.847  34.432  1.00  0.00           H  
ATOM    527 1HB  GLU B  79      45.227  24.057  34.747  1.00  0.00           H  
ATOM    528 2HB  GLU B  79      45.747  25.735  34.723  1.00  0.00           H  
ATOM    529 1HG  GLU B  79      44.462  26.178  36.792  1.00  0.00           H  
ATOM    530 2HG  GLU B  79      43.879  24.517  36.812  1.00  0.00           H  
ATOM    531  N   ILE B  80      42.407  27.199  35.214  1.00  0.00           N  
ATOM    532  CA  ILE B  80      42.118  28.592  35.558  1.00  0.00           C  
ATOM    533  C   ILE B  80      42.243  28.813  37.034  1.00  0.00           C  
ATOM    534  O   ILE B  80      41.718  28.041  37.837  1.00  0.00           O  
ATOM    535  CB  ILE B  80      40.716  29.050  35.103  1.00  0.00           C  
ATOM    536  CG1 ILE B  80      40.496  30.541  35.480  1.00  0.00           C  
ATOM    537  CG2 ILE B  80      39.649  28.178  35.689  1.00  0.00           C  
ATOM    538  CD1 ILE B  80      39.329  31.165  34.767  1.00  0.00           C  
ATOM    539  H   ILE B  80      41.903  26.438  35.673  1.00  0.00           H  
ATOM    540  HA  ILE B  80      42.843  29.212  35.063  1.00  0.00           H  
ATOM    541  HB  ILE B  80      40.662  29.007  34.029  1.00  0.00           H  
ATOM    542 1HG1 ILE B  80      40.310  30.611  36.553  1.00  0.00           H  
ATOM    543 2HG1 ILE B  80      41.398  31.116  35.247  1.00  0.00           H  
ATOM    544 1HG2 ILE B  80      38.681  28.520  35.344  1.00  0.00           H  
ATOM    545 2HG2 ILE B  80      39.806  27.143  35.374  1.00  0.00           H  
ATOM    546 3HG2 ILE B  80      39.688  28.239  36.768  1.00  0.00           H  
ATOM    547 1HD1 ILE B  80      39.217  32.191  35.079  1.00  0.00           H  
ATOM    548 2HD1 ILE B  80      39.510  31.132  33.700  1.00  0.00           H  
ATOM    549 3HD1 ILE B  80      38.419  30.619  35.005  1.00  0.00           H  
ATOM    550  N   CYS B  81      42.925  29.895  37.395  1.00  0.00           N  
ATOM    551  CA  CYS B  81      43.106  30.230  38.800  1.00  0.00           C  
ATOM    552  C   CYS B  81      42.843  31.699  39.090  1.00  0.00           C  
ATOM    553  O   CYS B  81      43.213  32.579  38.312  1.00  0.00           O  
ATOM    554  CB  CYS B  81      44.522  29.897  39.247  1.00  0.00           C  
ATOM    555  SG  CYS B  81      44.966  28.157  39.058  1.00  0.00           S  
ATOM    556  H   CYS B  81      43.345  30.475  36.675  1.00  0.00           H  
ATOM    557  HA  CYS B  81      42.404  29.640  39.381  1.00  0.00           H  
ATOM    558 1HB  CYS B  81      45.230  30.490  38.673  1.00  0.00           H  
ATOM    559 2HB  CYS B  81      44.641  30.164  40.297  1.00  0.00           H  
ATOM    560  N   GLY B  82      42.265  31.984  40.241  1.00  0.00           N  
ATOM    561  CA  GLY B  82      42.048  33.377  40.626  1.00  0.00           C  
ATOM    562  C   GLY B  82      40.673  33.878  40.213  1.00  0.00           C  
ATOM    563  O   GLY B  82      40.069  33.392  39.263  1.00  0.00           O  
ATOM    564  H   GLY B  82      41.998  31.209  40.857  1.00  0.00           H  
ATOM    565 1HA  GLY B  82      42.155  33.468  41.707  1.00  0.00           H  
ATOM    566 2HA  GLY B  82      42.815  34.007  40.178  1.00  0.00           H  
ATOM    567  N   ALA B  83      40.153  34.829  40.975  1.00  0.00           N  
ATOM    568  CA  ALA B  83      38.808  35.377  40.775  1.00  0.00           C  
ATOM    569  C   ALA B  83      37.756  34.254  40.822  1.00  0.00           C  
ATOM    570  O   ALA B  83      36.691  34.366  40.206  1.00  0.00           O  
ATOM    571  CB  ALA B  83      38.698  36.150  39.469  1.00  0.00           C  
ATOM    572  H   ALA B  83      40.712  35.194  41.732  1.00  0.00           H  
ATOM    573  HA  ALA B  83      38.604  36.067  41.595  1.00  0.00           H  
ATOM    574 1HB  ALA B  83      37.700  36.574  39.378  1.00  0.00           H  
ATOM    575 2HB  ALA B  83      39.429  36.961  39.456  1.00  0.00           H  
ATOM    576 3HB  ALA B  83      38.869  35.507  38.653  1.00  0.00           H  
ATOM    577  N   LEU B  84      38.081  33.184  41.560  1.00  0.00           N  
ATOM    578  CA  LEU B  84      37.206  32.048  41.768  1.00  0.00           C  
ATOM    579  C   LEU B  84      36.753  32.081  43.220  1.00  0.00           C  
ATOM    580  O   LEU B  84      37.447  32.625  44.078  1.00  0.00           O  
ATOM    581  CB  LEU B  84      37.883  30.728  41.434  1.00  0.00           C  
ATOM    582  CG  LEU B  84      38.427  30.577  40.018  1.00  0.00           C  
ATOM    583  CD1 LEU B  84      39.065  29.271  39.911  1.00  0.00           C  
ATOM    584  CD2 LEU B  84      37.340  30.723  39.016  1.00  0.00           C  
ATOM    585  H   LEU B  84      38.981  33.172  42.012  1.00  0.00           H  
ATOM    586  HA  LEU B  84      36.339  32.156  41.128  1.00  0.00           H  
ATOM    587 1HB  LEU B  84      38.724  30.605  42.103  1.00  0.00           H  
ATOM    588 2HB  LEU B  84      37.180  29.917  41.613  1.00  0.00           H  
ATOM    589  HG  LEU B  84      39.177  31.312  39.845  1.00  0.00           H  
ATOM    590 1HD1 LEU B  84      39.483  29.137  38.920  1.00  0.00           H  
ATOM    591 2HD1 LEU B  84      39.840  29.195  40.638  1.00  0.00           H  
ATOM    592 3HD1 LEU B  84      38.323  28.532  40.101  1.00  0.00           H  
ATOM    593 1HD2 LEU B  84      37.750  30.607  38.010  1.00  0.00           H  
ATOM    594 2HD2 LEU B  84      36.583  29.959  39.196  1.00  0.00           H  
ATOM    595 3HD2 LEU B  84      36.896  31.713  39.117  1.00  0.00           H  
ATOM    596  N   VAL B  85      35.589  31.513  43.476  1.00  0.00           N  
ATOM    597  CA  VAL B  85      34.964  31.603  44.783  1.00  0.00           C  
ATOM    598  C   VAL B  85      35.239  30.481  45.783  1.00  0.00           C  
ATOM    599  O   VAL B  85      35.731  30.727  46.878  1.00  0.00           O  
ATOM    600  CB  VAL B  85      33.440  31.695  44.582  1.00  0.00           C  
ATOM    601  CG1 VAL B  85      32.728  31.747  45.926  1.00  0.00           C  
ATOM    602  CG2 VAL B  85      33.100  32.918  43.744  1.00  0.00           C  
ATOM    603  H   VAL B  85      35.089  31.085  42.704  1.00  0.00           H  
ATOM    604  HA  VAL B  85      35.299  32.540  45.235  1.00  0.00           H  
ATOM    605  HB  VAL B  85      33.095  30.796  44.071  1.00  0.00           H  
ATOM    606 1HG1 VAL B  85      31.651  31.812  45.766  1.00  0.00           H  
ATOM    607 2HG1 VAL B  85      32.956  30.846  46.494  1.00  0.00           H  
ATOM    608 3HG1 VAL B  85      33.064  32.622  46.482  1.00  0.00           H  
ATOM    609 1HG2 VAL B  85      32.021  32.976  43.606  1.00  0.00           H  
ATOM    610 2HG2 VAL B  85      33.451  33.816  44.253  1.00  0.00           H  
ATOM    611 3HG2 VAL B  85      33.587  32.839  42.772  1.00  0.00           H  
ATOM    612  N   GLU B  86      34.932  29.245  45.450  1.00  0.00           N  
ATOM    613  CA  GLU B  86      35.162  28.196  46.448  1.00  0.00           C  
ATOM    614  C   GLU B  86      36.617  27.779  46.506  1.00  0.00           C  
ATOM    615  O   GLU B  86      37.152  27.438  47.559  1.00  0.00           O  
ATOM    616  CB  GLU B  86      34.293  26.973  46.146  1.00  0.00           C  
ATOM    617  CG  GLU B  86      32.803  27.190  46.366  1.00  0.00           C  
ATOM    618  CD  GLU B  86      32.002  25.924  46.237  1.00  0.00           C  
ATOM    619  OE1 GLU B  86      32.595  24.876  46.139  1.00  0.00           O  
ATOM    620  OE2 GLU B  86      30.796  26.005  46.237  1.00  0.00           O  
ATOM    621  H   GLU B  86      34.540  29.039  44.548  1.00  0.00           H  
ATOM    622  HA  GLU B  86      34.886  28.589  47.428  1.00  0.00           H  
ATOM    623 1HB  GLU B  86      34.438  26.671  45.109  1.00  0.00           H  
ATOM    624 2HB  GLU B  86      34.606  26.140  46.776  1.00  0.00           H  
ATOM    625 1HG  GLU B  86      32.649  27.603  47.362  1.00  0.00           H  
ATOM    626 2HG  GLU B  86      32.442  27.918  45.641  1.00  0.00           H  
ATOM    627  N   VAL B  87      37.229  27.753  45.346  1.00  0.00           N  
ATOM    628  CA  VAL B  87      38.550  27.211  45.181  1.00  0.00           C  
ATOM    629  C   VAL B  87      39.471  28.234  44.611  1.00  0.00           C  
ATOM    630  O   VAL B  87      39.027  29.269  44.129  1.00  0.00           O  
ATOM    631  CB  VAL B  87      38.501  26.048  44.191  1.00  0.00           C  
ATOM    632  CG1 VAL B  87      37.589  24.962  44.690  1.00  0.00           C  
ATOM    633  CG2 VAL B  87      38.024  26.575  42.848  1.00  0.00           C  
ATOM    634  H   VAL B  87      36.738  28.102  44.540  1.00  0.00           H  
ATOM    635  HA  VAL B  87      38.926  26.880  46.149  1.00  0.00           H  
ATOM    636  HB  VAL B  87      39.498  25.624  44.084  1.00  0.00           H  
ATOM    637 1HG1 VAL B  87      37.580  24.142  43.975  1.00  0.00           H  
ATOM    638 2HG1 VAL B  87      37.946  24.599  45.653  1.00  0.00           H  
ATOM    639 3HG1 VAL B  87      36.586  25.346  44.803  1.00  0.00           H  
ATOM    640 1HG2 VAL B  87      38.009  25.757  42.140  1.00  0.00           H  
ATOM    641 2HG2 VAL B  87      37.024  26.994  42.945  1.00  0.00           H  
ATOM    642 3HG2 VAL B  87      38.707  27.346  42.491  1.00  0.00           H  
ATOM    643  N   LYS B  88      40.764  27.948  44.663  1.00  0.00           N  
ATOM    644  CA  LYS B  88      41.728  28.829  44.032  1.00  0.00           C  
ATOM    645  C   LYS B  88      41.811  28.520  42.546  1.00  0.00           C  
ATOM    646  O   LYS B  88      41.959  29.435  41.731  1.00  0.00           O  
ATOM    647  CB  LYS B  88      43.111  28.706  44.676  1.00  0.00           C  
ATOM    648  CG  LYS B  88      44.158  29.664  44.080  1.00  0.00           C  
ATOM    649  CD  LYS B  88      45.507  29.603  44.826  1.00  0.00           C  
ATOM    650  CE  LYS B  88      46.533  30.560  44.198  1.00  0.00           C  
ATOM    651  NZ  LYS B  88      47.847  30.520  44.897  1.00  0.00           N  
ATOM    652  H   LYS B  88      41.071  27.103  45.121  1.00  0.00           H  
ATOM    653  HA  LYS B  88      41.387  29.859  44.140  1.00  0.00           H  
ATOM    654 1HB  LYS B  88      43.039  28.897  45.746  1.00  0.00           H  
ATOM    655 2HB  LYS B  88      43.481  27.687  44.544  1.00  0.00           H  
ATOM    656 1HG  LYS B  88      44.323  29.402  43.034  1.00  0.00           H  
ATOM    657 2HG  LYS B  88      43.777  30.683  44.119  1.00  0.00           H  
ATOM    658 1HD  LYS B  88      45.359  29.874  45.871  1.00  0.00           H  
ATOM    659 2HD  LYS B  88      45.898  28.585  44.783  1.00  0.00           H  
ATOM    660 1HE  LYS B  88      46.680  30.284  43.153  1.00  0.00           H  
ATOM    661 2HE  LYS B  88      46.142  31.577  44.243  1.00  0.00           H  
ATOM    662 1HZ  LYS B  88      48.486  31.163  44.451  1.00  0.00           H  
ATOM    663 2HZ  LYS B  88      47.722  30.786  45.865  1.00  0.00           H  
ATOM    664 3HZ  LYS B  88      48.225  29.584  44.851  1.00  0.00           H  
ATOM    665  N   CYS B  89      41.732  27.216  42.201  1.00  0.00           N  
ATOM    666  CA  CYS B  89      41.847  26.760  40.812  1.00  0.00           C  
ATOM    667  C   CYS B  89      40.819  25.706  40.389  1.00  0.00           C  
ATOM    668  O   CYS B  89      40.404  24.872  41.195  1.00  0.00           O  
ATOM    669  CB  CYS B  89      43.224  26.163  40.562  1.00  0.00           C  
ATOM    670  SG  CYS B  89      44.594  27.299  40.866  1.00  0.00           S  
ATOM    671  H   CYS B  89      41.595  26.531  42.926  1.00  0.00           H  
ATOM    672  HA  CYS B  89      41.721  27.620  40.173  1.00  0.00           H  
ATOM    673 1HB  CYS B  89      43.362  25.287  41.191  1.00  0.00           H  
ATOM    674 2HB  CYS B  89      43.289  25.825  39.519  1.00  0.00           H  
ATOM    675  N   LEU B  90      40.487  25.711  39.089  1.00  0.00           N  
ATOM    676  CA  LEU B  90      39.628  24.712  38.432  1.00  0.00           C  
ATOM    677  C   LEU B  90      40.325  24.136  37.211  1.00  0.00           C  
ATOM    678  O   LEU B  90      41.058  24.846  36.514  1.00  0.00           O  
ATOM    679  CB  LEU B  90      38.296  25.333  37.966  1.00  0.00           C  
ATOM    680  CG  LEU B  90      37.372  25.891  39.042  1.00  0.00           C  
ATOM    681  CD1 LEU B  90      36.291  26.742  38.388  1.00  0.00           C  
ATOM    682  CD2 LEU B  90      36.735  24.760  39.788  1.00  0.00           C  
ATOM    683  H   LEU B  90      40.877  26.468  38.525  1.00  0.00           H  
ATOM    684  HA  LEU B  90      39.428  23.902  39.132  1.00  0.00           H  
ATOM    685 1HB  LEU B  90      38.512  26.132  37.280  1.00  0.00           H  
ATOM    686 2HB  LEU B  90      37.738  24.566  37.420  1.00  0.00           H  
ATOM    687  HG  LEU B  90      37.935  26.486  39.722  1.00  0.00           H  
ATOM    688 1HD1 LEU B  90      35.630  27.141  39.156  1.00  0.00           H  
ATOM    689 2HD1 LEU B  90      36.756  27.568  37.844  1.00  0.00           H  
ATOM    690 3HD1 LEU B  90      35.715  26.128  37.697  1.00  0.00           H  
ATOM    691 1HD2 LEU B  90      36.076  25.157  40.555  1.00  0.00           H  
ATOM    692 2HD2 LEU B  90      36.163  24.148  39.092  1.00  0.00           H  
ATOM    693 3HD2 LEU B  90      37.515  24.152  40.253  1.00  0.00           H  
ATOM    694  N   ASN B  91      40.076  22.860  36.919  1.00  0.00           N  
ATOM    695  CA  ASN B  91      40.625  22.262  35.701  1.00  0.00           C  
ATOM    696  C   ASN B  91      39.595  22.238  34.586  1.00  0.00           C  
ATOM    697  O   ASN B  91      38.405  22.065  34.849  1.00  0.00           O  
ATOM    698  CB  ASN B  91      41.118  20.858  35.956  1.00  0.00           C  
ATOM    699  CG  ASN B  91      42.260  20.816  36.899  1.00  0.00           C  
ATOM    700  OD1 ASN B  91      43.167  21.651  36.854  1.00  0.00           O  
ATOM    701  ND2 ASN B  91      42.244  19.839  37.767  1.00  0.00           N  
ATOM    702  H   ASN B  91      39.489  22.308  37.529  1.00  0.00           H  
ATOM    703  HA  ASN B  91      41.462  22.867  35.351  1.00  0.00           H  
ATOM    704 1HB  ASN B  91      40.305  20.254  36.359  1.00  0.00           H  
ATOM    705 2HB  ASN B  91      41.421  20.406  35.007  1.00  0.00           H  
ATOM    706 1HD2 ASN B  91      42.987  19.743  38.433  1.00  0.00           H  
ATOM    707 2HD2 ASN B  91      41.492  19.179  37.768  1.00  0.00           H  
ATOM    708  N   PHE B  92      40.070  22.352  33.349  1.00  0.00           N  
ATOM    709  CA  PHE B  92      39.227  22.277  32.163  1.00  0.00           C  
ATOM    710  C   PHE B  92      38.985  20.872  31.676  1.00  0.00           C  
ATOM    711  O   PHE B  92      39.844  20.000  31.787  1.00  0.00           O  
ATOM    712  CB  PHE B  92      39.850  23.086  31.049  1.00  0.00           C  
ATOM    713  CG  PHE B  92      39.741  24.600  31.193  1.00  0.00           C  
ATOM    714  CD1 PHE B  92      40.405  25.282  32.178  1.00  0.00           C  
ATOM    715  CD2 PHE B  92      39.046  25.339  30.272  1.00  0.00           C  
ATOM    716  CE1 PHE B  92      40.359  26.652  32.242  1.00  0.00           C  
ATOM    717  CE2 PHE B  92      38.984  26.708  30.332  1.00  0.00           C  
ATOM    718  CZ  PHE B  92      39.650  27.370  31.327  1.00  0.00           C  
ATOM    719  H   PHE B  92      41.071  22.516  33.210  1.00  0.00           H  
ATOM    720  HA  PHE B  92      38.266  22.690  32.392  1.00  0.00           H  
ATOM    721 1HB  PHE B  92      40.891  22.817  30.975  1.00  0.00           H  
ATOM    722 2HB  PHE B  92      39.369  22.799  30.115  1.00  0.00           H  
ATOM    723  HD1 PHE B  92      40.973  24.724  32.911  1.00  0.00           H  
ATOM    724  HD2 PHE B  92      38.560  24.825  29.490  1.00  0.00           H  
ATOM    725  HE1 PHE B  92      40.887  27.155  33.012  1.00  0.00           H  
ATOM    726  HE2 PHE B  92      38.417  27.264  29.583  1.00  0.00           H  
ATOM    727  HZ  PHE B  92      39.622  28.454  31.383  1.00  0.00           H  
ATOM    728  N   ARG B  93      37.810  20.680  31.099  1.00  0.00           N  
ATOM    729  CA  ARG B  93      37.394  19.453  30.452  1.00  0.00           C  
ATOM    730  C   ARG B  93      37.833  19.560  29.018  1.00  0.00           C  
ATOM    731  O   ARG B  93      38.022  20.676  28.533  1.00  0.00           O  
ATOM    732  CB  ARG B  93      35.888  19.322  30.474  1.00  0.00           C  
ATOM    733  CG  ARG B  93      35.295  19.143  31.819  1.00  0.00           C  
ATOM    734  CD  ARG B  93      33.818  19.171  31.770  1.00  0.00           C  
ATOM    735  NE  ARG B  93      33.282  18.074  30.977  1.00  0.00           N  
ATOM    736  CZ  ARG B  93      31.989  17.953  30.596  1.00  0.00           C  
ATOM    737  NH1 ARG B  93      31.101  18.882  30.926  1.00  0.00           N  
ATOM    738  NH2 ARG B  93      31.632  16.885  29.899  1.00  0.00           N  
ATOM    739  H   ARG B  93      37.147  21.451  31.079  1.00  0.00           H  
ATOM    740  HA  ARG B  93      37.870  18.597  30.931  1.00  0.00           H  
ATOM    741 1HB  ARG B  93      35.442  20.220  30.041  1.00  0.00           H  
ATOM    742 2HB  ARG B  93      35.587  18.477  29.857  1.00  0.00           H  
ATOM    743 1HG  ARG B  93      35.615  18.214  32.214  1.00  0.00           H  
ATOM    744 2HG  ARG B  93      35.634  19.952  32.473  1.00  0.00           H  
ATOM    745 1HD  ARG B  93      33.419  19.088  32.781  1.00  0.00           H  
ATOM    746 2HD  ARG B  93      33.491  20.107  31.330  1.00  0.00           H  
ATOM    747  HE  ARG B  93      33.918  17.338  30.707  1.00  0.00           H  
ATOM    748 1HH1 ARG B  93      31.384  19.685  31.473  1.00  0.00           H  
ATOM    749 2HH1 ARG B  93      30.130  18.772  30.652  1.00  0.00           H  
ATOM    750 1HH2 ARG B  93      32.318  16.187  29.675  1.00  0.00           H  
ATOM    751 2HH2 ARG B  93      30.653  16.728  29.601  1.00  0.00           H  
ATOM    752  N   LYS B  94      37.965  18.440  28.318  1.00  0.00           N  
ATOM    753  CA  LYS B  94      38.317  18.528  26.906  1.00  0.00           C  
ATOM    754  C   LYS B  94      37.393  17.706  26.034  1.00  0.00           C  
ATOM    755  O   LYS B  94      37.191  16.517  26.285  1.00  0.00           O  
ATOM    756  CB  LYS B  94      39.743  18.039  26.689  1.00  0.00           C  
ATOM    757  CG  LYS B  94      40.256  18.123  25.242  1.00  0.00           C  
ATOM    758  CD  LYS B  94      41.631  17.479  25.163  1.00  0.00           C  
ATOM    759  CE  LYS B  94      42.293  17.598  23.812  1.00  0.00           C  
ATOM    760  NZ  LYS B  94      41.617  16.812  22.736  1.00  0.00           N  
ATOM    761  H   LYS B  94      37.820  17.540  28.752  1.00  0.00           H  
ATOM    762  HA  LYS B  94      38.240  19.562  26.580  1.00  0.00           H  
ATOM    763 1HB  LYS B  94      40.419  18.622  27.311  1.00  0.00           H  
ATOM    764 2HB  LYS B  94      39.820  17.001  27.005  1.00  0.00           H  
ATOM    765 1HG  LYS B  94      39.572  17.610  24.561  1.00  0.00           H  
ATOM    766 2HG  LYS B  94      40.321  19.171  24.935  1.00  0.00           H  
ATOM    767 1HD  LYS B  94      42.288  17.921  25.904  1.00  0.00           H  
ATOM    768 2HD  LYS B  94      41.532  16.421  25.393  1.00  0.00           H  
ATOM    769 1HE  LYS B  94      42.333  18.642  23.511  1.00  0.00           H  
ATOM    770 2HE  LYS B  94      43.291  17.222  23.928  1.00  0.00           H  
ATOM    771 1HZ  LYS B  94      42.138  16.918  21.884  1.00  0.00           H  
ATOM    772 2HZ  LYS B  94      41.589  15.841  22.991  1.00  0.00           H  
ATOM    773 3HZ  LYS B  94      40.659  17.150  22.559  1.00  0.00           H  
ATOM    774  N   LEU B  95      36.821  18.356  25.028  1.00  0.00           N  
ATOM    775  CA  LEU B  95      35.989  17.677  24.050  1.00  0.00           C  
ATOM    776  C   LEU B  95      36.523  17.995  22.680  1.00  0.00           C  
ATOM    777  O   LEU B  95      36.660  19.161  22.313  1.00  0.00           O  
ATOM    778  CB  LEU B  95      34.515  18.069  24.134  1.00  0.00           C  
ATOM    779  CG  LEU B  95      33.774  17.692  25.422  1.00  0.00           C  
ATOM    780  CD1 LEU B  95      32.380  18.279  25.364  1.00  0.00           C  
ATOM    781  CD2 LEU B  95      33.708  16.200  25.557  1.00  0.00           C  
ATOM    782  H   LEU B  95      37.055  19.342  24.897  1.00  0.00           H  
ATOM    783  HA  LEU B  95      36.066  16.602  24.205  1.00  0.00           H  
ATOM    784 1HB  LEU B  95      34.442  19.149  24.011  1.00  0.00           H  
ATOM    785 2HB  LEU B  95      33.989  17.599  23.304  1.00  0.00           H  
ATOM    786  HG  LEU B  95      34.298  18.091  26.280  1.00  0.00           H  
ATOM    787 1HD1 LEU B  95      31.835  18.020  26.270  1.00  0.00           H  
ATOM    788 2HD1 LEU B  95      32.425  19.356  25.264  1.00  0.00           H  
ATOM    789 3HD1 LEU B  95      31.867  17.873  24.507  1.00  0.00           H  
ATOM    790 1HD2 LEU B  95      33.174  15.945  26.474  1.00  0.00           H  
ATOM    791 2HD2 LEU B  95      33.181  15.777  24.704  1.00  0.00           H  
ATOM    792 3HD2 LEU B  95      34.717  15.792  25.599  1.00  0.00           H  
ATOM    793  N   GLN B  96      36.796  16.969  21.898  1.00  0.00           N  
ATOM    794  CA  GLN B  96      37.363  17.190  20.587  1.00  0.00           C  
ATOM    795  C   GLN B  96      38.541  18.163  20.689  1.00  0.00           C  
ATOM    796  O   GLN B  96      39.517  17.919  21.413  1.00  0.00           O  
ATOM    797  CB  GLN B  96      36.307  17.716  19.609  1.00  0.00           C  
ATOM    798  CG  GLN B  96      35.219  16.741  19.316  1.00  0.00           C  
ATOM    799  CD  GLN B  96      34.201  17.286  18.324  1.00  0.00           C  
ATOM    800  OE1 GLN B  96      34.258  18.455  17.911  1.00  0.00           O  
ATOM    801  NE2 GLN B  96      33.255  16.427  17.958  1.00  0.00           N  
ATOM    802  H   GLN B  96      36.639  16.027  22.230  1.00  0.00           H  
ATOM    803  HA  GLN B  96      37.740  16.243  20.204  1.00  0.00           H  
ATOM    804 1HB  GLN B  96      35.849  18.630  19.987  1.00  0.00           H  
ATOM    805 2HB  GLN B  96      36.776  17.943  18.650  1.00  0.00           H  
ATOM    806 1HG  GLN B  96      35.663  15.843  18.892  1.00  0.00           H  
ATOM    807 2HG  GLN B  96      34.701  16.502  20.242  1.00  0.00           H  
ATOM    808 1HE2 GLN B  96      32.499  16.693  17.316  1.00  0.00           H  
ATOM    809 2HE2 GLN B  96      33.252  15.500  18.325  1.00  0.00           H  
ATOM    810  N   GLU B  97      38.438  19.271  19.965  1.00  0.00           N  
ATOM    811  CA  GLU B  97      39.487  20.262  19.858  1.00  0.00           C  
ATOM    812  C   GLU B  97      39.390  21.439  20.837  1.00  0.00           C  
ATOM    813  O   GLU B  97      40.187  22.375  20.744  1.00  0.00           O  
ATOM    814  CB  GLU B  97      39.483  20.763  18.415  1.00  0.00           C  
ATOM    815  CG  GLU B  97      39.850  19.642  17.379  1.00  0.00           C  
ATOM    816  CD  GLU B  97      39.871  20.088  15.885  1.00  0.00           C  
ATOM    817  OE1 GLU B  97      39.569  21.225  15.604  1.00  0.00           O  
ATOM    818  OE2 GLU B  97      40.187  19.263  15.047  1.00  0.00           O  
ATOM    819  H   GLU B  97      37.593  19.434  19.442  1.00  0.00           H  
ATOM    820  HA  GLU B  97      40.437  19.761  20.046  1.00  0.00           H  
ATOM    821 1HB  GLU B  97      38.493  21.148  18.170  1.00  0.00           H  
ATOM    822 2HB  GLU B  97      40.193  21.583  18.309  1.00  0.00           H  
ATOM    823 1HG  GLU B  97      40.833  19.250  17.637  1.00  0.00           H  
ATOM    824 2HG  GLU B  97      39.132  18.829  17.492  1.00  0.00           H  
ATOM    825  N   ILE B  98      38.413  21.423  21.749  1.00  0.00           N  
ATOM    826  CA  ILE B  98      38.237  22.552  22.672  1.00  0.00           C  
ATOM    827  C   ILE B  98      38.296  22.178  24.140  1.00  0.00           C  
ATOM    828  O   ILE B  98      38.060  21.033  24.542  1.00  0.00           O  
ATOM    829  CB  ILE B  98      36.882  23.255  22.475  1.00  0.00           C  
ATOM    830  CG1 ILE B  98      35.749  22.250  22.762  1.00  0.00           C  
ATOM    831  CG2 ILE B  98      36.781  23.837  21.092  1.00  0.00           C  
ATOM    832  CD1 ILE B  98      34.376  22.874  22.882  1.00  0.00           C  
ATOM    833  H   ILE B  98      37.789  20.618  21.807  1.00  0.00           H  
ATOM    834  HA  ILE B  98      39.028  23.279  22.488  1.00  0.00           H  
ATOM    835  HB  ILE B  98      36.793  24.063  23.207  1.00  0.00           H  
ATOM    836 1HG1 ILE B  98      35.723  21.514  21.958  1.00  0.00           H  
ATOM    837 2HG1 ILE B  98      35.975  21.731  23.695  1.00  0.00           H  
ATOM    838 1HG2 ILE B  98      35.824  24.340  20.981  1.00  0.00           H  
ATOM    839 2HG2 ILE B  98      37.588  24.549  20.947  1.00  0.00           H  
ATOM    840 3HG2 ILE B  98      36.860  23.041  20.354  1.00  0.00           H  
ATOM    841 1HD1 ILE B  98      33.640  22.094  23.086  1.00  0.00           H  
ATOM    842 2HD1 ILE B  98      34.379  23.595  23.700  1.00  0.00           H  
ATOM    843 3HD1 ILE B  98      34.124  23.376  21.952  1.00  0.00           H  
ATOM    844  N   TYR B  99      38.533  23.189  24.961  1.00  0.00           N  
ATOM    845  CA  TYR B  99      38.579  22.992  26.392  1.00  0.00           C  
ATOM    846  C   TYR B  99      37.533  23.839  27.073  1.00  0.00           C  
ATOM    847  O   TYR B  99      37.261  24.953  26.632  1.00  0.00           O  
ATOM    848  CB  TYR B  99      39.958  23.384  26.886  1.00  0.00           C  
ATOM    849  CG  TYR B  99      41.019  22.531  26.339  1.00  0.00           C  
ATOM    850  CD1 TYR B  99      41.532  22.797  25.078  1.00  0.00           C  
ATOM    851  CD2 TYR B  99      41.527  21.501  27.099  1.00  0.00           C  
ATOM    852  CE1 TYR B  99      42.543  22.024  24.576  1.00  0.00           C  
ATOM    853  CE2 TYR B  99      42.550  20.736  26.598  1.00  0.00           C  
ATOM    854  CZ  TYR B  99      43.056  20.994  25.339  1.00  0.00           C  
ATOM    855  OH  TYR B  99      44.078  20.231  24.838  1.00  0.00           O  
ATOM    856  H   TYR B  99      38.712  24.121  24.582  1.00  0.00           H  
ATOM    857  HA  TYR B  99      38.379  21.954  26.609  1.00  0.00           H  
ATOM    858 1HB  TYR B  99      40.171  24.418  26.604  1.00  0.00           H  
ATOM    859 2HB  TYR B  99      39.996  23.324  27.962  1.00  0.00           H  
ATOM    860  HD1 TYR B  99      41.128  23.622  24.488  1.00  0.00           H  
ATOM    861  HD2 TYR B  99      41.120  21.302  28.094  1.00  0.00           H  
ATOM    862  HE1 TYR B  99      42.944  22.227  23.587  1.00  0.00           H  
ATOM    863  HE2 TYR B  99      42.962  19.920  27.194  1.00  0.00           H  
ATOM    864  HH  TYR B  99      44.561  19.802  25.582  1.00  0.00           H  
ATOM    865  N   PHE B 100      36.932  23.341  28.151  1.00  0.00           N  
ATOM    866  CA  PHE B 100      35.975  24.213  28.837  1.00  0.00           C  
ATOM    867  C   PHE B 100      35.653  23.836  30.266  1.00  0.00           C  
ATOM    868  O   PHE B 100      35.889  22.715  30.715  1.00  0.00           O  
ATOM    869  CB  PHE B 100      34.671  24.291  28.049  1.00  0.00           C  
ATOM    870  CG  PHE B 100      34.035  23.060  28.000  1.00  0.00           C  
ATOM    871  CD1 PHE B 100      33.057  22.753  28.910  1.00  0.00           C  
ATOM    872  CD2 PHE B 100      34.439  22.150  27.090  1.00  0.00           C  
ATOM    873  CE1 PHE B 100      32.468  21.534  28.892  1.00  0.00           C  
ATOM    874  CE2 PHE B 100      33.887  20.944  27.060  1.00  0.00           C  
ATOM    875  CZ  PHE B 100      32.884  20.611  27.963  1.00  0.00           C  
ATOM    876  H   PHE B 100      37.169  22.404  28.474  1.00  0.00           H  
ATOM    877  HA  PHE B 100      36.408  25.206  28.857  1.00  0.00           H  
ATOM    878 1HB  PHE B 100      33.994  25.004  28.521  1.00  0.00           H  
ATOM    879 2HB  PHE B 100      34.842  24.627  27.038  1.00  0.00           H  
ATOM    880  HD1 PHE B 100      32.756  23.502  29.646  1.00  0.00           H  
ATOM    881  HD2 PHE B 100      35.226  22.399  26.380  1.00  0.00           H  
ATOM    882  HE1 PHE B 100      31.681  21.291  29.613  1.00  0.00           H  
ATOM    883  HE2 PHE B 100      34.236  20.245  26.327  1.00  0.00           H  
ATOM    884  HZ  PHE B 100      32.428  19.623  27.940  1.00  0.00           H  
ATOM    885  N   ILE B 101      35.054  24.779  30.975  1.00  0.00           N  
ATOM    886  CA  ILE B 101      34.497  24.519  32.296  1.00  0.00           C  
ATOM    887  C   ILE B 101      33.067  25.030  32.415  1.00  0.00           C  
ATOM    888  O   ILE B 101      32.666  25.980  31.737  1.00  0.00           O  
ATOM    889  CB  ILE B 101      35.383  25.104  33.412  1.00  0.00           C  
ATOM    890  CG1 ILE B 101      35.573  26.509  33.241  1.00  0.00           C  
ATOM    891  CG2 ILE B 101      36.687  24.471  33.469  1.00  0.00           C  
ATOM    892  CD1 ILE B 101      36.094  27.141  34.498  1.00  0.00           C  
ATOM    893  H   ILE B 101      34.965  25.699  30.543  1.00  0.00           H  
ATOM    894  HA  ILE B 101      34.470  23.442  32.445  1.00  0.00           H  
ATOM    895  HB  ILE B 101      34.876  24.955  34.367  1.00  0.00           H  
ATOM    896 1HG1 ILE B 101      36.299  26.665  32.442  1.00  0.00           H  
ATOM    897 2HG1 ILE B 101      34.630  26.980  32.961  1.00  0.00           H  
ATOM    898 1HG2 ILE B 101      37.278  24.886  34.283  1.00  0.00           H  
ATOM    899 2HG2 ILE B 101      36.538  23.407  33.636  1.00  0.00           H  
ATOM    900 3HG2 ILE B 101      37.196  24.640  32.538  1.00  0.00           H  
ATOM    901 1HD1 ILE B 101      36.258  28.191  34.336  1.00  0.00           H  
ATOM    902 2HD1 ILE B 101      35.373  26.998  35.303  1.00  0.00           H  
ATOM    903 3HD1 ILE B 101      37.042  26.674  34.769  1.00  0.00           H  
ATOM    904  N   GLU B 102      32.302  24.383  33.290  1.00  0.00           N  
ATOM    905  CA  GLU B 102      30.933  24.782  33.610  1.00  0.00           C  
ATOM    906  C   GLU B 102      30.866  24.925  35.122  1.00  0.00           C  
ATOM    907  O   GLU B 102      31.106  23.965  35.841  1.00  0.00           O  
ATOM    908  CB  GLU B 102      29.922  23.744  33.102  1.00  0.00           C  
ATOM    909  CG  GLU B 102      29.920  23.564  31.583  1.00  0.00           C  
ATOM    910  CD  GLU B 102      28.957  22.466  31.070  1.00  0.00           C  
ATOM    911  OE1 GLU B 102      29.252  21.290  31.251  1.00  0.00           O  
ATOM    912  OE2 GLU B 102      27.945  22.811  30.493  1.00  0.00           O  
ATOM    913  H   GLU B 102      32.696  23.596  33.785  1.00  0.00           H  
ATOM    914  HA  GLU B 102      30.716  25.745  33.157  1.00  0.00           H  
ATOM    915 1HB  GLU B 102      30.133  22.779  33.557  1.00  0.00           H  
ATOM    916 2HB  GLU B 102      28.917  24.040  33.410  1.00  0.00           H  
ATOM    917 1HG  GLU B 102      29.657  24.519  31.122  1.00  0.00           H  
ATOM    918 2HG  GLU B 102      30.930  23.320  31.271  1.00  0.00           H  
ATOM    919  N   THR B 103      30.636  26.122  35.610  1.00  0.00           N  
ATOM    920  CA  THR B 103      30.680  26.315  37.043  1.00  0.00           C  
ATOM    921  C   THR B 103      29.828  27.468  37.540  1.00  0.00           C  
ATOM    922  O   THR B 103      29.165  28.149  36.782  1.00  0.00           O  
ATOM    923  CB  THR B 103      32.125  26.539  37.512  1.00  0.00           C  
ATOM    924  OG1 THR B 103      32.165  26.474  38.935  1.00  0.00           O  
ATOM    925  CG2 THR B 103      32.630  27.916  37.061  1.00  0.00           C  
ATOM    926  H   THR B 103      30.404  26.883  34.969  1.00  0.00           H  
ATOM    927  HA  THR B 103      30.307  25.407  37.515  1.00  0.00           H  
ATOM    928  HB  THR B 103      32.772  25.763  37.098  1.00  0.00           H  
ATOM    929  HG1 THR B 103      32.172  25.540  39.194  1.00  0.00           H  
ATOM    930 1HG2 THR B 103      33.650  28.056  37.408  1.00  0.00           H  
ATOM    931 2HG2 THR B 103      32.607  27.965  35.973  1.00  0.00           H  
ATOM    932 3HG2 THR B 103      32.009  28.710  37.462  1.00  0.00           H  
ATOM    933  N   LYS B 104      29.843  27.669  38.838  1.00  0.00           N  
ATOM    934  CA  LYS B 104      29.117  28.748  39.485  1.00  0.00           C  
ATOM    935  C   LYS B 104      30.114  29.537  40.291  1.00  0.00           C  
ATOM    936  O   LYS B 104      29.796  30.567  40.899  1.00  0.00           O  
ATOM    937  CB  LYS B 104      27.991  28.220  40.375  1.00  0.00           C  
ATOM    938  CG  LYS B 104      26.930  27.415  39.636  1.00  0.00           C  
ATOM    939  CD  LYS B 104      25.852  26.917  40.587  1.00  0.00           C  
ATOM    940  CE  LYS B 104      24.813  26.078  39.857  1.00  0.00           C  
ATOM    941  NZ  LYS B 104      23.734  25.611  40.769  1.00  0.00           N  
ATOM    942  H   LYS B 104      30.452  27.078  39.383  1.00  0.00           H  
ATOM    943  HA  LYS B 104      28.684  29.405  38.729  1.00  0.00           H  
ATOM    944 1HB  LYS B 104      28.411  27.584  41.155  1.00  0.00           H  
ATOM    945 2HB  LYS B 104      27.493  29.056  40.867  1.00  0.00           H  
ATOM    946 1HG  LYS B 104      26.468  28.038  38.870  1.00  0.00           H  
ATOM    947 2HG  LYS B 104      27.397  26.559  39.149  1.00  0.00           H  
ATOM    948 1HD  LYS B 104      26.309  26.312  41.371  1.00  0.00           H  
ATOM    949 2HD  LYS B 104      25.355  27.769  41.052  1.00  0.00           H  
ATOM    950 1HE  LYS B 104      24.367  26.667  39.057  1.00  0.00           H  
ATOM    951 2HE  LYS B 104      25.296  25.209  39.411  1.00  0.00           H  
ATOM    952 1HZ  LYS B 104      23.068  25.059  40.247  1.00  0.00           H  
ATOM    953 2HZ  LYS B 104      24.136  25.046  41.505  1.00  0.00           H  
ATOM    954 3HZ  LYS B 104      23.266  26.409  41.174  1.00  0.00           H  
ATOM    955  N   LYS B 105      31.346  29.037  40.271  1.00  0.00           N  
ATOM    956  CA  LYS B 105      32.435  29.530  41.090  1.00  0.00           C  
ATOM    957  C   LYS B 105      33.179  30.729  40.536  1.00  0.00           C  
ATOM    958  O   LYS B 105      34.193  31.126  41.094  1.00  0.00           O  
ATOM    959  CB  LYS B 105      33.430  28.395  41.339  1.00  0.00           C  
ATOM    960  CG  LYS B 105      32.864  27.224  42.130  1.00  0.00           C  
ATOM    961  CD  LYS B 105      33.763  26.001  42.026  1.00  0.00           C  
ATOM    962  CE  LYS B 105      33.309  24.897  42.970  1.00  0.00           C  
ATOM    963  NZ  LYS B 105      31.933  24.425  42.654  1.00  0.00           N  
ATOM    964  H   LYS B 105      31.531  28.210  39.706  1.00  0.00           H  
ATOM    965  HA  LYS B 105      32.009  29.831  42.045  1.00  0.00           H  
ATOM    966 1HB  LYS B 105      33.790  28.011  40.384  1.00  0.00           H  
ATOM    967 2HB  LYS B 105      34.293  28.781  41.882  1.00  0.00           H  
ATOM    968 1HG  LYS B 105      32.768  27.506  43.179  1.00  0.00           H  
ATOM    969 2HG  LYS B 105      31.875  26.971  41.749  1.00  0.00           H  
ATOM    970 1HD  LYS B 105      33.746  25.623  41.003  1.00  0.00           H  
ATOM    971 2HD  LYS B 105      34.787  26.280  42.275  1.00  0.00           H  
ATOM    972 1HE  LYS B 105      33.994  24.054  42.900  1.00  0.00           H  
ATOM    973 2HE  LYS B 105      33.325  25.266  43.996  1.00  0.00           H  
ATOM    974 1HZ  LYS B 105      31.670  23.696  43.301  1.00  0.00           H  
ATOM    975 2HZ  LYS B 105      31.285  25.196  42.734  1.00  0.00           H  
ATOM    976 3HZ  LYS B 105      31.910  24.063  41.711  1.00  0.00           H  
ATOM    977  N   PHE B 106      32.711  31.318  39.446  1.00  0.00           N  
ATOM    978  CA  PHE B 106      33.389  32.509  38.957  1.00  0.00           C  
ATOM    979  C   PHE B 106      32.950  33.702  39.789  1.00  0.00           C  
ATOM    980  O   PHE B 106      31.753  33.966  39.914  1.00  0.00           O  
ATOM    981  CB  PHE B 106      33.000  32.833  37.531  1.00  0.00           C  
ATOM    982  CG  PHE B 106      33.443  31.882  36.546  1.00  0.00           C  
ATOM    983  CD1 PHE B 106      34.664  31.287  36.657  1.00  0.00           C  
ATOM    984  CD2 PHE B 106      32.651  31.593  35.464  1.00  0.00           C  
ATOM    985  CE1 PHE B 106      35.104  30.397  35.709  1.00  0.00           C  
ATOM    986  CE2 PHE B 106      33.070  30.700  34.502  1.00  0.00           C  
ATOM    987  CZ  PHE B 106      34.298  30.102  34.629  1.00  0.00           C  
ATOM    988  H   PHE B 106      31.885  30.962  38.990  1.00  0.00           H  
ATOM    989  HA  PHE B 106      34.470  32.388  39.045  1.00  0.00           H  
ATOM    990 1HB  PHE B 106      31.924  32.933  37.457  1.00  0.00           H  
ATOM    991 2HB  PHE B 106      33.427  33.795  37.279  1.00  0.00           H  
ATOM    992  HD1 PHE B 106      35.275  31.530  37.509  1.00  0.00           H  
ATOM    993  HD2 PHE B 106      31.680  32.081  35.375  1.00  0.00           H  
ATOM    994  HE1 PHE B 106      36.083  29.932  35.816  1.00  0.00           H  
ATOM    995  HE2 PHE B 106      32.432  30.468  33.641  1.00  0.00           H  
ATOM    996  HZ  PHE B 106      34.620  29.407  33.874  1.00  0.00           H  
ATOM    997  N   LEU B 107      33.893  34.443  40.340  1.00  0.00           N  
ATOM    998  CA  LEU B 107      33.539  35.625  41.119  1.00  0.00           C  
ATOM    999  C   LEU B 107      33.008  36.732  40.214  1.00  0.00           C  
ATOM   1000  O   LEU B 107      32.109  37.485  40.588  1.00  0.00           O  
ATOM   1001  CB  LEU B 107      34.757  36.132  41.901  1.00  0.00           C  
ATOM   1002  CG  LEU B 107      34.520  37.374  42.768  1.00  0.00           C  
ATOM   1003  CD1 LEU B 107      33.445  37.074  43.804  1.00  0.00           C  
ATOM   1004  CD2 LEU B 107      35.825  37.783  43.437  1.00  0.00           C  
ATOM   1005  H   LEU B 107      34.876  34.200  40.235  1.00  0.00           H  
ATOM   1006  HA  LEU B 107      32.751  35.351  41.818  1.00  0.00           H  
ATOM   1007 1HB  LEU B 107      35.107  35.334  42.554  1.00  0.00           H  
ATOM   1008 2HB  LEU B 107      35.551  36.368  41.193  1.00  0.00           H  
ATOM   1009  HG  LEU B 107      34.161  38.192  42.143  1.00  0.00           H  
ATOM   1010 1HD1 LEU B 107      33.277  37.957  44.421  1.00  0.00           H  
ATOM   1011 2HD1 LEU B 107      32.518  36.804  43.299  1.00  0.00           H  
ATOM   1012 3HD1 LEU B 107      33.769  36.248  44.436  1.00  0.00           H  
ATOM   1013 1HD2 LEU B 107      35.657  38.667  44.053  1.00  0.00           H  
ATOM   1014 2HD2 LEU B 107      36.184  36.967  44.064  1.00  0.00           H  
ATOM   1015 3HD2 LEU B 107      36.569  38.009  42.673  1.00  0.00           H  
ATOM   1016  N   LEU B 108      33.653  36.867  39.048  1.00  0.00           N  
ATOM   1017  CA  LEU B 108      33.388  37.903  38.048  1.00  0.00           C  
ATOM   1018  C   LEU B 108      33.792  39.313  38.504  1.00  0.00           C  
ATOM   1019  O   LEU B 108      33.369  40.319  37.929  1.00  0.00           O  
ATOM   1020  CB  LEU B 108      31.897  37.898  37.688  1.00  0.00           C  
ATOM   1021  CG  LEU B 108      31.330  36.550  37.221  1.00  0.00           C  
ATOM   1022  CD1 LEU B 108      29.839  36.692  36.950  1.00  0.00           C  
ATOM   1023  CD2 LEU B 108      32.073  36.092  35.974  1.00  0.00           C  
ATOM   1024  H   LEU B 108      34.370  36.186  38.843  1.00  0.00           H  
ATOM   1025  HA  LEU B 108      33.980  37.666  37.162  1.00  0.00           H  
ATOM   1026 1HB  LEU B 108      31.327  38.211  38.562  1.00  0.00           H  
ATOM   1027 2HB  LEU B 108      31.729  38.622  36.891  1.00  0.00           H  
ATOM   1028  HG  LEU B 108      31.457  35.809  38.011  1.00  0.00           H  
ATOM   1029 1HD1 LEU B 108      29.437  35.734  36.619  1.00  0.00           H  
ATOM   1030 2HD1 LEU B 108      29.331  37.002  37.863  1.00  0.00           H  
ATOM   1031 3HD1 LEU B 108      29.681  37.440  36.174  1.00  0.00           H  
ATOM   1032 1HD2 LEU B 108      31.670  35.133  35.643  1.00  0.00           H  
ATOM   1033 2HD2 LEU B 108      31.946  36.831  35.183  1.00  0.00           H  
ATOM   1034 3HD2 LEU B 108      33.133  35.981  36.202  1.00  0.00           H  
ATOM   1035  N   ILE B 109      34.657  39.358  39.511  1.00  0.00           N  
ATOM   1036  CA  ILE B 109      35.303  40.583  39.959  1.00  0.00           C  
ATOM   1037  C   ILE B 109      36.805  40.334  39.945  1.00  0.00           C  
ATOM   1038  O   ILE B 109      37.313  39.511  40.704  1.00  0.00           O  
ATOM   1039  CB  ILE B 109      34.837  40.997  41.366  1.00  0.00           C  
ATOM   1040  CG1 ILE B 109      33.321  41.209  41.386  1.00  0.00           C  
ATOM   1041  CG2 ILE B 109      35.559  42.258  41.815  1.00  0.00           C  
ATOM   1042  CD1 ILE B 109      32.751  41.415  42.771  1.00  0.00           C  
ATOM   1043  H   ILE B 109      34.907  38.490  39.953  1.00  0.00           H  
ATOM   1044  HA  ILE B 109      35.075  41.383  39.255  1.00  0.00           H  
ATOM   1045  HB  ILE B 109      35.053  40.196  42.072  1.00  0.00           H  
ATOM   1046 1HG1 ILE B 109      33.067  42.077  40.780  1.00  0.00           H  
ATOM   1047 2HG1 ILE B 109      32.827  40.345  40.941  1.00  0.00           H  
ATOM   1048 1HG2 ILE B 109      35.218  42.538  42.812  1.00  0.00           H  
ATOM   1049 2HG2 ILE B 109      36.633  42.074  41.838  1.00  0.00           H  
ATOM   1050 3HG2 ILE B 109      35.345  43.068  41.118  1.00  0.00           H  
ATOM   1051 1HD1 ILE B 109      31.672  41.558  42.704  1.00  0.00           H  
ATOM   1052 2HD1 ILE B 109      32.964  40.540  43.386  1.00  0.00           H  
ATOM   1053 3HD1 ILE B 109      33.205  42.296  43.223  1.00  0.00           H  
ATOM   1054  N   GLY B 110      37.513  41.050  39.090  1.00  0.00           N  
ATOM   1055  CA  GLY B 110      38.952  40.876  38.963  1.00  0.00           C  
ATOM   1056  C   GLY B 110      39.337  39.828  37.925  1.00  0.00           C  
ATOM   1057  O   GLY B 110      38.499  39.048  37.459  1.00  0.00           O  
ATOM   1058  H   GLY B 110      37.041  41.710  38.487  1.00  0.00           H  
ATOM   1059 1HA  GLY B 110      39.404  41.829  38.694  1.00  0.00           H  
ATOM   1060 2HA  GLY B 110      39.367  40.593  39.930  1.00  0.00           H  
ATOM   1061  N   LYS B 111      40.622  39.830  37.568  1.00  0.00           N  
ATOM   1062  CA  LYS B 111      41.155  38.917  36.570  1.00  0.00           C  
ATOM   1063  C   LYS B 111      41.535  37.581  37.141  1.00  0.00           C  
ATOM   1064  O   LYS B 111      41.837  37.454  38.329  1.00  0.00           O  
ATOM   1065  CB  LYS B 111      42.388  39.488  35.842  1.00  0.00           C  
ATOM   1066  CG  LYS B 111      42.126  40.708  34.976  1.00  0.00           C  
ATOM   1067  CD  LYS B 111      43.395  41.201  34.257  1.00  0.00           C  
ATOM   1068  CE  LYS B 111      43.097  42.440  33.394  1.00  0.00           C  
ATOM   1069  NZ  LYS B 111      44.321  42.987  32.724  1.00  0.00           N  
ATOM   1070  H   LYS B 111      41.246  40.491  38.003  1.00  0.00           H  
ATOM   1071  HA  LYS B 111      40.378  38.745  35.827  1.00  0.00           H  
ATOM   1072 1HB  LYS B 111      43.148  39.750  36.571  1.00  0.00           H  
ATOM   1073 2HB  LYS B 111      42.812  38.711  35.193  1.00  0.00           H  
ATOM   1074 1HG  LYS B 111      41.405  40.433  34.225  1.00  0.00           H  
ATOM   1075 2HG  LYS B 111      41.709  41.512  35.581  1.00  0.00           H  
ATOM   1076 1HD  LYS B 111      44.167  41.440  34.984  1.00  0.00           H  
ATOM   1077 2HD  LYS B 111      43.761  40.409  33.602  1.00  0.00           H  
ATOM   1078 1HE  LYS B 111      42.370  42.163  32.629  1.00  0.00           H  
ATOM   1079 2HE  LYS B 111      42.664  43.216  34.028  1.00  0.00           H  
ATOM   1080 1HZ  LYS B 111      44.068  43.795  32.173  1.00  0.00           H  
ATOM   1081 2HZ  LYS B 111      44.995  43.258  33.425  1.00  0.00           H  
ATOM   1082 3HZ  LYS B 111      44.729  42.287  32.122  1.00  0.00           H  
ATOM   1083  N   SER B 112      41.572  36.610  36.257  1.00  0.00           N  
ATOM   1084  CA  SER B 112      41.995  35.262  36.563  1.00  0.00           C  
ATOM   1085  C   SER B 112      43.082  34.840  35.577  1.00  0.00           C  
ATOM   1086  O   SER B 112      43.181  35.384  34.478  1.00  0.00           O  
ATOM   1087  CB  SER B 112      40.796  34.347  36.473  1.00  0.00           C  
ATOM   1088  OG  SER B 112      40.279  34.333  35.184  1.00  0.00           O  
ATOM   1089  H   SER B 112      41.280  36.834  35.308  1.00  0.00           H  
ATOM   1090  HA  SER B 112      42.403  35.229  37.576  1.00  0.00           H  
ATOM   1091 1HB  SER B 112      41.078  33.340  36.778  1.00  0.00           H  
ATOM   1092 2HB  SER B 112      40.053  34.680  37.132  1.00  0.00           H  
ATOM   1093  HG  SER B 112      39.671  35.080  35.143  1.00  0.00           H  
ATOM   1094  N   ASN B 113      43.895  33.874  35.969  1.00  0.00           N  
ATOM   1095  CA  ASN B 113      44.946  33.329  35.117  1.00  0.00           C  
ATOM   1096  C   ASN B 113      44.522  32.073  34.415  1.00  0.00           C  
ATOM   1097  O   ASN B 113      44.132  31.111  35.074  1.00  0.00           O  
ATOM   1098  CB  ASN B 113      46.178  32.953  35.934  1.00  0.00           C  
ATOM   1099  CG  ASN B 113      46.935  34.082  36.561  1.00  0.00           C  
ATOM   1100  OD1 ASN B 113      47.712  34.774  35.897  1.00  0.00           O  
ATOM   1101  ND2 ASN B 113      46.724  34.292  37.838  1.00  0.00           N  
ATOM   1102  H   ASN B 113      43.754  33.473  36.887  1.00  0.00           H  
ATOM   1103  HA  ASN B 113      45.207  34.061  34.352  1.00  0.00           H  
ATOM   1104 1HB  ASN B 113      45.873  32.265  36.725  1.00  0.00           H  
ATOM   1105 2HB  ASN B 113      46.864  32.404  35.283  1.00  0.00           H  
ATOM   1106 1HD2 ASN B 113      47.204  35.029  38.312  1.00  0.00           H  
ATOM   1107 2HD2 ASN B 113      46.080  33.711  38.340  1.00  0.00           H  
ATOM   1108  N   ILE B 114      44.629  32.047  33.099  1.00  0.00           N  
ATOM   1109  CA  ILE B 114      44.380  30.804  32.400  1.00  0.00           C  
ATOM   1110  C   ILE B 114      45.685  30.304  31.865  1.00  0.00           C  
ATOM   1111  O   ILE B 114      46.399  31.022  31.162  1.00  0.00           O  
ATOM   1112  CB  ILE B 114      43.371  30.886  31.256  1.00  0.00           C  
ATOM   1113  CG1 ILE B 114      42.031  31.273  31.782  1.00  0.00           C  
ATOM   1114  CG2 ILE B 114      43.295  29.535  30.525  1.00  0.00           C  
ATOM   1115  CD1 ILE B 114      41.082  31.542  30.698  1.00  0.00           C  
ATOM   1116  H   ILE B 114      44.901  32.883  32.583  1.00  0.00           H  
ATOM   1117  HA  ILE B 114      44.005  30.074  33.103  1.00  0.00           H  
ATOM   1118  HB  ILE B 114      43.684  31.661  30.558  1.00  0.00           H  
ATOM   1119 1HG1 ILE B 114      41.644  30.477  32.408  1.00  0.00           H  
ATOM   1120 2HG1 ILE B 114      42.129  32.177  32.390  1.00  0.00           H  
ATOM   1121 1HG2 ILE B 114      42.581  29.599  29.704  1.00  0.00           H  
ATOM   1122 2HG2 ILE B 114      44.275  29.275  30.126  1.00  0.00           H  
ATOM   1123 3HG2 ILE B 114      42.974  28.760  31.227  1.00  0.00           H  
ATOM   1124 1HD1 ILE B 114      40.136  31.819  31.110  1.00  0.00           H  
ATOM   1125 2HD1 ILE B 114      41.464  32.345  30.072  1.00  0.00           H  
ATOM   1126 3HD1 ILE B 114      40.965  30.642  30.104  1.00  0.00           H  
ATOM   1127  N   CYS B 115      46.041  29.097  32.256  1.00  0.00           N  
ATOM   1128  CA  CYS B 115      47.319  28.558  31.844  1.00  0.00           C  
ATOM   1129  C   CYS B 115      47.183  27.245  31.103  1.00  0.00           C  
ATOM   1130  O   CYS B 115      46.236  26.481  31.312  1.00  0.00           O  
ATOM   1131  CB  CYS B 115      48.219  28.375  33.061  1.00  0.00           C  
ATOM   1132  SG  CYS B 115      48.592  29.939  33.926  1.00  0.00           S  
ATOM   1133  H   CYS B 115      45.415  28.551  32.836  1.00  0.00           H  
ATOM   1134  HA  CYS B 115      47.796  29.265  31.176  1.00  0.00           H  
ATOM   1135 1HB  CYS B 115      47.742  27.698  33.769  1.00  0.00           H  
ATOM   1136 2HB  CYS B 115      49.162  27.922  32.751  1.00  0.00           H  
ATOM   1137  N   VAL B 116      48.163  26.985  30.261  1.00  0.00           N  
ATOM   1138  CA  VAL B 116      48.246  25.737  29.535  1.00  0.00           C  
ATOM   1139  C   VAL B 116      49.402  24.925  30.066  1.00  0.00           C  
ATOM   1140  O   VAL B 116      50.515  25.444  30.229  1.00  0.00           O  
ATOM   1141  CB  VAL B 116      48.426  25.972  28.041  1.00  0.00           C  
ATOM   1142  CG1 VAL B 116      48.529  24.639  27.338  1.00  0.00           C  
ATOM   1143  CG2 VAL B 116      47.261  26.749  27.536  1.00  0.00           C  
ATOM   1144  H   VAL B 116      48.877  27.701  30.117  1.00  0.00           H  
ATOM   1145  HA  VAL B 116      47.324  25.181  29.685  1.00  0.00           H  
ATOM   1146  HB  VAL B 116      49.350  26.527  27.866  1.00  0.00           H  
ATOM   1147 1HG1 VAL B 116      48.672  24.806  26.282  1.00  0.00           H  
ATOM   1148 2HG1 VAL B 116      49.370  24.086  27.729  1.00  0.00           H  
ATOM   1149 3HG1 VAL B 116      47.610  24.066  27.509  1.00  0.00           H  
ATOM   1150 1HG2 VAL B 116      47.362  26.931  26.474  1.00  0.00           H  
ATOM   1151 2HG2 VAL B 116      46.377  26.165  27.729  1.00  0.00           H  
ATOM   1152 3HG2 VAL B 116      47.200  27.701  28.058  1.00  0.00           H  
ATOM   1153  N   LYS B 117      49.097  23.678  30.397  1.00  0.00           N  
ATOM   1154  CA  LYS B 117      50.040  22.760  30.985  1.00  0.00           C  
ATOM   1155  C   LYS B 117      50.066  21.377  30.379  1.00  0.00           C  
ATOM   1156  O   LYS B 117      49.114  20.942  29.735  1.00  0.00           O  
ATOM   1157  CB  LYS B 117      49.750  22.593  32.481  1.00  0.00           C  
ATOM   1158  CG  LYS B 117      49.976  23.818  33.319  1.00  0.00           C  
ATOM   1159  CD  LYS B 117      49.727  23.553  34.780  1.00  0.00           C  
ATOM   1160  CE  LYS B 117      50.084  24.778  35.623  1.00  0.00           C  
ATOM   1161  NZ  LYS B 117      49.745  24.581  37.047  1.00  0.00           N  
ATOM   1162  H   LYS B 117      48.149  23.361  30.227  1.00  0.00           H  
ATOM   1163  HA  LYS B 117      51.025  23.188  30.853  1.00  0.00           H  
ATOM   1164 1HB  LYS B 117      48.712  22.284  32.613  1.00  0.00           H  
ATOM   1165 2HB  LYS B 117      50.382  21.796  32.887  1.00  0.00           H  
ATOM   1166 1HG  LYS B 117      50.986  24.115  33.208  1.00  0.00           H  
ATOM   1167 2HG  LYS B 117      49.331  24.630  32.988  1.00  0.00           H  
ATOM   1168 1HD  LYS B 117      48.671  23.315  34.939  1.00  0.00           H  
ATOM   1169 2HD  LYS B 117      50.331  22.701  35.104  1.00  0.00           H  
ATOM   1170 1HE  LYS B 117      51.157  24.954  35.538  1.00  0.00           H  
ATOM   1171 2HE  LYS B 117      49.549  25.653  35.247  1.00  0.00           H  
ATOM   1172 1HZ  LYS B 117      49.991  25.396  37.577  1.00  0.00           H  
ATOM   1173 2HZ  LYS B 117      48.722  24.439  37.096  1.00  0.00           H  
ATOM   1174 3HZ  LYS B 117      50.226  23.778  37.415  1.00  0.00           H  
ATOM   1175  N   VAL B 118      51.177  20.694  30.603  1.00  0.00           N  
ATOM   1176  CA  VAL B 118      51.250  19.260  30.334  1.00  0.00           C  
ATOM   1177  C   VAL B 118      51.619  18.638  31.667  1.00  0.00           C  
ATOM   1178  O   VAL B 118      52.709  18.881  32.192  1.00  0.00           O  
ATOM   1179  CB  VAL B 118      52.291  18.897  29.279  1.00  0.00           C  
ATOM   1180  CG1 VAL B 118      52.297  17.396  29.081  1.00  0.00           C  
ATOM   1181  CG2 VAL B 118      51.957  19.562  28.021  1.00  0.00           C  
ATOM   1182  H   VAL B 118      51.948  21.184  31.065  1.00  0.00           H  
ATOM   1183  HA  VAL B 118      50.272  18.888  30.017  1.00  0.00           H  
ATOM   1184  HB  VAL B 118      53.279  19.206  29.617  1.00  0.00           H  
ATOM   1185 1HG1 VAL B 118      53.035  17.127  28.329  1.00  0.00           H  
ATOM   1186 2HG1 VAL B 118      52.538  16.901  30.020  1.00  0.00           H  
ATOM   1187 3HG1 VAL B 118      51.305  17.087  28.750  1.00  0.00           H  
ATOM   1188 1HG2 VAL B 118      52.687  19.306  27.260  1.00  0.00           H  
ATOM   1189 2HG2 VAL B 118      50.970  19.218  27.717  1.00  0.00           H  
ATOM   1190 3HG2 VAL B 118      51.951  20.640  28.172  1.00  0.00           H  
ATOM   1191  N   GLY B 119      50.734  17.851  32.245  1.00  0.00           N  
ATOM   1192  CA  GLY B 119      51.020  17.402  33.596  1.00  0.00           C  
ATOM   1193  C   GLY B 119      51.121  18.661  34.458  1.00  0.00           C  
ATOM   1194  O   GLY B 119      50.209  19.487  34.450  1.00  0.00           O  
ATOM   1195  H   GLY B 119      49.860  17.621  31.785  1.00  0.00           H  
ATOM   1196 1HA  GLY B 119      50.220  16.756  33.956  1.00  0.00           H  
ATOM   1197 2HA  GLY B 119      51.954  16.841  33.623  1.00  0.00           H  
ATOM   1198  N   GLU B 120      52.217  18.818  35.190  1.00  0.00           N  
ATOM   1199  CA  GLU B 120      52.384  19.997  36.040  1.00  0.00           C  
ATOM   1200  C   GLU B 120      53.284  21.063  35.386  1.00  0.00           C  
ATOM   1201  O   GLU B 120      53.623  22.067  36.020  1.00  0.00           O  
ATOM   1202  CB  GLU B 120      52.939  19.571  37.405  1.00  0.00           C  
ATOM   1203  CG  GLU B 120      51.968  18.654  38.187  1.00  0.00           C  
ATOM   1204  CD  GLU B 120      52.471  18.199  39.563  1.00  0.00           C  
ATOM   1205  OE1 GLU B 120      53.586  18.516  39.906  1.00  0.00           O  
ATOM   1206  OE2 GLU B 120      51.727  17.493  40.258  1.00  0.00           O  
ATOM   1207  H   GLU B 120      52.945  18.119  35.155  1.00  0.00           H  
ATOM   1208  HA  GLU B 120      51.404  20.446  36.199  1.00  0.00           H  
ATOM   1209 1HB  GLU B 120      53.880  19.039  37.269  1.00  0.00           H  
ATOM   1210 2HB  GLU B 120      53.141  20.455  38.010  1.00  0.00           H  
ATOM   1211 1HG  GLU B 120      51.025  19.185  38.319  1.00  0.00           H  
ATOM   1212 2HG  GLU B 120      51.767  17.775  37.578  1.00  0.00           H  
ATOM   1213  N   LYS B 121      53.687  20.832  34.127  1.00  0.00           N  
ATOM   1214  CA  LYS B 121      54.595  21.734  33.411  1.00  0.00           C  
ATOM   1215  C   LYS B 121      53.897  22.929  32.784  1.00  0.00           C  
ATOM   1216  O   LYS B 121      53.026  22.772  31.929  1.00  0.00           O  
ATOM   1217  CB  LYS B 121      55.339  20.977  32.299  1.00  0.00           C  
ATOM   1218  CG  LYS B 121      56.376  21.831  31.520  1.00  0.00           C  
ATOM   1219  CD  LYS B 121      57.128  21.006  30.454  1.00  0.00           C  
ATOM   1220  CE  LYS B 121      58.118  21.881  29.666  1.00  0.00           C  
ATOM   1221  NZ  LYS B 121      58.861  21.100  28.638  1.00  0.00           N  
ATOM   1222  H   LYS B 121      53.350  20.006  33.638  1.00  0.00           H  
ATOM   1223  HA  LYS B 121      55.328  22.114  34.124  1.00  0.00           H  
ATOM   1224 1HB  LYS B 121      55.859  20.120  32.728  1.00  0.00           H  
ATOM   1225 2HB  LYS B 121      54.615  20.588  31.580  1.00  0.00           H  
ATOM   1226 1HG  LYS B 121      55.860  22.659  31.023  1.00  0.00           H  
ATOM   1227 2HG  LYS B 121      57.099  22.248  32.219  1.00  0.00           H  
ATOM   1228 1HD  LYS B 121      57.676  20.196  30.939  1.00  0.00           H  
ATOM   1229 2HD  LYS B 121      56.407  20.568  29.760  1.00  0.00           H  
ATOM   1230 1HE  LYS B 121      57.568  22.682  29.172  1.00  0.00           H  
ATOM   1231 2HE  LYS B 121      58.834  22.320  30.359  1.00  0.00           H  
ATOM   1232 1HZ  LYS B 121      59.497  21.711  28.147  1.00  0.00           H  
ATOM   1233 2HZ  LYS B 121      59.384  20.360  29.088  1.00  0.00           H  
ATOM   1234 3HZ  LYS B 121      58.208  20.695  27.982  1.00  0.00           H  
ATOM   1235  N   SER B 122      54.312  24.129  33.192  1.00  0.00           N  
ATOM   1236  CA  SER B 122      53.723  25.391  32.730  1.00  0.00           C  
ATOM   1237  C   SER B 122      54.320  25.890  31.404  1.00  0.00           C  
ATOM   1238  O   SER B 122      55.536  26.070  31.302  1.00  0.00           O  
ATOM   1239  CB  SER B 122      53.910  26.423  33.838  1.00  0.00           C  
ATOM   1240  OG  SER B 122      53.502  27.693  33.443  1.00  0.00           O  
ATOM   1241  H   SER B 122      55.046  24.165  33.887  1.00  0.00           H  
ATOM   1242  HA  SER B 122      52.665  25.243  32.562  1.00  0.00           H  
ATOM   1243 1HB  SER B 122      53.338  26.115  34.711  1.00  0.00           H  
ATOM   1244 2HB  SER B 122      54.957  26.454  34.131  1.00  0.00           H  
ATOM   1245  HG  SER B 122      54.261  28.093  33.008  1.00  0.00           H  
ATOM   1246  N   LEU B 123      53.461  26.114  30.394  1.00  0.00           N  
ATOM   1247  CA  LEU B 123      53.907  26.602  29.081  1.00  0.00           C  
ATOM   1248  C   LEU B 123      53.608  28.098  28.900  1.00  0.00           C  
ATOM   1249  O   LEU B 123      54.518  28.928  28.964  1.00  0.00           O  
ATOM   1250  CB  LEU B 123      53.197  25.803  27.979  1.00  0.00           C  
ATOM   1251  CG  LEU B 123      53.484  24.306  27.970  1.00  0.00           C  
ATOM   1252  CD1 LEU B 123      52.579  23.638  26.980  1.00  0.00           C  
ATOM   1253  CD2 LEU B 123      54.935  24.078  27.608  1.00  0.00           C  
ATOM   1254  H   LEU B 123      52.465  25.921  30.524  1.00  0.00           H  
ATOM   1255  HA  LEU B 123      54.981  26.450  29.001  1.00  0.00           H  
ATOM   1256 1HB  LEU B 123      52.121  25.917  28.092  1.00  0.00           H  
ATOM   1257 2HB  LEU B 123      53.486  26.209  27.009  1.00  0.00           H  
ATOM   1258  HG  LEU B 123      53.277  23.883  28.962  1.00  0.00           H  
ATOM   1259 1HD1 LEU B 123      52.770  22.570  26.974  1.00  0.00           H  
ATOM   1260 2HD1 LEU B 123      51.557  23.820  27.270  1.00  0.00           H  
ATOM   1261 3HD1 LEU B 123      52.753  24.041  25.993  1.00  0.00           H  
ATOM   1262 1HD2 LEU B 123      55.144  23.009  27.601  1.00  0.00           H  
ATOM   1263 2HD2 LEU B 123      55.133  24.496  26.618  1.00  0.00           H  
ATOM   1264 3HD2 LEU B 123      55.573  24.568  28.347  1.00  0.00           H  
ATOM   1265  N   THR B 124      52.326  28.433  28.702  1.00  0.00           N  
ATOM   1266  CA  THR B 124      51.898  29.823  28.542  1.00  0.00           C  
ATOM   1267  C   THR B 124      50.718  30.138  29.458  1.00  0.00           C  
ATOM   1268  O   THR B 124      49.896  29.262  29.748  1.00  0.00           O  
ATOM   1269  CB  THR B 124      51.496  30.117  27.056  1.00  0.00           C  
ATOM   1270  OG1 THR B 124      50.387  29.250  26.662  1.00  0.00           O  
ATOM   1271  CG2 THR B 124      52.674  29.894  26.120  1.00  0.00           C  
ATOM   1272  H   THR B 124      51.632  27.702  28.669  1.00  0.00           H  
ATOM   1273  HA  THR B 124      52.724  30.481  28.817  1.00  0.00           H  
ATOM   1274  HB  THR B 124      51.173  31.154  26.976  1.00  0.00           H  
ATOM   1275  HG1 THR B 124      50.100  29.402  25.704  1.00  0.00           H  
ATOM   1276 1HG2 THR B 124      52.368  30.117  25.096  1.00  0.00           H  
ATOM   1277 2HG2 THR B 124      53.492  30.554  26.408  1.00  0.00           H  
ATOM   1278 3HG2 THR B 124      53.006  28.864  26.182  1.00  0.00           H  
ATOM   1279  N   CYS B 125      50.623  31.401  29.874  1.00  0.00           N  
ATOM   1280  CA  CYS B 125      49.490  31.883  30.654  1.00  0.00           C  
ATOM   1281  C   CYS B 125      48.956  33.183  30.110  1.00  0.00           C  
ATOM   1282  O   CYS B 125      49.699  33.966  29.519  1.00  0.00           O  
ATOM   1283  CB  CYS B 125      49.836  32.108  32.130  1.00  0.00           C  
ATOM   1284  SG  CYS B 125      50.326  30.635  33.052  1.00  0.00           S  
ATOM   1285  H   CYS B 125      51.351  32.052  29.617  1.00  0.00           H  
ATOM   1286  HA  CYS B 125      48.702  31.150  30.591  1.00  0.00           H  
ATOM   1287 1HB  CYS B 125      50.639  32.835  32.204  1.00  0.00           H  
ATOM   1288 2HB  CYS B 125      48.965  32.539  32.630  1.00  0.00           H  
ATOM   1289  N   LYS B 126      47.684  33.436  30.369  1.00  0.00           N  
ATOM   1290  CA  LYS B 126      47.053  34.687  29.993  1.00  0.00           C  
ATOM   1291  C   LYS B 126      46.105  35.175  31.075  1.00  0.00           C  
ATOM   1292  O   LYS B 126      45.272  34.419  31.574  1.00  0.00           O  
ATOM   1293  CB  LYS B 126      46.314  34.497  28.658  1.00  0.00           C  
ATOM   1294  CG  LYS B 126      45.621  35.727  28.090  1.00  0.00           C  
ATOM   1295  CD  LYS B 126      44.982  35.436  26.701  1.00  0.00           C  
ATOM   1296  CE  LYS B 126      46.040  35.542  25.595  1.00  0.00           C  
ATOM   1297  NZ  LYS B 126      45.462  35.455  24.227  1.00  0.00           N  
ATOM   1298  H   LYS B 126      47.137  32.704  30.819  1.00  0.00           H  
ATOM   1299  HA  LYS B 126      47.827  35.443  29.864  1.00  0.00           H  
ATOM   1300 1HB  LYS B 126      47.004  34.112  27.906  1.00  0.00           H  
ATOM   1301 2HB  LYS B 126      45.537  33.754  28.795  1.00  0.00           H  
ATOM   1302 1HG  LYS B 126      44.849  36.062  28.779  1.00  0.00           H  
ATOM   1303 2HG  LYS B 126      46.348  36.531  27.984  1.00  0.00           H  
ATOM   1304 1HD  LYS B 126      44.565  34.425  26.688  1.00  0.00           H  
ATOM   1305 2HD  LYS B 126      44.180  36.147  26.505  1.00  0.00           H  
ATOM   1306 1HE  LYS B 126      46.543  36.501  25.699  1.00  0.00           H  
ATOM   1307 2HE  LYS B 126      46.774  34.742  25.715  1.00  0.00           H  
ATOM   1308 1HZ  LYS B 126      46.196  35.545  23.544  1.00  0.00           H  
ATOM   1309 2HZ  LYS B 126      45.010  34.551  24.082  1.00  0.00           H  
ATOM   1310 3HZ  LYS B 126      44.790  36.188  24.087  1.00  0.00           H  
ATOM   1311  N   LYS B 127      46.243  36.431  31.475  1.00  0.00           N  
ATOM   1312  CA  LYS B 127      45.300  36.956  32.446  1.00  0.00           C  
ATOM   1313  C   LYS B 127      44.114  37.558  31.741  1.00  0.00           C  
ATOM   1314  O   LYS B 127      44.264  38.386  30.839  1.00  0.00           O  
ATOM   1315  CB  LYS B 127      45.923  37.964  33.399  1.00  0.00           C  
ATOM   1316  CG  LYS B 127      46.886  37.342  34.338  1.00  0.00           C  
ATOM   1317  CD  LYS B 127      47.599  38.354  35.225  1.00  0.00           C  
ATOM   1318  CE  LYS B 127      46.661  38.903  36.304  1.00  0.00           C  
ATOM   1319  NZ  LYS B 127      47.394  39.741  37.317  1.00  0.00           N  
ATOM   1320  H   LYS B 127      46.961  37.023  31.081  1.00  0.00           H  
ATOM   1321  HA  LYS B 127      44.938  36.131  33.048  1.00  0.00           H  
ATOM   1322 1HB  LYS B 127      46.426  38.749  32.840  1.00  0.00           H  
ATOM   1323 2HB  LYS B 127      45.139  38.423  33.993  1.00  0.00           H  
ATOM   1324 1HG  LYS B 127      46.309  36.682  34.977  1.00  0.00           H  
ATOM   1325 2HG  LYS B 127      47.614  36.747  33.793  1.00  0.00           H  
ATOM   1326 1HD  LYS B 127      48.447  37.868  35.708  1.00  0.00           H  
ATOM   1327 2HD  LYS B 127      47.969  39.179  34.618  1.00  0.00           H  
ATOM   1328 1HE  LYS B 127      45.892  39.510  35.830  1.00  0.00           H  
ATOM   1329 2HE  LYS B 127      46.182  38.065  36.816  1.00  0.00           H  
ATOM   1330 1HZ  LYS B 127      46.743  40.082  38.011  1.00  0.00           H  
ATOM   1331 2HZ  LYS B 127      48.102  39.178  37.768  1.00  0.00           H  
ATOM   1332 3HZ  LYS B 127      47.834  40.526  36.856  1.00  0.00           H  
ATOM   1333  N   ILE B 128      42.935  37.126  32.136  1.00  0.00           N  
ATOM   1334  CA  ILE B 128      41.737  37.632  31.518  1.00  0.00           C  
ATOM   1335  C   ILE B 128      40.723  38.056  32.544  1.00  0.00           C  
ATOM   1336  O   ILE B 128      40.711  37.579  33.677  1.00  0.00           O  
ATOM   1337  CB  ILE B 128      41.023  36.566  30.698  1.00  0.00           C  
ATOM   1338  CG1 ILE B 128      40.642  35.470  31.626  1.00  0.00           C  
ATOM   1339  CG2 ILE B 128      41.933  36.005  29.607  1.00  0.00           C  
ATOM   1340  CD1 ILE B 128      39.679  34.561  31.052  1.00  0.00           C  
ATOM   1341  H   ILE B 128      42.891  36.442  32.890  1.00  0.00           H  
ATOM   1342  HA  ILE B 128      41.984  38.488  30.894  1.00  0.00           H  
ATOM   1343  HB  ILE B 128      40.116  36.985  30.254  1.00  0.00           H  
ATOM   1344 1HG1 ILE B 128      41.544  34.907  31.889  1.00  0.00           H  
ATOM   1345 2HG1 ILE B 128      40.217  35.887  32.535  1.00  0.00           H  
ATOM   1346 1HG2 ILE B 128      41.405  35.231  29.050  1.00  0.00           H  
ATOM   1347 2HG2 ILE B 128      42.228  36.804  28.929  1.00  0.00           H  
ATOM   1348 3HG2 ILE B 128      42.823  35.567  30.067  1.00  0.00           H  
ATOM   1349 1HD1 ILE B 128      39.450  33.786  31.775  1.00  0.00           H  
ATOM   1350 2HD1 ILE B 128      38.794  35.127  30.830  1.00  0.00           H  
ATOM   1351 3HD1 ILE B 128      40.072  34.125  30.145  1.00  0.00           H  
ATOM   1352  N   ASP B 129      39.828  38.910  32.128  1.00  0.00           N  
ATOM   1353  CA  ASP B 129      38.680  39.256  32.930  1.00  0.00           C  
ATOM   1354  C   ASP B 129      37.484  38.558  32.311  1.00  0.00           C  
ATOM   1355  O   ASP B 129      37.113  38.820  31.166  1.00  0.00           O  
ATOM   1356  CB  ASP B 129      38.490  40.755  33.085  1.00  0.00           C  
ATOM   1357  CG  ASP B 129      37.350  41.106  34.053  1.00  0.00           C  
ATOM   1358  OD1 ASP B 129      36.406  40.327  34.183  1.00  0.00           O  
ATOM   1359  OD2 ASP B 129      37.419  42.151  34.664  1.00  0.00           O  
ATOM   1360  H   ASP B 129      39.921  39.305  31.201  1.00  0.00           H  
ATOM   1361  HA  ASP B 129      38.812  38.853  33.935  1.00  0.00           H  
ATOM   1362 1HB  ASP B 129      39.396  41.205  33.460  1.00  0.00           H  
ATOM   1363 2HB  ASP B 129      38.289  41.200  32.120  1.00  0.00           H  
ATOM   1364  N   LEU B 130      36.912  37.624  33.036  1.00  0.00           N  
ATOM   1365  CA  LEU B 130      35.828  36.799  32.540  1.00  0.00           C  
ATOM   1366  C   LEU B 130      34.620  37.620  32.080  1.00  0.00           C  
ATOM   1367  O   LEU B 130      33.822  37.142  31.265  1.00  0.00           O  
ATOM   1368  CB  LEU B 130      35.419  35.845  33.652  1.00  0.00           C  
ATOM   1369  CG  LEU B 130      36.484  34.832  34.003  1.00  0.00           C  
ATOM   1370  CD1 LEU B 130      36.170  34.155  35.343  1.00  0.00           C  
ATOM   1371  CD2 LEU B 130      36.528  33.817  32.905  1.00  0.00           C  
ATOM   1372  H   LEU B 130      37.250  37.480  33.978  1.00  0.00           H  
ATOM   1373  HA  LEU B 130      36.199  36.223  31.696  1.00  0.00           H  
ATOM   1374 1HB  LEU B 130      35.196  36.430  34.544  1.00  0.00           H  
ATOM   1375 2HB  LEU B 130      34.518  35.312  33.350  1.00  0.00           H  
ATOM   1376  HG  LEU B 130      37.454  35.335  34.084  1.00  0.00           H  
ATOM   1377 1HD1 LEU B 130      36.944  33.422  35.578  1.00  0.00           H  
ATOM   1378 2HD1 LEU B 130      36.130  34.903  36.139  1.00  0.00           H  
ATOM   1379 3HD1 LEU B 130      35.216  33.662  35.258  1.00  0.00           H  
ATOM   1380 1HD2 LEU B 130      37.301  33.089  33.126  1.00  0.00           H  
ATOM   1381 2HD2 LEU B 130      35.561  33.315  32.830  1.00  0.00           H  
ATOM   1382 3HD2 LEU B 130      36.748  34.312  31.978  1.00  0.00           H  
ATOM   1383  N   THR B 131      34.488  38.863  32.585  1.00  0.00           N  
ATOM   1384  CA  THR B 131      33.353  39.717  32.253  1.00  0.00           C  
ATOM   1385  C   THR B 131      33.604  40.550  31.004  1.00  0.00           C  
ATOM   1386  O   THR B 131      32.757  41.366  30.627  1.00  0.00           O  
ATOM   1387  CB  THR B 131      33.009  40.651  33.428  1.00  0.00           C  
ATOM   1388  OG1 THR B 131      34.061  41.609  33.604  1.00  0.00           O  
ATOM   1389  CG2 THR B 131      32.834  39.853  34.711  1.00  0.00           C  
ATOM   1390  H   THR B 131      35.203  39.236  33.225  1.00  0.00           H  
ATOM   1391  HA  THR B 131      32.491  39.079  32.058  1.00  0.00           H  
ATOM   1392  HB  THR B 131      32.083  41.184  33.209  1.00  0.00           H  
ATOM   1393  HG1 THR B 131      34.859  41.158  33.890  1.00  0.00           H  
ATOM   1394 1HG2 THR B 131      32.591  40.530  35.530  1.00  0.00           H  
ATOM   1395 2HG2 THR B 131      32.027  39.132  34.583  1.00  0.00           H  
ATOM   1396 3HG2 THR B 131      33.759  39.326  34.939  1.00  0.00           H  
ATOM   1397  N   THR B 132      34.773  40.381  30.393  1.00  0.00           N  
ATOM   1398  CA  THR B 132      35.123  41.147  29.213  1.00  0.00           C  
ATOM   1399  C   THR B 132      35.270  40.276  27.973  1.00  0.00           C  
ATOM   1400  O   THR B 132      35.643  40.768  26.907  1.00  0.00           O  
ATOM   1401  CB  THR B 132      36.428  41.932  29.443  1.00  0.00           C  
ATOM   1402  OG1 THR B 132      37.507  41.016  29.664  1.00  0.00           O  
ATOM   1403  CG2 THR B 132      36.293  42.849  30.650  1.00  0.00           C  
ATOM   1404  H   THR B 132      35.451  39.715  30.761  1.00  0.00           H  
ATOM   1405  HA  THR B 132      34.333  41.863  29.027  1.00  0.00           H  
ATOM   1406  HB  THR B 132      36.652  42.531  28.561  1.00  0.00           H  
ATOM   1407  HG1 THR B 132      37.748  40.600  28.833  1.00  0.00           H  
ATOM   1408 1HG2 THR B 132      37.223  43.397  30.797  1.00  0.00           H  
ATOM   1409 2HG2 THR B 132      35.479  43.555  30.480  1.00  0.00           H  
ATOM   1410 3HG2 THR B 132      36.077  42.255  31.536  1.00  0.00           H  
ATOM   1411  N   ILE B 133      35.024  38.977  28.128  1.00  0.00           N  
ATOM   1412  CA  ILE B 133      35.115  38.022  27.031  1.00  0.00           C  
ATOM   1413  C   ILE B 133      33.767  37.297  26.852  1.00  0.00           C  
ATOM   1414  O   ILE B 133      33.727  36.116  26.506  1.00  0.00           O  
ATOM   1415  CB  ILE B 133      36.226  36.987  27.265  1.00  0.00           C  
ATOM   1416  CG1 ILE B 133      36.035  36.247  28.570  1.00  0.00           C  
ATOM   1417  CG2 ILE B 133      37.538  37.701  27.308  1.00  0.00           C  
ATOM   1418  CD1 ILE B 133      36.910  34.997  28.680  1.00  0.00           C  
ATOM   1419  H   ILE B 133      34.741  38.646  29.041  1.00  0.00           H  
ATOM   1420  HA  ILE B 133      35.338  38.559  26.110  1.00  0.00           H  
ATOM   1421  HB  ILE B 133      36.241  36.269  26.471  1.00  0.00           H  
ATOM   1422 1HG1 ILE B 133      36.287  36.921  29.387  1.00  0.00           H  
ATOM   1423 2HG1 ILE B 133      34.995  35.961  28.669  1.00  0.00           H  
ATOM   1424 1HG2 ILE B 133      38.340  36.977  27.462  1.00  0.00           H  
ATOM   1425 2HG2 ILE B 133      37.693  38.223  26.366  1.00  0.00           H  
ATOM   1426 3HG2 ILE B 133      37.536  38.420  28.130  1.00  0.00           H  
ATOM   1427 1HD1 ILE B 133      36.734  34.520  29.632  1.00  0.00           H  
ATOM   1428 2HD1 ILE B 133      36.679  34.304  27.900  1.00  0.00           H  
ATOM   1429 3HD1 ILE B 133      37.954  35.283  28.597  1.00  0.00           H  
ATOM   1430  N   VAL B 134      32.667  37.973  27.164  1.00  0.00           N  
ATOM   1431  CA  VAL B 134      31.368  37.315  27.139  1.00  0.00           C  
ATOM   1432  C   VAL B 134      30.764  37.132  25.742  1.00  0.00           C  
ATOM   1433  O   VAL B 134      30.708  38.070  24.953  1.00  0.00           O  
ATOM   1434  CB  VAL B 134      30.358  38.118  27.974  1.00  0.00           C  
ATOM   1435  CG1 VAL B 134      28.980  37.480  27.859  1.00  0.00           C  
ATOM   1436  CG2 VAL B 134      30.815  38.210  29.390  1.00  0.00           C  
ATOM   1437  H   VAL B 134      32.722  38.965  27.400  1.00  0.00           H  
ATOM   1438  HA  VAL B 134      31.493  36.344  27.608  1.00  0.00           H  
ATOM   1439  HB  VAL B 134      30.295  39.112  27.585  1.00  0.00           H  
ATOM   1440 1HG1 VAL B 134      28.284  38.059  28.420  1.00  0.00           H  
ATOM   1441 2HG1 VAL B 134      28.664  37.460  26.819  1.00  0.00           H  
ATOM   1442 3HG1 VAL B 134      29.017  36.459  28.248  1.00  0.00           H  
ATOM   1443 1HG2 VAL B 134      30.103  38.797  29.972  1.00  0.00           H  
ATOM   1444 2HG2 VAL B 134      30.893  37.209  29.808  1.00  0.00           H  
ATOM   1445 3HG2 VAL B 134      31.793  38.694  29.413  1.00  0.00           H  
ATOM   1446  N   LYS B 135      30.315  35.925  25.434  1.00  0.00           N  
ATOM   1447  CA  LYS B 135      29.653  35.638  24.171  1.00  0.00           C  
ATOM   1448  C   LYS B 135      28.163  35.319  24.437  1.00  0.00           C  
ATOM   1449  O   LYS B 135      27.859  34.224  24.902  1.00  0.00           O  
ATOM   1450  CB  LYS B 135      30.308  34.451  23.493  1.00  0.00           C  
ATOM   1451  CG  LYS B 135      29.754  34.165  22.093  1.00  0.00           C  
ATOM   1452  CD  LYS B 135      30.458  33.003  21.437  1.00  0.00           C  
ATOM   1453  CE  LYS B 135      29.948  32.766  20.017  1.00  0.00           C  
ATOM   1454  NZ  LYS B 135      30.640  31.587  19.349  1.00  0.00           N  
ATOM   1455  H   LYS B 135      30.436  35.187  26.121  1.00  0.00           H  
ATOM   1456  HA  LYS B 135      29.767  36.487  23.506  1.00  0.00           H  
ATOM   1457 1HB  LYS B 135      31.380  34.622  23.412  1.00  0.00           H  
ATOM   1458 2HB  LYS B 135      30.154  33.567  24.105  1.00  0.00           H  
ATOM   1459 1HG  LYS B 135      28.681  33.943  22.164  1.00  0.00           H  
ATOM   1460 2HG  LYS B 135      29.877  35.052  21.464  1.00  0.00           H  
ATOM   1461 1HD  LYS B 135      31.534  33.189  21.413  1.00  0.00           H  
ATOM   1462 2HD  LYS B 135      30.272  32.107  22.017  1.00  0.00           H  
ATOM   1463 1HE  LYS B 135      28.875  32.582  20.051  1.00  0.00           H  
ATOM   1464 2HE  LYS B 135      30.130  33.665  19.425  1.00  0.00           H  
ATOM   1465 1HZ  LYS B 135      30.276  31.464  18.385  1.00  0.00           H  
ATOM   1466 2HZ  LYS B 135      31.632  31.758  19.305  1.00  0.00           H  
ATOM   1467 3HZ  LYS B 135      30.462  30.744  19.867  1.00  0.00           H  
ATOM   1468  N   PRO B 136      27.213  36.216  24.146  1.00  0.00           N  
ATOM   1469  CA  PRO B 136      25.793  36.072  24.414  1.00  0.00           C  
ATOM   1470  C   PRO B 136      25.182  34.891  23.691  1.00  0.00           C  
ATOM   1471  O   PRO B 136      25.716  34.409  22.688  1.00  0.00           O  
ATOM   1472  CB  PRO B 136      25.193  37.367  23.866  1.00  0.00           C  
ATOM   1473  CG  PRO B 136      26.282  38.341  23.947  1.00  0.00           C  
ATOM   1474  CD  PRO B 136      27.557  37.546  23.655  1.00  0.00           C  
ATOM   1475  HA  PRO B 136      25.633  35.984  25.490  1.00  0.00           H  
ATOM   1476 1HB  PRO B 136      24.823  37.204  22.850  1.00  0.00           H  
ATOM   1477 2HB  PRO B 136      24.316  37.650  24.468  1.00  0.00           H  
ATOM   1478 1HG  PRO B 136      26.096  39.123  23.221  1.00  0.00           H  
ATOM   1479 2HG  PRO B 136      26.286  38.816  24.930  1.00  0.00           H  
ATOM   1480 1HD  PRO B 136      27.780  37.520  22.573  1.00  0.00           H  
ATOM   1481 2HD  PRO B 136      28.350  37.986  24.243  1.00  0.00           H  
ATOM   1482  N   GLU B 137      24.078  34.409  24.234  1.00  0.00           N  
ATOM   1483  CA  GLU B 137      23.339  33.345  23.589  1.00  0.00           C  
ATOM   1484  C   GLU B 137      22.715  33.940  22.316  1.00  0.00           C  
ATOM   1485  O   GLU B 137      22.339  35.120  22.283  1.00  0.00           O  
ATOM   1486  CB  GLU B 137      22.256  32.797  24.518  1.00  0.00           C  
ATOM   1487  CG  GLU B 137      22.780  32.114  25.797  1.00  0.00           C  
ATOM   1488  CD  GLU B 137      21.679  31.500  26.638  1.00  0.00           C  
ATOM   1489  OE1 GLU B 137      20.587  31.339  26.136  1.00  0.00           O  
ATOM   1490  OE2 GLU B 137      21.895  31.282  27.815  1.00  0.00           O  
ATOM   1491  H   GLU B 137      23.710  34.843  25.077  1.00  0.00           H  
ATOM   1492  HA  GLU B 137      24.024  32.546  23.311  1.00  0.00           H  
ATOM   1493 1HB  GLU B 137      21.603  33.613  24.825  1.00  0.00           H  
ATOM   1494 2HB  GLU B 137      21.640  32.078  23.975  1.00  0.00           H  
ATOM   1495 1HG  GLU B 137      23.488  31.334  25.522  1.00  0.00           H  
ATOM   1496 2HG  GLU B 137      23.310  32.856  26.396  1.00  0.00           H  
ATOM   1497  N   ALA B 138      22.611  33.154  21.262  1.00  0.00           N  
ATOM   1498  CA  ALA B 138      22.036  33.711  20.051  1.00  0.00           C  
ATOM   1499  C   ALA B 138      20.565  34.058  20.271  1.00  0.00           C  
ATOM   1500  O   ALA B 138      19.905  33.420  21.095  1.00  0.00           O  
ATOM   1501  CB  ALA B 138      22.154  32.758  18.879  1.00  0.00           C  
ATOM   1502  H   ALA B 138      22.924  32.195  21.296  1.00  0.00           H  
ATOM   1503  HA  ALA B 138      22.610  34.593  19.809  1.00  0.00           H  
ATOM   1504 1HB  ALA B 138      21.743  33.225  17.981  1.00  0.00           H  
ATOM   1505 2HB  ALA B 138      23.202  32.520  18.708  1.00  0.00           H  
ATOM   1506 3HB  ALA B 138      21.602  31.845  19.092  1.00  0.00           H  
ATOM   1507  N   PRO B 139      20.047  35.086  19.600  1.00  0.00           N  
ATOM   1508  CA  PRO B 139      18.649  35.429  19.473  1.00  0.00           C  
ATOM   1509  C   PRO B 139      17.858  34.307  18.830  1.00  0.00           C  
ATOM   1510  O   PRO B 139      18.426  33.476  18.107  1.00  0.00           O  
ATOM   1511  CB  PRO B 139      18.667  36.639  18.575  1.00  0.00           C  
ATOM   1512  CG  PRO B 139      20.081  37.135  18.620  1.00  0.00           C  
ATOM   1513  CD  PRO B 139      20.922  35.911  18.753  1.00  0.00           C  
ATOM   1514  HA  PRO B 139      18.241  35.672  20.469  1.00  0.00           H  
ATOM   1515 1HB  PRO B 139      18.333  36.309  17.606  1.00  0.00           H  
ATOM   1516 2HB  PRO B 139      17.945  37.372  18.930  1.00  0.00           H  
ATOM   1517 1HG  PRO B 139      20.336  37.740  17.747  1.00  0.00           H  
ATOM   1518 2HG  PRO B 139      20.191  37.799  19.490  1.00  0.00           H  
ATOM   1519 1HD  PRO B 139      21.122  35.450  17.771  1.00  0.00           H  
ATOM   1520 2HD  PRO B 139      21.835  36.250  19.275  1.00  0.00           H  
ATOM   1521  N   PHE B 140      16.555  34.293  19.081  1.00  0.00           N  
ATOM   1522  CA  PHE B 140      15.665  33.268  18.549  1.00  0.00           C  
ATOM   1523  C   PHE B 140      14.259  33.794  18.255  1.00  0.00           C  
ATOM   1524  O   PHE B 140      13.935  34.952  18.544  1.00  0.00           O  
ATOM   1525  CB  PHE B 140      15.600  32.109  19.521  1.00  0.00           C  
ATOM   1526  CG  PHE B 140      15.040  32.483  20.825  1.00  0.00           C  
ATOM   1527  CD1 PHE B 140      13.702  32.314  21.077  1.00  0.00           C  
ATOM   1528  CD2 PHE B 140      15.839  33.010  21.815  1.00  0.00           C  
ATOM   1529  CE1 PHE B 140      13.151  32.662  22.282  1.00  0.00           C  
ATOM   1530  CE2 PHE B 140      15.290  33.355  23.032  1.00  0.00           C  
ATOM   1531  CZ  PHE B 140      13.945  33.184  23.267  1.00  0.00           C  
ATOM   1532  H   PHE B 140      16.180  35.019  19.693  1.00  0.00           H  
ATOM   1533  HA  PHE B 140      16.089  32.901  17.613  1.00  0.00           H  
ATOM   1534 1HB  PHE B 140      14.990  31.313  19.104  1.00  0.00           H  
ATOM   1535 2HB  PHE B 140      16.604  31.714  19.682  1.00  0.00           H  
ATOM   1536  HD1 PHE B 140      13.073  31.897  20.296  1.00  0.00           H  
ATOM   1537  HD2 PHE B 140      16.910  33.151  21.629  1.00  0.00           H  
ATOM   1538  HE1 PHE B 140      12.079  32.517  22.443  1.00  0.00           H  
ATOM   1539  HE2 PHE B 140      15.916  33.760  23.804  1.00  0.00           H  
ATOM   1540  HZ  PHE B 140      13.514  33.463  24.227  1.00  0.00           H  
ATOM   1541  N   ASP B 141      13.426  32.962  17.615  1.00  0.00           N  
ATOM   1542  CA  ASP B 141      12.082  33.389  17.215  1.00  0.00           C  
ATOM   1543  C   ASP B 141      12.107  34.627  16.355  1.00  0.00           C  
ATOM   1544  O   ASP B 141      11.307  35.537  16.532  1.00  0.00           O  
ATOM   1545  CB  ASP B 141      11.124  33.625  18.382  1.00  0.00           C  
ATOM   1546  CG  ASP B 141      10.746  32.354  19.127  1.00  0.00           C  
ATOM   1547  OD1 ASP B 141      10.741  31.304  18.513  1.00  0.00           O  
ATOM   1548  OD2 ASP B 141      10.463  32.436  20.303  1.00  0.00           O  
ATOM   1549  H   ASP B 141      13.730  32.023  17.401  1.00  0.00           H  
ATOM   1550  HA  ASP B 141      11.646  32.591  16.614  1.00  0.00           H  
ATOM   1551 1HB  ASP B 141      11.565  34.326  19.090  1.00  0.00           H  
ATOM   1552 2HB  ASP B 141      10.213  34.084  18.004  1.00  0.00           H  
ATOM   1553  N   LEU B 142      13.052  34.670  15.434  1.00  0.00           N  
ATOM   1554  CA  LEU B 142      13.101  35.761  14.493  1.00  0.00           C  
ATOM   1555  C   LEU B 142      11.912  35.631  13.577  1.00  0.00           C  
ATOM   1556  O   LEU B 142      11.655  34.553  13.039  1.00  0.00           O  
ATOM   1557  CB  LEU B 142      14.413  35.768  13.710  1.00  0.00           C  
ATOM   1558  CG  LEU B 142      14.572  36.887  12.675  1.00  0.00           C  
ATOM   1559  CD1 LEU B 142      14.643  38.219  13.347  1.00  0.00           C  
ATOM   1560  CD2 LEU B 142      15.857  36.653  11.936  1.00  0.00           C  
ATOM   1561  H   LEU B 142      13.709  33.910  15.362  1.00  0.00           H  
ATOM   1562  HA  LEU B 142      13.015  36.695  15.034  1.00  0.00           H  
ATOM   1563 1HB  LEU B 142      15.240  35.851  14.412  1.00  0.00           H  
ATOM   1564 2HB  LEU B 142      14.504  34.819  13.181  1.00  0.00           H  
ATOM   1565  HG  LEU B 142      13.727  36.885  11.982  1.00  0.00           H  
ATOM   1566 1HD1 LEU B 142      14.778  38.991  12.598  1.00  0.00           H  
ATOM   1567 2HD1 LEU B 142      13.723  38.395  13.884  1.00  0.00           H  
ATOM   1568 3HD1 LEU B 142      15.479  38.233  14.039  1.00  0.00           H  
ATOM   1569 1HD2 LEU B 142      16.005  37.440  11.208  1.00  0.00           H  
ATOM   1570 2HD2 LEU B 142      16.679  36.664  12.645  1.00  0.00           H  
ATOM   1571 3HD2 LEU B 142      15.827  35.683  11.429  1.00  0.00           H  
ATOM   1572  N   SER B 143      11.183  36.717  13.414  1.00  0.00           N  
ATOM   1573  CA  SER B 143      10.004  36.724  12.568  1.00  0.00           C  
ATOM   1574  C   SER B 143       9.786  38.082  11.917  1.00  0.00           C  
ATOM   1575  O   SER B 143       9.975  39.127  12.548  1.00  0.00           O  
ATOM   1576  CB  SER B 143       8.798  36.367  13.405  1.00  0.00           C  
ATOM   1577  OG  SER B 143       7.630  36.392  12.646  1.00  0.00           O  
ATOM   1578  H   SER B 143      11.440  37.547  13.944  1.00  0.00           H  
ATOM   1579  HA  SER B 143      10.135  35.983  11.784  1.00  0.00           H  
ATOM   1580 1HB  SER B 143       8.937  35.379  13.845  1.00  0.00           H  
ATOM   1581 2HB  SER B 143       8.715  37.082  14.225  1.00  0.00           H  
ATOM   1582  HG  SER B 143       7.239  37.261  12.801  1.00  0.00           H  
ATOM   1583  N   VAL B 144       9.373  38.072  10.648  1.00  0.00           N  
ATOM   1584  CA  VAL B 144       9.094  39.325   9.952  1.00  0.00           C  
ATOM   1585  C   VAL B 144       7.655  39.371   9.523  1.00  0.00           C  
ATOM   1586  O   VAL B 144       7.153  38.416   8.929  1.00  0.00           O  
ATOM   1587  CB  VAL B 144       9.978  39.522   8.708  1.00  0.00           C  
ATOM   1588  CG1 VAL B 144       9.627  40.852   8.035  1.00  0.00           C  
ATOM   1589  CG2 VAL B 144      11.425  39.467   9.110  1.00  0.00           C  
ATOM   1590  H   VAL B 144       9.247  37.188  10.172  1.00  0.00           H  
ATOM   1591  HA  VAL B 144       9.286  40.146  10.628  1.00  0.00           H  
ATOM   1592  HB  VAL B 144       9.775  38.754   7.985  1.00  0.00           H  
ATOM   1593 1HG1 VAL B 144      10.248  40.985   7.151  1.00  0.00           H  
ATOM   1594 2HG1 VAL B 144       8.584  40.855   7.739  1.00  0.00           H  
ATOM   1595 3HG1 VAL B 144       9.805  41.671   8.735  1.00  0.00           H  
ATOM   1596 1HG2 VAL B 144      12.039  39.611   8.230  1.00  0.00           H  
ATOM   1597 2HG2 VAL B 144      11.623  40.243   9.827  1.00  0.00           H  
ATOM   1598 3HG2 VAL B 144      11.653  38.503   9.557  1.00  0.00           H  
ATOM   1599  N   VAL B 145       6.989  40.467   9.841  1.00  0.00           N  
ATOM   1600  CA  VAL B 145       5.604  40.645   9.464  1.00  0.00           C  
ATOM   1601  C   VAL B 145       5.393  41.851   8.593  1.00  0.00           C  
ATOM   1602  O   VAL B 145       5.801  42.959   8.928  1.00  0.00           O  
ATOM   1603  CB  VAL B 145       4.704  40.750  10.703  1.00  0.00           C  
ATOM   1604  CG1 VAL B 145       3.261  40.984  10.282  1.00  0.00           C  
ATOM   1605  CG2 VAL B 145       4.803  39.440  11.495  1.00  0.00           C  
ATOM   1606  H   VAL B 145       7.471  41.196  10.362  1.00  0.00           H  
ATOM   1607  HA  VAL B 145       5.293  39.769   8.904  1.00  0.00           H  
ATOM   1608  HB  VAL B 145       5.022  41.592  11.317  1.00  0.00           H  
ATOM   1609 1HG1 VAL B 145       2.630  41.054  11.166  1.00  0.00           H  
ATOM   1610 2HG1 VAL B 145       3.187  41.914   9.718  1.00  0.00           H  
ATOM   1611 3HG1 VAL B 145       2.923  40.158   9.658  1.00  0.00           H  
ATOM   1612 1HG2 VAL B 145       4.167  39.498  12.374  1.00  0.00           H  
ATOM   1613 2HG2 VAL B 145       4.478  38.611  10.864  1.00  0.00           H  
ATOM   1614 3HG2 VAL B 145       5.835  39.272  11.806  1.00  0.00           H  
ATOM   1615  N   TYR B 146       4.755  41.631   7.458  1.00  0.00           N  
ATOM   1616  CA  TYR B 146       4.451  42.719   6.554  1.00  0.00           C  
ATOM   1617  C   TYR B 146       3.115  43.329   6.924  1.00  0.00           C  
ATOM   1618  O   TYR B 146       2.129  42.615   7.121  1.00  0.00           O  
ATOM   1619  CB  TYR B 146       4.460  42.248   5.101  1.00  0.00           C  
ATOM   1620  CG  TYR B 146       4.077  43.336   4.121  1.00  0.00           C  
ATOM   1621  CD1 TYR B 146       4.934  44.399   3.882  1.00  0.00           C  
ATOM   1622  CD2 TYR B 146       2.870  43.258   3.445  1.00  0.00           C  
ATOM   1623  CE1 TYR B 146       4.591  45.388   2.985  1.00  0.00           C  
ATOM   1624  CE2 TYR B 146       2.521  44.240   2.546  1.00  0.00           C  
ATOM   1625  CZ  TYR B 146       3.371  45.308   2.314  1.00  0.00           C  
ATOM   1626  OH  TYR B 146       2.995  46.288   1.406  1.00  0.00           O  
ATOM   1627  H   TYR B 146       4.466  40.693   7.225  1.00  0.00           H  
ATOM   1628  HA  TYR B 146       5.206  43.494   6.660  1.00  0.00           H  
ATOM   1629 1HB  TYR B 146       5.447  41.881   4.841  1.00  0.00           H  
ATOM   1630 2HB  TYR B 146       3.761  41.419   4.985  1.00  0.00           H  
ATOM   1631  HD1 TYR B 146       5.873  44.459   4.417  1.00  0.00           H  
ATOM   1632  HD2 TYR B 146       2.195  42.420   3.627  1.00  0.00           H  
ATOM   1633  HE1 TYR B 146       5.268  46.225   2.812  1.00  0.00           H  
ATOM   1634  HE2 TYR B 146       1.569  44.177   2.018  1.00  0.00           H  
ATOM   1635  HH  TYR B 146       3.708  46.944   1.308  1.00  0.00           H  
ATOM   1636  N   ARG B 147       3.084  44.646   7.052  1.00  0.00           N  
ATOM   1637  CA  ARG B 147       1.840  45.313   7.364  1.00  0.00           C  
ATOM   1638  C   ARG B 147       1.394  46.113   6.159  1.00  0.00           C  
ATOM   1639  O   ARG B 147       1.938  47.184   5.861  1.00  0.00           O  
ATOM   1640  CB  ARG B 147       1.971  46.217   8.565  1.00  0.00           C  
ATOM   1641  CG  ARG B 147       2.401  45.515   9.841  1.00  0.00           C  
ATOM   1642  CD  ARG B 147       2.279  46.399  11.026  1.00  0.00           C  
ATOM   1643  NE  ARG B 147       3.109  47.597  10.920  1.00  0.00           N  
ATOM   1644  CZ  ARG B 147       3.061  48.635  11.788  1.00  0.00           C  
ATOM   1645  NH1 ARG B 147       2.246  48.594  12.844  1.00  0.00           N  
ATOM   1646  NH2 ARG B 147       3.830  49.690  11.582  1.00  0.00           N  
ATOM   1647  H   ARG B 147       3.942  45.182   6.905  1.00  0.00           H  
ATOM   1648  HA  ARG B 147       1.080  44.563   7.586  1.00  0.00           H  
ATOM   1649 1HB  ARG B 147       2.711  46.976   8.349  1.00  0.00           H  
ATOM   1650 2HB  ARG B 147       1.026  46.719   8.756  1.00  0.00           H  
ATOM   1651 1HG  ARG B 147       1.785  44.629   9.996  1.00  0.00           H  
ATOM   1652 2HG  ARG B 147       3.451  45.214   9.746  1.00  0.00           H  
ATOM   1653 1HD  ARG B 147       1.244  46.711  11.135  1.00  0.00           H  
ATOM   1654 2HD  ARG B 147       2.589  45.851  11.915  1.00  0.00           H  
ATOM   1655  HE  ARG B 147       3.763  47.678  10.109  1.00  0.00           H  
ATOM   1656 1HH1 ARG B 147       1.663  47.787  13.006  1.00  0.00           H  
ATOM   1657 2HH1 ARG B 147       2.212  49.375  13.499  1.00  0.00           H  
ATOM   1658 1HH2 ARG B 147       4.458  49.717  10.751  1.00  0.00           H  
ATOM   1659 2HH2 ARG B 147       3.806  50.467  12.217  1.00  0.00           H  
ATOM   1660  N   GLU B 148       0.415  45.548   5.446  1.00  0.00           N  
ATOM   1661  CA  GLU B 148      -0.121  46.088   4.195  1.00  0.00           C  
ATOM   1662  C   GLU B 148      -0.775  47.457   4.382  1.00  0.00           C  
ATOM   1663  O   GLU B 148      -0.911  48.242   3.431  1.00  0.00           O  
ATOM   1664  CB  GLU B 148      -1.077  45.052   3.591  1.00  0.00           C  
ATOM   1665  CG  GLU B 148      -2.384  44.805   4.384  1.00  0.00           C  
ATOM   1666  CD  GLU B 148      -3.280  43.704   3.761  1.00  0.00           C  
ATOM   1667  OE1 GLU B 148      -2.964  43.233   2.688  1.00  0.00           O  
ATOM   1668  OE2 GLU B 148      -4.265  43.353   4.370  1.00  0.00           O  
ATOM   1669  H   GLU B 148       0.042  44.668   5.781  1.00  0.00           H  
ATOM   1670  HA  GLU B 148       0.706  46.222   3.500  1.00  0.00           H  
ATOM   1671 1HB  GLU B 148      -1.317  45.341   2.576  1.00  0.00           H  
ATOM   1672 2HB  GLU B 148      -0.562  44.093   3.529  1.00  0.00           H  
ATOM   1673 1HG  GLU B 148      -2.121  44.512   5.399  1.00  0.00           H  
ATOM   1674 2HG  GLU B 148      -2.946  45.736   4.441  1.00  0.00           H  
ATOM   1675  N   GLY B 149      -1.201  47.722   5.621  1.00  0.00           N  
ATOM   1676  CA  GLY B 149      -1.765  49.001   6.005  1.00  0.00           C  
ATOM   1677  C   GLY B 149      -0.667  50.069   5.976  1.00  0.00           C  
ATOM   1678  O   GLY B 149      -0.761  51.078   5.265  1.00  0.00           O  
ATOM   1679  H   GLY B 149      -1.086  47.006   6.321  1.00  0.00           H  
ATOM   1680 1HA  GLY B 149      -2.578  49.266   5.333  1.00  0.00           H  
ATOM   1681 2HA  GLY B 149      -2.182  48.929   7.008  1.00  0.00           H  
ATOM   1682  N   ALA B 150       0.390  49.795   6.749  1.00  0.00           N  
ATOM   1683  CA  ALA B 150       1.542  50.676   6.948  1.00  0.00           C  
ATOM   1684  C   ALA B 150       2.616  50.614   5.852  1.00  0.00           C  
ATOM   1685  O   ALA B 150       3.512  51.461   5.821  1.00  0.00           O  
ATOM   1686  CB  ALA B 150       2.191  50.332   8.273  1.00  0.00           C  
ATOM   1687  H   ALA B 150       0.388  48.922   7.252  1.00  0.00           H  
ATOM   1688  HA  ALA B 150       1.168  51.700   6.984  1.00  0.00           H  
ATOM   1689 1HB  ALA B 150       3.024  51.009   8.462  1.00  0.00           H  
ATOM   1690 2HB  ALA B 150       1.464  50.417   9.076  1.00  0.00           H  
ATOM   1691 3HB  ALA B 150       2.565  49.313   8.229  1.00  0.00           H  
ATOM   1692  N   ASN B 151       2.525  49.647   4.942  1.00  0.00           N  
ATOM   1693  CA  ASN B 151       3.552  49.466   3.913  1.00  0.00           C  
ATOM   1694  C   ASN B 151       4.955  49.324   4.488  1.00  0.00           C  
ATOM   1695  O   ASN B 151       5.919  49.961   4.023  1.00  0.00           O  
ATOM   1696  CB  ASN B 151       3.487  50.573   2.886  1.00  0.00           C  
ATOM   1697  CG  ASN B 151       2.273  50.437   2.080  1.00  0.00           C  
ATOM   1698  OD1 ASN B 151       1.294  51.167   2.266  1.00  0.00           O  
ATOM   1699  ND2 ASN B 151       2.317  49.513   1.142  1.00  0.00           N  
ATOM   1700  H   ASN B 151       1.784  48.958   5.015  1.00  0.00           H  
ATOM   1701  HA  ASN B 151       3.336  48.528   3.396  1.00  0.00           H  
ATOM   1702 1HB  ASN B 151       3.501  51.551   3.356  1.00  0.00           H  
ATOM   1703 2HB  ASN B 151       4.358  50.506   2.230  1.00  0.00           H  
ATOM   1704 1HD2 ASN B 151       1.532  49.367   0.543  1.00  0.00           H  
ATOM   1705 2HD2 ASN B 151       3.171  48.960   1.011  1.00  0.00           H  
ATOM   1706  N   ASP B 152       5.061  48.469   5.506  1.00  0.00           N  
ATOM   1707  CA  ASP B 152       6.362  48.204   6.107  1.00  0.00           C  
ATOM   1708  C   ASP B 152       6.541  46.758   6.569  1.00  0.00           C  
ATOM   1709  O   ASP B 152       5.602  45.958   6.538  1.00  0.00           O  
ATOM   1710  CB  ASP B 152       6.584  49.156   7.291  1.00  0.00           C  
ATOM   1711  CG  ASP B 152       5.575  48.997   8.450  1.00  0.00           C  
ATOM   1712  OD1 ASP B 152       4.926  47.976   8.565  1.00  0.00           O  
ATOM   1713  OD2 ASP B 152       5.468  49.917   9.236  1.00  0.00           O  
ATOM   1714  H   ASP B 152       4.209  48.005   5.826  1.00  0.00           H  
ATOM   1715  HA  ASP B 152       7.130  48.401   5.362  1.00  0.00           H  
ATOM   1716 1HB  ASP B 152       7.577  49.017   7.684  1.00  0.00           H  
ATOM   1717 2HB  ASP B 152       6.522  50.184   6.931  1.00  0.00           H  
ATOM   1718  N   PHE B 153       7.746  46.459   7.068  1.00  0.00           N  
ATOM   1719  CA  PHE B 153       8.110  45.137   7.559  1.00  0.00           C  
ATOM   1720  C   PHE B 153       8.594  45.196   8.985  1.00  0.00           C  
ATOM   1721  O   PHE B 153       9.608  45.840   9.288  1.00  0.00           O  
ATOM   1722  CB  PHE B 153       9.211  44.528   6.695  1.00  0.00           C  
ATOM   1723  CG  PHE B 153       8.820  44.285   5.277  1.00  0.00           C  
ATOM   1724  CD1 PHE B 153       8.894  45.297   4.334  1.00  0.00           C  
ATOM   1725  CD2 PHE B 153       8.372  43.036   4.877  1.00  0.00           C  
ATOM   1726  CE1 PHE B 153       8.523  45.051   3.028  1.00  0.00           C  
ATOM   1727  CE2 PHE B 153       8.007  42.806   3.570  1.00  0.00           C  
ATOM   1728  CZ  PHE B 153       8.086  43.826   2.659  1.00  0.00           C  
ATOM   1729  H   PHE B 153       8.461  47.175   7.069  1.00  0.00           H  
ATOM   1730  HA  PHE B 153       7.232  44.494   7.526  1.00  0.00           H  
ATOM   1731 1HB  PHE B 153      10.063  45.196   6.694  1.00  0.00           H  
ATOM   1732 2HB  PHE B 153       9.533  43.593   7.129  1.00  0.00           H  
ATOM   1733  HD1 PHE B 153       9.245  46.291   4.634  1.00  0.00           H  
ATOM   1734  HD2 PHE B 153       8.309  42.231   5.610  1.00  0.00           H  
ATOM   1735  HE1 PHE B 153       8.575  45.823   2.288  1.00  0.00           H  
ATOM   1736  HE2 PHE B 153       7.653  41.819   3.264  1.00  0.00           H  
ATOM   1737  HZ  PHE B 153       7.805  43.663   1.645  1.00  0.00           H  
ATOM   1738  N   VAL B 154       7.888  44.519   9.864  1.00  0.00           N  
ATOM   1739  CA  VAL B 154       8.235  44.567  11.268  1.00  0.00           C  
ATOM   1740  C   VAL B 154       9.026  43.340  11.632  1.00  0.00           C  
ATOM   1741  O   VAL B 154       8.555  42.220  11.444  1.00  0.00           O  
ATOM   1742  CB  VAL B 154       6.962  44.658  12.112  1.00  0.00           C  
ATOM   1743  CG1 VAL B 154       7.322  44.690  13.563  1.00  0.00           C  
ATOM   1744  CG2 VAL B 154       6.191  45.903  11.708  1.00  0.00           C  
ATOM   1745  H   VAL B 154       7.079  43.990   9.563  1.00  0.00           H  
ATOM   1746  HA  VAL B 154       8.848  45.449  11.459  1.00  0.00           H  
ATOM   1747  HB  VAL B 154       6.347  43.773  11.938  1.00  0.00           H  
ATOM   1748 1HG1 VAL B 154       6.413  44.744  14.157  1.00  0.00           H  
ATOM   1749 2HG1 VAL B 154       7.865  43.796  13.808  1.00  0.00           H  
ATOM   1750 3HG1 VAL B 154       7.951  45.564  13.756  1.00  0.00           H  
ATOM   1751 1HG2 VAL B 154       5.282  45.975  12.299  1.00  0.00           H  
ATOM   1752 2HG2 VAL B 154       6.811  46.786  11.883  1.00  0.00           H  
ATOM   1753 3HG2 VAL B 154       5.929  45.851  10.644  1.00  0.00           H  
ATOM   1754  N   VAL B 155      10.239  43.561  12.112  1.00  0.00           N  
ATOM   1755  CA  VAL B 155      11.170  42.500  12.417  1.00  0.00           C  
ATOM   1756  C   VAL B 155      11.270  42.330  13.921  1.00  0.00           C  
ATOM   1757  O   VAL B 155      11.685  43.257  14.630  1.00  0.00           O  
ATOM   1758  CB  VAL B 155      12.564  42.873  11.889  1.00  0.00           C  
ATOM   1759  CG1 VAL B 155      13.541  41.750  12.194  1.00  0.00           C  
ATOM   1760  CG2 VAL B 155      12.494  43.235  10.396  1.00  0.00           C  
ATOM   1761  H   VAL B 155      10.547  44.514  12.248  1.00  0.00           H  
ATOM   1762  HA  VAL B 155      10.827  41.568  11.966  1.00  0.00           H  
ATOM   1763  HB  VAL B 155      12.906  43.738  12.426  1.00  0.00           H  
ATOM   1764 1HG1 VAL B 155      14.539  42.031  11.858  1.00  0.00           H  
ATOM   1765 2HG1 VAL B 155      13.561  41.570  13.270  1.00  0.00           H  
ATOM   1766 3HG1 VAL B 155      13.224  40.841  11.681  1.00  0.00           H  
ATOM   1767 1HG2 VAL B 155      13.486  43.530  10.049  1.00  0.00           H  
ATOM   1768 2HG2 VAL B 155      12.150  42.395   9.822  1.00  0.00           H  
ATOM   1769 3HG2 VAL B 155      11.802  44.074  10.261  1.00  0.00           H  
ATOM   1770  N   THR B 156      10.888  41.156  14.417  1.00  0.00           N  
ATOM   1771  CA  THR B 156      10.918  40.934  15.851  1.00  0.00           C  
ATOM   1772  C   THR B 156      11.688  39.689  16.205  1.00  0.00           C  
ATOM   1773  O   THR B 156      11.779  38.739  15.428  1.00  0.00           O  
ATOM   1774  CB  THR B 156       9.497  40.803  16.438  1.00  0.00           C  
ATOM   1775  OG1 THR B 156       8.824  39.688  15.846  1.00  0.00           O  
ATOM   1776  CG2 THR B 156       8.715  42.033  16.172  1.00  0.00           C  
ATOM   1777  H   THR B 156      10.556  40.426  13.787  1.00  0.00           H  
ATOM   1778  HA  THR B 156      11.415  41.777  16.331  1.00  0.00           H  
ATOM   1779  HB  THR B 156       9.566  40.648  17.514  1.00  0.00           H  
ATOM   1780  HG1 THR B 156       8.755  39.827  14.891  1.00  0.00           H  
ATOM   1781 1HG2 THR B 156       7.719  41.929  16.595  1.00  0.00           H  
ATOM   1782 2HG2 THR B 156       9.221  42.885  16.622  1.00  0.00           H  
ATOM   1783 3HG2 THR B 156       8.644  42.169  15.102  1.00  0.00           H  
ATOM   1784  N   PHE B 157      12.219  39.677  17.407  1.00  0.00           N  
ATOM   1785  CA  PHE B 157      12.938  38.513  17.908  1.00  0.00           C  
ATOM   1786  C   PHE B 157      12.984  38.522  19.424  1.00  0.00           C  
ATOM   1787  O   PHE B 157      12.511  39.466  20.058  1.00  0.00           O  
ATOM   1788  CB  PHE B 157      14.320  38.450  17.266  1.00  0.00           C  
ATOM   1789  CG  PHE B 157      15.179  39.642  17.500  1.00  0.00           C  
ATOM   1790  CD1 PHE B 157      16.061  39.678  18.541  1.00  0.00           C  
ATOM   1791  CD2 PHE B 157      15.090  40.753  16.652  1.00  0.00           C  
ATOM   1792  CE1 PHE B 157      16.858  40.778  18.738  1.00  0.00           C  
ATOM   1793  CE2 PHE B 157      15.874  41.851  16.852  1.00  0.00           C  
ATOM   1794  CZ  PHE B 157      16.766  41.863  17.898  1.00  0.00           C  
ATOM   1795  H   PHE B 157      12.147  40.526  17.978  1.00  0.00           H  
ATOM   1796  HA  PHE B 157      12.398  37.615  17.599  1.00  0.00           H  
ATOM   1797 1HB  PHE B 157      14.845  37.569  17.638  1.00  0.00           H  
ATOM   1798 2HB  PHE B 157      14.214  38.325  16.213  1.00  0.00           H  
ATOM   1799  HD1 PHE B 157      16.127  38.823  19.213  1.00  0.00           H  
ATOM   1800  HD2 PHE B 157      14.392  40.738  15.820  1.00  0.00           H  
ATOM   1801  HE1 PHE B 157      17.558  40.789  19.567  1.00  0.00           H  
ATOM   1802  HE2 PHE B 157      15.794  42.708  16.186  1.00  0.00           H  
ATOM   1803  HZ  PHE B 157      17.394  42.729  18.070  1.00  0.00           H  
ATOM   1804  N   ASN B 158      13.537  37.477  20.015  1.00  0.00           N  
ATOM   1805  CA  ASN B 158      13.657  37.462  21.454  1.00  0.00           C  
ATOM   1806  C   ASN B 158      15.060  37.002  21.824  1.00  0.00           C  
ATOM   1807  O   ASN B 158      15.809  36.461  21.004  1.00  0.00           O  
ATOM   1808  CB  ASN B 158      12.596  36.521  22.042  1.00  0.00           C  
ATOM   1809  CG  ASN B 158      12.298  36.712  23.561  1.00  0.00           C  
ATOM   1810  OD1 ASN B 158      13.017  37.439  24.264  1.00  0.00           O  
ATOM   1811  ND2 ASN B 158      11.258  36.048  24.054  1.00  0.00           N  
ATOM   1812  H   ASN B 158      13.855  36.679  19.465  1.00  0.00           H  
ATOM   1813  HA  ASN B 158      13.523  38.472  21.847  1.00  0.00           H  
ATOM   1814 1HB  ASN B 158      11.664  36.652  21.492  1.00  0.00           H  
ATOM   1815 2HB  ASN B 158      12.915  35.503  21.870  1.00  0.00           H  
ATOM   1816 1HD2 ASN B 158      11.027  36.127  25.026  1.00  0.00           H  
ATOM   1817 2HD2 ASN B 158      10.705  35.466  23.455  1.00  0.00           H  
ATOM   1818  N   THR B 159      15.409  37.206  23.079  1.00  0.00           N  
ATOM   1819  CA  THR B 159      16.690  36.767  23.599  1.00  0.00           C  
ATOM   1820  C   THR B 159      16.535  36.368  25.032  1.00  0.00           C  
ATOM   1821  O   THR B 159      15.845  37.025  25.816  1.00  0.00           O  
ATOM   1822  CB  THR B 159      17.788  37.846  23.494  1.00  0.00           C  
ATOM   1823  OG1 THR B 159      19.003  37.336  24.057  1.00  0.00           O  
ATOM   1824  CG2 THR B 159      17.413  39.029  24.243  1.00  0.00           C  
ATOM   1825  H   THR B 159      14.724  37.634  23.696  1.00  0.00           H  
ATOM   1826  HA  THR B 159      17.020  35.892  23.039  1.00  0.00           H  
ATOM   1827  HB  THR B 159      17.948  38.110  22.445  1.00  0.00           H  
ATOM   1828  HG1 THR B 159      19.490  36.842  23.376  1.00  0.00           H  
ATOM   1829 1HG2 THR B 159      18.196  39.773  24.173  1.00  0.00           H  
ATOM   1830 2HG2 THR B 159      16.484  39.433  23.845  1.00  0.00           H  
ATOM   1831 3HG2 THR B 159      17.279  38.735  25.271  1.00  0.00           H  
ATOM   1832  N   SER B 160      17.278  35.350  25.409  1.00  0.00           N  
ATOM   1833  CA  SER B 160      17.241  34.869  26.765  1.00  0.00           C  
ATOM   1834  C   SER B 160      17.880  35.849  27.725  1.00  0.00           C  
ATOM   1835  O   SER B 160      17.658  35.782  28.932  1.00  0.00           O  
ATOM   1836  CB  SER B 160      17.939  33.546  26.833  1.00  0.00           C  
ATOM   1837  OG  SER B 160      19.283  33.702  26.555  1.00  0.00           O  
ATOM   1838  H   SER B 160      17.856  34.874  24.727  1.00  0.00           H  
ATOM   1839  HA  SER B 160      16.197  34.735  27.054  1.00  0.00           H  
ATOM   1840 1HB  SER B 160      17.817  33.103  27.818  1.00  0.00           H  
ATOM   1841 2HB  SER B 160      17.496  32.865  26.108  1.00  0.00           H  
ATOM   1842  HG  SER B 160      19.635  32.795  26.429  1.00  0.00           H  
ATOM   1843  N   HIS B 161      18.630  36.806  27.200  1.00  0.00           N  
ATOM   1844  CA  HIS B 161      19.305  37.743  28.063  1.00  0.00           C  
ATOM   1845  C   HIS B 161      18.380  38.691  28.786  1.00  0.00           C  
ATOM   1846  O   HIS B 161      18.726  39.220  29.839  1.00  0.00           O  
ATOM   1847  CB  HIS B 161      20.348  38.458  27.280  1.00  0.00           C  
ATOM   1848  CG  HIS B 161      21.513  37.566  27.055  1.00  0.00           C  
ATOM   1849  ND1 HIS B 161      22.667  37.682  27.784  1.00  0.00           N  
ATOM   1850  CD2 HIS B 161      21.696  36.514  26.214  1.00  0.00           C  
ATOM   1851  CE1 HIS B 161      23.529  36.765  27.403  1.00  0.00           C  
ATOM   1852  NE2 HIS B 161      22.965  36.027  26.439  1.00  0.00           N  
ATOM   1853  H   HIS B 161      18.761  36.867  26.184  1.00  0.00           H  
ATOM   1854  HA  HIS B 161      19.835  37.189  28.821  1.00  0.00           H  
ATOM   1855 1HB  HIS B 161      19.925  38.753  26.327  1.00  0.00           H  
ATOM   1856 2HB  HIS B 161      20.672  39.358  27.806  1.00  0.00           H  
ATOM   1857  HD1 HIS B 161      22.837  38.420  28.470  1.00  0.00           H  
ATOM   1858  HD2 HIS B 161      21.056  36.042  25.470  1.00  0.00           H  
ATOM   1859  HE1 HIS B 161      24.512  36.703  27.873  1.00  0.00           H  
ATOM   1860  N   LEU B 162      17.170  38.867  28.294  1.00  0.00           N  
ATOM   1861  CA  LEU B 162      16.258  39.789  28.957  1.00  0.00           C  
ATOM   1862  C   LEU B 162      15.870  39.302  30.346  1.00  0.00           C  
ATOM   1863  O   LEU B 162      15.433  40.090  31.179  1.00  0.00           O  
ATOM   1864  CB  LEU B 162      15.007  39.983  28.105  1.00  0.00           C  
ATOM   1865  CG  LEU B 162      15.251  40.707  26.780  1.00  0.00           C  
ATOM   1866  CD1 LEU B 162      14.047  40.553  25.880  1.00  0.00           C  
ATOM   1867  CD2 LEU B 162      15.567  42.154  27.048  1.00  0.00           C  
ATOM   1868  H   LEU B 162      16.870  38.362  27.455  1.00  0.00           H  
ATOM   1869  HA  LEU B 162      16.764  40.749  29.060  1.00  0.00           H  
ATOM   1870 1HB  LEU B 162      14.590  38.999  27.874  1.00  0.00           H  
ATOM   1871 2HB  LEU B 162      14.275  40.546  28.678  1.00  0.00           H  
ATOM   1872  HG  LEU B 162      16.074  40.267  26.295  1.00  0.00           H  
ATOM   1873 1HD1 LEU B 162      14.237  41.053  24.934  1.00  0.00           H  
ATOM   1874 2HD1 LEU B 162      13.867  39.489  25.700  1.00  0.00           H  
ATOM   1875 3HD1 LEU B 162      13.176  40.993  26.359  1.00  0.00           H  
ATOM   1876 1HD2 LEU B 162      15.760  42.665  26.103  1.00  0.00           H  
ATOM   1877 2HD2 LEU B 162      14.723  42.625  27.551  1.00  0.00           H  
ATOM   1878 3HD2 LEU B 162      16.453  42.223  27.685  1.00  0.00           H  
ATOM   1879  N   GLN B 163      15.966  37.991  30.573  1.00  0.00           N  
ATOM   1880  CA  GLN B 163      15.580  37.368  31.833  1.00  0.00           C  
ATOM   1881  C   GLN B 163      16.777  37.038  32.719  1.00  0.00           C  
ATOM   1882  O   GLN B 163      16.623  36.353  33.730  1.00  0.00           O  
ATOM   1883  CB  GLN B 163      14.775  36.093  31.569  1.00  0.00           C  
ATOM   1884  CG  GLN B 163      13.489  36.329  30.787  1.00  0.00           C  
ATOM   1885  CD  GLN B 163      12.512  37.279  31.521  1.00  0.00           C  
ATOM   1886  OE1 GLN B 163      12.166  37.062  32.689  1.00  0.00           O  
ATOM   1887  NE2 GLN B 163      12.074  38.336  30.827  1.00  0.00           N  
ATOM   1888  H   GLN B 163      16.374  37.385  29.860  1.00  0.00           H  
ATOM   1889  HA  GLN B 163      14.951  38.069  32.380  1.00  0.00           H  
ATOM   1890 1HB  GLN B 163      15.391  35.391  31.001  1.00  0.00           H  
ATOM   1891 2HB  GLN B 163      14.525  35.617  32.513  1.00  0.00           H  
ATOM   1892 1HG  GLN B 163      13.740  36.769  29.820  1.00  0.00           H  
ATOM   1893 2HG  GLN B 163      12.990  35.369  30.642  1.00  0.00           H  
ATOM   1894 1HE2 GLN B 163      11.443  38.987  31.252  1.00  0.00           H  
ATOM   1895 2HE2 GLN B 163      12.376  38.482  29.886  1.00  0.00           H  
ATOM   1896  N   LYS B 164      17.972  37.473  32.322  1.00  0.00           N  
ATOM   1897  CA  LYS B 164      19.187  37.175  33.074  1.00  0.00           C  
ATOM   1898  C   LYS B 164      19.433  38.230  34.128  1.00  0.00           C  
ATOM   1899  O   LYS B 164      18.681  39.202  34.214  1.00  0.00           O  
ATOM   1900  CB  LYS B 164      20.387  36.987  32.155  1.00  0.00           C  
ATOM   1901  CG  LYS B 164      20.289  35.735  31.260  1.00  0.00           C  
ATOM   1902  CD  LYS B 164      21.589  35.528  30.485  1.00  0.00           C  
ATOM   1903  CE  LYS B 164      21.517  34.440  29.407  1.00  0.00           C  
ATOM   1904  NZ  LYS B 164      21.052  33.142  29.907  1.00  0.00           N  
ATOM   1905  H   LYS B 164      18.058  38.047  31.481  1.00  0.00           H  
ATOM   1906  HA  LYS B 164      19.046  36.230  33.600  1.00  0.00           H  
ATOM   1907 1HB  LYS B 164      20.477  37.860  31.500  1.00  0.00           H  
ATOM   1908 2HB  LYS B 164      21.296  36.923  32.734  1.00  0.00           H  
ATOM   1909 1HG  LYS B 164      20.133  34.862  31.899  1.00  0.00           H  
ATOM   1910 2HG  LYS B 164      19.452  35.814  30.594  1.00  0.00           H  
ATOM   1911 1HD  LYS B 164      21.852  36.462  30.018  1.00  0.00           H  
ATOM   1912 2HD  LYS B 164      22.387  35.274  31.165  1.00  0.00           H  
ATOM   1913 1HE  LYS B 164      20.863  34.761  28.599  1.00  0.00           H  
ATOM   1914 2HE  LYS B 164      22.525  34.302  29.011  1.00  0.00           H  
ATOM   1915 1HZ  LYS B 164      21.097  32.472  29.118  1.00  0.00           H  
ATOM   1916 2HZ  LYS B 164      21.644  32.773  30.646  1.00  0.00           H  
ATOM   1917 3HZ  LYS B 164      20.119  33.215  30.252  1.00  0.00           H  
ATOM   1918  N   LYS B 165      20.423  37.994  34.992  1.00  0.00           N  
ATOM   1919  CA  LYS B 165      20.719  38.906  36.090  1.00  0.00           C  
ATOM   1920  C   LYS B 165      22.003  39.700  35.842  1.00  0.00           C  
ATOM   1921  O   LYS B 165      22.122  40.832  36.314  1.00  0.00           O  
ATOM   1922  CB  LYS B 165      20.828  38.131  37.404  1.00  0.00           C  
ATOM   1923  CG  LYS B 165      19.532  37.468  37.852  1.00  0.00           C  
ATOM   1924  CD  LYS B 165      19.676  36.854  39.236  1.00  0.00           C  
ATOM   1925  CE  LYS B 165      18.348  36.307  39.741  1.00  0.00           C  
ATOM   1926  NZ  LYS B 165      17.921  35.098  38.985  1.00  0.00           N  
ATOM   1927  H   LYS B 165      21.021  37.177  34.877  1.00  0.00           H  
ATOM   1928  HA  LYS B 165      19.897  39.612  36.189  1.00  0.00           H  
ATOM   1929 1HB  LYS B 165      21.585  37.353  37.307  1.00  0.00           H  
ATOM   1930 2HB  LYS B 165      21.151  38.805  38.198  1.00  0.00           H  
ATOM   1931 1HG  LYS B 165      18.732  38.209  37.875  1.00  0.00           H  
ATOM   1932 2HG  LYS B 165      19.260  36.687  37.144  1.00  0.00           H  
ATOM   1933 1HD  LYS B 165      20.404  36.042  39.201  1.00  0.00           H  
ATOM   1934 2HD  LYS B 165      20.035  37.609  39.935  1.00  0.00           H  
ATOM   1935 1HE  LYS B 165      18.439  36.049  40.796  1.00  0.00           H  
ATOM   1936 2HE  LYS B 165      17.579  37.071  39.643  1.00  0.00           H  
ATOM   1937 1HZ  LYS B 165      17.040  34.767  39.350  1.00  0.00           H  
ATOM   1938 2HZ  LYS B 165      17.816  35.331  38.008  1.00  0.00           H  
ATOM   1939 3HZ  LYS B 165      18.619  34.374  39.086  1.00  0.00           H  
ATOM   1940  N   TYR B 166      22.942  39.114  35.079  1.00  0.00           N  
ATOM   1941  CA  TYR B 166      24.223  39.780  34.800  1.00  0.00           C  
ATOM   1942  C   TYR B 166      24.261  40.405  33.381  1.00  0.00           C  
ATOM   1943  O   TYR B 166      24.192  41.630  33.221  1.00  0.00           O  
ATOM   1944  CB  TYR B 166      25.376  38.789  34.973  1.00  0.00           C  
ATOM   1945  CG  TYR B 166      25.704  38.481  36.417  1.00  0.00           C  
ATOM   1946  CD1 TYR B 166      25.267  37.296  36.990  1.00  0.00           C  
ATOM   1947  CD2 TYR B 166      26.443  39.382  37.168  1.00  0.00           C  
ATOM   1948  CE1 TYR B 166      25.567  37.014  38.308  1.00  0.00           C  
ATOM   1949  CE2 TYR B 166      26.744  39.101  38.486  1.00  0.00           C  
ATOM   1950  CZ  TYR B 166      26.307  37.923  39.057  1.00  0.00           C  
ATOM   1951  OH  TYR B 166      26.607  37.642  40.370  1.00  0.00           O  
ATOM   1952  H   TYR B 166      22.774  38.163  34.749  1.00  0.00           H  
ATOM   1953  HA  TYR B 166      24.367  40.582  35.525  1.00  0.00           H  
ATOM   1954 1HB  TYR B 166      25.129  37.851  34.472  1.00  0.00           H  
ATOM   1955 2HB  TYR B 166      26.272  39.187  34.497  1.00  0.00           H  
ATOM   1956  HD1 TYR B 166      24.686  36.587  36.400  1.00  0.00           H  
ATOM   1957  HD2 TYR B 166      26.787  40.314  36.717  1.00  0.00           H  
ATOM   1958  HE1 TYR B 166      25.223  36.083  38.759  1.00  0.00           H  
ATOM   1959  HE2 TYR B 166      27.324  39.811  39.077  1.00  0.00           H  
ATOM   1960  HH  TYR B 166      25.962  37.021  40.719  1.00  0.00           H  
ATOM   1961  N   VAL B 167      24.266  39.597  32.328  1.00  0.00           N  
ATOM   1962  CA  VAL B 167      24.358  40.222  31.011  1.00  0.00           C  
ATOM   1963  C   VAL B 167      22.995  40.521  30.439  1.00  0.00           C  
ATOM   1964  O   VAL B 167      22.520  39.846  29.531  1.00  0.00           O  
ATOM   1965  CB  VAL B 167      25.118  39.307  30.068  1.00  0.00           C  
ATOM   1966  CG1 VAL B 167      25.352  39.998  28.727  1.00  0.00           C  
ATOM   1967  CG2 VAL B 167      26.397  38.934  30.753  1.00  0.00           C  
ATOM   1968  H   VAL B 167      24.267  38.594  32.434  1.00  0.00           H  
ATOM   1969  HA  VAL B 167      24.913  41.155  31.104  1.00  0.00           H  
ATOM   1970  HB  VAL B 167      24.533  38.412  29.885  1.00  0.00           H  
ATOM   1971 1HG1 VAL B 167      25.896  39.331  28.057  1.00  0.00           H  
ATOM   1972 2HG1 VAL B 167      24.390  40.256  28.277  1.00  0.00           H  
ATOM   1973 3HG1 VAL B 167      25.932  40.908  28.882  1.00  0.00           H  
ATOM   1974 1HG2 VAL B 167      26.962  38.260  30.142  1.00  0.00           H  
ATOM   1975 2HG2 VAL B 167      26.980  39.827  30.945  1.00  0.00           H  
ATOM   1976 3HG2 VAL B 167      26.160  38.447  31.699  1.00  0.00           H  
ATOM   1977  N   LYS B 168      22.400  41.583  30.943  1.00  0.00           N  
ATOM   1978  CA  LYS B 168      21.029  41.964  30.580  1.00  0.00           C  
ATOM   1979  C   LYS B 168      20.959  42.908  29.404  1.00  0.00           C  
ATOM   1980  O   LYS B 168      19.913  43.061  28.774  1.00  0.00           O  
ATOM   1981  CB  LYS B 168      20.322  42.601  31.777  1.00  0.00           C  
ATOM   1982  CG  LYS B 168      20.055  41.645  32.931  1.00  0.00           C  
ATOM   1983  CD  LYS B 168      19.553  42.388  34.160  1.00  0.00           C  
ATOM   1984  CE  LYS B 168      18.101  42.815  33.995  1.00  0.00           C  
ATOM   1985  NZ  LYS B 168      17.179  41.647  33.950  1.00  0.00           N  
ATOM   1986  H   LYS B 168      22.908  42.070  31.682  1.00  0.00           H  
ATOM   1987  HA  LYS B 168      20.476  41.060  30.319  1.00  0.00           H  
ATOM   1988 1HB  LYS B 168      20.925  43.426  32.159  1.00  0.00           H  
ATOM   1989 2HB  LYS B 168      19.365  43.015  31.457  1.00  0.00           H  
ATOM   1990 1HG  LYS B 168      19.306  40.910  32.630  1.00  0.00           H  
ATOM   1991 2HG  LYS B 168      20.974  41.117  33.187  1.00  0.00           H  
ATOM   1992 1HD  LYS B 168      19.635  41.743  35.035  1.00  0.00           H  
ATOM   1993 2HD  LYS B 168      20.165  43.274  34.325  1.00  0.00           H  
ATOM   1994 1HE  LYS B 168      17.814  43.457  34.826  1.00  0.00           H  
ATOM   1995 2HE  LYS B 168      17.992  43.383  33.070  1.00  0.00           H  
ATOM   1996 1HZ  LYS B 168      16.229  41.972  33.839  1.00  0.00           H  
ATOM   1997 2HZ  LYS B 168      17.425  41.053  33.171  1.00  0.00           H  
ATOM   1998 3HZ  LYS B 168      17.257  41.123  34.809  1.00  0.00           H  
ATOM   1999  N   VAL B 169      22.063  43.588  29.155  1.00  0.00           N  
ATOM   2000  CA  VAL B 169      22.114  44.605  28.134  1.00  0.00           C  
ATOM   2001  C   VAL B 169      22.970  44.217  26.973  1.00  0.00           C  
ATOM   2002  O   VAL B 169      24.188  44.044  27.102  1.00  0.00           O  
ATOM   2003  CB  VAL B 169      22.664  45.893  28.732  1.00  0.00           C  
ATOM   2004  CG1 VAL B 169      22.752  46.964  27.680  1.00  0.00           C  
ATOM   2005  CG2 VAL B 169      21.770  46.332  29.848  1.00  0.00           C  
ATOM   2006  H   VAL B 169      22.885  43.390  29.705  1.00  0.00           H  
ATOM   2007  HA  VAL B 169      21.103  44.784  27.773  1.00  0.00           H  
ATOM   2008  HB  VAL B 169      23.661  45.708  29.109  1.00  0.00           H  
ATOM   2009 1HG1 VAL B 169      23.148  47.877  28.114  1.00  0.00           H  
ATOM   2010 2HG1 VAL B 169      23.412  46.631  26.876  1.00  0.00           H  
ATOM   2011 3HG1 VAL B 169      21.757  47.157  27.281  1.00  0.00           H  
ATOM   2012 1HG2 VAL B 169      22.170  47.239  30.283  1.00  0.00           H  
ATOM   2013 2HG2 VAL B 169      20.767  46.521  29.461  1.00  0.00           H  
ATOM   2014 3HG2 VAL B 169      21.727  45.558  30.608  1.00  0.00           H  
ATOM   2015  N   LEU B 170      22.308  44.097  25.846  1.00  0.00           N  
ATOM   2016  CA  LEU B 170      22.918  43.696  24.603  1.00  0.00           C  
ATOM   2017  C   LEU B 170      22.704  44.716  23.520  1.00  0.00           C  
ATOM   2018  O   LEU B 170      21.700  45.432  23.514  1.00  0.00           O  
ATOM   2019  CB  LEU B 170      22.305  42.382  24.108  1.00  0.00           C  
ATOM   2020  CG  LEU B 170      22.447  41.153  24.984  1.00  0.00           C  
ATOM   2021  CD1 LEU B 170      21.620  40.053  24.408  1.00  0.00           C  
ATOM   2022  CD2 LEU B 170      23.873  40.741  25.003  1.00  0.00           C  
ATOM   2023  H   LEU B 170      21.312  44.273  25.860  1.00  0.00           H  
ATOM   2024  HA  LEU B 170      23.989  43.573  24.759  1.00  0.00           H  
ATOM   2025 1HB  LEU B 170      21.243  42.546  23.951  1.00  0.00           H  
ATOM   2026 2HB  LEU B 170      22.754  42.153  23.140  1.00  0.00           H  
ATOM   2027  HG  LEU B 170      22.108  41.360  26.005  1.00  0.00           H  
ATOM   2028 1HD1 LEU B 170      21.741  39.185  24.985  1.00  0.00           H  
ATOM   2029 2HD1 LEU B 170      20.578  40.351  24.406  1.00  0.00           H  
ATOM   2030 3HD1 LEU B 170      21.925  39.833  23.414  1.00  0.00           H  
ATOM   2031 1HD2 LEU B 170      23.987  39.850  25.620  1.00  0.00           H  
ATOM   2032 2HD2 LEU B 170      24.209  40.532  23.989  1.00  0.00           H  
ATOM   2033 3HD2 LEU B 170      24.445  41.544  25.415  1.00  0.00           H  
ATOM   2034  N   MET B 171      23.622  44.755  22.576  1.00  0.00           N  
ATOM   2035  CA  MET B 171      23.365  45.499  21.361  1.00  0.00           C  
ATOM   2036  C   MET B 171      23.075  44.422  20.321  1.00  0.00           C  
ATOM   2037  O   MET B 171      23.742  43.381  20.285  1.00  0.00           O  
ATOM   2038  CB  MET B 171      24.516  46.411  20.932  1.00  0.00           C  
ATOM   2039  CG  MET B 171      24.171  47.217  19.640  1.00  0.00           C  
ATOM   2040  SD  MET B 171      25.472  48.251  19.067  1.00  0.00           S  
ATOM   2041  CE  MET B 171      26.484  47.009  18.241  1.00  0.00           C  
ATOM   2042  H   MET B 171      24.467  44.197  22.681  1.00  0.00           H  
ATOM   2043  HA  MET B 171      22.464  46.103  21.476  1.00  0.00           H  
ATOM   2044 1HB  MET B 171      24.737  47.128  21.728  1.00  0.00           H  
ATOM   2045 2HB  MET B 171      25.408  45.829  20.754  1.00  0.00           H  
ATOM   2046 1HG  MET B 171      23.908  46.528  18.832  1.00  0.00           H  
ATOM   2047 2HG  MET B 171      23.299  47.848  19.834  1.00  0.00           H  
ATOM   2048 1HE  MET B 171      27.366  47.482  17.807  1.00  0.00           H  
ATOM   2049 2HE  MET B 171      26.794  46.251  18.959  1.00  0.00           H  
ATOM   2050 3HE  MET B 171      25.902  46.535  17.447  1.00  0.00           H  
ATOM   2051  N   HIS B 172      22.055  44.627  19.512  1.00  0.00           N  
ATOM   2052  CA  HIS B 172      21.703  43.620  18.533  1.00  0.00           C  
ATOM   2053  C   HIS B 172      22.067  44.093  17.124  1.00  0.00           C  
ATOM   2054  O   HIS B 172      21.990  45.281  16.816  1.00  0.00           O  
ATOM   2055  CB  HIS B 172      20.206  43.319  18.633  1.00  0.00           C  
ATOM   2056  CG  HIS B 172      19.749  42.850  19.998  1.00  0.00           C  
ATOM   2057  ND1 HIS B 172      20.019  41.597  20.482  1.00  0.00           N  
ATOM   2058  CD2 HIS B 172      19.040  43.482  20.967  1.00  0.00           C  
ATOM   2059  CE1 HIS B 172      19.478  41.465  21.690  1.00  0.00           C  
ATOM   2060  NE2 HIS B 172      18.882  42.589  22.011  1.00  0.00           N  
ATOM   2061  H   HIS B 172      21.526  45.496  19.564  1.00  0.00           H  
ATOM   2062  HA  HIS B 172      22.250  42.700  18.723  1.00  0.00           H  
ATOM   2063 1HB  HIS B 172      19.656  44.204  18.395  1.00  0.00           H  
ATOM   2064 2HB  HIS B 172      19.942  42.558  17.900  1.00  0.00           H  
ATOM   2065  HD2 HIS B 172      18.662  44.500  20.929  1.00  0.00           H  
ATOM   2066  HE1 HIS B 172      19.528  40.568  22.301  1.00  0.00           H  
ATOM   2067  HE2 HIS B 172      18.391  42.780  22.871  1.00  0.00           H  
ATOM   2068  N   ASP B 173      22.428  43.147  16.266  1.00  0.00           N  
ATOM   2069  CA  ASP B 173      22.777  43.403  14.865  1.00  0.00           C  
ATOM   2070  C   ASP B 173      21.867  42.679  13.897  1.00  0.00           C  
ATOM   2071  O   ASP B 173      21.931  41.454  13.775  1.00  0.00           O  
ATOM   2072  CB  ASP B 173      24.214  42.973  14.591  1.00  0.00           C  
ATOM   2073  CG  ASP B 173      24.641  43.172  13.148  1.00  0.00           C  
ATOM   2074  OD1 ASP B 173      23.815  43.581  12.383  1.00  0.00           O  
ATOM   2075  OD2 ASP B 173      25.774  42.824  12.775  1.00  0.00           O  
ATOM   2076  H   ASP B 173      22.479  42.196  16.613  1.00  0.00           H  
ATOM   2077  HA  ASP B 173      22.689  44.474  14.675  1.00  0.00           H  
ATOM   2078 1HB  ASP B 173      24.853  43.585  15.191  1.00  0.00           H  
ATOM   2079 2HB  ASP B 173      24.353  41.959  14.884  1.00  0.00           H  
ATOM   2080  N   VAL B 174      20.975  43.413  13.255  1.00  0.00           N  
ATOM   2081  CA  VAL B 174      20.046  42.783  12.345  1.00  0.00           C  
ATOM   2082  C   VAL B 174      20.659  42.841  10.972  1.00  0.00           C  
ATOM   2083  O   VAL B 174      21.064  43.915  10.532  1.00  0.00           O  
ATOM   2084  CB  VAL B 174      18.700  43.516  12.303  1.00  0.00           C  
ATOM   2085  CG1 VAL B 174      17.787  42.789  11.333  1.00  0.00           C  
ATOM   2086  CG2 VAL B 174      18.088  43.653  13.721  1.00  0.00           C  
ATOM   2087  H   VAL B 174      20.974  44.426  13.375  1.00  0.00           H  
ATOM   2088  HA  VAL B 174      19.919  41.742  12.613  1.00  0.00           H  
ATOM   2089  HB  VAL B 174      18.856  44.503  11.904  1.00  0.00           H  
ATOM   2090 1HG1 VAL B 174      16.845  43.307  11.264  1.00  0.00           H  
ATOM   2091 2HG1 VAL B 174      18.247  42.752  10.349  1.00  0.00           H  
ATOM   2092 3HG1 VAL B 174      17.614  41.773  11.687  1.00  0.00           H  
ATOM   2093 1HG2 VAL B 174      17.147  44.195  13.656  1.00  0.00           H  
ATOM   2094 2HG2 VAL B 174      17.906  42.701  14.161  1.00  0.00           H  
ATOM   2095 3HG2 VAL B 174      18.783  44.210  14.356  1.00  0.00           H  
ATOM   2096  N   ALA B 175      20.746  41.719  10.286  1.00  0.00           N  
ATOM   2097  CA  ALA B 175      21.377  41.747   8.990  1.00  0.00           C  
ATOM   2098  C   ALA B 175      20.533  41.109   7.923  1.00  0.00           C  
ATOM   2099  O   ALA B 175      19.899  40.071   8.132  1.00  0.00           O  
ATOM   2100  CB  ALA B 175      22.709  41.041   9.049  1.00  0.00           C  
ATOM   2101  H   ALA B 175      20.408  40.850  10.676  1.00  0.00           H  
ATOM   2102  HA  ALA B 175      21.526  42.775   8.733  1.00  0.00           H  
ATOM   2103 1HB  ALA B 175      23.196  41.106   8.078  1.00  0.00           H  
ATOM   2104 2HB  ALA B 175      23.328  41.526   9.803  1.00  0.00           H  
ATOM   2105 3HB  ALA B 175      22.554  39.995   9.313  1.00  0.00           H  
ATOM   2106  N   TYR B 176      20.582  41.688   6.734  1.00  0.00           N  
ATOM   2107  CA  TYR B 176      19.828  41.102   5.643  1.00  0.00           C  
ATOM   2108  C   TYR B 176      20.411  41.310   4.272  1.00  0.00           C  
ATOM   2109  O   TYR B 176      21.180  42.245   4.019  1.00  0.00           O  
ATOM   2110  CB  TYR B 176      18.385  41.594   5.686  1.00  0.00           C  
ATOM   2111  CG  TYR B 176      18.240  43.088   5.644  1.00  0.00           C  
ATOM   2112  CD1 TYR B 176      18.288  43.792   6.854  1.00  0.00           C  
ATOM   2113  CD2 TYR B 176      18.052  43.770   4.447  1.00  0.00           C  
ATOM   2114  CE1 TYR B 176      18.151  45.167   6.872  1.00  0.00           C  
ATOM   2115  CE2 TYR B 176      17.909  45.155   4.462  1.00  0.00           C  
ATOM   2116  CZ  TYR B 176      17.958  45.855   5.679  1.00  0.00           C  
ATOM   2117  OH  TYR B 176      17.818  47.234   5.704  1.00  0.00           O  
ATOM   2118  H   TYR B 176      21.116  42.551   6.623  1.00  0.00           H  
ATOM   2119  HA  TYR B 176      19.805  40.039   5.808  1.00  0.00           H  
ATOM   2120 1HB  TYR B 176      17.840  41.175   4.840  1.00  0.00           H  
ATOM   2121 2HB  TYR B 176      17.911  41.240   6.566  1.00  0.00           H  
ATOM   2122  HD1 TYR B 176      18.436  43.251   7.789  1.00  0.00           H  
ATOM   2123  HD2 TYR B 176      18.018  43.219   3.507  1.00  0.00           H  
ATOM   2124  HE1 TYR B 176      18.187  45.707   7.819  1.00  0.00           H  
ATOM   2125  HE2 TYR B 176      17.761  45.696   3.527  1.00  0.00           H  
ATOM   2126  HH  TYR B 176      17.579  47.545   4.827  1.00  0.00           H  
ATOM   2127  N   ARG B 177      20.028  40.412   3.378  1.00  0.00           N  
ATOM   2128  CA  ARG B 177      20.460  40.524   1.998  1.00  0.00           C  
ATOM   2129  C   ARG B 177      19.396  40.054   1.048  1.00  0.00           C  
ATOM   2130  O   ARG B 177      18.525  39.249   1.393  1.00  0.00           O  
ATOM   2131  CB  ARG B 177      21.706  39.696   1.708  1.00  0.00           C  
ATOM   2132  CG  ARG B 177      21.533  38.215   1.782  1.00  0.00           C  
ATOM   2133  CD  ARG B 177      22.791  37.508   1.380  1.00  0.00           C  
ATOM   2134  NE  ARG B 177      22.678  36.040   1.528  1.00  0.00           N  
ATOM   2135  CZ  ARG B 177      22.218  35.163   0.591  1.00  0.00           C  
ATOM   2136  NH1 ARG B 177      21.862  35.565  -0.611  1.00  0.00           N  
ATOM   2137  NH2 ARG B 177      22.139  33.869   0.892  1.00  0.00           N  
ATOM   2138  H   ARG B 177      19.415  39.655   3.688  1.00  0.00           H  
ATOM   2139  HA  ARG B 177      20.679  41.569   1.784  1.00  0.00           H  
ATOM   2140 1HB  ARG B 177      22.075  39.926   0.705  1.00  0.00           H  
ATOM   2141 2HB  ARG B 177      22.495  39.959   2.409  1.00  0.00           H  
ATOM   2142 1HG  ARG B 177      21.270  37.922   2.790  1.00  0.00           H  
ATOM   2143 2HG  ARG B 177      20.740  37.912   1.097  1.00  0.00           H  
ATOM   2144 1HD  ARG B 177      22.991  37.729   0.349  1.00  0.00           H  
ATOM   2145 2HD  ARG B 177      23.624  37.857   1.972  1.00  0.00           H  
ATOM   2146  HE  ARG B 177      22.925  35.653   2.428  1.00  0.00           H  
ATOM   2147 1HH1 ARG B 177      21.980  36.548  -0.890  1.00  0.00           H  
ATOM   2148 2HH1 ARG B 177      21.534  34.902  -1.298  1.00  0.00           H  
ATOM   2149 1HH2 ARG B 177      22.434  33.540   1.810  1.00  0.00           H  
ATOM   2150 2HH2 ARG B 177      21.799  33.210   0.206  1.00  0.00           H  
ATOM   2151  N   GLN B 178      19.478  40.556  -0.172  1.00  0.00           N  
ATOM   2152  CA  GLN B 178      18.582  40.153  -1.246  1.00  0.00           C  
ATOM   2153  C   GLN B 178      19.081  38.847  -1.831  1.00  0.00           C  
ATOM   2154  O   GLN B 178      20.280  38.671  -2.005  1.00  0.00           O  
ATOM   2155  CB  GLN B 178      18.488  41.227  -2.334  1.00  0.00           C  
ATOM   2156  CG  GLN B 178      17.407  40.954  -3.378  1.00  0.00           C  
ATOM   2157  CD  GLN B 178      17.260  42.076  -4.381  1.00  0.00           C  
ATOM   2158  OE1 GLN B 178      17.901  43.121  -4.265  1.00  0.00           O  
ATOM   2159  NE2 GLN B 178      16.415  41.864  -5.387  1.00  0.00           N  
ATOM   2160  H   GLN B 178      20.210  41.226  -0.373  1.00  0.00           H  
ATOM   2161  HA  GLN B 178      17.584  39.983  -0.839  1.00  0.00           H  
ATOM   2162 1HB  GLN B 178      18.274  42.191  -1.881  1.00  0.00           H  
ATOM   2163 2HB  GLN B 178      19.448  41.311  -2.850  1.00  0.00           H  
ATOM   2164 1HG  GLN B 178      17.636  40.058  -3.922  1.00  0.00           H  
ATOM   2165 2HG  GLN B 178      16.460  40.832  -2.850  1.00  0.00           H  
ATOM   2166 1HE2 GLN B 178      16.275  42.573  -6.086  1.00  0.00           H  
ATOM   2167 2HE2 GLN B 178      15.926  40.992  -5.457  1.00  0.00           H  
ATOM   2168  N   GLU B 179      18.167  37.966  -2.215  1.00  0.00           N  
ATOM   2169  CA  GLU B 179      18.490  36.697  -2.877  1.00  0.00           C  
ATOM   2170  C   GLU B 179      19.560  36.854  -3.970  1.00  0.00           C  
ATOM   2171  O   GLU B 179      20.423  35.994  -4.140  1.00  0.00           O  
ATOM   2172  CB  GLU B 179      17.205  36.175  -3.539  1.00  0.00           C  
ATOM   2173  CG  GLU B 179      17.281  34.821  -4.208  1.00  0.00           C  
ATOM   2174  CD  GLU B 179      15.960  34.439  -4.889  1.00  0.00           C  
ATOM   2175  OE1 GLU B 179      15.105  35.300  -5.044  1.00  0.00           O  
ATOM   2176  OE2 GLU B 179      15.832  33.300  -5.272  1.00  0.00           O  
ATOM   2177  H   GLU B 179      17.188  38.156  -2.003  1.00  0.00           H  
ATOM   2178  HA  GLU B 179      18.852  35.993  -2.127  1.00  0.00           H  
ATOM   2179 1HB  GLU B 179      16.429  36.107  -2.780  1.00  0.00           H  
ATOM   2180 2HB  GLU B 179      16.862  36.897  -4.282  1.00  0.00           H  
ATOM   2181 1HG  GLU B 179      18.080  34.829  -4.950  1.00  0.00           H  
ATOM   2182 2HG  GLU B 179      17.524  34.072  -3.455  1.00  0.00           H  
ATOM   2183  N   LYS B 180      19.446  37.945  -4.728  1.00  0.00           N  
ATOM   2184  CA  LYS B 180      20.310  38.339  -5.839  1.00  0.00           C  
ATOM   2185  C   LYS B 180      21.812  38.356  -5.507  1.00  0.00           C  
ATOM   2186  O   LYS B 180      22.641  37.978  -6.343  1.00  0.00           O  
ATOM   2187  CB  LYS B 180      19.888  39.745  -6.292  1.00  0.00           C  
ATOM   2188  CG  LYS B 180      20.715  40.366  -7.401  1.00  0.00           C  
ATOM   2189  CD  LYS B 180      20.135  41.737  -7.832  1.00  0.00           C  
ATOM   2190  CE  LYS B 180      20.485  42.872  -6.833  1.00  0.00           C  
ATOM   2191  NZ  LYS B 180      21.946  43.245  -6.851  1.00  0.00           N  
ATOM   2192  H   LYS B 180      18.693  38.562  -4.485  1.00  0.00           H  
ATOM   2193  HA  LYS B 180      20.157  37.633  -6.654  1.00  0.00           H  
ATOM   2194 1HB  LYS B 180      18.849  39.728  -6.614  1.00  0.00           H  
ATOM   2195 2HB  LYS B 180      19.953  40.424  -5.438  1.00  0.00           H  
ATOM   2196 1HG  LYS B 180      21.739  40.510  -7.041  1.00  0.00           H  
ATOM   2197 2HG  LYS B 180      20.741  39.696  -8.259  1.00  0.00           H  
ATOM   2198 1HD  LYS B 180      20.526  42.003  -8.813  1.00  0.00           H  
ATOM   2199 2HD  LYS B 180      19.050  41.663  -7.901  1.00  0.00           H  
ATOM   2200 1HE  LYS B 180      19.893  43.750  -7.086  1.00  0.00           H  
ATOM   2201 2HE  LYS B 180      20.226  42.549  -5.823  1.00  0.00           H  
ATOM   2202 1HZ  LYS B 180      22.108  43.979  -6.178  1.00  0.00           H  
ATOM   2203 2HZ  LYS B 180      22.530  42.433  -6.576  1.00  0.00           H  
ATOM   2204 3HZ  LYS B 180      22.219  43.557  -7.760  1.00  0.00           H  
ATOM   2205  N   ASP B 181      22.150  38.857  -4.316  1.00  0.00           N  
ATOM   2206  CA  ASP B 181      23.527  39.013  -3.865  1.00  0.00           C  
ATOM   2207  C   ASP B 181      23.797  37.947  -2.808  1.00  0.00           C  
ATOM   2208  O   ASP B 181      22.873  37.588  -2.083  1.00  0.00           O  
ATOM   2209  CB  ASP B 181      23.699  40.402  -3.246  1.00  0.00           C  
ATOM   2210  CG  ASP B 181      23.488  41.577  -4.247  1.00  0.00           C  
ATOM   2211  OD1 ASP B 181      23.618  41.386  -5.441  1.00  0.00           O  
ATOM   2212  OD2 ASP B 181      23.121  42.642  -3.814  1.00  0.00           O  
ATOM   2213  H   ASP B 181      21.409  39.074  -3.654  1.00  0.00           H  
ATOM   2214  HA  ASP B 181      24.207  38.873  -4.704  1.00  0.00           H  
ATOM   2215 1HB  ASP B 181      22.996  40.517  -2.417  1.00  0.00           H  
ATOM   2216 2HB  ASP B 181      24.699  40.475  -2.838  1.00  0.00           H  
ATOM   2217  N   GLU B 182      25.040  37.469  -2.664  1.00  0.00           N  
ATOM   2218  CA  GLU B 182      25.279  36.503  -1.581  1.00  0.00           C  
ATOM   2219  C   GLU B 182      26.121  37.013  -0.414  1.00  0.00           C  
ATOM   2220  O   GLU B 182      25.816  36.723   0.742  1.00  0.00           O  
ATOM   2221  CB  GLU B 182      25.894  35.209  -2.111  1.00  0.00           C  
ATOM   2222  CG  GLU B 182      24.987  34.430  -3.054  1.00  0.00           C  
ATOM   2223  CD  GLU B 182      25.622  33.150  -3.556  1.00  0.00           C  
ATOM   2224  OE1 GLU B 182      26.772  32.921  -3.260  1.00  0.00           O  
ATOM   2225  OE2 GLU B 182      24.951  32.402  -4.222  1.00  0.00           O  
ATOM   2226  H   GLU B 182      25.777  37.753  -3.292  1.00  0.00           H  
ATOM   2227  HA  GLU B 182      24.321  36.228  -1.169  1.00  0.00           H  
ATOM   2228 1HB  GLU B 182      26.818  35.436  -2.642  1.00  0.00           H  
ATOM   2229 2HB  GLU B 182      26.149  34.559  -1.274  1.00  0.00           H  
ATOM   2230 1HG  GLU B 182      24.062  34.185  -2.528  1.00  0.00           H  
ATOM   2231 2HG  GLU B 182      24.731  35.064  -3.900  1.00  0.00           H  
ATOM   2232  N   ASN B 183      27.167  37.784  -0.701  1.00  0.00           N  
ATOM   2233  CA  ASN B 183      28.038  38.252   0.375  1.00  0.00           C  
ATOM   2234  C   ASN B 183      27.755  39.693   0.766  1.00  0.00           C  
ATOM   2235  O   ASN B 183      28.451  40.261   1.609  1.00  0.00           O  
ATOM   2236  CB  ASN B 183      29.492  38.118  -0.037  1.00  0.00           C  
ATOM   2237  CG  ASN B 183      29.920  36.691  -0.182  1.00  0.00           C  
ATOM   2238  OD1 ASN B 183      29.502  35.820   0.593  1.00  0.00           O  
ATOM   2239  ND2 ASN B 183      30.749  36.429  -1.168  1.00  0.00           N  
ATOM   2240  H   ASN B 183      27.381  38.012  -1.658  1.00  0.00           H  
ATOM   2241  HA  ASN B 183      27.865  37.637   1.259  1.00  0.00           H  
ATOM   2242 1HB  ASN B 183      29.650  38.633  -0.984  1.00  0.00           H  
ATOM   2243 2HB  ASN B 183      30.123  38.601   0.708  1.00  0.00           H  
ATOM   2244 1HD2 ASN B 183      31.071  35.491  -1.316  1.00  0.00           H  
ATOM   2245 2HD2 ASN B 183      31.062  37.164  -1.770  1.00  0.00           H  
ATOM   2246  N   LYS B 184      26.751  40.297   0.138  1.00  0.00           N  
ATOM   2247  CA  LYS B 184      26.455  41.692   0.421  1.00  0.00           C  
ATOM   2248  C   LYS B 184      25.308  41.803   1.420  1.00  0.00           C  
ATOM   2249  O   LYS B 184      24.146  41.553   1.083  1.00  0.00           O  
ATOM   2250  CB  LYS B 184      26.148  42.445  -0.874  1.00  0.00           C  
ATOM   2251  CG  LYS B 184      25.917  43.945  -0.699  1.00  0.00           C  
ATOM   2252  CD  LYS B 184      25.638  44.626  -2.057  1.00  0.00           C  
ATOM   2253  CE  LYS B 184      25.385  46.129  -1.895  1.00  0.00           C  
ATOM   2254  NZ  LYS B 184      25.103  46.779  -3.190  1.00  0.00           N  
ATOM   2255  H   LYS B 184      26.197  39.783  -0.526  1.00  0.00           H  
ATOM   2256  HA  LYS B 184      27.332  42.151   0.877  1.00  0.00           H  
ATOM   2257 1HB  LYS B 184      26.958  42.302  -1.588  1.00  0.00           H  
ATOM   2258 2HB  LYS B 184      25.243  42.042  -1.314  1.00  0.00           H  
ATOM   2259 1HG  LYS B 184      25.066  44.102  -0.032  1.00  0.00           H  
ATOM   2260 2HG  LYS B 184      26.798  44.397  -0.245  1.00  0.00           H  
ATOM   2261 1HD  LYS B 184      26.495  44.487  -2.719  1.00  0.00           H  
ATOM   2262 2HD  LYS B 184      24.767  44.162  -2.531  1.00  0.00           H  
ATOM   2263 1HE  LYS B 184      24.555  46.310  -1.217  1.00  0.00           H  
ATOM   2264 2HE  LYS B 184      26.280  46.571  -1.475  1.00  0.00           H  
ATOM   2265 1HZ  LYS B 184      25.001  47.802  -3.073  1.00  0.00           H  
ATOM   2266 2HZ  LYS B 184      25.867  46.634  -3.858  1.00  0.00           H  
ATOM   2267 3HZ  LYS B 184      24.270  46.396  -3.586  1.00  0.00           H  
ATOM   2268  N   TRP B 185      25.641  42.184   2.644  1.00  0.00           N  
ATOM   2269  CA  TRP B 185      24.657  42.271   3.707  1.00  0.00           C  
ATOM   2270  C   TRP B 185      24.511  43.701   4.182  1.00  0.00           C  
ATOM   2271  O   TRP B 185      25.483  44.461   4.218  1.00  0.00           O  
ATOM   2272  CB  TRP B 185      25.071  41.411   4.910  1.00  0.00           C  
ATOM   2273  CG  TRP B 185      25.080  39.919   4.686  1.00  0.00           C  
ATOM   2274  CD1 TRP B 185      26.087  39.166   4.179  1.00  0.00           C  
ATOM   2275  CD2 TRP B 185      24.018  39.006   4.991  1.00  0.00           C  
ATOM   2276  NE1 TRP B 185      25.707  37.845   4.131  1.00  0.00           N  
ATOM   2277  CE2 TRP B 185      24.446  37.736   4.617  1.00  0.00           C  
ATOM   2278  CE3 TRP B 185      22.771  39.162   5.533  1.00  0.00           C  
ATOM   2279  CZ2 TRP B 185      23.644  36.630   4.756  1.00  0.00           C  
ATOM   2280  CZ3 TRP B 185      21.955  38.063   5.678  1.00  0.00           C  
ATOM   2281  CH2 TRP B 185      22.382  36.828   5.290  1.00  0.00           C  
ATOM   2282  H   TRP B 185      26.612  42.384   2.848  1.00  0.00           H  
ATOM   2283  HA  TRP B 185      23.692  41.933   3.334  1.00  0.00           H  
ATOM   2284 1HB  TRP B 185      26.072  41.704   5.225  1.00  0.00           H  
ATOM   2285 2HB  TRP B 185      24.398  41.625   5.745  1.00  0.00           H  
ATOM   2286  HD1 TRP B 185      27.052  39.553   3.848  1.00  0.00           H  
ATOM   2287  HE1 TRP B 185      26.279  37.082   3.779  1.00  0.00           H  
ATOM   2288  HE3 TRP B 185      22.454  40.138   5.826  1.00  0.00           H  
ATOM   2289  HZ2 TRP B 185      23.967  35.635   4.460  1.00  0.00           H  
ATOM   2290  HZ3 TRP B 185      20.962  38.191   6.110  1.00  0.00           H  
ATOM   2291  HH2 TRP B 185      21.724  35.988   5.422  1.00  0.00           H  
ATOM   2292  N   THR B 186      23.306  44.037   4.587  1.00  0.00           N  
ATOM   2293  CA  THR B 186      22.996  45.309   5.200  1.00  0.00           C  
ATOM   2294  C   THR B 186      22.844  45.068   6.682  1.00  0.00           C  
ATOM   2295  O   THR B 186      22.149  44.131   7.060  1.00  0.00           O  
ATOM   2296  CB  THR B 186      21.692  45.869   4.624  1.00  0.00           C  
ATOM   2297  OG1 THR B 186      21.854  46.087   3.228  1.00  0.00           O  
ATOM   2298  CG2 THR B 186      21.296  47.149   5.310  1.00  0.00           C  
ATOM   2299  H   THR B 186      22.552  43.364   4.467  1.00  0.00           H  
ATOM   2300  HA  THR B 186      23.813  46.010   5.032  1.00  0.00           H  
ATOM   2301  HB  THR B 186      20.903  45.132   4.767  1.00  0.00           H  
ATOM   2302  HG1 THR B 186      21.958  45.241   2.780  1.00  0.00           H  
ATOM   2303 1HG2 THR B 186      20.369  47.514   4.882  1.00  0.00           H  
ATOM   2304 2HG2 THR B 186      21.152  46.965   6.377  1.00  0.00           H  
ATOM   2305 3HG2 THR B 186      22.078  47.890   5.169  1.00  0.00           H  
ATOM   2306  N   HIS B 187      23.511  45.875   7.517  1.00  0.00           N  
ATOM   2307  CA  HIS B 187      23.453  45.688   8.974  1.00  0.00           C  
ATOM   2308  C   HIS B 187      22.830  46.885   9.703  1.00  0.00           C  
ATOM   2309  O   HIS B 187      23.188  48.033   9.438  1.00  0.00           O  
ATOM   2310  CB  HIS B 187      24.862  45.462   9.525  1.00  0.00           C  
ATOM   2311  CG  HIS B 187      25.556  44.217   9.032  1.00  0.00           C  
ATOM   2312  ND1 HIS B 187      25.736  43.103   9.824  1.00  0.00           N  
ATOM   2313  CD2 HIS B 187      26.108  43.913   7.831  1.00  0.00           C  
ATOM   2314  CE1 HIS B 187      26.377  42.165   9.127  1.00  0.00           C  
ATOM   2315  NE2 HIS B 187      26.626  42.631   7.926  1.00  0.00           N  
ATOM   2316  H   HIS B 187      24.068  46.626   7.136  1.00  0.00           H  
ATOM   2317  HA  HIS B 187      22.859  44.811   9.207  1.00  0.00           H  
ATOM   2318 1HB  HIS B 187      25.485  46.322   9.286  1.00  0.00           H  
ATOM   2319 2HB  HIS B 187      24.803  45.396  10.617  1.00  0.00           H  
ATOM   2320  HD1 HIS B 187      25.683  43.076  10.858  1.00  0.00           H  
ATOM   2321  HD2 HIS B 187      26.206  44.474   6.899  1.00  0.00           H  
ATOM   2322  HE1 HIS B 187      26.617  41.207   9.583  1.00  0.00           H  
ATOM   2323  N   VAL B 188      21.923  46.598  10.643  1.00  0.00           N  
ATOM   2324  CA  VAL B 188      21.239  47.607  11.458  1.00  0.00           C  
ATOM   2325  C   VAL B 188      21.410  47.360  12.958  1.00  0.00           C  
ATOM   2326  O   VAL B 188      21.072  46.287  13.460  1.00  0.00           O  
ATOM   2327  CB  VAL B 188      19.717  47.595  11.152  1.00  0.00           C  
ATOM   2328  CG1 VAL B 188      19.005  48.622  12.001  1.00  0.00           C  
ATOM   2329  CG2 VAL B 188      19.471  47.857   9.674  1.00  0.00           C  
ATOM   2330  H   VAL B 188      21.683  45.616  10.779  1.00  0.00           H  
ATOM   2331  HA  VAL B 188      21.648  48.587  11.214  1.00  0.00           H  
ATOM   2332  HB  VAL B 188      19.313  46.630  11.407  1.00  0.00           H  
ATOM   2333 1HG1 VAL B 188      17.951  48.589  11.783  1.00  0.00           H  
ATOM   2334 2HG1 VAL B 188      19.162  48.405  13.061  1.00  0.00           H  
ATOM   2335 3HG1 VAL B 188      19.392  49.612  11.772  1.00  0.00           H  
ATOM   2336 1HG2 VAL B 188      18.399  47.833   9.474  1.00  0.00           H  
ATOM   2337 2HG2 VAL B 188      19.870  48.836   9.407  1.00  0.00           H  
ATOM   2338 3HG2 VAL B 188      19.966  47.092   9.075  1.00  0.00           H  
ATOM   2339  N   ASN B 189      21.907  48.350  13.700  1.00  0.00           N  
ATOM   2340  CA  ASN B 189      22.056  48.134  15.137  1.00  0.00           C  
ATOM   2341  C   ASN B 189      20.804  48.528  15.914  1.00  0.00           C  
ATOM   2342  O   ASN B 189      20.217  49.583  15.665  1.00  0.00           O  
ATOM   2343  CB  ASN B 189      23.259  48.857  15.690  1.00  0.00           C  
ATOM   2344  CG  ASN B 189      24.549  48.294  15.178  1.00  0.00           C  
ATOM   2345  OD1 ASN B 189      24.732  47.077  15.117  1.00  0.00           O  
ATOM   2346  ND2 ASN B 189      25.462  49.156  14.826  1.00  0.00           N  
ATOM   2347  H   ASN B 189      22.178  49.226  13.276  1.00  0.00           H  
ATOM   2348  HA  ASN B 189      22.216  47.076  15.301  1.00  0.00           H  
ATOM   2349 1HB  ASN B 189      23.203  49.911  15.440  1.00  0.00           H  
ATOM   2350 2HB  ASN B 189      23.250  48.775  16.776  1.00  0.00           H  
ATOM   2351 1HD2 ASN B 189      26.347  48.835  14.486  1.00  0.00           H  
ATOM   2352 2HD2 ASN B 189      25.282  50.136  14.901  1.00  0.00           H  
ATOM   2353  N   LEU B 190      20.405  47.675  16.852  1.00  0.00           N  
ATOM   2354  CA  LEU B 190      19.285  47.929  17.765  1.00  0.00           C  
ATOM   2355  C   LEU B 190      19.701  47.834  19.211  1.00  0.00           C  
ATOM   2356  O   LEU B 190      20.662  47.144  19.540  1.00  0.00           O  
ATOM   2357  CB  LEU B 190      18.149  46.935  17.624  1.00  0.00           C  
ATOM   2358  CG  LEU B 190      17.571  46.733  16.336  1.00  0.00           C  
ATOM   2359  CD1 LEU B 190      16.568  45.601  16.493  1.00  0.00           C  
ATOM   2360  CD2 LEU B 190      16.929  48.022  15.887  1.00  0.00           C  
ATOM   2361  H   LEU B 190      20.938  46.811  16.944  1.00  0.00           H  
ATOM   2362  HA  LEU B 190      18.907  48.932  17.580  1.00  0.00           H  
ATOM   2363 1HB  LEU B 190      18.479  45.984  17.978  1.00  0.00           H  
ATOM   2364 2HB  LEU B 190      17.332  47.260  18.268  1.00  0.00           H  
ATOM   2365  HG  LEU B 190      18.337  46.427  15.616  1.00  0.00           H  
ATOM   2366 1HD1 LEU B 190      16.096  45.364  15.573  1.00  0.00           H  
ATOM   2367 2HD1 LEU B 190      17.095  44.726  16.845  1.00  0.00           H  
ATOM   2368 3HD1 LEU B 190      15.807  45.887  17.228  1.00  0.00           H  
ATOM   2369 1HD2 LEU B 190      16.481  47.894  14.941  1.00  0.00           H  
ATOM   2370 2HD2 LEU B 190      16.163  48.316  16.611  1.00  0.00           H  
ATOM   2371 3HD2 LEU B 190      17.687  48.803  15.816  1.00  0.00           H  
ATOM   2372  N   SER B 191      18.920  48.457  20.082  1.00  0.00           N  
ATOM   2373  CA  SER B 191      19.091  48.308  21.527  1.00  0.00           C  
ATOM   2374  C   SER B 191      17.757  47.849  22.090  1.00  0.00           C  
ATOM   2375  O   SER B 191      17.395  48.139  23.232  1.00  0.00           O  
ATOM   2376  CB  SER B 191      19.524  49.602  22.153  1.00  0.00           C  
ATOM   2377  OG  SER B 191      20.762  50.028  21.632  1.00  0.00           O  
ATOM   2378  H   SER B 191      18.166  49.039  19.742  1.00  0.00           H  
ATOM   2379  HA  SER B 191      19.839  47.539  21.734  1.00  0.00           H  
ATOM   2380 1HB  SER B 191      18.763  50.368  21.981  1.00  0.00           H  
ATOM   2381 2HB  SER B 191      19.611  49.454  23.226  1.00  0.00           H  
ATOM   2382  HG  SER B 191      21.433  49.490  22.073  1.00  0.00           H  
ATOM   2383  N   SER B 192      17.028  47.146  21.232  1.00  0.00           N  
ATOM   2384  CA  SER B 192      15.699  46.611  21.484  1.00  0.00           C  
ATOM   2385  C   SER B 192      15.559  45.373  20.653  1.00  0.00           C  
ATOM   2386  O   SER B 192      16.430  45.055  19.847  1.00  0.00           O  
ATOM   2387  CB  SER B 192      14.605  47.520  20.990  1.00  0.00           C  
ATOM   2388  OG  SER B 192      14.580  47.501  19.578  1.00  0.00           O  
ATOM   2389  H   SER B 192      17.444  46.965  20.334  1.00  0.00           H  
ATOM   2390  HA  SER B 192      15.582  46.367  22.540  1.00  0.00           H  
ATOM   2391 1HB  SER B 192      13.641  47.193  21.382  1.00  0.00           H  
ATOM   2392 2HB  SER B 192      14.781  48.532  21.343  1.00  0.00           H  
ATOM   2393  HG  SER B 192      13.917  48.152  19.309  1.00  0.00           H  
ATOM   2394  N   THR B 193      14.434  44.715  20.789  1.00  0.00           N  
ATOM   2395  CA  THR B 193      14.175  43.509  20.031  1.00  0.00           C  
ATOM   2396  C   THR B 193      13.111  43.722  18.940  1.00  0.00           C  
ATOM   2397  O   THR B 193      12.374  42.794  18.562  1.00  0.00           O  
ATOM   2398  CB  THR B 193      13.827  42.371  20.984  1.00  0.00           C  
ATOM   2399  OG1 THR B 193      12.720  42.754  21.800  1.00  0.00           O  
ATOM   2400  CG2 THR B 193      15.019  42.018  21.864  1.00  0.00           C  
ATOM   2401  H   THR B 193      13.746  45.039  21.452  1.00  0.00           H  
ATOM   2402  HA  THR B 193      15.093  43.227  19.533  1.00  0.00           H  
ATOM   2403  HB  THR B 193      13.557  41.521  20.401  1.00  0.00           H  
ATOM   2404  HG1 THR B 193      12.257  41.962  22.095  1.00  0.00           H  
ATOM   2405 1HG2 THR B 193      14.748  41.190  22.522  1.00  0.00           H  
ATOM   2406 2HG2 THR B 193      15.857  41.722  21.239  1.00  0.00           H  
ATOM   2407 3HG2 THR B 193      15.304  42.881  22.462  1.00  0.00           H  
ATOM   2408  N   LYS B 194      13.032  44.975  18.446  1.00  0.00           N  
ATOM   2409  CA  LYS B 194      12.108  45.317  17.365  1.00  0.00           C  
ATOM   2410  C   LYS B 194      12.666  46.384  16.410  1.00  0.00           C  
ATOM   2411  O   LYS B 194      13.128  47.454  16.821  1.00  0.00           O  
ATOM   2412  CB  LYS B 194      10.768  45.774  17.936  1.00  0.00           C  
ATOM   2413  CG  LYS B 194       9.659  46.082  16.905  1.00  0.00           C  
ATOM   2414  CD  LYS B 194       8.340  46.457  17.634  1.00  0.00           C  
ATOM   2415  CE  LYS B 194       7.190  46.780  16.675  1.00  0.00           C  
ATOM   2416  NZ  LYS B 194       5.966  47.191  17.416  1.00  0.00           N  
ATOM   2417  H   LYS B 194      13.649  45.702  18.816  1.00  0.00           H  
ATOM   2418  HA  LYS B 194      11.932  44.419  16.777  1.00  0.00           H  
ATOM   2419 1HB  LYS B 194      10.384  45.002  18.602  1.00  0.00           H  
ATOM   2420 2HB  LYS B 194      10.923  46.672  18.531  1.00  0.00           H  
ATOM   2421 1HG  LYS B 194       9.975  46.917  16.274  1.00  0.00           H  
ATOM   2422 2HG  LYS B 194       9.503  45.215  16.264  1.00  0.00           H  
ATOM   2423 1HD  LYS B 194       8.038  45.623  18.270  1.00  0.00           H  
ATOM   2424 2HD  LYS B 194       8.516  47.324  18.269  1.00  0.00           H  
ATOM   2425 1HE  LYS B 194       7.491  47.588  16.011  1.00  0.00           H  
ATOM   2426 2HE  LYS B 194       6.956  45.910  16.089  1.00  0.00           H  
ATOM   2427 1HZ  LYS B 194       5.193  47.420  16.777  1.00  0.00           H  
ATOM   2428 2HZ  LYS B 194       5.670  46.449  18.025  1.00  0.00           H  
ATOM   2429 3HZ  LYS B 194       6.172  48.010  17.965  1.00  0.00           H  
ATOM   2430  N   LEU B 195      12.578  46.072  15.129  1.00  0.00           N  
ATOM   2431  CA  LEU B 195      13.017  46.920  14.029  1.00  0.00           C  
ATOM   2432  C   LEU B 195      11.999  46.994  12.942  1.00  0.00           C  
ATOM   2433  O   LEU B 195      11.449  45.973  12.553  1.00  0.00           O  
ATOM   2434  CB  LEU B 195      14.302  46.391  13.407  1.00  0.00           C  
ATOM   2435  CG  LEU B 195      14.733  47.010  12.082  1.00  0.00           C  
ATOM   2436  CD1 LEU B 195      15.117  48.477  12.256  1.00  0.00           C  
ATOM   2437  CD2 LEU B 195      15.895  46.204  11.567  1.00  0.00           C  
ATOM   2438  H   LEU B 195      12.195  45.154  14.896  1.00  0.00           H  
ATOM   2439  HA  LEU B 195      13.190  47.925  14.413  1.00  0.00           H  
ATOM   2440 1HB  LEU B 195      15.075  46.597  14.068  1.00  0.00           H  
ATOM   2441 2HB  LEU B 195      14.235  45.321  13.286  1.00  0.00           H  
ATOM   2442  HG  LEU B 195      13.911  46.961  11.368  1.00  0.00           H  
ATOM   2443 1HD1 LEU B 195      15.416  48.884  11.291  1.00  0.00           H  
ATOM   2444 2HD1 LEU B 195      14.273  49.042  12.630  1.00  0.00           H  
ATOM   2445 3HD1 LEU B 195      15.931  48.565  12.946  1.00  0.00           H  
ATOM   2446 1HD2 LEU B 195      16.229  46.594  10.620  1.00  0.00           H  
ATOM   2447 2HD2 LEU B 195      16.713  46.248  12.283  1.00  0.00           H  
ATOM   2448 3HD2 LEU B 195      15.569  45.178  11.441  1.00  0.00           H  
ATOM   2449  N   THR B 196      11.712  48.187  12.467  1.00  0.00           N  
ATOM   2450  CA  THR B 196      10.824  48.256  11.336  1.00  0.00           C  
ATOM   2451  C   THR B 196      11.573  48.774  10.134  1.00  0.00           C  
ATOM   2452  O   THR B 196      12.269  49.789  10.211  1.00  0.00           O  
ATOM   2453  CB  THR B 196       9.609  49.135  11.622  1.00  0.00           C  
ATOM   2454  OG1 THR B 196       8.902  48.598  12.733  1.00  0.00           O  
ATOM   2455  CG2 THR B 196       8.687  49.156  10.415  1.00  0.00           C  
ATOM   2456  H   THR B 196      12.144  49.019  12.843  1.00  0.00           H  
ATOM   2457  HA  THR B 196      10.466  47.259  11.095  1.00  0.00           H  
ATOM   2458  HB  THR B 196       9.930  50.148  11.853  1.00  0.00           H  
ATOM   2459  HG1 THR B 196       8.268  49.248  13.039  1.00  0.00           H  
ATOM   2460 1HG2 THR B 196       7.816  49.773  10.631  1.00  0.00           H  
ATOM   2461 2HG2 THR B 196       9.211  49.568   9.555  1.00  0.00           H  
ATOM   2462 3HG2 THR B 196       8.362  48.141  10.185  1.00  0.00           H  
ATOM   2463  N   LEU B 197      11.432  48.054   9.033  1.00  0.00           N  
ATOM   2464  CA  LEU B 197      12.004  48.445   7.766  1.00  0.00           C  
ATOM   2465  C   LEU B 197      10.866  48.928   6.900  1.00  0.00           C  
ATOM   2466  O   LEU B 197       9.797  48.328   6.886  1.00  0.00           O  
ATOM   2467  CB  LEU B 197      12.704  47.255   7.126  1.00  0.00           C  
ATOM   2468  CG  LEU B 197      13.825  46.660   7.943  1.00  0.00           C  
ATOM   2469  CD1 LEU B 197      14.312  45.377   7.283  1.00  0.00           C  
ATOM   2470  CD2 LEU B 197      14.958  47.695   8.040  1.00  0.00           C  
ATOM   2471  H   LEU B 197      10.858  47.214   9.080  1.00  0.00           H  
ATOM   2472  HA  LEU B 197      12.713  49.257   7.916  1.00  0.00           H  
ATOM   2473 1HB  LEU B 197      11.970  46.477   6.964  1.00  0.00           H  
ATOM   2474 2HB  LEU B 197      13.104  47.561   6.159  1.00  0.00           H  
ATOM   2475  HG  LEU B 197      13.464  46.411   8.943  1.00  0.00           H  
ATOM   2476 1HD1 LEU B 197      15.118  44.946   7.876  1.00  0.00           H  
ATOM   2477 2HD1 LEU B 197      13.486  44.668   7.225  1.00  0.00           H  
ATOM   2478 3HD1 LEU B 197      14.676  45.598   6.280  1.00  0.00           H  
ATOM   2479 1HD2 LEU B 197      15.780  47.293   8.613  1.00  0.00           H  
ATOM   2480 2HD2 LEU B 197      15.312  47.938   7.039  1.00  0.00           H  
ATOM   2481 3HD2 LEU B 197      14.583  48.602   8.524  1.00  0.00           H  
ATOM   2482  N   LEU B 198      11.059  49.993   6.153  1.00  0.00           N  
ATOM   2483  CA  LEU B 198       9.960  50.457   5.317  1.00  0.00           C  
ATOM   2484  C   LEU B 198      10.012  49.742   4.003  1.00  0.00           C  
ATOM   2485  O   LEU B 198      11.101  49.457   3.522  1.00  0.00           O  
ATOM   2486  CB  LEU B 198      10.046  51.948   5.101  1.00  0.00           C  
ATOM   2487  CG  LEU B 198      10.087  52.737   6.348  1.00  0.00           C  
ATOM   2488  CD1 LEU B 198      10.292  54.177   5.983  1.00  0.00           C  
ATOM   2489  CD2 LEU B 198       8.800  52.495   7.141  1.00  0.00           C  
ATOM   2490  H   LEU B 198      11.942  50.479   6.166  1.00  0.00           H  
ATOM   2491  HA  LEU B 198       9.014  50.226   5.803  1.00  0.00           H  
ATOM   2492 1HB  LEU B 198      10.928  52.170   4.532  1.00  0.00           H  
ATOM   2493 2HB  LEU B 198       9.173  52.266   4.535  1.00  0.00           H  
ATOM   2494  HG  LEU B 198      10.939  52.425   6.952  1.00  0.00           H  
ATOM   2495 1HD1 LEU B 198      10.342  54.777   6.890  1.00  0.00           H  
ATOM   2496 2HD1 LEU B 198      11.216  54.282   5.425  1.00  0.00           H  
ATOM   2497 3HD1 LEU B 198       9.458  54.513   5.370  1.00  0.00           H  
ATOM   2498 1HD2 LEU B 198       8.825  53.068   8.066  1.00  0.00           H  
ATOM   2499 2HD2 LEU B 198       7.935  52.799   6.547  1.00  0.00           H  
ATOM   2500 3HD2 LEU B 198       8.717  51.434   7.378  1.00  0.00           H  
ATOM   2501  N   GLN B 199       8.867  49.516   3.366  1.00  0.00           N  
ATOM   2502  CA  GLN B 199       8.875  48.849   2.072  1.00  0.00           C  
ATOM   2503  C   GLN B 199       9.748  49.572   1.063  1.00  0.00           C  
ATOM   2504  O   GLN B 199      10.427  48.953   0.255  1.00  0.00           O  
ATOM   2505  CB  GLN B 199       7.452  48.715   1.565  1.00  0.00           C  
ATOM   2506  CG  GLN B 199       7.290  47.966   0.290  1.00  0.00           C  
ATOM   2507  CD  GLN B 199       5.821  47.838  -0.059  1.00  0.00           C  
ATOM   2508  OE1 GLN B 199       4.954  48.043   0.823  1.00  0.00           O  
ATOM   2509  NE2 GLN B 199       5.531  47.512  -1.319  1.00  0.00           N  
ATOM   2510  H   GLN B 199       7.964  49.770   3.776  1.00  0.00           H  
ATOM   2511  HA  GLN B 199       9.296  47.864   2.201  1.00  0.00           H  
ATOM   2512 1HB  GLN B 199       6.855  48.205   2.320  1.00  0.00           H  
ATOM   2513 2HB  GLN B 199       7.020  49.708   1.433  1.00  0.00           H  
ATOM   2514 1HG  GLN B 199       7.801  48.507  -0.508  1.00  0.00           H  
ATOM   2515 2HG  GLN B 199       7.710  46.967   0.398  1.00  0.00           H  
ATOM   2516 1HE2 GLN B 199       4.579  47.411  -1.613  1.00  0.00           H  
ATOM   2517 2HE2 GLN B 199       6.269  47.362  -1.981  1.00  0.00           H  
ATOM   2518  N   ARG B 200       9.772  50.892   1.133  1.00  0.00           N  
ATOM   2519  CA  ARG B 200      10.562  51.683   0.209  1.00  0.00           C  
ATOM   2520  C   ARG B 200      12.081  51.507   0.372  1.00  0.00           C  
ATOM   2521  O   ARG B 200      12.847  51.933  -0.491  1.00  0.00           O  
ATOM   2522  CB  ARG B 200      10.226  53.156   0.352  1.00  0.00           C  
ATOM   2523  CG  ARG B 200      10.668  53.824   1.663  1.00  0.00           C  
ATOM   2524  CD  ARG B 200      10.324  55.279   1.644  1.00  0.00           C  
ATOM   2525  NE  ARG B 200      10.604  55.957   2.899  1.00  0.00           N  
ATOM   2526  CZ  ARG B 200      11.816  56.439   3.244  1.00  0.00           C  
ATOM   2527  NH1 ARG B 200      12.840  56.271   2.434  1.00  0.00           N  
ATOM   2528  NH2 ARG B 200      11.982  57.088   4.388  1.00  0.00           N  
ATOM   2529  H   ARG B 200       9.211  51.352   1.834  1.00  0.00           H  
ATOM   2530  HA  ARG B 200      10.296  51.374  -0.802  1.00  0.00           H  
ATOM   2531 1HB  ARG B 200      10.684  53.708  -0.466  1.00  0.00           H  
ATOM   2532 2HB  ARG B 200       9.147  53.285   0.267  1.00  0.00           H  
ATOM   2533 1HG  ARG B 200      10.157  53.356   2.494  1.00  0.00           H  
ATOM   2534 2HG  ARG B 200      11.747  53.720   1.790  1.00  0.00           H  
ATOM   2535 1HD  ARG B 200      10.896  55.771   0.860  1.00  0.00           H  
ATOM   2536 2HD  ARG B 200       9.260  55.389   1.434  1.00  0.00           H  
ATOM   2537  HE  ARG B 200       9.835  56.105   3.540  1.00  0.00           H  
ATOM   2538 1HH1 ARG B 200      12.717  55.778   1.560  1.00  0.00           H  
ATOM   2539 2HH1 ARG B 200      13.749  56.636   2.684  1.00  0.00           H  
ATOM   2540 1HH2 ARG B 200      11.199  57.252   5.008  1.00  0.00           H  
ATOM   2541 2HH2 ARG B 200      12.892  57.450   4.630  1.00  0.00           H  
ATOM   2542  N   LYS B 201      12.531  50.926   1.482  1.00  0.00           N  
ATOM   2543  CA  LYS B 201      13.957  50.758   1.720  1.00  0.00           C  
ATOM   2544  C   LYS B 201      14.523  49.465   1.153  1.00  0.00           C  
ATOM   2545  O   LYS B 201      15.734  49.241   1.224  1.00  0.00           O  
ATOM   2546  CB  LYS B 201      14.276  50.818   3.212  1.00  0.00           C  
ATOM   2547  CG  LYS B 201      14.094  52.175   3.847  1.00  0.00           C  
ATOM   2548  CD  LYS B 201      14.547  52.158   5.307  1.00  0.00           C  
ATOM   2549  CE  LYS B 201      14.468  53.545   5.929  1.00  0.00           C  
ATOM   2550  NZ  LYS B 201      14.949  53.553   7.348  1.00  0.00           N  
ATOM   2551  H   LYS B 201      11.882  50.547   2.167  1.00  0.00           H  
ATOM   2552  HA  LYS B 201      14.479  51.580   1.231  1.00  0.00           H  
ATOM   2553 1HB  LYS B 201      13.626  50.115   3.740  1.00  0.00           H  
ATOM   2554 2HB  LYS B 201      15.303  50.499   3.376  1.00  0.00           H  
ATOM   2555 1HG  LYS B 201      14.686  52.910   3.298  1.00  0.00           H  
ATOM   2556 2HG  LYS B 201      13.058  52.466   3.787  1.00  0.00           H  
ATOM   2557 1HD  LYS B 201      13.912  51.479   5.876  1.00  0.00           H  
ATOM   2558 2HD  LYS B 201      15.573  51.799   5.367  1.00  0.00           H  
ATOM   2559 1HE  LYS B 201      15.075  54.232   5.345  1.00  0.00           H  
ATOM   2560 2HE  LYS B 201      13.437  53.879   5.907  1.00  0.00           H  
ATOM   2561 1HZ  LYS B 201      14.879  54.489   7.722  1.00  0.00           H  
ATOM   2562 2HZ  LYS B 201      14.385  52.927   7.906  1.00  0.00           H  
ATOM   2563 3HZ  LYS B 201      15.915  53.253   7.380  1.00  0.00           H  
ATOM   2564  N   LEU B 202      13.674  48.606   0.598  1.00  0.00           N  
ATOM   2565  CA  LEU B 202      14.162  47.323   0.095  1.00  0.00           C  
ATOM   2566  C   LEU B 202      13.462  46.971  -1.218  1.00  0.00           C  
ATOM   2567  O   LEU B 202      12.420  47.524  -1.548  1.00  0.00           O  
ATOM   2568  CB  LEU B 202      14.072  46.255   1.223  1.00  0.00           C  
ATOM   2569  CG  LEU B 202      12.687  45.778   1.706  1.00  0.00           C  
ATOM   2570  CD1 LEU B 202      12.816  44.409   2.397  1.00  0.00           C  
ATOM   2571  CD2 LEU B 202      12.156  46.763   2.667  1.00  0.00           C  
ATOM   2572  H   LEU B 202      12.676  48.828   0.531  1.00  0.00           H  
ATOM   2573  HA  LEU B 202      15.220  47.428  -0.138  1.00  0.00           H  
ATOM   2574 1HB  LEU B 202      14.601  45.392   0.904  1.00  0.00           H  
ATOM   2575 2HB  LEU B 202      14.588  46.650   2.096  1.00  0.00           H  
ATOM   2576  HG  LEU B 202      12.010  45.682   0.854  1.00  0.00           H  
ATOM   2577 1HD1 LEU B 202      11.833  44.088   2.742  1.00  0.00           H  
ATOM   2578 2HD1 LEU B 202      13.209  43.679   1.696  1.00  0.00           H  
ATOM   2579 3HD1 LEU B 202      13.489  44.494   3.248  1.00  0.00           H  
ATOM   2580 1HD2 LEU B 202      11.189  46.445   3.017  1.00  0.00           H  
ATOM   2581 2HD2 LEU B 202      12.830  46.858   3.514  1.00  0.00           H  
ATOM   2582 3HD2 LEU B 202      12.066  47.720   2.166  1.00  0.00           H  
ATOM   2583  N   GLN B 203      14.073  46.111  -2.019  1.00  0.00           N  
ATOM   2584  CA  GLN B 203      13.537  45.892  -3.363  1.00  0.00           C  
ATOM   2585  C   GLN B 203      12.148  45.247  -3.384  1.00  0.00           C  
ATOM   2586  O   GLN B 203      11.846  44.407  -2.530  1.00  0.00           O  
ATOM   2587  CB  GLN B 203      14.505  45.044  -4.205  1.00  0.00           C  
ATOM   2588  CG  GLN B 203      15.842  45.725  -4.516  1.00  0.00           C  
ATOM   2589  CD  GLN B 203      15.709  47.012  -5.313  1.00  0.00           C  
ATOM   2590  OE1 GLN B 203      15.036  47.061  -6.353  1.00  0.00           O  
ATOM   2591  NE2 GLN B 203      16.355  48.072  -4.828  1.00  0.00           N  
ATOM   2592  H   GLN B 203      14.906  45.619  -1.703  1.00  0.00           H  
ATOM   2593  HA  GLN B 203      13.495  46.874  -3.815  1.00  0.00           H  
ATOM   2594 1HB  GLN B 203      14.738  44.130  -3.661  1.00  0.00           H  
ATOM   2595 2HB  GLN B 203      14.026  44.751  -5.141  1.00  0.00           H  
ATOM   2596 1HG  GLN B 203      16.346  45.949  -3.579  1.00  0.00           H  
ATOM   2597 2HG  GLN B 203      16.445  45.043  -5.104  1.00  0.00           H  
ATOM   2598 1HE2 GLN B 203      16.312  48.950  -5.308  1.00  0.00           H  
ATOM   2599 2HE2 GLN B 203      16.888  47.991  -3.987  1.00  0.00           H  
ATOM   2600  N   PRO B 204      11.268  45.658  -4.331  1.00  0.00           N  
ATOM   2601  CA  PRO B 204       9.949  45.109  -4.585  1.00  0.00           C  
ATOM   2602  C   PRO B 204      10.106  43.767  -5.238  1.00  0.00           C  
ATOM   2603  O   PRO B 204      11.142  43.500  -5.850  1.00  0.00           O  
ATOM   2604  CB  PRO B 204       9.319  46.126  -5.516  1.00  0.00           C  
ATOM   2605  CG  PRO B 204      10.482  46.699  -6.278  1.00  0.00           C  
ATOM   2606  CD  PRO B 204      11.633  46.732  -5.294  1.00  0.00           C  
ATOM   2607  HA  PRO B 204       9.391  45.026  -3.640  1.00  0.00           H  
ATOM   2608 1HB  PRO B 204       8.578  45.626  -6.157  1.00  0.00           H  
ATOM   2609 2HB  PRO B 204       8.776  46.876  -4.924  1.00  0.00           H  
ATOM   2610 1HG  PRO B 204      10.699  46.064  -7.149  1.00  0.00           H  
ATOM   2611 2HG  PRO B 204      10.224  47.695  -6.667  1.00  0.00           H  
ATOM   2612 1HD  PRO B 204      12.554  46.502  -5.847  1.00  0.00           H  
ATOM   2613 2HD  PRO B 204      11.668  47.712  -4.781  1.00  0.00           H  
ATOM   2614  N   ALA B 205       9.092  42.927  -5.104  1.00  0.00           N  
ATOM   2615  CA  ALA B 205       9.088  41.578  -5.654  1.00  0.00           C  
ATOM   2616  C   ALA B 205      10.443  40.924  -5.459  1.00  0.00           C  
ATOM   2617  O   ALA B 205      11.041  40.415  -6.411  1.00  0.00           O  
ATOM   2618  CB  ALA B 205       8.736  41.614  -7.126  1.00  0.00           C  
ATOM   2619  H   ALA B 205       8.258  43.237  -4.618  1.00  0.00           H  
ATOM   2620  HA  ALA B 205       8.348  40.990  -5.105  1.00  0.00           H  
ATOM   2621 1HB  ALA B 205       8.726  40.606  -7.521  1.00  0.00           H  
ATOM   2622 2HB  ALA B 205       7.753  42.068  -7.248  1.00  0.00           H  
ATOM   2623 3HB  ALA B 205       9.482  42.204  -7.659  1.00  0.00           H  
ATOM   2624  N   ALA B 206      10.906  40.883  -4.215  1.00  0.00           N  
ATOM   2625  CA  ALA B 206      12.226  40.368  -3.944  1.00  0.00           C  
ATOM   2626  C   ALA B 206      12.225  39.509  -2.721  1.00  0.00           C  
ATOM   2627  O   ALA B 206      11.498  39.737  -1.753  1.00  0.00           O  
ATOM   2628  CB  ALA B 206      13.194  41.514  -3.752  1.00  0.00           C  
ATOM   2629  H   ALA B 206      10.366  41.305  -3.466  1.00  0.00           H  
ATOM   2630  HA  ALA B 206      12.544  39.757  -4.788  1.00  0.00           H  
ATOM   2631 1HB  ALA B 206      14.184  41.124  -3.554  1.00  0.00           H  
ATOM   2632 2HB  ALA B 206      13.212  42.132  -4.652  1.00  0.00           H  
ATOM   2633 3HB  ALA B 206      12.862  42.107  -2.914  1.00  0.00           H  
ATOM   2634  N   MET B 207      13.051  38.492  -2.767  1.00  0.00           N  
ATOM   2635  CA  MET B 207      13.136  37.592  -1.656  1.00  0.00           C  
ATOM   2636  C   MET B 207      14.353  37.949  -0.848  1.00  0.00           C  
ATOM   2637  O   MET B 207      15.444  38.135  -1.399  1.00  0.00           O  
ATOM   2638  CB  MET B 207      13.126  36.175  -2.200  1.00  0.00           C  
ATOM   2639  CG  MET B 207      13.146  35.096  -1.206  1.00  0.00           C  
ATOM   2640  SD  MET B 207      13.020  33.491  -2.019  1.00  0.00           S  
ATOM   2641  CE  MET B 207      11.220  33.415  -2.390  1.00  0.00           C  
ATOM   2642  H   MET B 207      13.625  38.333  -3.585  1.00  0.00           H  
ATOM   2643  HA  MET B 207      12.271  37.719  -1.017  1.00  0.00           H  
ATOM   2644 1HB  MET B 207      12.236  36.030  -2.807  1.00  0.00           H  
ATOM   2645 2HB  MET B 207      13.985  36.030  -2.854  1.00  0.00           H  
ATOM   2646 1HG  MET B 207      14.075  35.132  -0.632  1.00  0.00           H  
ATOM   2647 2HG  MET B 207      12.317  35.226  -0.526  1.00  0.00           H  
ATOM   2648 1HE  MET B 207      10.990  32.481  -2.904  1.00  0.00           H  
ATOM   2649 2HE  MET B 207      10.644  33.476  -1.470  1.00  0.00           H  
ATOM   2650 3HE  MET B 207      10.953  34.246  -3.043  1.00  0.00           H  
ATOM   2651  N   TYR B 208      14.134  38.107   0.452  1.00  0.00           N  
ATOM   2652  CA  TYR B 208      15.171  38.470   1.401  1.00  0.00           C  
ATOM   2653  C   TYR B 208      15.450  37.439   2.459  1.00  0.00           C  
ATOM   2654  O   TYR B 208      14.553  36.727   2.928  1.00  0.00           O  
ATOM   2655  CB  TYR B 208      14.865  39.803   2.077  1.00  0.00           C  
ATOM   2656  CG  TYR B 208      15.122  41.015   1.231  1.00  0.00           C  
ATOM   2657  CD1 TYR B 208      14.232  41.493   0.271  1.00  0.00           C  
ATOM   2658  CD2 TYR B 208      16.310  41.673   1.451  1.00  0.00           C  
ATOM   2659  CE1 TYR B 208      14.572  42.646  -0.464  1.00  0.00           C  
ATOM   2660  CE2 TYR B 208      16.646  42.791   0.734  1.00  0.00           C  
ATOM   2661  CZ  TYR B 208      15.796  43.285  -0.221  1.00  0.00           C  
ATOM   2662  OH  TYR B 208      16.166  44.427  -0.918  1.00  0.00           O  
ATOM   2663  H   TYR B 208      13.194  37.948   0.807  1.00  0.00           H  
ATOM   2664  HA  TYR B 208      16.100  38.598   0.846  1.00  0.00           H  
ATOM   2665 1HB  TYR B 208      13.813  39.811   2.370  1.00  0.00           H  
ATOM   2666 2HB  TYR B 208      15.461  39.890   2.986  1.00  0.00           H  
ATOM   2667  HD1 TYR B 208      13.282  40.982   0.093  1.00  0.00           H  
ATOM   2668  HD2 TYR B 208      16.993  41.292   2.209  1.00  0.00           H  
ATOM   2669  HE1 TYR B 208      13.887  43.038  -1.214  1.00  0.00           H  
ATOM   2670  HE2 TYR B 208      17.596  43.290   0.928  1.00  0.00           H  
ATOM   2671  HH  TYR B 208      17.068  44.671  -0.672  1.00  0.00           H  
ATOM   2672  N   GLU B 209      16.714  37.417   2.856  1.00  0.00           N  
ATOM   2673  CA  GLU B 209      17.196  36.616   3.966  1.00  0.00           C  
ATOM   2674  C   GLU B 209      17.542  37.539   5.108  1.00  0.00           C  
ATOM   2675  O   GLU B 209      18.290  38.504   4.910  1.00  0.00           O  
ATOM   2676  CB  GLU B 209      18.452  35.842   3.586  1.00  0.00           C  
ATOM   2677  CG  GLU B 209      18.962  34.966   4.700  1.00  0.00           C  
ATOM   2678  CD  GLU B 209      20.095  34.083   4.328  1.00  0.00           C  
ATOM   2679  OE1 GLU B 209      20.448  34.051   3.175  1.00  0.00           O  
ATOM   2680  OE2 GLU B 209      20.630  33.422   5.212  1.00  0.00           O  
ATOM   2681  H   GLU B 209      17.375  38.026   2.369  1.00  0.00           H  
ATOM   2682  HA  GLU B 209      16.413  35.929   4.292  1.00  0.00           H  
ATOM   2683 1HB  GLU B 209      18.255  35.233   2.714  1.00  0.00           H  
ATOM   2684 2HB  GLU B 209      19.243  36.547   3.323  1.00  0.00           H  
ATOM   2685 1HG  GLU B 209      19.276  35.598   5.529  1.00  0.00           H  
ATOM   2686 2HG  GLU B 209      18.134  34.359   5.042  1.00  0.00           H  
ATOM   2687  N   ILE B 210      17.036  37.253   6.304  1.00  0.00           N  
ATOM   2688  CA  ILE B 210      17.364  38.108   7.437  1.00  0.00           C  
ATOM   2689  C   ILE B 210      17.753  37.290   8.634  1.00  0.00           C  
ATOM   2690  O   ILE B 210      17.193  36.219   8.882  1.00  0.00           O  
ATOM   2691  CB  ILE B 210      16.195  39.041   7.768  1.00  0.00           C  
ATOM   2692  CG1 ILE B 210      16.547  40.000   8.841  1.00  0.00           C  
ATOM   2693  CG2 ILE B 210      15.015  38.227   8.209  1.00  0.00           C  
ATOM   2694  CD1 ILE B 210      15.592  41.177   8.865  1.00  0.00           C  
ATOM   2695  H   ILE B 210      16.392  36.470   6.417  1.00  0.00           H  
ATOM   2696  HA  ILE B 210      18.213  38.720   7.169  1.00  0.00           H  
ATOM   2697  HB  ILE B 210      15.939  39.621   6.886  1.00  0.00           H  
ATOM   2698 1HG1 ILE B 210      16.500  39.494   9.803  1.00  0.00           H  
ATOM   2699 2HG1 ILE B 210      17.546  40.362   8.701  1.00  0.00           H  
ATOM   2700 1HG2 ILE B 210      14.193  38.882   8.439  1.00  0.00           H  
ATOM   2701 2HG2 ILE B 210      14.728  37.558   7.422  1.00  0.00           H  
ATOM   2702 3HG2 ILE B 210      15.279  37.664   9.086  1.00  0.00           H  
ATOM   2703 1HD1 ILE B 210      15.857  41.857   9.651  1.00  0.00           H  
ATOM   2704 2HD1 ILE B 210      15.647  41.697   7.909  1.00  0.00           H  
ATOM   2705 3HD1 ILE B 210      14.576  40.822   9.028  1.00  0.00           H  
ATOM   2706  N   LYS B 211      18.736  37.784   9.371  1.00  0.00           N  
ATOM   2707  CA  LYS B 211      19.217  37.117  10.576  1.00  0.00           C  
ATOM   2708  C   LYS B 211      19.696  38.108  11.620  1.00  0.00           C  
ATOM   2709  O   LYS B 211      20.000  39.251  11.291  1.00  0.00           O  
ATOM   2710  CB  LYS B 211      20.304  36.129  10.189  1.00  0.00           C  
ATOM   2711  CG  LYS B 211      21.493  36.730   9.472  1.00  0.00           C  
ATOM   2712  CD  LYS B 211      22.478  35.616   9.086  1.00  0.00           C  
ATOM   2713  CE  LYS B 211      23.775  36.143   8.497  1.00  0.00           C  
ATOM   2714  NZ  LYS B 211      24.670  35.020   8.032  1.00  0.00           N  
ATOM   2715  H   LYS B 211      19.168  38.656   9.068  1.00  0.00           H  
ATOM   2716  HA  LYS B 211      18.404  36.547  11.008  1.00  0.00           H  
ATOM   2717 1HB  LYS B 211      20.667  35.624  11.091  1.00  0.00           H  
ATOM   2718 2HB  LYS B 211      19.882  35.362   9.537  1.00  0.00           H  
ATOM   2719 1HG  LYS B 211      21.141  37.219   8.563  1.00  0.00           H  
ATOM   2720 2HG  LYS B 211      21.957  37.472  10.070  1.00  0.00           H  
ATOM   2721 1HD  LYS B 211      22.711  35.024   9.965  1.00  0.00           H  
ATOM   2722 2HD  LYS B 211      22.000  34.960   8.353  1.00  0.00           H  
ATOM   2723 1HE  LYS B 211      23.557  36.779   7.683  1.00  0.00           H  
ATOM   2724 2HE  LYS B 211      24.284  36.717   9.225  1.00  0.00           H  
ATOM   2725 1HZ  LYS B 211      25.519  35.411   7.645  1.00  0.00           H  
ATOM   2726 2HZ  LYS B 211      24.903  34.412   8.806  1.00  0.00           H  
ATOM   2727 3HZ  LYS B 211      24.193  34.476   7.326  1.00  0.00           H  
ATOM   2728  N   VAL B 212      19.742  37.696  12.887  1.00  0.00           N  
ATOM   2729  CA  VAL B 212      20.230  38.623  13.913  1.00  0.00           C  
ATOM   2730  C   VAL B 212      21.293  38.006  14.812  1.00  0.00           C  
ATOM   2731  O   VAL B 212      21.362  36.784  14.987  1.00  0.00           O  
ATOM   2732  CB  VAL B 212      19.074  39.095  14.827  1.00  0.00           C  
ATOM   2733  CG1 VAL B 212      18.018  39.848  14.086  1.00  0.00           C  
ATOM   2734  CG2 VAL B 212      18.467  37.967  15.390  1.00  0.00           C  
ATOM   2735  H   VAL B 212      19.449  36.749  13.134  1.00  0.00           H  
ATOM   2736  HA  VAL B 212      20.663  39.485  13.415  1.00  0.00           H  
ATOM   2737  HB  VAL B 212      19.489  39.745  15.606  1.00  0.00           H  
ATOM   2738 1HG1 VAL B 212      17.239  40.154  14.776  1.00  0.00           H  
ATOM   2739 2HG1 VAL B 212      18.450  40.685  13.644  1.00  0.00           H  
ATOM   2740 3HG1 VAL B 212      17.589  39.219  13.312  1.00  0.00           H  
ATOM   2741 1HG2 VAL B 212      17.670  38.273  16.066  1.00  0.00           H  
ATOM   2742 2HG2 VAL B 212      18.057  37.339  14.599  1.00  0.00           H  
ATOM   2743 3HG2 VAL B 212      19.230  37.435  15.910  1.00  0.00           H  
ATOM   2744  N   ARG B 213      22.085  38.863  15.442  1.00  0.00           N  
ATOM   2745  CA  ARG B 213      23.068  38.415  16.434  1.00  0.00           C  
ATOM   2746  C   ARG B 213      23.257  39.453  17.547  1.00  0.00           C  
ATOM   2747  O   ARG B 213      22.839  40.604  17.397  1.00  0.00           O  
ATOM   2748  CB  ARG B 213      24.388  38.108  15.789  1.00  0.00           C  
ATOM   2749  CG  ARG B 213      24.994  39.252  15.180  1.00  0.00           C  
ATOM   2750  CD  ARG B 213      26.324  38.945  14.647  1.00  0.00           C  
ATOM   2751  NE  ARG B 213      26.911  40.104  13.998  1.00  0.00           N  
ATOM   2752  CZ  ARG B 213      28.144  40.195  13.526  1.00  0.00           C  
ATOM   2753  NH1 ARG B 213      28.999  39.190  13.619  1.00  0.00           N  
ATOM   2754  NH2 ARG B 213      28.466  41.341  12.959  1.00  0.00           N  
ATOM   2755  H   ARG B 213      22.019  39.846  15.178  1.00  0.00           H  
ATOM   2756  HA  ARG B 213      22.705  37.494  16.888  1.00  0.00           H  
ATOM   2757 1HB  ARG B 213      25.082  37.731  16.539  1.00  0.00           H  
ATOM   2758 2HB  ARG B 213      24.275  37.337  15.045  1.00  0.00           H  
ATOM   2759 1HG  ARG B 213      24.362  39.622  14.391  1.00  0.00           H  
ATOM   2760 2HG  ARG B 213      25.078  40.004  15.923  1.00  0.00           H  
ATOM   2761 1HD  ARG B 213      26.956  38.665  15.460  1.00  0.00           H  
ATOM   2762 2HD  ARG B 213      26.280  38.132  13.959  1.00  0.00           H  
ATOM   2763  HE  ARG B 213      26.326  40.945  13.841  1.00  0.00           H  
ATOM   2764 1HH1 ARG B 213      28.713  38.324  14.059  1.00  0.00           H  
ATOM   2765 2HH1 ARG B 213      29.934  39.286  13.253  1.00  0.00           H  
ATOM   2766 1HH2 ARG B 213      27.727  42.073  12.902  1.00  0.00           H  
ATOM   2767 2HH2 ARG B 213      29.386  41.493  12.579  1.00  0.00           H  
ATOM   2768  N   SER B 214      23.879  39.060  18.672  1.00  0.00           N  
ATOM   2769  CA  SER B 214      24.020  40.001  19.796  1.00  0.00           C  
ATOM   2770  C   SER B 214      25.420  40.129  20.401  1.00  0.00           C  
ATOM   2771  O   SER B 214      26.235  39.211  20.304  1.00  0.00           O  
ATOM   2772  CB  SER B 214      23.115  39.559  20.899  1.00  0.00           C  
ATOM   2773  OG  SER B 214      21.789  39.465  20.466  1.00  0.00           O  
ATOM   2774  H   SER B 214      24.210  38.108  18.759  1.00  0.00           H  
ATOM   2775  HA  SER B 214      23.717  40.989  19.456  1.00  0.00           H  
ATOM   2776 1HB  SER B 214      23.448  38.597  21.281  1.00  0.00           H  
ATOM   2777 2HB  SER B 214      23.191  40.278  21.694  1.00  0.00           H  
ATOM   2778  HG  SER B 214      21.414  40.359  20.471  1.00  0.00           H  
ATOM   2779  N   ILE B 215      25.674  41.262  21.078  1.00  0.00           N  
ATOM   2780  CA  ILE B 215      26.953  41.486  21.776  1.00  0.00           C  
ATOM   2781  C   ILE B 215      26.718  42.241  23.110  1.00  0.00           C  
ATOM   2782  O   ILE B 215      25.804  43.062  23.173  1.00  0.00           O  
ATOM   2783  CB  ILE B 215      27.868  42.282  20.852  1.00  0.00           C  
ATOM   2784  CG1 ILE B 215      29.255  42.361  21.377  1.00  0.00           C  
ATOM   2785  CG2 ILE B 215      27.283  43.652  20.686  1.00  0.00           C  
ATOM   2786  CD1 ILE B 215      30.231  42.756  20.363  1.00  0.00           C  
ATOM   2787  H   ILE B 215      24.965  41.998  21.061  1.00  0.00           H  
ATOM   2788  HA  ILE B 215      27.411  40.523  21.946  1.00  0.00           H  
ATOM   2789  HB  ILE B 215      27.927  41.792  19.908  1.00  0.00           H  
ATOM   2790 1HG1 ILE B 215      29.293  43.083  22.197  1.00  0.00           H  
ATOM   2791 2HG1 ILE B 215      29.558  41.391  21.734  1.00  0.00           H  
ATOM   2792 1HG2 ILE B 215      27.905  44.231  20.013  1.00  0.00           H  
ATOM   2793 2HG2 ILE B 215      26.283  43.567  20.275  1.00  0.00           H  
ATOM   2794 3HG2 ILE B 215      27.240  44.145  21.661  1.00  0.00           H  
ATOM   2795 1HD1 ILE B 215      31.227  42.780  20.818  1.00  0.00           H  
ATOM   2796 2HD1 ILE B 215      30.218  42.025  19.553  1.00  0.00           H  
ATOM   2797 3HD1 ILE B 215      29.977  43.738  19.977  1.00  0.00           H  
ATOM   2798  N   PRO B 216      27.459  41.994  24.214  1.00  0.00           N  
ATOM   2799  CA  PRO B 216      27.282  42.699  25.466  1.00  0.00           C  
ATOM   2800  C   PRO B 216      27.526  44.168  25.247  1.00  0.00           C  
ATOM   2801  O   PRO B 216      28.476  44.522  24.540  1.00  0.00           O  
ATOM   2802  CB  PRO B 216      28.376  42.103  26.352  1.00  0.00           C  
ATOM   2803  CG  PRO B 216      28.664  40.770  25.754  1.00  0.00           C  
ATOM   2804  CD  PRO B 216      28.534  40.994  24.280  1.00  0.00           C  
ATOM   2805  HA  PRO B 216      26.290  42.528  25.886  1.00  0.00           H  
ATOM   2806 1HB  PRO B 216      29.244  42.763  26.350  1.00  0.00           H  
ATOM   2807 2HB  PRO B 216      28.022  42.045  27.389  1.00  0.00           H  
ATOM   2808 1HG  PRO B 216      29.683  40.474  26.002  1.00  0.00           H  
ATOM   2809 2HG  PRO B 216      27.998  40.001  26.155  1.00  0.00           H  
ATOM   2810 1HD  PRO B 216      29.478  41.434  23.966  1.00  0.00           H  
ATOM   2811 2HD  PRO B 216      28.334  40.089  23.770  1.00  0.00           H  
ATOM   2812  N   ASP B 217      26.745  45.022  25.902  1.00  0.00           N  
ATOM   2813  CA  ASP B 217      27.006  46.445  25.767  1.00  0.00           C  
ATOM   2814  C   ASP B 217      26.724  47.294  27.006  1.00  0.00           C  
ATOM   2815  O   ASP B 217      25.992  48.286  26.918  1.00  0.00           O  
ATOM   2816  CB  ASP B 217      26.181  47.008  24.598  1.00  0.00           C  
ATOM   2817  CG  ASP B 217      26.622  48.428  24.161  1.00  0.00           C  
ATOM   2818  OD1 ASP B 217      27.762  48.789  24.435  1.00  0.00           O  
ATOM   2819  OD2 ASP B 217      25.802  49.148  23.594  1.00  0.00           O  
ATOM   2820  H   ASP B 217      25.947  44.684  26.442  1.00  0.00           H  
ATOM   2821  HA  ASP B 217      28.061  46.561  25.529  1.00  0.00           H  
ATOM   2822 1HB  ASP B 217      26.270  46.337  23.740  1.00  0.00           H  
ATOM   2823 2HB  ASP B 217      25.126  47.036  24.876  1.00  0.00           H  
ATOM   2824  N   HIS B 218      27.274  46.942  28.176  1.00  0.00           N  
ATOM   2825  CA  HIS B 218      27.073  47.882  29.284  1.00  0.00           C  
ATOM   2826  C   HIS B 218      28.269  47.989  30.213  1.00  0.00           C  
ATOM   2827  O   HIS B 218      29.052  48.948  30.184  1.00  0.00           O  
ATOM   2828  CB  HIS B 218      25.844  47.479  30.104  1.00  0.00           C  
ATOM   2829  CG  HIS B 218      25.750  46.008  30.366  1.00  0.00           C  
ATOM   2830  ND1 HIS B 218      25.971  45.063  29.386  1.00  0.00           N  
ATOM   2831  CD2 HIS B 218      25.459  45.319  31.494  1.00  0.00           C  
ATOM   2832  CE1 HIS B 218      25.821  43.856  29.902  1.00  0.00           C  
ATOM   2833  NE2 HIS B 218      25.509  43.984  31.178  1.00  0.00           N  
ATOM   2834  H   HIS B 218      27.873  46.113  28.266  1.00  0.00           H  
ATOM   2835  HA  HIS B 218      26.905  48.878  28.881  1.00  0.00           H  
ATOM   2836 1HB  HIS B 218      25.861  47.996  31.065  1.00  0.00           H  
ATOM   2837 2HB  HIS B 218      24.940  47.791  29.582  1.00  0.00           H  
ATOM   2838  HD1 HIS B 218      26.281  45.242  28.451  1.00  0.00           H  
ATOM   2839  HD2 HIS B 218      25.215  45.631  32.510  1.00  0.00           H  
ATOM   2840  HE1 HIS B 218      25.955  42.968  29.284  1.00  0.00           H  
ATOM   2841  N   TYR B 219      28.422  46.937  30.987  1.00  0.00           N  
ATOM   2842  CA  TYR B 219      29.492  46.714  31.935  1.00  0.00           C  
ATOM   2843  C   TYR B 219      30.274  45.595  31.366  1.00  0.00           C  
ATOM   2844  O   TYR B 219      31.496  45.624  31.282  1.00  0.00           O  
ATOM   2845  CB  TYR B 219      28.979  46.382  33.338  1.00  0.00           C  
ATOM   2846  CG  TYR B 219      28.327  47.552  34.042  1.00  0.00           C  
ATOM   2847  CD1 TYR B 219      26.983  47.826  33.833  1.00  0.00           C  
ATOM   2848  CD2 TYR B 219      29.074  48.351  34.895  1.00  0.00           C  
ATOM   2849  CE1 TYR B 219      26.388  48.894  34.476  1.00  0.00           C  
ATOM   2850  CE2 TYR B 219      28.479  49.419  35.538  1.00  0.00           C  
ATOM   2851  CZ  TYR B 219      27.142  49.692  35.331  1.00  0.00           C  
ATOM   2852  OH  TYR B 219      26.549  50.756  35.971  1.00  0.00           O  
ATOM   2853  H   TYR B 219      27.719  46.223  30.918  1.00  0.00           H  
ATOM   2854  HA  TYR B 219      30.129  47.592  32.007  1.00  0.00           H  
ATOM   2855 1HB  TYR B 219      28.250  45.573  33.277  1.00  0.00           H  
ATOM   2856 2HB  TYR B 219      29.806  46.032  33.955  1.00  0.00           H  
ATOM   2857  HD1 TYR B 219      26.397  47.198  33.162  1.00  0.00           H  
ATOM   2858  HD2 TYR B 219      30.130  48.137  35.058  1.00  0.00           H  
ATOM   2859  HE1 TYR B 219      25.333  49.109  34.313  1.00  0.00           H  
ATOM   2860  HE2 TYR B 219      29.065  50.048  36.208  1.00  0.00           H  
ATOM   2861  HH  TYR B 219      25.610  50.766  35.771  1.00  0.00           H  
ATOM   2862  N   PHE B 220      29.523  44.603  30.957  1.00  0.00           N  
ATOM   2863  CA  PHE B 220      30.085  43.411  30.408  1.00  0.00           C  
ATOM   2864  C   PHE B 220      30.466  43.742  28.983  1.00  0.00           C  
ATOM   2865  O   PHE B 220      29.762  44.507  28.301  1.00  0.00           O  
ATOM   2866  CB  PHE B 220      29.093  42.247  30.458  1.00  0.00           C  
ATOM   2867  CG  PHE B 220      28.892  41.681  31.835  1.00  0.00           C  
ATOM   2868  CD1 PHE B 220      27.898  42.177  32.666  1.00  0.00           C  
ATOM   2869  CD2 PHE B 220      29.696  40.653  32.303  1.00  0.00           C  
ATOM   2870  CE1 PHE B 220      27.712  41.657  33.933  1.00  0.00           C  
ATOM   2871  CE2 PHE B 220      29.512  40.131  33.568  1.00  0.00           C  
ATOM   2872  CZ  PHE B 220      28.519  40.634  34.384  1.00  0.00           C  
ATOM   2873  H   PHE B 220      28.526  44.673  31.061  1.00  0.00           H  
ATOM   2874  HA  PHE B 220      30.971  43.119  30.973  1.00  0.00           H  
ATOM   2875 1HB  PHE B 220      28.126  42.577  30.081  1.00  0.00           H  
ATOM   2876 2HB  PHE B 220      29.441  41.445  29.808  1.00  0.00           H  
ATOM   2877  HD1 PHE B 220      27.259  42.985  32.308  1.00  0.00           H  
ATOM   2878  HD2 PHE B 220      30.481  40.256  31.658  1.00  0.00           H  
ATOM   2879  HE1 PHE B 220      26.928  42.056  34.575  1.00  0.00           H  
ATOM   2880  HE2 PHE B 220      30.151  39.322  33.923  1.00  0.00           H  
ATOM   2881  HZ  PHE B 220      28.374  40.224  35.383  1.00  0.00           H  
ATOM   2882  N   LYS B 221      31.602  43.210  28.564  1.00  0.00           N  
ATOM   2883  CA  LYS B 221      32.129  43.385  27.222  1.00  0.00           C  
ATOM   2884  C   LYS B 221      32.409  42.023  26.640  1.00  0.00           C  
ATOM   2885  O   LYS B 221      32.444  41.036  27.388  1.00  0.00           O  
ATOM   2886  CB  LYS B 221      33.361  44.283  27.229  1.00  0.00           C  
ATOM   2887  CG  LYS B 221      33.071  45.667  27.845  1.00  0.00           C  
ATOM   2888  CD  LYS B 221      32.171  46.525  26.918  1.00  0.00           C  
ATOM   2889  CE  LYS B 221      31.931  47.925  27.495  1.00  0.00           C  
ATOM   2890  NZ  LYS B 221      31.035  48.737  26.617  1.00  0.00           N  
ATOM   2891  H   LYS B 221      32.113  42.616  29.220  1.00  0.00           H  
ATOM   2892  HA  LYS B 221      31.370  43.861  26.601  1.00  0.00           H  
ATOM   2893 1HB  LYS B 221      34.159  43.815  27.793  1.00  0.00           H  
ATOM   2894 2HB  LYS B 221      33.718  44.422  26.212  1.00  0.00           H  
ATOM   2895 1HG  LYS B 221      32.584  45.557  28.815  1.00  0.00           H  
ATOM   2896 2HG  LYS B 221      34.012  46.191  27.998  1.00  0.00           H  
ATOM   2897 1HD  LYS B 221      32.645  46.622  25.942  1.00  0.00           H  
ATOM   2898 2HD  LYS B 221      31.204  46.040  26.776  1.00  0.00           H  
ATOM   2899 1HE  LYS B 221      31.461  47.824  28.479  1.00  0.00           H  
ATOM   2900 2HE  LYS B 221      32.883  48.441  27.608  1.00  0.00           H  
ATOM   2901 1HZ  LYS B 221      30.881  49.645  27.030  1.00  0.00           H  
ATOM   2902 2HZ  LYS B 221      31.448  48.846  25.704  1.00  0.00           H  
ATOM   2903 3HZ  LYS B 221      30.153  48.255  26.525  1.00  0.00           H  
ATOM   2904  N   GLY B 222      32.550  41.933  25.324  1.00  0.00           N  
ATOM   2905  CA  GLY B 222      32.770  40.612  24.777  1.00  0.00           C  
ATOM   2906  C   GLY B 222      32.696  40.512  23.261  1.00  0.00           C  
ATOM   2907  O   GLY B 222      33.161  41.378  22.522  1.00  0.00           O  
ATOM   2908  H   GLY B 222      32.503  42.745  24.727  1.00  0.00           H  
ATOM   2909 1HA  GLY B 222      33.745  40.253  25.102  1.00  0.00           H  
ATOM   2910 2HA  GLY B 222      32.042  39.944  25.208  1.00  0.00           H  
ATOM   2911  N   PHE B 223      32.149  39.400  22.826  1.00  0.00           N  
ATOM   2912  CA  PHE B 223      32.116  39.024  21.442  1.00  0.00           C  
ATOM   2913  C   PHE B 223      30.710  38.883  20.898  1.00  0.00           C  
ATOM   2914  O   PHE B 223      29.742  38.829  21.653  1.00  0.00           O  
ATOM   2915  CB  PHE B 223      32.790  37.679  21.283  1.00  0.00           C  
ATOM   2916  CG  PHE B 223      34.122  37.632  21.909  1.00  0.00           C  
ATOM   2917  CD1 PHE B 223      34.327  36.830  23.020  1.00  0.00           C  
ATOM   2918  CD2 PHE B 223      35.162  38.403  21.457  1.00  0.00           C  
ATOM   2919  CE1 PHE B 223      35.551  36.774  23.629  1.00  0.00           C  
ATOM   2920  CE2 PHE B 223      36.392  38.353  22.084  1.00  0.00           C  
ATOM   2921  CZ  PHE B 223      36.584  37.533  23.166  1.00  0.00           C  
ATOM   2922  H   PHE B 223      31.737  38.778  23.521  1.00  0.00           H  
ATOM   2923  HA  PHE B 223      32.641  39.784  20.864  1.00  0.00           H  
ATOM   2924 1HB  PHE B 223      32.166  36.908  21.734  1.00  0.00           H  
ATOM   2925 2HB  PHE B 223      32.891  37.433  20.228  1.00  0.00           H  
ATOM   2926  HD1 PHE B 223      33.503  36.222  23.404  1.00  0.00           H  
ATOM   2927  HD2 PHE B 223      35.010  39.056  20.598  1.00  0.00           H  
ATOM   2928  HE1 PHE B 223      35.695  36.125  24.486  1.00  0.00           H  
ATOM   2929  HE2 PHE B 223      37.214  38.965  21.719  1.00  0.00           H  
ATOM   2930  HZ  PHE B 223      37.554  37.489  23.657  1.00  0.00           H  
ATOM   2931  N   TRP B 224      30.599  38.811  19.579  1.00  0.00           N  
ATOM   2932  CA  TRP B 224      29.314  38.566  18.959  1.00  0.00           C  
ATOM   2933  C   TRP B 224      28.880  37.130  19.175  1.00  0.00           C  
ATOM   2934  O   TRP B 224      29.691  36.198  19.085  1.00  0.00           O  
ATOM   2935  CB  TRP B 224      29.364  38.795  17.446  1.00  0.00           C  
ATOM   2936  CG  TRP B 224      29.440  40.201  17.072  1.00  0.00           C  
ATOM   2937  CD1 TRP B 224      30.521  40.888  16.617  1.00  0.00           C  
ATOM   2938  CD2 TRP B 224      28.358  41.140  17.143  1.00  0.00           C  
ATOM   2939  NE1 TRP B 224      30.187  42.197  16.414  1.00  0.00           N  
ATOM   2940  CE2 TRP B 224      28.855  42.368  16.748  1.00  0.00           C  
ATOM   2941  CE3 TRP B 224      27.021  41.036  17.528  1.00  0.00           C  
ATOM   2942  CZ2 TRP B 224      28.065  43.502  16.734  1.00  0.00           C  
ATOM   2943  CZ3 TRP B 224      26.216  42.167  17.507  1.00  0.00           C  
ATOM   2944  CH2 TRP B 224      26.728  43.367  17.126  1.00  0.00           C  
ATOM   2945  H   TRP B 224      31.422  38.900  19.000  1.00  0.00           H  
ATOM   2946  HA  TRP B 224      28.577  39.231  19.404  1.00  0.00           H  
ATOM   2947 1HB  TRP B 224      30.229  38.282  17.033  1.00  0.00           H  
ATOM   2948 2HB  TRP B 224      28.491  38.350  17.007  1.00  0.00           H  
ATOM   2949  HD1 TRP B 224      31.509  40.460  16.451  1.00  0.00           H  
ATOM   2950  HE1 TRP B 224      30.813  42.919  16.089  1.00  0.00           H  
ATOM   2951  HE3 TRP B 224      26.620  40.074  17.845  1.00  0.00           H  
ATOM   2952  HZ2 TRP B 224      28.453  44.473  16.432  1.00  0.00           H  
ATOM   2953  HZ3 TRP B 224      25.169  42.072  17.813  1.00  0.00           H  
ATOM   2954  HH2 TRP B 224      26.072  44.238  17.126  1.00  0.00           H  
ATOM   2955  N   SER B 225      27.587  36.973  19.396  1.00  0.00           N  
ATOM   2956  CA  SER B 225      26.935  35.691  19.518  1.00  0.00           C  
ATOM   2957  C   SER B 225      26.891  35.055  18.154  1.00  0.00           C  
ATOM   2958  O   SER B 225      27.157  35.716  17.152  1.00  0.00           O  
ATOM   2959  CB  SER B 225      25.498  35.866  19.918  1.00  0.00           C  
ATOM   2960  OG  SER B 225      24.772  36.383  18.828  1.00  0.00           O  
ATOM   2961  H   SER B 225      27.020  37.801  19.520  1.00  0.00           H  
ATOM   2962  HA  SER B 225      27.477  35.058  20.220  1.00  0.00           H  
ATOM   2963 1HB  SER B 225      25.073  34.915  20.234  1.00  0.00           H  
ATOM   2964 2HB  SER B 225      25.442  36.553  20.757  1.00  0.00           H  
ATOM   2965  HG  SER B 225      24.671  35.624  18.194  1.00  0.00           H  
ATOM   2966  N   GLU B 226      26.534  33.790  18.106  1.00  0.00           N  
ATOM   2967  CA  GLU B 226      26.329  33.130  16.838  1.00  0.00           C  
ATOM   2968  C   GLU B 226      25.079  33.738  16.256  1.00  0.00           C  
ATOM   2969  O   GLU B 226      24.328  34.420  16.963  1.00  0.00           O  
ATOM   2970  CB  GLU B 226      26.151  31.613  16.991  1.00  0.00           C  
ATOM   2971  CG  GLU B 226      27.403  30.839  17.415  1.00  0.00           C  
ATOM   2972  CD  GLU B 226      28.502  30.803  16.368  1.00  0.00           C  
ATOM   2973  OE1 GLU B 226      28.205  30.536  15.223  1.00  0.00           O  
ATOM   2974  OE2 GLU B 226      29.649  31.034  16.731  1.00  0.00           O  
ATOM   2975  H   GLU B 226      26.364  33.290  18.965  1.00  0.00           H  
ATOM   2976  HA  GLU B 226      27.167  33.339  16.174  1.00  0.00           H  
ATOM   2977 1HB  GLU B 226      25.370  31.412  17.719  1.00  0.00           H  
ATOM   2978 2HB  GLU B 226      25.813  31.193  16.039  1.00  0.00           H  
ATOM   2979 1HG  GLU B 226      27.793  31.300  18.307  1.00  0.00           H  
ATOM   2980 2HG  GLU B 226      27.118  29.818  17.662  1.00  0.00           H  
ATOM   2981  N   TRP B 227      24.885  33.559  14.971  1.00  0.00           N  
ATOM   2982  CA  TRP B 227      23.705  34.090  14.333  1.00  0.00           C  
ATOM   2983  C   TRP B 227      22.481  33.280  14.677  1.00  0.00           C  
ATOM   2984  O   TRP B 227      22.563  32.070  14.898  1.00  0.00           O  
ATOM   2985  CB  TRP B 227      23.841  34.081  12.832  1.00  0.00           C  
ATOM   2986  CG  TRP B 227      24.806  35.036  12.281  1.00  0.00           C  
ATOM   2987  CD1 TRP B 227      26.072  34.774  11.854  1.00  0.00           C  
ATOM   2988  CD2 TRP B 227      24.585  36.438  12.059  1.00  0.00           C  
ATOM   2989  NE1 TRP B 227      26.657  35.925  11.377  1.00  0.00           N  
ATOM   2990  CE2 TRP B 227      25.758  36.957  11.501  1.00  0.00           C  
ATOM   2991  CE3 TRP B 227      23.505  37.279  12.276  1.00  0.00           C  
ATOM   2992  CZ2 TRP B 227      25.876  38.307  11.160  1.00  0.00           C  
ATOM   2993  CZ3 TRP B 227      23.604  38.625  11.933  1.00  0.00           C  
ATOM   2994  CH2 TRP B 227      24.764  39.127  11.392  1.00  0.00           C  
ATOM   2995  H   TRP B 227      25.549  33.015  14.435  1.00  0.00           H  
ATOM   2996  HA  TRP B 227      23.547  35.111  14.674  1.00  0.00           H  
ATOM   2997 1HB  TRP B 227      24.127  33.083  12.511  1.00  0.00           H  
ATOM   2998 2HB  TRP B 227      22.866  34.291  12.397  1.00  0.00           H  
ATOM   2999  HD1 TRP B 227      26.548  33.794  11.881  1.00  0.00           H  
ATOM   3000  HE1 TRP B 227      27.595  35.997  11.003  1.00  0.00           H  
ATOM   3001  HE3 TRP B 227      22.594  36.877  12.698  1.00  0.00           H  
ATOM   3002  HZ2 TRP B 227      26.783  38.725  10.730  1.00  0.00           H  
ATOM   3003  HZ3 TRP B 227      22.739  39.279  12.109  1.00  0.00           H  
ATOM   3004  HH2 TRP B 227      24.814  40.189  11.144  1.00  0.00           H  
ATOM   3005  N   SER B 228      21.348  33.952  14.700  1.00  0.00           N  
ATOM   3006  CA  SER B 228      20.060  33.299  14.838  1.00  0.00           C  
ATOM   3007  C   SER B 228      19.848  32.532  13.544  1.00  0.00           C  
ATOM   3008  O   SER B 228      20.585  32.767  12.588  1.00  0.00           O  
ATOM   3009  CB  SER B 228      18.975  34.330  14.878  1.00  0.00           C  
ATOM   3010  OG  SER B 228      18.837  34.904  13.577  1.00  0.00           O  
ATOM   3011  H   SER B 228      21.367  34.965  14.609  1.00  0.00           H  
ATOM   3012  HA  SER B 228      20.066  32.659  15.717  1.00  0.00           H  
ATOM   3013 1HB  SER B 228      18.037  33.909  15.209  1.00  0.00           H  
ATOM   3014 2HB  SER B 228      19.257  35.094  15.591  1.00  0.00           H  
ATOM   3015  HG  SER B 228      18.316  34.226  13.028  1.00  0.00           H  
ATOM   3016  N   PRO B 229      18.906  31.596  13.465  1.00  0.00           N  
ATOM   3017  CA  PRO B 229      18.504  30.963  12.228  1.00  0.00           C  
ATOM   3018  C   PRO B 229      18.007  32.066  11.311  1.00  0.00           C  
ATOM   3019  O   PRO B 229      17.562  33.115  11.792  1.00  0.00           O  
ATOM   3020  CB  PRO B 229      17.382  30.029  12.669  1.00  0.00           C  
ATOM   3021  CG  PRO B 229      17.598  29.877  14.153  1.00  0.00           C  
ATOM   3022  CD  PRO B 229      18.125  31.220  14.623  1.00  0.00           C  
ATOM   3023  HA  PRO B 229      19.346  30.416  11.784  1.00  0.00           H  
ATOM   3024 1HB  PRO B 229      16.409  30.466  12.404  1.00  0.00           H  
ATOM   3025 2HB  PRO B 229      17.462  29.073  12.116  1.00  0.00           H  
ATOM   3026 1HG  PRO B 229      16.656  29.586  14.646  1.00  0.00           H  
ATOM   3027 2HG  PRO B 229      18.314  29.062  14.332  1.00  0.00           H  
ATOM   3028 1HD  PRO B 229      17.300  31.912  14.812  1.00  0.00           H  
ATOM   3029 2HD  PRO B 229      18.751  31.052  15.509  1.00  0.00           H  
ATOM   3030  N   SER B 230      18.156  31.887  10.008  1.00  0.00           N  
ATOM   3031  CA  SER B 230      17.674  32.930   9.128  1.00  0.00           C  
ATOM   3032  C   SER B 230      16.183  32.818   8.956  1.00  0.00           C  
ATOM   3033  O   SER B 230      15.612  31.734   9.067  1.00  0.00           O  
ATOM   3034  CB  SER B 230      18.339  32.877   7.787  1.00  0.00           C  
ATOM   3035  OG  SER B 230      19.722  33.125   7.890  1.00  0.00           O  
ATOM   3036  H   SER B 230      18.550  31.031   9.642  1.00  0.00           H  
ATOM   3037  HA  SER B 230      17.891  33.897   9.579  1.00  0.00           H  
ATOM   3038 1HB  SER B 230      18.155  31.931   7.308  1.00  0.00           H  
ATOM   3039 2HB  SER B 230      17.886  33.643   7.169  1.00  0.00           H  
ATOM   3040  HG  SER B 230      20.061  33.168   6.957  1.00  0.00           H  
ATOM   3041  N   TYR B 231      15.563  33.935   8.651  1.00  0.00           N  
ATOM   3042  CA  TYR B 231      14.148  33.990   8.341  1.00  0.00           C  
ATOM   3043  C   TYR B 231      14.059  34.488   6.913  1.00  0.00           C  
ATOM   3044  O   TYR B 231      14.822  35.375   6.515  1.00  0.00           O  
ATOM   3045  CB  TYR B 231      13.407  34.935   9.283  1.00  0.00           C  
ATOM   3046  CG  TYR B 231      11.908  34.984   9.088  1.00  0.00           C  
ATOM   3047  CD1 TYR B 231      11.112  34.071   9.767  1.00  0.00           C  
ATOM   3048  CD2 TYR B 231      11.322  35.914   8.232  1.00  0.00           C  
ATOM   3049  CE1 TYR B 231       9.745  34.104   9.619  1.00  0.00           C  
ATOM   3050  CE2 TYR B 231       9.944  35.932   8.088  1.00  0.00           C  
ATOM   3051  CZ  TYR B 231       9.163  35.044   8.780  1.00  0.00           C  
ATOM   3052  OH  TYR B 231       7.794  35.109   8.657  1.00  0.00           O  
ATOM   3053  H   TYR B 231      16.111  34.791   8.627  1.00  0.00           H  
ATOM   3054  HA  TYR B 231      13.713  32.991   8.389  1.00  0.00           H  
ATOM   3055 1HB  TYR B 231      13.600  34.638  10.316  1.00  0.00           H  
ATOM   3056 2HB  TYR B 231      13.788  35.931   9.170  1.00  0.00           H  
ATOM   3057  HD1 TYR B 231      11.568  33.342  10.434  1.00  0.00           H  
ATOM   3058  HD2 TYR B 231      11.940  36.627   7.688  1.00  0.00           H  
ATOM   3059  HE1 TYR B 231       9.122  33.398  10.170  1.00  0.00           H  
ATOM   3060  HE2 TYR B 231       9.464  36.653   7.440  1.00  0.00           H  
ATOM   3061  HH  TYR B 231       7.565  35.866   8.100  1.00  0.00           H  
ATOM   3062  N   TYR B 232      13.194  33.894   6.114  1.00  0.00           N  
ATOM   3063  CA  TYR B 232      13.101  34.368   4.741  1.00  0.00           C  
ATOM   3064  C   TYR B 232      11.712  34.881   4.418  1.00  0.00           C  
ATOM   3065  O   TYR B 232      10.703  34.254   4.768  1.00  0.00           O  
ATOM   3066  CB  TYR B 232      13.454  33.248   3.795  1.00  0.00           C  
ATOM   3067  CG  TYR B 232      14.883  32.688   3.889  1.00  0.00           C  
ATOM   3068  CD1 TYR B 232      15.200  31.700   4.806  1.00  0.00           C  
ATOM   3069  CD2 TYR B 232      15.828  33.104   3.000  1.00  0.00           C  
ATOM   3070  CE1 TYR B 232      16.452  31.124   4.812  1.00  0.00           C  
ATOM   3071  CE2 TYR B 232      17.075  32.531   3.002  1.00  0.00           C  
ATOM   3072  CZ  TYR B 232      17.390  31.548   3.883  1.00  0.00           C  
ATOM   3073  OH  TYR B 232      18.641  30.973   3.816  1.00  0.00           O  
ATOM   3074  H   TYR B 232      12.601  33.147   6.451  1.00  0.00           H  
ATOM   3075  HA  TYR B 232      13.795  35.190   4.599  1.00  0.00           H  
ATOM   3076 1HB  TYR B 232      12.761  32.421   3.955  1.00  0.00           H  
ATOM   3077 2HB  TYR B 232      13.302  33.598   2.775  1.00  0.00           H  
ATOM   3078  HD1 TYR B 232      14.454  31.366   5.512  1.00  0.00           H  
ATOM   3079  HD2 TYR B 232      15.583  33.877   2.269  1.00  0.00           H  
ATOM   3080  HE1 TYR B 232      16.686  30.332   5.530  1.00  0.00           H  
ATOM   3081  HE2 TYR B 232      17.820  32.851   2.276  1.00  0.00           H  
ATOM   3082  HH  TYR B 232      19.225  31.541   3.289  1.00  0.00           H  
ATOM   3083  N   PHE B 233      11.667  35.984   3.696  1.00  0.00           N  
ATOM   3084  CA  PHE B 233      10.391  36.583   3.349  1.00  0.00           C  
ATOM   3085  C   PHE B 233      10.470  37.233   1.986  1.00  0.00           C  
ATOM   3086  O   PHE B 233      11.564  37.501   1.492  1.00  0.00           O  
ATOM   3087  CB  PHE B 233       9.998  37.593   4.433  1.00  0.00           C  
ATOM   3088  CG  PHE B 233      10.875  38.827   4.549  1.00  0.00           C  
ATOM   3089  CD1 PHE B 233      10.533  40.003   3.898  1.00  0.00           C  
ATOM   3090  CD2 PHE B 233      12.035  38.803   5.288  1.00  0.00           C  
ATOM   3091  CE1 PHE B 233      11.319  41.127   3.997  1.00  0.00           C  
ATOM   3092  CE2 PHE B 233      12.831  39.927   5.386  1.00  0.00           C  
ATOM   3093  CZ  PHE B 233      12.469  41.093   4.742  1.00  0.00           C  
ATOM   3094  H   PHE B 233      12.549  36.418   3.414  1.00  0.00           H  
ATOM   3095  HA  PHE B 233       9.631  35.805   3.319  1.00  0.00           H  
ATOM   3096 1HB  PHE B 233       8.973  37.921   4.263  1.00  0.00           H  
ATOM   3097 2HB  PHE B 233      10.012  37.090   5.379  1.00  0.00           H  
ATOM   3098  HD1 PHE B 233       9.618  40.033   3.304  1.00  0.00           H  
ATOM   3099  HD2 PHE B 233      12.326  37.887   5.799  1.00  0.00           H  
ATOM   3100  HE1 PHE B 233      11.028  42.042   3.485  1.00  0.00           H  
ATOM   3101  HE2 PHE B 233      13.742  39.895   5.970  1.00  0.00           H  
ATOM   3102  HZ  PHE B 233      13.096  41.980   4.820  1.00  0.00           H  
ATOM   3103  N   ARG B 234       9.319  37.493   1.379  1.00  0.00           N  
ATOM   3104  CA  ARG B 234       9.295  38.090   0.051  1.00  0.00           C  
ATOM   3105  C   ARG B 234       8.433  39.325   0.046  1.00  0.00           C  
ATOM   3106  O   ARG B 234       7.331  39.321   0.619  1.00  0.00           O  
ATOM   3107  CB  ARG B 234       8.804  37.090  -0.996  1.00  0.00           C  
ATOM   3108  CG  ARG B 234       8.804  37.584  -2.381  1.00  0.00           C  
ATOM   3109  CD  ARG B 234       8.254  36.594  -3.310  1.00  0.00           C  
ATOM   3110  NE  ARG B 234       8.339  37.068  -4.672  1.00  0.00           N  
ATOM   3111  CZ  ARG B 234       7.450  37.913  -5.232  1.00  0.00           C  
ATOM   3112  NH1 ARG B 234       6.435  38.370  -4.518  1.00  0.00           N  
ATOM   3113  NH2 ARG B 234       7.600  38.285  -6.491  1.00  0.00           N  
ATOM   3114  H   ARG B 234       8.452  37.256   1.839  1.00  0.00           H  
ATOM   3115  HA  ARG B 234      10.297  38.391  -0.210  1.00  0.00           H  
ATOM   3116 1HB  ARG B 234       9.460  36.243  -1.019  1.00  0.00           H  
ATOM   3117 2HB  ARG B 234       7.802  36.739  -0.756  1.00  0.00           H  
ATOM   3118 1HG  ARG B 234       8.198  38.481  -2.450  1.00  0.00           H  
ATOM   3119 2HG  ARG B 234       9.820  37.813  -2.688  1.00  0.00           H  
ATOM   3120 1HD  ARG B 234       8.806  35.660  -3.234  1.00  0.00           H  
ATOM   3121 2HD  ARG B 234       7.212  36.424  -3.070  1.00  0.00           H  
ATOM   3122  HE  ARG B 234       9.106  36.739  -5.241  1.00  0.00           H  
ATOM   3123 1HH1 ARG B 234       6.330  38.085  -3.551  1.00  0.00           H  
ATOM   3124 2HH1 ARG B 234       5.766  39.004  -4.928  1.00  0.00           H  
ATOM   3125 1HH2 ARG B 234       8.386  37.937  -7.027  1.00  0.00           H  
ATOM   3126 2HH2 ARG B 234       6.948  38.923  -6.908  1.00  0.00           H  
ATOM   3127  N   THR B 235       8.962  40.391  -0.549  1.00  0.00           N  
ATOM   3128  CA  THR B 235       8.272  41.665  -0.578  1.00  0.00           C  
ATOM   3129  C   THR B 235       7.189  41.651  -1.679  1.00  0.00           C  
ATOM   3130  O   THR B 235       7.250  40.815  -2.585  1.00  0.00           O  
ATOM   3131  CB  THR B 235       9.312  42.779  -0.837  1.00  0.00           C  
ATOM   3132  OG1 THR B 235       9.874  42.624  -2.131  1.00  0.00           O  
ATOM   3133  CG2 THR B 235      10.449  42.658   0.165  1.00  0.00           C  
ATOM   3134  H   THR B 235       9.878  40.298  -0.991  1.00  0.00           H  
ATOM   3135  HA  THR B 235       7.815  41.810   0.395  1.00  0.00           H  
ATOM   3136  HB  THR B 235       8.873  43.754  -0.750  1.00  0.00           H  
ATOM   3137  HG1 THR B 235      10.493  43.373  -2.303  1.00  0.00           H  
ATOM   3138 1HG2 THR B 235      11.191  43.434  -0.039  1.00  0.00           H  
ATOM   3139 2HG2 THR B 235      10.085  42.769   1.170  1.00  0.00           H  
ATOM   3140 3HG2 THR B 235      10.913  41.679   0.060  1.00  0.00           H  
ATOM   3141  N   PRO B 236       6.202  42.568  -1.667  1.00  0.00           N  
ATOM   3142  CA  PRO B 236       5.158  42.701  -2.678  1.00  0.00           C  
ATOM   3143  C   PRO B 236       5.682  42.784  -4.100  1.00  0.00           C  
ATOM   3144  O   PRO B 236       6.479  43.669  -4.417  1.00  0.00           O  
ATOM   3145  OXT PRO B 236       5.321  41.985  -4.920  1.00  0.00           O  
ATOM   3146  CB  PRO B 236       4.484  44.005  -2.254  1.00  0.00           C  
ATOM   3147  CG  PRO B 236       4.680  44.050  -0.767  1.00  0.00           C  
ATOM   3148  CD  PRO B 236       6.052  43.518  -0.537  1.00  0.00           C  
ATOM   3149  HA  PRO B 236       4.462  41.856  -2.582  1.00  0.00           H  
ATOM   3150 1HB  PRO B 236       4.963  44.852  -2.765  1.00  0.00           H  
ATOM   3151 2HB  PRO B 236       3.429  43.999  -2.556  1.00  0.00           H  
ATOM   3152 1HG  PRO B 236       4.560  45.074  -0.408  1.00  0.00           H  
ATOM   3153 2HG  PRO B 236       3.902  43.452  -0.263  1.00  0.00           H  
ATOM   3154 1HD  PRO B 236       6.765  44.340  -0.593  1.00  0.00           H  
ATOM   3155 2HD  PRO B 236       6.042  43.018   0.438  1.00  0.00           H  
TER                                                                             
