# Supplementary material for: Design of protein-binding proteins from the target structure alone
Source: Nature. 2022 Mar 24;605(7910):551–60. doi: 10.1038/s41586-022-04654-9 (PMC9117152; doi:10.1038/s41586-022-04654-9)
Supplement: Supplementary file 4 — Supplementary Data 1 Experimental data and analysis. This file contains all the experimental results and the analysis protocols. [file 41586_2022_4654_MOESM4_ESM.gz › supplemental_files/ngs_analysis/il7ra_grafting_experiment/contiguous_grafts/motif_hash_input/context/IL7_bcov_r2_ems_3hM_1129_000000027_0001_0001_trim.pdb]

SSBOND     CYS B   47    CYS B   62                                       2.04  
SSBOND     CYS B   79    CYS B   87                                       2.04  
SSBOND     CYS B  113    CYS B  123                                       2.06  
ATOM      1  N   ASP B  42      27.223  -7.652 -14.385  1.00  0.00           N  
ATOM      2  CA  ASP B  42      26.475  -6.616 -13.677  1.00  0.00           C  
ATOM      3  C   ASP B  42      25.083  -7.079 -13.274  1.00  0.00           C  
ATOM      4  O   ASP B  42      24.394  -7.755 -14.043  1.00  0.00           O  
ATOM      5  CB  ASP B  42      26.335  -5.348 -14.508  1.00  0.00           C  
ATOM      6  CG  ASP B  42      25.750  -4.205 -13.682  1.00  0.00           C  
ATOM      7  OD1 ASP B  42      26.513  -3.511 -13.062  1.00  0.00           O  
ATOM      8  OD2 ASP B  42      24.541  -4.066 -13.623  1.00  0.00           O  
ATOM      9 1H   ASP B  42      28.128  -7.301 -14.628  1.00  0.00           H  
ATOM     10 2H   ASP B  42      27.325  -8.453 -13.796  1.00  0.00           H  
ATOM     11 3H   ASP B  42      26.731  -7.909 -15.217  1.00  0.00           H  
ATOM     12  HA  ASP B  42      27.021  -6.367 -12.767  1.00  0.00           H  
ATOM     13 1HB  ASP B  42      27.312  -5.049 -14.886  1.00  0.00           H  
ATOM     14 2HB  ASP B  42      25.688  -5.535 -15.366  1.00  0.00           H  
ATOM     15  N   TYR B  43      24.687  -6.722 -12.049  1.00  0.00           N  
ATOM     16  CA  TYR B  43      23.400  -7.123 -11.489  1.00  0.00           C  
ATOM     17  C   TYR B  43      22.481  -5.937 -11.116  1.00  0.00           C  
ATOM     18  O   TYR B  43      21.818  -5.964 -10.066  1.00  0.00           O  
ATOM     19  CB  TYR B  43      23.627  -8.071 -10.305  1.00  0.00           C  
ATOM     20  CG  TYR B  43      24.383  -9.325 -10.730  1.00  0.00           C  
ATOM     21  CD1 TYR B  43      25.718  -9.479 -10.353  1.00  0.00           C  
ATOM     22  CD2 TYR B  43      23.770 -10.288 -11.537  1.00  0.00           C  
ATOM     23  CE1 TYR B  43      26.429 -10.591 -10.774  1.00  0.00           C  
ATOM     24  CE2 TYR B  43      24.491 -11.394 -11.957  1.00  0.00           C  
ATOM     25  CZ  TYR B  43      25.805 -11.548 -11.584  1.00  0.00           C  
ATOM     26  OH  TYR B  43      26.511 -12.648 -12.023  1.00  0.00           O  
ATOM     27  H   TYR B  43      25.303  -6.143 -11.494  1.00  0.00           H  
ATOM     28  HA  TYR B  43      22.867  -7.694 -12.250  1.00  0.00           H  
ATOM     29 1HB  TYR B  43      24.195  -7.582  -9.542  1.00  0.00           H  
ATOM     30 2HB  TYR B  43      22.670  -8.369  -9.870  1.00  0.00           H  
ATOM     31  HD1 TYR B  43      26.200  -8.726  -9.731  1.00  0.00           H  
ATOM     32  HD2 TYR B  43      22.731 -10.162 -11.846  1.00  0.00           H  
ATOM     33  HE1 TYR B  43      27.472 -10.714 -10.484  1.00  0.00           H  
ATOM     34  HE2 TYR B  43      24.023 -12.144 -12.594  1.00  0.00           H  
ATOM     35  HH  TYR B  43      27.405 -12.614 -11.674  1.00  0.00           H  
ATOM     36  N   SER B  44      22.512  -4.853 -11.908  1.00  0.00           N  
ATOM     37  CA  SER B  44      21.586  -3.732 -11.702  1.00  0.00           C  
ATOM     38  C   SER B  44      20.137  -4.132 -12.023  1.00  0.00           C  
ATOM     39  O   SER B  44      19.878  -4.883 -12.975  1.00  0.00           O  
ATOM     40  CB  SER B  44      21.968  -2.551 -12.572  1.00  0.00           C  
ATOM     41  OG  SER B  44      23.233  -2.064 -12.234  1.00  0.00           O  
ATOM     42  H   SER B  44      23.167  -4.797 -12.702  1.00  0.00           H  
ATOM     43  HA  SER B  44      21.638  -3.433 -10.655  1.00  0.00           H  
ATOM     44 1HB  SER B  44      21.957  -2.845 -13.623  1.00  0.00           H  
ATOM     45 2HB  SER B  44      21.226  -1.761 -12.449  1.00  0.00           H  
ATOM     46  HG  SER B  44      23.865  -2.666 -12.703  1.00  0.00           H  
ATOM     47  N   PHE B  45      19.193  -3.576 -11.264  1.00  0.00           N  
ATOM     48  CA  PHE B  45      17.766  -3.867 -11.445  1.00  0.00           C  
ATOM     49  C   PHE B  45      16.865  -2.689 -11.090  1.00  0.00           C  
ATOM     50  O   PHE B  45      17.292  -1.734 -10.420  1.00  0.00           O  
ATOM     51  CB  PHE B  45      17.347  -5.053 -10.573  1.00  0.00           C  
ATOM     52  CG  PHE B  45      17.488  -4.781  -9.105  1.00  0.00           C  
ATOM     53  CD1 PHE B  45      16.427  -4.268  -8.377  1.00  0.00           C  
ATOM     54  CD2 PHE B  45      18.672  -5.058  -8.441  1.00  0.00           C  
ATOM     55  CE1 PHE B  45      16.548  -4.026  -7.032  1.00  0.00           C  
ATOM     56  CE2 PHE B  45      18.792  -4.818  -7.083  1.00  0.00           C  
ATOM     57  CZ  PHE B  45      17.730  -4.304  -6.387  1.00  0.00           C  
ATOM     58  H   PHE B  45      19.478  -2.960 -10.520  1.00  0.00           H  
ATOM     59  HA  PHE B  45      17.591  -4.118 -12.489  1.00  0.00           H  
ATOM     60 1HB  PHE B  45      16.307  -5.301 -10.766  1.00  0.00           H  
ATOM     61 2HB  PHE B  45      17.944  -5.922 -10.822  1.00  0.00           H  
ATOM     62  HD1 PHE B  45      15.490  -4.054  -8.891  1.00  0.00           H  
ATOM     63  HD2 PHE B  45      19.519  -5.472  -8.997  1.00  0.00           H  
ATOM     64  HE1 PHE B  45      15.704  -3.621  -6.473  1.00  0.00           H  
ATOM     65  HE2 PHE B  45      19.733  -5.040  -6.566  1.00  0.00           H  
ATOM     66  HZ  PHE B  45      17.826  -4.118  -5.327  1.00  0.00           H  
ATOM     67  N   SER B  46      15.604  -2.796 -11.509  1.00  0.00           N  
ATOM     68  CA  SER B  46      14.594  -1.788 -11.203  1.00  0.00           C  
ATOM     69  C   SER B  46      13.317  -2.459 -10.735  1.00  0.00           C  
ATOM     70  O   SER B  46      13.046  -3.611 -11.093  1.00  0.00           O  
ATOM     71  CB  SER B  46      14.284  -0.961 -12.438  1.00  0.00           C  
ATOM     72  OG  SER B  46      13.672  -1.755 -13.446  1.00  0.00           O  
ATOM     73  H   SER B  46      15.346  -3.618 -12.059  1.00  0.00           H  
ATOM     74  HA  SER B  46      14.963  -1.143 -10.404  1.00  0.00           H  
ATOM     75 1HB  SER B  46      13.624  -0.137 -12.172  1.00  0.00           H  
ATOM     76 2HB  SER B  46      15.209  -0.531 -12.825  1.00  0.00           H  
ATOM     77  HG  SER B  46      14.386  -2.219 -13.898  1.00  0.00           H  
ATOM     78  N   CYS B  47      12.525  -1.732  -9.947  1.00  0.00           N  
ATOM     79  CA  CYS B  47      11.269  -2.276  -9.449  1.00  0.00           C  
ATOM     80  C   CYS B  47      10.121  -1.288  -9.539  1.00  0.00           C  
ATOM     81  O   CYS B  47      10.335  -0.076  -9.512  1.00  0.00           O  
ATOM     82  CB  CYS B  47      11.418  -2.694  -7.986  1.00  0.00           C  
ATOM     83  SG  CYS B  47      12.750  -3.880  -7.665  1.00  0.00           S  
ATOM     84  H   CYS B  47      12.796  -0.794  -9.686  1.00  0.00           H  
ATOM     85  HA  CYS B  47      11.017  -3.146 -10.050  1.00  0.00           H  
ATOM     86 1HB  CYS B  47      11.595  -1.810  -7.370  1.00  0.00           H  
ATOM     87 2HB  CYS B  47      10.483  -3.140  -7.650  1.00  0.00           H  
ATOM     88  N   TYR B  48       8.897  -1.820  -9.520  1.00  0.00           N  
ATOM     89  CA  TYR B  48       7.724  -0.965  -9.338  1.00  0.00           C  
ATOM     90  C   TYR B  48       6.702  -1.624  -8.431  1.00  0.00           C  
ATOM     91  O   TYR B  48       6.579  -2.851  -8.370  1.00  0.00           O  
ATOM     92  CB  TYR B  48       7.072  -0.597 -10.656  1.00  0.00           C  
ATOM     93  CG  TYR B  48       6.399  -1.705 -11.398  1.00  0.00           C  
ATOM     94  CD1 TYR B  48       7.092  -2.435 -12.331  1.00  0.00           C  
ATOM     95  CD2 TYR B  48       5.074  -1.974 -11.170  1.00  0.00           C  
ATOM     96  CE1 TYR B  48       6.450  -3.436 -13.051  1.00  0.00           C  
ATOM     97  CE2 TYR B  48       4.427  -2.982 -11.887  1.00  0.00           C  
ATOM     98  CZ  TYR B  48       5.118  -3.705 -12.825  1.00  0.00           C  
ATOM     99  OH  TYR B  48       4.492  -4.716 -13.528  1.00  0.00           O  
ATOM    100  H   TYR B  48       8.808  -2.830  -9.602  1.00  0.00           H  
ATOM    101  HA  TYR B  48       8.029  -0.041  -8.861  1.00  0.00           H  
ATOM    102 1HB  TYR B  48       6.326   0.179 -10.464  1.00  0.00           H  
ATOM    103 2HB  TYR B  48       7.824  -0.163 -11.310  1.00  0.00           H  
ATOM    104  HD1 TYR B  48       8.149  -2.223 -12.511  1.00  0.00           H  
ATOM    105  HD2 TYR B  48       4.527  -1.392 -10.423  1.00  0.00           H  
ATOM    106  HE1 TYR B  48       7.004  -4.015 -13.793  1.00  0.00           H  
ATOM    107  HE2 TYR B  48       3.370  -3.193 -11.699  1.00  0.00           H  
ATOM    108  HH  TYR B  48       3.618  -4.873 -13.158  1.00  0.00           H  
ATOM    109  N   SER B  49       5.927  -0.804  -7.760  1.00  0.00           N  
ATOM    110  CA  SER B  49       4.929  -1.326  -6.851  1.00  0.00           C  
ATOM    111  C   SER B  49       3.552  -0.963  -7.296  1.00  0.00           C  
ATOM    112  O   SER B  49       3.343  -0.009  -8.040  1.00  0.00           O  
ATOM    113  CB  SER B  49       5.149  -0.779  -5.451  1.00  0.00           C  
ATOM    114  OG  SER B  49       4.866   0.594  -5.413  1.00  0.00           O  
ATOM    115  H   SER B  49       6.059   0.199  -7.866  1.00  0.00           H  
ATOM    116  HA  SER B  49       4.999  -2.405  -6.831  1.00  0.00           H  
ATOM    117 1HB  SER B  49       4.514  -1.310  -4.744  1.00  0.00           H  
ATOM    118 2HB  SER B  49       6.180  -0.945  -5.161  1.00  0.00           H  
ATOM    119  HG  SER B  49       5.369   0.991  -4.640  1.00  0.00           H  
ATOM    120  N   GLN B  50       2.590  -1.694  -6.821  1.00  0.00           N  
ATOM    121  CA  GLN B  50       1.228  -1.304  -7.092  1.00  0.00           C  
ATOM    122  C   GLN B  50       0.480  -1.428  -5.790  1.00  0.00           C  
ATOM    123  O   GLN B  50       0.629  -2.425  -5.087  1.00  0.00           O  
ATOM    124  CB  GLN B  50       0.630  -2.168  -8.179  1.00  0.00           C  
ATOM    125  CG  GLN B  50       1.348  -2.137  -9.449  1.00  0.00           C  
ATOM    126  CD  GLN B  50       0.581  -2.833 -10.523  1.00  0.00           C  
ATOM    127  OE1 GLN B  50       0.432  -4.064 -10.545  1.00  0.00           O  
ATOM    128  NE2 GLN B  50       0.056  -2.026 -11.423  1.00  0.00           N  
ATOM    129  H   GLN B  50       2.819  -2.508  -6.252  1.00  0.00           H  
ATOM    130  HA  GLN B  50       1.192  -0.261  -7.406  1.00  0.00           H  
ATOM    131 1HB  GLN B  50       0.629  -3.179  -7.863  1.00  0.00           H  
ATOM    132 2HB  GLN B  50      -0.387  -1.851  -8.379  1.00  0.00           H  
ATOM    133 1HG  GLN B  50       1.548  -1.129  -9.729  1.00  0.00           H  
ATOM    134 2HG  GLN B  50       2.288  -2.671  -9.320  1.00  0.00           H  
ATOM    135 1HE2 GLN B  50      -0.489  -2.386 -12.179  1.00  0.00           H  
ATOM    136 2HE2 GLN B  50       0.215  -1.013 -11.316  1.00  0.00           H  
ATOM    137  N   LEU B  51      -0.318  -0.440  -5.442  1.00  0.00           N  
ATOM    138  CA  LEU B  51      -0.954  -0.534  -4.144  1.00  0.00           C  
ATOM    139  C   LEU B  51      -2.414  -0.889  -4.285  1.00  0.00           C  
ATOM    140  O   LEU B  51      -3.068  -0.467  -5.238  1.00  0.00           O  
ATOM    141  CB  LEU B  51      -0.720   0.765  -3.377  1.00  0.00           C  
ATOM    142  CG  LEU B  51       0.831   1.119  -3.220  1.00  0.00           C  
ATOM    143  CD1 LEU B  51       1.017   2.468  -2.507  1.00  0.00           C  
ATOM    144  CD2 LEU B  51       1.545   0.001  -2.471  1.00  0.00           C  
ATOM    145  H   LEU B  51      -0.455   0.362  -6.043  1.00  0.00           H  
ATOM    146  HA  LEU B  51      -0.474  -1.323  -3.581  1.00  0.00           H  
ATOM    147 1HB  LEU B  51      -1.220   1.575  -3.893  1.00  0.00           H  
ATOM    148 2HB  LEU B  51      -1.155   0.666  -2.384  1.00  0.00           H  
ATOM    149  HG  LEU B  51       1.275   1.208  -4.211  1.00  0.00           H  
ATOM    150 1HD1 LEU B  51       2.083   2.690  -2.429  1.00  0.00           H  
ATOM    151 2HD1 LEU B  51       0.536   3.249  -3.060  1.00  0.00           H  
ATOM    152 3HD1 LEU B  51       0.583   2.416  -1.512  1.00  0.00           H  
ATOM    153 1HD2 LEU B  51       2.608   0.242  -2.391  1.00  0.00           H  
ATOM    154 2HD2 LEU B  51       1.118  -0.098  -1.473  1.00  0.00           H  
ATOM    155 3HD2 LEU B  51       1.430  -0.933  -3.000  1.00  0.00           H  
ATOM    156  N   GLU B  52      -2.906  -1.705  -3.347  1.00  0.00           N  
ATOM    157  CA  GLU B  52      -4.295  -2.167  -3.354  1.00  0.00           C  
ATOM    158  C   GLU B  52      -4.638  -2.732  -4.730  1.00  0.00           C  
ATOM    159  O   GLU B  52      -5.597  -2.310  -5.377  1.00  0.00           O  
ATOM    160  CB  GLU B  52      -5.240  -1.045  -3.001  1.00  0.00           C  
ATOM    161  CG  GLU B  52      -5.025  -0.464  -1.662  1.00  0.00           C  
ATOM    162  CD  GLU B  52      -6.089   0.564  -1.332  1.00  0.00           C  
ATOM    163  OE1 GLU B  52      -7.197   0.201  -1.018  1.00  0.00           O  
ATOM    164  OE2 GLU B  52      -5.812   1.742  -1.472  1.00  0.00           O  
ATOM    165  H   GLU B  52      -2.287  -1.998  -2.591  1.00  0.00           H  
ATOM    166  HA  GLU B  52      -4.403  -2.969  -2.619  1.00  0.00           H  
ATOM    167 1HB  GLU B  52      -5.144  -0.261  -3.718  1.00  0.00           H  
ATOM    168 2HB  GLU B  52      -6.266  -1.412  -3.048  1.00  0.00           H  
ATOM    169 1HG  GLU B  52      -5.041  -1.264  -0.918  1.00  0.00           H  
ATOM    170 2HG  GLU B  52      -4.045  -0.002  -1.641  1.00  0.00           H  
ATOM    171  N   VAL B  53      -3.813  -3.639  -5.193  1.00  0.00           N  
ATOM    172  CA  VAL B  53      -3.915  -4.224  -6.513  1.00  0.00           C  
ATOM    173  C   VAL B  53      -5.084  -5.170  -6.612  1.00  0.00           C  
ATOM    174  O   VAL B  53      -5.814  -5.213  -7.595  1.00  0.00           O  
ATOM    175  CB  VAL B  53      -2.663  -5.021  -6.758  1.00  0.00           C  
ATOM    176  CG1 VAL B  53      -2.756  -5.745  -8.064  1.00  0.00           C  
ATOM    177  CG2 VAL B  53      -1.560  -4.119  -6.670  1.00  0.00           C  
ATOM    178  H   VAL B  53      -3.082  -3.965  -4.567  1.00  0.00           H  
ATOM    179  HA  VAL B  53      -4.025  -3.424  -7.248  1.00  0.00           H  
ATOM    180  HB  VAL B  53      -2.557  -5.781  -5.978  1.00  0.00           H  
ATOM    181 1HG1 VAL B  53      -1.848  -6.327  -8.220  1.00  0.00           H  
ATOM    182 2HG1 VAL B  53      -3.620  -6.408  -8.047  1.00  0.00           H  
ATOM    183 3HG1 VAL B  53      -2.869  -5.018  -8.870  1.00  0.00           H  
ATOM    184 1HG2 VAL B  53      -0.632  -4.660  -6.814  1.00  0.00           H  
ATOM    185 2HG2 VAL B  53      -1.701  -3.380  -7.431  1.00  0.00           H  
ATOM    186 3HG2 VAL B  53      -1.559  -3.644  -5.692  1.00  0.00           H  
ATOM    187  N   ASN B  54      -5.204  -5.975  -5.578  1.00  0.00           N  
ATOM    188  CA  ASN B  54      -6.248  -6.977  -5.459  1.00  0.00           C  
ATOM    189  C   ASN B  54      -6.856  -6.803  -4.086  1.00  0.00           C  
ATOM    190  O   ASN B  54      -6.309  -7.240  -3.067  1.00  0.00           O  
ATOM    191  CB  ASN B  54      -5.703  -8.372  -5.694  1.00  0.00           C  
ATOM    192  CG  ASN B  54      -6.779  -9.443  -5.667  1.00  0.00           C  
ATOM    193  OD1 ASN B  54      -7.976  -9.132  -5.596  1.00  0.00           O  
ATOM    194  ND2 ASN B  54      -6.370 -10.706  -5.711  1.00  0.00           N  
ATOM    195  H   ASN B  54      -4.548  -5.844  -4.807  1.00  0.00           H  
ATOM    196  HA  ASN B  54      -7.027  -6.779  -6.194  1.00  0.00           H  
ATOM    197 1HB  ASN B  54      -5.222  -8.394  -6.672  1.00  0.00           H  
ATOM    198 2HB  ASN B  54      -4.949  -8.610  -4.974  1.00  0.00           H  
ATOM    199 1HD2 ASN B  54      -7.036 -11.452  -5.691  1.00  0.00           H  
ATOM    200 2HD2 ASN B  54      -5.385 -10.913  -5.760  1.00  0.00           H  
ATOM    201  N   GLY B  55      -7.959  -6.089  -4.040  1.00  0.00           N  
ATOM    202  CA  GLY B  55      -8.512  -5.730  -2.761  1.00  0.00           C  
ATOM    203  C   GLY B  55      -7.445  -4.928  -2.058  1.00  0.00           C  
ATOM    204  O   GLY B  55      -6.883  -4.023  -2.659  1.00  0.00           O  
ATOM    205  H   GLY B  55      -8.390  -5.770  -4.897  1.00  0.00           H  
ATOM    206 1HA  GLY B  55      -9.414  -5.139  -2.892  1.00  0.00           H  
ATOM    207 2HA  GLY B  55      -8.760  -6.623  -2.189  1.00  0.00           H  
ATOM    208  N   SER B  56      -7.152  -5.271  -0.810  1.00  0.00           N  
ATOM    209  CA  SER B  56      -6.141  -4.555  -0.047  1.00  0.00           C  
ATOM    210  C   SER B  56      -4.696  -5.016  -0.282  1.00  0.00           C  
ATOM    211  O   SER B  56      -3.778  -4.416   0.271  1.00  0.00           O  
ATOM    212  CB  SER B  56      -6.466  -4.678   1.428  1.00  0.00           C  
ATOM    213  OG  SER B  56      -6.262  -5.988   1.881  1.00  0.00           O  
ATOM    214  H   SER B  56      -7.646  -6.038  -0.382  1.00  0.00           H  
ATOM    215  HA  SER B  56      -6.195  -3.504  -0.347  1.00  0.00           H  
ATOM    216 1HB  SER B  56      -5.839  -3.991   1.997  1.00  0.00           H  
ATOM    217 2HB  SER B  56      -7.503  -4.390   1.597  1.00  0.00           H  
ATOM    218  HG  SER B  56      -6.800  -6.082   2.671  1.00  0.00           H  
ATOM    219  N   GLN B  57      -4.460  -6.102  -1.016  1.00  0.00           N  
ATOM    220  CA  GLN B  57      -3.057  -6.489  -1.154  1.00  0.00           C  
ATOM    221  C   GLN B  57      -2.339  -5.638  -2.197  1.00  0.00           C  
ATOM    222  O   GLN B  57      -2.918  -5.203  -3.207  1.00  0.00           O  
ATOM    223  CB  GLN B  57      -2.851  -7.973  -1.444  1.00  0.00           C  
ATOM    224  CG  GLN B  57      -3.113  -8.396  -2.785  1.00  0.00           C  
ATOM    225  CD  GLN B  57      -2.815  -9.863  -2.929  1.00  0.00           C  
ATOM    226  OE1 GLN B  57      -2.922 -10.435  -4.030  1.00  0.00           O  
ATOM    227  NE2 GLN B  57      -2.426 -10.496  -1.799  1.00  0.00           N  
ATOM    228  H   GLN B  57      -5.206  -6.601  -1.504  1.00  0.00           H  
ATOM    229  HA  GLN B  57      -2.556  -6.291  -0.209  1.00  0.00           H  
ATOM    230 1HB  GLN B  57      -1.824  -8.249  -1.224  1.00  0.00           H  
ATOM    231 2HB  GLN B  57      -3.490  -8.556  -0.793  1.00  0.00           H  
ATOM    232 1HG  GLN B  57      -4.143  -8.238  -2.975  1.00  0.00           H  
ATOM    233 2HG  GLN B  57      -2.490  -7.828  -3.481  1.00  0.00           H  
ATOM    234 1HE2 GLN B  57      -2.208 -11.474  -1.817  1.00  0.00           H  
ATOM    235 2HE2 GLN B  57      -2.354  -9.985  -0.945  1.00  0.00           H  
ATOM    236  N   HIS B  58      -1.053  -5.491  -1.972  1.00  0.00           N  
ATOM    237  CA  HIS B  58      -0.142  -4.737  -2.784  1.00  0.00           C  
ATOM    238  C   HIS B  58       0.741  -5.674  -3.584  1.00  0.00           C  
ATOM    239  O   HIS B  58       0.870  -6.853  -3.233  1.00  0.00           O  
ATOM    240  CB  HIS B  58       0.776  -3.936  -1.881  1.00  0.00           C  
ATOM    241  CG  HIS B  58       0.057  -3.115  -0.862  1.00  0.00           C  
ATOM    242  ND1 HIS B  58      -0.875  -2.164  -1.179  1.00  0.00           N  
ATOM    243  CD2 HIS B  58       0.178  -3.093   0.486  1.00  0.00           C  
ATOM    244  CE1 HIS B  58      -1.306  -1.591  -0.063  1.00  0.00           C  
ATOM    245  NE2 HIS B  58      -0.677  -2.136   0.953  1.00  0.00           N  
ATOM    246  H   HIS B  58      -0.679  -5.935  -1.144  1.00  0.00           H  
ATOM    247  HA  HIS B  58      -0.678  -4.081  -3.462  1.00  0.00           H  
ATOM    248 1HB  HIS B  58       1.429  -4.632  -1.355  1.00  0.00           H  
ATOM    249 2HB  HIS B  58       1.406  -3.288  -2.487  1.00  0.00           H  
ATOM    250  HD2 HIS B  58       0.839  -3.717   1.086  1.00  0.00           H  
ATOM    251  HE1 HIS B  58      -2.052  -0.801  -0.002  1.00  0.00           H  
ATOM    252  HE2 HIS B  58      -0.805  -1.888   1.922  1.00  0.00           H  
ATOM    253  N   SER B  59       1.441  -5.138  -4.589  1.00  0.00           N  
ATOM    254  CA  SER B  59       2.424  -5.960  -5.286  1.00  0.00           C  
ATOM    255  C   SER B  59       3.713  -5.207  -5.483  1.00  0.00           C  
ATOM    256  O   SER B  59       3.756  -3.975  -5.482  1.00  0.00           O  
ATOM    257  CB  SER B  59       1.958  -6.387  -6.653  1.00  0.00           C  
ATOM    258  OG  SER B  59       1.862  -5.281  -7.527  1.00  0.00           O  
ATOM    259  H   SER B  59       1.272  -4.170  -4.854  1.00  0.00           H  
ATOM    260  HA  SER B  59       2.626  -6.839  -4.688  1.00  0.00           H  
ATOM    261 1HB  SER B  59       2.662  -7.116  -7.052  1.00  0.00           H  
ATOM    262 2HB  SER B  59       0.989  -6.878  -6.566  1.00  0.00           H  
ATOM    263  HG  SER B  59       1.468  -5.615  -8.346  1.00  0.00           H  
ATOM    264  N   LEU B  60       4.763  -5.964  -5.679  1.00  0.00           N  
ATOM    265  CA  LEU B  60       6.062  -5.408  -6.008  1.00  0.00           C  
ATOM    266  C   LEU B  60       6.717  -6.255  -7.050  1.00  0.00           C  
ATOM    267  O   LEU B  60       6.883  -7.454  -6.844  1.00  0.00           O  
ATOM    268  CB  LEU B  60       6.911  -5.311  -4.762  1.00  0.00           C  
ATOM    269  CG  LEU B  60       8.336  -4.897  -4.912  1.00  0.00           C  
ATOM    270  CD1 LEU B  60       8.445  -3.481  -5.422  1.00  0.00           C  
ATOM    271  CD2 LEU B  60       8.955  -5.029  -3.563  1.00  0.00           C  
ATOM    272  H   LEU B  60       4.636  -6.972  -5.605  1.00  0.00           H  
ATOM    273  HA  LEU B  60       5.931  -4.416  -6.423  1.00  0.00           H  
ATOM    274 1HB  LEU B  60       6.442  -4.585  -4.102  1.00  0.00           H  
ATOM    275 2HB  LEU B  60       6.906  -6.254  -4.279  1.00  0.00           H  
ATOM    276  HG  LEU B  60       8.847  -5.547  -5.624  1.00  0.00           H  
ATOM    277 1HD1 LEU B  60       9.496  -3.204  -5.497  1.00  0.00           H  
ATOM    278 2HD1 LEU B  60       7.986  -3.417  -6.394  1.00  0.00           H  
ATOM    279 3HD1 LEU B  60       7.944  -2.810  -4.737  1.00  0.00           H  
ATOM    280 1HD2 LEU B  60       9.984  -4.753  -3.617  1.00  0.00           H  
ATOM    281 2HD2 LEU B  60       8.435  -4.388  -2.863  1.00  0.00           H  
ATOM    282 3HD2 LEU B  60       8.875  -6.061  -3.230  1.00  0.00           H  
ATOM    283  N   THR B  61       7.058  -5.649  -8.173  1.00  0.00           N  
ATOM    284  CA  THR B  61       7.635  -6.376  -9.282  1.00  0.00           C  
ATOM    285  C   THR B  61       8.998  -5.829  -9.669  1.00  0.00           C  
ATOM    286  O   THR B  61       9.180  -4.618  -9.813  1.00  0.00           O  
ATOM    287  CB  THR B  61       6.697  -6.315 -10.485  1.00  0.00           C  
ATOM    288  OG1 THR B  61       5.417  -6.856 -10.124  1.00  0.00           O  
ATOM    289  CG2 THR B  61       7.270  -7.115 -11.632  1.00  0.00           C  
ATOM    290  H   THR B  61       6.891  -4.648  -8.266  1.00  0.00           H  
ATOM    291  HA  THR B  61       7.766  -7.413  -8.994  1.00  0.00           H  
ATOM    292  HB  THR B  61       6.569  -5.284 -10.779  1.00  0.00           H  
ATOM    293  HG1 THR B  61       4.795  -6.719 -10.840  1.00  0.00           H  
ATOM    294 1HG2 THR B  61       6.588  -7.066 -12.481  1.00  0.00           H  
ATOM    295 2HG2 THR B  61       8.236  -6.709 -11.923  1.00  0.00           H  
ATOM    296 3HG2 THR B  61       7.394  -8.153 -11.323  1.00  0.00           H  
ATOM    297  N   CYS B  62       9.967  -6.724  -9.813  1.00  0.00           N  
ATOM    298  CA  CYS B  62      11.318  -6.340 -10.170  1.00  0.00           C  
ATOM    299  C   CYS B  62      11.817  -7.044 -11.416  1.00  0.00           C  
ATOM    300  O   CYS B  62      11.399  -8.158 -11.754  1.00  0.00           O  
ATOM    301  CB  CYS B  62      12.275  -6.612  -9.021  1.00  0.00           C  
ATOM    302  SG  CYS B  62      11.867  -5.712  -7.484  1.00  0.00           S  
ATOM    303  H   CYS B  62       9.741  -7.704  -9.686  1.00  0.00           H  
ATOM    304  HA  CYS B  62      11.331  -5.279 -10.371  1.00  0.00           H  
ATOM    305 1HB  CYS B  62      12.285  -7.681  -8.798  1.00  0.00           H  
ATOM    306 2HB  CYS B  62      13.286  -6.330  -9.323  1.00  0.00           H  
ATOM    307  N   ALA B  63      12.760  -6.404 -12.085  1.00  0.00           N  
ATOM    308  CA  ALA B  63      13.395  -7.005 -13.244  1.00  0.00           C  
ATOM    309  C   ALA B  63      14.805  -6.475 -13.414  1.00  0.00           C  
ATOM    310  O   ALA B  63      15.129  -5.376 -12.956  1.00  0.00           O  
ATOM    311  CB  ALA B  63      12.576  -6.739 -14.489  1.00  0.00           C  
ATOM    312  H   ALA B  63      13.021  -5.465 -11.773  1.00  0.00           H  
ATOM    313  HA  ALA B  63      13.458  -8.082 -13.082  1.00  0.00           H  
ATOM    314 1HB  ALA B  63      13.056  -7.215 -15.347  1.00  0.00           H  
ATOM    315 2HB  ALA B  63      11.578  -7.147 -14.359  1.00  0.00           H  
ATOM    316 3HB  ALA B  63      12.516  -5.666 -14.657  1.00  0.00           H  
ATOM    317  N   PHE B  64      15.652  -7.253 -14.081  1.00  0.00           N  
ATOM    318  CA  PHE B  64      17.014  -6.797 -14.329  1.00  0.00           C  
ATOM    319  C   PHE B  64      17.007  -5.844 -15.487  1.00  0.00           C  
ATOM    320  O   PHE B  64      16.248  -6.027 -16.441  1.00  0.00           O  
ATOM    321  CB  PHE B  64      17.972  -7.956 -14.593  1.00  0.00           C  
ATOM    322  CG  PHE B  64      18.264  -8.737 -13.352  1.00  0.00           C  
ATOM    323  CD1 PHE B  64      17.670  -9.964 -13.134  1.00  0.00           C  
ATOM    324  CD2 PHE B  64      19.110  -8.219 -12.378  1.00  0.00           C  
ATOM    325  CE1 PHE B  64      17.910 -10.656 -11.972  1.00  0.00           C  
ATOM    326  CE2 PHE B  64      19.349  -8.901 -11.219  1.00  0.00           C  
ATOM    327  CZ  PHE B  64      18.738 -10.121 -11.016  1.00  0.00           C  
ATOM    328  H   PHE B  64      15.351  -8.153 -14.432  1.00  0.00           H  
ATOM    329  HA  PHE B  64      17.376  -6.264 -13.451  1.00  0.00           H  
ATOM    330 1HB  PHE B  64      17.551  -8.629 -15.341  1.00  0.00           H  
ATOM    331 2HB  PHE B  64      18.911  -7.569 -14.988  1.00  0.00           H  
ATOM    332  HD1 PHE B  64      17.000 -10.378 -13.892  1.00  0.00           H  
ATOM    333  HD2 PHE B  64      19.578  -7.252 -12.543  1.00  0.00           H  
ATOM    334  HE1 PHE B  64      17.434 -11.626 -11.802  1.00  0.00           H  
ATOM    335  HE2 PHE B  64      20.010  -8.474 -10.463  1.00  0.00           H  
ATOM    336  HZ  PHE B  64      18.903 -10.672 -10.108  1.00  0.00           H  
ATOM    337  N   GLU B  65      17.849  -4.824 -15.412  1.00  0.00           N  
ATOM    338  CA  GLU B  65      17.908  -3.853 -16.493  1.00  0.00           C  
ATOM    339  C   GLU B  65      18.353  -4.483 -17.820  1.00  0.00           C  
ATOM    340  O   GLU B  65      17.823  -4.143 -18.878  1.00  0.00           O  
ATOM    341  CB  GLU B  65      18.793  -2.683 -16.076  1.00  0.00           C  
ATOM    342  CG  GLU B  65      18.156  -1.817 -14.966  1.00  0.00           C  
ATOM    343  CD  GLU B  65      19.060  -0.742 -14.398  1.00  0.00           C  
ATOM    344  OE1 GLU B  65      20.232  -0.760 -14.679  1.00  0.00           O  
ATOM    345  OE2 GLU B  65      18.566   0.100 -13.674  1.00  0.00           O  
ATOM    346  H   GLU B  65      18.462  -4.742 -14.595  1.00  0.00           H  
ATOM    347  HA  GLU B  65      16.900  -3.461 -16.643  1.00  0.00           H  
ATOM    348 1HB  GLU B  65      19.746  -3.064 -15.699  1.00  0.00           H  
ATOM    349 2HB  GLU B  65      19.001  -2.051 -16.936  1.00  0.00           H  
ATOM    350 1HG  GLU B  65      17.259  -1.344 -15.365  1.00  0.00           H  
ATOM    351 2HG  GLU B  65      17.843  -2.474 -14.162  1.00  0.00           H  
ATOM    352  N   ASP B  66      19.306  -5.419 -17.757  1.00  0.00           N  
ATOM    353  CA  ASP B  66      19.776  -6.120 -18.951  1.00  0.00           C  
ATOM    354  C   ASP B  66      19.028  -7.441 -19.069  1.00  0.00           C  
ATOM    355  O   ASP B  66      19.163  -8.276 -18.181  1.00  0.00           O  
ATOM    356  CB  ASP B  66      21.269  -6.445 -18.913  1.00  0.00           C  
ATOM    357  CG  ASP B  66      22.163  -5.245 -19.075  1.00  0.00           C  
ATOM    358  OD1 ASP B  66      21.741  -4.267 -19.635  1.00  0.00           O  
ATOM    359  OD2 ASP B  66      23.310  -5.345 -18.690  1.00  0.00           O  
ATOM    360  H   ASP B  66      19.698  -5.643 -16.855  1.00  0.00           H  
ATOM    361  HA  ASP B  66      19.596  -5.477 -19.802  1.00  0.00           H  
ATOM    362 1HB  ASP B  66      21.508  -6.930 -17.965  1.00  0.00           H  
ATOM    363 2HB  ASP B  66      21.499  -7.162 -19.707  1.00  0.00           H  
ATOM    364  N   PRO B  67      18.313  -7.724 -20.167  1.00  0.00           N  
ATOM    365  CA  PRO B  67      17.506  -8.924 -20.360  1.00  0.00           C  
ATOM    366  C   PRO B  67      18.367 -10.133 -20.687  1.00  0.00           C  
ATOM    367  O   PRO B  67      18.276 -10.699 -21.778  1.00  0.00           O  
ATOM    368  CB  PRO B  67      16.635  -8.528 -21.553  1.00  0.00           C  
ATOM    369  CG  PRO B  67      17.480  -7.520 -22.299  1.00  0.00           C  
ATOM    370  CD  PRO B  67      18.182  -6.708 -21.200  1.00  0.00           C  
ATOM    371  HA  PRO B  67      16.898  -9.105 -19.459  1.00  0.00           H  
ATOM    372 1HB  PRO B  67      16.400  -9.420 -22.157  1.00  0.00           H  
ATOM    373 2HB  PRO B  67      15.678  -8.115 -21.203  1.00  0.00           H  
ATOM    374 1HG  PRO B  67      18.191  -8.040 -22.958  1.00  0.00           H  
ATOM    375 2HG  PRO B  67      16.842  -6.896 -22.945  1.00  0.00           H  
ATOM    376 1HD  PRO B  67      19.167  -6.375 -21.560  1.00  0.00           H  
ATOM    377 2HD  PRO B  67      17.537  -5.871 -20.871  1.00  0.00           H  
ATOM    378  N   ASP B  68      19.233 -10.478 -19.745  1.00  0.00           N  
ATOM    379  CA  ASP B  68      20.198 -11.537 -19.929  1.00  0.00           C  
ATOM    380  C   ASP B  68      20.284 -12.486 -18.714  1.00  0.00           C  
ATOM    381  O   ASP B  68      19.686 -12.232 -17.671  1.00  0.00           O  
ATOM    382  CB  ASP B  68      21.531 -10.876 -20.277  1.00  0.00           C  
ATOM    383  CG  ASP B  68      22.478 -11.779 -21.023  1.00  0.00           C  
ATOM    384  OD1 ASP B  68      22.202 -12.958 -21.150  1.00  0.00           O  
ATOM    385  OD2 ASP B  68      23.448 -11.265 -21.522  1.00  0.00           O  
ATOM    386  H   ASP B  68      19.226  -9.955 -18.877  1.00  0.00           H  
ATOM    387  HA  ASP B  68      19.890 -12.131 -20.787  1.00  0.00           H  
ATOM    388 1HB  ASP B  68      21.344  -9.990 -20.885  1.00  0.00           H  
ATOM    389 2HB  ASP B  68      22.017 -10.541 -19.357  1.00  0.00           H  
ATOM    390  N   VAL B  69      21.052 -13.568 -18.900  1.00  0.00           N  
ATOM    391  CA  VAL B  69      21.408 -14.661 -17.962  1.00  0.00           C  
ATOM    392  C   VAL B  69      20.486 -15.882 -18.116  1.00  0.00           C  
ATOM    393  O   VAL B  69      19.449 -15.994 -17.459  1.00  0.00           O  
ATOM    394  CB  VAL B  69      21.414 -14.246 -16.463  1.00  0.00           C  
ATOM    395  CG1 VAL B  69      21.793 -15.465 -15.646  1.00  0.00           C  
ATOM    396  CG2 VAL B  69      22.421 -13.095 -16.188  1.00  0.00           C  
ATOM    397  H   VAL B  69      21.463 -13.618 -19.829  1.00  0.00           H  
ATOM    398  HA  VAL B  69      22.422 -14.981 -18.205  1.00  0.00           H  
ATOM    399  HB  VAL B  69      20.414 -13.961 -16.161  1.00  0.00           H  
ATOM    400 1HG1 VAL B  69      21.776 -15.215 -14.586  1.00  0.00           H  
ATOM    401 2HG1 VAL B  69      21.098 -16.267 -15.851  1.00  0.00           H  
ATOM    402 3HG1 VAL B  69      22.794 -15.787 -15.926  1.00  0.00           H  
ATOM    403 1HG2 VAL B  69      22.403 -12.855 -15.126  1.00  0.00           H  
ATOM    404 2HG2 VAL B  69      23.421 -13.416 -16.471  1.00  0.00           H  
ATOM    405 3HG2 VAL B  69      22.156 -12.209 -16.755  1.00  0.00           H  
ATOM    406  N   ASN B  70      20.882 -16.803 -18.998  1.00  0.00           N  
ATOM    407  CA  ASN B  70      20.159 -18.054 -19.266  1.00  0.00           C  
ATOM    408  C   ASN B  70      20.030 -18.927 -18.023  1.00  0.00           C  
ATOM    409  O   ASN B  70      21.010 -19.132 -17.299  1.00  0.00           O  
ATOM    410  CB  ASN B  70      20.827 -18.848 -20.381  1.00  0.00           C  
ATOM    411  CG  ASN B  70      20.013 -20.073 -20.817  1.00  0.00           C  
ATOM    412  OD1 ASN B  70      18.785 -19.997 -20.967  1.00  0.00           O  
ATOM    413  ND2 ASN B  70      20.678 -21.187 -21.021  1.00  0.00           N  
ATOM    414  H   ASN B  70      21.739 -16.628 -19.504  1.00  0.00           H  
ATOM    415  HA  ASN B  70      19.148 -17.798 -19.584  1.00  0.00           H  
ATOM    416 1HB  ASN B  70      20.978 -18.203 -21.248  1.00  0.00           H  
ATOM    417 2HB  ASN B  70      21.808 -19.186 -20.048  1.00  0.00           H  
ATOM    418 1HD2 ASN B  70      20.192 -22.016 -21.302  1.00  0.00           H  
ATOM    419 2HD2 ASN B  70      21.667 -21.210 -20.883  1.00  0.00           H  
ATOM    420  N   THR B  71      18.825 -19.440 -17.770  1.00  0.00           N  
ATOM    421  CA  THR B  71      18.576 -20.306 -16.609  1.00  0.00           C  
ATOM    422  C   THR B  71      19.146 -19.741 -15.302  1.00  0.00           C  
ATOM    423  O   THR B  71      19.767 -20.456 -14.513  1.00  0.00           O  
ATOM    424  CB  THR B  71      19.143 -21.729 -16.855  1.00  0.00           C  
ATOM    425  OG1 THR B  71      20.564 -21.659 -17.101  1.00  0.00           O  
ATOM    426  CG2 THR B  71      18.459 -22.393 -18.045  1.00  0.00           C  
ATOM    427  H   THR B  71      18.064 -19.232 -18.403  1.00  0.00           H  
ATOM    428  HA  THR B  71      17.496 -20.394 -16.481  1.00  0.00           H  
ATOM    429  HB  THR B  71      18.975 -22.327 -15.962  1.00  0.00           H  
ATOM    430  HG1 THR B  71      20.917 -20.807 -16.764  1.00  0.00           H  
ATOM    431 1HG2 THR B  71      18.871 -23.391 -18.190  1.00  0.00           H  
ATOM    432 2HG2 THR B  71      17.390 -22.465 -17.855  1.00  0.00           H  
ATOM    433 3HG2 THR B  71      18.623 -21.808 -18.935  1.00  0.00           H  
ATOM    434  N   THR B  72      18.889 -18.464 -15.066  1.00  0.00           N  
ATOM    435  CA  THR B  72      19.395 -17.782 -13.898  1.00  0.00           C  
ATOM    436  C   THR B  72      18.976 -18.429 -12.594  1.00  0.00           C  
ATOM    437  O   THR B  72      17.845 -18.887 -12.453  1.00  0.00           O  
ATOM    438  CB  THR B  72      18.892 -16.337 -13.862  1.00  0.00           C  
ATOM    439  OG1 THR B  72      19.461 -15.677 -12.763  1.00  0.00           O  
ATOM    440  CG2 THR B  72      17.439 -16.307 -13.702  1.00  0.00           C  
ATOM    441  H   THR B  72      18.369 -17.941 -15.757  1.00  0.00           H  
ATOM    442  HA  THR B  72      20.483 -17.785 -13.948  1.00  0.00           H  
ATOM    443  HB  THR B  72      19.147 -15.827 -14.778  1.00  0.00           H  
ATOM    444  HG1 THR B  72      19.429 -14.730 -12.940  1.00  0.00           H  
ATOM    445 1HG2 THR B  72      17.100 -15.272 -13.665  1.00  0.00           H  
ATOM    446 2HG2 THR B  72      16.973 -16.817 -14.542  1.00  0.00           H  
ATOM    447 3HG2 THR B  72      17.185 -16.810 -12.771  1.00  0.00           H  
ATOM    448  N   ASN B  73      19.900 -18.418 -11.628  1.00  0.00           N  
ATOM    449  CA  ASN B  73      19.637 -18.894 -10.276  1.00  0.00           C  
ATOM    450  C   ASN B  73      19.649 -17.696  -9.333  1.00  0.00           C  
ATOM    451  O   ASN B  73      19.843 -17.834  -8.120  1.00  0.00           O  
ATOM    452  CB  ASN B  73      20.666 -19.941  -9.857  1.00  0.00           C  
ATOM    453  CG  ASN B  73      20.209 -20.851  -8.713  1.00  0.00           C  
ATOM    454  OD1 ASN B  73      19.042 -21.249  -8.628  1.00  0.00           O  
ATOM    455  ND2 ASN B  73      21.125 -21.203  -7.844  1.00  0.00           N  
ATOM    456  H   ASN B  73      20.809 -18.037 -11.843  1.00  0.00           H  
ATOM    457  HA  ASN B  73      18.641 -19.337 -10.238  1.00  0.00           H  
ATOM    458 1HB  ASN B  73      20.910 -20.564 -10.718  1.00  0.00           H  
ATOM    459 2HB  ASN B  73      21.582 -19.435  -9.551  1.00  0.00           H  
ATOM    460 1HD2 ASN B  73      20.887 -21.806  -7.081  1.00  0.00           H  
ATOM    461 2HD2 ASN B  73      22.062 -20.873  -7.946  1.00  0.00           H  
ATOM    462  N   LEU B  74      19.418 -16.512  -9.906  1.00  0.00           N  
ATOM    463  CA  LEU B  74      19.327 -15.297  -9.118  1.00  0.00           C  
ATOM    464  C   LEU B  74      17.956 -15.232  -8.482  1.00  0.00           C  
ATOM    465  O   LEU B  74      16.944 -15.548  -9.121  1.00  0.00           O  
ATOM    466  CB  LEU B  74      19.544 -14.065 -10.018  1.00  0.00           C  
ATOM    467  CG  LEU B  74      20.930 -13.964 -10.693  1.00  0.00           C  
ATOM    468  CD1 LEU B  74      20.950 -12.880 -11.762  1.00  0.00           C  
ATOM    469  CD2 LEU B  74      21.923 -13.614  -9.660  1.00  0.00           C  
ATOM    470  H   LEU B  74      19.306 -16.436 -10.914  1.00  0.00           H  
ATOM    471  HA  LEU B  74      20.077 -15.317  -8.328  1.00  0.00           H  
ATOM    472 1HB  LEU B  74      18.784 -14.064 -10.799  1.00  0.00           H  
ATOM    473 2HB  LEU B  74      19.406 -13.173  -9.410  1.00  0.00           H  
ATOM    474  HG  LEU B  74      21.181 -14.920 -11.144  1.00  0.00           H  
ATOM    475 1HD1 LEU B  74      21.939 -12.837 -12.209  1.00  0.00           H  
ATOM    476 2HD1 LEU B  74      20.219 -13.091 -12.535  1.00  0.00           H  
ATOM    477 3HD1 LEU B  74      20.729 -11.938 -11.306  1.00  0.00           H  
ATOM    478 1HD2 LEU B  74      22.918 -13.550 -10.101  1.00  0.00           H  
ATOM    479 2HD2 LEU B  74      21.658 -12.662  -9.228  1.00  0.00           H  
ATOM    480 3HD2 LEU B  74      21.904 -14.355  -8.909  1.00  0.00           H  
ATOM    481  N   GLU B  75      17.920 -14.781  -7.250  1.00  0.00           N  
ATOM    482  CA  GLU B  75      16.684 -14.624  -6.534  1.00  0.00           C  
ATOM    483  C   GLU B  75      16.637 -13.248  -5.888  1.00  0.00           C  
ATOM    484  O   GLU B  75      17.671 -12.658  -5.581  1.00  0.00           O  
ATOM    485  CB  GLU B  75      16.550 -15.738  -5.488  1.00  0.00           C  
ATOM    486  CG  GLU B  75      16.417 -17.165  -6.095  1.00  0.00           C  
ATOM    487  CD  GLU B  75      16.149 -18.254  -5.063  1.00  0.00           C  
ATOM    488  OE1 GLU B  75      16.129 -17.946  -3.897  1.00  0.00           O  
ATOM    489  OE2 GLU B  75      15.943 -19.385  -5.447  1.00  0.00           O  
ATOM    490  H   GLU B  75      18.790 -14.579  -6.778  1.00  0.00           H  
ATOM    491  HA  GLU B  75      15.855 -14.697  -7.231  1.00  0.00           H  
ATOM    492 1HB  GLU B  75      17.430 -15.731  -4.842  1.00  0.00           H  
ATOM    493 2HB  GLU B  75      15.677 -15.548  -4.863  1.00  0.00           H  
ATOM    494 1HG  GLU B  75      15.615 -17.165  -6.832  1.00  0.00           H  
ATOM    495 2HG  GLU B  75      17.346 -17.409  -6.614  1.00  0.00           H  
ATOM    496  N   PHE B  76      15.437 -12.729  -5.702  1.00  0.00           N  
ATOM    497  CA  PHE B  76      15.243 -11.453  -5.033  1.00  0.00           C  
ATOM    498  C   PHE B  76      14.677 -11.603  -3.629  1.00  0.00           C  
ATOM    499  O   PHE B  76      13.918 -12.539  -3.342  1.00  0.00           O  
ATOM    500  CB  PHE B  76      14.360 -10.541  -5.879  1.00  0.00           C  
ATOM    501  CG  PHE B  76      14.993  -9.876  -7.052  1.00  0.00           C  
ATOM    502  CD1 PHE B  76      15.315 -10.535  -8.187  1.00  0.00           C  
ATOM    503  CD2 PHE B  76      15.162  -8.525  -7.021  1.00  0.00           C  
ATOM    504  CE1 PHE B  76      15.813  -9.862  -9.272  1.00  0.00           C  
ATOM    505  CE2 PHE B  76      15.653  -7.844  -8.088  1.00  0.00           C  
ATOM    506  CZ  PHE B  76      15.983  -8.510  -9.228  1.00  0.00           C  
ATOM    507  H   PHE B  76      14.628 -13.254  -6.003  1.00  0.00           H  
ATOM    508  HA  PHE B  76      16.211 -10.966  -4.945  1.00  0.00           H  
ATOM    509 1HB  PHE B  76      13.530 -11.107  -6.256  1.00  0.00           H  
ATOM    510 2HB  PHE B  76      13.963  -9.759  -5.243  1.00  0.00           H  
ATOM    511  HD1 PHE B  76      15.180 -11.594  -8.226  1.00  0.00           H  
ATOM    512  HD2 PHE B  76      14.889  -7.996  -6.124  1.00  0.00           H  
ATOM    513  HE1 PHE B  76      16.064 -10.404 -10.164  1.00  0.00           H  
ATOM    514  HE2 PHE B  76      15.770  -6.788  -8.022  1.00  0.00           H  
ATOM    515  HZ  PHE B  76      16.376  -7.974 -10.089  1.00  0.00           H  
ATOM    516  N   GLU B  77      15.044 -10.654  -2.772  1.00  0.00           N  
ATOM    517  CA  GLU B  77      14.596 -10.582  -1.384  1.00  0.00           C  
ATOM    518  C   GLU B  77      14.353  -9.139  -0.960  1.00  0.00           C  
ATOM    519  O   GLU B  77      15.109  -8.243  -1.335  1.00  0.00           O  
ATOM    520  CB  GLU B  77      15.670 -11.174  -0.460  1.00  0.00           C  
ATOM    521  CG  GLU B  77      15.281 -11.307   1.037  1.00  0.00           C  
ATOM    522  CD  GLU B  77      16.398 -11.932   1.868  1.00  0.00           C  
ATOM    523  OE1 GLU B  77      17.454 -12.144   1.314  1.00  0.00           O  
ATOM    524  OE2 GLU B  77      16.205 -12.213   3.021  1.00  0.00           O  
ATOM    525  H   GLU B  77      15.724  -9.966  -3.102  1.00  0.00           H  
ATOM    526  HA  GLU B  77      13.665 -11.139  -1.276  1.00  0.00           H  
ATOM    527 1HB  GLU B  77      15.939 -12.168  -0.818  1.00  0.00           H  
ATOM    528 2HB  GLU B  77      16.568 -10.556  -0.513  1.00  0.00           H  
ATOM    529 1HG  GLU B  77      15.063 -10.321   1.438  1.00  0.00           H  
ATOM    530 2HG  GLU B  77      14.375 -11.911   1.125  1.00  0.00           H  
ATOM    531  N   ILE B  78      13.296  -8.905  -0.182  1.00  0.00           N  
ATOM    532  CA  ILE B  78      13.057  -7.561   0.346  1.00  0.00           C  
ATOM    533  C   ILE B  78      13.009  -7.576   1.843  1.00  0.00           C  
ATOM    534  O   ILE B  78      12.336  -8.413   2.446  1.00  0.00           O  
ATOM    535  CB  ILE B  78      11.757  -6.921  -0.188  1.00  0.00           C  
ATOM    536  CG1 ILE B  78      11.589  -5.493   0.397  1.00  0.00           C  
ATOM    537  CG2 ILE B  78      10.569  -7.780   0.122  1.00  0.00           C  
ATOM    538  CD1 ILE B  78      10.565  -4.670  -0.336  1.00  0.00           C  
ATOM    539  H   ILE B  78      12.688  -9.681   0.088  1.00  0.00           H  
ATOM    540  HA  ILE B  78      13.878  -6.936   0.043  1.00  0.00           H  
ATOM    541  HB  ILE B  78      11.838  -6.797  -1.254  1.00  0.00           H  
ATOM    542 1HG1 ILE B  78      11.273  -5.571   1.439  1.00  0.00           H  
ATOM    543 2HG1 ILE B  78      12.549  -4.967   0.366  1.00  0.00           H  
ATOM    544 1HG2 ILE B  78       9.678  -7.309  -0.273  1.00  0.00           H  
ATOM    545 2HG2 ILE B  78      10.699  -8.764  -0.336  1.00  0.00           H  
ATOM    546 3HG2 ILE B  78      10.475  -7.889   1.194  1.00  0.00           H  
ATOM    547 1HD1 ILE B  78      10.480  -3.699   0.124  1.00  0.00           H  
ATOM    548 2HD1 ILE B  78      10.878  -4.556  -1.366  1.00  0.00           H  
ATOM    549 3HD1 ILE B  78       9.599  -5.168  -0.296  1.00  0.00           H  
ATOM    550  N   CYS B  79      13.709  -6.623   2.448  1.00  0.00           N  
ATOM    551  CA  CYS B  79      13.731  -6.521   3.900  1.00  0.00           C  
ATOM    552  C   CYS B  79      13.531  -5.095   4.390  1.00  0.00           C  
ATOM    553  O   CYS B  79      14.053  -4.142   3.811  1.00  0.00           O  
ATOM    554  CB  CYS B  79      15.054  -7.037   4.448  1.00  0.00           C  
ATOM    555  SG  CYS B  79      15.404  -8.759   4.035  1.00  0.00           S  
ATOM    556  H   CYS B  79      14.253  -5.978   1.884  1.00  0.00           H  
ATOM    557  HA  CYS B  79      12.924  -7.130   4.295  1.00  0.00           H  
ATOM    558 1HB  CYS B  79      15.867  -6.425   4.062  1.00  0.00           H  
ATOM    559 2HB  CYS B  79      15.055  -6.941   5.533  1.00  0.00           H  
ATOM    560  N   GLY B  80      12.831  -4.939   5.497  1.00  0.00           N  
ATOM    561  CA  GLY B  80      12.659  -3.607   6.073  1.00  0.00           C  
ATOM    562  C   GLY B  80      11.384  -2.934   5.590  1.00  0.00           C  
ATOM    563  O   GLY B  80      10.875  -3.219   4.512  1.00  0.00           O  
ATOM    564  H   GLY B  80      12.437  -5.773   5.946  1.00  0.00           H  
ATOM    565 1HA  GLY B  80      12.634  -3.690   7.159  1.00  0.00           H  
ATOM    566 2HA  GLY B  80      13.517  -2.984   5.824  1.00  0.00           H  
ATOM    567  N   ALA B  81      10.834  -2.070   6.430  1.00  0.00           N  
ATOM    568  CA  ALA B  81       9.565  -1.386   6.166  1.00  0.00           C  
ATOM    569  C   ALA B  81       8.443  -2.411   5.911  1.00  0.00           C  
ATOM    570  O   ALA B  81       7.476  -2.116   5.203  1.00  0.00           O  
ATOM    571  CB  ALA B  81       9.673  -0.418   4.998  1.00  0.00           C  
ATOM    572  H   ALA B  81      11.315  -1.872   7.295  1.00  0.00           H  
ATOM    573  HA  ALA B  81       9.304  -0.813   7.057  1.00  0.00           H  
ATOM    574 1HB  ALA B  81       8.724   0.099   4.862  1.00  0.00           H  
ATOM    575 2HB  ALA B  81      10.451   0.321   5.200  1.00  0.00           H  
ATOM    576 3HB  ALA B  81       9.903  -0.942   4.114  1.00  0.00           H  
ATOM    577  N   LEU B  82       8.602  -3.603   6.501  1.00  0.00           N  
ATOM    578  CA  LEU B  82       7.634  -4.679   6.423  1.00  0.00           C  
ATOM    579  C   LEU B  82       7.005  -4.828   7.798  1.00  0.00           C  
ATOM    580  O   LEU B  82       7.617  -4.480   8.807  1.00  0.00           O  
ATOM    581  CB  LEU B  82       8.260  -5.986   5.960  1.00  0.00           C  
ATOM    582  CG  LEU B  82       8.966  -5.967   4.610  1.00  0.00           C  
ATOM    583  CD1 LEU B  82       9.526  -7.291   4.369  1.00  0.00           C  
ATOM    584  CD2 LEU B  82       8.024  -5.583   3.529  1.00  0.00           C  
ATOM    585  H   LEU B  82       9.434  -3.759   7.046  1.00  0.00           H  
ATOM    586  HA  LEU B  82       6.865  -4.403   5.712  1.00  0.00           H  
ATOM    587 1HB  LEU B  82       9.002  -6.277   6.693  1.00  0.00           H  
ATOM    588 2HB  LEU B  82       7.488  -6.753   5.928  1.00  0.00           H  
ATOM    589  HG  LEU B  82       9.778  -5.280   4.641  1.00  0.00           H  
ATOM    590 1HD1 LEU B  82      10.054  -7.310   3.424  1.00  0.00           H  
ATOM    591 2HD1 LEU B  82      10.197  -7.540   5.157  1.00  0.00           H  
ATOM    592 3HD1 LEU B  82       8.719  -7.986   4.354  1.00  0.00           H  
ATOM    593 1HD2 LEU B  82       8.547  -5.580   2.569  1.00  0.00           H  
ATOM    594 2HD2 LEU B  82       7.201  -6.299   3.498  1.00  0.00           H  
ATOM    595 3HD2 LEU B  82       7.636  -4.585   3.734  1.00  0.00           H  
ATOM    596  N   VAL B  83       5.782  -5.327   7.825  1.00  0.00           N  
ATOM    597  CA  VAL B  83       5.003  -5.383   9.048  1.00  0.00           C  
ATOM    598  C   VAL B  83       5.076  -6.661   9.880  1.00  0.00           C  
ATOM    599  O   VAL B  83       5.440  -6.627  11.050  1.00  0.00           O  
ATOM    600  CB  VAL B  83       3.526  -5.134   8.690  1.00  0.00           C  
ATOM    601  CG1 VAL B  83       2.652  -5.243   9.930  1.00  0.00           C  
ATOM    602  CG2 VAL B  83       3.374  -3.767   8.041  1.00  0.00           C  
ATOM    603  H   VAL B  83       5.357  -5.589   6.942  1.00  0.00           H  
ATOM    604  HA  VAL B  83       5.339  -4.557   9.680  1.00  0.00           H  
ATOM    605  HB  VAL B  83       3.195  -5.906   7.995  1.00  0.00           H  
ATOM    606 1HG1 VAL B  83       1.611  -5.064   9.659  1.00  0.00           H  
ATOM    607 2HG1 VAL B  83       2.749  -6.241  10.357  1.00  0.00           H  
ATOM    608 3HG1 VAL B  83       2.967  -4.501  10.664  1.00  0.00           H  
ATOM    609 1HG2 VAL B  83       2.327  -3.598   7.790  1.00  0.00           H  
ATOM    610 2HG2 VAL B  83       3.710  -2.995   8.734  1.00  0.00           H  
ATOM    611 3HG2 VAL B  83       3.976  -3.726   7.133  1.00  0.00           H  
ATOM    612  N   GLU B  84       4.732  -7.802   9.321  1.00  0.00           N  
ATOM    613  CA  GLU B  84       4.764  -9.006  10.157  1.00  0.00           C  
ATOM    614  C   GLU B  84       6.171  -9.548  10.315  1.00  0.00           C  
ATOM    615  O   GLU B  84       6.543 -10.090  11.355  1.00  0.00           O  
ATOM    616  CB  GLU B  84       3.864 -10.093   9.565  1.00  0.00           C  
ATOM    617  CG  GLU B  84       3.754 -11.351  10.416  1.00  0.00           C  
ATOM    618  CD  GLU B  84       2.736 -12.325   9.891  1.00  0.00           C  
ATOM    619  OE1 GLU B  84       1.586 -12.195  10.234  1.00  0.00           O  
ATOM    620  OE2 GLU B  84       3.110 -13.200   9.146  1.00  0.00           O  
ATOM    621  H   GLU B  84       4.445  -7.837   8.359  1.00  0.00           H  
ATOM    622  HA  GLU B  84       4.393  -8.744  11.150  1.00  0.00           H  
ATOM    623 1HB  GLU B  84       2.859  -9.696   9.424  1.00  0.00           H  
ATOM    624 2HB  GLU B  84       4.241 -10.384   8.585  1.00  0.00           H  
ATOM    625 1HG  GLU B  84       4.726 -11.841  10.448  1.00  0.00           H  
ATOM    626 2HG  GLU B  84       3.488 -11.067  11.433  1.00  0.00           H  
ATOM    627  N   VAL B  85       6.921  -9.451   9.244  1.00  0.00           N  
ATOM    628  CA  VAL B  85       8.213 -10.072   9.147  1.00  0.00           C  
ATOM    629  C   VAL B  85       9.265  -9.056   8.858  1.00  0.00           C  
ATOM    630  O   VAL B  85       8.955  -7.927   8.501  1.00  0.00           O  
ATOM    631  CB  VAL B  85       8.214 -11.063   7.986  1.00  0.00           C  
ATOM    632  CG1 VAL B  85       7.185 -12.137   8.201  1.00  0.00           C  
ATOM    633  CG2 VAL B  85       7.937 -10.303   6.699  1.00  0.00           C  
ATOM    634  H   VAL B  85       6.560  -8.945   8.453  1.00  0.00           H  
ATOM    635  HA  VAL B  85       8.441 -10.577  10.086  1.00  0.00           H  
ATOM    636  HB  VAL B  85       9.190 -11.543   7.922  1.00  0.00           H  
ATOM    637 1HG1 VAL B  85       7.213 -12.836   7.366  1.00  0.00           H  
ATOM    638 2HG1 VAL B  85       7.400 -12.668   9.126  1.00  0.00           H  
ATOM    639 3HG1 VAL B  85       6.201 -11.697   8.261  1.00  0.00           H  
ATOM    640 1HG2 VAL B  85       7.959 -11.000   5.872  1.00  0.00           H  
ATOM    641 2HG2 VAL B  85       6.959  -9.825   6.751  1.00  0.00           H  
ATOM    642 3HG2 VAL B  85       8.704  -9.543   6.548  1.00  0.00           H  
ATOM    643  N   LYS B  86      10.519  -9.456   9.013  1.00  0.00           N  
ATOM    644  CA  LYS B  86      11.611  -8.574   8.647  1.00  0.00           C  
ATOM    645  C   LYS B  86      11.862  -8.662   7.150  1.00  0.00           C  
ATOM    646  O   LYS B  86      12.172  -7.649   6.515  1.00  0.00           O  
ATOM    647  CB  LYS B  86      12.890  -8.909   9.416  1.00  0.00           C  
ATOM    648  CG  LYS B  86      14.066  -7.965   9.106  1.00  0.00           C  
ATOM    649  CD  LYS B  86      15.301  -8.253   9.983  1.00  0.00           C  
ATOM    650  CE  LYS B  86      16.461  -7.302   9.638  1.00  0.00           C  
ATOM    651  NZ  LYS B  86      17.668  -7.559  10.468  1.00  0.00           N  
ATOM    652  H   LYS B  86      10.710 -10.383   9.362  1.00  0.00           H  
ATOM    653  HA  LYS B  86      11.327  -7.546   8.878  1.00  0.00           H  
ATOM    654 1HB  LYS B  86      12.696  -8.876  10.489  1.00  0.00           H  
ATOM    655 2HB  LYS B  86      13.206  -9.924   9.167  1.00  0.00           H  
ATOM    656 1HG  LYS B  86      14.344  -8.081   8.057  1.00  0.00           H  
ATOM    657 2HG  LYS B  86      13.750  -6.935   9.262  1.00  0.00           H  
ATOM    658 1HD  LYS B  86      15.041  -8.129  11.035  1.00  0.00           H  
ATOM    659 2HD  LYS B  86      15.626  -9.282   9.825  1.00  0.00           H  
ATOM    660 1HE  LYS B  86      16.720  -7.429   8.587  1.00  0.00           H  
ATOM    661 2HE  LYS B  86      16.136  -6.274   9.801  1.00  0.00           H  
ATOM    662 1HZ  LYS B  86      18.401  -6.913  10.206  1.00  0.00           H  
ATOM    663 2HZ  LYS B  86      17.441  -7.432  11.444  1.00  0.00           H  
ATOM    664 3HZ  LYS B  86      17.987  -8.506  10.316  1.00  0.00           H  
ATOM    665  N   CYS B  87      11.742  -9.887   6.594  1.00  0.00           N  
ATOM    666  CA  CYS B  87      12.002 -10.136   5.171  1.00  0.00           C  
ATOM    667  C   CYS B  87      10.968 -11.023   4.469  1.00  0.00           C  
ATOM    668  O   CYS B  87      10.401 -11.931   5.079  1.00  0.00           O  
ATOM    669  CB  CYS B  87      13.357 -10.803   4.989  1.00  0.00           C  
ATOM    670  SG  CYS B  87      14.749  -9.845   5.627  1.00  0.00           S  
ATOM    671  H   CYS B  87      11.469 -10.659   7.178  1.00  0.00           H  
ATOM    672  HA  CYS B  87      12.015  -9.181   4.668  1.00  0.00           H  
ATOM    673 1HB  CYS B  87      13.357 -11.771   5.482  1.00  0.00           H  
ATOM    674 2HB  CYS B  87      13.531 -10.983   3.920  1.00  0.00           H  
ATOM    675  N   LEU B  88      10.805 -10.792   3.159  1.00  0.00           N  
ATOM    676  CA  LEU B  88       9.974 -11.605   2.255  1.00  0.00           C  
ATOM    677  C   LEU B  88      10.780 -12.047   1.046  1.00  0.00           C  
ATOM    678  O   LEU B  88      11.641 -11.304   0.560  1.00  0.00           O  
ATOM    679  CB  LEU B  88       8.755 -10.811   1.744  1.00  0.00           C  
ATOM    680  CG  LEU B  88       7.748 -10.332   2.783  1.00  0.00           C  
ATOM    681  CD1 LEU B  88       6.832  -9.290   2.158  1.00  0.00           C  
ATOM    682  CD2 LEU B  88       6.932 -11.496   3.255  1.00  0.00           C  
ATOM    683  H   LEU B  88      11.313  -9.995   2.772  1.00  0.00           H  
ATOM    684  HA  LEU B  88       9.634 -12.491   2.788  1.00  0.00           H  
ATOM    685 1HB  LEU B  88       9.108  -9.943   1.216  1.00  0.00           H  
ATOM    686 2HB  LEU B  88       8.217 -11.439   1.029  1.00  0.00           H  
ATOM    687  HG  LEU B  88       8.263  -9.908   3.612  1.00  0.00           H  
ATOM    688 1HD1 LEU B  88       6.112  -8.948   2.901  1.00  0.00           H  
ATOM    689 2HD1 LEU B  88       7.428  -8.440   1.814  1.00  0.00           H  
ATOM    690 3HD1 LEU B  88       6.302  -9.730   1.314  1.00  0.00           H  
ATOM    691 1HD2 LEU B  88       6.211 -11.156   3.997  1.00  0.00           H  
ATOM    692 2HD2 LEU B  88       6.407 -11.934   2.409  1.00  0.00           H  
ATOM    693 3HD2 LEU B  88       7.593 -12.242   3.702  1.00  0.00           H  
ATOM    694  N   ASN B  89      10.487 -13.238   0.527  1.00  0.00           N  
ATOM    695  CA  ASN B  89      11.145 -13.690  -0.701  1.00  0.00           C  
ATOM    696  C   ASN B  89      10.266 -13.458  -1.915  1.00  0.00           C  
ATOM    697  O   ASN B  89       9.044 -13.567  -1.822  1.00  0.00           O  
ATOM    698  CB  ASN B  89      11.509 -15.153  -0.619  1.00  0.00           C  
ATOM    699  CG  ASN B  89      12.517 -15.433   0.431  1.00  0.00           C  
ATOM    700  OD1 ASN B  89      13.475 -14.682   0.624  1.00  0.00           O  
ATOM    701  ND2 ASN B  89      12.327 -16.525   1.123  1.00  0.00           N  
ATOM    702  H   ASN B  89       9.793 -13.824   0.969  1.00  0.00           H  
ATOM    703  HA  ASN B  89      12.059 -13.112  -0.850  1.00  0.00           H  
ATOM    704 1HB  ASN B  89      10.614 -15.740  -0.414  1.00  0.00           H  
ATOM    705 2HB  ASN B  89      11.900 -15.481  -1.587  1.00  0.00           H  
ATOM    706 1HD2 ASN B  89      12.972 -16.783   1.846  1.00  0.00           H  
ATOM    707 2HD2 ASN B  89      11.540 -17.113   0.931  1.00  0.00           H  
ATOM    708  N   PHE B  90      10.901 -13.199  -3.056  1.00  0.00           N  
ATOM    709  CA  PHE B  90      10.213 -13.022  -4.327  1.00  0.00           C  
ATOM    710  C   PHE B  90       9.943 -14.312  -5.059  1.00  0.00           C  
ATOM    711  O   PHE B  90      10.722 -15.259  -4.990  1.00  0.00           O  
ATOM    712  CB  PHE B  90      11.023 -12.109  -5.218  1.00  0.00           C  
ATOM    713  CG  PHE B  90      10.995 -10.632  -4.847  1.00  0.00           C  
ATOM    714  CD1 PHE B  90      11.583 -10.162  -3.703  1.00  0.00           C  
ATOM    715  CD2 PHE B  90      10.461  -9.708  -5.708  1.00  0.00           C  
ATOM    716  CE1 PHE B  90      11.617  -8.818  -3.426  1.00  0.00           C  
ATOM    717  CE2 PHE B  90      10.481  -8.362  -5.437  1.00  0.00           C  
ATOM    718  CZ  PHE B  90      11.068  -7.916  -4.286  1.00  0.00           C  
ATOM    719  H   PHE B  90      11.920 -13.101  -3.050  1.00  0.00           H  
ATOM    720  HA  PHE B  90       9.260 -12.568  -4.148  1.00  0.00           H  
ATOM    721 1HB  PHE B  90      12.046 -12.451  -5.213  1.00  0.00           H  
ATOM    722 2HB  PHE B  90      10.647 -12.211  -6.235  1.00  0.00           H  
ATOM    723  HD1 PHE B  90      12.024 -10.868  -3.012  1.00  0.00           H  
ATOM    724  HD2 PHE B  90      10.039 -10.056  -6.608  1.00  0.00           H  
ATOM    725  HE1 PHE B  90      12.082  -8.481  -2.535  1.00  0.00           H  
ATOM    726  HE2 PHE B  90      10.043  -7.656  -6.143  1.00  0.00           H  
ATOM    727  HZ  PHE B  90      11.103  -6.853  -4.061  1.00  0.00           H  
ATOM    728  N   ARG B  91       8.840 -14.314  -5.789  1.00  0.00           N  
ATOM    729  CA  ARG B  91       8.430 -15.389  -6.668  1.00  0.00           C  
ATOM    730  C   ARG B  91       9.054 -15.105  -8.007  1.00  0.00           C  
ATOM    731  O   ARG B  91       9.375 -13.949  -8.281  1.00  0.00           O  
ATOM    732  CB  ARG B  91       6.929 -15.394  -6.841  1.00  0.00           C  
ATOM    733  CG  ARG B  91       6.158 -15.725  -5.620  1.00  0.00           C  
ATOM    734  CD  ARG B  91       4.705 -15.564  -5.833  1.00  0.00           C  
ATOM    735  NE  ARG B  91       4.203 -16.481  -6.848  1.00  0.00           N  
ATOM    736  CZ  ARG B  91       2.962 -16.438  -7.386  1.00  0.00           C  
ATOM    737  NH1 ARG B  91       2.101 -15.501  -7.012  1.00  0.00           N  
ATOM    738  NH2 ARG B  91       2.627 -17.354  -8.281  1.00  0.00           N  
ATOM    739  H   ARG B  91       8.238 -13.496  -5.762  1.00  0.00           H  
ATOM    740  HA  ARG B  91       8.784 -16.346  -6.281  1.00  0.00           H  
ATOM    741 1HB  ARG B  91       6.601 -14.407  -7.172  1.00  0.00           H  
ATOM    742 2HB  ARG B  91       6.653 -16.107  -7.617  1.00  0.00           H  
ATOM    743 1HG  ARG B  91       6.365 -16.727  -5.346  1.00  0.00           H  
ATOM    744 2HG  ARG B  91       6.463 -15.056  -4.810  1.00  0.00           H  
ATOM    745 1HD  ARG B  91       4.176 -15.766  -4.901  1.00  0.00           H  
ATOM    746 2HD  ARG B  91       4.498 -14.549  -6.153  1.00  0.00           H  
ATOM    747  HE  ARG B  91       4.821 -17.218  -7.159  1.00  0.00           H  
ATOM    748 1HH1 ARG B  91       2.363 -14.817  -6.314  1.00  0.00           H  
ATOM    749 2HH1 ARG B  91       1.165 -15.488  -7.408  1.00  0.00           H  
ATOM    750 1HH2 ARG B  91       3.292 -18.062  -8.536  1.00  0.00           H  
ATOM    751 2HH2 ARG B  91       1.686 -17.383  -8.708  1.00  0.00           H  
ATOM    752  N   LYS B  92       9.199 -16.112  -8.858  1.00  0.00           N  
ATOM    753  CA  LYS B  92       9.733 -15.844 -10.187  1.00  0.00           C  
ATOM    754  C   LYS B  92       8.876 -16.443 -11.280  1.00  0.00           C  
ATOM    755  O   LYS B  92       8.565 -17.634 -11.247  1.00  0.00           O  
ATOM    756  CB  LYS B  92      11.140 -16.413 -10.313  1.00  0.00           C  
ATOM    757  CG  LYS B  92      11.837 -16.155 -11.660  1.00  0.00           C  
ATOM    758  CD  LYS B  92      13.162 -16.898 -11.684  1.00  0.00           C  
ATOM    759  CE  LYS B  92      13.999 -16.628 -12.911  1.00  0.00           C  
ATOM    760  NZ  LYS B  92      13.419 -17.178 -14.173  1.00  0.00           N  
ATOM    761  H   LYS B  92       8.941 -17.052  -8.592  1.00  0.00           H  
ATOM    762  HA  LYS B  92       9.766 -14.769 -10.350  1.00  0.00           H  
ATOM    763 1HB  LYS B  92      11.768 -15.990  -9.533  1.00  0.00           H  
ATOM    764 2HB  LYS B  92      11.108 -17.489 -10.161  1.00  0.00           H  
ATOM    765 1HG  LYS B  92      11.210 -16.495 -12.488  1.00  0.00           H  
ATOM    766 2HG  LYS B  92      12.012 -15.082 -11.784  1.00  0.00           H  
ATOM    767 1HD  LYS B  92      13.746 -16.637 -10.810  1.00  0.00           H  
ATOM    768 2HD  LYS B  92      12.963 -17.965 -11.646  1.00  0.00           H  
ATOM    769 1HE  LYS B  92      14.146 -15.557 -13.030  1.00  0.00           H  
ATOM    770 2HE  LYS B  92      14.949 -17.101 -12.741  1.00  0.00           H  
ATOM    771 1HZ  LYS B  92      14.052 -16.987 -14.928  1.00  0.00           H  
ATOM    772 2HZ  LYS B  92      13.296 -18.172 -14.085  1.00  0.00           H  
ATOM    773 3HZ  LYS B  92      12.516 -16.738 -14.403  1.00  0.00           H  
ATOM    774  N   LEU B  93       8.480 -15.602 -12.228  1.00  0.00           N  
ATOM    775  CA  LEU B  93       7.735 -16.052 -13.390  1.00  0.00           C  
ATOM    776  C   LEU B  93       8.459 -15.578 -14.622  1.00  0.00           C  
ATOM    777  O   LEU B  93       8.717 -14.385 -14.779  1.00  0.00           O  
ATOM    778  CB  LEU B  93       6.291 -15.554 -13.415  1.00  0.00           C  
ATOM    779  CG  LEU B  93       5.370 -16.062 -12.301  1.00  0.00           C  
ATOM    780  CD1 LEU B  93       4.036 -15.355 -12.424  1.00  0.00           C  
ATOM    781  CD2 LEU B  93       5.187 -17.545 -12.423  1.00  0.00           C  
ATOM    782  H   LEU B  93       8.792 -14.631 -12.171  1.00  0.00           H  
ATOM    783  HA  LEU B  93       7.722 -17.140 -13.402  1.00  0.00           H  
ATOM    784 1HB  LEU B  93       6.305 -14.465 -13.367  1.00  0.00           H  
ATOM    785 2HB  LEU B  93       5.846 -15.844 -14.366  1.00  0.00           H  
ATOM    786  HG  LEU B  93       5.803 -15.847 -11.335  1.00  0.00           H  
ATOM    787 1HD1 LEU B  93       3.362 -15.705 -11.643  1.00  0.00           H  
ATOM    788 2HD1 LEU B  93       4.162 -14.284 -12.340  1.00  0.00           H  
ATOM    789 3HD1 LEU B  93       3.611 -15.579 -13.390  1.00  0.00           H  
ATOM    790 1HD2 LEU B  93       4.525 -17.893 -11.628  1.00  0.00           H  
ATOM    791 2HD2 LEU B  93       4.748 -17.784 -13.389  1.00  0.00           H  
ATOM    792 3HD2 LEU B  93       6.155 -18.040 -12.332  1.00  0.00           H  
ATOM    793  N   GLN B  94       8.762 -16.493 -15.521  1.00  0.00           N  
ATOM    794  CA  GLN B  94       9.502 -16.125 -16.706  1.00  0.00           C  
ATOM    795  C   GLN B  94      10.720 -15.282 -16.315  1.00  0.00           C  
ATOM    796  O   GLN B  94      11.578 -15.714 -15.531  1.00  0.00           O  
ATOM    797  CB  GLN B  94       8.617 -15.370 -17.701  1.00  0.00           C  
ATOM    798  CG  GLN B  94       7.514 -16.194 -18.271  1.00  0.00           C  
ATOM    799  CD  GLN B  94       6.668 -15.421 -19.273  1.00  0.00           C  
ATOM    800  OE1 GLN B  94       6.852 -14.213 -19.484  1.00  0.00           O  
ATOM    801  NE2 GLN B  94       5.723 -16.132 -19.880  1.00  0.00           N  
ATOM    802  H   GLN B  94       8.502 -17.457 -15.365  1.00  0.00           H  
ATOM    803  HA  GLN B  94       9.863 -17.031 -17.190  1.00  0.00           H  
ATOM    804 1HB  GLN B  94       8.175 -14.488 -17.237  1.00  0.00           H  
ATOM    805 2HB  GLN B  94       9.217 -15.040 -18.551  1.00  0.00           H  
ATOM    806 1HG  GLN B  94       7.947 -17.052 -18.781  1.00  0.00           H  
ATOM    807 2HG  GLN B  94       6.867 -16.525 -17.461  1.00  0.00           H  
ATOM    808 1HE2 GLN B  94       5.074 -15.709 -20.556  1.00  0.00           H  
ATOM    809 2HE2 GLN B  94       5.614 -17.100 -19.672  1.00  0.00           H  
ATOM    810  N   GLU B  95      10.783 -14.072 -16.858  1.00  0.00           N  
ATOM    811  CA  GLU B  95      11.900 -13.169 -16.683  1.00  0.00           C  
ATOM    812  C   GLU B  95      11.756 -12.150 -15.547  1.00  0.00           C  
ATOM    813  O   GLU B  95      12.618 -11.281 -15.396  1.00  0.00           O  
ATOM    814  CB  GLU B  95      12.112 -12.457 -18.019  1.00  0.00           C  
ATOM    815  CG  GLU B  95      12.532 -13.436 -19.172  1.00  0.00           C  
ATOM    816  CD  GLU B  95      12.770 -12.772 -20.562  1.00  0.00           C  
ATOM    817  OE1 GLU B  95      12.582 -11.585 -20.690  1.00  0.00           O  
ATOM    818  OE2 GLU B  95      13.136 -13.485 -21.479  1.00  0.00           O  
ATOM    819  H   GLU B  95      10.023 -13.762 -17.443  1.00  0.00           H  
ATOM    820  HA  GLU B  95      12.783 -13.772 -16.471  1.00  0.00           H  
ATOM    821 1HB  GLU B  95      11.187 -11.957 -18.310  1.00  0.00           H  
ATOM    822 2HB  GLU B  95      12.883 -11.695 -17.909  1.00  0.00           H  
ATOM    823 1HG  GLU B  95      13.445 -13.947 -18.870  1.00  0.00           H  
ATOM    824 2HG  GLU B  95      11.752 -14.192 -19.274  1.00  0.00           H  
ATOM    825  N   ILE B  96      10.672 -12.221 -14.767  1.00  0.00           N  
ATOM    826  CA  ILE B  96      10.455 -11.233 -13.701  1.00  0.00           C  
ATOM    827  C   ILE B  96      10.302 -11.829 -12.316  1.00  0.00           C  
ATOM    828  O   ILE B  96       9.943 -12.997 -12.133  1.00  0.00           O  
ATOM    829  CB  ILE B  96       9.186 -10.397 -13.938  1.00  0.00           C  
ATOM    830  CG1 ILE B  96       7.961 -11.334 -13.948  1.00  0.00           C  
ATOM    831  CG2 ILE B  96       9.299  -9.605 -15.212  1.00  0.00           C  
ATOM    832  CD1 ILE B  96       6.628 -10.621 -13.889  1.00  0.00           C  
ATOM    833  H   ILE B  96       9.995 -12.970 -14.911  1.00  0.00           H  
ATOM    834  HA  ILE B  96      11.309 -10.556 -13.675  1.00  0.00           H  
ATOM    835  HB  ILE B  96       9.058  -9.704 -13.102  1.00  0.00           H  
ATOM    836 1HG1 ILE B  96       7.990 -11.936 -14.857  1.00  0.00           H  
ATOM    837 2HG1 ILE B  96       8.032 -12.004 -13.091  1.00  0.00           H  
ATOM    838 1HG2 ILE B  96       8.398  -9.012 -15.350  1.00  0.00           H  
ATOM    839 2HG2 ILE B  96      10.163  -8.950 -15.147  1.00  0.00           H  
ATOM    840 3HG2 ILE B  96       9.419 -10.284 -16.055  1.00  0.00           H  
ATOM    841 1HD1 ILE B  96       5.823 -11.357 -13.900  1.00  0.00           H  
ATOM    842 2HD1 ILE B  96       6.574 -10.033 -12.973  1.00  0.00           H  
ATOM    843 3HD1 ILE B  96       6.531  -9.965 -14.752  1.00  0.00           H  
ATOM    844  N   TYR B  97      10.500 -10.977 -11.322  1.00  0.00           N  
ATOM    845  CA  TYR B  97      10.351 -11.391  -9.944  1.00  0.00           C  
ATOM    846  C   TYR B  97       9.284 -10.571  -9.262  1.00  0.00           C  
ATOM    847  O   TYR B  97       9.144  -9.384  -9.548  1.00  0.00           O  
ATOM    848  CB  TYR B  97      11.678 -11.197  -9.239  1.00  0.00           C  
ATOM    849  CG  TYR B  97      12.742 -12.043  -9.791  1.00  0.00           C  
ATOM    850  CD1 TYR B  97      13.425 -11.635 -10.926  1.00  0.00           C  
ATOM    851  CD2 TYR B  97      13.082 -13.214  -9.150  1.00  0.00           C  
ATOM    852  CE1 TYR B  97      14.439 -12.407 -11.427  1.00  0.00           C  
ATOM    853  CE2 TYR B  97      14.109 -13.979  -9.647  1.00  0.00           C  
ATOM    854  CZ  TYR B  97      14.784 -13.578 -10.783  1.00  0.00           C  
ATOM    855  OH  TYR B  97      15.810 -14.340 -11.280  1.00  0.00           O  
ATOM    856  H   TYR B  97      10.786 -10.016 -11.523  1.00  0.00           H  
ATOM    857  HA  TYR B  97      10.057 -12.430  -9.922  1.00  0.00           H  
ATOM    858 1HB  TYR B  97      11.992 -10.153  -9.325  1.00  0.00           H  
ATOM    859 2HB  TYR B  97      11.575 -11.421  -8.189  1.00  0.00           H  
ATOM    860  HD1 TYR B  97      13.153 -10.700 -11.420  1.00  0.00           H  
ATOM    861  HD2 TYR B  97      12.544 -13.525  -8.253  1.00  0.00           H  
ATOM    862  HE1 TYR B  97      14.973 -12.091 -12.319  1.00  0.00           H  
ATOM    863  HE2 TYR B  97      14.390 -14.905  -9.145  1.00  0.00           H  
ATOM    864  HH  TYR B  97      16.167 -14.915 -10.563  1.00  0.00           H  
ATOM    865  N   PHE B  98       8.520 -11.173  -8.355  1.00  0.00           N  
ATOM    866  CA  PHE B  98       7.543 -10.337  -7.651  1.00  0.00           C  
ATOM    867  C   PHE B  98       7.018 -10.897  -6.348  1.00  0.00           C  
ATOM    868  O   PHE B  98       7.122 -12.088  -6.061  1.00  0.00           O  
ATOM    869  CB  PHE B  98       6.357 -10.031  -8.562  1.00  0.00           C  
ATOM    870  CG  PHE B  98       5.655 -11.183  -8.883  1.00  0.00           C  
ATOM    871  CD1 PHE B  98       4.553 -11.543  -8.151  1.00  0.00           C  
ATOM    872  CD2 PHE B  98       6.110 -11.973  -9.876  1.00  0.00           C  
ATOM    873  CE1 PHE B  98       3.893 -12.691  -8.433  1.00  0.00           C  
ATOM    874  CE2 PHE B  98       5.488 -13.108 -10.163  1.00  0.00           C  
ATOM    875  CZ  PHE B  98       4.361 -13.491  -9.446  1.00  0.00           C  
ATOM    876  H   PHE B  98       8.652 -12.165  -8.160  1.00  0.00           H  
ATOM    877  HA  PHE B  98       8.034  -9.398  -7.424  1.00  0.00           H  
ATOM    878 1HB  PHE B  98       5.673  -9.344  -8.063  1.00  0.00           H  
ATOM    879 2HB  PHE B  98       6.678  -9.560  -9.479  1.00  0.00           H  
ATOM    880  HD1 PHE B  98       4.211 -10.891  -7.342  1.00  0.00           H  
ATOM    881  HD2 PHE B  98       6.993 -11.684 -10.441  1.00  0.00           H  
ATOM    882  HE1 PHE B  98       3.008 -12.974  -7.855  1.00  0.00           H  
ATOM    883  HE2 PHE B  98       5.880 -13.714 -10.955  1.00  0.00           H  
ATOM    884  HZ  PHE B  98       3.849 -14.422  -9.680  1.00  0.00           H  
ATOM    885  N   ILE B  99       6.398 -10.024  -5.572  1.00  0.00           N  
ATOM    886  CA  ILE B  99       5.662 -10.433  -4.382  1.00  0.00           C  
ATOM    887  C   ILE B  99       4.264  -9.827  -4.347  1.00  0.00           C  
ATOM    888  O   ILE B  99       4.016  -8.755  -4.906  1.00  0.00           O  
ATOM    889  CB  ILE B  99       6.434 -10.101  -3.092  1.00  0.00           C  
ATOM    890  CG1 ILE B  99       6.736  -8.708  -3.012  1.00  0.00           C  
ATOM    891  CG2 ILE B  99       7.677 -10.843  -2.988  1.00  0.00           C  
ATOM    892  CD1 ILE B  99       7.131  -8.318  -1.618  1.00  0.00           C  
ATOM    893  H   ILE B  99       6.425  -9.045  -5.858  1.00  0.00           H  
ATOM    894  HA  ILE B  99       5.545 -11.514  -4.412  1.00  0.00           H  
ATOM    895  HB  ILE B  99       5.802 -10.349  -2.238  1.00  0.00           H  
ATOM    896 1HG1 ILE B  99       7.568  -8.495  -3.685  1.00  0.00           H  
ATOM    897 2HG1 ILE B  99       5.869  -8.122  -3.323  1.00  0.00           H  
ATOM    898 1HG2 ILE B  99       8.186 -10.607  -2.055  1.00  0.00           H  
ATOM    899 2HG2 ILE B  99       7.439 -11.903  -3.012  1.00  0.00           H  
ATOM    900 3HG2 ILE B  99       8.309 -10.579  -3.815  1.00  0.00           H  
ATOM    901 1HD1 ILE B  99       7.382  -7.275  -1.589  1.00  0.00           H  
ATOM    902 2HD1 ILE B  99       6.304  -8.520  -0.937  1.00  0.00           H  
ATOM    903 3HD1 ILE B  99       8.003  -8.899  -1.317  1.00  0.00           H  
ATOM    904  N   GLU B 100       3.354 -10.531  -3.682  1.00  0.00           N  
ATOM    905  CA  GLU B 100       1.984 -10.071  -3.462  1.00  0.00           C  
ATOM    906  C   GLU B 100       1.736 -10.153  -1.964  1.00  0.00           C  
ATOM    907  O   GLU B 100       1.819 -11.228  -1.386  1.00  0.00           O  
ATOM    908  CB  GLU B 100       0.980 -10.931  -4.242  1.00  0.00           C  
ATOM    909  CG  GLU B 100       1.158 -10.875  -5.761  1.00  0.00           C  
ATOM    910  CD  GLU B 100       0.194 -11.796  -6.551  1.00  0.00           C  
ATOM    911  OE1 GLU B 100       0.386 -13.006  -6.531  1.00  0.00           O  
ATOM    912  OE2 GLU B 100      -0.713 -11.281  -7.174  1.00  0.00           O  
ATOM    913  H   GLU B 100       3.630 -11.415  -3.278  1.00  0.00           H  
ATOM    914  HA  GLU B 100       1.890  -9.036  -3.777  1.00  0.00           H  
ATOM    915 1HB  GLU B 100       1.070 -11.968  -3.930  1.00  0.00           H  
ATOM    916 2HB  GLU B 100      -0.035 -10.602  -4.006  1.00  0.00           H  
ATOM    917 1HG  GLU B 100       1.018  -9.843  -6.088  1.00  0.00           H  
ATOM    918 2HG  GLU B 100       2.180 -11.154  -5.992  1.00  0.00           H  
ATOM    919  N   THR B 101       1.524  -9.028  -1.321  1.00  0.00           N  
ATOM    920  CA  THR B 101       1.399  -9.058   0.119  1.00  0.00           C  
ATOM    921  C   THR B 101       0.569  -7.926   0.694  1.00  0.00           C  
ATOM    922  O   THR B 101       0.053  -7.084  -0.016  1.00  0.00           O  
ATOM    923  CB  THR B 101       2.785  -9.031   0.782  1.00  0.00           C  
ATOM    924  OG1 THR B 101       2.638  -9.305   2.173  1.00  0.00           O  
ATOM    925  CG2 THR B 101       3.435  -7.653   0.611  1.00  0.00           C  
ATOM    926  H   THR B 101       1.427  -8.162  -1.854  1.00  0.00           H  
ATOM    927  HA  THR B 101       0.910  -9.992   0.394  1.00  0.00           H  
ATOM    928  HB  THR B 101       3.424  -9.791   0.330  1.00  0.00           H  
ATOM    929  HG1 THR B 101       2.532 -10.263   2.281  1.00  0.00           H  
ATOM    930 1HG2 THR B 101       4.410  -7.653   1.092  1.00  0.00           H  
ATOM    931 2HG2 THR B 101       3.554  -7.444  -0.452  1.00  0.00           H  
ATOM    932 3HG2 THR B 101       2.824  -6.874   1.056  1.00  0.00           H  
ATOM    933  N   LYS B 102       0.432  -7.925   2.001  1.00  0.00           N  
ATOM    934  CA  LYS B 102      -0.298  -6.899   2.724  1.00  0.00           C  
ATOM    935  C   LYS B 102       0.638  -6.328   3.756  1.00  0.00           C  
ATOM    936  O   LYS B 102       0.314  -5.378   4.480  1.00  0.00           O  
ATOM    937  CB  LYS B 102      -1.561  -7.457   3.382  1.00  0.00           C  
ATOM    938  CG  LYS B 102      -2.577  -8.034   2.405  1.00  0.00           C  
ATOM    939  CD  LYS B 102      -3.817  -8.536   3.129  1.00  0.00           C  
ATOM    940  CE  LYS B 102      -4.772  -9.236   2.173  1.00  0.00           C  
ATOM    941  NZ  LYS B 102      -5.975  -9.762   2.874  1.00  0.00           N  
ATOM    942  H   LYS B 102       0.926  -8.641   2.510  1.00  0.00           H  
ATOM    943  HA  LYS B 102      -0.587  -6.100   2.039  1.00  0.00           H  
ATOM    944 1HB  LYS B 102      -1.288  -8.245   4.084  1.00  0.00           H  
ATOM    945 2HB  LYS B 102      -2.055  -6.668   3.950  1.00  0.00           H  
ATOM    946 1HG  LYS B 102      -2.871  -7.266   1.689  1.00  0.00           H  
ATOM    947 2HG  LYS B 102      -2.126  -8.862   1.858  1.00  0.00           H  
ATOM    948 1HD  LYS B 102      -3.523  -9.236   3.913  1.00  0.00           H  
ATOM    949 2HD  LYS B 102      -4.333  -7.695   3.592  1.00  0.00           H  
ATOM    950 1HE  LYS B 102      -5.093  -8.536   1.403  1.00  0.00           H  
ATOM    951 2HE  LYS B 102      -4.258 -10.065   1.688  1.00  0.00           H  
ATOM    952 1HZ  LYS B 102      -6.581 -10.218   2.207  1.00  0.00           H  
ATOM    953 2HZ  LYS B 102      -5.690 -10.428   3.579  1.00  0.00           H  
ATOM    954 3HZ  LYS B 102      -6.471  -9.000   3.312  1.00  0.00           H  
ATOM    955  N   LYS B 103       1.827  -6.921   3.799  1.00  0.00           N  
ATOM    956  CA  LYS B 103       2.832  -6.652   4.805  1.00  0.00           C  
ATOM    957  C   LYS B 103       3.719  -5.451   4.540  1.00  0.00           C  
ATOM    958  O   LYS B 103       4.678  -5.230   5.267  1.00  0.00           O  
ATOM    959  CB  LYS B 103       3.637  -7.924   4.973  1.00  0.00           C  
ATOM    960  CG  LYS B 103       2.752  -9.018   5.556  1.00  0.00           C  
ATOM    961  CD  LYS B 103       3.405 -10.367   5.648  1.00  0.00           C  
ATOM    962  CE  LYS B 103       2.429 -11.347   6.303  1.00  0.00           C  
ATOM    963  NZ  LYS B 103       2.961 -12.734   6.365  1.00  0.00           N  
ATOM    964  H   LYS B 103       2.028  -7.666   3.133  1.00  0.00           H  
ATOM    965  HA  LYS B 103       2.310  -6.463   5.741  1.00  0.00           H  
ATOM    966 1HB  LYS B 103       4.028  -8.245   4.011  1.00  0.00           H  
ATOM    967 2HB  LYS B 103       4.481  -7.750   5.641  1.00  0.00           H  
ATOM    968 1HG  LYS B 103       2.445  -8.720   6.562  1.00  0.00           H  
ATOM    969 2HG  LYS B 103       1.857  -9.111   4.944  1.00  0.00           H  
ATOM    970 1HD  LYS B 103       3.658 -10.721   4.646  1.00  0.00           H  
ATOM    971 2HD  LYS B 103       4.317 -10.308   6.239  1.00  0.00           H  
ATOM    972 1HE  LYS B 103       2.229 -10.990   7.304  1.00  0.00           H  
ATOM    973 2HE  LYS B 103       1.492 -11.354   5.747  1.00  0.00           H  
ATOM    974 1HZ  LYS B 103       2.285 -13.326   6.833  1.00  0.00           H  
ATOM    975 2HZ  LYS B 103       3.132 -13.076   5.435  1.00  0.00           H  
ATOM    976 3HZ  LYS B 103       3.826 -12.743   6.891  1.00  0.00           H  
ATOM    977  N   PHE B 104       3.433  -4.667   3.511  1.00  0.00           N  
ATOM    978  CA  PHE B 104       4.244  -3.476   3.302  1.00  0.00           C  
ATOM    979  C   PHE B 104       3.781  -2.390   4.258  1.00  0.00           C  
ATOM    980  O   PHE B 104       2.599  -2.047   4.284  1.00  0.00           O  
ATOM    981  CB  PHE B 104       4.061  -2.909   1.911  1.00  0.00           C  
ATOM    982  CG  PHE B 104       4.560  -3.735   0.842  1.00  0.00           C  
ATOM    983  CD1 PHE B 104       5.698  -4.469   1.009  1.00  0.00           C  
ATOM    984  CD2 PHE B 104       3.912  -3.764  -0.366  1.00  0.00           C  
ATOM    985  CE1 PHE B 104       6.195  -5.239  -0.013  1.00  0.00           C  
ATOM    986  CE2 PHE B 104       4.390  -4.533  -1.403  1.00  0.00           C  
ATOM    987  CZ  PHE B 104       5.531  -5.273  -1.223  1.00  0.00           C  
ATOM    988  H   PHE B 104       2.649  -4.878   2.912  1.00  0.00           H  
ATOM    989  HA  PHE B 104       5.295  -3.701   3.492  1.00  0.00           H  
ATOM    990 1HB  PHE B 104       3.012  -2.707   1.731  1.00  0.00           H  
ATOM    991 2HB  PHE B 104       4.580  -1.961   1.867  1.00  0.00           H  
ATOM    992  HD1 PHE B 104       6.197  -4.428   1.961  1.00  0.00           H  
ATOM    993  HD2 PHE B 104       3.010  -3.166  -0.495  1.00  0.00           H  
ATOM    994  HE1 PHE B 104       7.104  -5.818   0.139  1.00  0.00           H  
ATOM    995  HE2 PHE B 104       3.867  -4.556  -2.366  1.00  0.00           H  
ATOM    996  HZ  PHE B 104       5.900  -5.870  -2.037  1.00  0.00           H  
ATOM    997  N   LEU B 105       4.694  -1.823   5.026  1.00  0.00           N  
ATOM    998  CA  LEU B 105       4.322  -0.747   5.937  1.00  0.00           C  
ATOM    999  C   LEU B 105       3.984   0.525   5.167  1.00  0.00           C  
ATOM   1000  O   LEU B 105       3.096   1.286   5.549  1.00  0.00           O  
ATOM   1001  CB  LEU B 105       5.461  -0.470   6.926  1.00  0.00           C  
ATOM   1002  CG  LEU B 105       5.139   0.522   8.050  1.00  0.00           C  
ATOM   1003  CD1 LEU B 105       4.058  -0.062   8.949  1.00  0.00           C  
ATOM   1004  CD2 LEU B 105       6.404   0.822   8.841  1.00  0.00           C  
ATOM   1005  H   LEU B 105       5.664  -2.130   4.996  1.00  0.00           H  
ATOM   1006  HA  LEU B 105       3.435  -1.055   6.488  1.00  0.00           H  
ATOM   1007 1HB  LEU B 105       5.756  -1.410   7.388  1.00  0.00           H  
ATOM   1008 2HB  LEU B 105       6.314  -0.078   6.372  1.00  0.00           H  
ATOM   1009  HG  LEU B 105       4.752   1.446   7.621  1.00  0.00           H  
ATOM   1010 1HD1 LEU B 105       3.829   0.643   9.748  1.00  0.00           H  
ATOM   1011 2HD1 LEU B 105       3.158  -0.249   8.362  1.00  0.00           H  
ATOM   1012 3HD1 LEU B 105       4.410  -0.998   9.381  1.00  0.00           H  
ATOM   1013 1HD2 LEU B 105       6.175   1.528   9.640  1.00  0.00           H  
ATOM   1014 2HD2 LEU B 105       6.791  -0.102   9.272  1.00  0.00           H  
ATOM   1015 3HD2 LEU B 105       7.153   1.255   8.178  1.00  0.00           H  
ATOM   1016  N   LEU B 106       4.779   0.779   4.119  1.00  0.00           N  
ATOM   1017  CA  LEU B 106       4.712   1.974   3.274  1.00  0.00           C  
ATOM   1018  C   LEU B 106       5.147   3.259   3.994  1.00  0.00           C  
ATOM   1019  O   LEU B 106       4.868   4.373   3.542  1.00  0.00           O  
ATOM   1020  CB  LEU B 106       3.301   2.130   2.697  1.00  0.00           C  
ATOM   1021  CG  LEU B 106       2.775   0.908   1.963  1.00  0.00           C  
ATOM   1022  CD1 LEU B 106       1.340   1.178   1.542  1.00  0.00           C  
ATOM   1023  CD2 LEU B 106       3.674   0.606   0.788  1.00  0.00           C  
ATOM   1024  H   LEU B 106       5.471   0.078   3.892  1.00  0.00           H  
ATOM   1025  HA  LEU B 106       5.395   1.824   2.436  1.00  0.00           H  
ATOM   1026 1HB  LEU B 106       2.605   2.370   3.481  1.00  0.00           H  
ATOM   1027 2HB  LEU B 106       3.294   2.949   2.009  1.00  0.00           H  
ATOM   1028  HG  LEU B 106       2.766   0.047   2.631  1.00  0.00           H  
ATOM   1029 1HD1 LEU B 106       0.941   0.306   1.024  1.00  0.00           H  
ATOM   1030 2HD1 LEU B 106       0.734   1.381   2.424  1.00  0.00           H  
ATOM   1031 3HD1 LEU B 106       1.315   2.038   0.882  1.00  0.00           H  
ATOM   1032 1HD2 LEU B 106       3.301  -0.273   0.264  1.00  0.00           H  
ATOM   1033 2HD2 LEU B 106       3.690   1.455   0.105  1.00  0.00           H  
ATOM   1034 3HD2 LEU B 106       4.682   0.414   1.149  1.00  0.00           H  
ATOM   1035  N   ILE B 107       5.878   3.078   5.088  1.00  0.00           N  
ATOM   1036  CA  ILE B 107       6.541   4.162   5.797  1.00  0.00           C  
ATOM   1037  C   ILE B 107       8.013   3.792   5.917  1.00  0.00           C  
ATOM   1038  O   ILE B 107       8.366   2.823   6.588  1.00  0.00           O  
ATOM   1039  CB  ILE B 107       5.929   4.398   7.190  1.00  0.00           C  
ATOM   1040  CG1 ILE B 107       4.450   4.774   7.066  1.00  0.00           C  
ATOM   1041  CG2 ILE B 107       6.696   5.481   7.932  1.00  0.00           C  
ATOM   1042  CD1 ILE B 107       3.726   4.847   8.391  1.00  0.00           C  
ATOM   1043  H   ILE B 107       6.013   2.135   5.412  1.00  0.00           H  
ATOM   1044  HA  ILE B 107       6.458   5.075   5.210  1.00  0.00           H  
ATOM   1045  HB  ILE B 107       5.972   3.475   7.767  1.00  0.00           H  
ATOM   1046 1HG1 ILE B 107       4.360   5.742   6.574  1.00  0.00           H  
ATOM   1047 2HG1 ILE B 107       3.939   4.041   6.440  1.00  0.00           H  
ATOM   1048 1HG2 ILE B 107       6.250   5.636   8.914  1.00  0.00           H  
ATOM   1049 2HG2 ILE B 107       7.735   5.175   8.050  1.00  0.00           H  
ATOM   1050 3HG2 ILE B 107       6.654   6.411   7.364  1.00  0.00           H  
ATOM   1051 1HD1 ILE B 107       2.683   5.118   8.222  1.00  0.00           H  
ATOM   1052 2HD1 ILE B 107       3.773   3.877   8.886  1.00  0.00           H  
ATOM   1053 3HD1 ILE B 107       4.197   5.600   9.022  1.00  0.00           H  
ATOM   1054  N   GLY B 108       8.869   4.566   5.275  1.00  0.00           N  
ATOM   1055  CA  GLY B 108      10.299   4.291   5.288  1.00  0.00           C  
ATOM   1056  C   GLY B 108      10.742   3.384   4.147  1.00  0.00           C  
ATOM   1057  O   GLY B 108       9.920   2.757   3.469  1.00  0.00           O  
ATOM   1058  H   GLY B 108       8.522   5.347   4.735  1.00  0.00           H  
ATOM   1059 1HA  GLY B 108      10.843   5.233   5.230  1.00  0.00           H  
ATOM   1060 2HA  GLY B 108      10.568   3.832   6.239  1.00  0.00           H  
ATOM   1061  N   LYS B 109      12.060   3.330   3.946  1.00  0.00           N  
ATOM   1062  CA  LYS B 109      12.655   2.538   2.882  1.00  0.00           C  
ATOM   1063  C   LYS B 109      12.869   1.103   3.272  1.00  0.00           C  
ATOM   1064  O   LYS B 109      13.010   0.773   4.451  1.00  0.00           O  
ATOM   1065  CB  LYS B 109      14.005   3.105   2.402  1.00  0.00           C  
ATOM   1066  CG  LYS B 109      13.935   4.460   1.718  1.00  0.00           C  
ATOM   1067  CD  LYS B 109      15.314   4.948   1.239  1.00  0.00           C  
ATOM   1068  CE  LYS B 109      15.210   6.323   0.558  1.00  0.00           C  
ATOM   1069  NZ  LYS B 109      16.544   6.859   0.129  1.00  0.00           N  
ATOM   1070  H   LYS B 109      12.665   3.863   4.550  1.00  0.00           H  
ATOM   1071  HA  LYS B 109      11.967   2.546   2.037  1.00  0.00           H  
ATOM   1072 1HB  LYS B 109      14.681   3.188   3.246  1.00  0.00           H  
ATOM   1073 2HB  LYS B 109      14.455   2.402   1.690  1.00  0.00           H  
ATOM   1074 1HG  LYS B 109      13.300   4.363   0.854  1.00  0.00           H  
ATOM   1075 2HG  LYS B 109      13.498   5.195   2.393  1.00  0.00           H  
ATOM   1076 1HD  LYS B 109      16.000   5.008   2.081  1.00  0.00           H  
ATOM   1077 2HD  LYS B 109      15.710   4.235   0.514  1.00  0.00           H  
ATOM   1078 1HE  LYS B 109      14.569   6.228  -0.318  1.00  0.00           H  
ATOM   1079 2HE  LYS B 109      14.754   7.029   1.256  1.00  0.00           H  
ATOM   1080 1HZ  LYS B 109      16.416   7.758  -0.311  1.00  0.00           H  
ATOM   1081 2HZ  LYS B 109      17.140   6.963   0.936  1.00  0.00           H  
ATOM   1082 3HZ  LYS B 109      16.976   6.226  -0.527  1.00  0.00           H  
ATOM   1083  N   SER B 110      12.954   0.277   2.253  1.00  0.00           N  
ATOM   1084  CA  SER B 110      13.247  -1.132   2.386  1.00  0.00           C  
ATOM   1085  C   SER B 110      14.419  -1.491   1.477  1.00  0.00           C  
ATOM   1086  O   SER B 110      14.693  -0.798   0.498  1.00  0.00           O  
ATOM   1087  CB  SER B 110      12.010  -1.919   2.013  1.00  0.00           C  
ATOM   1088  OG  SER B 110      11.661  -1.693   0.688  1.00  0.00           O  
ATOM   1089  H   SER B 110      12.800   0.665   1.325  1.00  0.00           H  
ATOM   1090  HA  SER B 110      13.519  -1.352   3.421  1.00  0.00           H  
ATOM   1091 1HB  SER B 110      12.184  -2.981   2.182  1.00  0.00           H  
ATOM   1092 2HB  SER B 110      11.214  -1.628   2.628  1.00  0.00           H  
ATOM   1093  HG  SER B 110      11.114  -0.900   0.698  1.00  0.00           H  
ATOM   1094  N   ASN B 111      15.111  -2.570   1.800  1.00  0.00           N  
ATOM   1095  CA  ASN B 111      16.224  -3.068   0.999  1.00  0.00           C  
ATOM   1096  C   ASN B 111      15.811  -4.163   0.060  1.00  0.00           C  
ATOM   1097  O   ASN B 111      15.278  -5.177   0.507  1.00  0.00           O  
ATOM   1098  CB  ASN B 111      17.314  -3.667   1.881  1.00  0.00           C  
ATOM   1099  CG  ASN B 111      18.055  -2.713   2.767  1.00  0.00           C  
ATOM   1100  OD1 ASN B 111      18.956  -2.000   2.321  1.00  0.00           O  
ATOM   1101  ND2 ASN B 111      17.690  -2.681   4.027  1.00  0.00           N  
ATOM   1102  H   ASN B 111      14.829  -3.093   2.620  1.00  0.00           H  
ATOM   1103  HA  ASN B 111      16.627  -2.253   0.396  1.00  0.00           H  
ATOM   1104 1HB  ASN B 111      16.868  -4.441   2.508  1.00  0.00           H  
ATOM   1105 2HB  ASN B 111      18.041  -4.163   1.233  1.00  0.00           H  
ATOM   1106 1HD2 ASN B 111      18.152  -2.068   4.667  1.00  0.00           H  
ATOM   1107 2HD2 ASN B 111      16.948  -3.273   4.348  1.00  0.00           H  
ATOM   1108  N   ILE B 112      16.081  -3.999  -1.222  1.00  0.00           N  
ATOM   1109  CA  ILE B 112      15.842  -5.096  -2.136  1.00  0.00           C  
ATOM   1110  C   ILE B 112      17.170  -5.618  -2.589  1.00  0.00           C  
ATOM   1111  O   ILE B 112      18.012  -4.865  -3.082  1.00  0.00           O  
ATOM   1112  CB  ILE B 112      14.994  -4.757  -3.360  1.00  0.00           C  
ATOM   1113  CG1 ILE B 112      13.626  -4.344  -2.936  1.00  0.00           C  
ATOM   1114  CG2 ILE B 112      14.924  -5.971  -4.302  1.00  0.00           C  
ATOM   1115  CD1 ILE B 112      12.842  -3.833  -4.065  1.00  0.00           C  
ATOM   1116  H   ILE B 112      16.472  -3.120  -1.562  1.00  0.00           H  
ATOM   1117  HA  ILE B 112      15.335  -5.890  -1.607  1.00  0.00           H  
ATOM   1118  HB  ILE B 112      15.443  -3.915  -3.883  1.00  0.00           H  
ATOM   1119 1HG1 ILE B 112      13.112  -5.191  -2.497  1.00  0.00           H  
ATOM   1120 2HG1 ILE B 112      13.704  -3.555  -2.182  1.00  0.00           H  
ATOM   1121 1HG2 ILE B 112      14.326  -5.723  -5.180  1.00  0.00           H  
ATOM   1122 2HG2 ILE B 112      15.929  -6.247  -4.622  1.00  0.00           H  
ATOM   1123 3HG2 ILE B 112      14.468  -6.813  -3.776  1.00  0.00           H  
ATOM   1124 1HD1 ILE B 112      11.872  -3.543  -3.725  1.00  0.00           H  
ATOM   1125 2HD1 ILE B 112      13.353  -2.977  -4.503  1.00  0.00           H  
ATOM   1126 3HD1 ILE B 112      12.743  -4.616  -4.806  1.00  0.00           H  
ATOM   1127  N   CYS B 113      17.392  -6.896  -2.359  1.00  0.00           N  
ATOM   1128  CA  CYS B 113      18.674  -7.473  -2.701  1.00  0.00           C  
ATOM   1129  C   CYS B 113      18.547  -8.644  -3.654  1.00  0.00           C  
ATOM   1130  O   CYS B 113      17.534  -9.347  -3.682  1.00  0.00           O  
ATOM   1131  CB  CYS B 113      19.399  -7.913  -1.435  1.00  0.00           C  
ATOM   1132  SG  CYS B 113      19.761  -6.536  -0.293  1.00  0.00           S  
ATOM   1133  H   CYS B 113      16.663  -7.468  -1.950  1.00  0.00           H  
ATOM   1134  HA  CYS B 113      19.277  -6.717  -3.188  1.00  0.00           H  
ATOM   1135 1HB  CYS B 113      18.792  -8.646  -0.904  1.00  0.00           H  
ATOM   1136 2HB  CYS B 113      20.341  -8.393  -1.704  1.00  0.00           H  
ATOM   1137  N   VAL B 114      19.607  -8.855  -4.409  1.00  0.00           N  
ATOM   1138  CA  VAL B 114      19.700  -9.981  -5.311  1.00  0.00           C  
ATOM   1139  C   VAL B 114      20.722 -10.960  -4.788  1.00  0.00           C  
ATOM   1140  O   VAL B 114      21.838 -10.567  -4.417  1.00  0.00           O  
ATOM   1141  CB  VAL B 114      20.083  -9.539  -6.717  1.00  0.00           C  
ATOM   1142  CG1 VAL B 114      20.183 -10.755  -7.610  1.00  0.00           C  
ATOM   1143  CG2 VAL B 114      19.047  -8.596  -7.221  1.00  0.00           C  
ATOM   1144  H   VAL B 114      20.379  -8.188  -4.353  1.00  0.00           H  
ATOM   1145  HA  VAL B 114      18.732 -10.473  -5.359  1.00  0.00           H  
ATOM   1146  HB  VAL B 114      21.057  -9.046  -6.695  1.00  0.00           H  
ATOM   1147 1HG1 VAL B 114      20.469 -10.442  -8.600  1.00  0.00           H  
ATOM   1148 2HG1 VAL B 114      20.928 -11.431  -7.219  1.00  0.00           H  
ATOM   1149 3HG1 VAL B 114      19.213 -11.265  -7.639  1.00  0.00           H  
ATOM   1150 1HG2 VAL B 114      19.293  -8.265  -8.221  1.00  0.00           H  
ATOM   1151 2HG2 VAL B 114      18.108  -9.123  -7.227  1.00  0.00           H  
ATOM   1152 3HG2 VAL B 114      18.984  -7.733  -6.563  1.00  0.00           H  
ATOM   1153  N   LYS B 115      20.298 -12.211  -4.699  1.00  0.00           N  
ATOM   1154  CA  LYS B 115      21.095 -13.284  -4.161  1.00  0.00           C  
ATOM   1155  C   LYS B 115      21.107 -14.557  -4.973  1.00  0.00           C  
ATOM   1156  O   LYS B 115      20.218 -14.808  -5.783  1.00  0.00           O  
ATOM   1157  CB  LYS B 115      20.607 -13.650  -2.754  1.00  0.00           C  
ATOM   1158  CG  LYS B 115      20.806 -12.590  -1.709  1.00  0.00           C  
ATOM   1159  CD  LYS B 115      20.356 -13.050  -0.349  1.00  0.00           C  
ATOM   1160  CE  LYS B 115      20.684 -12.002   0.714  1.00  0.00           C  
ATOM   1161  NZ  LYS B 115      20.153 -12.382   2.039  1.00  0.00           N  
ATOM   1162  H   LYS B 115      19.359 -12.418  -5.025  1.00  0.00           H  
ATOM   1163  HA  LYS B 115      22.116 -12.926  -4.108  1.00  0.00           H  
ATOM   1164 1HB  LYS B 115      19.543 -13.886  -2.793  1.00  0.00           H  
ATOM   1165 2HB  LYS B 115      21.129 -14.550  -2.412  1.00  0.00           H  
ATOM   1166 1HG  LYS B 115      21.838 -12.367  -1.654  1.00  0.00           H  
ATOM   1167 2HG  LYS B 115      20.262 -11.685  -1.978  1.00  0.00           H  
ATOM   1168 1HD  LYS B 115      19.275 -13.219  -0.352  1.00  0.00           H  
ATOM   1169 2HD  LYS B 115      20.856 -13.990  -0.098  1.00  0.00           H  
ATOM   1170 1HE  LYS B 115      21.767 -11.906   0.784  1.00  0.00           H  
ATOM   1171 2HE  LYS B 115      20.259 -11.038   0.425  1.00  0.00           H  
ATOM   1172 1HZ  LYS B 115      20.384 -11.680   2.720  1.00  0.00           H  
ATOM   1173 2HZ  LYS B 115      19.127 -12.442   1.947  1.00  0.00           H  
ATOM   1174 3HZ  LYS B 115      20.530 -13.269   2.328  1.00  0.00           H  
ATOM   1175  N   VAL B 116      22.135 -15.358  -4.735  1.00  0.00           N  
ATOM   1176  CA  VAL B 116      22.145 -16.735  -5.220  1.00  0.00           C  
ATOM   1177  C   VAL B 116      22.301 -17.581  -3.971  1.00  0.00           C  
ATOM   1178  O   VAL B 116      23.330 -17.512  -3.291  1.00  0.00           O  
ATOM   1179  CB  VAL B 116      23.287 -17.022  -6.193  1.00  0.00           C  
ATOM   1180  CG1 VAL B 116      23.219 -18.470  -6.626  1.00  0.00           C  
ATOM   1181  CG2 VAL B 116      23.159 -16.148  -7.358  1.00  0.00           C  
ATOM   1182  H   VAL B 116      22.871 -15.010  -4.115  1.00  0.00           H  
ATOM   1183  HA  VAL B 116      21.193 -16.971  -5.703  1.00  0.00           H  
ATOM   1184  HB  VAL B 116      24.241 -16.853  -5.698  1.00  0.00           H  
ATOM   1185 1HG1 VAL B 116      24.027 -18.684  -7.323  1.00  0.00           H  
ATOM   1186 2HG1 VAL B 116      23.306 -19.120  -5.758  1.00  0.00           H  
ATOM   1187 3HG1 VAL B 116      22.259 -18.640  -7.116  1.00  0.00           H  
ATOM   1188 1HG2 VAL B 116      23.962 -16.348  -8.061  1.00  0.00           H  
ATOM   1189 2HG2 VAL B 116      22.198 -16.359  -7.825  1.00  0.00           H  
ATOM   1190 3HG2 VAL B 116      23.205 -15.109  -7.038  1.00  0.00           H  
ATOM   1191  N   GLY B 117      21.300 -18.369  -3.632  1.00  0.00           N  
ATOM   1192  CA  GLY B 117      21.382 -19.039  -2.347  1.00  0.00           C  
ATOM   1193  C   GLY B 117      21.455 -17.937  -1.288  1.00  0.00           C  
ATOM   1194  O   GLY B 117      20.608 -17.046  -1.268  1.00  0.00           O  
ATOM   1195  H   GLY B 117      20.478 -18.451  -4.221  1.00  0.00           H  
ATOM   1196 1HA  GLY B 117      20.502 -19.663  -2.190  1.00  0.00           H  
ATOM   1197 2HA  GLY B 117      22.266 -19.675  -2.302  1.00  0.00           H  
ATOM   1198  N   GLU B 118      22.458 -17.986  -0.419  1.00  0.00           N  
ATOM   1199  CA  GLU B 118      22.592 -16.969   0.622  1.00  0.00           C  
ATOM   1200  C   GLU B 118      23.636 -15.896   0.255  1.00  0.00           C  
ATOM   1201  O   GLU B 118      23.956 -15.032   1.077  1.00  0.00           O  
ATOM   1202  CB  GLU B 118      22.940 -17.641   1.955  1.00  0.00           C  
ATOM   1203  CG  GLU B 118      21.820 -18.580   2.464  1.00  0.00           C  
ATOM   1204  CD  GLU B 118      22.113 -19.278   3.798  1.00  0.00           C  
ATOM   1205  OE1 GLU B 118      23.194 -19.112   4.314  1.00  0.00           O  
ATOM   1206  OE2 GLU B 118      21.242 -20.013   4.281  1.00  0.00           O  
ATOM   1207  H   GLU B 118      23.137 -18.731  -0.482  1.00  0.00           H  
ATOM   1208  HA  GLU B 118      21.632 -16.467   0.737  1.00  0.00           H  
ATOM   1209 1HB  GLU B 118      23.855 -18.224   1.846  1.00  0.00           H  
ATOM   1210 2HB  GLU B 118      23.122 -16.880   2.714  1.00  0.00           H  
ATOM   1211 1HG  GLU B 118      20.905 -17.996   2.569  1.00  0.00           H  
ATOM   1212 2HG  GLU B 118      21.641 -19.336   1.703  1.00  0.00           H  
ATOM   1213  N   LYS B 119      24.180 -15.967  -0.970  1.00  0.00           N  
ATOM   1214  CA  LYS B 119      25.229 -15.047  -1.423  1.00  0.00           C  
ATOM   1215  C   LYS B 119      24.696 -13.716  -1.926  1.00  0.00           C  
ATOM   1216  O   LYS B 119      23.932 -13.669  -2.890  1.00  0.00           O  
ATOM   1217  CB  LYS B 119      26.057 -15.688  -2.548  1.00  0.00           C  
ATOM   1218  CG  LYS B 119      27.237 -14.817  -3.056  1.00  0.00           C  
ATOM   1219  CD  LYS B 119      28.063 -15.532  -4.147  1.00  0.00           C  
ATOM   1220  CE  LYS B 119      29.199 -14.635  -4.666  1.00  0.00           C  
ATOM   1221  NZ  LYS B 119      30.013 -15.312  -5.713  1.00  0.00           N  
ATOM   1222  H   LYS B 119      23.854 -16.677  -1.620  1.00  0.00           H  
ATOM   1223  HA  LYS B 119      25.888 -14.843  -0.578  1.00  0.00           H  
ATOM   1224 1HB  LYS B 119      26.461 -16.640  -2.205  1.00  0.00           H  
ATOM   1225 2HB  LYS B 119      25.406 -15.902  -3.398  1.00  0.00           H  
ATOM   1226 1HG  LYS B 119      26.844 -13.882  -3.470  1.00  0.00           H  
ATOM   1227 2HG  LYS B 119      27.891 -14.572  -2.220  1.00  0.00           H  
ATOM   1228 1HD  LYS B 119      28.491 -16.448  -3.738  1.00  0.00           H  
ATOM   1229 2HD  LYS B 119      27.408 -15.799  -4.980  1.00  0.00           H  
ATOM   1230 1HE  LYS B 119      28.769 -13.725  -5.086  1.00  0.00           H  
ATOM   1231 2HE  LYS B 119      29.848 -14.366  -3.834  1.00  0.00           H  
ATOM   1232 1HZ  LYS B 119      30.745 -14.688  -6.026  1.00  0.00           H  
ATOM   1233 2HZ  LYS B 119      30.427 -16.151  -5.331  1.00  0.00           H  
ATOM   1234 3HZ  LYS B 119      29.423 -15.556  -6.496  1.00  0.00           H  
ATOM   1235  N   SER B 120      25.134 -12.632  -1.286  1.00  0.00           N  
ATOM   1236  CA  SER B 120      24.693 -11.269  -1.604  1.00  0.00           C  
ATOM   1237  C   SER B 120      25.484 -10.627  -2.755  1.00  0.00           C  
ATOM   1238  O   SER B 120      26.713 -10.537  -2.686  1.00  0.00           O  
ATOM   1239  CB  SER B 120      24.804 -10.435  -0.331  1.00  0.00           C  
ATOM   1240  OG  SER B 120      24.534  -9.091  -0.561  1.00  0.00           O  
ATOM   1241  H   SER B 120      25.774 -12.763  -0.514  1.00  0.00           H  
ATOM   1242  HA  SER B 120      23.657 -11.299  -1.914  1.00  0.00           H  
ATOM   1243 1HB  SER B 120      24.107 -10.823   0.410  1.00  0.00           H  
ATOM   1244 2HB  SER B 120      25.805 -10.537   0.083  1.00  0.00           H  
ATOM   1245  HG  SER B 120      25.367  -8.695  -0.836  1.00  0.00           H  
ATOM   1246  N   LEU B 121      24.776 -10.181  -3.809  1.00  0.00           N  
ATOM   1247  CA  LEU B 121      25.417  -9.540  -4.966  1.00  0.00           C  
ATOM   1248  C   LEU B 121      25.242  -8.014  -4.938  1.00  0.00           C  
ATOM   1249  O   LEU B 121      26.189  -7.283  -4.637  1.00  0.00           O  
ATOM   1250  CB  LEU B 121      24.802 -10.101  -6.257  1.00  0.00           C  
ATOM   1251  CG  LEU B 121      24.992 -11.598  -6.473  1.00  0.00           C  
ATOM   1252  CD1 LEU B 121      24.177 -12.029  -7.655  1.00  0.00           C  
ATOM   1253  CD2 LEU B 121      26.460 -11.886  -6.699  1.00  0.00           C  
ATOM   1254  H   LEU B 121      23.762 -10.307  -3.827  1.00  0.00           H  
ATOM   1255  HA  LEU B 121      26.480  -9.768  -4.944  1.00  0.00           H  
ATOM   1256 1HB  LEU B 121      23.729  -9.917  -6.250  1.00  0.00           H  
ATOM   1257 2HB  LEU B 121      25.236  -9.577  -7.109  1.00  0.00           H  
ATOM   1258  HG  LEU B 121      24.636 -12.148  -5.594  1.00  0.00           H  
ATOM   1259 1HD1 LEU B 121      24.301 -13.097  -7.811  1.00  0.00           H  
ATOM   1260 2HD1 LEU B 121      23.141 -11.810  -7.459  1.00  0.00           H  
ATOM   1261 3HD1 LEU B 121      24.500 -11.496  -8.538  1.00  0.00           H  
ATOM   1262 1HD2 LEU B 121      26.599 -12.955  -6.855  1.00  0.00           H  
ATOM   1263 2HD2 LEU B 121      26.806 -11.340  -7.580  1.00  0.00           H  
ATOM   1264 3HD2 LEU B 121      27.030 -11.568  -5.823  1.00  0.00           H  
ATOM   1265  N   THR B 122      24.020  -7.546  -5.226  1.00  0.00           N  
ATOM   1266  CA  THR B 122      23.709  -6.116  -5.209  1.00  0.00           C  
ATOM   1267  C   THR B 122      22.444  -5.845  -4.397  1.00  0.00           C  
ATOM   1268  O   THR B 122      21.537  -6.682  -4.347  1.00  0.00           O  
ATOM   1269  CB  THR B 122      23.518  -5.568  -6.665  1.00  0.00           C  
ATOM   1270  OG1 THR B 122      22.415  -6.269  -7.318  1.00  0.00           O  
ATOM   1271  CG2 THR B 122      24.789  -5.746  -7.484  1.00  0.00           C  
ATOM   1272  H   THR B 122      23.290  -8.202  -5.456  1.00  0.00           H  
ATOM   1273  HA  THR B 122      24.534  -5.580  -4.739  1.00  0.00           H  
ATOM   1274  HB  THR B 122      23.276  -4.507  -6.615  1.00  0.00           H  
ATOM   1275  HG1 THR B 122      22.260  -5.949  -8.266  1.00  0.00           H  
ATOM   1276 1HG2 THR B 122      24.631  -5.346  -8.487  1.00  0.00           H  
ATOM   1277 2HG2 THR B 122      25.605  -5.209  -7.002  1.00  0.00           H  
ATOM   1278 3HG2 THR B 122      25.041  -6.797  -7.549  1.00  0.00           H  
ATOM   1279  N   CYS B 123      22.381  -4.655  -3.797  1.00  0.00           N  
ATOM   1280  CA  CYS B 123      21.192  -4.203  -3.085  1.00  0.00           C  
ATOM   1281  C   CYS B 123      20.817  -2.794  -3.472  1.00  0.00           C  
ATOM   1282  O   CYS B 123      21.680  -1.996  -3.841  1.00  0.00           O  
ATOM   1283  CB  CYS B 123      21.362  -4.233  -1.564  1.00  0.00           C  
ATOM   1284  SG  CYS B 123      21.634  -5.865  -0.839  1.00  0.00           S  
ATOM   1285  H   CYS B 123      23.178  -4.036  -3.860  1.00  0.00           H  
ATOM   1286  HA  CYS B 123      20.372  -4.848  -3.356  1.00  0.00           H  
ATOM   1287 1HB  CYS B 123      22.195  -3.596  -1.281  1.00  0.00           H  
ATOM   1288 2HB  CYS B 123      20.464  -3.811  -1.103  1.00  0.00           H  
ATOM   1289  N   LYS B 124      19.543  -2.478  -3.324  1.00  0.00           N  
ATOM   1290  CA  LYS B 124      19.048  -1.135  -3.564  1.00  0.00           C  
ATOM   1291  C   LYS B 124      18.005  -0.737  -2.536  1.00  0.00           C  
ATOM   1292  O   LYS B 124      17.067  -1.487  -2.263  1.00  0.00           O  
ATOM   1293  CB  LYS B 124      18.474  -1.058  -4.990  1.00  0.00           C  
ATOM   1294  CG  LYS B 124      17.941   0.299  -5.428  1.00  0.00           C  
ATOM   1295  CD  LYS B 124      17.464   0.274  -6.909  1.00  0.00           C  
ATOM   1296  CE  LYS B 124      18.656   0.460  -7.857  1.00  0.00           C  
ATOM   1297  NZ  LYS B 124      18.250   0.629  -9.277  1.00  0.00           N  
ATOM   1298  H   LYS B 124      18.897  -3.220  -3.063  1.00  0.00           H  
ATOM   1299  HA  LYS B 124      19.881  -0.436  -3.481  1.00  0.00           H  
ATOM   1300 1HB  LYS B 124      19.227  -1.381  -5.709  1.00  0.00           H  
ATOM   1301 2HB  LYS B 124      17.640  -1.745  -5.063  1.00  0.00           H  
ATOM   1302 1HG  LYS B 124      17.111   0.589  -4.787  1.00  0.00           H  
ATOM   1303 2HG  LYS B 124      18.725   1.044  -5.320  1.00  0.00           H  
ATOM   1304 1HD  LYS B 124      16.987  -0.685  -7.131  1.00  0.00           H  
ATOM   1305 2HD  LYS B 124      16.739   1.072  -7.079  1.00  0.00           H  
ATOM   1306 1HE  LYS B 124      19.202   1.346  -7.544  1.00  0.00           H  
ATOM   1307 2HE  LYS B 124      19.317  -0.408  -7.783  1.00  0.00           H  
ATOM   1308 1HZ  LYS B 124      19.069   0.761  -9.849  1.00  0.00           H  
ATOM   1309 2HZ  LYS B 124      17.764  -0.203  -9.616  1.00  0.00           H  
ATOM   1310 3HZ  LYS B 124      17.651   1.428  -9.374  1.00  0.00           H  
ATOM   1311  N   LYS B 125      18.172   0.427  -1.925  1.00  0.00           N  
ATOM   1312  CA  LYS B 125      17.150   0.879  -0.999  1.00  0.00           C  
ATOM   1313  C   LYS B 125      16.106   1.678  -1.729  1.00  0.00           C  
ATOM   1314  O   LYS B 125      16.424   2.617  -2.463  1.00  0.00           O  
ATOM   1315  CB  LYS B 125      17.713   1.674   0.169  1.00  0.00           C  
ATOM   1316  CG  LYS B 125      18.507   0.839   1.100  1.00  0.00           C  
ATOM   1317  CD  LYS B 125      19.167   1.642   2.212  1.00  0.00           C  
ATOM   1318  CE  LYS B 125      18.140   2.099   3.253  1.00  0.00           C  
ATOM   1319  NZ  LYS B 125      18.793   2.709   4.464  1.00  0.00           N  
ATOM   1320  H   LYS B 125      18.973   1.009  -2.134  1.00  0.00           H  
ATOM   1321  HA  LYS B 125      16.662   0.006  -0.582  1.00  0.00           H  
ATOM   1322 1HB  LYS B 125      18.332   2.490  -0.194  1.00  0.00           H  
ATOM   1323 2HB  LYS B 125      16.892   2.103   0.736  1.00  0.00           H  
ATOM   1324 1HG  LYS B 125      17.811   0.141   1.557  1.00  0.00           H  
ATOM   1325 2HG  LYS B 125      19.257   0.272   0.555  1.00  0.00           H  
ATOM   1326 1HD  LYS B 125      19.914   1.018   2.706  1.00  0.00           H  
ATOM   1327 2HD  LYS B 125      19.665   2.513   1.792  1.00  0.00           H  
ATOM   1328 1HE  LYS B 125      17.479   2.833   2.797  1.00  0.00           H  
ATOM   1329 2HE  LYS B 125      17.545   1.237   3.566  1.00  0.00           H  
ATOM   1330 1HZ  LYS B 125      18.084   2.996   5.124  1.00  0.00           H  
ATOM   1331 2HZ  LYS B 125      19.400   2.025   4.896  1.00  0.00           H  
ATOM   1332 3HZ  LYS B 125      19.338   3.513   4.187  1.00  0.00           H  
ATOM   1333  N   ILE B 126      14.861   1.293  -1.547  1.00  0.00           N  
ATOM   1334  CA  ILE B 126      13.786   1.985  -2.210  1.00  0.00           C  
ATOM   1335  C   ILE B 126      12.680   2.334  -1.252  1.00  0.00           C  
ATOM   1336  O   ILE B 126      12.493   1.694  -0.220  1.00  0.00           O  
ATOM   1337  CB  ILE B 126      13.114   1.121  -3.267  1.00  0.00           C  
ATOM   1338  CG1 ILE B 126      12.545  -0.066  -2.576  1.00  0.00           C  
ATOM   1339  CG2 ILE B 126      14.116   0.653  -4.320  1.00  0.00           C  
ATOM   1340  CD1 ILE B 126      11.607  -0.794  -3.397  1.00  0.00           C  
ATOM   1341  H   ILE B 126      14.676   0.509  -0.922  1.00  0.00           H  
ATOM   1342  HA  ILE B 126      14.167   2.901  -2.655  1.00  0.00           H  
ATOM   1343  HB  ILE B 126      12.301   1.677  -3.740  1.00  0.00           H  
ATOM   1344 1HG1 ILE B 126      13.366  -0.736  -2.301  1.00  0.00           H  
ATOM   1345 2HG1 ILE B 126      12.034   0.245  -1.668  1.00  0.00           H  
ATOM   1346 1HG2 ILE B 126      13.614   0.020  -5.051  1.00  0.00           H  
ATOM   1347 2HG2 ILE B 126      14.548   1.516  -4.823  1.00  0.00           H  
ATOM   1348 3HG2 ILE B 126      14.910   0.077  -3.836  1.00  0.00           H  
ATOM   1349 1HD1 ILE B 126      11.235  -1.646  -2.838  1.00  0.00           H  
ATOM   1350 2HD1 ILE B 126      10.797  -0.128  -3.628  1.00  0.00           H  
ATOM   1351 3HD1 ILE B 126      12.085  -1.122  -4.308  1.00  0.00           H  
ATOM   1352  N   ASP B 127      11.904   3.314  -1.627  1.00  0.00           N  
ATOM   1353  CA  ASP B 127      10.688   3.631  -0.917  1.00  0.00           C  
ATOM   1354  C   ASP B 127       9.537   3.139  -1.773  1.00  0.00           C  
ATOM   1355  O   ASP B 127       9.332   3.601  -2.896  1.00  0.00           O  
ATOM   1356  CB  ASP B 127      10.579   5.100  -0.547  1.00  0.00           C  
ATOM   1357  CG  ASP B 127       9.328   5.404   0.294  1.00  0.00           C  
ATOM   1358  OD1 ASP B 127       8.342   4.675   0.194  1.00  0.00           O  
ATOM   1359  OD2 ASP B 127       9.359   6.360   1.037  1.00  0.00           O  
ATOM   1360  H   ASP B 127      12.139   3.835  -2.461  1.00  0.00           H  
ATOM   1361  HA  ASP B 127      10.666   3.071   0.019  1.00  0.00           H  
ATOM   1362 1HB  ASP B 127      11.445   5.403   0.021  1.00  0.00           H  
ATOM   1363 2HB  ASP B 127      10.561   5.703  -1.444  1.00  0.00           H  
ATOM   1364  N   LEU B 128       8.818   2.158  -1.277  1.00  0.00           N  
ATOM   1365  CA  LEU B 128       7.753   1.511  -2.021  1.00  0.00           C  
ATOM   1366  C   LEU B 128       6.671   2.492  -2.479  1.00  0.00           C  
ATOM   1367  O   LEU B 128       5.953   2.212  -3.448  1.00  0.00           O  
ATOM   1368  CB  LEU B 128       7.146   0.439  -1.131  1.00  0.00           C  
ATOM   1369  CG  LEU B 128       8.089  -0.702  -0.827  1.00  0.00           C  
ATOM   1370  CD1 LEU B 128       7.563  -1.545   0.342  1.00  0.00           C  
ATOM   1371  CD2 LEU B 128       8.205  -1.539  -2.061  1.00  0.00           C  
ATOM   1372  H   LEU B 128       9.023   1.845  -0.339  1.00  0.00           H  
ATOM   1373  HA  LEU B 128       8.191   1.040  -2.898  1.00  0.00           H  
ATOM   1374 1HB  LEU B 128       6.849   0.898  -0.188  1.00  0.00           H  
ATOM   1375 2HB  LEU B 128       6.256   0.036  -1.617  1.00  0.00           H  
ATOM   1376  HG  LEU B 128       9.071  -0.302  -0.556  1.00  0.00           H  
ATOM   1377 1HD1 LEU B 128       8.250  -2.369   0.543  1.00  0.00           H  
ATOM   1378 2HD1 LEU B 128       7.470  -0.926   1.237  1.00  0.00           H  
ATOM   1379 3HD1 LEU B 128       6.597  -1.938   0.068  1.00  0.00           H  
ATOM   1380 1HD2 LEU B 128       8.894  -2.355  -1.873  1.00  0.00           H  
ATOM   1381 2HD2 LEU B 128       7.225  -1.940  -2.327  1.00  0.00           H  
ATOM   1382 3HD2 LEU B 128       8.572  -0.931  -2.866  1.00  0.00           H  
ATOM   1383  N   THR B 129       6.558   3.650  -1.800  1.00  0.00           N  
ATOM   1384  CA  THR B 129       5.532   4.638  -2.120  1.00  0.00           C  
ATOM   1385  C   THR B 129       5.994   5.626  -3.182  1.00  0.00           C  
ATOM   1386  O   THR B 129       5.257   6.559  -3.518  1.00  0.00           O  
ATOM   1387  CB  THR B 129       5.104   5.410  -0.858  1.00  0.00           C  
ATOM   1388  OG1 THR B 129       6.185   6.239  -0.411  1.00  0.00           O  
ATOM   1389  CG2 THR B 129       4.717   4.445   0.252  1.00  0.00           C  
ATOM   1390  H   THR B 129       7.209   3.862  -1.031  1.00  0.00           H  
ATOM   1391  HA  THR B 129       4.662   4.112  -2.512  1.00  0.00           H  
ATOM   1392  HB  THR B 129       4.250   6.046  -1.093  1.00  0.00           H  
ATOM   1393  HG1 THR B 129       6.910   5.684  -0.114  1.00  0.00           H  
ATOM   1394 1HG2 THR B 129       4.416   5.009   1.136  1.00  0.00           H  
ATOM   1395 2HG2 THR B 129       3.887   3.821  -0.080  1.00  0.00           H  
ATOM   1396 3HG2 THR B 129       5.570   3.813   0.498  1.00  0.00           H  
ATOM   1397  N   THR B 130       7.218   5.453  -3.673  1.00  0.00           N  
ATOM   1398  CA  THR B 130       7.764   6.356  -4.668  1.00  0.00           C  
ATOM   1399  C   THR B 130       8.010   5.673  -6.005  1.00  0.00           C  
ATOM   1400  O   THR B 130       8.546   6.287  -6.929  1.00  0.00           O  
ATOM   1401  CB  THR B 130       9.068   6.955  -4.183  1.00  0.00           C  
ATOM   1402  OG1 THR B 130      10.034   5.907  -3.993  1.00  0.00           O  
ATOM   1403  CG2 THR B 130       8.785   7.646  -2.844  1.00  0.00           C  
ATOM   1404  H   THR B 130       7.798   4.685  -3.341  1.00  0.00           H  
ATOM   1405  HA  THR B 130       7.053   7.157  -4.826  1.00  0.00           H  
ATOM   1406  HB  THR B 130       9.445   7.672  -4.906  1.00  0.00           H  
ATOM   1407  HG1 THR B 130       9.624   5.175  -3.487  1.00  0.00           H  
ATOM   1408 1HG2 THR B 130       9.702   8.085  -2.455  1.00  0.00           H  
ATOM   1409 2HG2 THR B 130       8.038   8.427  -2.990  1.00  0.00           H  
ATOM   1410 3HG2 THR B 130       8.404   6.917  -2.129  1.00  0.00           H  
ATOM   1411  N   ILE B 131       7.661   4.391  -6.090  1.00  0.00           N  
ATOM   1412  CA  ILE B 131       7.828   3.609  -7.308  1.00  0.00           C  
ATOM   1413  C   ILE B 131       6.470   3.037  -7.754  1.00  0.00           C  
ATOM   1414  O   ILE B 131       6.395   1.928  -8.288  1.00  0.00           O  
ATOM   1415  CB  ILE B 131       8.830   2.459  -7.117  1.00  0.00           C  
ATOM   1416  CG1 ILE B 131       8.427   1.550  -5.978  1.00  0.00           C  
ATOM   1417  CG2 ILE B 131      10.170   3.045  -6.809  1.00  0.00           C  
ATOM   1418  CD1 ILE B 131       9.196   0.228  -5.971  1.00  0.00           C  
ATOM   1419  H   ILE B 131       7.243   3.952  -5.280  1.00  0.00           H  
ATOM   1420  HA  ILE B 131       8.200   4.258  -8.099  1.00  0.00           H  
ATOM   1421  HB  ILE B 131       8.898   1.871  -8.008  1.00  0.00           H  
ATOM   1422 1HG1 ILE B 131       8.618   2.069  -5.039  1.00  0.00           H  
ATOM   1423 2HG1 ILE B 131       7.364   1.343  -6.045  1.00  0.00           H  
ATOM   1424 1HG2 ILE B 131      10.896   2.242  -6.682  1.00  0.00           H  
ATOM   1425 2HG2 ILE B 131      10.477   3.689  -7.631  1.00  0.00           H  
ATOM   1426 3HG2 ILE B 131      10.110   3.630  -5.887  1.00  0.00           H  
ATOM   1427 1HD1 ILE B 131       8.869  -0.370  -5.134  1.00  0.00           H  
ATOM   1428 2HD1 ILE B 131       9.019  -0.317  -6.874  1.00  0.00           H  
ATOM   1429 3HD1 ILE B 131      10.258   0.433  -5.887  1.00  0.00           H  
ATOM   1430  N   VAL B 132       5.385   3.748  -7.467  1.00  0.00           N  
ATOM   1431  CA  VAL B 132       4.060   3.213  -7.747  1.00  0.00           C  
ATOM   1432  C   VAL B 132       3.626   3.295  -9.215  1.00  0.00           C  
ATOM   1433  O   VAL B 132       3.733   4.343  -9.845  1.00  0.00           O  
ATOM   1434  CB  VAL B 132       3.007   3.964  -6.915  1.00  0.00           C  
ATOM   1435  CG1 VAL B 132       1.615   3.471  -7.292  1.00  0.00           C  
ATOM   1436  CG2 VAL B 132       3.284   3.799  -5.460  1.00  0.00           C  
ATOM   1437  H   VAL B 132       5.475   4.685  -7.071  1.00  0.00           H  
ATOM   1438  HA  VAL B 132       4.059   2.177  -7.428  1.00  0.00           H  
ATOM   1439  HB  VAL B 132       3.059   5.007  -7.143  1.00  0.00           H  
ATOM   1440 1HG1 VAL B 132       0.893   4.015  -6.729  1.00  0.00           H  
ATOM   1441 2HG1 VAL B 132       1.434   3.638  -8.350  1.00  0.00           H  
ATOM   1442 3HG1 VAL B 132       1.534   2.404  -7.070  1.00  0.00           H  
ATOM   1443 1HG2 VAL B 132       2.543   4.350  -4.877  1.00  0.00           H  
ATOM   1444 2HG2 VAL B 132       3.241   2.743  -5.203  1.00  0.00           H  
ATOM   1445 3HG2 VAL B 132       4.280   4.189  -5.246  1.00  0.00           H  
ATOM   1446  N   LYS B 133       3.142   2.191  -9.762  1.00  0.00           N  
ATOM   1447  CA  LYS B 133       2.628   2.156 -11.122  1.00  0.00           C  
ATOM   1448  C   LYS B 133       1.098   1.928 -11.085  1.00  0.00           C  
ATOM   1449  O   LYS B 133       0.667   0.805 -10.838  1.00  0.00           O  
ATOM   1450  CB  LYS B 133       3.286   1.034 -11.903  1.00  0.00           C  
ATOM   1451  CG  LYS B 133       2.884   1.002 -13.382  1.00  0.00           C  
ATOM   1452  CD  LYS B 133       3.630  -0.066 -14.143  1.00  0.00           C  
ATOM   1453  CE  LYS B 133       3.239  -0.081 -15.618  1.00  0.00           C  
ATOM   1454  NZ  LYS B 133       4.048  -1.094 -16.416  1.00  0.00           N  
ATOM   1455  H   LYS B 133       3.126   1.351  -9.193  1.00  0.00           H  
ATOM   1456  HA  LYS B 133       2.882   3.083 -11.624  1.00  0.00           H  
ATOM   1457 1HB  LYS B 133       4.367   1.129 -11.840  1.00  0.00           H  
ATOM   1458 2HB  LYS B 133       3.005   0.084 -11.455  1.00  0.00           H  
ATOM   1459 1HG  LYS B 133       1.807   0.816 -13.464  1.00  0.00           H  
ATOM   1460 2HG  LYS B 133       3.098   1.973 -13.838  1.00  0.00           H  
ATOM   1461 1HD  LYS B 133       4.707   0.098 -14.050  1.00  0.00           H  
ATOM   1462 2HD  LYS B 133       3.388  -1.033 -13.719  1.00  0.00           H  
ATOM   1463 1HE  LYS B 133       2.181  -0.319 -15.703  1.00  0.00           H  
ATOM   1464 2HE  LYS B 133       3.409   0.913 -16.035  1.00  0.00           H  
ATOM   1465 1HZ  LYS B 133       3.763  -1.068 -17.413  1.00  0.00           H  
ATOM   1466 2HZ  LYS B 133       5.029  -0.870 -16.350  1.00  0.00           H  
ATOM   1467 3HZ  LYS B 133       3.885  -2.021 -16.060  1.00  0.00           H  
ATOM   1468  N   PRO B 134       0.255   2.935 -11.334  1.00  0.00           N  
ATOM   1469  CA  PRO B 134      -1.193   2.874 -11.260  1.00  0.00           C  
ATOM   1470  C   PRO B 134      -1.785   1.872 -12.227  1.00  0.00           C  
ATOM   1471  O   PRO B 134      -1.161   1.502 -13.227  1.00  0.00           O  
ATOM   1472  CB  PRO B 134      -1.634   4.282 -11.658  1.00  0.00           C  
ATOM   1473  CG  PRO B 134      -0.503   5.138 -11.297  1.00  0.00           C  
ATOM   1474  CD  PRO B 134       0.744   4.291 -11.564  1.00  0.00           C  
ATOM   1475  HA  PRO B 134      -1.495   2.637 -10.237  1.00  0.00           H  
ATOM   1476 1HB  PRO B 134      -1.881   4.307 -12.723  1.00  0.00           H  
ATOM   1477 2HB  PRO B 134      -2.559   4.544 -11.124  1.00  0.00           H  
ATOM   1478 1HG  PRO B 134      -0.543   6.034 -11.903  1.00  0.00           H  
ATOM   1479 2HG  PRO B 134      -0.591   5.455 -10.255  1.00  0.00           H  
ATOM   1480 1HD  PRO B 134       1.101   4.410 -12.603  1.00  0.00           H  
ATOM   1481 2HD  PRO B 134       1.484   4.568 -10.826  1.00  0.00           H  
ATOM   1482  N   GLU B 135      -2.978   1.408 -11.900  1.00  0.00           N  
ATOM   1483  CA  GLU B 135      -3.698   0.520 -12.787  1.00  0.00           C  
ATOM   1484  C   GLU B 135      -4.114   1.351 -14.012  1.00  0.00           C  
ATOM   1485  O   GLU B 135      -4.405   2.550 -13.898  1.00  0.00           O  
ATOM   1486  CB  GLU B 135      -4.923  -0.068 -12.089  1.00  0.00           C  
ATOM   1487  CG  GLU B 135      -4.611  -0.978 -10.884  1.00  0.00           C  
ATOM   1488  CD  GLU B 135      -5.849  -1.616 -10.284  1.00  0.00           C  
ATOM   1489  OE1 GLU B 135      -6.875  -1.606 -10.929  1.00  0.00           O  
ATOM   1490  OE2 GLU B 135      -5.799  -2.028  -9.141  1.00  0.00           O  
ATOM   1491  H   GLU B 135      -3.421   1.740 -11.046  1.00  0.00           H  
ATOM   1492  HA  GLU B 135      -3.037  -0.283 -13.109  1.00  0.00           H  
ATOM   1493 1HB  GLU B 135      -5.555   0.745 -11.732  1.00  0.00           H  
ATOM   1494 2HB  GLU B 135      -5.511  -0.642 -12.808  1.00  0.00           H  
ATOM   1495 1HG  GLU B 135      -3.928  -1.764 -11.198  1.00  0.00           H  
ATOM   1496 2HG  GLU B 135      -4.114  -0.383 -10.116  1.00  0.00           H  
ATOM   1497  N   ALA B 136      -4.135   0.745 -15.183  1.00  0.00           N  
ATOM   1498  CA  ALA B 136      -4.514   1.526 -16.347  1.00  0.00           C  
ATOM   1499  C   ALA B 136      -5.976   1.958 -16.245  1.00  0.00           C  
ATOM   1500  O   ALA B 136      -6.775   1.263 -15.615  1.00  0.00           O  
ATOM   1501  CB  ALA B 136      -4.311   0.754 -17.635  1.00  0.00           C  
ATOM   1502  H   ALA B 136      -3.892  -0.231 -15.268  1.00  0.00           H  
ATOM   1503  HA  ALA B 136      -3.857   2.382 -16.377  1.00  0.00           H  
ATOM   1504 1HB  ALA B 136      -4.573   1.385 -18.488  1.00  0.00           H  
ATOM   1505 2HB  ALA B 136      -3.268   0.457 -17.720  1.00  0.00           H  
ATOM   1506 3HB  ALA B 136      -4.945  -0.131 -17.637  1.00  0.00           H  
ATOM   1507  N   PRO B 137      -6.335   3.116 -16.798  1.00  0.00           N  
ATOM   1508  CA  PRO B 137      -7.681   3.592 -17.029  1.00  0.00           C  
ATOM   1509  C   PRO B 137      -8.455   2.650 -17.930  1.00  0.00           C  
ATOM   1510  O   PRO B 137      -7.855   1.894 -18.706  1.00  0.00           O  
ATOM   1511  CB  PRO B 137      -7.468   4.918 -17.712  1.00  0.00           C  
ATOM   1512  CG  PRO B 137      -6.043   5.279 -17.426  1.00  0.00           C  
ATOM   1513  CD  PRO B 137      -5.308   3.983 -17.394  1.00  0.00           C  
ATOM   1514  HA  PRO B 137      -8.195   3.716 -16.060  1.00  0.00           H  
ATOM   1515 1HB  PRO B 137      -7.698   4.767 -18.753  1.00  0.00           H  
ATOM   1516 2HB  PRO B 137      -8.180   5.648 -17.329  1.00  0.00           H  
ATOM   1517 1HG  PRO B 137      -5.639   5.985 -18.157  1.00  0.00           H  
ATOM   1518 2HG  PRO B 137      -6.000   5.793 -16.455  1.00  0.00           H  
ATOM   1519 1HD  PRO B 137      -5.014   3.660 -18.408  1.00  0.00           H  
ATOM   1520 2HD  PRO B 137      -4.448   4.161 -16.722  1.00  0.00           H  
ATOM   1521  N   PHE B 138      -9.777   2.710 -17.836  1.00  0.00           N  
ATOM   1522  CA  PHE B 138     -10.658   1.856 -18.624  1.00  0.00           C  
ATOM   1523  C   PHE B 138     -11.978   2.538 -18.990  1.00  0.00           C  
ATOM   1524  O   PHE B 138     -12.260   3.662 -18.557  1.00  0.00           O  
ATOM   1525  CB  PHE B 138     -10.922   0.574 -17.865  1.00  0.00           C  
ATOM   1526  CG  PHE B 138     -11.616   0.791 -16.589  1.00  0.00           C  
ATOM   1527  CD1 PHE B 138     -12.983   0.700 -16.522  1.00  0.00           C  
ATOM   1528  CD2 PHE B 138     -10.914   1.094 -15.444  1.00  0.00           C  
ATOM   1529  CE1 PHE B 138     -13.656   0.907 -15.347  1.00  0.00           C  
ATOM   1530  CE2 PHE B 138     -11.589   1.298 -14.258  1.00  0.00           C  
ATOM   1531  CZ  PHE B 138     -12.960   1.207 -14.207  1.00  0.00           C  
ATOM   1532  H   PHE B 138     -10.179   3.364 -17.162  1.00  0.00           H  
ATOM   1533  HA  PHE B 138     -10.144   1.600 -19.552  1.00  0.00           H  
ATOM   1534 1HB  PHE B 138     -11.526  -0.095 -18.470  1.00  0.00           H  
ATOM   1535 2HB  PHE B 138      -9.974   0.074 -17.656  1.00  0.00           H  
ATOM   1536  HD1 PHE B 138     -13.535   0.460 -17.425  1.00  0.00           H  
ATOM   1537  HD2 PHE B 138      -9.822   1.172 -15.481  1.00  0.00           H  
ATOM   1538  HE1 PHE B 138     -14.747   0.831 -15.335  1.00  0.00           H  
ATOM   1539  HE2 PHE B 138     -11.039   1.528 -13.364  1.00  0.00           H  
ATOM   1540  HZ  PHE B 138     -13.489   1.373 -13.271  1.00  0.00           H  
ATOM   1541  N   ASP B 139     -12.775   1.886 -19.846  1.00  0.00           N  
ATOM   1542  CA  ASP B 139     -14.027   2.481 -20.324  1.00  0.00           C  
ATOM   1543  C   ASP B 139     -13.812   3.827 -20.966  1.00  0.00           C  
ATOM   1544  O   ASP B 139     -14.566   4.764 -20.739  1.00  0.00           O  
ATOM   1545  CB  ASP B 139     -15.108   2.618 -19.253  1.00  0.00           C  
ATOM   1546  CG  ASP B 139     -15.659   1.285 -18.769  1.00  0.00           C  
ATOM   1547  OD1 ASP B 139     -15.652   0.343 -19.538  1.00  0.00           O  
ATOM   1548  OD2 ASP B 139     -16.085   1.214 -17.636  1.00  0.00           O  
ATOM   1549  H   ASP B 139     -12.510   0.967 -20.172  1.00  0.00           H  
ATOM   1550  HA  ASP B 139     -14.434   1.822 -21.092  1.00  0.00           H  
ATOM   1551 1HB  ASP B 139     -14.716   3.165 -18.395  1.00  0.00           H  
ATOM   1552 2HB  ASP B 139     -15.932   3.203 -19.654  1.00  0.00           H  
ATOM   1553  N   LEU B 140     -12.757   3.928 -21.754  1.00  0.00           N  
ATOM   1554  CA  LEU B 140     -12.517   5.142 -22.495  1.00  0.00           C  
ATOM   1555  C   LEU B 140     -13.586   5.252 -23.552  1.00  0.00           C  
ATOM   1556  O   LEU B 140     -13.843   4.294 -24.282  1.00  0.00           O  
ATOM   1557  CB  LEU B 140     -11.119   5.155 -23.112  1.00  0.00           C  
ATOM   1558  CG  LEU B 140     -10.756   6.400 -23.928  1.00  0.00           C  
ATOM   1559  CD1 LEU B 140     -10.684   7.604 -23.046  1.00  0.00           C  
ATOM   1560  CD2 LEU B 140      -9.406   6.174 -24.541  1.00  0.00           C  
ATOM   1561  H   LEU B 140     -12.148   3.136 -21.870  1.00  0.00           H  
ATOM   1562  HA  LEU B 140     -12.609   5.987 -21.825  1.00  0.00           H  
ATOM   1563 1HB  LEU B 140     -10.384   5.060 -22.315  1.00  0.00           H  
ATOM   1564 2HB  LEU B 140     -11.024   4.294 -23.772  1.00  0.00           H  
ATOM   1565  HG  LEU B 140     -11.505   6.577 -24.703  1.00  0.00           H  
ATOM   1566 1HD1 LEU B 140     -10.404   8.467 -23.640  1.00  0.00           H  
ATOM   1567 2HD1 LEU B 140     -11.650   7.776 -22.597  1.00  0.00           H  
ATOM   1568 3HD1 LEU B 140      -9.943   7.441 -22.269  1.00  0.00           H  
ATOM   1569 1HD2 LEU B 140      -9.115   7.046 -25.110  1.00  0.00           H  
ATOM   1570 2HD2 LEU B 140      -8.681   6.006 -23.749  1.00  0.00           H  
ATOM   1571 3HD2 LEU B 140      -9.435   5.298 -25.198  1.00  0.00           H  
ATOM   1572  N   SER B 141     -14.216   6.409 -23.620  1.00  0.00           N  
ATOM   1573  CA  SER B 141     -15.275   6.642 -24.586  1.00  0.00           C  
ATOM   1574  C   SER B 141     -15.318   8.097 -25.030  1.00  0.00           C  
ATOM   1575  O   SER B 141     -15.143   9.016 -24.222  1.00  0.00           O  
ATOM   1576  CB  SER B 141     -16.598   6.267 -23.960  1.00  0.00           C  
ATOM   1577  OG  SER B 141     -17.656   6.505 -24.835  1.00  0.00           O  
ATOM   1578  H   SER B 141     -13.974   7.125 -22.939  1.00  0.00           H  
ATOM   1579  HA  SER B 141     -15.094   6.021 -25.457  1.00  0.00           H  
ATOM   1580 1HB  SER B 141     -16.581   5.216 -23.671  1.00  0.00           H  
ATOM   1581 2HB  SER B 141     -16.738   6.855 -23.051  1.00  0.00           H  
ATOM   1582  HG  SER B 141     -18.005   7.370 -24.589  1.00  0.00           H  
ATOM   1583  N   VAL B 142     -15.567   8.314 -26.323  1.00  0.00           N  
ATOM   1584  CA  VAL B 142     -15.673   9.678 -26.837  1.00  0.00           C  
ATOM   1585  C   VAL B 142     -17.040   9.909 -27.416  1.00  0.00           C  
ATOM   1586  O   VAL B 142     -17.524   9.101 -28.209  1.00  0.00           O  
ATOM   1587  CB  VAL B 142     -14.627   9.984 -27.923  1.00  0.00           C  
ATOM   1588  CG1 VAL B 142     -14.801  11.426 -28.411  1.00  0.00           C  
ATOM   1589  CG2 VAL B 142     -13.249   9.747 -27.372  1.00  0.00           C  
ATOM   1590  H   VAL B 142     -15.689   7.526 -26.947  1.00  0.00           H  
ATOM   1591  HA  VAL B 142     -15.515  10.368 -26.020  1.00  0.00           H  
ATOM   1592  HB  VAL B 142     -14.786   9.353 -28.778  1.00  0.00           H  
ATOM   1593 1HG1 VAL B 142     -14.066  11.637 -29.185  1.00  0.00           H  
ATOM   1594 2HG1 VAL B 142     -15.796  11.561 -28.821  1.00  0.00           H  
ATOM   1595 3HG1 VAL B 142     -14.660  12.111 -27.572  1.00  0.00           H  
ATOM   1596 1HG2 VAL B 142     -12.521   9.970 -28.140  1.00  0.00           H  
ATOM   1597 2HG2 VAL B 142     -13.093  10.387 -26.522  1.00  0.00           H  
ATOM   1598 3HG2 VAL B 142     -13.144   8.711 -27.062  1.00  0.00           H  
ATOM   1599  N   VAL B 143     -17.667  10.998 -27.005  1.00  0.00           N  
ATOM   1600  CA  VAL B 143     -18.978  11.347 -27.505  1.00  0.00           C  
ATOM   1601  C   VAL B 143     -18.997  12.683 -28.191  1.00  0.00           C  
ATOM   1602  O   VAL B 143     -18.564  13.690 -27.638  1.00  0.00           O  
ATOM   1603  CB  VAL B 143     -20.019  11.339 -26.378  1.00  0.00           C  
ATOM   1604  CG1 VAL B 143     -21.380  11.755 -26.920  1.00  0.00           C  
ATOM   1605  CG2 VAL B 143     -20.107   9.921 -25.800  1.00  0.00           C  
ATOM   1606  H   VAL B 143     -17.208  11.595 -26.322  1.00  0.00           H  
ATOM   1607  HA  VAL B 143     -19.273  10.595 -28.231  1.00  0.00           H  
ATOM   1608  HB  VAL B 143     -19.727  12.049 -25.604  1.00  0.00           H  
ATOM   1609 1HG1 VAL B 143     -22.111  11.743 -26.115  1.00  0.00           H  
ATOM   1610 2HG1 VAL B 143     -21.321  12.762 -27.333  1.00  0.00           H  
ATOM   1611 3HG1 VAL B 143     -21.689  11.063 -27.702  1.00  0.00           H  
ATOM   1612 1HG2 VAL B 143     -20.845   9.899 -25.001  1.00  0.00           H  
ATOM   1613 2HG2 VAL B 143     -20.402   9.227 -26.588  1.00  0.00           H  
ATOM   1614 3HG2 VAL B 143     -19.137   9.622 -25.401  1.00  0.00           H  
ATOM   1615  N   TYR B 144     -19.499  12.693 -29.412  1.00  0.00           N  
ATOM   1616  CA  TYR B 144     -19.614  13.927 -30.159  1.00  0.00           C  
ATOM   1617  C   TYR B 144     -20.943  14.585 -29.852  1.00  0.00           C  
ATOM   1618  O   TYR B 144     -21.991  13.935 -29.886  1.00  0.00           O  
ATOM   1619  CB  TYR B 144     -19.452  13.681 -31.658  1.00  0.00           C  
ATOM   1620  CG  TYR B 144     -19.635  14.933 -32.488  1.00  0.00           C  
ATOM   1621  CD1 TYR B 144     -18.687  15.944 -32.452  1.00  0.00           C  
ATOM   1622  CD2 TYR B 144     -20.749  15.061 -33.303  1.00  0.00           C  
ATOM   1623  CE1 TYR B 144     -18.848  17.083 -33.214  1.00  0.00           C  
ATOM   1624  CE2 TYR B 144     -20.915  16.193 -34.067  1.00  0.00           C  
ATOM   1625  CZ  TYR B 144     -19.975  17.208 -34.025  1.00  0.00           C  
ATOM   1626  OH  TYR B 144     -20.167  18.343 -34.801  1.00  0.00           O  
ATOM   1627  H   TYR B 144     -19.817  11.828 -29.824  1.00  0.00           H  
ATOM   1628  HA  TYR B 144     -18.829  14.609 -29.844  1.00  0.00           H  
ATOM   1629 1HB  TYR B 144     -18.465  13.275 -31.858  1.00  0.00           H  
ATOM   1630 2HB  TYR B 144     -20.182  12.942 -31.985  1.00  0.00           H  
ATOM   1631  HD1 TYR B 144     -17.821  15.843 -31.811  1.00  0.00           H  
ATOM   1632  HD2 TYR B 144     -21.494  14.264 -33.336  1.00  0.00           H  
ATOM   1633  HE1 TYR B 144     -18.100  17.876 -33.171  1.00  0.00           H  
ATOM   1634  HE2 TYR B 144     -21.795  16.291 -34.704  1.00  0.00           H  
ATOM   1635  HH  TYR B 144     -19.404  18.941 -34.714  1.00  0.00           H  
ATOM   1636  N   ARG B 145     -20.903  15.866 -29.519  1.00  0.00           N  
ATOM   1637  CA  ARG B 145     -22.130  16.580 -29.249  1.00  0.00           C  
ATOM   1638  C   ARG B 145     -22.367  17.587 -30.354  1.00  0.00           C  
ATOM   1639  O   ARG B 145     -21.719  18.642 -30.412  1.00  0.00           O  
ATOM   1640  CB  ARG B 145     -22.093  17.278 -27.912  1.00  0.00           C  
ATOM   1641  CG  ARG B 145     -21.876  16.358 -26.724  1.00  0.00           C  
ATOM   1642  CD  ARG B 145     -22.090  17.058 -25.435  1.00  0.00           C  
ATOM   1643  NE  ARG B 145     -21.177  18.184 -25.251  1.00  0.00           N  
ATOM   1644  CZ  ARG B 145     -21.267  19.081 -24.239  1.00  0.00           C  
ATOM   1645  NH1 ARG B 145     -22.212  18.949 -23.306  1.00  0.00           N  
ATOM   1646  NH2 ARG B 145     -20.411  20.085 -24.183  1.00  0.00           N  
ATOM   1647  H   ARG B 145     -20.000  16.343 -29.478  1.00  0.00           H  
ATOM   1648  HA  ARG B 145     -22.960  15.873 -29.240  1.00  0.00           H  
ATOM   1649 1HB  ARG B 145     -21.283  17.995 -27.917  1.00  0.00           H  
ATOM   1650 2HB  ARG B 145     -23.020  17.824 -27.753  1.00  0.00           H  
ATOM   1651 1HG  ARG B 145     -22.563  15.513 -26.786  1.00  0.00           H  
ATOM   1652 2HG  ARG B 145     -20.844  15.986 -26.744  1.00  0.00           H  
ATOM   1653 1HD  ARG B 145     -23.108  17.437 -25.398  1.00  0.00           H  
ATOM   1654 2HD  ARG B 145     -21.933  16.358 -24.614  1.00  0.00           H  
ATOM   1655  HE  ARG B 145     -20.421  18.331 -25.957  1.00  0.00           H  
ATOM   1656 1HH1 ARG B 145     -22.862  18.180 -23.343  1.00  0.00           H  
ATOM   1657 2HH1 ARG B 145     -22.278  19.623 -22.541  1.00  0.00           H  
ATOM   1658 1HH2 ARG B 145     -19.681  20.184 -24.920  1.00  0.00           H  
ATOM   1659 2HH2 ARG B 145     -20.465  20.756 -23.438  1.00  0.00           H  
ATOM   1660  N   GLU B 146     -23.282  17.222 -31.256  1.00  0.00           N  
ATOM   1661  CA  GLU B 146     -23.618  17.988 -32.458  1.00  0.00           C  
ATOM   1662  C   GLU B 146     -24.199  19.364 -32.129  1.00  0.00           C  
ATOM   1663  O   GLU B 146     -24.162  20.292 -32.952  1.00  0.00           O  
ATOM   1664  CB  GLU B 146     -24.556  17.140 -33.326  1.00  0.00           C  
ATOM   1665  CG  GLU B 146     -25.965  16.888 -32.739  1.00  0.00           C  
ATOM   1666  CD  GLU B 146     -26.846  15.972 -33.627  1.00  0.00           C  
ATOM   1667  OE1 GLU B 146     -26.428  15.643 -34.719  1.00  0.00           O  
ATOM   1668  OE2 GLU B 146     -27.921  15.618 -33.200  1.00  0.00           O  
ATOM   1669  H   GLU B 146     -23.751  16.337 -31.111  1.00  0.00           H  
ATOM   1670  HA  GLU B 146     -22.702  18.155 -33.022  1.00  0.00           H  
ATOM   1671 1HB  GLU B 146     -24.646  17.600 -34.302  1.00  0.00           H  
ATOM   1672 2HB  GLU B 146     -24.101  16.162 -33.480  1.00  0.00           H  
ATOM   1673 1HG  GLU B 146     -25.853  16.425 -31.759  1.00  0.00           H  
ATOM   1674 2HG  GLU B 146     -26.469  17.843 -32.599  1.00  0.00           H  
ATOM   1675  N   GLY B 147     -24.760  19.474 -30.921  1.00  0.00           N  
ATOM   1676  CA  GLY B 147     -25.283  20.723 -30.406  1.00  0.00           C  
ATOM   1677  C   GLY B 147     -24.123  21.686 -30.136  1.00  0.00           C  
ATOM   1678  O   GLY B 147     -24.060  22.795 -30.682  1.00  0.00           O  
ATOM   1679  H   GLY B 147     -24.783  18.653 -30.337  1.00  0.00           H  
ATOM   1680 1HA  GLY B 147     -25.985  21.155 -31.115  1.00  0.00           H  
ATOM   1681 2HA  GLY B 147     -25.828  20.535 -29.482  1.00  0.00           H  
ATOM   1682  N   ALA B 148     -23.193  21.210 -29.301  1.00  0.00           N  
ATOM   1683  CA  ALA B 148     -22.020  21.950 -28.832  1.00  0.00           C  
ATOM   1684  C   ALA B 148     -20.823  21.964 -29.793  1.00  0.00           C  
ATOM   1685  O   ALA B 148     -19.876  22.727 -29.584  1.00  0.00           O  
ATOM   1686  CB  ALA B 148     -21.569  21.356 -27.514  1.00  0.00           C  
ATOM   1687  H   ALA B 148     -23.317  20.274 -28.948  1.00  0.00           H  
ATOM   1688  HA  ALA B 148     -22.328  22.984 -28.674  1.00  0.00           H  
ATOM   1689 1HB  ALA B 148     -20.724  21.924 -27.123  1.00  0.00           H  
ATOM   1690 2HB  ALA B 148     -22.385  21.380 -26.796  1.00  0.00           H  
ATOM   1691 3HB  ALA B 148     -21.260  20.327 -27.677  1.00  0.00           H  
ATOM   1692  N   ASN B 149     -20.860  21.157 -30.850  1.00  0.00           N  
ATOM   1693  CA  ASN B 149     -19.726  21.047 -31.770  1.00  0.00           C  
ATOM   1694  C   ASN B 149     -18.419  20.702 -31.067  1.00  0.00           C  
ATOM   1695  O   ASN B 149     -17.364  21.318 -31.310  1.00  0.00           O  
ATOM   1696  CB  ASN B 149     -19.587  22.298 -32.606  1.00  0.00           C  
ATOM   1697  CG  ASN B 149     -20.694  22.387 -33.558  1.00  0.00           C  
ATOM   1698  OD1 ASN B 149     -21.639  23.162 -33.374  1.00  0.00           O  
ATOM   1699  ND2 ASN B 149     -20.591  21.615 -34.620  1.00  0.00           N  
ATOM   1700  H   ASN B 149     -21.649  20.530 -30.974  1.00  0.00           H  
ATOM   1701  HA  ASN B 149     -19.935  20.220 -32.451  1.00  0.00           H  
ATOM   1702 1HB  ASN B 149     -19.569  23.189 -31.987  1.00  0.00           H  
ATOM   1703 2HB  ASN B 149     -18.645  22.259 -33.159  1.00  0.00           H  
ATOM   1704 1HD2 ASN B 149     -21.300  21.627 -35.322  1.00  0.00           H  
ATOM   1705 2HD2 ASN B 149     -19.765  21.017 -34.739  1.00  0.00           H  
ATOM   1706  N   ASP B 150     -18.500  19.696 -30.194  1.00  0.00           N  
ATOM   1707  CA  ASP B 150     -17.305  19.234 -29.498  1.00  0.00           C  
ATOM   1708  C   ASP B 150     -17.282  17.725 -29.256  1.00  0.00           C  
ATOM   1709  O   ASP B 150     -18.260  17.022 -29.522  1.00  0.00           O  
ATOM   1710  CB  ASP B 150     -17.173  19.974 -28.159  1.00  0.00           C  
ATOM   1711  CG  ASP B 150     -18.330  19.728 -27.163  1.00  0.00           C  
ATOM   1712  OD1 ASP B 150     -19.052  18.758 -27.289  1.00  0.00           O  
ATOM   1713  OD2 ASP B 150     -18.475  20.524 -26.257  1.00  0.00           O  
ATOM   1714  H   ASP B 150     -19.414  19.263 -30.053  1.00  0.00           H  
ATOM   1715  HA  ASP B 150     -16.438  19.476 -30.108  1.00  0.00           H  
ATOM   1716 1HB  ASP B 150     -16.249  19.695 -27.682  1.00  0.00           H  
ATOM   1717 2HB  ASP B 150     -17.122  21.047 -28.354  1.00  0.00           H  
ATOM   1718  N   PHE B 151     -16.172  17.253 -28.677  1.00  0.00           N  
ATOM   1719  CA  PHE B 151     -15.961  15.846 -28.365  1.00  0.00           C  
ATOM   1720  C   PHE B 151     -15.658  15.648 -26.901  1.00  0.00           C  
ATOM   1721  O   PHE B 151     -14.652  16.150 -26.384  1.00  0.00           O  
ATOM   1722  CB  PHE B 151     -14.802  15.283 -29.182  1.00  0.00           C  
ATOM   1723  CG  PHE B 151     -15.024  15.292 -30.658  1.00  0.00           C  
ATOM   1724  CD1 PHE B 151     -14.764  16.426 -31.409  1.00  0.00           C  
ATOM   1725  CD2 PHE B 151     -15.501  14.162 -31.301  1.00  0.00           C  
ATOM   1726  CE1 PHE B 151     -14.980  16.413 -32.773  1.00  0.00           C  
ATOM   1727  CE2 PHE B 151     -15.710  14.164 -32.661  1.00  0.00           C  
ATOM   1728  CZ  PHE B 151     -15.447  15.300 -33.382  1.00  0.00           C  
ATOM   1729  H   PHE B 151     -15.417  17.897 -28.478  1.00  0.00           H  
ATOM   1730  HA  PHE B 151     -16.868  15.293 -28.601  1.00  0.00           H  
ATOM   1731 1HB  PHE B 151     -13.915  15.868 -28.978  1.00  0.00           H  
ATOM   1732 2HB  PHE B 151     -14.600  14.269 -28.870  1.00  0.00           H  
ATOM   1733  HD1 PHE B 151     -14.387  17.329 -30.916  1.00  0.00           H  
ATOM   1734  HD2 PHE B 151     -15.711  13.263 -30.719  1.00  0.00           H  
ATOM   1735  HE1 PHE B 151     -14.782  17.281 -33.367  1.00  0.00           H  
ATOM   1736  HE2 PHE B 151     -16.088  13.269 -33.161  1.00  0.00           H  
ATOM   1737  HZ  PHE B 151     -15.608  15.317 -34.435  1.00  0.00           H  
ATOM   1738  N   VAL B 152     -16.514  14.908 -26.229  1.00  0.00           N  
ATOM   1739  CA  VAL B 152     -16.345  14.713 -24.806  1.00  0.00           C  
ATOM   1740  C   VAL B 152     -15.689  13.383 -24.555  1.00  0.00           C  
ATOM   1741  O   VAL B 152     -16.205  12.348 -24.972  1.00  0.00           O  
ATOM   1742  CB  VAL B 152     -17.707  14.784 -24.109  1.00  0.00           C  
ATOM   1743  CG1 VAL B 152     -17.533  14.565 -22.641  1.00  0.00           C  
ATOM   1744  CG2 VAL B 152     -18.336  16.137 -24.394  1.00  0.00           C  
ATOM   1745  H   VAL B 152     -17.311  14.501 -26.703  1.00  0.00           H  
ATOM   1746  HA  VAL B 152     -15.706  15.502 -24.406  1.00  0.00           H  
ATOM   1747  HB  VAL B 152     -18.352  13.991 -24.494  1.00  0.00           H  
ATOM   1748 1HG1 VAL B 152     -18.504  14.605 -22.154  1.00  0.00           H  
ATOM   1749 2HG1 VAL B 152     -17.085  13.601 -22.482  1.00  0.00           H  
ATOM   1750 3HG1 VAL B 152     -16.877  15.343 -22.239  1.00  0.00           H  
ATOM   1751 1HG2 VAL B 152     -19.307  16.196 -23.908  1.00  0.00           H  
ATOM   1752 2HG2 VAL B 152     -17.687  16.926 -24.010  1.00  0.00           H  
ATOM   1753 3HG2 VAL B 152     -18.464  16.269 -25.476  1.00  0.00           H  
ATOM   1754  N   VAL B 153     -14.535  13.426 -23.909  1.00  0.00           N  
ATOM   1755  CA  VAL B 153     -13.722  12.255 -23.672  1.00  0.00           C  
ATOM   1756  C   VAL B 153     -13.826  11.853 -22.214  1.00  0.00           C  
ATOM   1757  O   VAL B 153     -13.444  12.623 -21.322  1.00  0.00           O  
ATOM   1758  CB  VAL B 153     -12.251  12.585 -23.970  1.00  0.00           C  
ATOM   1759  CG1 VAL B 153     -11.396  11.350 -23.737  1.00  0.00           C  
ATOM   1760  CG2 VAL B 153     -12.107  13.172 -25.383  1.00  0.00           C  
ATOM   1761  H   VAL B 153     -14.186  14.318 -23.588  1.00  0.00           H  
ATOM   1762  HA  VAL B 153     -14.066  11.435 -24.304  1.00  0.00           H  
ATOM   1763  HB  VAL B 153     -11.924  13.327 -23.266  1.00  0.00           H  
ATOM   1764 1HG1 VAL B 153     -10.348  11.593 -23.907  1.00  0.00           H  
ATOM   1765 2HG1 VAL B 153     -11.526  11.009 -22.709  1.00  0.00           H  
ATOM   1766 3HG1 VAL B 153     -11.705  10.559 -24.422  1.00  0.00           H  
ATOM   1767 1HG2 VAL B 153     -11.062  13.431 -25.563  1.00  0.00           H  
ATOM   1768 2HG2 VAL B 153     -12.429  12.460 -26.120  1.00  0.00           H  
ATOM   1769 3HG2 VAL B 153     -12.720  14.077 -25.462  1.00  0.00           H  
ATOM   1770  N   THR B 154     -14.343  10.655 -21.960  1.00  0.00           N  
ATOM   1771  CA  THR B 154     -14.511  10.215 -20.587  1.00  0.00           C  
ATOM   1772  C   THR B 154     -13.875   8.871 -20.350  1.00  0.00           C  
ATOM   1773  O   THR B 154     -13.749   8.045 -21.253  1.00  0.00           O  
ATOM   1774  CB  THR B 154     -16.000  10.119 -20.195  1.00  0.00           C  
ATOM   1775  OG1 THR B 154     -16.664   9.167 -21.032  1.00  0.00           O  
ATOM   1776  CG2 THR B 154     -16.658  11.436 -20.348  1.00  0.00           C  
ATOM   1777  H   THR B 154     -14.640  10.058 -22.734  1.00  0.00           H  
ATOM   1778  HA  THR B 154     -14.024  10.931 -19.923  1.00  0.00           H  
ATOM   1779  HB  THR B 154     -16.079   9.798 -19.157  1.00  0.00           H  
ATOM   1780  HG1 THR B 154     -16.602   9.455 -21.955  1.00  0.00           H  
ATOM   1781 1HG2 THR B 154     -17.706  11.355 -20.064  1.00  0.00           H  
ATOM   1782 2HG2 THR B 154     -16.159  12.164 -19.712  1.00  0.00           H  
ATOM   1783 3HG2 THR B 154     -16.585  11.739 -21.382  1.00  0.00           H  
ATOM   1784  N   PHE B 155     -13.503   8.633 -19.113  1.00  0.00           N  
ATOM   1785  CA  PHE B 155     -12.932   7.350 -18.725  1.00  0.00           C  
ATOM   1786  C   PHE B 155     -13.078   7.126 -17.232  1.00  0.00           C  
ATOM   1787  O   PHE B 155     -13.565   7.999 -16.515  1.00  0.00           O  
ATOM   1788  CB  PHE B 155     -11.486   7.268 -19.206  1.00  0.00           C  
ATOM   1789  CG  PHE B 155     -10.588   8.334 -18.687  1.00  0.00           C  
ATOM   1790  CD1 PHE B 155      -9.845   8.141 -17.560  1.00  0.00           C  
ATOM   1791  CD2 PHE B 155     -10.495   9.563 -19.354  1.00  0.00           C  
ATOM   1792  CE1 PHE B 155      -9.010   9.128 -17.100  1.00  0.00           C  
ATOM   1793  CE2 PHE B 155      -9.674  10.550 -18.892  1.00  0.00           C  
ATOM   1794  CZ  PHE B 155      -8.922  10.330 -17.763  1.00  0.00           C  
ATOM   1795  H   PHE B 155     -13.591   9.388 -18.425  1.00  0.00           H  
ATOM   1796  HA  PHE B 155     -13.486   6.558 -19.234  1.00  0.00           H  
ATOM   1797 1HB  PHE B 155     -11.070   6.299 -18.920  1.00  0.00           H  
ATOM   1798 2HB  PHE B 155     -11.466   7.310 -20.270  1.00  0.00           H  
ATOM   1799  HD1 PHE B 155      -9.921   7.191 -17.030  1.00  0.00           H  
ATOM   1800  HD2 PHE B 155     -11.082   9.732 -20.251  1.00  0.00           H  
ATOM   1801  HE1 PHE B 155      -8.420   8.956 -16.205  1.00  0.00           H  
ATOM   1802  HE2 PHE B 155      -9.613  11.500 -19.418  1.00  0.00           H  
ATOM   1803  HZ  PHE B 155      -8.268  11.104 -17.383  1.00  0.00           H  
ATOM   1804  N   ASN B 156     -12.674   5.960 -16.757  1.00  0.00           N  
ATOM   1805  CA  ASN B 156     -12.738   5.718 -15.335  1.00  0.00           C  
ATOM   1806  C   ASN B 156     -11.427   5.090 -14.884  1.00  0.00           C  
ATOM   1807  O   ASN B 156     -10.617   4.618 -15.689  1.00  0.00           O  
ATOM   1808  CB  ASN B 156     -13.926   4.792 -15.031  1.00  0.00           C  
ATOM   1809  CG  ASN B 156     -14.402   4.777 -13.546  1.00  0.00           C  
ATOM   1810  OD1 ASN B 156     -13.732   5.327 -12.658  1.00  0.00           O  
ATOM   1811  ND2 ASN B 156     -15.538   4.136 -13.289  1.00  0.00           N  
ATOM   1812  H   ASN B 156     -12.342   5.230 -17.388  1.00  0.00           H  
ATOM   1813  HA  ASN B 156     -12.855   6.664 -14.804  1.00  0.00           H  
ATOM   1814 1HB  ASN B 156     -14.769   5.082 -15.658  1.00  0.00           H  
ATOM   1815 2HB  ASN B 156     -13.655   3.788 -15.326  1.00  0.00           H  
ATOM   1816 1HD2 ASN B 156     -15.885   4.088 -12.351  1.00  0.00           H  
ATOM   1817 2HD2 ASN B 156     -16.045   3.700 -14.033  1.00  0.00           H  
ATOM   1818  N   THR B 157     -11.228   5.072 -13.581  1.00  0.00           N  
ATOM   1819  CA  THR B 157     -10.055   4.453 -12.994  1.00  0.00           C  
ATOM   1820  C   THR B 157     -10.416   3.855 -11.671  1.00  0.00           C  
ATOM   1821  O   THR B 157     -11.156   4.443 -10.877  1.00  0.00           O  
ATOM   1822  CB  THR B 157      -8.884   5.438 -12.797  1.00  0.00           C  
ATOM   1823  OG1 THR B 157      -7.785   4.747 -12.189  1.00  0.00           O  
ATOM   1824  CG2 THR B 157      -9.273   6.521 -11.917  1.00  0.00           C  
ATOM   1825  H   THR B 157     -11.956   5.458 -12.986  1.00  0.00           H  
ATOM   1826  HA  THR B 157      -9.715   3.647 -13.645  1.00  0.00           H  
ATOM   1827  HB  THR B 157      -8.575   5.843 -13.765  1.00  0.00           H  
ATOM   1828  HG1 THR B 157      -7.250   4.324 -12.879  1.00  0.00           H  
ATOM   1829 1HG2 THR B 157      -8.439   7.199 -11.777  1.00  0.00           H  
ATOM   1830 2HG2 THR B 157     -10.114   7.058 -12.349  1.00  0.00           H  
ATOM   1831 3HG2 THR B 157      -9.554   6.087 -10.972  1.00  0.00           H  
ATOM   1832  N   SER B 158      -9.797   2.734 -11.379  1.00  0.00           N  
ATOM   1833  CA  SER B 158     -10.036   2.058 -10.131  1.00  0.00           C  
ATOM   1834  C   SER B 158      -9.462   2.824  -8.960  1.00  0.00           C  
ATOM   1835  O   SER B 158      -9.838   2.594  -7.813  1.00  0.00           O  
ATOM   1836  CB  SER B 158      -9.440   0.685 -10.197  1.00  0.00           C  
ATOM   1837  OG  SER B 158      -8.065   0.768 -10.288  1.00  0.00           O  
ATOM   1838  H   SER B 158      -9.169   2.318 -12.058  1.00  0.00           H  
ATOM   1839  HA  SER B 158     -11.114   1.971  -9.989  1.00  0.00           H  
ATOM   1840 1HB  SER B 158      -9.717   0.111  -9.316  1.00  0.00           H  
ATOM   1841 2HB  SER B 158      -9.831   0.161 -11.069  1.00  0.00           H  
ATOM   1842  HG  SER B 158      -7.761  -0.136 -10.518  1.00  0.00           H  
ATOM   1843  N   HIS B 159      -8.589   3.782  -9.234  1.00  0.00           N  
ATOM   1844  CA  HIS B 159      -7.969   4.518  -8.161  1.00  0.00           C  
ATOM   1845  C   HIS B 159      -8.914   5.420  -7.406  1.00  0.00           C  
ATOM   1846  O   HIS B 159      -8.670   5.752  -6.250  1.00  0.00           O  
ATOM   1847  CB  HIS B 159      -6.790   5.252  -8.694  1.00  0.00           C  
ATOM   1848  CG  HIS B 159      -5.668   4.308  -8.922  1.00  0.00           C  
ATOM   1849  ND1 HIS B 159      -4.612   4.213  -8.054  1.00  0.00           N  
ATOM   1850  CD2 HIS B 159      -5.448   3.385  -9.896  1.00  0.00           C  
ATOM   1851  CE1 HIS B 159      -3.770   3.295  -8.476  1.00  0.00           C  
ATOM   1852  NE2 HIS B 159      -4.253   2.764  -9.607  1.00  0.00           N  
ATOM   1853  H   HIS B 159      -8.326   3.985 -10.206  1.00  0.00           H  
ATOM   1854  HA  HIS B 159      -7.577   3.813  -7.445  1.00  0.00           H  
ATOM   1855 1HB  HIS B 159      -7.068   5.722  -9.629  1.00  0.00           H  
ATOM   1856 2HB  HIS B 159      -6.477   6.031  -7.997  1.00  0.00           H  
ATOM   1857  HD1 HIS B 159      -4.484   4.820  -7.243  1.00  0.00           H  
ATOM   1858  HD2 HIS B 159      -6.016   3.089 -10.777  1.00  0.00           H  
ATOM   1859  HE1 HIS B 159      -2.863   3.078  -7.910  1.00  0.00           H  
ATOM   1860  N   LEU B 160     -10.038   5.770  -8.000  1.00  0.00           N  
ATOM   1861  CA  LEU B 160     -10.963   6.656  -7.307  1.00  0.00           C  
ATOM   1862  C   LEU B 160     -11.556   5.998  -6.068  1.00  0.00           C  
ATOM   1863  O   LEU B 160     -12.042   6.687  -5.175  1.00  0.00           O  
ATOM   1864  CB  LEU B 160     -12.082   7.081  -8.255  1.00  0.00           C  
ATOM   1865  CG  LEU B 160     -11.625   7.975  -9.409  1.00  0.00           C  
ATOM   1866  CD1 LEU B 160     -12.713   8.064 -10.453  1.00  0.00           C  
ATOM   1867  CD2 LEU B 160     -11.249   9.332  -8.875  1.00  0.00           C  
ATOM   1868  H   LEU B 160     -10.261   5.425  -8.937  1.00  0.00           H  
ATOM   1869  HA  LEU B 160     -10.413   7.543  -6.994  1.00  0.00           H  
ATOM   1870 1HB  LEU B 160     -12.529   6.182  -8.688  1.00  0.00           H  
ATOM   1871 2HB  LEU B 160     -12.842   7.611  -7.686  1.00  0.00           H  
ATOM   1872  HG  LEU B 160     -10.778   7.547  -9.862  1.00  0.00           H  
ATOM   1873 1HD1 LEU B 160     -12.371   8.685 -11.278  1.00  0.00           H  
ATOM   1874 2HD1 LEU B 160     -12.939   7.061 -10.823  1.00  0.00           H  
ATOM   1875 3HD1 LEU B 160     -13.606   8.500 -10.012  1.00  0.00           H  
ATOM   1876 1HD2 LEU B 160     -10.904   9.962  -9.697  1.00  0.00           H  
ATOM   1877 2HD2 LEU B 160     -12.116   9.792  -8.403  1.00  0.00           H  
ATOM   1878 3HD2 LEU B 160     -10.447   9.227  -8.139  1.00  0.00           H  
ATOM   1879  N   GLN B 161     -11.576   4.665  -6.045  1.00  0.00           N  
ATOM   1880  CA  GLN B 161     -12.159   3.894  -4.954  1.00  0.00           C  
ATOM   1881  C   GLN B 161     -11.108   3.334  -3.999  1.00  0.00           C  
ATOM   1882  O   GLN B 161     -11.434   2.519  -3.137  1.00  0.00           O  
ATOM   1883  CB  GLN B 161     -13.006   2.746  -5.510  1.00  0.00           C  
ATOM   1884  CG  GLN B 161     -14.163   3.206  -6.388  1.00  0.00           C  
ATOM   1885  CD  GLN B 161     -15.161   4.115  -5.629  1.00  0.00           C  
ATOM   1886  OE1 GLN B 161     -15.667   3.754  -4.559  1.00  0.00           O  
ATOM   1887  NE2 GLN B 161     -15.439   5.296  -6.193  1.00  0.00           N  
ATOM   1888  H   GLN B 161     -11.122   4.141  -6.794  1.00  0.00           H  
ATOM   1889  HA  GLN B 161     -12.805   4.555  -4.377  1.00  0.00           H  
ATOM   1890 1HB  GLN B 161     -12.369   2.088  -6.108  1.00  0.00           H  
ATOM   1891 2HB  GLN B 161     -13.406   2.157  -4.690  1.00  0.00           H  
ATOM   1892 1HG  GLN B 161     -13.762   3.763  -7.236  1.00  0.00           H  
ATOM   1893 2HG  GLN B 161     -14.700   2.325  -6.741  1.00  0.00           H  
ATOM   1894 1HE2 GLN B 161     -16.075   5.927  -5.745  1.00  0.00           H  
ATOM   1895 2HE2 GLN B 161     -15.011   5.554  -7.058  1.00  0.00           H  
ATOM   1896  N   LYS B 162      -9.846   3.721  -4.182  1.00  0.00           N  
ATOM   1897  CA  LYS B 162      -8.759   3.211  -3.353  1.00  0.00           C  
ATOM   1898  C   LYS B 162      -8.581   4.070  -2.122  1.00  0.00           C  
ATOM   1899  O   LYS B 162      -9.271   5.078  -1.969  1.00  0.00           O  
ATOM   1900  CB  LYS B 162      -7.468   3.063  -4.146  1.00  0.00           C  
ATOM   1901  CG  LYS B 162      -7.534   1.973  -5.235  1.00  0.00           C  
ATOM   1902  CD  LYS B 162      -6.160   1.773  -5.873  1.00  0.00           C  
ATOM   1903  CE  LYS B 162      -6.164   0.868  -7.112  1.00  0.00           C  
ATOM   1904  NZ  LYS B 162      -6.778  -0.445  -6.885  1.00  0.00           N  
ATOM   1905  H   LYS B 162      -9.618   4.405  -4.904  1.00  0.00           H  
ATOM   1906  HA  LYS B 162      -9.028   2.213  -3.004  1.00  0.00           H  
ATOM   1907 1HB  LYS B 162      -7.237   4.014  -4.639  1.00  0.00           H  
ATOM   1908 2HB  LYS B 162      -6.645   2.836  -3.484  1.00  0.00           H  
ATOM   1909 1HG  LYS B 162      -7.830   1.031  -4.767  1.00  0.00           H  
ATOM   1910 2HG  LYS B 162      -8.268   2.225  -5.973  1.00  0.00           H  
ATOM   1911 1HD  LYS B 162      -5.775   2.739  -6.151  1.00  0.00           H  
ATOM   1912 2HD  LYS B 162      -5.476   1.350  -5.154  1.00  0.00           H  
ATOM   1913 1HE  LYS B 162      -6.685   1.363  -7.931  1.00  0.00           H  
ATOM   1914 2HE  LYS B 162      -5.125   0.704  -7.404  1.00  0.00           H  
ATOM   1915 1HZ  LYS B 162      -6.676  -0.990  -7.760  1.00  0.00           H  
ATOM   1916 2HZ  LYS B 162      -6.313  -0.971  -6.151  1.00  0.00           H  
ATOM   1917 3HZ  LYS B 162      -7.740  -0.343  -6.646  1.00  0.00           H  
ATOM   1918  N   LYS B 163      -7.726   3.623  -1.199  1.00  0.00           N  
ATOM   1919  CA  LYS B 163      -7.512   4.330   0.057  1.00  0.00           C  
ATOM   1920  C   LYS B 163      -6.159   5.041   0.089  1.00  0.00           C  
ATOM   1921  O   LYS B 163      -6.026   6.074   0.747  1.00  0.00           O  
ATOM   1922  CB  LYS B 163      -7.606   3.352   1.211  1.00  0.00           C  
ATOM   1923  CG  LYS B 163      -8.941   2.610   1.287  1.00  0.00           C  
ATOM   1924  CD  LYS B 163     -10.138   3.542   1.367  1.00  0.00           C  
ATOM   1925  CE  LYS B 163     -11.397   2.762   1.765  1.00  0.00           C  
ATOM   1926  NZ  LYS B 163     -12.608   3.634   1.822  1.00  0.00           N  
ATOM   1927  H   LYS B 163      -7.174   2.785  -1.374  1.00  0.00           H  
ATOM   1928  HA  LYS B 163      -8.293   5.081   0.173  1.00  0.00           H  
ATOM   1929 1HB  LYS B 163      -6.804   2.615   1.129  1.00  0.00           H  
ATOM   1930 2HB  LYS B 163      -7.468   3.887   2.136  1.00  0.00           H  
ATOM   1931 1HG  LYS B 163      -9.042   1.979   0.395  1.00  0.00           H  
ATOM   1932 2HG  LYS B 163      -8.941   1.961   2.160  1.00  0.00           H  
ATOM   1933 1HD  LYS B 163      -9.950   4.321   2.108  1.00  0.00           H  
ATOM   1934 2HD  LYS B 163     -10.302   4.014   0.393  1.00  0.00           H  
ATOM   1935 1HE  LYS B 163     -11.568   1.971   1.032  1.00  0.00           H  
ATOM   1936 2HE  LYS B 163     -11.241   2.309   2.746  1.00  0.00           H  
ATOM   1937 1HZ  LYS B 163     -13.409   3.078   2.085  1.00  0.00           H  
ATOM   1938 2HZ  LYS B 163     -12.465   4.364   2.507  1.00  0.00           H  
ATOM   1939 3HZ  LYS B 163     -12.766   4.047   0.911  1.00  0.00           H  
ATOM   1940  N   TYR B 164      -5.169   4.500  -0.644  1.00  0.00           N  
ATOM   1941  CA  TYR B 164      -3.823   5.089  -0.664  1.00  0.00           C  
ATOM   1942  C   TYR B 164      -3.564   5.916  -1.949  1.00  0.00           C  
ATOM   1943  O   TYR B 164      -3.533   7.152  -1.918  1.00  0.00           O  
ATOM   1944  CB  TYR B 164      -2.769   3.988  -0.521  1.00  0.00           C  
ATOM   1945  CG  TYR B 164      -2.576   3.509   0.901  1.00  0.00           C  
ATOM   1946  CD1 TYR B 164      -3.069   2.271   1.289  1.00  0.00           C  
ATOM   1947  CD2 TYR B 164      -1.906   4.306   1.817  1.00  0.00           C  
ATOM   1948  CE1 TYR B 164      -2.893   1.834   2.587  1.00  0.00           C  
ATOM   1949  CE2 TYR B 164      -1.730   3.868   3.115  1.00  0.00           C  
ATOM   1950  CZ  TYR B 164      -2.220   2.638   3.501  1.00  0.00           C  
ATOM   1951  OH  TYR B 164      -2.045   2.202   4.794  1.00  0.00           O  
ATOM   1952  H   TYR B 164      -5.357   3.627  -1.140  1.00  0.00           H  
ATOM   1953  HA  TYR B 164      -3.720   5.757   0.192  1.00  0.00           H  
ATOM   1954 1HB  TYR B 164      -3.053   3.131  -1.134  1.00  0.00           H  
ATOM   1955 2HB  TYR B 164      -1.811   4.352  -0.890  1.00  0.00           H  
ATOM   1956  HD1 TYR B 164      -3.596   1.645   0.569  1.00  0.00           H  
ATOM   1957  HD2 TYR B 164      -1.520   5.279   1.512  1.00  0.00           H  
ATOM   1958  HE1 TYR B 164      -3.280   0.862   2.892  1.00  0.00           H  
ATOM   1959  HE2 TYR B 164      -1.204   4.496   3.835  1.00  0.00           H  
ATOM   1960  HH  TYR B 164      -2.578   1.417   4.941  1.00  0.00           H  
ATOM   1961  N   VAL B 165      -3.479   5.279  -3.111  1.00  0.00           N  
ATOM   1962  CA  VAL B 165      -3.179   6.085  -4.292  1.00  0.00           C  
ATOM   1963  C   VAL B 165      -4.436   6.582  -4.962  1.00  0.00           C  
ATOM   1964  O   VAL B 165      -4.836   6.094  -6.015  1.00  0.00           O  
ATOM   1965  CB  VAL B 165      -2.368   5.263  -5.275  1.00  0.00           C  
ATOM   1966  CG1 VAL B 165      -1.922   6.125  -6.453  1.00  0.00           C  
ATOM   1967  CG2 VAL B 165      -1.212   4.685  -4.516  1.00  0.00           C  
ATOM   1968  H   VAL B 165      -3.557   4.275  -3.168  1.00  0.00           H  
ATOM   1969  HA  VAL B 165      -2.580   6.944  -3.987  1.00  0.00           H  
ATOM   1970  HB  VAL B 165      -2.982   4.457  -5.664  1.00  0.00           H  
ATOM   1971 1HG1 VAL B 165      -1.343   5.524  -7.155  1.00  0.00           H  
ATOM   1972 2HG1 VAL B 165      -2.800   6.528  -6.963  1.00  0.00           H  
ATOM   1973 3HG1 VAL B 165      -1.308   6.950  -6.090  1.00  0.00           H  
ATOM   1974 1HG2 VAL B 165      -0.620   4.065  -5.158  1.00  0.00           H  
ATOM   1975 2HG2 VAL B 165      -0.601   5.486  -4.119  1.00  0.00           H  
ATOM   1976 3HG2 VAL B 165      -1.598   4.082  -3.694  1.00  0.00           H  
ATOM   1977  N   LYS B 166      -5.019   7.602  -4.365  1.00  0.00           N  
ATOM   1978  CA  LYS B 166      -6.305   8.149  -4.819  1.00  0.00           C  
ATOM   1979  C   LYS B 166      -6.163   9.262  -5.828  1.00  0.00           C  
ATOM   1980  O   LYS B 166      -7.108   9.596  -6.542  1.00  0.00           O  
ATOM   1981  CB  LYS B 166      -7.070   8.686  -3.618  1.00  0.00           C  
ATOM   1982  CG  LYS B 166      -7.469   7.642  -2.640  1.00  0.00           C  
ATOM   1983  CD  LYS B 166      -8.448   8.196  -1.605  1.00  0.00           C  
ATOM   1984  CE  LYS B 166      -7.702   8.923  -0.488  1.00  0.00           C  
ATOM   1985  NZ  LYS B 166      -8.536   9.070   0.727  1.00  0.00           N  
ATOM   1986  H   LYS B 166      -4.579   7.927  -3.504  1.00  0.00           H  
ATOM   1987  HA  LYS B 166      -6.878   7.344  -5.283  1.00  0.00           H  
ATOM   1988 1HB  LYS B 166      -6.457   9.417  -3.095  1.00  0.00           H  
ATOM   1989 2HB  LYS B 166      -7.972   9.192  -3.960  1.00  0.00           H  
ATOM   1990 1HG  LYS B 166      -7.943   6.825  -3.184  1.00  0.00           H  
ATOM   1991 2HG  LYS B 166      -6.585   7.250  -2.131  1.00  0.00           H  
ATOM   1992 1HD  LYS B 166      -9.145   8.882  -2.089  1.00  0.00           H  
ATOM   1993 2HD  LYS B 166      -9.018   7.374  -1.172  1.00  0.00           H  
ATOM   1994 1HE  LYS B 166      -6.803   8.359  -0.234  1.00  0.00           H  
ATOM   1995 2HE  LYS B 166      -7.411   9.911  -0.839  1.00  0.00           H  
ATOM   1996 1HZ  LYS B 166      -8.009   9.551   1.441  1.00  0.00           H  
ATOM   1997 2HZ  LYS B 166      -9.366   9.596   0.505  1.00  0.00           H  
ATOM   1998 3HZ  LYS B 166      -8.796   8.151   1.059  1.00  0.00           H  
ATOM   1999  N   VAL B 167      -4.994   9.875  -5.836  1.00  0.00           N  
ATOM   2000  CA  VAL B 167      -4.747  11.027  -6.668  1.00  0.00           C  
ATOM   2001  C   VAL B 167      -3.778  10.748  -7.770  1.00  0.00           C  
ATOM   2002  O   VAL B 167      -2.600  10.455  -7.531  1.00  0.00           O  
ATOM   2003  CB  VAL B 167      -4.195  12.159  -5.812  1.00  0.00           C  
ATOM   2004  CG1 VAL B 167      -3.914  13.369  -6.660  1.00  0.00           C  
ATOM   2005  CG2 VAL B 167      -5.187  12.491  -4.744  1.00  0.00           C  
ATOM   2006  H   VAL B 167      -4.264   9.528  -5.233  1.00  0.00           H  
ATOM   2007  HA  VAL B 167      -5.691  11.344  -7.109  1.00  0.00           H  
ATOM   2008  HB  VAL B 167      -3.264  11.838  -5.363  1.00  0.00           H  
ATOM   2009 1HG1 VAL B 167      -3.517  14.169  -6.042  1.00  0.00           H  
ATOM   2010 2HG1 VAL B 167      -3.184  13.112  -7.431  1.00  0.00           H  
ATOM   2011 3HG1 VAL B 167      -4.839  13.700  -7.129  1.00  0.00           H  
ATOM   2012 1HG2 VAL B 167      -4.787  13.284  -4.126  1.00  0.00           H  
ATOM   2013 2HG2 VAL B 167      -6.122  12.817  -5.202  1.00  0.00           H  
ATOM   2014 3HG2 VAL B 167      -5.370  11.615  -4.129  1.00  0.00           H  
ATOM   2015  N   LEU B 168      -4.298  10.857  -8.970  1.00  0.00           N  
ATOM   2016  CA  LEU B 168      -3.563  10.598 -10.183  1.00  0.00           C  
ATOM   2017  C   LEU B 168      -3.571  11.784 -11.106  1.00  0.00           C  
ATOM   2018  O   LEU B 168      -4.516  12.574 -11.113  1.00  0.00           O  
ATOM   2019  CB  LEU B 168      -4.193   9.430 -10.949  1.00  0.00           C  
ATOM   2020  CG  LEU B 168      -4.245   8.076 -10.272  1.00  0.00           C  
ATOM   2021  CD1 LEU B 168      -5.063   7.150 -11.107  1.00  0.00           C  
ATOM   2022  CD2 LEU B 168      -2.863   7.545 -10.154  1.00  0.00           C  
ATOM   2023  H   LEU B 168      -5.275  11.112  -9.043  1.00  0.00           H  
ATOM   2024  HA  LEU B 168      -2.531  10.362  -9.925  1.00  0.00           H  
ATOM   2025 1HB  LEU B 168      -5.214   9.706 -11.199  1.00  0.00           H  
ATOM   2026 2HB  LEU B 168      -3.642   9.313 -11.882  1.00  0.00           H  
ATOM   2027  HG  LEU B 168      -4.696   8.153  -9.276  1.00  0.00           H  
ATOM   2028 1HD1 LEU B 168      -5.072   6.196 -10.666  1.00  0.00           H  
ATOM   2029 2HD1 LEU B 168      -6.074   7.531 -11.181  1.00  0.00           H  
ATOM   2030 3HD1 LEU B 168      -4.650   7.057 -12.081  1.00  0.00           H  
ATOM   2031 1HD2 LEU B 168      -2.887   6.566  -9.679  1.00  0.00           H  
ATOM   2032 2HD2 LEU B 168      -2.415   7.464 -11.145  1.00  0.00           H  
ATOM   2033 3HD2 LEU B 168      -2.296   8.226  -9.557  1.00  0.00           H  
ATOM   2034  N   MET B 169      -2.539  11.887 -11.919  1.00  0.00           N  
ATOM   2035  CA  MET B 169      -2.590  12.824 -13.019  1.00  0.00           C  
ATOM   2036  C   MET B 169      -2.817  11.945 -14.245  1.00  0.00           C  
ATOM   2037  O   MET B 169      -2.220  10.870 -14.371  1.00  0.00           O  
ATOM   2038  CB  MET B 169      -1.338  13.691 -13.162  1.00  0.00           C  
ATOM   2039  CG  MET B 169      -1.462  14.708 -14.341  1.00  0.00           C  
ATOM   2040  SD  MET B 169      -0.034  15.705 -14.585  1.00  0.00           S  
ATOM   2041  CE  MET B 169       0.995  14.522 -15.476  1.00  0.00           C  
ATOM   2042  H   MET B 169      -1.754  11.251 -11.807  1.00  0.00           H  
ATOM   2043  HA  MET B 169      -3.457  13.478 -12.914  1.00  0.00           H  
ATOM   2044 1HB  MET B 169      -1.173  14.259 -12.242  1.00  0.00           H  
ATOM   2045 2HB  MET B 169      -0.469  13.068 -13.326  1.00  0.00           H  
ATOM   2046 1HG  MET B 169      -1.660  14.172 -15.274  1.00  0.00           H  
ATOM   2047 2HG  MET B 169      -2.309  15.371 -14.153  1.00  0.00           H  
ATOM   2048 1HE  MET B 169       1.953  14.981 -15.721  1.00  0.00           H  
ATOM   2049 2HE  MET B 169       1.160  13.640 -14.856  1.00  0.00           H  
ATOM   2050 3HE  MET B 169       0.489  14.224 -16.398  1.00  0.00           H  
ATOM   2051  N   HIS B 170      -3.709  12.356 -15.123  1.00  0.00           N  
ATOM   2052  CA  HIS B 170      -4.000  11.542 -16.285  1.00  0.00           C  
ATOM   2053  C   HIS B 170      -3.430  12.190 -17.549  1.00  0.00           C  
ATOM   2054  O   HIS B 170      -3.389  13.413 -17.669  1.00  0.00           O  
ATOM   2055  CB  HIS B 170      -5.514  11.358 -16.408  1.00  0.00           C  
ATOM   2056  CG  HIS B 170      -6.171  10.730 -15.196  1.00  0.00           C  
ATOM   2057  ND1 HIS B 170      -6.053   9.399 -14.894  1.00  0.00           N  
ATOM   2058  CD2 HIS B 170      -6.950  11.269 -14.224  1.00  0.00           C  
ATOM   2059  CE1 HIS B 170      -6.748   9.134 -13.790  1.00  0.00           C  
ATOM   2060  NE2 HIS B 170      -7.299  10.246 -13.364  1.00  0.00           N  
ATOM   2061  H   HIS B 170      -4.183  13.250 -14.994  1.00  0.00           H  
ATOM   2062  HA  HIS B 170      -3.544  10.562 -16.183  1.00  0.00           H  
ATOM   2063 1HB  HIS B 170      -5.971  12.311 -16.564  1.00  0.00           H  
ATOM   2064 2HB  HIS B 170      -5.733  10.740 -17.277  1.00  0.00           H  
ATOM   2065  HD2 HIS B 170      -7.247  12.311 -14.141  1.00  0.00           H  
ATOM   2066  HE1 HIS B 170      -6.840   8.154 -13.330  1.00  0.00           H  
ATOM   2067  HE2 HIS B 170      -7.881  10.347 -12.544  1.00  0.00           H  
ATOM   2068  N   ASP B 171      -3.026  11.358 -18.500  1.00  0.00           N  
ATOM   2069  CA  ASP B 171      -2.486  11.792 -19.791  1.00  0.00           C  
ATOM   2070  C   ASP B 171      -3.312  11.302 -20.962  1.00  0.00           C  
ATOM   2071  O   ASP B 171      -3.313  10.108 -21.271  1.00  0.00           O  
ATOM   2072  CB  ASP B 171      -1.057  11.288 -19.965  1.00  0.00           C  
ATOM   2073  CG  ASP B 171      -0.438  11.666 -21.298  1.00  0.00           C  
ATOM   2074  OD1 ASP B 171      -1.132  12.254 -22.078  1.00  0.00           O  
ATOM   2075  OD2 ASP B 171       0.709  11.285 -21.588  1.00  0.00           O  
ATOM   2076  H   ASP B 171      -3.082  10.364 -18.306  1.00  0.00           H  
ATOM   2077  HA  ASP B 171      -2.478  12.883 -19.817  1.00  0.00           H  
ATOM   2078 1HB  ASP B 171      -0.461  11.745 -19.204  1.00  0.00           H  
ATOM   2079 2HB  ASP B 171      -1.023  10.233 -19.824  1.00  0.00           H  
ATOM   2080  N   VAL B 172      -4.064  12.198 -21.576  1.00  0.00           N  
ATOM   2081  CA  VAL B 172      -4.910  11.793 -22.676  1.00  0.00           C  
ATOM   2082  C   VAL B 172      -4.126  12.006 -23.942  1.00  0.00           C  
ATOM   2083  O   VAL B 172      -3.598  13.096 -24.156  1.00  0.00           O  
ATOM   2084  CB  VAL B 172      -6.189  12.636 -22.755  1.00  0.00           C  
ATOM   2085  CG1 VAL B 172      -7.018  12.142 -23.926  1.00  0.00           C  
ATOM   2086  CG2 VAL B 172      -6.964  12.610 -21.413  1.00  0.00           C  
ATOM   2087  H   VAL B 172      -4.014  13.177 -21.296  1.00  0.00           H  
ATOM   2088  HA  VAL B 172      -5.138  10.738 -22.595  1.00  0.00           H  
ATOM   2089  HB  VAL B 172      -5.919  13.655 -22.970  1.00  0.00           H  
ATOM   2090 1HG1 VAL B 172      -7.906  12.743 -24.019  1.00  0.00           H  
ATOM   2091 2HG1 VAL B 172      -6.440  12.214 -24.845  1.00  0.00           H  
ATOM   2092 3HG1 VAL B 172      -7.301  11.103 -23.761  1.00  0.00           H  
ATOM   2093 1HG2 VAL B 172      -7.852  13.233 -21.497  1.00  0.00           H  
ATOM   2094 2HG2 VAL B 172      -7.264  11.621 -21.153  1.00  0.00           H  
ATOM   2095 3HG2 VAL B 172      -6.320  13.005 -20.621  1.00  0.00           H  
ATOM   2096  N   ALA B 173      -4.025  10.997 -24.785  1.00  0.00           N  
ATOM   2097  CA  ALA B 173      -3.235  11.168 -25.979  1.00  0.00           C  
ATOM   2098  C   ALA B 173      -3.977  10.771 -27.223  1.00  0.00           C  
ATOM   2099  O   ALA B 173      -4.698   9.772 -27.258  1.00  0.00           O  
ATOM   2100  CB  ALA B 173      -1.970  10.350 -25.880  1.00  0.00           C  
ATOM   2101  H   ALA B 173      -4.466  10.112 -24.580  1.00  0.00           H  
ATOM   2102  HA  ALA B 173      -2.987  12.206 -26.048  1.00  0.00           H  
ATOM   2103 1HB  ALA B 173      -1.360  10.519 -26.766  1.00  0.00           H  
ATOM   2104 2HB  ALA B 173      -1.421  10.661 -24.992  1.00  0.00           H  
ATOM   2105 3HB  ALA B 173      -2.226   9.293 -25.807  1.00  0.00           H  
ATOM   2106  N   TYR B 174      -3.739  11.517 -28.291  1.00  0.00           N  
ATOM   2107  CA  TYR B 174      -4.385  11.170 -29.541  1.00  0.00           C  
ATOM   2108  C   TYR B 174      -3.620  11.531 -30.785  1.00  0.00           C  
ATOM   2109  O   TYR B 174      -2.765  12.426 -30.794  1.00  0.00           O  
ATOM   2110  CB  TYR B 174      -5.786  11.770 -29.586  1.00  0.00           C  
ATOM   2111  CG  TYR B 174      -5.828  13.259 -29.404  1.00  0.00           C  
ATOM   2112  CD1 TYR B 174      -5.886  13.766 -28.100  1.00  0.00           C  
ATOM   2113  CD2 TYR B 174      -5.816  14.127 -30.490  1.00  0.00           C  
ATOM   2114  CE1 TYR B 174      -5.935  15.129 -27.878  1.00  0.00           C  
ATOM   2115  CE2 TYR B 174      -5.868  15.502 -30.271  1.00  0.00           C  
ATOM   2116  CZ  TYR B 174      -5.928  16.003 -28.958  1.00  0.00           C  
ATOM   2117  OH  TYR B 174      -5.980  17.369 -28.729  1.00  0.00           O  
ATOM   2118  H   TYR B 174      -3.140  12.338 -28.200  1.00  0.00           H  
ATOM   2119  HA  TYR B 174      -4.499  10.099 -29.553  1.00  0.00           H  
ATOM   2120 1HB  TYR B 174      -6.246  11.532 -30.545  1.00  0.00           H  
ATOM   2121 2HB  TYR B 174      -6.391  11.328 -28.834  1.00  0.00           H  
ATOM   2122  HD1 TYR B 174      -5.894  13.078 -27.253  1.00  0.00           H  
ATOM   2123  HD2 TYR B 174      -5.767  13.730 -31.504  1.00  0.00           H  
ATOM   2124  HE1 TYR B 174      -5.983  15.514 -26.859  1.00  0.00           H  
ATOM   2125  HE2 TYR B 174      -5.861  16.189 -31.117  1.00  0.00           H  
ATOM   2126  HH  TYR B 174      -6.086  17.828 -29.566  1.00  0.00           H  
ATOM   2127  N   ARG B 175      -3.945  10.814 -31.849  1.00  0.00           N  
ATOM   2128  CA  ARG B 175      -3.335  11.097 -33.135  1.00  0.00           C  
ATOM   2129  C   ARG B 175      -4.298  10.868 -34.263  1.00  0.00           C  
ATOM   2130  O   ARG B 175      -5.257  10.096 -34.154  1.00  0.00           O  
ATOM   2131  CB  ARG B 175      -2.119  10.219 -33.409  1.00  0.00           C  
ATOM   2132  CG  ARG B 175      -2.397   8.764 -33.592  1.00  0.00           C  
ATOM   2133  CD  ARG B 175      -1.147   8.021 -33.952  1.00  0.00           C  
ATOM   2134  NE  ARG B 175      -1.374   6.564 -34.053  1.00  0.00           N  
ATOM   2135  CZ  ARG B 175      -1.768   5.880 -35.166  1.00  0.00           C  
ATOM   2136  NH1 ARG B 175      -1.941   6.488 -36.322  1.00  0.00           N  
ATOM   2137  NH2 ARG B 175      -1.969   4.567 -35.088  1.00  0.00           N  
ATOM   2138  H   ARG B 175      -4.640  10.074 -31.737  1.00  0.00           H  
ATOM   2139  HA  ARG B 175      -3.023  12.139 -33.152  1.00  0.00           H  
ATOM   2140 1HB  ARG B 175      -1.613  10.565 -34.313  1.00  0.00           H  
ATOM   2141 2HB  ARG B 175      -1.409  10.307 -32.588  1.00  0.00           H  
ATOM   2142 1HG  ARG B 175      -2.806   8.347 -32.680  1.00  0.00           H  
ATOM   2143 2HG  ARG B 175      -3.115   8.636 -34.403  1.00  0.00           H  
ATOM   2144 1HD  ARG B 175      -0.802   8.377 -34.903  1.00  0.00           H  
ATOM   2145 2HD  ARG B 175      -0.376   8.205 -33.217  1.00  0.00           H  
ATOM   2146  HE  ARG B 175      -1.270   6.025 -33.206  1.00  0.00           H  
ATOM   2147 1HH1 ARG B 175      -1.725   7.487 -36.423  1.00  0.00           H  
ATOM   2148 2HH1 ARG B 175      -2.223   5.965 -37.138  1.00  0.00           H  
ATOM   2149 1HH2 ARG B 175      -1.815   4.080 -34.206  1.00  0.00           H  
ATOM   2150 2HH2 ARG B 175      -2.263   4.050 -35.904  1.00  0.00           H  
ATOM   2151  N   GLN B 176      -4.029  11.539 -35.369  1.00  0.00           N  
ATOM   2152  CA  GLN B 176      -4.806  11.381 -36.590  1.00  0.00           C  
ATOM   2153  C   GLN B 176      -4.323  10.141 -37.316  1.00  0.00           C  
ATOM   2154  O   GLN B 176      -3.127   9.893 -37.376  1.00  0.00           O  
ATOM   2155  CB  GLN B 176      -4.691  12.612 -37.496  1.00  0.00           C  
ATOM   2156  CG  GLN B 176      -5.646  12.592 -38.686  1.00  0.00           C  
ATOM   2157  CD  GLN B 176      -5.591  13.860 -39.507  1.00  0.00           C  
ATOM   2158  OE1 GLN B 176      -4.902  14.818 -39.152  1.00  0.00           O  
ATOM   2159  NE2 GLN B 176      -6.311  13.874 -40.625  1.00  0.00           N  
ATOM   2160  H   GLN B 176      -3.234  12.168 -35.375  1.00  0.00           H  
ATOM   2161  HA  GLN B 176      -5.857  11.237 -36.333  1.00  0.00           H  
ATOM   2162 1HB  GLN B 176      -4.897  13.510 -36.921  1.00  0.00           H  
ATOM   2163 2HB  GLN B 176      -3.670  12.689 -37.878  1.00  0.00           H  
ATOM   2164 1HG  GLN B 176      -5.411  11.771 -39.337  1.00  0.00           H  
ATOM   2165 2HG  GLN B 176      -6.659  12.474 -38.297  1.00  0.00           H  
ATOM   2166 1HE2 GLN B 176      -6.315  14.691 -41.212  1.00  0.00           H  
ATOM   2167 2HE2 GLN B 176      -6.844  13.068 -40.889  1.00  0.00           H  
ATOM   2168  N   GLU B 177      -5.238   9.408 -37.938  1.00  0.00           N  
ATOM   2169  CA  GLU B 177      -4.917   8.231 -38.754  1.00  0.00           C  
ATOM   2170  C   GLU B 177      -3.709   8.460 -39.676  1.00  0.00           C  
ATOM   2171  O   GLU B 177      -2.890   7.566 -39.882  1.00  0.00           O  
ATOM   2172  CB  GLU B 177      -6.139   7.926 -39.634  1.00  0.00           C  
ATOM   2173  CG  GLU B 177      -6.067   6.687 -40.499  1.00  0.00           C  
ATOM   2174  CD  GLU B 177      -7.313   6.526 -41.380  1.00  0.00           C  
ATOM   2175  OE1 GLU B 177      -8.085   7.471 -41.493  1.00  0.00           O  
ATOM   2176  OE2 GLU B 177      -7.466   5.474 -41.953  1.00  0.00           O  
ATOM   2177  H   GLU B 177      -6.221   9.646 -37.813  1.00  0.00           H  
ATOM   2178  HA  GLU B 177      -4.700   7.395 -38.090  1.00  0.00           H  
ATOM   2179 1HB  GLU B 177      -7.008   7.810 -38.990  1.00  0.00           H  
ATOM   2180 2HB  GLU B 177      -6.338   8.778 -40.285  1.00  0.00           H  
ATOM   2181 1HG  GLU B 177      -5.182   6.740 -41.133  1.00  0.00           H  
ATOM   2182 2HG  GLU B 177      -5.972   5.815 -39.853  1.00  0.00           H  
ATOM   2183  N   LYS B 178      -3.654   9.658 -40.258  1.00  0.00           N  
ATOM   2184  CA  LYS B 178      -2.632  10.141 -41.186  1.00  0.00           C  
ATOM   2185  C   LYS B 178      -1.186   9.981 -40.684  1.00  0.00           C  
ATOM   2186  O   LYS B 178      -0.285   9.665 -41.469  1.00  0.00           O  
ATOM   2187  CB  LYS B 178      -2.900  11.630 -41.452  1.00  0.00           C  
ATOM   2188  CG  LYS B 178      -1.900  12.339 -42.346  1.00  0.00           C  
ATOM   2189  CD  LYS B 178      -2.330  13.805 -42.616  1.00  0.00           C  
ATOM   2190  CE  LYS B 178      -2.039  14.741 -41.415  1.00  0.00           C  
ATOM   2191  NZ  LYS B 178      -0.564  14.988 -41.203  1.00  0.00           N  
ATOM   2192  H   LYS B 178      -4.390  10.294 -40.009  1.00  0.00           H  
ATOM   2193  HA  LYS B 178      -2.726   9.583 -42.114  1.00  0.00           H  
ATOM   2194 1HB  LYS B 178      -3.889  11.751 -41.890  1.00  0.00           H  
ATOM   2195 2HB  LYS B 178      -2.899  12.166 -40.499  1.00  0.00           H  
ATOM   2196 1HG  LYS B 178      -0.923  12.342 -41.852  1.00  0.00           H  
ATOM   2197 2HG  LYS B 178      -1.809  11.807 -43.290  1.00  0.00           H  
ATOM   2198 1HD  LYS B 178      -1.802  14.180 -43.490  1.00  0.00           H  
ATOM   2199 2HD  LYS B 178      -3.401  13.833 -42.820  1.00  0.00           H  
ATOM   2200 1HE  LYS B 178      -2.533  15.695 -41.592  1.00  0.00           H  
ATOM   2201 2HE  LYS B 178      -2.446  14.294 -40.507  1.00  0.00           H  
ATOM   2202 1HZ  LYS B 178      -0.444  15.596 -40.407  1.00  0.00           H  
ATOM   2203 2HZ  LYS B 178      -0.076  14.097 -40.995  1.00  0.00           H  
ATOM   2204 3HZ  LYS B 178      -0.157  15.408 -42.012  1.00  0.00           H  
ATOM   2205  N   ASP B 179      -0.970  10.266 -39.396  1.00  0.00           N  
ATOM   2206  CA  ASP B 179       0.345  10.235 -38.772  1.00  0.00           C  
ATOM   2207  C   ASP B 179       0.408   9.002 -37.875  1.00  0.00           C  
ATOM   2208  O   ASP B 179      -0.621   8.617 -37.328  1.00  0.00           O  
ATOM   2209  CB  ASP B 179       0.528  11.495 -37.921  1.00  0.00           C  
ATOM   2210  CG  ASP B 179       0.521  12.822 -38.738  1.00  0.00           C  
ATOM   2211  OD1 ASP B 179       0.787  12.803 -39.925  1.00  0.00           O  
ATOM   2212  OD2 ASP B 179       0.172  13.836 -38.185  1.00  0.00           O  
ATOM   2213  H   ASP B 179      -1.774  10.443 -38.799  1.00  0.00           H  
ATOM   2214  HA  ASP B 179       1.116  10.167 -39.539  1.00  0.00           H  
ATOM   2215 1HB  ASP B 179      -0.264  11.540 -37.171  1.00  0.00           H  
ATOM   2216 2HB  ASP B 179       1.471  11.421 -37.395  1.00  0.00           H  
ATOM   2217  N   GLU B 180       1.590   8.405 -37.667  1.00  0.00           N  
ATOM   2218  CA  GLU B 180       1.625   7.269 -36.732  1.00  0.00           C  
ATOM   2219  C   GLU B 180       2.344   7.524 -35.410  1.00  0.00           C  
ATOM   2220  O   GLU B 180       1.875   7.089 -34.358  1.00  0.00           O  
ATOM   2221  CB  GLU B 180       2.216   6.022 -37.390  1.00  0.00           C  
ATOM   2222  CG  GLU B 180       1.388   5.476 -38.543  1.00  0.00           C  
ATOM   2223  CD  GLU B 180       1.996   4.237 -39.168  1.00  0.00           C  
ATOM   2224  OE1 GLU B 180       3.081   3.870 -38.782  1.00  0.00           O  
ATOM   2225  OE2 GLU B 180       1.369   3.659 -40.020  1.00  0.00           O  
ATOM   2226  H   GLU B 180       2.417   8.717 -38.152  1.00  0.00           H  
ATOM   2227  HA  GLU B 180       0.606   7.017 -36.484  1.00  0.00           H  
ATOM   2228 1HB  GLU B 180       3.213   6.248 -37.766  1.00  0.00           H  
ATOM   2229 2HB  GLU B 180       2.318   5.235 -36.643  1.00  0.00           H  
ATOM   2230 1HG  GLU B 180       0.390   5.233 -38.174  1.00  0.00           H  
ATOM   2231 2HG  GLU B 180       1.283   6.250 -39.300  1.00  0.00           H  
ATOM   2232  N   ASN B 181       3.465   8.238 -35.448  1.00  0.00           N  
ATOM   2233  CA  ASN B 181       4.222   8.462 -34.217  1.00  0.00           C  
ATOM   2234  C   ASN B 181       3.987   9.846 -33.636  1.00  0.00           C  
ATOM   2235  O   ASN B 181       4.606  10.220 -32.638  1.00  0.00           O  
ATOM   2236  CB  ASN B 181       5.705   8.270 -34.476  1.00  0.00           C  
ATOM   2237  CG  ASN B 181       6.053   6.850 -34.798  1.00  0.00           C  
ATOM   2238  OD1 ASN B 181       5.484   5.910 -34.226  1.00  0.00           O  
ATOM   2239  ND2 ASN B 181       6.981   6.671 -35.711  1.00  0.00           N  
ATOM   2240  H   ASN B 181       3.814   8.589 -36.324  1.00  0.00           H  
ATOM   2241  HA  ASN B 181       3.898   7.738 -33.469  1.00  0.00           H  
ATOM   2242 1HB  ASN B 181       6.016   8.908 -35.303  1.00  0.00           H  
ATOM   2243 2HB  ASN B 181       6.266   8.578 -33.595  1.00  0.00           H  
ATOM   2244 1HD2 ASN B 181       7.258   5.743 -35.971  1.00  0.00           H  
ATOM   2245 2HD2 ASN B 181       7.417   7.460 -36.147  1.00  0.00           H  
ATOM   2246  N   LYS B 182       3.113  10.622 -34.270  1.00  0.00           N  
ATOM   2247  CA  LYS B 182       2.875  11.977 -33.803  1.00  0.00           C  
ATOM   2248  C   LYS B 182       1.620  12.034 -32.938  1.00  0.00           C  
ATOM   2249  O   LYS B 182       0.497  11.937 -33.442  1.00  0.00           O  
ATOM   2250  CB  LYS B 182       2.785  12.941 -34.987  1.00  0.00           C  
ATOM   2251  CG  LYS B 182       2.631  14.412 -34.602  1.00  0.00           C  
ATOM   2252  CD  LYS B 182       2.574  15.311 -35.856  1.00  0.00           C  
ATOM   2253  CE  LYS B 182       2.400  16.788 -35.485  1.00  0.00           C  
ATOM   2254  NZ  LYS B 182       2.329  17.648 -36.684  1.00  0.00           N  
ATOM   2255  H   LYS B 182       2.615  10.263 -35.068  1.00  0.00           H  
ATOM   2256  HA  LYS B 182       3.716  12.287 -33.181  1.00  0.00           H  
ATOM   2257 1HB  LYS B 182       3.669  12.840 -35.617  1.00  0.00           H  
ATOM   2258 2HB  LYS B 182       1.919  12.686 -35.589  1.00  0.00           H  
ATOM   2259 1HG  LYS B 182       1.714  14.537 -34.023  1.00  0.00           H  
ATOM   2260 2HG  LYS B 182       3.475  14.713 -33.981  1.00  0.00           H  
ATOM   2261 1HD  LYS B 182       3.500  15.204 -36.427  1.00  0.00           H  
ATOM   2262 2HD  LYS B 182       1.744  14.999 -36.498  1.00  0.00           H  
ATOM   2263 1HE  LYS B 182       1.503  16.933 -34.890  1.00  0.00           H  
ATOM   2264 2HE  LYS B 182       3.260  17.085 -34.898  1.00  0.00           H  
ATOM   2265 1HZ  LYS B 182       2.279  18.647 -36.417  1.00  0.00           H  
ATOM   2266 2HZ  LYS B 182       3.162  17.542 -37.271  1.00  0.00           H  
ATOM   2267 3HZ  LYS B 182       1.532  17.400 -37.230  1.00  0.00           H  
ATOM   2268  N   TRP B 183       1.820  12.195 -31.639  1.00  0.00           N  
ATOM   2269  CA  TRP B 183       0.717  12.204 -30.695  1.00  0.00           C  
ATOM   2270  C   TRP B 183       0.607  13.553 -30.018  1.00  0.00           C  
ATOM   2271  O   TRP B 183       1.614  14.214 -29.749  1.00  0.00           O  
ATOM   2272  CB  TRP B 183       0.918  11.139 -29.606  1.00  0.00           C  
ATOM   2273  CG  TRP B 183       0.855   9.703 -30.064  1.00  0.00           C  
ATOM   2274  CD1 TRP B 183       1.866   8.954 -30.568  1.00  0.00           C  
ATOM   2275  CD2 TRP B 183      -0.295   8.848 -30.031  1.00  0.00           C  
ATOM   2276  NE1 TRP B 183       1.409   7.692 -30.869  1.00  0.00           N  
ATOM   2277  CE2 TRP B 183       0.092   7.617 -30.553  1.00  0.00           C  
ATOM   2278  CE3 TRP B 183      -1.587   9.026 -29.616  1.00  0.00           C  
ATOM   2279  CZ2 TRP B 183      -0.793   6.576 -30.684  1.00  0.00           C  
ATOM   2280  CZ3 TRP B 183      -2.485   7.991 -29.741  1.00  0.00           C  
ATOM   2281  CH2 TRP B 183      -2.095   6.798 -30.271  1.00  0.00           C  
ATOM   2282  H   TRP B 183       2.768  12.280 -31.295  1.00  0.00           H  
ATOM   2283  HA  TRP B 183      -0.213  12.008 -31.227  1.00  0.00           H  
ATOM   2284 1HB  TRP B 183       1.888  11.295 -29.137  1.00  0.00           H  
ATOM   2285 2HB  TRP B 183       0.160  11.282 -28.831  1.00  0.00           H  
ATOM   2286  HD1 TRP B 183       2.888   9.302 -30.721  1.00  0.00           H  
ATOM   2287  HE1 TRP B 183       1.967   6.944 -31.272  1.00  0.00           H  
ATOM   2288  HE3 TRP B 183      -1.872   9.970 -29.207  1.00  0.00           H  
ATOM   2289  HZ2 TRP B 183      -0.503   5.613 -31.097  1.00  0.00           H  
ATOM   2290  HZ3 TRP B 183      -3.514   8.136 -29.409  1.00  0.00           H  
ATOM   2291  HH2 TRP B 183      -2.820   6.006 -30.352  1.00  0.00           H  
ATOM   2292  N   THR B 184      -0.617  13.924 -29.705  1.00  0.00           N  
ATOM   2293  CA  THR B 184      -0.917  15.111 -28.937  1.00  0.00           C  
ATOM   2294  C   THR B 184      -1.271  14.662 -27.539  1.00  0.00           C  
ATOM   2295  O   THR B 184      -2.069  13.742 -27.399  1.00  0.00           O  
ATOM   2296  CB  THR B 184      -2.098  15.860 -29.561  1.00  0.00           C  
ATOM   2297  OG1 THR B 184      -1.746  16.271 -30.876  1.00  0.00           O  
ATOM   2298  CG2 THR B 184      -2.493  17.051 -28.730  1.00  0.00           C  
ATOM   2299  H   THR B 184      -1.392  13.344 -30.018  1.00  0.00           H  
ATOM   2300  HA  THR B 184      -0.041  15.757 -28.895  1.00  0.00           H  
ATOM   2301  HB  THR B 184      -2.946  15.179 -29.630  1.00  0.00           H  
ATOM   2302  HG1 THR B 184      -1.642  15.497 -31.439  1.00  0.00           H  
ATOM   2303 1HG2 THR B 184      -3.332  17.554 -29.198  1.00  0.00           H  
ATOM   2304 2HG2 THR B 184      -2.782  16.721 -27.730  1.00  0.00           H  
ATOM   2305 3HG2 THR B 184      -1.653  17.736 -28.659  1.00  0.00           H  
ATOM   2306  N   HIS B 185      -0.665  15.274 -26.514  1.00  0.00           N  
ATOM   2307  CA  HIS B 185      -0.919  14.875 -25.124  1.00  0.00           C  
ATOM   2308  C   HIS B 185      -1.550  15.996 -24.288  1.00  0.00           C  
ATOM   2309  O   HIS B 185      -1.086  17.138 -24.323  1.00  0.00           O  
ATOM   2310  CB  HIS B 185       0.391  14.450 -24.457  1.00  0.00           C  
ATOM   2311  CG  HIS B 185       1.061  13.242 -25.062  1.00  0.00           C  
ATOM   2312  ND1 HIS B 185       1.066  12.008 -24.449  1.00  0.00           N  
ATOM   2313  CD2 HIS B 185       1.741  13.082 -26.224  1.00  0.00           C  
ATOM   2314  CE1 HIS B 185       1.730  11.139 -25.211  1.00  0.00           C  
ATOM   2315  NE2 HIS B 185       2.160  11.762 -26.282  1.00  0.00           N  
ATOM   2316  H   HIS B 185      -0.015  16.024 -26.704  1.00  0.00           H  
ATOM   2317  HA  HIS B 185      -1.593  14.026 -25.103  1.00  0.00           H  
ATOM   2318 1HB  HIS B 185       1.093  15.282 -24.478  1.00  0.00           H  
ATOM   2319 2HB  HIS B 185       0.189  14.221 -23.405  1.00  0.00           H  
ATOM   2320  HD1 HIS B 185       0.879  11.826 -23.446  1.00  0.00           H  
ATOM   2321  HD2 HIS B 185       1.995  13.771 -27.035  1.00  0.00           H  
ATOM   2322  HE1 HIS B 185       1.847  10.105 -24.893  1.00  0.00           H  
ATOM   2323  N   VAL B 186      -2.586  15.649 -23.517  1.00  0.00           N  
ATOM   2324  CA  VAL B 186      -3.300  16.577 -22.636  1.00  0.00           C  
ATOM   2325  C   VAL B 186      -3.337  16.093 -21.184  1.00  0.00           C  
ATOM   2326  O   VAL B 186      -3.805  14.989 -20.904  1.00  0.00           O  
ATOM   2327  CB  VAL B 186      -4.768  16.741 -23.113  1.00  0.00           C  
ATOM   2328  CG1 VAL B 186      -5.514  17.684 -22.198  1.00  0.00           C  
ATOM   2329  CG2 VAL B 186      -4.806  17.243 -24.548  1.00  0.00           C  
ATOM   2330  H   VAL B 186      -2.905  14.682 -23.569  1.00  0.00           H  
ATOM   2331  HA  VAL B 186      -2.799  17.545 -22.671  1.00  0.00           H  
ATOM   2332  HB  VAL B 186      -5.264  15.786 -23.063  1.00  0.00           H  
ATOM   2333 1HG1 VAL B 186      -6.530  17.774 -22.538  1.00  0.00           H  
ATOM   2334 2HG1 VAL B 186      -5.506  17.297 -21.174  1.00  0.00           H  
ATOM   2335 3HG1 VAL B 186      -5.036  18.661 -22.219  1.00  0.00           H  
ATOM   2336 1HG2 VAL B 186      -5.843  17.341 -24.871  1.00  0.00           H  
ATOM   2337 2HG2 VAL B 186      -4.313  18.213 -24.606  1.00  0.00           H  
ATOM   2338 3HG2 VAL B 186      -4.291  16.537 -25.200  1.00  0.00           H  
ATOM   2339  N   ASN B 187      -2.874  16.914 -20.241  1.00  0.00           N  
ATOM   2340  CA  ASN B 187      -2.924  16.472 -18.850  1.00  0.00           C  
ATOM   2341  C   ASN B 187      -4.235  16.848 -18.169  1.00  0.00           C  
ATOM   2342  O   ASN B 187      -4.715  17.974 -18.312  1.00  0.00           O  
ATOM   2343  CB  ASN B 187      -1.755  16.998 -18.054  1.00  0.00           C  
ATOM   2344  CG  ASN B 187      -0.452  16.405 -18.491  1.00  0.00           C  
ATOM   2345  OD1 ASN B 187      -0.347  15.199 -18.717  1.00  0.00           O  
ATOM   2346  ND2 ASN B 187       0.556  17.225 -18.597  1.00  0.00           N  
ATOM   2347  H   ASN B 187      -2.495  17.818 -20.485  1.00  0.00           H  
ATOM   2348  HA  ASN B 187      -2.855  15.390 -18.841  1.00  0.00           H  
ATOM   2349 1HB  ASN B 187      -1.707  18.078 -18.142  1.00  0.00           H  
ATOM   2350 2HB  ASN B 187      -1.911  16.761 -17.002  1.00  0.00           H  
ATOM   2351 1HD2 ASN B 187       1.454  16.882 -18.877  1.00  0.00           H  
ATOM   2352 2HD2 ASN B 187       0.434  18.196 -18.395  1.00  0.00           H  
ATOM   2353  N   LEU B 188      -4.805  15.900 -17.433  1.00  0.00           N  
ATOM   2354  CA  LEU B 188      -6.013  16.106 -16.626  1.00  0.00           C  
ATOM   2355  C   LEU B 188      -5.792  15.760 -15.176  1.00  0.00           C  
ATOM   2356  O   LEU B 188      -4.927  14.949 -14.853  1.00  0.00           O  
ATOM   2357  CB  LEU B 188      -7.185  15.245 -17.054  1.00  0.00           C  
ATOM   2358  CG  LEU B 188      -7.606  15.290 -18.416  1.00  0.00           C  
ATOM   2359  CD1 LEU B 188      -8.692  14.234 -18.558  1.00  0.00           C  
ATOM   2360  CD2 LEU B 188      -8.101  16.682 -18.723  1.00  0.00           C  
ATOM   2361  H   LEU B 188      -4.346  14.991 -17.419  1.00  0.00           H  
ATOM   2362  HA  LEU B 188      -6.298  17.155 -16.690  1.00  0.00           H  
ATOM   2363 1HB  LEU B 188      -6.965  14.228 -16.822  1.00  0.00           H  
ATOM   2364 2HB  LEU B 188      -8.053  15.538 -16.464  1.00  0.00           H  
ATOM   2365  HG  LEU B 188      -6.776  15.033 -19.082  1.00  0.00           H  
ATOM   2366 1HD1 LEU B 188      -9.058  14.182 -19.552  1.00  0.00           H  
ATOM   2367 2HD1 LEU B 188      -8.272  13.276 -18.293  1.00  0.00           H  
ATOM   2368 3HD1 LEU B 188      -9.520  14.470 -17.880  1.00  0.00           H  
ATOM   2369 1HD2 LEU B 188      -8.433  16.736 -19.723  1.00  0.00           H  
ATOM   2370 2HD2 LEU B 188      -8.933  16.925 -18.054  1.00  0.00           H  
ATOM   2371 3HD2 LEU B 188      -7.291  17.398 -18.579  1.00  0.00           H  
ATOM   2372  N   SER B 189      -6.634  16.308 -14.312  1.00  0.00           N  
ATOM   2373  CA  SER B 189      -6.658  15.928 -12.899  1.00  0.00           C  
ATOM   2374  C   SER B 189      -8.079  15.504 -12.574  1.00  0.00           C  
ATOM   2375  O   SER B 189      -8.565  15.648 -11.451  1.00  0.00           O  
ATOM   2376  CB  SER B 189      -6.224  17.072 -12.028  1.00  0.00           C  
ATOM   2377  OG  SER B 189      -4.904  17.464 -12.328  1.00  0.00           O  
ATOM   2378  H   SER B 189      -7.298  16.997 -14.638  1.00  0.00           H  
ATOM   2379  HA  SER B 189      -5.994  15.076 -12.733  1.00  0.00           H  
ATOM   2380 1HB  SER B 189      -6.904  17.917 -12.162  1.00  0.00           H  
ATOM   2381 2HB  SER B 189      -6.284  16.757 -10.991  1.00  0.00           H  
ATOM   2382  HG  SER B 189      -4.331  16.812 -11.905  1.00  0.00           H  
ATOM   2383  N   SER B 190      -8.739  15.003 -13.611  1.00  0.00           N  
ATOM   2384  CA  SER B 190     -10.121  14.551 -13.603  1.00  0.00           C  
ATOM   2385  C   SER B 190     -10.235  13.469 -14.633  1.00  0.00           C  
ATOM   2386  O   SER B 190      -9.291  13.204 -15.374  1.00  0.00           O  
ATOM   2387  CB  SER B 190     -11.082  15.613 -14.068  1.00  0.00           C  
ATOM   2388  OG  SER B 190     -10.928  15.810 -15.458  1.00  0.00           O  
ATOM   2389  H   SER B 190      -8.225  14.926 -14.474  1.00  0.00           H  
ATOM   2390  HA  SER B 190     -10.387  14.161 -12.621  1.00  0.00           H  
ATOM   2391 1HB  SER B 190     -12.106  15.313 -13.847  1.00  0.00           H  
ATOM   2392 2HB  SER B 190     -10.886  16.543 -13.541  1.00  0.00           H  
ATOM   2393  HG  SER B 190     -11.509  16.548 -15.695  1.00  0.00           H  
ATOM   2394  N   THR B 191     -11.409  12.895 -14.735  1.00  0.00           N  
ATOM   2395  CA  THR B 191     -11.648  11.845 -15.701  1.00  0.00           C  
ATOM   2396  C   THR B 191     -12.549  12.309 -16.859  1.00  0.00           C  
ATOM   2397  O   THR B 191     -13.292  11.515 -17.462  1.00  0.00           O  
ATOM   2398  CB  THR B 191     -12.189  10.608 -14.989  1.00  0.00           C  
ATOM   2399  OG1 THR B 191     -13.363  10.957 -14.256  1.00  0.00           O  
ATOM   2400  CG2 THR B 191     -11.144  10.028 -14.046  1.00  0.00           C  
ATOM   2401  H   THR B 191     -12.152  13.173 -14.113  1.00  0.00           H  
ATOM   2402  HA  THR B 191     -10.695  11.565 -16.129  1.00  0.00           H  
ATOM   2403  HB  THR B 191     -12.437   9.883 -15.727  1.00  0.00           H  
ATOM   2404  HG1 THR B 191     -13.911  10.171 -14.148  1.00  0.00           H  
ATOM   2405 1HG2 THR B 191     -11.550   9.136 -13.563  1.00  0.00           H  
ATOM   2406 2HG2 THR B 191     -10.255   9.760 -14.607  1.00  0.00           H  
ATOM   2407 3HG2 THR B 191     -10.882  10.764 -13.287  1.00  0.00           H  
ATOM   2408  N   LYS B 192     -12.482  13.625 -17.151  1.00  0.00           N  
ATOM   2409  CA  LYS B 192     -13.237  14.203 -18.262  1.00  0.00           C  
ATOM   2410  C   LYS B 192     -12.494  15.352 -18.963  1.00  0.00           C  
ATOM   2411  O   LYS B 192     -12.018  16.303 -18.336  1.00  0.00           O  
ATOM   2412  CB  LYS B 192     -14.606  14.680 -17.784  1.00  0.00           C  
ATOM   2413  CG  LYS B 192     -15.554  15.229 -18.873  1.00  0.00           C  
ATOM   2414  CD  LYS B 192     -16.928  15.599 -18.250  1.00  0.00           C  
ATOM   2415  CE  LYS B 192     -17.924  16.157 -19.271  1.00  0.00           C  
ATOM   2416  NZ  LYS B 192     -19.202  16.554 -18.619  1.00  0.00           N  
ATOM   2417  H   LYS B 192     -11.871  14.232 -16.601  1.00  0.00           H  
ATOM   2418  HA  LYS B 192     -13.395  13.423 -19.003  1.00  0.00           H  
ATOM   2419 1HB  LYS B 192     -15.119  13.853 -17.296  1.00  0.00           H  
ATOM   2420 2HB  LYS B 192     -14.469  15.465 -17.041  1.00  0.00           H  
ATOM   2421 1HG  LYS B 192     -15.108  16.119 -19.325  1.00  0.00           H  
ATOM   2422 2HG  LYS B 192     -15.685  14.482 -19.657  1.00  0.00           H  
ATOM   2423 1HD  LYS B 192     -17.361  14.706 -17.794  1.00  0.00           H  
ATOM   2424 2HD  LYS B 192     -16.778  16.343 -17.469  1.00  0.00           H  
ATOM   2425 1HE  LYS B 192     -17.490  17.029 -19.759  1.00  0.00           H  
ATOM   2426 2HE  LYS B 192     -18.138  15.408 -20.011  1.00  0.00           H  
ATOM   2427 1HZ  LYS B 192     -19.871  16.940 -19.298  1.00  0.00           H  
ATOM   2428 2HZ  LYS B 192     -19.620  15.756 -18.174  1.00  0.00           H  
ATOM   2429 3HZ  LYS B 192     -19.015  17.262 -17.927  1.00  0.00           H  
ATOM   2430  N   LEU B 193     -12.438  15.244 -20.280  1.00  0.00           N  
ATOM   2431  CA  LEU B 193     -11.808  16.209 -21.171  1.00  0.00           C  
ATOM   2432  C   LEU B 193     -12.673  16.532 -22.342  1.00  0.00           C  
ATOM   2433  O   LEU B 193     -13.235  15.632 -22.950  1.00  0.00           O  
ATOM   2434  CB  LEU B 193     -10.493  15.674 -21.718  1.00  0.00           C  
ATOM   2435  CG  LEU B 193      -9.854  16.450 -22.864  1.00  0.00           C  
ATOM   2436  CD1 LEU B 193      -9.401  17.834 -22.408  1.00  0.00           C  
ATOM   2437  CD2 LEU B 193      -8.691  15.637 -23.364  1.00  0.00           C  
ATOM   2438  H   LEU B 193     -12.849  14.408 -20.699  1.00  0.00           H  
ATOM   2439  HA  LEU B 193     -11.620  17.125 -20.614  1.00  0.00           H  
ATOM   2440 1HB  LEU B 193      -9.800  15.706 -20.948  1.00  0.00           H  
ATOM   2441 2HB  LEU B 193     -10.615  14.645 -22.020  1.00  0.00           H  
ATOM   2442  HG  LEU B 193     -10.578  16.581 -23.669  1.00  0.00           H  
ATOM   2443 1HD1 LEU B 193      -8.954  18.359 -23.253  1.00  0.00           H  
ATOM   2444 2HD1 LEU B 193     -10.248  18.406 -22.049  1.00  0.00           H  
ATOM   2445 3HD1 LEU B 193      -8.679  17.746 -21.622  1.00  0.00           H  
ATOM   2446 1HD2 LEU B 193      -8.211  16.140 -24.187  1.00  0.00           H  
ATOM   2447 2HD2 LEU B 193      -7.971  15.500 -22.559  1.00  0.00           H  
ATOM   2448 3HD2 LEU B 193      -9.063  14.674 -23.692  1.00  0.00           H  
ATOM   2449  N   THR B 194     -12.818  17.803 -22.649  1.00  0.00           N  
ATOM   2450  CA  THR B 194     -13.550  18.118 -23.850  1.00  0.00           C  
ATOM   2451  C   THR B 194     -12.622  18.746 -24.859  1.00  0.00           C  
ATOM   2452  O   THR B 194     -11.876  19.674 -24.541  1.00  0.00           O  
ATOM   2453  CB  THR B 194     -14.730  19.044 -23.568  1.00  0.00           C  
ATOM   2454  OG1 THR B 194     -15.607  18.406 -22.646  1.00  0.00           O  
ATOM   2455  CG2 THR B 194     -15.488  19.324 -24.854  1.00  0.00           C  
ATOM   2456  H   THR B 194     -12.384  18.529 -22.098  1.00  0.00           H  
ATOM   2457  HA  THR B 194     -13.939  17.202 -24.287  1.00  0.00           H  
ATOM   2458  HB  THR B 194     -14.376  19.978 -23.142  1.00  0.00           H  
ATOM   2459  HG1 THR B 194     -16.231  19.054 -22.314  1.00  0.00           H  
ATOM   2460 1HG2 THR B 194     -16.338  19.973 -24.644  1.00  0.00           H  
ATOM   2461 2HG2 THR B 194     -14.834  19.816 -25.571  1.00  0.00           H  
ATOM   2462 3HG2 THR B 194     -15.848  18.387 -25.280  1.00  0.00           H  
ATOM   2463  N   LEU B 195     -12.669  18.215 -26.070  1.00  0.00           N  
ATOM   2464  CA  LEU B 195     -11.916  18.743 -27.183  1.00  0.00           C  
ATOM   2465  C   LEU B 195     -12.901  19.446 -28.086  1.00  0.00           C  
ATOM   2466  O   LEU B 195     -13.997  18.948 -28.318  1.00  0.00           O  
ATOM   2467  CB  LEU B 195     -11.220  17.609 -27.921  1.00  0.00           C  
ATOM   2468  CG  LEU B 195     -10.254  16.803 -27.087  1.00  0.00           C  
ATOM   2469  CD1 LEU B 195      -9.773  15.600 -27.883  1.00  0.00           C  
ATOM   2470  CD2 LEU B 195      -9.078  17.711 -26.692  1.00  0.00           C  
ATOM   2471  H   LEU B 195     -13.298  17.429 -26.224  1.00  0.00           H  
ATOM   2472  HA  LEU B 195     -11.180  19.459 -26.824  1.00  0.00           H  
ATOM   2473 1HB  LEU B 195     -11.978  16.930 -28.289  1.00  0.00           H  
ATOM   2474 2HB  LEU B 195     -10.681  18.021 -28.774  1.00  0.00           H  
ATOM   2475  HG  LEU B 195     -10.757  16.437 -26.189  1.00  0.00           H  
ATOM   2476 1HD1 LEU B 195      -9.078  15.017 -27.278  1.00  0.00           H  
ATOM   2477 2HD1 LEU B 195     -10.628  14.980 -28.151  1.00  0.00           H  
ATOM   2478 3HD1 LEU B 195      -9.268  15.939 -28.788  1.00  0.00           H  
ATOM   2479 1HD2 LEU B 195      -8.365  17.159 -26.099  1.00  0.00           H  
ATOM   2480 2HD2 LEU B 195      -8.584  18.074 -27.593  1.00  0.00           H  
ATOM   2481 3HD2 LEU B 195      -9.452  18.562 -26.115  1.00  0.00           H  
ATOM   2482  N   LEU B 196     -12.545  20.592 -28.626  1.00  0.00           N  
ATOM   2483  CA  LEU B 196     -13.496  21.268 -29.497  1.00  0.00           C  
ATOM   2484  C   LEU B 196     -13.325  20.758 -30.894  1.00  0.00           C  
ATOM   2485  O   LEU B 196     -12.205  20.457 -31.286  1.00  0.00           O  
ATOM   2486  CB  LEU B 196     -13.285  22.762 -29.460  1.00  0.00           C  
ATOM   2487  CG  LEU B 196     -13.351  23.348 -28.106  1.00  0.00           C  
ATOM   2488  CD1 LEU B 196     -13.007  24.802 -28.209  1.00  0.00           C  
ATOM   2489  CD2 LEU B 196     -14.743  23.099 -27.517  1.00  0.00           C  
ATOM   2490  H   LEU B 196     -11.641  20.994 -28.433  1.00  0.00           H  
ATOM   2491  HA  LEU B 196     -14.509  21.047 -29.166  1.00  0.00           H  
ATOM   2492 1HB  LEU B 196     -12.325  22.992 -29.881  1.00  0.00           H  
ATOM   2493 2HB  LEU B 196     -14.056  23.234 -30.065  1.00  0.00           H  
ATOM   2494  HG  LEU B 196     -12.607  22.875 -27.466  1.00  0.00           H  
ATOM   2495 1HD1 LEU B 196     -13.033  25.252 -27.217  1.00  0.00           H  
ATOM   2496 2HD1 LEU B 196     -12.015  24.912 -28.632  1.00  0.00           H  
ATOM   2497 3HD1 LEU B 196     -13.731  25.297 -28.852  1.00  0.00           H  
ATOM   2498 1HD2 LEU B 196     -14.797  23.522 -26.515  1.00  0.00           H  
ATOM   2499 2HD2 LEU B 196     -15.502  23.562 -28.151  1.00  0.00           H  
ATOM   2500 3HD2 LEU B 196     -14.926  22.026 -27.464  1.00  0.00           H  
ATOM   2501  N   GLN B 197     -14.393  20.728 -31.686  1.00  0.00           N  
ATOM   2502  CA  GLN B 197     -14.264  20.266 -33.061  1.00  0.00           C  
ATOM   2503  C   GLN B 197     -13.224  21.056 -33.833  1.00  0.00           C  
ATOM   2504  O   GLN B 197     -12.491  20.512 -34.647  1.00  0.00           O  
ATOM   2505  CB  GLN B 197     -15.617  20.332 -33.743  1.00  0.00           C  
ATOM   2506  CG  GLN B 197     -15.664  19.799 -35.132  1.00  0.00           C  
ATOM   2507  CD  GLN B 197     -17.082  19.850 -35.664  1.00  0.00           C  
ATOM   2508  OE1 GLN B 197     -18.040  19.988 -34.864  1.00  0.00           O  
ATOM   2509  NE2 GLN B 197     -17.231  19.747 -36.983  1.00  0.00           N  
ATOM   2510  H   GLN B 197     -15.321  20.993 -31.347  1.00  0.00           H  
ATOM   2511  HA  GLN B 197     -13.928  19.242 -33.044  1.00  0.00           H  
ATOM   2512 1HB  GLN B 197     -16.337  19.765 -33.154  1.00  0.00           H  
ATOM   2513 2HB  GLN B 197     -15.962  21.366 -33.763  1.00  0.00           H  
ATOM   2514 1HG  GLN B 197     -15.023  20.410 -35.769  1.00  0.00           H  
ATOM   2515 2HG  GLN B 197     -15.327  18.764 -35.138  1.00  0.00           H  
ATOM   2516 1HE2 GLN B 197     -18.143  19.772 -37.398  1.00  0.00           H  
ATOM   2517 2HE2 GLN B 197     -16.426  19.639 -37.571  1.00  0.00           H  
ATOM   2518  N   ARG B 198     -13.122  22.344 -33.550  1.00  0.00           N  
ATOM   2519  CA  ARG B 198     -12.172  23.196 -34.238  1.00  0.00           C  
ATOM   2520  C   ARG B 198     -10.700  22.869 -33.932  1.00  0.00           C  
ATOM   2521  O   ARG B 198      -9.804  23.354 -34.622  1.00  0.00           O  
ATOM   2522  CB  ARG B 198     -12.426  24.653 -33.902  1.00  0.00           C  
ATOM   2523  CG  ARG B 198     -12.111  25.076 -32.458  1.00  0.00           C  
ATOM   2524  CD  ARG B 198     -12.353  26.542 -32.283  1.00  0.00           C  
ATOM   2525  NE  ARG B 198     -12.187  26.997 -30.913  1.00  0.00           N  
ATOM   2526  CZ  ARG B 198     -10.998  27.318 -30.361  1.00  0.00           C  
ATOM   2527  NH1 ARG B 198      -9.894  27.188 -31.068  1.00  0.00           N  
ATOM   2528  NH2 ARG B 198     -10.932  27.770 -29.117  1.00  0.00           N  
ATOM   2529  H   ARG B 198     -13.736  22.739 -32.854  1.00  0.00           H  
ATOM   2530  HA  ARG B 198     -12.326  23.067 -35.309  1.00  0.00           H  
ATOM   2531 1HB  ARG B 198     -11.831  25.282 -34.561  1.00  0.00           H  
ATOM   2532 2HB  ARG B 198     -13.474  24.885 -34.089  1.00  0.00           H  
ATOM   2533 1HG  ARG B 198     -12.753  24.534 -31.777  1.00  0.00           H  
ATOM   2534 2HG  ARG B 198     -11.067  24.862 -32.226  1.00  0.00           H  
ATOM   2535 1HD  ARG B 198     -11.657  27.095 -32.909  1.00  0.00           H  
ATOM   2536 2HD  ARG B 198     -13.374  26.771 -32.591  1.00  0.00           H  
ATOM   2537  HE  ARG B 198     -13.017  27.110 -30.346  1.00  0.00           H  
ATOM   2538 1HH1 ARG B 198      -9.940  26.845 -32.018  1.00  0.00           H  
ATOM   2539 2HH1 ARG B 198      -9.002  27.434 -30.662  1.00  0.00           H  
ATOM   2540 1HH2 ARG B 198     -11.774  27.904 -28.570  1.00  0.00           H  
ATOM   2541 2HH2 ARG B 198     -10.037  28.015 -28.720  1.00  0.00           H  
ATOM   2542  N   LYS B 199     -10.433  22.091 -32.885  1.00  0.00           N  
ATOM   2543  CA  LYS B 199      -9.064  21.770 -32.515  1.00  0.00           C  
ATOM   2544  C   LYS B 199      -8.517  20.533 -33.213  1.00  0.00           C  
ATOM   2545  O   LYS B 199      -7.341  20.200 -33.039  1.00  0.00           O  
ATOM   2546  CB  LYS B 199      -8.933  21.575 -31.005  1.00  0.00           C  
ATOM   2547  CG  LYS B 199      -9.106  22.832 -30.187  1.00  0.00           C  
ATOM   2548  CD  LYS B 199      -8.842  22.557 -28.706  1.00  0.00           C  
ATOM   2549  CE  LYS B 199      -8.907  23.835 -27.884  1.00  0.00           C  
ATOM   2550  NZ  LYS B 199      -8.608  23.588 -26.436  1.00  0.00           N  
ATOM   2551  H   LYS B 199     -11.188  21.670 -32.349  1.00  0.00           H  
ATOM   2552  HA  LYS B 199      -8.432  22.608 -32.802  1.00  0.00           H  
ATOM   2553 1HB  LYS B 199      -9.690  20.859 -30.675  1.00  0.00           H  
ATOM   2554 2HB  LYS B 199      -7.959  21.150 -30.778  1.00  0.00           H  
ATOM   2555 1HG  LYS B 199      -8.404  23.588 -30.539  1.00  0.00           H  
ATOM   2556 2HG  LYS B 199     -10.104  23.215 -30.317  1.00  0.00           H  
ATOM   2557 1HD  LYS B 199      -9.588  21.856 -28.329  1.00  0.00           H  
ATOM   2558 2HD  LYS B 199      -7.857  22.107 -28.588  1.00  0.00           H  
ATOM   2559 1HE  LYS B 199      -8.187  24.549 -28.278  1.00  0.00           H  
ATOM   2560 2HE  LYS B 199      -9.901  24.255 -27.968  1.00  0.00           H  
ATOM   2561 1HZ  LYS B 199      -8.663  24.460 -25.928  1.00  0.00           H  
ATOM   2562 2HZ  LYS B 199      -9.279  22.936 -26.052  1.00  0.00           H  
ATOM   2563 3HZ  LYS B 199      -7.675  23.207 -26.342  1.00  0.00           H  
ATOM   2564  N   LEU B 200      -9.343  19.843 -33.992  1.00  0.00           N  
ATOM   2565  CA  LEU B 200      -8.880  18.614 -34.635  1.00  0.00           C  
ATOM   2566  C   LEU B 200      -9.430  18.526 -36.059  1.00  0.00           C  
ATOM   2567  O   LEU B 200     -10.383  19.209 -36.414  1.00  0.00           O  
ATOM   2568  CB  LEU B 200      -9.182  17.400 -33.710  1.00  0.00           C  
ATOM   2569  CG  LEU B 200     -10.646  16.977 -33.468  1.00  0.00           C  
ATOM   2570  CD1 LEU B 200     -10.698  15.515 -32.995  1.00  0.00           C  
ATOM   2571  CD2 LEU B 200     -11.224  17.849 -32.428  1.00  0.00           C  
ATOM   2572  H   LEU B 200     -10.308  20.157 -34.137  1.00  0.00           H  
ATOM   2573  HA  LEU B 200      -7.797  18.663 -34.725  1.00  0.00           H  
ATOM   2574 1HB  LEU B 200      -8.679  16.551 -34.103  1.00  0.00           H  
ATOM   2575 2HB  LEU B 200      -8.753  17.611 -32.733  1.00  0.00           H  
ATOM   2576  HG  LEU B 200     -11.217  17.071 -34.395  1.00  0.00           H  
ATOM   2577 1HD1 LEU B 200     -11.737  15.232 -32.818  1.00  0.00           H  
ATOM   2578 2HD1 LEU B 200     -10.271  14.867 -33.755  1.00  0.00           H  
ATOM   2579 3HD1 LEU B 200     -10.132  15.413 -32.070  1.00  0.00           H  
ATOM   2580 1HD2 LEU B 200     -12.246  17.568 -32.244  1.00  0.00           H  
ATOM   2581 2HD2 LEU B 200     -10.655  17.759 -31.506  1.00  0.00           H  
ATOM   2582 3HD2 LEU B 200     -11.185  18.875 -32.777  1.00  0.00           H  
ATOM   2583  N   GLN B 201      -8.779  17.747 -36.912  1.00  0.00           N  
ATOM   2584  CA  GLN B 201      -9.153  17.779 -38.326  1.00  0.00           C  
ATOM   2585  C   GLN B 201     -10.568  17.265 -38.610  1.00  0.00           C  
ATOM   2586  O   GLN B 201     -11.031  16.336 -37.943  1.00  0.00           O  
ATOM   2587  CB  GLN B 201      -8.145  16.990 -39.176  1.00  0.00           C  
ATOM   2588  CG  GLN B 201      -6.738  17.594 -39.218  1.00  0.00           C  
ATOM   2589  CD  GLN B 201      -6.685  18.996 -39.808  1.00  0.00           C  
ATOM   2590  OE1 GLN B 201      -7.203  19.255 -40.903  1.00  0.00           O  
ATOM   2591  NE2 GLN B 201      -6.051  19.915 -39.081  1.00  0.00           N  
ATOM   2592  H   GLN B 201      -8.028  17.145 -36.585  1.00  0.00           H  
ATOM   2593  HA  GLN B 201      -9.073  18.819 -38.617  1.00  0.00           H  
ATOM   2594 1HB  GLN B 201      -8.043  15.988 -38.763  1.00  0.00           H  
ATOM   2595 2HB  GLN B 201      -8.520  16.884 -40.196  1.00  0.00           H  
ATOM   2596 1HG  GLN B 201      -6.342  17.631 -38.206  1.00  0.00           H  
ATOM   2597 2HG  GLN B 201      -6.112  16.963 -39.836  1.00  0.00           H  
ATOM   2598 1HE2 GLN B 201      -5.975  20.856 -39.414  1.00  0.00           H  
ATOM   2599 2HE2 GLN B 201      -5.645  19.663 -38.203  1.00  0.00           H  
ATOM   2600  N   PRO B 202     -11.291  17.888 -39.574  1.00  0.00           N  
ATOM   2601  CA  PRO B 202     -12.601  17.498 -40.062  1.00  0.00           C  
ATOM   2602  C   PRO B 202     -12.451  16.261 -40.900  1.00  0.00           C  
ATOM   2603  O   PRO B 202     -11.366  16.003 -41.423  1.00  0.00           O  
ATOM   2604  CB  PRO B 202     -13.040  18.693 -40.885  1.00  0.00           C  
ATOM   2605  CG  PRO B 202     -11.755  19.274 -41.407  1.00  0.00           C  
ATOM   2606  CD  PRO B 202     -10.739  19.061 -40.305  1.00  0.00           C  
ATOM   2607  HA  PRO B 202     -13.279  17.320 -39.214  1.00  0.00           H  
ATOM   2608 1HB  PRO B 202     -13.726  18.360 -41.678  1.00  0.00           H  
ATOM   2609 2HB  PRO B 202     -13.603  19.389 -40.246  1.00  0.00           H  
ATOM   2610 1HG  PRO B 202     -11.472  18.760 -42.338  1.00  0.00           H  
ATOM   2611 2HG  PRO B 202     -11.896  20.334 -41.661  1.00  0.00           H  
ATOM   2612 1HD  PRO B 202      -9.771  18.841 -40.777  1.00  0.00           H  
ATOM   2613 2HD  PRO B 202     -10.704  19.947 -39.643  1.00  0.00           H  
ATOM   2614  N   ALA B 203     -13.527  15.499 -41.019  1.00  0.00           N  
ATOM   2615  CA  ALA B 203     -13.550  14.254 -41.775  1.00  0.00           C  
ATOM   2616  C   ALA B 203     -12.276  13.466 -41.533  1.00  0.00           C  
ATOM   2617  O   ALA B 203     -11.597  13.058 -42.480  1.00  0.00           O  
ATOM   2618  CB  ALA B 203     -13.709  14.542 -43.254  1.00  0.00           C  
ATOM   2619  H   ALA B 203     -14.394  15.803 -40.590  1.00  0.00           H  
ATOM   2620  HA  ALA B 203     -14.391  13.655 -41.417  1.00  0.00           H  
ATOM   2621 1HB  ALA B 203     -13.735  13.610 -43.804  1.00  0.00           H  
ATOM   2622 2HB  ALA B 203     -14.636  15.092 -43.414  1.00  0.00           H  
ATOM   2623 3HB  ALA B 203     -12.864  15.141 -43.596  1.00  0.00           H  
ATOM   2624  N   ALA B 204     -11.978  13.198 -40.267  1.00  0.00           N  
ATOM   2625  CA  ALA B 204     -10.740  12.539 -39.931  1.00  0.00           C  
ATOM   2626  C   ALA B 204     -10.954  11.507 -38.871  1.00  0.00           C  
ATOM   2627  O   ALA B 204     -11.781  11.648 -37.969  1.00  0.00           O  
ATOM   2628  CB  ALA B 204      -9.732  13.557 -39.449  1.00  0.00           C  
ATOM   2629  H   ALA B 204     -12.581  13.547 -39.527  1.00  0.00           H  
ATOM   2630  HA  ALA B 204     -10.359  12.037 -40.822  1.00  0.00           H  
ATOM   2631 1HB  ALA B 204      -8.802  13.058 -39.203  1.00  0.00           H  
ATOM   2632 2HB  ALA B 204      -9.559  14.299 -40.230  1.00  0.00           H  
ATOM   2633 3HB  ALA B 204     -10.128  14.042 -38.570  1.00  0.00           H  
ATOM   2634  N   MET B 205     -10.197  10.443 -38.984  1.00  0.00           N  
ATOM   2635  CA  MET B 205     -10.313   9.381 -38.030  1.00  0.00           C  
ATOM   2636  C   MET B 205      -9.187   9.508 -37.040  1.00  0.00           C  
ATOM   2637  O   MET B 205      -8.025   9.682 -37.425  1.00  0.00           O  
ATOM   2638  CB  MET B 205     -10.347   8.069 -38.791  1.00  0.00           C  
ATOM   2639  CG  MET B 205     -10.523   6.855 -37.987  1.00  0.00           C  
ATOM   2640  SD  MET B 205     -10.650   5.407 -39.056  1.00  0.00           S  
ATOM   2641  CE  MET B 205     -12.390   5.541 -39.639  1.00  0.00           C  
ATOM   2642  H   MET B 205      -9.534  10.361 -39.745  1.00  0.00           H  
ATOM   2643  HA  MET B 205     -11.241   9.483 -37.481  1.00  0.00           H  
ATOM   2644 1HB  MET B 205     -11.160   8.093 -39.511  1.00  0.00           H  
ATOM   2645 2HB  MET B 205      -9.424   7.953 -39.358  1.00  0.00           H  
ATOM   2646 1HG  MET B 205      -9.675   6.724 -37.311  1.00  0.00           H  
ATOM   2647 2HG  MET B 205     -11.423   6.950 -37.396  1.00  0.00           H  
ATOM   2648 1HE  MET B 205     -12.614   4.718 -40.319  1.00  0.00           H  
ATOM   2649 2HE  MET B 205     -13.072   5.511 -38.795  1.00  0.00           H  
ATOM   2650 3HE  MET B 205     -12.516   6.481 -40.176  1.00  0.00           H  
ATOM   2651  N   TYR B 206      -9.559   9.485 -35.765  1.00  0.00           N  
ATOM   2652  CA  TYR B 206      -8.629   9.612 -34.658  1.00  0.00           C  
ATOM   2653  C   TYR B 206      -8.555   8.413 -33.754  1.00  0.00           C  
ATOM   2654  O   TYR B 206      -9.548   7.718 -33.511  1.00  0.00           O  
ATOM   2655  CB  TYR B 206      -8.931  10.848 -33.816  1.00  0.00           C  
ATOM   2656  CG  TYR B 206      -8.489  12.149 -34.423  1.00  0.00           C  
ATOM   2657  CD1 TYR B 206      -9.219  12.840 -35.388  1.00  0.00           C  
ATOM   2658  CD2 TYR B 206      -7.297  12.661 -33.967  1.00  0.00           C  
ATOM   2659  CE1 TYR B 206      -8.713  14.057 -35.885  1.00  0.00           C  
ATOM   2660  CE2 TYR B 206      -6.801  13.843 -34.452  1.00  0.00           C  
ATOM   2661  CZ  TYR B 206      -7.489  14.547 -35.405  1.00  0.00           C  
ATOM   2662  OH  TYR B 206      -6.960  15.746 -35.864  1.00  0.00           O  
ATOM   2663  H   TYR B 206     -10.545   9.355 -35.552  1.00  0.00           H  
ATOM   2664  HA  TYR B 206      -7.630   9.743 -35.075  1.00  0.00           H  
ATOM   2665 1HB  TYR B 206     -10.008  10.902 -33.648  1.00  0.00           H  
ATOM   2666 2HB  TYR B 206      -8.448  10.748 -32.843  1.00  0.00           H  
ATOM   2667  HD1 TYR B 206     -10.170  12.445 -35.752  1.00  0.00           H  
ATOM   2668  HD2 TYR B 206      -6.740  12.114 -33.207  1.00  0.00           H  
ATOM   2669  HE1 TYR B 206      -9.271  14.617 -36.635  1.00  0.00           H  
ATOM   2670  HE2 TYR B 206      -5.852  14.224 -34.074  1.00  0.00           H  
ATOM   2671  HH  TYR B 206      -6.080  15.870 -35.483  1.00  0.00           H  
ATOM   2672  N   GLU B 207      -7.355   8.224 -33.223  1.00  0.00           N  
ATOM   2673  CA  GLU B 207      -7.072   7.228 -32.207  1.00  0.00           C  
ATOM   2674  C   GLU B 207      -6.814   7.935 -30.900  1.00  0.00           C  
ATOM   2675  O   GLU B 207      -5.985   8.851 -30.853  1.00  0.00           O  
ATOM   2676  CB  GLU B 207      -5.831   6.416 -32.560  1.00  0.00           C  
ATOM   2677  CG  GLU B 207      -5.526   5.341 -31.549  1.00  0.00           C  
ATOM   2678  CD  GLU B 207      -4.415   4.432 -31.924  1.00  0.00           C  
ATOM   2679  OE1 GLU B 207      -3.919   4.547 -33.017  1.00  0.00           O  
ATOM   2680  OE2 GLU B 207      -4.043   3.601 -31.103  1.00  0.00           O  
ATOM   2681  H   GLU B 207      -6.599   8.842 -33.526  1.00  0.00           H  
ATOM   2682  HA  GLU B 207      -7.933   6.567 -32.088  1.00  0.00           H  
ATOM   2683 1HB  GLU B 207      -5.956   5.965 -33.534  1.00  0.00           H  
ATOM   2684 2HB  GLU B 207      -4.969   7.082 -32.612  1.00  0.00           H  
ATOM   2685 1HG  GLU B 207      -5.279   5.812 -30.599  1.00  0.00           H  
ATOM   2686 2HG  GLU B 207      -6.428   4.761 -31.407  1.00  0.00           H  
ATOM   2687  N   ILE B 208      -7.485   7.515 -29.831  1.00  0.00           N  
ATOM   2688  CA  ILE B 208      -7.248   8.159 -28.546  1.00  0.00           C  
ATOM   2689  C   ILE B 208      -7.068   7.139 -27.459  1.00  0.00           C  
ATOM   2690  O   ILE B 208      -7.725   6.094 -27.451  1.00  0.00           O  
ATOM   2691  CB  ILE B 208      -8.386   9.126 -28.207  1.00  0.00           C  
ATOM   2692  CG1 ILE B 208      -8.111   9.878 -26.960  1.00  0.00           C  
ATOM   2693  CG2 ILE B 208      -9.664   8.358 -28.039  1.00  0.00           C  
ATOM   2694  CD1 ILE B 208      -8.981  11.115 -26.858  1.00  0.00           C  
ATOM   2695  H   ILE B 208      -8.188   6.781 -29.920  1.00  0.00           H  
ATOM   2696  HA  ILE B 208      -6.334   8.729 -28.612  1.00  0.00           H  
ATOM   2697  HB  ILE B 208      -8.490   9.852 -29.007  1.00  0.00           H  
ATOM   2698 1HG1 ILE B 208      -8.311   9.239 -26.103  1.00  0.00           H  
ATOM   2699 2HG1 ILE B 208      -7.080  10.172 -26.925  1.00  0.00           H  
ATOM   2700 1HG2 ILE B 208     -10.463   9.038 -27.803  1.00  0.00           H  
ATOM   2701 2HG2 ILE B 208      -9.891   7.842 -28.951  1.00  0.00           H  
ATOM   2702 3HG2 ILE B 208      -9.549   7.648 -27.240  1.00  0.00           H  
ATOM   2703 1HD1 ILE B 208      -8.775  11.644 -25.949  1.00  0.00           H  
ATOM   2704 2HD1 ILE B 208      -8.771  11.767 -27.706  1.00  0.00           H  
ATOM   2705 3HD1 ILE B 208     -10.030  10.826 -26.872  1.00  0.00           H  
ATOM   2706  N   LYS B 209      -6.156   7.430 -26.544  1.00  0.00           N  
ATOM   2707  CA  LYS B 209      -5.877   6.551 -25.414  1.00  0.00           C  
ATOM   2708  C   LYS B 209      -5.471   7.328 -24.177  1.00  0.00           C  
ATOM   2709  O   LYS B 209      -5.054   8.478 -24.281  1.00  0.00           O  
ATOM   2710  CB  LYS B 209      -4.818   5.544 -25.827  1.00  0.00           C  
ATOM   2711  CG  LYS B 209      -3.509   6.144 -26.294  1.00  0.00           C  
ATOM   2712  CD  LYS B 209      -2.559   5.022 -26.739  1.00  0.00           C  
ATOM   2713  CE  LYS B 209      -1.166   5.519 -27.082  1.00  0.00           C  
ATOM   2714  NZ  LYS B 209      -0.294   4.407 -27.611  1.00  0.00           N  
ATOM   2715  H   LYS B 209      -5.634   8.299 -26.651  1.00  0.00           H  
ATOM   2716  HA  LYS B 209      -6.774   5.993 -25.176  1.00  0.00           H  
ATOM   2717 1HB  LYS B 209      -4.607   4.878 -24.983  1.00  0.00           H  
ATOM   2718 2HB  LYS B 209      -5.202   4.923 -26.638  1.00  0.00           H  
ATOM   2719 1HG  LYS B 209      -3.709   6.794 -27.146  1.00  0.00           H  
ATOM   2720 2HG  LYS B 209      -3.078   6.743 -25.534  1.00  0.00           H  
ATOM   2721 1HD  LYS B 209      -2.481   4.284 -25.947  1.00  0.00           H  
ATOM   2722 2HD  LYS B 209      -2.983   4.529 -27.620  1.00  0.00           H  
ATOM   2723 1HE  LYS B 209      -1.235   6.287 -27.803  1.00  0.00           H  
ATOM   2724 2HE  LYS B 209      -0.718   5.931 -26.216  1.00  0.00           H  
ATOM   2725 1HZ  LYS B 209       0.621   4.778 -27.829  1.00  0.00           H  
ATOM   2726 2HZ  LYS B 209      -0.202   3.672 -26.923  1.00  0.00           H  
ATOM   2727 3HZ  LYS B 209      -0.710   4.018 -28.447  1.00  0.00           H  
ATOM   2728  N   VAL B 210      -5.614   6.727 -22.995  1.00  0.00           N  
ATOM   2729  CA  VAL B 210      -5.199   7.444 -21.785  1.00  0.00           C  
ATOM   2730  C   VAL B 210      -4.303   6.611 -20.880  1.00  0.00           C  
ATOM   2731  O   VAL B 210      -4.336   5.375 -20.897  1.00  0.00           O  
ATOM   2732  CB  VAL B 210      -6.429   7.869 -20.945  1.00  0.00           C  
ATOM   2733  CG1 VAL B 210      -7.329   8.814 -21.672  1.00  0.00           C  
ATOM   2734  CG2 VAL B 210      -7.176   6.724 -20.647  1.00  0.00           C  
ATOM   2735  H   VAL B 210      -5.997   5.782 -22.939  1.00  0.00           H  
ATOM   2736  HA  VAL B 210      -4.651   8.331 -22.084  1.00  0.00           H  
ATOM   2737  HB  VAL B 210      -6.074   8.354 -20.030  1.00  0.00           H  
ATOM   2738 1HG1 VAL B 210      -8.169   9.077 -21.037  1.00  0.00           H  
ATOM   2739 2HG1 VAL B 210      -6.790   9.667 -21.920  1.00  0.00           H  
ATOM   2740 3HG1 VAL B 210      -7.696   8.349 -22.581  1.00  0.00           H  
ATOM   2741 1HG2 VAL B 210      -8.032   6.991 -20.027  1.00  0.00           H  
ATOM   2742 2HG2 VAL B 210      -7.523   6.262 -21.571  1.00  0.00           H  
ATOM   2743 3HG2 VAL B 210      -6.523   6.056 -20.135  1.00  0.00           H  
ATOM   2744  N   ARG B 211      -3.543   7.292 -20.034  1.00  0.00           N  
ATOM   2745  CA  ARG B 211      -2.724   6.617 -19.021  1.00  0.00           C  
ATOM   2746  C   ARG B 211      -2.611   7.456 -17.741  1.00  0.00           C  
ATOM   2747  O   ARG B 211      -2.929   8.647 -17.751  1.00  0.00           O  
ATOM   2748  CB  ARG B 211      -1.356   6.301 -19.550  1.00  0.00           C  
ATOM   2749  CG  ARG B 211      -0.604   7.468 -19.893  1.00  0.00           C  
ATOM   2750  CD  ARG B 211       0.761   7.134 -20.310  1.00  0.00           C  
ATOM   2751  NE  ARG B 211       1.500   8.324 -20.693  1.00  0.00           N  
ATOM   2752  CZ  ARG B 211       2.786   8.379 -21.000  1.00  0.00           C  
ATOM   2753  NH1 ARG B 211       3.554   7.303 -20.975  1.00  0.00           N  
ATOM   2754  NH2 ARG B 211       3.252   9.568 -21.336  1.00  0.00           N  
ATOM   2755  H   ARG B 211      -3.509   8.306 -20.143  1.00  0.00           H  
ATOM   2756  HA  ARG B 211      -3.201   5.672 -18.764  1.00  0.00           H  
ATOM   2757 1HB  ARG B 211      -0.789   5.757 -18.795  1.00  0.00           H  
ATOM   2758 2HB  ARG B 211      -1.424   5.663 -20.416  1.00  0.00           H  
ATOM   2759 1HG  ARG B 211      -1.104   8.004 -20.681  1.00  0.00           H  
ATOM   2760 2HG  ARG B 211      -0.567   8.091 -19.036  1.00  0.00           H  
ATOM   2761 1HD  ARG B 211       1.263   6.682 -19.484  1.00  0.00           H  
ATOM   2762 2HD  ARG B 211       0.752   6.440 -21.120  1.00  0.00           H  
ATOM   2763  HE  ARG B 211       0.997   9.226 -20.778  1.00  0.00           H  
ATOM   2764 1HH1 ARG B 211       3.158   6.408 -20.715  1.00  0.00           H  
ATOM   2765 2HH1 ARG B 211       4.532   7.374 -21.211  1.00  0.00           H  
ATOM   2766 1HH2 ARG B 211       2.575  10.359 -21.357  1.00  0.00           H  
ATOM   2767 2HH2 ARG B 211       4.221   9.696 -21.579  1.00  0.00           H  
ATOM   2768  N   SER B 212      -2.164   6.846 -16.629  1.00  0.00           N  
ATOM   2769  CA  SER B 212      -2.105   7.591 -15.360  1.00  0.00           C  
ATOM   2770  C   SER B 212      -0.787   7.507 -14.586  1.00  0.00           C  
ATOM   2771  O   SER B 212      -0.029   6.548 -14.735  1.00  0.00           O  
ATOM   2772  CB  SER B 212      -3.171   7.065 -14.454  1.00  0.00           C  
ATOM   2773  OG  SER B 212      -4.434   7.154 -15.046  1.00  0.00           O  
ATOM   2774  H   SER B 212      -1.910   5.867 -16.659  1.00  0.00           H  
ATOM   2775  HA  SER B 212      -2.297   8.641 -15.571  1.00  0.00           H  
ATOM   2776 1HB  SER B 212      -2.953   6.031 -14.197  1.00  0.00           H  
ATOM   2777 2HB  SER B 212      -3.147   7.645 -13.550  1.00  0.00           H  
ATOM   2778  HG  SER B 212      -4.745   8.066 -14.939  1.00  0.00           H  
ATOM   2779  N   ILE B 213      -0.548   8.499 -13.711  1.00  0.00           N  
ATOM   2780  CA  ILE B 213       0.644   8.506 -12.844  1.00  0.00           C  
ATOM   2781  C   ILE B 213       0.292   9.068 -11.442  1.00  0.00           C  
ATOM   2782  O   ILE B 213      -0.567   9.944 -11.353  1.00  0.00           O  
ATOM   2783  CB  ILE B 213       1.719   9.353 -13.517  1.00  0.00           C  
ATOM   2784  CG1 ILE B 213       3.031   9.234 -12.830  1.00  0.00           C  
ATOM   2785  CG2 ILE B 213       1.251  10.776 -13.527  1.00  0.00           C  
ATOM   2786  CD1 ILE B 213       4.152   9.692 -13.647  1.00  0.00           C  
ATOM   2787  H   ILE B 213      -1.200   9.286 -13.691  1.00  0.00           H  
ATOM   2788  HA  ILE B 213       1.013   7.493 -12.779  1.00  0.00           H  
ATOM   2789  HB  ILE B 213       1.866   9.006 -14.513  1.00  0.00           H  
ATOM   2790 1HG1 ILE B 213       3.012   9.819 -11.907  1.00  0.00           H  
ATOM   2791 2HG1 ILE B 213       3.221   8.199 -12.599  1.00  0.00           H  
ATOM   2792 1HG2 ILE B 213       1.989  11.396 -14.025  1.00  0.00           H  
ATOM   2793 2HG2 ILE B 213       0.308  10.839 -14.060  1.00  0.00           H  
ATOM   2794 3HG2 ILE B 213       1.116  11.118 -12.498  1.00  0.00           H  
ATOM   2795 1HD1 ILE B 213       5.081   9.564 -13.083  1.00  0.00           H  
ATOM   2796 2HD1 ILE B 213       4.193   9.095 -14.560  1.00  0.00           H  
ATOM   2797 3HD1 ILE B 213       4.013  10.739 -13.899  1.00  0.00           H  
ATOM   2798  N   PRO B 214       0.869   8.595 -10.314  1.00  0.00           N  
ATOM   2799  CA  PRO B 214       0.581   9.116  -8.994  1.00  0.00           C  
ATOM   2800  C   PRO B 214       0.947  10.575  -8.945  1.00  0.00           C  
ATOM   2801  O   PRO B 214       2.000  10.949  -9.473  1.00  0.00           O  
ATOM   2802  CB  PRO B 214       1.512   8.302  -8.095  1.00  0.00           C  
ATOM   2803  CG  PRO B 214       1.786   7.054  -8.861  1.00  0.00           C  
ATOM   2804  CD  PRO B 214       1.859   7.510 -10.286  1.00  0.00           C  
ATOM   2805  HA  PRO B 214      -0.465   8.967  -8.723  1.00  0.00           H  
ATOM   2806 1HB  PRO B 214       2.415   8.878  -7.891  1.00  0.00           H  
ATOM   2807 2HB  PRO B 214       1.027   8.117  -7.129  1.00  0.00           H  
ATOM   2808 1HG  PRO B 214       2.744   6.639  -8.549  1.00  0.00           H  
ATOM   2809 2HG  PRO B 214       1.024   6.294  -8.669  1.00  0.00           H  
ATOM   2810 1HD  PRO B 214       2.862   7.910 -10.414  1.00  0.00           H  
ATOM   2811 2HD  PRO B 214       1.666   6.712 -10.954  1.00  0.00           H  
ATOM   2812  N   ASP B 215       0.147  11.382  -8.257  1.00  0.00           N  
ATOM   2813  CA  ASP B 215       0.515  12.782  -8.130  1.00  0.00           C  
ATOM   2814  C   ASP B 215       0.135  13.456  -6.811  1.00  0.00           C  
ATOM   2815  O   ASP B 215      -0.513  14.507  -6.824  1.00  0.00           O  
ATOM   2816  CB  ASP B 215      -0.116  13.584  -9.281  1.00  0.00           C  
ATOM   2817  CG  ASP B 215       0.468  15.012  -9.429  1.00  0.00           C  
ATOM   2818  OD1 ASP B 215       1.585  15.230  -8.969  1.00  0.00           O  
ATOM   2819  OD2 ASP B 215      -0.223  15.873  -9.966  1.00  0.00           O  
ATOM   2820  H   ASP B 215      -0.734  11.036  -7.873  1.00  0.00           H  
ATOM   2821  HA  ASP B 215       1.598  12.843  -8.224  1.00  0.00           H  
ATOM   2822 1HB  ASP B 215       0.039  13.046 -10.220  1.00  0.00           H  
ATOM   2823 2HB  ASP B 215      -1.194  13.657  -9.126  1.00  0.00           H  
ATOM   2824  N   HIS B 216       0.507  12.886  -5.658  1.00  0.00           N  
ATOM   2825  CA  HIS B 216       0.230  13.661  -4.444  1.00  0.00           C  
ATOM   2826  C   HIS B 216       1.302  13.525  -3.379  1.00  0.00           C  
ATOM   2827  O   HIS B 216       2.144  14.406  -3.164  1.00  0.00           O  
ATOM   2828  CB  HIS B 216      -1.118  13.245  -3.846  1.00  0.00           C  
ATOM   2829  CG  HIS B 216      -1.348  11.765  -3.852  1.00  0.00           C  
ATOM   2830  ND1 HIS B 216      -1.047  10.970  -4.939  1.00  0.00           N  
ATOM   2831  CD2 HIS B 216      -1.848  10.935  -2.907  1.00  0.00           C  
ATOM   2832  CE1 HIS B 216      -1.353   9.715  -4.660  1.00  0.00           C  
ATOM   2833  NE2 HIS B 216      -1.841   9.668  -3.434  1.00  0.00           N  
ATOM   2834  H   HIS B 216       1.035  12.004  -5.634  1.00  0.00           H  
ATOM   2835  HA  HIS B 216       0.180  14.717  -4.699  1.00  0.00           H  
ATOM   2836 1HB  HIS B 216      -1.183  13.595  -2.815  1.00  0.00           H  
ATOM   2837 2HB  HIS B 216      -1.924  13.717  -4.405  1.00  0.00           H  
ATOM   2838  HD1 HIS B 216      -0.592  11.266  -5.780  1.00  0.00           H  
ATOM   2839  HD2 HIS B 216      -2.219  11.104  -1.895  1.00  0.00           H  
ATOM   2840  HE1 HIS B 216      -1.189   8.927  -5.395  1.00  0.00           H  
ATOM   2841  N   TYR B 217       1.287  12.359  -2.770  1.00  0.00           N  
ATOM   2842  CA  TYR B 217       2.211  11.904  -1.755  1.00  0.00           C  
ATOM   2843  C   TYR B 217       2.984  10.821  -2.401  1.00  0.00           C  
ATOM   2844  O   TYR B 217       4.205  10.760  -2.338  1.00  0.00           O  
ATOM   2845  CB  TYR B 217       1.503  11.409  -0.491  1.00  0.00           C  
ATOM   2846  CG  TYR B 217       0.827  12.507   0.300  1.00  0.00           C  
ATOM   2847  CD1 TYR B 217      -0.530  12.744   0.137  1.00  0.00           C  
ATOM   2848  CD2 TYR B 217       1.564  13.277   1.187  1.00  0.00           C  
ATOM   2849  CE1 TYR B 217      -1.148  13.747   0.860  1.00  0.00           C  
ATOM   2850  CE2 TYR B 217       0.947  14.279   1.910  1.00  0.00           C  
ATOM   2851  CZ  TYR B 217      -0.403  14.515   1.748  1.00  0.00           C  
ATOM   2852  OH  TYR B 217      -1.018  15.514   2.468  1.00  0.00           O  
ATOM   2853  H   TYR B 217       0.552  11.725  -3.034  1.00  0.00           H  
ATOM   2854  HA  TYR B 217       2.890  12.705  -1.469  1.00  0.00           H  
ATOM   2855 1HB  TYR B 217       0.747  10.671  -0.763  1.00  0.00           H  
ATOM   2856 2HB  TYR B 217       2.224  10.915   0.160  1.00  0.00           H  
ATOM   2857  HD1 TYR B 217      -1.110  12.139  -0.561  1.00  0.00           H  
ATOM   2858  HD2 TYR B 217       2.630  13.091   1.314  1.00  0.00           H  
ATOM   2859  HE1 TYR B 217      -2.214  13.933   0.732  1.00  0.00           H  
ATOM   2860  HE2 TYR B 217       1.526  14.885   2.607  1.00  0.00           H  
ATOM   2861  HH  TYR B 217      -1.924  15.614   2.164  1.00  0.00           H  
ATOM   2862  N   PHE B 218       2.227   9.971  -3.047  1.00  0.00           N  
ATOM   2863  CA  PHE B 218       2.774   8.832  -3.712  1.00  0.00           C  
ATOM   2864  C   PHE B 218       3.354   9.342  -5.013  1.00  0.00           C  
ATOM   2865  O   PHE B 218       2.794  10.257  -5.640  1.00  0.00           O  
ATOM   2866  CB  PHE B 218       1.710   7.763  -3.964  1.00  0.00           C  
ATOM   2867  CG  PHE B 218       1.294   7.019  -2.727  1.00  0.00           C  
ATOM   2868  CD1 PHE B 218       0.247   7.480  -1.943  1.00  0.00           C  
ATOM   2869  CD2 PHE B 218       1.948   5.858  -2.345  1.00  0.00           C  
ATOM   2870  CE1 PHE B 218      -0.136   6.796  -0.805  1.00  0.00           C  
ATOM   2871  CE2 PHE B 218       1.567   5.172  -1.208  1.00  0.00           C  
ATOM   2872  CZ  PHE B 218       0.523   5.643  -0.436  1.00  0.00           C  
ATOM   2873  H   PHE B 218       1.232  10.108  -3.049  1.00  0.00           H  
ATOM   2874  HA  PHE B 218       3.561   8.384  -3.104  1.00  0.00           H  
ATOM   2875 1HB  PHE B 218       0.824   8.225  -4.396  1.00  0.00           H  
ATOM   2876 2HB  PHE B 218       2.086   7.038  -4.686  1.00  0.00           H  
ATOM   2877  HD1 PHE B 218      -0.275   8.391  -2.234  1.00  0.00           H  
ATOM   2878  HD2 PHE B 218       2.774   5.487  -2.954  1.00  0.00           H  
ATOM   2879  HE1 PHE B 218      -0.960   7.170  -0.197  1.00  0.00           H  
ATOM   2880  HE2 PHE B 218       2.090   4.260  -0.919  1.00  0.00           H  
ATOM   2881  HZ  PHE B 218       0.222   5.104   0.461  1.00  0.00           H  
ATOM   2882  N   LYS B 219       4.497   8.784  -5.378  1.00  0.00           N  
ATOM   2883  CA  LYS B 219       5.200   9.114  -6.605  1.00  0.00           C  
ATOM   2884  C   LYS B 219       5.462   7.838  -7.362  1.00  0.00           C  
ATOM   2885  O   LYS B 219       5.336   6.750  -6.782  1.00  0.00           O  
ATOM   2886  CB  LYS B 219       6.477   9.894  -6.312  1.00  0.00           C  
ATOM   2887  CG  LYS B 219       6.207  11.173  -5.494  1.00  0.00           C  
ATOM   2888  CD  LYS B 219       5.483  12.249  -6.344  1.00  0.00           C  
ATOM   2889  CE  LYS B 219       5.242  13.537  -5.547  1.00  0.00           C  
ATOM   2890  NZ  LYS B 219       4.535  14.568  -6.364  1.00  0.00           N  
ATOM   2891  H   LYS B 219       4.880   8.057  -4.771  1.00  0.00           H  
ATOM   2892  HA  LYS B 219       4.559   9.742  -7.224  1.00  0.00           H  
ATOM   2893 1HB  LYS B 219       7.174   9.273  -5.761  1.00  0.00           H  
ATOM   2894 2HB  LYS B 219       6.958  10.173  -7.246  1.00  0.00           H  
ATOM   2895 1HG  LYS B 219       5.600  10.942  -4.616  1.00  0.00           H  
ATOM   2896 2HG  LYS B 219       7.155  11.581  -5.150  1.00  0.00           H  
ATOM   2897 1HD  LYS B 219       6.086  12.484  -7.220  1.00  0.00           H  
ATOM   2898 2HD  LYS B 219       4.520  11.872  -6.688  1.00  0.00           H  
ATOM   2899 1HE  LYS B 219       4.627  13.299  -4.671  1.00  0.00           H  
ATOM   2900 2HE  LYS B 219       6.197  13.940  -5.210  1.00  0.00           H  
ATOM   2901 1HZ  LYS B 219       4.375  15.396  -5.809  1.00  0.00           H  
ATOM   2902 2HZ  LYS B 219       5.084  14.805  -7.176  1.00  0.00           H  
ATOM   2903 3HZ  LYS B 219       3.650  14.188  -6.664  1.00  0.00           H  
ATOM   2904  N   GLY B 220       5.762   7.936  -8.650  1.00  0.00           N  
ATOM   2905  CA  GLY B 220       5.963   6.699  -9.372  1.00  0.00           C  
ATOM   2906  C   GLY B 220       6.076   6.835 -10.883  1.00  0.00           C  
ATOM   2907  O   GLY B 220       6.687   7.761 -11.416  1.00  0.00           O  
ATOM   2908  H   GLY B 220       5.846   8.830  -9.111  1.00  0.00           H  
ATOM   2909 1HA  GLY B 220       6.863   6.214  -9.000  1.00  0.00           H  
ATOM   2910 2HA  GLY B 220       5.144   6.038  -9.142  1.00  0.00           H  
ATOM   2911  N   PHE B 221       5.516   5.852 -11.550  1.00  0.00           N  
ATOM   2912  CA  PHE B 221       5.634   5.695 -12.972  1.00  0.00           C  
ATOM   2913  C   PHE B 221       4.303   5.757 -13.689  1.00  0.00           C  
ATOM   2914  O   PHE B 221       3.246   5.671 -13.069  1.00  0.00           O  
ATOM   2915  CB  PHE B 221       6.234   4.336 -13.265  1.00  0.00           C  
ATOM   2916  CG  PHE B 221       7.469   4.082 -12.505  1.00  0.00           C  
ATOM   2917  CD1 PHE B 221       7.479   3.104 -11.525  1.00  0.00           C  
ATOM   2918  CD2 PHE B 221       8.605   4.823 -12.701  1.00  0.00           C  
ATOM   2919  CE1 PHE B 221       8.609   2.853 -10.794  1.00  0.00           C  
ATOM   2920  CE2 PHE B 221       9.740   4.576 -11.952  1.00  0.00           C  
ATOM   2921  CZ  PHE B 221       9.738   3.586 -11.003  1.00  0.00           C  
ATOM   2922  H   PHE B 221       4.979   5.170 -11.016  1.00  0.00           H  
ATOM   2923  HA  PHE B 221       6.277   6.485 -13.356  1.00  0.00           H  
ATOM   2924 1HB  PHE B 221       5.508   3.561 -13.020  1.00  0.00           H  
ATOM   2925 2HB  PHE B 221       6.452   4.246 -14.327  1.00  0.00           H  
ATOM   2926  HD1 PHE B 221       6.574   2.515 -11.343  1.00  0.00           H  
ATOM   2927  HD2 PHE B 221       8.606   5.613 -13.453  1.00  0.00           H  
ATOM   2928  HE1 PHE B 221       8.599   2.069 -10.044  1.00  0.00           H  
ATOM   2929  HE2 PHE B 221      10.639   5.166 -12.113  1.00  0.00           H  
ATOM   2930  HZ  PHE B 221      10.633   3.385 -10.417  1.00  0.00           H  
ATOM   2931  N   TRP B 222       4.357   5.894 -15.007  1.00  0.00           N  
ATOM   2932  CA  TRP B 222       3.146   5.856 -15.801  1.00  0.00           C  
ATOM   2933  C   TRP B 222       2.595   4.445 -15.870  1.00  0.00           C  
ATOM   2934  O   TRP B 222       3.348   3.472 -16.014  1.00  0.00           O  
ATOM   2935  CB  TRP B 222       3.403   6.305 -17.243  1.00  0.00           C  
ATOM   2936  CG  TRP B 222       3.621   7.740 -17.375  1.00  0.00           C  
ATOM   2937  CD1 TRP B 222       4.795   8.392 -17.586  1.00  0.00           C  
ATOM   2938  CD2 TRP B 222       2.605   8.748 -17.279  1.00  0.00           C  
ATOM   2939  NE1 TRP B 222       4.578   9.740 -17.612  1.00  0.00           N  
ATOM   2940  CE2 TRP B 222       3.229   9.973 -17.412  1.00  0.00           C  
ATOM   2941  CE3 TRP B 222       1.224   8.704 -17.074  1.00  0.00           C  
ATOM   2942  CZ2 TRP B 222       2.526  11.161 -17.336  1.00  0.00           C  
ATOM   2943  CZ3 TRP B 222       0.508   9.888 -17.007  1.00  0.00           C  
ATOM   2944  CH2 TRP B 222       1.143  11.084 -17.128  1.00  0.00           C  
ATOM   2945  H   TRP B 222       5.250   6.000 -15.465  1.00  0.00           H  
ATOM   2946  HA  TRP B 222       2.404   6.505 -15.343  1.00  0.00           H  
ATOM   2947 1HB  TRP B 222       4.277   5.789 -17.631  1.00  0.00           H  
ATOM   2948 2HB  TRP B 222       2.565   6.010 -17.845  1.00  0.00           H  
ATOM   2949  HD1 TRP B 222       5.765   7.910 -17.702  1.00  0.00           H  
ATOM   2950  HE1 TRP B 222       5.288  10.448 -17.743  1.00  0.00           H  
ATOM   2951  HE3 TRP B 222       0.722   7.743 -16.964  1.00  0.00           H  
ATOM   2952  HZ2 TRP B 222       3.014  12.129 -17.431  1.00  0.00           H  
ATOM   2953  HZ3 TRP B 222      -0.574   9.841 -16.844  1.00  0.00           H  
ATOM   2954  HH2 TRP B 222       0.552  11.998 -17.065  1.00  0.00           H  
ATOM   2955  N   SER B 223       1.277   4.367 -15.827  1.00  0.00           N  
ATOM   2956  CA  SER B 223       0.532   3.141 -15.988  1.00  0.00           C  
ATOM   2957  C   SER B 223       0.621   2.724 -17.432  1.00  0.00           C  
ATOM   2958  O   SER B 223       1.054   3.505 -18.278  1.00  0.00           O  
ATOM   2959  CB  SER B 223      -0.929   3.375 -15.734  1.00  0.00           C  
ATOM   2960  OG  SER B 223      -1.475   4.110 -16.802  1.00  0.00           O  
ATOM   2961  H   SER B 223       0.754   5.212 -15.638  1.00  0.00           H  
ATOM   2962  HA  SER B 223       0.938   2.365 -15.339  1.00  0.00           H  
ATOM   2963 1HB  SER B 223      -1.453   2.426 -15.625  1.00  0.00           H  
ATOM   2964 2HB  SER B 223      -1.046   3.929 -14.807  1.00  0.00           H  
ATOM   2965  HG  SER B 223      -1.545   3.468 -17.558  1.00  0.00           H  
ATOM   2966  N   GLU B 224       0.190   1.517 -17.724  1.00  0.00           N  
ATOM   2967  CA  GLU B 224       0.105   1.075 -19.096  1.00  0.00           C  
ATOM   2968  C   GLU B 224      -1.019   1.867 -19.713  1.00  0.00           C  
ATOM   2969  O   GLU B 224      -1.807   2.496 -18.997  1.00  0.00           O  
ATOM   2970  CB  GLU B 224      -0.191  -0.427 -19.210  1.00  0.00           C  
ATOM   2971  CG  GLU B 224       0.944  -1.360 -18.775  1.00  0.00           C  
ATOM   2972  CD  GLU B 224       2.161  -1.330 -19.682  1.00  0.00           C  
ATOM   2973  OE1 GLU B 224       1.994  -1.413 -20.880  1.00  0.00           O  
ATOM   2974  OE2 GLU B 224       3.266  -1.239 -19.160  1.00  0.00           O  
ATOM   2975  H   GLU B 224      -0.120   0.909 -16.981  1.00  0.00           H  
ATOM   2976  HA  GLU B 224       1.032   1.310 -19.617  1.00  0.00           H  
ATOM   2977 1HB  GLU B 224      -1.069  -0.669 -18.617  1.00  0.00           H  
ATOM   2978 2HB  GLU B 224      -0.433  -0.668 -20.248  1.00  0.00           H  
ATOM   2979 1HG  GLU B 224       1.250  -1.072 -17.782  1.00  0.00           H  
ATOM   2980 2HG  GLU B 224       0.564  -2.378 -18.728  1.00  0.00           H  
ATOM   2981  N   TRP B 225      -1.059   1.902 -21.023  1.00  0.00           N  
ATOM   2982  CA  TRP B 225      -2.111   2.622 -21.700  1.00  0.00           C  
ATOM   2983  C   TRP B 225      -3.420   1.876 -21.633  1.00  0.00           C  
ATOM   2984  O   TRP B 225      -3.445   0.644 -21.600  1.00  0.00           O  
ATOM   2985  CB  TRP B 225      -1.787   2.827 -23.157  1.00  0.00           C  
ATOM   2986  CG  TRP B 225      -0.698   3.768 -23.433  1.00  0.00           C  
ATOM   2987  CD1 TRP B 225       0.593   3.464 -23.747  1.00  0.00           C  
ATOM   2988  CD2 TRP B 225      -0.793   5.200 -23.452  1.00  0.00           C  
ATOM   2989  NE1 TRP B 225       1.309   4.620 -23.962  1.00  0.00           N  
ATOM   2990  CE2 TRP B 225       0.474   5.695 -23.781  1.00  0.00           C  
ATOM   2991  CE3 TRP B 225      -1.833   6.089 -23.231  1.00  0.00           C  
ATOM   2992  CZ2 TRP B 225       0.726   7.065 -23.885  1.00  0.00           C  
ATOM   2993  CZ3 TRP B 225      -1.600   7.459 -23.340  1.00  0.00           C  
ATOM   2994  CH2 TRP B 225      -0.349   7.933 -23.656  1.00  0.00           C  
ATOM   2995  H   TRP B 225      -0.370   1.391 -21.559  1.00  0.00           H  
ATOM   2996  HA  TRP B 225      -2.244   3.589 -21.220  1.00  0.00           H  
ATOM   2997 1HB  TRP B 225      -1.531   1.869 -23.599  1.00  0.00           H  
ATOM   2998 2HB  TRP B 225      -2.682   3.186 -23.662  1.00  0.00           H  
ATOM   2999  HD1 TRP B 225       0.994   2.454 -23.820  1.00  0.00           H  
ATOM   3000  HE1 TRP B 225       2.291   4.665 -24.210  1.00  0.00           H  
ATOM   3001  HE3 TRP B 225      -2.816   5.710 -22.987  1.00  0.00           H  
ATOM   3002  HZ2 TRP B 225       1.706   7.462 -24.135  1.00  0.00           H  
ATOM   3003  HZ3 TRP B 225      -2.434   8.151 -23.164  1.00  0.00           H  
ATOM   3004  HH2 TRP B 225      -0.197   9.013 -23.724  1.00  0.00           H  
ATOM   3005  N   SER B 226      -4.500   2.630 -21.633  1.00  0.00           N  
ATOM   3006  CA  SER B 226      -5.835   2.075 -21.751  1.00  0.00           C  
ATOM   3007  C   SER B 226      -5.932   1.532 -23.167  1.00  0.00           C  
ATOM   3008  O   SER B 226      -5.065   1.846 -23.981  1.00  0.00           O  
ATOM   3009  CB  SER B 226      -6.846   3.177 -21.671  1.00  0.00           C  
ATOM   3010  OG  SER B 226      -6.781   3.949 -22.871  1.00  0.00           O  
ATOM   3011  H   SER B 226      -4.403   3.640 -21.558  1.00  0.00           H  
ATOM   3012  HA  SER B 226      -5.982   1.311 -20.992  1.00  0.00           H  
ATOM   3013 1HB  SER B 226      -7.845   2.791 -21.522  1.00  0.00           H  
ATOM   3014 2HB  SER B 226      -6.607   3.797 -20.817  1.00  0.00           H  
ATOM   3015  HG  SER B 226      -7.271   3.409 -23.577  1.00  0.00           H  
ATOM   3016  N   PRO B 227      -6.915   0.704 -23.503  1.00  0.00           N  
ATOM   3017  CA  PRO B 227      -7.198   0.301 -24.864  1.00  0.00           C  
ATOM   3018  C   PRO B 227      -7.500   1.568 -25.643  1.00  0.00           C  
ATOM   3019  O   PRO B 227      -7.933   2.566 -25.053  1.00  0.00           O  
ATOM   3020  CB  PRO B 227      -8.425  -0.591 -24.710  1.00  0.00           C  
ATOM   3021  CG  PRO B 227      -8.410  -0.983 -23.255  1.00  0.00           C  
ATOM   3022  CD  PRO B 227      -7.858   0.224 -22.518  1.00  0.00           C  
ATOM   3023  HA  PRO B 227      -6.343  -0.242 -25.290  1.00  0.00           H  
ATOM   3024 1HB  PRO B 227      -9.326  -0.039 -25.011  1.00  0.00           H  
ATOM   3025 2HB  PRO B 227      -8.338  -1.457 -25.394  1.00  0.00           H  
ATOM   3026 1HG  PRO B 227      -9.423  -1.264 -22.926  1.00  0.00           H  
ATOM   3027 2HG  PRO B 227      -7.779  -1.874 -23.127  1.00  0.00           H  
ATOM   3028 1HD  PRO B 227      -8.652   0.948 -22.315  1.00  0.00           H  
ATOM   3029 2HD  PRO B 227      -7.361  -0.130 -21.605  1.00  0.00           H  
ATOM   3030  N   SER B 228      -7.199   1.575 -26.932  1.00  0.00           N  
ATOM   3031  CA  SER B 228      -7.495   2.777 -27.682  1.00  0.00           C  
ATOM   3032  C   SER B 228      -8.957   2.819 -28.040  1.00  0.00           C  
ATOM   3033  O   SER B 228      -9.607   1.782 -28.171  1.00  0.00           O  
ATOM   3034  CB  SER B 228      -6.671   2.871 -28.929  1.00  0.00           C  
ATOM   3035  OG  SER B 228      -5.300   2.982 -28.630  1.00  0.00           O  
ATOM   3036  H   SER B 228      -6.819   0.754 -27.383  1.00  0.00           H  
ATOM   3037  HA  SER B 228      -7.275   3.642 -27.061  1.00  0.00           H  
ATOM   3038 1HB  SER B 228      -6.854   2.027 -29.572  1.00  0.00           H  
ATOM   3039 2HB  SER B 228      -6.990   3.757 -29.465  1.00  0.00           H  
ATOM   3040  HG  SER B 228      -4.843   3.135 -29.498  1.00  0.00           H  
ATOM   3041  N   TYR B 229      -9.458   4.017 -28.232  1.00  0.00           N  
ATOM   3042  CA  TYR B 229     -10.816   4.239 -28.690  1.00  0.00           C  
ATOM   3043  C   TYR B 229     -10.690   4.952 -30.021  1.00  0.00           C  
ATOM   3044  O   TYR B 229      -9.827   5.821 -30.181  1.00  0.00           O  
ATOM   3045  CB  TYR B 229     -11.607   5.089 -27.701  1.00  0.00           C  
ATOM   3046  CG  TYR B 229     -13.061   5.300 -28.061  1.00  0.00           C  
ATOM   3047  CD1 TYR B 229     -14.000   4.370 -27.639  1.00  0.00           C  
ATOM   3048  CD2 TYR B 229     -13.465   6.401 -28.815  1.00  0.00           C  
ATOM   3049  CE1 TYR B 229     -15.330   4.546 -27.941  1.00  0.00           C  
ATOM   3050  CE2 TYR B 229     -14.807   6.563 -29.116  1.00  0.00           C  
ATOM   3051  CZ  TYR B 229     -15.731   5.652 -28.676  1.00  0.00           C  
ATOM   3052  OH  TYR B 229     -17.065   5.856 -28.948  1.00  0.00           O  
ATOM   3053  H   TYR B 229      -8.857   4.817 -28.055  1.00  0.00           H  
ATOM   3054  HA  TYR B 229     -11.319   3.284 -28.853  1.00  0.00           H  
ATOM   3055 1HB  TYR B 229     -11.571   4.620 -26.713  1.00  0.00           H  
ATOM   3056 2HB  TYR B 229     -11.146   6.053 -27.603  1.00  0.00           H  
ATOM   3057  HD1 TYR B 229     -13.686   3.507 -27.053  1.00  0.00           H  
ATOM   3058  HD2 TYR B 229     -12.733   7.130 -29.157  1.00  0.00           H  
ATOM   3059  HE1 TYR B 229     -16.067   3.821 -27.591  1.00  0.00           H  
ATOM   3060  HE2 TYR B 229     -15.146   7.414 -29.689  1.00  0.00           H  
ATOM   3061  HH  TYR B 229     -17.165   6.707 -29.399  1.00  0.00           H  
ATOM   3062  N   TYR B 230     -11.484   4.561 -30.999  1.00  0.00           N  
ATOM   3063  CA  TYR B 230     -11.370   5.243 -32.279  1.00  0.00           C  
ATOM   3064  C   TYR B 230     -12.671   5.915 -32.673  1.00  0.00           C  
ATOM   3065  O   TYR B 230     -13.755   5.330 -32.547  1.00  0.00           O  
ATOM   3066  CB  TYR B 230     -10.975   4.253 -33.345  1.00  0.00           C  
ATOM   3067  CG  TYR B 230      -9.608   3.569 -33.180  1.00  0.00           C  
ATOM   3068  CD1 TYR B 230      -9.474   2.429 -32.403  1.00  0.00           C  
ATOM   3069  CD2 TYR B 230      -8.534   4.034 -33.876  1.00  0.00           C  
ATOM   3070  CE1 TYR B 230      -8.273   1.756 -32.346  1.00  0.00           C  
ATOM   3071  CE2 TYR B 230      -7.338   3.364 -33.823  1.00  0.00           C  
ATOM   3072  CZ  TYR B 230      -7.200   2.235 -33.082  1.00  0.00           C  
ATOM   3073  OH  TYR B 230      -5.990   1.574 -33.096  1.00  0.00           O  
ATOM   3074  H   TYR B 230     -12.162   3.824 -30.856  1.00  0.00           H  
ATOM   3075  HA  TYR B 230     -10.612   6.015 -32.206  1.00  0.00           H  
ATOM   3076 1HB  TYR B 230     -11.734   3.472 -33.400  1.00  0.00           H  
ATOM   3077 2HB  TYR B 230     -10.975   4.764 -34.307  1.00  0.00           H  
ATOM   3078  HD1 TYR B 230     -10.324   2.055 -31.850  1.00  0.00           H  
ATOM   3079  HD2 TYR B 230      -8.634   4.926 -34.496  1.00  0.00           H  
ATOM   3080  HE1 TYR B 230      -8.184   0.847 -31.742  1.00  0.00           H  
ATOM   3081  HE2 TYR B 230      -6.487   3.728 -34.399  1.00  0.00           H  
ATOM   3082  HH  TYR B 230      -5.309   2.165 -33.454  1.00  0.00           H  
ATOM   3083  N   PHE B 231     -12.551   7.114 -33.209  1.00  0.00           N  
ATOM   3084  CA  PHE B 231     -13.731   7.864 -33.601  1.00  0.00           C  
ATOM   3085  C   PHE B 231     -13.437   8.705 -34.824  1.00  0.00           C  
ATOM   3086  O   PHE B 231     -12.273   8.949 -35.139  1.00  0.00           O  
ATOM   3087  CB  PHE B 231     -14.191   8.729 -32.421  1.00  0.00           C  
ATOM   3088  CG  PHE B 231     -13.256   9.852 -32.009  1.00  0.00           C  
ATOM   3089  CD1 PHE B 231     -13.435  11.138 -32.497  1.00  0.00           C  
ATOM   3090  CD2 PHE B 231     -12.204   9.618 -31.154  1.00  0.00           C  
ATOM   3091  CE1 PHE B 231     -12.595  12.163 -32.129  1.00  0.00           C  
ATOM   3092  CE2 PHE B 231     -11.356  10.643 -30.785  1.00  0.00           C  
ATOM   3093  CZ  PHE B 231     -11.555  11.920 -31.272  1.00  0.00           C  
ATOM   3094  H   PHE B 231     -11.614   7.509 -33.315  1.00  0.00           H  
ATOM   3095  HA  PHE B 231     -14.530   7.168 -33.843  1.00  0.00           H  
ATOM   3096 1HB  PHE B 231     -15.162   9.164 -32.654  1.00  0.00           H  
ATOM   3097 2HB  PHE B 231     -14.330   8.089 -31.574  1.00  0.00           H  
ATOM   3098  HD1 PHE B 231     -14.263  11.335 -33.181  1.00  0.00           H  
ATOM   3099  HD2 PHE B 231     -12.042   8.614 -30.766  1.00  0.00           H  
ATOM   3100  HE1 PHE B 231     -12.758  13.165 -32.520  1.00  0.00           H  
ATOM   3101  HE2 PHE B 231     -10.530  10.446 -30.113  1.00  0.00           H  
ATOM   3102  HZ  PHE B 231     -10.886  12.728 -30.982  1.00  0.00           H  
ATOM   3103  N   ARG B 232     -14.483   9.149 -35.509  1.00  0.00           N  
ATOM   3104  CA  ARG B 232     -14.298   9.940 -36.718  1.00  0.00           C  
ATOM   3105  C   ARG B 232     -15.069  11.230 -36.625  1.00  0.00           C  
ATOM   3106  O   ARG B 232     -16.233  11.232 -36.190  1.00  0.00           O  
ATOM   3107  CB  ARG B 232     -14.717   9.154 -37.961  1.00  0.00           C  
ATOM   3108  CG  ARG B 232     -14.508   9.850 -39.240  1.00  0.00           C  
ATOM   3109  CD  ARG B 232     -14.999   9.062 -40.372  1.00  0.00           C  
ATOM   3110  NE  ARG B 232     -14.710   9.727 -41.622  1.00  0.00           N  
ATOM   3111  CZ  ARG B 232     -15.463  10.719 -42.139  1.00  0.00           C  
ATOM   3112  NH1 ARG B 232     -16.529  11.149 -41.483  1.00  0.00           N  
ATOM   3113  NH2 ARG B 232     -15.130  11.263 -43.295  1.00  0.00           N  
ATOM   3114  H   ARG B 232     -15.413   8.920 -35.196  1.00  0.00           H  
ATOM   3115  HA  ARG B 232     -13.253  10.191 -36.810  1.00  0.00           H  
ATOM   3116 1HB  ARG B 232     -14.119   8.269 -38.045  1.00  0.00           H  
ATOM   3117 2HB  ARG B 232     -15.762   8.858 -37.898  1.00  0.00           H  
ATOM   3118 1HG  ARG B 232     -15.041  10.795 -39.234  1.00  0.00           H  
ATOM   3119 2HG  ARG B 232     -13.449  10.036 -39.387  1.00  0.00           H  
ATOM   3120 1HD  ARG B 232     -14.524   8.084 -40.384  1.00  0.00           H  
ATOM   3121 2HD  ARG B 232     -16.073   8.947 -40.285  1.00  0.00           H  
ATOM   3122  HE  ARG B 232     -13.901   9.424 -42.144  1.00  0.00           H  
ATOM   3123 1HH1 ARG B 232     -16.774  10.731 -40.593  1.00  0.00           H  
ATOM   3124 2HH1 ARG B 232     -17.097  11.892 -41.861  1.00  0.00           H  
ATOM   3125 1HH2 ARG B 232     -14.307  10.935 -43.787  1.00  0.00           H  
ATOM   3126 2HH2 ARG B 232     -15.680  12.010 -43.678  1.00  0.00           H  
ATOM   3127  N   THR B 233     -14.400  12.325 -36.976  1.00  0.00           N  
ATOM   3128  CA  THR B 233     -14.996  13.643 -36.880  1.00  0.00           C  
ATOM   3129  C   THR B 233     -15.930  13.887 -38.085  1.00  0.00           C  
ATOM   3130  O   THR B 233     -15.809  13.194 -39.101  1.00  0.00           O  
ATOM   3131  CB  THR B 233     -13.861  14.691 -36.834  1.00  0.00           C  
ATOM   3132  OG1 THR B 233     -13.152  14.688 -38.066  1.00  0.00           O  
ATOM   3133  CG2 THR B 233     -12.868  14.323 -35.743  1.00  0.00           C  
ATOM   3134  H   THR B 233     -13.444  12.222 -37.319  1.00  0.00           H  
ATOM   3135  HA  THR B 233     -15.563  13.676 -35.954  1.00  0.00           H  
ATOM   3136  HB  THR B 233     -14.242  15.674 -36.643  1.00  0.00           H  
ATOM   3137  HG1 THR B 233     -12.468  15.398 -38.042  1.00  0.00           H  
ATOM   3138 1HG2 THR B 233     -12.058  15.054 -35.733  1.00  0.00           H  
ATOM   3139 2HG2 THR B 233     -13.349  14.309 -34.781  1.00  0.00           H  
ATOM   3140 3HG2 THR B 233     -12.460  13.336 -35.952  1.00  0.00           H  
ATOM   3141  N   PRO B 234     -16.848  14.872 -38.041  1.00  0.00           N  
ATOM   3142  CA  PRO B 234     -17.743  15.244 -39.131  1.00  0.00           C  
ATOM   3143  C   PRO B 234     -17.039  15.496 -40.451  1.00  0.00           C  
ATOM   3144  O   PRO B 234     -16.151  16.348 -40.528  1.00  0.00           O  
ATOM   3145  OXT PRO B 234     -17.344  14.864 -41.424  1.00  0.00           O  
ATOM   3146  CB  PRO B 234     -18.379  16.521 -38.584  1.00  0.00           C  
ATOM   3147  CG  PRO B 234     -18.370  16.324 -37.097  1.00  0.00           C  
ATOM   3148  CD  PRO B 234     -17.077  15.648 -36.798  1.00  0.00           C  
ATOM   3149  HA  PRO B 234     -18.500  14.456 -39.252  1.00  0.00           H  
ATOM   3150 1HB  PRO B 234     -17.783  17.391 -38.893  1.00  0.00           H  
ATOM   3151 2HB  PRO B 234     -19.385  16.651 -39.002  1.00  0.00           H  
ATOM   3152 1HG  PRO B 234     -18.466  17.288 -36.593  1.00  0.00           H  
ATOM   3153 2HG  PRO B 234     -19.244  15.726 -36.787  1.00  0.00           H  
ATOM   3154 1HD  PRO B 234     -16.310  16.406 -36.638  1.00  0.00           H  
ATOM   3155 2HD  PRO B 234     -17.244  15.010 -35.923  1.00  0.00           H  
TER                                                                             
