# Supplementary material for: Design of protein-binding proteins from the target structure alone
Source: Nature. 2022 Mar 24;605(7910):551–60. doi: 10.1038/s41586-022-04654-9 (PMC9117152; doi:10.1038/s41586-022-04654-9)
Supplement: Supplementary file 4 — Supplementary Data 1 Experimental data and analysis. This file contains all the experimental results and the analysis protocols. [file 41586_2022_4654_MOESM4_ESM.gz › supplemental_files/ngs_analysis/il7ra_grafting_experiment/contiguous_grafts/motif_hash_input/context/IL7_bcov_v3_r3_HEEH_04578_000000011_0001_0001_44_64_H_.._ems_3hC_1310_0001_0001_0013_0001_0001_0001_trim.pdb]

SSBOND     CYS B   48    CYS B   63                                       2.04  
SSBOND     CYS B   80    CYS B   88                                       2.04  
SSBOND     CYS B  114    CYS B  124                                       2.06  
ATOM      1  N   ASP B  43      24.504 -11.337 -17.612  1.00  0.00           N  
ATOM      2  CA  ASP B  43      23.720 -10.299 -16.946  1.00  0.00           C  
ATOM      3  C   ASP B  43      22.574 -10.874 -16.127  1.00  0.00           C  
ATOM      4  O   ASP B  43      21.897 -11.812 -16.556  1.00  0.00           O  
ATOM      5  CB  ASP B  43      23.144  -9.299 -17.939  1.00  0.00           C  
ATOM      6  CG  ASP B  43      22.518  -8.104 -17.225  1.00  0.00           C  
ATOM      7  OD1 ASP B  43      23.230  -7.172 -16.957  1.00  0.00           O  
ATOM      8  OD2 ASP B  43      21.346  -8.152 -16.891  1.00  0.00           O  
ATOM      9 1H   ASP B  43      25.242 -10.913 -18.135  1.00  0.00           H  
ATOM     10 2H   ASP B  43      24.893 -11.952 -16.926  1.00  0.00           H  
ATOM     11 3H   ASP B  43      23.913 -11.857 -18.229  1.00  0.00           H  
ATOM     12  HA  ASP B  43      24.380  -9.761 -16.267  1.00  0.00           H  
ATOM     13 1HB  ASP B  43      23.933  -8.944 -18.601  1.00  0.00           H  
ATOM     14 2HB  ASP B  43      22.384  -9.783 -18.556  1.00  0.00           H  
ATOM     15  N   TYR B  44      22.378 -10.310 -14.933  1.00  0.00           N  
ATOM     16  CA  TYR B  44      21.352 -10.770 -14.001  1.00  0.00           C  
ATOM     17  C   TYR B  44      20.303  -9.694 -13.641  1.00  0.00           C  
ATOM     18  O   TYR B  44      19.897  -9.582 -12.472  1.00  0.00           O  
ATOM     19  CB  TYR B  44      22.018 -11.367 -12.755  1.00  0.00           C  
ATOM     20  CG  TYR B  44      22.914 -12.547 -13.112  1.00  0.00           C  
ATOM     21  CD1 TYR B  44      24.301 -12.394 -13.062  1.00  0.00           C  
ATOM     22  CD2 TYR B  44      22.362 -13.758 -13.541  1.00  0.00           C  
ATOM     23  CE1 TYR B  44      25.124 -13.446 -13.431  1.00  0.00           C  
ATOM     24  CE2 TYR B  44      23.194 -14.803 -13.912  1.00  0.00           C  
ATOM     25  CZ  TYR B  44      24.560 -14.652 -13.861  1.00  0.00           C  
ATOM     26  OH  TYR B  44      25.373 -15.696 -14.247  1.00  0.00           O  
ATOM     27  H   TYR B  44      22.960  -9.525 -14.669  1.00  0.00           H  
ATOM     28  HA  TYR B  44      20.804 -11.581 -14.482  1.00  0.00           H  
ATOM     29 1HB  TYR B  44      22.618 -10.629 -12.267  1.00  0.00           H  
ATOM     30 2HB  TYR B  44      21.260 -11.705 -12.046  1.00  0.00           H  
ATOM     31  HD1 TYR B  44      24.733 -11.448 -12.736  1.00  0.00           H  
ATOM     32  HD2 TYR B  44      21.278 -13.876 -13.596  1.00  0.00           H  
ATOM     33  HE1 TYR B  44      26.207 -13.328 -13.395  1.00  0.00           H  
ATOM     34  HE2 TYR B  44      22.771 -15.745 -14.256  1.00  0.00           H  
ATOM     35  HH  TYR B  44      26.292 -15.439 -14.149  1.00  0.00           H  
ATOM     36  N   SER B  45      19.936  -8.834 -14.605  1.00  0.00           N  
ATOM     37  CA  SER B  45      18.860  -7.860 -14.388  1.00  0.00           C  
ATOM     38  C   SER B  45      17.494  -8.551 -14.254  1.00  0.00           C  
ATOM     39  O   SER B  45      17.205  -9.536 -14.951  1.00  0.00           O  
ATOM     40  CB  SER B  45      18.792  -6.868 -15.533  1.00  0.00           C  
ATOM     41  OG  SER B  45      19.966  -6.119 -15.621  1.00  0.00           O  
ATOM     42  H   SER B  45      20.383  -8.860 -15.534  1.00  0.00           H  
ATOM     43  HA  SER B  45      19.067  -7.321 -13.464  1.00  0.00           H  
ATOM     44 1HB  SER B  45      18.622  -7.397 -16.472  1.00  0.00           H  
ATOM     45 2HB  SER B  45      17.943  -6.202 -15.379  1.00  0.00           H  
ATOM     46  HG  SER B  45      20.598  -6.704 -16.112  1.00  0.00           H  
ATOM     47  N   PHE B  46      16.634  -7.994 -13.401  1.00  0.00           N  
ATOM     48  CA  PHE B  46      15.296  -8.544 -13.159  1.00  0.00           C  
ATOM     49  C   PHE B  46      14.261  -7.476 -12.818  1.00  0.00           C  
ATOM     50  O   PHE B  46      14.609  -6.336 -12.470  1.00  0.00           O  
ATOM     51  CB  PHE B  46      15.329  -9.545 -12.003  1.00  0.00           C  
ATOM     52  CG  PHE B  46      15.716  -8.920 -10.695  1.00  0.00           C  
ATOM     53  CD1 PHE B  46      14.748  -8.430  -9.834  1.00  0.00           C  
ATOM     54  CD2 PHE B  46      17.044  -8.837 -10.312  1.00  0.00           C  
ATOM     55  CE1 PHE B  46      15.095  -7.867  -8.633  1.00  0.00           C  
ATOM     56  CE2 PHE B  46      17.394  -8.271  -9.098  1.00  0.00           C  
ATOM     57  CZ  PHE B  46      16.418  -7.790  -8.266  1.00  0.00           C  
ATOM     58  H   PHE B  46      16.933  -7.183 -12.883  1.00  0.00           H  
ATOM     59  HA  PHE B  46      14.962  -9.056 -14.060  1.00  0.00           H  
ATOM     60 1HB  PHE B  46      14.349  -9.996 -11.879  1.00  0.00           H  
ATOM     61 2HB  PHE B  46      16.031 -10.341 -12.225  1.00  0.00           H  
ATOM     62  HD1 PHE B  46      13.699  -8.499 -10.126  1.00  0.00           H  
ATOM     63  HD2 PHE B  46      17.823  -9.226 -10.975  1.00  0.00           H  
ATOM     64  HE1 PHE B  46      14.321  -7.485  -7.966  1.00  0.00           H  
ATOM     65  HE2 PHE B  46      18.448  -8.211  -8.802  1.00  0.00           H  
ATOM     66  HZ  PHE B  46      16.693  -7.348  -7.319  1.00  0.00           H  
ATOM     67  N   SER B  47      12.992  -7.880 -12.880  1.00  0.00           N  
ATOM     68  CA  SER B  47      11.880  -7.004 -12.526  1.00  0.00           C  
ATOM     69  C   SER B  47      10.901  -7.744 -11.635  1.00  0.00           C  
ATOM     70  O   SER B  47      10.811  -8.976 -11.689  1.00  0.00           O  
ATOM     71  CB  SER B  47      11.149  -6.549 -13.777  1.00  0.00           C  
ATOM     72  OG  SER B  47      10.520  -7.644 -14.431  1.00  0.00           O  
ATOM     73  H   SER B  47      12.804  -8.837 -13.183  1.00  0.00           H  
ATOM     74  HA  SER B  47      12.263  -6.140 -11.982  1.00  0.00           H  
ATOM     75 1HB  SER B  47      10.401  -5.803 -13.513  1.00  0.00           H  
ATOM     76 2HB  SER B  47      11.860  -6.078 -14.458  1.00  0.00           H  
ATOM     77  HG  SER B  47      11.204  -8.077 -14.955  1.00  0.00           H  
ATOM     78  N   CYS B  48      10.157  -6.990 -10.824  1.00  0.00           N  
ATOM     79  CA  CYS B  48       9.179  -7.599  -9.934  1.00  0.00           C  
ATOM     80  C   CYS B  48       7.854  -6.856  -9.917  1.00  0.00           C  
ATOM     81  O   CYS B  48       7.808  -5.653 -10.174  1.00  0.00           O  
ATOM     82  CB  CYS B  48       9.716  -7.634  -8.503  1.00  0.00           C  
ATOM     83  SG  CYS B  48      11.306  -8.483  -8.310  1.00  0.00           S  
ATOM     84  H   CYS B  48      10.272  -5.986 -10.822  1.00  0.00           H  
ATOM     85  HA  CYS B  48       8.994  -8.613 -10.276  1.00  0.00           H  
ATOM     86 1HB  CYS B  48       9.829  -6.615  -8.130  1.00  0.00           H  
ATOM     87 2HB  CYS B  48       8.989  -8.134  -7.866  1.00  0.00           H  
ATOM     88  N   TYR B  49       6.802  -7.559  -9.491  1.00  0.00           N  
ATOM     89  CA  TYR B  49       5.540  -6.885  -9.186  1.00  0.00           C  
ATOM     90  C   TYR B  49       4.896  -7.471  -7.944  1.00  0.00           C  
ATOM     91  O   TYR B  49       5.050  -8.653  -7.624  1.00  0.00           O  
ATOM     92  CB  TYR B  49       4.563  -6.945 -10.343  1.00  0.00           C  
ATOM     93  CG  TYR B  49       4.000  -8.289 -10.671  1.00  0.00           C  
ATOM     94  CD1 TYR B  49       4.621  -9.094 -11.591  1.00  0.00           C  
ATOM     95  CD2 TYR B  49       2.839  -8.707 -10.073  1.00  0.00           C  
ATOM     96  CE1 TYR B  49       4.070 -10.327 -11.926  1.00  0.00           C  
ATOM     97  CE2 TYR B  49       2.284  -9.945 -10.401  1.00  0.00           C  
ATOM     98  CZ  TYR B  49       2.901 -10.747 -11.328  1.00  0.00           C  
ATOM     99  OH  TYR B  49       2.371 -11.981 -11.648  1.00  0.00           O  
ATOM    100  H   TYR B  49       6.913  -8.561  -9.357  1.00  0.00           H  
ATOM    101  HA  TYR B  49       5.737  -5.839  -8.984  1.00  0.00           H  
ATOM    102 1HB  TYR B  49       3.727  -6.276 -10.119  1.00  0.00           H  
ATOM    103 2HB  TYR B  49       5.052  -6.559 -11.234  1.00  0.00           H  
ATOM    104  HD1 TYR B  49       5.548  -8.763 -12.066  1.00  0.00           H  
ATOM    105  HD2 TYR B  49       2.349  -8.062  -9.336  1.00  0.00           H  
ATOM    106  HE1 TYR B  49       4.566 -10.965 -12.659  1.00  0.00           H  
ATOM    107  HE2 TYR B  49       1.359 -10.275  -9.919  1.00  0.00           H  
ATOM    108  HH  TYR B  49       1.645 -12.185 -11.050  1.00  0.00           H  
ATOM    109  N   SER B  50       4.124  -6.653  -7.267  1.00  0.00           N  
ATOM    110  CA  SER B  50       3.473  -7.102  -6.055  1.00  0.00           C  
ATOM    111  C   SER B  50       1.988  -7.079  -6.200  1.00  0.00           C  
ATOM    112  O   SER B  50       1.430  -6.371  -7.034  1.00  0.00           O  
ATOM    113  CB  SER B  50       3.861  -6.215  -4.885  1.00  0.00           C  
ATOM    114  OG  SER B  50       3.309  -4.934  -5.036  1.00  0.00           O  
ATOM    115  H   SER B  50       4.014  -5.693  -7.590  1.00  0.00           H  
ATOM    116  HA  SER B  50       3.771  -8.121  -5.850  1.00  0.00           H  
ATOM    117 1HB  SER B  50       3.516  -6.662  -3.953  1.00  0.00           H  
ATOM    118 2HB  SER B  50       4.942  -6.141  -4.837  1.00  0.00           H  
ATOM    119  HG  SER B  50       3.869  -4.293  -4.503  1.00  0.00           H  
ATOM    120  N   GLN B  51       1.324  -7.823  -5.370  1.00  0.00           N  
ATOM    121  CA  GLN B  51      -0.115  -7.733  -5.359  1.00  0.00           C  
ATOM    122  C   GLN B  51      -0.529  -7.668  -3.912  1.00  0.00           C  
ATOM    123  O   GLN B  51      -0.029  -8.436  -3.093  1.00  0.00           O  
ATOM    124  CB  GLN B  51      -0.733  -8.910  -6.078  1.00  0.00           C  
ATOM    125  CG  GLN B  51      -0.322  -9.060  -7.470  1.00  0.00           C  
ATOM    126  CD  GLN B  51      -1.135 -10.101  -8.166  1.00  0.00           C  
ATOM    127  OE1 GLN B  51      -1.019 -11.311  -7.918  1.00  0.00           O  
ATOM    128  NE2 GLN B  51      -1.998  -9.622  -9.039  1.00  0.00           N  
ATOM    129  H   GLN B  51       1.834  -8.435  -4.734  1.00  0.00           H  
ATOM    130  HA  GLN B  51      -0.437  -6.811  -5.845  1.00  0.00           H  
ATOM    131 1HB  GLN B  51      -0.452  -9.806  -5.588  1.00  0.00           H  
ATOM    132 2HB  GLN B  51      -1.812  -8.818  -6.070  1.00  0.00           H  
ATOM    133 1HG  GLN B  51      -0.407  -8.126  -7.975  1.00  0.00           H  
ATOM    134 2HG  GLN B  51       0.714  -9.388  -7.486  1.00  0.00           H  
ATOM    135 1HE2 GLN B  51      -2.601 -10.232  -9.551  1.00  0.00           H  
ATOM    136 2HE2 GLN B  51      -2.040  -8.600  -9.166  1.00  0.00           H  
ATOM    137  N   LEU B  52      -1.427  -6.767  -3.568  1.00  0.00           N  
ATOM    138  CA  LEU B  52      -1.740  -6.657  -2.158  1.00  0.00           C  
ATOM    139  C   LEU B  52      -3.090  -7.266  -1.857  1.00  0.00           C  
ATOM    140  O   LEU B  52      -4.003  -7.189  -2.678  1.00  0.00           O  
ATOM    141  CB  LEU B  52      -1.631  -5.196  -1.733  1.00  0.00           C  
ATOM    142  CG  LEU B  52      -0.192  -4.570  -2.039  1.00  0.00           C  
ATOM    143  CD1 LEU B  52      -0.149  -3.080  -1.661  1.00  0.00           C  
ATOM    144  CD2 LEU B  52       0.884  -5.354  -1.299  1.00  0.00           C  
ATOM    145  H   LEU B  52      -1.853  -6.160  -4.255  1.00  0.00           H  
ATOM    146  HA  LEU B  52      -0.998  -7.205  -1.595  1.00  0.00           H  
ATOM    147 1HB  LEU B  52      -2.387  -4.619  -2.251  1.00  0.00           H  
ATOM    148 2HB  LEU B  52      -1.816  -5.128  -0.662  1.00  0.00           H  
ATOM    149  HG  LEU B  52       0.004  -4.642  -3.109  1.00  0.00           H  
ATOM    150 1HD1 LEU B  52       0.838  -2.678  -1.897  1.00  0.00           H  
ATOM    151 2HD1 LEU B  52      -0.889  -2.537  -2.212  1.00  0.00           H  
ATOM    152 3HD1 LEU B  52      -0.341  -2.971  -0.598  1.00  0.00           H  
ATOM    153 1HD2 LEU B  52       1.864  -4.934  -1.535  1.00  0.00           H  
ATOM    154 2HD2 LEU B  52       0.708  -5.287  -0.226  1.00  0.00           H  
ATOM    155 3HD2 LEU B  52       0.859  -6.391  -1.599  1.00  0.00           H  
ATOM    156  N   GLU B  53      -3.190  -7.908  -0.690  1.00  0.00           N  
ATOM    157  CA  GLU B  53      -4.419  -8.578  -0.261  1.00  0.00           C  
ATOM    158  C   GLU B  53      -4.916  -9.495  -1.375  1.00  0.00           C  
ATOM    159  O   GLU B  53      -6.057  -9.395  -1.828  1.00  0.00           O  
ATOM    160  CB  GLU B  53      -5.483  -7.571   0.099  1.00  0.00           C  
ATOM    161  CG  GLU B  53      -5.122  -6.669   1.210  1.00  0.00           C  
ATOM    162  CD  GLU B  53      -6.285  -5.778   1.597  1.00  0.00           C  
ATOM    163  OE1 GLU B  53      -7.190  -6.227   2.258  1.00  0.00           O  
ATOM    164  OE2 GLU B  53      -6.310  -4.643   1.155  1.00  0.00           O  
ATOM    165  H   GLU B  53      -2.377  -7.914  -0.072  1.00  0.00           H  
ATOM    166  HA  GLU B  53      -4.198  -9.192   0.616  1.00  0.00           H  
ATOM    167 1HB  GLU B  53      -5.706  -6.969  -0.752  1.00  0.00           H  
ATOM    168 2HB  GLU B  53      -6.395  -8.098   0.380  1.00  0.00           H  
ATOM    169 1HG  GLU B  53      -4.812  -7.268   2.070  1.00  0.00           H  
ATOM    170 2HG  GLU B  53      -4.278  -6.064   0.900  1.00  0.00           H  
ATOM    171  N   VAL B  54      -4.034 -10.340  -1.850  1.00  0.00           N  
ATOM    172  CA  VAL B  54      -4.286 -11.225  -2.967  1.00  0.00           C  
ATOM    173  C   VAL B  54      -5.223 -12.343  -2.589  1.00  0.00           C  
ATOM    174  O   VAL B  54      -6.118 -12.732  -3.331  1.00  0.00           O  
ATOM    175  CB  VAL B  54      -2.974 -11.846  -3.364  1.00  0.00           C  
ATOM    176  CG1 VAL B  54      -3.185 -12.859  -4.443  1.00  0.00           C  
ATOM    177  CG2 VAL B  54      -2.094 -10.782  -3.728  1.00  0.00           C  
ATOM    178  H   VAL B  54      -3.137 -10.389  -1.378  1.00  0.00           H  
ATOM    179  HA  VAL B  54      -4.714 -10.646  -3.789  1.00  0.00           H  
ATOM    180  HB  VAL B  54      -2.548 -12.375  -2.506  1.00  0.00           H  
ATOM    181 1HG1 VAL B  54      -2.228 -13.308  -4.710  1.00  0.00           H  
ATOM    182 2HG1 VAL B  54      -3.866 -13.631  -4.085  1.00  0.00           H  
ATOM    183 3HG1 VAL B  54      -3.616 -12.368  -5.318  1.00  0.00           H  
ATOM    184 1HG2 VAL B  54      -1.124 -11.185  -3.995  1.00  0.00           H  
ATOM    185 2HG2 VAL B  54      -2.545 -10.274  -4.554  1.00  0.00           H  
ATOM    186 3HG2 VAL B  54      -1.987 -10.098  -2.889  1.00  0.00           H  
ATOM    187  N   ASN B  55      -4.950 -12.893  -1.426  1.00  0.00           N  
ATOM    188  CA  ASN B  55      -5.709 -13.995  -0.861  1.00  0.00           C  
ATOM    189  C   ASN B  55      -6.037 -13.605   0.562  1.00  0.00           C  
ATOM    190  O   ASN B  55      -5.208 -13.700   1.474  1.00  0.00           O  
ATOM    191  CB  ASN B  55      -4.944 -15.300  -0.958  1.00  0.00           C  
ATOM    192  CG  ASN B  55      -5.739 -16.494  -0.460  1.00  0.00           C  
ATOM    193  OD1 ASN B  55      -6.931 -16.371  -0.148  1.00  0.00           O  
ATOM    194  ND2 ASN B  55      -5.091 -17.650  -0.369  1.00  0.00           N  
ATOM    195  H   ASN B  55      -4.189 -12.483  -0.883  1.00  0.00           H  
ATOM    196  HA  ASN B  55      -6.650 -14.102  -1.401  1.00  0.00           H  
ATOM    197 1HB  ASN B  55      -4.686 -15.471  -2.003  1.00  0.00           H  
ATOM    198 2HB  ASN B  55      -4.023 -15.239  -0.419  1.00  0.00           H  
ATOM    199 1HD2 ASN B  55      -5.566 -18.469  -0.042  1.00  0.00           H  
ATOM    200 2HD2 ASN B  55      -4.119 -17.702  -0.627  1.00  0.00           H  
ATOM    201  N   GLY B  56      -7.231 -13.088   0.748  1.00  0.00           N  
ATOM    202  CA  GLY B  56      -7.566 -12.534   2.033  1.00  0.00           C  
ATOM    203  C   GLY B  56      -6.570 -11.429   2.281  1.00  0.00           C  
ATOM    204  O   GLY B  56      -6.350 -10.611   1.398  1.00  0.00           O  
ATOM    205  H   GLY B  56      -7.891 -13.051  -0.018  1.00  0.00           H  
ATOM    206 1HA  GLY B  56      -8.580 -12.143   2.024  1.00  0.00           H  
ATOM    207 2HA  GLY B  56      -7.494 -13.297   2.807  1.00  0.00           H  
ATOM    208  N   SER B  57      -5.955 -11.421   3.458  1.00  0.00           N  
ATOM    209  CA  SER B  57      -4.981 -10.394   3.792  1.00  0.00           C  
ATOM    210  C   SER B  57      -3.553 -10.657   3.294  1.00  0.00           C  
ATOM    211  O   SER B  57      -2.688  -9.805   3.476  1.00  0.00           O  
ATOM    212  CB  SER B  57      -4.970 -10.155   5.292  1.00  0.00           C  
ATOM    213  OG  SER B  57      -4.515 -11.278   5.996  1.00  0.00           O  
ATOM    214  H   SER B  57      -6.175 -12.136   4.133  1.00  0.00           H  
ATOM    215  HA  SER B  57      -5.317  -9.464   3.324  1.00  0.00           H  
ATOM    216 1HB  SER B  57      -4.336  -9.298   5.522  1.00  0.00           H  
ATOM    217 2HB  SER B  57      -5.979  -9.906   5.620  1.00  0.00           H  
ATOM    218  HG  SER B  57      -4.568 -11.042   6.940  1.00  0.00           H  
ATOM    219  N   GLN B  58      -3.253 -11.832   2.742  1.00  0.00           N  
ATOM    220  CA  GLN B  58      -1.861 -12.010   2.333  1.00  0.00           C  
ATOM    221  C   GLN B  58      -1.575 -11.322   1.002  1.00  0.00           C  
ATOM    222  O   GLN B  58      -2.432 -11.233   0.107  1.00  0.00           O  
ATOM    223  CB  GLN B  58      -1.412 -13.468   2.285  1.00  0.00           C  
ATOM    224  CG  GLN B  58      -1.863 -14.232   1.163  1.00  0.00           C  
ATOM    225  CD  GLN B  58      -1.293 -15.621   1.224  1.00  0.00           C  
ATOM    226  OE1 GLN B  58      -1.486 -16.435   0.302  1.00  0.00           O  
ATOM    227  NE2 GLN B  58      -0.569 -15.911   2.329  1.00  0.00           N  
ATOM    228  H   GLN B  58      -3.962 -12.545   2.561  1.00  0.00           H  
ATOM    229  HA  GLN B  58      -1.226 -11.520   3.067  1.00  0.00           H  
ATOM    230 1HB  GLN B  58      -0.328 -13.515   2.280  1.00  0.00           H  
ATOM    231 2HB  GLN B  58      -1.754 -13.976   3.178  1.00  0.00           H  
ATOM    232 1HG  GLN B  58      -2.920 -14.292   1.223  1.00  0.00           H  
ATOM    233 2HG  GLN B  58      -1.546 -13.748   0.235  1.00  0.00           H  
ATOM    234 1HE2 GLN B  58      -0.155 -16.816   2.440  1.00  0.00           H  
ATOM    235 2HE2 GLN B  58      -0.444 -15.216   3.034  1.00  0.00           H  
ATOM    236  N   HIS B  59      -0.331 -10.921   0.865  1.00  0.00           N  
ATOM    237  CA  HIS B  59       0.209 -10.241  -0.277  1.00  0.00           C  
ATOM    238  C   HIS B  59       1.081 -11.184  -1.082  1.00  0.00           C  
ATOM    239  O   HIS B  59       1.528 -12.212  -0.559  1.00  0.00           O  
ATOM    240  CB  HIS B  59       1.105  -9.115   0.198  1.00  0.00           C  
ATOM    241  CG  HIS B  59       0.458  -8.202   1.186  1.00  0.00           C  
ATOM    242  ND1 HIS B  59      -0.697  -7.512   0.933  1.00  0.00           N  
ATOM    243  CD2 HIS B  59       0.848  -7.843   2.432  1.00  0.00           C  
ATOM    244  CE1 HIS B  59      -0.998  -6.768   1.989  1.00  0.00           C  
ATOM    245  NE2 HIS B  59      -0.073  -6.950   2.903  1.00  0.00           N  
ATOM    246  H   HIS B  59       0.295 -11.094   1.641  1.00  0.00           H  
ATOM    247  HA  HIS B  59      -0.585  -9.856  -0.910  1.00  0.00           H  
ATOM    248 1HB  HIS B  59       1.984  -9.554   0.670  1.00  0.00           H  
ATOM    249 2HB  HIS B  59       1.446  -8.535  -0.657  1.00  0.00           H  
ATOM    250  HD2 HIS B  59       1.735  -8.195   2.958  1.00  0.00           H  
ATOM    251  HE1 HIS B  59      -1.864  -6.114   2.080  1.00  0.00           H  
ATOM    252  HE2 HIS B  59      -0.046  -6.504   3.807  1.00  0.00           H  
ATOM    253  N   SER B  60       1.424 -10.792  -2.312  1.00  0.00           N  
ATOM    254  CA  SER B  60       2.389 -11.584  -3.066  1.00  0.00           C  
ATOM    255  C   SER B  60       3.420 -10.701  -3.718  1.00  0.00           C  
ATOM    256  O   SER B  60       3.201  -9.512  -3.961  1.00  0.00           O  
ATOM    257  CB  SER B  60       1.747 -12.388  -4.166  1.00  0.00           C  
ATOM    258  OG  SER B  60       1.237 -11.546  -5.181  1.00  0.00           O  
ATOM    259  H   SER B  60       1.002  -9.952  -2.704  1.00  0.00           H  
ATOM    260  HA  SER B  60       2.895 -12.255  -2.383  1.00  0.00           H  
ATOM    261 1HB  SER B  60       2.490 -13.066  -4.585  1.00  0.00           H  
ATOM    262 2HB  SER B  60       0.945 -12.994  -3.748  1.00  0.00           H  
ATOM    263  HG  SER B  60       0.759 -12.120  -5.796  1.00  0.00           H  
ATOM    264  N   LEU B  61       4.540 -11.303  -4.026  1.00  0.00           N  
ATOM    265  CA  LEU B  61       5.593 -10.638  -4.769  1.00  0.00           C  
ATOM    266  C   LEU B  61       6.179 -11.587  -5.763  1.00  0.00           C  
ATOM    267  O   LEU B  61       6.634 -12.662  -5.383  1.00  0.00           O  
ATOM    268  CB  LEU B  61       6.645 -10.118  -3.818  1.00  0.00           C  
ATOM    269  CG  LEU B  61       7.887  -9.528  -4.396  1.00  0.00           C  
ATOM    270  CD1 LEU B  61       7.586  -8.272  -5.176  1.00  0.00           C  
ATOM    271  CD2 LEU B  61       8.790  -9.240  -3.244  1.00  0.00           C  
ATOM    272  H   LEU B  61       4.647 -12.272  -3.733  1.00  0.00           H  
ATOM    273  HA  LEU B  61       5.172  -9.804  -5.317  1.00  0.00           H  
ATOM    274 1HB  LEU B  61       6.184  -9.342  -3.211  1.00  0.00           H  
ATOM    275 2HB  LEU B  61       6.941 -10.910  -3.179  1.00  0.00           H  
ATOM    276  HG  LEU B  61       8.362 -10.236  -5.077  1.00  0.00           H  
ATOM    277 1HD1 LEU B  61       8.515  -7.856  -5.563  1.00  0.00           H  
ATOM    278 2HD1 LEU B  61       6.930  -8.510  -5.995  1.00  0.00           H  
ATOM    279 3HD1 LEU B  61       7.110  -7.548  -4.527  1.00  0.00           H  
ATOM    280 1HD2 LEU B  61       9.703  -8.823  -3.606  1.00  0.00           H  
ATOM    281 2HD2 LEU B  61       8.305  -8.545  -2.572  1.00  0.00           H  
ATOM    282 3HD2 LEU B  61       9.000 -10.165  -2.714  1.00  0.00           H  
ATOM    283  N   THR B  62       6.139 -11.213  -7.029  1.00  0.00           N  
ATOM    284  CA  THR B  62       6.611 -12.076  -8.090  1.00  0.00           C  
ATOM    285  C   THR B  62       7.715 -11.422  -8.902  1.00  0.00           C  
ATOM    286  O   THR B  62       7.602 -10.265  -9.313  1.00  0.00           O  
ATOM    287  CB  THR B  62       5.449 -12.449  -9.008  1.00  0.00           C  
ATOM    288  OG1 THR B  62       4.417 -13.090  -8.241  1.00  0.00           O  
ATOM    289  CG2 THR B  62       5.923 -13.392 -10.090  1.00  0.00           C  
ATOM    290  H   THR B  62       5.749 -10.301  -7.264  1.00  0.00           H  
ATOM    291  HA  THR B  62       7.016 -12.983  -7.653  1.00  0.00           H  
ATOM    292  HB  THR B  62       5.048 -11.549  -9.450  1.00  0.00           H  
ATOM    293  HG1 THR B  62       3.644 -13.226  -8.791  1.00  0.00           H  
ATOM    294 1HG2 THR B  62       5.083 -13.652 -10.734  1.00  0.00           H  
ATOM    295 2HG2 THR B  62       6.699 -12.915 -10.685  1.00  0.00           H  
ATOM    296 3HG2 THR B  62       6.326 -14.296  -9.632  1.00  0.00           H  
ATOM    297  N   CYS B  63       8.798 -12.159  -9.113  1.00  0.00           N  
ATOM    298  CA  CYS B  63       9.932 -11.656  -9.864  1.00  0.00           C  
ATOM    299  C   CYS B  63      10.295 -12.541 -11.039  1.00  0.00           C  
ATOM    300  O   CYS B  63      10.060 -13.757 -11.045  1.00  0.00           O  
ATOM    301  CB  CYS B  63      11.144 -11.495  -8.962  1.00  0.00           C  
ATOM    302  SG  CYS B  63      10.888 -10.340  -7.569  1.00  0.00           S  
ATOM    303  H   CYS B  63       8.817 -13.105  -8.752  1.00  0.00           H  
ATOM    304  HA  CYS B  63       9.678 -10.684 -10.258  1.00  0.00           H  
ATOM    305 1HB  CYS B  63      11.427 -12.467  -8.551  1.00  0.00           H  
ATOM    306 2HB  CYS B  63      11.986 -11.132  -9.555  1.00  0.00           H  
ATOM    307  N   ALA B  64      10.918 -11.932 -12.032  1.00  0.00           N  
ATOM    308  CA  ALA B  64      11.409 -12.677 -13.178  1.00  0.00           C  
ATOM    309  C   ALA B  64      12.606 -11.981 -13.794  1.00  0.00           C  
ATOM    310  O   ALA B  64      12.780 -10.767 -13.647  1.00  0.00           O  
ATOM    311  CB  ALA B  64      10.308 -12.842 -14.206  1.00  0.00           C  
ATOM    312  H   ALA B  64      11.035 -10.917 -11.979  1.00  0.00           H  
ATOM    313  HA  ALA B  64      11.730 -13.661 -12.838  1.00  0.00           H  
ATOM    314 1HB  ALA B  64      10.687 -13.422 -15.050  1.00  0.00           H  
ATOM    315 2HB  ALA B  64       9.469 -13.364 -13.754  1.00  0.00           H  
ATOM    316 3HB  ALA B  64       9.988 -11.862 -14.552  1.00  0.00           H  
ATOM    317  N   PHE B  65      13.438 -12.746 -14.493  1.00  0.00           N  
ATOM    318  CA  PHE B  65      14.590 -12.147 -15.157  1.00  0.00           C  
ATOM    319  C   PHE B  65      14.138 -11.504 -16.434  1.00  0.00           C  
ATOM    320  O   PHE B  65      13.252 -12.024 -17.115  1.00  0.00           O  
ATOM    321  CB  PHE B  65      15.694 -13.166 -15.428  1.00  0.00           C  
ATOM    322  CG  PHE B  65      16.400 -13.578 -14.177  1.00  0.00           C  
ATOM    323  CD1 PHE B  65      16.139 -14.800 -13.588  1.00  0.00           C  
ATOM    324  CD2 PHE B  65      17.302 -12.716 -13.563  1.00  0.00           C  
ATOM    325  CE1 PHE B  65      16.760 -15.152 -12.416  1.00  0.00           C  
ATOM    326  CE2 PHE B  65      17.919 -13.061 -12.394  1.00  0.00           C  
ATOM    327  CZ  PHE B  65      17.638 -14.282 -11.818  1.00  0.00           C  
ATOM    328  H   PHE B  65      13.267 -13.739 -14.581  1.00  0.00           H  
ATOM    329  HA  PHE B  65      15.007 -11.373 -14.514  1.00  0.00           H  
ATOM    330 1HB  PHE B  65      15.276 -14.054 -15.905  1.00  0.00           H  
ATOM    331 2HB  PHE B  65      16.425 -12.737 -16.113  1.00  0.00           H  
ATOM    332  HD1 PHE B  65      15.429 -15.482 -14.062  1.00  0.00           H  
ATOM    333  HD2 PHE B  65      17.509 -11.751 -14.019  1.00  0.00           H  
ATOM    334  HE1 PHE B  65      16.548 -16.119 -11.952  1.00  0.00           H  
ATOM    335  HE2 PHE B  65      18.618 -12.367 -11.923  1.00  0.00           H  
ATOM    336  HZ  PHE B  65      18.104 -14.571 -10.893  1.00  0.00           H  
ATOM    337  N   GLU B  66      14.742 -10.374 -16.766  1.00  0.00           N  
ATOM    338  CA  GLU B  66      14.366  -9.685 -17.991  1.00  0.00           C  
ATOM    339  C   GLU B  66      14.645 -10.526 -19.244  1.00  0.00           C  
ATOM    340  O   GLU B  66      13.844 -10.533 -20.179  1.00  0.00           O  
ATOM    341  CB  GLU B  66      15.052  -8.322 -18.037  1.00  0.00           C  
ATOM    342  CG  GLU B  66      14.495  -7.337 -16.986  1.00  0.00           C  
ATOM    343  CD  GLU B  66      15.251  -6.028 -16.876  1.00  0.00           C  
ATOM    344  OE1 GLU B  66      16.315  -5.923 -17.435  1.00  0.00           O  
ATOM    345  OE2 GLU B  66      14.754  -5.132 -16.224  1.00  0.00           O  
ATOM    346  H   GLU B  66      15.482 -10.006 -16.160  1.00  0.00           H  
ATOM    347  HA  GLU B  66      13.290  -9.506 -17.955  1.00  0.00           H  
ATOM    348 1HB  GLU B  66      16.122  -8.447 -17.849  1.00  0.00           H  
ATOM    349 2HB  GLU B  66      14.934  -7.882 -19.025  1.00  0.00           H  
ATOM    350 1HG  GLU B  66      13.455  -7.121 -17.227  1.00  0.00           H  
ATOM    351 2HG  GLU B  66      14.507  -7.830 -16.020  1.00  0.00           H  
ATOM    352  N   ASP B  67      15.766 -11.256 -19.247  1.00  0.00           N  
ATOM    353  CA  ASP B  67      16.111 -12.131 -20.366  1.00  0.00           C  
ATOM    354  C   ASP B  67      15.651 -13.546 -20.042  1.00  0.00           C  
ATOM    355  O   ASP B  67      16.144 -14.118 -19.074  1.00  0.00           O  
ATOM    356  CB  ASP B  67      17.613 -12.194 -20.643  1.00  0.00           C  
ATOM    357  CG  ASP B  67      18.179 -10.937 -21.248  1.00  0.00           C  
ATOM    358  OD1 ASP B  67      17.450 -10.198 -21.858  1.00  0.00           O  
ATOM    359  OD2 ASP B  67      19.375 -10.758 -21.150  1.00  0.00           O  
ATOM    360  H   ASP B  67      16.376 -11.198 -18.446  1.00  0.00           H  
ATOM    361  HA  ASP B  67      15.625 -11.742 -21.249  1.00  0.00           H  
ATOM    362 1HB  ASP B  67      18.142 -12.399 -19.711  1.00  0.00           H  
ATOM    363 2HB  ASP B  67      17.816 -13.030 -21.319  1.00  0.00           H  
ATOM    364  N   PRO B  68      14.798 -14.188 -20.850  1.00  0.00           N  
ATOM    365  CA  PRO B  68      14.240 -15.514 -20.604  1.00  0.00           C  
ATOM    366  C   PRO B  68      15.249 -16.611 -20.903  1.00  0.00           C  
ATOM    367  O   PRO B  68      15.052 -17.423 -21.810  1.00  0.00           O  
ATOM    368  CB  PRO B  68      13.075 -15.553 -21.593  1.00  0.00           C  
ATOM    369  CG  PRO B  68      13.511 -14.623 -22.704  1.00  0.00           C  
ATOM    370  CD  PRO B  68      14.239 -13.476 -21.990  1.00  0.00           C  
ATOM    371  HA  PRO B  68      13.887 -15.576 -19.563  1.00  0.00           H  
ATOM    372 1HB  PRO B  68      12.911 -16.586 -21.939  1.00  0.00           H  
ATOM    373 2HB  PRO B  68      12.148 -15.229 -21.099  1.00  0.00           H  
ATOM    374 1HG  PRO B  68      14.161 -15.163 -23.409  1.00  0.00           H  
ATOM    375 2HG  PRO B  68      12.635 -14.279 -23.275  1.00  0.00           H  
ATOM    376 1HD  PRO B  68      15.032 -13.080 -22.644  1.00  0.00           H  
ATOM    377 2HD  PRO B  68      13.516 -12.702 -21.671  1.00  0.00           H  
ATOM    378  N   ASP B  69      16.346 -16.583 -20.162  1.00  0.00           N  
ATOM    379  CA  ASP B  69      17.453 -17.486 -20.378  1.00  0.00           C  
ATOM    380  C   ASP B  69      17.992 -18.100 -19.067  1.00  0.00           C  
ATOM    381  O   ASP B  69      17.585 -17.709 -17.975  1.00  0.00           O  
ATOM    382  CB  ASP B  69      18.512 -16.719 -21.168  1.00  0.00           C  
ATOM    383  CG  ASP B  69      19.450 -17.606 -21.944  1.00  0.00           C  
ATOM    384  OD1 ASP B  69      19.408 -18.811 -21.773  1.00  0.00           O  
ATOM    385  OD2 ASP B  69      20.160 -17.074 -22.760  1.00  0.00           O  
ATOM    386  H   ASP B  69      16.412 -15.881 -19.433  1.00  0.00           H  
ATOM    387  HA  ASP B  69      17.103 -18.306 -21.004  1.00  0.00           H  
ATOM    388 1HB  ASP B  69      18.018 -16.041 -21.864  1.00  0.00           H  
ATOM    389 2HB  ASP B  69      19.099 -16.106 -20.480  1.00  0.00           H  
ATOM    390  N   VAL B  70      18.913 -19.056 -19.232  1.00  0.00           N  
ATOM    391  CA  VAL B  70      19.681 -19.829 -18.226  1.00  0.00           C  
ATOM    392  C   VAL B  70      19.026 -21.184 -17.910  1.00  0.00           C  
ATOM    393  O   VAL B  70      18.198 -21.305 -17.004  1.00  0.00           O  
ATOM    394  CB  VAL B  70      19.915 -19.080 -16.881  1.00  0.00           C  
ATOM    395  CG1 VAL B  70      20.706 -19.999 -15.971  1.00  0.00           C  
ATOM    396  CG2 VAL B  70      20.690 -17.751 -17.090  1.00  0.00           C  
ATOM    397  H   VAL B  70      19.121 -19.255 -20.208  1.00  0.00           H  
ATOM    398  HA  VAL B  70      20.665 -20.030 -18.649  1.00  0.00           H  
ATOM    399  HB  VAL B  70      18.963 -18.898 -16.398  1.00  0.00           H  
ATOM    400 1HG1 VAL B  70      20.860 -19.514 -15.008  1.00  0.00           H  
ATOM    401 2HG1 VAL B  70      20.169 -20.927 -15.841  1.00  0.00           H  
ATOM    402 3HG1 VAL B  70      21.670 -20.212 -16.427  1.00  0.00           H  
ATOM    403 1HG2 VAL B  70      20.846 -17.276 -16.122  1.00  0.00           H  
ATOM    404 2HG2 VAL B  70      21.654 -17.964 -17.549  1.00  0.00           H  
ATOM    405 3HG2 VAL B  70      20.132 -17.076 -17.730  1.00  0.00           H  
ATOM    406  N   ASN B  71      19.414 -22.210 -18.672  1.00  0.00           N  
ATOM    407  CA  ASN B  71      18.932 -23.588 -18.510  1.00  0.00           C  
ATOM    408  C   ASN B  71      19.255 -24.156 -17.132  1.00  0.00           C  
ATOM    409  O   ASN B  71      20.385 -24.027 -16.652  1.00  0.00           O  
ATOM    410  CB  ASN B  71      19.502 -24.502 -19.587  1.00  0.00           C  
ATOM    411  CG  ASN B  71      18.891 -25.909 -19.566  1.00  0.00           C  
ATOM    412  OD1 ASN B  71      17.671 -26.068 -19.414  1.00  0.00           O  
ATOM    413  ND2 ASN B  71      19.719 -26.918 -19.715  1.00  0.00           N  
ATOM    414  H   ASN B  71      20.089 -22.021 -19.401  1.00  0.00           H  
ATOM    415  HA  ASN B  71      17.846 -23.579 -18.606  1.00  0.00           H  
ATOM    416 1HB  ASN B  71      19.328 -24.062 -20.568  1.00  0.00           H  
ATOM    417 2HB  ASN B  71      20.580 -24.591 -19.452  1.00  0.00           H  
ATOM    418 1HD2 ASN B  71      19.371 -27.857 -19.704  1.00  0.00           H  
ATOM    419 2HD2 ASN B  71      20.697 -26.750 -19.829  1.00  0.00           H  
ATOM    420  N   THR B  72      18.266 -24.784 -16.492  1.00  0.00           N  
ATOM    421  CA  THR B  72      18.455 -25.383 -15.164  1.00  0.00           C  
ATOM    422  C   THR B  72      19.155 -24.445 -14.173  1.00  0.00           C  
ATOM    423  O   THR B  72      20.065 -24.846 -13.445  1.00  0.00           O  
ATOM    424  CB  THR B  72      19.246 -26.713 -15.272  1.00  0.00           C  
ATOM    425  OG1 THR B  72      20.537 -26.475 -15.874  1.00  0.00           O  
ATOM    426  CG2 THR B  72      18.484 -27.737 -16.107  1.00  0.00           C  
ATOM    427  H   THR B  72      17.362 -24.853 -16.942  1.00  0.00           H  
ATOM    428  HA  THR B  72      17.471 -25.611 -14.755  1.00  0.00           H  
ATOM    429  HB  THR B  72      19.398 -27.107 -14.269  1.00  0.00           H  
ATOM    430  HG1 THR B  72      20.764 -25.522 -15.804  1.00  0.00           H  
ATOM    431 1HG2 THR B  72      19.057 -28.662 -16.159  1.00  0.00           H  
ATOM    432 2HG2 THR B  72      17.517 -27.935 -15.646  1.00  0.00           H  
ATOM    433 3HG2 THR B  72      18.332 -27.356 -17.103  1.00  0.00           H  
ATOM    434  N   THR B  73      18.690 -23.207 -14.126  1.00  0.00           N  
ATOM    435  CA  THR B  73      19.274 -22.199 -13.273  1.00  0.00           C  
ATOM    436  C   THR B  73      19.285 -22.582 -11.807  1.00  0.00           C  
ATOM    437  O   THR B  73      18.332 -23.172 -11.303  1.00  0.00           O  
ATOM    438  CB  THR B  73      18.497 -20.886 -13.385  1.00  0.00           C  
ATOM    439  OG1 THR B  73      19.131 -19.904 -12.608  1.00  0.00           O  
ATOM    440  CG2 THR B  73      17.137 -21.054 -12.874  1.00  0.00           C  
ATOM    441  H   THR B  73      17.938 -22.949 -14.750  1.00  0.00           H  
ATOM    442  HA  THR B  73      20.303 -22.038 -13.592  1.00  0.00           H  
ATOM    443  HB  THR B  73      18.440 -20.568 -14.415  1.00  0.00           H  
ATOM    444  HG1 THR B  73      18.862 -19.043 -12.946  1.00  0.00           H  
ATOM    445 1HG2 THR B  73      16.603 -20.107 -12.948  1.00  0.00           H  
ATOM    446 2HG2 THR B  73      16.623 -21.813 -13.457  1.00  0.00           H  
ATOM    447 3HG2 THR B  73      17.197 -21.360 -11.831  1.00  0.00           H  
ATOM    448  N   ASN B  74      20.369 -22.199 -11.124  1.00  0.00           N  
ATOM    449  CA  ASN B  74      20.502 -22.382  -9.685  1.00  0.00           C  
ATOM    450  C   ASN B  74      20.459 -21.011  -9.018  1.00  0.00           C  
ATOM    451  O   ASN B  74      20.929 -20.830  -7.890  1.00  0.00           O  
ATOM    452  CB  ASN B  74      21.794 -23.122  -9.348  1.00  0.00           C  
ATOM    453  CG  ASN B  74      21.791 -23.803  -7.974  1.00  0.00           C  
ATOM    454  OD1 ASN B  74      20.779 -24.352  -7.526  1.00  0.00           O  
ATOM    455  ND2 ASN B  74      22.922 -23.789  -7.314  1.00  0.00           N  
ATOM    456  H   ASN B  74      21.110 -21.737 -11.628  1.00  0.00           H  
ATOM    457  HA  ASN B  74      19.654 -22.959  -9.315  1.00  0.00           H  
ATOM    458 1HB  ASN B  74      21.976 -23.882 -10.109  1.00  0.00           H  
ATOM    459 2HB  ASN B  74      22.625 -22.419  -9.383  1.00  0.00           H  
ATOM    460 1HD2 ASN B  74      22.984 -24.228  -6.416  1.00  0.00           H  
ATOM    461 2HD2 ASN B  74      23.726 -23.346  -7.708  1.00  0.00           H  
ATOM    462  N   LEU B  75      19.867 -20.047  -9.727  1.00  0.00           N  
ATOM    463  CA  LEU B  75      19.690 -18.712  -9.186  1.00  0.00           C  
ATOM    464  C   LEU B  75      18.501 -18.722  -8.250  1.00  0.00           C  
ATOM    465  O   LEU B  75      17.468 -19.337  -8.543  1.00  0.00           O  
ATOM    466  CB  LEU B  75      19.447 -17.706 -10.327  1.00  0.00           C  
ATOM    467  CG  LEU B  75      20.608 -17.543 -11.335  1.00  0.00           C  
ATOM    468  CD1 LEU B  75      20.174 -16.747 -12.558  1.00  0.00           C  
ATOM    469  CD2 LEU B  75      21.699 -16.808 -10.668  1.00  0.00           C  
ATOM    470  H   LEU B  75      19.533 -20.227 -10.671  1.00  0.00           H  
ATOM    471  HA  LEU B  75      20.576 -18.427  -8.621  1.00  0.00           H  
ATOM    472 1HB  LEU B  75      18.558 -18.009 -10.878  1.00  0.00           H  
ATOM    473 2HB  LEU B  75      19.255 -16.731  -9.883  1.00  0.00           H  
ATOM    474  HG  LEU B  75      20.954 -18.523 -11.647  1.00  0.00           H  
ATOM    475 1HD1 LEU B  75      21.015 -16.650 -13.239  1.00  0.00           H  
ATOM    476 2HD1 LEU B  75      19.357 -17.246 -13.069  1.00  0.00           H  
ATOM    477 3HD1 LEU B  75      19.860 -15.773 -12.246  1.00  0.00           H  
ATOM    478 1HD2 LEU B  75      22.543 -16.688 -11.348  1.00  0.00           H  
ATOM    479 2HD2 LEU B  75      21.337 -15.837 -10.370  1.00  0.00           H  
ATOM    480 3HD2 LEU B  75      21.995 -17.348  -9.810  1.00  0.00           H  
ATOM    481  N   GLU B  76      18.632 -18.008  -7.156  1.00  0.00           N  
ATOM    482  CA  GLU B  76      17.569 -17.890  -6.196  1.00  0.00           C  
ATOM    483  C   GLU B  76      17.370 -16.426  -5.831  1.00  0.00           C  
ATOM    484  O   GLU B  76      18.296 -15.624  -5.910  1.00  0.00           O  
ATOM    485  CB  GLU B  76      17.896 -18.736  -4.960  1.00  0.00           C  
ATOM    486  CG  GLU B  76      17.943 -20.267  -5.233  1.00  0.00           C  
ATOM    487  CD  GLU B  76      18.133 -21.114  -3.980  1.00  0.00           C  
ATOM    488  OE1 GLU B  76      18.295 -20.551  -2.927  1.00  0.00           O  
ATOM    489  OE2 GLU B  76      18.095 -22.321  -4.079  1.00  0.00           O  
ATOM    490  H   GLU B  76      19.518 -17.565  -6.965  1.00  0.00           H  
ATOM    491  HA  GLU B  76      16.646 -18.256  -6.637  1.00  0.00           H  
ATOM    492 1HB  GLU B  76      18.871 -18.437  -4.569  1.00  0.00           H  
ATOM    493 2HB  GLU B  76      17.155 -18.548  -4.182  1.00  0.00           H  
ATOM    494 1HG  GLU B  76      17.021 -20.568  -5.731  1.00  0.00           H  
ATOM    495 2HG  GLU B  76      18.770 -20.473  -5.913  1.00  0.00           H  
ATOM    496  N   PHE B  77      16.153 -16.079  -5.451  1.00  0.00           N  
ATOM    497  CA  PHE B  77      15.839 -14.730  -5.008  1.00  0.00           C  
ATOM    498  C   PHE B  77      15.626 -14.639  -3.505  1.00  0.00           C  
ATOM    499  O   PHE B  77      15.160 -15.592  -2.864  1.00  0.00           O  
ATOM    500  CB  PHE B  77      14.626 -14.195  -5.761  1.00  0.00           C  
ATOM    501  CG  PHE B  77      14.843 -13.731  -7.160  1.00  0.00           C  
ATOM    502  CD1 PHE B  77      15.051 -14.577  -8.193  1.00  0.00           C  
ATOM    503  CD2 PHE B  77      14.723 -12.401  -7.430  1.00  0.00           C  
ATOM    504  CE1 PHE B  77      15.156 -14.106  -9.475  1.00  0.00           C  
ATOM    505  CE2 PHE B  77      14.822 -11.920  -8.695  1.00  0.00           C  
ATOM    506  CZ  PHE B  77      15.040 -12.772  -9.733  1.00  0.00           C  
ATOM    507  H   PHE B  77      15.429 -16.783  -5.435  1.00  0.00           H  
ATOM    508  HA  PHE B  77      16.679 -14.088  -5.259  1.00  0.00           H  
ATOM    509 1HB  PHE B  77      13.873 -14.959  -5.803  1.00  0.00           H  
ATOM    510 2HB  PHE B  77      14.217 -13.359  -5.206  1.00  0.00           H  
ATOM    511  HD1 PHE B  77      15.139 -15.622  -7.994  1.00  0.00           H  
ATOM    512  HD2 PHE B  77      14.539 -11.728  -6.610  1.00  0.00           H  
ATOM    513  HE1 PHE B  77      15.323 -14.794 -10.283  1.00  0.00           H  
ATOM    514  HE2 PHE B  77      14.724 -10.873  -8.862  1.00  0.00           H  
ATOM    515  HZ  PHE B  77      15.121 -12.398 -10.752  1.00  0.00           H  
ATOM    516  N   GLU B  78      15.956 -13.469  -2.962  1.00  0.00           N  
ATOM    517  CA  GLU B  78      15.805 -13.148  -1.545  1.00  0.00           C  
ATOM    518  C   GLU B  78      15.358 -11.705  -1.354  1.00  0.00           C  
ATOM    519  O   GLU B  78      15.811 -10.811  -2.069  1.00  0.00           O  
ATOM    520  CB  GLU B  78      17.150 -13.328  -0.825  1.00  0.00           C  
ATOM    521  CG  GLU B  78      17.122 -13.170   0.718  1.00  0.00           C  
ATOM    522  CD  GLU B  78      18.495 -13.396   1.345  1.00  0.00           C  
ATOM    523  OE1 GLU B  78      19.431 -13.558   0.594  1.00  0.00           O  
ATOM    524  OE2 GLU B  78      18.613 -13.430   2.541  1.00  0.00           O  
ATOM    525  H   GLU B  78      16.391 -12.777  -3.575  1.00  0.00           H  
ATOM    526  HA  GLU B  78      15.058 -13.808  -1.103  1.00  0.00           H  
ATOM    527 1HB  GLU B  78      17.542 -14.321  -1.046  1.00  0.00           H  
ATOM    528 2HB  GLU B  78      17.865 -12.603  -1.218  1.00  0.00           H  
ATOM    529 1HG  GLU B  78      16.789 -12.167   0.968  1.00  0.00           H  
ATOM    530 2HG  GLU B  78      16.403 -13.876   1.143  1.00  0.00           H  
ATOM    531  N   ILE B  79      14.463 -11.469  -0.394  1.00  0.00           N  
ATOM    532  CA  ILE B  79      14.062 -10.095  -0.086  1.00  0.00           C  
ATOM    533  C   ILE B  79      14.334  -9.769   1.349  1.00  0.00           C  
ATOM    534  O   ILE B  79      13.995 -10.540   2.249  1.00  0.00           O  
ATOM    535  CB  ILE B  79      12.574  -9.816  -0.388  1.00  0.00           C  
ATOM    536  CG1 ILE B  79      12.235  -8.336  -0.060  1.00  0.00           C  
ATOM    537  CG2 ILE B  79      11.687 -10.758   0.367  1.00  0.00           C  
ATOM    538  CD1 ILE B  79      10.930  -7.883  -0.656  1.00  0.00           C  
ATOM    539  H   ILE B  79      14.104 -12.249   0.161  1.00  0.00           H  
ATOM    540  HA  ILE B  79      14.650  -9.435  -0.698  1.00  0.00           H  
ATOM    541  HB  ILE B  79      12.400  -9.932  -1.443  1.00  0.00           H  
ATOM    542 1HG1 ILE B  79      12.168  -8.220   1.023  1.00  0.00           H  
ATOM    543 2HG1 ILE B  79      13.033  -7.685  -0.429  1.00  0.00           H  
ATOM    544 1HG2 ILE B  79      10.653 -10.541   0.127  1.00  0.00           H  
ATOM    545 2HG2 ILE B  79      11.921 -11.788   0.086  1.00  0.00           H  
ATOM    546 3HG2 ILE B  79      11.845 -10.626   1.429  1.00  0.00           H  
ATOM    547 1HD1 ILE B  79      10.741  -6.858  -0.382  1.00  0.00           H  
ATOM    548 2HD1 ILE B  79      10.989  -7.963  -1.733  1.00  0.00           H  
ATOM    549 3HD1 ILE B  79      10.121  -8.506  -0.282  1.00  0.00           H  
ATOM    550  N   CYS B  80      14.928  -8.601   1.569  1.00  0.00           N  
ATOM    551  CA  CYS B  80      15.234  -8.161   2.923  1.00  0.00           C  
ATOM    552  C   CYS B  80      14.844  -6.712   3.169  1.00  0.00           C  
ATOM    553  O   CYS B  80      15.019  -5.849   2.309  1.00  0.00           O  
ATOM    554  CB  CYS B  80      16.721  -8.315   3.208  1.00  0.00           C  
ATOM    555  SG  CYS B  80      17.331 -10.007   3.053  1.00  0.00           S  
ATOM    556  H   CYS B  80      15.193  -8.027   0.775  1.00  0.00           H  
ATOM    557  HA  CYS B  80      14.675  -8.783   3.615  1.00  0.00           H  
ATOM    558 1HB  CYS B  80      17.287  -7.688   2.522  1.00  0.00           H  
ATOM    559 2HB  CYS B  80      16.930  -7.970   4.220  1.00  0.00           H  
ATOM    560  N   GLY B  81      14.377  -6.417   4.367  1.00  0.00           N  
ATOM    561  CA  GLY B  81      14.052  -5.033   4.705  1.00  0.00           C  
ATOM    562  C   GLY B  81      12.591  -4.706   4.440  1.00  0.00           C  
ATOM    563  O   GLY B  81      11.938  -5.312   3.597  1.00  0.00           O  
ATOM    564  H   GLY B  81      14.271  -7.175   5.049  1.00  0.00           H  
ATOM    565 1HA  GLY B  81      14.274  -4.863   5.758  1.00  0.00           H  
ATOM    566 2HA  GLY B  81      14.686  -4.356   4.135  1.00  0.00           H  
ATOM    567  N   ALA B  82      12.060  -3.769   5.212  1.00  0.00           N  
ATOM    568  CA  ALA B  82      10.649  -3.379   5.151  1.00  0.00           C  
ATOM    569  C   ALA B  82       9.742  -4.601   5.384  1.00  0.00           C  
ATOM    570  O   ALA B  82       8.606  -4.639   4.900  1.00  0.00           O  
ATOM    571  CB  ALA B  82      10.301  -2.705   3.832  1.00  0.00           C  
ATOM    572  H   ALA B  82      12.660  -3.300   5.875  1.00  0.00           H  
ATOM    573  HA  ALA B  82      10.466  -2.663   5.955  1.00  0.00           H  
ATOM    574 1HB  ALA B  82       9.258  -2.394   3.844  1.00  0.00           H  
ATOM    575 2HB  ALA B  82      10.930  -1.825   3.689  1.00  0.00           H  
ATOM    576 3HB  ALA B  82      10.446  -3.377   3.034  1.00  0.00           H  
ATOM    577  N   LEU B  83      10.268  -5.582   6.129  1.00  0.00           N  
ATOM    578  CA  LEU B  83       9.555  -6.788   6.501  1.00  0.00           C  
ATOM    579  C   LEU B  83       9.275  -6.711   7.993  1.00  0.00           C  
ATOM    580  O   LEU B  83       9.999  -6.044   8.731  1.00  0.00           O  
ATOM    581  CB  LEU B  83      10.332  -8.048   6.151  1.00  0.00           C  
ATOM    582  CG  LEU B  83      10.720  -8.230   4.689  1.00  0.00           C  
ATOM    583  CD1 LEU B  83      11.486  -9.465   4.570  1.00  0.00           C  
ATOM    584  CD2 LEU B  83       9.513  -8.267   3.824  1.00  0.00           C  
ATOM    585  H   LEU B  83      11.210  -5.470   6.467  1.00  0.00           H  
ATOM    586  HA  LEU B  83       8.613  -6.812   5.968  1.00  0.00           H  
ATOM    587 1HB  LEU B  83      11.255  -8.039   6.717  1.00  0.00           H  
ATOM    588 2HB  LEU B  83       9.750  -8.915   6.457  1.00  0.00           H  
ATOM    589  HG  LEU B  83      11.355  -7.432   4.387  1.00  0.00           H  
ATOM    590 1HD1 LEU B  83      11.797  -9.617   3.544  1.00  0.00           H  
ATOM    591 2HD1 LEU B  83      12.344  -9.410   5.198  1.00  0.00           H  
ATOM    592 3HD1 LEU B  83      10.860 -10.265   4.889  1.00  0.00           H  
ATOM    593 1HD2 LEU B  83       9.812  -8.403   2.782  1.00  0.00           H  
ATOM    594 2HD2 LEU B  83       8.874  -9.095   4.135  1.00  0.00           H  
ATOM    595 3HD2 LEU B  83       8.973  -7.326   3.928  1.00  0.00           H  
ATOM    596  N   VAL B  84       8.220  -7.380   8.419  1.00  0.00           N  
ATOM    597  CA  VAL B  84       7.746  -7.274   9.787  1.00  0.00           C  
ATOM    598  C   VAL B  84       8.260  -8.295  10.800  1.00  0.00           C  
ATOM    599  O   VAL B  84       8.846  -7.930  11.813  1.00  0.00           O  
ATOM    600  CB  VAL B  84       6.208  -7.355   9.771  1.00  0.00           C  
ATOM    601  CG1 VAL B  84       5.658  -7.304  11.189  1.00  0.00           C  
ATOM    602  CG2 VAL B  84       5.638  -6.223   8.930  1.00  0.00           C  
ATOM    603  H   VAL B  84       7.684  -7.906   7.736  1.00  0.00           H  
ATOM    604  HA  VAL B  84       8.025  -6.280  10.146  1.00  0.00           H  
ATOM    605  HB  VAL B  84       5.908  -8.312   9.345  1.00  0.00           H  
ATOM    606 1HG1 VAL B  84       4.569  -7.363  11.159  1.00  0.00           H  
ATOM    607 2HG1 VAL B  84       6.050  -8.144  11.762  1.00  0.00           H  
ATOM    608 3HG1 VAL B  84       5.957  -6.369  11.661  1.00  0.00           H  
ATOM    609 1HG2 VAL B  84       4.550  -6.287   8.923  1.00  0.00           H  
ATOM    610 2HG2 VAL B  84       5.943  -5.266   9.354  1.00  0.00           H  
ATOM    611 3HG2 VAL B  84       6.013  -6.304   7.910  1.00  0.00           H  
ATOM    612  N   GLU B  85       8.056  -9.575  10.570  1.00  0.00           N  
ATOM    613  CA  GLU B  85       8.516 -10.529  11.584  1.00  0.00           C  
ATOM    614  C   GLU B  85      10.006 -10.786  11.483  1.00  0.00           C  
ATOM    615  O   GLU B  85      10.695 -11.003  12.478  1.00  0.00           O  
ATOM    616  CB  GLU B  85       7.761 -11.853  11.453  1.00  0.00           C  
ATOM    617  CG  GLU B  85       8.036 -12.847  12.572  1.00  0.00           C  
ATOM    618  CD  GLU B  85       7.191 -14.087  12.474  1.00  0.00           C  
ATOM    619  OE1 GLU B  85       7.396 -14.852  11.562  1.00  0.00           O  
ATOM    620  OE2 GLU B  85       6.341 -14.270  13.313  1.00  0.00           O  
ATOM    621  H   GLU B  85       7.586  -9.878   9.735  1.00  0.00           H  
ATOM    622  HA  GLU B  85       8.315 -10.106  12.569  1.00  0.00           H  
ATOM    623 1HB  GLU B  85       6.688 -11.660  11.433  1.00  0.00           H  
ATOM    624 2HB  GLU B  85       8.025 -12.331  10.509  1.00  0.00           H  
ATOM    625 1HG  GLU B  85       9.087 -13.134  12.540  1.00  0.00           H  
ATOM    626 2HG  GLU B  85       7.850 -12.361  13.529  1.00  0.00           H  
ATOM    627  N   VAL B  86      10.477 -10.822  10.258  1.00  0.00           N  
ATOM    628  CA  VAL B  86      11.821 -11.231   9.959  1.00  0.00           C  
ATOM    629  C   VAL B  86      12.549 -10.155   9.229  1.00  0.00           C  
ATOM    630  O   VAL B  86      11.940  -9.206   8.755  1.00  0.00           O  
ATOM    631  CB  VAL B  86      11.787 -12.453   9.043  1.00  0.00           C  
ATOM    632  CG1 VAL B  86      11.077 -13.599   9.709  1.00  0.00           C  
ATOM    633  CG2 VAL B  86      11.091 -12.068   7.748  1.00  0.00           C  
ATOM    634  H   VAL B  86       9.859 -10.578   9.503  1.00  0.00           H  
ATOM    635  HA  VAL B  86      12.343 -11.460  10.889  1.00  0.00           H  
ATOM    636  HB  VAL B  86      12.807 -12.771   8.829  1.00  0.00           H  
ATOM    637 1HG1 VAL B  86      11.076 -14.459   9.042  1.00  0.00           H  
ATOM    638 2HG1 VAL B  86      11.589 -13.858  10.634  1.00  0.00           H  
ATOM    639 3HG1 VAL B  86      10.058 -13.320   9.931  1.00  0.00           H  
ATOM    640 1HG2 VAL B  86      11.085 -12.926   7.089  1.00  0.00           H  
ATOM    641 2HG2 VAL B  86      10.068 -11.756   7.953  1.00  0.00           H  
ATOM    642 3HG2 VAL B  86      11.630 -11.251   7.269  1.00  0.00           H  
ATOM    643  N   LYS B  87      13.863 -10.301   9.137  1.00  0.00           N  
ATOM    644  CA  LYS B  87      14.643  -9.365   8.349  1.00  0.00           C  
ATOM    645  C   LYS B  87      14.586  -9.757   6.881  1.00  0.00           C  
ATOM    646  O   LYS B  87      14.534  -8.885   6.009  1.00  0.00           O  
ATOM    647  CB  LYS B  87      16.097  -9.302   8.822  1.00  0.00           C  
ATOM    648  CG  LYS B  87      16.953  -8.279   8.053  1.00  0.00           C  
ATOM    649  CD  LYS B  87      18.378  -8.151   8.630  1.00  0.00           C  
ATOM    650  CE  LYS B  87      19.211  -7.133   7.833  1.00  0.00           C  
ATOM    651  NZ  LYS B  87      20.593  -6.991   8.366  1.00  0.00           N  
ATOM    652  H   LYS B  87      14.315 -11.079   9.595  1.00  0.00           H  
ATOM    653  HA  LYS B  87      14.204  -8.371   8.446  1.00  0.00           H  
ATOM    654 1HB  LYS B  87      16.130  -9.051   9.882  1.00  0.00           H  
ATOM    655 2HB  LYS B  87      16.560 -10.282   8.697  1.00  0.00           H  
ATOM    656 1HG  LYS B  87      17.022  -8.588   7.010  1.00  0.00           H  
ATOM    657 2HG  LYS B  87      16.468  -7.305   8.088  1.00  0.00           H  
ATOM    658 1HD  LYS B  87      18.325  -7.831   9.671  1.00  0.00           H  
ATOM    659 2HD  LYS B  87      18.873  -9.123   8.591  1.00  0.00           H  
ATOM    660 1HE  LYS B  87      19.264  -7.457   6.794  1.00  0.00           H  
ATOM    661 2HE  LYS B  87      18.717  -6.162   7.876  1.00  0.00           H  
ATOM    662 1HZ  LYS B  87      21.100  -6.314   7.813  1.00  0.00           H  
ATOM    663 2HZ  LYS B  87      20.554  -6.680   9.327  1.00  0.00           H  
ATOM    664 3HZ  LYS B  87      21.065  -7.883   8.320  1.00  0.00           H  
ATOM    665  N   CYS B  88      14.613 -11.081   6.614  1.00  0.00           N  
ATOM    666  CA  CYS B  88      14.614 -11.610   5.246  1.00  0.00           C  
ATOM    667  C   CYS B  88      13.668 -12.790   5.006  1.00  0.00           C  
ATOM    668  O   CYS B  88      13.446 -13.611   5.898  1.00  0.00           O  
ATOM    669  CB  CYS B  88      16.010 -12.074   4.858  1.00  0.00           C  
ATOM    670  SG  CYS B  88      17.271 -10.783   4.934  1.00  0.00           S  
ATOM    671  H   CYS B  88      14.638 -11.730   7.383  1.00  0.00           H  
ATOM    672  HA  CYS B  88      14.319 -10.810   4.585  1.00  0.00           H  
ATOM    673 1HB  CYS B  88      16.319 -12.888   5.509  1.00  0.00           H  
ATOM    674 2HB  CYS B  88      15.990 -12.468   3.833  1.00  0.00           H  
ATOM    675  N   LEU B  89      13.187 -12.902   3.759  1.00  0.00           N  
ATOM    676  CA  LEU B  89      12.375 -14.025   3.263  1.00  0.00           C  
ATOM    677  C   LEU B  89      12.984 -14.601   1.996  1.00  0.00           C  
ATOM    678  O   LEU B  89      13.546 -13.863   1.179  1.00  0.00           O  
ATOM    679  CB  LEU B  89      10.937 -13.578   2.934  1.00  0.00           C  
ATOM    680  CG  LEU B  89      10.093 -13.038   4.083  1.00  0.00           C  
ATOM    681  CD1 LEU B  89       8.867 -12.331   3.522  1.00  0.00           C  
ATOM    682  CD2 LEU B  89       9.659 -14.174   4.957  1.00  0.00           C  
ATOM    683  H   LEU B  89      13.422 -12.146   3.113  1.00  0.00           H  
ATOM    684  HA  LEU B  89      12.350 -14.806   4.022  1.00  0.00           H  
ATOM    685 1HB  LEU B  89      10.979 -12.814   2.179  1.00  0.00           H  
ATOM    686 2HB  LEU B  89      10.405 -14.435   2.510  1.00  0.00           H  
ATOM    687  HG  LEU B  89      10.670 -12.355   4.660  1.00  0.00           H  
ATOM    688 1HD1 LEU B  89       8.265 -11.945   4.343  1.00  0.00           H  
ATOM    689 2HD1 LEU B  89       9.185 -11.502   2.885  1.00  0.00           H  
ATOM    690 3HD1 LEU B  89       8.277 -13.035   2.937  1.00  0.00           H  
ATOM    691 1HD2 LEU B  89       9.056 -13.790   5.777  1.00  0.00           H  
ATOM    692 2HD2 LEU B  89       9.072 -14.877   4.368  1.00  0.00           H  
ATOM    693 3HD2 LEU B  89      10.542 -14.680   5.356  1.00  0.00           H  
ATOM    694  N   ASN B  90      12.847 -15.912   1.801  1.00  0.00           N  
ATOM    695  CA  ASN B  90      13.312 -16.525   0.556  1.00  0.00           C  
ATOM    696  C   ASN B  90      12.169 -16.727  -0.421  1.00  0.00           C  
ATOM    697  O   ASN B  90      11.044 -17.007  -0.005  1.00  0.00           O  
ATOM    698  CB  ASN B  90      13.986 -17.851   0.818  1.00  0.00           C  
ATOM    699  CG  ASN B  90      15.228 -17.713   1.615  1.00  0.00           C  
ATOM    700  OD1 ASN B  90      16.024 -16.792   1.416  1.00  0.00           O  
ATOM    701  ND2 ASN B  90      15.424 -18.630   2.526  1.00  0.00           N  
ATOM    702  H   ASN B  90      12.401 -16.483   2.506  1.00  0.00           H  
ATOM    703  HA  ASN B  90      14.031 -15.858   0.076  1.00  0.00           H  
ATOM    704 1HB  ASN B  90      13.298 -18.510   1.348  1.00  0.00           H  
ATOM    705 2HB  ASN B  90      14.224 -18.328  -0.137  1.00  0.00           H  
ATOM    706 1HD2 ASN B  90      16.246 -18.604   3.098  1.00  0.00           H  
ATOM    707 2HD2 ASN B  90      14.756 -19.364   2.652  1.00  0.00           H  
ATOM    708  N   PHE B  91      12.480 -16.643  -1.711  1.00  0.00           N  
ATOM    709  CA  PHE B  91      11.517 -16.880  -2.779  1.00  0.00           C  
ATOM    710  C   PHE B  91      11.379 -18.331  -3.162  1.00  0.00           C  
ATOM    711  O   PHE B  91      12.337 -19.099  -3.114  1.00  0.00           O  
ATOM    712  CB  PHE B  91      11.911 -16.082  -4.000  1.00  0.00           C  
ATOM    713  CG  PHE B  91      11.650 -14.583  -3.920  1.00  0.00           C  
ATOM    714  CD1 PHE B  91      12.355 -13.770  -3.072  1.00  0.00           C  
ATOM    715  CD2 PHE B  91      10.761 -13.984  -4.775  1.00  0.00           C  
ATOM    716  CE1 PHE B  91      12.161 -12.411  -3.073  1.00  0.00           C  
ATOM    717  CE2 PHE B  91      10.552 -12.628  -4.776  1.00  0.00           C  
ATOM    718  CZ  PHE B  91      11.262 -11.836  -3.918  1.00  0.00           C  
ATOM    719  H   PHE B  91      13.433 -16.384  -1.981  1.00  0.00           H  
ATOM    720  HA  PHE B  91      10.550 -16.557  -2.455  1.00  0.00           H  
ATOM    721 1HB  PHE B  91      12.961 -16.244  -4.188  1.00  0.00           H  
ATOM    722 2HB  PHE B  91      11.360 -16.477  -4.853  1.00  0.00           H  
ATOM    723  HD1 PHE B  91      13.075 -14.214  -2.397  1.00  0.00           H  
ATOM    724  HD2 PHE B  91      10.239 -14.597  -5.455  1.00  0.00           H  
ATOM    725  HE1 PHE B  91      12.725 -11.805  -2.410  1.00  0.00           H  
ATOM    726  HE2 PHE B  91       9.832 -12.186  -5.468  1.00  0.00           H  
ATOM    727  HZ  PHE B  91      11.119 -10.758  -3.914  1.00  0.00           H  
ATOM    728  N   ARG B  92      10.173 -18.681  -3.579  1.00  0.00           N  
ATOM    729  CA  ARG B  92       9.823 -19.983  -4.108  1.00  0.00           C  
ATOM    730  C   ARG B  92      10.077 -19.922  -5.588  1.00  0.00           C  
ATOM    731  O   ARG B  92      10.083 -18.825  -6.148  1.00  0.00           O  
ATOM    732  CB  ARG B  92       8.355 -20.270  -3.894  1.00  0.00           C  
ATOM    733  CG  ARG B  92       7.947 -20.426  -2.478  1.00  0.00           C  
ATOM    734  CD  ARG B  92       6.481 -20.554  -2.346  1.00  0.00           C  
ATOM    735  NE  ARG B  92       5.981 -21.750  -3.011  1.00  0.00           N  
ATOM    736  CZ  ARG B  92       4.673 -22.031  -3.218  1.00  0.00           C  
ATOM    737  NH1 ARG B  92       3.732 -21.184  -2.823  1.00  0.00           N  
ATOM    738  NH2 ARG B  92       4.357 -23.172  -3.811  1.00  0.00           N  
ATOM    739  H   ARG B  92       9.430 -17.986  -3.556  1.00  0.00           H  
ATOM    740  HA  ARG B  92      10.445 -20.753  -3.648  1.00  0.00           H  
ATOM    741 1HB  ARG B  92       7.764 -19.453  -4.312  1.00  0.00           H  
ATOM    742 2HB  ARG B  92       8.080 -21.179  -4.426  1.00  0.00           H  
ATOM    743 1HG  ARG B  92       8.412 -21.290  -2.081  1.00  0.00           H  
ATOM    744 2HG  ARG B  92       8.268 -19.547  -1.912  1.00  0.00           H  
ATOM    745 1HD  ARG B  92       6.215 -20.614  -1.291  1.00  0.00           H  
ATOM    746 2HD  ARG B  92       6.002 -19.688  -2.789  1.00  0.00           H  
ATOM    747  HE  ARG B  92       6.659 -22.430  -3.323  1.00  0.00           H  
ATOM    748 1HH1 ARG B  92       3.986 -20.323  -2.356  1.00  0.00           H  
ATOM    749 2HH1 ARG B  92       2.754 -21.413  -2.966  1.00  0.00           H  
ATOM    750 1HH2 ARG B  92       5.087 -23.805  -4.087  1.00  0.00           H  
ATOM    751 2HH2 ARG B  92       3.375 -23.450  -3.975  1.00  0.00           H  
ATOM    752  N   LYS B  93      10.250 -21.064  -6.242  1.00  0.00           N  
ATOM    753  CA  LYS B  93      10.423 -21.029  -7.690  1.00  0.00           C  
ATOM    754  C   LYS B  93       9.501 -21.996  -8.399  1.00  0.00           C  
ATOM    755  O   LYS B  93       9.463 -23.182  -8.065  1.00  0.00           O  
ATOM    756  CB  LYS B  93      11.859 -21.378  -8.055  1.00  0.00           C  
ATOM    757  CG  LYS B  93      12.188 -21.331  -9.557  1.00  0.00           C  
ATOM    758  CD  LYS B  93      13.605 -21.834  -9.773  1.00  0.00           C  
ATOM    759  CE  LYS B  93      14.090 -21.724 -11.197  1.00  0.00           C  
ATOM    760  NZ  LYS B  93      13.389 -22.639 -12.149  1.00  0.00           N  
ATOM    761  H   LYS B  93      10.259 -21.944  -5.749  1.00  0.00           H  
ATOM    762  HA  LYS B  93      10.193 -20.031  -8.054  1.00  0.00           H  
ATOM    763 1HB  LYS B  93      12.534 -20.691  -7.550  1.00  0.00           H  
ATOM    764 2HB  LYS B  93      12.088 -22.381  -7.701  1.00  0.00           H  
ATOM    765 1HG  LYS B  93      11.487 -21.951 -10.122  1.00  0.00           H  
ATOM    766 2HG  LYS B  93      12.102 -20.301  -9.920  1.00  0.00           H  
ATOM    767 1HD  LYS B  93      14.291 -21.289  -9.136  1.00  0.00           H  
ATOM    768 2HD  LYS B  93      13.648 -22.883  -9.488  1.00  0.00           H  
ATOM    769 1HE  LYS B  93      13.977 -20.701 -11.547  1.00  0.00           H  
ATOM    770 2HE  LYS B  93      15.132 -21.983 -11.186  1.00  0.00           H  
ATOM    771 1HZ  LYS B  93      13.795 -22.527 -13.060  1.00  0.00           H  
ATOM    772 2HZ  LYS B  93      13.501 -23.592 -11.848  1.00  0.00           H  
ATOM    773 3HZ  LYS B  93      12.386 -22.418 -12.224  1.00  0.00           H  
ATOM    774  N   LEU B  94       8.746 -21.475  -9.357  1.00  0.00           N  
ATOM    775  CA  LEU B  94       7.886 -22.297 -10.190  1.00  0.00           C  
ATOM    776  C   LEU B  94       8.218 -22.013 -11.631  1.00  0.00           C  
ATOM    777  O   LEU B  94       8.180 -20.864 -12.070  1.00  0.00           O  
ATOM    778  CB  LEU B  94       6.397 -22.058  -9.945  1.00  0.00           C  
ATOM    779  CG  LEU B  94       5.860 -22.429  -8.559  1.00  0.00           C  
ATOM    780  CD1 LEU B  94       4.411 -21.996  -8.474  1.00  0.00           C  
ATOM    781  CD2 LEU B  94       5.976 -23.908  -8.343  1.00  0.00           C  
ATOM    782  H   LEU B  94       8.852 -20.480  -9.566  1.00  0.00           H  
ATOM    783  HA  LEU B  94       8.100 -23.346  -9.993  1.00  0.00           H  
ATOM    784 1HB  LEU B  94       6.191 -21.001 -10.112  1.00  0.00           H  
ATOM    785 2HB  LEU B  94       5.834 -22.632 -10.679  1.00  0.00           H  
ATOM    786  HG  LEU B  94       6.432 -21.924  -7.792  1.00  0.00           H  
ATOM    787 1HD1 LEU B  94       4.008 -22.255  -7.496  1.00  0.00           H  
ATOM    788 2HD1 LEU B  94       4.322 -20.930  -8.633  1.00  0.00           H  
ATOM    789 3HD1 LEU B  94       3.851 -22.508  -9.241  1.00  0.00           H  
ATOM    790 1HD2 LEU B  94       5.585 -24.160  -7.356  1.00  0.00           H  
ATOM    791 2HD2 LEU B  94       5.405 -24.437  -9.103  1.00  0.00           H  
ATOM    792 3HD2 LEU B  94       7.024 -24.205  -8.405  1.00  0.00           H  
ATOM    793  N   GLN B  95       8.510 -23.052 -12.387  1.00  0.00           N  
ATOM    794  CA  GLN B  95       8.891 -22.856 -13.767  1.00  0.00           C  
ATOM    795  C   GLN B  95       9.957 -21.761 -13.861  1.00  0.00           C  
ATOM    796  O   GLN B  95      11.032 -21.855 -13.251  1.00  0.00           O  
ATOM    797  CB  GLN B  95       7.676 -22.506 -14.633  1.00  0.00           C  
ATOM    798  CG  GLN B  95       6.678 -23.607 -14.742  1.00  0.00           C  
ATOM    799  CD  GLN B  95       5.497 -23.235 -15.627  1.00  0.00           C  
ATOM    800  OE1 GLN B  95       5.372 -22.096 -16.100  1.00  0.00           O  
ATOM    801  NE2 GLN B  95       4.618 -24.211 -15.832  1.00  0.00           N  
ATOM    802  H   GLN B  95       8.499 -23.982 -11.991  1.00  0.00           H  
ATOM    803  HA  GLN B  95       9.324 -23.780 -14.146  1.00  0.00           H  
ATOM    804 1HB  GLN B  95       7.165 -21.624 -14.247  1.00  0.00           H  
ATOM    805 2HB  GLN B  95       8.001 -22.291 -15.653  1.00  0.00           H  
ATOM    806 1HG  GLN B  95       7.167 -24.478 -15.173  1.00  0.00           H  
ATOM    807 2HG  GLN B  95       6.301 -23.841 -13.749  1.00  0.00           H  
ATOM    808 1HE2 GLN B  95       3.766 -24.067 -16.390  1.00  0.00           H  
ATOM    809 2HE2 GLN B  95       4.762 -25.109 -15.425  1.00  0.00           H  
ATOM    810  N   GLU B  96       9.647 -20.717 -14.621  1.00  0.00           N  
ATOM    811  CA  GLU B  96      10.559 -19.631 -14.905  1.00  0.00           C  
ATOM    812  C   GLU B  96      10.446 -18.411 -13.982  1.00  0.00           C  
ATOM    813  O   GLU B  96      11.117 -17.404 -14.219  1.00  0.00           O  
ATOM    814  CB  GLU B  96      10.331 -19.225 -16.361  1.00  0.00           C  
ATOM    815  CG  GLU B  96      10.697 -20.364 -17.376  1.00  0.00           C  
ATOM    816  CD  GLU B  96      10.492 -20.013 -18.881  1.00  0.00           C  
ATOM    817  OE1 GLU B  96      10.034 -18.935 -19.180  1.00  0.00           O  
ATOM    818  OE2 GLU B  96      10.799 -20.852 -19.710  1.00  0.00           O  
ATOM    819  H   GLU B  96       8.734 -20.677 -15.043  1.00  0.00           H  
ATOM    820  HA  GLU B  96      11.575 -20.016 -14.812  1.00  0.00           H  
ATOM    821 1HB  GLU B  96       9.281 -18.962 -16.500  1.00  0.00           H  
ATOM    822 2HB  GLU B  96      10.927 -18.343 -16.594  1.00  0.00           H  
ATOM    823 1HG  GLU B  96      11.740 -20.635 -17.222  1.00  0.00           H  
ATOM    824 2HG  GLU B  96      10.092 -21.239 -17.136  1.00  0.00           H  
ATOM    825  N   ILE B  97       9.590 -18.472 -12.957  1.00  0.00           N  
ATOM    826  CA  ILE B  97       9.399 -17.311 -12.077  1.00  0.00           C  
ATOM    827  C   ILE B  97       9.670 -17.584 -10.611  1.00  0.00           C  
ATOM    828  O   ILE B  97       9.613 -18.719 -10.126  1.00  0.00           O  
ATOM    829  CB  ILE B  97       7.961 -16.767 -12.141  1.00  0.00           C  
ATOM    830  CG1 ILE B  97       6.988 -17.866 -11.666  1.00  0.00           C  
ATOM    831  CG2 ILE B  97       7.633 -16.288 -13.528  1.00  0.00           C  
ATOM    832  CD1 ILE B  97       5.577 -17.383 -11.410  1.00  0.00           C  
ATOM    833  H   ILE B  97       9.072 -19.332 -12.782  1.00  0.00           H  
ATOM    834  HA  ILE B  97      10.077 -16.518 -12.393  1.00  0.00           H  
ATOM    835  HB  ILE B  97       7.868 -15.929 -11.445  1.00  0.00           H  
ATOM    836 1HG1 ILE B  97       6.951 -18.650 -12.424  1.00  0.00           H  
ATOM    837 2HG1 ILE B  97       7.378 -18.299 -10.744  1.00  0.00           H  
ATOM    838 1HG2 ILE B  97       6.620 -15.896 -13.545  1.00  0.00           H  
ATOM    839 2HG2 ILE B  97       8.334 -15.505 -13.807  1.00  0.00           H  
ATOM    840 3HG2 ILE B  97       7.714 -17.116 -14.230  1.00  0.00           H  
ATOM    841 1HD1 ILE B  97       4.962 -18.222 -11.079  1.00  0.00           H  
ATOM    842 2HD1 ILE B  97       5.594 -16.615 -10.636  1.00  0.00           H  
ATOM    843 3HD1 ILE B  97       5.164 -16.970 -12.327  1.00  0.00           H  
ATOM    844  N   TYR B  98       9.888 -16.503  -9.877  1.00  0.00           N  
ATOM    845  CA  TYR B  98      10.123 -16.603  -8.454  1.00  0.00           C  
ATOM    846  C   TYR B  98       9.076 -15.829  -7.693  1.00  0.00           C  
ATOM    847  O   TYR B  98       8.631 -14.780  -8.153  1.00  0.00           O  
ATOM    848  CB  TYR B  98      11.498 -16.039  -8.155  1.00  0.00           C  
ATOM    849  CG  TYR B  98      12.576 -16.809  -8.785  1.00  0.00           C  
ATOM    850  CD1 TYR B  98      12.903 -16.573 -10.112  1.00  0.00           C  
ATOM    851  CD2 TYR B  98      13.282 -17.728  -8.041  1.00  0.00           C  
ATOM    852  CE1 TYR B  98      13.928 -17.267 -10.695  1.00  0.00           C  
ATOM    853  CE2 TYR B  98      14.319 -18.411  -8.626  1.00  0.00           C  
ATOM    854  CZ  TYR B  98      14.640 -18.184  -9.950  1.00  0.00           C  
ATOM    855  OH  TYR B  98      15.677 -18.866 -10.534  1.00  0.00           O  
ATOM    856  H   TYR B  98       9.916 -15.583 -10.322  1.00  0.00           H  
ATOM    857  HA  TYR B  98      10.067 -17.641  -8.163  1.00  0.00           H  
ATOM    858 1HB  TYR B  98      11.559 -15.008  -8.512  1.00  0.00           H  
ATOM    859 2HB  TYR B  98      11.667 -16.026  -7.089  1.00  0.00           H  
ATOM    860  HD1 TYR B  98      12.342 -15.835 -10.688  1.00  0.00           H  
ATOM    861  HD2 TYR B  98      13.022 -17.903  -6.995  1.00  0.00           H  
ATOM    862  HE1 TYR B  98      14.184 -17.086 -11.736  1.00  0.00           H  
ATOM    863  HE2 TYR B  98      14.889 -19.138  -8.044  1.00  0.00           H  
ATOM    864  HH  TYR B  98      16.289 -19.192  -9.835  1.00  0.00           H  
ATOM    865  N   PHE B  99       8.664 -16.318  -6.526  1.00  0.00           N  
ATOM    866  CA  PHE B  99       7.703 -15.510  -5.771  1.00  0.00           C  
ATOM    867  C   PHE B  99       7.594 -15.827  -4.297  1.00  0.00           C  
ATOM    868  O   PHE B  99       8.005 -16.886  -3.825  1.00  0.00           O  
ATOM    869  CB  PHE B  99       6.315 -15.619  -6.395  1.00  0.00           C  
ATOM    870  CG  PHE B  99       5.819 -16.910  -6.304  1.00  0.00           C  
ATOM    871  CD1 PHE B  99       4.996 -17.259  -5.263  1.00  0.00           C  
ATOM    872  CD2 PHE B  99       6.210 -17.830  -7.209  1.00  0.00           C  
ATOM    873  CE1 PHE B  99       4.548 -18.532  -5.145  1.00  0.00           C  
ATOM    874  CE2 PHE B  99       5.795 -19.085  -7.109  1.00  0.00           C  
ATOM    875  CZ  PHE B  99       4.950 -19.463  -6.072  1.00  0.00           C  
ATOM    876  H   PHE B  99       9.041 -17.203  -6.188  1.00  0.00           H  
ATOM    877  HA  PHE B  99       8.021 -14.478  -5.855  1.00  0.00           H  
ATOM    878 1HB  PHE B  99       5.623 -14.952  -5.882  1.00  0.00           H  
ATOM    879 2HB  PHE B  99       6.329 -15.333  -7.436  1.00  0.00           H  
ATOM    880  HD1 PHE B  99       4.703 -16.499  -4.535  1.00  0.00           H  
ATOM    881  HD2 PHE B  99       6.874 -17.545  -8.023  1.00  0.00           H  
ATOM    882  HE1 PHE B  99       3.884 -18.808  -4.321  1.00  0.00           H  
ATOM    883  HE2 PHE B  99       6.130 -19.790  -7.843  1.00  0.00           H  
ATOM    884  HZ  PHE B  99       4.608 -20.492  -5.987  1.00  0.00           H  
ATOM    885  N   ILE B 100       6.981 -14.909  -3.568  1.00  0.00           N  
ATOM    886  CA  ILE B 100       6.615 -15.142  -2.177  1.00  0.00           C  
ATOM    887  C   ILE B 100       5.161 -14.778  -1.908  1.00  0.00           C  
ATOM    888  O   ILE B 100       4.579 -13.920  -2.578  1.00  0.00           O  
ATOM    889  CB  ILE B 100       7.554 -14.398  -1.209  1.00  0.00           C  
ATOM    890  CG1 ILE B 100       7.566 -12.995  -1.473  1.00  0.00           C  
ATOM    891  CG2 ILE B 100       8.919 -14.887  -1.281  1.00  0.00           C  
ATOM    892  CD1 ILE B 100       8.155 -12.233  -0.322  1.00  0.00           C  
ATOM    893  H   ILE B 100       6.740 -14.033  -4.031  1.00  0.00           H  
ATOM    894  HA  ILE B 100       6.726 -16.205  -1.972  1.00  0.00           H  
ATOM    895  HB  ILE B 100       7.182 -14.539  -0.193  1.00  0.00           H  
ATOM    896 1HG1 ILE B 100       8.174 -12.816  -2.361  1.00  0.00           H  
ATOM    897 2HG1 ILE B 100       6.550 -12.644  -1.661  1.00  0.00           H  
ATOM    898 1HG2 ILE B 100       9.551 -14.361  -0.567  1.00  0.00           H  
ATOM    899 2HG2 ILE B 100       8.909 -15.949  -1.043  1.00  0.00           H  
ATOM    900 3HG2 ILE B 100       9.293 -14.726  -2.274  1.00  0.00           H  
ATOM    901 1HD1 ILE B 100       8.181 -11.185  -0.556  1.00  0.00           H  
ATOM    902 2HD1 ILE B 100       7.551 -12.400   0.570  1.00  0.00           H  
ATOM    903 3HD1 ILE B 100       9.172 -12.581  -0.145  1.00  0.00           H  
ATOM    904  N   GLU B 101       4.581 -15.444  -0.914  1.00  0.00           N  
ATOM    905  CA  GLU B 101       3.222 -15.172  -0.448  1.00  0.00           C  
ATOM    906  C   GLU B 101       3.318 -14.941   1.051  1.00  0.00           C  
ATOM    907  O   GLU B 101       3.746 -15.824   1.782  1.00  0.00           O  
ATOM    908  CB  GLU B 101       2.281 -16.341  -0.775  1.00  0.00           C  
ATOM    909  CG  GLU B 101       2.119 -16.613  -2.272  1.00  0.00           C  
ATOM    910  CD  GLU B 101       1.228 -17.834  -2.607  1.00  0.00           C  
ATOM    911  OE1 GLU B 101       1.670 -18.960  -2.403  1.00  0.00           O  
ATOM    912  OE2 GLU B 101       0.125 -17.632  -3.072  1.00  0.00           O  
ATOM    913  H   GLU B 101       5.115 -16.154  -0.433  1.00  0.00           H  
ATOM    914  HA  GLU B 101       2.848 -14.267  -0.919  1.00  0.00           H  
ATOM    915 1HB  GLU B 101       2.651 -17.248  -0.305  1.00  0.00           H  
ATOM    916 2HB  GLU B 101       1.293 -16.133  -0.358  1.00  0.00           H  
ATOM    917 1HG  GLU B 101       1.698 -15.721  -2.742  1.00  0.00           H  
ATOM    918 2HG  GLU B 101       3.105 -16.769  -2.695  1.00  0.00           H  
ATOM    919  N   THR B 102       3.014 -13.746   1.503  1.00  0.00           N  
ATOM    920  CA  THR B 102       3.203 -13.460   2.908  1.00  0.00           C  
ATOM    921  C   THR B 102       2.292 -12.374   3.448  1.00  0.00           C  
ATOM    922  O   THR B 102       1.473 -11.815   2.744  1.00  0.00           O  
ATOM    923  CB  THR B 102       4.659 -13.057   3.184  1.00  0.00           C  
ATOM    924  OG1 THR B 102       4.870 -13.019   4.593  1.00  0.00           O  
ATOM    925  CG2 THR B 102       4.953 -11.669   2.599  1.00  0.00           C  
ATOM    926  H   THR B 102       2.625 -13.056   0.858  1.00  0.00           H  
ATOM    927  HA  THR B 102       2.992 -14.371   3.468  1.00  0.00           H  
ATOM    928  HB  THR B 102       5.335 -13.788   2.737  1.00  0.00           H  
ATOM    929  HG1 THR B 102       4.994 -13.930   4.902  1.00  0.00           H  
ATOM    930 1HG2 THR B 102       5.985 -11.400   2.810  1.00  0.00           H  
ATOM    931 2HG2 THR B 102       4.798 -11.697   1.521  1.00  0.00           H  
ATOM    932 3HG2 THR B 102       4.298 -10.918   3.029  1.00  0.00           H  
ATOM    933  N   LYS B 103       2.436 -12.090   4.723  1.00  0.00           N  
ATOM    934  CA  LYS B 103       1.675 -11.055   5.400  1.00  0.00           C  
ATOM    935  C   LYS B 103       2.665 -10.116   6.036  1.00  0.00           C  
ATOM    936  O   LYS B 103       2.307  -9.089   6.626  1.00  0.00           O  
ATOM    937  CB  LYS B 103       0.727 -11.641   6.447  1.00  0.00           C  
ATOM    938  CG  LYS B 103      -0.415 -12.468   5.869  1.00  0.00           C  
ATOM    939  CD  LYS B 103      -1.407 -12.871   6.950  1.00  0.00           C  
ATOM    940  CE  LYS B 103      -0.919 -14.086   7.724  1.00  0.00           C  
ATOM    941  NZ  LYS B 103      -1.775 -14.372   8.908  1.00  0.00           N  
ATOM    942  H   LYS B 103       3.167 -12.579   5.217  1.00  0.00           H  
ATOM    943  HA  LYS B 103       1.086 -10.496   4.671  1.00  0.00           H  
ATOM    944 1HB  LYS B 103       1.288 -12.278   7.131  1.00  0.00           H  
ATOM    945 2HB  LYS B 103       0.290 -10.833   7.035  1.00  0.00           H  
ATOM    946 1HG  LYS B 103      -0.936 -11.887   5.108  1.00  0.00           H  
ATOM    947 2HG  LYS B 103      -0.013 -13.367   5.403  1.00  0.00           H  
ATOM    948 1HD  LYS B 103      -1.547 -12.041   7.643  1.00  0.00           H  
ATOM    949 2HD  LYS B 103      -2.368 -13.106   6.492  1.00  0.00           H  
ATOM    950 1HE  LYS B 103      -0.920 -14.958   7.072  1.00  0.00           H  
ATOM    951 2HE  LYS B 103       0.102 -13.916   8.064  1.00  0.00           H  
ATOM    952 1HZ  LYS B 103      -1.419 -15.183   9.394  1.00  0.00           H  
ATOM    953 2HZ  LYS B 103      -1.766 -13.576   9.530  1.00  0.00           H  
ATOM    954 3HZ  LYS B 103      -2.721 -14.551   8.604  1.00  0.00           H  
ATOM    955  N   LYS B 104       3.934 -10.484   5.890  1.00  0.00           N  
ATOM    956  CA  LYS B 104       5.049  -9.830   6.542  1.00  0.00           C  
ATOM    957  C   LYS B 104       5.585  -8.597   5.842  1.00  0.00           C  
ATOM    958  O   LYS B 104       6.607  -8.061   6.249  1.00  0.00           O  
ATOM    959  CB  LYS B 104       6.122 -10.881   6.739  1.00  0.00           C  
ATOM    960  CG  LYS B 104       5.632 -11.933   7.726  1.00  0.00           C  
ATOM    961  CD  LYS B 104       6.560 -13.100   7.906  1.00  0.00           C  
ATOM    962  CE  LYS B 104       5.967 -14.050   8.950  1.00  0.00           C  
ATOM    963  NZ  LYS B 104       6.793 -15.270   9.152  1.00  0.00           N  
ATOM    964  H   LYS B 104       4.143 -11.322   5.348  1.00  0.00           H  
ATOM    965  HA  LYS B 104       4.707  -9.515   7.527  1.00  0.00           H  
ATOM    966 1HB  LYS B 104       6.357 -11.352   5.790  1.00  0.00           H  
ATOM    967 2HB  LYS B 104       7.032 -10.422   7.126  1.00  0.00           H  
ATOM    968 1HG  LYS B 104       5.489 -11.461   8.700  1.00  0.00           H  
ATOM    969 2HG  LYS B 104       4.668 -12.311   7.389  1.00  0.00           H  
ATOM    970 1HD  LYS B 104       6.673 -13.629   6.957  1.00  0.00           H  
ATOM    971 2HD  LYS B 104       7.540 -12.759   8.234  1.00  0.00           H  
ATOM    972 1HE  LYS B 104       5.890 -13.505   9.880  1.00  0.00           H  
ATOM    973 2HE  LYS B 104       4.966 -14.349   8.642  1.00  0.00           H  
ATOM    974 1HZ  LYS B 104       6.366 -15.842   9.871  1.00  0.00           H  
ATOM    975 2HZ  LYS B 104       6.852 -15.789   8.292  1.00  0.00           H  
ATOM    976 3HZ  LYS B 104       7.724 -15.005   9.450  1.00  0.00           H  
ATOM    977  N   PHE B 105       4.930  -8.130   4.789  1.00  0.00           N  
ATOM    978  CA  PHE B 105       5.409  -6.908   4.161  1.00  0.00           C  
ATOM    979  C   PHE B 105       4.939  -5.717   4.981  1.00  0.00           C  
ATOM    980  O   PHE B 105       3.743  -5.573   5.238  1.00  0.00           O  
ATOM    981  CB  PHE B 105       4.822  -6.717   2.780  1.00  0.00           C  
ATOM    982  CG  PHE B 105       5.250  -7.677   1.796  1.00  0.00           C  
ATOM    983  CD1 PHE B 105       6.525  -8.159   1.808  1.00  0.00           C  
ATOM    984  CD2 PHE B 105       4.385  -8.088   0.814  1.00  0.00           C  
ATOM    985  CE1 PHE B 105       6.949  -9.054   0.858  1.00  0.00           C  
ATOM    986  CE2 PHE B 105       4.787  -8.989  -0.147  1.00  0.00           C  
ATOM    987  CZ  PHE B 105       6.071  -9.473  -0.120  1.00  0.00           C  
ATOM    988  H   PHE B 105       4.101  -8.599   4.456  1.00  0.00           H  
ATOM    989  HA  PHE B 105       6.499  -6.909   4.122  1.00  0.00           H  
ATOM    990 1HB  PHE B 105       3.740  -6.736   2.834  1.00  0.00           H  
ATOM    991 2HB  PHE B 105       5.105  -5.734   2.430  1.00  0.00           H  
ATOM    992  HD1 PHE B 105       7.192  -7.820   2.581  1.00  0.00           H  
ATOM    993  HD2 PHE B 105       3.371  -7.689   0.803  1.00  0.00           H  
ATOM    994  HE1 PHE B 105       7.971  -9.428   0.886  1.00  0.00           H  
ATOM    995  HE2 PHE B 105       4.093  -9.319  -0.927  1.00  0.00           H  
ATOM    996  HZ  PHE B 105       6.379 -10.175  -0.873  1.00  0.00           H  
ATOM    997  N   LEU B 106       5.852  -4.848   5.373  1.00  0.00           N  
ATOM    998  CA  LEU B 106       5.461  -3.663   6.129  1.00  0.00           C  
ATOM    999  C   LEU B 106       4.708  -2.677   5.242  1.00  0.00           C  
ATOM   1000  O   LEU B 106       3.780  -2.001   5.686  1.00  0.00           O  
ATOM   1001  CB  LEU B 106       6.698  -2.983   6.729  1.00  0.00           C  
ATOM   1002  CG  LEU B 106       6.418  -1.889   7.768  1.00  0.00           C  
ATOM   1003  CD1 LEU B 106       5.775  -2.511   9.000  1.00  0.00           C  
ATOM   1004  CD2 LEU B 106       7.718  -1.185   8.127  1.00  0.00           C  
ATOM   1005  H   LEU B 106       6.837  -4.993   5.160  1.00  0.00           H  
ATOM   1006  HA  LEU B 106       4.796  -3.973   6.933  1.00  0.00           H  
ATOM   1007 1HB  LEU B 106       7.315  -3.743   7.206  1.00  0.00           H  
ATOM   1008 2HB  LEU B 106       7.274  -2.532   5.920  1.00  0.00           H  
ATOM   1009  HG  LEU B 106       5.716  -1.166   7.354  1.00  0.00           H  
ATOM   1010 1HD1 LEU B 106       5.575  -1.734   9.738  1.00  0.00           H  
ATOM   1011 2HD1 LEU B 106       4.837  -2.991   8.717  1.00  0.00           H  
ATOM   1012 3HD1 LEU B 106       6.449  -3.253   9.427  1.00  0.00           H  
ATOM   1013 1HD2 LEU B 106       7.519  -0.407   8.865  1.00  0.00           H  
ATOM   1014 2HD2 LEU B 106       8.421  -1.908   8.542  1.00  0.00           H  
ATOM   1015 3HD2 LEU B 106       8.147  -0.735   7.232  1.00  0.00           H  
ATOM   1016  N   LEU B 107       5.193  -2.549   4.001  1.00  0.00           N  
ATOM   1017  CA  LEU B 107       4.699  -1.611   2.990  1.00  0.00           C  
ATOM   1018  C   LEU B 107       4.994  -0.141   3.322  1.00  0.00           C  
ATOM   1019  O   LEU B 107       4.397   0.777   2.753  1.00  0.00           O  
ATOM   1020  CB  LEU B 107       3.197  -1.823   2.767  1.00  0.00           C  
ATOM   1021  CG  LEU B 107       2.799  -3.250   2.425  1.00  0.00           C  
ATOM   1022  CD1 LEU B 107       1.284  -3.322   2.337  1.00  0.00           C  
ATOM   1023  CD2 LEU B 107       3.472  -3.660   1.136  1.00  0.00           C  
ATOM   1024  H   LEU B 107       5.953  -3.163   3.743  1.00  0.00           H  
ATOM   1025  HA  LEU B 107       5.206  -1.841   2.051  1.00  0.00           H  
ATOM   1026 1HB  LEU B 107       2.647  -1.527   3.643  1.00  0.00           H  
ATOM   1027 2HB  LEU B 107       2.872  -1.194   1.965  1.00  0.00           H  
ATOM   1028  HG  LEU B 107       3.116  -3.925   3.218  1.00  0.00           H  
ATOM   1029 1HD1 LEU B 107       0.980  -4.341   2.106  1.00  0.00           H  
ATOM   1030 2HD1 LEU B 107       0.851  -3.024   3.292  1.00  0.00           H  
ATOM   1031 3HD1 LEU B 107       0.936  -2.650   1.560  1.00  0.00           H  
ATOM   1032 1HD2 LEU B 107       3.192  -4.684   0.892  1.00  0.00           H  
ATOM   1033 2HD2 LEU B 107       3.161  -2.998   0.328  1.00  0.00           H  
ATOM   1034 3HD2 LEU B 107       4.551  -3.596   1.260  1.00  0.00           H  
ATOM   1035  N   ILE B 108       5.960   0.058   4.211  1.00  0.00           N  
ATOM   1036  CA  ILE B 108       6.513   1.369   4.514  1.00  0.00           C  
ATOM   1037  C   ILE B 108       8.022   1.279   4.328  1.00  0.00           C  
ATOM   1038  O   ILE B 108       8.703   0.563   5.059  1.00  0.00           O  
ATOM   1039  CB  ILE B 108       6.171   1.821   5.945  1.00  0.00           C  
ATOM   1040  CG1 ILE B 108       4.655   1.825   6.157  1.00  0.00           C  
ATOM   1041  CG2 ILE B 108       6.754   3.198   6.222  1.00  0.00           C  
ATOM   1042  CD1 ILE B 108       4.239   2.056   7.592  1.00  0.00           C  
ATOM   1043  H   ILE B 108       6.356  -0.749   4.662  1.00  0.00           H  
ATOM   1044  HA  ILE B 108       6.116   2.095   3.805  1.00  0.00           H  
ATOM   1045  HB  ILE B 108       6.587   1.111   6.660  1.00  0.00           H  
ATOM   1046 1HG1 ILE B 108       4.204   2.603   5.542  1.00  0.00           H  
ATOM   1047 2HG1 ILE B 108       4.240   0.871   5.832  1.00  0.00           H  
ATOM   1048 1HG2 ILE B 108       6.503   3.503   7.238  1.00  0.00           H  
ATOM   1049 2HG2 ILE B 108       7.837   3.164   6.111  1.00  0.00           H  
ATOM   1050 3HG2 ILE B 108       6.340   3.917   5.515  1.00  0.00           H  
ATOM   1051 1HD1 ILE B 108       3.151   2.045   7.662  1.00  0.00           H  
ATOM   1052 2HD1 ILE B 108       4.652   1.267   8.222  1.00  0.00           H  
ATOM   1053 3HD1 ILE B 108       4.614   3.021   7.928  1.00  0.00           H  
ATOM   1054  N   GLY B 109       8.540   2.010   3.358  1.00  0.00           N  
ATOM   1055  CA  GLY B 109       9.965   1.980   3.063  1.00  0.00           C  
ATOM   1056  C   GLY B 109      10.340   0.914   2.039  1.00  0.00           C  
ATOM   1057  O   GLY B 109       9.545   0.023   1.720  1.00  0.00           O  
ATOM   1058  H   GLY B 109       7.930   2.578   2.784  1.00  0.00           H  
ATOM   1059 1HA  GLY B 109      10.273   2.956   2.693  1.00  0.00           H  
ATOM   1060 2HA  GLY B 109      10.519   1.804   3.984  1.00  0.00           H  
ATOM   1061  N   LYS B 110      11.566   1.028   1.527  1.00  0.00           N  
ATOM   1062  CA  LYS B 110      12.078   0.115   0.517  1.00  0.00           C  
ATOM   1063  C   LYS B 110      12.668  -1.134   1.104  1.00  0.00           C  
ATOM   1064  O   LYS B 110      13.120  -1.154   2.251  1.00  0.00           O  
ATOM   1065  CB  LYS B 110      13.145   0.765  -0.385  1.00  0.00           C  
ATOM   1066  CG  LYS B 110      12.648   1.893  -1.273  1.00  0.00           C  
ATOM   1067  CD  LYS B 110      13.762   2.471  -2.166  1.00  0.00           C  
ATOM   1068  CE  LYS B 110      13.228   3.613  -3.047  1.00  0.00           C  
ATOM   1069  NZ  LYS B 110      14.297   4.241  -3.891  1.00  0.00           N  
ATOM   1070  H   LYS B 110      12.159   1.777   1.848  1.00  0.00           H  
ATOM   1071  HA  LYS B 110      11.242  -0.183  -0.114  1.00  0.00           H  
ATOM   1072 1HB  LYS B 110      13.951   1.152   0.231  1.00  0.00           H  
ATOM   1073 2HB  LYS B 110      13.575  -0.003  -1.040  1.00  0.00           H  
ATOM   1074 1HG  LYS B 110      11.881   1.495  -1.915  1.00  0.00           H  
ATOM   1075 2HG  LYS B 110      12.217   2.685  -0.662  1.00  0.00           H  
ATOM   1076 1HD  LYS B 110      14.581   2.837  -1.551  1.00  0.00           H  
ATOM   1077 2HD  LYS B 110      14.137   1.682  -2.819  1.00  0.00           H  
ATOM   1078 1HE  LYS B 110      12.451   3.214  -3.700  1.00  0.00           H  
ATOM   1079 2HE  LYS B 110      12.789   4.379  -2.404  1.00  0.00           H  
ATOM   1080 1HZ  LYS B 110      13.892   4.981  -4.447  1.00  0.00           H  
ATOM   1081 2HZ  LYS B 110      15.014   4.625  -3.295  1.00  0.00           H  
ATOM   1082 3HZ  LYS B 110      14.706   3.550  -4.503  1.00  0.00           H  
ATOM   1083  N   SER B 111      12.710  -2.150   0.272  1.00  0.00           N  
ATOM   1084  CA  SER B 111      13.314  -3.424   0.591  1.00  0.00           C  
ATOM   1085  C   SER B 111      14.318  -3.791  -0.499  1.00  0.00           C  
ATOM   1086  O   SER B 111      14.226  -3.311  -1.628  1.00  0.00           O  
ATOM   1087  CB  SER B 111      12.222  -4.464   0.695  1.00  0.00           C  
ATOM   1088  OG  SER B 111      11.562  -4.613  -0.518  1.00  0.00           O  
ATOM   1089  H   SER B 111      12.285  -2.019  -0.644  1.00  0.00           H  
ATOM   1090  HA  SER B 111      13.839  -3.350   1.545  1.00  0.00           H  
ATOM   1091 1HB  SER B 111      12.648  -5.416   1.012  1.00  0.00           H  
ATOM   1092 2HB  SER B 111      11.529  -4.170   1.423  1.00  0.00           H  
ATOM   1093  HG  SER B 111      10.874  -3.938  -0.521  1.00  0.00           H  
ATOM   1094  N   ASN B 112      15.274  -4.640  -0.163  1.00  0.00           N  
ATOM   1095  CA  ASN B 112      16.273  -5.125  -1.109  1.00  0.00           C  
ATOM   1096  C   ASN B 112      15.912  -6.460  -1.690  1.00  0.00           C  
ATOM   1097  O   ASN B 112      15.712  -7.414  -0.941  1.00  0.00           O  
ATOM   1098  CB  ASN B 112      17.626  -5.318  -0.433  1.00  0.00           C  
ATOM   1099  CG  ASN B 112      18.318  -4.078   0.044  1.00  0.00           C  
ATOM   1100  OD1 ASN B 112      18.935  -3.353  -0.740  1.00  0.00           O  
ATOM   1101  ND2 ASN B 112      18.226  -3.812   1.325  1.00  0.00           N  
ATOM   1102  H   ASN B 112      15.288  -4.995   0.785  1.00  0.00           H  
ATOM   1103  HA  ASN B 112      16.359  -4.420  -1.936  1.00  0.00           H  
ATOM   1104 1HB  ASN B 112      17.496  -5.986   0.421  1.00  0.00           H  
ATOM   1105 2HB  ASN B 112      18.288  -5.828  -1.137  1.00  0.00           H  
ATOM   1106 1HD2 ASN B 112      18.671  -3.000   1.702  1.00  0.00           H  
ATOM   1107 2HD2 ASN B 112      17.710  -4.423   1.927  1.00  0.00           H  
ATOM   1108  N   ILE B 113      15.866  -6.558  -3.006  1.00  0.00           N  
ATOM   1109  CA  ILE B 113      15.678  -7.862  -3.607  1.00  0.00           C  
ATOM   1110  C   ILE B 113      16.959  -8.255  -4.272  1.00  0.00           C  
ATOM   1111  O   ILE B 113      17.501  -7.513  -5.093  1.00  0.00           O  
ATOM   1112  CB  ILE B 113      14.539  -7.959  -4.620  1.00  0.00           C  
ATOM   1113  CG1 ILE B 113      13.235  -7.685  -3.952  1.00  0.00           C  
ATOM   1114  CG2 ILE B 113      14.531  -9.353  -5.269  1.00  0.00           C  
ATOM   1115  CD1 ILE B 113      12.142  -7.580  -4.923  1.00  0.00           C  
ATOM   1116  H   ILE B 113      15.981  -5.733  -3.593  1.00  0.00           H  
ATOM   1117  HA  ILE B 113      15.472  -8.581  -2.827  1.00  0.00           H  
ATOM   1118  HB  ILE B 113      14.679  -7.200  -5.388  1.00  0.00           H  
ATOM   1119 1HG1 ILE B 113      13.014  -8.479  -3.249  1.00  0.00           H  
ATOM   1120 2HG1 ILE B 113      13.302  -6.741  -3.402  1.00  0.00           H  
ATOM   1121 1HG2 ILE B 113      13.723  -9.416  -5.998  1.00  0.00           H  
ATOM   1122 2HG2 ILE B 113      15.481  -9.531  -5.772  1.00  0.00           H  
ATOM   1123 3HG2 ILE B 113      14.384 -10.113  -4.496  1.00  0.00           H  
ATOM   1124 1HD1 ILE B 113      11.226  -7.380  -4.412  1.00  0.00           H  
ATOM   1125 2HD1 ILE B 113      12.357  -6.778  -5.627  1.00  0.00           H  
ATOM   1126 3HD1 ILE B 113      12.057  -8.519  -5.457  1.00  0.00           H  
ATOM   1127  N   CYS B 114      17.491  -9.391  -3.868  1.00  0.00           N  
ATOM   1128  CA  CYS B 114      18.764  -9.818  -4.407  1.00  0.00           C  
ATOM   1129  C   CYS B 114      18.690 -11.183  -5.058  1.00  0.00           C  
ATOM   1130  O   CYS B 114      17.865 -12.027  -4.697  1.00  0.00           O  
ATOM   1131  CB  CYS B 114      19.815  -9.829  -3.303  1.00  0.00           C  
ATOM   1132  SG  CYS B 114      20.110  -8.183  -2.569  1.00  0.00           S  
ATOM   1133  H   CYS B 114      17.002  -9.962  -3.189  1.00  0.00           H  
ATOM   1134  HA  CYS B 114      19.077  -9.109  -5.163  1.00  0.00           H  
ATOM   1135 1HB  CYS B 114      19.503 -10.506  -2.508  1.00  0.00           H  
ATOM   1136 2HB  CYS B 114      20.760 -10.199  -3.703  1.00  0.00           H  
ATOM   1137  N   VAL B 115      19.588 -11.391  -6.001  1.00  0.00           N  
ATOM   1138  CA  VAL B 115      19.724 -12.667  -6.668  1.00  0.00           C  
ATOM   1139  C   VAL B 115      21.017 -13.318  -6.243  1.00  0.00           C  
ATOM   1140  O   VAL B 115      22.077 -12.676  -6.246  1.00  0.00           O  
ATOM   1141  CB  VAL B 115      19.700 -12.509  -8.183  1.00  0.00           C  
ATOM   1142  CG1 VAL B 115      19.863 -13.867  -8.825  1.00  0.00           C  
ATOM   1143  CG2 VAL B 115      18.407 -11.886  -8.579  1.00  0.00           C  
ATOM   1144  H   VAL B 115      20.195 -10.614  -6.268  1.00  0.00           H  
ATOM   1145  HA  VAL B 115      18.893 -13.306  -6.378  1.00  0.00           H  
ATOM   1146  HB  VAL B 115      20.532 -11.875  -8.499  1.00  0.00           H  
ATOM   1147 1HG1 VAL B 115      19.862 -13.752  -9.898  1.00  0.00           H  
ATOM   1148 2HG1 VAL B 115      20.798 -14.306  -8.515  1.00  0.00           H  
ATOM   1149 3HG1 VAL B 115      19.038 -14.518  -8.514  1.00  0.00           H  
ATOM   1150 1HG2 VAL B 115      18.362 -11.762  -9.652  1.00  0.00           H  
ATOM   1151 2HG2 VAL B 115      17.620 -12.543  -8.249  1.00  0.00           H  
ATOM   1152 3HG2 VAL B 115      18.305 -10.916  -8.101  1.00  0.00           H  
ATOM   1153  N   LYS B 116      20.895 -14.566  -5.816  1.00  0.00           N  
ATOM   1154  CA  LYS B 116      21.996 -15.342  -5.303  1.00  0.00           C  
ATOM   1155  C   LYS B 116      22.105 -16.750  -5.837  1.00  0.00           C  
ATOM   1156  O   LYS B 116      21.139 -17.322  -6.336  1.00  0.00           O  
ATOM   1157  CB  LYS B 116      21.903 -15.443  -3.776  1.00  0.00           C  
ATOM   1158  CG  LYS B 116      22.088 -14.151  -3.035  1.00  0.00           C  
ATOM   1159  CD  LYS B 116      22.042 -14.347  -1.543  1.00  0.00           C  
ATOM   1160  CE  LYS B 116      22.357 -13.041  -0.813  1.00  0.00           C  
ATOM   1161  NZ  LYS B 116      22.210 -13.183   0.650  1.00  0.00           N  
ATOM   1162  H   LYS B 116      19.974 -14.992  -5.851  1.00  0.00           H  
ATOM   1163  HA  LYS B 116      22.905 -14.822  -5.577  1.00  0.00           H  
ATOM   1164 1HB  LYS B 116      20.930 -15.851  -3.501  1.00  0.00           H  
ATOM   1165 2HB  LYS B 116      22.664 -16.142  -3.412  1.00  0.00           H  
ATOM   1166 1HG  LYS B 116      23.038 -13.758  -3.283  1.00  0.00           H  
ATOM   1167 2HG  LYS B 116      21.321 -13.433  -3.324  1.00  0.00           H  
ATOM   1168 1HD  LYS B 116      21.045 -14.684  -1.243  1.00  0.00           H  
ATOM   1169 2HD  LYS B 116      22.771 -15.110  -1.253  1.00  0.00           H  
ATOM   1170 1HE  LYS B 116      23.385 -12.759  -1.038  1.00  0.00           H  
ATOM   1171 2HE  LYS B 116      21.687 -12.253  -1.163  1.00  0.00           H  
ATOM   1172 1HZ  LYS B 116      22.426 -12.314   1.105  1.00  0.00           H  
ATOM   1173 2HZ  LYS B 116      21.224 -13.427   0.832  1.00  0.00           H  
ATOM   1174 3HZ  LYS B 116      22.818 -13.905   0.996  1.00  0.00           H  
ATOM   1175  N   VAL B 117      23.305 -17.298  -5.719  1.00  0.00           N  
ATOM   1176  CA  VAL B 117      23.505 -18.730  -5.921  1.00  0.00           C  
ATOM   1177  C   VAL B 117      24.095 -19.224  -4.615  1.00  0.00           C  
ATOM   1178  O   VAL B 117      25.204 -18.835  -4.241  1.00  0.00           O  
ATOM   1179  CB  VAL B 117      24.449 -19.048  -7.078  1.00  0.00           C  
ATOM   1180  CG1 VAL B 117      24.601 -20.549  -7.198  1.00  0.00           C  
ATOM   1181  CG2 VAL B 117      23.898 -18.503  -8.317  1.00  0.00           C  
ATOM   1182  H   VAL B 117      24.064 -16.701  -5.380  1.00  0.00           H  
ATOM   1183  HA  VAL B 117      22.544 -19.221  -6.097  1.00  0.00           H  
ATOM   1184  HB  VAL B 117      25.429 -18.615  -6.880  1.00  0.00           H  
ATOM   1185 1HG1 VAL B 117      25.271 -20.787  -8.021  1.00  0.00           H  
ATOM   1186 2HG1 VAL B 117      25.005 -20.954  -6.273  1.00  0.00           H  
ATOM   1187 3HG1 VAL B 117      23.618 -20.981  -7.388  1.00  0.00           H  
ATOM   1188 1HG2 VAL B 117      24.558 -18.730  -9.149  1.00  0.00           H  
ATOM   1189 2HG2 VAL B 117      22.927 -18.969  -8.478  1.00  0.00           H  
ATOM   1190 3HG2 VAL B 117      23.788 -17.425  -8.221  1.00  0.00           H  
ATOM   1191  N   GLY B 118      23.377 -20.062  -3.893  1.00  0.00           N  
ATOM   1192  CA  GLY B 118      23.868 -20.392  -2.567  1.00  0.00           C  
ATOM   1193  C   GLY B 118      23.927 -19.077  -1.788  1.00  0.00           C  
ATOM   1194  O   GLY B 118      22.934 -18.353  -1.725  1.00  0.00           O  
ATOM   1195  H   GLY B 118      22.486 -20.410  -4.230  1.00  0.00           H  
ATOM   1196 1HA  GLY B 118      23.192 -21.094  -2.079  1.00  0.00           H  
ATOM   1197 2HA  GLY B 118      24.854 -20.849  -2.627  1.00  0.00           H  
ATOM   1198  N   GLU B 119      25.077 -18.760  -1.206  1.00  0.00           N  
ATOM   1199  CA  GLU B 119      25.209 -17.519  -0.443  1.00  0.00           C  
ATOM   1200  C   GLU B 119      25.902 -16.408  -1.255  1.00  0.00           C  
ATOM   1201  O   GLU B 119      26.198 -15.336  -0.719  1.00  0.00           O  
ATOM   1202  CB  GLU B 119      25.964 -17.798   0.862  1.00  0.00           C  
ATOM   1203  CG  GLU B 119      25.200 -18.760   1.803  1.00  0.00           C  
ATOM   1204  CD  GLU B 119      25.909 -19.072   3.128  1.00  0.00           C  
ATOM   1205  OE1 GLU B 119      27.014 -18.618   3.315  1.00  0.00           O  
ATOM   1206  OE2 GLU B 119      25.335 -19.806   3.944  1.00  0.00           O  
ATOM   1207  H   GLU B 119      25.869 -19.379  -1.296  1.00  0.00           H  
ATOM   1208  HA  GLU B 119      24.211 -17.166  -0.187  1.00  0.00           H  
ATOM   1209 1HB  GLU B 119      26.937 -18.235   0.639  1.00  0.00           H  
ATOM   1210 2HB  GLU B 119      26.136 -16.861   1.393  1.00  0.00           H  
ATOM   1211 1HG  GLU B 119      24.226 -18.323   2.024  1.00  0.00           H  
ATOM   1212 2HG  GLU B 119      25.029 -19.691   1.268  1.00  0.00           H  
ATOM   1213  N   LYS B 120      26.179 -16.675  -2.542  1.00  0.00           N  
ATOM   1214  CA  LYS B 120      26.890 -15.729  -3.408  1.00  0.00           C  
ATOM   1215  C   LYS B 120      25.994 -14.656  -4.004  1.00  0.00           C  
ATOM   1216  O   LYS B 120      25.052 -14.957  -4.736  1.00  0.00           O  
ATOM   1217  CB  LYS B 120      27.578 -16.473  -4.564  1.00  0.00           C  
ATOM   1218  CG  LYS B 120      28.414 -15.566  -5.507  1.00  0.00           C  
ATOM   1219  CD  LYS B 120      29.124 -16.373  -6.615  1.00  0.00           C  
ATOM   1220  CE  LYS B 120      29.909 -15.451  -7.562  1.00  0.00           C  
ATOM   1221  NZ  LYS B 120      30.610 -16.213  -8.634  1.00  0.00           N  
ATOM   1222  H   LYS B 120      25.880 -17.560  -2.943  1.00  0.00           H  
ATOM   1223  HA  LYS B 120      27.654 -15.231  -2.811  1.00  0.00           H  
ATOM   1224 1HB  LYS B 120      28.238 -17.241  -4.160  1.00  0.00           H  
ATOM   1225 2HB  LYS B 120      26.824 -16.980  -5.167  1.00  0.00           H  
ATOM   1226 1HG  LYS B 120      27.754 -14.830  -5.978  1.00  0.00           H  
ATOM   1227 2HG  LYS B 120      29.162 -15.031  -4.925  1.00  0.00           H  
ATOM   1228 1HD  LYS B 120      29.813 -17.088  -6.162  1.00  0.00           H  
ATOM   1229 2HD  LYS B 120      28.380 -16.928  -7.191  1.00  0.00           H  
ATOM   1230 1HE  LYS B 120      29.219 -14.745  -8.025  1.00  0.00           H  
ATOM   1231 2HE  LYS B 120      30.649 -14.895  -6.987  1.00  0.00           H  
ATOM   1232 1HZ  LYS B 120      31.111 -15.571  -9.231  1.00  0.00           H  
ATOM   1233 2HZ  LYS B 120      31.262 -16.863  -8.216  1.00  0.00           H  
ATOM   1234 3HZ  LYS B 120      29.934 -16.725  -9.183  1.00  0.00           H  
ATOM   1235  N   SER B 121      26.317 -13.396  -3.710  1.00  0.00           N  
ATOM   1236  CA  SER B 121      25.541 -12.234  -4.159  1.00  0.00           C  
ATOM   1237  C   SER B 121      25.920 -11.760  -5.572  1.00  0.00           C  
ATOM   1238  O   SER B 121      27.087 -11.460  -5.831  1.00  0.00           O  
ATOM   1239  CB  SER B 121      25.739 -11.120  -3.136  1.00  0.00           C  
ATOM   1240  OG  SER B 121      25.150  -9.928  -3.540  1.00  0.00           O  
ATOM   1241  H   SER B 121      27.119 -13.239  -3.114  1.00  0.00           H  
ATOM   1242  HA  SER B 121      24.494 -12.502  -4.188  1.00  0.00           H  
ATOM   1243 1HB  SER B 121      25.313 -11.431  -2.184  1.00  0.00           H  
ATOM   1244 2HB  SER B 121      26.804 -10.961  -2.975  1.00  0.00           H  
ATOM   1245  HG  SER B 121      25.804  -9.478  -4.083  1.00  0.00           H  
ATOM   1246  N   LEU B 122      24.928 -11.692  -6.478  1.00  0.00           N  
ATOM   1247  CA  LEU B 122      25.160 -11.243  -7.859  1.00  0.00           C  
ATOM   1248  C   LEU B 122      24.677  -9.801  -8.076  1.00  0.00           C  
ATOM   1249  O   LEU B 122      25.490  -8.878  -8.166  1.00  0.00           O  
ATOM   1250  CB  LEU B 122      24.420 -12.181  -8.824  1.00  0.00           C  
ATOM   1251  CG  LEU B 122      24.872 -13.637  -8.795  1.00  0.00           C  
ATOM   1252  CD1 LEU B 122      23.936 -14.457  -9.630  1.00  0.00           C  
ATOM   1253  CD2 LEU B 122      26.286 -13.730  -9.326  1.00  0.00           C  
ATOM   1254  H   LEU B 122      23.982 -11.980  -6.217  1.00  0.00           H  
ATOM   1255  HA  LEU B 122      26.228 -11.287  -8.062  1.00  0.00           H  
ATOM   1256 1HB  LEU B 122      23.359 -12.176  -8.583  1.00  0.00           H  
ATOM   1257 2HB  LEU B 122      24.545 -11.807  -9.841  1.00  0.00           H  
ATOM   1258  HG  LEU B 122      24.835 -14.015  -7.767  1.00  0.00           H  
ATOM   1259 1HD1 LEU B 122      24.246 -15.497  -9.608  1.00  0.00           H  
ATOM   1260 2HD1 LEU B 122      22.942 -14.367  -9.224  1.00  0.00           H  
ATOM   1261 3HD1 LEU B 122      23.945 -14.101 -10.650  1.00  0.00           H  
ATOM   1262 1HD2 LEU B 122      26.612 -14.769  -9.306  1.00  0.00           H  
ATOM   1263 2HD2 LEU B 122      26.316 -13.356 -10.352  1.00  0.00           H  
ATOM   1264 3HD2 LEU B 122      26.948 -13.129  -8.697  1.00  0.00           H  
ATOM   1265  N   THR B 123      23.351  -9.616  -8.131  1.00  0.00           N  
ATOM   1266  CA  THR B 123      22.755  -8.291  -8.307  1.00  0.00           C  
ATOM   1267  C   THR B 123      21.662  -8.045  -7.269  1.00  0.00           C  
ATOM   1268  O   THR B 123      20.983  -8.982  -6.837  1.00  0.00           O  
ATOM   1269  CB  THR B 123      22.151  -8.136  -9.745  1.00  0.00           C  
ATOM   1270  OG1 THR B 123      21.107  -9.136  -9.955  1.00  0.00           O  
ATOM   1271  CG2 THR B 123      23.229  -8.295 -10.807  1.00  0.00           C  
ATOM   1272  H   THR B 123      22.744 -10.417  -8.042  1.00  0.00           H  
ATOM   1273  HA  THR B 123      23.528  -7.535  -8.169  1.00  0.00           H  
ATOM   1274  HB  THR B 123      21.708  -7.144  -9.837  1.00  0.00           H  
ATOM   1275  HG1 THR B 123      20.692  -9.074 -10.876  1.00  0.00           H  
ATOM   1276 1HG2 THR B 123      22.782  -8.171 -11.796  1.00  0.00           H  
ATOM   1277 2HG2 THR B 123      23.998  -7.538 -10.657  1.00  0.00           H  
ATOM   1278 3HG2 THR B 123      23.677  -9.279 -10.734  1.00  0.00           H  
ATOM   1279  N   CYS B 124      21.477  -6.775  -6.909  1.00  0.00           N  
ATOM   1280  CA  CYS B 124      20.396  -6.366  -6.020  1.00  0.00           C  
ATOM   1281  C   CYS B 124      19.660  -5.166  -6.559  1.00  0.00           C  
ATOM   1282  O   CYS B 124      20.236  -4.348  -7.275  1.00  0.00           O  
ATOM   1283  CB  CYS B 124      20.884  -6.013  -4.612  1.00  0.00           C  
ATOM   1284  SG  CYS B 124      21.641  -7.365  -3.684  1.00  0.00           S  
ATOM   1285  H   CYS B 124      22.092  -6.068  -7.285  1.00  0.00           H  
ATOM   1286  HA  CYS B 124      19.693  -7.180  -5.949  1.00  0.00           H  
ATOM   1287 1HB  CYS B 124      21.604  -5.203  -4.673  1.00  0.00           H  
ATOM   1288 2HB  CYS B 124      20.036  -5.645  -4.030  1.00  0.00           H  
ATOM   1289  N   LYS B 125      18.407  -5.032  -6.158  1.00  0.00           N  
ATOM   1290  CA  LYS B 125      17.601  -3.880  -6.515  1.00  0.00           C  
ATOM   1291  C   LYS B 125      16.737  -3.427  -5.351  1.00  0.00           C  
ATOM   1292  O   LYS B 125      16.058  -4.233  -4.716  1.00  0.00           O  
ATOM   1293  CB  LYS B 125      16.736  -4.231  -7.739  1.00  0.00           C  
ATOM   1294  CG  LYS B 125      15.849  -3.118  -8.278  1.00  0.00           C  
ATOM   1295  CD  LYS B 125      15.087  -3.563  -9.560  1.00  0.00           C  
ATOM   1296  CE  LYS B 125      15.988  -3.415 -10.793  1.00  0.00           C  
ATOM   1297  NZ  LYS B 125      15.266  -3.648 -12.073  1.00  0.00           N  
ATOM   1298  H   LYS B 125      18.001  -5.788  -5.608  1.00  0.00           H  
ATOM   1299  HA  LYS B 125      18.264  -3.057  -6.777  1.00  0.00           H  
ATOM   1300 1HB  LYS B 125      17.372  -4.589  -8.550  1.00  0.00           H  
ATOM   1301 2HB  LYS B 125      16.068  -5.040  -7.469  1.00  0.00           H  
ATOM   1302 1HG  LYS B 125      15.131  -2.822  -7.516  1.00  0.00           H  
ATOM   1303 2HG  LYS B 125      16.464  -2.252  -8.514  1.00  0.00           H  
ATOM   1304 1HD  LYS B 125      14.788  -4.611  -9.470  1.00  0.00           H  
ATOM   1305 2HD  LYS B 125      14.193  -2.955  -9.690  1.00  0.00           H  
ATOM   1306 1HE  LYS B 125      16.387  -2.403 -10.801  1.00  0.00           H  
ATOM   1307 2HE  LYS B 125      16.816  -4.123 -10.726  1.00  0.00           H  
ATOM   1308 1HZ  LYS B 125      15.899  -3.524 -12.845  1.00  0.00           H  
ATOM   1309 2HZ  LYS B 125      14.906  -4.605 -12.115  1.00  0.00           H  
ATOM   1310 3HZ  LYS B 125      14.503  -3.002 -12.165  1.00  0.00           H  
ATOM   1311  N   LYS B 126      16.779  -2.140  -5.034  1.00  0.00           N  
ATOM   1312  CA  LYS B 126      15.904  -1.657  -3.982  1.00  0.00           C  
ATOM   1313  C   LYS B 126      14.584  -1.228  -4.565  1.00  0.00           C  
ATOM   1314  O   LYS B 126      14.534  -0.448  -5.519  1.00  0.00           O  
ATOM   1315  CB  LYS B 126      16.518  -0.531  -3.165  1.00  0.00           C  
ATOM   1316  CG  LYS B 126      17.649  -0.987  -2.324  1.00  0.00           C  
ATOM   1317  CD  LYS B 126      18.344   0.149  -1.586  1.00  0.00           C  
ATOM   1318  CE  LYS B 126      17.487   0.663  -0.425  1.00  0.00           C  
ATOM   1319  NZ  LYS B 126      18.237   1.636   0.445  1.00  0.00           N  
ATOM   1320  H   LYS B 126      17.376  -1.503  -5.543  1.00  0.00           H  
ATOM   1321  HA  LYS B 126      15.710  -2.475  -3.300  1.00  0.00           H  
ATOM   1322 1HB  LYS B 126      16.860   0.267  -3.820  1.00  0.00           H  
ATOM   1323 2HB  LYS B 126      15.763  -0.121  -2.501  1.00  0.00           H  
ATOM   1324 1HG  LYS B 126      17.230  -1.662  -1.584  1.00  0.00           H  
ATOM   1325 2HG  LYS B 126      18.369  -1.537  -2.924  1.00  0.00           H  
ATOM   1326 1HD  LYS B 126      19.294  -0.214  -1.189  1.00  0.00           H  
ATOM   1327 2HD  LYS B 126      18.545   0.967  -2.274  1.00  0.00           H  
ATOM   1328 1HE  LYS B 126      16.604   1.155  -0.829  1.00  0.00           H  
ATOM   1329 2HE  LYS B 126      17.169  -0.186   0.184  1.00  0.00           H  
ATOM   1330 1HZ  LYS B 126      17.639   1.950   1.197  1.00  0.00           H  
ATOM   1331 2HZ  LYS B 126      19.052   1.179   0.830  1.00  0.00           H  
ATOM   1332 3HZ  LYS B 126      18.528   2.431  -0.106  1.00  0.00           H  
ATOM   1333  N   ILE B 127      13.515  -1.756  -4.007  1.00  0.00           N  
ATOM   1334  CA  ILE B 127      12.204  -1.419  -4.497  1.00  0.00           C  
ATOM   1335  C   ILE B 127      11.276  -1.039  -3.376  1.00  0.00           C  
ATOM   1336  O   ILE B 127      11.450  -1.442  -2.228  1.00  0.00           O  
ATOM   1337  CB  ILE B 127      11.522  -2.603  -5.169  1.00  0.00           C  
ATOM   1338  CG1 ILE B 127      11.371  -3.669  -4.146  1.00  0.00           C  
ATOM   1339  CG2 ILE B 127      12.358  -3.138  -6.329  1.00  0.00           C  
ATOM   1340  CD1 ILE B 127      10.459  -4.711  -4.553  1.00  0.00           C  
ATOM   1341  H   ILE B 127      13.636  -2.392  -3.220  1.00  0.00           H  
ATOM   1342  HA  ILE B 127      12.279  -0.583  -5.189  1.00  0.00           H  
ATOM   1343  HB  ILE B 127      10.530  -2.309  -5.521  1.00  0.00           H  
ATOM   1344 1HG1 ILE B 127      12.355  -4.116  -3.960  1.00  0.00           H  
ATOM   1345 2HG1 ILE B 127      11.006  -3.240  -3.215  1.00  0.00           H  
ATOM   1346 1HG2 ILE B 127      11.858  -3.995  -6.778  1.00  0.00           H  
ATOM   1347 2HG2 ILE B 127      12.485  -2.358  -7.078  1.00  0.00           H  
ATOM   1348 3HG2 ILE B 127      13.338  -3.450  -5.958  1.00  0.00           H  
ATOM   1349 1HD1 ILE B 127      10.399  -5.457  -3.768  1.00  0.00           H  
ATOM   1350 2HD1 ILE B 127       9.497  -4.256  -4.700  1.00  0.00           H  
ATOM   1351 3HD1 ILE B 127      10.796  -5.162  -5.475  1.00  0.00           H  
ATOM   1352  N   ASP B 128      10.248  -0.311  -3.721  1.00  0.00           N  
ATOM   1353  CA  ASP B 128       9.171  -0.038  -2.802  1.00  0.00           C  
ATOM   1354  C   ASP B 128       7.997  -0.894  -3.233  1.00  0.00           C  
ATOM   1355  O   ASP B 128       7.467  -0.746  -4.335  1.00  0.00           O  
ATOM   1356  CB  ASP B 128       8.834   1.440  -2.700  1.00  0.00           C  
ATOM   1357  CG  ASP B 128       7.753   1.726  -1.646  1.00  0.00           C  
ATOM   1358  OD1 ASP B 128       6.937   0.849  -1.366  1.00  0.00           O  
ATOM   1359  OD2 ASP B 128       7.741   2.818  -1.121  1.00  0.00           O  
ATOM   1360  H   ASP B 128      10.188   0.032  -4.671  1.00  0.00           H  
ATOM   1361  HA  ASP B 128       9.464  -0.360  -1.802  1.00  0.00           H  
ATOM   1362 1HB  ASP B 128       9.717   2.002  -2.435  1.00  0.00           H  
ATOM   1363 2HB  ASP B 128       8.502   1.807  -3.662  1.00  0.00           H  
ATOM   1364  N   LEU B 129       7.621  -1.836  -2.397  1.00  0.00           N  
ATOM   1365  CA  LEU B 129       6.585  -2.800  -2.714  1.00  0.00           C  
ATOM   1366  C   LEU B 129       5.248  -2.140  -3.062  1.00  0.00           C  
ATOM   1367  O   LEU B 129       4.418  -2.750  -3.748  1.00  0.00           O  
ATOM   1368  CB  LEU B 129       6.418  -3.719  -1.514  1.00  0.00           C  
ATOM   1369  CG  LEU B 129       7.623  -4.592  -1.248  1.00  0.00           C  
ATOM   1370  CD1 LEU B 129       7.545  -5.214   0.152  1.00  0.00           C  
ATOM   1371  CD2 LEU B 129       7.651  -5.663  -2.293  1.00  0.00           C  
ATOM   1372  H   LEU B 129       8.081  -1.884  -1.498  1.00  0.00           H  
ATOM   1373  HA  LEU B 129       6.917  -3.386  -3.567  1.00  0.00           H  
ATOM   1374 1HB  LEU B 129       6.239  -3.106  -0.630  1.00  0.00           H  
ATOM   1375 2HB  LEU B 129       5.552  -4.361  -1.675  1.00  0.00           H  
ATOM   1376  HG  LEU B 129       8.534  -3.987  -1.311  1.00  0.00           H  
ATOM   1377 1HD1 LEU B 129       8.416  -5.848   0.325  1.00  0.00           H  
ATOM   1378 2HD1 LEU B 129       7.515  -4.428   0.910  1.00  0.00           H  
ATOM   1379 3HD1 LEU B 129       6.648  -5.809   0.208  1.00  0.00           H  
ATOM   1380 1HD2 LEU B 129       8.520  -6.291  -2.133  1.00  0.00           H  
ATOM   1381 2HD2 LEU B 129       6.743  -6.266  -2.223  1.00  0.00           H  
ATOM   1382 3HD2 LEU B 129       7.704  -5.205  -3.262  1.00  0.00           H  
ATOM   1383  N   THR B 130       5.038  -0.889  -2.608  1.00  0.00           N  
ATOM   1384  CA  THR B 130       3.783  -0.181  -2.840  1.00  0.00           C  
ATOM   1385  C   THR B 130       3.792   0.592  -4.150  1.00  0.00           C  
ATOM   1386  O   THR B 130       2.821   1.290  -4.461  1.00  0.00           O  
ATOM   1387  CB  THR B 130       3.451   0.818  -1.705  1.00  0.00           C  
ATOM   1388  OG1 THR B 130       4.408   1.875  -1.654  1.00  0.00           O  
ATOM   1389  CG2 THR B 130       3.447   0.104  -0.401  1.00  0.00           C  
ATOM   1390  H   THR B 130       5.777  -0.403  -2.080  1.00  0.00           H  
ATOM   1391  HA  THR B 130       2.981  -0.917  -2.895  1.00  0.00           H  
ATOM   1392  HB  THR B 130       2.486   1.253  -1.882  1.00  0.00           H  
ATOM   1393  HG1 THR B 130       5.295   1.516  -1.432  1.00  0.00           H  
ATOM   1394 1HG2 THR B 130       3.204   0.807   0.397  1.00  0.00           H  
ATOM   1395 2HG2 THR B 130       2.707  -0.692  -0.427  1.00  0.00           H  
ATOM   1396 3HG2 THR B 130       4.439  -0.322  -0.222  1.00  0.00           H  
ATOM   1397  N   THR B 131       4.893   0.509  -4.891  1.00  0.00           N  
ATOM   1398  CA  THR B 131       5.015   1.231  -6.143  1.00  0.00           C  
ATOM   1399  C   THR B 131       5.112   0.304  -7.346  1.00  0.00           C  
ATOM   1400  O   THR B 131       5.301   0.763  -8.473  1.00  0.00           O  
ATOM   1401  CB  THR B 131       6.235   2.128  -6.123  1.00  0.00           C  
ATOM   1402  OG1 THR B 131       7.418   1.323  -5.985  1.00  0.00           O  
ATOM   1403  CG2 THR B 131       6.099   3.060  -4.913  1.00  0.00           C  
ATOM   1404  H   THR B 131       5.679  -0.057  -4.577  1.00  0.00           H  
ATOM   1405  HA  THR B 131       4.133   1.848  -6.266  1.00  0.00           H  
ATOM   1406  HB  THR B 131       6.293   2.707  -7.041  1.00  0.00           H  
ATOM   1407  HG1 THR B 131       7.288   0.675  -5.263  1.00  0.00           H  
ATOM   1408 1HG2 THR B 131       6.963   3.718  -4.857  1.00  0.00           H  
ATOM   1409 2HG2 THR B 131       5.190   3.655  -5.013  1.00  0.00           H  
ATOM   1410 3HG2 THR B 131       6.039   2.467  -4.000  1.00  0.00           H  
ATOM   1411  N   ILE B 132       5.032  -1.001  -7.097  1.00  0.00           N  
ATOM   1412  CA  ILE B 132       5.100  -2.009  -8.148  1.00  0.00           C  
ATOM   1413  C   ILE B 132       3.831  -2.881  -8.123  1.00  0.00           C  
ATOM   1414  O   ILE B 132       3.882  -4.079  -8.401  1.00  0.00           O  
ATOM   1415  CB  ILE B 132       6.340  -2.905  -8.001  1.00  0.00           C  
ATOM   1416  CG1 ILE B 132       6.387  -3.577  -6.648  1.00  0.00           C  
ATOM   1417  CG2 ILE B 132       7.560  -2.056  -8.154  1.00  0.00           C  
ATOM   1418  CD1 ILE B 132       7.401  -4.721  -6.584  1.00  0.00           C  
ATOM   1419  H   ILE B 132       4.897  -1.302  -6.140  1.00  0.00           H  
ATOM   1420  HA  ILE B 132       5.153  -1.511  -9.115  1.00  0.00           H  
ATOM   1421  HB  ILE B 132       6.342  -3.666  -8.754  1.00  0.00           H  
ATOM   1422 1HG1 ILE B 132       6.657  -2.831  -5.902  1.00  0.00           H  
ATOM   1423 2HG1 ILE B 132       5.402  -3.963  -6.406  1.00  0.00           H  
ATOM   1424 1HG2 ILE B 132       8.450  -2.680  -8.065  1.00  0.00           H  
ATOM   1425 2HG2 ILE B 132       7.545  -1.581  -9.134  1.00  0.00           H  
ATOM   1426 3HG2 ILE B 132       7.574  -1.290  -7.375  1.00  0.00           H  
ATOM   1427 1HD1 ILE B 132       7.392  -5.152  -5.595  1.00  0.00           H  
ATOM   1428 2HD1 ILE B 132       7.158  -5.481  -7.295  1.00  0.00           H  
ATOM   1429 3HD1 ILE B 132       8.390  -4.334  -6.809  1.00  0.00           H  
ATOM   1430  N   VAL B 133       2.706  -2.306  -7.712  1.00  0.00           N  
ATOM   1431  CA  VAL B 133       1.495  -3.096  -7.543  1.00  0.00           C  
ATOM   1432  C   VAL B 133       0.755  -3.430  -8.844  1.00  0.00           C  
ATOM   1433  O   VAL B 133       0.503  -2.555  -9.667  1.00  0.00           O  
ATOM   1434  CB  VAL B 133       0.506  -2.353  -6.632  1.00  0.00           C  
ATOM   1435  CG1 VAL B 133      -0.796  -3.139  -6.543  1.00  0.00           C  
ATOM   1436  CG2 VAL B 133       1.113  -2.123  -5.290  1.00  0.00           C  
ATOM   1437  H   VAL B 133       2.677  -1.300  -7.535  1.00  0.00           H  
ATOM   1438  HA  VAL B 133       1.781  -4.017  -7.046  1.00  0.00           H  
ATOM   1439  HB  VAL B 133       0.286  -1.398  -7.060  1.00  0.00           H  
ATOM   1440 1HG1 VAL B 133      -1.481  -2.601  -5.930  1.00  0.00           H  
ATOM   1441 2HG1 VAL B 133      -1.228  -3.258  -7.533  1.00  0.00           H  
ATOM   1442 3HG1 VAL B 133      -0.599  -4.123  -6.110  1.00  0.00           H  
ATOM   1443 1HG2 VAL B 133       0.412  -1.578  -4.655  1.00  0.00           H  
ATOM   1444 2HG2 VAL B 133       1.352  -3.082  -4.834  1.00  0.00           H  
ATOM   1445 3HG2 VAL B 133       2.026  -1.538  -5.413  1.00  0.00           H  
ATOM   1446  N   LYS B 134       0.411  -4.695  -9.034  1.00  0.00           N  
ATOM   1447  CA  LYS B 134      -0.358  -5.128 -10.190  1.00  0.00           C  
ATOM   1448  C   LYS B 134      -1.762  -5.584  -9.727  1.00  0.00           C  
ATOM   1449  O   LYS B 134      -1.885  -6.673  -9.173  1.00  0.00           O  
ATOM   1450  CB  LYS B 134       0.342  -6.280 -10.883  1.00  0.00           C  
ATOM   1451  CG  LYS B 134      -0.345  -6.719 -12.182  1.00  0.00           C  
ATOM   1452  CD  LYS B 134       0.432  -7.803 -12.889  1.00  0.00           C  
ATOM   1453  CE  LYS B 134      -0.248  -8.223 -14.189  1.00  0.00           C  
ATOM   1454  NZ  LYS B 134       0.570  -9.251 -14.958  1.00  0.00           N  
ATOM   1455  H   LYS B 134       0.694  -5.370  -8.331  1.00  0.00           H  
ATOM   1456  HA  LYS B 134      -0.418  -4.316 -10.905  1.00  0.00           H  
ATOM   1457 1HB  LYS B 134       1.368  -6.001 -11.113  1.00  0.00           H  
ATOM   1458 2HB  LYS B 134       0.368  -7.133 -10.209  1.00  0.00           H  
ATOM   1459 1HG  LYS B 134      -1.352  -7.089 -11.955  1.00  0.00           H  
ATOM   1460 2HG  LYS B 134      -0.441  -5.860 -12.852  1.00  0.00           H  
ATOM   1461 1HD  LYS B 134       1.445  -7.452 -13.102  1.00  0.00           H  
ATOM   1462 2HD  LYS B 134       0.493  -8.670 -12.243  1.00  0.00           H  
ATOM   1463 1HE  LYS B 134      -1.227  -8.639 -13.961  1.00  0.00           H  
ATOM   1464 2HE  LYS B 134      -0.381  -7.339 -14.817  1.00  0.00           H  
ATOM   1465 1HZ  LYS B 134       0.083  -9.504 -15.838  1.00  0.00           H  
ATOM   1466 2HZ  LYS B 134       1.474  -8.866 -15.183  1.00  0.00           H  
ATOM   1467 3HZ  LYS B 134       0.683 -10.084 -14.405  1.00  0.00           H  
ATOM   1468  N   PRO B 135      -2.833  -4.812  -9.943  1.00  0.00           N  
ATOM   1469  CA  PRO B 135      -4.187  -5.087  -9.495  1.00  0.00           C  
ATOM   1470  C   PRO B 135      -4.743  -6.369 -10.077  1.00  0.00           C  
ATOM   1471  O   PRO B 135      -4.280  -6.855 -11.113  1.00  0.00           O  
ATOM   1472  CB  PRO B 135      -4.988  -3.900 -10.030  1.00  0.00           C  
ATOM   1473  CG  PRO B 135      -4.014  -2.813 -10.132  1.00  0.00           C  
ATOM   1474  CD  PRO B 135      -2.700  -3.487 -10.539  1.00  0.00           C  
ATOM   1475  HA  PRO B 135      -4.209  -5.123  -8.405  1.00  0.00           H  
ATOM   1476 1HB  PRO B 135      -5.454  -4.164 -10.983  1.00  0.00           H  
ATOM   1477 2HB  PRO B 135      -5.814  -3.673  -9.339  1.00  0.00           H  
ATOM   1478 1HG  PRO B 135      -4.370  -2.102 -10.867  1.00  0.00           H  
ATOM   1479 2HG  PRO B 135      -3.946  -2.279  -9.181  1.00  0.00           H  
ATOM   1480 1HD  PRO B 135      -2.602  -3.554 -11.637  1.00  0.00           H  
ATOM   1481 2HD  PRO B 135      -1.898  -2.931 -10.074  1.00  0.00           H  
ATOM   1482  N   GLU B 136      -5.715  -6.929  -9.379  1.00  0.00           N  
ATOM   1483  CA  GLU B 136      -6.401  -8.103  -9.874  1.00  0.00           C  
ATOM   1484  C   GLU B 136      -7.232  -7.659 -11.088  1.00  0.00           C  
ATOM   1485  O   GLU B 136      -7.738  -6.529 -11.134  1.00  0.00           O  
ATOM   1486  CB  GLU B 136      -7.300  -8.702  -8.792  1.00  0.00           C  
ATOM   1487  CG  GLU B 136      -6.556  -9.243  -7.555  1.00  0.00           C  
ATOM   1488  CD  GLU B 136      -7.476  -9.914  -6.554  1.00  0.00           C  
ATOM   1489  OE1 GLU B 136      -8.594 -10.220  -6.910  1.00  0.00           O  
ATOM   1490  OE2 GLU B 136      -7.101 -10.034  -5.403  1.00  0.00           O  
ATOM   1491  H   GLU B 136      -6.028  -6.483  -8.520  1.00  0.00           H  
ATOM   1492  HA  GLU B 136      -5.668  -8.842 -10.193  1.00  0.00           H  
ATOM   1493 1HB  GLU B 136      -8.000  -7.941  -8.449  1.00  0.00           H  
ATOM   1494 2HB  GLU B 136      -7.890  -9.514  -9.219  1.00  0.00           H  
ATOM   1495 1HG  GLU B 136      -5.803  -9.960  -7.875  1.00  0.00           H  
ATOM   1496 2HG  GLU B 136      -6.046  -8.412  -7.063  1.00  0.00           H  
ATOM   1497  N   ALA B 137      -7.370  -8.516 -12.080  1.00  0.00           N  
ATOM   1498  CA  ALA B 137      -8.142  -8.100 -13.238  1.00  0.00           C  
ATOM   1499  C   ALA B 137      -9.607  -7.896 -12.856  1.00  0.00           C  
ATOM   1500  O   ALA B 137     -10.090  -8.546 -11.926  1.00  0.00           O  
ATOM   1501  CB  ALA B 137      -8.056  -9.108 -14.366  1.00  0.00           C  
ATOM   1502  H   ALA B 137      -6.950  -9.432 -12.038  1.00  0.00           H  
ATOM   1503  HA  ALA B 137      -7.702  -7.180 -13.593  1.00  0.00           H  
ATOM   1504 1HB  ALA B 137      -8.619  -8.743 -15.229  1.00  0.00           H  
ATOM   1505 2HB  ALA B 137      -7.015  -9.244 -14.653  1.00  0.00           H  
ATOM   1506 3HB  ALA B 137      -8.474 -10.058 -14.042  1.00  0.00           H  
ATOM   1507  N   PRO B 138     -10.311  -6.972 -13.509  1.00  0.00           N  
ATOM   1508  CA  PRO B 138     -11.744  -6.786 -13.480  1.00  0.00           C  
ATOM   1509  C   PRO B 138     -12.474  -8.024 -13.964  1.00  0.00           C  
ATOM   1510  O   PRO B 138     -11.905  -8.834 -14.708  1.00  0.00           O  
ATOM   1511  CB  PRO B 138     -11.966  -5.640 -14.433  1.00  0.00           C  
ATOM   1512  CG  PRO B 138     -10.621  -4.998 -14.588  1.00  0.00           C  
ATOM   1513  CD  PRO B 138      -9.639  -6.116 -14.496  1.00  0.00           C  
ATOM   1514  HA  PRO B 138     -12.057  -6.525 -12.455  1.00  0.00           H  
ATOM   1515 1HB  PRO B 138     -12.373  -6.064 -15.334  1.00  0.00           H  
ATOM   1516 2HB  PRO B 138     -12.718  -4.965 -14.028  1.00  0.00           H  
ATOM   1517 1HG  PRO B 138     -10.538  -4.428 -15.517  1.00  0.00           H  
ATOM   1518 2HG  PRO B 138     -10.483  -4.271 -13.774  1.00  0.00           H  
ATOM   1519 1HD  PRO B 138      -9.503  -6.615 -15.471  1.00  0.00           H  
ATOM   1520 2HD  PRO B 138      -8.715  -5.650 -14.107  1.00  0.00           H  
ATOM   1521  N   PHE B 139     -13.729  -8.158 -13.554  1.00  0.00           N  
ATOM   1522  CA  PHE B 139     -14.555  -9.302 -13.920  1.00  0.00           C  
ATOM   1523  C   PHE B 139     -16.036  -8.946 -14.064  1.00  0.00           C  
ATOM   1524  O   PHE B 139     -16.451  -7.812 -13.795  1.00  0.00           O  
ATOM   1525  CB  PHE B 139     -14.376 -10.397 -12.890  1.00  0.00           C  
ATOM   1526  CG  PHE B 139     -14.816 -10.003 -11.547  1.00  0.00           C  
ATOM   1527  CD1 PHE B 139     -16.088 -10.295 -11.123  1.00  0.00           C  
ATOM   1528  CD2 PHE B 139     -13.970  -9.331 -10.692  1.00  0.00           C  
ATOM   1529  CE1 PHE B 139     -16.528  -9.932  -9.878  1.00  0.00           C  
ATOM   1530  CE2 PHE B 139     -14.408  -8.969  -9.436  1.00  0.00           C  
ATOM   1531  CZ  PHE B 139     -15.687  -9.266  -9.027  1.00  0.00           C  
ATOM   1532  H   PHE B 139     -14.108  -7.438 -12.937  1.00  0.00           H  
ATOM   1533  HA  PHE B 139     -14.205  -9.681 -14.881  1.00  0.00           H  
ATOM   1534 1HB  PHE B 139     -14.939 -11.278 -13.188  1.00  0.00           H  
ATOM   1535 2HB  PHE B 139     -13.322 -10.675 -12.836  1.00  0.00           H  
ATOM   1536  HD1 PHE B 139     -16.754 -10.827 -11.796  1.00  0.00           H  
ATOM   1537  HD2 PHE B 139     -12.952  -9.090 -11.018  1.00  0.00           H  
ATOM   1538  HE1 PHE B 139     -17.550 -10.179  -9.577  1.00  0.00           H  
ATOM   1539  HE2 PHE B 139     -13.745  -8.452  -8.768  1.00  0.00           H  
ATOM   1540  HZ  PHE B 139     -16.030  -8.974  -8.036  1.00  0.00           H  
ATOM   1541  N   ASP B 140     -16.839  -9.899 -14.554  1.00  0.00           N  
ATOM   1542  CA  ASP B 140     -18.261  -9.642 -14.806  1.00  0.00           C  
ATOM   1543  C   ASP B 140     -18.475  -8.465 -15.724  1.00  0.00           C  
ATOM   1544  O   ASP B 140     -19.345  -7.635 -15.496  1.00  0.00           O  
ATOM   1545  CB  ASP B 140     -19.096  -9.434 -13.543  1.00  0.00           C  
ATOM   1546  CG  ASP B 140     -19.238 -10.688 -12.694  1.00  0.00           C  
ATOM   1547  OD1 ASP B 140     -19.193 -11.770 -13.249  1.00  0.00           O  
ATOM   1548  OD2 ASP B 140     -19.393 -10.561 -11.498  1.00  0.00           O  
ATOM   1549  H   ASP B 140     -16.460 -10.813 -14.757  1.00  0.00           H  
ATOM   1550  HA  ASP B 140     -18.672 -10.518 -15.309  1.00  0.00           H  
ATOM   1551 1HB  ASP B 140     -18.656  -8.647 -12.931  1.00  0.00           H  
ATOM   1552 2HB  ASP B 140     -20.091  -9.099 -13.829  1.00  0.00           H  
ATOM   1553  N   LEU B 141     -17.655  -8.382 -16.756  1.00  0.00           N  
ATOM   1554  CA  LEU B 141     -17.839  -7.353 -17.749  1.00  0.00           C  
ATOM   1555  C   LEU B 141     -19.105  -7.665 -18.504  1.00  0.00           C  
ATOM   1556  O   LEU B 141     -19.301  -8.796 -18.951  1.00  0.00           O  
ATOM   1557  CB  LEU B 141     -16.636  -7.258 -18.687  1.00  0.00           C  
ATOM   1558  CG  LEU B 141     -16.724  -6.194 -19.786  1.00  0.00           C  
ATOM   1559  CD1 LEU B 141     -16.722  -4.824 -19.192  1.00  0.00           C  
ATOM   1560  CD2 LEU B 141     -15.516  -6.338 -20.666  1.00  0.00           C  
ATOM   1561  H   LEU B 141     -16.930  -9.071 -16.870  1.00  0.00           H  
ATOM   1562  HA  LEU B 141     -17.964  -6.401 -17.249  1.00  0.00           H  
ATOM   1563 1HB  LEU B 141     -15.746  -7.048 -18.097  1.00  0.00           H  
ATOM   1564 2HB  LEU B 141     -16.504  -8.223 -19.177  1.00  0.00           H  
ATOM   1565  HG  LEU B 141     -17.639  -6.325 -20.369  1.00  0.00           H  
ATOM   1566 1HD1 LEU B 141     -16.761  -4.088 -19.989  1.00  0.00           H  
ATOM   1567 2HD1 LEU B 141     -17.585  -4.710 -18.556  1.00  0.00           H  
ATOM   1568 3HD1 LEU B 141     -15.817  -4.682 -18.610  1.00  0.00           H  
ATOM   1569 1HD2 LEU B 141     -15.542  -5.586 -21.443  1.00  0.00           H  
ATOM   1570 2HD2 LEU B 141     -14.622  -6.198 -20.064  1.00  0.00           H  
ATOM   1571 3HD2 LEU B 141     -15.498  -7.335 -21.118  1.00  0.00           H  
ATOM   1572  N   SER B 142     -19.965  -6.673 -18.630  1.00  0.00           N  
ATOM   1573  CA  SER B 142     -21.228  -6.844 -19.323  1.00  0.00           C  
ATOM   1574  C   SER B 142     -21.670  -5.560 -20.010  1.00  0.00           C  
ATOM   1575  O   SER B 142     -21.526  -4.463 -19.460  1.00  0.00           O  
ATOM   1576  CB  SER B 142     -22.279  -7.272 -18.327  1.00  0.00           C  
ATOM   1577  OG  SER B 142     -23.524  -7.415 -18.936  1.00  0.00           O  
ATOM   1578  H   SER B 142     -19.742  -5.789 -18.178  1.00  0.00           H  
ATOM   1579  HA  SER B 142     -21.107  -7.614 -20.079  1.00  0.00           H  
ATOM   1580 1HB  SER B 142     -21.982  -8.211 -17.860  1.00  0.00           H  
ATOM   1581 2HB  SER B 142     -22.344  -6.519 -17.539  1.00  0.00           H  
ATOM   1582  HG  SER B 142     -23.985  -6.581 -18.782  1.00  0.00           H  
ATOM   1583  N   VAL B 143     -22.225  -5.693 -21.216  1.00  0.00           N  
ATOM   1584  CA  VAL B 143     -22.722  -4.523 -21.934  1.00  0.00           C  
ATOM   1585  C   VAL B 143     -24.198  -4.656 -22.184  1.00  0.00           C  
ATOM   1586  O   VAL B 143     -24.656  -5.693 -22.663  1.00  0.00           O  
ATOM   1587  CB  VAL B 143     -22.018  -4.313 -23.286  1.00  0.00           C  
ATOM   1588  CG1 VAL B 143     -22.591  -3.073 -23.977  1.00  0.00           C  
ATOM   1589  CG2 VAL B 143     -20.536  -4.191 -23.063  1.00  0.00           C  
ATOM   1590  H   VAL B 143     -22.307  -6.614 -21.628  1.00  0.00           H  
ATOM   1591  HA  VAL B 143     -22.546  -3.645 -21.329  1.00  0.00           H  
ATOM   1592  HB  VAL B 143     -22.216  -5.143 -23.939  1.00  0.00           H  
ATOM   1593 1HG1 VAL B 143     -22.097  -2.932 -24.936  1.00  0.00           H  
ATOM   1594 2HG1 VAL B 143     -23.655  -3.198 -24.142  1.00  0.00           H  
ATOM   1595 3HG1 VAL B 143     -22.425  -2.197 -23.346  1.00  0.00           H  
ATOM   1596 1HG2 VAL B 143     -20.050  -4.038 -24.018  1.00  0.00           H  
ATOM   1597 2HG2 VAL B 143     -20.343  -3.353 -22.416  1.00  0.00           H  
ATOM   1598 3HG2 VAL B 143     -20.151  -5.094 -22.600  1.00  0.00           H  
ATOM   1599  N   VAL B 144     -24.940  -3.617 -21.842  1.00  0.00           N  
ATOM   1600  CA  VAL B 144     -26.370  -3.609 -22.054  1.00  0.00           C  
ATOM   1601  C   VAL B 144     -26.815  -2.490 -22.952  1.00  0.00           C  
ATOM   1602  O   VAL B 144     -26.497  -1.326 -22.726  1.00  0.00           O  
ATOM   1603  CB  VAL B 144     -27.125  -3.522 -20.721  1.00  0.00           C  
ATOM   1604  CG1 VAL B 144     -28.626  -3.467 -20.972  1.00  0.00           C  
ATOM   1605  CG2 VAL B 144     -26.788  -4.761 -19.882  1.00  0.00           C  
ATOM   1606  H   VAL B 144     -24.485  -2.810 -21.422  1.00  0.00           H  
ATOM   1607  HA  VAL B 144     -26.645  -4.547 -22.526  1.00  0.00           H  
ATOM   1608  HB  VAL B 144     -26.834  -2.613 -20.193  1.00  0.00           H  
ATOM   1609 1HG1 VAL B 144     -29.152  -3.409 -20.022  1.00  0.00           H  
ATOM   1610 2HG1 VAL B 144     -28.869  -2.588 -21.568  1.00  0.00           H  
ATOM   1611 3HG1 VAL B 144     -28.939  -4.362 -21.507  1.00  0.00           H  
ATOM   1612 1HG2 VAL B 144     -27.320  -4.715 -18.935  1.00  0.00           H  
ATOM   1613 2HG2 VAL B 144     -27.090  -5.658 -20.426  1.00  0.00           H  
ATOM   1614 3HG2 VAL B 144     -25.715  -4.799 -19.692  1.00  0.00           H  
ATOM   1615  N   TYR B 145     -27.553  -2.847 -23.987  1.00  0.00           N  
ATOM   1616  CA  TYR B 145     -28.081  -1.856 -24.900  1.00  0.00           C  
ATOM   1617  C   TYR B 145     -29.423  -1.367 -24.399  1.00  0.00           C  
ATOM   1618  O   TYR B 145     -30.294  -2.167 -24.046  1.00  0.00           O  
ATOM   1619  CB  TYR B 145     -28.189  -2.414 -26.318  1.00  0.00           C  
ATOM   1620  CG  TYR B 145     -28.805  -1.437 -27.296  1.00  0.00           C  
ATOM   1621  CD1 TYR B 145     -28.106  -0.308 -27.692  1.00  0.00           C  
ATOM   1622  CD2 TYR B 145     -30.067  -1.684 -27.811  1.00  0.00           C  
ATOM   1623  CE1 TYR B 145     -28.661   0.581 -28.590  1.00  0.00           C  
ATOM   1624  CE2 TYR B 145     -30.627  -0.804 -28.709  1.00  0.00           C  
ATOM   1625  CZ  TYR B 145     -29.935   0.330 -29.099  1.00  0.00           C  
ATOM   1626  OH  TYR B 145     -30.523   1.206 -30.001  1.00  0.00           O  
ATOM   1627  H   TYR B 145     -27.761  -3.823 -24.136  1.00  0.00           H  
ATOM   1628  HA  TYR B 145     -27.409  -1.001 -24.927  1.00  0.00           H  
ATOM   1629 1HB  TYR B 145     -27.204  -2.691 -26.679  1.00  0.00           H  
ATOM   1630 2HB  TYR B 145     -28.799  -3.318 -26.305  1.00  0.00           H  
ATOM   1631  HD1 TYR B 145     -27.122  -0.115 -27.284  1.00  0.00           H  
ATOM   1632  HD2 TYR B 145     -30.618  -2.575 -27.505  1.00  0.00           H  
ATOM   1633  HE1 TYR B 145     -28.107   1.472 -28.887  1.00  0.00           H  
ATOM   1634  HE2 TYR B 145     -31.622  -0.999 -29.110  1.00  0.00           H  
ATOM   1635  HH  TYR B 145     -29.902   1.922 -30.226  1.00  0.00           H  
ATOM   1636  N   ARG B 146     -29.586  -0.055 -24.335  1.00  0.00           N  
ATOM   1637  CA  ARG B 146     -30.852   0.496 -23.905  1.00  0.00           C  
ATOM   1638  C   ARG B 146     -31.523   1.167 -25.085  1.00  0.00           C  
ATOM   1639  O   ARG B 146     -31.140   2.269 -25.502  1.00  0.00           O  
ATOM   1640  CB  ARG B 146     -30.683   1.483 -22.777  1.00  0.00           C  
ATOM   1641  CG  ARG B 146     -30.031   0.912 -21.530  1.00  0.00           C  
ATOM   1642  CD  ARG B 146     -30.112   1.850 -20.385  1.00  0.00           C  
ATOM   1643  NE  ARG B 146     -29.440   3.120 -20.651  1.00  0.00           N  
ATOM   1644  CZ  ARG B 146     -29.502   4.201 -19.837  1.00  0.00           C  
ATOM   1645  NH1 ARG B 146     -30.180   4.141 -18.689  1.00  0.00           N  
ATOM   1646  NH2 ARG B 146     -28.884   5.315 -20.189  1.00  0.00           N  
ATOM   1647  H   ARG B 146     -28.817   0.558 -24.613  1.00  0.00           H  
ATOM   1648  HA  ARG B 146     -31.492  -0.314 -23.555  1.00  0.00           H  
ATOM   1649 1HB  ARG B 146     -30.062   2.300 -23.120  1.00  0.00           H  
ATOM   1650 2HB  ARG B 146     -31.649   1.895 -22.497  1.00  0.00           H  
ATOM   1651 1HG  ARG B 146     -30.522  -0.022 -21.256  1.00  0.00           H  
ATOM   1652 2HG  ARG B 146     -28.973   0.717 -21.737  1.00  0.00           H  
ATOM   1653 1HD  ARG B 146     -31.156   2.059 -20.165  1.00  0.00           H  
ATOM   1654 2HD  ARG B 146     -29.642   1.395 -19.513  1.00  0.00           H  
ATOM   1655  HE  ARG B 146     -28.897   3.218 -21.539  1.00  0.00           H  
ATOM   1656 1HH1 ARG B 146     -30.646   3.290 -18.416  1.00  0.00           H  
ATOM   1657 2HH1 ARG B 146     -30.224   4.955 -18.075  1.00  0.00           H  
ATOM   1658 1HH2 ARG B 146     -28.364   5.355 -21.090  1.00  0.00           H  
ATOM   1659 2HH2 ARG B 146     -28.921   6.123 -19.595  1.00  0.00           H  
ATOM   1660  N   GLU B 147     -32.509   0.458 -25.643  1.00  0.00           N  
ATOM   1661  CA  GLU B 147     -33.244   0.859 -26.844  1.00  0.00           C  
ATOM   1662  C   GLU B 147     -34.021   2.161 -26.646  1.00  0.00           C  
ATOM   1663  O   GLU B 147     -34.355   2.866 -27.611  1.00  0.00           O  
ATOM   1664  CB  GLU B 147     -34.143  -0.308 -27.272  1.00  0.00           C  
ATOM   1665  CG  GLU B 147     -35.312  -0.639 -26.314  1.00  0.00           C  
ATOM   1666  CD  GLU B 147     -36.145  -1.866 -26.764  1.00  0.00           C  
ATOM   1667  OE1 GLU B 147     -35.907  -2.369 -27.843  1.00  0.00           O  
ATOM   1668  OE2 GLU B 147     -37.007  -2.279 -26.022  1.00  0.00           O  
ATOM   1669  H   GLU B 147     -32.740  -0.433 -25.220  1.00  0.00           H  
ATOM   1670  HA  GLU B 147     -32.524   1.035 -27.641  1.00  0.00           H  
ATOM   1671 1HB  GLU B 147     -34.531  -0.109 -28.264  1.00  0.00           H  
ATOM   1672 2HB  GLU B 147     -33.534  -1.208 -27.349  1.00  0.00           H  
ATOM   1673 1HG  GLU B 147     -34.901  -0.837 -25.324  1.00  0.00           H  
ATOM   1674 2HG  GLU B 147     -35.965   0.228 -26.235  1.00  0.00           H  
ATOM   1675  N   GLY B 148     -34.326   2.458 -25.379  1.00  0.00           N  
ATOM   1676  CA  GLY B 148     -34.980   3.692 -24.994  1.00  0.00           C  
ATOM   1677  C   GLY B 148     -34.020   4.865 -25.211  1.00  0.00           C  
ATOM   1678  O   GLY B 148     -34.308   5.812 -25.954  1.00  0.00           O  
ATOM   1679  H   GLY B 148     -34.051   1.804 -24.664  1.00  0.00           H  
ATOM   1680 1HA  GLY B 148     -35.891   3.828 -25.572  1.00  0.00           H  
ATOM   1681 2HA  GLY B 148     -35.267   3.640 -23.944  1.00  0.00           H  
ATOM   1682  N   ALA B 149     -32.855   4.753 -24.561  1.00  0.00           N  
ATOM   1683  CA  ALA B 149     -31.794   5.762 -24.550  1.00  0.00           C  
ATOM   1684  C   ALA B 149     -30.855   5.743 -25.765  1.00  0.00           C  
ATOM   1685  O   ALA B 149     -30.069   6.675 -25.949  1.00  0.00           O  
ATOM   1686  CB  ALA B 149     -30.960   5.572 -23.300  1.00  0.00           C  
ATOM   1687  H   ALA B 149     -32.701   3.918 -24.019  1.00  0.00           H  
ATOM   1688  HA  ALA B 149     -32.273   6.740 -24.519  1.00  0.00           H  
ATOM   1689 1HB  ALA B 149     -30.192   6.343 -23.248  1.00  0.00           H  
ATOM   1690 2HB  ALA B 149     -31.593   5.630 -22.418  1.00  0.00           H  
ATOM   1691 3HB  ALA B 149     -30.482   4.597 -23.338  1.00  0.00           H  
ATOM   1692  N   ASN B 150     -30.944   4.716 -26.608  1.00  0.00           N  
ATOM   1693  CA  ASN B 150     -30.030   4.579 -27.745  1.00  0.00           C  
ATOM   1694  C   ASN B 150     -28.563   4.622 -27.341  1.00  0.00           C  
ATOM   1695  O   ASN B 150     -27.736   5.326 -27.952  1.00  0.00           O  
ATOM   1696  CB  ASN B 150     -30.338   5.606 -28.810  1.00  0.00           C  
ATOM   1697  CG  ASN B 150     -31.614   5.292 -29.453  1.00  0.00           C  
ATOM   1698  OD1 ASN B 150     -32.642   5.926 -29.186  1.00  0.00           O  
ATOM   1699  ND2 ASN B 150     -31.577   4.321 -30.341  1.00  0.00           N  
ATOM   1700  H   ASN B 150     -31.590   3.960 -26.409  1.00  0.00           H  
ATOM   1701  HA  ASN B 150     -30.199   3.593 -28.184  1.00  0.00           H  
ATOM   1702 1HB  ASN B 150     -30.380   6.608 -28.395  1.00  0.00           H  
ATOM   1703 2HB  ASN B 150     -29.548   5.590 -29.564  1.00  0.00           H  
ATOM   1704 1HD2 ASN B 150     -32.405   4.055 -30.832  1.00  0.00           H  
ATOM   1705 2HD2 ASN B 150     -30.688   3.853 -30.549  1.00  0.00           H  
ATOM   1706  N   ASP B 151     -28.244   3.848 -26.302  1.00  0.00           N  
ATOM   1707  CA  ASP B 151     -26.860   3.760 -25.854  1.00  0.00           C  
ATOM   1708  C   ASP B 151     -26.467   2.373 -25.345  1.00  0.00           C  
ATOM   1709  O   ASP B 151     -27.308   1.478 -25.220  1.00  0.00           O  
ATOM   1710  CB  ASP B 151     -26.608   4.803 -24.755  1.00  0.00           C  
ATOM   1711  CG  ASP B 151     -27.450   4.612 -23.474  1.00  0.00           C  
ATOM   1712  OD1 ASP B 151     -27.962   3.537 -23.229  1.00  0.00           O  
ATOM   1713  OD2 ASP B 151     -27.567   5.563 -22.727  1.00  0.00           O  
ATOM   1714  H   ASP B 151     -28.995   3.319 -25.857  1.00  0.00           H  
ATOM   1715  HA  ASP B 151     -26.211   3.989 -26.696  1.00  0.00           H  
ATOM   1716 1HB  ASP B 151     -25.566   4.795 -24.481  1.00  0.00           H  
ATOM   1717 2HB  ASP B 151     -26.827   5.794 -25.156  1.00  0.00           H  
ATOM   1718  N   PHE B 152     -25.187   2.233 -24.984  1.00  0.00           N  
ATOM   1719  CA  PHE B 152     -24.622   0.991 -24.476  1.00  0.00           C  
ATOM   1720  C   PHE B 152     -23.984   1.191 -23.125  1.00  0.00           C  
ATOM   1721  O   PHE B 152     -23.020   1.955 -22.982  1.00  0.00           O  
ATOM   1722  CB  PHE B 152     -23.569   0.448 -25.437  1.00  0.00           C  
ATOM   1723  CG  PHE B 152     -24.093   0.078 -26.784  1.00  0.00           C  
ATOM   1724  CD1 PHE B 152     -24.241   1.032 -27.777  1.00  0.00           C  
ATOM   1725  CD2 PHE B 152     -24.445  -1.233 -27.064  1.00  0.00           C  
ATOM   1726  CE1 PHE B 152     -24.731   0.669 -29.015  1.00  0.00           C  
ATOM   1727  CE2 PHE B 152     -24.931  -1.580 -28.304  1.00  0.00           C  
ATOM   1728  CZ  PHE B 152     -25.071  -0.615 -29.267  1.00  0.00           C  
ATOM   1729  H   PHE B 152     -24.561   3.019 -25.106  1.00  0.00           H  
ATOM   1730  HA  PHE B 152     -25.421   0.259 -24.368  1.00  0.00           H  
ATOM   1731 1HB  PHE B 152     -22.802   1.198 -25.575  1.00  0.00           H  
ATOM   1732 2HB  PHE B 152     -23.097  -0.421 -25.000  1.00  0.00           H  
ATOM   1733  HD1 PHE B 152     -23.968   2.074 -27.571  1.00  0.00           H  
ATOM   1734  HD2 PHE B 152     -24.334  -1.993 -26.290  1.00  0.00           H  
ATOM   1735  HE1 PHE B 152     -24.850   1.396 -29.791  1.00  0.00           H  
ATOM   1736  HE2 PHE B 152     -25.208  -2.615 -28.515  1.00  0.00           H  
ATOM   1737  HZ  PHE B 152     -25.449  -0.868 -30.230  1.00  0.00           H  
ATOM   1738  N   VAL B 153     -24.502   0.500 -22.133  1.00  0.00           N  
ATOM   1739  CA  VAL B 153     -24.001   0.672 -20.787  1.00  0.00           C  
ATOM   1740  C   VAL B 153     -23.041  -0.439 -20.462  1.00  0.00           C  
ATOM   1741  O   VAL B 153     -23.402  -1.612 -20.534  1.00  0.00           O  
ATOM   1742  CB  VAL B 153     -25.168   0.683 -19.798  1.00  0.00           C  
ATOM   1743  CG1 VAL B 153     -24.647   0.844 -18.406  1.00  0.00           C  
ATOM   1744  CG2 VAL B 153     -26.116   1.813 -20.165  1.00  0.00           C  
ATOM   1745  H   VAL B 153     -25.277  -0.129 -22.305  1.00  0.00           H  
ATOM   1746  HA  VAL B 153     -23.472   1.624 -20.717  1.00  0.00           H  
ATOM   1747  HB  VAL B 153     -25.697  -0.271 -19.851  1.00  0.00           H  
ATOM   1748 1HG1 VAL B 153     -25.481   0.840 -17.707  1.00  0.00           H  
ATOM   1749 2HG1 VAL B 153     -23.983   0.029 -18.185  1.00  0.00           H  
ATOM   1750 3HG1 VAL B 153     -24.101   1.789 -18.336  1.00  0.00           H  
ATOM   1751 1HG2 VAL B 153     -26.952   1.826 -19.472  1.00  0.00           H  
ATOM   1752 2HG2 VAL B 153     -25.582   2.764 -20.113  1.00  0.00           H  
ATOM   1753 3HG2 VAL B 153     -26.493   1.666 -21.185  1.00  0.00           H  
ATOM   1754  N   VAL B 154     -21.812  -0.062 -20.147  1.00  0.00           N  
ATOM   1755  CA  VAL B 154     -20.739  -0.999 -19.906  1.00  0.00           C  
ATOM   1756  C   VAL B 154     -20.446  -1.061 -18.419  1.00  0.00           C  
ATOM   1757  O   VAL B 154     -20.057  -0.054 -17.814  1.00  0.00           O  
ATOM   1758  CB  VAL B 154     -19.468  -0.515 -20.619  1.00  0.00           C  
ATOM   1759  CG1 VAL B 154     -18.341  -1.508 -20.381  1.00  0.00           C  
ATOM   1760  CG2 VAL B 154     -19.751  -0.258 -22.108  1.00  0.00           C  
ATOM   1761  H   VAL B 154     -21.599   0.925 -20.098  1.00  0.00           H  
ATOM   1762  HA  VAL B 154     -21.027  -1.988 -20.264  1.00  0.00           H  
ATOM   1763  HB  VAL B 154     -19.163   0.413 -20.173  1.00  0.00           H  
ATOM   1764 1HG1 VAL B 154     -17.428  -1.146 -20.851  1.00  0.00           H  
ATOM   1765 2HG1 VAL B 154     -18.177  -1.617 -19.308  1.00  0.00           H  
ATOM   1766 3HG1 VAL B 154     -18.613  -2.476 -20.805  1.00  0.00           H  
ATOM   1767 1HG2 VAL B 154     -18.847   0.117 -22.590  1.00  0.00           H  
ATOM   1768 2HG2 VAL B 154     -20.064  -1.164 -22.593  1.00  0.00           H  
ATOM   1769 3HG2 VAL B 154     -20.544   0.493 -22.200  1.00  0.00           H  
ATOM   1770  N   THR B 155     -20.634  -2.235 -17.822  1.00  0.00           N  
ATOM   1771  CA  THR B 155     -20.412  -2.362 -16.393  1.00  0.00           C  
ATOM   1772  C   THR B 155     -19.471  -3.494 -16.075  1.00  0.00           C  
ATOM   1773  O   THR B 155     -19.366  -4.477 -16.808  1.00  0.00           O  
ATOM   1774  CB  THR B 155     -21.730  -2.604 -15.629  1.00  0.00           C  
ATOM   1775  OG1 THR B 155     -22.339  -3.819 -16.078  1.00  0.00           O  
ATOM   1776  CG2 THR B 155     -22.669  -1.482 -15.859  1.00  0.00           C  
ATOM   1777  H   THR B 155     -20.953  -3.035 -18.369  1.00  0.00           H  
ATOM   1778  HA  THR B 155     -19.958  -1.443 -16.021  1.00  0.00           H  
ATOM   1779  HB  THR B 155     -21.519  -2.682 -14.564  1.00  0.00           H  
ATOM   1780  HG1 THR B 155     -22.535  -3.748 -17.023  1.00  0.00           H  
ATOM   1781 1HG2 THR B 155     -23.592  -1.663 -15.311  1.00  0.00           H  
ATOM   1782 2HG2 THR B 155     -22.213  -0.555 -15.517  1.00  0.00           H  
ATOM   1783 3HG2 THR B 155     -22.881  -1.422 -16.916  1.00  0.00           H  
ATOM   1784  N   PHE B 156     -18.805  -3.375 -14.948  1.00  0.00           N  
ATOM   1785  CA  PHE B 156     -17.907  -4.423 -14.482  1.00  0.00           C  
ATOM   1786  C   PHE B 156     -17.685  -4.313 -12.986  1.00  0.00           C  
ATOM   1787  O   PHE B 156     -18.183  -3.386 -12.346  1.00  0.00           O  
ATOM   1788  CB  PHE B 156     -16.611  -4.381 -15.285  1.00  0.00           C  
ATOM   1789  CG  PHE B 156     -15.870  -3.093 -15.219  1.00  0.00           C  
ATOM   1790  CD1 PHE B 156     -14.883  -2.897 -14.299  1.00  0.00           C  
ATOM   1791  CD2 PHE B 156     -16.181  -2.054 -16.106  1.00  0.00           C  
ATOM   1792  CE1 PHE B 156     -14.196  -1.710 -14.258  1.00  0.00           C  
ATOM   1793  CE2 PHE B 156     -15.508  -0.869 -16.059  1.00  0.00           C  
ATOM   1794  CZ  PHE B 156     -14.506  -0.697 -15.134  1.00  0.00           C  
ATOM   1795  H   PHE B 156     -18.904  -2.504 -14.415  1.00  0.00           H  
ATOM   1796  HA  PHE B 156     -18.376  -5.390 -14.676  1.00  0.00           H  
ATOM   1797 1HB  PHE B 156     -15.950  -5.177 -14.936  1.00  0.00           H  
ATOM   1798 2HB  PHE B 156     -16.825  -4.584 -16.309  1.00  0.00           H  
ATOM   1799  HD1 PHE B 156     -14.643  -3.697 -13.597  1.00  0.00           H  
ATOM   1800  HD2 PHE B 156     -16.965  -2.195 -16.843  1.00  0.00           H  
ATOM   1801  HE1 PHE B 156     -13.409  -1.571 -13.523  1.00  0.00           H  
ATOM   1802  HE2 PHE B 156     -15.761  -0.069 -16.754  1.00  0.00           H  
ATOM   1803  HZ  PHE B 156     -13.964   0.240 -15.084  1.00  0.00           H  
ATOM   1804  N   ASN B 157     -16.953  -5.256 -12.416  1.00  0.00           N  
ATOM   1805  CA  ASN B 157     -16.665  -5.166 -11.004  1.00  0.00           C  
ATOM   1806  C   ASN B 157     -15.186  -5.453 -10.786  1.00  0.00           C  
ATOM   1807  O   ASN B 157     -14.482  -5.963 -11.664  1.00  0.00           O  
ATOM   1808  CB  ASN B 157     -17.538  -6.175 -10.243  1.00  0.00           C  
ATOM   1809  CG  ASN B 157     -17.676  -5.920  -8.710  1.00  0.00           C  
ATOM   1810  OD1 ASN B 157     -16.966  -5.078  -8.138  1.00  0.00           O  
ATOM   1811  ND2 ASN B 157     -18.571  -6.657  -8.060  1.00  0.00           N  
ATOM   1812  H   ASN B 157     -16.615  -6.049 -12.960  1.00  0.00           H  
ATOM   1813  HA  ASN B 157     -16.864  -4.154 -10.648  1.00  0.00           H  
ATOM   1814 1HB  ASN B 157     -18.537  -6.177 -10.680  1.00  0.00           H  
ATOM   1815 2HB  ASN B 157     -17.130  -7.162 -10.401  1.00  0.00           H  
ATOM   1816 1HD2 ASN B 157     -18.695  -6.540  -7.072  1.00  0.00           H  
ATOM   1817 2HD2 ASN B 157     -19.121  -7.330  -8.557  1.00  0.00           H  
ATOM   1818  N   THR B 158     -14.717  -5.134  -9.596  1.00  0.00           N  
ATOM   1819  CA  THR B 158     -13.343  -5.403  -9.217  1.00  0.00           C  
ATOM   1820  C   THR B 158     -13.284  -5.725  -7.757  1.00  0.00           C  
ATOM   1821  O   THR B 158     -13.947  -5.095  -6.928  1.00  0.00           O  
ATOM   1822  CB  THR B 158     -12.393  -4.223  -9.509  1.00  0.00           C  
ATOM   1823  OG1 THR B 158     -11.070  -4.568  -9.077  1.00  0.00           O  
ATOM   1824  CG2 THR B 158     -12.806  -3.042  -8.780  1.00  0.00           C  
ATOM   1825  H   THR B 158     -15.369  -4.742  -8.921  1.00  0.00           H  
ATOM   1826  HA  THR B 158     -12.985  -6.272  -9.768  1.00  0.00           H  
ATOM   1827  HB  THR B 158     -12.387  -4.011 -10.582  1.00  0.00           H  
ATOM   1828  HG1 THR B 158     -10.615  -5.050  -9.788  1.00  0.00           H  
ATOM   1829 1HG2 THR B 158     -12.125  -2.226  -8.983  1.00  0.00           H  
ATOM   1830 2HG2 THR B 158     -13.815  -2.763  -9.079  1.00  0.00           H  
ATOM   1831 3HG2 THR B 158     -12.784  -3.284  -7.730  1.00  0.00           H  
ATOM   1832  N   SER B 159     -12.393  -6.633  -7.424  1.00  0.00           N  
ATOM   1833  CA  SER B 159     -12.217  -7.028  -6.051  1.00  0.00           C  
ATOM   1834  C   SER B 159     -11.584  -5.928  -5.228  1.00  0.00           C  
ATOM   1835  O   SER B 159     -11.654  -5.942  -4.000  1.00  0.00           O  
ATOM   1836  CB  SER B 159     -11.372  -8.265  -6.004  1.00  0.00           C  
ATOM   1837  OG  SER B 159     -10.096  -7.985  -6.452  1.00  0.00           O  
ATOM   1838  H   SER B 159     -11.850  -7.088  -8.147  1.00  0.00           H  
ATOM   1839  HA  SER B 159     -13.198  -7.252  -5.629  1.00  0.00           H  
ATOM   1840 1HB  SER B 159     -11.329  -8.654  -4.990  1.00  0.00           H  
ATOM   1841 2HB  SER B 159     -11.818  -9.033  -6.634  1.00  0.00           H  
ATOM   1842  HG  SER B 159      -9.663  -8.857  -6.575  1.00  0.00           H  
ATOM   1843  N   HIS B 160     -11.012  -4.933  -5.888  1.00  0.00           N  
ATOM   1844  CA  HIS B 160     -10.350  -3.878  -5.163  1.00  0.00           C  
ATOM   1845  C   HIS B 160     -11.283  -2.989  -4.380  1.00  0.00           C  
ATOM   1846  O   HIS B 160     -10.878  -2.361  -3.406  1.00  0.00           O  
ATOM   1847  CB  HIS B 160      -9.491  -3.108  -6.103  1.00  0.00           C  
ATOM   1848  CG  HIS B 160      -8.269  -3.885  -6.425  1.00  0.00           C  
ATOM   1849  ND1 HIS B 160      -7.058  -3.605  -5.847  1.00  0.00           N  
ATOM   1850  CD2 HIS B 160      -8.069  -4.963  -7.231  1.00  0.00           C  
ATOM   1851  CE1 HIS B 160      -6.149  -4.448  -6.286  1.00  0.00           C  
ATOM   1852  NE2 HIS B 160      -6.735  -5.299  -7.138  1.00  0.00           N  
ATOM   1853  H   HIS B 160     -11.008  -4.923  -6.915  1.00  0.00           H  
ATOM   1854  HA  HIS B 160      -9.676  -4.324  -4.449  1.00  0.00           H  
ATOM   1855 1HB  HIS B 160     -10.053  -2.920  -7.011  1.00  0.00           H  
ATOM   1856 2HB  HIS B 160      -9.211  -2.148  -5.668  1.00  0.00           H  
ATOM   1857  HD1 HIS B 160      -6.893  -2.813  -5.224  1.00  0.00           H  
ATOM   1858  HD2 HIS B 160      -8.734  -5.543  -7.868  1.00  0.00           H  
ATOM   1859  HE1 HIS B 160      -5.119  -4.379  -5.935  1.00  0.00           H  
ATOM   1860  N   LEU B 161     -12.555  -2.972  -4.727  1.00  0.00           N  
ATOM   1861  CA  LEU B 161     -13.480  -2.110  -4.004  1.00  0.00           C  
ATOM   1862  C   LEU B 161     -13.646  -2.546  -2.555  1.00  0.00           C  
ATOM   1863  O   LEU B 161     -14.068  -1.757  -1.716  1.00  0.00           O  
ATOM   1864  CB  LEU B 161     -14.836  -2.103  -4.704  1.00  0.00           C  
ATOM   1865  CG  LEU B 161     -14.831  -1.444  -6.084  1.00  0.00           C  
ATOM   1866  CD1 LEU B 161     -16.108  -1.777  -6.818  1.00  0.00           C  
ATOM   1867  CD2 LEU B 161     -14.646   0.043  -5.930  1.00  0.00           C  
ATOM   1868  H   LEU B 161     -12.892  -3.557  -5.497  1.00  0.00           H  
ATOM   1869  HA  LEU B 161     -13.076  -1.098  -4.012  1.00  0.00           H  
ATOM   1870 1HB  LEU B 161     -15.165  -3.138  -4.831  1.00  0.00           H  
ATOM   1871 2HB  LEU B 161     -15.553  -1.583  -4.074  1.00  0.00           H  
ATOM   1872  HG  LEU B 161     -14.028  -1.826  -6.645  1.00  0.00           H  
ATOM   1873 1HD1 LEU B 161     -16.087  -1.321  -7.805  1.00  0.00           H  
ATOM   1874 2HD1 LEU B 161     -16.191  -2.862  -6.921  1.00  0.00           H  
ATOM   1875 3HD1 LEU B 161     -16.960  -1.398  -6.258  1.00  0.00           H  
ATOM   1876 1HD2 LEU B 161     -14.622   0.509  -6.917  1.00  0.00           H  
ATOM   1877 2HD2 LEU B 161     -15.471   0.456  -5.352  1.00  0.00           H  
ATOM   1878 3HD2 LEU B 161     -13.703   0.242  -5.413  1.00  0.00           H  
ATOM   1879  N   GLN B 162     -13.379  -3.823  -2.276  1.00  0.00           N  
ATOM   1880  CA  GLN B 162     -13.542  -4.402  -0.949  1.00  0.00           C  
ATOM   1881  C   GLN B 162     -12.220  -4.548  -0.201  1.00  0.00           C  
ATOM   1882  O   GLN B 162     -12.177  -5.181   0.854  1.00  0.00           O  
ATOM   1883  CB  GLN B 162     -14.225  -5.769  -1.047  1.00  0.00           C  
ATOM   1884  CG  GLN B 162     -15.612  -5.719  -1.676  1.00  0.00           C  
ATOM   1885  CD  GLN B 162     -16.596  -4.831  -0.875  1.00  0.00           C  
ATOM   1886  OE1 GLN B 162     -16.776  -5.009   0.336  1.00  0.00           O  
ATOM   1887  NE2 GLN B 162     -17.228  -3.873  -1.562  1.00  0.00           N  
ATOM   1888  H   GLN B 162     -12.992  -4.427  -3.003  1.00  0.00           H  
ATOM   1889  HA  GLN B 162     -14.177  -3.738  -0.364  1.00  0.00           H  
ATOM   1890 1HB  GLN B 162     -13.605  -6.437  -1.652  1.00  0.00           H  
ATOM   1891 2HB  GLN B 162     -14.308  -6.209  -0.058  1.00  0.00           H  
ATOM   1892 1HG  GLN B 162     -15.527  -5.317  -2.687  1.00  0.00           H  
ATOM   1893 2HG  GLN B 162     -16.014  -6.733  -1.709  1.00  0.00           H  
ATOM   1894 1HE2 GLN B 162     -17.874  -3.266  -1.095  1.00  0.00           H  
ATOM   1895 2HE2 GLN B 162     -17.057  -3.757  -2.539  1.00  0.00           H  
ATOM   1896  N   LYS B 163     -11.136  -4.017  -0.764  1.00  0.00           N  
ATOM   1897  CA  LYS B 163      -9.816  -4.137  -0.154  1.00  0.00           C  
ATOM   1898  C   LYS B 163      -9.568  -2.998   0.808  1.00  0.00           C  
ATOM   1899  O   LYS B 163     -10.408  -2.107   0.937  1.00  0.00           O  
ATOM   1900  CB  LYS B 163      -8.719  -4.257  -1.203  1.00  0.00           C  
ATOM   1901  CG  LYS B 163      -8.779  -5.567  -2.014  1.00  0.00           C  
ATOM   1902  CD  LYS B 163      -7.561  -5.686  -2.928  1.00  0.00           C  
ATOM   1903  CE  LYS B 163      -7.634  -6.843  -3.932  1.00  0.00           C  
ATOM   1904  NZ  LYS B 163      -7.895  -8.148  -3.313  1.00  0.00           N  
ATOM   1905  H   LYS B 163     -11.214  -3.491  -1.637  1.00  0.00           H  
ATOM   1906  HA  LYS B 163      -9.788  -5.056   0.433  1.00  0.00           H  
ATOM   1907 1HB  LYS B 163      -8.804  -3.423  -1.908  1.00  0.00           H  
ATOM   1908 2HB  LYS B 163      -7.746  -4.187  -0.738  1.00  0.00           H  
ATOM   1909 1HG  LYS B 163      -8.763  -6.408  -1.317  1.00  0.00           H  
ATOM   1910 2HG  LYS B 163      -9.690  -5.617  -2.577  1.00  0.00           H  
ATOM   1911 1HD  LYS B 163      -7.458  -4.762  -3.471  1.00  0.00           H  
ATOM   1912 2HD  LYS B 163      -6.667  -5.812  -2.338  1.00  0.00           H  
ATOM   1913 1HE  LYS B 163      -8.407  -6.644  -4.672  1.00  0.00           H  
ATOM   1914 2HE  LYS B 163      -6.668  -6.902  -4.438  1.00  0.00           H  
ATOM   1915 1HZ  LYS B 163      -7.867  -8.859  -4.066  1.00  0.00           H  
ATOM   1916 2HZ  LYS B 163      -7.187  -8.406  -2.633  1.00  0.00           H  
ATOM   1917 3HZ  LYS B 163      -8.786  -8.149  -2.864  1.00  0.00           H  
ATOM   1918  N   LYS B 164      -8.464  -3.073   1.554  1.00  0.00           N  
ATOM   1919  CA  LYS B 164      -8.144  -2.069   2.560  1.00  0.00           C  
ATOM   1920  C   LYS B 164      -6.996  -1.162   2.116  1.00  0.00           C  
ATOM   1921  O   LYS B 164      -6.949   0.004   2.513  1.00  0.00           O  
ATOM   1922  CB  LYS B 164      -7.797  -2.743   3.888  1.00  0.00           C  
ATOM   1923  CG  LYS B 164      -8.897  -3.635   4.448  1.00  0.00           C  
ATOM   1924  CD  LYS B 164     -10.172  -2.845   4.703  1.00  0.00           C  
ATOM   1925  CE  LYS B 164      -9.945  -1.738   5.721  1.00  0.00           C  
ATOM   1926  NZ  LYS B 164     -11.225  -1.142   6.191  1.00  0.00           N  
ATOM   1927  H   LYS B 164      -7.796  -3.829   1.408  1.00  0.00           H  
ATOM   1928  HA  LYS B 164      -9.023  -1.447   2.724  1.00  0.00           H  
ATOM   1929 1HB  LYS B 164      -6.902  -3.354   3.763  1.00  0.00           H  
ATOM   1930 2HB  LYS B 164      -7.571  -1.981   4.635  1.00  0.00           H  
ATOM   1931 1HG  LYS B 164      -9.111  -4.436   3.740  1.00  0.00           H  
ATOM   1932 2HG  LYS B 164      -8.563  -4.081   5.384  1.00  0.00           H  
ATOM   1933 1HD  LYS B 164     -10.519  -2.402   3.768  1.00  0.00           H  
ATOM   1934 2HD  LYS B 164     -10.947  -3.515   5.076  1.00  0.00           H  
ATOM   1935 1HE  LYS B 164      -9.408  -2.139   6.580  1.00  0.00           H  
ATOM   1936 2HE  LYS B 164      -9.336  -0.952   5.275  1.00  0.00           H  
ATOM   1937 1HZ  LYS B 164     -11.031  -0.414   6.864  1.00  0.00           H  
ATOM   1938 2HZ  LYS B 164     -11.723  -0.750   5.404  1.00  0.00           H  
ATOM   1939 3HZ  LYS B 164     -11.791  -1.858   6.625  1.00  0.00           H  
ATOM   1940  N   TYR B 165      -6.092  -1.692   1.274  1.00  0.00           N  
ATOM   1941  CA  TYR B 165      -4.935  -0.915   0.806  1.00  0.00           C  
ATOM   1942  C   TYR B 165      -5.133  -0.380  -0.636  1.00  0.00           C  
ATOM   1943  O   TYR B 165      -5.357   0.818  -0.847  1.00  0.00           O  
ATOM   1944  CB  TYR B 165      -3.666  -1.767   0.885  1.00  0.00           C  
ATOM   1945  CG  TYR B 165      -3.237  -2.092   2.299  1.00  0.00           C  
ATOM   1946  CD1 TYR B 165      -3.567  -3.317   2.860  1.00  0.00           C  
ATOM   1947  CD2 TYR B 165      -2.512  -1.165   3.033  1.00  0.00           C  
ATOM   1948  CE1 TYR B 165      -3.174  -3.614   4.151  1.00  0.00           C  
ATOM   1949  CE2 TYR B 165      -2.120  -1.462   4.324  1.00  0.00           C  
ATOM   1950  CZ  TYR B 165      -2.448  -2.681   4.882  1.00  0.00           C  
ATOM   1951  OH  TYR B 165      -2.057  -2.976   6.168  1.00  0.00           O  
ATOM   1952  H   TYR B 165      -6.191  -2.675   1.015  1.00  0.00           H  
ATOM   1953  HA  TYR B 165      -4.797  -0.058   1.467  1.00  0.00           H  
ATOM   1954 1HB  TYR B 165      -3.825  -2.706   0.353  1.00  0.00           H  
ATOM   1955 2HB  TYR B 165      -2.847  -1.246   0.392  1.00  0.00           H  
ATOM   1956  HD1 TYR B 165      -4.136  -4.045   2.282  1.00  0.00           H  
ATOM   1957  HD2 TYR B 165      -2.254  -0.202   2.593  1.00  0.00           H  
ATOM   1958  HE1 TYR B 165      -3.434  -4.576   4.591  1.00  0.00           H  
ATOM   1959  HE2 TYR B 165      -1.551  -0.733   4.902  1.00  0.00           H  
ATOM   1960  HH  TYR B 165      -1.582  -2.228   6.537  1.00  0.00           H  
ATOM   1961  N   VAL B 166      -5.161  -1.248  -1.640  1.00  0.00           N  
ATOM   1962  CA  VAL B 166      -5.294  -0.702  -2.988  1.00  0.00           C  
ATOM   1963  C   VAL B 166      -6.740  -0.584  -3.402  1.00  0.00           C  
ATOM   1964  O   VAL B 166      -7.240  -1.362  -4.210  1.00  0.00           O  
ATOM   1965  CB  VAL B 166      -4.553  -1.590  -3.970  1.00  0.00           C  
ATOM   1966  CG1 VAL B 166      -4.556  -0.964  -5.363  1.00  0.00           C  
ATOM   1967  CG2 VAL B 166      -3.168  -1.782  -3.430  1.00  0.00           C  
ATOM   1968  H   VAL B 166      -5.036  -2.237  -1.485  1.00  0.00           H  
ATOM   1969  HA  VAL B 166      -4.840   0.289  -3.011  1.00  0.00           H  
ATOM   1970  HB  VAL B 166      -5.052  -2.551  -4.034  1.00  0.00           H  
ATOM   1971 1HG1 VAL B 166      -4.024  -1.611  -6.061  1.00  0.00           H  
ATOM   1972 2HG1 VAL B 166      -5.587  -0.838  -5.703  1.00  0.00           H  
ATOM   1973 3HG1 VAL B 166      -4.067   0.010  -5.327  1.00  0.00           H  
ATOM   1974 1HG2 VAL B 166      -2.607  -2.431  -4.071  1.00  0.00           H  
ATOM   1975 2HG2 VAL B 166      -2.670  -0.823  -3.356  1.00  0.00           H  
ATOM   1976 3HG2 VAL B 166      -3.238  -2.231  -2.440  1.00  0.00           H  
ATOM   1977  N   LYS B 167      -7.387   0.440  -2.883  1.00  0.00           N  
ATOM   1978  CA  LYS B 167      -8.825   0.651  -3.093  1.00  0.00           C  
ATOM   1979  C   LYS B 167      -9.137   1.507  -4.297  1.00  0.00           C  
ATOM   1980  O   LYS B 167     -10.260   1.509  -4.800  1.00  0.00           O  
ATOM   1981  CB  LYS B 167      -9.416   1.323  -1.862  1.00  0.00           C  
ATOM   1982  CG  LYS B 167      -9.323   0.507  -0.625  1.00  0.00           C  
ATOM   1983  CD  LYS B 167     -10.010   1.201   0.551  1.00  0.00           C  
ATOM   1984  CE  LYS B 167      -9.178   2.383   1.044  1.00  0.00           C  
ATOM   1985  NZ  LYS B 167      -9.693   2.924   2.322  1.00  0.00           N  
ATOM   1986  H   LYS B 167      -6.854   1.023  -2.237  1.00  0.00           H  
ATOM   1987  HA  LYS B 167      -9.300  -0.320  -3.238  1.00  0.00           H  
ATOM   1988 1HB  LYS B 167      -8.901   2.264  -1.681  1.00  0.00           H  
ATOM   1989 2HB  LYS B 167     -10.467   1.548  -2.042  1.00  0.00           H  
ATOM   1990 1HG  LYS B 167      -9.806  -0.453  -0.810  1.00  0.00           H  
ATOM   1991 2HG  LYS B 167      -8.275   0.323  -0.377  1.00  0.00           H  
ATOM   1992 1HD  LYS B 167     -10.997   1.549   0.246  1.00  0.00           H  
ATOM   1993 2HD  LYS B 167     -10.131   0.489   1.368  1.00  0.00           H  
ATOM   1994 1HE  LYS B 167      -8.146   2.057   1.189  1.00  0.00           H  
ATOM   1995 2HE  LYS B 167      -9.196   3.169   0.293  1.00  0.00           H  
ATOM   1996 1HZ  LYS B 167      -9.118   3.700   2.616  1.00  0.00           H  
ATOM   1997 2HZ  LYS B 167     -10.644   3.237   2.198  1.00  0.00           H  
ATOM   1998 3HZ  LYS B 167      -9.664   2.197   3.023  1.00  0.00           H  
ATOM   1999  N   VAL B 168      -8.152   2.281  -4.713  1.00  0.00           N  
ATOM   2000  CA  VAL B 168      -8.335   3.232  -5.782  1.00  0.00           C  
ATOM   2001  C   VAL B 168      -7.583   2.863  -7.019  1.00  0.00           C  
ATOM   2002  O   VAL B 168      -6.347   2.827  -7.033  1.00  0.00           O  
ATOM   2003  CB  VAL B 168      -7.867   4.605  -5.322  1.00  0.00           C  
ATOM   2004  CG1 VAL B 168      -8.023   5.611  -6.429  1.00  0.00           C  
ATOM   2005  CG2 VAL B 168      -8.667   5.018  -4.128  1.00  0.00           C  
ATOM   2006  H   VAL B 168      -7.256   2.206  -4.260  1.00  0.00           H  
ATOM   2007  HA  VAL B 168      -9.395   3.280  -6.025  1.00  0.00           H  
ATOM   2008  HB  VAL B 168      -6.818   4.550  -5.061  1.00  0.00           H  
ATOM   2009 1HG1 VAL B 168      -7.683   6.586  -6.094  1.00  0.00           H  
ATOM   2010 2HG1 VAL B 168      -7.429   5.298  -7.291  1.00  0.00           H  
ATOM   2011 3HG1 VAL B 168      -9.072   5.672  -6.712  1.00  0.00           H  
ATOM   2012 1HG2 VAL B 168      -8.323   5.987  -3.792  1.00  0.00           H  
ATOM   2013 2HG2 VAL B 168      -9.722   5.075  -4.396  1.00  0.00           H  
ATOM   2014 3HG2 VAL B 168      -8.534   4.293  -3.330  1.00  0.00           H  
ATOM   2015  N   LEU B 169      -8.355   2.603  -8.049  1.00  0.00           N  
ATOM   2016  CA  LEU B 169      -7.854   2.191  -9.336  1.00  0.00           C  
ATOM   2017  C   LEU B 169      -8.306   3.112 -10.434  1.00  0.00           C  
ATOM   2018  O   LEU B 169      -9.377   3.716 -10.352  1.00  0.00           O  
ATOM   2019  CB  LEU B 169      -8.370   0.791  -9.684  1.00  0.00           C  
ATOM   2020  CG  LEU B 169      -7.990  -0.358  -8.773  1.00  0.00           C  
ATOM   2021  CD1 LEU B 169      -8.752  -1.573  -9.186  1.00  0.00           C  
ATOM   2022  CD2 LEU B 169      -6.535  -0.618  -8.909  1.00  0.00           C  
ATOM   2023  H   LEU B 169      -9.356   2.674  -7.921  1.00  0.00           H  
ATOM   2024  HA  LEU B 169      -6.765   2.191  -9.306  1.00  0.00           H  
ATOM   2025 1HB  LEU B 169      -9.455   0.833  -9.718  1.00  0.00           H  
ATOM   2026 2HB  LEU B 169      -8.015   0.549 -10.687  1.00  0.00           H  
ATOM   2027  HG  LEU B 169      -8.228  -0.124  -7.729  1.00  0.00           H  
ATOM   2028 1HD1 LEU B 169      -8.467  -2.386  -8.585  1.00  0.00           H  
ATOM   2029 2HD1 LEU B 169      -9.813  -1.387  -9.075  1.00  0.00           H  
ATOM   2030 3HD1 LEU B 169      -8.543  -1.822 -10.197  1.00  0.00           H  
ATOM   2031 1HD2 LEU B 169      -6.250  -1.450  -8.267  1.00  0.00           H  
ATOM   2032 2HD2 LEU B 169      -6.299  -0.854  -9.946  1.00  0.00           H  
ATOM   2033 3HD2 LEU B 169      -6.012   0.265  -8.612  1.00  0.00           H  
ATOM   2034  N   MET B 170      -7.514   3.187 -11.485  1.00  0.00           N  
ATOM   2035  CA  MET B 170      -7.993   3.822 -12.694  1.00  0.00           C  
ATOM   2036  C   MET B 170      -8.281   2.657 -13.635  1.00  0.00           C  
ATOM   2037  O   MET B 170      -7.510   1.691 -13.701  1.00  0.00           O  
ATOM   2038  CB  MET B 170      -7.010   4.820 -13.307  1.00  0.00           C  
ATOM   2039  CG  MET B 170      -7.589   5.499 -14.589  1.00  0.00           C  
ATOM   2040  SD  MET B 170      -6.488   6.627 -15.367  1.00  0.00           S  
ATOM   2041  CE  MET B 170      -5.441   5.450 -16.243  1.00  0.00           C  
ATOM   2042  H   MET B 170      -6.606   2.729 -11.456  1.00  0.00           H  
ATOM   2043  HA  MET B 170      -8.936   4.334 -12.499  1.00  0.00           H  
ATOM   2044 1HB  MET B 170      -6.781   5.608 -12.583  1.00  0.00           H  
ATOM   2045 2HB  MET B 170      -6.083   4.326 -13.560  1.00  0.00           H  
ATOM   2046 1HG  MET B 170      -7.861   4.734 -15.323  1.00  0.00           H  
ATOM   2047 2HG  MET B 170      -8.500   6.042 -14.325  1.00  0.00           H  
ATOM   2048 1HE  MET B 170      -4.675   5.986 -16.803  1.00  0.00           H  
ATOM   2049 2HE  MET B 170      -4.967   4.778 -15.528  1.00  0.00           H  
ATOM   2050 3HE  MET B 170      -6.053   4.866 -16.936  1.00  0.00           H  
ATOM   2051  N   HIS B 171      -9.405   2.702 -14.322  1.00  0.00           N  
ATOM   2052  CA  HIS B 171      -9.755   1.604 -15.199  1.00  0.00           C  
ATOM   2053  C   HIS B 171      -9.613   2.022 -16.663  1.00  0.00           C  
ATOM   2054  O   HIS B 171      -9.858   3.174 -17.018  1.00  0.00           O  
ATOM   2055  CB  HIS B 171     -11.186   1.155 -14.899  1.00  0.00           C  
ATOM   2056  CG  HIS B 171     -11.426   0.729 -13.466  1.00  0.00           C  
ATOM   2057  ND1 HIS B 171     -10.970  -0.458 -12.958  1.00  0.00           N  
ATOM   2058  CD2 HIS B 171     -12.077   1.348 -12.449  1.00  0.00           C  
ATOM   2059  CE1 HIS B 171     -11.345  -0.567 -11.686  1.00  0.00           C  
ATOM   2060  NE2 HIS B 171     -12.014   0.511 -11.351  1.00  0.00           N  
ATOM   2061  H   HIS B 171     -10.018   3.513 -14.248  1.00  0.00           H  
ATOM   2062  HA  HIS B 171      -9.090   0.761 -15.031  1.00  0.00           H  
ATOM   2063 1HB  HIS B 171     -11.857   1.959 -15.113  1.00  0.00           H  
ATOM   2064 2HB  HIS B 171     -11.448   0.324 -15.554  1.00  0.00           H  
ATOM   2065  HD2 HIS B 171     -12.561   2.319 -12.491  1.00  0.00           H  
ATOM   2066  HE1 HIS B 171     -11.130  -1.415 -11.042  1.00  0.00           H  
ATOM   2067  HE2 HIS B 171     -12.417   0.706 -10.447  1.00  0.00           H  
ATOM   2068  N   ASP B 172      -9.251   1.067 -17.510  1.00  0.00           N  
ATOM   2069  CA  ASP B 172      -9.099   1.269 -18.955  1.00  0.00           C  
ATOM   2070  C   ASP B 172     -10.030   0.394 -19.766  1.00  0.00           C  
ATOM   2071  O   ASP B 172      -9.844  -0.823 -19.834  1.00  0.00           O  
ATOM   2072  CB  ASP B 172      -7.665   0.976 -19.382  1.00  0.00           C  
ATOM   2073  CG  ASP B 172      -7.435   1.129 -20.874  1.00  0.00           C  
ATOM   2074  OD1 ASP B 172      -8.385   1.400 -21.551  1.00  0.00           O  
ATOM   2075  OD2 ASP B 172      -6.321   0.880 -21.366  1.00  0.00           O  
ATOM   2076  H   ASP B 172      -9.054   0.150 -17.125  1.00  0.00           H  
ATOM   2077  HA  ASP B 172      -9.329   2.311 -19.186  1.00  0.00           H  
ATOM   2078 1HB  ASP B 172      -7.033   1.687 -18.895  1.00  0.00           H  
ATOM   2079 2HB  ASP B 172      -7.381   0.002 -19.060  1.00  0.00           H  
ATOM   2080  N   VAL B 173     -11.067   0.989 -20.329  1.00  0.00           N  
ATOM   2081  CA  VAL B 173     -12.020   0.208 -21.085  1.00  0.00           C  
ATOM   2082  C   VAL B 173     -11.583   0.243 -22.524  1.00  0.00           C  
ATOM   2083  O   VAL B 173     -11.355   1.324 -23.064  1.00  0.00           O  
ATOM   2084  CB  VAL B 173     -13.436   0.792 -20.997  1.00  0.00           C  
ATOM   2085  CG1 VAL B 173     -14.369  -0.087 -21.808  1.00  0.00           C  
ATOM   2086  CG2 VAL B 173     -13.888   0.955 -19.524  1.00  0.00           C  
ATOM   2087  H   VAL B 173     -11.168   2.001 -20.261  1.00  0.00           H  
ATOM   2088  HA  VAL B 173     -11.998  -0.821 -20.751  1.00  0.00           H  
ATOM   2089  HB  VAL B 173     -13.439   1.763 -21.462  1.00  0.00           H  
ATOM   2090 1HG1 VAL B 173     -15.364   0.323 -21.787  1.00  0.00           H  
ATOM   2091 2HG1 VAL B 173     -14.026  -0.139 -22.839  1.00  0.00           H  
ATOM   2092 3HG1 VAL B 173     -14.385  -1.091 -21.384  1.00  0.00           H  
ATOM   2093 1HG2 VAL B 173     -14.885   1.390 -19.498  1.00  0.00           H  
ATOM   2094 2HG2 VAL B 173     -13.910   0.019 -19.016  1.00  0.00           H  
ATOM   2095 3HG2 VAL B 173     -13.190   1.622 -19.008  1.00  0.00           H  
ATOM   2096  N   ALA B 174     -11.451  -0.905 -23.159  1.00  0.00           N  
ATOM   2097  CA  ALA B 174     -10.984  -0.892 -24.522  1.00  0.00           C  
ATOM   2098  C   ALA B 174     -11.870  -1.681 -25.444  1.00  0.00           C  
ATOM   2099  O   ALA B 174     -12.355  -2.765 -25.107  1.00  0.00           O  
ATOM   2100  CB  ALA B 174      -9.584  -1.450 -24.593  1.00  0.00           C  
ATOM   2101  H   ALA B 174     -11.642  -1.777 -22.687  1.00  0.00           H  
ATOM   2102  HA  ALA B 174     -10.981   0.127 -24.847  1.00  0.00           H  
ATOM   2103 1HB  ALA B 174      -9.224  -1.395 -25.618  1.00  0.00           H  
ATOM   2104 2HB  ALA B 174      -8.939  -0.856 -23.946  1.00  0.00           H  
ATOM   2105 3HB  ALA B 174      -9.589  -2.487 -24.260  1.00  0.00           H  
ATOM   2106  N   TYR B 175     -12.026  -1.177 -26.658  1.00  0.00           N  
ATOM   2107  CA  TYR B 175     -12.832  -1.906 -27.617  1.00  0.00           C  
ATOM   2108  C   TYR B 175     -12.441  -1.726 -29.057  1.00  0.00           C  
ATOM   2109  O   TYR B 175     -11.815  -0.733 -29.450  1.00  0.00           O  
ATOM   2110  CB  TYR B 175     -14.306  -1.566 -27.421  1.00  0.00           C  
ATOM   2111  CG  TYR B 175     -14.622  -0.102 -27.520  1.00  0.00           C  
ATOM   2112  CD1 TYR B 175     -14.511   0.679 -26.363  1.00  0.00           C  
ATOM   2113  CD2 TYR B 175     -15.023   0.479 -28.718  1.00  0.00           C  
ATOM   2114  CE1 TYR B 175     -14.798   2.030 -26.397  1.00  0.00           C  
ATOM   2115  CE2 TYR B 175     -15.317   1.840 -28.756  1.00  0.00           C  
ATOM   2116  CZ  TYR B 175     -15.204   2.617 -27.590  1.00  0.00           C  
ATOM   2117  OH  TYR B 175     -15.494   3.972 -27.618  1.00  0.00           O  
ATOM   2118  H   TYR B 175     -11.609  -0.272 -26.877  1.00  0.00           H  
ATOM   2119  HA  TYR B 175     -12.717  -2.953 -27.397  1.00  0.00           H  
ATOM   2120 1HB  TYR B 175     -14.896  -2.093 -28.171  1.00  0.00           H  
ATOM   2121 2HB  TYR B 175     -14.631  -1.912 -26.472  1.00  0.00           H  
ATOM   2122  HD1 TYR B 175     -14.195   0.217 -25.426  1.00  0.00           H  
ATOM   2123  HD2 TYR B 175     -15.105  -0.131 -29.618  1.00  0.00           H  
ATOM   2124  HE1 TYR B 175     -14.712   2.630 -25.491  1.00  0.00           H  
ATOM   2125  HE2 TYR B 175     -15.633   2.302 -29.692  1.00  0.00           H  
ATOM   2126  HH  TYR B 175     -15.868   4.200 -28.473  1.00  0.00           H  
ATOM   2127  N   ARG B 176     -12.823  -2.714 -29.852  1.00  0.00           N  
ATOM   2128  CA  ARG B 176     -12.571  -2.645 -31.278  1.00  0.00           C  
ATOM   2129  C   ARG B 176     -13.679  -3.282 -32.065  1.00  0.00           C  
ATOM   2130  O   ARG B 176     -14.408  -4.151 -31.575  1.00  0.00           O  
ATOM   2131  CB  ARG B 176     -11.282  -3.354 -31.678  1.00  0.00           C  
ATOM   2132  CG  ARG B 176     -11.279  -4.838 -31.508  1.00  0.00           C  
ATOM   2133  CD  ARG B 176     -10.004  -5.433 -32.024  1.00  0.00           C  
ATOM   2134  NE  ARG B 176      -9.935  -6.891 -31.789  1.00  0.00           N  
ATOM   2135  CZ  ARG B 176     -10.401  -7.869 -32.618  1.00  0.00           C  
ATOM   2136  NH1 ARG B 176     -10.938  -7.583 -33.786  1.00  0.00           N  
ATOM   2137  NH2 ARG B 176     -10.299  -9.143 -32.246  1.00  0.00           N  
ATOM   2138  H   ARG B 176     -13.306  -3.510 -29.431  1.00  0.00           H  
ATOM   2139  HA  ARG B 176     -12.496  -1.598 -31.570  1.00  0.00           H  
ATOM   2140 1HB  ARG B 176     -11.062  -3.152 -32.729  1.00  0.00           H  
ATOM   2141 2HB  ARG B 176     -10.451  -2.965 -31.094  1.00  0.00           H  
ATOM   2142 1HG  ARG B 176     -11.388  -5.091 -30.461  1.00  0.00           H  
ATOM   2143 2HG  ARG B 176     -12.107  -5.264 -32.074  1.00  0.00           H  
ATOM   2144 1HD  ARG B 176      -9.951  -5.257 -33.081  1.00  0.00           H  
ATOM   2145 2HD  ARG B 176      -9.153  -4.961 -31.555  1.00  0.00           H  
ATOM   2146  HE  ARG B 176      -9.543  -7.194 -30.909  1.00  0.00           H  
ATOM   2147 1HH1 ARG B 176     -10.963  -6.613 -34.125  1.00  0.00           H  
ATOM   2148 2HH1 ARG B 176     -11.268  -8.319 -34.393  1.00  0.00           H  
ATOM   2149 1HH2 ARG B 176      -9.864  -9.380 -31.356  1.00  0.00           H  
ATOM   2150 2HH2 ARG B 176     -10.642  -9.875 -32.850  1.00  0.00           H  
ATOM   2151  N   GLN B 177     -13.797  -2.853 -33.309  1.00  0.00           N  
ATOM   2152  CA  GLN B 177     -14.762  -3.414 -34.243  1.00  0.00           C  
ATOM   2153  C   GLN B 177     -14.192  -4.695 -34.819  1.00  0.00           C  
ATOM   2154  O   GLN B 177     -13.010  -4.755 -35.130  1.00  0.00           O  
ATOM   2155  CB  GLN B 177     -15.102  -2.427 -35.364  1.00  0.00           C  
ATOM   2156  CG  GLN B 177     -16.261  -2.877 -36.251  1.00  0.00           C  
ATOM   2157  CD  GLN B 177     -16.650  -1.842 -37.283  1.00  0.00           C  
ATOM   2158  OE1 GLN B 177     -16.120  -0.730 -37.298  1.00  0.00           O  
ATOM   2159  NE2 GLN B 177     -17.576  -2.205 -38.166  1.00  0.00           N  
ATOM   2160  H   GLN B 177     -13.173  -2.123 -33.632  1.00  0.00           H  
ATOM   2161  HA  GLN B 177     -15.680  -3.662 -33.708  1.00  0.00           H  
ATOM   2162 1HB  GLN B 177     -15.367  -1.464 -34.937  1.00  0.00           H  
ATOM   2163 2HB  GLN B 177     -14.225  -2.277 -35.998  1.00  0.00           H  
ATOM   2164 1HG  GLN B 177     -16.000  -3.777 -36.773  1.00  0.00           H  
ATOM   2165 2HG  GLN B 177     -17.120  -3.063 -35.604  1.00  0.00           H  
ATOM   2166 1HE2 GLN B 177     -17.875  -1.559 -38.876  1.00  0.00           H  
ATOM   2167 2HE2 GLN B 177     -17.969  -3.126 -38.132  1.00  0.00           H  
ATOM   2168  N   GLU B 178     -15.040  -5.690 -35.042  1.00  0.00           N  
ATOM   2169  CA  GLU B 178     -14.658  -6.957 -35.675  1.00  0.00           C  
ATOM   2170  C   GLU B 178     -13.747  -6.758 -36.898  1.00  0.00           C  
ATOM   2171  O   GLU B 178     -12.819  -7.531 -37.130  1.00  0.00           O  
ATOM   2172  CB  GLU B 178     -15.945  -7.652 -36.147  1.00  0.00           C  
ATOM   2173  CG  GLU B 178     -15.796  -9.030 -36.753  1.00  0.00           C  
ATOM   2174  CD  GLU B 178     -17.137  -9.590 -37.247  1.00  0.00           C  
ATOM   2175  OE1 GLU B 178     -18.096  -8.835 -37.338  1.00  0.00           O  
ATOM   2176  OE2 GLU B 178     -17.182 -10.757 -37.553  1.00  0.00           O  
ATOM   2177  H   GLU B 178     -16.003  -5.591 -34.722  1.00  0.00           H  
ATOM   2178  HA  GLU B 178     -14.134  -7.570 -34.942  1.00  0.00           H  
ATOM   2179 1HB  GLU B 178     -16.614  -7.754 -35.296  1.00  0.00           H  
ATOM   2180 2HB  GLU B 178     -16.452  -7.018 -36.876  1.00  0.00           H  
ATOM   2181 1HG  GLU B 178     -15.096  -8.983 -37.587  1.00  0.00           H  
ATOM   2182 2HG  GLU B 178     -15.385  -9.700 -36.000  1.00  0.00           H  
ATOM   2183  N   LYS B 179     -14.070  -5.735 -37.690  1.00  0.00           N  
ATOM   2184  CA  LYS B 179     -13.391  -5.324 -38.918  1.00  0.00           C  
ATOM   2185  C   LYS B 179     -11.872  -5.128 -38.774  1.00  0.00           C  
ATOM   2186  O   LYS B 179     -11.110  -5.470 -39.686  1.00  0.00           O  
ATOM   2187  CB  LYS B 179     -14.018  -4.002 -39.385  1.00  0.00           C  
ATOM   2188  CG  LYS B 179     -13.402  -3.369 -40.618  1.00  0.00           C  
ATOM   2189  CD  LYS B 179     -14.179  -2.097 -41.043  1.00  0.00           C  
ATOM   2190  CE  LYS B 179     -13.846  -0.871 -40.154  1.00  0.00           C  
ATOM   2191  NZ  LYS B 179     -12.447  -0.348 -40.368  1.00  0.00           N  
ATOM   2192  H   LYS B 179     -14.854  -5.186 -37.388  1.00  0.00           H  
ATOM   2193  HA  LYS B 179     -13.559  -6.092 -39.671  1.00  0.00           H  
ATOM   2194 1HB  LYS B 179     -15.079  -4.147 -39.574  1.00  0.00           H  
ATOM   2195 2HB  LYS B 179     -13.929  -3.266 -38.581  1.00  0.00           H  
ATOM   2196 1HG  LYS B 179     -12.366  -3.095 -40.396  1.00  0.00           H  
ATOM   2197 2HG  LYS B 179     -13.401  -4.086 -41.437  1.00  0.00           H  
ATOM   2198 1HD  LYS B 179     -13.938  -1.856 -42.077  1.00  0.00           H  
ATOM   2199 2HD  LYS B 179     -15.250  -2.290 -40.974  1.00  0.00           H  
ATOM   2200 1HE  LYS B 179     -14.557  -0.077 -40.378  1.00  0.00           H  
ATOM   2201 2HE  LYS B 179     -13.950  -1.154 -39.105  1.00  0.00           H  
ATOM   2202 1HZ  LYS B 179     -12.293   0.440 -39.758  1.00  0.00           H  
ATOM   2203 2HZ  LYS B 179     -11.749  -1.075 -40.125  1.00  0.00           H  
ATOM   2204 3HZ  LYS B 179     -12.317  -0.069 -41.319  1.00  0.00           H  
ATOM   2205  N   ASP B 180     -11.455  -4.521 -37.660  1.00  0.00           N  
ATOM   2206  CA  ASP B 180     -10.061  -4.193 -37.391  1.00  0.00           C  
ATOM   2207  C   ASP B 180      -9.552  -5.156 -36.323  1.00  0.00           C  
ATOM   2208  O   ASP B 180     -10.339  -5.563 -35.473  1.00  0.00           O  
ATOM   2209  CB  ASP B 180      -9.975  -2.757 -36.868  1.00  0.00           C  
ATOM   2210  CG  ASP B 180     -10.433  -1.676 -37.892  1.00  0.00           C  
ATOM   2211  OD1 ASP B 180     -10.425  -1.928 -39.082  1.00  0.00           O  
ATOM   2212  OD2 ASP B 180     -10.863  -0.630 -37.470  1.00  0.00           O  
ATOM   2213  H   ASP B 180     -12.133  -4.341 -36.924  1.00  0.00           H  
ATOM   2214  HA  ASP B 180      -9.473  -4.313 -38.300  1.00  0.00           H  
ATOM   2215 1HB  ASP B 180     -10.582  -2.665 -35.965  1.00  0.00           H  
ATOM   2216 2HB  ASP B 180      -8.948  -2.553 -36.592  1.00  0.00           H  
ATOM   2217  N   GLU B 181      -8.255  -5.490 -36.310  1.00  0.00           N  
ATOM   2218  CA  GLU B 181      -7.784  -6.356 -35.217  1.00  0.00           C  
ATOM   2219  C   GLU B 181      -6.874  -5.688 -34.191  1.00  0.00           C  
ATOM   2220  O   GLU B 181      -7.008  -5.935 -32.992  1.00  0.00           O  
ATOM   2221  CB  GLU B 181      -7.096  -7.610 -35.754  1.00  0.00           C  
ATOM   2222  CG  GLU B 181      -8.013  -8.537 -36.538  1.00  0.00           C  
ATOM   2223  CD  GLU B 181      -7.303  -9.772 -37.049  1.00  0.00           C  
ATOM   2224  OE1 GLU B 181      -6.108  -9.860 -36.886  1.00  0.00           O  
ATOM   2225  OE2 GLU B 181      -7.959 -10.627 -37.591  1.00  0.00           O  
ATOM   2226  H   GLU B 181      -7.633  -5.171 -37.037  1.00  0.00           H  
ATOM   2227  HA  GLU B 181      -8.651  -6.704 -34.677  1.00  0.00           H  
ATOM   2228 1HB  GLU B 181      -6.270  -7.320 -36.405  1.00  0.00           H  
ATOM   2229 2HB  GLU B 181      -6.674  -8.175 -34.923  1.00  0.00           H  
ATOM   2230 1HG  GLU B 181      -8.837  -8.843 -35.890  1.00  0.00           H  
ATOM   2231 2HG  GLU B 181      -8.436  -7.988 -37.377  1.00  0.00           H  
ATOM   2232  N   ASN B 182      -5.962  -4.831 -34.642  1.00  0.00           N  
ATOM   2233  CA  ASN B 182      -5.029  -4.208 -33.707  1.00  0.00           C  
ATOM   2234  C   ASN B 182      -5.423  -2.783 -33.357  1.00  0.00           C  
ATOM   2235  O   ASN B 182      -4.701  -2.092 -32.634  1.00  0.00           O  
ATOM   2236  CB  ASN B 182      -3.627  -4.214 -34.288  1.00  0.00           C  
ATOM   2237  CG  ASN B 182      -3.062  -5.595 -34.412  1.00  0.00           C  
ATOM   2238  OD1 ASN B 182      -3.286  -6.454 -33.549  1.00  0.00           O  
ATOM   2239  ND2 ASN B 182      -2.330  -5.830 -35.478  1.00  0.00           N  
ATOM   2240  H   ASN B 182      -5.888  -4.643 -35.628  1.00  0.00           H  
ATOM   2241  HA  ASN B 182      -5.027  -4.780 -32.778  1.00  0.00           H  
ATOM   2242 1HB  ASN B 182      -3.638  -3.745 -35.271  1.00  0.00           H  
ATOM   2243 2HB  ASN B 182      -2.971  -3.622 -33.650  1.00  0.00           H  
ATOM   2244 1HD2 ASN B 182      -1.925  -6.736 -35.618  1.00  0.00           H  
ATOM   2245 2HD2 ASN B 182      -2.173  -5.105 -36.150  1.00  0.00           H  
ATOM   2246  N   LYS B 183      -6.555  -2.327 -33.885  1.00  0.00           N  
ATOM   2247  CA  LYS B 183      -6.969  -0.956 -33.638  1.00  0.00           C  
ATOM   2248  C   LYS B 183      -7.997  -0.903 -32.512  1.00  0.00           C  
ATOM   2249  O   LYS B 183      -9.155  -1.294 -32.691  1.00  0.00           O  
ATOM   2250  CB  LYS B 183      -7.508  -0.323 -34.922  1.00  0.00           C  
ATOM   2251  CG  LYS B 183      -7.884   1.152 -34.794  1.00  0.00           C  
ATOM   2252  CD  LYS B 183      -8.392   1.714 -36.141  1.00  0.00           C  
ATOM   2253  CE  LYS B 183      -8.792   3.189 -36.024  1.00  0.00           C  
ATOM   2254  NZ  LYS B 183      -9.293   3.723 -37.306  1.00  0.00           N  
ATOM   2255  H   LYS B 183      -7.121  -2.938 -34.450  1.00  0.00           H  
ATOM   2256  HA  LYS B 183      -6.102  -0.380 -33.317  1.00  0.00           H  
ATOM   2257 1HB  LYS B 183      -6.776  -0.424 -35.722  1.00  0.00           H  
ATOM   2258 2HB  LYS B 183      -8.407  -0.847 -35.227  1.00  0.00           H  
ATOM   2259 1HG  LYS B 183      -8.665   1.261 -34.038  1.00  0.00           H  
ATOM   2260 2HG  LYS B 183      -7.012   1.722 -34.473  1.00  0.00           H  
ATOM   2261 1HD  LYS B 183      -7.607   1.626 -36.894  1.00  0.00           H  
ATOM   2262 2HD  LYS B 183      -9.254   1.132 -36.482  1.00  0.00           H  
ATOM   2263 1HE  LYS B 183      -9.553   3.324 -35.260  1.00  0.00           H  
ATOM   2264 2HE  LYS B 183      -7.910   3.748 -35.738  1.00  0.00           H  
ATOM   2265 1HZ  LYS B 183      -9.495   4.735 -37.229  1.00  0.00           H  
ATOM   2266 2HZ  LYS B 183      -8.599   3.618 -38.053  1.00  0.00           H  
ATOM   2267 3HZ  LYS B 183     -10.117   3.230 -37.578  1.00  0.00           H  
ATOM   2268  N   TRP B 184      -7.567  -0.413 -31.359  1.00  0.00           N  
ATOM   2269  CA  TRP B 184      -8.424  -0.362 -30.188  1.00  0.00           C  
ATOM   2270  C   TRP B 184      -8.672   1.072 -29.772  1.00  0.00           C  
ATOM   2271  O   TRP B 184      -7.793   1.930 -29.894  1.00  0.00           O  
ATOM   2272  CB  TRP B 184      -7.778  -1.097 -29.004  1.00  0.00           C  
ATOM   2273  CG  TRP B 184      -7.632  -2.591 -29.152  1.00  0.00           C  
ATOM   2274  CD1 TRP B 184      -6.614  -3.266 -29.742  1.00  0.00           C  
ATOM   2275  CD2 TRP B 184      -8.542  -3.588 -28.671  1.00  0.00           C  
ATOM   2276  NE1 TRP B 184      -6.847  -4.620 -29.675  1.00  0.00           N  
ATOM   2277  CE2 TRP B 184      -8.023  -4.828 -29.031  1.00  0.00           C  
ATOM   2278  CE3 TRP B 184      -9.726  -3.527 -27.987  1.00  0.00           C  
ATOM   2279  CZ2 TRP B 184      -8.676  -5.999 -28.737  1.00  0.00           C  
ATOM   2280  CZ3 TRP B 184     -10.392  -4.694 -27.686  1.00  0.00           C  
ATOM   2281  CH2 TRP B 184      -9.879  -5.900 -28.061  1.00  0.00           C  
ATOM   2282  H   TRP B 184      -6.608  -0.099 -31.287  1.00  0.00           H  
ATOM   2283  HA  TRP B 184      -9.382  -0.823 -30.423  1.00  0.00           H  
ATOM   2284 1HB  TRP B 184      -6.786  -0.682 -28.832  1.00  0.00           H  
ATOM   2285 2HB  TRP B 184      -8.368  -0.901 -28.105  1.00  0.00           H  
ATOM   2286  HD1 TRP B 184      -5.744  -2.803 -30.209  1.00  0.00           H  
ATOM   2287  HE1 TRP B 184      -6.241  -5.341 -30.056  1.00  0.00           H  
ATOM   2288  HE3 TRP B 184     -10.111  -2.573 -27.706  1.00  0.00           H  
ATOM   2289  HZ2 TRP B 184      -8.282  -6.973 -29.020  1.00  0.00           H  
ATOM   2290  HZ3 TRP B 184     -11.335  -4.642 -27.141  1.00  0.00           H  
ATOM   2291  HH2 TRP B 184     -10.421  -6.794 -27.806  1.00  0.00           H  
ATOM   2292  N   THR B 185      -9.852   1.304 -29.238  1.00  0.00           N  
ATOM   2293  CA  THR B 185     -10.228   2.573 -28.657  1.00  0.00           C  
ATOM   2294  C   THR B 185     -10.177   2.412 -27.157  1.00  0.00           C  
ATOM   2295  O   THR B 185     -10.714   1.433 -26.650  1.00  0.00           O  
ATOM   2296  CB  THR B 185     -11.645   2.956 -29.095  1.00  0.00           C  
ATOM   2297  OG1 THR B 185     -11.672   3.101 -30.509  1.00  0.00           O  
ATOM   2298  CG2 THR B 185     -12.098   4.228 -28.431  1.00  0.00           C  
ATOM   2299  H   THR B 185     -10.535   0.550 -29.231  1.00  0.00           H  
ATOM   2300  HA  THR B 185      -9.519   3.344 -28.959  1.00  0.00           H  
ATOM   2301  HB  THR B 185     -12.324   2.150 -28.819  1.00  0.00           H  
ATOM   2302  HG1 THR B 185     -11.527   2.244 -30.924  1.00  0.00           H  
ATOM   2303 1HG2 THR B 185     -13.104   4.465 -28.759  1.00  0.00           H  
ATOM   2304 2HG2 THR B 185     -12.094   4.097 -27.346  1.00  0.00           H  
ATOM   2305 3HG2 THR B 185     -11.426   5.037 -28.703  1.00  0.00           H  
ATOM   2306  N   HIS B 186      -9.511   3.335 -26.452  1.00  0.00           N  
ATOM   2307  CA  HIS B 186      -9.377   3.235 -24.992  1.00  0.00           C  
ATOM   2308  C   HIS B 186     -10.041   4.404 -24.252  1.00  0.00           C  
ATOM   2309  O   HIS B 186      -9.846   5.565 -24.617  1.00  0.00           O  
ATOM   2310  CB  HIS B 186      -7.897   3.194 -24.607  1.00  0.00           C  
ATOM   2311  CG  HIS B 186      -7.130   2.001 -25.120  1.00  0.00           C  
ATOM   2312  ND1 HIS B 186      -6.736   0.962 -24.305  1.00  0.00           N  
ATOM   2313  CD2 HIS B 186      -6.692   1.684 -26.364  1.00  0.00           C  
ATOM   2314  CE1 HIS B 186      -6.080   0.056 -25.028  1.00  0.00           C  
ATOM   2315  NE2 HIS B 186      -6.025   0.471 -26.272  1.00  0.00           N  
ATOM   2316  H   HIS B 186      -9.090   4.114 -26.936  1.00  0.00           H  
ATOM   2317  HA  HIS B 186      -9.838   2.317 -24.643  1.00  0.00           H  
ATOM   2318 1HB  HIS B 186      -7.406   4.098 -24.963  1.00  0.00           H  
ATOM   2319 2HB  HIS B 186      -7.820   3.190 -23.515  1.00  0.00           H  
ATOM   2320  HD1 HIS B 186      -6.666   0.993 -23.271  1.00  0.00           H  
ATOM   2321  HD2 HIS B 186      -6.765   2.194 -27.327  1.00  0.00           H  
ATOM   2322  HE1 HIS B 186      -5.684  -0.842 -24.559  1.00  0.00           H  
ATOM   2323  N   VAL B 187     -10.793   4.084 -23.195  1.00  0.00           N  
ATOM   2324  CA  VAL B 187     -11.486   5.065 -22.353  1.00  0.00           C  
ATOM   2325  C   VAL B 187     -11.113   4.932 -20.875  1.00  0.00           C  
ATOM   2326  O   VAL B 187     -11.269   3.864 -20.282  1.00  0.00           O  
ATOM   2327  CB  VAL B 187     -13.022   4.874 -22.468  1.00  0.00           C  
ATOM   2328  CG1 VAL B 187     -13.740   5.872 -21.590  1.00  0.00           C  
ATOM   2329  CG2 VAL B 187     -13.467   5.016 -23.916  1.00  0.00           C  
ATOM   2330  H   VAL B 187     -10.904   3.093 -22.981  1.00  0.00           H  
ATOM   2331  HA  VAL B 187     -11.220   6.066 -22.695  1.00  0.00           H  
ATOM   2332  HB  VAL B 187     -13.283   3.890 -22.118  1.00  0.00           H  
ATOM   2333 1HG1 VAL B 187     -14.802   5.715 -21.675  1.00  0.00           H  
ATOM   2334 2HG1 VAL B 187     -13.436   5.740 -20.548  1.00  0.00           H  
ATOM   2335 3HG1 VAL B 187     -13.496   6.881 -21.914  1.00  0.00           H  
ATOM   2336 1HG2 VAL B 187     -14.545   4.867 -23.981  1.00  0.00           H  
ATOM   2337 2HG2 VAL B 187     -13.214   6.012 -24.278  1.00  0.00           H  
ATOM   2338 3HG2 VAL B 187     -12.963   4.270 -24.532  1.00  0.00           H  
ATOM   2339  N   ASN B 188     -10.647   6.014 -20.250  1.00  0.00           N  
ATOM   2340  CA  ASN B 188     -10.308   5.907 -18.833  1.00  0.00           C  
ATOM   2341  C   ASN B 188     -11.496   6.215 -17.929  1.00  0.00           C  
ATOM   2342  O   ASN B 188     -12.222   7.185 -18.156  1.00  0.00           O  
ATOM   2343  CB  ASN B 188      -9.137   6.785 -18.470  1.00  0.00           C  
ATOM   2344  CG  ASN B 188      -7.858   6.322 -19.098  1.00  0.00           C  
ATOM   2345  OD1 ASN B 188      -7.551   5.129 -19.109  1.00  0.00           O  
ATOM   2346  ND2 ASN B 188      -7.091   7.245 -19.607  1.00  0.00           N  
ATOM   2347  H   ASN B 188     -10.527   6.885 -20.748  1.00  0.00           H  
ATOM   2348  HA  ASN B 188     -10.012   4.883 -18.638  1.00  0.00           H  
ATOM   2349 1HB  ASN B 188      -9.336   7.808 -18.772  1.00  0.00           H  
ATOM   2350 2HB  ASN B 188      -9.015   6.779 -17.388  1.00  0.00           H  
ATOM   2351 1HD2 ASN B 188      -6.220   6.994 -20.032  1.00  0.00           H  
ATOM   2352 2HD2 ASN B 188      -7.369   8.204 -19.570  1.00  0.00           H  
ATOM   2353  N   LEU B 189     -11.685   5.386 -16.907  1.00  0.00           N  
ATOM   2354  CA  LEU B 189     -12.712   5.578 -15.878  1.00  0.00           C  
ATOM   2355  C   LEU B 189     -12.122   5.619 -14.490  1.00  0.00           C  
ATOM   2356  O   LEU B 189     -11.057   5.056 -14.249  1.00  0.00           O  
ATOM   2357  CB  LEU B 189     -13.739   4.463 -15.827  1.00  0.00           C  
ATOM   2358  CG  LEU B 189     -14.436   4.121 -17.023  1.00  0.00           C  
ATOM   2359  CD1 LEU B 189     -15.278   2.899 -16.688  1.00  0.00           C  
ATOM   2360  CD2 LEU B 189     -15.270   5.303 -17.451  1.00  0.00           C  
ATOM   2361  H   LEU B 189     -11.051   4.591 -16.839  1.00  0.00           H  
ATOM   2362  HA  LEU B 189     -13.219   6.523 -16.064  1.00  0.00           H  
ATOM   2363 1HB  LEU B 189     -13.265   3.577 -15.469  1.00  0.00           H  
ATOM   2364 2HB  LEU B 189     -14.505   4.742 -15.104  1.00  0.00           H  
ATOM   2365  HG  LEU B 189     -13.730   3.855 -17.816  1.00  0.00           H  
ATOM   2366 1HD1 LEU B 189     -15.825   2.558 -17.530  1.00  0.00           H  
ATOM   2367 2HD1 LEU B 189     -14.617   2.110 -16.361  1.00  0.00           H  
ATOM   2368 3HD1 LEU B 189     -15.975   3.148 -15.879  1.00  0.00           H  
ATOM   2369 1HD2 LEU B 189     -15.809   5.069 -18.327  1.00  0.00           H  
ATOM   2370 2HD2 LEU B 189     -15.974   5.558 -16.653  1.00  0.00           H  
ATOM   2371 3HD2 LEU B 189     -14.620   6.155 -17.653  1.00  0.00           H  
ATOM   2372  N   SER B 190     -12.860   6.210 -13.562  1.00  0.00           N  
ATOM   2373  CA  SER B 190     -12.505   6.172 -12.144  1.00  0.00           C  
ATOM   2374  C   SER B 190     -13.705   5.612 -11.398  1.00  0.00           C  
ATOM   2375  O   SER B 190     -13.961   5.934 -10.237  1.00  0.00           O  
ATOM   2376  CB  SER B 190     -12.149   7.542 -11.642  1.00  0.00           C  
ATOM   2377  OG  SER B 190     -11.037   8.061 -12.331  1.00  0.00           O  
ATOM   2378  H   SER B 190     -13.709   6.688 -13.836  1.00  0.00           H  
ATOM   2379  HA  SER B 190     -11.657   5.500 -11.992  1.00  0.00           H  
ATOM   2380 1HB  SER B 190     -13.006   8.211 -11.757  1.00  0.00           H  
ATOM   2381 2HB  SER B 190     -11.921   7.472 -10.582  1.00  0.00           H  
ATOM   2382  HG  SER B 190     -10.262   7.626 -11.951  1.00  0.00           H  
ATOM   2383  N   SER B 191     -14.446   4.783 -12.123  1.00  0.00           N  
ATOM   2384  CA  SER B 191     -15.668   4.130 -11.683  1.00  0.00           C  
ATOM   2385  C   SER B 191     -15.765   2.834 -12.428  1.00  0.00           C  
ATOM   2386  O   SER B 191     -14.964   2.559 -13.318  1.00  0.00           O  
ATOM   2387  CB  SER B 191     -16.907   4.886 -12.083  1.00  0.00           C  
ATOM   2388  OG  SER B 191     -17.094   4.775 -13.479  1.00  0.00           O  
ATOM   2389  H   SER B 191     -14.120   4.591 -13.056  1.00  0.00           H  
ATOM   2390  HA  SER B 191     -15.633   3.941 -10.610  1.00  0.00           H  
ATOM   2391 1HB  SER B 191     -17.775   4.484 -11.560  1.00  0.00           H  
ATOM   2392 2HB  SER B 191     -16.806   5.932 -11.807  1.00  0.00           H  
ATOM   2393  HG  SER B 191     -17.854   5.335 -13.697  1.00  0.00           H  
ATOM   2394  N   THR B 192     -16.786   2.071 -12.122  1.00  0.00           N  
ATOM   2395  CA  THR B 192     -16.996   0.800 -12.780  1.00  0.00           C  
ATOM   2396  C   THR B 192     -18.197   0.830 -13.742  1.00  0.00           C  
ATOM   2397  O   THR B 192     -18.865  -0.192 -13.978  1.00  0.00           O  
ATOM   2398  CB  THR B 192     -17.101  -0.307 -11.736  1.00  0.00           C  
ATOM   2399  OG1 THR B 192     -18.140   0.009 -10.810  1.00  0.00           O  
ATOM   2400  CG2 THR B 192     -15.781  -0.477 -10.994  1.00  0.00           C  
ATOM   2401  H   THR B 192     -17.423   2.363 -11.396  1.00  0.00           H  
ATOM   2402  HA  THR B 192     -16.117   0.584 -13.373  1.00  0.00           H  
ATOM   2403  HB  THR B 192     -17.341  -1.215 -12.237  1.00  0.00           H  
ATOM   2404  HG1 THR B 192     -18.475  -0.807 -10.422  1.00  0.00           H  
ATOM   2405 1HG2 THR B 192     -15.880  -1.285 -10.266  1.00  0.00           H  
ATOM   2406 2HG2 THR B 192     -14.995  -0.722 -11.701  1.00  0.00           H  
ATOM   2407 3HG2 THR B 192     -15.527   0.447 -10.478  1.00  0.00           H  
ATOM   2408  N   LYS B 193     -18.473   2.035 -14.284  1.00  0.00           N  
ATOM   2409  CA  LYS B 193     -19.549   2.208 -15.258  1.00  0.00           C  
ATOM   2410  C   LYS B 193     -19.230   3.266 -16.327  1.00  0.00           C  
ATOM   2411  O   LYS B 193     -18.846   4.402 -16.031  1.00  0.00           O  
ATOM   2412  CB  LYS B 193     -20.856   2.558 -14.551  1.00  0.00           C  
ATOM   2413  CG  LYS B 193     -22.106   2.676 -15.451  1.00  0.00           C  
ATOM   2414  CD  LYS B 193     -23.364   2.957 -14.584  1.00  0.00           C  
ATOM   2415  CE  LYS B 193     -24.648   3.094 -15.408  1.00  0.00           C  
ATOM   2416  NZ  LYS B 193     -25.814   3.423 -14.544  1.00  0.00           N  
ATOM   2417  H   LYS B 193     -17.902   2.843 -14.030  1.00  0.00           H  
ATOM   2418  HA  LYS B 193     -19.691   1.262 -15.775  1.00  0.00           H  
ATOM   2419 1HB  LYS B 193     -21.068   1.796 -13.802  1.00  0.00           H  
ATOM   2420 2HB  LYS B 193     -20.736   3.506 -14.028  1.00  0.00           H  
ATOM   2421 1HG  LYS B 193     -21.964   3.496 -16.160  1.00  0.00           H  
ATOM   2422 2HG  LYS B 193     -22.238   1.756 -16.020  1.00  0.00           H  
ATOM   2423 1HD  LYS B 193     -23.494   2.138 -13.873  1.00  0.00           H  
ATOM   2424 2HD  LYS B 193     -23.213   3.877 -14.021  1.00  0.00           H  
ATOM   2425 1HE  LYS B 193     -24.519   3.884 -16.146  1.00  0.00           H  
ATOM   2426 2HE  LYS B 193     -24.850   2.168 -15.914  1.00  0.00           H  
ATOM   2427 1HZ  LYS B 193     -26.678   3.529 -15.093  1.00  0.00           H  
ATOM   2428 2HZ  LYS B 193     -25.952   2.696 -13.864  1.00  0.00           H  
ATOM   2429 3HZ  LYS B 193     -25.638   4.295 -14.068  1.00  0.00           H  
ATOM   2430  N   LEU B 194     -19.431   2.866 -17.571  1.00  0.00           N  
ATOM   2431  CA  LEU B 194     -19.222   3.684 -18.757  1.00  0.00           C  
ATOM   2432  C   LEU B 194     -20.362   3.582 -19.713  1.00  0.00           C  
ATOM   2433  O   LEU B 194     -20.836   2.487 -19.979  1.00  0.00           O  
ATOM   2434  CB  LEU B 194     -17.967   3.255 -19.506  1.00  0.00           C  
ATOM   2435  CG  LEU B 194     -17.762   3.837 -20.899  1.00  0.00           C  
ATOM   2436  CD1 LEU B 194     -17.528   5.344 -20.840  1.00  0.00           C  
ATOM   2437  CD2 LEU B 194     -16.584   3.129 -21.513  1.00  0.00           C  
ATOM   2438  H   LEU B 194     -19.734   1.899 -17.708  1.00  0.00           H  
ATOM   2439  HA  LEU B 194     -19.118   4.723 -18.449  1.00  0.00           H  
ATOM   2440 1HB  LEU B 194     -17.151   3.575 -18.953  1.00  0.00           H  
ATOM   2441 2HB  LEU B 194     -17.932   2.178 -19.569  1.00  0.00           H  
ATOM   2442  HG  LEU B 194     -18.649   3.659 -21.508  1.00  0.00           H  
ATOM   2443 1HD1 LEU B 194     -17.388   5.723 -21.852  1.00  0.00           H  
ATOM   2444 2HD1 LEU B 194     -18.382   5.838 -20.394  1.00  0.00           H  
ATOM   2445 3HD1 LEU B 194     -16.655   5.558 -20.257  1.00  0.00           H  
ATOM   2446 1HD2 LEU B 194     -16.404   3.498 -22.509  1.00  0.00           H  
ATOM   2447 2HD2 LEU B 194     -15.699   3.302 -20.902  1.00  0.00           H  
ATOM   2448 3HD2 LEU B 194     -16.804   2.069 -21.551  1.00  0.00           H  
ATOM   2449  N   THR B 195     -20.833   4.705 -20.208  1.00  0.00           N  
ATOM   2450  CA  THR B 195     -21.851   4.610 -21.223  1.00  0.00           C  
ATOM   2451  C   THR B 195     -21.310   5.127 -22.533  1.00  0.00           C  
ATOM   2452  O   THR B 195     -20.727   6.211 -22.593  1.00  0.00           O  
ATOM   2453  CB  THR B 195     -23.114   5.373 -20.834  1.00  0.00           C  
ATOM   2454  OG1 THR B 195     -23.622   4.836 -19.619  1.00  0.00           O  
ATOM   2455  CG2 THR B 195     -24.167   5.221 -21.919  1.00  0.00           C  
ATOM   2456  H   THR B 195     -20.456   5.601 -19.930  1.00  0.00           H  
ATOM   2457  HA  THR B 195     -22.120   3.568 -21.368  1.00  0.00           H  
ATOM   2458  HB  THR B 195     -22.883   6.427 -20.695  1.00  0.00           H  
ATOM   2459  HG1 THR B 195     -24.284   5.434 -19.269  1.00  0.00           H  
ATOM   2460 1HG2 THR B 195     -25.071   5.756 -21.628  1.00  0.00           H  
ATOM   2461 2HG2 THR B 195     -23.797   5.630 -22.855  1.00  0.00           H  
ATOM   2462 3HG2 THR B 195     -24.402   4.165 -22.056  1.00  0.00           H  
ATOM   2463  N   LEU B 196     -21.497   4.328 -23.570  1.00  0.00           N  
ATOM   2464  CA  LEU B 196     -21.125   4.695 -24.916  1.00  0.00           C  
ATOM   2465  C   LEU B 196     -22.403   5.001 -25.658  1.00  0.00           C  
ATOM   2466  O   LEU B 196     -23.393   4.292 -25.510  1.00  0.00           O  
ATOM   2467  CB  LEU B 196     -20.376   3.547 -25.577  1.00  0.00           C  
ATOM   2468  CG  LEU B 196     -19.107   3.127 -24.877  1.00  0.00           C  
ATOM   2469  CD1 LEU B 196     -18.560   1.864 -25.527  1.00  0.00           C  
ATOM   2470  CD2 LEU B 196     -18.094   4.279 -24.971  1.00  0.00           C  
ATOM   2471  H   LEU B 196     -21.964   3.436 -23.411  1.00  0.00           H  
ATOM   2472  HA  LEU B 196     -20.498   5.585 -24.895  1.00  0.00           H  
ATOM   2473 1HB  LEU B 196     -21.032   2.688 -25.607  1.00  0.00           H  
ATOM   2474 2HB  LEU B 196     -20.129   3.830 -26.600  1.00  0.00           H  
ATOM   2475  HG  LEU B 196     -19.319   2.904 -23.829  1.00  0.00           H  
ATOM   2476 1HD1 LEU B 196     -17.646   1.559 -25.018  1.00  0.00           H  
ATOM   2477 2HD1 LEU B 196     -19.301   1.069 -25.448  1.00  0.00           H  
ATOM   2478 3HD1 LEU B 196     -18.342   2.059 -26.577  1.00  0.00           H  
ATOM   2479 1HD2 LEU B 196     -17.171   4.004 -24.484  1.00  0.00           H  
ATOM   2480 2HD2 LEU B 196     -17.890   4.495 -26.019  1.00  0.00           H  
ATOM   2481 3HD2 LEU B 196     -18.509   5.170 -24.490  1.00  0.00           H  
ATOM   2482  N   LEU B 197     -22.419   6.030 -26.476  1.00  0.00           N  
ATOM   2483  CA  LEU B 197     -23.653   6.323 -27.192  1.00  0.00           C  
ATOM   2484  C   LEU B 197     -23.675   5.536 -28.466  1.00  0.00           C  
ATOM   2485  O   LEU B 197     -22.626   5.336 -29.062  1.00  0.00           O  
ATOM   2486  CB  LEU B 197     -23.760   7.798 -27.492  1.00  0.00           C  
ATOM   2487  CG  LEU B 197     -23.662   8.665 -26.301  1.00  0.00           C  
ATOM   2488  CD1 LEU B 197     -23.664  10.092 -26.759  1.00  0.00           C  
ATOM   2489  CD2 LEU B 197     -24.813   8.339 -25.345  1.00  0.00           C  
ATOM   2490  H   LEU B 197     -21.600   6.607 -26.596  1.00  0.00           H  
ATOM   2491  HA  LEU B 197     -24.504   6.025 -26.583  1.00  0.00           H  
ATOM   2492 1HB  LEU B 197     -22.980   8.075 -28.175  1.00  0.00           H  
ATOM   2493 2HB  LEU B 197     -24.723   7.986 -27.962  1.00  0.00           H  
ATOM   2494  HG  LEU B 197     -22.717   8.483 -25.791  1.00  0.00           H  
ATOM   2495 1HD1 LEU B 197     -23.576  10.751 -25.896  1.00  0.00           H  
ATOM   2496 2HD1 LEU B 197     -22.830  10.259 -27.432  1.00  0.00           H  
ATOM   2497 3HD1 LEU B 197     -24.596  10.299 -27.282  1.00  0.00           H  
ATOM   2498 1HD2 LEU B 197     -24.744   8.969 -24.460  1.00  0.00           H  
ATOM   2499 2HD2 LEU B 197     -25.770   8.512 -25.843  1.00  0.00           H  
ATOM   2500 3HD2 LEU B 197     -24.748   7.292 -25.046  1.00  0.00           H  
ATOM   2501  N   GLN B 198     -24.855   5.151 -28.944  1.00  0.00           N  
ATOM   2502  CA  GLN B 198     -24.924   4.408 -30.195  1.00  0.00           C  
ATOM   2503  C   GLN B 198     -24.261   5.154 -31.338  1.00  0.00           C  
ATOM   2504  O   GLN B 198     -23.617   4.559 -32.192  1.00  0.00           O  
ATOM   2505  CB  GLN B 198     -26.373   4.095 -30.515  1.00  0.00           C  
ATOM   2506  CG  GLN B 198     -26.597   3.250 -31.719  1.00  0.00           C  
ATOM   2507  CD  GLN B 198     -28.074   2.946 -31.877  1.00  0.00           C  
ATOM   2508  OE1 GLN B 198     -28.849   3.113 -30.904  1.00  0.00           O  
ATOM   2509  NE2 GLN B 198     -28.471   2.510 -33.072  1.00  0.00           N  
ATOM   2510  H   GLN B 198     -25.726   5.335 -28.439  1.00  0.00           H  
ATOM   2511  HA  GLN B 198     -24.383   3.483 -30.069  1.00  0.00           H  
ATOM   2512 1HB  GLN B 198     -26.817   3.575 -29.667  1.00  0.00           H  
ATOM   2513 2HB  GLN B 198     -26.925   5.027 -30.645  1.00  0.00           H  
ATOM   2514 1HG  GLN B 198     -26.249   3.788 -32.601  1.00  0.00           H  
ATOM   2515 2HG  GLN B 198     -26.058   2.311 -31.613  1.00  0.00           H  
ATOM   2516 1HE2 GLN B 198     -29.434   2.290 -33.240  1.00  0.00           H  
ATOM   2517 2HE2 GLN B 198     -27.804   2.397 -33.812  1.00  0.00           H  
ATOM   2518  N   ARG B 199     -24.376   6.470 -31.338  1.00  0.00           N  
ATOM   2519  CA  ARG B 199     -23.794   7.281 -32.390  1.00  0.00           C  
ATOM   2520  C   ARG B 199     -22.256   7.275 -32.407  1.00  0.00           C  
ATOM   2521  O   ARG B 199     -21.648   7.723 -33.379  1.00  0.00           O  
ATOM   2522  CB  ARG B 199     -24.273   8.716 -32.282  1.00  0.00           C  
ATOM   2523  CG  ARG B 199     -23.761   9.507 -31.069  1.00  0.00           C  
ATOM   2524  CD  ARG B 199     -24.264  10.914 -31.118  1.00  0.00           C  
ATOM   2525  NE  ARG B 199     -23.915  11.696 -29.943  1.00  0.00           N  
ATOM   2526  CZ  ARG B 199     -22.732  12.325 -29.777  1.00  0.00           C  
ATOM   2527  NH1 ARG B 199     -21.799  12.214 -30.699  1.00  0.00           N  
ATOM   2528  NH2 ARG B 199     -22.506  13.058 -28.697  1.00  0.00           N  
ATOM   2529  H   ARG B 199     -24.899   6.913 -30.597  1.00  0.00           H  
ATOM   2530  HA  ARG B 199     -24.140   6.882 -33.344  1.00  0.00           H  
ATOM   2531 1HB  ARG B 199     -23.976   9.260 -33.175  1.00  0.00           H  
ATOM   2532 2HB  ARG B 199     -25.362   8.725 -32.242  1.00  0.00           H  
ATOM   2533 1HG  ARG B 199     -24.118   9.042 -30.159  1.00  0.00           H  
ATOM   2534 2HG  ARG B 199     -22.670   9.524 -31.067  1.00  0.00           H  
ATOM   2535 1HD  ARG B 199     -23.847  11.412 -31.991  1.00  0.00           H  
ATOM   2536 2HD  ARG B 199     -25.352  10.898 -31.199  1.00  0.00           H  
ATOM   2537  HE  ARG B 199     -24.614  11.803 -29.220  1.00  0.00           H  
ATOM   2538 1HH1 ARG B 199     -21.969  11.656 -31.525  1.00  0.00           H  
ATOM   2539 2HH1 ARG B 199     -20.914  12.687 -30.583  1.00  0.00           H  
ATOM   2540 1HH2 ARG B 199     -23.223  13.179 -27.993  1.00  0.00           H  
ATOM   2541 2HH2 ARG B 199     -21.620  13.530 -28.589  1.00  0.00           H  
ATOM   2542  N   LYS B 200     -21.617   6.816 -31.334  1.00  0.00           N  
ATOM   2543  CA  LYS B 200     -20.163   6.814 -31.265  1.00  0.00           C  
ATOM   2544  C   LYS B 200     -19.527   5.554 -31.832  1.00  0.00           C  
ATOM   2545  O   LYS B 200     -18.298   5.463 -31.899  1.00  0.00           O  
ATOM   2546  CB  LYS B 200     -19.680   7.001 -29.828  1.00  0.00           C  
ATOM   2547  CG  LYS B 200     -19.937   8.369 -29.246  1.00  0.00           C  
ATOM   2548  CD  LYS B 200     -19.315   8.492 -27.854  1.00  0.00           C  
ATOM   2549  CE  LYS B 200     -19.472   9.900 -27.299  1.00  0.00           C  
ATOM   2550  NZ  LYS B 200     -18.830  10.049 -25.953  1.00  0.00           N  
ATOM   2551  H   LYS B 200     -22.135   6.415 -30.556  1.00  0.00           H  
ATOM   2552  HA  LYS B 200     -19.797   7.653 -31.855  1.00  0.00           H  
ATOM   2553 1HB  LYS B 200     -20.182   6.269 -29.189  1.00  0.00           H  
ATOM   2554 2HB  LYS B 200     -18.612   6.801 -29.777  1.00  0.00           H  
ATOM   2555 1HG  LYS B 200     -19.500   9.125 -29.899  1.00  0.00           H  
ATOM   2556 2HG  LYS B 200     -20.998   8.546 -29.191  1.00  0.00           H  
ATOM   2557 1HD  LYS B 200     -19.801   7.790 -27.176  1.00  0.00           H  
ATOM   2558 2HD  LYS B 200     -18.256   8.245 -27.903  1.00  0.00           H  
ATOM   2559 1HE  LYS B 200     -19.017  10.608 -27.989  1.00  0.00           H  
ATOM   2560 2HE  LYS B 200     -20.527  10.126 -27.209  1.00  0.00           H  
ATOM   2561 1HZ  LYS B 200     -18.958  10.995 -25.622  1.00  0.00           H  
ATOM   2562 2HZ  LYS B 200     -19.253   9.406 -25.297  1.00  0.00           H  
ATOM   2563 3HZ  LYS B 200     -17.840   9.853 -26.026  1.00  0.00           H  
ATOM   2564  N   LEU B 201     -20.333   4.577 -32.234  1.00  0.00           N  
ATOM   2565  CA  LEU B 201     -19.767   3.323 -32.729  1.00  0.00           C  
ATOM   2566  C   LEU B 201     -20.572   2.818 -33.926  1.00  0.00           C  
ATOM   2567  O   LEU B 201     -21.702   3.237 -34.152  1.00  0.00           O  
ATOM   2568  CB  LEU B 201     -19.605   2.325 -31.546  1.00  0.00           C  
ATOM   2569  CG  LEU B 201     -20.862   1.741 -30.869  1.00  0.00           C  
ATOM   2570  CD1 LEU B 201     -20.503   0.441 -30.129  1.00  0.00           C  
ATOM   2571  CD2 LEU B 201     -21.379   2.728 -29.902  1.00  0.00           C  
ATOM   2572  H   LEU B 201     -21.351   4.689 -32.189  1.00  0.00           H  
ATOM   2573  HA  LEU B 201     -18.762   3.523 -33.095  1.00  0.00           H  
ATOM   2574 1HB  LEU B 201     -19.028   1.501 -31.886  1.00  0.00           H  
ATOM   2575 2HB  LEU B 201     -19.033   2.824 -30.766  1.00  0.00           H  
ATOM   2576  HG  LEU B 201     -21.621   1.522 -31.623  1.00  0.00           H  
ATOM   2577 1HD1 LEU B 201     -21.397   0.045 -29.647  1.00  0.00           H  
ATOM   2578 2HD1 LEU B 201     -20.118  -0.289 -30.835  1.00  0.00           H  
ATOM   2579 3HD1 LEU B 201     -19.747   0.650 -29.374  1.00  0.00           H  
ATOM   2580 1HD2 LEU B 201     -22.257   2.337 -29.417  1.00  0.00           H  
ATOM   2581 2HD2 LEU B 201     -20.623   2.948 -29.151  1.00  0.00           H  
ATOM   2582 3HD2 LEU B 201     -21.632   3.636 -30.437  1.00  0.00           H  
ATOM   2583  N   GLN B 202     -19.967   1.977 -34.753  1.00  0.00           N  
ATOM   2584  CA  GLN B 202     -20.629   1.618 -36.007  1.00  0.00           C  
ATOM   2585  C   GLN B 202     -21.930   0.832 -35.824  1.00  0.00           C  
ATOM   2586  O   GLN B 202     -22.035   0.021 -34.900  1.00  0.00           O  
ATOM   2587  CB  GLN B 202     -19.678   0.826 -36.918  1.00  0.00           C  
ATOM   2588  CG  GLN B 202     -18.471   1.621 -37.425  1.00  0.00           C  
ATOM   2589  CD  GLN B 202     -18.840   2.836 -38.263  1.00  0.00           C  
ATOM   2590  OE1 GLN B 202     -19.627   2.748 -39.217  1.00  0.00           O  
ATOM   2591  NE2 GLN B 202     -18.269   3.987 -37.910  1.00  0.00           N  
ATOM   2592  H   GLN B 202     -19.053   1.596 -34.517  1.00  0.00           H  
ATOM   2593  HA  GLN B 202     -20.833   2.560 -36.499  1.00  0.00           H  
ATOM   2594 1HB  GLN B 202     -19.282  -0.023 -36.363  1.00  0.00           H  
ATOM   2595 2HB  GLN B 202     -20.227   0.425 -37.773  1.00  0.00           H  
ATOM   2596 1HG  GLN B 202     -17.888   1.956 -36.571  1.00  0.00           H  
ATOM   2597 2HG  GLN B 202     -17.870   0.972 -38.050  1.00  0.00           H  
ATOM   2598 1HE2 GLN B 202     -18.466   4.825 -38.423  1.00  0.00           H  
ATOM   2599 2HE2 GLN B 202     -17.639   4.015 -37.135  1.00  0.00           H  
ATOM   2600  N   PRO B 203     -22.955   1.087 -36.676  1.00  0.00           N  
ATOM   2601  CA  PRO B 203     -24.226   0.389 -36.737  1.00  0.00           C  
ATOM   2602  C   PRO B 203     -23.997  -0.969 -37.337  1.00  0.00           C  
ATOM   2603  O   PRO B 203     -23.016  -1.164 -38.058  1.00  0.00           O  
ATOM   2604  CB  PRO B 203     -25.070   1.273 -37.633  1.00  0.00           C  
ATOM   2605  CG  PRO B 203     -24.076   1.915 -38.561  1.00  0.00           C  
ATOM   2606  CD  PRO B 203     -22.828   2.131 -37.728  1.00  0.00           C  
ATOM   2607  HA  PRO B 203     -24.656   0.307 -35.728  1.00  0.00           H  
ATOM   2608 1HB  PRO B 203     -25.821   0.658 -38.152  1.00  0.00           H  
ATOM   2609 2HB  PRO B 203     -25.620   1.998 -37.017  1.00  0.00           H  
ATOM   2610 1HG  PRO B 203     -23.893   1.252 -39.419  1.00  0.00           H  
ATOM   2611 2HG  PRO B 203     -24.488   2.851 -38.966  1.00  0.00           H  
ATOM   2612 1HD  PRO B 203     -21.958   1.962 -38.379  1.00  0.00           H  
ATOM   2613 2HD  PRO B 203     -22.842   3.141 -37.277  1.00  0.00           H  
ATOM   2614  N   ALA B 204     -24.888  -1.900 -37.036  1.00  0.00           N  
ATOM   2615  CA  ALA B 204     -24.806  -3.274 -37.514  1.00  0.00           C  
ATOM   2616  C   ALA B 204     -23.373  -3.769 -37.455  1.00  0.00           C  
ATOM   2617  O   ALA B 204     -22.837  -4.271 -38.447  1.00  0.00           O  
ATOM   2618  CB  ALA B 204     -25.330  -3.369 -38.931  1.00  0.00           C  
ATOM   2619  H   ALA B 204     -25.689  -1.649 -36.468  1.00  0.00           H  
ATOM   2620  HA  ALA B 204     -25.407  -3.900 -36.849  1.00  0.00           H  
ATOM   2621 1HB  ALA B 204     -25.273  -4.395 -39.271  1.00  0.00           H  
ATOM   2622 2HB  ALA B 204     -26.365  -3.028 -38.954  1.00  0.00           H  
ATOM   2623 3HB  ALA B 204     -24.721  -2.737 -39.581  1.00  0.00           H  
ATOM   2624  N   ALA B 205     -22.766  -3.682 -36.277  1.00  0.00           N  
ATOM   2625  CA  ALA B 205     -21.373  -4.037 -36.145  1.00  0.00           C  
ATOM   2626  C   ALA B 205     -21.136  -4.813 -34.889  1.00  0.00           C  
ATOM   2627  O   ALA B 205     -21.766  -4.602 -33.852  1.00  0.00           O  
ATOM   2628  CB  ALA B 205     -20.524  -2.787 -36.132  1.00  0.00           C  
ATOM   2629  H   ALA B 205     -23.259  -3.272 -35.489  1.00  0.00           H  
ATOM   2630  HA  ALA B 205     -21.091  -4.665 -36.990  1.00  0.00           H  
ATOM   2631 1HB  ALA B 205     -19.480  -3.057 -36.037  1.00  0.00           H  
ATOM   2632 2HB  ALA B 205     -20.681  -2.229 -37.056  1.00  0.00           H  
ATOM   2633 3HB  ALA B 205     -20.820  -2.180 -35.289  1.00  0.00           H  
ATOM   2634  N   MET B 206     -20.213  -5.739 -34.986  1.00  0.00           N  
ATOM   2635  CA  MET B 206     -19.898  -6.553 -33.850  1.00  0.00           C  
ATOM   2636  C   MET B 206     -18.642  -6.020 -33.217  1.00  0.00           C  
ATOM   2637  O   MET B 206     -17.651  -5.756 -33.908  1.00  0.00           O  
ATOM   2638  CB  MET B 206     -19.814  -7.995 -34.317  1.00  0.00           C  
ATOM   2639  CG  MET B 206     -19.556  -9.000 -33.280  1.00  0.00           C  
ATOM   2640  SD  MET B 206     -19.597 -10.658 -33.990  1.00  0.00           S  
ATOM   2641  CE  MET B 206     -21.408 -10.945 -34.134  1.00  0.00           C  
ATOM   2642  H   MET B 206     -19.724  -5.888 -35.860  1.00  0.00           H  
ATOM   2643  HA  MET B 206     -20.691  -6.477 -33.116  1.00  0.00           H  
ATOM   2644 1HB  MET B 206     -20.746  -8.270 -34.802  1.00  0.00           H  
ATOM   2645 2HB  MET B 206     -19.027  -8.090 -35.065  1.00  0.00           H  
ATOM   2646 1HG  MET B 206     -18.578  -8.831 -32.827  1.00  0.00           H  
ATOM   2647 2HG  MET B 206     -20.311  -8.917 -32.512  1.00  0.00           H  
ATOM   2648 1HE  MET B 206     -21.590 -11.930 -34.568  1.00  0.00           H  
ATOM   2649 2HE  MET B 206     -21.876 -10.888 -33.155  1.00  0.00           H  
ATOM   2650 3HE  MET B 206     -21.840 -10.190 -34.790  1.00  0.00           H  
ATOM   2651  N   TYR B 207     -18.724  -5.804 -31.909  1.00  0.00           N  
ATOM   2652  CA  TYR B 207     -17.630  -5.275 -31.115  1.00  0.00           C  
ATOM   2653  C   TYR B 207     -17.116  -6.202 -30.050  1.00  0.00           C  
ATOM   2654  O   TYR B 207     -17.866  -6.973 -29.439  1.00  0.00           O  
ATOM   2655  CB  TYR B 207     -18.002  -3.942 -30.474  1.00  0.00           C  
ATOM   2656  CG  TYR B 207     -17.985  -2.765 -31.406  1.00  0.00           C  
ATOM   2657  CD1 TYR B 207     -19.031  -2.444 -32.268  1.00  0.00           C  
ATOM   2658  CD2 TYR B 207     -16.857  -1.976 -31.371  1.00  0.00           C  
ATOM   2659  CE1 TYR B 207     -18.911  -1.311 -33.097  1.00  0.00           C  
ATOM   2660  CE2 TYR B 207     -16.737  -0.877 -32.179  1.00  0.00           C  
ATOM   2661  CZ  TYR B 207     -17.745  -0.534 -33.042  1.00  0.00           C  
ATOM   2662  OH  TYR B 207     -17.590   0.594 -33.837  1.00  0.00           O  
ATOM   2663  H   TYR B 207     -19.593  -6.038 -31.435  1.00  0.00           H  
ATOM   2664  HA  TYR B 207     -16.793  -5.086 -31.786  1.00  0.00           H  
ATOM   2665 1HB  TYR B 207     -19.007  -4.025 -30.053  1.00  0.00           H  
ATOM   2666 2HB  TYR B 207     -17.316  -3.734 -29.652  1.00  0.00           H  
ATOM   2667  HD1 TYR B 207     -19.933  -3.060 -32.298  1.00  0.00           H  
ATOM   2668  HD2 TYR B 207     -16.051  -2.235 -30.688  1.00  0.00           H  
ATOM   2669  HE1 TYR B 207     -19.721  -1.039 -33.773  1.00  0.00           H  
ATOM   2670  HE2 TYR B 207     -15.831  -0.271 -32.133  1.00  0.00           H  
ATOM   2671  HH  TYR B 207     -16.696   0.943 -33.722  1.00  0.00           H  
ATOM   2672  N   GLU B 208     -15.820  -6.066 -29.811  1.00  0.00           N  
ATOM   2673  CA  GLU B 208     -15.124  -6.740 -28.730  1.00  0.00           C  
ATOM   2674  C   GLU B 208     -14.753  -5.716 -27.686  1.00  0.00           C  
ATOM   2675  O   GLU B 208     -14.145  -4.693 -28.023  1.00  0.00           O  
ATOM   2676  CB  GLU B 208     -13.843  -7.401 -29.222  1.00  0.00           C  
ATOM   2677  CG  GLU B 208     -13.112  -8.147 -28.137  1.00  0.00           C  
ATOM   2678  CD  GLU B 208     -11.937  -8.925 -28.600  1.00  0.00           C  
ATOM   2679  OE1 GLU B 208     -11.717  -8.989 -29.784  1.00  0.00           O  
ATOM   2680  OE2 GLU B 208     -11.233  -9.472 -27.757  1.00  0.00           O  
ATOM   2681  H   GLU B 208     -15.292  -5.423 -30.405  1.00  0.00           H  
ATOM   2682  HA  GLU B 208     -15.782  -7.484 -28.275  1.00  0.00           H  
ATOM   2683 1HB  GLU B 208     -14.072  -8.082 -30.031  1.00  0.00           H  
ATOM   2684 2HB  GLU B 208     -13.172  -6.636 -29.616  1.00  0.00           H  
ATOM   2685 1HG  GLU B 208     -12.777  -7.434 -27.385  1.00  0.00           H  
ATOM   2686 2HG  GLU B 208     -13.820  -8.816 -27.667  1.00  0.00           H  
ATOM   2687  N   ILE B 209     -15.080  -5.977 -26.424  1.00  0.00           N  
ATOM   2688  CA  ILE B 209     -14.719  -5.023 -25.385  1.00  0.00           C  
ATOM   2689  C   ILE B 209     -14.104  -5.718 -24.206  1.00  0.00           C  
ATOM   2690  O   ILE B 209     -14.508  -6.824 -23.837  1.00  0.00           O  
ATOM   2691  CB  ILE B 209     -15.938  -4.199 -24.960  1.00  0.00           C  
ATOM   2692  CG1 ILE B 209     -15.573  -3.142 -23.987  1.00  0.00           C  
ATOM   2693  CG2 ILE B 209     -16.961  -5.102 -24.335  1.00  0.00           C  
ATOM   2694  CD1 ILE B 209     -16.643  -2.072 -23.906  1.00  0.00           C  
ATOM   2695  H   ILE B 209     -15.615  -6.815 -26.194  1.00  0.00           H  
ATOM   2696  HA  ILE B 209     -13.981  -4.343 -25.786  1.00  0.00           H  
ATOM   2697  HB  ILE B 209     -16.359  -3.706 -25.831  1.00  0.00           H  
ATOM   2698 1HG1 ILE B 209     -15.449  -3.588 -23.003  1.00  0.00           H  
ATOM   2699 2HG1 ILE B 209     -14.643  -2.687 -24.268  1.00  0.00           H  
ATOM   2700 1HG2 ILE B 209     -17.818  -4.523 -24.039  1.00  0.00           H  
ATOM   2701 2HG2 ILE B 209     -17.261  -5.846 -25.047  1.00  0.00           H  
ATOM   2702 3HG2 ILE B 209     -16.533  -5.578 -23.472  1.00  0.00           H  
ATOM   2703 1HD1 ILE B 209     -16.366  -1.320 -23.193  1.00  0.00           H  
ATOM   2704 2HD1 ILE B 209     -16.758  -1.610 -24.886  1.00  0.00           H  
ATOM   2705 3HD1 ILE B 209     -17.587  -2.521 -23.601  1.00  0.00           H  
ATOM   2706  N   LYS B 210     -13.103  -5.078 -23.621  1.00  0.00           N  
ATOM   2707  CA  LYS B 210     -12.412  -5.614 -22.452  1.00  0.00           C  
ATOM   2708  C   LYS B 210     -11.928  -4.514 -21.527  1.00  0.00           C  
ATOM   2709  O   LYS B 210     -11.794  -3.369 -21.947  1.00  0.00           O  
ATOM   2710  CB  LYS B 210     -11.275  -6.505 -22.920  1.00  0.00           C  
ATOM   2711  CG  LYS B 210     -10.251  -5.829 -23.806  1.00  0.00           C  
ATOM   2712  CD  LYS B 210      -9.202  -6.855 -24.256  1.00  0.00           C  
ATOM   2713  CE  LYS B 210      -8.049  -6.235 -25.024  1.00  0.00           C  
ATOM   2714  NZ  LYS B 210      -7.093  -7.284 -25.537  1.00  0.00           N  
ATOM   2715  H   LYS B 210     -12.810  -4.186 -24.018  1.00  0.00           H  
ATOM   2716  HA  LYS B 210     -13.100  -6.238 -21.895  1.00  0.00           H  
ATOM   2717 1HB  LYS B 210     -10.755  -6.912 -22.046  1.00  0.00           H  
ATOM   2718 2HB  LYS B 210     -11.682  -7.351 -23.476  1.00  0.00           H  
ATOM   2719 1HG  LYS B 210     -10.760  -5.435 -24.688  1.00  0.00           H  
ATOM   2720 2HG  LYS B 210      -9.806  -5.007 -23.307  1.00  0.00           H  
ATOM   2721 1HD  LYS B 210      -8.804  -7.367 -23.385  1.00  0.00           H  
ATOM   2722 2HD  LYS B 210      -9.687  -7.601 -24.893  1.00  0.00           H  
ATOM   2723 1HE  LYS B 210      -8.428  -5.676 -25.836  1.00  0.00           H  
ATOM   2724 2HE  LYS B 210      -7.525  -5.566 -24.392  1.00  0.00           H  
ATOM   2725 1HZ  LYS B 210      -6.343  -6.831 -26.043  1.00  0.00           H  
ATOM   2726 2HZ  LYS B 210      -6.706  -7.815 -24.768  1.00  0.00           H  
ATOM   2727 3HZ  LYS B 210      -7.585  -7.918 -26.153  1.00  0.00           H  
ATOM   2728  N   VAL B 211     -11.689  -4.838 -20.255  1.00  0.00           N  
ATOM   2729  CA  VAL B 211     -11.191  -3.802 -19.346  1.00  0.00           C  
ATOM   2730  C   VAL B 211      -9.968  -4.246 -18.554  1.00  0.00           C  
ATOM   2731  O   VAL B 211      -9.742  -5.440 -18.328  1.00  0.00           O  
ATOM   2732  CB  VAL B 211     -12.277  -3.396 -18.320  1.00  0.00           C  
ATOM   2733  CG1 VAL B 211     -13.489  -2.805 -18.962  1.00  0.00           C  
ATOM   2734  CG2 VAL B 211     -12.686  -4.545 -17.633  1.00  0.00           C  
ATOM   2735  H   VAL B 211     -11.844  -5.793 -19.927  1.00  0.00           H  
ATOM   2736  HA  VAL B 211     -10.918  -2.933 -19.935  1.00  0.00           H  
ATOM   2737  HB  VAL B 211     -11.848  -2.660 -17.631  1.00  0.00           H  
ATOM   2738 1HG1 VAL B 211     -14.212  -2.539 -18.198  1.00  0.00           H  
ATOM   2739 2HG1 VAL B 211     -13.208  -1.957 -19.494  1.00  0.00           H  
ATOM   2740 3HG1 VAL B 211     -13.933  -3.522 -19.646  1.00  0.00           H  
ATOM   2741 1HG2 VAL B 211     -13.428  -4.282 -16.879  1.00  0.00           H  
ATOM   2742 2HG2 VAL B 211     -13.113  -5.260 -18.335  1.00  0.00           H  
ATOM   2743 3HG2 VAL B 211     -11.813  -4.960 -17.184  1.00  0.00           H  
ATOM   2744  N   ARG B 212      -9.208  -3.273 -18.070  1.00  0.00           N  
ATOM   2745  CA  ARG B 212      -8.072  -3.552 -17.186  1.00  0.00           C  
ATOM   2746  C   ARG B 212      -7.871  -2.431 -16.159  1.00  0.00           C  
ATOM   2747  O   ARG B 212      -8.429  -1.342 -16.313  1.00  0.00           O  
ATOM   2748  CB  ARG B 212      -6.810  -3.759 -17.972  1.00  0.00           C  
ATOM   2749  CG  ARG B 212      -6.411  -2.598 -18.708  1.00  0.00           C  
ATOM   2750  CD  ARG B 212      -5.125  -2.796 -19.382  1.00  0.00           C  
ATOM   2751  NE  ARG B 212      -4.752  -1.626 -20.157  1.00  0.00           N  
ATOM   2752  CZ  ARG B 212      -3.601  -1.436 -20.781  1.00  0.00           C  
ATOM   2753  NH1 ARG B 212      -2.634  -2.339 -20.746  1.00  0.00           N  
ATOM   2754  NH2 ARG B 212      -3.478  -0.301 -21.441  1.00  0.00           N  
ATOM   2755  H   ARG B 212      -9.414  -2.321 -18.374  1.00  0.00           H  
ATOM   2756  HA  ARG B 212      -8.274  -4.475 -16.645  1.00  0.00           H  
ATOM   2757 1HB  ARG B 212      -5.995  -4.013 -17.296  1.00  0.00           H  
ATOM   2758 2HB  ARG B 212      -6.923  -4.583 -18.657  1.00  0.00           H  
ATOM   2759 1HG  ARG B 212      -7.168  -2.349 -19.431  1.00  0.00           H  
ATOM   2760 2HG  ARG B 212      -6.328  -1.795 -18.020  1.00  0.00           H  
ATOM   2761 1HD  ARG B 212      -4.376  -2.955 -18.639  1.00  0.00           H  
ATOM   2762 2HD  ARG B 212      -5.157  -3.652 -20.018  1.00  0.00           H  
ATOM   2763  HE  ARG B 212      -5.441  -0.862 -20.282  1.00  0.00           H  
ATOM   2764 1HH1 ARG B 212      -2.769  -3.200 -20.230  1.00  0.00           H  
ATOM   2765 2HH1 ARG B 212      -1.766  -2.169 -21.229  1.00  0.00           H  
ATOM   2766 1HH2 ARG B 212      -4.295   0.345 -21.442  1.00  0.00           H  
ATOM   2767 2HH2 ARG B 212      -2.632  -0.078 -21.940  1.00  0.00           H  
ATOM   2768  N   SER B 213      -7.082  -2.685 -15.100  1.00  0.00           N  
ATOM   2769  CA  SER B 213      -6.916  -1.665 -14.050  1.00  0.00           C  
ATOM   2770  C   SER B 213      -5.478  -1.353 -13.630  1.00  0.00           C  
ATOM   2771  O   SER B 213      -4.582  -2.185 -13.781  1.00  0.00           O  
ATOM   2772  CB  SER B 213      -7.631  -2.129 -12.823  1.00  0.00           C  
ATOM   2773  OG  SER B 213      -8.981  -2.386 -13.085  1.00  0.00           O  
ATOM   2774  H   SER B 213      -6.638  -3.590 -15.007  1.00  0.00           H  
ATOM   2775  HA  SER B 213      -7.366  -0.738 -14.400  1.00  0.00           H  
ATOM   2776 1HB  SER B 213      -7.151  -3.026 -12.439  1.00  0.00           H  
ATOM   2777 2HB  SER B 213      -7.541  -1.359 -12.080  1.00  0.00           H  
ATOM   2778  HG  SER B 213      -9.448  -1.537 -13.078  1.00  0.00           H  
ATOM   2779  N   ILE B 214      -5.274  -0.160 -13.047  1.00  0.00           N  
ATOM   2780  CA  ILE B 214      -3.956   0.241 -12.524  1.00  0.00           C  
ATOM   2781  C   ILE B 214      -4.116   1.051 -11.211  1.00  0.00           C  
ATOM   2782  O   ILE B 214      -5.102   1.773 -11.076  1.00  0.00           O  
ATOM   2783  CB  ILE B 214      -3.250   1.069 -13.593  1.00  0.00           C  
ATOM   2784  CG1 ILE B 214      -1.828   1.326 -13.247  1.00  0.00           C  
ATOM   2785  CG2 ILE B 214      -4.000   2.357 -13.753  1.00  0.00           C  
ATOM   2786  CD1 ILE B 214      -1.027   1.755 -14.392  1.00  0.00           C  
ATOM   2787  H   ILE B 214      -6.059   0.495 -13.013  1.00  0.00           H  
ATOM   2788  HA  ILE B 214      -3.376  -0.656 -12.364  1.00  0.00           H  
ATOM   2789  HB  ILE B 214      -3.247   0.529 -14.510  1.00  0.00           H  
ATOM   2790 1HG1 ILE B 214      -1.775   2.099 -12.476  1.00  0.00           H  
ATOM   2791 2HG1 ILE B 214      -1.380   0.417 -12.881  1.00  0.00           H  
ATOM   2792 1HG2 ILE B 214      -3.530   2.954 -14.527  1.00  0.00           H  
ATOM   2793 2HG2 ILE B 214      -5.026   2.142 -14.033  1.00  0.00           H  
ATOM   2794 3HG2 ILE B 214      -3.983   2.903 -12.806  1.00  0.00           H  
ATOM   2795 1HD1 ILE B 214       0.005   1.912 -14.066  1.00  0.00           H  
ATOM   2796 2HD1 ILE B 214      -1.054   0.976 -15.157  1.00  0.00           H  
ATOM   2797 3HD1 ILE B 214      -1.433   2.678 -14.794  1.00  0.00           H  
ATOM   2798  N   PRO B 215      -3.228   0.953 -10.195  1.00  0.00           N  
ATOM   2799  CA  PRO B 215      -3.335   1.713  -8.968  1.00  0.00           C  
ATOM   2800  C   PRO B 215      -3.283   3.182  -9.289  1.00  0.00           C  
ATOM   2801  O   PRO B 215      -2.469   3.588 -10.125  1.00  0.00           O  
ATOM   2802  CB  PRO B 215      -2.085   1.292  -8.195  1.00  0.00           C  
ATOM   2803  CG  PRO B 215      -1.721  -0.039  -8.756  1.00  0.00           C  
ATOM   2804  CD  PRO B 215      -2.048   0.078 -10.213  1.00  0.00           C  
ATOM   2805  HA  PRO B 215      -4.245   1.466  -8.421  1.00  0.00           H  
ATOM   2806 1HB  PRO B 215      -1.303   2.038  -8.336  1.00  0.00           H  
ATOM   2807 2HB  PRO B 215      -2.307   1.263  -7.121  1.00  0.00           H  
ATOM   2808 1HG  PRO B 215      -0.653  -0.210  -8.621  1.00  0.00           H  
ATOM   2809 2HG  PRO B 215      -2.247  -0.846  -8.238  1.00  0.00           H  
ATOM   2810 1HD  PRO B 215      -1.201   0.591 -10.663  1.00  0.00           H  
ATOM   2811 2HD  PRO B 215      -2.207  -0.874 -10.647  1.00  0.00           H  
ATOM   2812  N   ASP B 216      -4.073   3.989  -8.587  1.00  0.00           N  
ATOM   2813  CA  ASP B 216      -3.991   5.421  -8.823  1.00  0.00           C  
ATOM   2814  C   ASP B 216      -4.218   6.312  -7.603  1.00  0.00           C  
ATOM   2815  O   ASP B 216      -5.062   7.215  -7.650  1.00  0.00           O  
ATOM   2816  CB  ASP B 216      -5.005   5.819  -9.908  1.00  0.00           C  
ATOM   2817  CG  ASP B 216      -4.780   7.248 -10.465  1.00  0.00           C  
ATOM   2818  OD1 ASP B 216      -3.664   7.745 -10.350  1.00  0.00           O  
ATOM   2819  OD2 ASP B 216      -5.735   7.838 -10.965  1.00  0.00           O  
ATOM   2820  H   ASP B 216      -4.760   3.605  -7.936  1.00  0.00           H  
ATOM   2821  HA  ASP B 216      -2.990   5.632  -9.195  1.00  0.00           H  
ATOM   2822 1HB  ASP B 216      -4.941   5.109 -10.737  1.00  0.00           H  
ATOM   2823 2HB  ASP B 216      -6.016   5.753  -9.504  1.00  0.00           H  
ATOM   2824  N   HIS B 217      -3.500   6.095  -6.494  1.00  0.00           N  
ATOM   2825  CA  HIS B 217      -3.673   7.076  -5.418  1.00  0.00           C  
ATOM   2826  C   HIS B 217      -2.396   7.367  -4.649  1.00  0.00           C  
ATOM   2827  O   HIS B 217      -1.734   8.398  -4.823  1.00  0.00           O  
ATOM   2828  CB  HIS B 217      -4.745   6.600  -4.433  1.00  0.00           C  
ATOM   2829  CG  HIS B 217      -4.666   5.138  -4.118  1.00  0.00           C  
ATOM   2830  ND1 HIS B 217      -4.395   4.184  -5.077  1.00  0.00           N  
ATOM   2831  CD2 HIS B 217      -4.823   4.467  -2.953  1.00  0.00           C  
ATOM   2832  CE1 HIS B 217      -4.388   2.989  -4.514  1.00  0.00           C  
ATOM   2833  NE2 HIS B 217      -4.645   3.133  -3.227  1.00  0.00           N  
ATOM   2834  H   HIS B 217      -2.805   5.340  -6.437  1.00  0.00           H  
ATOM   2835  HA  HIS B 217      -3.997   8.022  -5.847  1.00  0.00           H  
ATOM   2836 1HB  HIS B 217      -4.655   7.155  -3.499  1.00  0.00           H  
ATOM   2837 2HB  HIS B 217      -5.733   6.807  -4.843  1.00  0.00           H  
ATOM   2838  HD1 HIS B 217      -4.155   4.358  -6.032  1.00  0.00           H  
ATOM   2839  HD2 HIS B 217      -5.046   4.791  -1.936  1.00  0.00           H  
ATOM   2840  HE1 HIS B 217      -4.190   2.097  -5.108  1.00  0.00           H  
ATOM   2841  N   TYR B 218      -2.037   6.388  -3.848  1.00  0.00           N  
ATOM   2842  CA  TYR B 218      -0.845   6.338  -3.030  1.00  0.00           C  
ATOM   2843  C   TYR B 218      -0.015   5.273  -3.634  1.00  0.00           C  
ATOM   2844  O   TYR B 218       1.178   5.425  -3.869  1.00  0.00           O  
ATOM   2845  CB  TYR B 218      -1.151   6.044  -1.560  1.00  0.00           C  
ATOM   2846  CG  TYR B 218      -1.935   7.137  -0.869  1.00  0.00           C  
ATOM   2847  CD1 TYR B 218      -3.321   7.089  -0.848  1.00  0.00           C  
ATOM   2848  CD2 TYR B 218      -1.269   8.188  -0.256  1.00  0.00           C  
ATOM   2849  CE1 TYR B 218      -4.038   8.087  -0.217  1.00  0.00           C  
ATOM   2850  CE2 TYR B 218      -1.985   9.186   0.375  1.00  0.00           C  
ATOM   2851  CZ  TYR B 218      -3.364   9.138   0.396  1.00  0.00           C  
ATOM   2852  OH  TYR B 218      -4.078  10.132   1.024  1.00  0.00           O  
ATOM   2853  H   TYR B 218      -2.659   5.601  -3.794  1.00  0.00           H  
ATOM   2854  HA  TYR B 218      -0.306   7.281  -3.081  1.00  0.00           H  
ATOM   2855 1HB  TYR B 218      -1.720   5.116  -1.484  1.00  0.00           H  
ATOM   2856 2HB  TYR B 218      -0.217   5.900  -1.016  1.00  0.00           H  
ATOM   2857  HD1 TYR B 218      -3.845   6.263  -1.330  1.00  0.00           H  
ATOM   2858  HD2 TYR B 218      -0.180   8.226  -0.273  1.00  0.00           H  
ATOM   2859  HE1 TYR B 218      -5.127   8.049  -0.201  1.00  0.00           H  
ATOM   2860  HE2 TYR B 218      -1.461  10.012   0.857  1.00  0.00           H  
ATOM   2861  HH  TYR B 218      -3.473  10.803   1.349  1.00  0.00           H  
ATOM   2862  N   PHE B 219      -0.693   4.185  -3.897  1.00  0.00           N  
ATOM   2863  CA  PHE B 219      -0.070   3.025  -4.451  1.00  0.00           C  
ATOM   2864  C   PHE B 219       0.102   3.304  -5.927  1.00  0.00           C  
ATOM   2865  O   PHE B 219      -0.758   3.946  -6.555  1.00  0.00           O  
ATOM   2866  CB  PHE B 219      -0.913   1.769  -4.221  1.00  0.00           C  
ATOM   2867  CG  PHE B 219      -0.943   1.314  -2.790  1.00  0.00           C  
ATOM   2868  CD1 PHE B 219      -1.875   1.831  -1.902  1.00  0.00           C  
ATOM   2869  CD2 PHE B 219      -0.040   0.368  -2.328  1.00  0.00           C  
ATOM   2870  CE1 PHE B 219      -1.903   1.412  -0.585  1.00  0.00           C  
ATOM   2871  CE2 PHE B 219      -0.067  -0.053  -1.013  1.00  0.00           C  
ATOM   2872  CZ  PHE B 219      -1.000   0.471  -0.140  1.00  0.00           C  
ATOM   2873  H   PHE B 219      -1.672   4.156  -3.675  1.00  0.00           H  
ATOM   2874  HA  PHE B 219       0.903   2.865  -3.986  1.00  0.00           H  
ATOM   2875 1HB  PHE B 219      -1.938   1.956  -4.540  1.00  0.00           H  
ATOM   2876 2HB  PHE B 219      -0.524   0.954  -4.829  1.00  0.00           H  
ATOM   2877  HD1 PHE B 219      -2.590   2.575  -2.254  1.00  0.00           H  
ATOM   2878  HD2 PHE B 219       0.697  -0.045  -3.017  1.00  0.00           H  
ATOM   2879  HE1 PHE B 219      -2.641   1.827   0.102  1.00  0.00           H  
ATOM   2880  HE2 PHE B 219       0.648  -0.797  -0.663  1.00  0.00           H  
ATOM   2881  HZ  PHE B 219      -1.021   0.141   0.898  1.00  0.00           H  
ATOM   2882  N   LYS B 220       1.234   2.869  -6.455  1.00  0.00           N  
ATOM   2883  CA  LYS B 220       1.577   3.012  -7.860  1.00  0.00           C  
ATOM   2884  C   LYS B 220       1.938   1.654  -8.402  1.00  0.00           C  
ATOM   2885  O   LYS B 220       2.169   0.725  -7.615  1.00  0.00           O  
ATOM   2886  CB  LYS B 220       2.693   4.034  -8.049  1.00  0.00           C  
ATOM   2887  CG  LYS B 220       2.337   5.407  -7.444  1.00  0.00           C  
ATOM   2888  CD  LYS B 220       1.240   6.126  -8.271  1.00  0.00           C  
ATOM   2889  CE  LYS B 220       0.906   7.507  -7.694  1.00  0.00           C  
ATOM   2890  NZ  LYS B 220      -0.157   8.194  -8.488  1.00  0.00           N  
ATOM   2891  H   LYS B 220       1.881   2.374  -5.838  1.00  0.00           H  
ATOM   2892  HA  LYS B 220       0.703   3.367  -8.405  1.00  0.00           H  
ATOM   2893 1HB  LYS B 220       3.605   3.679  -7.585  1.00  0.00           H  
ATOM   2894 2HB  LYS B 220       2.895   4.162  -9.108  1.00  0.00           H  
ATOM   2895 1HG  LYS B 220       1.992   5.292  -6.415  1.00  0.00           H  
ATOM   2896 2HG  LYS B 220       3.229   6.031  -7.432  1.00  0.00           H  
ATOM   2897 1HD  LYS B 220       1.581   6.246  -9.299  1.00  0.00           H  
ATOM   2898 2HD  LYS B 220       0.328   5.529  -8.287  1.00  0.00           H  
ATOM   2899 1HE  LYS B 220       0.552   7.382  -6.665  1.00  0.00           H  
ATOM   2900 2HE  LYS B 220       1.803   8.125  -7.687  1.00  0.00           H  
ATOM   2901 1HZ  LYS B 220      -0.368   9.091  -8.076  1.00  0.00           H  
ATOM   2902 2HZ  LYS B 220       0.148   8.322  -9.440  1.00  0.00           H  
ATOM   2903 3HZ  LYS B 220      -0.984   7.617  -8.482  1.00  0.00           H  
ATOM   2904  N   GLY B 221       1.932   1.496  -9.719  1.00  0.00           N  
ATOM   2905  CA  GLY B 221       2.233   0.173 -10.223  1.00  0.00           C  
ATOM   2906  C   GLY B 221       1.994  -0.030 -11.711  1.00  0.00           C  
ATOM   2907  O   GLY B 221       2.270   0.832 -12.544  1.00  0.00           O  
ATOM   2908  H   GLY B 221       1.726   2.259 -10.346  1.00  0.00           H  
ATOM   2909 1HA  GLY B 221       3.273  -0.060 -10.003  1.00  0.00           H  
ATOM   2910 2HA  GLY B 221       1.640  -0.539  -9.673  1.00  0.00           H  
ATOM   2911  N   PHE B 222       1.527  -1.218 -12.018  1.00  0.00           N  
ATOM   2912  CA  PHE B 222       1.375  -1.682 -13.368  1.00  0.00           C  
ATOM   2913  C   PHE B 222      -0.061  -2.003 -13.726  1.00  0.00           C  
ATOM   2914  O   PHE B 222      -0.921  -2.111 -12.857  1.00  0.00           O  
ATOM   2915  CB  PHE B 222       2.172  -2.957 -13.541  1.00  0.00           C  
ATOM   2916  CG  PHE B 222       3.562  -2.827 -13.072  1.00  0.00           C  
ATOM   2917  CD1 PHE B 222       3.976  -3.539 -11.958  1.00  0.00           C  
ATOM   2918  CD2 PHE B 222       4.454  -1.978 -13.675  1.00  0.00           C  
ATOM   2919  CE1 PHE B 222       5.258  -3.431 -11.491  1.00  0.00           C  
ATOM   2920  CE2 PHE B 222       5.743  -1.862 -13.193  1.00  0.00           C  
ATOM   2921  CZ  PHE B 222       6.143  -2.594 -12.105  1.00  0.00           C  
ATOM   2922  H   PHE B 222       1.272  -1.835 -11.248  1.00  0.00           H  
ATOM   2923  HA  PHE B 222       1.740  -0.910 -14.044  1.00  0.00           H  
ATOM   2924 1HB  PHE B 222       1.690  -3.761 -12.986  1.00  0.00           H  
ATOM   2925 2HB  PHE B 222       2.183  -3.251 -14.588  1.00  0.00           H  
ATOM   2926  HD1 PHE B 222       3.271  -4.207 -11.454  1.00  0.00           H  
ATOM   2927  HD2 PHE B 222       4.136  -1.394 -14.538  1.00  0.00           H  
ATOM   2928  HE1 PHE B 222       5.566  -4.012 -10.630  1.00  0.00           H  
ATOM   2929  HE2 PHE B 222       6.447  -1.189 -13.677  1.00  0.00           H  
ATOM   2930  HZ  PHE B 222       7.160  -2.508 -11.728  1.00  0.00           H  
ATOM   2931  N   TRP B 223      -0.316  -2.170 -15.017  1.00  0.00           N  
ATOM   2932  CA  TRP B 223      -1.630  -2.587 -15.461  1.00  0.00           C  
ATOM   2933  C   TRP B 223      -1.872  -4.044 -15.121  1.00  0.00           C  
ATOM   2934  O   TRP B 223      -0.978  -4.891 -15.263  1.00  0.00           O  
ATOM   2935  CB  TRP B 223      -1.783  -2.451 -16.978  1.00  0.00           C  
ATOM   2936  CG  TRP B 223      -1.906  -1.071 -17.429  1.00  0.00           C  
ATOM   2937  CD1 TRP B 223      -0.967  -0.306 -18.045  1.00  0.00           C  
ATOM   2938  CD2 TRP B 223      -3.069  -0.246 -17.274  1.00  0.00           C  
ATOM   2939  NE1 TRP B 223      -1.464   0.947 -18.271  1.00  0.00           N  
ATOM   2940  CE2 TRP B 223      -2.759   0.999 -17.788  1.00  0.00           C  
ATOM   2941  CE3 TRP B 223      -4.334  -0.463 -16.727  1.00  0.00           C  
ATOM   2942  CZ2 TRP B 223      -3.666   2.043 -17.764  1.00  0.00           C  
ATOM   2943  CZ3 TRP B 223      -5.255   0.574 -16.707  1.00  0.00           C  
ATOM   2944  CH2 TRP B 223      -4.927   1.794 -17.207  1.00  0.00           C  
ATOM   2945  H   TRP B 223       0.418  -2.032 -15.696  1.00  0.00           H  
ATOM   2946  HA  TRP B 223      -2.379  -1.977 -14.961  1.00  0.00           H  
ATOM   2947 1HB  TRP B 223      -0.922  -2.897 -17.468  1.00  0.00           H  
ATOM   2948 2HB  TRP B 223      -2.647  -3.009 -17.283  1.00  0.00           H  
ATOM   2949  HD1 TRP B 223       0.037  -0.638 -18.307  1.00  0.00           H  
ATOM   2950  HE1 TRP B 223      -0.963   1.708 -18.706  1.00  0.00           H  
ATOM   2951  HE3 TRP B 223      -4.588  -1.440 -16.315  1.00  0.00           H  
ATOM   2952  HZ2 TRP B 223      -3.425   3.027 -18.159  1.00  0.00           H  
ATOM   2953  HZ3 TRP B 223      -6.243   0.391 -16.274  1.00  0.00           H  
ATOM   2954  HH2 TRP B 223      -5.670   2.591 -17.172  1.00  0.00           H  
ATOM   2955  N   SER B 224      -3.105  -4.322 -14.734  1.00  0.00           N  
ATOM   2956  CA  SER B 224      -3.591  -5.655 -14.469  1.00  0.00           C  
ATOM   2957  C   SER B 224      -3.722  -6.377 -15.784  1.00  0.00           C  
ATOM   2958  O   SER B 224      -3.652  -5.756 -16.843  1.00  0.00           O  
ATOM   2959  CB  SER B 224      -4.982  -5.607 -13.905  1.00  0.00           C  
ATOM   2960  OG  SER B 224      -5.883  -5.238 -14.921  1.00  0.00           O  
ATOM   2961  H   SER B 224      -3.742  -3.552 -14.583  1.00  0.00           H  
ATOM   2962  HA  SER B 224      -2.903  -6.182 -13.808  1.00  0.00           H  
ATOM   2963 1HB  SER B 224      -5.258  -6.575 -13.491  1.00  0.00           H  
ATOM   2964 2HB  SER B 224      -5.016  -4.877 -13.100  1.00  0.00           H  
ATOM   2965  HG  SER B 224      -5.972  -6.042 -15.499  1.00  0.00           H  
ATOM   2966  N   GLU B 225      -3.939  -7.673 -15.725  1.00  0.00           N  
ATOM   2967  CA  GLU B 225      -4.216  -8.430 -16.923  1.00  0.00           C  
ATOM   2968  C   GLU B 225      -5.586  -7.994 -17.376  1.00  0.00           C  
ATOM   2969  O   GLU B 225      -6.320  -7.351 -16.617  1.00  0.00           O  
ATOM   2970  CB  GLU B 225      -4.204  -9.944 -16.673  1.00  0.00           C  
ATOM   2971  CG  GLU B 225      -2.833 -10.555 -16.368  1.00  0.00           C  
ATOM   2972  CD  GLU B 225      -1.868 -10.543 -17.541  1.00  0.00           C  
ATOM   2973  OE1 GLU B 225      -2.262 -10.929 -18.621  1.00  0.00           O  
ATOM   2974  OE2 GLU B 225      -0.723 -10.156 -17.339  1.00  0.00           O  
ATOM   2975  H   GLU B 225      -3.950  -8.132 -14.827  1.00  0.00           H  
ATOM   2976  HA  GLU B 225      -3.490  -8.176 -17.694  1.00  0.00           H  
ATOM   2977 1HB  GLU B 225      -4.868 -10.179 -15.845  1.00  0.00           H  
ATOM   2978 2HB  GLU B 225      -4.603 -10.457 -17.553  1.00  0.00           H  
ATOM   2979 1HG  GLU B 225      -2.394  -9.998 -15.557  1.00  0.00           H  
ATOM   2980 2HG  GLU B 225      -2.971 -11.582 -16.036  1.00  0.00           H  
ATOM   2981  N   TRP B 226      -5.907  -8.273 -18.617  1.00  0.00           N  
ATOM   2982  CA  TRP B 226      -7.207  -7.910 -19.130  1.00  0.00           C  
ATOM   2983  C   TRP B 226      -8.283  -8.820 -18.598  1.00  0.00           C  
ATOM   2984  O   TRP B 226      -8.041  -9.998 -18.328  1.00  0.00           O  
ATOM   2985  CB  TRP B 226      -7.247  -8.000 -20.634  1.00  0.00           C  
ATOM   2986  CG  TRP B 226      -6.461  -6.989 -21.346  1.00  0.00           C  
ATOM   2987  CD1 TRP B 226      -5.232  -7.148 -21.910  1.00  0.00           C  
ATOM   2988  CD2 TRP B 226      -6.857  -5.635 -21.613  1.00  0.00           C  
ATOM   2989  NE1 TRP B 226      -4.834  -5.976 -22.512  1.00  0.00           N  
ATOM   2990  CE2 TRP B 226      -5.819  -5.035 -22.336  1.00  0.00           C  
ATOM   2991  CE3 TRP B 226      -7.990  -4.896 -21.311  1.00  0.00           C  
ATOM   2992  CZ2 TRP B 226      -5.889  -3.705 -22.758  1.00  0.00           C  
ATOM   2993  CZ3 TRP B 226      -8.078  -3.571 -21.734  1.00  0.00           C  
ATOM   2994  CH2 TRP B 226      -7.049  -2.990 -22.436  1.00  0.00           C  
ATOM   2995  H   TRP B 226      -5.255  -8.777 -19.202  1.00  0.00           H  
ATOM   2996  HA  TRP B 226      -7.436  -6.891 -18.824  1.00  0.00           H  
ATOM   2997 1HB  TRP B 226      -6.895  -8.982 -20.937  1.00  0.00           H  
ATOM   2998 2HB  TRP B 226      -8.283  -7.916 -20.957  1.00  0.00           H  
ATOM   2999  HD1 TRP B 226      -4.651  -8.070 -21.888  1.00  0.00           H  
ATOM   3000  HE1 TRP B 226      -3.958  -5.833 -23.002  1.00  0.00           H  
ATOM   3001  HE3 TRP B 226      -8.798  -5.360 -20.763  1.00  0.00           H  
ATOM   3002  HZ2 TRP B 226      -5.087  -3.226 -23.316  1.00  0.00           H  
ATOM   3003  HZ3 TRP B 226      -8.983  -2.999 -21.490  1.00  0.00           H  
ATOM   3004  HH2 TRP B 226      -7.145  -1.946 -22.744  1.00  0.00           H  
ATOM   3005  N   SER B 227      -9.474  -8.271 -18.469  1.00  0.00           N  
ATOM   3006  CA  SER B 227     -10.655  -9.046 -18.141  1.00  0.00           C  
ATOM   3007  C   SER B 227     -10.931  -9.911 -19.359  1.00  0.00           C  
ATOM   3008  O   SER B 227     -10.341  -9.660 -20.408  1.00  0.00           O  
ATOM   3009  CB  SER B 227     -11.837  -8.133 -18.019  1.00  0.00           C  
ATOM   3010  OG  SER B 227     -12.190  -7.661 -19.320  1.00  0.00           O  
ATOM   3011  H   SER B 227      -9.579  -7.270 -18.612  1.00  0.00           H  
ATOM   3012  HA  SER B 227     -10.475  -9.624 -17.239  1.00  0.00           H  
ATOM   3013 1HB  SER B 227     -12.677  -8.628 -17.554  1.00  0.00           H  
ATOM   3014 2HB  SER B 227     -11.561  -7.300 -17.385  1.00  0.00           H  
ATOM   3015  HG  SER B 227     -12.692  -8.423 -19.766  1.00  0.00           H  
ATOM   3016  N   PRO B 228     -11.765 -10.943 -19.274  1.00  0.00           N  
ATOM   3017  CA  PRO B 228     -12.236 -11.692 -20.419  1.00  0.00           C  
ATOM   3018  C   PRO B 228     -12.957 -10.707 -21.322  1.00  0.00           C  
ATOM   3019  O   PRO B 228     -13.457  -9.682 -20.842  1.00  0.00           O  
ATOM   3020  CB  PRO B 228     -13.187 -12.709 -19.797  1.00  0.00           C  
ATOM   3021  CG  PRO B 228     -12.785 -12.743 -18.345  1.00  0.00           C  
ATOM   3022  CD  PRO B 228     -12.357 -11.324 -18.012  1.00  0.00           C  
ATOM   3023  HA  PRO B 228     -11.396 -12.174 -20.936  1.00  0.00           H  
ATOM   3024 1HB  PRO B 228     -14.227 -12.395 -19.962  1.00  0.00           H  
ATOM   3025 2HB  PRO B 228     -13.065 -13.685 -20.305  1.00  0.00           H  
ATOM   3026 1HG  PRO B 228     -13.624 -13.097 -17.726  1.00  0.00           H  
ATOM   3027 2HG  PRO B 228     -11.967 -13.465 -18.213  1.00  0.00           H  
ATOM   3028 1HD  PRO B 228     -13.225 -10.710 -17.759  1.00  0.00           H  
ATOM   3029 2HD  PRO B 228     -11.617 -11.370 -17.203  1.00  0.00           H  
ATOM   3030  N   SER B 229     -12.942 -10.952 -22.623  1.00  0.00           N  
ATOM   3031  CA  SER B 229     -13.637 -10.023 -23.487  1.00  0.00           C  
ATOM   3032  C   SER B 229     -15.116 -10.301 -23.468  1.00  0.00           C  
ATOM   3033  O   SER B 229     -15.546 -11.430 -23.234  1.00  0.00           O  
ATOM   3034  CB  SER B 229     -13.132 -10.090 -24.896  1.00  0.00           C  
ATOM   3035  OG  SER B 229     -11.784  -9.692 -24.977  1.00  0.00           O  
ATOM   3036  H   SER B 229     -12.500 -11.783 -22.991  1.00  0.00           H  
ATOM   3037  HA  SER B 229     -13.478  -9.012 -23.116  1.00  0.00           H  
ATOM   3038 1HB  SER B 229     -13.264 -11.078 -25.300  1.00  0.00           H  
ATOM   3039 2HB  SER B 229     -13.737  -9.417 -25.491  1.00  0.00           H  
ATOM   3040  HG  SER B 229     -11.563  -9.675 -25.945  1.00  0.00           H  
ATOM   3041  N   TYR B 230     -15.888  -9.277 -23.751  1.00  0.00           N  
ATOM   3042  CA  TYR B 230     -17.327  -9.390 -23.887  1.00  0.00           C  
ATOM   3043  C   TYR B 230     -17.638  -8.995 -25.316  1.00  0.00           C  
ATOM   3044  O   TYR B 230     -17.031  -8.060 -25.849  1.00  0.00           O  
ATOM   3045  CB  TYR B 230     -18.054  -8.470 -22.909  1.00  0.00           C  
ATOM   3046  CG  TYR B 230     -19.562  -8.582 -22.929  1.00  0.00           C  
ATOM   3047  CD1 TYR B 230     -20.177  -9.527 -22.120  1.00  0.00           C  
ATOM   3048  CD2 TYR B 230     -20.335  -7.766 -23.753  1.00  0.00           C  
ATOM   3049  CE1 TYR B 230     -21.547  -9.640 -22.108  1.00  0.00           C  
ATOM   3050  CE2 TYR B 230     -21.714  -7.893 -23.734  1.00  0.00           C  
ATOM   3051  CZ  TYR B 230     -22.314  -8.813 -22.915  1.00  0.00           C  
ATOM   3052  OH  TYR B 230     -23.689  -8.892 -22.880  1.00  0.00           O  
ATOM   3053  H   TYR B 230     -15.446  -8.371 -23.885  1.00  0.00           H  
ATOM   3054  HA  TYR B 230     -17.640 -10.424 -23.735  1.00  0.00           H  
ATOM   3055 1HB  TYR B 230     -17.716  -8.687 -21.892  1.00  0.00           H  
ATOM   3056 2HB  TYR B 230     -17.795  -7.449 -23.112  1.00  0.00           H  
ATOM   3057  HD1 TYR B 230     -19.574 -10.169 -21.478  1.00  0.00           H  
ATOM   3058  HD2 TYR B 230     -19.860  -7.028 -24.397  1.00  0.00           H  
ATOM   3059  HE1 TYR B 230     -22.026 -10.372 -21.456  1.00  0.00           H  
ATOM   3060  HE2 TYR B 230     -22.336  -7.263 -24.355  1.00  0.00           H  
ATOM   3061  HH  TYR B 230     -24.056  -8.196 -23.443  1.00  0.00           H  
ATOM   3062  N   TYR B 231     -18.519  -9.726 -25.971  1.00  0.00           N  
ATOM   3063  CA  TYR B 231     -18.824  -9.352 -27.344  1.00  0.00           C  
ATOM   3064  C   TYR B 231     -20.290  -9.008 -27.519  1.00  0.00           C  
ATOM   3065  O   TYR B 231     -21.175  -9.714 -27.017  1.00  0.00           O  
ATOM   3066  CB  TYR B 231     -18.461 -10.486 -28.269  1.00  0.00           C  
ATOM   3067  CG  TYR B 231     -16.976 -10.882 -28.329  1.00  0.00           C  
ATOM   3068  CD1 TYR B 231     -16.440 -11.769 -27.410  1.00  0.00           C  
ATOM   3069  CD2 TYR B 231     -16.199 -10.426 -29.350  1.00  0.00           C  
ATOM   3070  CE1 TYR B 231     -15.140 -12.206 -27.533  1.00  0.00           C  
ATOM   3071  CE2 TYR B 231     -14.904 -10.861 -29.476  1.00  0.00           C  
ATOM   3072  CZ  TYR B 231     -14.375 -11.746 -28.593  1.00  0.00           C  
ATOM   3073  OH  TYR B 231     -13.083 -12.186 -28.789  1.00  0.00           O  
ATOM   3074  H   TYR B 231     -18.981 -10.508 -25.527  1.00  0.00           H  
ATOM   3075  HA  TYR B 231     -18.248  -8.472 -27.611  1.00  0.00           H  
ATOM   3076 1HB  TYR B 231     -19.031 -11.370 -27.981  1.00  0.00           H  
ATOM   3077 2HB  TYR B 231     -18.774 -10.221 -29.278  1.00  0.00           H  
ATOM   3078  HD1 TYR B 231     -17.054 -12.135 -26.599  1.00  0.00           H  
ATOM   3079  HD2 TYR B 231     -16.617  -9.733 -30.083  1.00  0.00           H  
ATOM   3080  HE1 TYR B 231     -14.732 -12.921 -26.811  1.00  0.00           H  
ATOM   3081  HE2 TYR B 231     -14.293 -10.510 -30.306  1.00  0.00           H  
ATOM   3082  HH  TYR B 231     -12.637 -11.596 -29.417  1.00  0.00           H  
ATOM   3083  N   PHE B 232     -20.542  -7.964 -28.284  1.00  0.00           N  
ATOM   3084  CA  PHE B 232     -21.909  -7.526 -28.501  1.00  0.00           C  
ATOM   3085  C   PHE B 232     -22.063  -6.958 -29.894  1.00  0.00           C  
ATOM   3086  O   PHE B 232     -21.070  -6.609 -30.532  1.00  0.00           O  
ATOM   3087  CB  PHE B 232     -22.283  -6.496 -27.429  1.00  0.00           C  
ATOM   3088  CG  PHE B 232     -21.540  -5.172 -27.484  1.00  0.00           C  
ATOM   3089  CD1 PHE B 232     -22.085  -4.081 -28.146  1.00  0.00           C  
ATOM   3090  CD2 PHE B 232     -20.307  -5.028 -26.892  1.00  0.00           C  
ATOM   3091  CE1 PHE B 232     -21.423  -2.878 -28.200  1.00  0.00           C  
ATOM   3092  CE2 PHE B 232     -19.635  -3.823 -26.948  1.00  0.00           C  
ATOM   3093  CZ  PHE B 232     -20.197  -2.745 -27.602  1.00  0.00           C  
ATOM   3094  H   PHE B 232     -19.753  -7.459 -28.694  1.00  0.00           H  
ATOM   3095  HA  PHE B 232     -22.576  -8.379 -28.398  1.00  0.00           H  
ATOM   3096 1HB  PHE B 232     -23.350  -6.289 -27.488  1.00  0.00           H  
ATOM   3097 2HB  PHE B 232     -22.102  -6.934 -26.468  1.00  0.00           H  
ATOM   3098  HD1 PHE B 232     -23.061  -4.185 -28.623  1.00  0.00           H  
ATOM   3099  HD2 PHE B 232     -19.858  -5.875 -26.375  1.00  0.00           H  
ATOM   3100  HE1 PHE B 232     -21.872  -2.033 -28.719  1.00  0.00           H  
ATOM   3101  HE2 PHE B 232     -18.664  -3.723 -26.480  1.00  0.00           H  
ATOM   3102  HZ  PHE B 232     -19.668  -1.793 -27.646  1.00  0.00           H  
ATOM   3103  N   ARG B 233     -23.299  -6.860 -30.367  1.00  0.00           N  
ATOM   3104  CA  ARG B 233     -23.544  -6.353 -31.710  1.00  0.00           C  
ATOM   3105  C   ARG B 233     -24.534  -5.218 -31.671  1.00  0.00           C  
ATOM   3106  O   ARG B 233     -25.554  -5.302 -30.967  1.00  0.00           O  
ATOM   3107  CB  ARG B 233     -24.040  -7.464 -32.637  1.00  0.00           C  
ATOM   3108  CG  ARG B 233     -24.257  -7.061 -34.035  1.00  0.00           C  
ATOM   3109  CD  ARG B 233     -24.797  -8.160 -34.838  1.00  0.00           C  
ATOM   3110  NE  ARG B 233     -24.925  -7.767 -36.222  1.00  0.00           N  
ATOM   3111  CZ  ARG B 233     -25.963  -7.057 -36.710  1.00  0.00           C  
ATOM   3112  NH1 ARG B 233     -26.933  -6.664 -35.902  1.00  0.00           N  
ATOM   3113  NH2 ARG B 233     -26.003  -6.751 -37.995  1.00  0.00           N  
ATOM   3114  H   ARG B 233     -24.074  -7.156 -29.793  1.00  0.00           H  
ATOM   3115  HA  ARG B 233     -22.620  -5.966 -32.107  1.00  0.00           H  
ATOM   3116 1HB  ARG B 233     -23.300  -8.237 -32.699  1.00  0.00           H  
ATOM   3117 2HB  ARG B 233     -24.962  -7.902 -32.259  1.00  0.00           H  
ATOM   3118 1HG  ARG B 233     -24.964  -6.239 -34.073  1.00  0.00           H  
ATOM   3119 2HG  ARG B 233     -23.316  -6.746 -34.475  1.00  0.00           H  
ATOM   3120 1HD  ARG B 233     -24.140  -9.024 -34.784  1.00  0.00           H  
ATOM   3121 2HD  ARG B 233     -25.779  -8.422 -34.464  1.00  0.00           H  
ATOM   3122  HE  ARG B 233     -24.199  -8.049 -36.864  1.00  0.00           H  
ATOM   3123 1HH1 ARG B 233     -26.891  -6.896 -34.916  1.00  0.00           H  
ATOM   3124 2HH1 ARG B 233     -27.711  -6.130 -36.257  1.00  0.00           H  
ATOM   3125 1HH2 ARG B 233     -25.251  -7.048 -38.607  1.00  0.00           H  
ATOM   3126 2HH2 ARG B 233     -26.767  -6.213 -38.360  1.00  0.00           H  
ATOM   3127  N   THR B 234     -24.200  -4.142 -32.379  1.00  0.00           N  
ATOM   3128  CA  THR B 234     -25.027  -2.952 -32.386  1.00  0.00           C  
ATOM   3129  C   THR B 234     -26.223  -3.149 -33.343  1.00  0.00           C  
ATOM   3130  O   THR B 234     -26.176  -4.030 -34.207  1.00  0.00           O  
ATOM   3131  CB  THR B 234     -24.155  -1.754 -32.827  1.00  0.00           C  
ATOM   3132  OG1 THR B 234     -23.738  -1.929 -34.173  1.00  0.00           O  
ATOM   3133  CG2 THR B 234     -22.900  -1.693 -31.970  1.00  0.00           C  
ATOM   3134  H   THR B 234     -23.337  -4.167 -32.925  1.00  0.00           H  
ATOM   3135  HA  THR B 234     -25.380  -2.795 -31.373  1.00  0.00           H  
ATOM   3136  HB  THR B 234     -24.686  -0.827 -32.734  1.00  0.00           H  
ATOM   3137  HG1 THR B 234     -23.230  -1.133 -34.456  1.00  0.00           H  
ATOM   3138 1HG2 THR B 234     -22.280  -0.859 -32.303  1.00  0.00           H  
ATOM   3139 2HG2 THR B 234     -23.153  -1.560 -30.934  1.00  0.00           H  
ATOM   3140 3HG2 THR B 234     -22.346  -2.623 -32.086  1.00  0.00           H  
ATOM   3141  N   PRO B 235     -27.298  -2.342 -33.256  1.00  0.00           N  
ATOM   3142  CA  PRO B 235     -28.462  -2.383 -34.137  1.00  0.00           C  
ATOM   3143  C   PRO B 235     -28.119  -2.336 -35.614  1.00  0.00           C  
ATOM   3144  O   PRO B 235     -27.469  -1.394 -36.071  1.00  0.00           O  
ATOM   3145  OXT PRO B 235     -28.483  -3.218 -36.343  1.00  0.00           O  
ATOM   3146  CB  PRO B 235     -29.222  -1.133 -33.698  1.00  0.00           C  
ATOM   3147  CG  PRO B 235     -28.860  -0.973 -32.252  1.00  0.00           C  
ATOM   3148  CD  PRO B 235     -27.419  -1.344 -32.165  1.00  0.00           C  
ATOM   3149  HA  PRO B 235     -29.043  -3.289 -33.913  1.00  0.00           H  
ATOM   3150 1HB  PRO B 235     -28.904  -0.275 -34.306  1.00  0.00           H  
ATOM   3151 2HB  PRO B 235     -30.298  -1.268 -33.868  1.00  0.00           H  
ATOM   3152 1HG  PRO B 235     -29.049   0.053 -31.932  1.00  0.00           H  
ATOM   3153 2HG  PRO B 235     -29.502  -1.615 -31.626  1.00  0.00           H  
ATOM   3154 1HD  PRO B 235     -26.814  -0.455 -32.346  1.00  0.00           H  
ATOM   3155 2HD  PRO B 235     -27.260  -1.784 -31.175  1.00  0.00           H  
TER                                                                             
