# Supplementary material for: Design of protein-binding proteins from the target structure alone
Source: Nature. 2022 Mar 24;605(7910):551–60. doi: 10.1038/s41586-022-04654-9 (PMC9117152; doi:10.1038/s41586-022-04654-9)
Supplement: Supplementary file 4 — Supplementary Data 1 Experimental data and analysis. This file contains all the experimental results and the analysis protocols. [file 41586_2022_4654_MOESM4_ESM.gz › supplemental_files/ngs_analysis/il7ra_grafting_experiment/contiguous_grafts/motif_hash_input/context/IL7_longxing_Grafting2_ems_3hM_843_0001_0012_0001_0001_trim.pdb]

SSBOND     CYS B   46    CYS B   61                                       2.04  
SSBOND     CYS B   78    CYS B   86                                       2.04  
SSBOND     CYS B  112    CYS B  122                                       2.06  
ATOM      1  N   ASP B  41      54.336  26.883  19.326  1.00  0.00           N  
ATOM      2  CA  ASP B  41      53.619  27.980  19.971  1.00  0.00           C  
ATOM      3  C   ASP B  41      52.302  27.530  20.585  1.00  0.00           C  
ATOM      4  O   ASP B  41      51.567  26.734  19.994  1.00  0.00           O  
ATOM      5  CB  ASP B  41      53.331  29.117  19.001  1.00  0.00           C  
ATOM      6  CG  ASP B  41      52.784  30.343  19.730  1.00  0.00           C  
ATOM      7  OD1 ASP B  41      53.575  31.140  20.163  1.00  0.00           O  
ATOM      8  OD2 ASP B  41      51.582  30.449  19.906  1.00  0.00           O  
ATOM      9 1H   ASP B  41      55.191  27.226  18.939  1.00  0.00           H  
ATOM     10 2H   ASP B  41      54.537  26.173  20.001  1.00  0.00           H  
ATOM     11 3H   ASP B  41      53.770  26.498  18.596  1.00  0.00           H  
ATOM     12  HA  ASP B  41      54.247  28.368  20.773  1.00  0.00           H  
ATOM     13 1HB  ASP B  41      54.245  29.394  18.479  1.00  0.00           H  
ATOM     14 2HB  ASP B  41      52.604  28.794  18.254  1.00  0.00           H  
ATOM     15  N   TYR B  42      52.022  28.037  21.788  1.00  0.00           N  
ATOM     16  CA  TYR B  42      50.822  27.674  22.538  1.00  0.00           C  
ATOM     17  C   TYR B  42      49.893  28.869  22.851  1.00  0.00           C  
ATOM     18  O   TYR B  42      49.349  28.964  23.965  1.00  0.00           O  
ATOM     19  CB  TYR B  42      51.220  26.905  23.804  1.00  0.00           C  
ATOM     20  CG  TYR B  42      51.983  25.630  23.466  1.00  0.00           C  
ATOM     21  CD1 TYR B  42      53.357  25.570  23.709  1.00  0.00           C  
ATOM     22  CD2 TYR B  42      51.335  24.547  22.865  1.00  0.00           C  
ATOM     23  CE1 TYR B  42      54.070  24.434  23.360  1.00  0.00           C  
ATOM     24  CE2 TYR B  42      52.057  23.417  22.516  1.00  0.00           C  
ATOM     25  CZ  TYR B  42      53.409  23.358  22.757  1.00  0.00           C  
ATOM     26  OH  TYR B  42      54.116  22.232  22.390  1.00  0.00           O  
ATOM     27  H   TYR B  42      52.665  28.707  22.190  1.00  0.00           H  
ATOM     28  HA  TYR B  42      50.239  26.988  21.924  1.00  0.00           H  
ATOM     29 1HB  TYR B  42      51.843  27.512  24.426  1.00  0.00           H  
ATOM     30 2HB  TYR B  42      50.331  26.638  24.379  1.00  0.00           H  
ATOM     31  HD1 TYR B  42      53.867  26.416  24.169  1.00  0.00           H  
ATOM     32  HD2 TYR B  42      50.264  24.597  22.659  1.00  0.00           H  
ATOM     33  HE1 TYR B  42      55.143  24.385  23.547  1.00  0.00           H  
ATOM     34  HE2 TYR B  42      51.561  22.573  22.039  1.00  0.00           H  
ATOM     35  HH  TYR B  42      55.038  22.340  22.630  1.00  0.00           H  
ATOM     36  N   SER B  43      49.787  29.836  21.926  1.00  0.00           N  
ATOM     37  CA  SER B  43      48.836  30.943  22.085  1.00  0.00           C  
ATOM     38  C   SER B  43      47.383  30.455  21.984  1.00  0.00           C  
ATOM     39  O   SER B  43      47.059  29.573  21.175  1.00  0.00           O  
ATOM     40  CB  SER B  43      49.067  32.007  21.030  1.00  0.00           C  
ATOM     41  OG  SER B  43      50.335  32.576  21.156  1.00  0.00           O  
ATOM     42  H   SER B  43      50.350  29.804  21.062  1.00  0.00           H  
ATOM     43  HA  SER B  43      48.986  31.383  23.071  1.00  0.00           H  
ATOM     44 1HB  SER B  43      48.957  31.572  20.035  1.00  0.00           H  
ATOM     45 2HB  SER B  43      48.305  32.779  21.129  1.00  0.00           H  
ATOM     46  HG  SER B  43      50.942  31.938  20.703  1.00  0.00           H  
ATOM     47  N   PHE B  44      46.499  31.078  22.764  1.00  0.00           N  
ATOM     48  CA  PHE B  44      45.076  30.718  22.785  1.00  0.00           C  
ATOM     49  C   PHE B  44      44.163  31.904  23.080  1.00  0.00           C  
ATOM     50  O   PHE B  44      44.614  32.954  23.566  1.00  0.00           O  
ATOM     51  CB  PHE B  44      44.809  29.650  23.847  1.00  0.00           C  
ATOM     52  CG  PHE B  44      45.092  30.124  25.242  1.00  0.00           C  
ATOM     53  CD1 PHE B  44      44.091  30.697  26.008  1.00  0.00           C  
ATOM     54  CD2 PHE B  44      46.352  29.979  25.800  1.00  0.00           C  
ATOM     55  CE1 PHE B  44      44.341  31.124  27.288  1.00  0.00           C  
ATOM     56  CE2 PHE B  44      46.602  30.407  27.093  1.00  0.00           C  
ATOM     57  CZ  PHE B  44      45.596  30.976  27.828  1.00  0.00           C  
ATOM     58  H   PHE B  44      46.833  31.799  23.384  1.00  0.00           H  
ATOM     59  HA  PHE B  44      44.803  30.322  21.809  1.00  0.00           H  
ATOM     60 1HB  PHE B  44      43.769  29.342  23.805  1.00  0.00           H  
ATOM     61 2HB  PHE B  44      45.419  28.775  23.650  1.00  0.00           H  
ATOM     62  HD1 PHE B  44      43.094  30.808  25.577  1.00  0.00           H  
ATOM     63  HD2 PHE B  44      47.153  29.521  25.214  1.00  0.00           H  
ATOM     64  HE1 PHE B  44      43.541  31.574  27.877  1.00  0.00           H  
ATOM     65  HE2 PHE B  44      47.601  30.288  27.527  1.00  0.00           H  
ATOM     66  HZ  PHE B  44      45.793  31.309  28.838  1.00  0.00           H  
ATOM     67  N   SER B  45      42.871  31.698  22.823  1.00  0.00           N  
ATOM     68  CA  SER B  45      41.853  32.706  23.105  1.00  0.00           C  
ATOM     69  C   SER B  45      40.667  32.063  23.797  1.00  0.00           C  
ATOM     70  O   SER B  45      40.415  30.864  23.628  1.00  0.00           O  
ATOM     71  CB  SER B  45      41.374  33.345  21.814  1.00  0.00           C  
ATOM     72  OG  SER B  45      40.695  32.402  20.994  1.00  0.00           O  
ATOM     73  H   SER B  45      42.596  30.802  22.418  1.00  0.00           H  
ATOM     74  HA  SER B  45      42.273  33.465  23.764  1.00  0.00           H  
ATOM     75 1HB  SER B  45      40.707  34.177  22.042  1.00  0.00           H  
ATOM     76 2HB  SER B  45      42.231  33.749  21.272  1.00  0.00           H  
ATOM     77  HG  SER B  45      41.378  31.903  20.532  1.00  0.00           H  
ATOM     78  N   CYS B  46      39.930  32.864  24.567  1.00  0.00           N  
ATOM     79  CA  CYS B  46      38.762  32.351  25.270  1.00  0.00           C  
ATOM     80  C   CYS B  46      37.564  33.280  25.180  1.00  0.00           C  
ATOM     81  O   CYS B  46      37.722  34.491  25.023  1.00  0.00           O  
ATOM     82  CB  CYS B  46      39.085  32.142  26.750  1.00  0.00           C  
ATOM     83  SG  CYS B  46      40.500  31.056  27.071  1.00  0.00           S  
ATOM     84  H   CYS B  46      40.181  33.837  24.670  1.00  0.00           H  
ATOM     85  HA  CYS B  46      38.488  31.400  24.822  1.00  0.00           H  
ATOM     86 1HB  CYS B  46      39.283  33.106  27.220  1.00  0.00           H  
ATOM     87 2HB  CYS B  46      38.214  31.715  27.243  1.00  0.00           H  
ATOM     88  N   TYR B  47      36.376  32.716  25.407  1.00  0.00           N  
ATOM     89  CA  TYR B  47      35.190  33.548  25.604  1.00  0.00           C  
ATOM     90  C   TYR B  47      34.304  32.985  26.699  1.00  0.00           C  
ATOM     91  O   TYR B  47      34.246  31.775  26.935  1.00  0.00           O  
ATOM     92  CB  TYR B  47      34.384  33.711  24.331  1.00  0.00           C  
ATOM     93  CG  TYR B  47      33.716  32.484  23.804  1.00  0.00           C  
ATOM     94  CD1 TYR B  47      34.369  31.666  22.918  1.00  0.00           C  
ATOM     95  CD2 TYR B  47      32.431  32.189  24.182  1.00  0.00           C  
ATOM     96  CE1 TYR B  47      33.729  30.548  22.395  1.00  0.00           C  
ATOM     97  CE2 TYR B  47      31.785  31.066  23.665  1.00  0.00           C  
ATOM     98  CZ  TYR B  47      32.436  30.253  22.772  1.00  0.00           C  
ATOM     99  OH  TYR B  47      31.813  29.128  22.267  1.00  0.00           O  
ATOM    100  H   TYR B  47      36.327  31.701  25.468  1.00  0.00           H  
ATOM    101  HA  TYR B  47      35.499  34.538  25.918  1.00  0.00           H  
ATOM    102 1HB  TYR B  47      33.610  34.463  24.510  1.00  0.00           H  
ATOM    103 2HB  TYR B  47      35.035  34.100  23.552  1.00  0.00           H  
ATOM    104  HD1 TYR B  47      35.395  31.898  22.619  1.00  0.00           H  
ATOM    105  HD2 TYR B  47      31.915  32.844  24.892  1.00  0.00           H  
ATOM    106  HE1 TYR B  47      34.252  29.899  21.689  1.00  0.00           H  
ATOM    107  HE2 TYR B  47      30.761  30.834  23.972  1.00  0.00           H  
ATOM    108  HH  TYR B  47      30.924  29.062  22.629  1.00  0.00           H  
ATOM    109  N   SER B  48      33.566  33.863  27.339  1.00  0.00           N  
ATOM    110  CA  SER B  48      32.697  33.437  28.415  1.00  0.00           C  
ATOM    111  C   SER B  48      31.265  33.691  28.084  1.00  0.00           C  
ATOM    112  O   SER B  48      30.932  34.527  27.249  1.00  0.00           O  
ATOM    113  CB  SER B  48      33.039  34.178  29.696  1.00  0.00           C  
ATOM    114  OG  SER B  48      32.696  35.533  29.586  1.00  0.00           O  
ATOM    115  H   SER B  48      33.637  34.847  27.088  1.00  0.00           H  
ATOM    116  HA  SER B  48      32.820  32.373  28.569  1.00  0.00           H  
ATOM    117 1HB  SER B  48      32.510  33.726  30.536  1.00  0.00           H  
ATOM    118 2HB  SER B  48      34.102  34.088  29.888  1.00  0.00           H  
ATOM    119  HG  SER B  48      33.260  36.047  30.238  1.00  0.00           H  
ATOM    120  N   GLN B  49      30.395  33.001  28.756  1.00  0.00           N  
ATOM    121  CA  GLN B  49      28.995  33.304  28.591  1.00  0.00           C  
ATOM    122  C   GLN B  49      28.397  33.334  29.973  1.00  0.00           C  
ATOM    123  O   GLN B  49      28.667  32.448  30.781  1.00  0.00           O  
ATOM    124  CB  GLN B  49      28.326  32.281  27.701  1.00  0.00           C  
ATOM    125  CG  GLN B  49      28.901  32.163  26.364  1.00  0.00           C  
ATOM    126  CD  GLN B  49      28.057  31.303  25.485  1.00  0.00           C  
ATOM    127  OE1 GLN B  49      27.965  30.076  25.644  1.00  0.00           O  
ATOM    128  NE2 GLN B  49      27.401  31.961  24.551  1.00  0.00           N  
ATOM    129  H   GLN B  49      30.722  32.280  29.397  1.00  0.00           H  
ATOM    130  HA  GLN B  49      28.875  34.293  28.148  1.00  0.00           H  
ATOM    131 1HB  GLN B  49      28.408  31.323  28.144  1.00  0.00           H  
ATOM    132 2HB  GLN B  49      27.279  32.534  27.578  1.00  0.00           H  
ATOM    133 1HG  GLN B  49      29.018  33.131  25.935  1.00  0.00           H  
ATOM    134 2HG  GLN B  49      29.875  31.685  26.454  1.00  0.00           H  
ATOM    135 1HE2 GLN B  49      26.796  31.484  23.915  1.00  0.00           H  
ATOM    136 2HE2 GLN B  49      27.521  32.985  24.505  1.00  0.00           H  
ATOM    137  N   LEU B  50      27.594  34.335  30.275  1.00  0.00           N  
ATOM    138  CA  LEU B  50      27.106  34.397  31.637  1.00  0.00           C  
ATOM    139  C   LEU B  50      25.657  33.978  31.710  1.00  0.00           C  
ATOM    140  O   LEU B  50      24.886  34.244  30.789  1.00  0.00           O  
ATOM    141  CB  LEU B  50      27.358  35.794  32.196  1.00  0.00           C  
ATOM    142  CG  LEU B  50      28.898  36.218  32.130  1.00  0.00           C  
ATOM    143  CD1 LEU B  50      29.096  37.652  32.646  1.00  0.00           C  
ATOM    144  CD2 LEU B  50      29.743  35.229  32.921  1.00  0.00           C  
ATOM    145  H   LEU B  50      27.356  35.042  29.593  1.00  0.00           H  
ATOM    146  HA  LEU B  50      27.680  33.708  32.242  1.00  0.00           H  
ATOM    147 1HB  LEU B  50      26.767  36.510  31.636  1.00  0.00           H  
ATOM    148 2HB  LEU B  50      27.037  35.818  33.236  1.00  0.00           H  
ATOM    149  HG  LEU B  50      29.225  36.195  31.090  1.00  0.00           H  
ATOM    150 1HD1 LEU B  50      30.152  37.918  32.573  1.00  0.00           H  
ATOM    151 2HD1 LEU B  50      28.521  38.340  32.060  1.00  0.00           H  
ATOM    152 3HD1 LEU B  50      28.778  37.712  33.683  1.00  0.00           H  
ATOM    153 1HD2 LEU B  50      30.795  35.514  32.849  1.00  0.00           H  
ATOM    154 2HD2 LEU B  50      29.433  35.242  33.967  1.00  0.00           H  
ATOM    155 3HD2 LEU B  50      29.615  34.233  32.528  1.00  0.00           H  
ATOM    156  N   GLU B  51      25.308  33.282  32.796  1.00  0.00           N  
ATOM    157  CA  GLU B  51      23.949  32.777  33.005  1.00  0.00           C  
ATOM    158  C   GLU B  51      23.489  32.019  31.763  1.00  0.00           C  
ATOM    159  O   GLU B  51      22.448  32.318  31.178  1.00  0.00           O  
ATOM    160  CB  GLU B  51      22.982  33.922  33.314  1.00  0.00           C  
ATOM    161  CG  GLU B  51      23.286  34.671  34.604  1.00  0.00           C  
ATOM    162  CD  GLU B  51      22.259  35.720  34.927  1.00  0.00           C  
ATOM    163  OE1 GLU B  51      21.312  35.409  35.608  1.00  0.00           O  
ATOM    164  OE2 GLU B  51      22.422  36.835  34.491  1.00  0.00           O  
ATOM    165  H   GLU B  51      26.018  33.114  33.510  1.00  0.00           H  
ATOM    166  HA  GLU B  51      23.959  32.080  33.848  1.00  0.00           H  
ATOM    167 1HB  GLU B  51      22.999  34.643  32.497  1.00  0.00           H  
ATOM    168 2HB  GLU B  51      21.967  33.531  33.385  1.00  0.00           H  
ATOM    169 1HG  GLU B  51      23.329  33.956  35.426  1.00  0.00           H  
ATOM    170 2HG  GLU B  51      24.264  35.142  34.517  1.00  0.00           H  
ATOM    171  N   VAL B  52      24.303  31.085  31.334  1.00  0.00           N  
ATOM    172  CA  VAL B  52      24.088  30.323  30.123  1.00  0.00           C  
ATOM    173  C   VAL B  52      22.962  29.334  30.282  1.00  0.00           C  
ATOM    174  O   VAL B  52      22.133  29.133  29.401  1.00  0.00           O  
ATOM    175  CB  VAL B  52      25.344  29.541  29.846  1.00  0.00           C  
ATOM    176  CG1 VAL B  52      25.146  28.643  28.666  1.00  0.00           C  
ATOM    177  CG2 VAL B  52      26.404  30.483  29.689  1.00  0.00           C  
ATOM    178  H   VAL B  52      25.111  30.871  31.912  1.00  0.00           H  
ATOM    179  HA  VAL B  52      23.863  31.011  29.306  1.00  0.00           H  
ATOM    180  HB  VAL B  52      25.569  28.899  30.703  1.00  0.00           H  
ATOM    181 1HG1 VAL B  52      26.058  28.074  28.487  1.00  0.00           H  
ATOM    182 2HG1 VAL B  52      24.321  27.959  28.869  1.00  0.00           H  
ATOM    183 3HG1 VAL B  52      24.913  29.249  27.789  1.00  0.00           H  
ATOM    184 1HG2 VAL B  52      27.337  29.958  29.515  1.00  0.00           H  
ATOM    185 2HG2 VAL B  52      26.148  31.105  28.858  1.00  0.00           H  
ATOM    186 3HG2 VAL B  52      26.488  31.087  30.590  1.00  0.00           H  
ATOM    187  N   ASN B  53      22.991  28.674  31.419  1.00  0.00           N  
ATOM    188  CA  ASN B  53      22.016  27.664  31.786  1.00  0.00           C  
ATOM    189  C   ASN B  53      21.550  28.004  33.184  1.00  0.00           C  
ATOM    190  O   ASN B  53      22.223  27.727  34.183  1.00  0.00           O  
ATOM    191  CB  ASN B  53      22.598  26.268  31.677  1.00  0.00           C  
ATOM    192  CG  ASN B  53      21.584  25.176  31.967  1.00  0.00           C  
ATOM    193  OD1 ASN B  53      20.389  25.455  32.132  1.00  0.00           O  
ATOM    194  ND2 ASN B  53      22.046  23.933  32.043  1.00  0.00           N  
ATOM    195  H   ASN B  53      23.719  28.930  32.088  1.00  0.00           H  
ATOM    196  HA  ASN B  53      21.153  27.734  31.123  1.00  0.00           H  
ATOM    197 1HB  ASN B  53      22.971  26.129  30.662  1.00  0.00           H  
ATOM    198 2HB  ASN B  53      23.435  26.156  32.332  1.00  0.00           H  
ATOM    199 1HD2 ASN B  53      21.421  23.175  32.236  1.00  0.00           H  
ATOM    200 2HD2 ASN B  53      23.028  23.754  31.910  1.00  0.00           H  
ATOM    201  N   GLY B  54      20.426  28.680  33.259  1.00  0.00           N  
ATOM    202  CA  GLY B  54      19.996  29.191  34.533  1.00  0.00           C  
ATOM    203  C   GLY B  54      21.091  30.117  35.000  1.00  0.00           C  
ATOM    204  O   GLY B  54      21.543  30.950  34.225  1.00  0.00           O  
ATOM    205  H   GLY B  54      19.890  28.865  32.421  1.00  0.00           H  
ATOM    206 1HA  GLY B  54      19.057  29.729  34.428  1.00  0.00           H  
ATOM    207 2HA  GLY B  54      19.853  28.377  35.242  1.00  0.00           H  
ATOM    208  N   SER B  55      21.532  29.956  36.241  1.00  0.00           N  
ATOM    209  CA  SER B  55      22.584  30.802  36.784  1.00  0.00           C  
ATOM    210  C   SER B  55      24.016  30.362  36.452  1.00  0.00           C  
ATOM    211  O   SER B  55      24.958  31.062  36.814  1.00  0.00           O  
ATOM    212  CB  SER B  55      22.424  30.871  38.290  1.00  0.00           C  
ATOM    213  OG  SER B  55      22.639  29.618  38.877  1.00  0.00           O  
ATOM    214  H   SER B  55      21.124  29.239  36.820  1.00  0.00           H  
ATOM    215  HA  SER B  55      22.448  31.800  36.357  1.00  0.00           H  
ATOM    216 1HB  SER B  55      23.131  31.593  38.698  1.00  0.00           H  
ATOM    217 2HB  SER B  55      21.422  31.223  38.534  1.00  0.00           H  
ATOM    218  HG  SER B  55      22.676  29.770  39.824  1.00  0.00           H  
ATOM    219  N   GLN B  56      24.224  29.194  35.845  1.00  0.00           N  
ATOM    220  CA  GLN B  56      25.621  28.838  35.603  1.00  0.00           C  
ATOM    221  C   GLN B  56      26.182  29.562  34.383  1.00  0.00           C  
ATOM    222  O   GLN B  56      25.478  29.837  33.397  1.00  0.00           O  
ATOM    223  CB  GLN B  56      25.865  27.336  35.489  1.00  0.00           C  
ATOM    224  CG  GLN B  56      25.479  26.725  34.255  1.00  0.00           C  
ATOM    225  CD  GLN B  56      25.828  25.263  34.275  1.00  0.00           C  
ATOM    226  OE1 GLN B  56      25.634  24.544  33.276  1.00  0.00           O  
ATOM    227  NE2 GLN B  56      26.360  24.802  35.429  1.00  0.00           N  
ATOM    228  H   GLN B  56      23.454  28.609  35.514  1.00  0.00           H  
ATOM    229  HA  GLN B  56      26.210  29.179  36.452  1.00  0.00           H  
ATOM    230 1HB  GLN B  56      26.921  27.128  35.625  1.00  0.00           H  
ATOM    231 2HB  GLN B  56      25.330  26.827  36.281  1.00  0.00           H  
ATOM    232 1HG  GLN B  56      24.428  26.824  34.166  1.00  0.00           H  
ATOM    233 2HG  GLN B  56      25.995  27.213  33.424  1.00  0.00           H  
ATOM    234 1HE2 GLN B  56      26.621  23.838  35.516  1.00  0.00           H  
ATOM    235 2HE2 GLN B  56      26.497  25.426  36.195  1.00  0.00           H  
ATOM    236  N   HIS B  57      27.476  29.781  34.441  1.00  0.00           N  
ATOM    237  CA  HIS B  57      28.259  30.447  33.440  1.00  0.00           C  
ATOM    238  C   HIS B  57      29.094  29.439  32.676  1.00  0.00           C  
ATOM    239  O   HIS B  57      29.317  28.324  33.163  1.00  0.00           O  
ATOM    240  CB  HIS B  57      29.227  31.393  34.120  1.00  0.00           C  
ATOM    241  CG  HIS B  57      28.580  32.339  35.077  1.00  0.00           C  
ATOM    242  ND1 HIS B  57      27.570  33.194  34.726  1.00  0.00           N  
ATOM    243  CD2 HIS B  57      28.844  32.581  36.382  1.00  0.00           C  
ATOM    244  CE1 HIS B  57      27.231  33.921  35.782  1.00  0.00           C  
ATOM    245  NE2 HIS B  57      27.994  33.569  36.791  1.00  0.00           N  
ATOM    246  H   HIS B  57      27.958  29.466  35.273  1.00  0.00           H  
ATOM    247  HA  HIS B  57      27.622  30.987  32.746  1.00  0.00           H  
ATOM    248 1HB  HIS B  57      29.953  30.798  34.674  1.00  0.00           H  
ATOM    249 2HB  HIS B  57      29.772  31.959  33.367  1.00  0.00           H  
ATOM    250  HD2 HIS B  57      29.598  32.084  36.992  1.00  0.00           H  
ATOM    251  HE1 HIS B  57      26.454  34.684  35.805  1.00  0.00           H  
ATOM    252  HE2 HIS B  57      27.958  33.962  37.718  1.00  0.00           H  
ATOM    253  N   SER B  58      29.656  29.856  31.537  1.00  0.00           N  
ATOM    254  CA  SER B  58      30.597  28.980  30.849  1.00  0.00           C  
ATOM    255  C   SER B  58      31.821  29.740  30.411  1.00  0.00           C  
ATOM    256  O   SER B  58      31.805  30.962  30.245  1.00  0.00           O  
ATOM    257  CB  SER B  58      30.009  28.355  29.611  1.00  0.00           C  
ATOM    258  OG  SER B  58      29.770  29.327  28.613  1.00  0.00           O  
ATOM    259  H   SER B  58      29.414  30.773  31.167  1.00  0.00           H  
ATOM    260  HA  SER B  58      30.905  28.198  31.531  1.00  0.00           H  
ATOM    261 1HB  SER B  58      30.700  27.601  29.236  1.00  0.00           H  
ATOM    262 2HB  SER B  58      29.079  27.851  29.869  1.00  0.00           H  
ATOM    263  HG  SER B  58      29.308  28.872  27.895  1.00  0.00           H  
ATOM    264  N   LEU B  59      32.878  29.000  30.199  1.00  0.00           N  
ATOM    265  CA  LEU B  59      34.107  29.548  29.656  1.00  0.00           C  
ATOM    266  C   LEU B  59      34.688  28.589  28.668  1.00  0.00           C  
ATOM    267  O   LEU B  59      34.931  27.436  29.010  1.00  0.00           O  
ATOM    268  CB  LEU B  59      35.079  29.841  30.775  1.00  0.00           C  
ATOM    269  CG  LEU B  59      36.459  30.276  30.413  1.00  0.00           C  
ATOM    270  CD1 LEU B  59      36.447  31.610  29.710  1.00  0.00           C  
ATOM    271  CD2 LEU B  59      37.223  30.351  31.691  1.00  0.00           C  
ATOM    272  H   LEU B  59      32.808  28.008  30.420  1.00  0.00           H  
ATOM    273  HA  LEU B  59      33.886  30.469  29.132  1.00  0.00           H  
ATOM    274 1HB  LEU B  59      34.650  30.636  31.382  1.00  0.00           H  
ATOM    275 2HB  LEU B  59      35.169  28.974  31.376  1.00  0.00           H  
ATOM    276  HG  LEU B  59      36.920  29.550  29.741  1.00  0.00           H  
ATOM    277 1HD1 LEU B  59      37.469  31.909  29.481  1.00  0.00           H  
ATOM    278 2HD1 LEU B  59      35.884  31.526  28.796  1.00  0.00           H  
ATOM    279 3HD1 LEU B  59      35.990  32.354  30.351  1.00  0.00           H  
ATOM    280 1HD2 LEU B  59      38.227  30.649  31.485  1.00  0.00           H  
ATOM    281 2HD2 LEU B  59      36.751  31.066  32.351  1.00  0.00           H  
ATOM    282 3HD2 LEU B  59      37.227  29.373  32.164  1.00  0.00           H  
ATOM    283  N   THR B  60      34.876  29.047  27.444  1.00  0.00           N  
ATOM    284  CA  THR B  60      35.366  28.195  26.382  1.00  0.00           C  
ATOM    285  C   THR B  60      36.653  28.729  25.777  1.00  0.00           C  
ATOM    286  O   THR B  60      36.760  29.915  25.455  1.00  0.00           O  
ATOM    287  CB  THR B  60      34.303  28.060  25.295  1.00  0.00           C  
ATOM    288  OG1 THR B  60      33.096  27.532  25.867  1.00  0.00           O  
ATOM    289  CG2 THR B  60      34.787  27.131  24.206  1.00  0.00           C  
ATOM    290  H   THR B  60      34.653  30.020  27.239  1.00  0.00           H  
ATOM    291  HA  THR B  60      35.576  27.212  26.789  1.00  0.00           H  
ATOM    292  HB  THR B  60      34.096  29.038  24.884  1.00  0.00           H  
ATOM    293  HG1 THR B  60      32.395  27.550  25.213  1.00  0.00           H  
ATOM    294 1HG2 THR B  60      34.017  27.042  23.440  1.00  0.00           H  
ATOM    295 2HG2 THR B  60      35.696  27.526  23.758  1.00  0.00           H  
ATOM    296 3HG2 THR B  60      34.993  26.149  24.633  1.00  0.00           H  
ATOM    297  N   CYS B  61      37.641  27.855  25.644  1.00  0.00           N  
ATOM    298  CA  CYS B  61      38.927  28.231  25.090  1.00  0.00           C  
ATOM    299  C   CYS B  61      39.323  27.381  23.900  1.00  0.00           C  
ATOM    300  O   CYS B  61      38.925  26.217  23.761  1.00  0.00           O  
ATOM    301  CB  CYS B  61      40.012  28.150  26.150  1.00  0.00           C  
ATOM    302  SG  CYS B  61      39.731  29.238  27.591  1.00  0.00           S  
ATOM    303  H   CYS B  61      37.478  26.894  25.923  1.00  0.00           H  
ATOM    304  HA  CYS B  61      38.868  29.254  24.751  1.00  0.00           H  
ATOM    305 1HB  CYS B  61      40.097  27.123  26.511  1.00  0.00           H  
ATOM    306 2HB  CYS B  61      40.971  28.420  25.702  1.00  0.00           H  
ATOM    307  N   ALA B  62      40.157  27.954  23.050  1.00  0.00           N  
ATOM    308  CA  ALA B  62      40.694  27.222  21.917  1.00  0.00           C  
ATOM    309  C   ALA B  62      42.049  27.770  21.522  1.00  0.00           C  
ATOM    310  O   ALA B  62      42.369  28.932  21.792  1.00  0.00           O  
ATOM    311  CB  ALA B  62      39.735  27.290  20.747  1.00  0.00           C  
ATOM    312  H   ALA B  62      40.405  28.935  23.204  1.00  0.00           H  
ATOM    313  HA  ALA B  62      40.824  26.180  22.211  1.00  0.00           H  
ATOM    314 1HB  ALA B  62      40.142  26.717  19.912  1.00  0.00           H  
ATOM    315 2HB  ALA B  62      38.777  26.870  21.041  1.00  0.00           H  
ATOM    316 3HB  ALA B  62      39.605  28.327  20.448  1.00  0.00           H  
ATOM    317  N   PHE B  63      42.857  26.937  20.871  1.00  0.00           N  
ATOM    318  CA  PHE B  63      44.161  27.400  20.414  1.00  0.00           C  
ATOM    319  C   PHE B  63      43.985  28.186  19.149  1.00  0.00           C  
ATOM    320  O   PHE B  63      43.138  27.849  18.319  1.00  0.00           O  
ATOM    321  CB  PHE B  63      45.140  26.247  20.200  1.00  0.00           C  
ATOM    322  CG  PHE B  63      45.601  25.654  21.492  1.00  0.00           C  
ATOM    323  CD1 PHE B  63      45.092  24.449  21.937  1.00  0.00           C  
ATOM    324  CD2 PHE B  63      46.521  26.328  22.287  1.00  0.00           C  
ATOM    325  CE1 PHE B  63      45.487  23.932  23.145  1.00  0.00           C  
ATOM    326  CE2 PHE B  63      46.916  25.818  23.492  1.00  0.00           C  
ATOM    327  CZ  PHE B  63      46.388  24.618  23.921  1.00  0.00           C  
ATOM    328  H   PHE B  63      42.563  25.988  20.678  1.00  0.00           H  
ATOM    329  HA  PHE B  63      44.589  28.060  21.168  1.00  0.00           H  
ATOM    330 1HB  PHE B  63      44.673  25.466  19.600  1.00  0.00           H  
ATOM    331 2HB  PHE B  63      46.012  26.607  19.655  1.00  0.00           H  
ATOM    332  HD1 PHE B  63      44.364  23.914  21.321  1.00  0.00           H  
ATOM    333  HD2 PHE B  63      46.923  27.277  21.944  1.00  0.00           H  
ATOM    334  HE1 PHE B  63      45.079  22.979  23.495  1.00  0.00           H  
ATOM    335  HE2 PHE B  63      47.633  26.366  24.105  1.00  0.00           H  
ATOM    336  HZ  PHE B  63      46.675  24.202  24.870  1.00  0.00           H  
ATOM    337  N   GLU B  64      44.780  29.233  18.994  1.00  0.00           N  
ATOM    338  CA  GLU B  64      44.677  30.049  17.795  1.00  0.00           C  
ATOM    339  C   GLU B  64      45.009  29.259  16.520  1.00  0.00           C  
ATOM    340  O   GLU B  64      44.352  29.434  15.493  1.00  0.00           O  
ATOM    341  CB  GLU B  64      45.546  31.294  17.953  1.00  0.00           C  
ATOM    342  CG  GLU B  64      44.989  32.281  19.003  1.00  0.00           C  
ATOM    343  CD  GLU B  64      45.897  33.453  19.319  1.00  0.00           C  
ATOM    344  OE1 GLU B  64      47.032  33.435  18.913  1.00  0.00           O  
ATOM    345  OE2 GLU B  64      45.442  34.370  19.973  1.00  0.00           O  
ATOM    346  H   GLU B  64      45.472  29.445  19.719  1.00  0.00           H  
ATOM    347  HA  GLU B  64      43.642  30.383  17.708  1.00  0.00           H  
ATOM    348 1HB  GLU B  64      46.551  30.999  18.266  1.00  0.00           H  
ATOM    349 2HB  GLU B  64      45.630  31.810  16.998  1.00  0.00           H  
ATOM    350 1HG  GLU B  64      44.033  32.664  18.649  1.00  0.00           H  
ATOM    351 2HG  GLU B  64      44.799  31.730  19.917  1.00  0.00           H  
ATOM    352  N   ASP B  65      46.007  28.372  16.599  1.00  0.00           N  
ATOM    353  CA  ASP B  65      46.378  27.531  15.463  1.00  0.00           C  
ATOM    354  C   ASP B  65      45.686  26.183  15.604  1.00  0.00           C  
ATOM    355  O   ASP B  65      45.955  25.481  16.575  1.00  0.00           O  
ATOM    356  CB  ASP B  65      47.881  27.263  15.376  1.00  0.00           C  
ATOM    357  CG  ASP B  65      48.695  28.460  14.958  1.00  0.00           C  
ATOM    358  OD1 ASP B  65      48.168  29.337  14.324  1.00  0.00           O  
ATOM    359  OD2 ASP B  65      49.879  28.451  15.222  1.00  0.00           O  
ATOM    360  H   ASP B  65      46.502  28.286  17.473  1.00  0.00           H  
ATOM    361  HA  ASP B  65      46.079  28.046  14.561  1.00  0.00           H  
ATOM    362 1HB  ASP B  65      48.242  26.921  16.347  1.00  0.00           H  
ATOM    363 2HB  ASP B  65      48.059  26.453  14.662  1.00  0.00           H  
ATOM    364  N   PRO B  66      44.872  25.729  14.641  1.00  0.00           N  
ATOM    365  CA  PRO B  66      44.107  24.488  14.700  1.00  0.00           C  
ATOM    366  C   PRO B  66      44.986  23.275  14.440  1.00  0.00           C  
ATOM    367  O   PRO B  66      44.806  22.563  13.450  1.00  0.00           O  
ATOM    368  CB  PRO B  66      43.097  24.688  13.570  1.00  0.00           C  
ATOM    369  CG  PRO B  66      43.808  25.612  12.608  1.00  0.00           C  
ATOM    370  CD  PRO B  66      44.582  26.590  13.503  1.00  0.00           C  
ATOM    371  HA  PRO B  66      43.608  24.411  15.679  1.00  0.00           H  
ATOM    372 1HB  PRO B  66      42.840  23.715  13.120  1.00  0.00           H  
ATOM    373 2HB  PRO B  66      42.164  25.114  13.968  1.00  0.00           H  
ATOM    374 1HG  PRO B  66      44.469  25.030  11.948  1.00  0.00           H  
ATOM    375 2HG  PRO B  66      43.076  26.120  11.960  1.00  0.00           H  
ATOM    376 1HD  PRO B  66      45.508  26.901  12.996  1.00  0.00           H  
ATOM    377 2HD  PRO B  66      43.938  27.444  13.786  1.00  0.00           H  
ATOM    378  N   ASP B  67      45.962  23.090  15.316  1.00  0.00           N  
ATOM    379  CA  ASP B  67      46.953  22.048  15.166  1.00  0.00           C  
ATOM    380  C   ASP B  67      47.213  21.276  16.479  1.00  0.00           C  
ATOM    381  O   ASP B  67      46.717  21.651  17.539  1.00  0.00           O  
ATOM    382  CB  ASP B  67      48.207  22.699  14.587  1.00  0.00           C  
ATOM    383  CG  ASP B  67      49.111  21.735  13.866  1.00  0.00           C  
ATOM    384  OD1 ASP B  67      48.881  20.542  13.928  1.00  0.00           O  
ATOM    385  OD2 ASP B  67      49.995  22.207  13.195  1.00  0.00           O  
ATOM    386  H   ASP B  67      46.023  23.726  16.104  1.00  0.00           H  
ATOM    387  HA  ASP B  67      46.582  21.333  14.434  1.00  0.00           H  
ATOM    388 1HB  ASP B  67      47.913  23.487  13.894  1.00  0.00           H  
ATOM    389 2HB  ASP B  67      48.772  23.172  15.394  1.00  0.00           H  
ATOM    390  N   VAL B  68      48.006  20.206  16.352  1.00  0.00           N  
ATOM    391  CA  VAL B  68      48.512  19.263  17.379  1.00  0.00           C  
ATOM    392  C   VAL B  68      47.638  18.003  17.492  1.00  0.00           C  
ATOM    393  O   VAL B  68      46.684  17.948  18.271  1.00  0.00           O  
ATOM    394  CB  VAL B  68      48.660  19.879  18.801  1.00  0.00           C  
ATOM    395  CG1 VAL B  68      49.182  18.795  19.723  1.00  0.00           C  
ATOM    396  CG2 VAL B  68      49.633  21.089  18.807  1.00  0.00           C  
ATOM    397  H   VAL B  68      48.319  20.043  15.397  1.00  0.00           H  
ATOM    398  HA  VAL B  68      49.509  18.946  17.069  1.00  0.00           H  
ATOM    399  HB  VAL B  68      47.685  20.169  19.173  1.00  0.00           H  
ATOM    400 1HG1 VAL B  68      49.266  19.187  20.736  1.00  0.00           H  
ATOM    401 2HG1 VAL B  68      48.508  17.950  19.705  1.00  0.00           H  
ATOM    402 3HG1 VAL B  68      50.160  18.472  19.378  1.00  0.00           H  
ATOM    403 1HG2 VAL B  68      49.717  21.471  19.824  1.00  0.00           H  
ATOM    404 2HG2 VAL B  68      50.611  20.765  18.458  1.00  0.00           H  
ATOM    405 3HG2 VAL B  68      49.267  21.880  18.161  1.00  0.00           H  
ATOM    406  N   ASN B  69      47.982  16.984  16.701  1.00  0.00           N  
ATOM    407  CA  ASN B  69      47.296  15.685  16.683  1.00  0.00           C  
ATOM    408  C   ASN B  69      47.342  14.986  18.037  1.00  0.00           C  
ATOM    409  O   ASN B  69      48.401  14.913  18.666  1.00  0.00           O  
ATOM    410  CB  ASN B  69      47.877  14.769  15.614  1.00  0.00           C  
ATOM    411  CG  ASN B  69      47.080  13.470  15.437  1.00  0.00           C  
ATOM    412  OD1 ASN B  69      45.841  13.485  15.418  1.00  0.00           O  
ATOM    413  ND2 ASN B  69      47.773  12.361  15.308  1.00  0.00           N  
ATOM    414  H   ASN B  69      48.771  17.117  16.083  1.00  0.00           H  
ATOM    415  HA  ASN B  69      46.245  15.861  16.449  1.00  0.00           H  
ATOM    416 1HB  ASN B  69      47.903  15.294  14.658  1.00  0.00           H  
ATOM    417 2HB  ASN B  69      48.903  14.511  15.877  1.00  0.00           H  
ATOM    418 1HD2 ASN B  69      47.300  11.486  15.195  1.00  0.00           H  
ATOM    419 2HD2 ASN B  69      48.770  12.389  15.334  1.00  0.00           H  
ATOM    420  N   THR B  70      46.196  14.472  18.489  1.00  0.00           N  
ATOM    421  CA  THR B  70      46.114  13.765  19.775  1.00  0.00           C  
ATOM    422  C   THR B  70      46.793  14.521  20.923  1.00  0.00           C  
ATOM    423  O   THR B  70      47.528  13.942  21.725  1.00  0.00           O  
ATOM    424  CB  THR B  70      46.719  12.342  19.656  1.00  0.00           C  
ATOM    425  OG1 THR B  70      48.102  12.424  19.247  1.00  0.00           O  
ATOM    426  CG2 THR B  70      45.946  11.499  18.647  1.00  0.00           C  
ATOM    427  H   THR B  70      45.362  14.567  17.923  1.00  0.00           H  
ATOM    428  HA  THR B  70      45.060  13.660  20.034  1.00  0.00           H  
ATOM    429  HB  THR B  70      46.675  11.864  20.633  1.00  0.00           H  
ATOM    430  HG1 THR B  70      48.447  13.326  19.426  1.00  0.00           H  
ATOM    431 1HG2 THR B  70      46.387  10.505  18.589  1.00  0.00           H  
ATOM    432 2HG2 THR B  70      44.907  11.419  18.960  1.00  0.00           H  
ATOM    433 3HG2 THR B  70      45.988  11.964  17.676  1.00  0.00           H  
ATOM    434  N   THR B  71      46.503  15.809  21.016  1.00  0.00           N  
ATOM    435  CA  THR B  71      47.096  16.660  22.020  1.00  0.00           C  
ATOM    436  C   THR B  71      46.851  16.184  23.437  1.00  0.00           C  
ATOM    437  O   THR B  71      45.764  15.711  23.763  1.00  0.00           O  
ATOM    438  CB  THR B  71      46.533  18.079  21.921  1.00  0.00           C  
ATOM    439  OG1 THR B  71      47.182  18.902  22.853  1.00  0.00           O  
ATOM    440  CG2 THR B  71      45.104  18.082  22.237  1.00  0.00           C  
ATOM    441  H   THR B  71      45.887  16.216  20.325  1.00  0.00           H  
ATOM    442  HA  THR B  71      48.172  16.686  21.849  1.00  0.00           H  
ATOM    443  HB  THR B  71      46.664  18.469  20.923  1.00  0.00           H  
ATOM    444  HG1 THR B  71      47.086  19.813  22.558  1.00  0.00           H  
ATOM    445 1HG2 THR B  71      44.723  19.101  22.176  1.00  0.00           H  
ATOM    446 2HG2 THR B  71      44.576  17.448  21.530  1.00  0.00           H  
ATOM    447 3HG2 THR B  71      44.976  17.702  23.249  1.00  0.00           H  
ATOM    448  N   ASN B  72      47.871  16.356  24.283  1.00  0.00           N  
ATOM    449  CA  ASN B  72      47.777  16.061  25.707  1.00  0.00           C  
ATOM    450  C   ASN B  72      47.832  17.376  26.476  1.00  0.00           C  
ATOM    451  O   ASN B  72      48.162  17.411  27.666  1.00  0.00           O  
ATOM    452  CB  ASN B  72      48.894  15.116  26.142  1.00  0.00           C  
ATOM    453  CG  ASN B  72      48.605  14.354  27.440  1.00  0.00           C  
ATOM    454  OD1 ASN B  72      47.475  13.932  27.705  1.00  0.00           O  
ATOM    455  ND2 ASN B  72      49.624  14.156  28.240  1.00  0.00           N  
ATOM    456  H   ASN B  72      48.732  16.734  23.919  1.00  0.00           H  
ATOM    457  HA  ASN B  72      46.813  15.594  25.914  1.00  0.00           H  
ATOM    458 1HB  ASN B  72      49.074  14.390  25.347  1.00  0.00           H  
ATOM    459 2HB  ASN B  72      49.811  15.689  26.274  1.00  0.00           H  
ATOM    460 1HD2 ASN B  72      49.498  13.654  29.096  1.00  0.00           H  
ATOM    461 2HD2 ASN B  72      50.528  14.500  27.992  1.00  0.00           H  
ATOM    462  N   LEU B  73      47.485  18.463  25.782  1.00  0.00           N  
ATOM    463  CA  LEU B  73      47.421  19.770  26.407  1.00  0.00           C  
ATOM    464  C   LEU B  73      46.124  19.876  27.179  1.00  0.00           C  
ATOM    465  O   LEU B  73      45.066  19.442  26.706  1.00  0.00           O  
ATOM    466  CB  LEU B  73      47.481  20.874  25.334  1.00  0.00           C  
ATOM    467  CG  LEU B  73      48.780  20.926  24.500  1.00  0.00           C  
ATOM    468  CD1 LEU B  73      48.635  21.855  23.302  1.00  0.00           C  
ATOM    469  CD2 LEU B  73      49.861  21.447  25.360  1.00  0.00           C  
ATOM    470  H   LEU B  73      47.263  18.396  24.791  1.00  0.00           H  
ATOM    471  HA  LEU B  73      48.251  19.882  27.104  1.00  0.00           H  
ATOM    472 1HB  LEU B  73      46.643  20.744  24.651  1.00  0.00           H  
ATOM    473 2HB  LEU B  73      47.368  21.836  25.832  1.00  0.00           H  
ATOM    474  HG  LEU B  73      49.027  19.928  24.154  1.00  0.00           H  
ATOM    475 1HD1 LEU B  73      49.567  21.870  22.745  1.00  0.00           H  
ATOM    476 2HD1 LEU B  73      47.835  21.517  22.652  1.00  0.00           H  
ATOM    477 3HD1 LEU B  73      48.419  22.843  23.653  1.00  0.00           H  
ATOM    478 1HD2 LEU B  73      50.799  21.482  24.804  1.00  0.00           H  
ATOM    479 2HD2 LEU B  73      49.601  22.439  25.689  1.00  0.00           H  
ATOM    480 3HD2 LEU B  73      49.959  20.814  26.199  1.00  0.00           H  
ATOM    481  N   GLU B  74      46.199  20.489  28.338  1.00  0.00           N  
ATOM    482  CA  GLU B  74      45.040  20.701  29.161  1.00  0.00           C  
ATOM    483  C   GLU B  74      44.997  22.151  29.621  1.00  0.00           C  
ATOM    484  O   GLU B  74      46.028  22.809  29.729  1.00  0.00           O  
ATOM    485  CB  GLU B  74      45.072  19.736  30.352  1.00  0.00           C  
ATOM    486  CG  GLU B  74      44.943  18.236  29.958  1.00  0.00           C  
ATOM    487  CD  GLU B  74      44.838  17.290  31.148  1.00  0.00           C  
ATOM    488  OE1 GLU B  74      44.928  17.753  32.258  1.00  0.00           O  
ATOM    489  OE2 GLU B  74      44.648  16.111  30.942  1.00  0.00           O  
ATOM    490  H   GLU B  74      47.103  20.782  28.678  1.00  0.00           H  
ATOM    491  HA  GLU B  74      44.145  20.506  28.576  1.00  0.00           H  
ATOM    492 1HB  GLU B  74      46.014  19.860  30.888  1.00  0.00           H  
ATOM    493 2HB  GLU B  74      44.262  19.981  31.042  1.00  0.00           H  
ATOM    494 1HG  GLU B  74      44.066  18.110  29.322  1.00  0.00           H  
ATOM    495 2HG  GLU B  74      45.820  17.955  29.374  1.00  0.00           H  
ATOM    496  N   PHE B  75      43.800  22.650  29.870  1.00  0.00           N  
ATOM    497  CA  PHE B  75      43.618  23.998  30.382  1.00  0.00           C  
ATOM    498  C   PHE B  75      43.213  24.022  31.849  1.00  0.00           C  
ATOM    499  O   PHE B  75      42.534  23.109  32.340  1.00  0.00           O  
ATOM    500  CB  PHE B  75      42.607  24.757  29.529  1.00  0.00           C  
ATOM    501  CG  PHE B  75      43.079  25.277  28.215  1.00  0.00           C  
ATOM    502  CD1 PHE B  75      43.304  24.482  27.146  1.00  0.00           C  
ATOM    503  CD2 PHE B  75      43.191  26.625  28.051  1.00  0.00           C  
ATOM    504  CE1 PHE B  75      43.652  25.019  25.933  1.00  0.00           C  
ATOM    505  CE2 PHE B  75      43.532  27.170  26.857  1.00  0.00           C  
ATOM    506  CZ  PHE B  75      43.765  26.368  25.783  1.00  0.00           C  
ATOM    507  H   PHE B  75      42.990  22.062  29.734  1.00  0.00           H  
ATOM    508  HA  PHE B  75      44.565  24.524  30.297  1.00  0.00           H  
ATOM    509 1HB  PHE B  75      41.770  24.117  29.324  1.00  0.00           H  
ATOM    510 2HB  PHE B  75      42.244  25.604  30.096  1.00  0.00           H  
ATOM    511  HD1 PHE B  75      43.213  23.425  27.261  1.00  0.00           H  
ATOM    512  HD2 PHE B  75      42.994  27.260  28.898  1.00  0.00           H  
ATOM    513  HE1 PHE B  75      43.828  24.369  25.095  1.00  0.00           H  
ATOM    514  HE2 PHE B  75      43.609  28.229  26.772  1.00  0.00           H  
ATOM    515  HZ  PHE B  75      44.039  26.796  24.820  1.00  0.00           H  
ATOM    516  N   GLU B  76      43.623  25.091  32.526  1.00  0.00           N  
ATOM    517  CA  GLU B  76      43.323  25.337  33.935  1.00  0.00           C  
ATOM    518  C   GLU B  76      43.058  26.815  34.189  1.00  0.00           C  
ATOM    519  O   GLU B  76      43.726  27.676  33.616  1.00  0.00           O  
ATOM    520  CB  GLU B  76      44.517  24.911  34.803  1.00  0.00           C  
ATOM    521  CG  GLU B  76      44.297  24.970  36.337  1.00  0.00           C  
ATOM    522  CD  GLU B  76      45.525  24.501  37.113  1.00  0.00           C  
ATOM    523  OE1 GLU B  76      46.524  24.252  36.477  1.00  0.00           O  
ATOM    524  OE2 GLU B  76      45.469  24.371  38.307  1.00  0.00           O  
ATOM    525  H   GLU B  76      44.231  25.749  32.035  1.00  0.00           H  
ATOM    526  HA  GLU B  76      42.437  24.769  34.219  1.00  0.00           H  
ATOM    527 1HB  GLU B  76      44.794  23.887  34.550  1.00  0.00           H  
ATOM    528 2HB  GLU B  76      45.373  25.546  34.567  1.00  0.00           H  
ATOM    529 1HG  GLU B  76      44.076  25.994  36.627  1.00  0.00           H  
ATOM    530 2HG  GLU B  76      43.435  24.355  36.605  1.00  0.00           H  
ATOM    531  N   ILE B  77      42.081  27.118  35.043  1.00  0.00           N  
ATOM    532  CA  ILE B  77      41.836  28.513  35.413  1.00  0.00           C  
ATOM    533  C   ILE B  77      41.948  28.700  36.894  1.00  0.00           C  
ATOM    534  O   ILE B  77      41.384  27.931  37.674  1.00  0.00           O  
ATOM    535  CB  ILE B  77      40.458  29.030  34.948  1.00  0.00           C  
ATOM    536  CG1 ILE B  77      40.284  30.520  35.355  1.00  0.00           C  
ATOM    537  CG2 ILE B  77      39.352  28.184  35.501  1.00  0.00           C  
ATOM    538  CD1 ILE B  77      39.150  31.200  34.638  1.00  0.00           C  
ATOM    539  H   ILE B  77      41.543  26.366  35.480  1.00  0.00           H  
ATOM    540  HA  ILE B  77      42.589  29.117  34.940  1.00  0.00           H  
ATOM    541  HB  ILE B  77      40.417  29.010  33.873  1.00  0.00           H  
ATOM    542 1HG1 ILE B  77      40.085  30.573  36.426  1.00  0.00           H  
ATOM    543 2HG1 ILE B  77      41.209  31.067  35.146  1.00  0.00           H  
ATOM    544 1HG2 ILE B  77      38.402  28.568  35.150  1.00  0.00           H  
ATOM    545 2HG2 ILE B  77      39.477  27.151  35.166  1.00  0.00           H  
ATOM    546 3HG2 ILE B  77      39.378  28.220  36.582  1.00  0.00           H  
ATOM    547 1HD1 ILE B  77      39.070  32.222  34.972  1.00  0.00           H  
ATOM    548 2HD1 ILE B  77      39.346  31.183  33.574  1.00  0.00           H  
ATOM    549 3HD1 ILE B  77      38.219  30.681  34.852  1.00  0.00           H  
ATOM    550  N   CYS B  78      42.663  29.749  37.286  1.00  0.00           N  
ATOM    551  CA  CYS B  78      42.835  30.049  38.701  1.00  0.00           C  
ATOM    552  C   CYS B  78      42.620  31.521  39.017  1.00  0.00           C  
ATOM    553  O   CYS B  78      43.031  32.403  38.263  1.00  0.00           O  
ATOM    554  CB  CYS B  78      44.232  29.657  39.160  1.00  0.00           C  
ATOM    555  SG  CYS B  78      44.617  27.907  38.940  1.00  0.00           S  
ATOM    556  H   CYS B  78      43.112  30.328  36.584  1.00  0.00           H  
ATOM    557  HA  CYS B  78      42.105  29.473  39.260  1.00  0.00           H  
ATOM    558 1HB  CYS B  78      44.969  30.236  38.608  1.00  0.00           H  
ATOM    559 2HB  CYS B  78      44.345  29.899  40.216  1.00  0.00           H  
ATOM    560  N   GLY B  79      42.036  31.803  40.166  1.00  0.00           N  
ATOM    561  CA  GLY B  79      41.864  33.194  40.577  1.00  0.00           C  
ATOM    562  C   GLY B  79      40.513  33.752  40.156  1.00  0.00           C  
ATOM    563  O   GLY B  79      39.906  33.307  39.188  1.00  0.00           O  
ATOM    564  H   GLY B  79      41.733  31.025  40.763  1.00  0.00           H  
ATOM    565 1HA  GLY B  79      41.958  33.259  41.661  1.00  0.00           H  
ATOM    566 2HA  GLY B  79      42.659  33.805  40.153  1.00  0.00           H  
ATOM    567  N   ALA B  80      40.016  34.705  40.930  1.00  0.00           N  
ATOM    568  CA  ALA B  80      38.694  35.305  40.723  1.00  0.00           C  
ATOM    569  C   ALA B  80      37.603  34.219  40.733  1.00  0.00           C  
ATOM    570  O   ALA B  80      36.551  34.382  40.106  1.00  0.00           O  
ATOM    571  CB  ALA B  80      38.630  36.108  39.433  1.00  0.00           C  
ATOM    572  H   ALA B  80      40.577  35.035  41.702  1.00  0.00           H  
ATOM    573  HA  ALA B  80      38.503  35.985  41.555  1.00  0.00           H  
ATOM    574 1HB  ALA B  80      37.649  36.569  39.338  1.00  0.00           H  
ATOM    575 2HB  ALA B  80      39.389  36.892  39.447  1.00  0.00           H  
ATOM    576 3HB  ALA B  80      38.790  35.475  38.606  1.00  0.00           H  
ATOM    577  N   LEU B  81      37.879  33.123  41.454  1.00  0.00           N  
ATOM    578  CA  LEU B  81      36.961  32.016  41.627  1.00  0.00           C  
ATOM    579  C   LEU B  81      36.490  32.035  43.072  1.00  0.00           C  
ATOM    580  O   LEU B  81      37.190  32.537  43.951  1.00  0.00           O  
ATOM    581  CB  LEU B  81      37.597  30.679  41.274  1.00  0.00           C  
ATOM    582  CG  LEU B  81      38.155  30.538  39.863  1.00  0.00           C  
ATOM    583  CD1 LEU B  81      38.749  29.213  39.738  1.00  0.00           C  
ATOM    584  CD2 LEU B  81      37.089  30.742  38.850  1.00  0.00           C  
ATOM    585  H   LEU B  81      38.771  33.071  41.917  1.00  0.00           H  
ATOM    586  HA  LEU B  81      36.108  32.167  40.977  1.00  0.00           H  
ATOM    587 1HB  LEU B  81      38.422  30.513  41.953  1.00  0.00           H  
ATOM    588 2HB  LEU B  81      36.862  29.891  41.426  1.00  0.00           H  
ATOM    589  HG  LEU B  81      38.933  31.251  39.715  1.00  0.00           H  
ATOM    590 1HD1 LEU B  81      39.177  29.084  38.751  1.00  0.00           H  
ATOM    591 2HD1 LEU B  81      39.511  29.096  40.473  1.00  0.00           H  
ATOM    592 3HD1 LEU B  81      37.980  28.497  39.903  1.00  0.00           H  
ATOM    593 1HD2 LEU B  81      37.508  30.631  37.847  1.00  0.00           H  
ATOM    594 2HD2 LEU B  81      36.303  30.000  39.004  1.00  0.00           H  
ATOM    595 3HD2 LEU B  81      36.677  31.743  38.964  1.00  0.00           H  
ATOM    596  N   VAL B  82      35.303  31.504  43.301  1.00  0.00           N  
ATOM    597  CA  VAL B  82      34.663  31.590  44.601  1.00  0.00           C  
ATOM    598  C   VAL B  82      34.884  30.439  45.581  1.00  0.00           C  
ATOM    599  O   VAL B  82      35.369  30.645  46.688  1.00  0.00           O  
ATOM    600  CB  VAL B  82      33.145  31.740  44.381  1.00  0.00           C  
ATOM    601  CG1 VAL B  82      32.419  31.798  45.717  1.00  0.00           C  
ATOM    602  CG2 VAL B  82      32.863  32.986  43.558  1.00  0.00           C  
ATOM    603  H   VAL B  82      34.799  31.110  42.513  1.00  0.00           H  
ATOM    604  HA  VAL B  82      35.025  32.505  45.076  1.00  0.00           H  
ATOM    605  HB  VAL B  82      32.776  30.862  43.852  1.00  0.00           H  
ATOM    606 1HG1 VAL B  82      31.347  31.904  45.543  1.00  0.00           H  
ATOM    607 2HG1 VAL B  82      32.606  30.880  46.273  1.00  0.00           H  
ATOM    608 3HG1 VAL B  82      32.778  32.652  46.290  1.00  0.00           H  
ATOM    609 1HG2 VAL B  82      31.788  33.086  43.407  1.00  0.00           H  
ATOM    610 2HG2 VAL B  82      33.238  33.864  44.086  1.00  0.00           H  
ATOM    611 3HG2 VAL B  82      33.358  32.905  42.592  1.00  0.00           H  
ATOM    612  N   GLU B  83      34.539  29.222  45.219  1.00  0.00           N  
ATOM    613  CA  GLU B  83      34.717  28.145  46.198  1.00  0.00           C  
ATOM    614  C   GLU B  83      36.156  27.676  46.267  1.00  0.00           C  
ATOM    615  O   GLU B  83      36.663  27.294  47.320  1.00  0.00           O  
ATOM    616  CB  GLU B  83      33.810  26.960  45.859  1.00  0.00           C  
ATOM    617  CG  GLU B  83      33.823  25.843  46.894  1.00  0.00           C  
ATOM    618  CD  GLU B  83      32.797  24.779  46.619  1.00  0.00           C  
ATOM    619  OE1 GLU B  83      33.123  23.822  45.958  1.00  0.00           O  
ATOM    620  OE2 GLU B  83      31.685  24.924  47.070  1.00  0.00           O  
ATOM    621  H   GLU B  83      34.152  29.047  44.308  1.00  0.00           H  
ATOM    622  HA  GLU B  83      34.441  28.528  47.182  1.00  0.00           H  
ATOM    623 1HB  GLU B  83      32.782  27.306  45.754  1.00  0.00           H  
ATOM    624 2HB  GLU B  83      34.111  26.533  44.903  1.00  0.00           H  
ATOM    625 1HG  GLU B  83      34.811  25.384  46.905  1.00  0.00           H  
ATOM    626 2HG  GLU B  83      33.640  26.272  47.878  1.00  0.00           H  
ATOM    627  N   VAL B  84      36.783  27.651  45.114  1.00  0.00           N  
ATOM    628  CA  VAL B  84      38.086  27.066  44.956  1.00  0.00           C  
ATOM    629  C   VAL B  84      39.050  28.067  44.419  1.00  0.00           C  
ATOM    630  O   VAL B  84      38.650  29.126  43.954  1.00  0.00           O  
ATOM    631  CB  VAL B  84      38.009  25.926  43.942  1.00  0.00           C  
ATOM    632  CG1 VAL B  84      37.061  24.858  44.411  1.00  0.00           C  
ATOM    633  CG2 VAL B  84      37.561  26.495  42.606  1.00  0.00           C  
ATOM    634  H   VAL B  84      36.315  28.033  44.309  1.00  0.00           H  
ATOM    635  HA  VAL B  84      38.436  26.702  45.922  1.00  0.00           H  
ATOM    636  HB  VAL B  84      38.994  25.474  43.835  1.00  0.00           H  
ATOM    637 1HG1 VAL B  84      37.033  24.054  43.679  1.00  0.00           H  
ATOM    638 2HG1 VAL B  84      37.398  24.466  45.369  1.00  0.00           H  
ATOM    639 3HG1 VAL B  84      36.069  25.271  44.523  1.00  0.00           H  
ATOM    640 1HG2 VAL B  84      37.527  25.692  41.882  1.00  0.00           H  
ATOM    641 2HG2 VAL B  84      36.573  26.942  42.704  1.00  0.00           H  
ATOM    642 3HG2 VAL B  84      38.270  27.252  42.272  1.00  0.00           H  
ATOM    643  N   LYS B  85      40.331  27.733  44.484  1.00  0.00           N  
ATOM    644  CA  LYS B  85      41.335  28.593  43.884  1.00  0.00           C  
ATOM    645  C   LYS B  85      41.428  28.311  42.393  1.00  0.00           C  
ATOM    646  O   LYS B  85      41.620  29.236  41.599  1.00  0.00           O  
ATOM    647  CB  LYS B  85      42.703  28.407  44.543  1.00  0.00           C  
ATOM    648  CG  LYS B  85      43.791  29.340  43.980  1.00  0.00           C  
ATOM    649  CD  LYS B  85      45.127  29.215  44.744  1.00  0.00           C  
ATOM    650  CE  LYS B  85      46.195  30.148  44.149  1.00  0.00           C  
ATOM    651  NZ  LYS B  85      47.496  30.047  44.865  1.00  0.00           N  
ATOM    652  H   LYS B  85      40.602  26.869  44.928  1.00  0.00           H  
ATOM    653  HA  LYS B  85      41.029  29.632  44.009  1.00  0.00           H  
ATOM    654 1HB  LYS B  85      42.624  28.580  45.616  1.00  0.00           H  
ATOM    655 2HB  LYS B  85      43.038  27.379  44.396  1.00  0.00           H  
ATOM    656 1HG  LYS B  85      43.962  29.093  42.932  1.00  0.00           H  
ATOM    657 2HG  LYS B  85      43.447  30.371  44.036  1.00  0.00           H  
ATOM    658 1HD  LYS B  85      44.975  29.470  45.793  1.00  0.00           H  
ATOM    659 2HD  LYS B  85      45.483  28.185  44.686  1.00  0.00           H  
ATOM    660 1HE  LYS B  85      46.347  29.889  43.101  1.00  0.00           H  
ATOM    661 2HE  LYS B  85      45.840  31.177  44.211  1.00  0.00           H  
ATOM    662 1HZ  LYS B  85      48.165  30.676  44.441  1.00  0.00           H  
ATOM    663 2HZ  LYS B  85      47.368  30.297  45.836  1.00  0.00           H  
ATOM    664 3HZ  LYS B  85      47.842  29.099  44.805  1.00  0.00           H  
ATOM    665  N   CYS B  86      41.308  27.018  42.020  1.00  0.00           N  
ATOM    666  CA  CYS B  86      41.426  26.586  40.623  1.00  0.00           C  
ATOM    667  C   CYS B  86      40.367  25.578  40.165  1.00  0.00           C  
ATOM    668  O   CYS B  86      39.912  24.743  40.948  1.00  0.00           O  
ATOM    669  CB  CYS B  86      42.784  25.946  40.380  1.00  0.00           C  
ATOM    670  SG  CYS B  86      44.189  27.026  40.725  1.00  0.00           S  
ATOM    671  H   CYS B  86      41.136  26.323  42.728  1.00  0.00           H  
ATOM    672  HA  CYS B  86      41.339  27.463  40.001  1.00  0.00           H  
ATOM    673 1HB  CYS B  86      42.883  25.053  40.992  1.00  0.00           H  
ATOM    674 2HB  CYS B  86      42.853  25.627  39.331  1.00  0.00           H  
ATOM    675  N   LEU B  87      40.054  25.622  38.861  1.00  0.00           N  
ATOM    676  CA  LEU B  87      39.170  24.667  38.172  1.00  0.00           C  
ATOM    677  C   LEU B  87      39.864  24.092  36.949  1.00  0.00           C  
ATOM    678  O   LEU B  87      40.631  24.789  36.276  1.00  0.00           O  
ATOM    679  CB  LEU B  87      37.868  25.344  37.701  1.00  0.00           C  
ATOM    680  CG  LEU B  87      36.956  25.927  38.775  1.00  0.00           C  
ATOM    681  CD1 LEU B  87      35.928  26.842  38.124  1.00  0.00           C  
ATOM    682  CD2 LEU B  87      36.254  24.813  39.487  1.00  0.00           C  
ATOM    683  H   LEU B  87      40.479  26.375  38.318  1.00  0.00           H  
ATOM    684  HA  LEU B  87      38.932  23.850  38.852  1.00  0.00           H  
ATOM    685 1HB  LEU B  87      38.121  26.142  37.026  1.00  0.00           H  
ATOM    686 2HB  LEU B  87      37.286  24.606  37.141  1.00  0.00           H  
ATOM    687  HG  LEU B  87      37.536  26.479  39.475  1.00  0.00           H  
ATOM    688 1HD1 LEU B  87      35.277  27.258  38.891  1.00  0.00           H  
ATOM    689 2HD1 LEU B  87      36.442  27.655  37.603  1.00  0.00           H  
ATOM    690 3HD1 LEU B  87      35.332  26.272  37.411  1.00  0.00           H  
ATOM    691 1HD2 LEU B  87      35.602  25.228  40.253  1.00  0.00           H  
ATOM    692 2HD2 LEU B  87      35.662  24.243  38.772  1.00  0.00           H  
ATOM    693 3HD2 LEU B  87      36.995  24.158  39.952  1.00  0.00           H  
ATOM    694  N   ASN B  88      39.574  22.831  36.627  1.00  0.00           N  
ATOM    695  CA  ASN B  88      40.118  22.239  35.404  1.00  0.00           C  
ATOM    696  C   ASN B  88      39.104  22.274  34.276  1.00  0.00           C  
ATOM    697  O   ASN B  88      37.905  22.139  34.519  1.00  0.00           O  
ATOM    698  CB  ASN B  88      40.558  20.813  35.637  1.00  0.00           C  
ATOM    699  CG  ASN B  88      41.684  20.711  36.594  1.00  0.00           C  
ATOM    700  OD1 ASN B  88      42.620  21.514  36.579  1.00  0.00           O  
ATOM    701  ND2 ASN B  88      41.622  19.718  37.442  1.00  0.00           N  
ATOM    702  H   ASN B  88      38.959  22.288  37.218  1.00  0.00           H  
ATOM    703  HA  ASN B  88      40.982  22.821  35.079  1.00  0.00           H  
ATOM    704 1HB  ASN B  88      39.719  20.231  36.016  1.00  0.00           H  
ATOM    705 2HB  ASN B  88      40.858  20.370  34.683  1.00  0.00           H  
ATOM    706 1HD2 ASN B  88      42.352  19.583  38.115  1.00  0.00           H  
ATOM    707 2HD2 ASN B  88      40.847  19.086  37.419  1.00  0.00           H  
ATOM    708  N   PHE B  89      39.601  22.396  33.047  1.00  0.00           N  
ATOM    709  CA  PHE B  89      38.772  22.375  31.849  1.00  0.00           C  
ATOM    710  C   PHE B  89      38.488  20.989  31.330  1.00  0.00           C  
ATOM    711  O   PHE B  89      39.314  20.086  31.434  1.00  0.00           O  
ATOM    712  CB  PHE B  89      39.438  23.184  30.761  1.00  0.00           C  
ATOM    713  CG  PHE B  89      39.381  24.697  30.935  1.00  0.00           C  
ATOM    714  CD1 PHE B  89      40.059  25.336  31.938  1.00  0.00           C  
ATOM    715  CD2 PHE B  89      38.720  25.478  30.022  1.00  0.00           C  
ATOM    716  CE1 PHE B  89      40.059  26.705  32.030  1.00  0.00           C  
ATOM    717  CE2 PHE B  89      38.705  26.847  30.110  1.00  0.00           C  
ATOM    718  CZ  PHE B  89      39.384  27.465  31.123  1.00  0.00           C  
ATOM    719  H   PHE B  89      40.608  22.527  32.925  1.00  0.00           H  
ATOM    720  HA  PHE B  89      37.823  22.817  32.073  1.00  0.00           H  
ATOM    721 1HB  PHE B  89      40.471  22.880  30.695  1.00  0.00           H  
ATOM    722 2HB  PHE B  89      38.961  22.933  29.814  1.00  0.00           H  
ATOM    723  HD1 PHE B  89      40.601  24.745  32.665  1.00  0.00           H  
ATOM    724  HD2 PHE B  89      38.224  24.996  29.226  1.00  0.00           H  
ATOM    725  HE1 PHE B  89      40.597  27.175  32.813  1.00  0.00           H  
ATOM    726  HE2 PHE B  89      38.164  27.437  29.367  1.00  0.00           H  
ATOM    727  HZ  PHE B  89      39.393  28.548  31.201  1.00  0.00           H  
ATOM    728  N   ARG B  90      37.315  20.851  30.734  1.00  0.00           N  
ATOM    729  CA  ARG B  90      36.865  19.653  30.055  1.00  0.00           C  
ATOM    730  C   ARG B  90      37.328  19.773  28.630  1.00  0.00           C  
ATOM    731  O   ARG B  90      37.563  20.891  28.171  1.00  0.00           O  
ATOM    732  CB  ARG B  90      35.355  19.575  30.054  1.00  0.00           C  
ATOM    733  CG  ARG B  90      34.737  19.390  31.388  1.00  0.00           C  
ATOM    734  CD  ARG B  90      33.263  19.472  31.319  1.00  0.00           C  
ATOM    735  NE  ARG B  90      32.700  18.410  30.497  1.00  0.00           N  
ATOM    736  CZ  ARG B  90      31.409  18.341  30.098  1.00  0.00           C  
ATOM    737  NH1 ARG B  90      30.549  19.292  30.437  1.00  0.00           N  
ATOM    738  NH2 ARG B  90      31.024  17.301  29.373  1.00  0.00           N  
ATOM    739  H   ARG B  90      36.680  21.646  30.720  1.00  0.00           H  
ATOM    740  HA  ARG B  90      37.303  18.771  30.523  1.00  0.00           H  
ATOM    741 1HB  ARG B  90      34.947  20.497  29.635  1.00  0.00           H  
ATOM    742 2HB  ARG B  90      35.034  18.754  29.417  1.00  0.00           H  
ATOM    743 1HG  ARG B  90      35.018  18.443  31.768  1.00  0.00           H  
ATOM    744 2HG  ARG B  90      35.094  20.173  32.063  1.00  0.00           H  
ATOM    745 1HD  ARG B  90      32.847  19.382  32.323  1.00  0.00           H  
ATOM    746 2HD  ARG B  90      32.974  20.426  30.895  1.00  0.00           H  
ATOM    747  HE  ARG B  90      33.315  17.658  30.219  1.00  0.00           H  
ATOM    748 1HH1 ARG B  90      30.852  20.074  31.004  1.00  0.00           H  
ATOM    749 2HH1 ARG B  90      29.578  19.222  30.148  1.00  0.00           H  
ATOM    750 1HH2 ARG B  90      31.690  16.585  29.144  1.00  0.00           H  
ATOM    751 2HH2 ARG B  90      30.045  17.184  29.060  1.00  0.00           H  
ATOM    752  N   LYS B  91      37.429  18.664  27.909  1.00  0.00           N  
ATOM    753  CA  LYS B  91      37.805  18.767  26.503  1.00  0.00           C  
ATOM    754  C   LYS B  91      36.865  17.997  25.603  1.00  0.00           C  
ATOM    755  O   LYS B  91      36.617  16.811  25.827  1.00  0.00           O  
ATOM    756  CB  LYS B  91      39.215  18.233  26.296  1.00  0.00           C  
ATOM    757  CG  LYS B  91      39.752  18.328  24.858  1.00  0.00           C  
ATOM    758  CD  LYS B  91      41.104  17.636  24.784  1.00  0.00           C  
ATOM    759  CE  LYS B  91      41.789  17.762  23.447  1.00  0.00           C  
ATOM    760  NZ  LYS B  91      41.103  17.025  22.342  1.00  0.00           N  
ATOM    761  H   LYS B  91      37.247  17.761  28.323  1.00  0.00           H  
ATOM    762  HA  LYS B  91      37.769  19.810  26.199  1.00  0.00           H  
ATOM    763 1HB  LYS B  91      39.902  18.778  26.939  1.00  0.00           H  
ATOM    764 2HB  LYS B  91      39.251  17.186  26.592  1.00  0.00           H  
ATOM    765 1HG  LYS B  91      39.058  17.856  24.158  1.00  0.00           H  
ATOM    766 2HG  LYS B  91      39.860  19.380  24.575  1.00  0.00           H  
ATOM    767 1HD  LYS B  91      41.764  18.035  25.545  1.00  0.00           H  
ATOM    768 2HD  LYS B  91      40.962  16.578  24.987  1.00  0.00           H  
ATOM    769 1HE  LYS B  91      41.871  18.811  23.170  1.00  0.00           H  
ATOM    770 2HE  LYS B  91      42.772  17.348  23.568  1.00  0.00           H  
ATOM    771 1HZ  LYS B  91      41.642  17.132  21.501  1.00  0.00           H  
ATOM    772 2HZ  LYS B  91      41.036  16.049  22.574  1.00  0.00           H  
ATOM    773 3HZ  LYS B  91      40.161  17.400  22.159  1.00  0.00           H  
ATOM    774  N   LEU B  92      36.331  18.687  24.603  1.00  0.00           N  
ATOM    775  CA  LEU B  92      35.489  18.058  23.600  1.00  0.00           C  
ATOM    776  C   LEU B  92      36.053  18.384  22.244  1.00  0.00           C  
ATOM    777  O   LEU B  92      36.236  19.552  21.903  1.00  0.00           O  
ATOM    778  CB  LEU B  92      34.028  18.500  23.673  1.00  0.00           C  
ATOM    779  CG  LEU B  92      33.257  18.122  24.942  1.00  0.00           C  
ATOM    780  CD1 LEU B  92      31.885  18.760  24.877  1.00  0.00           C  
ATOM    781  CD2 LEU B  92      33.135  16.633  25.044  1.00  0.00           C  
ATOM    782  H   LEU B  92      36.601  19.666  24.495  1.00  0.00           H  
ATOM    783  HA  LEU B  92      35.526  16.978  23.733  1.00  0.00           H  
ATOM    784 1HB  LEU B  92      33.995  19.585  23.572  1.00  0.00           H  
ATOM    785 2HB  LEU B  92      33.497  18.066  22.826  1.00  0.00           H  
ATOM    786  HG  LEU B  92      33.781  18.486  25.816  1.00  0.00           H  
ATOM    787 1HD1 LEU B  92      31.318  18.501  25.770  1.00  0.00           H  
ATOM    788 2HD1 LEU B  92      31.968  19.836  24.800  1.00  0.00           H  
ATOM    789 3HD1 LEU B  92      31.370  18.390  24.004  1.00  0.00           H  
ATOM    790 1HD2 LEU B  92      32.580  16.377  25.947  1.00  0.00           H  
ATOM    791 2HD2 LEU B  92      32.607  16.245  24.175  1.00  0.00           H  
ATOM    792 3HD2 LEU B  92      34.131  16.187  25.091  1.00  0.00           H  
ATOM    793  N   GLN B  93      36.301  17.365  21.445  1.00  0.00           N  
ATOM    794  CA  GLN B  93      36.893  17.593  20.147  1.00  0.00           C  
ATOM    795  C   GLN B  93      38.103  18.520  20.284  1.00  0.00           C  
ATOM    796  O   GLN B  93      39.060  18.227  21.016  1.00  0.00           O  
ATOM    797  CB  GLN B  93      35.871  18.176  19.166  1.00  0.00           C  
ATOM    798  CG  GLN B  93      34.754  17.246  18.837  1.00  0.00           C  
ATOM    799  CD  GLN B  93      33.771  17.846  17.844  1.00  0.00           C  
ATOM    800  OE1 GLN B  93      33.873  19.021  17.455  1.00  0.00           O  
ATOM    801  NE2 GLN B  93      32.801  17.028  17.446  1.00  0.00           N  
ATOM    802  H   GLN B  93      36.106  16.423  21.755  1.00  0.00           H  
ATOM    803  HA  GLN B  93      37.242  16.641  19.749  1.00  0.00           H  
ATOM    804 1HB  GLN B  93      35.439  19.098  19.556  1.00  0.00           H  
ATOM    805 2HB  GLN B  93      36.360  18.405  18.217  1.00  0.00           H  
ATOM    806 1HG  GLN B  93      35.170  16.341  18.401  1.00  0.00           H  
ATOM    807 2HG  GLN B  93      34.214  17.007  19.751  1.00  0.00           H  
ATOM    808 1HE2 GLN B  93      32.063  17.334  16.798  1.00  0.00           H  
ATOM    809 2HE2 GLN B  93      32.760  16.095  17.791  1.00  0.00           H  
ATOM    810  N   GLU B  94      38.050  19.646  19.582  1.00  0.00           N  
ATOM    811  CA  GLU B  94      39.135  20.601  19.510  1.00  0.00           C  
ATOM    812  C   GLU B  94      39.065  21.761  20.512  1.00  0.00           C  
ATOM    813  O   GLU B  94      39.896  22.669  20.449  1.00  0.00           O  
ATOM    814  CB  GLU B  94      39.169  21.131  18.077  1.00  0.00           C  
ATOM    815  CG  GLU B  94      39.511  20.019  17.024  1.00  0.00           C  
ATOM    816  CD  GLU B  94      39.568  20.494  15.540  1.00  0.00           C  
ATOM    817  OE1 GLU B  94      39.310  21.646  15.278  1.00  0.00           O  
ATOM    818  OE2 GLU B  94      39.867  19.675  14.689  1.00  0.00           O  
ATOM    819  H   GLU B  94      37.219  19.849  19.051  1.00  0.00           H  
ATOM    820  HA  GLU B  94      40.064  20.063  19.700  1.00  0.00           H  
ATOM    821 1HB  GLU B  94      38.196  21.555  17.827  1.00  0.00           H  
ATOM    822 2HB  GLU B  94      39.909  21.927  17.998  1.00  0.00           H  
ATOM    823 1HG  GLU B  94      40.475  19.586  17.286  1.00  0.00           H  
ATOM    824 2HG  GLU B  94      38.763  19.230  17.110  1.00  0.00           H  
ATOM    825  N   ILE B  95      38.075  21.761  21.410  1.00  0.00           N  
ATOM    826  CA  ILE B  95      37.927  22.877  22.353  1.00  0.00           C  
ATOM    827  C   ILE B  95      37.951  22.471  23.814  1.00  0.00           C  
ATOM    828  O   ILE B  95      37.670  21.327  24.189  1.00  0.00           O  
ATOM    829  CB  ILE B  95      36.601  23.631  22.153  1.00  0.00           C  
ATOM    830  CG1 ILE B  95      35.429  22.661  22.404  1.00  0.00           C  
ATOM    831  CG2 ILE B  95      36.540  24.245  20.782  1.00  0.00           C  
ATOM    832  CD1 ILE B  95      34.077  23.331  22.519  1.00  0.00           C  
ATOM    833  H   ILE B  95      37.423  20.977  21.443  1.00  0.00           H  
ATOM    834  HA  ILE B  95      38.745  23.579  22.195  1.00  0.00           H  
ATOM    835  HB  ILE B  95      36.529  24.426  22.900  1.00  0.00           H  
ATOM    836 1HG1 ILE B  95      35.389  21.944  21.583  1.00  0.00           H  
ATOM    837 2HG1 ILE B  95      35.623  22.114  23.327  1.00  0.00           H  
ATOM    838 1HG2 ILE B  95      35.602  24.784  20.668  1.00  0.00           H  
ATOM    839 2HG2 ILE B  95      37.373  24.931  20.662  1.00  0.00           H  
ATOM    840 3HG2 ILE B  95      36.601  23.462  20.027  1.00  0.00           H  
ATOM    841 1HD1 ILE B  95      33.311  22.573  22.695  1.00  0.00           H  
ATOM    842 2HD1 ILE B  95      34.093  24.035  23.351  1.00  0.00           H  
ATOM    843 3HD1 ILE B  95      33.856  23.862  21.595  1.00  0.00           H  
ATOM    844  N   TYR B  96      38.213  23.456  24.659  1.00  0.00           N  
ATOM    845  CA  TYR B  96      38.232  23.229  26.086  1.00  0.00           C  
ATOM    846  C   TYR B  96      37.207  24.098  26.770  1.00  0.00           C  
ATOM    847  O   TYR B  96      36.980  25.231  26.349  1.00  0.00           O  
ATOM    848  CB  TYR B  96      39.616  23.561  26.606  1.00  0.00           C  
ATOM    849  CG  TYR B  96      40.655  22.682  26.055  1.00  0.00           C  
ATOM    850  CD1 TYR B  96      41.193  22.956  24.808  1.00  0.00           C  
ATOM    851  CD2 TYR B  96      41.116  21.621  26.802  1.00  0.00           C  
ATOM    852  CE1 TYR B  96      42.183  22.157  24.302  1.00  0.00           C  
ATOM    853  CE2 TYR B  96      42.118  20.830  26.298  1.00  0.00           C  
ATOM    854  CZ  TYR B  96      42.649  21.095  25.051  1.00  0.00           C  
ATOM    855  OH  TYR B  96      43.652  20.307  24.548  1.00  0.00           O  
ATOM    856  H   TYR B  96      38.430  24.389  24.301  1.00  0.00           H  
ATOM    857  HA  TYR B  96      37.992  22.194  26.278  1.00  0.00           H  
ATOM    858 1HB  TYR B  96      39.869  24.593  26.349  1.00  0.00           H  
ATOM    859 2HB  TYR B  96      39.637  23.478  27.681  1.00  0.00           H  
ATOM    860  HD1 TYR B  96      40.826  23.805  24.229  1.00  0.00           H  
ATOM    861  HD2 TYR B  96      40.689  21.417  27.786  1.00  0.00           H  
ATOM    862  HE1 TYR B  96      42.604  22.367  23.323  1.00  0.00           H  
ATOM    863  HE2 TYR B  96      42.494  19.990  26.882  1.00  0.00           H  
ATOM    864  HH  TYR B  96      44.110  19.847  25.289  1.00  0.00           H  
ATOM    865  N   PHE B  97      36.573  23.601  27.829  1.00  0.00           N  
ATOM    866  CA  PHE B  97      35.638  24.492  28.521  1.00  0.00           C  
ATOM    867  C   PHE B  97      35.282  24.098  29.937  1.00  0.00           C  
ATOM    868  O   PHE B  97      35.473  22.961  30.366  1.00  0.00           O  
ATOM    869  CB  PHE B  97      34.348  24.633  27.717  1.00  0.00           C  
ATOM    870  CG  PHE B  97      33.670  23.426  27.634  1.00  0.00           C  
ATOM    871  CD1 PHE B  97      32.669  23.136  28.526  1.00  0.00           C  
ATOM    872  CD2 PHE B  97      34.053  22.520  26.711  1.00  0.00           C  
ATOM    873  CE1 PHE B  97      32.038  21.939  28.476  1.00  0.00           C  
ATOM    874  CE2 PHE B  97      33.459  21.336  26.649  1.00  0.00           C  
ATOM    875  CZ  PHE B  97      32.432  21.022  27.533  1.00  0.00           C  
ATOM    876  H   PHE B  97      36.772  22.650  28.137  1.00  0.00           H  
ATOM    877  HA  PHE B  97      36.105  25.468  28.566  1.00  0.00           H  
ATOM    878 1HB  PHE B  97      33.690  25.360  28.193  1.00  0.00           H  
ATOM    879 2HB  PHE B  97      34.546  24.982  26.716  1.00  0.00           H  
ATOM    880  HD1 PHE B  97      32.386  23.881  29.273  1.00  0.00           H  
ATOM    881  HD2 PHE B  97      34.857  22.756  26.017  1.00  0.00           H  
ATOM    882  HE1 PHE B  97      31.234  21.710  29.181  1.00  0.00           H  
ATOM    883  HE2 PHE B  97      33.793  20.641  25.907  1.00  0.00           H  
ATOM    884  HZ  PHE B  97      31.943  20.052  27.484  1.00  0.00           H  
ATOM    885  N   ILE B  98      34.708  25.048  30.657  1.00  0.00           N  
ATOM    886  CA  ILE B  98      34.123  24.781  31.965  1.00  0.00           C  
ATOM    887  C   ILE B  98      32.710  25.339  32.076  1.00  0.00           C  
ATOM    888  O   ILE B  98      32.352  26.317  31.412  1.00  0.00           O  
ATOM    889  CB  ILE B  98      35.013  25.311  33.104  1.00  0.00           C  
ATOM    890  CG1 ILE B  98      35.255  26.711  32.966  1.00  0.00           C  
ATOM    891  CG2 ILE B  98      36.292  24.631  33.166  1.00  0.00           C  
ATOM    892  CD1 ILE B  98      35.780  27.300  34.242  1.00  0.00           C  
ATOM    893  H   ILE B  98      34.657  25.978  30.243  1.00  0.00           H  
ATOM    894  HA  ILE B  98      34.055  23.702  32.091  1.00  0.00           H  
ATOM    895  HB  ILE B  98      34.487  25.162  34.049  1.00  0.00           H  
ATOM    896 1HG1 ILE B  98      35.999  26.856  32.180  1.00  0.00           H  
ATOM    897 2HG1 ILE B  98      34.333  27.221  32.680  1.00  0.00           H  
ATOM    898 1HG2 ILE B  98      36.886  25.009  33.997  1.00  0.00           H  
ATOM    899 2HG2 ILE B  98      36.102  23.569  33.310  1.00  0.00           H  
ATOM    900 3HG2 ILE B  98      36.820  24.798  32.246  1.00  0.00           H  
ATOM    901 1HD1 ILE B  98      35.983  28.345  34.104  1.00  0.00           H  
ATOM    902 2HD1 ILE B  98      35.041  27.167  35.033  1.00  0.00           H  
ATOM    903 3HD1 ILE B  98      36.705  26.794  34.517  1.00  0.00           H  
ATOM    904  N   GLU B  99      31.911  24.703  32.927  1.00  0.00           N  
ATOM    905  CA  GLU B  99      30.552  25.144  33.236  1.00  0.00           C  
ATOM    906  C   GLU B  99      30.469  25.258  34.750  1.00  0.00           C  
ATOM    907  O   GLU B  99      30.665  24.276  35.452  1.00  0.00           O  
ATOM    908  CB  GLU B  99      29.512  24.153  32.694  1.00  0.00           C  
ATOM    909  CG  GLU B  99      29.525  24.005  31.171  1.00  0.00           C  
ATOM    910  CD  GLU B  99      28.529  22.954  30.622  1.00  0.00           C  
ATOM    911  OE1 GLU B  99      28.780  21.764  30.781  1.00  0.00           O  
ATOM    912  OE2 GLU B  99      27.538  23.348  30.041  1.00  0.00           O  
ATOM    913  H   GLU B  99      32.270  23.892  33.410  1.00  0.00           H  
ATOM    914  HA  GLU B  99      30.376  26.123  32.801  1.00  0.00           H  
ATOM    915 1HB  GLU B  99      29.683  23.171  33.130  1.00  0.00           H  
ATOM    916 2HB  GLU B  99      28.514  24.477  32.996  1.00  0.00           H  
ATOM    917 1HG  GLU B  99      29.302  24.978  30.728  1.00  0.00           H  
ATOM    918 2HG  GLU B  99      30.529  23.731  30.867  1.00  0.00           H  
ATOM    919  N   THR B 100      30.274  26.453  35.259  1.00  0.00           N  
ATOM    920  CA  THR B 100      30.305  26.615  36.696  1.00  0.00           C  
ATOM    921  C   THR B 100      29.487  27.787  37.206  1.00  0.00           C  
ATOM    922  O   THR B 100      28.860  28.507  36.453  1.00  0.00           O  
ATOM    923  CB  THR B 100      31.750  26.778  37.189  1.00  0.00           C  
ATOM    924  OG1 THR B 100      31.767  26.691  38.611  1.00  0.00           O  
ATOM    925  CG2 THR B 100      32.313  28.142  36.767  1.00  0.00           C  
ATOM    926  H   THR B 100      30.079  27.235  34.631  1.00  0.00           H  
ATOM    927  HA  THR B 100      29.893  25.711  37.145  1.00  0.00           H  
ATOM    928  HB  THR B 100      32.374  25.985  36.773  1.00  0.00           H  
ATOM    929  HG1 THR B 100      31.718  25.754  38.856  1.00  0.00           H  
ATOM    930 1HG2 THR B 100      33.332  28.239  37.130  1.00  0.00           H  
ATOM    931 2HG2 THR B 100      32.306  28.208  35.679  1.00  0.00           H  
ATOM    932 3HG2 THR B 100      31.715  28.952  37.172  1.00  0.00           H  
ATOM    933  N   LYS B 101      29.490  27.962  38.508  1.00  0.00           N  
ATOM    934  CA  LYS B 101      28.795  29.052  39.168  1.00  0.00           C  
ATOM    935  C   LYS B 101      29.807  29.789  40.003  1.00  0.00           C  
ATOM    936  O   LYS B 101      29.517  30.817  40.628  1.00  0.00           O  
ATOM    937  CB  LYS B 101      27.656  28.540  40.042  1.00  0.00           C  
ATOM    938  CG  LYS B 101      26.527  27.840  39.314  1.00  0.00           C  
ATOM    939  CD  LYS B 101      25.476  27.365  40.293  1.00  0.00           C  
ATOM    940  CE  LYS B 101      24.341  26.640  39.600  1.00  0.00           C  
ATOM    941  NZ  LYS B 101      23.347  26.155  40.581  1.00  0.00           N  
ATOM    942  H   LYS B 101      30.071  27.338  39.048  1.00  0.00           H  
ATOM    943  HA  LYS B 101      28.396  29.740  38.419  1.00  0.00           H  
ATOM    944 1HB  LYS B 101      28.061  27.838  40.773  1.00  0.00           H  
ATOM    945 2HB  LYS B 101      27.218  29.375  40.589  1.00  0.00           H  
ATOM    946 1HG  LYS B 101      26.054  28.546  38.637  1.00  0.00           H  
ATOM    947 2HG  LYS B 101      26.909  26.997  38.741  1.00  0.00           H  
ATOM    948 1HD  LYS B 101      25.926  26.699  41.033  1.00  0.00           H  
ATOM    949 2HD  LYS B 101      25.051  28.224  40.821  1.00  0.00           H  
ATOM    950 1HE  LYS B 101      23.857  27.326  38.912  1.00  0.00           H  
ATOM    951 2HE  LYS B 101      24.731  25.794  39.036  1.00  0.00           H  
ATOM    952 1HZ  LYS B 101      22.587  25.695  40.119  1.00  0.00           H  
ATOM    953 2HZ  LYS B 101      23.787  25.520  41.222  1.00  0.00           H  
ATOM    954 3HZ  LYS B 101      22.990  26.958  41.119  1.00  0.00           H  
ATOM    955  N   LYS B 102      31.021  29.246  39.989  1.00  0.00           N  
ATOM    956  CA  LYS B 102      32.115  29.683  40.833  1.00  0.00           C  
ATOM    957  C   LYS B 102      32.908  30.866  40.314  1.00  0.00           C  
ATOM    958  O   LYS B 102      33.928  31.215  40.893  1.00  0.00           O  
ATOM    959  CB  LYS B 102      32.993  28.473  41.075  1.00  0.00           C  
ATOM    960  CG  LYS B 102      32.231  27.444  41.901  1.00  0.00           C  
ATOM    961  CD  LYS B 102      32.956  26.146  42.104  1.00  0.00           C  
ATOM    962  CE  LYS B 102      32.100  25.231  42.984  1.00  0.00           C  
ATOM    963  NZ  LYS B 102      32.705  23.885  43.175  1.00  0.00           N  
ATOM    964  H   LYS B 102      31.185  28.424  39.410  1.00  0.00           H  
ATOM    965  HA  LYS B 102      31.686  29.980  41.788  1.00  0.00           H  
ATOM    966 1HB  LYS B 102      33.288  28.033  40.127  1.00  0.00           H  
ATOM    967 2HB  LYS B 102      33.896  28.765  41.610  1.00  0.00           H  
ATOM    968 1HG  LYS B 102      32.020  27.872  42.884  1.00  0.00           H  
ATOM    969 2HG  LYS B 102      31.280  27.235  41.413  1.00  0.00           H  
ATOM    970 1HD  LYS B 102      33.125  25.665  41.137  1.00  0.00           H  
ATOM    971 2HD  LYS B 102      33.918  26.318  42.581  1.00  0.00           H  
ATOM    972 1HE  LYS B 102      31.984  25.716  43.943  1.00  0.00           H  
ATOM    973 2HE  LYS B 102      31.114  25.113  42.536  1.00  0.00           H  
ATOM    974 1HZ  LYS B 102      32.109  23.340  43.786  1.00  0.00           H  
ATOM    975 2HZ  LYS B 102      32.799  23.424  42.285  1.00  0.00           H  
ATOM    976 3HZ  LYS B 102      33.618  23.981  43.603  1.00  0.00           H  
ATOM    977  N   PHE B 103      32.477  31.493  39.229  1.00  0.00           N  
ATOM    978  CA  PHE B 103      33.203  32.669  38.775  1.00  0.00           C  
ATOM    979  C   PHE B 103      32.795  33.860  39.625  1.00  0.00           C  
ATOM    980  O   PHE B 103      31.606  34.164  39.739  1.00  0.00           O  
ATOM    981  CB  PHE B 103      32.846  33.036  37.351  1.00  0.00           C  
ATOM    982  CG  PHE B 103      33.272  32.089  36.351  1.00  0.00           C  
ATOM    983  CD1 PHE B 103      34.466  31.445  36.473  1.00  0.00           C  
ATOM    984  CD2 PHE B 103      32.490  31.858  35.248  1.00  0.00           C  
ATOM    985  CE1 PHE B 103      34.890  30.561  35.511  1.00  0.00           C  
ATOM    986  CE2 PHE B 103      32.894  30.972  34.273  1.00  0.00           C  
ATOM    987  CZ  PHE B 103      34.094  30.323  34.409  1.00  0.00           C  
ATOM    988  H   PHE B 103      31.645  31.176  38.755  1.00  0.00           H  
ATOM    989  HA  PHE B 103      34.278  32.508  38.875  1.00  0.00           H  
ATOM    990 1HB  PHE B 103      31.776  33.173  37.263  1.00  0.00           H  
ATOM    991 2HB  PHE B 103      33.308  33.987  37.125  1.00  0.00           H  
ATOM    992  HD1 PHE B 103      35.069  31.645  37.341  1.00  0.00           H  
ATOM    993  HD2 PHE B 103      31.542  32.386  35.152  1.00  0.00           H  
ATOM    994  HE1 PHE B 103      35.847  30.055  35.626  1.00  0.00           H  
ATOM    995  HE2 PHE B 103      32.266  30.786  33.395  1.00  0.00           H  
ATOM    996  HZ  PHE B 103      34.404  29.634  33.645  1.00  0.00           H  
ATOM    997  N   LEU B 104      33.756  34.555  40.204  1.00  0.00           N  
ATOM    998  CA  LEU B 104      33.432  35.733  41.002  1.00  0.00           C  
ATOM    999  C   LEU B 104      32.954  36.876  40.113  1.00  0.00           C  
ATOM   1000  O   LEU B 104      32.077  37.653  40.490  1.00  0.00           O  
ATOM   1001  CB  LEU B 104      34.657  36.180  41.811  1.00  0.00           C  
ATOM   1002  CG  LEU B 104      34.447  37.403  42.714  1.00  0.00           C  
ATOM   1003  CD1 LEU B 104      33.344  37.107  43.721  1.00  0.00           C  
ATOM   1004  CD2 LEU B 104      35.752  37.744  43.417  1.00  0.00           C  
ATOM   1005  H   LEU B 104      34.731  34.280  40.107  1.00  0.00           H  
ATOM   1006  HA  LEU B 104      32.626  35.474  41.685  1.00  0.00           H  
ATOM   1007 1HB  LEU B 104      34.977  35.353  42.442  1.00  0.00           H  
ATOM   1008 2HB  LEU B 104      35.464  36.415  41.118  1.00  0.00           H  
ATOM   1009  HG  LEU B 104      34.128  38.251  42.109  1.00  0.00           H  
ATOM   1010 1HD1 LEU B 104      33.195  37.976  44.362  1.00  0.00           H  
ATOM   1011 2HD1 LEU B 104      32.417  36.885  43.191  1.00  0.00           H  
ATOM   1012 3HD1 LEU B 104      33.628  36.251  44.331  1.00  0.00           H  
ATOM   1013 1HD2 LEU B 104      35.603  38.614  44.058  1.00  0.00           H  
ATOM   1014 2HD2 LEU B 104      36.072  36.897  44.023  1.00  0.00           H  
ATOM   1015 3HD2 LEU B 104      36.518  37.968  42.674  1.00  0.00           H  
ATOM   1016  N   LEU B 105      33.619  37.012  38.959  1.00  0.00           N  
ATOM   1017  CA  LEU B 105      33.406  38.077  37.977  1.00  0.00           C  
ATOM   1018  C   LEU B 105      33.853  39.462  38.468  1.00  0.00           C  
ATOM   1019  O   LEU B 105      33.474  40.494  37.908  1.00  0.00           O  
ATOM   1020  CB  LEU B 105      31.920  38.132  37.597  1.00  0.00           C  
ATOM   1021  CG  LEU B 105      31.316  36.817  37.087  1.00  0.00           C  
ATOM   1022  CD1 LEU B 105      29.833  37.016  36.805  1.00  0.00           C  
ATOM   1023  CD2 LEU B 105      32.057  36.370  35.836  1.00  0.00           C  
ATOM   1024  H   LEU B 105      34.315  36.310  38.749  1.00  0.00           H  
ATOM   1025  HA  LEU B 105      34.001  37.837  37.095  1.00  0.00           H  
ATOM   1026 1HB  LEU B 105      31.349  38.441  38.470  1.00  0.00           H  
ATOM   1027 2HB  LEU B 105      31.788  38.880  36.818  1.00  0.00           H  
ATOM   1028  HG  LEU B 105      31.409  36.050  37.858  1.00  0.00           H  
ATOM   1029 1HD1 LEU B 105      29.402  36.080  36.443  1.00  0.00           H  
ATOM   1030 2HD1 LEU B 105      29.325  37.316  37.722  1.00  0.00           H  
ATOM   1031 3HD1 LEU B 105      29.707  37.789  36.050  1.00  0.00           H  
ATOM   1032 1HD2 LEU B 105      31.627  35.434  35.475  1.00  0.00           H  
ATOM   1033 2HD2 LEU B 105      31.962  37.134  35.065  1.00  0.00           H  
ATOM   1034 3HD2 LEU B 105      33.110  36.218  36.071  1.00  0.00           H  
ATOM   1035  N   ILE B 106      34.704  39.456  39.487  1.00  0.00           N  
ATOM   1036  CA  ILE B 106      35.387  40.647  39.968  1.00  0.00           C  
ATOM   1037  C   ILE B 106      36.879  40.345  39.970  1.00  0.00           C  
ATOM   1038  O   ILE B 106      37.347  39.490  40.719  1.00  0.00           O  
ATOM   1039  CB  ILE B 106      34.916  41.050  41.378  1.00  0.00           C  
ATOM   1040  CG1 ILE B 106      33.395  41.220  41.405  1.00  0.00           C  
ATOM   1041  CG2 ILE B 106      35.606  42.330  41.824  1.00  0.00           C  
ATOM   1042  CD1 ILE B 106      32.814  41.300  42.798  1.00  0.00           C  
ATOM   1043  H   ILE B 106      34.918  38.571  39.915  1.00  0.00           H  
ATOM   1044  HA  ILE B 106      35.197  41.469  39.279  1.00  0.00           H  
ATOM   1045  HB  ILE B 106      35.156  40.255  42.083  1.00  0.00           H  
ATOM   1046 1HG1 ILE B 106      33.121  42.128  40.868  1.00  0.00           H  
ATOM   1047 2HG1 ILE B 106      32.926  40.382  40.888  1.00  0.00           H  
ATOM   1048 1HG2 ILE B 106      35.261  42.601  42.821  1.00  0.00           H  
ATOM   1049 2HG2 ILE B 106      36.684  42.175  41.842  1.00  0.00           H  
ATOM   1050 3HG2 ILE B 106      35.367  43.134  41.127  1.00  0.00           H  
ATOM   1051 1HD1 ILE B 106      31.732  41.419  42.735  1.00  0.00           H  
ATOM   1052 2HD1 ILE B 106      33.046  40.384  43.342  1.00  0.00           H  
ATOM   1053 3HD1 ILE B 106      33.242  42.153  43.322  1.00  0.00           H  
ATOM   1054  N   GLY B 107      37.624  41.053  39.140  1.00  0.00           N  
ATOM   1055  CA  GLY B 107      39.058  40.830  39.028  1.00  0.00           C  
ATOM   1056  C   GLY B 107      39.420  39.791  37.973  1.00  0.00           C  
ATOM   1057  O   GLY B 107      38.561  39.051  37.481  1.00  0.00           O  
ATOM   1058  H   GLY B 107      37.184  41.742  38.544  1.00  0.00           H  
ATOM   1059 1HA  GLY B 107      39.547  41.772  38.785  1.00  0.00           H  
ATOM   1060 2HA  GLY B 107      39.449  40.514  39.994  1.00  0.00           H  
ATOM   1061  N   LYS B 108      40.710  39.754  37.634  1.00  0.00           N  
ATOM   1062  CA  LYS B 108      41.224  38.843  36.625  1.00  0.00           C  
ATOM   1063  C   LYS B 108      41.548  37.484  37.174  1.00  0.00           C  
ATOM   1064  O   LYS B 108      41.829  37.322  38.363  1.00  0.00           O  
ATOM   1065  CB  LYS B 108      42.487  39.384  35.925  1.00  0.00           C  
ATOM   1066  CG  LYS B 108      42.279  40.630  35.081  1.00  0.00           C  
ATOM   1067  CD  LYS B 108      43.575  41.092  34.389  1.00  0.00           C  
ATOM   1068  CE  LYS B 108      43.333  42.357  33.547  1.00  0.00           C  
ATOM   1069  NZ  LYS B 108      44.586  42.873  32.905  1.00  0.00           N  
ATOM   1070  H   LYS B 108      41.350  40.383  38.092  1.00  0.00           H  
ATOM   1071  HA  LYS B 108      40.451  38.715  35.868  1.00  0.00           H  
ATOM   1072 1HB  LYS B 108      43.245  39.605  36.670  1.00  0.00           H  
ATOM   1073 2HB  LYS B 108      42.891  38.606  35.268  1.00  0.00           H  
ATOM   1074 1HG  LYS B 108      41.560  40.396  34.316  1.00  0.00           H  
ATOM   1075 2HG  LYS B 108      41.883  41.436  35.697  1.00  0.00           H  
ATOM   1076 1HD  LYS B 108      44.344  41.290  35.132  1.00  0.00           H  
ATOM   1077 2HD  LYS B 108      43.923  40.302  33.724  1.00  0.00           H  
ATOM   1078 1HE  LYS B 108      42.607  42.123  32.768  1.00  0.00           H  
ATOM   1079 2HE  LYS B 108      42.920  43.136  34.193  1.00  0.00           H  
ATOM   1080 1HZ  LYS B 108      44.369  43.701  32.368  1.00  0.00           H  
ATOM   1081 2HZ  LYS B 108      45.259  43.107  33.620  1.00  0.00           H  
ATOM   1082 3HZ  LYS B 108      44.976  42.172  32.294  1.00  0.00           H  
ATOM   1083  N   SER B 109      41.563  36.530  36.270  1.00  0.00           N  
ATOM   1084  CA  SER B 109      41.935  35.162  36.554  1.00  0.00           C  
ATOM   1085  C   SER B 109      43.019  34.722  35.574  1.00  0.00           C  
ATOM   1086  O   SER B 109      43.153  35.283  34.488  1.00  0.00           O  
ATOM   1087  CB  SER B 109      40.705  34.292  36.429  1.00  0.00           C  
ATOM   1088  OG  SER B 109      40.205  34.322  35.133  1.00  0.00           O  
ATOM   1089  H   SER B 109      41.293  36.783  35.322  1.00  0.00           H  
ATOM   1090  HA  SER B 109      42.327  35.094  37.571  1.00  0.00           H  
ATOM   1091 1HB  SER B 109      40.947  33.269  36.715  1.00  0.00           H  
ATOM   1092 2HB  SER B 109      39.965  34.637  37.085  1.00  0.00           H  
ATOM   1093  HG  SER B 109      39.625  35.091  35.099  1.00  0.00           H  
ATOM   1094  N   ASN B 110      43.793  33.720  35.956  1.00  0.00           N  
ATOM   1095  CA  ASN B 110      44.836  33.155  35.108  1.00  0.00           C  
ATOM   1096  C   ASN B 110      44.377  31.929  34.374  1.00  0.00           C  
ATOM   1097  O   ASN B 110      43.945  30.968  35.008  1.00  0.00           O  
ATOM   1098  CB  ASN B 110      46.042  32.718  35.933  1.00  0.00           C  
ATOM   1099  CG  ASN B 110      46.828  33.807  36.595  1.00  0.00           C  
ATOM   1100  OD1 ASN B 110      47.640  34.483  35.958  1.00  0.00           O  
ATOM   1101  ND2 ASN B 110      46.601  33.999  37.873  1.00  0.00           N  
ATOM   1102  H   ASN B 110      43.625  33.305  36.864  1.00  0.00           H  
ATOM   1103  HA  ASN B 110      45.133  33.892  34.362  1.00  0.00           H  
ATOM   1104 1HB  ASN B 110      45.703  32.024  36.704  1.00  0.00           H  
ATOM   1105 2HB  ASN B 110      46.717  32.161  35.280  1.00  0.00           H  
ATOM   1106 1HD2 ASN B 110      47.100  34.708  38.370  1.00  0.00           H  
ATOM   1107 2HD2 ASN B 110      45.929  33.432  38.352  1.00  0.00           H  
ATOM   1108  N   ILE B 111      44.502  31.925  33.060  1.00  0.00           N  
ATOM   1109  CA  ILE B 111      44.219  30.706  32.331  1.00  0.00           C  
ATOM   1110  C   ILE B 111      45.513  30.171  31.804  1.00  0.00           C  
ATOM   1111  O   ILE B 111      46.261  30.877  31.125  1.00  0.00           O  
ATOM   1112  CB  ILE B 111      43.230  30.847  31.176  1.00  0.00           C  
ATOM   1113  CG1 ILE B 111      41.896  31.270  31.692  1.00  0.00           C  
ATOM   1114  CG2 ILE B 111      43.117  29.515  30.416  1.00  0.00           C  
ATOM   1115  CD1 ILE B 111      40.974  31.596  30.601  1.00  0.00           C  
ATOM   1116  H   ILE B 111      44.811  32.761  32.564  1.00  0.00           H  
ATOM   1117  HA  ILE B 111      43.809  29.976  33.014  1.00  0.00           H  
ATOM   1118  HB  ILE B 111      43.580  31.625  30.499  1.00  0.00           H  
ATOM   1119 1HG1 ILE B 111      41.473  30.475  32.295  1.00  0.00           H  
ATOM   1120 2HG1 ILE B 111      42.017  32.158  32.321  1.00  0.00           H  
ATOM   1121 1HG2 ILE B 111      42.417  29.621  29.587  1.00  0.00           H  
ATOM   1122 2HG2 ILE B 111      44.093  29.230  30.025  1.00  0.00           H  
ATOM   1123 3HG2 ILE B 111      42.760  28.738  31.097  1.00  0.00           H  
ATOM   1124 1HD1 ILE B 111      40.032  31.897  31.006  1.00  0.00           H  
ATOM   1125 2HD1 ILE B 111      41.392  32.399  29.998  1.00  0.00           H  
ATOM   1126 3HD1 ILE B 111      40.833  30.714  29.987  1.00  0.00           H  
ATOM   1127  N   CYS B 112      45.821  28.945  32.174  1.00  0.00           N  
ATOM   1128  CA  CYS B 112      47.084  28.370  31.769  1.00  0.00           C  
ATOM   1129  C   CYS B 112      46.913  27.077  30.999  1.00  0.00           C  
ATOM   1130  O   CYS B 112      45.936  26.343  31.179  1.00  0.00           O  
ATOM   1131  CB  CYS B 112      47.960  28.130  32.993  1.00  0.00           C  
ATOM   1132  SG  CYS B 112      48.376  29.661  33.896  1.00  0.00           S  
ATOM   1133  H   CYS B 112      45.167  28.410  32.735  1.00  0.00           H  
ATOM   1134  HA  CYS B 112      47.595  29.072  31.122  1.00  0.00           H  
ATOM   1135 1HB  CYS B 112      47.450  27.456  33.681  1.00  0.00           H  
ATOM   1136 2HB  CYS B 112      48.891  27.649  32.687  1.00  0.00           H  
ATOM   1137  N   VAL B 113      47.895  26.800  30.165  1.00  0.00           N  
ATOM   1138  CA  VAL B 113      47.944  25.564  29.414  1.00  0.00           C  
ATOM   1139  C   VAL B 113      49.062  24.701  29.944  1.00  0.00           C  
ATOM   1140  O   VAL B 113      50.191  25.176  30.132  1.00  0.00           O  
ATOM   1141  CB  VAL B 113      48.153  25.823  27.928  1.00  0.00           C  
ATOM   1142  CG1 VAL B 113      48.215  24.501  27.199  1.00  0.00           C  
ATOM   1143  CG2 VAL B 113      47.026  26.654  27.424  1.00  0.00           C  
ATOM   1144  H   VAL B 113      48.636  27.493  30.045  1.00  0.00           H  
ATOM   1145  HA  VAL B 113      47.001  25.039  29.540  1.00  0.00           H  
ATOM   1146  HB  VAL B 113      49.100  26.346  27.776  1.00  0.00           H  
ATOM   1147 1HG1 VAL B 113      48.379  24.685  26.149  1.00  0.00           H  
ATOM   1148 2HG1 VAL B 113      49.030  23.910  27.589  1.00  0.00           H  
ATOM   1149 3HG1 VAL B 113      47.274  23.960  27.345  1.00  0.00           H  
ATOM   1150 1HG2 VAL B 113      47.147  26.853  26.368  1.00  0.00           H  
ATOM   1151 2HG2 VAL B 113      46.117  26.100  27.594  1.00  0.00           H  
ATOM   1152 3HG2 VAL B 113      46.992  27.595  27.965  1.00  0.00           H  
ATOM   1153  N   LYS B 114      48.710  23.460  30.245  1.00  0.00           N  
ATOM   1154  CA  LYS B 114      49.611  22.497  30.826  1.00  0.00           C  
ATOM   1155  C   LYS B 114      49.596  21.126  30.193  1.00  0.00           C  
ATOM   1156  O   LYS B 114      48.639  20.738  29.527  1.00  0.00           O  
ATOM   1157  CB  LYS B 114      49.294  22.310  32.314  1.00  0.00           C  
ATOM   1158  CG  LYS B 114      49.551  23.509  33.181  1.00  0.00           C  
ATOM   1159  CD  LYS B 114      49.272  23.224  34.633  1.00  0.00           C  
ATOM   1160  CE  LYS B 114      49.661  24.418  35.505  1.00  0.00           C  
ATOM   1161  NZ  LYS B 114      49.295  24.204  36.920  1.00  0.00           N  
ATOM   1162  H   LYS B 114      47.753  23.179  30.056  1.00  0.00           H  
ATOM   1163  HA  LYS B 114      50.612  22.892  30.716  1.00  0.00           H  
ATOM   1164 1HB  LYS B 114      48.244  22.035  32.427  1.00  0.00           H  
ATOM   1165 2HB  LYS B 114      49.892  21.483  32.713  1.00  0.00           H  
ATOM   1166 1HG  LYS B 114      50.572  23.772  33.090  1.00  0.00           H  
ATOM   1167 2HG  LYS B 114      48.940  24.350  32.858  1.00  0.00           H  
ATOM   1168 1HD  LYS B 114      48.206  23.020  34.772  1.00  0.00           H  
ATOM   1169 2HD  LYS B 114      49.841  22.344  34.947  1.00  0.00           H  
ATOM   1170 1HE  LYS B 114      50.740  24.557  35.438  1.00  0.00           H  
ATOM   1171 2HE  LYS B 114      49.161  25.317  35.141  1.00  0.00           H  
ATOM   1172 1HZ  LYS B 114      49.562  24.998  37.470  1.00  0.00           H  
ATOM   1173 2HZ  LYS B 114      48.268  24.098  36.952  1.00  0.00           H  
ATOM   1174 3HZ  LYS B 114      49.742  23.378  37.278  1.00  0.00           H  
ATOM   1175  N   VAL B 115      50.680  20.399  30.417  1.00  0.00           N  
ATOM   1176  CA  VAL B 115      50.705  18.970  30.120  1.00  0.00           C  
ATOM   1177  C   VAL B 115      51.034  18.308  31.444  1.00  0.00           C  
ATOM   1178  O   VAL B 115      52.124  18.502  31.989  1.00  0.00           O  
ATOM   1179  CB  VAL B 115      51.748  18.591  29.071  1.00  0.00           C  
ATOM   1180  CG1 VAL B 115      51.704  17.095  28.844  1.00  0.00           C  
ATOM   1181  CG2 VAL B 115      51.455  19.293  27.823  1.00  0.00           C  
ATOM   1182  H   VAL B 115      51.461  20.852  30.899  1.00  0.00           H  
ATOM   1183  HA  VAL B 115      49.720  18.639  29.782  1.00  0.00           H  
ATOM   1184  HB  VAL B 115      52.741  18.858  29.429  1.00  0.00           H  
ATOM   1185 1HG1 VAL B 115      52.443  16.815  28.096  1.00  0.00           H  
ATOM   1186 2HG1 VAL B 115      51.915  16.573  29.775  1.00  0.00           H  
ATOM   1187 3HG1 VAL B 115      50.707  16.828  28.493  1.00  0.00           H  
ATOM   1188 1HG2 VAL B 115      52.187  19.025  27.066  1.00  0.00           H  
ATOM   1189 2HG2 VAL B 115      50.461  18.989  27.499  1.00  0.00           H  
ATOM   1190 3HG2 VAL B 115      51.485  20.367  27.996  1.00  0.00           H  
ATOM   1191  N   GLY B 116      50.113  17.541  31.994  1.00  0.00           N  
ATOM   1192  CA  GLY B 116      50.365  17.055  33.339  1.00  0.00           C  
ATOM   1193  C   GLY B 116      50.497  18.292  34.228  1.00  0.00           C  
ATOM   1194  O   GLY B 116      49.615  19.151  34.225  1.00  0.00           O  
ATOM   1195  H   GLY B 116      49.238  17.352  31.518  1.00  0.00           H  
ATOM   1196 1HA  GLY B 116      49.536  16.431  33.675  1.00  0.00           H  
ATOM   1197 2HA  GLY B 116      51.277  16.461  33.367  1.00  0.00           H  
ATOM   1198  N   GLU B 117      51.588  18.396  34.978  1.00  0.00           N  
ATOM   1199  CA  GLU B 117      51.784  19.550  35.854  1.00  0.00           C  
ATOM   1200  C   GLU B 117      52.730  20.597  35.235  1.00  0.00           C  
ATOM   1201  O   GLU B 117      53.095  21.574  35.894  1.00  0.00           O  
ATOM   1202  CB  GLU B 117      52.304  19.077  37.217  1.00  0.00           C  
ATOM   1203  CG  GLU B 117      51.291  18.180  37.967  1.00  0.00           C  
ATOM   1204  CD  GLU B 117      51.758  17.679  39.340  1.00  0.00           C  
ATOM   1205  OE1 GLU B 117      52.878  17.949  39.705  1.00  0.00           O  
ATOM   1206  OE2 GLU B 117      50.980  16.988  40.010  1.00  0.00           O  
ATOM   1207  H   GLU B 117      52.291  17.672  34.938  1.00  0.00           H  
ATOM   1208  HA  GLU B 117      50.819  20.031  36.009  1.00  0.00           H  
ATOM   1209 1HB  GLU B 117      53.228  18.515  37.083  1.00  0.00           H  
ATOM   1210 2HB  GLU B 117      52.529  19.941  37.844  1.00  0.00           H  
ATOM   1211 1HG  GLU B 117      50.365  18.741  38.097  1.00  0.00           H  
ATOM   1212 2HG  GLU B 117      51.068  17.321  37.338  1.00  0.00           H  
ATOM   1213  N   LYS B 118      53.143  20.376  33.976  1.00  0.00           N  
ATOM   1214  CA  LYS B 118      54.092  21.260  33.292  1.00  0.00           C  
ATOM   1215  C   LYS B 118      53.446  22.492  32.680  1.00  0.00           C  
ATOM   1216  O   LYS B 118      52.582  22.383  31.810  1.00  0.00           O  
ATOM   1217  CB  LYS B 118      54.825  20.500  32.174  1.00  0.00           C  
ATOM   1218  CG  LYS B 118      55.901  21.332  31.427  1.00  0.00           C  
ATOM   1219  CD  LYS B 118      56.639  20.503  30.355  1.00  0.00           C  
ATOM   1220  CE  LYS B 118      57.669  21.357  29.598  1.00  0.00           C  
ATOM   1221  NZ  LYS B 118      58.399  20.571  28.564  1.00  0.00           N  
ATOM   1222  H   LYS B 118      52.784  19.574  33.466  1.00  0.00           H  
ATOM   1223  HA  LYS B 118      54.828  21.599  34.022  1.00  0.00           H  
ATOM   1224 1HB  LYS B 118      55.309  19.617  32.592  1.00  0.00           H  
ATOM   1225 2HB  LYS B 118      54.098  20.151  31.439  1.00  0.00           H  
ATOM   1226 1HG  LYS B 118      55.421  22.187  30.940  1.00  0.00           H  
ATOM   1227 2HG  LYS B 118      56.628  21.711  32.144  1.00  0.00           H  
ATOM   1228 1HD  LYS B 118      57.152  19.664  30.830  1.00  0.00           H  
ATOM   1229 2HD  LYS B 118      55.914  20.104  29.643  1.00  0.00           H  
ATOM   1230 1HE  LYS B 118      57.156  22.187  29.113  1.00  0.00           H  
ATOM   1231 2HE  LYS B 118      58.392  21.757  30.309  1.00  0.00           H  
ATOM   1232 1HZ  LYS B 118      59.063  21.170  28.093  1.00  0.00           H  
ATOM   1233 2HZ  LYS B 118      58.890  19.805  29.005  1.00  0.00           H  
ATOM   1234 3HZ  LYS B 118      57.741  20.203  27.891  1.00  0.00           H  
ATOM   1235  N   SER B 119      53.897  23.667  33.118  1.00  0.00           N  
ATOM   1236  CA  SER B 119      53.360  24.959  32.675  1.00  0.00           C  
ATOM   1237  C   SER B 119      53.993  25.464  31.368  1.00  0.00           C  
ATOM   1238  O   SER B 119      55.215  25.602  31.286  1.00  0.00           O  
ATOM   1239  CB  SER B 119      53.567  25.962  33.806  1.00  0.00           C  
ATOM   1240  OG  SER B 119      53.210  27.252  33.432  1.00  0.00           O  
ATOM   1241  H   SER B 119      54.622  23.664  33.824  1.00  0.00           H  
ATOM   1242  HA  SER B 119      52.300  24.852  32.490  1.00  0.00           H  
ATOM   1243 1HB  SER B 119      52.972  25.656  34.665  1.00  0.00           H  
ATOM   1244 2HB  SER B 119      54.610  25.949  34.114  1.00  0.00           H  
ATOM   1245  HG  SER B 119      53.990  27.634  33.018  1.00  0.00           H  
ATOM   1246  N   LEU B 120      53.156  25.738  30.351  1.00  0.00           N  
ATOM   1247  CA  LEU B 120      53.638  26.237  29.055  1.00  0.00           C  
ATOM   1248  C   LEU B 120      53.394  27.745  28.901  1.00  0.00           C  
ATOM   1249  O   LEU B 120      54.332  28.541  28.994  1.00  0.00           O  
ATOM   1250  CB  LEU B 120      52.916  25.485  27.926  1.00  0.00           C  
ATOM   1251  CG  LEU B 120      53.151  23.979  27.889  1.00  0.00           C  
ATOM   1252  CD1 LEU B 120      52.237  23.365  26.874  1.00  0.00           C  
ATOM   1253  CD2 LEU B 120      54.599  23.711  27.539  1.00  0.00           C  
ATOM   1254  H   LEU B 120      52.152  25.577  30.463  1.00  0.00           H  
ATOM   1255  HA  LEU B 120      54.706  26.048  28.986  1.00  0.00           H  
ATOM   1256 1HB  LEU B 120      51.843  25.634  28.029  1.00  0.00           H  
ATOM   1257 2HB  LEU B 120      53.232  25.902  26.969  1.00  0.00           H  
ATOM   1258  HG  LEU B 120      52.918  23.544  28.869  1.00  0.00           H  
ATOM   1259 1HD1 LEU B 120      52.393  22.291  26.847  1.00  0.00           H  
ATOM   1260 2HD1 LEU B 120      51.218  23.575  27.155  1.00  0.00           H  
ATOM   1261 3HD1 LEU B 120      52.437  23.782  25.898  1.00  0.00           H  
ATOM   1262 1HD2 LEU B 120      54.771  22.636  27.513  1.00  0.00           H  
ATOM   1263 2HD2 LEU B 120      54.824  24.141  26.562  1.00  0.00           H  
ATOM   1264 3HD2 LEU B 120      55.245  24.163  28.297  1.00  0.00           H  
ATOM   1265  N   THR B 121      52.127  28.129  28.693  1.00  0.00           N  
ATOM   1266  CA  THR B 121      51.752  29.537  28.555  1.00  0.00           C  
ATOM   1267  C   THR B 121      50.570  29.875  29.462  1.00  0.00           C  
ATOM   1268  O   THR B 121      49.714  29.023  29.722  1.00  0.00           O  
ATOM   1269  CB  THR B 121      51.381  29.875  27.071  1.00  0.00           C  
ATOM   1270  OG1 THR B 121      50.248  29.057  26.644  1.00  0.00           O  
ATOM   1271  CG2 THR B 121      52.564  29.628  26.146  1.00  0.00           C  
ATOM   1272  H   THR B 121      51.409  27.424  28.635  1.00  0.00           H  
ATOM   1273  HA  THR B 121      52.596  30.159  28.855  1.00  0.00           H  
ATOM   1274  HB  THR B 121      51.096  30.925  27.007  1.00  0.00           H  
ATOM   1275  HG1 THR B 121      49.979  29.239  25.685  1.00  0.00           H  
ATOM   1276 1HG2 THR B 121      52.280  29.882  25.122  1.00  0.00           H  
ATOM   1277 2HG2 THR B 121      53.401  30.252  26.458  1.00  0.00           H  
ATOM   1278 3HG2 THR B 121      52.857  28.587  26.191  1.00  0.00           H  
ATOM   1279  N   CYS B 122      50.515  31.132  29.902  1.00  0.00           N  
ATOM   1280  CA  CYS B 122      49.388  31.638  30.677  1.00  0.00           C  
ATOM   1281  C   CYS B 122      48.908  32.967  30.153  1.00  0.00           C  
ATOM   1282  O   CYS B 122      49.686  33.735  29.588  1.00  0.00           O  
ATOM   1283  CB  CYS B 122      49.721  31.821  32.162  1.00  0.00           C  
ATOM   1284  SG  CYS B 122      50.146  30.313  33.060  1.00  0.00           S  
ATOM   1285  H   CYS B 122      51.269  31.762  29.669  1.00  0.00           H  
ATOM   1286  HA  CYS B 122      48.576  30.935  30.588  1.00  0.00           H  
ATOM   1287 1HB  CYS B 122      50.548  32.517  32.262  1.00  0.00           H  
ATOM   1288 2HB  CYS B 122      48.858  32.272  32.659  1.00  0.00           H  
ATOM   1289  N   LYS B 123      47.642  33.260  30.400  1.00  0.00           N  
ATOM   1290  CA  LYS B 123      47.062  34.540  30.042  1.00  0.00           C  
ATOM   1291  C   LYS B 123      46.116  35.040  31.120  1.00  0.00           C  
ATOM   1292  O   LYS B 123      45.250  34.304  31.593  1.00  0.00           O  
ATOM   1293  CB  LYS B 123      46.335  34.403  28.693  1.00  0.00           C  
ATOM   1294  CG  LYS B 123      45.695  35.669  28.142  1.00  0.00           C  
ATOM   1295  CD  LYS B 123      45.064  35.427  26.739  1.00  0.00           C  
ATOM   1296  CE  LYS B 123      46.141  35.519  25.649  1.00  0.00           C  
ATOM   1297  NZ  LYS B 123      45.579  35.481  24.271  1.00  0.00           N  
ATOM   1298  H   LYS B 123      47.063  32.539  30.827  1.00  0.00           H  
ATOM   1299  HA  LYS B 123      47.863  35.270  29.939  1.00  0.00           H  
ATOM   1300 1HB  LYS B 123      47.022  34.009  27.942  1.00  0.00           H  
ATOM   1301 2HB  LYS B 123      45.531  33.686  28.804  1.00  0.00           H  
ATOM   1302 1HG  LYS B 123      44.925  36.016  28.828  1.00  0.00           H  
ATOM   1303 2HG  LYS B 123      46.450  36.447  28.061  1.00  0.00           H  
ATOM   1304 1HD  LYS B 123      44.612  34.432  26.699  1.00  0.00           H  
ATOM   1305 2HD  LYS B 123      44.290  36.171  26.546  1.00  0.00           H  
ATOM   1306 1HE  LYS B 123      46.674  36.458  25.779  1.00  0.00           H  
ATOM   1307 2HE  LYS B 123      46.844  34.692  25.762  1.00  0.00           H  
ATOM   1308 1HZ  LYS B 123      46.325  35.559  23.601  1.00  0.00           H  
ATOM   1309 2HZ  LYS B 123      45.098  34.595  24.102  1.00  0.00           H  
ATOM   1310 3HZ  LYS B 123      44.935  36.240  24.138  1.00  0.00           H  
ATOM   1311  N   LYS B 124      46.292  36.281  31.548  1.00  0.00           N  
ATOM   1312  CA  LYS B 124      45.355  36.820  32.517  1.00  0.00           C  
ATOM   1313  C   LYS B 124      44.201  37.478  31.809  1.00  0.00           C  
ATOM   1314  O   LYS B 124      44.393  38.318  30.927  1.00  0.00           O  
ATOM   1315  CB  LYS B 124      46.000  37.786  33.499  1.00  0.00           C  
ATOM   1316  CG  LYS B 124      46.927  37.112  34.437  1.00  0.00           C  
ATOM   1317  CD  LYS B 124      47.663  38.080  35.354  1.00  0.00           C  
ATOM   1318  CE  LYS B 124      46.732  38.640  36.432  1.00  0.00           C  
ATOM   1319  NZ  LYS B 124      47.480  39.430  37.471  1.00  0.00           N  
ATOM   1320  H   LYS B 124      47.037  36.855  31.176  1.00  0.00           H  
ATOM   1321  HA  LYS B 124      44.956  35.997  33.097  1.00  0.00           H  
ATOM   1322 1HB  LYS B 124      46.537  38.564  32.964  1.00  0.00           H  
ATOM   1323 2HB  LYS B 124      45.224  38.261  34.092  1.00  0.00           H  
ATOM   1324 1HG  LYS B 124      46.319  36.459  35.056  1.00  0.00           H  
ATOM   1325 2HG  LYS B 124      47.642  36.501  33.890  1.00  0.00           H  
ATOM   1326 1HD  LYS B 124      48.488  37.554  35.838  1.00  0.00           H  
ATOM   1327 2HD  LYS B 124      48.070  38.903  34.769  1.00  0.00           H  
ATOM   1328 1HE  LYS B 124      45.991  39.284  35.960  1.00  0.00           H  
ATOM   1329 2HE  LYS B 124      46.216  37.810  36.920  1.00  0.00           H  
ATOM   1330 1HZ  LYS B 124      46.832  39.781  38.164  1.00  0.00           H  
ATOM   1331 2HZ  LYS B 124      48.161  38.832  37.920  1.00  0.00           H  
ATOM   1332 3HZ  LYS B 124      47.954  40.208  37.033  1.00  0.00           H  
ATOM   1333  N   ILE B 125      43.002  37.080  32.179  1.00  0.00           N  
ATOM   1334  CA  ILE B 125      41.831  37.640  31.555  1.00  0.00           C  
ATOM   1335  C   ILE B 125      40.818  38.080  32.577  1.00  0.00           C  
ATOM   1336  O   ILE B 125      40.773  37.580  33.699  1.00  0.00           O  
ATOM   1337  CB  ILE B 125      41.092  36.617  30.704  1.00  0.00           C  
ATOM   1338  CG1 ILE B 125      40.657  35.519  31.604  1.00  0.00           C  
ATOM   1339  CG2 ILE B 125      41.997  36.045  29.616  1.00  0.00           C  
ATOM   1340  CD1 ILE B 125      39.672  34.656  30.998  1.00  0.00           C  
ATOM   1341  H   ILE B 125      42.923  36.383  32.918  1.00  0.00           H  
ATOM   1342  HA  ILE B 125      42.118  38.499  30.953  1.00  0.00           H  
ATOM   1343  HB  ILE B 125      40.207  37.077  30.256  1.00  0.00           H  
ATOM   1344 1HG1 ILE B 125      41.534  34.918  31.870  1.00  0.00           H  
ATOM   1345 2HG1 ILE B 125      40.234  35.933  32.516  1.00  0.00           H  
ATOM   1346 1HG2 ILE B 125      41.450  35.303  29.035  1.00  0.00           H  
ATOM   1347 2HG2 ILE B 125      42.331  36.846  28.959  1.00  0.00           H  
ATOM   1348 3HG2 ILE B 125      42.864  35.567  30.079  1.00  0.00           H  
ATOM   1349 1HD1 ILE B 125      39.403  33.876  31.703  1.00  0.00           H  
ATOM   1350 2HD1 ILE B 125      38.810  35.259  30.774  1.00  0.00           H  
ATOM   1351 3HD1 ILE B 125      40.064  34.224  30.089  1.00  0.00           H  
ATOM   1352  N   ASP B 126      39.960  38.974  32.166  1.00  0.00           N  
ATOM   1353  CA  ASP B 126      38.814  39.344  32.960  1.00  0.00           C  
ATOM   1354  C   ASP B 126      37.603  38.702  32.311  1.00  0.00           C  
ATOM   1355  O   ASP B 126      37.257  38.999  31.167  1.00  0.00           O  
ATOM   1356  CB  ASP B 126      38.675  40.845  33.143  1.00  0.00           C  
ATOM   1357  CG  ASP B 126      37.525  41.219  34.093  1.00  0.00           C  
ATOM   1358  OD1 ASP B 126      36.560  40.463  34.197  1.00  0.00           O  
ATOM   1359  OD2 ASP B 126      37.611  42.255  34.715  1.00  0.00           O  
ATOM   1360  H   ASP B 126      40.080  39.384  31.249  1.00  0.00           H  
ATOM   1361  HA  ASP B 126      38.918  38.916  33.958  1.00  0.00           H  
ATOM   1362 1HB  ASP B 126      39.588  41.254  33.548  1.00  0.00           H  
ATOM   1363 2HB  ASP B 126      38.514  41.317  32.183  1.00  0.00           H  
ATOM   1364  N   LEU B 127      36.989  37.774  33.009  1.00  0.00           N  
ATOM   1365  CA  LEU B 127      35.883  36.998  32.481  1.00  0.00           C  
ATOM   1366  C   LEU B 127      34.711  37.871  32.022  1.00  0.00           C  
ATOM   1367  O   LEU B 127      33.908  37.438  31.186  1.00  0.00           O  
ATOM   1368  CB  LEU B 127      35.425  36.037  33.567  1.00  0.00           C  
ATOM   1369  CG  LEU B 127      36.449  34.981  33.911  1.00  0.00           C  
ATOM   1370  CD1 LEU B 127      36.090  34.288  35.232  1.00  0.00           C  
ATOM   1371  CD2 LEU B 127      36.474  33.987  32.792  1.00  0.00           C  
ATOM   1372  H   LEU B 127      37.307  37.599  33.952  1.00  0.00           H  
ATOM   1373  HA  LEU B 127      36.246  36.427  31.631  1.00  0.00           H  
ATOM   1374 1HB  LEU B 127      35.210  36.611  34.469  1.00  0.00           H  
ATOM   1375 2HB  LEU B 127      34.510  35.542  33.241  1.00  0.00           H  
ATOM   1376  HG  LEU B 127      37.434  35.447  34.018  1.00  0.00           H  
ATOM   1377 1HD1 LEU B 127      36.835  33.521  35.462  1.00  0.00           H  
ATOM   1378 2HD1 LEU B 127      36.064  35.018  36.043  1.00  0.00           H  
ATOM   1379 3HD1 LEU B 127      35.121  33.829  35.123  1.00  0.00           H  
ATOM   1380 1HD2 LEU B 127      37.218  33.229  33.010  1.00  0.00           H  
ATOM   1381 2HD2 LEU B 127      35.492  33.522  32.693  1.00  0.00           H  
ATOM   1382 3HD2 LEU B 127      36.725  34.493  31.880  1.00  0.00           H  
ATOM   1383  N   THR B 128      34.616  39.107  32.551  1.00  0.00           N  
ATOM   1384  CA  THR B 128      33.517  40.007  32.221  1.00  0.00           C  
ATOM   1385  C   THR B 128      33.814  40.856  30.994  1.00  0.00           C  
ATOM   1386  O   THR B 128      33.002  41.709  30.621  1.00  0.00           O  
ATOM   1387  CB  THR B 128      33.172  40.968  33.385  1.00  0.00           C  
ATOM   1388  OG1 THR B 128      34.267  41.835  33.679  1.00  0.00           O  
ATOM   1389  CG2 THR B 128      32.841  40.177  34.599  1.00  0.00           C  
ATOM   1390  H   THR B 128      35.335  39.442  33.208  1.00  0.00           H  
ATOM   1391  HA  THR B 128      32.636  39.404  32.002  1.00  0.00           H  
ATOM   1392  HB  THR B 128      32.332  41.577  33.109  1.00  0.00           H  
ATOM   1393  HG1 THR B 128      35.038  41.311  33.988  1.00  0.00           H  
ATOM   1394 1HG2 THR B 128      32.590  40.855  35.416  1.00  0.00           H  
ATOM   1395 2HG2 THR B 128      31.995  39.528  34.388  1.00  0.00           H  
ATOM   1396 3HG2 THR B 128      33.707  39.573  34.881  1.00  0.00           H  
ATOM   1397  N   THR B 129      34.985  40.658  30.395  1.00  0.00           N  
ATOM   1398  CA  THR B 129      35.379  41.435  29.235  1.00  0.00           C  
ATOM   1399  C   THR B 129      35.513  40.584  27.980  1.00  0.00           C  
ATOM   1400  O   THR B 129      35.918  41.084  26.929  1.00  0.00           O  
ATOM   1401  CB  THR B 129      36.697  42.136  29.488  1.00  0.00           C  
ATOM   1402  OG1 THR B 129      37.726  41.157  29.704  1.00  0.00           O  
ATOM   1403  CG2 THR B 129      36.525  42.996  30.746  1.00  0.00           C  
ATOM   1404  H   THR B 129      35.634  39.961  30.758  1.00  0.00           H  
ATOM   1405  HA  THR B 129      34.617  42.182  29.053  1.00  0.00           H  
ATOM   1406  HB  THR B 129      36.962  42.760  28.637  1.00  0.00           H  
ATOM   1407  HG1 THR B 129      37.410  40.490  30.349  1.00  0.00           H  
ATOM   1408 1HG2 THR B 129      37.456  43.512  30.967  1.00  0.00           H  
ATOM   1409 2HG2 THR B 129      35.731  43.724  30.582  1.00  0.00           H  
ATOM   1410 3HG2 THR B 129      36.258  42.359  31.589  1.00  0.00           H  
ATOM   1411  N   ILE B 130      35.218  39.292  28.105  1.00  0.00           N  
ATOM   1412  CA  ILE B 130      35.291  38.357  26.989  1.00  0.00           C  
ATOM   1413  C   ILE B 130      33.922  37.684  26.777  1.00  0.00           C  
ATOM   1414  O   ILE B 130      33.845  36.512  26.407  1.00  0.00           O  
ATOM   1415  CB  ILE B 130      36.362  37.278  27.217  1.00  0.00           C  
ATOM   1416  CG1 ILE B 130      36.127  36.519  28.503  1.00  0.00           C  
ATOM   1417  CG2 ILE B 130      37.697  37.944  27.293  1.00  0.00           C  
ATOM   1418  CD1 ILE B 130      36.955  35.237  28.598  1.00  0.00           C  
ATOM   1419  H   ILE B 130      34.912  38.953  29.007  1.00  0.00           H  
ATOM   1420  HA  ILE B 130      35.546  38.904  26.083  1.00  0.00           H  
ATOM   1421  HB  ILE B 130      36.362  36.577  26.408  1.00  0.00           H  
ATOM   1422 1HG1 ILE B 130      36.392  37.168  29.338  1.00  0.00           H  
ATOM   1423 2HG1 ILE B 130      35.075  36.269  28.583  1.00  0.00           H  
ATOM   1424 1HG2 ILE B 130      38.471  37.189  27.442  1.00  0.00           H  
ATOM   1425 2HG2 ILE B 130      37.884  38.480  26.363  1.00  0.00           H  
ATOM   1426 3HG2 ILE B 130      37.709  38.646  28.129  1.00  0.00           H  
ATOM   1427 1HD1 ILE B 130      36.749  34.748  29.539  1.00  0.00           H  
ATOM   1428 2HD1 ILE B 130      36.710  34.568  27.801  1.00  0.00           H  
ATOM   1429 3HD1 ILE B 130      38.009  35.487  28.536  1.00  0.00           H  
ATOM   1430  N   VAL B 131      32.842  38.392  27.088  1.00  0.00           N  
ATOM   1431  CA  VAL B 131      31.521  37.782  27.033  1.00  0.00           C  
ATOM   1432  C   VAL B 131      30.930  37.648  25.624  1.00  0.00           C  
ATOM   1433  O   VAL B 131      30.919  38.604  24.854  1.00  0.00           O  
ATOM   1434  CB  VAL B 131      30.528  38.603  27.870  1.00  0.00           C  
ATOM   1435  CG1 VAL B 131      29.131  38.011  27.730  1.00  0.00           C  
ATOM   1436  CG2 VAL B 131      30.973  38.657  29.292  1.00  0.00           C  
ATOM   1437  H   VAL B 131      32.929  39.377  27.345  1.00  0.00           H  
ATOM   1438  HA  VAL B 131      31.604  36.798  27.483  1.00  0.00           H  
ATOM   1439  HB  VAL B 131      30.500  39.604  27.497  1.00  0.00           H  
ATOM   1440 1HG1 VAL B 131      28.449  38.603  28.293  1.00  0.00           H  
ATOM   1441 2HG1 VAL B 131      28.826  38.018  26.687  1.00  0.00           H  
ATOM   1442 3HG1 VAL B 131      29.132  36.983  28.103  1.00  0.00           H  
ATOM   1443 1HG2 VAL B 131      30.273  39.257  29.876  1.00  0.00           H  
ATOM   1444 2HG2 VAL B 131      31.014  37.647  29.694  1.00  0.00           H  
ATOM   1445 3HG2 VAL B 131      31.965  39.109  29.333  1.00  0.00           H  
ATOM   1446  N   LYS B 132      30.443  36.464  25.285  1.00  0.00           N  
ATOM   1447  CA  LYS B 132      29.790  36.227  24.008  1.00  0.00           C  
ATOM   1448  C   LYS B 132      28.285  35.956  24.246  1.00  0.00           C  
ATOM   1449  O   LYS B 132      27.937  34.863  24.685  1.00  0.00           O  
ATOM   1450  CB  LYS B 132      30.412  35.032  23.314  1.00  0.00           C  
ATOM   1451  CG  LYS B 132      29.867  34.793  21.901  1.00  0.00           C  
ATOM   1452  CD  LYS B 132      30.538  33.620  21.230  1.00  0.00           C  
ATOM   1453  CE  LYS B 132      30.041  33.431  19.800  1.00  0.00           C  
ATOM   1454  NZ  LYS B 132      30.699  32.241  19.116  1.00  0.00           N  
ATOM   1455  H   LYS B 132      30.529  35.709  25.958  1.00  0.00           H  
ATOM   1456  HA  LYS B 132      29.943  37.084  23.362  1.00  0.00           H  
ATOM   1457 1HB  LYS B 132      31.490  35.166  23.250  1.00  0.00           H  
ATOM   1458 2HB  LYS B 132      30.219  34.141  23.907  1.00  0.00           H  
ATOM   1459 1HG  LYS B 132      28.787  34.607  21.953  1.00  0.00           H  
ATOM   1460 2HG  LYS B 132      30.030  35.687  21.292  1.00  0.00           H  
ATOM   1461 1HD  LYS B 132      31.621  33.769  21.225  1.00  0.00           H  
ATOM   1462 2HD  LYS B 132      30.314  32.720  21.789  1.00  0.00           H  
ATOM   1463 1HE  LYS B 132      28.962  33.286  19.815  1.00  0.00           H  
ATOM   1464 2HE  LYS B 132      30.265  34.334  19.228  1.00  0.00           H  
ATOM   1465 1HZ  LYS B 132      30.345  32.150  18.146  1.00  0.00           H  
ATOM   1466 2HZ  LYS B 132      31.698  32.376  19.089  1.00  0.00           H  
ATOM   1467 3HZ  LYS B 132      30.484  31.395  19.616  1.00  0.00           H  
ATOM   1468  N   PRO B 133      27.373  36.891  23.962  1.00  0.00           N  
ATOM   1469  CA  PRO B 133      25.945  36.793  24.207  1.00  0.00           C  
ATOM   1470  C   PRO B 133      25.302  35.649  23.452  1.00  0.00           C  
ATOM   1471  O   PRO B 133      25.833  35.169  22.446  1.00  0.00           O  
ATOM   1472  CB  PRO B 133      25.398  38.119  23.678  1.00  0.00           C  
ATOM   1473  CG  PRO B 133      26.519  39.053  23.794  1.00  0.00           C  
ATOM   1474  CD  PRO B 133      27.769  38.218  23.503  1.00  0.00           C  
ATOM   1475  HA  PRO B 133      25.766  36.689  25.279  1.00  0.00           H  
ATOM   1476 1HB  PRO B 133      25.037  37.990  22.654  1.00  0.00           H  
ATOM   1477 2HB  PRO B 133      24.524  38.421  24.274  1.00  0.00           H  
ATOM   1478 1HG  PRO B 133      26.370  39.855  23.083  1.00  0.00           H  
ATOM   1479 2HG  PRO B 133      26.527  39.507  24.787  1.00  0.00           H  
ATOM   1480 1HD  PRO B 133      28.007  38.207  22.424  1.00  0.00           H  
ATOM   1481 2HD  PRO B 133      28.569  38.618  24.110  1.00  0.00           H  
ATOM   1482  N   GLU B 134      24.175  35.196  23.970  1.00  0.00           N  
ATOM   1483  CA  GLU B 134      23.408  34.172  23.294  1.00  0.00           C  
ATOM   1484  C   GLU B 134      22.823  34.814  22.025  1.00  0.00           C  
ATOM   1485  O   GLU B 134      22.490  36.007  22.012  1.00  0.00           O  
ATOM   1486  CB  GLU B 134      22.292  33.644  24.197  1.00  0.00           C  
ATOM   1487  CG  GLU B 134      22.775  32.918  25.468  1.00  0.00           C  
ATOM   1488  CD  GLU B 134      21.641  32.327  26.281  1.00  0.00           C  
ATOM   1489  OE1 GLU B 134      20.551  32.215  25.761  1.00  0.00           O  
ATOM   1490  OE2 GLU B 134      21.832  32.077  27.457  1.00  0.00           O  
ATOM   1491  H   GLU B 134      23.810  35.626  24.817  1.00  0.00           H  
ATOM   1492  HA  GLU B 134      24.067  33.355  23.009  1.00  0.00           H  
ATOM   1493 1HB  GLU B 134      21.665  34.477  24.512  1.00  0.00           H  
ATOM   1494 2HB  GLU B 134      21.660  32.960  23.630  1.00  0.00           H  
ATOM   1495 1HG  GLU B 134      23.458  32.119  25.186  1.00  0.00           H  
ATOM   1496 2HG  GLU B 134      23.322  33.629  26.090  1.00  0.00           H  
ATOM   1497  N   ALA B 135      22.706  34.054  20.954  1.00  0.00           N  
ATOM   1498  CA  ALA B 135      22.168  34.656  19.747  1.00  0.00           C  
ATOM   1499  C   ALA B 135      20.707  35.050  19.954  1.00  0.00           C  
ATOM   1500  O   ALA B 135      20.014  34.420  20.756  1.00  0.00           O  
ATOM   1501  CB  ALA B 135      22.269  33.723  18.557  1.00  0.00           C  
ATOM   1502  H   ALA B 135      22.985  33.084  20.972  1.00  0.00           H  
ATOM   1503  HA  ALA B 135      22.777  35.521  19.531  1.00  0.00           H  
ATOM   1504 1HB  ALA B 135      21.887  34.223  17.663  1.00  0.00           H  
ATOM   1505 2HB  ALA B 135      23.310  33.452  18.396  1.00  0.00           H  
ATOM   1506 3HB  ALA B 135      21.682  32.826  18.744  1.00  0.00           H  
ATOM   1507  N   PRO B 136      20.236  36.110  19.298  1.00  0.00           N  
ATOM   1508  CA  PRO B 136      18.852  36.504  19.159  1.00  0.00           C  
ATOM   1509  C   PRO B 136      18.032  35.424  18.482  1.00  0.00           C  
ATOM   1510  O   PRO B 136      18.580  34.589  17.750  1.00  0.00           O  
ATOM   1511  CB  PRO B 136      18.926  37.731  18.286  1.00  0.00           C  
ATOM   1512  CG  PRO B 136      20.355  38.175  18.362  1.00  0.00           C  
ATOM   1513  CD  PRO B 136      21.152  36.921  18.482  1.00  0.00           C  
ATOM   1514  HA  PRO B 136      18.439  36.742  20.154  1.00  0.00           H  
ATOM   1515 1HB  PRO B 136      18.595  37.432  17.307  1.00  0.00           H  
ATOM   1516 2HB  PRO B 136      18.225  38.482  18.648  1.00  0.00           H  
ATOM   1517 1HG  PRO B 136      20.645  38.788  17.503  1.00  0.00           H  
ATOM   1518 2HG  PRO B 136      20.477  38.818  19.245  1.00  0.00           H  
ATOM   1519 1HD  PRO B 136      21.352  36.472  17.493  1.00  0.00           H  
ATOM   1520 2HD  PRO B 136      22.067  37.217  19.025  1.00  0.00           H  
ATOM   1521  N   PHE B 137      16.726  35.452  18.715  1.00  0.00           N  
ATOM   1522  CA  PHE B 137      15.808  34.470  18.150  1.00  0.00           C  
ATOM   1523  C   PHE B 137      14.425  35.051  17.849  1.00  0.00           C  
ATOM   1524  O   PHE B 137      14.138  36.214  18.158  1.00  0.00           O  
ATOM   1525  CB  PHE B 137      15.688  33.295  19.097  1.00  0.00           C  
ATOM   1526  CG  PHE B 137      15.124  33.662  20.402  1.00  0.00           C  
ATOM   1527  CD1 PHE B 137      13.778  33.536  20.632  1.00  0.00           C  
ATOM   1528  CD2 PHE B 137      15.928  34.141  21.412  1.00  0.00           C  
ATOM   1529  CE1 PHE B 137      13.224  33.878  21.838  1.00  0.00           C  
ATOM   1530  CE2 PHE B 137      15.375  34.481  22.628  1.00  0.00           C  
ATOM   1531  CZ  PHE B 137      14.023  34.353  22.844  1.00  0.00           C  
ATOM   1532  H   PHE B 137      16.368  36.178  19.338  1.00  0.00           H  
ATOM   1533  HA  PHE B 137      16.232  34.107  17.213  1.00  0.00           H  
ATOM   1534 1HB  PHE B 137      15.055  32.529  18.657  1.00  0.00           H  
ATOM   1535 2HB  PHE B 137      16.675  32.861  19.262  1.00  0.00           H  
ATOM   1536  HD1 PHE B 137      13.144  33.156  19.837  1.00  0.00           H  
ATOM   1537  HD2 PHE B 137      17.006  34.248  21.242  1.00  0.00           H  
ATOM   1538  HE1 PHE B 137      12.146  33.769  21.983  1.00  0.00           H  
ATOM   1539  HE2 PHE B 137      16.004  34.848  23.417  1.00  0.00           H  
ATOM   1540  HZ  PHE B 137      13.589  34.628  23.803  1.00  0.00           H  
ATOM   1541  N   ASP B 138      13.573  34.263  17.181  1.00  0.00           N  
ATOM   1542  CA  ASP B 138      12.250  34.746  16.772  1.00  0.00           C  
ATOM   1543  C   ASP B 138      12.331  35.999  15.938  1.00  0.00           C  
ATOM   1544  O   ASP B 138      11.561  36.933  16.122  1.00  0.00           O  
ATOM   1545  CB  ASP B 138      11.285  34.992  17.931  1.00  0.00           C  
ATOM   1546  CG  ASP B 138      10.853  33.720  18.644  1.00  0.00           C  
ATOM   1547  OD1 ASP B 138      10.820  32.683  18.009  1.00  0.00           O  
ATOM   1548  OD2 ASP B 138      10.555  33.789  19.818  1.00  0.00           O  
ATOM   1549  H   ASP B 138      13.846  33.318  16.951  1.00  0.00           H  
ATOM   1550  HA  ASP B 138      11.795  33.976  16.148  1.00  0.00           H  
ATOM   1551 1HB  ASP B 138      11.740  35.662  18.659  1.00  0.00           H  
ATOM   1552 2HB  ASP B 138      10.395  35.491  17.550  1.00  0.00           H  
ATOM   1553  N   LEU B 139      13.290  36.026  15.030  1.00  0.00           N  
ATOM   1554  CA  LEU B 139      13.391  37.134  14.113  1.00  0.00           C  
ATOM   1555  C   LEU B 139      12.211  37.065  13.178  1.00  0.00           C  
ATOM   1556  O   LEU B 139      11.923  36.008  12.615  1.00  0.00           O  
ATOM   1557  CB  LEU B 139      14.713  37.110  13.348  1.00  0.00           C  
ATOM   1558  CG  LEU B 139      14.927  38.244  12.339  1.00  0.00           C  
ATOM   1559  CD1 LEU B 139      15.035  39.558  13.041  1.00  0.00           C  
ATOM   1560  CD2 LEU B 139      16.213  37.980  11.612  1.00  0.00           C  
ATOM   1561  H   LEU B 139      13.920  35.246  14.951  1.00  0.00           H  
ATOM   1562  HA  LEU B 139      13.330  38.060  14.672  1.00  0.00           H  
ATOM   1563 1HB  LEU B 139      15.532  37.148  14.062  1.00  0.00           H  
ATOM   1564 2HB  LEU B 139      14.777  36.170  12.800  1.00  0.00           H  
ATOM   1565  HG  LEU B 139      14.092  38.288  11.636  1.00  0.00           H  
ATOM   1566 1HD1 LEU B 139      15.209  40.341  12.311  1.00  0.00           H  
ATOM   1567 2HD1 LEU B 139      14.116  39.757  13.570  1.00  0.00           H  
ATOM   1568 3HD1 LEU B 139      15.862  39.527  13.744  1.00  0.00           H  
ATOM   1569 1HD2 LEU B 139      16.400  38.776  10.904  1.00  0.00           H  
ATOM   1570 2HD2 LEU B 139      17.025  37.946  12.333  1.00  0.00           H  
ATOM   1571 3HD2 LEU B 139      16.155  37.022  11.085  1.00  0.00           H  
ATOM   1572  N   SER B 140      11.523  38.180  13.028  1.00  0.00           N  
ATOM   1573  CA  SER B 140      10.357  38.245  12.167  1.00  0.00           C  
ATOM   1574  C   SER B 140      10.197  39.623  11.541  1.00  0.00           C  
ATOM   1575  O   SER B 140      10.414  40.648  12.197  1.00  0.00           O  
ATOM   1576  CB  SER B 140       9.128  37.915  12.980  1.00  0.00           C  
ATOM   1577  OG  SER B 140       7.972  38.001  12.208  1.00  0.00           O  
ATOM   1578  H   SER B 140      11.801  38.989  13.579  1.00  0.00           H  
ATOM   1579  HA  SER B 140      10.473  37.517  11.370  1.00  0.00           H  
ATOM   1580 1HB  SER B 140       9.223  36.912  13.398  1.00  0.00           H  
ATOM   1581 2HB  SER B 140       9.060  38.613  13.817  1.00  0.00           H  
ATOM   1582  HG  SER B 140       7.622  38.888  12.364  1.00  0.00           H  
ATOM   1583  N   VAL B 141       9.802  39.653  10.267  1.00  0.00           N  
ATOM   1584  CA  VAL B 141       9.577  40.930   9.593  1.00  0.00           C  
ATOM   1585  C   VAL B 141       8.146  41.035   9.147  1.00  0.00           C  
ATOM   1586  O   VAL B 141       7.619  40.111   8.526  1.00  0.00           O  
ATOM   1587  CB  VAL B 141      10.484  41.121   8.365  1.00  0.00           C  
ATOM   1588  CG1 VAL B 141      10.190  42.475   7.716  1.00  0.00           C  
ATOM   1589  CG2 VAL B 141      11.923  41.006   8.786  1.00  0.00           C  
ATOM   1590  H   VAL B 141       9.651  38.785   9.771  1.00  0.00           H  
ATOM   1591  HA  VAL B 141       9.788  41.730  10.289  1.00  0.00           H  
ATOM   1592  HB  VAL B 141      10.265  40.374   7.624  1.00  0.00           H  
ATOM   1593 1HG1 VAL B 141      10.827  42.603   6.843  1.00  0.00           H  
ATOM   1594 2HG1 VAL B 141       9.152  42.521   7.405  1.00  0.00           H  
ATOM   1595 3HG1 VAL B 141      10.388  43.273   8.435  1.00  0.00           H  
ATOM   1596 1HG2 VAL B 141      12.554  41.146   7.917  1.00  0.00           H  
ATOM   1597 2HG2 VAL B 141      12.138  41.760   9.521  1.00  0.00           H  
ATOM   1598 3HG2 VAL B 141      12.111  40.027   9.216  1.00  0.00           H  
ATOM   1599  N   VAL B 142       7.515  42.148   9.478  1.00  0.00           N  
ATOM   1600  CA  VAL B 142       6.143  42.383   9.086  1.00  0.00           C  
ATOM   1601  C   VAL B 142       5.987  43.612   8.237  1.00  0.00           C  
ATOM   1602  O   VAL B 142       6.429  44.699   8.600  1.00  0.00           O  
ATOM   1603  CB  VAL B 142       5.230  42.494  10.315  1.00  0.00           C  
ATOM   1604  CG1 VAL B 142       3.801  42.788   9.879  1.00  0.00           C  
ATOM   1605  CG2 VAL B 142       5.271  41.166  11.080  1.00  0.00           C  
ATOM   1606  H   VAL B 142       8.015  42.848  10.020  1.00  0.00           H  
ATOM   1607  HA  VAL B 142       5.809  41.529   8.504  1.00  0.00           H  
ATOM   1608  HB  VAL B 142       5.568  43.312  10.951  1.00  0.00           H  
ATOM   1609 1HG1 VAL B 142       3.161  42.862  10.756  1.00  0.00           H  
ATOM   1610 2HG1 VAL B 142       3.768  43.731   9.334  1.00  0.00           H  
ATOM   1611 3HG1 VAL B 142       3.444  41.987   9.234  1.00  0.00           H  
ATOM   1612 1HG2 VAL B 142       4.625  41.229  11.952  1.00  0.00           H  
ATOM   1613 2HG2 VAL B 142       4.926  40.362  10.428  1.00  0.00           H  
ATOM   1614 3HG2 VAL B 142       6.292  40.955  11.402  1.00  0.00           H  
ATOM   1615  N   TYR B 143       5.358  43.438   7.090  1.00  0.00           N  
ATOM   1616  CA  TYR B 143       5.105  44.555   6.204  1.00  0.00           C  
ATOM   1617  C   TYR B 143       3.787  45.204   6.569  1.00  0.00           C  
ATOM   1618  O   TYR B 143       2.773  44.522   6.738  1.00  0.00           O  
ATOM   1619  CB  TYR B 143       5.118  44.113   4.742  1.00  0.00           C  
ATOM   1620  CG  TYR B 143       4.788  45.234   3.780  1.00  0.00           C  
ATOM   1621  CD1 TYR B 143       5.685  46.269   3.575  1.00  0.00           C  
ATOM   1622  CD2 TYR B 143       3.588  45.212   3.087  1.00  0.00           C  
ATOM   1623  CE1 TYR B 143       5.391  47.288   2.693  1.00  0.00           C  
ATOM   1624  CE2 TYR B 143       3.288  46.224   2.203  1.00  0.00           C  
ATOM   1625  CZ  TYR B 143       4.178  47.265   2.004  1.00  0.00           C  
ATOM   1626  OH  TYR B 143       3.851  48.277   1.112  1.00  0.00           O  
ATOM   1627  H   TYR B 143       5.039  42.516   6.833  1.00  0.00           H  
ATOM   1628  HA  TYR B 143       5.885  45.300   6.336  1.00  0.00           H  
ATOM   1629 1HB  TYR B 143       6.095  43.716   4.488  1.00  0.00           H  
ATOM   1630 2HB  TYR B 143       4.392  43.312   4.599  1.00  0.00           H  
ATOM   1631  HD1 TYR B 143       6.619  46.285   4.121  1.00  0.00           H  
ATOM   1632  HD2 TYR B 143       2.881  44.396   3.242  1.00  0.00           H  
ATOM   1633  HE1 TYR B 143       6.100  48.103   2.546  1.00  0.00           H  
ATOM   1634  HE2 TYR B 143       2.340  46.206   1.661  1.00  0.00           H  
ATOM   1635  HH  TYR B 143       4.589  48.907   1.035  1.00  0.00           H  
ATOM   1636  N   ARG B 144       3.800  46.519   6.724  1.00  0.00           N  
ATOM   1637  CA  ARG B 144       2.576  47.222   7.033  1.00  0.00           C  
ATOM   1638  C   ARG B 144       2.175  48.062   5.839  1.00  0.00           C  
ATOM   1639  O   ARG B 144       2.762  49.120   5.570  1.00  0.00           O  
ATOM   1640  CB  ARG B 144       2.722  48.097   8.254  1.00  0.00           C  
ATOM   1641  CG  ARG B 144       3.109  47.355   9.521  1.00  0.00           C  
ATOM   1642  CD  ARG B 144       3.001  48.218  10.722  1.00  0.00           C  
ATOM   1643  NE  ARG B 144       3.873  49.388  10.652  1.00  0.00           N  
ATOM   1644  CZ  ARG B 144       3.848  50.409  11.541  1.00  0.00           C  
ATOM   1645  NH1 ARG B 144       3.017  50.376  12.584  1.00  0.00           N  
ATOM   1646  NH2 ARG B 144       4.658  51.440  11.368  1.00  0.00           N  
ATOM   1647  H   ARG B 144       4.679  47.027   6.599  1.00  0.00           H  
ATOM   1648  HA  ARG B 144       1.787  46.496   7.229  1.00  0.00           H  
ATOM   1649 1HB  ARG B 144       3.491  48.834   8.063  1.00  0.00           H  
ATOM   1650 2HB  ARG B 144       1.793  48.629   8.442  1.00  0.00           H  
ATOM   1651 1HG  ARG B 144       2.460  46.488   9.649  1.00  0.00           H  
ATOM   1652 2HG  ARG B 144       4.149  47.019   9.434  1.00  0.00           H  
ATOM   1653 1HD  ARG B 144       1.976  48.564  10.823  1.00  0.00           H  
ATOM   1654 2HD  ARG B 144       3.278  47.641  11.604  1.00  0.00           H  
ATOM   1655  HE  ARG B 144       4.541  49.463   9.852  1.00  0.00           H  
ATOM   1656 1HH1 ARG B 144       2.404  49.587  12.722  1.00  0.00           H  
ATOM   1657 2HH1 ARG B 144       3.001  51.144  13.255  1.00  0.00           H  
ATOM   1658 1HH2 ARG B 144       5.298  51.462  10.547  1.00  0.00           H  
ATOM   1659 2HH2 ARG B 144       4.652  52.204  12.019  1.00  0.00           H  
ATOM   1660  N   GLU B 145       1.188  47.547   5.101  1.00  0.00           N  
ATOM   1661  CA  GLU B 145       0.689  48.131   3.854  1.00  0.00           C  
ATOM   1662  C   GLU B 145       0.081  49.518   4.061  1.00  0.00           C  
ATOM   1663  O   GLU B 145      -0.015  50.326   3.125  1.00  0.00           O  
ATOM   1664  CB  GLU B 145      -0.295  47.142   3.216  1.00  0.00           C  
ATOM   1665  CG  GLU B 145      -1.620  46.926   3.986  1.00  0.00           C  
ATOM   1666  CD  GLU B 145      -2.546  45.870   3.330  1.00  0.00           C  
ATOM   1667  OE1 GLU B 145      -2.231  45.410   2.251  1.00  0.00           O  
ATOM   1668  OE2 GLU B 145      -3.552  45.542   3.917  1.00  0.00           O  
ATOM   1669  H   GLU B 145       0.779  46.674   5.413  1.00  0.00           H  
ATOM   1670  HA  GLU B 145       1.530  48.249   3.173  1.00  0.00           H  
ATOM   1671 1HB  GLU B 145      -0.510  47.460   2.204  1.00  0.00           H  
ATOM   1672 2HB  GLU B 145       0.187  46.167   3.142  1.00  0.00           H  
ATOM   1673 1HG  GLU B 145      -1.382  46.605   4.999  1.00  0.00           H  
ATOM   1674 2HG  GLU B 145      -2.151  47.875   4.054  1.00  0.00           H  
ATOM   1675  N   GLY B 146      -0.353  49.773   5.299  1.00  0.00           N  
ATOM   1676  CA  GLY B 146      -0.877  51.064   5.702  1.00  0.00           C  
ATOM   1677  C   GLY B 146       0.258  52.092   5.710  1.00  0.00           C  
ATOM   1678  O   GLY B 146       0.210  53.118   5.019  1.00  0.00           O  
ATOM   1679  H   GLY B 146      -0.273  49.040   5.986  1.00  0.00           H  
ATOM   1680 1HA  GLY B 146      -1.670  51.371   5.025  1.00  0.00           H  
ATOM   1681 2HA  GLY B 146      -1.311  50.986   6.697  1.00  0.00           H  
ATOM   1682  N   ALA B 147       1.294  51.765   6.491  1.00  0.00           N  
ATOM   1683  CA  ALA B 147       2.473  52.601   6.724  1.00  0.00           C  
ATOM   1684  C   ALA B 147       3.560  52.522   5.641  1.00  0.00           C  
ATOM   1685  O   ALA B 147       4.485  53.337   5.640  1.00  0.00           O  
ATOM   1686  CB  ALA B 147       3.091  52.207   8.050  1.00  0.00           C  
ATOM   1687  H   ALA B 147       1.254  50.882   6.976  1.00  0.00           H  
ATOM   1688  HA  ALA B 147       2.135  53.636   6.776  1.00  0.00           H  
ATOM   1689 1HB  ALA B 147       3.944  52.850   8.265  1.00  0.00           H  
ATOM   1690 2HB  ALA B 147       2.356  52.301   8.844  1.00  0.00           H  
ATOM   1691 3HB  ALA B 147       3.430  51.176   7.990  1.00  0.00           H  
ATOM   1692  N   ASN B 148       3.448  51.578   4.710  1.00  0.00           N  
ATOM   1693  CA  ASN B 148       4.482  51.381   3.691  1.00  0.00           C  
ATOM   1694  C   ASN B 148       5.871  51.178   4.283  1.00  0.00           C  
ATOM   1695  O   ASN B 148       6.864  51.790   3.844  1.00  0.00           O  
ATOM   1696  CB  ASN B 148       4.471  52.510   2.687  1.00  0.00           C  
ATOM   1697  CG  ASN B 148       3.265  52.433   1.863  1.00  0.00           C  
ATOM   1698  OD1 ASN B 148       2.309  53.194   2.049  1.00  0.00           O  
ATOM   1699  ND2 ASN B 148       3.290  51.528   0.906  1.00  0.00           N  
ATOM   1700  H   ASN B 148       2.682  50.915   4.759  1.00  0.00           H  
ATOM   1701  HA  ASN B 148       4.240  50.462   3.153  1.00  0.00           H  
ATOM   1702 1HB  ASN B 148       4.512  53.478   3.177  1.00  0.00           H  
ATOM   1703 2HB  ASN B 148       5.348  52.427   2.042  1.00  0.00           H  
ATOM   1704 1HD2 ASN B 148       2.509  51.421   0.293  1.00  0.00           H  
ATOM   1705 2HD2 ASN B 148       4.125  50.947   0.774  1.00  0.00           H  
ATOM   1706  N   ASP B 149       5.932  50.299   5.284  1.00  0.00           N  
ATOM   1707  CA  ASP B 149       7.215  49.976   5.896  1.00  0.00           C  
ATOM   1708  C   ASP B 149       7.336  48.516   6.331  1.00  0.00           C  
ATOM   1709  O   ASP B 149       6.370  47.750   6.271  1.00  0.00           O  
ATOM   1710  CB  ASP B 149       7.453  50.895   7.103  1.00  0.00           C  
ATOM   1711  CG  ASP B 149       6.423  50.749   8.245  1.00  0.00           C  
ATOM   1712  OD1 ASP B 149       5.738  49.749   8.329  1.00  0.00           O  
ATOM   1713  OD2 ASP B 149       6.337  51.655   9.050  1.00  0.00           O  
ATOM   1714  H   ASP B 149       5.060  49.859   5.582  1.00  0.00           H  
ATOM   1715  HA  ASP B 149       7.999  50.160   5.166  1.00  0.00           H  
ATOM   1716 1HB  ASP B 149       8.436  50.714   7.506  1.00  0.00           H  
ATOM   1717 2HB  ASP B 149       7.432  51.932   6.763  1.00  0.00           H  
ATOM   1718  N   PHE B 150       8.522  48.163   6.839  1.00  0.00           N  
ATOM   1719  CA  PHE B 150       8.832  46.820   7.308  1.00  0.00           C  
ATOM   1720  C   PHE B 150       9.298  46.833   8.742  1.00  0.00           C  
ATOM   1721  O   PHE B 150      10.330  47.434   9.072  1.00  0.00           O  
ATOM   1722  CB  PHE B 150       9.923  46.190   6.447  1.00  0.00           C  
ATOM   1723  CG  PHE B 150       9.544  45.991   5.018  1.00  0.00           C  
ATOM   1724  CD1 PHE B 150       9.670  47.020   4.099  1.00  0.00           C  
ATOM   1725  CD2 PHE B 150       9.057  44.769   4.584  1.00  0.00           C  
ATOM   1726  CE1 PHE B 150       9.310  46.817   2.782  1.00  0.00           C  
ATOM   1727  CE2 PHE B 150       8.704  44.580   3.268  1.00  0.00           C  
ATOM   1728  CZ  PHE B 150       8.835  45.617   2.380  1.00  0.00           C  
ATOM   1729  H   PHE B 150       9.262  48.853   6.866  1.00  0.00           H  
ATOM   1730  HA  PHE B 150       7.933  46.210   7.250  1.00  0.00           H  
ATOM   1731 1HB  PHE B 150      10.799  46.826   6.472  1.00  0.00           H  
ATOM   1732 2HB  PHE B 150      10.204  45.234   6.864  1.00  0.00           H  
ATOM   1733  HD1 PHE B 150      10.053  47.995   4.425  1.00  0.00           H  
ATOM   1734  HD2 PHE B 150       8.954  43.951   5.299  1.00  0.00           H  
ATOM   1735  HE1 PHE B 150       9.401  47.602   2.062  1.00  0.00           H  
ATOM   1736  HE2 PHE B 150       8.320  43.614   2.935  1.00  0.00           H  
ATOM   1737  HZ  PHE B 150       8.562  45.485   1.359  1.00  0.00           H  
ATOM   1738  N   VAL B 151       8.556  46.164   9.597  1.00  0.00           N  
ATOM   1739  CA  VAL B 151       8.885  46.171  11.006  1.00  0.00           C  
ATOM   1740  C   VAL B 151       9.627  44.910  11.355  1.00  0.00           C  
ATOM   1741  O   VAL B 151       9.119  43.811  11.138  1.00  0.00           O  
ATOM   1742  CB  VAL B 151       7.604  46.290  11.835  1.00  0.00           C  
ATOM   1743  CG1 VAL B 151       7.944  46.280  13.291  1.00  0.00           C  
ATOM   1744  CG2 VAL B 151       6.883  47.570  11.446  1.00  0.00           C  
ATOM   1745  H   VAL B 151       7.733  45.670   9.274  1.00  0.00           H  
ATOM   1746  HA  VAL B 151       9.526  47.027  11.224  1.00  0.00           H  
ATOM   1747  HB  VAL B 151       6.961  45.431  11.634  1.00  0.00           H  
ATOM   1748 1HG1 VAL B 151       7.030  46.354  13.874  1.00  0.00           H  
ATOM   1749 2HG1 VAL B 151       8.452  45.363  13.524  1.00  0.00           H  
ATOM   1750 3HG1 VAL B 151       8.601  47.127  13.510  1.00  0.00           H  
ATOM   1751 1HG2 VAL B 151       5.969  47.663  12.026  1.00  0.00           H  
ATOM   1752 2HG2 VAL B 151       7.531  48.426  11.647  1.00  0.00           H  
ATOM   1753 3HG2 VAL B 151       6.635  47.549  10.378  1.00  0.00           H  
ATOM   1754  N   VAL B 152      10.840  45.078  11.856  1.00  0.00           N  
ATOM   1755  CA  VAL B 152      11.728  43.978  12.152  1.00  0.00           C  
ATOM   1756  C   VAL B 152      11.801  43.775  13.652  1.00  0.00           C  
ATOM   1757  O   VAL B 152      12.238  44.671  14.386  1.00  0.00           O  
ATOM   1758  CB  VAL B 152      13.142  44.312  11.650  1.00  0.00           C  
ATOM   1759  CG1 VAL B 152      14.074  43.149  11.945  1.00  0.00           C  
ATOM   1760  CG2 VAL B 152      13.106  44.707  10.164  1.00  0.00           C  
ATOM   1761  H   VAL B 152      11.179  46.016  12.015  1.00  0.00           H  
ATOM   1762  HA  VAL B 152      11.359  43.069  11.677  1.00  0.00           H  
ATOM   1763  HB  VAL B 152      13.507  45.153  12.210  1.00  0.00           H  
ATOM   1764 1HG1 VAL B 152      15.086  43.401  11.628  1.00  0.00           H  
ATOM   1765 2HG1 VAL B 152      14.073  42.946  13.017  1.00  0.00           H  
ATOM   1766 3HG1 VAL B 152      13.732  42.263  11.408  1.00  0.00           H  
ATOM   1767 1HG2 VAL B 152      14.112  44.974   9.836  1.00  0.00           H  
ATOM   1768 2HG2 VAL B 152      12.741  43.892   9.568  1.00  0.00           H  
ATOM   1769 3HG2 VAL B 152      12.446  45.572  10.037  1.00  0.00           H  
ATOM   1770  N   THR B 153      11.371  42.605  14.119  1.00  0.00           N  
ATOM   1771  CA  THR B 153      11.372  42.353  15.548  1.00  0.00           C  
ATOM   1772  C   THR B 153      12.093  41.075  15.887  1.00  0.00           C  
ATOM   1773  O   THR B 153      12.161  40.138  15.092  1.00  0.00           O  
ATOM   1774  CB  THR B 153       9.940  42.261  16.114  1.00  0.00           C  
ATOM   1775  OG1 THR B 153       9.237  41.182  15.489  1.00  0.00           O  
ATOM   1776  CG2 THR B 153       9.206  43.523  15.862  1.00  0.00           C  
ATOM   1777  H   THR B 153      11.022  41.900  13.469  1.00  0.00           H  
ATOM   1778  HA  THR B 153      11.893  43.168  16.052  1.00  0.00           H  
ATOM   1779  HB  THR B 153       9.988  42.083  17.187  1.00  0.00           H  
ATOM   1780  HG1 THR B 153       9.186  41.343  14.537  1.00  0.00           H  
ATOM   1781 1HG2 THR B 153       8.200  43.446  16.269  1.00  0.00           H  
ATOM   1782 2HG2 THR B 153       9.735  44.347  16.336  1.00  0.00           H  
ATOM   1783 3HG2 THR B 153       9.154  43.683  14.795  1.00  0.00           H  
ATOM   1784  N   PHE B 154      12.606  41.019  17.095  1.00  0.00           N  
ATOM   1785  CA  PHE B 154      13.277  39.821  17.581  1.00  0.00           C  
ATOM   1786  C   PHE B 154      13.302  39.798  19.098  1.00  0.00           C  
ATOM   1787  O   PHE B 154      12.853  40.744  19.745  1.00  0.00           O  
ATOM   1788  CB  PHE B 154      14.665  39.722  16.957  1.00  0.00           C  
ATOM   1789  CG  PHE B 154      15.562  40.877  17.228  1.00  0.00           C  
ATOM   1790  CD1 PHE B 154      16.429  40.863  18.280  1.00  0.00           C  
ATOM   1791  CD2 PHE B 154      15.523  42.008  16.400  1.00  0.00           C  
ATOM   1792  CE1 PHE B 154      17.262  41.929  18.509  1.00  0.00           C  
ATOM   1793  CE2 PHE B 154      16.341  43.073  16.633  1.00  0.00           C  
ATOM   1794  CZ  PHE B 154      17.220  43.033  17.690  1.00  0.00           C  
ATOM   1795  H   PHE B 154      12.557  41.859  17.683  1.00  0.00           H  
ATOM   1796  HA  PHE B 154      12.710  38.949  17.247  1.00  0.00           H  
ATOM   1797 1HB  PHE B 154      15.154  38.815  17.318  1.00  0.00           H  
ATOM   1798 2HB  PHE B 154      14.569  39.621  15.901  1.00  0.00           H  
ATOM   1799  HD1 PHE B 154      16.456  39.992  18.935  1.00  0.00           H  
ATOM   1800  HD2 PHE B 154      14.837  42.034  15.560  1.00  0.00           H  
ATOM   1801  HE1 PHE B 154      17.950  41.900  19.347  1.00  0.00           H  
ATOM   1802  HE2 PHE B 154      16.301  43.946  15.983  1.00  0.00           H  
ATOM   1803  HZ  PHE B 154      17.875  43.873  17.889  1.00  0.00           H  
ATOM   1804  N   ASN B 155      13.809  38.721  19.675  1.00  0.00           N  
ATOM   1805  CA  ASN B 155      13.908  38.674  21.114  1.00  0.00           C  
ATOM   1806  C   ASN B 155      15.289  38.156  21.494  1.00  0.00           C  
ATOM   1807  O   ASN B 155      16.029  37.606  20.673  1.00  0.00           O  
ATOM   1808  CB  ASN B 155      12.806  37.759  21.669  1.00  0.00           C  
ATOM   1809  CG  ASN B 155      12.493  37.930  23.187  1.00  0.00           C  
ATOM   1810  OD1 ASN B 155      13.227  38.617  23.914  1.00  0.00           O  
ATOM   1811  ND2 ASN B 155      11.424  37.293  23.653  1.00  0.00           N  
ATOM   1812  H   ASN B 155      14.106  37.924  19.112  1.00  0.00           H  
ATOM   1813  HA  ASN B 155      13.804  39.679  21.526  1.00  0.00           H  
ATOM   1814 1HB  ASN B 155      11.888  37.934  21.109  1.00  0.00           H  
ATOM   1815 2HB  ASN B 155      13.091  36.734  21.480  1.00  0.00           H  
ATOM   1816 1HD2 ASN B 155      11.182  37.361  24.622  1.00  0.00           H  
ATOM   1817 2HD2 ASN B 155      10.861  36.743  23.034  1.00  0.00           H  
ATOM   1818  N   THR B 156      15.627  38.322  22.757  1.00  0.00           N  
ATOM   1819  CA  THR B 156      16.884  37.828  23.285  1.00  0.00           C  
ATOM   1820  C   THR B 156      16.695  37.405  24.707  1.00  0.00           C  
ATOM   1821  O   THR B 156      16.017  38.071  25.496  1.00  0.00           O  
ATOM   1822  CB  THR B 156      18.021  38.869  23.218  1.00  0.00           C  
ATOM   1823  OG1 THR B 156      19.210  38.304  23.785  1.00  0.00           O  
ATOM   1824  CG2 THR B 156      17.677  40.048  23.985  1.00  0.00           C  
ATOM   1825  H   THR B 156      14.949  38.762  23.374  1.00  0.00           H  
ATOM   1826  HA  THR B 156      17.191  36.953  22.712  1.00  0.00           H  
ATOM   1827  HB  THR B 156      18.205  39.148  22.176  1.00  0.00           H  
ATOM   1828  HG1 THR B 156      19.687  37.806  23.100  1.00  0.00           H  
ATOM   1829 1HG2 THR B 156      18.487  40.766  23.942  1.00  0.00           H  
ATOM   1830 2HG2 THR B 156      16.769  40.494  23.584  1.00  0.00           H  
ATOM   1831 3HG2 THR B 156      17.520  39.738  25.006  1.00  0.00           H  
ATOM   1832  N   SER B 157      17.396  36.355  25.073  1.00  0.00           N  
ATOM   1833  CA  SER B 157      17.323  35.848  26.419  1.00  0.00           C  
ATOM   1834  C   SER B 157      17.982  36.785  27.407  1.00  0.00           C  
ATOM   1835  O   SER B 157      17.741  36.701  28.609  1.00  0.00           O  
ATOM   1836  CB  SER B 157      17.973  34.499  26.468  1.00  0.00           C  
ATOM   1837  OG  SER B 157      19.326  34.614  26.212  1.00  0.00           O  
ATOM   1838  H   SER B 157      17.966  35.872  24.389  1.00  0.00           H  
ATOM   1839  HA  SER B 157      16.271  35.746  26.691  1.00  0.00           H  
ATOM   1840 1HB  SER B 157      17.821  34.043  27.442  1.00  0.00           H  
ATOM   1841 2HB  SER B 157      17.516  33.850  25.723  1.00  0.00           H  
ATOM   1842  HG  SER B 157      19.647  33.697  26.072  1.00  0.00           H  
ATOM   1843  N   HIS B 158      18.773  37.725  26.912  1.00  0.00           N  
ATOM   1844  CA  HIS B 158      19.468  38.620  27.803  1.00  0.00           C  
ATOM   1845  C   HIS B 158      18.568  39.585  28.533  1.00  0.00           C  
ATOM   1846  O   HIS B 158      18.917  40.080  29.601  1.00  0.00           O  
ATOM   1847  CB  HIS B 158      20.547  39.313  27.050  1.00  0.00           C  
ATOM   1848  CG  HIS B 158      21.683  38.385  26.821  1.00  0.00           C  
ATOM   1849  ND1 HIS B 158      22.829  38.444  27.570  1.00  0.00           N  
ATOM   1850  CD2 HIS B 158      21.840  37.344  25.960  1.00  0.00           C  
ATOM   1851  CE1 HIS B 158      23.664  37.506  27.180  1.00  0.00           C  
ATOM   1852  NE2 HIS B 158      23.088  36.808  26.193  1.00  0.00           N  
ATOM   1853  H   HIS B 158      18.921  37.802  25.899  1.00  0.00           H  
ATOM   1854  HA  HIS B 158      19.968  38.032  28.557  1.00  0.00           H  
ATOM   1855 1HB  HIS B 158      20.148  39.642  26.097  1.00  0.00           H  
ATOM   1856 2HB  HIS B 158      20.895  40.190  27.597  1.00  0.00           H  
ATOM   1857  HD1 HIS B 158      23.015  39.161  28.273  1.00  0.00           H  
ATOM   1858  HD2 HIS B 158      21.195  36.911  25.197  1.00  0.00           H  
ATOM   1859  HE1 HIS B 158      24.636  37.398  27.664  1.00  0.00           H  
ATOM   1860  N   LEU B 159      17.371  39.814  28.028  1.00  0.00           N  
ATOM   1861  CA  LEU B 159      16.484  40.755  28.698  1.00  0.00           C  
ATOM   1862  C   LEU B 159      16.059  40.253  30.072  1.00  0.00           C  
ATOM   1863  O   LEU B 159      15.638  41.040  30.914  1.00  0.00           O  
ATOM   1864  CB  LEU B 159      15.252  41.010  27.834  1.00  0.00           C  
ATOM   1865  CG  LEU B 159      15.540  41.751  26.527  1.00  0.00           C  
ATOM   1866  CD1 LEU B 159      14.344  41.660  25.610  1.00  0.00           C  
ATOM   1867  CD2 LEU B 159      15.904  43.182  26.831  1.00  0.00           C  
ATOM   1868  H   LEU B 159      17.066  39.337  27.176  1.00  0.00           H  
ATOM   1869  HA  LEU B 159      17.021  41.693  28.828  1.00  0.00           H  
ATOM   1870 1HB  LEU B 159      14.804  40.046  27.578  1.00  0.00           H  
ATOM   1871 2HB  LEU B 159      14.533  41.587  28.410  1.00  0.00           H  
ATOM   1872  HG  LEU B 159      16.354  41.293  26.044  1.00  0.00           H  
ATOM   1873 1HD1 LEU B 159      14.565  42.172  24.677  1.00  0.00           H  
ATOM   1874 2HD1 LEU B 159      14.128  40.608  25.403  1.00  0.00           H  
ATOM   1875 3HD1 LEU B 159      13.483  42.122  26.085  1.00  0.00           H  
ATOM   1876 1HD2 LEU B 159      16.128  43.703  25.899  1.00  0.00           H  
ATOM   1877 2HD2 LEU B 159      15.070  43.672  27.332  1.00  0.00           H  
ATOM   1878 3HD2 LEU B 159      16.783  43.205  27.480  1.00  0.00           H  
ATOM   1879  N   GLN B 160      16.105  38.936  30.273  1.00  0.00           N  
ATOM   1880  CA  GLN B 160      15.680  38.301  31.514  1.00  0.00           C  
ATOM   1881  C   GLN B 160      16.852  37.911  32.410  1.00  0.00           C  
ATOM   1882  O   GLN B 160      16.659  37.212  33.404  1.00  0.00           O  
ATOM   1883  CB  GLN B 160      14.834  37.061  31.213  1.00  0.00           C  
ATOM   1884  CG  GLN B 160      13.568  37.359  30.419  1.00  0.00           C  
ATOM   1885  CD  GLN B 160      12.615  38.328  31.159  1.00  0.00           C  
ATOM   1886  OE1 GLN B 160      12.245  38.100  32.318  1.00  0.00           O  
ATOM   1887  NE2 GLN B 160      12.224  39.413  30.481  1.00  0.00           N  
ATOM   1888  H   GLN B 160      16.501  38.330  29.553  1.00  0.00           H  
ATOM   1889  HA  GLN B 160      15.068  39.013  32.067  1.00  0.00           H  
ATOM   1890 1HB  GLN B 160      15.433  36.349  30.639  1.00  0.00           H  
ATOM   1891 2HB  GLN B 160      14.554  36.575  32.143  1.00  0.00           H  
ATOM   1892 1HG  GLN B 160      13.848  37.809  29.465  1.00  0.00           H  
ATOM   1893 2HG  GLN B 160      13.038  36.421  30.248  1.00  0.00           H  
ATOM   1894 1HE2 GLN B 160      11.611  40.078  30.911  1.00  0.00           H  
ATOM   1895 2HE2 GLN B 160      12.545  39.567  29.548  1.00  0.00           H  
ATOM   1896  N   LYS B 161      18.067  38.311  32.037  1.00  0.00           N  
ATOM   1897  CA  LYS B 161      19.260  37.955  32.799  1.00  0.00           C  
ATOM   1898  C   LYS B 161      19.527  38.979  33.878  1.00  0.00           C  
ATOM   1899  O   LYS B 161      18.810  39.975  33.974  1.00  0.00           O  
ATOM   1900  CB  LYS B 161      20.465  37.743  31.892  1.00  0.00           C  
ATOM   1901  CG  LYS B 161      20.335  36.513  30.971  1.00  0.00           C  
ATOM   1902  CD  LYS B 161      21.639  36.275  30.212  1.00  0.00           C  
ATOM   1903  CE  LYS B 161      21.545  35.211  29.111  1.00  0.00           C  
ATOM   1904  NZ  LYS B 161      21.025  33.921  29.577  1.00  0.00           N  
ATOM   1905  H   LYS B 161      18.184  38.898  31.210  1.00  0.00           H  
ATOM   1906  HA  LYS B 161      19.078  37.006  33.304  1.00  0.00           H  
ATOM   1907 1HB  LYS B 161      20.595  38.625  31.256  1.00  0.00           H  
ATOM   1908 2HB  LYS B 161      21.364  37.636  32.482  1.00  0.00           H  
ATOM   1909 1HG  LYS B 161      20.139  35.634  31.590  1.00  0.00           H  
ATOM   1910 2HG  LYS B 161      19.513  36.635  30.295  1.00  0.00           H  
ATOM   1911 1HD  LYS B 161      21.943  37.208  29.767  1.00  0.00           H  
ATOM   1912 2HD  LYS B 161      22.418  35.980  30.896  1.00  0.00           H  
ATOM   1913 1HE  LYS B 161      20.915  35.573  28.299  1.00  0.00           H  
ATOM   1914 2HE  LYS B 161      22.554  35.044  28.727  1.00  0.00           H  
ATOM   1915 1HZ  LYS B 161      21.058  33.266  28.775  1.00  0.00           H  
ATOM   1916 2HZ  LYS B 161      21.592  33.517  30.316  1.00  0.00           H  
ATOM   1917 3HZ  LYS B 161      20.090  34.022  29.910  1.00  0.00           H  
ATOM   1918  N   LYS B 162      20.496  38.691  34.750  1.00  0.00           N  
ATOM   1919  CA  LYS B 162      20.809  39.569  35.870  1.00  0.00           C  
ATOM   1920  C   LYS B 162      22.123  40.322  35.656  1.00  0.00           C  
ATOM   1921  O   LYS B 162      22.276  41.439  36.153  1.00  0.00           O  
ATOM   1922  CB  LYS B 162      20.872  38.765  37.170  1.00  0.00           C  
ATOM   1923  CG  LYS B 162      19.593  38.007  37.503  1.00  0.00           C  
ATOM   1924  CD  LYS B 162      18.430  38.961  37.734  1.00  0.00           C  
ATOM   1925  CE  LYS B 162      18.645  39.805  38.980  1.00  0.00           C  
ATOM   1926  NZ  LYS B 162      17.411  40.538  39.376  1.00  0.00           N  
ATOM   1927  H   LYS B 162      21.066  37.855  34.626  1.00  0.00           H  
ATOM   1928  HA  LYS B 162      20.011  40.302  35.973  1.00  0.00           H  
ATOM   1929 1HB  LYS B 162      21.684  38.040  37.110  1.00  0.00           H  
ATOM   1930 2HB  LYS B 162      21.090  39.434  38.002  1.00  0.00           H  
ATOM   1931 1HG  LYS B 162      19.344  37.334  36.681  1.00  0.00           H  
ATOM   1932 2HG  LYS B 162      19.748  37.412  38.402  1.00  0.00           H  
ATOM   1933 1HD  LYS B 162      18.324  39.620  36.872  1.00  0.00           H  
ATOM   1934 2HD  LYS B 162      17.509  38.389  37.848  1.00  0.00           H  
ATOM   1935 1HE  LYS B 162      18.953  39.164  39.806  1.00  0.00           H  
ATOM   1936 2HE  LYS B 162      19.439  40.530  38.797  1.00  0.00           H  
ATOM   1937 1HZ  LYS B 162      17.596  41.085  40.205  1.00  0.00           H  
ATOM   1938 2HZ  LYS B 162      17.127  41.150  38.624  1.00  0.00           H  
ATOM   1939 3HZ  LYS B 162      16.673  39.875  39.568  1.00  0.00           H  
ATOM   1940  N   TYR B 163      23.052  39.719  34.894  1.00  0.00           N  
ATOM   1941  CA  TYR B 163      24.360  40.344  34.646  1.00  0.00           C  
ATOM   1942  C   TYR B 163      24.440  40.996  33.241  1.00  0.00           C  
ATOM   1943  O   TYR B 163      24.416  42.225  33.106  1.00  0.00           O  
ATOM   1944  CB  TYR B 163      25.474  39.309  34.814  1.00  0.00           C  
ATOM   1945  CG  TYR B 163      25.561  38.725  36.207  1.00  0.00           C  
ATOM   1946  CD1 TYR B 163      24.881  37.555  36.512  1.00  0.00           C  
ATOM   1947  CD2 TYR B 163      26.319  39.361  37.179  1.00  0.00           C  
ATOM   1948  CE1 TYR B 163      24.960  37.021  37.784  1.00  0.00           C  
ATOM   1949  CE2 TYR B 163      26.397  38.828  38.452  1.00  0.00           C  
ATOM   1950  CZ  TYR B 163      25.722  37.663  38.755  1.00  0.00           C  
ATOM   1951  OH  TYR B 163      25.801  37.132  40.021  1.00  0.00           O  
ATOM   1952  H   TYR B 163      22.855  38.781  34.542  1.00  0.00           H  
ATOM   1953  HA  TYR B 163      24.522  41.125  35.390  1.00  0.00           H  
ATOM   1954 1HB  TYR B 163      25.319  38.489  34.111  1.00  0.00           H  
ATOM   1955 2HB  TYR B 163      26.434  39.767  34.577  1.00  0.00           H  
ATOM   1956  HD1 TYR B 163      24.286  37.055  35.747  1.00  0.00           H  
ATOM   1957  HD2 TYR B 163      26.850  40.281  36.940  1.00  0.00           H  
ATOM   1958  HE1 TYR B 163      24.428  36.102  38.023  1.00  0.00           H  
ATOM   1959  HE2 TYR B 163      26.992  39.328  39.216  1.00  0.00           H  
ATOM   1960  HH  TYR B 163      25.085  36.505  40.150  1.00  0.00           H  
ATOM   1961  N   VAL B 164      24.431  40.209  32.171  1.00  0.00           N  
ATOM   1962  CA  VAL B 164      24.564  40.857  30.869  1.00  0.00           C  
ATOM   1963  C   VAL B 164      23.220  41.216  30.285  1.00  0.00           C  
ATOM   1964  O   VAL B 164      22.734  40.576  29.357  1.00  0.00           O  
ATOM   1965  CB  VAL B 164      25.304  39.935  29.918  1.00  0.00           C  
ATOM   1966  CG1 VAL B 164      25.589  40.647  28.597  1.00  0.00           C  
ATOM   1967  CG2 VAL B 164      26.557  39.497  30.616  1.00  0.00           C  
ATOM   1968  H   VAL B 164      24.395  39.205  32.257  1.00  0.00           H  
ATOM   1969  HA  VAL B 164      25.150  41.768  30.989  1.00  0.00           H  
ATOM   1970  HB  VAL B 164      24.688  39.068  29.704  1.00  0.00           H  
ATOM   1971 1HG1 VAL B 164      26.117  39.975  27.920  1.00  0.00           H  
ATOM   1972 2HG1 VAL B 164      24.645  40.952  28.137  1.00  0.00           H  
ATOM   1973 3HG1 VAL B 164      26.200  41.529  28.783  1.00  0.00           H  
ATOM   1974 1HG2 VAL B 164      27.105  38.815  29.999  1.00  0.00           H  
ATOM   1975 2HG2 VAL B 164      27.169  40.362  30.838  1.00  0.00           H  
ATOM   1976 3HG2 VAL B 164      26.283  38.998  31.544  1.00  0.00           H  
ATOM   1977  N   LYS B 165      22.656  42.289  30.803  1.00  0.00           N  
ATOM   1978  CA  LYS B 165      21.305  42.725  30.429  1.00  0.00           C  
ATOM   1979  C   LYS B 165      21.285  43.695  29.272  1.00  0.00           C  
ATOM   1980  O   LYS B 165      20.254  43.898  28.632  1.00  0.00           O  
ATOM   1981  CB  LYS B 165      20.647  43.396  31.627  1.00  0.00           C  
ATOM   1982  CG  LYS B 165      20.452  42.495  32.791  1.00  0.00           C  
ATOM   1983  CD  LYS B 165      19.719  43.207  33.928  1.00  0.00           C  
ATOM   1984  CE  LYS B 165      20.642  44.202  34.627  1.00  0.00           C  
ATOM   1985  NZ  LYS B 165      20.052  44.712  35.886  1.00  0.00           N  
ATOM   1986  H   LYS B 165      23.170  42.742  31.559  1.00  0.00           H  
ATOM   1987  HA  LYS B 165      20.724  41.847  30.143  1.00  0.00           H  
ATOM   1988 1HB  LYS B 165      21.259  44.234  31.953  1.00  0.00           H  
ATOM   1989 2HB  LYS B 165      19.674  43.788  31.334  1.00  0.00           H  
ATOM   1990 1HG  LYS B 165      19.863  41.636  32.464  1.00  0.00           H  
ATOM   1991 2HG  LYS B 165      21.418  42.133  33.151  1.00  0.00           H  
ATOM   1992 1HD  LYS B 165      18.847  43.730  33.532  1.00  0.00           H  
ATOM   1993 2HD  LYS B 165      19.379  42.470  34.655  1.00  0.00           H  
ATOM   1994 1HE  LYS B 165      21.589  43.711  34.854  1.00  0.00           H  
ATOM   1995 2HE  LYS B 165      20.833  45.041  33.960  1.00  0.00           H  
ATOM   1996 1HZ  LYS B 165      20.690  45.363  36.318  1.00  0.00           H  
ATOM   1997 2HZ  LYS B 165      19.179  45.175  35.686  1.00  0.00           H  
ATOM   1998 3HZ  LYS B 165      19.888  43.934  36.509  1.00  0.00           H  
ATOM   1999  N   VAL B 166      22.416  44.340  29.053  1.00  0.00           N  
ATOM   2000  CA  VAL B 166      22.517  45.375  28.054  1.00  0.00           C  
ATOM   2001  C   VAL B 166      23.375  44.980  26.896  1.00  0.00           C  
ATOM   2002  O   VAL B 166      24.584  44.761  27.038  1.00  0.00           O  
ATOM   2003  CB  VAL B 166      23.103  46.630  28.685  1.00  0.00           C  
ATOM   2004  CG1 VAL B 166      23.238  47.721  27.659  1.00  0.00           C  
ATOM   2005  CG2 VAL B 166      22.214  47.075  29.802  1.00  0.00           C  
ATOM   2006  H   VAL B 166      23.222  44.102  29.609  1.00  0.00           H  
ATOM   2007  HA  VAL B 166      21.518  45.597  27.683  1.00  0.00           H  
ATOM   2008  HB  VAL B 166      24.090  46.403  29.068  1.00  0.00           H  
ATOM   2009 1HG1 VAL B 166      23.660  48.610  28.116  1.00  0.00           H  
ATOM   2010 2HG1 VAL B 166      23.894  47.382  26.853  1.00  0.00           H  
ATOM   2011 3HG1 VAL B 166      22.254  47.954  27.255  1.00  0.00           H  
ATOM   2012 1HG2 VAL B 166      22.638  47.957  30.261  1.00  0.00           H  
ATOM   2013 2HG2 VAL B 166      21.222  47.305  29.411  1.00  0.00           H  
ATOM   2014 3HG2 VAL B 166      22.136  46.286  30.545  1.00  0.00           H  
ATOM   2015  N   LEU B 167      22.725  44.907  25.758  1.00  0.00           N  
ATOM   2016  CA  LEU B 167      23.338  44.509  24.516  1.00  0.00           C  
ATOM   2017  C   LEU B 167      23.175  45.558  23.451  1.00  0.00           C  
ATOM   2018  O   LEU B 167      22.198  46.308  23.447  1.00  0.00           O  
ATOM   2019  CB  LEU B 167      22.686  43.228  23.986  1.00  0.00           C  
ATOM   2020  CG  LEU B 167      22.772  41.978  24.838  1.00  0.00           C  
ATOM   2021  CD1 LEU B 167      21.914  40.919  24.228  1.00  0.00           C  
ATOM   2022  CD2 LEU B 167      24.182  41.515  24.869  1.00  0.00           C  
ATOM   2023  H   LEU B 167      21.735  45.117  25.762  1.00  0.00           H  
ATOM   2024  HA  LEU B 167      24.402  44.345  24.684  1.00  0.00           H  
ATOM   2025 1HB  LEU B 167      21.632  43.433  23.817  1.00  0.00           H  
ATOM   2026 2HB  LEU B 167      23.140  43.002  23.020  1.00  0.00           H  
ATOM   2027  HG  LEU B 167      22.425  42.176  25.858  1.00  0.00           H  
ATOM   2028 1HD1 LEU B 167      21.997  40.036  24.789  1.00  0.00           H  
ATOM   2029 2HD1 LEU B 167      20.884  41.254  24.217  1.00  0.00           H  
ATOM   2030 3HD1 LEU B 167      22.226  40.709  23.234  1.00  0.00           H  
ATOM   2031 1HD2 LEU B 167      24.256  40.609  25.468  1.00  0.00           H  
ATOM   2032 2HD2 LEU B 167      24.526  41.314  23.855  1.00  0.00           H  
ATOM   2033 3HD2 LEU B 167      24.775  42.288  25.305  1.00  0.00           H  
ATOM   2034  N   MET B 168      24.108  45.583  22.520  1.00  0.00           N  
ATOM   2035  CA  MET B 168      23.894  46.360  21.318  1.00  0.00           C  
ATOM   2036  C   MET B 168      23.581  45.315  20.253  1.00  0.00           C  
ATOM   2037  O   MET B 168      24.211  44.252  20.204  1.00  0.00           O  
ATOM   2038  CB  MET B 168      25.082  47.239  20.923  1.00  0.00           C  
ATOM   2039  CG  MET B 168      24.785  48.082  19.642  1.00  0.00           C  
ATOM   2040  SD  MET B 168      26.131  49.081  19.109  1.00  0.00           S  
ATOM   2041  CE  MET B 168      27.111  47.819  18.272  1.00  0.00           C  
ATOM   2042  H   MET B 168      24.930  44.994  22.626  1.00  0.00           H  
ATOM   2043  HA  MET B 168      23.014  46.993  21.434  1.00  0.00           H  
ATOM   2044 1HB  MET B 168      25.317  47.932  21.736  1.00  0.00           H  
ATOM   2045 2HB  MET B 168      25.956  46.629  20.746  1.00  0.00           H  
ATOM   2046 1HG  MET B 168      24.511  47.419  18.817  1.00  0.00           H  
ATOM   2047 2HG  MET B 168      23.932  48.738  19.837  1.00  0.00           H  
ATOM   2048 1HE  MET B 168      28.013  48.270  17.861  1.00  0.00           H  
ATOM   2049 2HE  MET B 168      27.382  47.037  18.981  1.00  0.00           H  
ATOM   2050 3HE  MET B 168      26.522  47.383  17.461  1.00  0.00           H  
ATOM   2051  N   HIS B 169      22.581  45.573  19.434  1.00  0.00           N  
ATOM   2052  CA  HIS B 169      22.207  44.599  18.429  1.00  0.00           C  
ATOM   2053  C   HIS B 169      22.608  45.087  17.036  1.00  0.00           C  
ATOM   2054  O   HIS B 169      22.577  46.283  16.752  1.00  0.00           O  
ATOM   2055  CB  HIS B 169      20.699  44.350  18.504  1.00  0.00           C  
ATOM   2056  CG  HIS B 169      20.206  43.869  19.853  1.00  0.00           C  
ATOM   2057  ND1 HIS B 169      20.422  42.598  20.312  1.00  0.00           N  
ATOM   2058  CD2 HIS B 169      19.509  44.508  20.826  1.00  0.00           C  
ATOM   2059  CE1 HIS B 169      19.862  42.461  21.511  1.00  0.00           C  
ATOM   2060  NE2 HIS B 169      19.304  43.600  21.847  1.00  0.00           N  
ATOM   2061  H   HIS B 169      22.082  46.459  19.497  1.00  0.00           H  
ATOM   2062  HA  HIS B 169      22.718  43.657  18.608  1.00  0.00           H  
ATOM   2063 1HB  HIS B 169      20.184  45.258  18.276  1.00  0.00           H  
ATOM   2064 2HB  HIS B 169      20.418  43.613  17.752  1.00  0.00           H  
ATOM   2065  HD2 HIS B 169      19.170  45.540  20.804  1.00  0.00           H  
ATOM   2066  HE1 HIS B 169      19.869  41.549  22.104  1.00  0.00           H  
ATOM   2067  HE2 HIS B 169      18.808  43.790  22.706  1.00  0.00           H  
ATOM   2068  N   ASP B 170      22.947  44.146  16.164  1.00  0.00           N  
ATOM   2069  CA  ASP B 170      23.324  44.418  14.773  1.00  0.00           C  
ATOM   2070  C   ASP B 170      22.403  43.746  13.778  1.00  0.00           C  
ATOM   2071  O   ASP B 170      22.426  42.522  13.631  1.00  0.00           O  
ATOM   2072  CB  ASP B 170      24.749  43.943  14.509  1.00  0.00           C  
ATOM   2073  CG  ASP B 170      25.204  44.156  13.077  1.00  0.00           C  
ATOM   2074  OD1 ASP B 170      24.403  44.610  12.309  1.00  0.00           O  
ATOM   2075  OD2 ASP B 170      26.329  43.776  12.712  1.00  0.00           O  
ATOM   2076  H   ASP B 170      22.960  43.187  16.491  1.00  0.00           H  
ATOM   2077  HA  ASP B 170      23.277  45.495  14.604  1.00  0.00           H  
ATOM   2078 1HB  ASP B 170      25.400  44.519  15.131  1.00  0.00           H  
ATOM   2079 2HB  ASP B 170      24.848  42.918  14.782  1.00  0.00           H  
ATOM   2080  N   VAL B 171      21.547  44.525  13.140  1.00  0.00           N  
ATOM   2081  CA  VAL B 171      20.609  43.946  12.204  1.00  0.00           C  
ATOM   2082  C   VAL B 171      21.243  44.010  10.841  1.00  0.00           C  
ATOM   2083  O   VAL B 171      21.692  45.078  10.428  1.00  0.00           O  
ATOM   2084  CB  VAL B 171      19.290  44.728  12.159  1.00  0.00           C  
ATOM   2085  CG1 VAL B 171      18.366  44.053  11.163  1.00  0.00           C  
ATOM   2086  CG2 VAL B 171      18.665  44.858  13.572  1.00  0.00           C  
ATOM   2087  H   VAL B 171      21.580  45.534  13.280  1.00  0.00           H  
ATOM   2088  HA  VAL B 171      20.442  42.906  12.449  1.00  0.00           H  
ATOM   2089  HB  VAL B 171      19.487  45.717  11.783  1.00  0.00           H  
ATOM   2090 1HG1 VAL B 171      17.445  44.606  11.092  1.00  0.00           H  
ATOM   2091 2HG1 VAL B 171      18.838  44.019  10.184  1.00  0.00           H  
ATOM   2092 3HG1 VAL B 171      18.152  43.037  11.494  1.00  0.00           H  
ATOM   2093 1HG2 VAL B 171      17.743  45.434  13.505  1.00  0.00           H  
ATOM   2094 2HG2 VAL B 171      18.442  43.905  13.990  1.00  0.00           H  
ATOM   2095 3HG2 VAL B 171      19.370  45.378  14.227  1.00  0.00           H  
ATOM   2096  N   ALA B 172      21.300  42.900  10.133  1.00  0.00           N  
ATOM   2097  CA  ALA B 172      21.949  42.932   8.846  1.00  0.00           C  
ATOM   2098  C   ALA B 172      21.099  42.346   7.756  1.00  0.00           C  
ATOM   2099  O   ALA B 172      20.426  41.327   7.934  1.00  0.00           O  
ATOM   2100  CB  ALA B 172      23.255  42.177   8.909  1.00  0.00           C  
ATOM   2101  H   ALA B 172      20.927  42.036  10.501  1.00  0.00           H  
ATOM   2102  HA  ALA B 172      22.139  43.959   8.613  1.00  0.00           H  
ATOM   2103 1HB  ALA B 172      23.758  42.245   7.946  1.00  0.00           H  
ATOM   2104 2HB  ALA B 172      23.880  42.625   9.680  1.00  0.00           H  
ATOM   2105 3HB  ALA B 172      23.060  41.133   9.149  1.00  0.00           H  
ATOM   2106  N   TYR B 173      21.185  42.947   6.579  1.00  0.00           N  
ATOM   2107  CA  TYR B 173      20.426  42.410   5.466  1.00  0.00           C  
ATOM   2108  C   TYR B 173      21.036  42.625   4.108  1.00  0.00           C  
ATOM   2109  O   TYR B 173      21.841  43.537   3.884  1.00  0.00           O  
ATOM   2110  CB  TYR B 173      19.002  42.952   5.500  1.00  0.00           C  
ATOM   2111  CG  TYR B 173      18.909  44.451   5.487  1.00  0.00           C  
ATOM   2112  CD1 TYR B 173      18.966  45.129   6.711  1.00  0.00           C  
ATOM   2113  CD2 TYR B 173      18.762  45.163   4.301  1.00  0.00           C  
ATOM   2114  CE1 TYR B 173      18.876  46.507   6.756  1.00  0.00           C  
ATOM   2115  CE2 TYR B 173      18.669  46.552   4.343  1.00  0.00           C  
ATOM   2116  CZ  TYR B 173      18.725  47.225   5.575  1.00  0.00           C  
ATOM   2117  OH  TYR B 173      18.634  48.607   5.625  1.00  0.00           O  
ATOM   2118  H   TYR B 173      21.751  43.792   6.493  1.00  0.00           H  
ATOM   2119  HA  TYR B 173      20.364  41.346   5.609  1.00  0.00           H  
ATOM   2120 1HB  TYR B 173      18.454  42.570   4.638  1.00  0.00           H  
ATOM   2121 2HB  TYR B 173      18.503  42.598   6.367  1.00  0.00           H  
ATOM   2122  HD1 TYR B 173      19.081  44.564   7.638  1.00  0.00           H  
ATOM   2123  HD2 TYR B 173      18.723  44.633   3.350  1.00  0.00           H  
ATOM   2124  HE1 TYR B 173      18.919  47.026   7.714  1.00  0.00           H  
ATOM   2125  HE2 TYR B 173      18.553  47.116   3.417  1.00  0.00           H  
ATOM   2126  HH  TYR B 173      18.418  48.945   4.752  1.00  0.00           H  
ATOM   2127  N   ARG B 174      20.634  41.759   3.190  1.00  0.00           N  
ATOM   2128  CA  ARG B 174      21.089  41.883   1.819  1.00  0.00           C  
ATOM   2129  C   ARG B 174      20.023  41.471   0.846  1.00  0.00           C  
ATOM   2130  O   ARG B 174      19.120  40.690   1.162  1.00  0.00           O  
ATOM   2131  CB  ARG B 174      22.309  41.018   1.528  1.00  0.00           C  
ATOM   2132  CG  ARG B 174      22.083  39.542   1.570  1.00  0.00           C  
ATOM   2133  CD  ARG B 174      23.321  38.799   1.172  1.00  0.00           C  
ATOM   2134  NE  ARG B 174      23.155  37.335   1.288  1.00  0.00           N  
ATOM   2135  CZ  ARG B 174      22.677  36.493   0.326  1.00  0.00           C  
ATOM   2136  NH1 ARG B 174      22.352  36.932  -0.872  1.00  0.00           N  
ATOM   2137  NH2 ARG B 174      22.548  35.197   0.598  1.00  0.00           N  
ATOM   2138  H   ARG B 174      19.991  41.018   3.477  1.00  0.00           H  
ATOM   2139  HA  ARG B 174      21.348  42.924   1.630  1.00  0.00           H  
ATOM   2140 1HB  ARG B 174      22.699  41.254   0.536  1.00  0.00           H  
ATOM   2141 2HB  ARG B 174      23.097  41.239   2.245  1.00  0.00           H  
ATOM   2142 1HG  ARG B 174      21.797  39.239   2.570  1.00  0.00           H  
ATOM   2143 2HG  ARG B 174      21.289  39.282   0.870  1.00  0.00           H  
ATOM   2144 1HD  ARG B 174      23.543  39.034   0.148  1.00  0.00           H  
ATOM   2145 2HD  ARG B 174      24.158  39.106   1.782  1.00  0.00           H  
ATOM   2146  HE  ARG B 174      23.374  36.920   2.182  1.00  0.00           H  
ATOM   2147 1HH1 ARG B 174      22.509  37.916  -1.128  1.00  0.00           H  
ATOM   2148 2HH1 ARG B 174      22.010  36.295  -1.577  1.00  0.00           H  
ATOM   2149 1HH2 ARG B 174      22.818  34.839   1.513  1.00  0.00           H  
ATOM   2150 2HH2 ARG B 174      22.195  34.566  -0.105  1.00  0.00           H  
ATOM   2151  N   GLN B 175      20.140  41.994  -0.363  1.00  0.00           N  
ATOM   2152  CA  GLN B 175      19.246  41.645  -1.457  1.00  0.00           C  
ATOM   2153  C   GLN B 175      19.706  40.335  -2.062  1.00  0.00           C  
ATOM   2154  O   GLN B 175      20.900  40.120  -2.223  1.00  0.00           O  
ATOM   2155  CB  GLN B 175      19.204  42.744  -2.524  1.00  0.00           C  
ATOM   2156  CG  GLN B 175      18.130  42.530  -3.586  1.00  0.00           C  
ATOM   2157  CD  GLN B 175      18.036  43.677  -4.569  1.00  0.00           C  
ATOM   2158  OE1 GLN B 175      18.713  44.696  -4.422  1.00  0.00           O  
ATOM   2159  NE2 GLN B 175      17.199  43.515  -5.590  1.00  0.00           N  
ATOM   2160  H   GLN B 175      20.898  42.642  -0.540  1.00  0.00           H  
ATOM   2161  HA  GLN B 175      18.236  41.503  -1.067  1.00  0.00           H  
ATOM   2162 1HB  GLN B 175      19.019  43.705  -2.054  1.00  0.00           H  
ATOM   2163 2HB  GLN B 175      20.174  42.803  -3.025  1.00  0.00           H  
ATOM   2164 1HG  GLN B 175      18.333  41.638  -4.145  1.00  0.00           H  
ATOM   2165 2HG  GLN B 175      17.171  42.433  -3.074  1.00  0.00           H  
ATOM   2166 1HE2 GLN B 175      17.094  44.244  -6.275  1.00  0.00           H  
ATOM   2167 2HE2 GLN B 175      16.681  42.663  -5.684  1.00  0.00           H  
ATOM   2168  N   GLU B 176      18.767  39.494  -2.476  1.00  0.00           N  
ATOM   2169  CA  GLU B 176      19.054  38.228  -3.160  1.00  0.00           C  
ATOM   2170  C   GLU B 176      20.145  38.369  -4.235  1.00  0.00           C  
ATOM   2171  O   GLU B 176      20.979  37.483  -4.411  1.00  0.00           O  
ATOM   2172  CB  GLU B 176      17.762  37.766  -3.850  1.00  0.00           C  
ATOM   2173  CG  GLU B 176      17.799  36.424  -4.546  1.00  0.00           C  
ATOM   2174  CD  GLU B 176      16.475  36.102  -5.253  1.00  0.00           C  
ATOM   2175  OE1 GLU B 176      15.653  36.997  -5.401  1.00  0.00           O  
ATOM   2176  OE2 GLU B 176      16.312  34.978  -5.660  1.00  0.00           O  
ATOM   2177  H   GLU B 176      17.793  39.715  -2.274  1.00  0.00           H  
ATOM   2178  HA  GLU B 176      19.381  37.497  -2.420  1.00  0.00           H  
ATOM   2179 1HB  GLU B 176      16.973  37.711  -3.103  1.00  0.00           H  
ATOM   2180 2HB  GLU B 176      17.454  38.514  -4.582  1.00  0.00           H  
ATOM   2181 1HG  GLU B 176      18.609  36.418  -5.277  1.00  0.00           H  
ATOM   2182 2HG  GLU B 176      18.005  35.652  -3.806  1.00  0.00           H  
ATOM   2183  N   LYS B 177      20.080  39.479  -4.972  1.00  0.00           N  
ATOM   2184  CA  LYS B 177      20.973  39.864  -6.063  1.00  0.00           C  
ATOM   2185  C   LYS B 177      22.470  39.821  -5.710  1.00  0.00           C  
ATOM   2186  O   LYS B 177      23.296  39.431  -6.543  1.00  0.00           O  
ATOM   2187  CB  LYS B 177      20.607  41.293  -6.492  1.00  0.00           C  
ATOM   2188  CG  LYS B 177      21.470  41.906  -7.578  1.00  0.00           C  
ATOM   2189  CD  LYS B 177      20.945  43.305  -7.988  1.00  0.00           C  
ATOM   2190  CE  LYS B 177      21.320  44.407  -6.963  1.00  0.00           C  
ATOM   2191  NZ  LYS B 177      22.794  44.729  -6.953  1.00  0.00           N  
ATOM   2192  H   LYS B 177      19.346  40.118  -4.727  1.00  0.00           H  
ATOM   2193  HA  LYS B 177      20.807  39.181  -6.894  1.00  0.00           H  
ATOM   2194 1HB  LYS B 177      19.573  41.320  -6.828  1.00  0.00           H  
ATOM   2195 2HB  LYS B 177      20.684  41.953  -5.625  1.00  0.00           H  
ATOM   2196 1HG  LYS B 177      22.494  42.008  -7.201  1.00  0.00           H  
ATOM   2197 2HG  LYS B 177      21.486  41.253  -8.448  1.00  0.00           H  
ATOM   2198 1HD  LYS B 177      21.358  43.576  -8.959  1.00  0.00           H  
ATOM   2199 2HD  LYS B 177      19.858  43.270  -8.073  1.00  0.00           H  
ATOM   2200 1HE  LYS B 177      20.764  45.311  -7.208  1.00  0.00           H  
ATOM   2201 2HE  LYS B 177      21.034  44.075  -5.964  1.00  0.00           H  
ATOM   2202 1HZ  LYS B 177      22.971  45.442  -6.264  1.00  0.00           H  
ATOM   2203 2HZ  LYS B 177      23.344  43.891  -6.685  1.00  0.00           H  
ATOM   2204 3HZ  LYS B 177      23.091  45.047  -7.853  1.00  0.00           H  
ATOM   2205  N   ASP B 178      22.809  40.285  -4.504  1.00  0.00           N  
ATOM   2206  CA  ASP B 178      24.183  40.383  -4.032  1.00  0.00           C  
ATOM   2207  C   ASP B 178      24.401  39.287  -2.994  1.00  0.00           C  
ATOM   2208  O   ASP B 178      23.455  38.947  -2.289  1.00  0.00           O  
ATOM   2209  CB  ASP B 178      24.395  41.753  -3.382  1.00  0.00           C  
ATOM   2210  CG  ASP B 178      24.239  42.955  -4.361  1.00  0.00           C  
ATOM   2211  OD1 ASP B 178      24.377  42.782  -5.557  1.00  0.00           O  
ATOM   2212  OD2 ASP B 178      23.904  44.023  -3.910  1.00  0.00           O  
ATOM   2213  H   ASP B 178      22.066  40.515  -3.849  1.00  0.00           H  
ATOM   2214  HA  ASP B 178      24.870  40.237  -4.865  1.00  0.00           H  
ATOM   2215 1HB  ASP B 178      23.687  41.874  -2.560  1.00  0.00           H  
ATOM   2216 2HB  ASP B 178      25.392  41.782  -2.960  1.00  0.00           H  
ATOM   2217  N   GLU B 179      25.624  38.763  -2.843  1.00  0.00           N  
ATOM   2218  CA  GLU B 179      25.814  37.767  -1.777  1.00  0.00           C  
ATOM   2219  C   GLU B 179      26.656  38.223  -0.589  1.00  0.00           C  
ATOM   2220  O   GLU B 179      26.325  37.920   0.556  1.00  0.00           O  
ATOM   2221  CB  GLU B 179      26.390  36.463  -2.326  1.00  0.00           C  
ATOM   2222  CG  GLU B 179      25.470  35.736  -3.297  1.00  0.00           C  
ATOM   2223  CD  GLU B 179      26.066  34.444  -3.816  1.00  0.00           C  
ATOM   2224  OE1 GLU B 179      27.203  34.169  -3.510  1.00  0.00           O  
ATOM   2225  OE2 GLU B 179      25.379  33.735  -4.507  1.00  0.00           O  
ATOM   2226  H   GLU B 179      26.379  39.033  -3.455  1.00  0.00           H  
ATOM   2227  HA  GLU B 179      24.840  37.517  -1.384  1.00  0.00           H  
ATOM   2228 1HB  GLU B 179      27.329  36.668  -2.839  1.00  0.00           H  
ATOM   2229 2HB  GLU B 179      26.609  35.787  -1.499  1.00  0.00           H  
ATOM   2230 1HG  GLU B 179      24.529  35.514  -2.789  1.00  0.00           H  
ATOM   2231 2HG  GLU B 179      25.248  36.396  -4.133  1.00  0.00           H  
ATOM   2232  N   ASN B 180      27.733  38.962  -0.846  1.00  0.00           N  
ATOM   2233  CA  ASN B 180      28.604  39.376   0.251  1.00  0.00           C  
ATOM   2234  C   ASN B 180      28.367  40.818   0.668  1.00  0.00           C  
ATOM   2235  O   ASN B 180      29.071  41.345   1.532  1.00  0.00           O  
ATOM   2236  CB  ASN B 180      30.058  39.200  -0.144  1.00  0.00           C  
ATOM   2237  CG  ASN B 180      30.438  37.761  -0.312  1.00  0.00           C  
ATOM   2238  OD1 ASN B 180      29.980  36.890   0.439  1.00  0.00           O  
ATOM   2239  ND2 ASN B 180      31.271  37.490  -1.293  1.00  0.00           N  
ATOM   2240  H   ASN B 180      27.968  39.202  -1.795  1.00  0.00           H  
ATOM   2241  HA  ASN B 180      28.397  38.751   1.120  1.00  0.00           H  
ATOM   2242 1HB  ASN B 180      30.249  39.728  -1.078  1.00  0.00           H  
ATOM   2243 2HB  ASN B 180      30.696  39.644   0.620  1.00  0.00           H  
ATOM   2244 1HD2 ASN B 180      31.562  36.545  -1.457  1.00  0.00           H  
ATOM   2245 2HD2 ASN B 180      31.619  38.226  -1.874  1.00  0.00           H  
ATOM   2246  N   LYS B 181      27.394  41.471   0.040  1.00  0.00           N  
ATOM   2247  CA  LYS B 181      27.144  42.869   0.347  1.00  0.00           C  
ATOM   2248  C   LYS B 181      25.987  43.001   1.333  1.00  0.00           C  
ATOM   2249  O   LYS B 181      24.822  42.800   0.975  1.00  0.00           O  
ATOM   2250  CB  LYS B 181      26.882  43.659  -0.936  1.00  0.00           C  
ATOM   2251  CG  LYS B 181      26.701  45.162  -0.733  1.00  0.00           C  
ATOM   2252  CD  LYS B 181      26.466  45.880  -2.080  1.00  0.00           C  
ATOM   2253  CE  LYS B 181      26.264  47.387  -1.891  1.00  0.00           C  
ATOM   2254  NZ  LYS B 181      26.024  48.073  -3.176  1.00  0.00           N  
ATOM   2255  H   LYS B 181      26.832  40.990  -0.643  1.00  0.00           H  
ATOM   2256  HA  LYS B 181      28.030  43.288   0.824  1.00  0.00           H  
ATOM   2257 1HB  LYS B 181      27.696  43.501  -1.642  1.00  0.00           H  
ATOM   2258 2HB  LYS B 181      25.969  43.297  -1.397  1.00  0.00           H  
ATOM   2259 1HG  LYS B 181      25.847  45.337  -0.075  1.00  0.00           H  
ATOM   2260 2HG  LYS B 181      27.591  45.573  -0.257  1.00  0.00           H  
ATOM   2261 1HD  LYS B 181      27.329  45.725  -2.733  1.00  0.00           H  
ATOM   2262 2HD  LYS B 181      25.587  45.456  -2.577  1.00  0.00           H  
ATOM   2263 1HE  LYS B 181      25.431  47.584  -1.221  1.00  0.00           H  
ATOM   2264 2HE  LYS B 181      27.167  47.789  -1.449  1.00  0.00           H  
ATOM   2265 1HZ  LYS B 181      25.956  49.097  -3.040  1.00  0.00           H  
ATOM   2266 2HZ  LYS B 181      26.792  47.914  -3.835  1.00  0.00           H  
ATOM   2267 3HZ  LYS B 181      25.184  47.728  -3.591  1.00  0.00           H  
ATOM   2268  N   TRP B 182      26.316  43.345   2.568  1.00  0.00           N  
ATOM   2269  CA  TRP B 182      25.321  43.446   3.620  1.00  0.00           C  
ATOM   2270  C   TRP B 182      25.219  44.870   4.122  1.00  0.00           C  
ATOM   2271  O   TRP B 182      26.217  45.594   4.187  1.00  0.00           O  
ATOM   2272  CB  TRP B 182      25.688  42.547   4.811  1.00  0.00           C  
ATOM   2273  CG  TRP B 182      25.645  41.061   4.556  1.00  0.00           C  
ATOM   2274  CD1 TRP B 182      26.631  40.282   4.046  1.00  0.00           C  
ATOM   2275  CD2 TRP B 182      24.547  40.181   4.829  1.00  0.00           C  
ATOM   2276  NE1 TRP B 182      26.206  38.976   3.967  1.00  0.00           N  
ATOM   2277  CE2 TRP B 182      24.934  38.903   4.435  1.00  0.00           C  
ATOM   2278  CE3 TRP B 182      23.299  40.371   5.358  1.00  0.00           C  
ATOM   2279  CZ2 TRP B 182      24.091  37.826   4.541  1.00  0.00           C  
ATOM   2280  CZ3 TRP B 182      22.444  39.299   5.471  1.00  0.00           C  
ATOM   2281  CH2 TRP B 182      22.830  38.058   5.063  1.00  0.00           C  
ATOM   2282  H   TRP B 182      27.290  43.506   2.790  1.00  0.00           H  
ATOM   2283  HA  TRP B 182      24.350  43.149   3.227  1.00  0.00           H  
ATOM   2284 1HB  TRP B 182      26.693  42.797   5.144  1.00  0.00           H  
ATOM   2285 2HB  TRP B 182      25.011  42.769   5.640  1.00  0.00           H  
ATOM   2286  HD1 TRP B 182      27.614  40.640   3.735  1.00  0.00           H  
ATOM   2287  HE1 TRP B 182      26.753  38.201   3.607  1.00  0.00           H  
ATOM   2288  HE3 TRP B 182      23.014  41.352   5.668  1.00  0.00           H  
ATOM   2289  HZ2 TRP B 182      24.382  36.825   4.229  1.00  0.00           H  
ATOM   2290  HZ3 TRP B 182      21.450  39.455   5.893  1.00  0.00           H  
ATOM   2291  HH2 TRP B 182      22.140  37.240   5.169  1.00  0.00           H  
ATOM   2292  N   THR B 183      24.020  45.240   4.519  1.00  0.00           N  
ATOM   2293  CA  THR B 183      23.747  46.510   5.153  1.00  0.00           C  
ATOM   2294  C   THR B 183      23.566  46.244   6.628  1.00  0.00           C  
ATOM   2295  O   THR B 183      22.833  45.326   6.977  1.00  0.00           O  
ATOM   2296  CB  THR B 183      22.472  47.128   4.572  1.00  0.00           C  
ATOM   2297  OG1 THR B 183      22.662  47.367   3.183  1.00  0.00           O  
ATOM   2298  CG2 THR B 183      22.111  48.407   5.278  1.00  0.00           C  
ATOM   2299  H   THR B 183      23.245  44.597   4.374  1.00  0.00           H  
ATOM   2300  HA  THR B 183      24.591  47.185   5.010  1.00  0.00           H  
ATOM   2301  HB  THR B 183      21.655  46.416   4.689  1.00  0.00           H  
ATOM   2302  HG1 THR B 183      22.742  46.527   2.719  1.00  0.00           H  
ATOM   2303 1HG2 THR B 183      21.204  48.812   4.845  1.00  0.00           H  
ATOM   2304 2HG2 THR B 183      21.946  48.206   6.339  1.00  0.00           H  
ATOM   2305 3HG2 THR B 183      22.921  49.122   5.164  1.00  0.00           H  
ATOM   2306  N   HIS B 184      24.249  47.010   7.488  1.00  0.00           N  
ATOM   2307  CA  HIS B 184      24.164  46.796   8.940  1.00  0.00           C  
ATOM   2308  C   HIS B 184      23.573  47.999   9.685  1.00  0.00           C  
ATOM   2309  O   HIS B 184      23.976  49.139   9.449  1.00  0.00           O  
ATOM   2310  CB  HIS B 184      25.556  46.509   9.505  1.00  0.00           C  
ATOM   2311  CG  HIS B 184      26.214  45.250   8.995  1.00  0.00           C  
ATOM   2312  ND1 HIS B 184      26.342  44.114   9.764  1.00  0.00           N  
ATOM   2313  CD2 HIS B 184      26.771  44.954   7.796  1.00  0.00           C  
ATOM   2314  CE1 HIS B 184      26.960  43.169   9.056  1.00  0.00           C  
ATOM   2315  NE2 HIS B 184      27.243  43.653   7.869  1.00  0.00           N  
ATOM   2316  H   HIS B 184      24.838  47.748   7.130  1.00  0.00           H  
ATOM   2317  HA  HIS B 184      23.536  45.936   9.147  1.00  0.00           H  
ATOM   2318 1HB  HIS B 184      26.213  47.351   9.293  1.00  0.00           H  
ATOM   2319 2HB  HIS B 184      25.479  46.422  10.595  1.00  0.00           H  
ATOM   2320  HD1 HIS B 184      26.272  44.067  10.798  1.00  0.00           H  
ATOM   2321  HD2 HIS B 184      26.903  45.530   6.877  1.00  0.00           H  
ATOM   2322  HE1 HIS B 184      27.159  42.194   9.495  1.00  0.00           H  
ATOM   2323  N   VAL B 185      22.644  47.726  10.607  1.00  0.00           N  
ATOM   2324  CA  VAL B 185      21.984  48.742  11.433  1.00  0.00           C  
ATOM   2325  C   VAL B 185      22.125  48.459  12.930  1.00  0.00           C  
ATOM   2326  O   VAL B 185      21.742  47.389  13.405  1.00  0.00           O  
ATOM   2327  CB  VAL B 185      20.467  48.790  11.106  1.00  0.00           C  
ATOM   2328  CG1 VAL B 185      19.779  49.824  11.967  1.00  0.00           C  
ATOM   2329  CG2 VAL B 185      20.251  49.091   9.631  1.00  0.00           C  
ATOM   2330  H   VAL B 185      22.367  46.751  10.719  1.00  0.00           H  
ATOM   2331  HA  VAL B 185      22.431  49.712  11.215  1.00  0.00           H  
ATOM   2332  HB  VAL B 185      20.025  47.835  11.335  1.00  0.00           H  
ATOM   2333 1HG1 VAL B 185      18.728  49.834  11.734  1.00  0.00           H  
ATOM   2334 2HG1 VAL B 185      19.914  49.580  13.025  1.00  0.00           H  
ATOM   2335 3HG1 VAL B 185      20.205  50.804  11.764  1.00  0.00           H  
ATOM   2336 1HG2 VAL B 185      19.183  49.110   9.416  1.00  0.00           H  
ATOM   2337 2HG2 VAL B 185      20.688  50.061   9.391  1.00  0.00           H  
ATOM   2338 3HG2 VAL B 185      20.727  48.321   9.023  1.00  0.00           H  
ATOM   2339  N   ASN B 186      22.646  49.415  13.699  1.00  0.00           N  
ATOM   2340  CA  ASN B 186      22.767  49.166  15.133  1.00  0.00           C  
ATOM   2341  C   ASN B 186      21.519  49.588  15.901  1.00  0.00           C  
ATOM   2342  O   ASN B 186      20.973  50.668  15.666  1.00  0.00           O  
ATOM   2343  CB  ASN B 186      23.987  49.834  15.716  1.00  0.00           C  
ATOM   2344  CG  ASN B 186      25.264  49.233  15.214  1.00  0.00           C  
ATOM   2345  OD1 ASN B 186      25.403  48.012  15.134  1.00  0.00           O  
ATOM   2346  ND2 ASN B 186      26.211  50.067  14.890  1.00  0.00           N  
ATOM   2347  H   ASN B 186      22.954  50.289  13.297  1.00  0.00           H  
ATOM   2348  HA  ASN B 186      22.888  48.099  15.277  1.00  0.00           H  
ATOM   2349 1HB  ASN B 186      23.973  50.893  15.485  1.00  0.00           H  
ATOM   2350 2HB  ASN B 186      23.958  49.734  16.801  1.00  0.00           H  
ATOM   2351 1HD2 ASN B 186      27.089  49.720  14.556  1.00  0.00           H  
ATOM   2352 2HD2 ASN B 186      26.066  51.051  14.978  1.00  0.00           H  
ATOM   2353  N   LEU B 187      21.077  48.731  16.816  1.00  0.00           N  
ATOM   2354  CA  LEU B 187      19.954  49.005  17.718  1.00  0.00           C  
ATOM   2355  C   LEU B 187      20.345  48.867  19.168  1.00  0.00           C  
ATOM   2356  O   LEU B 187      21.277  48.136  19.495  1.00  0.00           O  
ATOM   2357  CB  LEU B 187      18.785  48.055  17.542  1.00  0.00           C  
ATOM   2358  CG  LEU B 187      18.219  47.900  16.242  1.00  0.00           C  
ATOM   2359  CD1 LEU B 187      17.175  46.800  16.362  1.00  0.00           C  
ATOM   2360  CD2 LEU B 187      17.627  49.220  15.812  1.00  0.00           C  
ATOM   2361  H   LEU B 187      21.578  47.847  16.897  1.00  0.00           H  
ATOM   2362  HA  LEU B 187      19.614  50.025  17.549  1.00  0.00           H  
ATOM   2363 1HB  LEU B 187      19.077  47.087  17.880  1.00  0.00           H  
ATOM   2364 2HB  LEU B 187      17.972  48.396  18.182  1.00  0.00           H  
ATOM   2365  HG  LEU B 187      18.984  47.584  15.526  1.00  0.00           H  
ATOM   2366 1HD1 LEU B 187      16.709  46.600  15.431  1.00  0.00           H  
ATOM   2367 2HD1 LEU B 187      17.667  45.900  16.703  1.00  0.00           H  
ATOM   2368 3HD1 LEU B 187      16.415  47.097  17.093  1.00  0.00           H  
ATOM   2369 1HD2 LEU B 187      17.188  49.127  14.858  1.00  0.00           H  
ATOM   2370 2HD2 LEU B 187      16.862  49.525  16.533  1.00  0.00           H  
ATOM   2371 3HD2 LEU B 187      18.412  49.976  15.769  1.00  0.00           H  
ATOM   2372  N   SER B 188      19.575  49.499  20.041  1.00  0.00           N  
ATOM   2373  CA  SER B 188      19.720  49.315  21.485  1.00  0.00           C  
ATOM   2374  C   SER B 188      18.363  48.893  22.020  1.00  0.00           C  
ATOM   2375  O   SER B 188      17.995  49.173  23.163  1.00  0.00           O  
ATOM   2376  CB  SER B 188      20.190  50.581  22.143  1.00  0.00           C  
ATOM   2377  OG  SER B 188      21.449  50.973  21.648  1.00  0.00           O  
ATOM   2378  H   SER B 188      18.847  50.115  19.703  1.00  0.00           H  
ATOM   2379  HA  SER B 188      20.438  48.516  21.686  1.00  0.00           H  
ATOM   2380 1HB  SER B 188      19.459  51.376  21.977  1.00  0.00           H  
ATOM   2381 2HB  SER B 188      20.257  50.408  23.214  1.00  0.00           H  
ATOM   2382  HG  SER B 188      22.095  50.402  22.086  1.00  0.00           H  
ATOM   2383  N   SER B 189      17.621  48.233  21.139  1.00  0.00           N  
ATOM   2384  CA  SER B 189      16.271  47.742  21.361  1.00  0.00           C  
ATOM   2385  C   SER B 189      16.099  46.527  20.503  1.00  0.00           C  
ATOM   2386  O   SER B 189      16.970  46.194  19.702  1.00  0.00           O  
ATOM   2387  CB  SER B 189      15.217  48.698  20.872  1.00  0.00           C  
ATOM   2388  OG  SER B 189      15.212  48.709  19.460  1.00  0.00           O  
ATOM   2389  H   SER B 189      18.044  48.056  20.242  1.00  0.00           H  
ATOM   2390  HA  SER B 189      16.131  47.480  22.410  1.00  0.00           H  
ATOM   2391 1HB  SER B 189      14.238  48.398  21.244  1.00  0.00           H  
ATOM   2392 2HB  SER B 189      15.423  49.698  21.246  1.00  0.00           H  
ATOM   2393  HG  SER B 189      14.574  49.389  19.195  1.00  0.00           H  
ATOM   2394  N   THR B 190      14.950  45.906  20.610  1.00  0.00           N  
ATOM   2395  CA  THR B 190      14.659  44.726  19.824  1.00  0.00           C  
ATOM   2396  C   THR B 190      13.619  44.998  18.723  1.00  0.00           C  
ATOM   2397  O   THR B 190      12.855  44.105  18.317  1.00  0.00           O  
ATOM   2398  CB  THR B 190      14.258  43.581  20.749  1.00  0.00           C  
ATOM   2399  OG1 THR B 190      13.154  43.987  21.557  1.00  0.00           O  
ATOM   2400  CG2 THR B 190      15.425  43.169  21.636  1.00  0.00           C  
ATOM   2401  H   THR B 190      14.265  46.241  21.270  1.00  0.00           H  
ATOM   2402  HA  THR B 190      15.573  44.421  19.332  1.00  0.00           H  
ATOM   2403  HB  THR B 190      13.966  42.754  20.145  1.00  0.00           H  
ATOM   2404  HG1 THR B 190      12.659  43.207  21.829  1.00  0.00           H  
ATOM   2405 1HG2 THR B 190      15.115  42.338  22.274  1.00  0.00           H  
ATOM   2406 2HG2 THR B 190      16.260  42.855  21.017  1.00  0.00           H  
ATOM   2407 3HG2 THR B 190      15.731  44.008  22.257  1.00  0.00           H  
ATOM   2408  N   LYS B 191      13.592  46.263  18.254  1.00  0.00           N  
ATOM   2409  CA  LYS B 191      12.696  46.659  17.169  1.00  0.00           C  
ATOM   2410  C   LYS B 191      13.304  47.725  16.244  1.00  0.00           C  
ATOM   2411  O   LYS B 191      13.797  48.769  16.682  1.00  0.00           O  
ATOM   2412  CB  LYS B 191      11.364  47.152  17.730  1.00  0.00           C  
ATOM   2413  CG  LYS B 191      10.281  47.518  16.691  1.00  0.00           C  
ATOM   2414  CD  LYS B 191       8.966  47.925  17.410  1.00  0.00           C  
ATOM   2415  CE  LYS B 191       7.841  48.307  16.443  1.00  0.00           C  
ATOM   2416  NZ  LYS B 191       6.622  48.747  17.176  1.00  0.00           N  
ATOM   2417  H   LYS B 191      14.228  46.960  18.648  1.00  0.00           H  
ATOM   2418  HA  LYS B 191      12.496  45.781  16.559  1.00  0.00           H  
ATOM   2419 1HB  LYS B 191      10.945  46.381  18.376  1.00  0.00           H  
ATOM   2420 2HB  LYS B 191      11.541  48.034  18.345  1.00  0.00           H  
ATOM   2421 1HG  LYS B 191      10.634  48.353  16.081  1.00  0.00           H  
ATOM   2422 2HG  LYS B 191      10.102  46.669  16.032  1.00  0.00           H  
ATOM   2423 1HD  LYS B 191       8.625  47.088  18.025  1.00  0.00           H  
ATOM   2424 2HD  LYS B 191       9.163  48.772  18.066  1.00  0.00           H  
ATOM   2425 1HE  LYS B 191       8.180  49.118  15.799  1.00  0.00           H  
ATOM   2426 2HE  LYS B 191       7.585  47.458  15.837  1.00  0.00           H  
ATOM   2427 1HZ  LYS B 191       5.867  49.017  16.532  1.00  0.00           H  
ATOM   2428 2HZ  LYS B 191       6.292  48.004  17.767  1.00  0.00           H  
ATOM   2429 3HZ  LYS B 191       6.850  49.548  17.744  1.00  0.00           H  
ATOM   2430  N   LEU B 192      13.224  47.442  14.955  1.00  0.00           N  
ATOM   2431  CA  LEU B 192      13.708  48.296  13.879  1.00  0.00           C  
ATOM   2432  C   LEU B 192      12.708  48.428  12.780  1.00  0.00           C  
ATOM   2433  O   LEU B 192      12.128  47.436  12.363  1.00  0.00           O  
ATOM   2434  CB  LEU B 192      14.982  47.735  13.263  1.00  0.00           C  
ATOM   2435  CG  LEU B 192      15.455  48.367  11.959  1.00  0.00           C  
ATOM   2436  CD1 LEU B 192      15.887  49.815  12.172  1.00  0.00           C  
ATOM   2437  CD2 LEU B 192      16.595  47.532  11.443  1.00  0.00           C  
ATOM   2438  H   LEU B 192      12.811  46.543  14.698  1.00  0.00           H  
ATOM   2439  HA  LEU B 192      13.910  49.286  14.285  1.00  0.00           H  
ATOM   2440 1HB  LEU B 192      15.751  47.896  13.940  1.00  0.00           H  
ATOM   2441 2HB  LEU B 192      14.877  46.671  13.117  1.00  0.00           H  
ATOM   2442  HG  LEU B 192      14.643  48.363  11.231  1.00  0.00           H  
ATOM   2443 1HD1 LEU B 192      16.215  50.232  11.220  1.00  0.00           H  
ATOM   2444 2HD1 LEU B 192      15.057  50.402  12.546  1.00  0.00           H  
ATOM   2445 3HD1 LEU B 192      16.694  49.858  12.876  1.00  0.00           H  
ATOM   2446 1HD2 LEU B 192      16.959  47.931  10.511  1.00  0.00           H  
ATOM   2447 2HD2 LEU B 192      17.403  47.531  12.172  1.00  0.00           H  
ATOM   2448 3HD2 LEU B 192      16.236  46.521  11.290  1.00  0.00           H  
ATOM   2449  N   THR B 193      12.471  49.640  12.326  1.00  0.00           N  
ATOM   2450  CA  THR B 193      11.601  49.764  11.185  1.00  0.00           C  
ATOM   2451  C   THR B 193      12.385  50.279  10.004  1.00  0.00           C  
ATOM   2452  O   THR B 193      13.115  51.266  10.111  1.00  0.00           O  
ATOM   2453  CB  THR B 193      10.414  50.679  11.473  1.00  0.00           C  
ATOM   2454  OG1 THR B 193       9.673  50.146  12.563  1.00  0.00           O  
ATOM   2455  CG2 THR B 193       9.511  50.758  10.254  1.00  0.00           C  
ATOM   2456  H   THR B 193      12.926  50.448  12.725  1.00  0.00           H  
ATOM   2457  HA  THR B 193      11.212  48.785  10.919  1.00  0.00           H  
ATOM   2458  HB  THR B 193      10.768  51.676  11.729  1.00  0.00           H  
ATOM   2459  HG1 THR B 193       9.058  50.811  12.874  1.00  0.00           H  
ATOM   2460 1HG2 THR B 193       8.659  51.400  10.471  1.00  0.00           H  
ATOM   2461 2HG2 THR B 193      10.060  51.167   9.410  1.00  0.00           H  
ATOM   2462 3HG2 THR B 193       9.153  49.760   9.999  1.00  0.00           H  
ATOM   2463  N   LEU B 194      12.234  49.587   8.887  1.00  0.00           N  
ATOM   2464  CA  LEU B 194      12.837  49.982   7.636  1.00  0.00           C  
ATOM   2465  C   LEU B 194      11.729  50.523   6.765  1.00  0.00           C  
ATOM   2466  O   LEU B 194      10.640  49.962   6.724  1.00  0.00           O  
ATOM   2467  CB  LEU B 194      13.504  48.782   6.980  1.00  0.00           C  
ATOM   2468  CG  LEU B 194      14.593  48.132   7.800  1.00  0.00           C  
ATOM   2469  CD1 LEU B 194      15.043  46.846   7.120  1.00  0.00           C  
ATOM   2470  CD2 LEU B 194      15.760  49.124   7.932  1.00  0.00           C  
ATOM   2471  H   LEU B 194      11.631  48.766   8.908  1.00  0.00           H  
ATOM   2472  HA  LEU B 194      13.573  50.765   7.812  1.00  0.00           H  
ATOM   2473 1HB  LEU B 194      12.745  48.034   6.794  1.00  0.00           H  
ATOM   2474 2HB  LEU B 194      13.927  49.092   6.026  1.00  0.00           H  
ATOM   2475  HG  LEU B 194      14.209  47.876   8.789  1.00  0.00           H  
ATOM   2476 1HD1 LEU B 194      15.826  46.375   7.714  1.00  0.00           H  
ATOM   2477 2HD1 LEU B 194      14.194  46.167   7.037  1.00  0.00           H  
ATOM   2478 3HD1 LEU B 194      15.429  47.074   6.127  1.00  0.00           H  
ATOM   2479 1HD2 LEU B 194      16.559  48.682   8.507  1.00  0.00           H  
ATOM   2480 2HD2 LEU B 194      16.136  49.375   6.940  1.00  0.00           H  
ATOM   2481 3HD2 LEU B 194      15.410  50.033   8.429  1.00  0.00           H  
ATOM   2482  N   LEU B 195      11.971  51.595   6.042  1.00  0.00           N  
ATOM   2483  CA  LEU B 195      10.901  52.115   5.202  1.00  0.00           C  
ATOM   2484  C   LEU B 195      10.946  51.425   3.874  1.00  0.00           C  
ATOM   2485  O   LEU B 195      12.030  51.111   3.402  1.00  0.00           O  
ATOM   2486  CB  LEU B 195      11.043  53.606   5.018  1.00  0.00           C  
ATOM   2487  CG  LEU B 195      11.094  54.368   6.281  1.00  0.00           C  
ATOM   2488  CD1 LEU B 195      11.354  55.806   5.949  1.00  0.00           C  
ATOM   2489  CD2 LEU B 195       9.788  54.156   7.051  1.00  0.00           C  
ATOM   2490  H   LEU B 195      12.870  52.050   6.078  1.00  0.00           H  
ATOM   2491  HA  LEU B 195       9.940  51.908   5.670  1.00  0.00           H  
ATOM   2492 1HB  LEU B 195      11.940  53.808   4.466  1.00  0.00           H  
ATOM   2493 2HB  LEU B 195      10.190  53.966   4.447  1.00  0.00           H  
ATOM   2494  HG  LEU B 195      11.925  54.014   6.891  1.00  0.00           H  
ATOM   2495 1HD1 LEU B 195      11.412  56.387   6.869  1.00  0.00           H  
ATOM   2496 2HD1 LEU B 195      12.288  55.890   5.405  1.00  0.00           H  
ATOM   2497 3HD1 LEU B 195      10.541  56.185   5.332  1.00  0.00           H  
ATOM   2498 1HD2 LEU B 195       9.819  54.709   7.988  1.00  0.00           H  
ATOM   2499 2HD2 LEU B 195       8.942  54.502   6.452  1.00  0.00           H  
ATOM   2500 3HD2 LEU B 195       9.664  53.093   7.266  1.00  0.00           H  
ATOM   2501  N   GLN B 196       9.803  51.253   3.217  1.00  0.00           N  
ATOM   2502  CA  GLN B 196       9.806  50.612   1.909  1.00  0.00           C  
ATOM   2503  C   GLN B 196      10.718  51.324   0.928  1.00  0.00           C  
ATOM   2504  O   GLN B 196      11.386  50.698   0.116  1.00  0.00           O  
ATOM   2505  CB  GLN B 196       8.386  50.540   1.381  1.00  0.00           C  
ATOM   2506  CG  GLN B 196       8.216  49.821   0.089  1.00  0.00           C  
ATOM   2507  CD  GLN B 196       6.748  49.753  -0.282  1.00  0.00           C  
ATOM   2508  OE1 GLN B 196       5.876  49.969   0.594  1.00  0.00           O  
ATOM   2509  NE2 GLN B 196       6.465  49.463  -1.551  1.00  0.00           N  
ATOM   2510  H   GLN B 196       8.904  51.531   3.621  1.00  0.00           H  
ATOM   2511  HA  GLN B 196      10.190  49.611   2.024  1.00  0.00           H  
ATOM   2512 1HB  GLN B 196       7.761  50.037   2.117  1.00  0.00           H  
ATOM   2513 2HB  GLN B 196       7.991  51.550   1.263  1.00  0.00           H  
ATOM   2514 1HG  GLN B 196       8.755  50.360  -0.691  1.00  0.00           H  
ATOM   2515 2HG  GLN B 196       8.598  48.807   0.182  1.00  0.00           H  
ATOM   2516 1HE2 GLN B 196       5.513  49.401  -1.861  1.00  0.00           H  
ATOM   2517 2HE2 GLN B 196       7.206  49.301  -2.206  1.00  0.00           H  
ATOM   2518  N   ARG B 197      10.788  52.640   1.025  1.00  0.00           N  
ATOM   2519  CA  ARG B 197      11.618  53.422   0.129  1.00  0.00           C  
ATOM   2520  C   ARG B 197      13.127  53.188   0.309  1.00  0.00           C  
ATOM   2521  O   ARG B 197      13.920  53.604  -0.535  1.00  0.00           O  
ATOM   2522  CB  ARG B 197      11.332  54.902   0.297  1.00  0.00           C  
ATOM   2523  CG  ARG B 197      11.778  55.527   1.628  1.00  0.00           C  
ATOM   2524  CD  ARG B 197      11.485  56.994   1.635  1.00  0.00           C  
ATOM   2525  NE  ARG B 197      11.772  57.636   2.908  1.00  0.00           N  
ATOM   2526  CZ  ARG B 197      12.995  58.068   3.279  1.00  0.00           C  
ATOM   2527  NH1 ARG B 197      14.024  57.881   2.478  1.00  0.00           N  
ATOM   2528  NH2 ARG B 197      13.167  58.687   4.438  1.00  0.00           N  
ATOM   2529  H   ARG B 197      10.233  53.107   1.728  1.00  0.00           H  
ATOM   2530  HA  ARG B 197      11.356  53.143  -0.892  1.00  0.00           H  
ATOM   2531 1HB  ARG B 197      11.822  55.454  -0.502  1.00  0.00           H  
ATOM   2532 2HB  ARG B 197      10.260  55.071   0.200  1.00  0.00           H  
ATOM   2533 1HG  ARG B 197      11.237  55.062   2.442  1.00  0.00           H  
ATOM   2534 2HG  ARG B 197      12.849  55.381   1.769  1.00  0.00           H  
ATOM   2535 1HD  ARG B 197      12.086  57.480   0.869  1.00  0.00           H  
ATOM   2536 2HD  ARG B 197      10.428  57.146   1.413  1.00  0.00           H  
ATOM   2537  HE  ARG B 197      11.000  57.798   3.541  1.00  0.00           H  
ATOM   2538 1HH1 ARG B 197      13.896  57.410   1.592  1.00  0.00           H  
ATOM   2539 2HH1 ARG B 197      14.942  58.208   2.749  1.00  0.00           H  
ATOM   2540 1HH2 ARG B 197      12.382  58.867   5.051  1.00  0.00           H  
ATOM   2541 2HH2 ARG B 197      14.087  59.013   4.698  1.00  0.00           H  
ATOM   2542  N   LYS B 198      13.541  52.569   1.412  1.00  0.00           N  
ATOM   2543  CA  LYS B 198      14.956  52.346   1.665  1.00  0.00           C  
ATOM   2544  C   LYS B 198      15.484  51.046   1.079  1.00  0.00           C  
ATOM   2545  O   LYS B 198      16.685  50.777   1.162  1.00  0.00           O  
ATOM   2546  CB  LYS B 198      15.256  52.364   3.163  1.00  0.00           C  
ATOM   2547  CG  LYS B 198      15.114  53.715   3.823  1.00  0.00           C  
ATOM   2548  CD  LYS B 198      15.546  53.652   5.287  1.00  0.00           C  
ATOM   2549  CE  LYS B 198      15.509  55.028   5.937  1.00  0.00           C  
ATOM   2550  NZ  LYS B 198      15.972  54.990   7.362  1.00  0.00           N  
ATOM   2551  H   LYS B 198      12.869  52.200   2.080  1.00  0.00           H  
ATOM   2552  HA  LYS B 198      15.513  53.159   1.201  1.00  0.00           H  
ATOM   2553 1HB  LYS B 198      14.574  51.676   3.668  1.00  0.00           H  
ATOM   2554 2HB  LYS B 198      16.268  52.005   3.334  1.00  0.00           H  
ATOM   2555 1HG  LYS B 198      15.739  54.437   3.298  1.00  0.00           H  
ATOM   2556 2HG  LYS B 198      14.090  54.044   3.755  1.00  0.00           H  
ATOM   2557 1HD  LYS B 198      14.878  52.986   5.836  1.00  0.00           H  
ATOM   2558 2HD  LYS B 198      16.557  53.254   5.354  1.00  0.00           H  
ATOM   2559 1HE  LYS B 198      16.151  55.703   5.374  1.00  0.00           H  
ATOM   2560 2HE  LYS B 198      14.493  55.402   5.909  1.00  0.00           H  
ATOM   2561 1HZ  LYS B 198      15.931  55.921   7.753  1.00  0.00           H  
ATOM   2562 2HZ  LYS B 198      15.376  54.376   7.900  1.00  0.00           H  
ATOM   2563 3HZ  LYS B 198      16.926  54.654   7.400  1.00  0.00           H  
ATOM   2564  N   LEU B 199      14.613  50.228   0.496  1.00  0.00           N  
ATOM   2565  CA  LEU B 199      15.063  48.940  -0.027  1.00  0.00           C  
ATOM   2566  C   LEU B 199      14.370  48.640  -1.356  1.00  0.00           C  
ATOM   2567  O   LEU B 199      13.352  49.236  -1.689  1.00  0.00           O  
ATOM   2568  CB  LEU B 199      14.919  47.853   1.077  1.00  0.00           C  
ATOM   2569  CG  LEU B 199      13.512  47.417   1.534  1.00  0.00           C  
ATOM   2570  CD1 LEU B 199      13.581  46.032   2.199  1.00  0.00           C  
ATOM   2571  CD2 LEU B 199      13.005  48.403   2.508  1.00  0.00           C  
ATOM   2572  H   LEU B 199      13.625  50.488   0.420  1.00  0.00           H  
ATOM   2573  HA  LEU B 199      16.127  49.011  -0.244  1.00  0.00           H  
ATOM   2574 1HB  LEU B 199      15.419  46.977   0.747  1.00  0.00           H  
ATOM   2575 2HB  LEU B 199      15.439  48.210   1.964  1.00  0.00           H  
ATOM   2576  HG  LEU B 199      12.843  47.365   0.672  1.00  0.00           H  
ATOM   2577 1HD1 LEU B 199      12.582  45.741   2.525  1.00  0.00           H  
ATOM   2578 2HD1 LEU B 199      13.956  45.302   1.487  1.00  0.00           H  
ATOM   2579 3HD1 LEU B 199      14.246  46.076   3.060  1.00  0.00           H  
ATOM   2580 1HD2 LEU B 199      12.023  48.114   2.841  1.00  0.00           H  
ATOM   2581 2HD2 LEU B 199      13.672  48.457   3.366  1.00  0.00           H  
ATOM   2582 3HD2 LEU B 199      12.957  49.372   2.026  1.00  0.00           H  
ATOM   2583  N   GLN B 200      14.961  47.774  -2.167  1.00  0.00           N  
ATOM   2584  CA  GLN B 200      14.437  47.601  -3.522  1.00  0.00           C  
ATOM   2585  C   GLN B 200      13.026  47.007  -3.575  1.00  0.00           C  
ATOM   2586  O   GLN B 200      12.683  46.162  -2.743  1.00  0.00           O  
ATOM   2587  CB  GLN B 200      15.386  46.738  -4.368  1.00  0.00           C  
ATOM   2588  CG  GLN B 200      16.750  47.376  -4.647  1.00  0.00           C  
ATOM   2589  CD  GLN B 200      16.673  48.684  -5.419  1.00  0.00           C  
ATOM   2590  OE1 GLN B 200      16.022  48.776  -6.470  1.00  0.00           O  
ATOM   2591  NE2 GLN B 200      17.345  49.712  -4.903  1.00  0.00           N  
ATOM   2592  H   GLN B 200      15.772  47.247  -1.849  1.00  0.00           H  
ATOM   2593  HA  GLN B 200      14.436  48.593  -3.954  1.00  0.00           H  
ATOM   2594 1HB  GLN B 200      15.579  45.805  -3.841  1.00  0.00           H  
ATOM   2595 2HB  GLN B 200      14.910  46.480  -5.317  1.00  0.00           H  
ATOM   2596 1HG  GLN B 200      17.249  47.564  -3.699  1.00  0.00           H  
ATOM   2597 2HG  GLN B 200      17.336  46.686  -5.242  1.00  0.00           H  
ATOM   2598 1HE2 GLN B 200      17.339  50.600  -5.365  1.00  0.00           H  
ATOM   2599 2HE2 GLN B 200      17.860  49.595  -4.053  1.00  0.00           H  
ATOM   2600  N   PRO B 201      12.175  47.468  -4.525  1.00  0.00           N  
ATOM   2601  CA  PRO B 201      10.841  46.972  -4.808  1.00  0.00           C  
ATOM   2602  C   PRO B 201      10.960  45.638  -5.487  1.00  0.00           C  
ATOM   2603  O   PRO B 201      11.994  45.347  -6.090  1.00  0.00           O  
ATOM   2604  CB  PRO B 201      10.260  48.029  -5.726  1.00  0.00           C  
ATOM   2605  CG  PRO B 201      11.453  48.576  -6.460  1.00  0.00           C  
ATOM   2606  CD  PRO B 201      12.591  48.548  -5.461  1.00  0.00           C  
ATOM   2607  HA  PRO B 201      10.267  46.889  -3.873  1.00  0.00           H  
ATOM   2608 1HB  PRO B 201       9.511  47.569  -6.387  1.00  0.00           H  
ATOM   2609 2HB  PRO B 201       9.736  48.786  -5.126  1.00  0.00           H  
ATOM   2610 1HG  PRO B 201      11.660  47.952  -7.342  1.00  0.00           H  
ATOM   2611 2HG  PRO B 201      11.236  49.587  -6.833  1.00  0.00           H  
ATOM   2612 1HD  PRO B 201      13.511  48.296  -6.007  1.00  0.00           H  
ATOM   2613 2HD  PRO B 201      12.654  49.515  -4.928  1.00  0.00           H  
ATOM   2614  N   ALA B 202       9.915  44.833  -5.383  1.00  0.00           N  
ATOM   2615  CA  ALA B 202       9.871  43.496  -5.961  1.00  0.00           C  
ATOM   2616  C   ALA B 202      11.199  42.790  -5.762  1.00  0.00           C  
ATOM   2617  O   ALA B 202      11.793  42.280  -6.716  1.00  0.00           O  
ATOM   2618  CB  ALA B 202       9.541  43.574  -7.437  1.00  0.00           C  
ATOM   2619  H   ALA B 202       9.085  45.162  -4.903  1.00  0.00           H  
ATOM   2620  HA  ALA B 202       9.103  42.924  -5.435  1.00  0.00           H  
ATOM   2621 1HB  ALA B 202       9.501  42.575  -7.853  1.00  0.00           H  
ATOM   2622 2HB  ALA B 202       8.577  44.066  -7.563  1.00  0.00           H  
ATOM   2623 3HB  ALA B 202      10.315  44.149  -7.947  1.00  0.00           H  
ATOM   2624  N   ALA B 203      11.643  42.708  -4.513  1.00  0.00           N  
ATOM   2625  CA  ALA B 203      12.940  42.141  -4.235  1.00  0.00           C  
ATOM   2626  C   ALA B 203      12.891  41.258  -3.030  1.00  0.00           C  
ATOM   2627  O   ALA B 203      12.159  41.492  -2.067  1.00  0.00           O  
ATOM   2628  CB  ALA B 203      13.945  43.248  -4.006  1.00  0.00           C  
ATOM   2629  H   ALA B 203      11.107  43.134  -3.762  1.00  0.00           H  
ATOM   2630  HA  ALA B 203      13.247  41.536  -5.087  1.00  0.00           H  
ATOM   2631 1HB  ALA B 203      14.918  42.819  -3.803  1.00  0.00           H  
ATOM   2632 2HB  ALA B 203      13.997  43.882  -4.893  1.00  0.00           H  
ATOM   2633 3HB  ALA B 203      13.622  43.835  -3.160  1.00  0.00           H  
ATOM   2634  N   MET B 204      13.681  40.213  -3.086  1.00  0.00           N  
ATOM   2635  CA  MET B 204      13.719  39.289  -1.993  1.00  0.00           C  
ATOM   2636  C   MET B 204      14.936  39.585  -1.161  1.00  0.00           C  
ATOM   2637  O   MET B 204      16.041  39.743  -1.694  1.00  0.00           O  
ATOM   2638  CB  MET B 204      13.666  37.884  -2.566  1.00  0.00           C  
ATOM   2639  CG  MET B 204      13.635  36.785  -1.594  1.00  0.00           C  
ATOM   2640  SD  MET B 204      13.463  35.202  -2.442  1.00  0.00           S  
ATOM   2641  CE  MET B 204      11.668  35.199  -2.839  1.00  0.00           C  
ATOM   2642  H   MET B 204      14.261  40.050  -3.899  1.00  0.00           H  
ATOM   2643  HA  MET B 204      12.850  39.433  -1.363  1.00  0.00           H  
ATOM   2644 1HB  MET B 204      12.781  37.783  -3.188  1.00  0.00           H  
ATOM   2645 2HB  MET B 204      14.529  37.722  -3.212  1.00  0.00           H  
ATOM   2646 1HG  MET B 204      14.556  36.777  -1.007  1.00  0.00           H  
ATOM   2647 2HG  MET B 204      12.800  36.930  -0.924  1.00  0.00           H  
ATOM   2648 1HE  MET B 204      11.412  34.283  -3.375  1.00  0.00           H  
ATOM   2649 2HE  MET B 204      11.082  35.260  -1.926  1.00  0.00           H  
ATOM   2650 3HE  MET B 204      11.440  36.051  -3.478  1.00  0.00           H  
ATOM   2651  N   TYR B 205      14.705  39.725   0.139  1.00  0.00           N  
ATOM   2652  CA  TYR B 205      15.740  40.032   1.109  1.00  0.00           C  
ATOM   2653  C   TYR B 205      15.967  38.970   2.149  1.00  0.00           C  
ATOM   2654  O   TYR B 205      15.040  38.281   2.591  1.00  0.00           O  
ATOM   2655  CB  TYR B 205      15.471  41.360   1.808  1.00  0.00           C  
ATOM   2656  CG  TYR B 205      15.782  42.580   0.990  1.00  0.00           C  
ATOM   2657  CD1 TYR B 205      14.921  43.108   0.029  1.00  0.00           C  
ATOM   2658  CD2 TYR B 205      16.991  43.190   1.238  1.00  0.00           C  
ATOM   2659  CE1 TYR B 205      15.312  44.263  -0.677  1.00  0.00           C  
ATOM   2660  CE2 TYR B 205      17.374  44.309   0.550  1.00  0.00           C  
ATOM   2661  CZ  TYR B 205      16.555  44.853  -0.405  1.00  0.00           C  
ATOM   2662  OH  TYR B 205      16.975  45.996  -1.074  1.00  0.00           O  
ATOM   2663  H   TYR B 205      13.754  39.592   0.477  1.00  0.00           H  
ATOM   2664  HA  TYR B 205      16.681  40.137   0.569  1.00  0.00           H  
ATOM   2665 1HB  TYR B 205      14.416  41.400   2.088  1.00  0.00           H  
ATOM   2666 2HB  TYR B 205      16.058  41.409   2.726  1.00  0.00           H  
ATOM   2667  HD1 TYR B 205      13.958  42.635  -0.170  1.00  0.00           H  
ATOM   2668  HD2 TYR B 205      17.650  42.770   1.996  1.00  0.00           H  
ATOM   2669  HE1 TYR B 205      14.651  44.695  -1.427  1.00  0.00           H  
ATOM   2670  HE2 TYR B 205      18.339  44.770   0.764  1.00  0.00           H  
ATOM   2671  HH  TYR B 205      17.881  46.201  -0.813  1.00  0.00           H  
ATOM   2672  N   GLU B 206      17.224  38.895   2.562  1.00  0.00           N  
ATOM   2673  CA  GLU B 206      17.662  38.056   3.662  1.00  0.00           C  
ATOM   2674  C   GLU B 206      18.024  38.943   4.828  1.00  0.00           C  
ATOM   2675  O   GLU B 206      18.809  39.883   4.659  1.00  0.00           O  
ATOM   2676  CB  GLU B 206      18.895  37.245   3.283  1.00  0.00           C  
ATOM   2677  CG  GLU B 206      19.357  36.329   4.385  1.00  0.00           C  
ATOM   2678  CD  GLU B 206      20.466  35.414   4.011  1.00  0.00           C  
ATOM   2679  OE1 GLU B 206      20.834  35.395   2.864  1.00  0.00           O  
ATOM   2680  OE2 GLU B 206      20.963  34.717   4.887  1.00  0.00           O  
ATOM   2681  H   GLU B 206      17.913  39.490   2.097  1.00  0.00           H  
ATOM   2682  HA  GLU B 206      16.851  37.390   3.963  1.00  0.00           H  
ATOM   2683 1HB  GLU B 206      18.689  36.661   2.396  1.00  0.00           H  
ATOM   2684 2HB  GLU B 206      19.714  37.926   3.045  1.00  0.00           H  
ATOM   2685 1HG  GLU B 206      19.682  36.933   5.231  1.00  0.00           H  
ATOM   2686 2HG  GLU B 206      18.504  35.744   4.703  1.00  0.00           H  
ATOM   2687  N   ILE B 207      17.491  38.651   6.011  1.00  0.00           N  
ATOM   2688  CA  ILE B 207      17.834  39.470   7.165  1.00  0.00           C  
ATOM   2689  C   ILE B 207      18.177  38.615   8.349  1.00  0.00           C  
ATOM   2690  O   ILE B 207      17.575  37.560   8.568  1.00  0.00           O  
ATOM   2691  CB  ILE B 207      16.693  40.437   7.499  1.00  0.00           C  
ATOM   2692  CG1 ILE B 207      17.064  41.361   8.597  1.00  0.00           C  
ATOM   2693  CG2 ILE B 207      15.479  39.657   7.908  1.00  0.00           C  
ATOM   2694  CD1 ILE B 207      16.151  42.571   8.632  1.00  0.00           C  
ATOM   2695  H   ILE B 207      16.819  37.889   6.098  1.00  0.00           H  
ATOM   2696  HA  ILE B 207      18.707  40.057   6.921  1.00  0.00           H  
ATOM   2697  HB  ILE B 207      16.470  41.044   6.626  1.00  0.00           H  
ATOM   2698 1HG1 ILE B 207      16.985  40.837   9.548  1.00  0.00           H  
ATOM   2699 2HG1 ILE B 207      18.078  41.690   8.478  1.00  0.00           H  
ATOM   2700 1HG2 ILE B 207      14.678  40.336   8.141  1.00  0.00           H  
ATOM   2701 2HG2 ILE B 207      15.180  39.015   7.102  1.00  0.00           H  
ATOM   2702 3HG2 ILE B 207      15.712  39.067   8.775  1.00  0.00           H  
ATOM   2703 1HD1 ILE B 207      16.428  43.225   9.436  1.00  0.00           H  
ATOM   2704 2HD1 ILE B 207      16.238  43.108   7.689  1.00  0.00           H  
ATOM   2705 3HD1 ILE B 207      15.121  42.248   8.774  1.00  0.00           H  
ATOM   2706  N   LYS B 208      19.166  39.059   9.110  1.00  0.00           N  
ATOM   2707  CA  LYS B 208      19.606  38.351  10.308  1.00  0.00           C  
ATOM   2708  C   LYS B 208      20.105  39.302  11.378  1.00  0.00           C  
ATOM   2709  O   LYS B 208      20.453  40.440  11.077  1.00  0.00           O  
ATOM   2710  CB  LYS B 208      20.662  37.332   9.915  1.00  0.00           C  
ATOM   2711  CG  LYS B 208      21.883  37.905   9.226  1.00  0.00           C  
ATOM   2712  CD  LYS B 208      22.831  36.766   8.830  1.00  0.00           C  
ATOM   2713  CE  LYS B 208      24.154  37.256   8.269  1.00  0.00           C  
ATOM   2714  NZ  LYS B 208      25.016  36.112   7.793  1.00  0.00           N  
ATOM   2715  H   LYS B 208      19.632  39.921   8.831  1.00  0.00           H  
ATOM   2716  HA  LYS B 208      18.767  37.801  10.717  1.00  0.00           H  
ATOM   2717 1HB  LYS B 208      20.994  36.797  10.810  1.00  0.00           H  
ATOM   2718 2HB  LYS B 208      20.224  36.595   9.242  1.00  0.00           H  
ATOM   2719 1HG  LYS B 208      21.561  38.426   8.324  1.00  0.00           H  
ATOM   2720 2HG  LYS B 208      22.364  38.617   9.847  1.00  0.00           H  
ATOM   2721 1HD  LYS B 208      23.031  36.145   9.699  1.00  0.00           H  
ATOM   2722 2HD  LYS B 208      22.340  36.142   8.075  1.00  0.00           H  
ATOM   2723 1HE  LYS B 208      23.972  37.918   7.466  1.00  0.00           H  
ATOM   2724 2HE  LYS B 208      24.674  37.797   9.017  1.00  0.00           H  
ATOM   2725 1HZ  LYS B 208      25.883  36.481   7.427  1.00  0.00           H  
ATOM   2726 2HZ  LYS B 208      25.216  35.480   8.558  1.00  0.00           H  
ATOM   2727 3HZ  LYS B 208      24.530  35.600   7.069  1.00  0.00           H  
ATOM   2728  N   VAL B 209      20.117  38.863  12.637  1.00  0.00           N  
ATOM   2729  CA  VAL B 209      20.624  39.752  13.688  1.00  0.00           C  
ATOM   2730  C   VAL B 209      21.651  39.080  14.588  1.00  0.00           C  
ATOM   2731  O   VAL B 209      21.675  37.853  14.739  1.00  0.00           O  
ATOM   2732  CB  VAL B 209      19.473  40.247  14.596  1.00  0.00           C  
ATOM   2733  CG1 VAL B 209      18.455  41.052  13.857  1.00  0.00           C  
ATOM   2734  CG2 VAL B 209      18.817  39.129  15.127  1.00  0.00           C  
ATOM   2735  H   VAL B 209      19.788  37.923  12.860  1.00  0.00           H  
ATOM   2736  HA  VAL B 209      21.094  40.607  13.214  1.00  0.00           H  
ATOM   2737  HB  VAL B 209      19.899  40.865  15.395  1.00  0.00           H  
ATOM   2738 1HG1 VAL B 209      17.677  41.372  14.542  1.00  0.00           H  
ATOM   2739 2HG1 VAL B 209      18.923  41.881  13.439  1.00  0.00           H  
ATOM   2740 3HG1 VAL B 209      18.015  40.455  13.064  1.00  0.00           H  
ATOM   2741 1HG2 VAL B 209      18.021  39.450  15.798  1.00  0.00           H  
ATOM   2742 2HG2 VAL B 209      18.397  38.533  14.317  1.00  0.00           H  
ATOM   2743 3HG2 VAL B 209      19.553  38.560  15.646  1.00  0.00           H  
ATOM   2744  N   ARG B 210      22.464  39.894  15.247  1.00  0.00           N  
ATOM   2745  CA  ARG B 210      23.417  39.392  16.242  1.00  0.00           C  
ATOM   2746  C   ARG B 210      23.627  40.400  17.378  1.00  0.00           C  
ATOM   2747  O   ARG B 210      23.252  41.568  17.247  1.00  0.00           O  
ATOM   2748  CB  ARG B 210      24.734  39.051  15.609  1.00  0.00           C  
ATOM   2749  CG  ARG B 210      25.390  40.185  15.032  1.00  0.00           C  
ATOM   2750  CD  ARG B 210      26.716  39.843  14.513  1.00  0.00           C  
ATOM   2751  NE  ARG B 210      27.353  40.993  13.895  1.00  0.00           N  
ATOM   2752  CZ  ARG B 210      28.595  41.050  13.444  1.00  0.00           C  
ATOM   2753  NH1 ARG B 210      29.412  40.012  13.526  1.00  0.00           N  
ATOM   2754  NH2 ARG B 210      28.965  42.195  12.905  1.00  0.00           N  
ATOM   2755  H   ARG B 210      22.437  40.885  15.002  1.00  0.00           H  
ATOM   2756  HA  ARG B 210      23.016  38.475  16.672  1.00  0.00           H  
ATOM   2757 1HB  ARG B 210      25.404  38.633  16.360  1.00  0.00           H  
ATOM   2758 2HB  ARG B 210      24.605  38.300  14.846  1.00  0.00           H  
ATOM   2759 1HG  ARG B 210      24.782  40.593  14.243  1.00  0.00           H  
ATOM   2760 2HG  ARG B 210      25.488  40.920  15.792  1.00  0.00           H  
ATOM   2761 1HD  ARG B 210      27.325  39.523  15.329  1.00  0.00           H  
ATOM   2762 2HD  ARG B 210      26.653  39.045  13.807  1.00  0.00           H  
ATOM   2763  HE  ARG B 210      26.801  41.858  13.749  1.00  0.00           H  
ATOM   2764 1HH1 ARG B 210      29.089  39.149  13.944  1.00  0.00           H  
ATOM   2765 2HH1 ARG B 210      30.356  40.083  13.176  1.00  0.00           H  
ATOM   2766 1HH2 ARG B 210      28.253  42.953  12.854  1.00  0.00           H  
ATOM   2767 2HH2 ARG B 210      29.896  42.322  12.541  1.00  0.00           H  
ATOM   2768  N   SER B 211      24.218  39.962  18.504  1.00  0.00           N  
ATOM   2769  CA  SER B 211      24.376  40.875  19.649  1.00  0.00           C  
ATOM   2770  C   SER B 211      25.772  40.941  20.275  1.00  0.00           C  
ATOM   2771  O   SER B 211      26.555  39.996  20.170  1.00  0.00           O  
ATOM   2772  CB  SER B 211      23.441  40.443  20.730  1.00  0.00           C  
ATOM   2773  OG  SER B 211      22.118  40.406  20.277  1.00  0.00           O  
ATOM   2774  H   SER B 211      24.515  38.998  18.575  1.00  0.00           H  
ATOM   2775  HA  SER B 211      24.113  41.880  19.325  1.00  0.00           H  
ATOM   2776 1HB  SER B 211      23.735  39.461  21.097  1.00  0.00           H  
ATOM   2777 2HB  SER B 211      23.532  41.142  21.541  1.00  0.00           H  
ATOM   2778  HG  SER B 211      21.776  41.313  20.296  1.00  0.00           H  
ATOM   2779  N   ILE B 212      26.056  42.050  20.978  1.00  0.00           N  
ATOM   2780  CA  ILE B 212      27.332  42.214  21.698  1.00  0.00           C  
ATOM   2781  C   ILE B 212      27.105  42.951  23.044  1.00  0.00           C  
ATOM   2782  O   ILE B 212      26.219  43.802  23.112  1.00  0.00           O  
ATOM   2783  CB  ILE B 212      28.287  42.996  20.803  1.00  0.00           C  
ATOM   2784  CG1 ILE B 212      29.669  43.016  21.348  1.00  0.00           C  
ATOM   2785  CG2 ILE B 212      27.753  44.389  20.658  1.00  0.00           C  
ATOM   2786  CD1 ILE B 212      30.672  43.395  20.356  1.00  0.00           C  
ATOM   2787  H   ILE B 212      25.373  42.811  20.967  1.00  0.00           H  
ATOM   2788  HA  ILE B 212      27.753  41.232  21.854  1.00  0.00           H  
ATOM   2789  HB  ILE B 212      28.343  42.522  19.850  1.00  0.00           H  
ATOM   2790 1HG1 ILE B 212      29.722  43.718  22.183  1.00  0.00           H  
ATOM   2791 2HG1 ILE B 212      29.932  42.027  21.689  1.00  0.00           H  
ATOM   2792 1HG2 ILE B 212      28.404  44.959  20.004  1.00  0.00           H  
ATOM   2793 2HG2 ILE B 212      26.756  44.348  20.231  1.00  0.00           H  
ATOM   2794 3HG2 ILE B 212      27.714  44.863  21.642  1.00  0.00           H  
ATOM   2795 1HD1 ILE B 212      31.662  43.375  20.823  1.00  0.00           H  
ATOM   2796 2HD1 ILE B 212      30.645  42.682  19.530  1.00  0.00           H  
ATOM   2797 3HD1 ILE B 212      30.459  44.394  19.986  1.00  0.00           H  
ATOM   2798  N   PRO B 213      27.821  42.655  24.153  1.00  0.00           N  
ATOM   2799  CA  PRO B 213      27.652  43.340  25.416  1.00  0.00           C  
ATOM   2800  C   PRO B 213      27.951  44.803  25.231  1.00  0.00           C  
ATOM   2801  O   PRO B 213      28.922  45.137  24.544  1.00  0.00           O  
ATOM   2802  CB  PRO B 213      28.711  42.688  26.304  1.00  0.00           C  
ATOM   2803  CG  PRO B 213      28.961  41.358  25.683  1.00  0.00           C  
ATOM   2804  CD  PRO B 213      28.859  41.617  24.212  1.00  0.00           C  
ATOM   2805  HA  PRO B 213      26.648  43.196  25.820  1.00  0.00           H  
ATOM   2806 1HB  PRO B 213      29.601  43.317  26.328  1.00  0.00           H  
ATOM   2807 2HB  PRO B 213      28.341  42.620  27.335  1.00  0.00           H  
ATOM   2808 1HG  PRO B 213      29.966  41.021  25.938  1.00  0.00           H  
ATOM   2809 2HG  PRO B 213      28.263  40.605  26.058  1.00  0.00           H  
ATOM   2810 1HD  PRO B 213      29.822  42.030  23.920  1.00  0.00           H  
ATOM   2811 2HD  PRO B 213      28.633  40.730  23.681  1.00  0.00           H  
ATOM   2812  N   ASP B 214      27.191  45.671  25.893  1.00  0.00           N  
ATOM   2813  CA  ASP B 214      27.503  47.087  25.791  1.00  0.00           C  
ATOM   2814  C   ASP B 214      27.234  47.920  27.044  1.00  0.00           C  
ATOM   2815  O   ASP B 214      26.539  48.939  26.966  1.00  0.00           O  
ATOM   2816  CB  ASP B 214      26.715  47.702  24.623  1.00  0.00           C  
ATOM   2817  CG  ASP B 214      27.211  49.115  24.223  1.00  0.00           C  
ATOM   2818  OD1 ASP B 214      28.359  49.432  24.522  1.00  0.00           O  
ATOM   2819  OD2 ASP B 214      26.426  49.873  23.658  1.00  0.00           O  
ATOM   2820  H   ASP B 214      26.373  45.351  26.415  1.00  0.00           H  
ATOM   2821  HA  ASP B 214      28.565  47.170  25.570  1.00  0.00           H  
ATOM   2822 1HB  ASP B 214      26.795  47.047  23.752  1.00  0.00           H  
ATOM   2823 2HB  ASP B 214      25.658  47.761  24.887  1.00  0.00           H  
ATOM   2824  N   HIS B 215      27.755  47.526  28.213  1.00  0.00           N  
ATOM   2825  CA  HIS B 215      27.572  48.449  29.338  1.00  0.00           C  
ATOM   2826  C   HIS B 215      28.757  48.495  30.285  1.00  0.00           C  
ATOM   2827  O   HIS B 215      29.574  49.425  30.286  1.00  0.00           O  
ATOM   2828  CB  HIS B 215      26.317  48.074  30.133  1.00  0.00           C  
ATOM   2829  CG  HIS B 215      26.073  48.953  31.320  1.00  0.00           C  
ATOM   2830  ND1 HIS B 215      25.730  50.283  31.203  1.00  0.00           N  
ATOM   2831  CD2 HIS B 215      26.120  48.692  32.648  1.00  0.00           C  
ATOM   2832  CE1 HIS B 215      25.578  50.803  32.408  1.00  0.00           C  
ATOM   2833  NE2 HIS B 215      25.809  49.858  33.301  1.00  0.00           N  
ATOM   2834  H   HIS B 215      28.323  46.674  28.294  1.00  0.00           H  
ATOM   2835  HA  HIS B 215      27.444  49.459  28.953  1.00  0.00           H  
ATOM   2836 1HB  HIS B 215      25.444  48.128  29.482  1.00  0.00           H  
ATOM   2837 2HB  HIS B 215      26.401  47.044  30.482  1.00  0.00           H  
ATOM   2838  HD1 HIS B 215      25.539  50.772  30.351  1.00  0.00           H  
ATOM   2839  HD2 HIS B 215      26.346  47.790  33.218  1.00  0.00           H  
ATOM   2840  HE1 HIS B 215      25.303  51.851  32.530  1.00  0.00           H  
ATOM   2841  N   TYR B 216      28.862  47.423  31.039  1.00  0.00           N  
ATOM   2842  CA  TYR B 216      29.910  47.142  31.996  1.00  0.00           C  
ATOM   2843  C   TYR B 216      30.660  46.008  31.415  1.00  0.00           C  
ATOM   2844  O   TYR B 216      31.884  45.995  31.348  1.00  0.00           O  
ATOM   2845  CB  TYR B 216      29.347  46.734  33.358  1.00  0.00           C  
ATOM   2846  CG  TYR B 216      30.421  46.181  34.305  1.00  0.00           C  
ATOM   2847  CD1 TYR B 216      31.260  46.972  35.064  1.00  0.00           C  
ATOM   2848  CD2 TYR B 216      30.574  44.821  34.338  1.00  0.00           C  
ATOM   2849  CE1 TYR B 216      32.234  46.374  35.855  1.00  0.00           C  
ATOM   2850  CE2 TYR B 216      31.525  44.227  35.093  1.00  0.00           C  
ATOM   2851  CZ  TYR B 216      32.356  44.974  35.852  1.00  0.00           C  
ATOM   2852  OH  TYR B 216      33.328  44.332  36.594  1.00  0.00           O  
ATOM   2853  H   TYR B 216      28.135  46.736  30.946  1.00  0.00           H  
ATOM   2854  HA  TYR B 216      30.577  47.996  32.095  1.00  0.00           H  
ATOM   2855 1HB  TYR B 216      28.874  47.591  33.837  1.00  0.00           H  
ATOM   2856 2HB  TYR B 216      28.581  45.972  33.228  1.00  0.00           H  
ATOM   2857  HD1 TYR B 216      31.167  48.035  35.034  1.00  0.00           H  
ATOM   2858  HD2 TYR B 216      29.931  44.217  33.736  1.00  0.00           H  
ATOM   2859  HE1 TYR B 216      32.901  46.989  36.454  1.00  0.00           H  
ATOM   2860  HE2 TYR B 216      31.625  43.139  35.084  1.00  0.00           H  
ATOM   2861  HH  TYR B 216      33.308  43.381  36.404  1.00  0.00           H  
ATOM   2862  N   PHE B 217      29.880  45.052  30.976  1.00  0.00           N  
ATOM   2863  CA  PHE B 217      30.407  43.852  30.409  1.00  0.00           C  
ATOM   2864  C   PHE B 217      30.820  44.198  28.996  1.00  0.00           C  
ATOM   2865  O   PHE B 217      30.153  45.001  28.321  1.00  0.00           O  
ATOM   2866  CB  PHE B 217      29.315  42.805  30.407  1.00  0.00           C  
ATOM   2867  CG  PHE B 217      28.983  42.392  31.784  1.00  0.00           C  
ATOM   2868  CD1 PHE B 217      27.917  43.001  32.438  1.00  0.00           C  
ATOM   2869  CD2 PHE B 217      29.704  41.442  32.435  1.00  0.00           C  
ATOM   2870  CE1 PHE B 217      27.591  42.670  33.707  1.00  0.00           C  
ATOM   2871  CE2 PHE B 217      29.382  41.101  33.733  1.00  0.00           C  
ATOM   2872  CZ  PHE B 217      28.317  41.729  34.366  1.00  0.00           C  
ATOM   2873  H   PHE B 217      28.885  45.155  31.067  1.00  0.00           H  
ATOM   2874  HA  PHE B 217      31.275  43.517  30.980  1.00  0.00           H  
ATOM   2875 1HB  PHE B 217      28.418  43.199  29.935  1.00  0.00           H  
ATOM   2876 2HB  PHE B 217      29.645  41.929  29.846  1.00  0.00           H  
ATOM   2877  HD1 PHE B 217      27.340  43.761  31.917  1.00  0.00           H  
ATOM   2878  HD2 PHE B 217      30.537  40.965  31.914  1.00  0.00           H  
ATOM   2879  HE1 PHE B 217      26.750  43.159  34.203  1.00  0.00           H  
ATOM   2880  HE2 PHE B 217      29.962  40.345  34.262  1.00  0.00           H  
ATOM   2881  HZ  PHE B 217      28.052  41.473  35.389  1.00  0.00           H  
ATOM   2882  N   LYS B 218      31.943  43.634  28.582  1.00  0.00           N  
ATOM   2883  CA  LYS B 218      32.494  43.817  27.251  1.00  0.00           C  
ATOM   2884  C   LYS B 218      32.734  42.459  26.645  1.00  0.00           C  
ATOM   2885  O   LYS B 218      32.723  41.456  27.373  1.00  0.00           O  
ATOM   2886  CB  LYS B 218      33.757  44.671  27.293  1.00  0.00           C  
ATOM   2887  CG  LYS B 218      33.514  46.041  27.961  1.00  0.00           C  
ATOM   2888  CD  LYS B 218      32.650  46.965  27.064  1.00  0.00           C  
ATOM   2889  CE  LYS B 218      32.433  48.340  27.707  1.00  0.00           C  
ATOM   2890  NZ  LYS B 218      31.588  49.223  26.848  1.00  0.00           N  
ATOM   2891  H   LYS B 218      32.423  43.010  29.232  1.00  0.00           H  
ATOM   2892  HA  LYS B 218      31.762  44.333  26.630  1.00  0.00           H  
ATOM   2893 1HB  LYS B 218      34.537  44.155  27.839  1.00  0.00           H  
ATOM   2894 2HB  LYS B 218      34.120  44.835  26.283  1.00  0.00           H  
ATOM   2895 1HG  LYS B 218      33.018  45.911  28.924  1.00  0.00           H  
ATOM   2896 2HG  LYS B 218      34.474  46.524  28.137  1.00  0.00           H  
ATOM   2897 1HD  LYS B 218      33.143  47.099  26.102  1.00  0.00           H  
ATOM   2898 2HD  LYS B 218      31.675  46.511  26.883  1.00  0.00           H  
ATOM   2899 1HE  LYS B 218      31.931  48.201  28.671  1.00  0.00           H  
ATOM   2900 2HE  LYS B 218      33.396  48.820  27.875  1.00  0.00           H  
ATOM   2901 1HZ  LYS B 218      31.448  50.113  27.304  1.00  0.00           H  
ATOM   2902 2HZ  LYS B 218      32.032  49.367  25.955  1.00  0.00           H  
ATOM   2903 3HZ  LYS B 218      30.697  48.774  26.706  1.00  0.00           H  
ATOM   2904  N   GLY B 219      32.890  42.390  25.329  1.00  0.00           N  
ATOM   2905  CA  GLY B 219      33.071  41.074  24.758  1.00  0.00           C  
ATOM   2906  C   GLY B 219      33.016  41.006  23.240  1.00  0.00           C  
ATOM   2907  O   GLY B 219      33.521  41.871  22.525  1.00  0.00           O  
ATOM   2908  H   GLY B 219      32.881  43.215  24.748  1.00  0.00           H  
ATOM   2909 1HA  GLY B 219      34.028  40.674  25.088  1.00  0.00           H  
ATOM   2910 2HA  GLY B 219      32.314  40.424  25.165  1.00  0.00           H  
ATOM   2911  N   PHE B 220      32.435  39.924  22.775  1.00  0.00           N  
ATOM   2912  CA  PHE B 220      32.409  39.577  21.382  1.00  0.00           C  
ATOM   2913  C   PHE B 220      31.006  39.498  20.817  1.00  0.00           C  
ATOM   2914  O   PHE B 220      30.027  39.463  21.557  1.00  0.00           O  
ATOM   2915  CB  PHE B 220      33.037  38.212  21.205  1.00  0.00           C  
ATOM   2916  CG  PHE B 220      34.357  38.105  21.849  1.00  0.00           C  
ATOM   2917  CD1 PHE B 220      34.516  37.272  22.945  1.00  0.00           C  
ATOM   2918  CD2 PHE B 220      35.430  38.848  21.430  1.00  0.00           C  
ATOM   2919  CE1 PHE B 220      35.728  37.160  23.572  1.00  0.00           C  
ATOM   2920  CE2 PHE B 220      36.647  38.742  22.074  1.00  0.00           C  
ATOM   2921  CZ  PHE B 220      36.793  37.892  23.141  1.00  0.00           C  
ATOM   2922  H   PHE B 220      31.992  39.303  23.451  1.00  0.00           H  
ATOM   2923  HA  PHE B 220      32.968  40.330  20.827  1.00  0.00           H  
ATOM   2924 1HB  PHE B 220      32.379  37.455  21.630  1.00  0.00           H  
ATOM   2925 2HB  PHE B 220      33.146  37.987  20.146  1.00  0.00           H  
ATOM   2926  HD1 PHE B 220      33.665  36.686  23.303  1.00  0.00           H  
ATOM   2927  HD2 PHE B 220      35.314  39.525  20.585  1.00  0.00           H  
ATOM   2928  HE1 PHE B 220      35.835  36.487  24.416  1.00  0.00           H  
ATOM   2929  HE2 PHE B 220      37.496  39.331  21.737  1.00  0.00           H  
ATOM   2930  HZ  PHE B 220      37.753  37.803  23.645  1.00  0.00           H  
ATOM   2931  N   TRP B 221      30.912  39.456  19.495  1.00  0.00           N  
ATOM   2932  CA  TRP B 221      29.628  39.270  18.853  1.00  0.00           C  
ATOM   2933  C   TRP B 221      29.141  37.846  19.034  1.00  0.00           C  
ATOM   2934  O   TRP B 221      29.919  36.887  18.936  1.00  0.00           O  
ATOM   2935  CB  TRP B 221      29.707  39.527  17.346  1.00  0.00           C  
ATOM   2936  CG  TRP B 221      29.841  40.937  17.002  1.00  0.00           C  
ATOM   2937  CD1 TRP B 221      30.952  41.591  16.577  1.00  0.00           C  
ATOM   2938  CD2 TRP B 221      28.793  41.914  17.078  1.00  0.00           C  
ATOM   2939  NE1 TRP B 221      30.670  42.917  16.398  1.00  0.00           N  
ATOM   2940  CE2 TRP B 221      29.341  43.129  16.715  1.00  0.00           C  
ATOM   2941  CE3 TRP B 221      27.446  41.852  17.441  1.00  0.00           C  
ATOM   2942  CZ2 TRP B 221      28.593  44.293  16.712  1.00  0.00           C  
ATOM   2943  CZ3 TRP B 221      26.685  43.011  17.431  1.00  0.00           C  
ATOM   2944  CH2 TRP B 221      27.246  44.199  17.082  1.00  0.00           C  
ATOM   2945  H   TRP B 221      31.746  39.528  18.930  1.00  0.00           H  
ATOM   2946  HA  TRP B 221      28.908  39.951  19.302  1.00  0.00           H  
ATOM   2947 1HB  TRP B 221      30.558  38.991  16.934  1.00  0.00           H  
ATOM   2948 2HB  TRP B 221      28.824  39.125  16.886  1.00  0.00           H  
ATOM   2949  HD1 TRP B 221      31.927  41.131  16.417  1.00  0.00           H  
ATOM   2950  HE1 TRP B 221      31.328  43.622  16.095  1.00  0.00           H  
ATOM   2951  HE3 TRP B 221      27.006  40.899  17.732  1.00  0.00           H  
ATOM   2952  HZ2 TRP B 221      29.021  45.254  16.437  1.00  0.00           H  
ATOM   2953  HZ3 TRP B 221      25.631  42.949  17.719  1.00  0.00           H  
ATOM   2954  HH2 TRP B 221      26.623  45.093  17.091  1.00  0.00           H  
ATOM   2955  N   SER B 222      27.840  37.730  19.234  1.00  0.00           N  
ATOM   2956  CA  SER B 222      27.141  36.470  19.321  1.00  0.00           C  
ATOM   2957  C   SER B 222      27.094  35.864  17.944  1.00  0.00           C  
ATOM   2958  O   SER B 222      27.397  36.536  16.959  1.00  0.00           O  
ATOM   2959  CB  SER B 222      25.706  36.688  19.705  1.00  0.00           C  
ATOM   2960  OG  SER B 222      25.014  37.252  18.616  1.00  0.00           O  
ATOM   2961  H   SER B 222      27.301  38.575  19.368  1.00  0.00           H  
ATOM   2962  HA  SER B 222      27.651  35.804  20.017  1.00  0.00           H  
ATOM   2963 1HB  SER B 222      25.243  35.747  19.996  1.00  0.00           H  
ATOM   2964 2HB  SER B 222      25.662  37.360  20.557  1.00  0.00           H  
ATOM   2965  HG  SER B 222      24.896  36.511  17.966  1.00  0.00           H  
ATOM   2966  N   GLU B 223      26.693  34.614  17.864  1.00  0.00           N  
ATOM   2967  CA  GLU B 223      26.483  33.987  16.580  1.00  0.00           C  
ATOM   2968  C   GLU B 223      25.263  34.651  15.994  1.00  0.00           C  
ATOM   2969  O   GLU B 223      24.527  35.345  16.705  1.00  0.00           O  
ATOM   2970  CB  GLU B 223      26.250  32.474  16.700  1.00  0.00           C  
ATOM   2971  CG  GLU B 223      27.468  31.648  17.125  1.00  0.00           C  
ATOM   2972  CD  GLU B 223      28.580  31.595  16.092  1.00  0.00           C  
ATOM   2973  OE1 GLU B 223      28.289  31.361  14.938  1.00  0.00           O  
ATOM   2974  OE2 GLU B 223      29.729  31.777  16.475  1.00  0.00           O  
ATOM   2975  H   GLU B 223      26.494  34.103  18.710  1.00  0.00           H  
ATOM   2976  HA  GLU B 223      27.338  34.179  15.932  1.00  0.00           H  
ATOM   2977 1HB  GLU B 223      25.451  32.287  17.412  1.00  0.00           H  
ATOM   2978 2HB  GLU B 223      25.911  32.087  15.735  1.00  0.00           H  
ATOM   2979 1HG  GLU B 223      27.861  32.077  18.031  1.00  0.00           H  
ATOM   2980 2HG  GLU B 223      27.143  30.633  17.346  1.00  0.00           H  
ATOM   2981  N   TRP B 224      25.082  34.505  14.703  1.00  0.00           N  
ATOM   2982  CA  TRP B 224      23.930  35.091  14.061  1.00  0.00           C  
ATOM   2983  C   TRP B 224      22.674  34.318  14.372  1.00  0.00           C  
ATOM   2984  O   TRP B 224      22.710  33.102  14.569  1.00  0.00           O  
ATOM   2985  CB  TRP B 224      24.087  35.107  12.562  1.00  0.00           C  
ATOM   2986  CG  TRP B 224      25.095  36.035  12.044  1.00  0.00           C  
ATOM   2987  CD1 TRP B 224      26.357  35.734  11.630  1.00  0.00           C  
ATOM   2988  CD2 TRP B 224      24.931  37.448  11.847  1.00  0.00           C  
ATOM   2989  NE1 TRP B 224      26.991  36.872  11.185  1.00  0.00           N  
ATOM   2990  CE2 TRP B 224      26.130  37.934  11.316  1.00  0.00           C  
ATOM   2991  CE3 TRP B 224      23.879  38.325  12.064  1.00  0.00           C  
ATOM   2992  CZ2 TRP B 224      26.303  39.285  11.004  1.00  0.00           C  
ATOM   2993  CZ3 TRP B 224      24.034  39.673  11.750  1.00  0.00           C  
ATOM   2994  CH2 TRP B 224      25.220  40.140  11.236  1.00  0.00           C  
ATOM   2995  H   TRP B 224      25.733  33.949  14.165  1.00  0.00           H  
ATOM   2996  HA  TRP B 224      23.803  36.110  14.421  1.00  0.00           H  
ATOM   2997 1HB  TRP B 224      24.340  34.106  12.224  1.00  0.00           H  
ATOM   2998 2HB  TRP B 224      23.127  35.363  12.118  1.00  0.00           H  
ATOM   2999  HD1 TRP B 224      26.796  34.737  11.646  1.00  0.00           H  
ATOM   3000  HE1 TRP B 224      27.938  36.915  10.826  1.00  0.00           H  
ATOM   3001  HE3 TRP B 224      22.947  37.950  12.465  1.00  0.00           H  
ATOM   3002  HZ2 TRP B 224      27.233  39.676  10.595  1.00  0.00           H  
ATOM   3003  HZ3 TRP B 224      23.191  40.355  11.925  1.00  0.00           H  
ATOM   3004  HH2 TRP B 224      25.312  41.206  11.009  1.00  0.00           H  
ATOM   3005  N   SER B 225      21.565  35.029  14.393  1.00  0.00           N  
ATOM   3006  CA  SER B 225      20.253  34.419  14.500  1.00  0.00           C  
ATOM   3007  C   SER B 225      20.032  33.687  13.188  1.00  0.00           C  
ATOM   3008  O   SER B 225      20.791  33.915  12.248  1.00  0.00           O  
ATOM   3009  CB  SER B 225      19.205  35.488  14.547  1.00  0.00           C  
ATOM   3010  OG  SER B 225      19.105  36.092  13.257  1.00  0.00           O  
ATOM   3011  H   SER B 225      21.621  36.042  14.323  1.00  0.00           H  
ATOM   3012  HA  SER B 225      20.224  33.762  15.366  1.00  0.00           H  
ATOM   3013 1HB  SER B 225      18.248  35.094  14.857  1.00  0.00           H  
ATOM   3014 2HB  SER B 225      19.503  36.227  15.279  1.00  0.00           H  
ATOM   3015  HG  SER B 225      18.568  35.445  12.687  1.00  0.00           H  
ATOM   3016  N   PRO B 226      19.059  32.787  13.077  1.00  0.00           N  
ATOM   3017  CA  PRO B 226      18.652  32.194  11.822  1.00  0.00           C  
ATOM   3018  C   PRO B 226      18.208  33.332  10.921  1.00  0.00           C  
ATOM   3019  O   PRO B 226      17.793  34.387  11.418  1.00  0.00           O  
ATOM   3020  CB  PRO B 226      17.492  31.291  12.228  1.00  0.00           C  
ATOM   3021  CG  PRO B 226      17.681  31.102  13.712  1.00  0.00           C  
ATOM   3022  CD  PRO B 226      18.250  32.415  14.216  1.00  0.00           C  
ATOM   3023  HA  PRO B 226      19.481  31.627  11.378  1.00  0.00           H  
ATOM   3024 1HB  PRO B 226      16.539  31.767  11.959  1.00  0.00           H  
ATOM   3025 2HB  PRO B 226      17.546  30.343  11.658  1.00  0.00           H  
ATOM   3026 1HG  PRO B 226      16.723  30.835  14.186  1.00  0.00           H  
ATOM   3027 2HG  PRO B 226      18.365  30.258  13.884  1.00  0.00           H  
ATOM   3028 1HD  PRO B 226      17.448  33.133  14.410  1.00  0.00           H  
ATOM   3029 2HD  PRO B 226      18.858  32.206  15.106  1.00  0.00           H  
ATOM   3030  N   SER B 227      18.369  33.174   9.617  1.00  0.00           N  
ATOM   3031  CA  SER B 227      17.937  34.251   8.753  1.00  0.00           C  
ATOM   3032  C   SER B 227      16.445  34.196   8.559  1.00  0.00           C  
ATOM   3033  O   SER B 227      15.834  33.131   8.639  1.00  0.00           O  
ATOM   3034  CB  SER B 227      18.618  34.202   7.420  1.00  0.00           C  
ATOM   3035  OG  SER B 227      20.007  34.398   7.546  1.00  0.00           O  
ATOM   3036  H   SER B 227      18.738  32.312   9.239  1.00  0.00           H  
ATOM   3037  HA  SER B 227      18.181  35.200   9.226  1.00  0.00           H  
ATOM   3038 1HB  SER B 227      18.408  33.273   6.919  1.00  0.00           H  
ATOM   3039 2HB  SER B 227      18.201  34.996   6.812  1.00  0.00           H  
ATOM   3040  HG  SER B 227      20.360  34.448   6.619  1.00  0.00           H  
ATOM   3041  N   TYR B 228      15.869  35.340   8.268  1.00  0.00           N  
ATOM   3042  CA  TYR B 228      14.462  35.452   7.940  1.00  0.00           C  
ATOM   3043  C   TYR B 228      14.410  35.981   6.521  1.00  0.00           C  
ATOM   3044  O   TYR B 228      15.209  36.848   6.152  1.00  0.00           O  
ATOM   3045  CB  TYR B 228      13.741  36.403   8.892  1.00  0.00           C  
ATOM   3046  CG  TYR B 228      12.249  36.515   8.673  1.00  0.00           C  
ATOM   3047  CD1 TYR B 228      11.405  35.620   9.315  1.00  0.00           C  
ATOM   3048  CD2 TYR B 228      11.715  37.489   7.829  1.00  0.00           C  
ATOM   3049  CE1 TYR B 228      10.044  35.709   9.144  1.00  0.00           C  
ATOM   3050  CE2 TYR B 228      10.342  37.564   7.663  1.00  0.00           C  
ATOM   3051  CZ  TYR B 228       9.515  36.691   8.319  1.00  0.00           C  
ATOM   3052  OH  TYR B 228       8.150  36.813   8.174  1.00  0.00           O  
ATOM   3053  H   TYR B 228      16.447  36.176   8.269  1.00  0.00           H  
ATOM   3054  HA  TYR B 228      13.991  34.468   7.962  1.00  0.00           H  
ATOM   3055 1HB  TYR B 228      13.904  36.074   9.921  1.00  0.00           H  
ATOM   3056 2HB  TYR B 228      14.163  37.386   8.809  1.00  0.00           H  
ATOM   3057  HD1 TYR B 228      11.821  34.856   9.970  1.00  0.00           H  
ATOM   3058  HD2 TYR B 228      12.371  38.189   7.314  1.00  0.00           H  
ATOM   3059  HE1 TYR B 228       9.385  35.015   9.667  1.00  0.00           H  
ATOM   3060  HE2 TYR B 228       9.903  38.317   7.024  1.00  0.00           H  
ATOM   3061  HH  TYR B 228       7.963  37.591   7.630  1.00  0.00           H  
ATOM   3062  N   TYR B 229      13.536  35.435   5.699  1.00  0.00           N  
ATOM   3063  CA  TYR B 229      13.480  35.939   4.335  1.00  0.00           C  
ATOM   3064  C   TYR B 229      12.114  36.508   4.005  1.00  0.00           C  
ATOM   3065  O   TYR B 229      11.079  35.911   4.327  1.00  0.00           O  
ATOM   3066  CB  TYR B 229      13.806  34.827   3.371  1.00  0.00           C  
ATOM   3067  CG  TYR B 229      15.214  34.216   3.471  1.00  0.00           C  
ATOM   3068  CD1 TYR B 229      15.484  33.199   4.371  1.00  0.00           C  
ATOM   3069  CD2 TYR B 229      16.184  34.617   2.603  1.00  0.00           C  
ATOM   3070  CE1 TYR B 229      16.714  32.579   4.381  1.00  0.00           C  
ATOM   3071  CE2 TYR B 229      17.410  34.000   2.609  1.00  0.00           C  
ATOM   3072  CZ  TYR B 229      17.679  32.989   3.474  1.00  0.00           C  
ATOM   3073  OH  TYR B 229      18.911  32.372   3.411  1.00  0.00           O  
ATOM   3074  H   TYR B 229      12.913  34.703   6.012  1.00  0.00           H  
ATOM   3075  HA  TYR B 229      14.204  36.739   4.220  1.00  0.00           H  
ATOM   3076 1HB  TYR B 229      13.083  34.022   3.506  1.00  0.00           H  
ATOM   3077 2HB  TYR B 229      13.679  35.202   2.357  1.00  0.00           H  
ATOM   3078  HD1 TYR B 229      14.717  32.877   5.061  1.00  0.00           H  
ATOM   3079  HD2 TYR B 229      15.976  35.412   1.886  1.00  0.00           H  
ATOM   3080  HE1 TYR B 229      16.911  31.764   5.085  1.00  0.00           H  
ATOM   3081  HE2 TYR B 229      18.175  34.310   1.900  1.00  0.00           H  
ATOM   3082  HH  TYR B 229      19.519  32.928   2.900  1.00  0.00           H  
ATOM   3083  N   PHE B 230      12.118  37.627   3.305  1.00  0.00           N  
ATOM   3084  CA  PHE B 230      10.869  38.277   2.953  1.00  0.00           C  
ATOM   3085  C   PHE B 230      10.990  38.952   1.605  1.00  0.00           C  
ATOM   3086  O   PHE B 230      12.101  39.190   1.131  1.00  0.00           O  
ATOM   3087  CB  PHE B 230      10.497  39.278   4.052  1.00  0.00           C  
ATOM   3088  CG  PHE B 230      11.415  40.478   4.206  1.00  0.00           C  
ATOM   3089  CD1 PHE B 230      11.125  41.679   3.575  1.00  0.00           C  
ATOM   3090  CD2 PHE B 230      12.563  40.398   4.960  1.00  0.00           C  
ATOM   3091  CE1 PHE B 230      11.949  42.770   3.708  1.00  0.00           C  
ATOM   3092  CE2 PHE B 230      13.397  41.490   5.093  1.00  0.00           C  
ATOM   3093  CZ  PHE B 230      13.085  42.680   4.468  1.00  0.00           C  
ATOM   3094  H   PHE B 230      13.019  38.034   3.044  1.00  0.00           H  
ATOM   3095  HA  PHE B 230      10.083  37.528   2.896  1.00  0.00           H  
ATOM   3096 1HB  PHE B 230       9.487  39.646   3.875  1.00  0.00           H  
ATOM   3097 2HB  PHE B 230      10.480  38.756   4.988  1.00  0.00           H  
ATOM   3098  HD1 PHE B 230      10.220  41.753   2.969  1.00  0.00           H  
ATOM   3099  HD2 PHE B 230      12.814  39.461   5.456  1.00  0.00           H  
ATOM   3100  HE1 PHE B 230      11.698  43.705   3.209  1.00  0.00           H  
ATOM   3101  HE2 PHE B 230      14.298  41.412   5.689  1.00  0.00           H  
ATOM   3102  HZ  PHE B 230      13.743  43.543   4.572  1.00  0.00           H  
ATOM   3103  N   ARG B 231       9.858  39.264   0.988  1.00  0.00           N  
ATOM   3104  CA  ARG B 231       9.874  39.888  -0.327  1.00  0.00           C  
ATOM   3105  C   ARG B 231       9.056  41.153  -0.318  1.00  0.00           C  
ATOM   3106  O   ARG B 231       7.947  41.177   0.240  1.00  0.00           O  
ATOM   3107  CB  ARG B 231       9.362  38.927  -1.401  1.00  0.00           C  
ATOM   3108  CG  ARG B 231       9.400  39.449  -2.776  1.00  0.00           C  
ATOM   3109  CD  ARG B 231       8.829  38.498  -3.733  1.00  0.00           C  
ATOM   3110  NE  ARG B 231       8.950  38.997  -5.083  1.00  0.00           N  
ATOM   3111  CZ  ARG B 231       8.099  39.883  -5.637  1.00  0.00           C  
ATOM   3112  NH1 ARG B 231       7.091  40.363  -4.929  1.00  0.00           N  
ATOM   3113  NH2 ARG B 231       8.280  40.276  -6.886  1.00  0.00           N  
ATOM   3114  H   ARG B 231       8.977  39.049   1.431  1.00  0.00           H  
ATOM   3115  HA  ARG B 231      10.890  40.159  -0.568  1.00  0.00           H  
ATOM   3116 1HB  ARG B 231       9.989  38.058  -1.433  1.00  0.00           H  
ATOM   3117 2HB  ARG B 231       8.345  38.609  -1.182  1.00  0.00           H  
ATOM   3118 1HG  ARG B 231       8.827  40.368  -2.834  1.00  0.00           H  
ATOM   3119 2HG  ARG B 231      10.428  39.648  -3.064  1.00  0.00           H  
ATOM   3120 1HD  ARG B 231       9.346  37.544  -3.668  1.00  0.00           H  
ATOM   3121 2HD  ARG B 231       7.779  38.361  -3.510  1.00  0.00           H  
ATOM   3122  HE  ARG B 231       9.712  38.652  -5.648  1.00  0.00           H  
ATOM   3123 1HH1 ARG B 231       6.962  40.062  -3.968  1.00  0.00           H  
ATOM   3124 2HH1 ARG B 231       6.451  41.029  -5.334  1.00  0.00           H  
ATOM   3125 1HH2 ARG B 231       9.062  39.911  -7.419  1.00  0.00           H  
ATOM   3126 2HH2 ARG B 231       7.658  40.945  -7.298  1.00  0.00           H  
ATOM   3127  N   THR B 232       9.631  42.212  -0.884  1.00  0.00           N  
ATOM   3128  CA  THR B 232       8.987  43.510  -0.896  1.00  0.00           C  
ATOM   3129  C   THR B 232       7.920  43.557  -2.011  1.00  0.00           C  
ATOM   3130  O   THR B 232       7.964  42.737  -2.934  1.00  0.00           O  
ATOM   3131  CB  THR B 232      10.069  44.591  -1.117  1.00  0.00           C  
ATOM   3132  OG1 THR B 232      10.642  44.444  -2.409  1.00  0.00           O  
ATOM   3133  CG2 THR B 232      11.188  44.408  -0.105  1.00  0.00           C  
ATOM   3134  H   THR B 232      10.550  42.095  -1.316  1.00  0.00           H  
ATOM   3135  HA  THR B 232       8.522  43.651   0.074  1.00  0.00           H  
ATOM   3136  HB  THR B 232       9.663  45.578  -1.016  1.00  0.00           H  
ATOM   3137  HG1 THR B 232      11.289  45.172  -2.556  1.00  0.00           H  
ATOM   3138 1HG2 THR B 232      11.958  45.161  -0.283  1.00  0.00           H  
ATOM   3139 2HG2 THR B 232      10.814  44.510   0.898  1.00  0.00           H  
ATOM   3140 3HG2 THR B 232      11.619  43.415  -0.227  1.00  0.00           H  
ATOM   3141  N   PRO B 233       6.965  44.508  -1.994  1.00  0.00           N  
ATOM   3142  CA  PRO B 233       5.941  44.698  -3.016  1.00  0.00           C  
ATOM   3143  C   PRO B 233       6.488  44.791  -4.428  1.00  0.00           C  
ATOM   3144  O   PRO B 233       7.320  45.653  -4.717  1.00  0.00           O  
ATOM   3145  OXT PRO B 233       6.111  44.022  -5.270  1.00  0.00           O  
ATOM   3146  CB  PRO B 233       5.308  46.016  -2.574  1.00  0.00           C  
ATOM   3147  CG  PRO B 233       5.485  46.025  -1.084  1.00  0.00           C  
ATOM   3148  CD  PRO B 233       6.834  45.439  -0.846  1.00  0.00           C  
ATOM   3149  HA  PRO B 233       5.214  43.876  -2.946  1.00  0.00           H  
ATOM   3150 1HB  PRO B 233       5.824  46.856  -3.061  1.00  0.00           H  
ATOM   3151 2HB  PRO B 233       4.257  46.054  -2.890  1.00  0.00           H  
ATOM   3152 1HG  PRO B 233       5.398  47.045  -0.706  1.00  0.00           H  
ATOM   3153 2HG  PRO B 233       4.679  45.446  -0.602  1.00  0.00           H  
ATOM   3154 1HD  PRO B 233       7.577  46.236  -0.877  1.00  0.00           H  
ATOM   3155 2HD  PRO B 233       6.793  44.919   0.117  1.00  0.00           H  
TER                                                                             
