# Supplementary material for: Design of protein-binding proteins from the target structure alone
Source: Nature. 2022 Mar 24;605(7910):551–60. doi: 10.1038/s41586-022-04654-9 (PMC9117152; doi:10.1038/s41586-022-04654-9)
Supplement: Supplementary file 4 — Supplementary Data 1 Experimental data and analysis. This file contains all the experimental results and the analysis protocols. [file 41586_2022_4654_MOESM4_ESM.gz › supplemental_files/ngs_analysis/il7ra_grafting_experiment/contiguous_grafts/motif_hash_input/motif/IL7_bcov_r3_ems_p1-16H-GBL-16H-GABBL-15H_0203_0001_0001_0002_000000017_0001_0001_trim.pdb]

ATOM      1  N   SER A   1       4.702  16.777   1.907  1.00  0.00           N  
ATOM      2  CA  SER A   1       5.171  15.945   3.010  1.00  0.00           C  
ATOM      3  C   SER A   1       4.826  14.481   2.780  1.00  0.00           C  
ATOM      4  O   SER A   1       3.654  14.117   2.686  1.00  0.00           O  
ATOM      5  CB  SER A   1       4.563  16.417   4.316  1.00  0.00           C  
ATOM      6  OG  SER A   1       4.786  15.486   5.339  1.00  0.00           O  
ATOM      7 1H   SER A   1       4.940  17.732   2.084  1.00  0.00           H  
ATOM      8 2H   SER A   1       5.133  16.477   1.057  1.00  0.00           H  
ATOM      9 3H   SER A   1       3.709  16.692   1.825  1.00  0.00           H  
ATOM     10  HA  SER A   1       6.255  16.044   3.080  1.00  0.00           H  
ATOM     11 1HB  SER A   1       4.997  17.377   4.594  1.00  0.00           H  
ATOM     12 2HB  SER A   1       3.492  16.568   4.185  1.00  0.00           H  
ATOM     13  HG  SER A   1       4.680  15.967   6.163  1.00  0.00           H  
ATOM     14  N   ARG A   2       5.854  13.643   2.690  1.00  0.00           N  
ATOM     15  CA  ARG A   2       5.663  12.219   2.445  1.00  0.00           C  
ATOM     16  C   ARG A   2       4.925  11.556   3.603  1.00  0.00           C  
ATOM     17  O   ARG A   2       4.139  10.630   3.402  1.00  0.00           O  
ATOM     18  CB  ARG A   2       7.002  11.527   2.238  1.00  0.00           C  
ATOM     19  CG  ARG A   2       7.790  12.008   1.029  1.00  0.00           C  
ATOM     20  CD  ARG A   2       7.152  11.588  -0.245  1.00  0.00           C  
ATOM     21  NE  ARG A   2       7.143  10.141  -0.395  1.00  0.00           N  
ATOM     22  CZ  ARG A   2       6.409   9.471  -1.304  1.00  0.00           C  
ATOM     23  NH1 ARG A   2       5.631  10.129  -2.135  1.00  0.00           N  
ATOM     24  NH2 ARG A   2       6.471   8.152  -1.361  1.00  0.00           N  
ATOM     25  H   ARG A   2       6.793  14.003   2.794  1.00  0.00           H  
ATOM     26  HA  ARG A   2       5.068  12.100   1.539  1.00  0.00           H  
ATOM     27 1HB  ARG A   2       7.627  11.673   3.118  1.00  0.00           H  
ATOM     28 2HB  ARG A   2       6.844  10.455   2.123  1.00  0.00           H  
ATOM     29 1HG  ARG A   2       7.846  13.097   1.041  1.00  0.00           H  
ATOM     30 2HG  ARG A   2       8.797  11.592   1.062  1.00  0.00           H  
ATOM     31 1HD  ARG A   2       6.121  11.939  -0.269  1.00  0.00           H  
ATOM     32 2HD  ARG A   2       7.701  12.014  -1.084  1.00  0.00           H  
ATOM     33  HE  ARG A   2       7.730   9.600   0.227  1.00  0.00           H  
ATOM     34 1HH1 ARG A   2       5.584  11.137  -2.091  1.00  0.00           H  
ATOM     35 2HH1 ARG A   2       5.081   9.627  -2.816  1.00  0.00           H  
ATOM     36 1HH2 ARG A   2       7.069   7.646  -0.722  1.00  0.00           H  
ATOM     37 2HH2 ARG A   2       5.921   7.650  -2.042  1.00  0.00           H  
ATOM     38  N   VAL A   3       5.185  12.035   4.815  1.00  0.00           N  
ATOM     39  CA  VAL A   3       4.554  11.483   6.008  1.00  0.00           C  
ATOM     40  C   VAL A   3       3.052  11.744   6.006  1.00  0.00           C  
ATOM     41  O   VAL A   3       2.256  10.840   6.255  1.00  0.00           O  
ATOM     42  CB  VAL A   3       5.178  12.097   7.275  1.00  0.00           C  
ATOM     43  CG1 VAL A   3       4.400  11.670   8.512  1.00  0.00           C  
ATOM     44  CG2 VAL A   3       6.637  11.682   7.387  1.00  0.00           C  
ATOM     45  H   VAL A   3       5.836  12.800   4.912  1.00  0.00           H  
ATOM     46  HA  VAL A   3       4.721  10.407   6.021  1.00  0.00           H  
ATOM     47  HB  VAL A   3       5.111  13.183   7.213  1.00  0.00           H  
ATOM     48 1HG1 VAL A   3       4.855  12.113   9.398  1.00  0.00           H  
ATOM     49 2HG1 VAL A   3       3.368  12.009   8.426  1.00  0.00           H  
ATOM     50 3HG1 VAL A   3       4.421  10.584   8.598  1.00  0.00           H  
ATOM     51 1HG2 VAL A   3       7.072  12.120   8.285  1.00  0.00           H  
ATOM     52 2HG2 VAL A   3       6.703  10.595   7.443  1.00  0.00           H  
ATOM     53 3HG2 VAL A   3       7.183  12.034   6.511  1.00  0.00           H  
ATOM     54  N   GLU A   4       2.673  12.985   5.723  1.00  0.00           N  
ATOM     55  CA  GLU A   4       1.266  13.365   5.680  1.00  0.00           C  
ATOM     56  C   GLU A   4       0.522  12.607   4.588  1.00  0.00           C  
ATOM     57  O   GLU A   4      -0.606  12.159   4.789  1.00  0.00           O  
ATOM     58  CB  GLU A   4       1.127  14.872   5.452  1.00  0.00           C  
ATOM     59  CG  GLU A   4      -0.307  15.382   5.472  1.00  0.00           C  
ATOM     60  CD  GLU A   4      -0.396  16.881   5.392  1.00  0.00           C  
ATOM     61  OE1 GLU A   4       0.629  17.518   5.386  1.00  0.00           O  
ATOM     62  OE2 GLU A   4      -1.491  17.388   5.337  1.00  0.00           O  
ATOM     63  H   GLU A   4       3.377  13.685   5.531  1.00  0.00           H  
ATOM     64  HA  GLU A   4       0.813  13.126   6.643  1.00  0.00           H  
ATOM     65 1HB  GLU A   4       1.684  15.409   6.221  1.00  0.00           H  
ATOM     66 2HB  GLU A   4       1.563  15.136   4.488  1.00  0.00           H  
ATOM     67 1HG  GLU A   4      -0.846  14.952   4.629  1.00  0.00           H  
ATOM     68 2HG  GLU A   4      -0.789  15.042   6.388  1.00  0.00           H  
ATOM     69  N   LEU A   5       1.163  12.464   3.433  1.00  0.00           N  
ATOM     70  CA  LEU A   5       0.558  11.769   2.302  1.00  0.00           C  
ATOM     71  C   LEU A   5       0.346  10.294   2.611  1.00  0.00           C  
ATOM     72  O   LEU A   5      -0.672   9.711   2.240  1.00  0.00           O  
ATOM     73  CB  LEU A   5       1.441  11.913   1.056  1.00  0.00           C  
ATOM     74  CG  LEU A   5       1.498  13.318   0.440  1.00  0.00           C  
ATOM     75  CD1 LEU A   5       2.635  13.384  -0.571  1.00  0.00           C  
ATOM     76  CD2 LEU A   5       0.163  13.639  -0.217  1.00  0.00           C  
ATOM     77  H   LEU A   5       2.093  12.846   3.336  1.00  0.00           H  
ATOM     78  HA  LEU A   5      -0.409  12.226   2.094  1.00  0.00           H  
ATOM     79 1HB  LEU A   5       2.458  11.625   1.315  1.00  0.00           H  
ATOM     80 2HB  LEU A   5       1.076  11.230   0.289  1.00  0.00           H  
ATOM     81  HG  LEU A   5       1.703  14.050   1.221  1.00  0.00           H  
ATOM     82 1HD1 LEU A   5       2.675  14.382  -1.009  1.00  0.00           H  
ATOM     83 2HD1 LEU A   5       3.579  13.170  -0.070  1.00  0.00           H  
ATOM     84 3HD1 LEU A   5       2.465  12.650  -1.358  1.00  0.00           H  
ATOM     85 1HD2 LEU A   5       0.204  14.637  -0.654  1.00  0.00           H  
ATOM     86 2HD2 LEU A   5      -0.042  12.907  -1.000  1.00  0.00           H  
ATOM     87 3HD2 LEU A   5      -0.628  13.601   0.532  1.00  0.00           H  
ATOM     88  N   LEU A   6       1.316   9.691   3.293  1.00  0.00           N  
ATOM     89  CA  LEU A   6       1.198   8.306   3.728  1.00  0.00           C  
ATOM     90  C   LEU A   6       0.007   8.119   4.658  1.00  0.00           C  
ATOM     91  O   LEU A   6      -0.791   7.197   4.484  1.00  0.00           O  
ATOM     92  CB  LEU A   6       2.483   7.863   4.439  1.00  0.00           C  
ATOM     93  CG  LEU A   6       2.426   6.491   5.123  1.00  0.00           C  
ATOM     94  CD1 LEU A   6       2.112   5.420   4.087  1.00  0.00           C  
ATOM     95  CD2 LEU A   6       3.753   6.212   5.813  1.00  0.00           C  
ATOM     96  H   LEU A   6       2.155  10.209   3.516  1.00  0.00           H  
ATOM     97  HA  LEU A   6       1.057   7.677   2.849  1.00  0.00           H  
ATOM     98 1HB  LEU A   6       3.291   7.836   3.709  1.00  0.00           H  
ATOM     99 2HB  LEU A   6       2.733   8.602   5.199  1.00  0.00           H  
ATOM    100  HG  LEU A   6       1.625   6.486   5.862  1.00  0.00           H  
ATOM    101 1HD1 LEU A   6       2.071   4.445   4.574  1.00  0.00           H  
ATOM    102 2HD1 LEU A   6       1.149   5.633   3.624  1.00  0.00           H  
ATOM    103 3HD1 LEU A   6       2.889   5.412   3.324  1.00  0.00           H  
ATOM    104 1HD2 LEU A   6       3.713   5.237   6.300  1.00  0.00           H  
ATOM    105 2HD2 LEU A   6       4.555   6.216   5.074  1.00  0.00           H  
ATOM    106 3HD2 LEU A   6       3.944   6.983   6.559  1.00  0.00           H  
ATOM    107  N   LEU A   7      -0.107   8.997   5.649  1.00  0.00           N  
ATOM    108  CA  LEU A   7      -1.199   8.930   6.610  1.00  0.00           C  
ATOM    109  C   LEU A   7      -2.547   9.156   5.932  1.00  0.00           C  
ATOM    110  O   LEU A   7      -3.544   8.525   6.285  1.00  0.00           O  
ATOM    111  CB  LEU A   7      -0.996   9.971   7.718  1.00  0.00           C  
ATOM    112  CG  LEU A   7       0.198   9.727   8.649  1.00  0.00           C  
ATOM    113  CD1 LEU A   7       0.412  10.947   9.534  1.00  0.00           C  
ATOM    114  CD2 LEU A   7      -0.058   8.482   9.487  1.00  0.00           C  
ATOM    115  H   LEU A   7       0.581   9.733   5.737  1.00  0.00           H  
ATOM    116  HA  LEU A   7      -1.201   7.938   7.066  1.00  0.00           H  
ATOM    117 1HB  LEU A   7      -0.859  10.948   7.255  1.00  0.00           H  
ATOM    118 2HB  LEU A   7      -1.894  10.006   8.332  1.00  0.00           H  
ATOM    119  HG  LEU A   7       1.101   9.584   8.054  1.00  0.00           H  
ATOM    120 1HD1 LEU A   7       1.260  10.773  10.195  1.00  0.00           H  
ATOM    121 2HD1 LEU A   7       0.612  11.818   8.910  1.00  0.00           H  
ATOM    122 3HD1 LEU A   7      -0.482  11.125  10.130  1.00  0.00           H  
ATOM    123 1HD2 LEU A   7       0.790   8.308  10.148  1.00  0.00           H  
ATOM    124 2HD2 LEU A   7      -0.960   8.624  10.083  1.00  0.00           H  
ATOM    125 3HD2 LEU A   7      -0.189   7.622   8.830  1.00  0.00           H  
ATOM    126  N   GLU A   8      -2.568  10.058   4.959  1.00  0.00           N  
ATOM    127  CA  GLU A   8      -3.776  10.323   4.184  1.00  0.00           C  
ATOM    128  C   GLU A   8      -4.274   9.062   3.493  1.00  0.00           C  
ATOM    129  O   GLU A   8      -5.471   8.768   3.504  1.00  0.00           O  
ATOM    130  CB  GLU A   8      -3.515  11.416   3.145  1.00  0.00           C  
ATOM    131  CG  GLU A   8      -4.745  11.836   2.353  1.00  0.00           C  
ATOM    132  CD  GLU A   8      -4.436  12.851   1.287  1.00  0.00           C  
ATOM    133  OE1 GLU A   8      -3.651  12.552   0.419  1.00  0.00           O  
ATOM    134  OE2 GLU A   8      -4.985  13.926   1.341  1.00  0.00           O  
ATOM    135  H   GLU A   8      -1.726  10.575   4.747  1.00  0.00           H  
ATOM    136  HA  GLU A   8      -4.552  10.679   4.865  1.00  0.00           H  
ATOM    137 1HB  GLU A   8      -3.118  12.302   3.640  1.00  0.00           H  
ATOM    138 2HB  GLU A   8      -2.762  11.072   2.436  1.00  0.00           H  
ATOM    139 1HG  GLU A   8      -5.181  10.955   1.883  1.00  0.00           H  
ATOM    140 2HG  GLU A   8      -5.482  12.251   3.039  1.00  0.00           H  
ATOM    141  N   VAL A   9      -3.352   8.317   2.893  1.00  0.00           N  
ATOM    142  CA  VAL A   9      -3.693   7.065   2.227  1.00  0.00           C  
ATOM    143  C   VAL A   9      -4.177   6.022   3.226  1.00  0.00           C  
ATOM    144  O   VAL A   9      -5.200   5.374   3.013  1.00  0.00           O  
ATOM    145  CB  VAL A   9      -2.471   6.515   1.466  1.00  0.00           C  
ATOM    146  CG1 VAL A   9      -2.751   5.110   0.956  1.00  0.00           C  
ATOM    147  CG2 VAL A   9      -2.115   7.446   0.317  1.00  0.00           C  
ATOM    148  H   VAL A   9      -2.391   8.625   2.900  1.00  0.00           H  
ATOM    149  HA  VAL A   9      -4.491   7.261   1.510  1.00  0.00           H  
ATOM    150  HB  VAL A   9      -1.628   6.446   2.154  1.00  0.00           H  
ATOM    151 1HG1 VAL A   9      -1.877   4.736   0.421  1.00  0.00           H  
ATOM    152 2HG1 VAL A   9      -2.968   4.453   1.798  1.00  0.00           H  
ATOM    153 3HG1 VAL A   9      -3.606   5.131   0.281  1.00  0.00           H  
ATOM    154 1HG2 VAL A   9      -1.250   7.051  -0.216  1.00  0.00           H  
ATOM    155 2HG2 VAL A   9      -2.961   7.520  -0.367  1.00  0.00           H  
ATOM    156 3HG2 VAL A   9      -1.878   8.435   0.710  1.00  0.00           H  
ATOM    157  N   LEU A  10      -3.435   5.865   4.315  1.00  0.00           N  
ATOM    158  CA  LEU A  10      -3.765   4.873   5.333  1.00  0.00           C  
ATOM    159  C   LEU A  10      -5.138   5.145   5.938  1.00  0.00           C  
ATOM    160  O   LEU A  10      -5.895   4.217   6.224  1.00  0.00           O  
ATOM    161  CB  LEU A  10      -2.703   4.871   6.439  1.00  0.00           C  
ATOM    162  CG  LEU A  10      -1.318   4.357   6.028  1.00  0.00           C  
ATOM    163  CD1 LEU A  10      -0.311   4.672   7.127  1.00  0.00           C  
ATOM    164  CD2 LEU A  10      -1.389   2.860   5.765  1.00  0.00           C  
ATOM    165  H   LEU A  10      -2.620   6.446   4.445  1.00  0.00           H  
ATOM    166  HA  LEU A  10      -3.778   3.890   4.864  1.00  0.00           H  
ATOM    167 1HB  LEU A  10      -2.582   5.890   6.806  1.00  0.00           H  
ATOM    168 2HB  LEU A  10      -3.057   4.250   7.260  1.00  0.00           H  
ATOM    169  HG  LEU A  10      -0.993   4.870   5.122  1.00  0.00           H  
ATOM    170 1HD1 LEU A  10       0.673   4.307   6.836  1.00  0.00           H  
ATOM    171 2HD1 LEU A  10      -0.267   5.750   7.282  1.00  0.00           H  
ATOM    172 3HD1 LEU A  10      -0.620   4.185   8.052  1.00  0.00           H  
ATOM    173 1HD2 LEU A  10      -0.405   2.496   5.471  1.00  0.00           H  
ATOM    174 2HD2 LEU A  10      -1.713   2.346   6.671  1.00  0.00           H  
ATOM    175 3HD2 LEU A  10      -2.101   2.667   4.962  1.00  0.00           H  
ATOM    176  N   LYS A  11      -5.452   6.420   6.132  1.00  0.00           N  
ATOM    177  CA  LYS A  11      -6.770   6.820   6.613  1.00  0.00           C  
ATOM    178  C   LYS A  11      -7.865   6.376   5.652  1.00  0.00           C  
ATOM    179  O   LYS A  11      -8.855   5.769   6.060  1.00  0.00           O  
ATOM    180  CB  LYS A  11      -6.830   8.335   6.813  1.00  0.00           C  
ATOM    181  CG  LYS A  11      -8.139   8.838   7.409  1.00  0.00           C  
ATOM    182  CD  LYS A  11      -8.086  10.338   7.669  1.00  0.00           C  
ATOM    183  CE  LYS A  11      -9.312  10.810   8.438  1.00  0.00           C  
ATOM    184  NZ  LYS A  11     -10.505  10.934   7.560  1.00  0.00           N  
ATOM    185  H   LYS A  11      -4.761   7.132   5.943  1.00  0.00           H  
ATOM    186  HA  LYS A  11      -6.943   6.351   7.582  1.00  0.00           H  
ATOM    187 1HB  LYS A  11      -6.020   8.647   7.474  1.00  0.00           H  
ATOM    188 2HB  LYS A  11      -6.683   8.835   5.856  1.00  0.00           H  
ATOM    189 1HG  LYS A  11      -8.957   8.626   6.721  1.00  0.00           H  
ATOM    190 2HG  LYS A  11      -8.333   8.322   8.348  1.00  0.00           H  
ATOM    191 1HD  LYS A  11      -7.191  10.577   8.245  1.00  0.00           H  
ATOM    192 2HD  LYS A  11      -8.038  10.871   6.719  1.00  0.00           H  
ATOM    193 1HE  LYS A  11      -9.534  10.102   9.236  1.00  0.00           H  
ATOM    194 2HE  LYS A  11      -9.105  11.780   8.891  1.00  0.00           H  
ATOM    195 1HZ  LYS A  11     -11.295  11.250   8.107  1.00  0.00           H  
ATOM    196 2HZ  LYS A  11     -10.317  11.601   6.826  1.00  0.00           H  
ATOM    197 3HZ  LYS A  11     -10.718  10.037   7.150  1.00  0.00           H  
ATOM    198  N   ARG A  12      -7.682   6.681   4.372  1.00  0.00           N  
ATOM    199  CA  ARG A  12      -8.650   6.308   3.348  1.00  0.00           C  
ATOM    200  C   ARG A  12      -8.861   4.801   3.315  1.00  0.00           C  
ATOM    201  O   ARG A  12      -9.996   4.324   3.247  1.00  0.00           O  
ATOM    202  CB  ARG A  12      -8.190   6.782   1.978  1.00  0.00           C  
ATOM    203  CG  ARG A  12      -9.153   6.481   0.840  1.00  0.00           C  
ATOM    204  CD  ARG A  12      -8.630   6.963  -0.464  1.00  0.00           C  
ATOM    205  NE  ARG A  12      -7.476   6.194  -0.903  1.00  0.00           N  
ATOM    206  CZ  ARG A  12      -6.455   6.693  -1.627  1.00  0.00           C  
ATOM    207  NH1 ARG A  12      -6.460   7.958  -1.985  1.00  0.00           N  
ATOM    208  NH2 ARG A  12      -5.449   5.911  -1.977  1.00  0.00           N  
ATOM    209  H   ARG A  12      -6.850   7.188   4.102  1.00  0.00           H  
ATOM    210  HA  ARG A  12      -9.601   6.790   3.580  1.00  0.00           H  
ATOM    211 1HB  ARG A  12      -8.033   7.860   2.000  1.00  0.00           H  
ATOM    212 2HB  ARG A  12      -7.235   6.317   1.733  1.00  0.00           H  
ATOM    213 1HG  ARG A  12      -9.309   5.404   0.771  1.00  0.00           H  
ATOM    214 2HG  ARG A  12     -10.107   6.974   1.031  1.00  0.00           H  
ATOM    215 1HD  ARG A  12      -9.407   6.874  -1.222  1.00  0.00           H  
ATOM    216 2HD  ARG A  12      -8.330   8.006  -0.373  1.00  0.00           H  
ATOM    217  HE  ARG A  12      -7.437   5.217  -0.647  1.00  0.00           H  
ATOM    218 1HH1 ARG A  12      -7.228   8.556  -1.717  1.00  0.00           H  
ATOM    219 2HH1 ARG A  12      -5.694   8.332  -2.527  1.00  0.00           H  
ATOM    220 1HH2 ARG A  12      -5.446   4.938  -1.702  1.00  0.00           H  
ATOM    221 2HH2 ARG A  12      -4.685   6.284  -2.519  1.00  0.00           H  
ATOM    222  N   VAL A  13      -7.765   4.053   3.365  1.00  0.00           N  
ATOM    223  CA  VAL A  13      -7.825   2.599   3.291  1.00  0.00           C  
ATOM    224  C   VAL A  13      -8.591   2.019   4.474  1.00  0.00           C  
ATOM    225  O   VAL A  13      -9.437   1.139   4.306  1.00  0.00           O  
ATOM    226  CB  VAL A  13      -6.403   2.006   3.262  1.00  0.00           C  
ATOM    227  CG1 VAL A  13      -6.456   0.490   3.374  1.00  0.00           C  
ATOM    228  CG2 VAL A  13      -5.692   2.429   1.986  1.00  0.00           C  
ATOM    229  H   VAL A  13      -6.865   4.505   3.455  1.00  0.00           H  
ATOM    230  HA  VAL A  13      -8.338   2.319   2.371  1.00  0.00           H  
ATOM    231  HB  VAL A  13      -5.849   2.373   4.126  1.00  0.00           H  
ATOM    232 1HG1 VAL A  13      -5.443   0.088   3.352  1.00  0.00           H  
ATOM    233 2HG1 VAL A  13      -6.937   0.210   4.311  1.00  0.00           H  
ATOM    234 3HG1 VAL A  13      -7.025   0.083   2.538  1.00  0.00           H  
ATOM    235 1HG2 VAL A  13      -4.687   2.007   1.972  1.00  0.00           H  
ATOM    236 2HG2 VAL A  13      -6.250   2.067   1.122  1.00  0.00           H  
ATOM    237 3HG2 VAL A  13      -5.629   3.516   1.947  1.00  0.00           H  
ATOM    238  N   ALA A  14      -8.291   2.516   5.668  1.00  0.00           N  
ATOM    239  CA  ALA A  14      -8.954   2.052   6.880  1.00  0.00           C  
ATOM    240  C   ALA A  14     -10.454   2.318   6.822  1.00  0.00           C  
ATOM    241  O   ALA A  14     -11.259   1.494   7.260  1.00  0.00           O  
ATOM    242  CB  ALA A  14      -8.348   2.718   8.107  1.00  0.00           C  
ATOM    243  H   ALA A  14      -7.584   3.233   5.739  1.00  0.00           H  
ATOM    244  HA  ALA A  14      -8.794   0.979   6.975  1.00  0.00           H  
ATOM    245 1HB  ALA A  14      -8.853   2.363   9.002  1.00  0.00           H  
ATOM    246 2HB  ALA A  14      -7.287   2.472   8.165  1.00  0.00           H  
ATOM    247 3HB  ALA A  14      -8.464   3.798   8.027  1.00  0.00           H  
ATOM    248  N   GLU A  15     -10.824   3.473   6.280  1.00  0.00           N  
ATOM    249  CA  GLU A  15     -12.229   3.851   6.168  1.00  0.00           C  
ATOM    250  C   GLU A  15     -12.973   2.923   5.216  1.00  0.00           C  
ATOM    251  O   GLU A  15     -14.114   2.541   5.473  1.00  0.00           O  
ATOM    252  CB  GLU A  15     -12.355   5.299   5.688  1.00  0.00           C  
ATOM    253  CG  GLU A  15     -11.975   6.342   6.730  1.00  0.00           C  
ATOM    254  CD  GLU A  15     -11.916   7.735   6.168  1.00  0.00           C  
ATOM    255  OE1 GLU A  15     -12.005   7.877   4.972  1.00  0.00           O  
ATOM    256  OE2 GLU A  15     -11.783   8.658   6.936  1.00  0.00           O  
ATOM    257  H   GLU A  15     -10.116   4.105   5.938  1.00  0.00           H  
ATOM    258  HA  GLU A  15     -12.686   3.780   7.155  1.00  0.00           H  
ATOM    259 1HB  GLU A  15     -11.719   5.450   4.816  1.00  0.00           H  
ATOM    260 2HB  GLU A  15     -13.383   5.492   5.381  1.00  0.00           H  
ATOM    261 1HG  GLU A  15     -12.707   6.318   7.536  1.00  0.00           H  
ATOM    262 2HG  GLU A  15     -11.004   6.083   7.150  1.00  0.00           H  
ATOM    263  N   ILE A  16     -12.322   2.564   4.114  1.00  0.00           N  
ATOM    264  CA  ILE A  16     -12.926   1.694   3.115  1.00  0.00           C  
ATOM    265  C   ILE A  16     -13.128   0.286   3.662  1.00  0.00           C  
ATOM    266  O   ILE A  16     -14.175  -0.328   3.454  1.00  0.00           O  
ATOM    267  CB  ILE A  16     -12.059   1.633   1.844  1.00  0.00           C  
ATOM    268  CG1 ILE A  16     -12.049   2.992   1.139  1.00  0.00           C  
ATOM    269  CG2 ILE A  16     -12.565   0.548   0.907  1.00  0.00           C  
ATOM    270  CD1 ILE A  16     -10.979   3.123   0.080  1.00  0.00           C  
ATOM    271  H   ILE A  16     -11.381   2.905   3.967  1.00  0.00           H  
ATOM    272  HA  ILE A  16     -13.898   2.104   2.841  1.00  0.00           H  
ATOM    273  HB  ILE A  16     -11.028   1.413   2.117  1.00  0.00           H  
ATOM    274 1HG1 ILE A  16     -13.017   3.166   0.670  1.00  0.00           H  
ATOM    275 2HG1 ILE A  16     -11.898   3.783   1.875  1.00  0.00           H  
ATOM    276 1HG2 ILE A  16     -11.941   0.519   0.013  1.00  0.00           H  
ATOM    277 2HG2 ILE A  16     -12.521  -0.417   1.410  1.00  0.00           H  
ATOM    278 3HG2 ILE A  16     -13.595   0.763   0.623  1.00  0.00           H  
ATOM    279 1HD1 ILE A  16     -11.035   4.113  -0.374  1.00  0.00           H  
ATOM    280 2HD1 ILE A  16      -9.997   2.988   0.535  1.00  0.00           H  
ATOM    281 3HD1 ILE A  16     -11.132   2.365  -0.686  1.00  0.00           H  
ATOM    282  N   ASP A  17     -12.120  -0.222   4.361  1.00  0.00           N  
ATOM    283  CA  ASP A  17     -12.190  -1.555   4.951  1.00  0.00           C  
ATOM    284  C   ASP A  17     -13.037  -1.551   6.217  1.00  0.00           C  
ATOM    285  O   ASP A  17     -13.644  -2.561   6.573  1.00  0.00           O  
ATOM    286  OXT ASP A  17     -13.119  -0.555   6.881  1.00  0.00           O  
ATOM    287  CB  ASP A  17     -10.787  -2.076   5.269  1.00  0.00           C  
ATOM    288  CG  ASP A  17     -10.002  -2.465   4.024  1.00  0.00           C  
ATOM    289  OD1 ASP A  17     -10.562  -3.111   3.170  1.00  0.00           O  
ATOM    290  OD2 ASP A  17      -8.850  -2.112   3.938  1.00  0.00           O  
ATOM    291  H   ASP A  17     -11.283   0.327   4.488  1.00  0.00           H  
ATOM    292  HA  ASP A  17     -12.647  -2.230   4.226  1.00  0.00           H  
ATOM    293 1HB  ASP A  17     -10.228  -1.310   5.808  1.00  0.00           H  
ATOM    294 2HB  ASP A  17     -10.861  -2.947   5.921  1.00  0.00           H  
TER                                                                             
ATOM    296  N   ASP B  18       7.655  13.193  17.203  1.00  0.00           N  
ATOM    297  CA  ASP B  18       8.731  13.255  16.223  1.00  0.00           C  
ATOM    298  C   ASP B  18       8.481  12.295  15.066  1.00  0.00           C  
ATOM    299  O   ASP B  18       7.469  11.596  15.037  1.00  0.00           O  
ATOM    300  CB  ASP B  18      10.074  12.929  16.880  1.00  0.00           C  
ATOM    301  CG  ASP B  18      10.162  11.489  17.369  1.00  0.00           C  
ATOM    302  OD1 ASP B  18       9.316  10.707  17.007  1.00  0.00           O  
ATOM    303  OD2 ASP B  18      11.077  11.185  18.097  1.00  0.00           O  
ATOM    304 1H   ASP B  18       7.845  13.832  17.949  1.00  0.00           H  
ATOM    305 2H   ASP B  18       6.790  13.440  16.766  1.00  0.00           H  
ATOM    306 3H   ASP B  18       7.589  12.264  17.569  1.00  0.00           H  
ATOM    307  HA  ASP B  18       8.785  14.271  15.829  1.00  0.00           H  
ATOM    308 1HB  ASP B  18      10.881  13.105  16.168  1.00  0.00           H  
ATOM    309 2HB  ASP B  18      10.236  13.595  17.728  1.00  0.00           H  
ATOM    310  N   GLU B  19       9.408  12.267  14.114  1.00  0.00           N  
ATOM    311  CA  GLU B  19       9.207  11.533  12.871  1.00  0.00           C  
ATOM    312  C   GLU B  19       9.086  10.036  13.129  1.00  0.00           C  
ATOM    313  O   GLU B  19       8.292   9.347  12.485  1.00  0.00           O  
ATOM    314  CB  GLU B  19      10.359  11.801  11.900  1.00  0.00           C  
ATOM    315  CG  GLU B  19      10.454  13.243  11.422  1.00  0.00           C  
ATOM    316  CD  GLU B  19      11.089  14.155  12.434  1.00  0.00           C  
ATOM    317  OE1 GLU B  19      11.516  13.672  13.454  1.00  0.00           O  
ATOM    318  OE2 GLU B  19      11.146  15.337  12.186  1.00  0.00           O  
ATOM    319  H   GLU B  19      10.274  12.768  14.257  1.00  0.00           H  
ATOM    320  HA  GLU B  19       8.285  11.884  12.408  1.00  0.00           H  
ATOM    321 1HB  GLU B  19      11.304  11.543  12.378  1.00  0.00           H  
ATOM    322 2HB  GLU B  19      10.251  11.163  11.023  1.00  0.00           H  
ATOM    323 1HG  GLU B  19      11.042  13.271  10.505  1.00  0.00           H  
ATOM    324 2HG  GLU B  19       9.453  13.604  11.191  1.00  0.00           H  
ATOM    325  N   LYS B  20       9.878   9.537  14.073  1.00  0.00           N  
ATOM    326  CA  LYS B  20       9.901   8.112  14.376  1.00  0.00           C  
ATOM    327  C   LYS B  20       8.587   7.659  14.999  1.00  0.00           C  
ATOM    328  O   LYS B  20       8.082   6.581  14.692  1.00  0.00           O  
ATOM    329  CB  LYS B  20      11.067   7.781  15.310  1.00  0.00           C  
ATOM    330  CG  LYS B  20      12.441   7.882  14.660  1.00  0.00           C  
ATOM    331  CD  LYS B  20      13.546   7.555  15.653  1.00  0.00           C  
ATOM    332  CE  LYS B  20      14.920   7.659  15.006  1.00  0.00           C  
ATOM    333  NZ  LYS B  20      16.014   7.378  15.976  1.00  0.00           N  
ATOM    334  H   LYS B  20      10.479  10.162  14.592  1.00  0.00           H  
ATOM    335  HA  LYS B  20      10.055   7.561  13.449  1.00  0.00           H  
ATOM    336 1HB  LYS B  20      11.050   8.457  16.165  1.00  0.00           H  
ATOM    337 2HB  LYS B  20      10.951   6.766  15.692  1.00  0.00           H  
ATOM    338 1HG  LYS B  20      12.499   7.188  13.821  1.00  0.00           H  
ATOM    339 2HG  LYS B  20      12.591   8.894  14.282  1.00  0.00           H  
ATOM    340 1HD  LYS B  20      13.496   8.247  16.495  1.00  0.00           H  
ATOM    341 2HD  LYS B  20      13.408   6.542  16.029  1.00  0.00           H  
ATOM    342 1HE  LYS B  20      14.989   6.948  14.184  1.00  0.00           H  
ATOM    343 2HE  LYS B  20      15.058   8.661  14.602  1.00  0.00           H  
ATOM    344 1HZ  LYS B  20      16.906   7.458  15.510  1.00  0.00           H  
ATOM    345 2HZ  LYS B  20      15.970   8.044  16.735  1.00  0.00           H  
ATOM    346 3HZ  LYS B  20      15.908   6.444  16.343  1.00  0.00           H  
ATOM    347  N   GLN B  21       8.039   8.492  15.881  1.00  0.00           N  
ATOM    348  CA  GLN B  21       6.781   8.179  16.549  1.00  0.00           C  
ATOM    349  C   GLN B  21       5.623   8.153  15.560  1.00  0.00           C  
ATOM    350  O   GLN B  21       4.749   7.288  15.636  1.00  0.00           O  
ATOM    351  CB  GLN B  21       6.498   9.195  17.660  1.00  0.00           C  
ATOM    352  CG  GLN B  21       7.415   9.072  18.864  1.00  0.00           C  
ATOM    353  CD  GLN B  21       7.231  10.209  19.850  1.00  0.00           C  
ATOM    354  OE1 GLN B  21       7.342  11.385  19.491  1.00  0.00           O  
ATOM    355  NE2 GLN B  21       6.947   9.867  21.102  1.00  0.00           N  
ATOM    356  H   GLN B  21       8.504   9.362  16.091  1.00  0.00           H  
ATOM    357  HA  GLN B  21       6.871   7.194  17.011  1.00  0.00           H  
ATOM    358 1HB  GLN B  21       6.597  10.205  17.263  1.00  0.00           H  
ATOM    359 2HB  GLN B  21       5.471   9.078  18.005  1.00  0.00           H  
ATOM    360 1HG  GLN B  21       7.199   8.135  19.379  1.00  0.00           H  
ATOM    361 2HG  GLN B  21       8.450   9.080  18.523  1.00  0.00           H  
ATOM    362 1HE2 GLN B  21       6.814  10.574  21.797  1.00  0.00           H  
ATOM    363 2HE2 GLN B  21       6.866   8.901  21.350  1.00  0.00           H  
ATOM    364  N   ILE B  22       5.622   9.104  14.632  1.00  0.00           N  
ATOM    365  CA  ILE B  22       4.570   9.192  13.626  1.00  0.00           C  
ATOM    366  C   ILE B  22       4.669   8.047  12.626  1.00  0.00           C  
ATOM    367  O   ILE B  22       3.659   7.447  12.253  1.00  0.00           O  
ATOM    368  CB  ILE B  22       4.636  10.535  12.878  1.00  0.00           C  
ATOM    369  CG1 ILE B  22       4.418  11.699  13.849  1.00  0.00           C  
ATOM    370  CG2 ILE B  22       3.607  10.572  11.759  1.00  0.00           C  
ATOM    371  CD1 ILE B  22       3.069  11.681  14.530  1.00  0.00           C  
ATOM    372  H   ILE B  22       6.368   9.784  14.626  1.00  0.00           H  
ATOM    373  HA  ILE B  22       3.604   9.134  14.130  1.00  0.00           H  
ATOM    374  HB  ILE B  22       5.629  10.665  12.449  1.00  0.00           H  
ATOM    375 1HG1 ILE B  22       5.189  11.679  14.619  1.00  0.00           H  
ATOM    376 2HG1 ILE B  22       4.517  12.643  13.313  1.00  0.00           H  
ATOM    377 1HG2 ILE B  22       3.667  11.529  11.241  1.00  0.00           H  
ATOM    378 2HG2 ILE B  22       3.806   9.765  11.055  1.00  0.00           H  
ATOM    379 3HG2 ILE B  22       2.608  10.449  12.179  1.00  0.00           H  
ATOM    380 1HD1 ILE B  22       2.989  12.536  15.201  1.00  0.00           H  
ATOM    381 2HD1 ILE B  22       2.281  11.736  13.777  1.00  0.00           H  
ATOM    382 3HD1 ILE B  22       2.961  10.760  15.101  1.00  0.00           H  
ATOM    383  N   GLU B  23       5.888   7.748  12.195  1.00  0.00           N  
ATOM    384  CA  GLU B  23       6.129   6.628  11.292  1.00  0.00           C  
ATOM    385  C   GLU B  23       5.715   5.309  11.928  1.00  0.00           C  
ATOM    386  O   GLU B  23       5.118   4.454  11.275  1.00  0.00           O  
ATOM    387  CB  GLU B  23       7.606   6.571  10.895  1.00  0.00           C  
ATOM    388  CG  GLU B  23       7.950   5.463   9.910  1.00  0.00           C  
ATOM    389  CD  GLU B  23       9.409   5.431   9.550  1.00  0.00           C  
ATOM    390  OE1 GLU B  23       9.895   6.407   9.031  1.00  0.00           O  
ATOM    391  OE2 GLU B  23      10.040   4.429   9.796  1.00  0.00           O  
ATOM    392  H   GLU B  23       6.670   8.310  12.501  1.00  0.00           H  
ATOM    393  HA  GLU B  23       5.541   6.781  10.386  1.00  0.00           H  
ATOM    394 1HB  GLU B  23       7.899   7.520  10.446  1.00  0.00           H  
ATOM    395 2HB  GLU B  23       8.218   6.428  11.786  1.00  0.00           H  
ATOM    396 1HG  GLU B  23       7.674   4.503  10.347  1.00  0.00           H  
ATOM    397 2HG  GLU B  23       7.361   5.600   9.004  1.00  0.00           H  
ATOM    398  N   LYS B  24       6.034   5.148  13.208  1.00  0.00           N  
ATOM    399  CA  LYS B  24       5.673   3.942  13.943  1.00  0.00           C  
ATOM    400  C   LYS B  24       4.166   3.714  13.922  1.00  0.00           C  
ATOM    401  O   LYS B  24       3.701   2.594  13.718  1.00  0.00           O  
ATOM    402  CB  LYS B  24       6.172   4.024  15.386  1.00  0.00           C  
ATOM    403  CG  LYS B  24       5.894   2.780  16.220  1.00  0.00           C  
ATOM    404  CD  LYS B  24       6.491   2.904  17.614  1.00  0.00           C  
ATOM    405  CE  LYS B  24       6.182   1.679  18.461  1.00  0.00           C  
ATOM    406  NZ  LYS B  24       6.760   1.786  19.828  1.00  0.00           N  
ATOM    407  H   LYS B  24       6.539   5.880  13.685  1.00  0.00           H  
ATOM    408  HA  LYS B  24       6.162   3.090  13.469  1.00  0.00           H  
ATOM    409 1HB  LYS B  24       7.249   4.194  15.389  1.00  0.00           H  
ATOM    410 2HB  LYS B  24       5.705   4.873  15.886  1.00  0.00           H  
ATOM    411 1HG  LYS B  24       4.817   2.634  16.307  1.00  0.00           H  
ATOM    412 2HG  LYS B  24       6.322   1.908  15.727  1.00  0.00           H  
ATOM    413 1HD  LYS B  24       7.573   3.019  17.537  1.00  0.00           H  
ATOM    414 2HD  LYS B  24       6.084   3.787  18.107  1.00  0.00           H  
ATOM    415 1HE  LYS B  24       5.103   1.558  18.544  1.00  0.00           H  
ATOM    416 2HE  LYS B  24       6.588   0.790  17.977  1.00  0.00           H  
ATOM    417 1HZ  LYS B  24       6.533   0.956  20.356  1.00  0.00           H  
ATOM    418 2HZ  LYS B  24       7.764   1.880  19.763  1.00  0.00           H  
ATOM    419 3HZ  LYS B  24       6.376   2.596  20.293  1.00  0.00           H  
ATOM    420  N   LEU B  25       3.409   4.784  14.135  1.00  0.00           N  
ATOM    421  CA  LEU B  25       1.954   4.719  14.074  1.00  0.00           C  
ATOM    422  C   LEU B  25       1.477   4.350  12.674  1.00  0.00           C  
ATOM    423  O   LEU B  25       0.556   3.550  12.513  1.00  0.00           O  
ATOM    424  CB  LEU B  25       1.343   6.062  14.492  1.00  0.00           C  
ATOM    425  CG  LEU B  25       1.494   6.431  15.973  1.00  0.00           C  
ATOM    426  CD1 LEU B  25       1.146   7.899  16.169  1.00  0.00           C  
ATOM    427  CD2 LEU B  25       0.594   5.538  16.812  1.00  0.00           C  
ATOM    428  H   LEU B  25       3.852   5.667  14.345  1.00  0.00           H  
ATOM    429  HA  LEU B  25       1.613   3.954  14.772  1.00  0.00           H  
ATOM    430 1HB  LEU B  25       1.810   6.853  13.904  1.00  0.00           H  
ATOM    431 2HB  LEU B  25       0.279   6.048  14.260  1.00  0.00           H  
ATOM    432  HG  LEU B  25       2.532   6.290  16.278  1.00  0.00           H  
ATOM    433 1HD1 LEU B  25       1.254   8.161  17.222  1.00  0.00           H  
ATOM    434 2HD1 LEU B  25       1.818   8.517  15.573  1.00  0.00           H  
ATOM    435 3HD1 LEU B  25       0.117   8.075  15.855  1.00  0.00           H  
ATOM    436 1HD2 LEU B  25       0.701   5.798  17.865  1.00  0.00           H  
ATOM    437 2HD2 LEU B  25      -0.444   5.678  16.507  1.00  0.00           H  
ATOM    438 3HD2 LEU B  25       0.877   4.495  16.666  1.00  0.00           H  
ATOM    439  N   ALA B  26       2.112   4.936  11.665  1.00  0.00           N  
ATOM    440  CA  ALA B  26       1.791   4.629  10.277  1.00  0.00           C  
ATOM    441  C   ALA B  26       2.051   3.160   9.963  1.00  0.00           C  
ATOM    442  O   ALA B  26       1.268   2.519   9.263  1.00  0.00           O  
ATOM    443  CB  ALA B  26       2.593   5.519   9.338  1.00  0.00           C  
ATOM    444  H   ALA B  26       2.835   5.613  11.866  1.00  0.00           H  
ATOM    445  HA  ALA B  26       0.736   4.841  10.108  1.00  0.00           H  
ATOM    446 1HB  ALA B  26       2.342   5.278   8.305  1.00  0.00           H  
ATOM    447 2HB  ALA B  26       2.353   6.564   9.534  1.00  0.00           H  
ATOM    448 3HB  ALA B  26       3.657   5.355   9.501  1.00  0.00           H  
ATOM    449  N   ARG B  27       3.153   2.635  10.485  1.00  0.00           N  
ATOM    450  CA  ARG B  27       3.501   1.232  10.287  1.00  0.00           C  
ATOM    451  C   ARG B  27       2.529   0.314  11.020  1.00  0.00           C  
ATOM    452  O   ARG B  27       2.112  -0.713  10.487  1.00  0.00           O  
ATOM    453  CB  ARG B  27       4.917   0.958  10.771  1.00  0.00           C  
ATOM    454  CG  ARG B  27       6.015   1.551   9.904  1.00  0.00           C  
ATOM    455  CD  ARG B  27       7.366   1.240  10.439  1.00  0.00           C  
ATOM    456  NE  ARG B  27       8.415   1.909   9.686  1.00  0.00           N  
ATOM    457  CZ  ARG B  27       8.945   1.448   8.536  1.00  0.00           C  
ATOM    458  NH1 ARG B  27       8.514   0.317   8.021  1.00  0.00           N  
ATOM    459  NH2 ARG B  27       9.897   2.132   7.927  1.00  0.00           N  
ATOM    460  H   ARG B  27       3.765   3.221  11.033  1.00  0.00           H  
ATOM    461  HA  ARG B  27       3.455   1.012   9.221  1.00  0.00           H  
ATOM    462 1HB  ARG B  27       5.040   1.357  11.777  1.00  0.00           H  
ATOM    463 2HB  ARG B  27       5.082  -0.118  10.823  1.00  0.00           H  
ATOM    464 1HG  ARG B  27       5.944   1.142   8.895  1.00  0.00           H  
ATOM    465 2HG  ARG B  27       5.903   2.635   9.865  1.00  0.00           H  
ATOM    466 1HD  ARG B  27       7.430   1.566  11.476  1.00  0.00           H  
ATOM    467 2HD  ARG B  27       7.540   0.166  10.385  1.00  0.00           H  
ATOM    468  HE  ARG B  27       8.772   2.782  10.051  1.00  0.00           H  
ATOM    469 1HH1 ARG B  27       7.786  -0.205   8.487  1.00  0.00           H  
ATOM    470 2HH1 ARG B  27       8.912  -0.028   7.160  1.00  0.00           H  
ATOM    471 1HH2 ARG B  27      10.228   3.001   8.323  1.00  0.00           H  
ATOM    472 2HH2 ARG B  27      10.294   1.786   7.066  1.00  0.00           H  
ATOM    473  N   LYS B  28       2.173   0.694  12.241  1.00  0.00           N  
ATOM    474  CA  LYS B  28       1.221  -0.075  13.034  1.00  0.00           C  
ATOM    475  C   LYS B  28      -0.117  -0.200  12.319  1.00  0.00           C  
ATOM    476  O   LYS B  28      -0.670  -1.293  12.200  1.00  0.00           O  
ATOM    477  CB  LYS B  28       1.024   0.567  14.408  1.00  0.00           C  
ATOM    478  CG  LYS B  28       0.026  -0.154  15.303  1.00  0.00           C  
ATOM    479  CD  LYS B  28      -0.077   0.513  16.667  1.00  0.00           C  
ATOM    480  CE  LYS B  28      -1.116  -0.172  17.542  1.00  0.00           C  
ATOM    481  NZ  LYS B  28      -1.207   0.452  18.890  1.00  0.00           N  
ATOM    482  H   LYS B  28       2.571   1.537  12.632  1.00  0.00           H  
ATOM    483  HA  LYS B  28       1.628  -1.075  13.189  1.00  0.00           H  
ATOM    484 1HB  LYS B  28       1.979   0.603  14.933  1.00  0.00           H  
ATOM    485 2HB  LYS B  28       0.681   1.595  14.284  1.00  0.00           H  
ATOM    486 1HG  LYS B  28      -0.957  -0.149  14.830  1.00  0.00           H  
ATOM    487 2HG  LYS B  28       0.339  -1.189  15.437  1.00  0.00           H  
ATOM    488 1HD  LYS B  28       0.892   0.471  17.166  1.00  0.00           H  
ATOM    489 2HD  LYS B  28      -0.355   1.559  16.540  1.00  0.00           H  
ATOM    490 1HE  LYS B  28      -2.091  -0.114  17.062  1.00  0.00           H  
ATOM    491 2HE  LYS B  28      -0.856  -1.224  17.660  1.00  0.00           H  
ATOM    492 1HZ  LYS B  28      -1.905  -0.030  19.438  1.00  0.00           H  
ATOM    493 2HZ  LYS B  28      -0.311   0.387  19.353  1.00  0.00           H  
ATOM    494 3HZ  LYS B  28      -1.466   1.423  18.795  1.00  0.00           H  
ATOM    495  N   ALA B  29      -0.639   0.928  11.845  1.00  0.00           N  
ATOM    496  CA  ALA B  29      -1.931   0.952  11.173  1.00  0.00           C  
ATOM    497  C   ALA B  29      -1.922   0.074   9.929  1.00  0.00           C  
ATOM    498  O   ALA B  29      -2.867  -0.673   9.676  1.00  0.00           O  
ATOM    499  CB  ALA B  29      -2.311   2.381  10.809  1.00  0.00           C  
ATOM    500  H   ALA B  29      -0.122   1.790  11.953  1.00  0.00           H  
ATOM    501  HA  ALA B  29      -2.687   0.576  11.861  1.00  0.00           H  
ATOM    502 1HB  ALA B  29      -3.279   2.383  10.307  1.00  0.00           H  
ATOM    503 2HB  ALA B  29      -2.371   2.983  11.715  1.00  0.00           H  
ATOM    504 3HB  ALA B  29      -1.557   2.800  10.143  1.00  0.00           H  
ATOM    505  N   GLN B  30      -0.846   0.165   9.153  1.00  0.00           N  
ATOM    506  CA  GLN B  30      -0.720  -0.604   7.921  1.00  0.00           C  
ATOM    507  C   GLN B  30      -0.726  -2.101   8.206  1.00  0.00           C  
ATOM    508  O   GLN B  30      -1.364  -2.876   7.494  1.00  0.00           O  
ATOM    509  CB  GLN B  30       0.561  -0.218   7.175  1.00  0.00           C  
ATOM    510  CG  GLN B  30       0.738  -0.918   5.839  1.00  0.00           C  
ATOM    511  CD  GLN B  30      -0.163  -0.343   4.762  1.00  0.00           C  
ATOM    512  OE1 GLN B  30      -1.374  -0.207   4.953  1.00  0.00           O  
ATOM    513  NE2 GLN B  30       0.424  -0.003   3.621  1.00  0.00           N  
ATOM    514  H   GLN B  30      -0.096   0.788   9.423  1.00  0.00           H  
ATOM    515  HA  GLN B  30      -1.569  -0.368   7.278  1.00  0.00           H  
ATOM    516 1HB  GLN B  30       0.568   0.857   6.996  1.00  0.00           H  
ATOM    517 2HB  GLN B  30       1.427  -0.453   7.796  1.00  0.00           H  
ATOM    518 1HG  GLN B  30       1.773  -0.805   5.516  1.00  0.00           H  
ATOM    519 2HG  GLN B  30       0.497  -1.974   5.958  1.00  0.00           H  
ATOM    520 1HE2 GLN B  30      -0.119   0.382   2.872  1.00  0.00           H  
ATOM    521 2HE2 GLN B  30       1.410  -0.129   3.507  1.00  0.00           H  
ATOM    522  N   ARG B  31      -0.010  -2.502   9.252  1.00  0.00           N  
ATOM    523  CA  ARG B  31       0.073  -3.907   9.629  1.00  0.00           C  
ATOM    524  C   ARG B  31      -1.276  -4.433  10.101  1.00  0.00           C  
ATOM    525  O   ARG B  31      -1.587  -5.612   9.929  1.00  0.00           O  
ATOM    526  CB  ARG B  31       1.105  -4.105  10.730  1.00  0.00           C  
ATOM    527  CG  ARG B  31       2.552  -4.017  10.274  1.00  0.00           C  
ATOM    528  CD  ARG B  31       3.497  -4.245  11.397  1.00  0.00           C  
ATOM    529  NE  ARG B  31       3.365  -5.581  11.955  1.00  0.00           N  
ATOM    530  CZ  ARG B  31       3.969  -6.679  11.462  1.00  0.00           C  
ATOM    531  NH1 ARG B  31       4.743  -6.585  10.403  1.00  0.00           N  
ATOM    532  NH2 ARG B  31       3.785  -7.852  12.043  1.00  0.00           N  
ATOM    533  H   ARG B  31       0.487  -1.815   9.800  1.00  0.00           H  
ATOM    534  HA  ARG B  31       0.386  -4.481   8.756  1.00  0.00           H  
ATOM    535 1HB  ARG B  31       0.958  -3.354  11.505  1.00  0.00           H  
ATOM    536 2HB  ARG B  31       0.963  -5.082  11.191  1.00  0.00           H  
ATOM    537 1HG  ARG B  31       2.739  -4.772   9.510  1.00  0.00           H  
ATOM    538 2HG  ARG B  31       2.744  -3.027   9.859  1.00  0.00           H  
ATOM    539 1HD  ARG B  31       4.520  -4.124  11.042  1.00  0.00           H  
ATOM    540 2HD  ARG B  31       3.301  -3.524  12.189  1.00  0.00           H  
ATOM    541  HE  ARG B  31       2.777  -5.694  12.770  1.00  0.00           H  
ATOM    542 1HH1 ARG B  31       4.884  -5.688   9.959  1.00  0.00           H  
ATOM    543 2HH1 ARG B  31       5.196  -7.408  10.034  1.00  0.00           H  
ATOM    544 1HH2 ARG B  31       3.190  -7.925  12.857  1.00  0.00           H  
ATOM    545 2HH2 ARG B  31       4.237  -8.675  11.673  1.00  0.00           H  
ATOM    546  N   LEU B  32      -2.073  -3.554  10.696  1.00  0.00           N  
ATOM    547  CA  LEU B  32      -3.431  -3.898  11.096  1.00  0.00           C  
ATOM    548  C   LEU B  32      -4.332  -4.083   9.884  1.00  0.00           C  
ATOM    549  O   LEU B  32      -5.239  -4.915   9.892  1.00  0.00           O  
ATOM    550  CB  LEU B  32      -4.008  -2.807  12.006  1.00  0.00           C  
ATOM    551  CG  LEU B  32      -3.391  -2.714  13.408  1.00  0.00           C  
ATOM    552  CD1 LEU B  32      -3.837  -1.421  14.076  1.00  0.00           C  
ATOM    553  CD2 LEU B  32      -3.809  -3.926  14.228  1.00  0.00           C  
ATOM    554  H   LEU B  32      -1.729  -2.620  10.875  1.00  0.00           H  
ATOM    555  HA  LEU B  32      -3.399  -4.834  11.655  1.00  0.00           H  
ATOM    556 1HB  LEU B  32      -3.873  -1.841  11.521  1.00  0.00           H  
ATOM    557 2HB  LEU B  32      -5.077  -2.983  12.126  1.00  0.00           H  
ATOM    558  HG  LEU B  32      -2.304  -2.689  13.325  1.00  0.00           H  
ATOM    559 1HD1 LEU B  32      -3.398  -1.355  15.071  1.00  0.00           H  
ATOM    560 2HD1 LEU B  32      -3.508  -0.570  13.478  1.00  0.00           H  
ATOM    561 3HD1 LEU B  32      -4.923  -1.409  14.157  1.00  0.00           H  
ATOM    562 1HD2 LEU B  32      -3.369  -3.860  15.223  1.00  0.00           H  
ATOM    563 2HD2 LEU B  32      -4.895  -3.951  14.312  1.00  0.00           H  
ATOM    564 3HD2 LEU B  32      -3.461  -4.835  13.737  1.00  0.00           H  
ATOM    565  N   LEU B  33      -4.080  -3.300   8.840  1.00  0.00           N  
ATOM    566  CA  LEU B  33      -4.899  -3.343   7.633  1.00  0.00           C  
ATOM    567  C   LEU B  33      -4.567  -4.566   6.786  1.00  0.00           C  
ATOM    568  O   LEU B  33      -5.452  -5.176   6.189  1.00  0.00           O  
ATOM    569  CB  LEU B  33      -4.691  -2.068   6.805  1.00  0.00           C  
ATOM    570  CG  LEU B  33      -5.194  -0.769   7.447  1.00  0.00           C  
ATOM    571  CD1 LEU B  33      -4.664   0.424   6.663  1.00  0.00           C  
ATOM    572  CD2 LEU B  33      -6.715  -0.772   7.475  1.00  0.00           C  
ATOM    573  H   LEU B  33      -3.301  -2.660   8.883  1.00  0.00           H  
ATOM    574  HA  LEU B  33      -5.948  -3.397   7.929  1.00  0.00           H  
ATOM    575 1HB  LEU B  33      -3.627  -1.951   6.610  1.00  0.00           H  
ATOM    576 2HB  LEU B  33      -5.204  -2.186   5.850  1.00  0.00           H  
ATOM    577  HG  LEU B  33      -4.812  -0.695   8.466  1.00  0.00           H  
ATOM    578 1HD1 LEU B  33      -5.021   1.347   7.119  1.00  0.00           H  
ATOM    579 2HD1 LEU B  33      -3.574   0.412   6.676  1.00  0.00           H  
ATOM    580 3HD1 LEU B  33      -5.016   0.368   5.634  1.00  0.00           H  
ATOM    581 1HD2 LEU B  33      -7.073   0.152   7.932  1.00  0.00           H  
ATOM    582 2HD2 LEU B  33      -7.098  -0.844   6.457  1.00  0.00           H  
ATOM    583 3HD2 LEU B  33      -7.067  -1.624   8.057  1.00  0.00           H  
ATOM    584  N   ILE B  34      -3.286  -4.914   6.738  1.00  0.00           N  
ATOM    585  CA  ILE B  34      -2.831  -6.036   5.925  1.00  0.00           C  
ATOM    586  C   ILE B  34      -3.108  -7.365   6.613  1.00  0.00           C  
ATOM    587  O   ILE B  34      -3.124  -7.448   7.841  1.00  0.00           O  
ATOM    588  OXT ILE B  34      -3.317  -8.349   5.958  1.00  0.00           O  
ATOM    589  CB  ILE B  34      -1.325  -5.919   5.623  1.00  0.00           C  
ATOM    590  CG1 ILE B  34      -1.049  -4.688   4.756  1.00  0.00           C  
ATOM    591  CG2 ILE B  34      -0.821  -7.180   4.939  1.00  0.00           C  
ATOM    592  CD1 ILE B  34       0.420  -4.361   4.610  1.00  0.00           C  
ATOM    593  H   ILE B  34      -2.612  -4.391   7.276  1.00  0.00           H  
ATOM    594  HA  ILE B  34      -3.365  -6.015   4.973  1.00  0.00           H  
ATOM    595  HB  ILE B  34      -0.777  -5.778   6.554  1.00  0.00           H  
ATOM    596 1HG1 ILE B  34      -1.465  -4.843   3.761  1.00  0.00           H  
ATOM    597 2HG1 ILE B  34      -1.549  -3.820   5.187  1.00  0.00           H  
ATOM    598 1HG2 ILE B  34       0.244  -7.080   4.732  1.00  0.00           H  
ATOM    599 2HG2 ILE B  34      -0.985  -8.037   5.590  1.00  0.00           H  
ATOM    600 3HG2 ILE B  34      -1.360  -7.327   4.003  1.00  0.00           H  
ATOM    601 1HD1 ILE B  34       0.535  -3.477   3.983  1.00  0.00           H  
ATOM    602 2HD1 ILE B  34       0.849  -4.167   5.594  1.00  0.00           H  
ATOM    603 3HD1 ILE B  34       0.935  -5.202   4.148  1.00  0.00           H  
TER                                                                             
REMARK PDBinfo-LABEL:    2 KEEP
REMARK PDBinfo-LABEL:    5 KEEP
REMARK PDBinfo-LABEL:    6 KEEP
REMARK PDBinfo-LABEL:    8 KEEP
REMARK PDBinfo-LABEL:    9 KEEP
REMARK PDBinfo-LABEL:   10 KEEP
REMARK PDBinfo-LABEL:   12 KEEP
REMARK PDBinfo-LABEL:   13 KEEP
REMARK PDBinfo-LABEL:   16 KEEP
REMARK PDBinfo-LABEL:   17 KEEP
REMARK PDBinfo-LABEL:   23 KEEP
REMARK PDBinfo-LABEL:   26 KEEP
REMARK PDBinfo-LABEL:   27 KEEP
REMARK PDBinfo-LABEL:   30 KEEP
REMARK PDBinfo-LABEL:   31 KEEP
REMARK PDBinfo-LABEL:   33 KEEP
REMARK PDBinfo-LABEL:   34 KEEP
