# Supplementary material for: Design of protein-binding proteins from the target structure alone
Source: Nature. 2022 Mar 24;605(7910):551–60. doi: 10.1038/s41586-022-04654-9 (PMC9117152; doi:10.1038/s41586-022-04654-9)
Supplement: Supplementary file 4 — Supplementary Data 1 Experimental data and analysis. This file contains all the experimental results and the analysis protocols. [file 41586_2022_4654_MOESM4_ESM.gz › supplemental_files/ngs_analysis/il7ra_grafting_experiment/contiguous_grafts/motif_hash_input/motif/IL7_longxing_Grafting2_ems_3hM_305_0001_0003_0001_0001_trim.pdb]

ATOM      1  N   ASP A   1      36.242  47.784  38.238  1.00  0.00           N  
ATOM      2  CA  ASP A   1      34.958  48.472  38.284  1.00  0.00           C  
ATOM      3  C   ASP A   1      34.196  48.131  39.558  1.00  0.00           C  
ATOM      4  O   ASP A   1      33.777  46.990  39.754  1.00  0.00           O  
ATOM      5  CB  ASP A   1      34.111  48.108  37.062  1.00  0.00           C  
ATOM      6  CG  ASP A   1      32.822  48.915  36.974  1.00  0.00           C  
ATOM      7  OD1 ASP A   1      32.274  49.237  38.001  1.00  0.00           O  
ATOM      8  OD2 ASP A   1      32.399  49.202  35.879  1.00  0.00           O  
ATOM      9 1H   ASP A   1      36.721  48.026  37.394  1.00  0.00           H  
ATOM     10 2H   ASP A   1      36.797  48.058  39.025  1.00  0.00           H  
ATOM     11 3H   ASP A   1      36.093  46.796  38.264  1.00  0.00           H  
ATOM     12  HA  ASP A   1      35.140  49.547  38.263  1.00  0.00           H  
ATOM     13 1HB  ASP A   1      34.690  48.276  36.154  1.00  0.00           H  
ATOM     14 2HB  ASP A   1      33.857  47.049  37.098  1.00  0.00           H  
ATOM     15  N   GLN A   2      34.019  49.126  40.421  1.00  0.00           N  
ATOM     16  CA  GLN A   2      33.443  48.901  41.741  1.00  0.00           C  
ATOM     17  C   GLN A   2      31.921  48.905  41.686  1.00  0.00           C  
ATOM     18  O   GLN A   2      31.259  48.280  42.516  1.00  0.00           O  
ATOM     19  CB  GLN A   2      33.928  49.955  42.726  1.00  0.00           C  
ATOM     20  CG  GLN A   2      35.417  49.891  42.976  1.00  0.00           C  
ATOM     21  CD  GLN A   2      35.878  50.861  44.029  1.00  0.00           C  
ATOM     22  OE1 GLN A   2      35.178  51.076  45.037  1.00  0.00           O  
ATOM     23  NE2 GLN A   2      37.047  51.436  43.835  1.00  0.00           N  
ATOM     24  H   GLN A   2      34.289  50.062  40.154  1.00  0.00           H  
ATOM     25  HA  GLN A   2      33.777  47.930  42.104  1.00  0.00           H  
ATOM     26 1HB  GLN A   2      33.679  50.950  42.349  1.00  0.00           H  
ATOM     27 2HB  GLN A   2      33.413  49.830  43.676  1.00  0.00           H  
ATOM     28 1HG  GLN A   2      35.681  48.882  43.286  1.00  0.00           H  
ATOM     29 2HG  GLN A   2      35.933  50.135  42.052  1.00  0.00           H  
ATOM     30 1HE2 GLN A   2      37.414  52.088  44.519  1.00  0.00           H  
ATOM     31 2HE2 GLN A   2      37.588  51.229  43.017  1.00  0.00           H  
ATOM     32  N   GLU A   3      31.370  49.615  40.707  1.00  0.00           N  
ATOM     33  CA  GLU A   3      29.932  49.613  40.476  1.00  0.00           C  
ATOM     34  C   GLU A   3      29.453  48.249  39.993  1.00  0.00           C  
ATOM     35  O   GLU A   3      28.386  47.780  40.389  1.00  0.00           O  
ATOM     36  CB  GLU A   3      29.556  50.689  39.454  1.00  0.00           C  
ATOM     37  CG  GLU A   3      29.695  52.116  39.963  1.00  0.00           C  
ATOM     38  CD  GLU A   3      29.267  53.143  38.952  1.00  0.00           C  
ATOM     39  OE1 GLU A   3      28.722  52.764  37.943  1.00  0.00           O  
ATOM     40  OE2 GLU A   3      29.485  54.308  39.188  1.00  0.00           O  
ATOM     41  H   GLU A   3      31.965  50.167  40.106  1.00  0.00           H  
ATOM     42  HA  GLU A   3      29.429  49.847  41.415  1.00  0.00           H  
ATOM     43 1HB  GLU A   3      30.186  50.586  38.570  1.00  0.00           H  
ATOM     44 2HB  GLU A   3      28.523  50.545  39.137  1.00  0.00           H  
ATOM     45 1HG  GLU A   3      29.087  52.231  40.860  1.00  0.00           H  
ATOM     46 2HG  GLU A   3      30.734  52.294  40.237  1.00  0.00           H  
ATOM     47  N   LEU A   4      30.247  47.618  39.135  1.00  0.00           N  
ATOM     48  CA  LEU A   4      29.956  46.267  38.671  1.00  0.00           C  
ATOM     49  C   LEU A   4      30.048  45.260  39.811  1.00  0.00           C  
ATOM     50  O   LEU A   4      29.249  44.328  39.894  1.00  0.00           O  
ATOM     51  CB  LEU A   4      30.926  45.871  37.551  1.00  0.00           C  
ATOM     52  CG  LEU A   4      30.789  44.435  37.029  1.00  0.00           C  
ATOM     53  CD1 LEU A   4      29.350  44.186  36.598  1.00  0.00           C  
ATOM     54  CD2 LEU A   4      31.751  44.222  35.870  1.00  0.00           C  
ATOM     55  H   LEU A   4      31.077  48.085  38.796  1.00  0.00           H  
ATOM     56  HA  LEU A   4      28.940  46.250  38.272  1.00  0.00           H  
ATOM     57 1HB  LEU A   4      30.779  46.545  36.709  1.00  0.00           H  
ATOM     58 2HB  LEU A   4      31.946  45.995  37.915  1.00  0.00           H  
ATOM     59  HG  LEU A   4      31.023  43.732  37.829  1.00  0.00           H  
ATOM     60 1HD1 LEU A   4      29.252  43.166  36.227  1.00  0.00           H  
ATOM     61 2HD1 LEU A   4      28.685  44.326  37.450  1.00  0.00           H  
ATOM     62 3HD1 LEU A   4      29.080  44.887  35.808  1.00  0.00           H  
ATOM     63 1HD2 LEU A   4      31.654  43.201  35.499  1.00  0.00           H  
ATOM     64 2HD2 LEU A   4      31.516  44.923  35.068  1.00  0.00           H  
ATOM     65 3HD2 LEU A   4      32.773  44.388  36.210  1.00  0.00           H  
ATOM     66  N   ALA A   5      31.027  45.455  40.686  1.00  0.00           N  
ATOM     67  CA  ALA A   5      31.181  44.612  41.865  1.00  0.00           C  
ATOM     68  C   ALA A   5      29.933  44.654  42.738  1.00  0.00           C  
ATOM     69  O   ALA A   5      29.507  43.635  43.280  1.00  0.00           O  
ATOM     70  CB  ALA A   5      32.401  45.039  42.667  1.00  0.00           C  
ATOM     71  H   ALA A   5      31.684  46.206  40.530  1.00  0.00           H  
ATOM     72  HA  ALA A   5      31.342  43.584  41.537  1.00  0.00           H  
ATOM     73 1HB  ALA A   5      32.503  44.399  43.544  1.00  0.00           H  
ATOM     74 2HB  ALA A   5      33.293  44.948  42.046  1.00  0.00           H  
ATOM     75 3HB  ALA A   5      32.285  46.074  42.983  1.00  0.00           H  
ATOM     76  N   LYS A   6      29.350  45.839  42.871  1.00  0.00           N  
ATOM     77  CA  LYS A   6      28.084  45.999  43.577  1.00  0.00           C  
ATOM     78  C   LYS A   6      26.968  45.228  42.883  1.00  0.00           C  
ATOM     79  O   LYS A   6      26.189  44.528  43.531  1.00  0.00           O  
ATOM     80  CB  LYS A   6      27.713  47.478  43.686  1.00  0.00           C  
ATOM     81  CG  LYS A   6      26.437  47.751  44.471  1.00  0.00           C  
ATOM     82  CD  LYS A   6      26.128  49.240  44.524  1.00  0.00           C  
ATOM     83  CE  LYS A   6      24.818  49.508  45.250  1.00  0.00           C  
ATOM     84  NZ  LYS A   6      24.470  50.955  45.254  1.00  0.00           N  
ATOM     85  H   LYS A   6      29.795  46.654  42.473  1.00  0.00           H  
ATOM     86  HA  LYS A   6      28.201  45.609  44.589  1.00  0.00           H  
ATOM     87 1HB  LYS A   6      28.525  48.022  44.169  1.00  0.00           H  
ATOM     88 2HB  LYS A   6      27.588  47.897  42.687  1.00  0.00           H  
ATOM     89 1HG  LYS A   6      25.602  47.232  43.999  1.00  0.00           H  
ATOM     90 2HG  LYS A   6      26.547  47.375  45.487  1.00  0.00           H  
ATOM     91 1HD  LYS A   6      26.934  49.760  45.041  1.00  0.00           H  
ATOM     92 2HD  LYS A   6      26.057  49.633  43.510  1.00  0.00           H  
ATOM     93 1HE  LYS A   6      24.014  48.955  44.767  1.00  0.00           H  
ATOM     94 2HE  LYS A   6      24.897  49.164  46.281  1.00  0.00           H  
ATOM     95 1HZ  LYS A   6      23.598  51.091  45.744  1.00  0.00           H  
ATOM     96 2HZ  LYS A   6      25.202  51.477  45.717  1.00  0.00           H  
ATOM     97 3HZ  LYS A   6      24.376  51.282  44.303  1.00  0.00           H  
ATOM     98  N   ILE A   7      26.893  45.362  41.565  1.00  0.00           N  
ATOM     99  CA  ILE A   7      25.882  44.666  40.777  1.00  0.00           C  
ATOM    100  C   ILE A   7      26.037  43.156  40.893  1.00  0.00           C  
ATOM    101  O   ILE A   7      25.055  42.433  41.054  1.00  0.00           O  
ATOM    102  CB  ILE A   7      25.960  45.078  39.296  1.00  0.00           C  
ATOM    103  CG1 ILE A   7      25.520  46.534  39.123  1.00  0.00           C  
ATOM    104  CG2 ILE A   7      25.104  44.155  38.442  1.00  0.00           C  
ATOM    105  CD1 ILE A   7      25.872  47.122  37.776  1.00  0.00           C  
ATOM    106  H   ILE A   7      27.557  45.962  41.093  1.00  0.00           H  
ATOM    107  HA  ILE A   7      24.897  44.947  41.157  1.00  0.00           H  
ATOM    108  HB  ILE A   7      26.993  45.018  38.955  1.00  0.00           H  
ATOM    109 1HG1 ILE A   7      24.441  46.606  39.255  1.00  0.00           H  
ATOM    110 2HG1 ILE A   7      25.985  47.148  39.894  1.00  0.00           H  
ATOM    111 1HG2 ILE A   7      25.170  44.460  37.398  1.00  0.00           H  
ATOM    112 2HG2 ILE A   7      25.461  43.131  38.543  1.00  0.00           H  
ATOM    113 3HG2 ILE A   7      24.066  44.212  38.772  1.00  0.00           H  
ATOM    114 1HD1 ILE A   7      25.529  48.156  37.729  1.00  0.00           H  
ATOM    115 2HD1 ILE A   7      26.953  47.092  37.637  1.00  0.00           H  
ATOM    116 3HD1 ILE A   7      25.389  46.544  36.989  1.00  0.00           H  
ATOM    117  N   ILE A   8      27.277  42.687  40.807  1.00  0.00           N  
ATOM    118  CA  ILE A   8      27.569  41.263  40.945  1.00  0.00           C  
ATOM    119  C   ILE A   8      27.163  40.749  42.320  1.00  0.00           C  
ATOM    120  O   ILE A   8      26.473  39.735  42.434  1.00  0.00           O  
ATOM    121  CB  ILE A   8      29.065  40.984  40.713  1.00  0.00           C  
ATOM    122  CG1 ILE A   8      29.427  41.201  39.241  1.00  0.00           C  
ATOM    123  CG2 ILE A   8      29.415  39.569  41.146  1.00  0.00           C  
ATOM    124  CD1 ILE A   8      30.914  41.289  38.984  1.00  0.00           C  
ATOM    125  H   ILE A   8      28.037  43.331  40.642  1.00  0.00           H  
ATOM    126  HA  ILE A   8      27.003  40.720  40.186  1.00  0.00           H  
ATOM    127  HB  ILE A   8      29.661  41.689  41.291  1.00  0.00           H  
ATOM    128 1HG1 ILE A   8      29.025  40.384  38.643  1.00  0.00           H  
ATOM    129 2HG1 ILE A   8      28.966  42.123  38.885  1.00  0.00           H  
ATOM    130 1HG2 ILE A   8      30.476  39.388  40.975  1.00  0.00           H  
ATOM    131 2HG2 ILE A   8      29.194  39.448  42.206  1.00  0.00           H  
ATOM    132 3HG2 ILE A   8      28.827  38.855  40.569  1.00  0.00           H  
ATOM    133 1HD1 ILE A   8      31.091  41.444  37.920  1.00  0.00           H  
ATOM    134 2HD1 ILE A   8      31.332  42.125  39.547  1.00  0.00           H  
ATOM    135 3HD1 ILE A   8      31.392  40.363  39.300  1.00  0.00           H  
ATOM    136  N   ALA A   9      27.591  41.456  43.361  1.00  0.00           N  
ATOM    137  CA  ALA A   9      27.270  41.072  44.729  1.00  0.00           C  
ATOM    138  C   ALA A   9      25.763  41.015  44.946  1.00  0.00           C  
ATOM    139  O   ALA A   9      25.259  40.134  45.642  1.00  0.00           O  
ATOM    140  CB  ALA A   9      27.898  42.023  45.694  1.00  0.00           C  
ATOM    141  H   ALA A   9      28.155  42.275  43.200  1.00  0.00           H  
ATOM    142  HA  ALA A   9      27.689  40.082  44.920  1.00  0.00           H  
ATOM    143 1HB  ALA A   9      27.681  41.713  46.712  1.00  0.00           H  
ATOM    144 2HB  ALA A   9      28.979  42.029  45.533  1.00  0.00           H  
ATOM    145 3HB  ALA A   9      27.491  43.016  45.507  1.00  0.00           H  
ATOM    146  N   THR A  10      25.048  41.959  44.345  1.00  0.00           N  
ATOM    147  CA  THR A  10      23.594  41.996  44.443  1.00  0.00           C  
ATOM    148  C   THR A  10      22.963  40.796  43.751  1.00  0.00           C  
ATOM    149  O   THR A  10      22.094  40.129  44.313  1.00  0.00           O  
ATOM    150  CB  THR A  10      23.030  43.295  43.838  1.00  0.00           C  
ATOM    151  OG1 THR A  10      23.578  44.425  44.529  1.00  0.00           O  
ATOM    152  CG2 THR A  10      21.514  43.323  43.952  1.00  0.00           C  
ATOM    153  H   THR A  10      25.524  42.670  43.808  1.00  0.00           H  
ATOM    154  HA  THR A  10      23.315  41.980  45.498  1.00  0.00           H  
ATOM    155  HB  THR A  10      23.310  43.358  42.786  1.00  0.00           H  
ATOM    156  HG1 THR A  10      24.503  44.528  44.289  1.00  0.00           H  
ATOM    157 1HG2 THR A  10      21.133  44.248  43.518  1.00  0.00           H  
ATOM    158 2HG2 THR A  10      21.092  42.472  43.417  1.00  0.00           H  
ATOM    159 3HG2 THR A  10      21.227  43.270  45.001  1.00  0.00           H  
ATOM    160  N   ALA A  11      23.405  40.524  42.529  1.00  0.00           N  
ATOM    161  CA  ALA A  11      22.908  39.383  41.768  1.00  0.00           C  
ATOM    162  C   ALA A  11      23.233  38.070  42.471  1.00  0.00           C  
ATOM    163  O   ALA A  11      22.414  37.152  42.500  1.00  0.00           O  
ATOM    164  CB  ALA A  11      23.490  39.390  40.362  1.00  0.00           C  
ATOM    165  H   ALA A  11      24.105  41.125  42.114  1.00  0.00           H  
ATOM    166  HA  ALA A  11      21.825  39.472  41.679  1.00  0.00           H  
ATOM    167 1HB  ALA A  11      23.111  38.532  39.806  1.00  0.00           H  
ATOM    168 2HB  ALA A  11      23.201  40.308  39.853  1.00  0.00           H  
ATOM    169 3HB  ALA A  11      24.576  39.333  40.418  1.00  0.00           H  
ATOM    170  N   VAL A  12      24.435  37.988  43.035  1.00  0.00           N  
ATOM    171  CA  VAL A  12      24.858  36.802  43.766  1.00  0.00           C  
ATOM    172  C   VAL A  12      23.969  36.555  44.976  1.00  0.00           C  
ATOM    173  O   VAL A  12      23.541  35.427  45.226  1.00  0.00           O  
ATOM    174  CB  VAL A  12      26.319  36.952  44.229  1.00  0.00           C  
ATOM    175  CG1 VAL A  12      26.659  35.899  45.272  1.00  0.00           C  
ATOM    176  CG2 VAL A  12      27.254  36.849  43.033  1.00  0.00           C  
ATOM    177  H   VAL A  12      25.070  38.770  42.954  1.00  0.00           H  
ATOM    178  HA  VAL A  12      24.787  35.942  43.100  1.00  0.00           H  
ATOM    179  HB  VAL A  12      26.442  37.926  44.704  1.00  0.00           H  
ATOM    180 1HG1 VAL A  12      27.695  36.020  45.588  1.00  0.00           H  
ATOM    181 2HG1 VAL A  12      26.001  36.015  46.134  1.00  0.00           H  
ATOM    182 3HG1 VAL A  12      26.525  34.906  44.843  1.00  0.00           H  
ATOM    183 1HG2 VAL A  12      28.285  36.957  43.368  1.00  0.00           H  
ATOM    184 2HG2 VAL A  12      27.127  35.877  42.555  1.00  0.00           H  
ATOM    185 3HG2 VAL A  12      27.020  37.638  42.319  1.00  0.00           H  
ATOM    186  N   TYR A  13      23.694  37.614  45.730  1.00  0.00           N  
ATOM    187  CA  TYR A  13      22.801  37.527  46.879  1.00  0.00           C  
ATOM    188  C   TYR A  13      21.421  37.028  46.469  1.00  0.00           C  
ATOM    189  O   TYR A  13      20.889  36.087  47.059  1.00  0.00           O  
ATOM    190  CB  TYR A  13      22.689  38.887  47.572  1.00  0.00           C  
ATOM    191  CG  TYR A  13      21.724  38.900  48.738  1.00  0.00           C  
ATOM    192  CD1 TYR A  13      22.169  38.571  50.009  1.00  0.00           C  
ATOM    193  CD2 TYR A  13      20.396  39.241  48.534  1.00  0.00           C  
ATOM    194  CE1 TYR A  13      21.287  38.583  51.074  1.00  0.00           C  
ATOM    195  CE2 TYR A  13      19.514  39.254  49.598  1.00  0.00           C  
ATOM    196  CZ  TYR A  13      19.957  38.926  50.863  1.00  0.00           C  
ATOM    197  OH  TYR A  13      19.079  38.939  51.923  1.00  0.00           O  
ATOM    198  H   TYR A  13      24.114  38.503  45.499  1.00  0.00           H  
ATOM    199  HA  TYR A  13      23.226  36.825  47.597  1.00  0.00           H  
ATOM    200 1HB  TYR A  13      23.671  39.190  47.940  1.00  0.00           H  
ATOM    201 2HB  TYR A  13      22.363  39.637  46.852  1.00  0.00           H  
ATOM    202  HD1 TYR A  13      23.213  38.303  50.170  1.00  0.00           H  
ATOM    203  HD2 TYR A  13      20.047  39.499  47.534  1.00  0.00           H  
ATOM    204  HE1 TYR A  13      21.637  38.325  52.073  1.00  0.00           H  
ATOM    205  HE2 TYR A  13      18.470  39.522  49.437  1.00  0.00           H  
ATOM    206  HH  TYR A  13      18.205  38.688  51.616  1.00  0.00           H  
ATOM    207  N   GLU A  14      20.846  37.664  45.454  1.00  0.00           N  
ATOM    208  CA  GLU A  14      19.490  37.345  45.018  1.00  0.00           C  
ATOM    209  C   GLU A  14      19.368  35.878  44.623  1.00  0.00           C  
ATOM    210  O   GLU A  14      18.397  35.209  44.975  1.00  0.00           O  
ATOM    211  CB  GLU A  14      19.085  38.235  43.841  1.00  0.00           C  
ATOM    212  CG  GLU A  14      17.657  38.026  43.357  1.00  0.00           C  
ATOM    213  CD  GLU A  14      17.254  39.001  42.286  1.00  0.00           C  
ATOM    214  OE1 GLU A  14      18.047  39.847  41.951  1.00  0.00           O  
ATOM    215  OE2 GLU A  14      16.151  38.898  41.803  1.00  0.00           O  
ATOM    216  H   GLU A  14      21.360  38.384  44.969  1.00  0.00           H  
ATOM    217  HA  GLU A  14      18.807  37.541  45.846  1.00  0.00           H  
ATOM    218 1HB  GLU A  14      19.193  39.282  44.123  1.00  0.00           H  
ATOM    219 2HB  GLU A  14      19.753  38.052  43.000  1.00  0.00           H  
ATOM    220 1HG  GLU A  14      17.562  37.013  42.965  1.00  0.00           H  
ATOM    221 2HG  GLU A  14      16.980  38.123  44.205  1.00  0.00           H  
ATOM    222  N   GLN A  15      20.361  35.386  43.892  1.00  0.00           N  
ATOM    223  CA  GLN A  15      20.361  34.000  43.433  1.00  0.00           C  
ATOM    224  C   GLN A  15      20.437  33.033  44.609  1.00  0.00           C  
ATOM    225  O   GLN A  15      19.683  32.064  44.677  1.00  0.00           O  
ATOM    226  CB  GLN A  15      21.529  33.753  42.475  1.00  0.00           C  
ATOM    227  CG  GLN A  15      21.381  34.434  41.125  1.00  0.00           C  
ATOM    228  CD  GLN A  15      22.641  34.333  40.286  1.00  0.00           C  
ATOM    229  OE1 GLN A  15      23.747  34.599  40.766  1.00  0.00           O  
ATOM    230  NE2 GLN A  15      22.481  33.949  39.024  1.00  0.00           N  
ATOM    231  H   GLN A  15      21.136  35.984  43.642  1.00  0.00           H  
ATOM    232  HA  GLN A  15      19.434  33.814  42.890  1.00  0.00           H  
ATOM    233 1HB  GLN A  15      22.454  34.105  42.931  1.00  0.00           H  
ATOM    234 2HB  GLN A  15      21.636  32.682  42.301  1.00  0.00           H  
ATOM    235 1HG  GLN A  15      20.566  33.960  40.578  1.00  0.00           H  
ATOM    236 2HG  GLN A  15      21.160  35.490  41.285  1.00  0.00           H  
ATOM    237 1HE2 GLN A  15      23.276  33.863  38.422  1.00  0.00           H  
ATOM    238 2HE2 GLN A  15      21.567  33.743  38.677  1.00  0.00           H  
ATOM    239  N   ALA A  16      21.355  33.303  45.530  1.00  0.00           N  
ATOM    240  CA  ALA A  16      21.574  32.422  46.675  1.00  0.00           C  
ATOM    241  C   ALA A  16      20.391  32.459  47.631  1.00  0.00           C  
ATOM    242  O   ALA A  16      20.009  31.438  48.201  1.00  0.00           O  
ATOM    243  CB  ALA A  16      22.824  32.828  47.388  1.00  0.00           C  
ATOM    244  H   ALA A  16      21.914  34.137  45.439  1.00  0.00           H  
ATOM    245  HA  ALA A  16      21.697  31.404  46.306  1.00  0.00           H  
ATOM    246 1HB  ALA A  16      22.969  32.170  48.223  1.00  0.00           H  
ATOM    247 2HB  ALA A  16      23.656  32.763  46.700  1.00  0.00           H  
ATOM    248 3HB  ALA A  16      22.712  33.846  47.727  1.00  0.00           H  
ATOM    249  N   GLU A  17      19.814  33.644  47.807  1.00  0.00           N  
ATOM    250  CA  GLU A  17      18.685  33.820  48.713  1.00  0.00           C  
ATOM    251  C   GLU A  17      17.462  33.057  48.221  1.00  0.00           C  
ATOM    252  O   GLU A  17      16.772  32.400  49.003  1.00  0.00           O  
ATOM    253  CB  GLU A  17      18.346  35.305  48.862  1.00  0.00           C  
ATOM    254  CG  GLU A  17      17.224  35.598  49.849  1.00  0.00           C  
ATOM    255  CD  GLU A  17      16.914  37.065  49.962  1.00  0.00           C  
ATOM    256  OE1 GLU A  17      16.654  37.678  48.955  1.00  0.00           O  
ATOM    257  OE2 GLU A  17      16.937  37.573  51.058  1.00  0.00           O  
ATOM    258  H   GLU A  17      20.165  34.444  47.298  1.00  0.00           H  
ATOM    259  HA  GLU A  17      18.966  33.436  49.695  1.00  0.00           H  
ATOM    260 1HB  GLU A  17      19.232  35.849  49.191  1.00  0.00           H  
ATOM    261 2HB  GLU A  17      18.054  35.710  47.894  1.00  0.00           H  
ATOM    262 1HG  GLU A  17      16.326  35.072  49.529  1.00  0.00           H  
ATOM    263 2HG  GLU A  17      17.508  35.214  50.828  1.00  0.00           H  
ATOM    264  N   LYS A  18      17.195  33.147  46.922  1.00  0.00           N  
ATOM    265  CA  LYS A  18      16.049  32.470  46.327  1.00  0.00           C  
ATOM    266  C   LYS A  18      16.275  30.966  46.256  1.00  0.00           C  
ATOM    267  O   LYS A  18      15.336  30.182  46.394  1.00  0.00           O  
ATOM    268  CB  LYS A  18      15.760  33.019  44.928  1.00  0.00           C  
ATOM    269  CG  LYS A  18      15.266  34.490  44.867  1.00  0.00           C  
ATOM    270  CD  LYS A  18      13.871  34.687  45.487  1.00  0.00           C  
ATOM    271  CE  LYS A  18      13.386  36.123  45.298  1.00  0.00           C  
ATOM    272  NZ  LYS A  18      12.056  36.352  45.937  1.00  0.00           N  
ATOM    273  H   LYS A  18      17.802  33.699  46.335  1.00  0.00           H  
ATOM    274  HA  LYS A  18      15.173  32.664  46.946  1.00  0.00           H  
ATOM    275 1HB  LYS A  18      16.678  32.965  44.336  1.00  0.00           H  
ATOM    276 2HB  LYS A  18      15.018  32.390  44.437  1.00  0.00           H  
ATOM    277 1HG  LYS A  18      15.970  35.115  45.418  1.00  0.00           H  
ATOM    278 2HG  LYS A  18      15.252  34.823  43.831  1.00  0.00           H  
ATOM    279 1HD  LYS A  18      13.160  33.998  45.031  1.00  0.00           H  
ATOM    280 2HD  LYS A  18      13.910  34.495  46.556  1.00  0.00           H  
ATOM    281 1HE  LYS A  18      14.113  36.804  45.741  1.00  0.00           H  
ATOM    282 2HE  LYS A  18      13.305  36.333  44.232  1.00  0.00           H  
ATOM    283 1HZ  LYS A  18      11.772  37.312  45.788  1.00  0.00           H  
ATOM    284 2HZ  LYS A  18      11.369  35.734  45.526  1.00  0.00           H  
ATOM    285 3HZ  LYS A  18      12.123  36.173  46.928  1.00  0.00           H  
ATOM    286  N   SER A  19      17.524  30.569  46.040  1.00  0.00           N  
ATOM    287  CA  SER A  19      17.879  29.156  45.973  1.00  0.00           C  
ATOM    288  C   SER A  19      17.674  28.472  47.317  1.00  0.00           C  
ATOM    289  O   SER A  19      16.915  27.511  47.428  1.00  0.00           O  
ATOM    290  CB  SER A  19      19.331  29.006  45.576  1.00  0.00           C  
ATOM    291  OG  SER A  19      19.727  27.668  45.646  1.00  0.00           O  
ATOM    292  H   SER A  19      18.245  31.264  45.917  1.00  0.00           H  
ATOM    293  HA  SER A  19      17.237  28.673  45.233  1.00  0.00           H  
ATOM    294 1HB  SER A  19      19.470  29.375  44.561  1.00  0.00           H  
ATOM    295 2HB  SER A  19      19.958  29.609  46.225  1.00  0.00           H  
ATOM    296  HG  SER A  19      20.662  27.642  45.304  1.00  0.00           H  
ATOM    297  N   GLY A  20      18.357  28.975  48.343  1.00  0.00           N  
ATOM    298  CA  GLY A  20      18.237  28.427  49.686  1.00  0.00           C  
ATOM    299  C   GLY A  20      19.216  27.282  49.904  1.00  0.00           C  
ATOM    300  O   GLY A  20      19.362  26.778  51.018  1.00  0.00           O  
ATOM    301  H   GLY A  20      18.974  29.759  48.182  1.00  0.00           H  
ATOM    302 1HA  GLY A  20      18.422  29.214  50.417  1.00  0.00           H  
ATOM    303 2HA  GLY A  20      17.218  28.074  49.846  1.00  0.00           H  
ATOM    304  N   ASP A  21      19.890  26.873  48.833  1.00  0.00           N  
ATOM    305  CA  ASP A  21      20.856  25.784  48.904  1.00  0.00           C  
ATOM    306  C   ASP A  21      22.157  26.245  49.551  1.00  0.00           C  
ATOM    307  O   ASP A  21      22.794  27.186  49.081  1.00  0.00           O  
ATOM    308  CB  ASP A  21      21.107  25.178  47.509  1.00  0.00           C  
ATOM    309  CG  ASP A  21      21.985  23.881  47.518  1.00  0.00           C  
ATOM    310  OD1 ASP A  21      22.838  23.744  48.389  1.00  0.00           O  
ATOM    311  OD2 ASP A  21      21.788  23.043  46.667  1.00  0.00           O  
ATOM    312  H   ASP A  21      19.725  27.328  47.947  1.00  0.00           H  
ATOM    313  HA  ASP A  21      20.430  24.983  49.508  1.00  0.00           H  
ATOM    314 1HB  ASP A  21      20.145  24.942  47.047  1.00  0.00           H  
ATOM    315 2HB  ASP A  21      21.587  25.923  46.868  1.00  0.00           H  
ATOM    316  N   PRO A  22      22.544  25.572  50.630  1.00  0.00           N  
ATOM    317  CA  PRO A  22      23.732  25.954  51.382  1.00  0.00           C  
ATOM    318  C   PRO A  22      24.936  26.125  50.465  1.00  0.00           C  
ATOM    319  O   PRO A  22      25.839  26.910  50.751  1.00  0.00           O  
ATOM    320  CB  PRO A  22      23.926  24.771  52.342  1.00  0.00           C  
ATOM    321  CG  PRO A  22      22.524  24.267  52.606  1.00  0.00           C  
ATOM    322  CD  PRO A  22      21.777  24.452  51.290  1.00  0.00           C  
ATOM    323  HA  PRO A  22      23.535  26.902  51.883  1.00  0.00           H  
ATOM    324 1HB  PRO A  22      24.574  24.011  51.876  1.00  0.00           H  
ATOM    325 2HB  PRO A  22      24.432  25.112  53.250  1.00  0.00           H  
ATOM    326 1HG  PRO A  22      22.554  23.213  52.926  1.00  0.00           H  
ATOM    327 2HG  PRO A  22      22.065  24.836  53.432  1.00  0.00           H  
ATOM    328 1HD  PRO A  22      21.774  23.526  50.688  1.00  0.00           H  
ATOM    329 2HD  PRO A  22      20.769  24.782  51.586  1.00  0.00           H  
ATOM    330  N   GLU A  23      24.941  25.387  49.361  1.00  0.00           N  
ATOM    331  CA  GLU A  23      26.025  25.467  48.390  1.00  0.00           C  
ATOM    332  C   GLU A  23      26.136  26.867  47.801  1.00  0.00           C  
ATOM    333  O   GLU A  23      27.234  27.364  47.550  1.00  0.00           O  
ATOM    334  CB  GLU A  23      25.815  24.447  47.269  1.00  0.00           C  
ATOM    335  CG  GLU A  23      26.897  24.457  46.198  1.00  0.00           C  
ATOM    336  CD  GLU A  23      26.767  23.317  45.226  1.00  0.00           C  
ATOM    337  OE1 GLU A  23      26.389  23.559  44.105  1.00  0.00           O  
ATOM    338  OE2 GLU A  23      27.047  22.205  45.604  1.00  0.00           O  
ATOM    339  H   GLU A  23      24.172  24.754  49.188  1.00  0.00           H  
ATOM    340  HA  GLU A  23      26.961  25.228  48.898  1.00  0.00           H  
ATOM    341 1HB  GLU A  23      25.773  23.443  47.693  1.00  0.00           H  
ATOM    342 2HB  GLU A  23      24.858  24.634  46.780  1.00  0.00           H  
ATOM    343 1HG  GLU A  23      26.842  25.395  45.650  1.00  0.00           H  
ATOM    344 2HG  GLU A  23      27.871  24.405  46.681  1.00  0.00           H  
ATOM    345  N   ASP A  24      24.989  27.502  47.580  1.00  0.00           N  
ATOM    346  CA  ASP A  24      24.947  28.792  46.901  1.00  0.00           C  
ATOM    347  C   ASP A  24      25.162  29.938  47.882  1.00  0.00           C  
ATOM    348  O   ASP A  24      25.774  30.949  47.543  1.00  0.00           O  
ATOM    349  CB  ASP A  24      23.609  28.975  46.180  1.00  0.00           C  
ATOM    350  CG  ASP A  24      23.444  28.039  44.991  1.00  0.00           C  
ATOM    351  OD1 ASP A  24      24.420  27.773  44.329  1.00  0.00           O  
ATOM    352  OD2 ASP A  24      22.345  27.598  44.755  1.00  0.00           O  
ATOM    353  H   ASP A  24      24.126  27.080  47.888  1.00  0.00           H  
ATOM    354  HA  ASP A  24      25.741  28.818  46.154  1.00  0.00           H  
ATOM    355 1HB  ASP A  24      22.791  28.798  46.879  1.00  0.00           H  
ATOM    356 2HB  ASP A  24      23.522  30.004  45.828  1.00  0.00           H  
ATOM    357  N   LEU A  25      24.893  29.753  48.478  1.00  0.00           N  
ATOM    358  CA  LEU A  25      24.970  30.514  49.724  1.00  0.00           C  
ATOM    359  C   LEU A  25      26.414  30.492  50.259  1.00  0.00           C  
ATOM    360  O   LEU A  25      26.960  31.534  50.627  1.00  0.00           O  
ATOM    361  CB  LEU A  25      24.009  29.933  50.768  1.00  0.00           C  
ATOM    362  CG  LEU A  25      22.531  30.302  50.590  1.00  0.00           C  
ATOM    363  CD1 LEU A  25      21.670  29.379  51.441  1.00  0.00           C  
ATOM    364  CD2 LEU A  25      22.320  31.758  50.977  1.00  0.00           C  
ATOM    365  H   LEU A  25      24.471  28.838  48.489  1.00  0.00           H  
ATOM    366  HA  LEU A  25      24.683  31.547  49.527  1.00  0.00           H  
ATOM    367 1HB  LEU A  25      24.084  28.847  50.743  1.00  0.00           H  
ATOM    368 2HB  LEU A  25      24.319  30.276  51.755  1.00  0.00           H  
ATOM    369  HG  LEU A  25      22.243  30.159  49.547  1.00  0.00           H  
ATOM    370 1HD1 LEU A  25      20.619  29.642  51.314  1.00  0.00           H  
ATOM    371 2HD1 LEU A  25      21.825  28.346  51.130  1.00  0.00           H  
ATOM    372 3HD1 LEU A  25      21.947  29.489  52.489  1.00  0.00           H  
ATOM    373 1HD2 LEU A  25      21.270  32.022  50.850  1.00  0.00           H  
ATOM    374 2HD2 LEU A  25      22.607  31.902  52.019  1.00  0.00           H  
ATOM    375 3HD2 LEU A  25      22.935  32.397  50.341  1.00  0.00           H  
ATOM    376  N   ARG A  26      27.049  29.312  50.267  1.00  0.00           N  
ATOM    377  CA  ARG A  26      28.476  29.244  50.581  1.00  0.00           C  
ATOM    378  C   ARG A  26      29.279  30.044  49.574  1.00  0.00           C  
ATOM    379  O   ARG A  26      30.129  30.866  49.933  1.00  0.00           O  
ATOM    380  CB  ARG A  26      28.965  27.804  50.587  1.00  0.00           C  
ATOM    381  CG  ARG A  26      30.448  27.634  50.874  1.00  0.00           C  
ATOM    382  CD  ARG A  26      30.874  26.217  50.739  1.00  0.00           C  
ATOM    383  NE  ARG A  26      32.321  26.078  50.799  1.00  0.00           N  
ATOM    384  CZ  ARG A  26      33.026  25.912  51.935  1.00  0.00           C  
ATOM    385  NH1 ARG A  26      32.407  25.868  53.093  1.00  0.00           N  
ATOM    386  NH2 ARG A  26      34.342  25.795  51.884  1.00  0.00           N  
ATOM    387  H   ARG A  26      26.546  28.467  50.045  1.00  0.00           H  
ATOM    388  HA  ARG A  26      28.635  29.684  51.560  1.00  0.00           H  
ATOM    389 1HB  ARG A  26      28.418  27.237  51.339  1.00  0.00           H  
ATOM    390 2HB  ARG A  26      28.761  27.346  49.619  1.00  0.00           H  
ATOM    391 1HG  ARG A  26      31.027  28.233  50.172  1.00  0.00           H  
ATOM    392 2HG  ARG A  26      30.662  27.960  51.892  1.00  0.00           H  
ATOM    393 1HD  ARG A  26      30.441  25.628  51.547  1.00  0.00           H  
ATOM    394 2HD  ARG A  26      30.533  25.824  49.782  1.00  0.00           H  
ATOM    395  HE  ARG A  26      32.832  26.106  49.927  1.00  0.00           H  
ATOM    396 1HH1 ARG A  26      31.402  25.958  53.132  1.00  0.00           H  
ATOM    397 2HH1 ARG A  26      32.936  25.745  53.945  1.00  0.00           H  
ATOM    398 1HH2 ARG A  26      34.818  25.829  50.993  1.00  0.00           H  
ATOM    399 2HH2 ARG A  26      34.871  25.672  52.734  1.00  0.00           H  
ATOM    400  N   LEU A  27      28.993  29.848  48.298  1.00  0.00           N  
ATOM    401  CA  LEU A  27      29.711  30.622  47.318  1.00  0.00           C  
ATOM    402  C   LEU A  27      29.355  32.087  47.452  1.00  0.00           C  
ATOM    403  O   LEU A  27      30.229  32.948  47.347  1.00  0.00           O  
ATOM    404  CB  LEU A  27      29.386  30.127  45.903  1.00  0.00           C  
ATOM    405  CG  LEU A  27      29.912  28.730  45.549  1.00  0.00           C  
ATOM    406  CD1 LEU A  27      29.297  28.274  44.233  1.00  0.00           C  
ATOM    407  CD2 LEU A  27      31.430  28.767  45.461  1.00  0.00           C  
ATOM    408  H   LEU A  27      28.299  29.158  48.002  1.00  0.00           H  
ATOM    409  HA  LEU A  27      30.778  30.513  47.505  1.00  0.00           H  
ATOM    410 1HB  LEU A  27      28.304  30.115  45.779  1.00  0.00           H  
ATOM    411 2HB  LEU A  27      29.804  30.831  45.184  1.00  0.00           H  
ATOM    412  HG  LEU A  27      29.610  28.022  46.321  1.00  0.00           H  
ATOM    413 1HD1 LEU A  27      29.671  27.281  43.982  1.00  0.00           H  
ATOM    414 2HD1 LEU A  27      28.212  28.238  44.331  1.00  0.00           H  
ATOM    415 3HD1 LEU A  27      29.568  28.974  43.443  1.00  0.00           H  
ATOM    416 1HD2 LEU A  27      31.804  27.774  45.210  1.00  0.00           H  
ATOM    417 2HD2 LEU A  27      31.732  29.474  44.688  1.00  0.00           H  
ATOM    418 3HD2 LEU A  27      31.843  29.079  46.420  1.00  0.00           H  
ATOM    419  N   ALA A  28      28.093  32.393  47.749  1.00  0.00           N  
ATOM    420  CA  ALA A  28      27.721  33.789  47.820  1.00  0.00           C  
ATOM    421  C   ALA A  28      28.504  34.470  48.918  1.00  0.00           C  
ATOM    422  O   ALA A  28      28.949  35.604  48.738  1.00  0.00           O  
ATOM    423  CB  ALA A  28      26.233  33.942  48.038  1.00  0.00           C  
ATOM    424  H   ALA A  28      27.390  31.665  47.873  1.00  0.00           H  
ATOM    425  HA  ALA A  28      27.980  34.280  46.888  1.00  0.00           H  
ATOM    426 1HB  ALA A  28      25.967  34.996  48.071  1.00  0.00           H  
ATOM    427 2HB  ALA A  28      25.705  33.465  47.218  1.00  0.00           H  
ATOM    428 3HB  ALA A  28      25.963  33.466  48.973  1.00  0.00           H  
ATOM    429  N   ILE A  29      28.721  33.789  50.047  1.00  0.00           N  
ATOM    430  CA  ILE A  29      29.477  34.419  51.125  1.00  0.00           C  
ATOM    431  C   ILE A  29      30.890  34.716  50.666  1.00  0.00           C  
ATOM    432  O   ILE A  29      31.392  35.832  50.848  1.00  0.00           O  
ATOM    433  CB  ILE A  29      29.517  33.526  52.377  1.00  0.00           C  
ATOM    434  CG1 ILE A  29      28.125  33.430  53.009  1.00  0.00           C  
ATOM    435  CG2 ILE A  29      30.524  34.064  53.382  1.00  0.00           C  
ATOM    436  CD1 ILE A  29      27.990  32.313  54.020  1.00  0.00           C  
ATOM    437  H   ILE A  29      28.328  32.854  50.165  1.00  0.00           H  
ATOM    438  HA  ILE A  29      28.995  35.358  51.390  1.00  0.00           H  
ATOM    439  HB  ILE A  29      29.806  32.514  52.094  1.00  0.00           H  
ATOM    440 1HG1 ILE A  29      27.884  34.370  53.504  1.00  0.00           H  
ATOM    441 2HG1 ILE A  29      27.381  33.272  52.227  1.00  0.00           H  
ATOM    442 1HG2 ILE A  29      30.539  33.421  54.262  1.00  0.00           H  
ATOM    443 2HG2 ILE A  29      31.515  34.082  52.930  1.00  0.00           H  
ATOM    444 3HG2 ILE A  29      30.241  35.074  53.676  1.00  0.00           H  
ATOM    445 1HD1 ILE A  29      26.977  32.308  54.422  1.00  0.00           H  
ATOM    446 2HD1 ILE A  29      28.192  31.358  53.536  1.00  0.00           H  
ATOM    447 3HD1 ILE A  29      28.701  32.468  54.830  1.00  0.00           H  
ATOM    448  N   LEU A  30      31.514  33.755  50.003  1.00  0.00           N  
ATOM    449  CA  LEU A  30      32.864  33.966  49.547  1.00  0.00           C  
ATOM    450  C   LEU A  30      32.915  35.054  48.511  1.00  0.00           C  
ATOM    451  O   LEU A  30      33.824  35.878  48.504  1.00  0.00           O  
ATOM    452  CB  LEU A  30      33.439  32.668  48.966  1.00  0.00           C  
ATOM    453  CG  LEU A  30      33.680  31.538  49.974  1.00  0.00           C  
ATOM    454  CD1 LEU A  30      33.995  30.249  49.227  1.00  0.00           C  
ATOM    455  CD2 LEU A  30      34.820  31.922  50.906  1.00  0.00           C  
ATOM    456  H   LEU A  30      31.046  32.861  49.834  1.00  0.00           H  
ATOM    457  HA  LEU A  30      33.476  34.267  50.399  1.00  0.00           H  
ATOM    458 1HB  LEU A  30      32.754  32.294  48.207  1.00  0.00           H  
ATOM    459 2HB  LEU A  30      34.392  32.894  48.487  1.00  0.00           H  
ATOM    460  HG  LEU A  30      32.775  31.371  50.558  1.00  0.00           H  
ATOM    461 1HD1 LEU A  30      34.166  29.445  49.944  1.00  0.00           H  
ATOM    462 2HD1 LEU A  30      33.155  29.987  48.583  1.00  0.00           H  
ATOM    463 3HD1 LEU A  30      34.889  30.389  48.620  1.00  0.00           H  
ATOM    464 1HD2 LEU A  30      34.991  31.119  51.623  1.00  0.00           H  
ATOM    465 2HD2 LEU A  30      35.727  32.087  50.323  1.00  0.00           H  
ATOM    466 3HD2 LEU A  30      34.561  32.836  51.440  1.00  0.00           H  
ATOM    467  N   LYS A  31      31.907  35.112  47.666  1.00  0.00           N  
ATOM    468  CA  LYS A  31      31.884  36.147  46.664  1.00  0.00           C  
ATOM    469  C   LYS A  31      31.784  37.512  47.314  1.00  0.00           C  
ATOM    470  O   LYS A  31      32.506  38.435  46.939  1.00  0.00           O  
ATOM    471  CB  LYS A  31      30.714  35.885  45.716  1.00  0.00           C  
ATOM    472  CG  LYS A  31      30.954  34.702  44.798  1.00  0.00           C  
ATOM    473  CD  LYS A  31      29.778  34.382  43.934  1.00  0.00           C  
ATOM    474  CE  LYS A  31      30.102  33.197  43.073  1.00  0.00           C  
ATOM    475  NZ  LYS A  31      28.962  32.732  42.284  1.00  0.00           N  
ATOM    476  H   LYS A  31      31.177  34.400  47.685  1.00  0.00           H  
ATOM    477  HA  LYS A  31      32.816  36.099  46.107  1.00  0.00           H  
ATOM    478 1HB  LYS A  31      29.814  35.696  46.292  1.00  0.00           H  
ATOM    479 2HB  LYS A  31      30.536  36.765  45.103  1.00  0.00           H  
ATOM    480 1HG  LYS A  31      31.770  34.954  44.144  1.00  0.00           H  
ATOM    481 2HG  LYS A  31      31.242  33.838  45.365  1.00  0.00           H  
ATOM    482 1HD  LYS A  31      28.913  34.149  44.552  1.00  0.00           H  
ATOM    483 2HD  LYS A  31      29.538  35.235  43.301  1.00  0.00           H  
ATOM    484 1HE  LYS A  31      30.899  33.471  42.385  1.00  0.00           H  
ATOM    485 2HE  LYS A  31      30.448  32.383  43.713  1.00  0.00           H  
ATOM    486 1HZ  LYS A  31      29.294  31.930  41.730  1.00  0.00           H  
ATOM    487 2HZ  LYS A  31      28.210  32.447  42.890  1.00  0.00           H  
ATOM    488 3HZ  LYS A  31      28.652  33.465  41.672  1.00  0.00           H  
ATOM    489  N   LEU A  32      30.968  37.644  48.353  1.00  0.00           N  
ATOM    490  CA  LEU A  32      30.774  38.961  48.926  1.00  0.00           C  
ATOM    491  C   LEU A  32      32.047  39.436  49.626  1.00  0.00           C  
ATOM    492  O   LEU A  32      32.406  40.615  49.558  1.00  0.00           O  
ATOM    493  CB  LEU A  32      29.605  38.939  49.919  1.00  0.00           C  
ATOM    494  CG  LEU A  32      28.268  39.468  49.384  1.00  0.00           C  
ATOM    495  CD1 LEU A  32      28.353  40.977  49.205  1.00  0.00           C  
ATOM    496  CD2 LEU A  32      27.939  38.779  48.068  1.00  0.00           C  
ATOM    497  H   LEU A  32      30.445  36.838  48.694  1.00  0.00           H  
ATOM    498  HA  LEU A  32      30.518  39.633  48.131  1.00  0.00           H  
ATOM    499 1HB  LEU A  32      29.447  37.913  50.247  1.00  0.00           H  
ATOM    500 2HB  LEU A  32      29.875  39.539  50.788  1.00  0.00           H  
ATOM    501  HG  LEU A  32      27.479  39.262  50.108  1.00  0.00           H  
ATOM    502 1HD1 LEU A  32      27.403  41.353  48.825  1.00  0.00           H  
ATOM    503 2HD1 LEU A  32      28.570  41.446  50.165  1.00  0.00           H  
ATOM    504 3HD1 LEU A  32      29.146  41.215  48.497  1.00  0.00           H  
ATOM    505 1HD2 LEU A  32      26.988  39.155  47.688  1.00  0.00           H  
ATOM    506 2HD2 LEU A  32      28.727  38.985  47.343  1.00  0.00           H  
ATOM    507 3HD2 LEU A  32      27.867  37.703  48.228  1.00  0.00           H  
ATOM    508  N   GLU A  33      32.742  38.504  50.282  1.00  0.00           N  
ATOM    509  CA  GLU A  33      33.963  38.806  51.012  1.00  0.00           C  
ATOM    510  C   GLU A  33      35.075  39.381  50.138  1.00  0.00           C  
ATOM    511  O   GLU A  33      35.808  40.293  50.552  1.00  0.00           O  
ATOM    512  CB  GLU A  33      34.469  37.541  51.709  1.00  0.00           C  
ATOM    513  CG  GLU A  33      33.634  37.106  52.906  1.00  0.00           C  
ATOM    514  CD  GLU A  33      34.147  35.848  53.549  1.00  0.00           C  
ATOM    515  OE1 GLU A  33      35.062  35.263  53.021  1.00  0.00           O  
ATOM    516  OE2 GLU A  33      33.623  35.471  54.571  1.00  0.00           O  
ATOM    517  H   GLU A  33      32.398  37.542  50.287  1.00  0.00           H  
ATOM    518  HA  GLU A  33      33.720  39.531  51.789  1.00  0.00           H  
ATOM    519 1HB  GLU A  33      34.488  36.716  50.997  1.00  0.00           H  
ATOM    520 2HB  GLU A  33      35.491  37.699  52.054  1.00  0.00           H  
ATOM    521 1HG  GLU A  33      33.635  37.905  53.646  1.00  0.00           H  
ATOM    522 2HG  GLU A  33      32.607  36.950  52.581  1.00  0.00           H  
ATOM    523  N   MET A  34      35.223  38.845  48.924  1.00  0.00           N  
ATOM    524  CA  MET A  34      36.281  39.323  48.049  1.00  0.00           C  
ATOM    525  C   MET A  34      35.834  40.599  47.373  1.00  0.00           C  
ATOM    526  O   MET A  34      36.637  41.494  47.114  1.00  0.00           O  
ATOM    527  CB  MET A  34      36.650  38.262  47.014  1.00  0.00           C  
ATOM    528  CG  MET A  34      37.422  37.076  47.576  1.00  0.00           C  
ATOM    529  SD  MET A  34      38.070  35.994  46.286  1.00  0.00           S  
ATOM    530  CE  MET A  34      36.631  34.987  45.935  1.00  0.00           C  
ATOM    531  H   MET A  34      34.607  38.104  48.612  1.00  0.00           H  
ATOM    532  HA  MET A  34      37.159  39.544  48.653  1.00  0.00           H  
ATOM    533 1HB  MET A  34      35.744  37.879  46.546  1.00  0.00           H  
ATOM    534 2HB  MET A  34      37.258  38.715  46.229  1.00  0.00           H  
ATOM    535 1HG  MET A  34      38.258  37.437  48.175  1.00  0.00           H  
ATOM    536 2HG  MET A  34      36.769  36.490  48.221  1.00  0.00           H  
ATOM    537 1HE  MET A  34      36.874  34.266  45.154  1.00  0.00           H  
ATOM    538 2HE  MET A  34      36.329  34.457  46.839  1.00  0.00           H  
ATOM    539 3HE  MET A  34      35.814  35.625  45.599  1.00  0.00           H  
ATOM    540  N   ALA A  35      34.531  40.718  47.142  1.00  0.00           N  
ATOM    541  CA  ALA A  35      33.974  41.912  46.569  1.00  0.00           C  
ATOM    542  C   ALA A  35      34.248  43.084  47.480  1.00  0.00           C  
ATOM    543  O   ALA A  35      34.594  44.163  47.001  1.00  0.00           O  
ATOM    544  CB  ALA A  35      32.480  41.773  46.366  1.00  0.00           C  
ATOM    545  H   ALA A  35      33.883  39.956  47.345  1.00  0.00           H  
ATOM    546  HA  ALA A  35      34.464  42.088  45.611  1.00  0.00           H  
ATOM    547 1HB  ALA A  35      32.078  42.684  45.925  1.00  0.00           H  
ATOM    548 2HB  ALA A  35      32.276  40.931  45.715  1.00  0.00           H  
ATOM    549 3HB  ALA A  35      32.003  41.597  47.331  1.00  0.00           H  
ATOM    550  N   ILE A  36      34.148  42.875  48.800  1.00  0.00           N  
ATOM    551  CA  ILE A  36      34.455  43.953  49.726  1.00  0.00           C  
ATOM    552  C   ILE A  36      35.927  44.287  49.724  1.00  0.00           C  
ATOM    553  O   ILE A  36      36.290  45.463  49.686  1.00  0.00           O  
ATOM    554  CB  ILE A  36      34.018  43.587  51.156  1.00  0.00           C  
ATOM    555  CG1 ILE A  36      32.491  43.492  51.240  1.00  0.00           C  
ATOM    556  CG2 ILE A  36      34.547  44.609  52.151  1.00  0.00           C  
ATOM    557  CD1 ILE A  36      31.990  42.805  52.490  1.00  0.00           C  
ATOM    558  H   ILE A  36      33.835  41.978  49.173  1.00  0.00           H  
ATOM    559  HA  ILE A  36      33.901  44.823  49.401  1.00  0.00           H  
ATOM    560  HB  ILE A  36      34.409  42.604  51.416  1.00  0.00           H  
ATOM    561 1HG1 ILE A  36      32.063  44.493  51.205  1.00  0.00           H  
ATOM    562 2HG1 ILE A  36      32.113  42.945  50.377  1.00  0.00           H  
ATOM    563 1HG2 ILE A  36      34.228  44.336  53.157  1.00  0.00           H  
ATOM    564 2HG2 ILE A  36      35.635  44.628  52.108  1.00  0.00           H  
ATOM    565 3HG2 ILE A  36      34.156  45.595  51.902  1.00  0.00           H  
ATOM    566 1HD1 ILE A  36      30.901  42.776  52.478  1.00  0.00           H  
ATOM    567 2HD1 ILE A  36      32.380  41.788  52.527  1.00  0.00           H  
ATOM    568 3HD1 ILE A  36      32.328  43.356  53.368  1.00  0.00           H  
ATOM    569  N   LYS A  37      36.790  43.280  49.703  1.00  0.00           N  
ATOM    570  CA  LYS A  37      38.218  43.546  49.692  1.00  0.00           C  
ATOM    571  C   LYS A  37      38.615  44.362  48.463  1.00  0.00           C  
ATOM    572  O   LYS A  37      39.086  45.503  48.571  1.00  0.00           O  
ATOM    573  CB  LYS A  37      39.005  42.235  49.736  1.00  0.00           C  
ATOM    574  CG  LYS A  37      38.950  41.512  51.075  1.00  0.00           C  
ATOM    575  CD  LYS A  37      39.723  40.202  51.028  1.00  0.00           C  
ATOM    576  CE  LYS A  37      39.653  39.470  52.360  1.00  0.00           C  
ATOM    577  NZ  LYS A  37      40.385  38.174  52.321  1.00  0.00           N  
ATOM    578  H   LYS A  37      36.453  42.313  49.739  1.00  0.00           H  
ATOM    579  HA  LYS A  37      38.478  44.109  50.588  1.00  0.00           H  
ATOM    580 1HB  LYS A  37      38.624  41.556  48.973  1.00  0.00           H  
ATOM    581 2HB  LYS A  37      40.053  42.432  49.505  1.00  0.00           H  
ATOM    582 1HG  LYS A  37      39.377  42.149  51.850  1.00  0.00           H  
ATOM    583 2HG  LYS A  37      37.912  41.303  51.332  1.00  0.00           H  
ATOM    584 1HD  LYS A  37      39.307  39.562  50.248  1.00  0.00           H  
ATOM    585 2HD  LYS A  37      40.767  40.404  50.790  1.00  0.00           H  
ATOM    586 1HE  LYS A  37      40.085  40.094  53.141  1.00  0.00           H  
ATOM    587 2HE  LYS A  37      38.611  39.276  52.615  1.00  0.00           H  
ATOM    588 1HZ  LYS A  37      40.315  37.721  53.221  1.00  0.00           H  
ATOM    589 2HZ  LYS A  37      39.980  37.579  51.612  1.00  0.00           H  
ATOM    590 3HZ  LYS A  37      41.357  38.343  52.105  1.00  0.00           H  
ATOM    591  N   HIS A  38      37.958  44.262  47.158  1.00  0.00           N  
ATOM    592  CA  HIS A  38      38.091  44.918  45.863  1.00  0.00           C  
ATOM    593  C   HIS A  38      37.560  46.346  45.912  1.00  0.00           C  
ATOM    594  O   HIS A  38      38.240  47.285  45.497  1.00  0.00           O  
ATOM    595  CB  HIS A  38      37.351  44.129  44.777  1.00  0.00           C  
ATOM    596  CG  HIS A  38      37.489  44.717  43.407  1.00  0.00           C  
ATOM    597  ND1 HIS A  38      38.634  44.578  42.651  1.00  0.00           N  
ATOM    598  CD2 HIS A  38      36.628  45.444  42.658  1.00  0.00           C  
ATOM    599  CE1 HIS A  38      38.469  45.196  41.493  1.00  0.00           C  
ATOM    600  NE2 HIS A  38      37.261  45.729  41.474  1.00  0.00           N  
ATOM    601  H   HIS A  38      37.391  43.431  47.232  1.00  0.00           H  
ATOM    602  HA  HIS A  38      39.147  44.947  45.596  1.00  0.00           H  
ATOM    603 1HB  HIS A  38      37.729  43.106  44.750  1.00  0.00           H  
ATOM    604 2HB  HIS A  38      36.291  44.080  45.023  1.00  0.00           H  
ATOM    605  HD1 HIS A  38      39.436  44.030  42.887  1.00  0.00           H  
ATOM    606  HD2 HIS A  38      35.613  45.802  42.834  1.00  0.00           H  
ATOM    607  HE1 HIS A  38      39.265  45.201  40.749  1.00  0.00           H  
ATOM    608  N   VAL A  39      36.344  46.504  46.422  1.00  0.00           N  
ATOM    609  CA  VAL A  39      35.679  47.802  46.432  1.00  0.00           C  
ATOM    610  C   VAL A  39      36.241  48.700  47.528  1.00  0.00           C  
ATOM    611  O   VAL A  39      36.399  48.275  48.672  1.00  0.00           O  
ATOM    612  OXT VAL A  39      36.535  49.837  47.280  1.00  0.00           O  
ATOM    613  CB  VAL A  39      34.164  47.625  46.644  1.00  0.00           C  
ATOM    614  CG1 VAL A  39      33.490  48.976  46.825  1.00  0.00           C  
ATOM    615  CG2 VAL A  39      33.561  46.874  45.467  1.00  0.00           C  
ATOM    616  H   VAL A  39      35.867  45.704  46.814  1.00  0.00           H  
ATOM    617  HA  VAL A  39      35.844  48.281  45.468  1.00  0.00           H  
ATOM    618  HB  VAL A  39      33.998  47.058  47.561  1.00  0.00           H  
ATOM    619 1HG1 VAL A  39      32.419  48.832  46.974  1.00  0.00           H  
ATOM    620 2HG1 VAL A  39      33.912  49.480  47.694  1.00  0.00           H  
ATOM    621 3HG1 VAL A  39      33.653  49.586  45.936  1.00  0.00           H  
ATOM    622 1HG2 VAL A  39      32.490  46.752  45.624  1.00  0.00           H  
ATOM    623 2HG2 VAL A  39      33.732  47.438  44.550  1.00  0.00           H  
ATOM    624 3HG2 VAL A  39      34.029  45.893  45.382  1.00  0.00           H  
TER                                                                             
REMARK PDBinfo-LABEL:    3 KEEP
REMARK PDBinfo-LABEL:    4 KEEP
REMARK PDBinfo-LABEL:    5 KEEP
REMARK PDBinfo-LABEL:    7 KEEP
REMARK PDBinfo-LABEL:    8 KEEP
REMARK PDBinfo-LABEL:   11 KEEP
REMARK PDBinfo-LABEL:   12 KEEP
REMARK PDBinfo-LABEL:   14 KEEP
REMARK PDBinfo-LABEL:   15 KEEP
REMARK PDBinfo-LABEL:   19 KEEP
REMARK PDBinfo-LABEL:   21 KEEP
REMARK PDBinfo-LABEL:   23 KEEP
REMARK PDBinfo-LABEL:   24 KEEP
REMARK PDBinfo-LABEL:   26 KEEP
REMARK PDBinfo-LABEL:   27 KEEP
REMARK PDBinfo-LABEL:   30 KEEP
REMARK PDBinfo-LABEL:   31 KEEP
REMARK PDBinfo-LABEL:   34 KEEP
REMARK PDBinfo-LABEL:   35 KEEP
REMARK PDBinfo-LABEL:   38 KEEP
