# Supplementary material for: Design of protein-binding proteins from the target structure alone
Source: Nature. 2022 Mar 24;605(7910):551–60. doi: 10.1038/s41586-022-04654-9 (PMC9117152; doi:10.1038/s41586-022-04654-9)
Supplement: Supplementary file 4 — Supplementary Data 1 Experimental data and analysis. This file contains all the experimental results and the analysis protocols. [file 41586_2022_4654_MOESM4_ESM.gz › supplemental_files/ngs_analysis/il7ra_grafting_experiment/contiguous_grafts/motif_hash_input/motif/IL7_bcov_r2_ems_3hM_540_000000033_0001_0001_trim.pdb]

ATOM      1  N   ASP A   1       7.295  14.137   7.791  1.00  0.00           N  
ATOM      2  CA  ASP A   1       7.210  13.895   6.355  1.00  0.00           C  
ATOM      3  C   ASP A   1       5.780  13.589   5.931  1.00  0.00           C  
ATOM      4  O   ASP A   1       5.185  12.610   6.380  1.00  0.00           O  
ATOM      5  CB  ASP A   1       8.126  12.736   5.952  1.00  0.00           C  
ATOM      6  CG  ASP A   1       8.172  12.513   4.447  1.00  0.00           C  
ATOM      7  OD1 ASP A   1       7.448  13.181   3.745  1.00  0.00           O  
ATOM      8  OD2 ASP A   1       8.927  11.678   4.012  1.00  0.00           O  
ATOM      9 1H   ASP A   1       8.243  14.335   8.041  1.00  0.00           H  
ATOM     10 2H   ASP A   1       6.717  14.917   8.033  1.00  0.00           H  
ATOM     11 3H   ASP A   1       6.983  13.326   8.285  1.00  0.00           H  
ATOM     12  HA  ASP A   1       7.546  14.791   5.833  1.00  0.00           H  
ATOM     13 1HB  ASP A   1       9.139  12.934   6.306  1.00  0.00           H  
ATOM     14 2HB  ASP A   1       7.785  11.818   6.431  1.00  0.00           H  
ATOM     15  N   PRO A   2       5.232  14.432   5.063  1.00  0.00           N  
ATOM     16  CA  PRO A   2       3.878  14.242   4.558  1.00  0.00           C  
ATOM     17  C   PRO A   2       3.676  12.820   4.046  1.00  0.00           C  
ATOM     18  O   PRO A   2       2.582  12.264   4.142  1.00  0.00           O  
ATOM     19  CB  PRO A   2       3.785  15.269   3.426  1.00  0.00           C  
ATOM     20  CG  PRO A   2       4.674  16.381   3.866  1.00  0.00           C  
ATOM     21  CD  PRO A   2       5.844  15.689   4.515  1.00  0.00           C  
ATOM     22  HA  PRO A   2       3.177  14.421   5.372  1.00  0.00           H  
ATOM     23 1HB  PRO A   2       4.106  14.813   2.478  1.00  0.00           H  
ATOM     24 2HB  PRO A   2       2.740  15.586   3.291  1.00  0.00           H  
ATOM     25 1HG  PRO A   2       4.969  16.995   3.002  1.00  0.00           H  
ATOM     26 2HG  PRO A   2       4.136  17.045   4.559  1.00  0.00           H  
ATOM     27 1HD  PRO A   2       6.603  15.459   3.751  1.00  0.00           H  
ATOM     28 2HD  PRO A   2       6.265  16.337   5.298  1.00  0.00           H  
ATOM     29  N   ARG A   3       4.739  12.237   3.503  1.00  0.00           N  
ATOM     30  CA  ARG A   3       4.683  10.876   2.980  1.00  0.00           C  
ATOM     31  C   ARG A   3       4.328   9.881   4.078  1.00  0.00           C  
ATOM     32  O   ARG A   3       3.531   8.968   3.866  1.00  0.00           O  
ATOM     33  CB  ARG A   3       6.015  10.487   2.357  1.00  0.00           C  
ATOM     34  CG  ARG A   3       6.097   9.049   1.870  1.00  0.00           C  
ATOM     35  CD  ARG A   3       6.817   8.181   2.837  1.00  0.00           C  
ATOM     36  NE  ARG A   3       6.830   6.791   2.414  1.00  0.00           N  
ATOM     37  CZ  ARG A   3       7.712   6.265   1.542  1.00  0.00           C  
ATOM     38  NH1 ARG A   3       8.645   7.024   1.011  1.00  0.00           N  
ATOM     39  NH2 ARG A   3       7.640   4.985   1.220  1.00  0.00           N  
ATOM     40  H   ARG A   3       5.609  12.749   3.448  1.00  0.00           H  
ATOM     41  HA  ARG A   3       3.916  10.833   2.208  1.00  0.00           H  
ATOM     42 1HB  ARG A   3       6.222  11.135   1.507  1.00  0.00           H  
ATOM     43 2HB  ARG A   3       6.814  10.635   3.083  1.00  0.00           H  
ATOM     44 1HG  ARG A   3       5.091   8.652   1.736  1.00  0.00           H  
ATOM     45 2HG  ARG A   3       6.630   9.016   0.918  1.00  0.00           H  
ATOM     46 1HD  ARG A   3       7.849   8.519   2.931  1.00  0.00           H  
ATOM     47 2HD  ARG A   3       6.328   8.237   3.809  1.00  0.00           H  
ATOM     48  HE  ARG A   3       6.127   6.175   2.801  1.00  0.00           H  
ATOM     49 1HH1 ARG A   3       8.700   8.003   1.257  1.00  0.00           H  
ATOM     50 2HH1 ARG A   3       9.306   6.630   0.358  1.00  0.00           H  
ATOM     51 1HH2 ARG A   3       6.923   4.401   1.628  1.00  0.00           H  
ATOM     52 2HH2 ARG A   3       8.301   4.591   0.567  1.00  0.00           H  
ATOM     53  N   ILE A   4       4.925  10.062   5.250  1.00  0.00           N  
ATOM     54  CA  ILE A   4       4.695   9.161   6.374  1.00  0.00           C  
ATOM     55  C   ILE A   4       3.350   9.430   7.031  1.00  0.00           C  
ATOM     56  O   ILE A   4       2.631   8.501   7.401  1.00  0.00           O  
ATOM     57  CB  ILE A   4       5.814   9.295   7.423  1.00  0.00           C  
ATOM     58  CG1 ILE A   4       7.151   8.831   6.840  1.00  0.00           C  
ATOM     59  CG2 ILE A   4       5.469   8.498   8.673  1.00  0.00           C  
ATOM     60  CD1 ILE A   4       8.342   9.150   7.714  1.00  0.00           C  
ATOM     61  H   ILE A   4       5.553  10.845   5.368  1.00  0.00           H  
ATOM     62  HA  ILE A   4       4.704   8.135   6.002  1.00  0.00           H  
ATOM     63  HB  ILE A   4       5.935  10.343   7.694  1.00  0.00           H  
ATOM     64 1HG1 ILE A   4       7.124   7.753   6.681  1.00  0.00           H  
ATOM     65 2HG1 ILE A   4       7.307   9.300   5.868  1.00  0.00           H  
ATOM     66 1HG2 ILE A   4       6.271   8.603   9.403  1.00  0.00           H  
ATOM     67 2HG2 ILE A   4       4.539   8.873   9.098  1.00  0.00           H  
ATOM     68 3HG2 ILE A   4       5.351   7.446   8.412  1.00  0.00           H  
ATOM     69 1HD1 ILE A   4       9.253   8.791   7.234  1.00  0.00           H  
ATOM     70 2HD1 ILE A   4       8.409  10.229   7.858  1.00  0.00           H  
ATOM     71 3HD1 ILE A   4       8.226   8.662   8.681  1.00  0.00           H  
ATOM     72  N   ARG A   5       3.013  10.707   7.176  1.00  0.00           N  
ATOM     73  CA  ARG A   5       1.730  11.100   7.749  1.00  0.00           C  
ATOM     74  C   ARG A   5       0.570  10.501   6.968  1.00  0.00           C  
ATOM     75  O   ARG A   5      -0.397  10.012   7.550  1.00  0.00           O  
ATOM     76  CB  ARG A   5       1.595  12.616   7.770  1.00  0.00           C  
ATOM     77  CG  ARG A   5       2.499  13.326   8.766  1.00  0.00           C  
ATOM     78  CD  ARG A   5       2.406  14.802   8.637  1.00  0.00           C  
ATOM     79  NE  ARG A   5       3.240  15.486   9.613  1.00  0.00           N  
ATOM     80  CZ  ARG A   5       3.449  16.816   9.643  1.00  0.00           C  
ATOM     81  NH1 ARG A   5       2.877  17.592   8.748  1.00  0.00           N  
ATOM     82  NH2 ARG A   5       4.226  17.343  10.572  1.00  0.00           N  
ATOM     83  H   ARG A   5       3.660  11.424   6.882  1.00  0.00           H  
ATOM     84  HA  ARG A   5       1.684  10.737   8.777  1.00  0.00           H  
ATOM     85 1HB  ARG A   5       1.817  13.014   6.781  1.00  0.00           H  
ATOM     86 2HB  ARG A   5       0.567  12.886   8.010  1.00  0.00           H  
ATOM     87 1HG  ARG A   5       2.210  13.051   9.781  1.00  0.00           H  
ATOM     88 2HG  ARG A   5       3.534  13.031   8.590  1.00  0.00           H  
ATOM     89 1HD  ARG A   5       2.729  15.101   7.642  1.00  0.00           H  
ATOM     90 2HD  ARG A   5       1.374  15.116   8.793  1.00  0.00           H  
ATOM     91  HE  ARG A   5       3.697  14.922  10.318  1.00  0.00           H  
ATOM     92 1HH1 ARG A   5       2.282  17.189   8.037  1.00  0.00           H  
ATOM     93 2HH1 ARG A   5       3.032  18.588   8.770  1.00  0.00           H  
ATOM     94 1HH2 ARG A   5       4.666  16.746  11.261  1.00  0.00           H  
ATOM     95 2HH2 ARG A   5       4.382  18.339  10.595  1.00  0.00           H  
ATOM     96  N   TYR A   6       0.671  10.543   5.642  1.00  0.00           N  
ATOM     97  CA  TYR A   6      -0.372  10.006   4.778  1.00  0.00           C  
ATOM     98  C   TYR A   6      -0.603   8.524   5.045  1.00  0.00           C  
ATOM     99  O   TYR A   6      -1.738   8.085   5.220  1.00  0.00           O  
ATOM    100  CB  TYR A   6      -0.015  10.230   3.307  1.00  0.00           C  
ATOM    101  CG  TYR A   6      -1.041   9.684   2.339  1.00  0.00           C  
ATOM    102  CD1 TYR A   6      -2.216  10.383   2.105  1.00  0.00           C  
ATOM    103  CD2 TYR A   6      -0.807   8.483   1.685  1.00  0.00           C  
ATOM    104  CE1 TYR A   6      -3.153   9.884   1.222  1.00  0.00           C  
ATOM    105  CE2 TYR A   6      -1.744   7.984   0.802  1.00  0.00           C  
ATOM    106  CZ  TYR A   6      -2.913   8.680   0.569  1.00  0.00           C  
ATOM    107  OH  TYR A   6      -3.847   8.182  -0.311  1.00  0.00           O  
ATOM    108  H   TYR A   6       1.492  10.957   5.225  1.00  0.00           H  
ATOM    109  HA  TYR A   6      -1.299  10.546   4.977  1.00  0.00           H  
ATOM    110 1HB  TYR A   6       0.096  11.299   3.118  1.00  0.00           H  
ATOM    111 2HB  TYR A   6       0.943   9.759   3.089  1.00  0.00           H  
ATOM    112  HD1 TYR A   6      -2.400  11.327   2.619  1.00  0.00           H  
ATOM    113  HD2 TYR A   6       0.116   7.933   1.870  1.00  0.00           H  
ATOM    114  HE1 TYR A   6      -4.076  10.433   1.038  1.00  0.00           H  
ATOM    115  HE2 TYR A   6      -1.561   7.039   0.289  1.00  0.00           H  
ATOM    116  HH  TYR A   6      -3.491   7.405  -0.748  1.00  0.00           H  
ATOM    117  N   ILE A   7       0.482   7.758   5.076  1.00  0.00           N  
ATOM    118  CA  ILE A   7       0.400   6.322   5.311  1.00  0.00           C  
ATOM    119  C   ILE A   7      -0.191   6.020   6.682  1.00  0.00           C  
ATOM    120  O   ILE A   7      -0.985   5.092   6.836  1.00  0.00           O  
ATOM    121  CB  ILE A   7       1.788   5.666   5.195  1.00  0.00           C  
ATOM    122  CG1 ILE A   7       2.325   5.804   3.768  1.00  0.00           C  
ATOM    123  CG2 ILE A   7       1.721   4.202   5.603  1.00  0.00           C  
ATOM    124  CD1 ILE A   7       1.496   5.082   2.730  1.00  0.00           C  
ATOM    125  H   ILE A   7       1.388   8.182   4.934  1.00  0.00           H  
ATOM    126  HA  ILE A   7      -0.246   5.883   4.547  1.00  0.00           H  
ATOM    127  HB  ILE A   7       2.490   6.183   5.847  1.00  0.00           H  
ATOM    128 1HG1 ILE A   7       2.370   6.858   3.496  1.00  0.00           H  
ATOM    129 2HG1 ILE A   7       3.342   5.412   3.722  1.00  0.00           H  
ATOM    130 1HG2 ILE A   7       2.710   3.754   5.514  1.00  0.00           H  
ATOM    131 2HG2 ILE A   7       1.380   4.128   6.634  1.00  0.00           H  
ATOM    132 3HG2 ILE A   7       1.023   3.675   4.951  1.00  0.00           H  
ATOM    133 1HD1 ILE A   7       1.940   5.226   1.745  1.00  0.00           H  
ATOM    134 2HD1 ILE A   7       1.467   4.017   2.964  1.00  0.00           H  
ATOM    135 3HD1 ILE A   7       0.483   5.482   2.733  1.00  0.00           H  
ATOM    136  N   ILE A   8       0.201   6.810   7.676  1.00  0.00           N  
ATOM    137  CA  ILE A   8      -0.333   6.664   9.025  1.00  0.00           C  
ATOM    138  C   ILE A   8      -1.844   6.864   9.044  1.00  0.00           C  
ATOM    139  O   ILE A   8      -2.573   6.087   9.660  1.00  0.00           O  
ATOM    140  CB  ILE A   8       0.330   7.665   9.989  1.00  0.00           C  
ATOM    141  CG1 ILE A   8       1.799   7.295  10.215  1.00  0.00           C  
ATOM    142  CG2 ILE A   8      -0.421   7.707  11.311  1.00  0.00           C  
ATOM    143  CD1 ILE A   8       2.609   8.386  10.876  1.00  0.00           C  
ATOM    144  H   ILE A   8       0.886   7.528   7.493  1.00  0.00           H  
ATOM    145  HA  ILE A   8      -0.109   5.659   9.381  1.00  0.00           H  
ATOM    146  HB  ILE A   8       0.321   8.659   9.545  1.00  0.00           H  
ATOM    147 1HG1 ILE A   8       1.857   6.402  10.837  1.00  0.00           H  
ATOM    148 2HG1 ILE A   8       2.265   7.057   9.259  1.00  0.00           H  
ATOM    149 1HG2 ILE A   8       0.062   8.418  11.981  1.00  0.00           H  
ATOM    150 2HG2 ILE A   8      -1.450   8.016  11.134  1.00  0.00           H  
ATOM    151 3HG2 ILE A   8      -0.412   6.717  11.766  1.00  0.00           H  
ATOM    152 1HD1 ILE A   8       3.638   8.050  11.003  1.00  0.00           H  
ATOM    153 2HD1 ILE A   8       2.593   9.280  10.252  1.00  0.00           H  
ATOM    154 3HD1 ILE A   8       2.181   8.617  11.851  1.00  0.00           H  
ATOM    155  N   GLU A   9      -2.306   7.910   8.368  1.00  0.00           N  
ATOM    156  CA  GLU A   9      -3.734   8.177   8.251  1.00  0.00           C  
ATOM    157  C   GLU A   9      -4.461   7.005   7.602  1.00  0.00           C  
ATOM    158  O   GLU A   9      -5.563   6.639   8.015  1.00  0.00           O  
ATOM    159  CB  GLU A   9      -3.973   9.452   7.439  1.00  0.00           C  
ATOM    160  CG  GLU A   9      -3.616  10.738   8.170  1.00  0.00           C  
ATOM    161  CD  GLU A   9      -3.781  11.962   7.313  1.00  0.00           C  
ATOM    162  OE1 GLU A   9      -4.034  11.815   6.141  1.00  0.00           O  
ATOM    163  OE2 GLU A   9      -3.653  13.047   7.830  1.00  0.00           O  
ATOM    164  H   GLU A   9      -1.650   8.536   7.924  1.00  0.00           H  
ATOM    165  HA  GLU A   9      -4.142   8.329   9.252  1.00  0.00           H  
ATOM    166 1HB  GLU A   9      -3.387   9.414   6.521  1.00  0.00           H  
ATOM    167 2HB  GLU A   9      -5.024   9.510   7.154  1.00  0.00           H  
ATOM    168 1HG  GLU A   9      -4.255  10.835   9.047  1.00  0.00           H  
ATOM    169 2HG  GLU A   9      -2.584  10.675   8.510  1.00  0.00           H  
ATOM    170  N   VAL A  10      -3.839   6.420   6.586  1.00  0.00           N  
ATOM    171  CA  VAL A  10      -4.380   5.229   5.939  1.00  0.00           C  
ATOM    172  C   VAL A  10      -4.435   4.054   6.910  1.00  0.00           C  
ATOM    173  O   VAL A  10      -5.418   3.316   6.947  1.00  0.00           O  
ATOM    174  CB  VAL A  10      -3.521   4.846   4.720  1.00  0.00           C  
ATOM    175  CG1 VAL A  10      -3.935   3.483   4.184  1.00  0.00           C  
ATOM    176  CG2 VAL A  10      -3.648   5.911   3.642  1.00  0.00           C  
ATOM    177  H   VAL A  10      -2.972   6.809   6.250  1.00  0.00           H  
ATOM    178  HA  VAL A  10      -5.392   5.448   5.599  1.00  0.00           H  
ATOM    179  HB  VAL A  10      -2.480   4.765   5.032  1.00  0.00           H  
ATOM    180 1HG1 VAL A  10      -3.318   3.228   3.323  1.00  0.00           H  
ATOM    181 2HG1 VAL A  10      -3.802   2.731   4.961  1.00  0.00           H  
ATOM    182 3HG1 VAL A  10      -4.982   3.514   3.882  1.00  0.00           H  
ATOM    183 1HG2 VAL A  10      -3.037   5.634   2.783  1.00  0.00           H  
ATOM    184 2HG2 VAL A  10      -4.690   5.995   3.334  1.00  0.00           H  
ATOM    185 3HG2 VAL A  10      -3.307   6.869   4.035  1.00  0.00           H  
ATOM    186  N   LEU A  11      -3.373   3.889   7.691  1.00  0.00           N  
ATOM    187  CA  LEU A  11      -3.294   2.795   8.653  1.00  0.00           C  
ATOM    188  C   LEU A  11      -4.368   2.925   9.723  1.00  0.00           C  
ATOM    189  O   LEU A  11      -4.913   1.926  10.194  1.00  0.00           O  
ATOM    190  CB  LEU A  11      -1.909   2.766   9.311  1.00  0.00           C  
ATOM    191  CG  LEU A  11      -0.759   2.277   8.421  1.00  0.00           C  
ATOM    192  CD1 LEU A  11       0.569   2.534   9.120  1.00  0.00           C  
ATOM    193  CD2 LEU A  11      -0.943   0.797   8.122  1.00  0.00           C  
ATOM    194  H   LEU A  11      -2.602   4.537   7.617  1.00  0.00           H  
ATOM    195  HA  LEU A  11      -3.441   1.856   8.120  1.00  0.00           H  
ATOM    196 1HB  LEU A  11      -1.663   3.773   9.647  1.00  0.00           H  
ATOM    197 2HB  LEU A  11      -1.952   2.115  10.184  1.00  0.00           H  
ATOM    198  HG  LEU A  11      -0.758   2.839   7.486  1.00  0.00           H  
ATOM    199 1HD1 LEU A  11       1.386   2.186   8.487  1.00  0.00           H  
ATOM    200 2HD1 LEU A  11       0.683   3.602   9.304  1.00  0.00           H  
ATOM    201 3HD1 LEU A  11       0.591   1.997  10.068  1.00  0.00           H  
ATOM    202 1HD2 LEU A  11      -0.126   0.449   7.489  1.00  0.00           H  
ATOM    203 2HD2 LEU A  11      -0.943   0.234   9.056  1.00  0.00           H  
ATOM    204 3HD2 LEU A  11      -1.891   0.645   7.607  1.00  0.00           H  
ATOM    205  N   ILE A  12      -4.667   4.162  10.108  1.00  0.00           N  
ATOM    206  CA  ILE A  12      -5.701   4.425  11.102  1.00  0.00           C  
ATOM    207  C   ILE A  12      -7.073   3.991  10.599  1.00  0.00           C  
ATOM    208  O   ILE A  12      -7.828   3.336  11.315  1.00  0.00           O  
ATOM    209  CB  ILE A  12      -5.739   5.919  11.473  1.00  0.00           C  
ATOM    210  CG1 ILE A  12      -4.480   6.307  12.251  1.00  0.00           C  
ATOM    211  CG2 ILE A  12      -6.988   6.234  12.282  1.00  0.00           C  
ATOM    212  CD1 ILE A  12      -4.287   7.800  12.396  1.00  0.00           C  
ATOM    213  H   ILE A  12      -4.167   4.939   9.700  1.00  0.00           H  
ATOM    214  HA  ILE A  12      -5.466   3.860  12.006  1.00  0.00           H  
ATOM    215  HB  ILE A  12      -5.746   6.519  10.564  1.00  0.00           H  
ATOM    216 1HG1 ILE A  12      -4.519   5.870  13.249  1.00  0.00           H  
ATOM    217 2HG1 ILE A  12      -3.601   5.899  11.751  1.00  0.00           H  
ATOM    218 1HG2 ILE A  12      -6.998   7.294  12.537  1.00  0.00           H  
ATOM    219 2HG2 ILE A  12      -7.872   5.994  11.695  1.00  0.00           H  
ATOM    220 3HG2 ILE A  12      -6.987   5.642  13.197  1.00  0.00           H  
ATOM    221 1HD1 ILE A  12      -3.374   7.997  12.958  1.00  0.00           H  
ATOM    222 2HD1 ILE A  12      -4.210   8.254  11.408  1.00  0.00           H  
ATOM    223 3HD1 ILE A  12      -5.138   8.226  12.926  1.00  0.00           H  
ATOM    224  N   GLU A  13      -7.388   4.361   9.364  1.00  0.00           N  
ATOM    225  CA  GLU A  13      -8.632   3.938   8.730  1.00  0.00           C  
ATOM    226  C   GLU A  13      -8.649   2.431   8.507  1.00  0.00           C  
ATOM    227  O   GLU A  13      -9.644   1.763   8.792  1.00  0.00           O  
ATOM    228  CB  GLU A  13      -8.825   4.663   7.396  1.00  0.00           C  
ATOM    229  CG  GLU A  13     -10.124   4.324   6.678  1.00  0.00           C  
ATOM    230  CD  GLU A  13     -10.311   5.103   5.406  1.00  0.00           C  
ATOM    231  OE1 GLU A  13      -9.466   5.908   5.096  1.00  0.00           O  
ATOM    232  OE2 GLU A  13     -11.300   4.893   4.744  1.00  0.00           O  
ATOM    233  H   GLU A  13      -6.751   4.955   8.849  1.00  0.00           H  
ATOM    234  HA  GLU A  13      -9.461   4.204   9.384  1.00  0.00           H  
ATOM    235 1HB  GLU A  13      -8.806   5.740   7.561  1.00  0.00           H  
ATOM    236 2HB  GLU A  13      -8.000   4.420   6.727  1.00  0.00           H  
ATOM    237 1HG  GLU A  13     -10.130   3.260   6.443  1.00  0.00           H  
ATOM    238 2HG  GLU A  13     -10.960   4.524   7.348  1.00  0.00           H  
ATOM    239  N   GLU A  14      -7.542   1.901   7.997  1.00  0.00           N  
ATOM    240  CA  GLU A  14      -7.430   0.472   7.733  1.00  0.00           C  
ATOM    241  C   GLU A  14      -7.511  -0.335   9.024  1.00  0.00           C  
ATOM    242  O   GLU A  14      -8.112  -1.408   9.060  1.00  0.00           O  
ATOM    243  CB  GLU A  14      -6.117   0.165   7.010  1.00  0.00           C  
ATOM    244  CG  GLU A  14      -6.018  -1.251   6.460  1.00  0.00           C  
ATOM    245  CD  GLU A  14      -4.758  -1.487   5.675  1.00  0.00           C  
ATOM    246  OE1 GLU A  14      -3.822  -0.744   5.851  1.00  0.00           O  
ATOM    247  OE2 GLU A  14      -4.730  -2.412   4.898  1.00  0.00           O  
ATOM    248  H   GLU A  14      -6.761   2.503   7.785  1.00  0.00           H  
ATOM    249  HA  GLU A  14      -8.252   0.171   7.083  1.00  0.00           H  
ATOM    250 1HB  GLU A  14      -5.989   0.857   6.177  1.00  0.00           H  
ATOM    251 2HB  GLU A  14      -5.281   0.317   7.693  1.00  0.00           H  
ATOM    252 1HG  GLU A  14      -6.052  -1.956   7.291  1.00  0.00           H  
ATOM    253 2HG  GLU A  14      -6.879  -1.442   5.822  1.00  0.00           H  
ATOM    254  N   LEU A  15      -6.906   0.190  10.083  1.00  0.00           N  
ATOM    255  CA  LEU A  15      -6.901  -0.484  11.376  1.00  0.00           C  
ATOM    256  C   LEU A  15      -8.314  -0.643  11.920  1.00  0.00           C  
ATOM    257  O   LEU A  15      -8.715  -1.736  12.322  1.00  0.00           O  
ATOM    258  CB  LEU A  15      -6.046   0.302  12.379  1.00  0.00           C  
ATOM    259  CG  LEU A  15      -6.040  -0.238  13.815  1.00  0.00           C  
ATOM    260  CD1 LEU A  15      -5.434  -1.635  13.830  1.00  0.00           C  
ATOM    261  CD2 LEU A  15      -5.255   0.708  14.710  1.00  0.00           C  
ATOM    262  H   LEU A  15      -6.435   1.079   9.989  1.00  0.00           H  
ATOM    263  HA  LEU A  15      -6.460  -1.473  11.248  1.00  0.00           H  
ATOM    264 1HB  LEU A  15      -5.016   0.312  12.025  1.00  0.00           H  
ATOM    265 2HB  LEU A  15      -6.406   1.330  12.413  1.00  0.00           H  
ATOM    266  HG  LEU A  15      -7.065  -0.316  14.178  1.00  0.00           H  
ATOM    267 1HD1 LEU A  15      -5.430  -2.019  14.850  1.00  0.00           H  
ATOM    268 2HD1 LEU A  15      -6.027  -2.296  13.197  1.00  0.00           H  
ATOM    269 3HD1 LEU A  15      -4.412  -1.592  13.455  1.00  0.00           H  
ATOM    270 1HD2 LEU A  15      -5.252   0.325  15.731  1.00  0.00           H  
ATOM    271 2HD2 LEU A  15      -4.230   0.785  14.348  1.00  0.00           H  
ATOM    272 3HD2 LEU A  15      -5.720   1.694  14.694  1.00  0.00           H  
ATOM    273  N   ARG A  16      -9.065   0.451  11.929  1.00  0.00           N  
ATOM    274  CA  ARG A  16     -10.414   0.450  12.485  1.00  0.00           C  
ATOM    275  C   ARG A  16     -11.323  -0.503  11.722  1.00  0.00           C  
ATOM    276  O   ARG A  16     -12.136  -1.211  12.319  1.00  0.00           O  
ATOM    277  CB  ARG A  16     -11.008   1.850  12.451  1.00  0.00           C  
ATOM    278  CG  ARG A  16     -10.399   2.829  13.444  1.00  0.00           C  
ATOM    279  CD  ARG A  16     -10.871   4.217  13.206  1.00  0.00           C  
ATOM    280  NE  ARG A  16     -10.308   5.153  14.166  1.00  0.00           N  
ATOM    281  CZ  ARG A  16     -10.260   6.489  13.995  1.00  0.00           C  
ATOM    282  NH1 ARG A  16     -10.744   7.029  12.898  1.00  0.00           N  
ATOM    283  NH2 ARG A  16      -9.728   7.255  14.930  1.00  0.00           N  
ATOM    284  H   ARG A  16      -8.695   1.306  11.541  1.00  0.00           H  
ATOM    285  HA  ARG A  16     -10.358   0.126  13.526  1.00  0.00           H  
ATOM    286 1HB  ARG A  16     -10.885   2.273  11.455  1.00  0.00           H  
ATOM    287 2HB  ARG A  16     -12.077   1.797  12.654  1.00  0.00           H  
ATOM    288 1HG  ARG A  16     -10.679   2.540  14.458  1.00  0.00           H  
ATOM    289 2HG  ARG A  16      -9.314   2.814  13.350  1.00  0.00           H  
ATOM    290 1HD  ARG A  16     -10.578   4.535  12.206  1.00  0.00           H  
ATOM    291 2HD  ARG A  16     -11.957   4.253  13.292  1.00  0.00           H  
ATOM    292  HE  ARG A  16      -9.927   4.775  15.023  1.00  0.00           H  
ATOM    293 1HH1 ARG A  16     -11.153   6.441  12.184  1.00  0.00           H  
ATOM    294 2HH1 ARG A  16     -10.708   8.029  12.771  1.00  0.00           H  
ATOM    295 1HH2 ARG A  16      -9.353   6.841  15.772  1.00  0.00           H  
ATOM    296 2HH2 ARG A  16      -9.690   8.256  14.800  1.00  0.00           H  
ATOM    297  N   LYS A  17     -11.182  -0.518  10.402  1.00  0.00           N  
ATOM    298  CA  LYS A  17     -11.964  -1.414   9.558  1.00  0.00           C  
ATOM    299  C   LYS A  17     -11.553  -2.867   9.769  1.00  0.00           C  
ATOM    300  O   LYS A  17     -12.397  -3.763   9.791  1.00  0.00           O  
ATOM    301  CB  LYS A  17     -11.811  -1.032   8.085  1.00  0.00           C  
ATOM    302  CG  LYS A  17     -12.500   0.269   7.697  1.00  0.00           C  
ATOM    303  CD  LYS A  17     -12.307   0.578   6.220  1.00  0.00           C  
ATOM    304  CE  LYS A  17     -12.984   1.885   5.834  1.00  0.00           C  
ATOM    305  NZ  LYS A  17     -12.818   2.192   4.387  1.00  0.00           N  
ATOM    306  H   LYS A  17     -10.517   0.108   9.971  1.00  0.00           H  
ATOM    307  HA  LYS A  17     -13.017  -1.307   9.822  1.00  0.00           H  
ATOM    308 1HB  LYS A  17     -10.752  -0.935   7.842  1.00  0.00           H  
ATOM    309 2HB  LYS A  17     -12.219  -1.826   7.459  1.00  0.00           H  
ATOM    310 1HG  LYS A  17     -13.567   0.193   7.908  1.00  0.00           H  
ATOM    311 2HG  LYS A  17     -12.089   1.088   8.287  1.00  0.00           H  
ATOM    312 1HD  LYS A  17     -11.242   0.650   5.999  1.00  0.00           H  
ATOM    313 2HD  LYS A  17     -12.730  -0.229   5.622  1.00  0.00           H  
ATOM    314 1HE  LYS A  17     -14.047   1.825   6.060  1.00  0.00           H  
ATOM    315 2HE  LYS A  17     -12.556   2.702   6.416  1.00  0.00           H  
ATOM    316 1HZ  LYS A  17     -13.279   3.064   4.172  1.00  0.00           H  
ATOM    317 2HZ  LYS A  17     -11.834   2.268   4.169  1.00  0.00           H  
ATOM    318 3HZ  LYS A  17     -13.228   1.451   3.837  1.00  0.00           H  
ATOM    319  N   ALA A  18     -10.253  -3.092   9.922  1.00  0.00           N  
ATOM    320  CA  ALA A  18      -9.730  -4.431  10.165  1.00  0.00           C  
ATOM    321  C   ALA A  18     -10.288  -5.012  11.459  1.00  0.00           C  
ATOM    322  O   ALA A  18     -10.546  -6.213  11.550  1.00  0.00           O  
ATOM    323  CB  ALA A  18      -8.211  -4.409  10.209  1.00  0.00           C  
ATOM    324  H   ALA A  18      -9.610  -2.316   9.868  1.00  0.00           H  
ATOM    325  HA  ALA A  18     -10.029  -5.076   9.336  1.00  0.00           H  
ATOM    326 1HB  ALA A  18      -7.836  -5.416  10.393  1.00  0.00           H  
ATOM    327 2HB  ALA A  18      -7.825  -4.046   9.256  1.00  0.00           H  
ATOM    328 3HB  ALA A  18      -7.879  -3.747  11.008  1.00  0.00           H  
ATOM    329  N   VAL A  19     -10.472  -4.153  12.456  1.00  0.00           N  
ATOM    330  CA  VAL A  19     -11.069  -4.565  13.721  1.00  0.00           C  
ATOM    331  C   VAL A  19     -12.532  -4.950  13.541  1.00  0.00           C  
ATOM    332  O   VAL A  19     -12.968  -6.000  14.008  1.00  0.00           O  
ATOM    333  CB  VAL A  19     -10.963  -3.429  14.756  1.00  0.00           C  
ATOM    334  CG1 VAL A  19     -11.781  -3.760  15.995  1.00  0.00           C  
ATOM    335  CG2 VAL A  19      -9.504  -3.195  15.119  1.00  0.00           C  
ATOM    336  H   VAL A  19     -10.190  -3.192  12.335  1.00  0.00           H  
ATOM    337  HA  VAL A  19     -10.524  -5.432  14.096  1.00  0.00           H  
ATOM    338  HB  VAL A  19     -11.382  -2.519  14.327  1.00  0.00           H  
ATOM    339 1HG1 VAL A  19     -11.694  -2.947  16.716  1.00  0.00           H  
ATOM    340 2HG1 VAL A  19     -12.826  -3.889  15.717  1.00  0.00           H  
ATOM    341 3HG1 VAL A  19     -11.407  -4.681  16.442  1.00  0.00           H  
ATOM    342 1HG2 VAL A  19      -9.437  -2.390  15.850  1.00  0.00           H  
ATOM    343 2HG2 VAL A  19      -9.083  -4.107  15.542  1.00  0.00           H  
ATOM    344 3HG2 VAL A  19      -8.946  -2.919  14.224  1.00  0.00           H  
ATOM    345  N   LYS A  20     -13.282  -4.092  12.860  1.00  0.00           N  
ATOM    346  CA  LYS A  20     -14.706  -4.323  12.646  1.00  0.00           C  
ATOM    347  C   LYS A  20     -14.944  -5.624  11.893  1.00  0.00           C  
ATOM    348  O   LYS A  20     -15.910  -6.341  12.161  1.00  0.00           O  
ATOM    349  CB  LYS A  20     -15.331  -3.153  11.885  1.00  0.00           C  
ATOM    350  CG  LYS A  20     -15.467  -1.873  12.699  1.00  0.00           C  
ATOM    351  CD  LYS A  20     -16.066  -0.750  11.867  1.00  0.00           C  
ATOM    352  CE  LYS A  20     -16.183   0.535  12.673  1.00  0.00           C  
ATOM    353  NZ  LYS A  20     -16.747   1.650  11.864  1.00  0.00           N  
ATOM    354  H   LYS A  20     -12.858  -3.257  12.481  1.00  0.00           H  
ATOM    355  HA  LYS A  20     -15.198  -4.386  13.617  1.00  0.00           H  
ATOM    356 1HB  LYS A  20     -14.728  -2.928  11.005  1.00  0.00           H  
ATOM    357 2HB  LYS A  20     -16.325  -3.435  11.537  1.00  0.00           H  
ATOM    358 1HG  LYS A  20     -16.108  -2.057  13.562  1.00  0.00           H  
ATOM    359 2HG  LYS A  20     -14.485  -1.565  13.058  1.00  0.00           H  
ATOM    360 1HD  LYS A  20     -15.435  -0.566  10.996  1.00  0.00           H  
ATOM    361 2HD  LYS A  20     -17.057  -1.042  11.520  1.00  0.00           H  
ATOM    362 1HE  LYS A  20     -16.828   0.366  13.534  1.00  0.00           H  
ATOM    363 2HE  LYS A  20     -15.199   0.829  13.036  1.00  0.00           H  
ATOM    364 1HZ  LYS A  20     -16.808   2.482  12.434  1.00  0.00           H  
ATOM    365 2HZ  LYS A  20     -16.146   1.829  11.072  1.00  0.00           H  
ATOM    366 3HZ  LYS A  20     -17.668   1.398  11.538  1.00  0.00           H  
ATOM    367  N   ASN A  21     -14.061  -5.927  10.947  1.00  0.00           N  
ATOM    368  CA  ASN A  21     -14.195  -7.123  10.126  1.00  0.00           C  
ATOM    369  C   ASN A  21     -13.505  -8.317  10.773  1.00  0.00           C  
ATOM    370  O   ASN A  21     -13.462  -9.406  10.203  1.00  0.00           O  
ATOM    371  CB  ASN A  21     -13.644  -6.881   8.732  1.00  0.00           C  
ATOM    372  CG  ASN A  21     -14.513  -5.959   7.923  1.00  0.00           C  
ATOM    373  OD1 ASN A  21     -15.742  -5.964   8.057  1.00  0.00           O  
ATOM    374  ND2 ASN A  21     -13.898  -5.168   7.080  1.00  0.00           N  
ATOM    375  H   ASN A  21     -13.273  -5.311  10.795  1.00  0.00           H  
ATOM    376  HA  ASN A  21     -15.256  -7.350  10.017  1.00  0.00           H  
ATOM    377 1HB  ASN A  21     -12.646  -6.449   8.807  1.00  0.00           H  
ATOM    378 2HB  ASN A  21     -13.554  -7.831   8.207  1.00  0.00           H  
ATOM    379 1HD2 ASN A  21     -14.423  -4.533   6.514  1.00  0.00           H  
ATOM    380 2HD2 ASN A  21     -12.901  -5.196   7.004  1.00  0.00           H  
ATOM    381  N   ASP A  22     -12.964  -8.105  11.968  1.00  0.00           N  
ATOM    382  CA  ASP A  22     -12.277  -9.163  12.698  1.00  0.00           C  
ATOM    383  C   ASP A  22     -11.238  -9.849  11.822  1.00  0.00           C  
ATOM    384  O   ASP A  22     -11.157 -11.078  11.783  1.00  0.00           O  
ATOM    385  CB  ASP A  22     -13.281 -10.197  13.215  1.00  0.00           C  
ATOM    386  CG  ASP A  22     -12.736 -11.026  14.370  1.00  0.00           C  
ATOM    387  OD1 ASP A  22     -11.933 -10.515  15.115  1.00  0.00           O  
ATOM    388  OD2 ASP A  22     -13.127 -12.161  14.497  1.00  0.00           O  
ATOM    389  H   ASP A  22     -13.032  -7.185  12.383  1.00  0.00           H  
ATOM    390  HA  ASP A  22     -11.772  -8.721  13.558  1.00  0.00           H  
ATOM    391 1HB  ASP A  22     -14.188  -9.691  13.546  1.00  0.00           H  
ATOM    392 2HB  ASP A  22     -13.560 -10.871  12.404  1.00  0.00           H  
ATOM    393  N   ASN A  23     -10.443  -9.051  11.119  1.00  0.00           N  
ATOM    394  CA  ASN A  23      -9.434  -9.581  10.208  1.00  0.00           C  
ATOM    395  C   ASN A  23      -8.075  -9.674  10.887  1.00  0.00           C  
ATOM    396  O   ASN A  23      -7.316  -8.705  10.916  1.00  0.00           O  
ATOM    397  CB  ASN A  23      -9.348  -8.732   8.953  1.00  0.00           C  
ATOM    398  CG  ASN A  23      -8.413  -9.310   7.927  1.00  0.00           C  
ATOM    399  OD1 ASN A  23      -7.378  -9.892   8.271  1.00  0.00           O  
ATOM    400  ND2 ASN A  23      -8.756  -9.160   6.674  1.00  0.00           N  
ATOM    401  H   ASN A  23     -10.539  -8.050  11.218  1.00  0.00           H  
ATOM    402  HA  ASN A  23      -9.741 -10.580   9.897  1.00  0.00           H  
ATOM    403 1HB  ASN A  23     -10.340  -8.634   8.510  1.00  0.00           H  
ATOM    404 2HB  ASN A  23      -9.007  -7.730   9.215  1.00  0.00           H  
ATOM    405 1HD2 ASN A  23      -8.172  -9.524   5.948  1.00  0.00           H  
ATOM    406 2HD2 ASN A  23      -9.603  -8.681   6.441  1.00  0.00           H  
ATOM    407  N   GLU A  24      -7.770 -10.847  11.432  1.00  0.00           N  
ATOM    408  CA  GLU A  24      -6.599 -11.016  12.284  1.00  0.00           C  
ATOM    409  C   GLU A  24      -5.311 -10.800  11.501  1.00  0.00           C  
ATOM    410  O   GLU A  24      -4.347 -10.234  12.014  1.00  0.00           O  
ATOM    411  CB  GLU A  24      -6.594 -12.410  12.915  1.00  0.00           C  
ATOM    412  CG  GLU A  24      -7.664 -12.624  13.976  1.00  0.00           C  
ATOM    413  CD  GLU A  24      -7.650 -14.013  14.551  1.00  0.00           C  
ATOM    414  OE1 GLU A  24      -6.975 -14.853  14.007  1.00  0.00           O  
ATOM    415  OE2 GLU A  24      -8.315 -14.234  15.536  1.00  0.00           O  
ATOM    416  H   GLU A  24      -8.367 -11.643  11.253  1.00  0.00           H  
ATOM    417  HA  GLU A  24      -6.646 -10.281  13.087  1.00  0.00           H  
ATOM    418 1HB  GLU A  24      -6.739 -13.162  12.139  1.00  0.00           H  
ATOM    419 2HB  GLU A  24      -5.624 -12.598  13.376  1.00  0.00           H  
ATOM    420 1HG  GLU A  24      -7.509 -11.908  14.783  1.00  0.00           H  
ATOM    421 2HG  GLU A  24      -8.641 -12.428  13.536  1.00  0.00           H  
ATOM    422  N   GLU A  25      -5.301 -11.254  10.250  1.00  0.00           N  
ATOM    423  CA  GLU A  25      -4.107 -11.177   9.418  1.00  0.00           C  
ATOM    424  C   GLU A  25      -3.719  -9.731   9.142  1.00  0.00           C  
ATOM    425  O   GLU A  25      -2.542  -9.375   9.184  1.00  0.00           O  
ATOM    426  CB  GLU A  25      -4.331 -11.916   8.096  1.00  0.00           C  
ATOM    427  CG  GLU A  25      -4.413 -13.430   8.228  1.00  0.00           C  
ATOM    428  CD  GLU A  25      -4.502 -14.129   6.901  1.00  0.00           C  
ATOM    429  OE1 GLU A  25      -4.360 -13.475   5.895  1.00  0.00           O  
ATOM    430  OE2 GLU A  25      -4.713 -15.319   6.891  1.00  0.00           O  
ATOM    431  H   GLU A  25      -6.143 -11.662   9.868  1.00  0.00           H  
ATOM    432  HA  GLU A  25      -3.286 -11.666   9.943  1.00  0.00           H  
ATOM    433 1HB  GLU A  25      -5.257 -11.569   7.637  1.00  0.00           H  
ATOM    434 2HB  GLU A  25      -3.518 -11.684   7.408  1.00  0.00           H  
ATOM    435 1HG  GLU A  25      -3.529 -13.787   8.755  1.00  0.00           H  
ATOM    436 2HG  GLU A  25      -5.286 -13.685   8.827  1.00  0.00           H  
ATOM    437  N   ASP A  26      -4.716  -8.898   8.862  1.00  0.00           N  
ATOM    438  CA  ASP A  26      -4.485  -7.479   8.620  1.00  0.00           C  
ATOM    439  C   ASP A  26      -4.090  -6.761   9.903  1.00  0.00           C  
ATOM    440  O   ASP A  26      -3.200  -5.910   9.899  1.00  0.00           O  
ATOM    441  CB  ASP A  26      -5.734  -6.824   8.025  1.00  0.00           C  
ATOM    442  CG  ASP A  26      -5.951  -7.180   6.561  1.00  0.00           C  
ATOM    443  OD1 ASP A  26      -5.026  -7.650   5.941  1.00  0.00           O  
ATOM    444  OD2 ASP A  26      -7.038  -6.979   6.076  1.00  0.00           O  
ATOM    445  H   ASP A  26      -5.658  -9.260   8.811  1.00  0.00           H  
ATOM    446  HA  ASP A  26      -3.674  -7.379   7.897  1.00  0.00           H  
ATOM    447 1HB  ASP A  26      -6.612  -7.134   8.593  1.00  0.00           H  
ATOM    448 2HB  ASP A  26      -5.654  -5.740   8.113  1.00  0.00           H  
ATOM    449  N   LEU A  27      -4.755  -7.106  11.000  1.00  0.00           N  
ATOM    450  CA  LEU A  27      -4.511  -6.459  12.281  1.00  0.00           C  
ATOM    451  C   LEU A  27      -3.085  -6.705  12.758  1.00  0.00           C  
ATOM    452  O   LEU A  27      -2.425  -5.800  13.269  1.00  0.00           O  
ATOM    453  CB  LEU A  27      -5.505  -6.972  13.331  1.00  0.00           C  
ATOM    454  CG  LEU A  27      -6.958  -6.515  13.150  1.00  0.00           C  
ATOM    455  CD1 LEU A  27      -7.861  -7.310  14.084  1.00  0.00           C  
ATOM    456  CD2 LEU A  27      -7.060  -5.023  13.430  1.00  0.00           C  
ATOM    457  H   LEU A  27      -5.452  -7.836  10.943  1.00  0.00           H  
ATOM    458  HA  LEU A  27      -4.658  -5.385  12.162  1.00  0.00           H  
ATOM    459 1HB  LEU A  27      -5.495  -8.061  13.315  1.00  0.00           H  
ATOM    460 2HB  LEU A  27      -5.173  -6.640  14.315  1.00  0.00           H  
ATOM    461  HG  LEU A  27      -7.278  -6.715  12.127  1.00  0.00           H  
ATOM    462 1HD1 LEU A  27      -8.893  -6.986  13.955  1.00  0.00           H  
ATOM    463 2HD1 LEU A  27      -7.783  -8.372  13.848  1.00  0.00           H  
ATOM    464 3HD1 LEU A  27      -7.554  -7.143  15.115  1.00  0.00           H  
ATOM    465 1HD2 LEU A  27      -8.093  -4.699  13.301  1.00  0.00           H  
ATOM    466 2HD2 LEU A  27      -6.742  -4.823  14.453  1.00  0.00           H  
ATOM    467 3HD2 LEU A  27      -6.419  -4.478  12.737  1.00  0.00           H  
ATOM    468  N   HIS A  28      -2.614  -7.937  12.587  1.00  0.00           N  
ATOM    469  CA  HIS A  28      -1.258  -8.301  12.983  1.00  0.00           C  
ATOM    470  C   HIS A  28      -0.227  -7.412  12.296  1.00  0.00           C  
ATOM    471  O   HIS A  28       0.649  -6.845  12.948  1.00  0.00           O  
ATOM    472  CB  HIS A  28      -0.974  -9.770  12.654  1.00  0.00           C  
ATOM    473  CG  HIS A  28       0.405 -10.215  13.031  1.00  0.00           C  
ATOM    474  ND1 HIS A  28       0.739 -10.597  14.313  1.00  0.00           N  
ATOM    475  CD2 HIS A  28       1.534 -10.337  12.295  1.00  0.00           C  
ATOM    476  CE1 HIS A  28       2.016 -10.937  14.348  1.00  0.00           C  
ATOM    477  NE2 HIS A  28       2.521 -10.787  13.138  1.00  0.00           N  
ATOM    478  H   HIS A  28      -3.211  -8.638  12.174  1.00  0.00           H  
ATOM    479  HA  HIS A  28      -1.166  -8.173  14.062  1.00  0.00           H  
ATOM    480 1HB  HIS A  28      -1.692 -10.405  13.176  1.00  0.00           H  
ATOM    481 2HB  HIS A  28      -1.106  -9.936  11.586  1.00  0.00           H  
ATOM    482  HD2 HIS A  28       1.642 -10.118  11.232  1.00  0.00           H  
ATOM    483  HE1 HIS A  28       2.560 -11.282  15.228  1.00  0.00           H  
ATOM    484  HE2 HIS A  28       3.476 -10.973  12.869  1.00  0.00           H  
ATOM    485  N   ILE A  29      -0.338  -7.293  10.977  1.00  0.00           N  
ATOM    486  CA  ILE A  29       0.592  -6.486  10.200  1.00  0.00           C  
ATOM    487  C   ILE A  29       0.470  -5.010  10.554  1.00  0.00           C  
ATOM    488  O   ILE A  29       1.474  -4.324  10.750  1.00  0.00           O  
ATOM    489  CB  ILE A  29       0.353  -6.674   8.690  1.00  0.00           C  
ATOM    490  CG1 ILE A  29       0.667  -8.114   8.275  1.00  0.00           C  
ATOM    491  CG2 ILE A  29       1.195  -5.690   7.892  1.00  0.00           C  
ATOM    492  CD1 ILE A  29       2.126  -8.484   8.413  1.00  0.00           C  
ATOM    493  H   ILE A  29      -1.086  -7.777  10.503  1.00  0.00           H  
ATOM    494  HA  ILE A  29       1.607  -6.816  10.421  1.00  0.00           H  
ATOM    495  HB  ILE A  29      -0.699  -6.504   8.465  1.00  0.00           H  
ATOM    496 1HG1 ILE A  29       0.081  -8.803   8.882  1.00  0.00           H  
ATOM    497 2HG1 ILE A  29       0.375  -8.265   7.236  1.00  0.00           H  
ATOM    498 1HG2 ILE A  29       1.014  -5.837   6.827  1.00  0.00           H  
ATOM    499 2HG2 ILE A  29       0.924  -4.672   8.169  1.00  0.00           H  
ATOM    500 3HG2 ILE A  29       2.250  -5.857   8.107  1.00  0.00           H  
ATOM    501 1HD1 ILE A  29       2.270  -9.518   8.099  1.00  0.00           H  
ATOM    502 2HD1 ILE A  29       2.729  -7.827   7.785  1.00  0.00           H  
ATOM    503 3HD1 ILE A  29       2.433  -8.375   9.452  1.00  0.00           H  
ATOM    504  N   ILE A  30      -0.764  -4.527  10.637  1.00  0.00           N  
ATOM    505  CA  ILE A  30      -1.018  -3.112  10.878  1.00  0.00           C  
ATOM    506  C   ILE A  30      -0.514  -2.685  12.252  1.00  0.00           C  
ATOM    507  O   ILE A  30       0.104  -1.631  12.396  1.00  0.00           O  
ATOM    508  CB  ILE A  30      -2.521  -2.798  10.761  1.00  0.00           C  
ATOM    509  CG1 ILE A  30      -3.002  -3.016   9.325  1.00  0.00           C  
ATOM    510  CG2 ILE A  30      -2.802  -1.372  11.210  1.00  0.00           C  
ATOM    511  CD1 ILE A  30      -4.504  -3.133   9.195  1.00  0.00           C  
ATOM    512  H   ILE A  30      -1.548  -5.155  10.532  1.00  0.00           H  
ATOM    513  HA  ILE A  30      -0.492  -2.530  10.118  1.00  0.00           H  
ATOM    514  HB  ILE A  30      -3.086  -3.484  11.391  1.00  0.00           H  
ATOM    515 1HG1 ILE A  30      -2.669  -2.188   8.700  1.00  0.00           H  
ATOM    516 2HG1 ILE A  30      -2.554  -3.926   8.925  1.00  0.00           H  
ATOM    517 1HG2 ILE A  30      -3.869  -1.166  11.120  1.00  0.00           H  
ATOM    518 2HG2 ILE A  30      -2.495  -1.250  12.247  1.00  0.00           H  
ATOM    519 3HG2 ILE A  30      -2.245  -0.676  10.582  1.00  0.00           H  
ATOM    520 1HD1 ILE A  30      -4.768  -3.287   8.148  1.00  0.00           H  
ATOM    521 2HD1 ILE A  30      -4.855  -3.980   9.786  1.00  0.00           H  
ATOM    522 3HD1 ILE A  30      -4.972  -2.219   9.556  1.00  0.00           H  
ATOM    523  N   ILE A  31      -0.783  -3.513  13.257  1.00  0.00           N  
ATOM    524  CA  ILE A  31      -0.324  -3.242  14.614  1.00  0.00           C  
ATOM    525  C   ILE A  31       1.197  -3.210  14.687  1.00  0.00           C  
ATOM    526  O   ILE A  31       1.780  -2.321  15.308  1.00  0.00           O  
ATOM    527  CB  ILE A  31      -0.864  -4.298  15.596  1.00  0.00           C  
ATOM    528  CG1 ILE A  31      -2.384  -4.172  15.733  1.00  0.00           C  
ATOM    529  CG2 ILE A  31      -0.190  -4.156  16.952  1.00  0.00           C  
ATOM    530  CD1 ILE A  31      -3.044  -5.385  16.348  1.00  0.00           C  
ATOM    531  H   ILE A  31      -1.317  -4.349  13.075  1.00  0.00           H  
ATOM    532  HA  ILE A  31      -0.709  -2.268  14.920  1.00  0.00           H  
ATOM    533  HB  ILE A  31      -0.665  -5.295  15.204  1.00  0.00           H  
ATOM    534 1HG1 ILE A  31      -2.623  -3.305  16.348  1.00  0.00           H  
ATOM    535 2HG1 ILE A  31      -2.825  -4.007  14.750  1.00  0.00           H  
ATOM    536 1HG2 ILE A  31      -0.584  -4.909  17.634  1.00  0.00           H  
ATOM    537 2HG2 ILE A  31       0.884  -4.294  16.841  1.00  0.00           H  
ATOM    538 3HG2 ILE A  31      -0.389  -3.163  17.355  1.00  0.00           H  
ATOM    539 1HD1 ILE A  31      -4.120  -5.221  16.412  1.00  0.00           H  
ATOM    540 2HD1 ILE A  31      -2.846  -6.260  15.728  1.00  0.00           H  
ATOM    541 3HD1 ILE A  31      -2.643  -5.550  17.347  1.00  0.00           H  
ATOM    542  N   TRP A  32       1.835  -4.183  14.047  1.00  0.00           N  
ATOM    543  CA  TRP A  32       3.288  -4.202  13.933  1.00  0.00           C  
ATOM    544  C   TRP A  32       3.806  -2.921  13.288  1.00  0.00           C  
ATOM    545  O   TRP A  32       4.707  -2.270  13.816  1.00  0.00           O  
ATOM    546  CB  TRP A  32       3.743  -5.411  13.113  1.00  0.00           C  
ATOM    547  CG  TRP A  32       5.215  -5.677  13.205  1.00  0.00           C  
ATOM    548  CD1 TRP A  32       6.220  -4.837  12.829  1.00  0.00           C  
ATOM    549  CD2 TRP A  32       5.859  -6.873  13.709  1.00  0.00           C  
ATOM    550  NE1 TRP A  32       7.439  -5.424  13.062  1.00  0.00           N  
ATOM    551  CE2 TRP A  32       7.237  -6.670  13.602  1.00  0.00           C  
ATOM    552  CE3 TRP A  32       5.382  -8.080  14.235  1.00  0.00           C  
ATOM    553  CZ2 TRP A  32       8.153  -7.631  14.000  1.00  0.00           C  
ATOM    554  CZ3 TRP A  32       6.301  -9.043  14.635  1.00  0.00           C  
ATOM    555  CH2 TRP A  32       7.651  -8.823  14.521  1.00  0.00           C  
ATOM    556  H   TRP A  32       1.299  -4.931  13.629  1.00  0.00           H  
ATOM    557  HA  TRP A  32       3.713  -4.286  14.935  1.00  0.00           H  
ATOM    558 1HB  TRP A  32       3.212  -6.301  13.451  1.00  0.00           H  
ATOM    559 2HB  TRP A  32       3.488  -5.256  12.065  1.00  0.00           H  
ATOM    560  HD1 TRP A  32       6.077  -3.845  12.406  1.00  0.00           H  
ATOM    561  HE1 TRP A  32       8.339  -5.009  12.868  1.00  0.00           H  
ATOM    562  HE3 TRP A  32       4.312  -8.259  14.331  1.00  0.00           H  
ATOM    563  HZ2 TRP A  32       9.229  -7.475  13.916  1.00  0.00           H  
ATOM    564  HZ3 TRP A  32       5.922  -9.980  15.043  1.00  0.00           H  
ATOM    565  HH2 TRP A  32       8.344  -9.600  14.845  1.00  0.00           H  
ATOM    566  N   ARG A  33       3.231  -2.568  12.146  1.00  0.00           N  
ATOM    567  CA  ARG A  33       3.655  -1.381  11.412  1.00  0.00           C  
ATOM    568  C   ARG A  33       3.431  -0.116  12.231  1.00  0.00           C  
ATOM    569  O   ARG A  33       4.250   0.802  12.209  1.00  0.00           O  
ATOM    570  CB  ARG A  33       2.901  -1.268  10.095  1.00  0.00           C  
ATOM    571  CG  ARG A  33       3.244  -2.335   9.068  1.00  0.00           C  
ATOM    572  CD  ARG A  33       2.368  -2.248   7.872  1.00  0.00           C  
ATOM    573  NE  ARG A  33       2.615  -1.038   7.104  1.00  0.00           N  
ATOM    574  CZ  ARG A  33       1.835  -0.597   6.099  1.00  0.00           C  
ATOM    575  NH1 ARG A  33       0.763  -1.275   5.752  1.00  0.00           N  
ATOM    576  NH2 ARG A  33       2.146   0.518   5.461  1.00  0.00           N  
ATOM    577  H   ARG A  33       2.480  -3.134  11.775  1.00  0.00           H  
ATOM    578  HA  ARG A  33       4.718  -1.472  11.191  1.00  0.00           H  
ATOM    579 1HB  ARG A  33       1.830  -1.324  10.283  1.00  0.00           H  
ATOM    580 2HB  ARG A  33       3.103  -0.297   9.642  1.00  0.00           H  
ATOM    581 1HG  ARG A  33       4.278  -2.210   8.745  1.00  0.00           H  
ATOM    582 2HG  ARG A  33       3.120  -3.323   9.513  1.00  0.00           H  
ATOM    583 1HD  ARG A  33       2.550  -3.106   7.224  1.00  0.00           H  
ATOM    584 2HD  ARG A  33       1.324  -2.246   8.185  1.00  0.00           H  
ATOM    585  HE  ARG A  33       3.431  -0.489   7.342  1.00  0.00           H  
ATOM    586 1HH1 ARG A  33       0.525  -2.127   6.240  1.00  0.00           H  
ATOM    587 2HH1 ARG A  33       0.178  -0.944   4.999  1.00  0.00           H  
ATOM    588 1HH2 ARG A  33       2.970   1.040   5.728  1.00  0.00           H  
ATOM    589 2HH2 ARG A  33       1.561   0.849   4.708  1.00  0.00           H  
ATOM    590  N   ALA A  34       2.316  -0.074  12.954  1.00  0.00           N  
ATOM    591  CA  ALA A  34       1.982   1.078  13.780  1.00  0.00           C  
ATOM    592  C   ALA A  34       3.081   1.364  14.796  1.00  0.00           C  
ATOM    593  O   ALA A  34       3.490   2.511  14.976  1.00  0.00           O  
ATOM    594  CB  ALA A  34       0.654   0.855  14.488  1.00  0.00           C  
ATOM    595  H   ALA A  34       1.686  -0.862  12.929  1.00  0.00           H  
ATOM    596  HA  ALA A  34       1.870   1.949  13.131  1.00  0.00           H  
ATOM    597 1HB  ALA A  34       0.418   1.725  15.101  1.00  0.00           H  
ATOM    598 2HB  ALA A  34      -0.132   0.709  13.747  1.00  0.00           H  
ATOM    599 3HB  ALA A  34       0.723  -0.027  15.122  1.00  0.00           H  
ATOM    600  N   LYS A  35       3.556   0.315  15.459  1.00  0.00           N  
ATOM    601  CA  LYS A  35       4.620   0.450  16.447  1.00  0.00           C  
ATOM    602  C   LYS A  35       5.937   0.837  15.788  1.00  0.00           C  
ATOM    603  O   LYS A  35       6.665   1.694  16.286  1.00  0.00           O  
ATOM    604  CB  LYS A  35       4.788  -0.850  17.235  1.00  0.00           C  
ATOM    605  CG  LYS A  35       5.809  -0.774  18.363  1.00  0.00           C  
ATOM    606  CD  LYS A  35       5.830  -2.060  19.176  1.00  0.00           C  
ATOM    607  CE  LYS A  35       6.859  -1.991  20.295  1.00  0.00           C  
ATOM    608  NZ  LYS A  35       6.891  -3.243  21.099  1.00  0.00           N  
ATOM    609  H   LYS A  35       3.170  -0.599  15.273  1.00  0.00           H  
ATOM    610  HA  LYS A  35       4.341   1.233  17.153  1.00  0.00           H  
ATOM    611 1HB  LYS A  35       3.830  -1.138  17.670  1.00  0.00           H  
ATOM    612 2HB  LYS A  35       5.094  -1.648  16.559  1.00  0.00           H  
ATOM    613 1HG  LYS A  35       6.802  -0.603  17.944  1.00  0.00           H  
ATOM    614 2HG  LYS A  35       5.563   0.058  19.021  1.00  0.00           H  
ATOM    615 1HD  LYS A  35       4.844  -2.232  19.610  1.00  0.00           H  
ATOM    616 2HD  LYS A  35       6.072  -2.899  18.524  1.00  0.00           H  
ATOM    617 1HE  LYS A  35       7.847  -1.822  19.870  1.00  0.00           H  
ATOM    618 2HE  LYS A  35       6.624  -1.157  20.955  1.00  0.00           H  
ATOM    619 1HZ  LYS A  35       7.584  -3.157  21.829  1.00  0.00           H  
ATOM    620 2HZ  LYS A  35       5.983  -3.401  21.514  1.00  0.00           H  
ATOM    621 3HZ  LYS A  35       7.127  -4.022  20.501  1.00  0.00           H  
ATOM    622  N   ALA A  36       6.240   0.197  14.663  1.00  0.00           N  
ATOM    623  CA  ALA A  36       7.471   0.472  13.932  1.00  0.00           C  
ATOM    624  C   ALA A  36       7.557   1.941  13.532  1.00  0.00           C  
ATOM    625  O   ALA A  36       8.549   2.613  13.812  1.00  0.00           O  
ATOM    626  CB  ALA A  36       7.566  -0.419  12.702  1.00  0.00           C  
ATOM    627  H   ALA A  36       5.600  -0.501  14.306  1.00  0.00           H  
ATOM    628  HA  ALA A  36       8.318   0.236  14.576  1.00  0.00           H  
ATOM    629 1HB  ALA A  36       8.491  -0.202  12.167  1.00  0.00           H  
ATOM    630 2HB  ALA A  36       7.561  -1.465  13.009  1.00  0.00           H  
ATOM    631 3HB  ALA A  36       6.716  -0.228  12.049  1.00  0.00           H  
ATOM    632  N   ILE A  37       6.511   2.433  12.879  1.00  0.00           N  
ATOM    633  CA  ILE A  37       6.491   3.805  12.384  1.00  0.00           C  
ATOM    634  C   ILE A  37       6.520   4.804  13.534  1.00  0.00           C  
ATOM    635  O   ILE A  37       7.239   5.801  13.483  1.00  0.00           O  
ATOM    636  CB  ILE A  37       5.246   4.057  11.514  1.00  0.00           C  
ATOM    637  CG1 ILE A  37       5.324   3.241  10.222  1.00  0.00           C  
ATOM    638  CG2 ILE A  37       5.107   5.540  11.204  1.00  0.00           C  
ATOM    639  CD1 ILE A  37       4.018   3.173   9.463  1.00  0.00           C  
ATOM    640  H   ILE A  37       5.707   1.840  12.719  1.00  0.00           H  
ATOM    641  HA  ILE A  37       7.373   3.961  11.763  1.00  0.00           H  
ATOM    642  HB  ILE A  37       4.356   3.722  12.046  1.00  0.00           H  
ATOM    643 1HG1 ILE A  37       6.078   3.671   9.564  1.00  0.00           H  
ATOM    644 2HG1 ILE A  37       5.636   2.222  10.453  1.00  0.00           H  
ATOM    645 1HG2 ILE A  37       4.222   5.701  10.587  1.00  0.00           H  
ATOM    646 2HG2 ILE A  37       5.007   6.098  12.133  1.00  0.00           H  
ATOM    647 3HG2 ILE A  37       5.991   5.884  10.666  1.00  0.00           H  
ATOM    648 1HD1 ILE A  37       4.152   2.577   8.560  1.00  0.00           H  
ATOM    649 2HD1 ILE A  37       3.255   2.711  10.092  1.00  0.00           H  
ATOM    650 3HD1 ILE A  37       3.703   4.179   9.190  1.00  0.00           H  
ATOM    651  N   TRP A  38       5.733   4.532  14.569  1.00  0.00           N  
ATOM    652  CA  TRP A  38       5.705   5.379  15.757  1.00  0.00           C  
ATOM    653  C   TRP A  38       7.105   5.583  16.318  1.00  0.00           C  
ATOM    654  O   TRP A  38       7.511   6.708  16.609  1.00  0.00           O  
ATOM    655  CB  TRP A  38       4.806   4.763  16.830  1.00  0.00           C  
ATOM    656  CG  TRP A  38       4.835   5.505  18.132  1.00  0.00           C  
ATOM    657  CD1 TRP A  38       4.092   6.599  18.463  1.00  0.00           C  
ATOM    658  CD2 TRP A  38       5.651   5.208  19.290  1.00  0.00           C  
ATOM    659  NE1 TRP A  38       4.389   7.003  19.741  1.00  0.00           N  
ATOM    660  CE2 TRP A  38       5.340   6.163  20.263  1.00  0.00           C  
ATOM    661  CE3 TRP A  38       6.606   4.225  19.576  1.00  0.00           C  
ATOM    662  CZ2 TRP A  38       5.951   6.168  21.507  1.00  0.00           C  
ATOM    663  CZ3 TRP A  38       7.217   4.229  20.824  1.00  0.00           C  
ATOM    664  CH2 TRP A  38       6.897   5.175  21.764  1.00  0.00           C  
ATOM    665  H   TRP A  38       5.137   3.717  14.533  1.00  0.00           H  
ATOM    666  HA  TRP A  38       5.296   6.350  15.478  1.00  0.00           H  
ATOM    667 1HB  TRP A  38       3.777   4.738  16.472  1.00  0.00           H  
ATOM    668 2HB  TRP A  38       5.114   3.734  17.015  1.00  0.00           H  
ATOM    669  HD1 TRP A  38       3.368   7.081  17.809  1.00  0.00           H  
ATOM    670  HE1 TRP A  38       3.976   7.790  20.220  1.00  0.00           H  
ATOM    671  HE3 TRP A  38       6.862   3.469  18.834  1.00  0.00           H  
ATOM    672  HZ2 TRP A  38       5.710   6.911  22.267  1.00  0.00           H  
ATOM    673  HZ3 TRP A  38       7.960   3.460  21.038  1.00  0.00           H  
ATOM    674  HH2 TRP A  38       7.396   5.150  22.734  1.00  0.00           H  
ATOM    675  N   LYS A  39       7.842   4.486  16.470  1.00  0.00           N  
ATOM    676  CA  LYS A  39       9.228   4.551  16.926  1.00  0.00           C  
ATOM    677  C   LYS A  39      10.113   5.249  15.902  1.00  0.00           C  
ATOM    678  O   LYS A  39      10.991   6.032  16.260  1.00  0.00           O  
ATOM    679  CB  LYS A  39       9.764   3.148  17.213  1.00  0.00           C  
ATOM    680  CG  LYS A  39      11.171   3.119  17.796  1.00  0.00           C  
ATOM    681  CD  LYS A  39      11.584   1.704  18.173  1.00  0.00           C  
ATOM    682  CE  LYS A  39      12.995   1.671  18.740  1.00  0.00           C  
ATOM    683  NZ  LYS A  39      13.414   0.293  19.113  1.00  0.00           N  
ATOM    684  H   LYS A  39       7.433   3.585  16.265  1.00  0.00           H  
ATOM    685  HA  LYS A  39       9.257   5.116  17.858  1.00  0.00           H  
ATOM    686 1HB  LYS A  39       9.101   2.641  17.915  1.00  0.00           H  
ATOM    687 2HB  LYS A  39       9.771   2.565  16.292  1.00  0.00           H  
ATOM    688 1HG  LYS A  39      11.876   3.511  17.062  1.00  0.00           H  
ATOM    689 2HG  LYS A  39      11.210   3.748  18.684  1.00  0.00           H  
ATOM    690 1HD  LYS A  39      10.892   1.309  18.918  1.00  0.00           H  
ATOM    691 2HD  LYS A  39      11.543   1.066  17.290  1.00  0.00           H  
ATOM    692 1HE  LYS A  39      13.693   2.063  18.002  1.00  0.00           H  
ATOM    693 2HE  LYS A  39      13.046   2.304  19.626  1.00  0.00           H  
ATOM    694 1HZ  LYS A  39      14.353   0.314  19.485  1.00  0.00           H  
ATOM    695 2HZ  LYS A  39      12.783  -0.074  19.812  1.00  0.00           H  
ATOM    696 3HZ  LYS A  39      13.390  -0.299  18.295  1.00  0.00           H  
ATOM    697  N   TYR A  40       9.873   4.963  14.628  1.00  0.00           N  
ATOM    698  CA  TYR A  40      10.677   5.528  13.551  1.00  0.00           C  
ATOM    699  C   TYR A  40      10.724   7.049  13.638  1.00  0.00           C  
ATOM    700  O   TYR A  40      11.774   7.660  13.446  1.00  0.00           O  
ATOM    701  CB  TYR A  40      10.132   5.092  12.189  1.00  0.00           C  
ATOM    702  CG  TYR A  40      10.968   5.559  11.018  1.00  0.00           C  
ATOM    703  CD1 TYR A  40      12.158   4.914  10.714  1.00  0.00           C  
ATOM    704  CD2 TYR A  40      10.545   6.632  10.249  1.00  0.00           C  
ATOM    705  CE1 TYR A  40      12.921   5.340   9.645  1.00  0.00           C  
ATOM    706  CE2 TYR A  40      11.308   7.059   9.179  1.00  0.00           C  
ATOM    707  CZ  TYR A  40      12.492   6.417   8.877  1.00  0.00           C  
ATOM    708  OH  TYR A  40      13.252   6.842   7.812  1.00  0.00           O  
ATOM    709  H   TYR A  40       9.115   4.336  14.398  1.00  0.00           H  
ATOM    710  HA  TYR A  40      11.693   5.143  13.639  1.00  0.00           H  
ATOM    711 1HB  TYR A  40      10.073   4.003  12.153  1.00  0.00           H  
ATOM    712 2HB  TYR A  40       9.121   5.478  12.061  1.00  0.00           H  
ATOM    713  HD1 TYR A  40      12.490   4.070  11.319  1.00  0.00           H  
ATOM    714  HD2 TYR A  40       9.610   7.140  10.488  1.00  0.00           H  
ATOM    715  HE1 TYR A  40      13.856   4.834   9.406  1.00  0.00           H  
ATOM    716  HE2 TYR A  40      10.976   7.903   8.575  1.00  0.00           H  
ATOM    717  HH  TYR A  40      12.823   7.592   7.393  1.00  0.00           H  
ATOM    718  N   VAL A  41       9.576   7.655  13.927  1.00  0.00           N  
ATOM    719  CA  VAL A  41       9.454   9.107  13.921  1.00  0.00           C  
ATOM    720  C   VAL A  41       9.522   9.671  15.334  1.00  0.00           C  
ATOM    721  O   VAL A  41       9.261  10.855  15.554  1.00  0.00           O  
ATOM    722  CB  VAL A  41       8.125   9.529  13.266  1.00  0.00           C  
ATOM    723  CG1 VAL A  41       8.048   9.014  11.837  1.00  0.00           C  
ATOM    724  CG2 VAL A  41       6.955   9.013  14.090  1.00  0.00           C  
ATOM    725  H   VAL A  41       8.767   7.093  14.157  1.00  0.00           H  
ATOM    726  HA  VAL A  41      10.277   9.522  13.339  1.00  0.00           H  
ATOM    727  HB  VAL A  41       8.084  10.618  13.218  1.00  0.00           H  
ATOM    728 1HG1 VAL A  41       7.103   9.321  11.389  1.00  0.00           H  
ATOM    729 2HG1 VAL A  41       8.874   9.424  11.257  1.00  0.00           H  
ATOM    730 3HG1 VAL A  41       8.110   7.925  11.839  1.00  0.00           H  
ATOM    731 1HG2 VAL A  41       6.019   9.316  13.622  1.00  0.00           H  
ATOM    732 2HG2 VAL A  41       7.000   7.925  14.143  1.00  0.00           H  
ATOM    733 3HG2 VAL A  41       7.008   9.428  15.097  1.00  0.00           H  
ATOM    734  N   LEU A  42       9.875   8.818  16.290  1.00  0.00           N  
ATOM    735  CA  LEU A  42       9.915   9.214  17.693  1.00  0.00           C  
ATOM    736  C   LEU A  42      11.163  10.029  18.003  1.00  0.00           C  
ATOM    737  O   LEU A  42      12.206   9.849  17.375  1.00  0.00           O  
ATOM    738  OXT LEU A  42      11.134  10.863  18.866  1.00  0.00           O  
ATOM    739  CB  LEU A  42       9.872   7.974  18.595  1.00  0.00           C  
ATOM    740  CG  LEU A  42       9.818   8.249  20.103  1.00  0.00           C  
ATOM    741  CD1 LEU A  42       8.480   8.886  20.456  1.00  0.00           C  
ATOM    742  CD2 LEU A  42      10.021   6.948  20.865  1.00  0.00           C  
ATOM    743  H   LEU A  42      10.127   7.874  16.037  1.00  0.00           H  
ATOM    744  HA  LEU A  42       9.034   9.823  17.903  1.00  0.00           H  
ATOM    745 1HB  LEU A  42       8.994   7.385  18.334  1.00  0.00           H  
ATOM    746 2HB  LEU A  42      10.759   7.371  18.400  1.00  0.00           H  
ATOM    747  HG  LEU A  42      10.604   8.954  20.373  1.00  0.00           H  
ATOM    748 1HD1 LEU A  42       8.442   9.082  21.527  1.00  0.00           H  
ATOM    749 2HD1 LEU A  42       8.370   9.825  19.912  1.00  0.00           H  
ATOM    750 3HD1 LEU A  42       7.672   8.210  20.181  1.00  0.00           H  
ATOM    751 1HD2 LEU A  42       9.983   7.143  21.937  1.00  0.00           H  
ATOM    752 2HD2 LEU A  42       9.234   6.242  20.597  1.00  0.00           H  
ATOM    753 3HD2 LEU A  42      10.991   6.523  20.607  1.00  0.00           H  
TER                                                                             
REMARK PDBinfo-LABEL:    3 KEEP
REMARK PDBinfo-LABEL:    4 KEEP
REMARK PDBinfo-LABEL:    6 KEEP
REMARK PDBinfo-LABEL:    7 KEEP
REMARK PDBinfo-LABEL:   10 KEEP
REMARK PDBinfo-LABEL:   11 KEEP
REMARK PDBinfo-LABEL:   13 KEEP
REMARK PDBinfo-LABEL:   14 KEEP
REMARK PDBinfo-LABEL:   17 KEEP
REMARK PDBinfo-LABEL:   18 KEEP
REMARK PDBinfo-LABEL:   21 KEEP
REMARK PDBinfo-LABEL:   23 KEEP
REMARK PDBinfo-LABEL:   25 KEEP
REMARK PDBinfo-LABEL:   26 KEEP
REMARK PDBinfo-LABEL:   28 KEEP
REMARK PDBinfo-LABEL:   29 KEEP
REMARK PDBinfo-LABEL:   30 KEEP
REMARK PDBinfo-LABEL:   32 KEEP
REMARK PDBinfo-LABEL:   33 KEEP
REMARK PDBinfo-LABEL:   36 KEEP
REMARK PDBinfo-LABEL:   37 KEEP
REMARK PDBinfo-LABEL:   40 KEEP
