# Supplementary material for: Design of protein-binding proteins from the target structure alone
Source: Nature. 2022 Mar 24;605(7910):551–60. doi: 10.1038/s41586-022-04654-9 (PMC9117152; doi:10.1038/s41586-022-04654-9)
Supplement: Supplementary file 4 — Supplementary Data 1 Experimental data and analysis. This file contains all the experimental results and the analysis protocols. [file 41586_2022_4654_MOESM4_ESM.gz › supplemental_files/ngs_analysis/il7ra_grafting_experiment/contiguous_grafts/motif_hash_input/motif/IL7_bcov_v3_r3_HEEH_04578_000000011_0001_0001_44_64_H_.._ems_3hC_1310_0001_0001_0013_0001_0001_0001_trim.pdb]

ATOM      1  N   HIS A   1      11.230   4.697  11.377  1.00  0.00           N  
ATOM      2  CA  HIS A   1      10.431   5.803  11.890  1.00  0.00           C  
ATOM      3  C   HIS A   1       9.256   5.296  12.716  1.00  0.00           C  
ATOM      4  O   HIS A   1       9.051   4.089  12.848  1.00  0.00           O  
ATOM      5  CB  HIS A   1       9.916   6.677  10.742  1.00  0.00           C  
ATOM      6  CG  HIS A   1       9.221   7.922  11.199  1.00  0.00           C  
ATOM      7  ND1 HIS A   1       7.871   7.959  11.480  1.00  0.00           N  
ATOM      8  CD2 HIS A   1       9.687   9.173  11.422  1.00  0.00           C  
ATOM      9  CE1 HIS A   1       7.537   9.181  11.858  1.00  0.00           C  
ATOM     10  NE2 HIS A   1       8.620   9.936  11.831  1.00  0.00           N  
ATOM     11 1H   HIS A   1      11.993   5.058  10.840  1.00  0.00           H  
ATOM     12 2H   HIS A   1      11.586   4.159  12.140  1.00  0.00           H  
ATOM     13 3H   HIS A   1      10.661   4.115  10.795  1.00  0.00           H  
ATOM     14  HA  HIS A   1      11.065   6.421  12.527  1.00  0.00           H  
ATOM     15 1HB  HIS A   1      10.751   6.968  10.103  1.00  0.00           H  
ATOM     16 2HB  HIS A   1       9.221   6.103  10.131  1.00  0.00           H  
ATOM     17  HD2 HIS A   1      10.716   9.512  11.299  1.00  0.00           H  
ATOM     18  HE1 HIS A   1       6.538   9.509  12.145  1.00  0.00           H  
ATOM     19  HE2 HIS A   1       8.664  10.916  12.071  1.00  0.00           H  
ATOM     20  N   GLU A   2       8.484   6.226  13.270  1.00  0.00           N  
ATOM     21  CA  GLU A   2       7.391   5.875  14.171  1.00  0.00           C  
ATOM     22  C   GLU A   2       6.307   5.090  13.443  1.00  0.00           C  
ATOM     23  O   GLU A   2       5.725   4.159  13.999  1.00  0.00           O  
ATOM     24  CB  GLU A   2       6.789   7.137  14.795  1.00  0.00           C  
ATOM     25  CG  GLU A   2       5.700   6.870  15.824  1.00  0.00           C  
ATOM     26  CD  GLU A   2       5.177   8.128  16.461  1.00  0.00           C  
ATOM     27  OE1 GLU A   2       5.614   9.188  16.084  1.00  0.00           O  
ATOM     28  OE2 GLU A   2       4.339   8.028  17.326  1.00  0.00           O  
ATOM     29  H   GLU A   2       8.659   7.197  13.062  1.00  0.00           H  
ATOM     30  HA  GLU A   2       7.793   5.257  14.976  1.00  0.00           H  
ATOM     31 1HB  GLU A   2       7.576   7.713  15.282  1.00  0.00           H  
ATOM     32 2HB  GLU A   2       6.363   7.762  14.011  1.00  0.00           H  
ATOM     33 1HG  GLU A   2       4.874   6.352  15.338  1.00  0.00           H  
ATOM     34 2HG  GLU A   2       6.099   6.216  16.598  1.00  0.00           H  
ATOM     35  N   VAL A   3       6.042   5.472  12.199  1.00  0.00           N  
ATOM     36  CA  VAL A   3       4.995   4.836  11.409  1.00  0.00           C  
ATOM     37  C   VAL A   3       5.323   3.376  11.131  1.00  0.00           C  
ATOM     38  O   VAL A   3       4.432   2.534  11.041  1.00  0.00           O  
ATOM     39  CB  VAL A   3       4.806   5.579  10.073  1.00  0.00           C  
ATOM     40  CG1 VAL A   3       4.317   6.998  10.318  1.00  0.00           C  
ATOM     41  CG2 VAL A   3       6.113   5.586   9.296  1.00  0.00           C  
ATOM     42  H   VAL A   3       6.579   6.223  11.789  1.00  0.00           H  
ATOM     43  HA  VAL A   3       4.061   4.883  11.973  1.00  0.00           H  
ATOM     44  HB  VAL A   3       4.038   5.070   9.490  1.00  0.00           H  
ATOM     45 1HG1 VAL A   3       4.189   7.509   9.364  1.00  0.00           H  
ATOM     46 2HG1 VAL A   3       3.362   6.969  10.844  1.00  0.00           H  
ATOM     47 3HG1 VAL A   3       5.048   7.536  10.921  1.00  0.00           H  
ATOM     48 1HG2 VAL A   3       5.973   6.112   8.352  1.00  0.00           H  
ATOM     49 2HG2 VAL A   3       6.883   6.089   9.881  1.00  0.00           H  
ATOM     50 3HG2 VAL A   3       6.423   4.560   9.096  1.00  0.00           H  
ATOM     51  N   GLN A   4       6.611   3.082  10.996  1.00  0.00           N  
ATOM     52  CA  GLN A   4       7.064   1.718  10.741  1.00  0.00           C  
ATOM     53  C   GLN A   4       6.934   0.854  11.989  1.00  0.00           C  
ATOM     54  O   GLN A   4       6.519  -0.304  11.912  1.00  0.00           O  
ATOM     55  CB  GLN A   4       8.516   1.717  10.254  1.00  0.00           C  
ATOM     56  CG  GLN A   4       8.706   2.294   8.862  1.00  0.00           C  
ATOM     57  CD  GLN A   4      10.169   2.442   8.491  1.00  0.00           C  
ATOM     58  OE1 GLN A   4      10.961   3.011   9.248  1.00  0.00           O  
ATOM     59  NE2 GLN A   4      10.538   1.929   7.323  1.00  0.00           N  
ATOM     60  H   GLN A   4       7.296   3.819  11.070  1.00  0.00           H  
ATOM     61  HA  GLN A   4       6.446   1.289   9.953  1.00  0.00           H  
ATOM     62 1HB  GLN A   4       9.132   2.294  10.944  1.00  0.00           H  
ATOM     63 2HB  GLN A   4       8.898   0.696  10.250  1.00  0.00           H  
ATOM     64 1HG  GLN A   4       8.235   1.629   8.137  1.00  0.00           H  
ATOM     65 2HG  GLN A   4       8.242   3.279   8.822  1.00  0.00           H  
ATOM     66 1HE2 GLN A   4      11.491   1.997   7.025  1.00  0.00           H  
ATOM     67 2HE2 GLN A   4       9.863   1.476   6.740  1.00  0.00           H  
ATOM     68  N   GLU A   5       7.289   1.420  13.135  1.00  0.00           N  
ATOM     69  CA  GLU A   5       7.198   0.707  14.404  1.00  0.00           C  
ATOM     70  C   GLU A   5       5.753   0.359  14.736  1.00  0.00           C  
ATOM     71  O   GLU A   5       5.457  -0.755  15.174  1.00  0.00           O  
ATOM     72  CB  GLU A   5       7.803   1.545  15.532  1.00  0.00           C  
ATOM     73  CG  GLU A   5       9.316   1.695  15.462  1.00  0.00           C  
ATOM     74  CD  GLU A   5       9.866   2.588  16.540  1.00  0.00           C  
ATOM     75  OE1 GLU A   5       9.088   3.162  17.263  1.00  0.00           O  
ATOM     76  OE2 GLU A   5      11.065   2.695  16.640  1.00  0.00           O  
ATOM     77  H   GLU A   5       7.633   2.370  13.130  1.00  0.00           H  
ATOM     78  HA  GLU A   5       7.771  -0.218  14.323  1.00  0.00           H  
ATOM     79 1HB  GLU A   5       7.367   2.544  15.517  1.00  0.00           H  
ATOM     80 2HB  GLU A   5       7.555   1.094  16.493  1.00  0.00           H  
ATOM     81 1HG  GLU A   5       9.773   0.710  15.554  1.00  0.00           H  
ATOM     82 2HG  GLU A   5       9.586   2.101  14.488  1.00  0.00           H  
ATOM     83  N   LEU A   6       4.855   1.315  14.528  1.00  0.00           N  
ATOM     84  CA  LEU A   6       3.436   1.107  14.793  1.00  0.00           C  
ATOM     85  C   LEU A   6       2.839   0.087  13.833  1.00  0.00           C  
ATOM     86  O   LEU A   6       2.062  -0.777  14.236  1.00  0.00           O  
ATOM     87  CB  LEU A   6       2.675   2.433  14.677  1.00  0.00           C  
ATOM     88  CG  LEU A   6       2.969   3.467  15.771  1.00  0.00           C  
ATOM     89  CD1 LEU A   6       2.448   4.830  15.336  1.00  0.00           C  
ATOM     90  CD2 LEU A   6       2.322   3.025  17.075  1.00  0.00           C  
ATOM     91  H   LEU A   6       5.164   2.210  14.174  1.00  0.00           H  
ATOM     92  HA  LEU A   6       3.328   0.734  15.812  1.00  0.00           H  
ATOM     93 1HB  LEU A   6       2.916   2.889  13.718  1.00  0.00           H  
ATOM     94 2HB  LEU A   6       1.606   2.224  14.698  1.00  0.00           H  
ATOM     95  HG  LEU A   6       4.047   3.552  15.912  1.00  0.00           H  
ATOM     96 1HD1 LEU A   6       2.657   5.565  16.114  1.00  0.00           H  
ATOM     97 2HD1 LEU A   6       2.941   5.131  14.412  1.00  0.00           H  
ATOM     98 3HD1 LEU A   6       1.372   4.773  15.172  1.00  0.00           H  
ATOM     99 1HD2 LEU A   6       2.531   3.759  17.853  1.00  0.00           H  
ATOM    100 2HD2 LEU A   6       1.244   2.941  16.936  1.00  0.00           H  
ATOM    101 3HD2 LEU A   6       2.725   2.057  17.372  1.00  0.00           H  
ATOM    102  N   ALA A   7       3.261   0.216  12.501  1.00  0.00           N  
ATOM    103  CA  ALA A   7       2.654  -0.717  11.559  1.00  0.00           C  
ATOM    104  C   ALA A   7       3.026  -2.156  11.888  1.00  0.00           C  
ATOM    105  O   ALA A   7       2.226  -3.072  11.711  1.00  0.00           O  
ATOM    106  CB  ALA A   7       3.070  -0.377  10.135  1.00  0.00           C  
ATOM    107  H   ALA A   7       3.985   0.842  12.179  1.00  0.00           H  
ATOM    108  HA  ALA A   7       1.570  -0.614  11.619  1.00  0.00           H  
ATOM    109 1HB  ALA A   7       2.609  -1.082   9.443  1.00  0.00           H  
ATOM    110 2HB  ALA A   7       2.744   0.635   9.893  1.00  0.00           H  
ATOM    111 3HB  ALA A   7       4.153  -0.440  10.048  1.00  0.00           H  
ATOM    112  N   ARG A   8       4.251  -2.348  12.369  1.00  0.00           N  
ATOM    113  CA  ARG A   8       4.706  -3.664  12.802  1.00  0.00           C  
ATOM    114  C   ARG A   8       3.911  -4.152  14.006  1.00  0.00           C  
ATOM    115  O   ARG A   8       3.563  -5.329  14.097  1.00  0.00           O  
ATOM    116  CB  ARG A   8       6.185  -3.630  13.155  1.00  0.00           C  
ATOM    117  CG  ARG A   8       7.127  -3.604  11.961  1.00  0.00           C  
ATOM    118  CD  ARG A   8       8.510  -3.985  12.345  1.00  0.00           C  
ATOM    119  NE  ARG A   8       9.381  -4.104  11.186  1.00  0.00           N  
ATOM    120  CZ  ARG A   8      10.159  -3.113  10.708  1.00  0.00           C  
ATOM    121  NH1 ARG A   8      10.163  -1.938  11.299  1.00  0.00           N  
ATOM    122  NH2 ARG A   8      10.917  -3.321   9.646  1.00  0.00           N  
ATOM    123  H   ARG A   8       4.884  -1.563  12.437  1.00  0.00           H  
ATOM    124  HA  ARG A   8       4.562  -4.367  11.982  1.00  0.00           H  
ATOM    125 1HB  ARG A   8       6.395  -2.749  13.759  1.00  0.00           H  
ATOM    126 2HB  ARG A   8       6.437  -4.505  13.754  1.00  0.00           H  
ATOM    127 1HG  ARG A   8       6.775  -4.306  11.205  1.00  0.00           H  
ATOM    128 2HG  ARG A   8       7.152  -2.598  11.540  1.00  0.00           H  
ATOM    129 1HD  ARG A   8       8.926  -3.226  13.007  1.00  0.00           H  
ATOM    130 2HD  ARG A   8       8.494  -4.945  12.859  1.00  0.00           H  
ATOM    131  HE  ARG A   8       9.404  -4.993  10.705  1.00  0.00           H  
ATOM    132 1HH1 ARG A   8       9.584  -1.779  12.111  1.00  0.00           H  
ATOM    133 2HH1 ARG A   8      10.746  -1.195  10.941  1.00  0.00           H  
ATOM    134 1HH2 ARG A   8      10.913  -4.224   9.192  1.00  0.00           H  
ATOM    135 2HH2 ARG A   8      11.499  -2.579   9.288  1.00  0.00           H  
ATOM    136  N   LYS A   9       3.626  -3.242  14.932  1.00  0.00           N  
ATOM    137  CA  LYS A   9       2.816  -3.562  16.099  1.00  0.00           C  
ATOM    138  C   LYS A   9       1.393  -3.929  15.702  1.00  0.00           C  
ATOM    139  O   LYS A   9       0.777  -4.810  16.302  1.00  0.00           O  
ATOM    140  CB  LYS A   9       2.802  -2.388  17.079  1.00  0.00           C  
ATOM    141  CG  LYS A   9       4.106  -2.188  17.841  1.00  0.00           C  
ATOM    142  CD  LYS A   9       4.031  -0.975  18.755  1.00  0.00           C  
ATOM    143  CE  LYS A   9       5.318  -0.798  19.548  1.00  0.00           C  
ATOM    144  NZ  LYS A   9       5.273   0.406  20.421  1.00  0.00           N  
ATOM    145  H   LYS A   9       3.977  -2.300  14.820  1.00  0.00           H  
ATOM    146  HA  LYS A   9       3.267  -4.415  16.609  1.00  0.00           H  
ATOM    147 1HB  LYS A   9       2.585  -1.466  16.539  1.00  0.00           H  
ATOM    148 2HB  LYS A   9       2.006  -2.534  17.810  1.00  0.00           H  
ATOM    149 1HG  LYS A   9       4.315  -3.074  18.442  1.00  0.00           H  
ATOM    150 2HG  LYS A   9       4.923  -2.050  17.133  1.00  0.00           H  
ATOM    151 1HD  LYS A   9       3.856  -0.079  18.158  1.00  0.00           H  
ATOM    152 2HD  LYS A   9       3.201  -1.094  19.451  1.00  0.00           H  
ATOM    153 1HE  LYS A   9       5.486  -1.677  20.169  1.00  0.00           H  
ATOM    154 2HE  LYS A   9       6.158  -0.700  18.860  1.00  0.00           H  
ATOM    155 1HZ  LYS A   9       6.143   0.487  20.928  1.00  0.00           H  
ATOM    156 2HZ  LYS A   9       5.136   1.230  19.853  1.00  0.00           H  
ATOM    157 3HZ  LYS A   9       4.509   0.318  21.076  1.00  0.00           H  
ATOM    158  N   LEU A  10       0.872  -3.308  14.743  1.00  0.00           N  
ATOM    159  CA  LEU A  10      -0.462  -3.622  14.244  1.00  0.00           C  
ATOM    160  C   LEU A  10      -0.521  -5.032  13.677  1.00  0.00           C  
ATOM    161  O   LEU A  10      -1.504  -5.749  13.872  1.00  0.00           O  
ATOM    162  CB  LEU A  10      -0.874  -2.613  13.165  1.00  0.00           C  
ATOM    163  CG  LEU A  10      -1.103  -1.175  13.649  1.00  0.00           C  
ATOM    164  CD1 LEU A  10      -1.296  -0.259  12.450  1.00  0.00           C  
ATOM    165  CD2 LEU A  10      -2.315  -1.136  14.568  1.00  0.00           C  
ATOM    166  H   LEU A  10       1.409  -2.583  14.290  1.00  0.00           H  
ATOM    167  HA  LEU A  10      -1.167  -3.546  15.073  1.00  0.00           H  
ATOM    168 1HB  LEU A  10      -0.098  -2.585  12.401  1.00  0.00           H  
ATOM    169 2HB  LEU A  10      -1.797  -2.957  12.701  1.00  0.00           H  
ATOM    170  HG  LEU A  10      -0.223  -0.830  14.194  1.00  0.00           H  
ATOM    171 1HD1 LEU A  10      -1.458   0.763  12.794  1.00  0.00           H  
ATOM    172 2HD1 LEU A  10      -0.407  -0.291  11.819  1.00  0.00           H  
ATOM    173 3HD1 LEU A  10      -2.160  -0.589  11.876  1.00  0.00           H  
ATOM    174 1HD2 LEU A  10      -2.477  -0.114  14.913  1.00  0.00           H  
ATOM    175 2HD2 LEU A  10      -3.195  -1.480  14.025  1.00  0.00           H  
ATOM    176 3HD2 LEU A  10      -2.142  -1.787  15.426  1.00  0.00           H  
ATOM    177  N   TRP A  11       0.535  -5.429  12.978  1.00  0.00           N  
ATOM    178  CA  TRP A  11       0.627  -6.776  12.425  1.00  0.00           C  
ATOM    179  C   TRP A  11       0.596  -7.827  13.527  1.00  0.00           C  
ATOM    180  O   TRP A  11      -0.096  -8.838  13.415  1.00  0.00           O  
ATOM    181  CB  TRP A  11       1.909  -6.929  11.604  1.00  0.00           C  
ATOM    182  CG  TRP A  11       2.060  -8.282  10.977  1.00  0.00           C  
ATOM    183  CD1 TRP A  11       1.553  -8.685   9.778  1.00  0.00           C  
ATOM    184  CD2 TRP A  11       2.770  -9.423  11.516  1.00  0.00           C  
ATOM    185  NE1 TRP A  11       1.896  -9.992   9.535  1.00  0.00           N  
ATOM    186  CE2 TRP A  11       2.642 -10.459  10.587  1.00  0.00           C  
ATOM    187  CE3 TRP A  11       3.494  -9.644  12.694  1.00  0.00           C  
ATOM    188  CZ2 TRP A  11       3.210 -11.706  10.797  1.00  0.00           C  
ATOM    189  CZ3 TRP A  11       4.064 -10.894  12.904  1.00  0.00           C  
ATOM    190  CH2 TRP A  11       3.926 -11.898  11.978  1.00  0.00           C  
ATOM    191  H   TRP A  11       1.295  -4.782  12.824  1.00  0.00           H  
ATOM    192  HA  TRP A  11      -0.224  -6.937  11.764  1.00  0.00           H  
ATOM    193 1HB  TRP A  11       1.927  -6.180  10.813  1.00  0.00           H  
ATOM    194 2HB  TRP A  11       2.774  -6.750  12.244  1.00  0.00           H  
ATOM    195  HD1 TRP A  11       0.962  -8.061   9.110  1.00  0.00           H  
ATOM    196  HE1 TRP A  11       1.641 -10.525   8.716  1.00  0.00           H  
ATOM    197  HE3 TRP A  11       3.609  -8.850  13.431  1.00  0.00           H  
ATOM    198  HZ2 TRP A  11       3.111 -12.516  10.074  1.00  0.00           H  
ATOM    199  HZ3 TRP A  11       4.626 -11.058  13.824  1.00  0.00           H  
ATOM    200  HH2 TRP A  11       4.386 -12.866  12.174  1.00  0.00           H  
ATOM    201  N   HIS A  12       1.350  -7.581  14.594  1.00  0.00           N  
ATOM    202  CA  HIS A  12       1.356  -8.470  15.748  1.00  0.00           C  
ATOM    203  C   HIS A  12       0.004  -8.472  16.451  1.00  0.00           C  
ATOM    204  O   HIS A  12      -0.476  -9.515  16.895  1.00  0.00           O  
ATOM    205  CB  HIS A  12       2.452  -8.064  16.739  1.00  0.00           C  
ATOM    206  CG  HIS A  12       3.838  -8.348  16.251  1.00  0.00           C  
ATOM    207  ND1 HIS A  12       4.535  -7.478  15.440  1.00  0.00           N  
ATOM    208  CD2 HIS A  12       4.657  -9.406  16.459  1.00  0.00           C  
ATOM    209  CE1 HIS A  12       5.725  -7.988  15.171  1.00  0.00           C  
ATOM    210  NE2 HIS A  12       5.822  -9.157  15.777  1.00  0.00           N  
ATOM    211  H   HIS A  12       1.932  -6.756  14.605  1.00  0.00           H  
ATOM    212  HA  HIS A  12       1.571  -9.484  15.405  1.00  0.00           H  
ATOM    213 1HB  HIS A  12       2.376  -6.996  16.947  1.00  0.00           H  
ATOM    214 2HB  HIS A  12       2.306  -8.592  17.680  1.00  0.00           H  
ATOM    215  HD1 HIS A  12       4.239  -6.564  15.161  1.00  0.00           H  
ATOM    216  HD2 HIS A  12       4.543 -10.330  17.027  1.00  0.00           H  
ATOM    217  HE1 HIS A  12       6.431  -7.448  14.541  1.00  0.00           H  
ATOM    218  N   ALA A  13      -0.606  -7.297  16.551  1.00  0.00           N  
ATOM    219  CA  ALA A  13      -1.867  -7.146  17.268  1.00  0.00           C  
ATOM    220  C   ALA A  13      -2.990  -7.904  16.573  1.00  0.00           C  
ATOM    221  O   ALA A  13      -3.814  -8.546  17.225  1.00  0.00           O  
ATOM    222  CB  ALA A  13      -2.227  -5.673  17.402  1.00  0.00           C  
ATOM    223  H   ALA A  13      -0.187  -6.486  16.118  1.00  0.00           H  
ATOM    224  HA  ALA A  13      -1.741  -7.549  18.275  1.00  0.00           H  
ATOM    225 1HB  ALA A  13      -3.170  -5.577  17.940  1.00  0.00           H  
ATOM    226 2HB  ALA A  13      -1.440  -5.156  17.953  1.00  0.00           H  
ATOM    227 3HB  ALA A  13      -2.327  -5.231  16.412  1.00  0.00           H  
ATOM    228  N   THR A  14      -3.019  -7.825  15.249  1.00  0.00           N  
ATOM    229  CA  THR A  14      -4.108  -8.402  14.468  1.00  0.00           C  
ATOM    230  C   THR A  14      -4.030  -9.923  14.457  1.00  0.00           C  
ATOM    231  O   THR A  14      -5.050 -10.607  14.386  1.00  0.00           O  
ATOM    232  CB  THR A  14      -4.095  -7.873  13.022  1.00  0.00           C  
ATOM    233  OG1 THR A  14      -5.372  -8.108  12.413  1.00  0.00           O  
ATOM    234  CG2 THR A  14      -3.015  -8.569  12.209  1.00  0.00           C  
ATOM    235  H   THR A  14      -2.267  -7.352  14.766  1.00  0.00           H  
ATOM    236  HA  THR A  14      -5.054  -8.105  14.921  1.00  0.00           H  
ATOM    237  HB  THR A  14      -3.903  -6.801  13.029  1.00  0.00           H  
ATOM    238  HG1 THR A  14      -5.435  -9.028  12.148  1.00  0.00           H  
ATOM    239 1HG2 THR A  14      -3.020  -8.183  11.190  1.00  0.00           H  
ATOM    240 2HG2 THR A  14      -2.041  -8.384  12.663  1.00  0.00           H  
ATOM    241 3HG2 THR A  14      -3.207  -9.641  12.191  1.00  0.00           H  
ATOM    242  N   GLU A  15      -2.811 -10.449  14.529  1.00  0.00           N  
ATOM    243  CA  GLU A  15      -2.601 -11.886  14.643  1.00  0.00           C  
ATOM    244  C   GLU A  15      -3.172 -12.425  15.948  1.00  0.00           C  
ATOM    245  O   GLU A  15      -3.765 -13.504  15.981  1.00  0.00           O  
ATOM    246  CB  GLU A  15      -1.110 -12.217  14.553  1.00  0.00           C  
ATOM    247  CG  GLU A  15      -0.506 -12.023  13.169  1.00  0.00           C  
ATOM    248  CD  GLU A  15      -0.996 -13.034  12.170  1.00  0.00           C  
ATOM    249  OE1 GLU A  15      -0.856 -14.206  12.422  1.00  0.00           O  
ATOM    250  OE2 GLU A  15      -1.512 -12.632  11.153  1.00  0.00           O  
ATOM    251  H   GLU A  15      -2.010  -9.835  14.504  1.00  0.00           H  
ATOM    252  HA  GLU A  15      -3.109 -12.378  13.811  1.00  0.00           H  
ATOM    253 1HB  GLU A  15      -0.555 -11.589  15.251  1.00  0.00           H  
ATOM    254 2HB  GLU A  15      -0.949 -13.254  14.846  1.00  0.00           H  
ATOM    255 1HG  GLU A  15      -0.756 -11.025  12.811  1.00  0.00           H  
ATOM    256 2HG  GLU A  15       0.578 -12.091  13.245  1.00  0.00           H  
ATOM    257  N   LYS A  16      -2.988 -11.668  17.025  1.00  0.00           N  
ATOM    258  CA  LYS A  16      -3.572 -12.016  18.315  1.00  0.00           C  
ATOM    259  C   LYS A  16      -5.087 -11.850  18.298  1.00  0.00           C  
ATOM    260  O   LYS A  16      -5.820 -12.705  18.792  1.00  0.00           O  
ATOM    261  CB  LYS A  16      -2.961 -11.160  19.426  1.00  0.00           C  
ATOM    262  CG  LYS A  16      -3.387 -11.559  20.833  1.00  0.00           C  
ATOM    263  CD  LYS A  16      -2.753 -10.655  21.879  1.00  0.00           C  
ATOM    264  CE  LYS A  16      -3.098 -11.112  23.289  1.00  0.00           C  
ATOM    265  NZ  LYS A  16      -2.540 -10.198  24.322  1.00  0.00           N  
ATOM    266  H   LYS A  16      -2.431 -10.829  16.946  1.00  0.00           H  
ATOM    267  HA  LYS A  16      -3.337 -13.059  18.532  1.00  0.00           H  
ATOM    268 1HB  LYS A  16      -1.874 -11.220  19.376  1.00  0.00           H  
ATOM    269 2HB  LYS A  16      -3.239 -10.117  19.276  1.00  0.00           H  
ATOM    270 1HG  LYS A  16      -4.472 -11.493  20.917  1.00  0.00           H  
ATOM    271 2HG  LYS A  16      -3.087 -12.589  21.025  1.00  0.00           H  
ATOM    272 1HD  LYS A  16      -1.669 -10.662  21.758  1.00  0.00           H  
ATOM    273 2HD  LYS A  16      -3.110  -9.634  21.742  1.00  0.00           H  
ATOM    274 1HE  LYS A  16      -4.180 -11.153  23.404  1.00  0.00           H  
ATOM    275 2HE  LYS A  16      -2.699 -12.113  23.454  1.00  0.00           H  
ATOM    276 1HZ  LYS A  16      -2.789 -10.536  25.241  1.00  0.00           H  
ATOM    277 2HZ  LYS A  16      -1.533 -10.167  24.237  1.00  0.00           H  
ATOM    278 3HZ  LYS A  16      -2.917  -9.271  24.191  1.00  0.00           H  
ATOM    279  N   ALA A  17      -5.547 -10.745  17.723  1.00  0.00           N  
ATOM    280  CA  ALA A  17      -6.973 -10.435  17.693  1.00  0.00           C  
ATOM    281  C   ALA A  17      -7.740 -11.451  16.855  1.00  0.00           C  
ATOM    282  O   ALA A  17      -8.848 -11.854  17.208  1.00  0.00           O  
ATOM    283  CB  ALA A  17      -7.201  -9.030  17.157  1.00  0.00           C  
ATOM    284  H   ALA A  17      -4.898 -10.102  17.298  1.00  0.00           H  
ATOM    285  HA  ALA A  17      -7.355 -10.466  18.715  1.00  0.00           H  
ATOM    286 1HB  ALA A  17      -8.268  -8.814  17.142  1.00  0.00           H  
ATOM    287 2HB  ALA A  17      -6.696  -8.309  17.801  1.00  0.00           H  
ATOM    288 3HB  ALA A  17      -6.799  -8.955  16.148  1.00  0.00           H  
ATOM    289  N   GLU A  18      -7.143 -11.863  15.741  1.00  0.00           N  
ATOM    290  CA  GLU A  18      -7.783 -12.807  14.833  1.00  0.00           C  
ATOM    291  C   GLU A  18      -7.937 -14.177  15.482  1.00  0.00           C  
ATOM    292  O   GLU A  18      -8.972 -14.829  15.342  1.00  0.00           O  
ATOM    293  CB  GLU A  18      -6.976 -12.932  13.539  1.00  0.00           C  
ATOM    294  CG  GLU A  18      -7.110 -11.744  12.597  1.00  0.00           C  
ATOM    295  CD  GLU A  18      -6.103 -11.766  11.481  1.00  0.00           C  
ATOM    296  OE1 GLU A  18      -5.773 -12.835  11.025  1.00  0.00           O  
ATOM    297  OE2 GLU A  18      -5.664 -10.713  11.082  1.00  0.00           O  
ATOM    298  H   GLU A  18      -6.222 -11.513  15.519  1.00  0.00           H  
ATOM    299  HA  GLU A  18      -8.772 -12.426  14.580  1.00  0.00           H  
ATOM    300 1HB  GLU A  18      -5.919 -13.052  13.779  1.00  0.00           H  
ATOM    301 2HB  GLU A  18      -7.292 -13.824  12.998  1.00  0.00           H  
ATOM    302 1HG  GLU A  18      -8.111 -11.744  12.168  1.00  0.00           H  
ATOM    303 2HG  GLU A  18      -6.989 -10.825  13.170  1.00  0.00           H  
ATOM    304  N   LYS A  19      -6.899 -14.610  16.192  1.00  0.00           N  
ATOM    305  CA  LYS A  19      -6.927 -15.894  16.882  1.00  0.00           C  
ATOM    306  C   LYS A  19      -8.035 -15.935  17.925  1.00  0.00           C  
ATOM    307  O   LYS A  19      -8.660 -16.974  18.138  1.00  0.00           O  
ATOM    308  CB  LYS A  19      -5.575 -16.177  17.539  1.00  0.00           C  
ATOM    309  CG  LYS A  19      -4.469 -16.558  16.564  1.00  0.00           C  
ATOM    310  CD  LYS A  19      -3.143 -16.756  17.283  1.00  0.00           C  
ATOM    311  CE  LYS A  19      -2.029 -17.104  16.306  1.00  0.00           C  
ATOM    312  NZ  LYS A  19      -0.722 -17.286  16.994  1.00  0.00           N  
ATOM    313  H   LYS A  19      -6.072 -14.034  16.254  1.00  0.00           H  
ATOM    314  HA  LYS A  19      -7.108 -16.678  16.146  1.00  0.00           H  
ATOM    315 1HB  LYS A  19      -5.246 -15.296  18.090  1.00  0.00           H  
ATOM    316 2HB  LYS A  19      -5.683 -16.991  18.257  1.00  0.00           H  
ATOM    317 1HG  LYS A  19      -4.737 -17.483  16.053  1.00  0.00           H  
ATOM    318 2HG  LYS A  19      -4.355 -15.772  15.819  1.00  0.00           H  
ATOM    319 1HD  LYS A  19      -2.876 -15.841  17.814  1.00  0.00           H  
ATOM    320 2HD  LYS A  19      -3.240 -17.562  18.010  1.00  0.00           H  
ATOM    321 1HE  LYS A  19      -2.280 -18.024  15.781  1.00  0.00           H  
ATOM    322 2HE  LYS A  19      -1.929 -16.306  15.570  1.00  0.00           H  
ATOM    323 1HZ  LYS A  19      -0.012 -17.514  16.313  1.00  0.00           H  
ATOM    324 2HZ  LYS A  19      -0.469 -16.431  17.470  1.00  0.00           H  
ATOM    325 3HZ  LYS A  19      -0.797 -18.036  17.666  1.00  0.00           H  
ATOM    326  N   ARG A  20      -8.273 -14.800  18.573  1.00  0.00           N  
ATOM    327  CA  ARG A  20      -9.315 -14.703  19.591  1.00  0.00           C  
ATOM    328  C   ARG A  20     -10.674 -14.431  18.961  1.00  0.00           C  
ATOM    329  O   ARG A  20     -11.687 -14.354  19.660  1.00  0.00           O  
ATOM    330  CB  ARG A  20      -8.991 -13.599  20.587  1.00  0.00           C  
ATOM    331  CG  ARG A  20      -7.766 -13.856  21.450  1.00  0.00           C  
ATOM    332  CD  ARG A  20      -7.450 -12.691  22.315  1.00  0.00           C  
ATOM    333  NE  ARG A  20      -7.074 -11.523  21.536  1.00  0.00           N  
ATOM    334  CZ  ARG A  20      -6.957 -10.276  22.034  1.00  0.00           C  
ATOM    335  NH1 ARG A  20      -7.189 -10.053  23.308  1.00  0.00           N  
ATOM    336  NH2 ARG A  20      -6.609  -9.278  21.241  1.00  0.00           N  
ATOM    337  H   ARG A  20      -7.722 -13.984  18.356  1.00  0.00           H  
ATOM    338  HA  ARG A  20      -9.361 -15.650  20.127  1.00  0.00           H  
ATOM    339 1HB  ARG A  20      -8.828 -12.664  20.053  1.00  0.00           H  
ATOM    340 2HB  ARG A  20      -9.840 -13.451  21.254  1.00  0.00           H  
ATOM    341 1HG  ARG A  20      -7.947 -14.720  22.090  1.00  0.00           H  
ATOM    342 2HG  ARG A  20      -6.905 -14.052  20.810  1.00  0.00           H  
ATOM    343 1HD  ARG A  20      -8.323 -12.435  22.914  1.00  0.00           H  
ATOM    344 2HD  ARG A  20      -6.620 -12.943  22.974  1.00  0.00           H  
ATOM    345  HE  ARG A  20      -6.888 -11.655  20.551  1.00  0.00           H  
ATOM    346 1HH1 ARG A  20      -7.455 -10.816  23.915  1.00  0.00           H  
ATOM    347 2HH1 ARG A  20      -7.101  -9.119  23.682  1.00  0.00           H  
ATOM    348 1HH2 ARG A  20      -6.431  -9.450  20.261  1.00  0.00           H  
ATOM    349 2HH2 ARG A  20      -6.521  -8.344  21.614  1.00  0.00           H  
ATOM    350  N   ASN A  21     -10.693 -14.282  17.643  1.00  0.00           N  
ATOM    351  CA  ASN A  21     -11.915 -13.936  16.927  1.00  0.00           C  
ATOM    352  C   ASN A  21     -12.504 -12.628  17.441  1.00  0.00           C  
ATOM    353  O   ASN A  21     -13.715 -12.511  17.627  1.00  0.00           O  
ATOM    354  CB  ASN A  21     -12.931 -15.058  17.032  1.00  0.00           C  
ATOM    355  CG  ASN A  21     -13.999 -14.971  15.977  1.00  0.00           C  
ATOM    356  OD1 ASN A  21     -13.742 -14.533  14.850  1.00  0.00           O  
ATOM    357  ND2 ASN A  21     -15.194 -15.380  16.321  1.00  0.00           N  
ATOM    358  H   ASN A  21      -9.839 -14.413  17.121  1.00  0.00           H  
ATOM    359  HA  ASN A  21     -11.677 -13.820  15.870  1.00  0.00           H  
ATOM    360 1HB  ASN A  21     -12.424 -16.019  16.941  1.00  0.00           H  
ATOM    361 2HB  ASN A  21     -13.404 -15.029  18.014  1.00  0.00           H  
ATOM    362 1HD2 ASN A  21     -15.944 -15.345  15.660  1.00  0.00           H  
ATOM    363 2HD2 ASN A  21     -15.357 -15.726  17.244  1.00  0.00           H  
ATOM    364  N   ASP A  22     -11.637 -11.646  17.671  1.00  0.00           N  
ATOM    365  CA  ASP A  22     -12.077 -10.319  18.085  1.00  0.00           C  
ATOM    366  C   ASP A  22     -12.262  -9.401  16.882  1.00  0.00           C  
ATOM    367  O   ASP A  22     -11.331  -8.710  16.467  1.00  0.00           O  
ATOM    368  CB  ASP A  22     -11.070  -9.699  19.057  1.00  0.00           C  
ATOM    369  CG  ASP A  22     -11.524  -8.351  19.600  1.00  0.00           C  
ATOM    370  OD1 ASP A  22     -12.376  -7.744  18.995  1.00  0.00           O  
ATOM    371  OD2 ASP A  22     -11.014  -7.940  20.615  1.00  0.00           O  
ATOM    372  H   ASP A  22     -10.651 -11.823  17.558  1.00  0.00           H  
ATOM    373  HA  ASP A  22     -13.034 -10.416  18.601  1.00  0.00           H  
ATOM    374 1HB  ASP A  22     -10.910 -10.377  19.895  1.00  0.00           H  
ATOM    375 2HB  ASP A  22     -10.111  -9.569  18.555  1.00  0.00           H  
ATOM    376  N   GLU A  23     -13.470  -9.399  16.327  1.00  0.00           N  
ATOM    377  CA  GLU A  23     -13.726  -8.734  15.054  1.00  0.00           C  
ATOM    378  C   GLU A  23     -13.489  -7.233  15.158  1.00  0.00           C  
ATOM    379  O   GLU A  23     -12.969  -6.613  14.231  1.00  0.00           O  
ATOM    380  CB  GLU A  23     -15.159  -9.003  14.590  1.00  0.00           C  
ATOM    381  CG  GLU A  23     -15.425 -10.441  14.168  1.00  0.00           C  
ATOM    382  CD  GLU A  23     -16.841 -10.666  13.717  1.00  0.00           C  
ATOM    383  OE1 GLU A  23     -17.612  -9.737  13.757  1.00  0.00           O  
ATOM    384  OE2 GLU A  23     -17.153 -11.769  13.332  1.00  0.00           O  
ATOM    385  H   GLU A  23     -14.229  -9.868  16.798  1.00  0.00           H  
ATOM    386  HA  GLU A  23     -13.046  -9.145  14.307  1.00  0.00           H  
ATOM    387 1HB  GLU A  23     -15.854  -8.756  15.393  1.00  0.00           H  
ATOM    388 2HB  GLU A  23     -15.395  -8.357  13.744  1.00  0.00           H  
ATOM    389 1HG  GLU A  23     -14.750 -10.699  13.352  1.00  0.00           H  
ATOM    390 2HG  GLU A  23     -15.206 -11.100  15.007  1.00  0.00           H  
ATOM    391  N   LYS A  24     -13.872  -6.656  16.293  1.00  0.00           N  
ATOM    392  CA  LYS A  24     -13.726  -5.221  16.507  1.00  0.00           C  
ATOM    393  C   LYS A  24     -12.261  -4.805  16.484  1.00  0.00           C  
ATOM    394  O   LYS A  24     -11.888  -3.855  15.798  1.00  0.00           O  
ATOM    395  CB  LYS A  24     -14.368  -4.809  17.833  1.00  0.00           C  
ATOM    396  CG  LYS A  24     -14.283  -3.319  18.137  1.00  0.00           C  
ATOM    397  CD  LYS A  24     -14.997  -2.979  19.436  1.00  0.00           C  
ATOM    398  CE  LYS A  24     -14.872  -1.499  19.767  1.00  0.00           C  
ATOM    399  NZ  LYS A  24     -15.572  -1.150  21.033  1.00  0.00           N  
ATOM    400  H   LYS A  24     -14.274  -7.226  17.024  1.00  0.00           H  
ATOM    401  HA  LYS A  24     -14.252  -4.698  15.710  1.00  0.00           H  
ATOM    402 1HB  LYS A  24     -15.422  -5.090  17.830  1.00  0.00           H  
ATOM    403 2HB  LYS A  24     -13.889  -5.346  18.652  1.00  0.00           H  
ATOM    404 1HG  LYS A  24     -13.237  -3.024  18.219  1.00  0.00           H  
ATOM    405 2HG  LYS A  24     -14.738  -2.755  17.323  1.00  0.00           H  
ATOM    406 1HD  LYS A  24     -16.054  -3.235  19.349  1.00  0.00           H  
ATOM    407 2HD  LYS A  24     -14.567  -3.561  20.251  1.00  0.00           H  
ATOM    408 1HE  LYS A  24     -13.820  -1.236  19.863  1.00  0.00           H  
ATOM    409 2HE  LYS A  24     -15.299  -0.908  18.956  1.00  0.00           H  
ATOM    410 1HZ  LYS A  24     -15.466  -0.162  21.216  1.00  0.00           H  
ATOM    411 2HZ  LYS A  24     -16.554  -1.373  20.948  1.00  0.00           H  
ATOM    412 3HZ  LYS A  24     -15.172  -1.678  21.795  1.00  0.00           H  
ATOM    413  N   ALA A  25     -11.435  -5.523  17.237  1.00  0.00           N  
ATOM    414  CA  ALA A  25     -10.012  -5.222  17.315  1.00  0.00           C  
ATOM    415  C   ALA A  25      -9.353  -5.312  15.945  1.00  0.00           C  
ATOM    416  O   ALA A  25      -8.550  -4.455  15.572  1.00  0.00           O  
ATOM    417  CB  ALA A  25      -9.323  -6.162  18.295  1.00  0.00           C  
ATOM    418  H   ALA A  25     -11.804  -6.301  17.769  1.00  0.00           H  
ATOM    419  HA  ALA A  25      -9.894  -4.206  17.694  1.00  0.00           H  
ATOM    420 1HB  ALA A  25      -8.261  -5.923  18.342  1.00  0.00           H  
ATOM    421 2HB  ALA A  25      -9.767  -6.044  19.284  1.00  0.00           H  
ATOM    422 3HB  ALA A  25      -9.450  -7.190  17.961  1.00  0.00           H  
ATOM    423  N   VAL A  26      -9.695  -6.354  15.196  1.00  0.00           N  
ATOM    424  CA  VAL A  26      -9.096  -6.589  13.887  1.00  0.00           C  
ATOM    425  C   VAL A  26      -9.415  -5.455  12.923  1.00  0.00           C  
ATOM    426  O   VAL A  26      -8.532  -4.949  12.232  1.00  0.00           O  
ATOM    427  CB  VAL A  26      -9.604  -7.918  13.298  1.00  0.00           C  
ATOM    428  CG1 VAL A  26      -9.176  -8.055  11.844  1.00  0.00           C  
ATOM    429  CG2 VAL A  26      -9.085  -9.084  14.125  1.00  0.00           C  
ATOM    430  H   VAL A  26     -10.392  -7.000  15.541  1.00  0.00           H  
ATOM    431  HA  VAL A  26      -8.013  -6.651  14.010  1.00  0.00           H  
ATOM    432  HB  VAL A  26     -10.694  -7.918  13.312  1.00  0.00           H  
ATOM    433 1HG1 VAL A  26      -9.544  -8.999  11.443  1.00  0.00           H  
ATOM    434 2HG1 VAL A  26      -9.588  -7.229  11.264  1.00  0.00           H  
ATOM    435 3HG1 VAL A  26      -8.088  -8.035  11.783  1.00  0.00           H  
ATOM    436 1HG2 VAL A  26      -9.449 -10.020  13.703  1.00  0.00           H  
ATOM    437 2HG2 VAL A  26      -7.995  -9.080  14.115  1.00  0.00           H  
ATOM    438 3HG2 VAL A  26      -9.439  -8.988  15.152  1.00  0.00           H  
ATOM    439  N   LYS A  27     -10.683  -5.060  12.881  1.00  0.00           N  
ATOM    440  CA  LYS A  27     -11.125  -3.991  11.992  1.00  0.00           C  
ATOM    441  C   LYS A  27     -10.395  -2.688  12.294  1.00  0.00           C  
ATOM    442  O   LYS A  27      -9.968  -1.979  11.384  1.00  0.00           O  
ATOM    443  CB  LYS A  27     -12.636  -3.788  12.109  1.00  0.00           C  
ATOM    444  CG  LYS A  27     -13.471  -4.896  11.481  1.00  0.00           C  
ATOM    445  CD  LYS A  27     -14.954  -4.691  11.749  1.00  0.00           C  
ATOM    446  CE  LYS A  27     -15.792  -5.779  11.094  1.00  0.00           C  
ATOM    447  NZ  LYS A  27     -17.230  -5.669  11.458  1.00  0.00           N  
ATOM    448  H   LYS A  27     -11.359  -5.512  13.480  1.00  0.00           H  
ATOM    449  HA  LYS A  27     -10.907  -4.283  10.965  1.00  0.00           H  
ATOM    450 1HB  LYS A  27     -12.914  -3.715  13.161  1.00  0.00           H  
ATOM    451 2HB  LYS A  27     -12.915  -2.848  11.631  1.00  0.00           H  
ATOM    452 1HG  LYS A  27     -13.303  -4.912  10.403  1.00  0.00           H  
ATOM    453 2HG  LYS A  27     -13.166  -5.858  11.892  1.00  0.00           H  
ATOM    454 1HD  LYS A  27     -15.135  -4.702  12.824  1.00  0.00           H  
ATOM    455 2HD  LYS A  27     -15.264  -3.722  11.356  1.00  0.00           H  
ATOM    456 1HE  LYS A  27     -15.697  -5.709  10.011  1.00  0.00           H  
ATOM    457 2HE  LYS A  27     -15.425  -6.757  11.405  1.00  0.00           H  
ATOM    458 1HZ  LYS A  27     -17.750  -6.407  11.005  1.00  0.00           H  
ATOM    459 2HZ  LYS A  27     -17.332  -5.752  12.460  1.00  0.00           H  
ATOM    460 3HZ  LYS A  27     -17.587  -4.773  11.157  1.00  0.00           H  
ATOM    461  N   LEU A  28     -10.256  -2.379  13.579  1.00  0.00           N  
ATOM    462  CA  LEU A  28      -9.582  -1.156  14.004  1.00  0.00           C  
ATOM    463  C   LEU A  28      -8.120  -1.161  13.579  1.00  0.00           C  
ATOM    464  O   LEU A  28      -7.581  -0.133  13.165  1.00  0.00           O  
ATOM    465  CB  LEU A  28      -9.678  -0.998  15.526  1.00  0.00           C  
ATOM    466  CG  LEU A  28     -11.077  -0.691  16.076  1.00  0.00           C  
ATOM    467  CD1 LEU A  28     -11.078  -0.864  17.589  1.00  0.00           C  
ATOM    468  CD2 LEU A  28     -11.477   0.725  15.687  1.00  0.00           C  
ATOM    469  H   LEU A  28     -10.627  -3.004  14.280  1.00  0.00           H  
ATOM    470  HA  LEU A  28     -10.081  -0.306  13.538  1.00  0.00           H  
ATOM    471 1HB  LEU A  28      -9.333  -1.918  15.994  1.00  0.00           H  
ATOM    472 2HB  LEU A  28      -9.016  -0.188  15.834  1.00  0.00           H  
ATOM    473  HG  LEU A  28     -11.795  -1.398  15.660  1.00  0.00           H  
ATOM    474 1HD1 LEU A  28     -12.072  -0.646  17.980  1.00  0.00           H  
ATOM    475 2HD1 LEU A  28     -10.808  -1.890  17.838  1.00  0.00           H  
ATOM    476 3HD1 LEU A  28     -10.356  -0.179  18.033  1.00  0.00           H  
ATOM    477 1HD2 LEU A  28     -12.471   0.942  16.077  1.00  0.00           H  
ATOM    478 2HD2 LEU A  28     -10.760   1.433  16.104  1.00  0.00           H  
ATOM    479 3HD2 LEU A  28     -11.485   0.815  14.601  1.00  0.00           H  
ATOM    480  N   LEU A  29      -7.480  -2.320  13.687  1.00  0.00           N  
ATOM    481  CA  LEU A  29      -6.066  -2.448  13.354  1.00  0.00           C  
ATOM    482  C   LEU A  29      -5.839  -2.328  11.852  1.00  0.00           C  
ATOM    483  O   LEU A  29      -4.857  -1.732  11.408  1.00  0.00           O  
ATOM    484  CB  LEU A  29      -5.523  -3.793  13.852  1.00  0.00           C  
ATOM    485  CG  LEU A  29      -5.531  -3.990  15.374  1.00  0.00           C  
ATOM    486  CD1 LEU A  29      -5.345  -5.467  15.695  1.00  0.00           C  
ATOM    487  CD2 LEU A  29      -4.427  -3.151  16.000  1.00  0.00           C  
ATOM    488  H   LEU A  29      -7.985  -3.133  14.005  1.00  0.00           H  
ATOM    489  HA  LEU A  29      -5.517  -1.648  13.855  1.00  0.00           H  
ATOM    490 1HB  LEU A  29      -6.117  -4.592  13.412  1.00  0.00           H  
ATOM    491 2HB  LEU A  29      -4.494  -3.901  13.509  1.00  0.00           H  
ATOM    492  HG  LEU A  29      -6.496  -3.680  15.776  1.00  0.00           H  
ATOM    493 1HD1 LEU A  29      -5.351  -5.608  16.776  1.00  0.00           H  
ATOM    494 2HD1 LEU A  29      -6.159  -6.041  15.251  1.00  0.00           H  
ATOM    495 3HD1 LEU A  29      -4.394  -5.811  15.290  1.00  0.00           H  
ATOM    496 1HD2 LEU A  29      -4.434  -3.291  17.082  1.00  0.00           H  
ATOM    497 2HD2 LEU A  29      -3.462  -3.461  15.600  1.00  0.00           H  
ATOM    498 3HD2 LEU A  29      -4.595  -2.099  15.770  1.00  0.00           H  
ATOM    499  N   GLU A  30      -6.753  -2.895  11.073  1.00  0.00           N  
ATOM    500  CA  GLU A  30      -6.625  -2.903   9.621  1.00  0.00           C  
ATOM    501  C   GLU A  30      -6.608  -1.486   9.062  1.00  0.00           C  
ATOM    502  O   GLU A  30      -5.842  -1.180   8.146  1.00  0.00           O  
ATOM    503  CB  GLU A  30      -7.770  -3.697   8.988  1.00  0.00           C  
ATOM    504  CG  GLU A  30      -7.645  -5.207   9.136  1.00  0.00           C  
ATOM    505  CD  GLU A  30      -8.866  -5.944   8.663  1.00  0.00           C  
ATOM    506  OE1 GLU A  30      -9.886  -5.320   8.495  1.00  0.00           O  
ATOM    507  OE2 GLU A  30      -8.779  -7.134   8.469  1.00  0.00           O  
ATOM    508  H   GLU A  30      -7.560  -3.333  11.498  1.00  0.00           H  
ATOM    509  HA  GLU A  30      -5.690  -3.395   9.359  1.00  0.00           H  
ATOM    510 1HB  GLU A  30      -8.715  -3.394   9.439  1.00  0.00           H  
ATOM    511 2HB  GLU A  30      -7.827  -3.468   7.924  1.00  0.00           H  
ATOM    512 1HG  GLU A  30      -6.784  -5.547   8.561  1.00  0.00           H  
ATOM    513 2HG  GLU A  30      -7.465  -5.445  10.183  1.00  0.00           H  
ATOM    514  N   ASP A  31      -7.452  -0.625   9.617  1.00  0.00           N  
ATOM    515  CA  ASP A  31      -7.557   0.753   9.154  1.00  0.00           C  
ATOM    516  C   ASP A  31      -6.337   1.567   9.571  1.00  0.00           C  
ATOM    517  O   ASP A  31      -5.860   2.415   8.819  1.00  0.00           O  
ATOM    518  CB  ASP A  31      -8.827   1.408   9.703  1.00  0.00           C  
ATOM    519  CG  ASP A  31     -10.095   0.886   9.042  1.00  0.00           C  
ATOM    520  OD1 ASP A  31     -10.105   0.752   7.841  1.00  0.00           O  
ATOM    521  OD2 ASP A  31     -11.043   0.625   9.744  1.00  0.00           O  
ATOM    522  H   ASP A  31      -8.040  -0.934  10.379  1.00  0.00           H  
ATOM    523  HA  ASP A  31      -7.619   0.749   8.066  1.00  0.00           H  
ATOM    524 1HB  ASP A  31      -8.894   1.230  10.776  1.00  0.00           H  
ATOM    525 2HB  ASP A  31      -8.774   2.487   9.552  1.00  0.00           H  
ATOM    526  N   ALA A  32      -5.838   1.303  10.773  1.00  0.00           N  
ATOM    527  CA  ALA A  32      -4.649   1.980  11.276  1.00  0.00           C  
ATOM    528  C   ALA A  32      -3.451   1.733  10.368  1.00  0.00           C  
ATOM    529  O   ALA A  32      -2.682   2.649  10.078  1.00  0.00           O  
ATOM    530  CB  ALA A  32      -4.340   1.526  12.694  1.00  0.00           C  
ATOM    531  H   ALA A  32      -6.295   0.614  11.355  1.00  0.00           H  
ATOM    532  HA  ALA A  32      -4.849   3.053  11.307  1.00  0.00           H  
ATOM    533 1HB  ALA A  32      -3.450   2.042  13.055  1.00  0.00           H  
ATOM    534 2HB  ALA A  32      -5.184   1.762  13.343  1.00  0.00           H  
ATOM    535 3HB  ALA A  32      -4.166   0.451  12.703  1.00  0.00           H  
ATOM    536  N   SER A  33      -3.298   0.492   9.923  1.00  0.00           N  
ATOM    537  CA  SER A  33      -2.177   0.117   9.068  1.00  0.00           C  
ATOM    538  C   SER A  33      -2.234   0.850   7.734  1.00  0.00           C  
ATOM    539  O   SER A  33      -1.219   1.343   7.243  1.00  0.00           O  
ATOM    540  CB  SER A  33      -2.178  -1.381   8.832  1.00  0.00           C  
ATOM    541  OG  SER A  33      -1.088  -1.765   8.038  1.00  0.00           O  
ATOM    542  H   SER A  33      -3.974  -0.211  10.184  1.00  0.00           H  
ATOM    543  HA  SER A  33      -1.250   0.384   9.574  1.00  0.00           H  
ATOM    544 1HB  SER A  33      -2.135  -1.900   9.789  1.00  0.00           H  
ATOM    545 2HB  SER A  33      -3.107  -1.672   8.344  1.00  0.00           H  
ATOM    546  HG  SER A  33      -0.834  -2.639   8.344  1.00  0.00           H  
ATOM    547  N   VAL A  34      -3.427   0.919   7.153  1.00  0.00           N  
ATOM    548  CA  VAL A  34      -3.622   1.615   5.885  1.00  0.00           C  
ATOM    549  C   VAL A  34      -3.249   3.087   6.003  1.00  0.00           C  
ATOM    550  O   VAL A  34      -2.597   3.644   5.118  1.00  0.00           O  
ATOM    551  CB  VAL A  34      -5.088   1.495   5.428  1.00  0.00           C  
ATOM    552  CG1 VAL A  34      -5.342   2.378   4.215  1.00  0.00           C  
ATOM    553  CG2 VAL A  34      -5.416   0.043   5.116  1.00  0.00           C  
ATOM    554  H   VAL A  34      -4.217   0.479   7.599  1.00  0.00           H  
ATOM    555  HA  VAL A  34      -2.982   1.151   5.135  1.00  0.00           H  
ATOM    556  HB  VAL A  34      -5.738   1.852   6.227  1.00  0.00           H  
ATOM    557 1HG1 VAL A  34      -6.383   2.281   3.906  1.00  0.00           H  
ATOM    558 2HG1 VAL A  34      -5.135   3.417   4.472  1.00  0.00           H  
ATOM    559 3HG1 VAL A  34      -4.691   2.069   3.397  1.00  0.00           H  
ATOM    560 1HG2 VAL A  34      -6.454  -0.034   4.795  1.00  0.00           H  
ATOM    561 2HG2 VAL A  34      -4.762  -0.315   4.321  1.00  0.00           H  
ATOM    562 3HG2 VAL A  34      -5.267  -0.564   6.010  1.00  0.00           H  
ATOM    563  N   LEU A  35      -3.664   3.712   7.098  1.00  0.00           N  
ATOM    564  CA  LEU A  35      -3.390   5.126   7.324  1.00  0.00           C  
ATOM    565  C   LEU A  35      -1.892   5.393   7.387  1.00  0.00           C  
ATOM    566  O   LEU A  35      -1.403   6.370   6.820  1.00  0.00           O  
ATOM    567  CB  LEU A  35      -4.055   5.594   8.625  1.00  0.00           C  
ATOM    568  CG  LEU A  35      -5.586   5.681   8.596  1.00  0.00           C  
ATOM    569  CD1 LEU A  35      -6.113   5.844  10.015  1.00  0.00           C  
ATOM    570  CD2 LEU A  35      -6.012   6.847   7.717  1.00  0.00           C  
ATOM    571  H   LEU A  35      -4.185   3.196   7.793  1.00  0.00           H  
ATOM    572  HA  LEU A  35      -3.814   5.697   6.497  1.00  0.00           H  
ATOM    573 1HB  LEU A  35      -3.777   4.907   9.423  1.00  0.00           H  
ATOM    574 2HB  LEU A  35      -3.671   6.583   8.875  1.00  0.00           H  
ATOM    575  HG  LEU A  35      -5.996   4.754   8.193  1.00  0.00           H  
ATOM    576 1HD1 LEU A  35      -7.201   5.906   9.995  1.00  0.00           H  
ATOM    577 2HD1 LEU A  35      -5.810   4.987  10.617  1.00  0.00           H  
ATOM    578 3HD1 LEU A  35      -5.706   6.756  10.451  1.00  0.00           H  
ATOM    579 1HD2 LEU A  35      -7.100   6.909   7.696  1.00  0.00           H  
ATOM    580 2HD2 LEU A  35      -5.604   7.774   8.120  1.00  0.00           H  
ATOM    581 3HD2 LEU A  35      -5.637   6.695   6.705  1.00  0.00           H  
ATOM    582  N   LEU A  36      -1.169   4.520   8.080  1.00  0.00           N  
ATOM    583  CA  LEU A  36       0.269   4.688   8.260  1.00  0.00           C  
ATOM    584  C   LEU A  36       1.005   4.585   6.930  1.00  0.00           C  
ATOM    585  O   LEU A  36       1.918   5.362   6.652  1.00  0.00           O  
ATOM    586  CB  LEU A  36       0.808   3.634   9.234  1.00  0.00           C  
ATOM    587  CG  LEU A  36       0.338   3.769  10.688  1.00  0.00           C  
ATOM    588  CD1 LEU A  36       0.749   2.532  11.473  1.00  0.00           C  
ATOM    589  CD2 LEU A  36       0.937   5.028  11.298  1.00  0.00           C  
ATOM    590  H   LEU A  36      -1.627   3.720   8.492  1.00  0.00           H  
ATOM    591  HA  LEU A  36       0.451   5.675   8.684  1.00  0.00           H  
ATOM    592 1HB  LEU A  36       0.508   2.649   8.879  1.00  0.00           H  
ATOM    593 2HB  LEU A  36       1.896   3.683   9.230  1.00  0.00           H  
ATOM    594  HG  LEU A  36      -0.750   3.835  10.714  1.00  0.00           H  
ATOM    595 1HD1 LEU A  36       0.417   2.628  12.507  1.00  0.00           H  
ATOM    596 2HD1 LEU A  36       0.293   1.649  11.026  1.00  0.00           H  
ATOM    597 3HD1 LEU A  36       1.833   2.430  11.450  1.00  0.00           H  
ATOM    598 1HD2 LEU A  36       0.603   5.124  12.332  1.00  0.00           H  
ATOM    599 2HD2 LEU A  36       2.026   4.962  11.273  1.00  0.00           H  
ATOM    600 3HD2 LEU A  36       0.612   5.899  10.729  1.00  0.00           H  
ATOM    601  N   VAL A  37       0.604   3.616   6.112  1.00  0.00           N  
ATOM    602  CA  VAL A  37       1.238   3.400   4.816  1.00  0.00           C  
ATOM    603  C   VAL A  37       1.030   4.594   3.894  1.00  0.00           C  
ATOM    604  O   VAL A  37       1.972   5.076   3.265  1.00  0.00           O  
ATOM    605  CB  VAL A  37       0.671   2.134   4.147  1.00  0.00           C  
ATOM    606  CG1 VAL A  37       1.138   2.040   2.702  1.00  0.00           C  
ATOM    607  CG2 VAL A  37       1.092   0.901   4.931  1.00  0.00           C  
ATOM    608  H   VAL A  37      -0.157   3.017   6.393  1.00  0.00           H  
ATOM    609  HA  VAL A  37       2.309   3.260   4.973  1.00  0.00           H  
ATOM    610  HB  VAL A  37      -0.417   2.200   4.129  1.00  0.00           H  
ATOM    611 1HG1 VAL A  37       0.728   1.140   2.245  1.00  0.00           H  
ATOM    612 2HG1 VAL A  37       0.795   2.915   2.151  1.00  0.00           H  
ATOM    613 3HG1 VAL A  37       2.227   1.996   2.674  1.00  0.00           H  
ATOM    614 1HG2 VAL A  37       0.687   0.010   4.453  1.00  0.00           H  
ATOM    615 2HG2 VAL A  37       2.180   0.838   4.954  1.00  0.00           H  
ATOM    616 3HG2 VAL A  37       0.711   0.971   5.951  1.00  0.00           H  
ATOM    617  N   ASN A  38      -0.210   5.068   3.817  1.00  0.00           N  
ATOM    618  CA  ASN A  38      -0.555   6.165   2.923  1.00  0.00           C  
ATOM    619  C   ASN A  38       0.062   7.476   3.393  1.00  0.00           C  
ATOM    620  O   ASN A  38       0.556   8.264   2.589  1.00  0.00           O  
ATOM    621  CB  ASN A  38      -2.062   6.299   2.799  1.00  0.00           C  
ATOM    622  CG  ASN A  38      -2.674   5.198   1.978  1.00  0.00           C  
ATOM    623  OD1 ASN A  38      -1.977   4.506   1.227  1.00  0.00           O  
ATOM    624  ND2 ASN A  38      -3.964   5.021   2.107  1.00  0.00           N  
ATOM    625  H   ASN A  38      -0.929   4.656   4.395  1.00  0.00           H  
ATOM    626  HA  ASN A  38      -0.171   5.937   1.928  1.00  0.00           H  
ATOM    627 1HB  ASN A  38      -2.511   6.288   3.793  1.00  0.00           H  
ATOM    628 2HB  ASN A  38      -2.306   7.257   2.340  1.00  0.00           H  
ATOM    629 1HD2 ASN A  38      -4.426   4.303   1.585  1.00  0.00           H  
ATOM    630 2HD2 ASN A  38      -4.489   5.604   2.727  1.00  0.00           H  
ATOM    631  N   ALA A  39       0.030   7.702   4.702  1.00  0.00           N  
ATOM    632  CA  ALA A  39       0.533   8.945   5.278  1.00  0.00           C  
ATOM    633  C   ALA A  39       2.026   9.104   5.022  1.00  0.00           C  
ATOM    634  O   ALA A  39       2.487  10.182   4.642  1.00  0.00           O  
ATOM    635  CB  ALA A  39       0.245   8.992   6.772  1.00  0.00           C  
ATOM    636  H   ALA A  39      -0.352   6.997   5.315  1.00  0.00           H  
ATOM    637  HA  ALA A  39       0.006   9.778   4.813  1.00  0.00           H  
ATOM    638 1HB  ALA A  39       0.627   9.925   7.185  1.00  0.00           H  
ATOM    639 2HB  ALA A  39      -0.831   8.935   6.936  1.00  0.00           H  
ATOM    640 3HB  ALA A  39       0.731   8.151   7.262  1.00  0.00           H  
ATOM    641  N   TRP A  40       2.776   8.028   5.230  1.00  0.00           N  
ATOM    642  CA  TRP A  40       4.218   8.045   5.010  1.00  0.00           C  
ATOM    643  C   TRP A  40       4.548   8.243   3.537  1.00  0.00           C  
ATOM    644  O   TRP A  40       5.364   9.095   3.182  1.00  0.00           O  
ATOM    645  CB  TRP A  40       4.849   6.743   5.507  1.00  0.00           C  
ATOM    646  CG  TRP A  40       6.326   6.663   5.263  1.00  0.00           C  
ATOM    647  CD1 TRP A  40       7.313   7.136   6.075  1.00  0.00           C  
ATOM    648  CD2 TRP A  40       6.994   6.069   4.124  1.00  0.00           C  
ATOM    649  NE1 TRP A  40       8.543   6.880   5.522  1.00  0.00           N  
ATOM    650  CE2 TRP A  40       8.367   6.227   4.329  1.00  0.00           C  
ATOM    651  CE3 TRP A  40       6.543   5.426   2.964  1.00  0.00           C  
ATOM    652  CZ2 TRP A  40       9.303   5.767   3.416  1.00  0.00           C  
ATOM    653  CZ3 TRP A  40       7.482   4.963   2.049  1.00  0.00           C  
ATOM    654  CH2 TRP A  40       8.826   5.129   2.270  1.00  0.00           C  
ATOM    655  H   TRP A  40       2.337   7.177   5.549  1.00  0.00           H  
ATOM    656  HA  TRP A  40       4.644   8.872   5.579  1.00  0.00           H  
ATOM    657 1HB  TRP A  40       4.672   6.638   6.577  1.00  0.00           H  
ATOM    658 2HB  TRP A  40       4.374   5.896   5.012  1.00  0.00           H  
ATOM    659  HD1 TRP A  40       7.149   7.642   7.024  1.00  0.00           H  
ATOM    660  HE1 TRP A  40       9.433   7.132   5.927  1.00  0.00           H  
ATOM    661  HE3 TRP A  40       5.477   5.289   2.785  1.00  0.00           H  
ATOM    662  HZ2 TRP A  40      10.375   5.889   3.573  1.00  0.00           H  
ATOM    663  HZ3 TRP A  40       7.123   4.464   1.149  1.00  0.00           H  
ATOM    664  HH2 TRP A  40       9.535   4.754   1.532  1.00  0.00           H  
ATOM    665  N   LEU A  41       3.910   7.452   2.681  1.00  0.00           N  
ATOM    666  CA  LEU A  41       4.286   7.382   1.275  1.00  0.00           C  
ATOM    667  C   LEU A  41       4.069   8.722   0.581  1.00  0.00           C  
ATOM    668  O   LEU A  41       4.856   9.120  -0.279  1.00  0.00           O  
ATOM    669  CB  LEU A  41       3.475   6.292   0.563  1.00  0.00           C  
ATOM    670  CG  LEU A  41       3.852   6.030  -0.901  1.00  0.00           C  
ATOM    671  CD1 LEU A  41       5.318   5.627  -0.983  1.00  0.00           C  
ATOM    672  CD2 LEU A  41       2.953   4.943  -1.471  1.00  0.00           C  
ATOM    673  H   LEU A  41       3.145   6.881   3.014  1.00  0.00           H  
ATOM    674  HA  LEU A  41       5.344   7.124   1.210  1.00  0.00           H  
ATOM    675 1HB  LEU A  41       3.595   5.357   1.108  1.00  0.00           H  
ATOM    676 2HB  LEU A  41       2.421   6.570   0.589  1.00  0.00           H  
ATOM    677  HG  LEU A  41       3.726   6.946  -1.478  1.00  0.00           H  
ATOM    678 1HD1 LEU A  41       5.587   5.441  -2.023  1.00  0.00           H  
ATOM    679 2HD1 LEU A  41       5.940   6.430  -0.586  1.00  0.00           H  
ATOM    680 3HD1 LEU A  41       5.479   4.721  -0.399  1.00  0.00           H  
ATOM    681 1HD2 LEU A  41       3.221   4.758  -2.511  1.00  0.00           H  
ATOM    682 2HD2 LEU A  41       3.080   4.027  -0.894  1.00  0.00           H  
ATOM    683 3HD2 LEU A  41       1.913   5.265  -1.416  1.00  0.00           H  
ATOM    684  N   SER A  42       2.998   9.411   0.958  1.00  0.00           N  
ATOM    685  CA  SER A  42       2.671  10.702   0.364  1.00  0.00           C  
ATOM    686  C   SER A  42       3.358  11.841   1.105  1.00  0.00           C  
ATOM    687  O   SER A  42       3.246  13.004   0.719  1.00  0.00           O  
ATOM    688  OXT SER A  42       4.019  11.610   2.079  1.00  0.00           O  
ATOM    689  CB  SER A  42       1.170  10.915   0.373  1.00  0.00           C  
ATOM    690  OG  SER A  42       0.672  10.930   1.683  1.00  0.00           O  
ATOM    691  H   SER A  42       2.397   9.032   1.675  1.00  0.00           H  
ATOM    692  HA  SER A  42       3.011  10.702  -0.671  1.00  0.00           H  
ATOM    693 1HB  SER A  42       0.934  11.858  -0.119  1.00  0.00           H  
ATOM    694 2HB  SER A  42       0.687  10.120  -0.194  1.00  0.00           H  
ATOM    695  HG  SER A  42       0.576  10.009   1.940  1.00  0.00           H  
TER                                                                             
REMARK PDBinfo-LABEL:    3 KEEP
REMARK PDBinfo-LABEL:    4 KEEP
REMARK PDBinfo-LABEL:    7 KEEP
REMARK PDBinfo-LABEL:    8 KEEP
REMARK PDBinfo-LABEL:   11 KEEP
REMARK PDBinfo-LABEL:   14 KEEP
REMARK PDBinfo-LABEL:   15 KEEP
REMARK PDBinfo-LABEL:   18 KEEP
REMARK PDBinfo-LABEL:   26 KEEP
REMARK PDBinfo-LABEL:   30 KEEP
REMARK PDBinfo-LABEL:   31 KEEP
REMARK PDBinfo-LABEL:   33 KEEP
REMARK PDBinfo-LABEL:   34 KEEP
REMARK PDBinfo-LABEL:   37 KEEP
REMARK PDBinfo-LABEL:   38 KEEP
REMARK PDBinfo-LABEL:   40 KEEP
REMARK PDBinfo-LABEL:   41 KEEP
