# Supplementary material for: Design of protein-binding proteins from the target structure alone
Source: Nature. 2022 Mar 24;605(7910):551–60. doi: 10.1038/s41586-022-04654-9 (PMC9117152; doi:10.1038/s41586-022-04654-9)
Supplement: Supplementary file 4 — Supplementary Data 1 Experimental data and analysis. This file contains all the experimental results and the analysis protocols. [file 41586_2022_4654_MOESM4_ESM.gz › supplemental_files/ngs_analysis/il7ra_grafting_experiment/contiguous_grafts/motif_hash_input/motif/IL7_bcov_v3_r3_ems_3hM_3011_000000023_0001_0001_44_61_H_.._ems_p1-15H-GBL-16H-GABBL-16H_0168_0001_0001_0002_0001_0005_0001_0001_0001_trim.pdb]

ATOM      1  N   ASP A   1      10.642  14.105  13.869  1.00  0.00           N  
ATOM      2  CA  ASP A   1      10.765  13.550  12.526  1.00  0.00           C  
ATOM      3  C   ASP A   1       9.566  12.678  12.179  1.00  0.00           C  
ATOM      4  O   ASP A   1       9.324  11.654  12.820  1.00  0.00           O  
ATOM      5  CB  ASP A   1      12.052  12.732  12.397  1.00  0.00           C  
ATOM      6  CG  ASP A   1      12.320  12.268  10.972  1.00  0.00           C  
ATOM      7  OD1 ASP A   1      11.390  12.208  10.203  1.00  0.00           O  
ATOM      8  OD2 ASP A   1      13.451  11.979  10.665  1.00  0.00           O  
ATOM      9 1H   ASP A   1      11.441  14.672  14.071  1.00  0.00           H  
ATOM     10 2H   ASP A   1       9.814  14.663  13.925  1.00  0.00           H  
ATOM     11 3H   ASP A   1      10.587  13.359  14.534  1.00  0.00           H  
ATOM     12  HA  ASP A   1      10.815  14.375  11.814  1.00  0.00           H  
ATOM     13 1HB  ASP A   1      12.899  13.330  12.735  1.00  0.00           H  
ATOM     14 2HB  ASP A   1      11.992  11.857  13.044  1.00  0.00           H  
ATOM     15  N   TYR A   2       8.817  13.088  11.162  1.00  0.00           N  
ATOM     16  CA  TYR A   2       7.555  12.439  10.830  1.00  0.00           C  
ATOM     17  C   TYR A   2       7.774  11.001  10.380  1.00  0.00           C  
ATOM     18  O   TYR A   2       6.901  10.150  10.536  1.00  0.00           O  
ATOM     19  CB  TYR A   2       6.816  13.227   9.745  1.00  0.00           C  
ATOM     20  CG  TYR A   2       7.605  13.390   8.466  1.00  0.00           C  
ATOM     21  CD1 TYR A   2       7.458  12.470   7.438  1.00  0.00           C  
ATOM     22  CD2 TYR A   2       8.475  14.459   8.318  1.00  0.00           C  
ATOM     23  CE1 TYR A   2       8.178  12.618   6.269  1.00  0.00           C  
ATOM     24  CE2 TYR A   2       9.198  14.607   7.150  1.00  0.00           C  
ATOM     25  CZ  TYR A   2       9.050  13.692   6.128  1.00  0.00           C  
ATOM     26  OH  TYR A   2       9.768  13.841   4.963  1.00  0.00           O  
ATOM     27  H   TYR A   2       9.130  13.869  10.604  1.00  0.00           H  
ATOM     28  HA  TYR A   2       6.924  12.434  11.720  1.00  0.00           H  
ATOM     29 1HB  TYR A   2       5.878  12.725   9.505  1.00  0.00           H  
ATOM     30 2HB  TYR A   2       6.570  14.219  10.122  1.00  0.00           H  
ATOM     31  HD1 TYR A   2       6.774  11.629   7.554  1.00  0.00           H  
ATOM     32  HD2 TYR A   2       8.592  15.182   9.126  1.00  0.00           H  
ATOM     33  HE1 TYR A   2       8.062  11.896   5.462  1.00  0.00           H  
ATOM     34  HE2 TYR A   2       9.882  15.448   7.036  1.00  0.00           H  
ATOM     35  HH  TYR A   2       9.584  13.101   4.379  1.00  0.00           H  
ATOM     36  N   ARG A   3       8.951  10.736   9.820  1.00  0.00           N  
ATOM     37  CA  ARG A   3       9.229   9.448   9.195  1.00  0.00           C  
ATOM     38  C   ARG A   3       9.270   8.331  10.230  1.00  0.00           C  
ATOM     39  O   ARG A   3       8.740   7.244  10.006  1.00  0.00           O  
ATOM     40  CB  ARG A   3      10.552   9.491   8.446  1.00  0.00           C  
ATOM     41  CG  ARG A   3      10.549  10.347   7.190  1.00  0.00           C  
ATOM     42  CD  ARG A   3      11.857  10.295   6.486  1.00  0.00           C  
ATOM     43  NE  ARG A   3      11.817  10.994   5.213  1.00  0.00           N  
ATOM     44  CZ  ARG A   3      12.903  11.373   4.512  1.00  0.00           C  
ATOM     45  NH1 ARG A   3      14.106  11.114   4.974  1.00  0.00           N  
ATOM     46  NH2 ARG A   3      12.760  12.005   3.360  1.00  0.00           N  
ATOM     47  H   ARG A   3       9.670  11.444   9.827  1.00  0.00           H  
ATOM     48  HA  ARG A   3       8.435   9.231   8.479  1.00  0.00           H  
ATOM     49 1HB  ARG A   3      11.331   9.873   9.104  1.00  0.00           H  
ATOM     50 2HB  ARG A   3      10.839   8.479   8.156  1.00  0.00           H  
ATOM     51 1HG  ARG A   3       9.778   9.990   6.508  1.00  0.00           H  
ATOM     52 2HG  ARG A   3      10.345  11.384   7.458  1.00  0.00           H  
ATOM     53 1HD  ARG A   3      12.623  10.761   7.107  1.00  0.00           H  
ATOM     54 2HD  ARG A   3      12.127   9.257   6.297  1.00  0.00           H  
ATOM     55  HE  ARG A   3      10.907  11.212   4.825  1.00  0.00           H  
ATOM     56 1HH1 ARG A   3      14.216  10.630   5.854  1.00  0.00           H  
ATOM     57 2HH1 ARG A   3      14.921  11.396   4.449  1.00  0.00           H  
ATOM     58 1HH2 ARG A   3      11.834  12.205   3.005  1.00  0.00           H  
ATOM     59 2HH2 ARG A   3      13.574  12.288   2.836  1.00  0.00           H  
ATOM     60  N   GLU A   4       9.904   8.606  11.365  1.00  0.00           N  
ATOM     61  CA  GLU A   4      10.055   7.611  12.420  1.00  0.00           C  
ATOM     62  C   GLU A   4       8.735   7.366  13.138  1.00  0.00           C  
ATOM     63  O   GLU A   4       8.418   6.235  13.507  1.00  0.00           O  
ATOM     64  CB  GLU A   4      11.118   8.058  13.427  1.00  0.00           C  
ATOM     65  CG  GLU A   4      12.539   8.056  12.883  1.00  0.00           C  
ATOM     66  CD  GLU A   4      12.983   6.701  12.409  1.00  0.00           C  
ATOM     67  OE1 GLU A   4      12.797   5.750  13.130  1.00  0.00           O  
ATOM     68  OE2 GLU A   4      13.509   6.615  11.324  1.00  0.00           O  
ATOM     69  H   GLU A   4      10.292   9.530  11.500  1.00  0.00           H  
ATOM     70  HA  GLU A   4      10.386   6.676  11.969  1.00  0.00           H  
ATOM     71 1HB  GLU A   4      10.892   9.067  13.771  1.00  0.00           H  
ATOM     72 2HB  GLU A   4      11.093   7.402  14.298  1.00  0.00           H  
ATOM     73 1HG  GLU A   4      12.599   8.757  12.050  1.00  0.00           H  
ATOM     74 2HG  GLU A   4      13.216   8.403  13.663  1.00  0.00           H  
ATOM     75  N   VAL A   5       7.966   8.433  13.333  1.00  0.00           N  
ATOM     76  CA  VAL A   5       6.672   8.333  13.999  1.00  0.00           C  
ATOM     77  C   VAL A   5       5.683   7.532  13.164  1.00  0.00           C  
ATOM     78  O   VAL A   5       4.925   6.718  13.694  1.00  0.00           O  
ATOM     79  CB  VAL A   5       6.097   9.737  14.263  1.00  0.00           C  
ATOM     80  CG1 VAL A   5       4.680   9.638  14.808  1.00  0.00           C  
ATOM     81  CG2 VAL A   5       6.996  10.491  15.231  1.00  0.00           C  
ATOM     82  H   VAL A   5       8.285   9.335  13.011  1.00  0.00           H  
ATOM     83  HA  VAL A   5       6.813   7.827  14.956  1.00  0.00           H  
ATOM     84  HB  VAL A   5       6.042  10.280  13.319  1.00  0.00           H  
ATOM     85 1HG1 VAL A   5       4.289  10.640  14.989  1.00  0.00           H  
ATOM     86 2HG1 VAL A   5       4.047   9.127  14.083  1.00  0.00           H  
ATOM     87 3HG1 VAL A   5       4.688   9.079  15.743  1.00  0.00           H  
ATOM     88 1HG2 VAL A   5       6.584  11.483  15.412  1.00  0.00           H  
ATOM     89 2HG2 VAL A   5       7.057   9.945  16.172  1.00  0.00           H  
ATOM     90 3HG2 VAL A   5       7.994  10.586  14.802  1.00  0.00           H  
ATOM     91  N   ILE A   6       5.694   7.765  11.857  1.00  0.00           N  
ATOM     92  CA  ILE A   6       4.797   7.063  10.945  1.00  0.00           C  
ATOM     93  C   ILE A   6       5.091   5.569  10.926  1.00  0.00           C  
ATOM     94  O   ILE A   6       4.177   4.747  11.003  1.00  0.00           O  
ATOM     95  CB  ILE A   6       4.912   7.628   9.517  1.00  0.00           C  
ATOM     96  CG1 ILE A   6       4.375   9.060   9.465  1.00  0.00           C  
ATOM     97  CG2 ILE A   6       4.168   6.740   8.533  1.00  0.00           C  
ATOM     98  CD1 ILE A   6       4.818   9.834   8.244  1.00  0.00           C  
ATOM     99  H   ILE A   6       6.340   8.446  11.484  1.00  0.00           H  
ATOM    100  HA  ILE A   6       3.772   7.215  11.283  1.00  0.00           H  
ATOM    101  HB  ILE A   6       5.962   7.674   9.228  1.00  0.00           H  
ATOM    102 1HG1 ILE A   6       3.286   9.041   9.479  1.00  0.00           H  
ATOM    103 2HG1 ILE A   6       4.703   9.605  10.350  1.00  0.00           H  
ATOM    104 1HG2 ILE A   6       4.259   7.154   7.529  1.00  0.00           H  
ATOM    105 2HG2 ILE A   6       4.594   5.738   8.552  1.00  0.00           H  
ATOM    106 3HG2 ILE A   6       3.115   6.691   8.811  1.00  0.00           H  
ATOM    107 1HD1 ILE A   6       4.398  10.840   8.278  1.00  0.00           H  
ATOM    108 2HD1 ILE A   6       5.907   9.897   8.228  1.00  0.00           H  
ATOM    109 3HD1 ILE A   6       4.470   9.327   7.346  1.00  0.00           H  
ATOM    110  N   LYS A   7       6.369   5.223  10.824  1.00  0.00           N  
ATOM    111  CA  LYS A   7       6.783   3.825  10.784  1.00  0.00           C  
ATOM    112  C   LYS A   7       6.303   3.072  12.018  1.00  0.00           C  
ATOM    113  O   LYS A   7       5.837   1.937  11.921  1.00  0.00           O  
ATOM    114  CB  LYS A   7       8.304   3.720  10.663  1.00  0.00           C  
ATOM    115  CG  LYS A   7       8.846   4.009   9.270  1.00  0.00           C  
ATOM    116  CD  LYS A   7      10.323   3.660   9.168  1.00  0.00           C  
ATOM    117  CE  LYS A   7      11.186   4.685   9.889  1.00  0.00           C  
ATOM    118  NZ  LYS A   7      12.638   4.453   9.655  1.00  0.00           N  
ATOM    119  H   LYS A   7       7.072   5.947  10.775  1.00  0.00           H  
ATOM    120  HA  LYS A   7       6.347   3.361   9.899  1.00  0.00           H  
ATOM    121 1HB  LYS A   7       8.773   4.419  11.356  1.00  0.00           H  
ATOM    122 2HB  LYS A   7       8.623   2.716  10.944  1.00  0.00           H  
ATOM    123 1HG  LYS A   7       8.292   3.425   8.535  1.00  0.00           H  
ATOM    124 2HG  LYS A   7       8.715   5.066   9.041  1.00  0.00           H  
ATOM    125 1HD  LYS A   7      10.496   2.677   9.608  1.00  0.00           H  
ATOM    126 2HD  LYS A   7      10.617   3.626   8.119  1.00  0.00           H  
ATOM    127 1HE  LYS A   7      10.930   5.685   9.542  1.00  0.00           H  
ATOM    128 2HE  LYS A   7      10.992   4.635  10.960  1.00  0.00           H  
ATOM    129 1HZ  LYS A   7      13.174   5.152  10.150  1.00  0.00           H  
ATOM    130 2HZ  LYS A   7      12.891   3.535   9.991  1.00  0.00           H  
ATOM    131 3HZ  LYS A   7      12.834   4.516   8.667  1.00  0.00           H  
ATOM    132  N   LYS A   8       6.421   3.710  13.177  1.00  0.00           N  
ATOM    133  CA  LYS A   8       5.972   3.113  14.429  1.00  0.00           C  
ATOM    134  C   LYS A   8       4.460   2.938  14.445  1.00  0.00           C  
ATOM    135  O   LYS A   8       3.951   1.882  14.820  1.00  0.00           O  
ATOM    136  CB  LYS A   8       6.415   3.967  15.618  1.00  0.00           C  
ATOM    137  CG  LYS A   8       7.910   3.917  15.906  1.00  0.00           C  
ATOM    138  CD  LYS A   8       8.278   4.819  17.074  1.00  0.00           C  
ATOM    139  CE  LYS A   8       9.773   4.777  17.358  1.00  0.00           C  
ATOM    140  NZ  LYS A   8      10.151   5.673  18.483  1.00  0.00           N  
ATOM    141  H   LYS A   8       6.833   4.633  13.192  1.00  0.00           H  
ATOM    142  HA  LYS A   8       6.438   2.132  14.531  1.00  0.00           H  
ATOM    143 1HB  LYS A   8       6.143   5.007  15.441  1.00  0.00           H  
ATOM    144 2HB  LYS A   8       5.891   3.640  16.516  1.00  0.00           H  
ATOM    145 1HG  LYS A   8       8.201   2.893  16.143  1.00  0.00           H  
ATOM    146 2HG  LYS A   8       8.461   4.237  15.022  1.00  0.00           H  
ATOM    147 1HD  LYS A   8       7.989   5.846  16.846  1.00  0.00           H  
ATOM    148 2HD  LYS A   8       7.740   4.499  17.966  1.00  0.00           H  
ATOM    149 1HE  LYS A   8      10.067   3.758  17.606  1.00  0.00           H  
ATOM    150 2HE  LYS A   8      10.321   5.083  16.467  1.00  0.00           H  
ATOM    151 1HZ  LYS A   8      11.148   5.617  18.639  1.00  0.00           H  
ATOM    152 2HZ  LYS A   8       9.900   6.625  18.256  1.00  0.00           H  
ATOM    153 3HZ  LYS A   8       9.663   5.388  19.320  1.00  0.00           H  
ATOM    154  N   ALA A   9       3.744   3.982  14.038  1.00  0.00           N  
ATOM    155  CA  ALA A   9       2.289   3.931  13.968  1.00  0.00           C  
ATOM    156  C   ALA A   9       1.822   2.907  12.940  1.00  0.00           C  
ATOM    157  O   ALA A   9       0.845   2.192  13.164  1.00  0.00           O  
ATOM    158  CB  ALA A   9       1.727   5.306  13.637  1.00  0.00           C  
ATOM    159  H   ALA A   9       4.221   4.830  13.769  1.00  0.00           H  
ATOM    160  HA  ALA A   9       1.905   3.644  14.947  1.00  0.00           H  
ATOM    161 1HB  ALA A   9       0.639   5.252  13.589  1.00  0.00           H  
ATOM    162 2HB  ALA A   9       2.022   6.015  14.411  1.00  0.00           H  
ATOM    163 3HB  ALA A   9       2.118   5.638  12.677  1.00  0.00           H  
ATOM    164  N   ALA A  10       2.523   2.844  11.813  1.00  0.00           N  
ATOM    165  CA  ALA A  10       2.140   1.959  10.722  1.00  0.00           C  
ATOM    166  C   ALA A  10       2.352   0.498  11.096  1.00  0.00           C  
ATOM    167  O   ALA A  10       1.587  -0.376  10.687  1.00  0.00           O  
ATOM    168  CB  ALA A  10       2.923   2.301   9.463  1.00  0.00           C  
ATOM    169  H   ALA A  10       3.343   3.424  11.713  1.00  0.00           H  
ATOM    170  HA  ALA A  10       1.082   2.112  10.505  1.00  0.00           H  
ATOM    171 1HB  ALA A  10       2.626   1.632   8.656  1.00  0.00           H  
ATOM    172 2HB  ALA A  10       2.716   3.332   9.174  1.00  0.00           H  
ATOM    173 3HB  ALA A  10       3.989   2.186   9.655  1.00  0.00           H  
ATOM    174  N   HIS A  11       3.396   0.238  11.876  1.00  0.00           N  
ATOM    175  CA  HIS A  11       3.641  -1.097  12.409  1.00  0.00           C  
ATOM    176  C   HIS A  11       2.500  -1.549  13.311  1.00  0.00           C  
ATOM    177  O   HIS A  11       2.055  -2.693  13.239  1.00  0.00           O  
ATOM    178  CB  HIS A  11       4.960  -1.134  13.187  1.00  0.00           C  
ATOM    179  CG  HIS A  11       5.388  -2.514  13.581  1.00  0.00           C  
ATOM    180  ND1 HIS A  11       5.043  -3.084  14.789  1.00  0.00           N  
ATOM    181  CD2 HIS A  11       6.132  -3.437  12.927  1.00  0.00           C  
ATOM    182  CE1 HIS A  11       5.557  -4.300  14.860  1.00  0.00           C  
ATOM    183  NE2 HIS A  11       6.221  -4.537  13.745  1.00  0.00           N  
ATOM    184  H   HIS A  11       4.037   0.985  12.107  1.00  0.00           H  
ATOM    185  HA  HIS A  11       3.723  -1.793  11.574  1.00  0.00           H  
ATOM    186 1HB  HIS A  11       5.752  -0.691  12.583  1.00  0.00           H  
ATOM    187 2HB  HIS A  11       4.866  -0.536  14.093  1.00  0.00           H  
ATOM    188  HD2 HIS A  11       6.577  -3.328  11.938  1.00  0.00           H  
ATOM    189  HE1 HIS A  11       5.449  -4.988  15.698  1.00  0.00           H  
ATOM    190  HE2 HIS A  11       6.717  -5.389  13.522  1.00  0.00           H  
ATOM    191  N   LEU A  12       2.030  -0.641  14.162  1.00  0.00           N  
ATOM    192  CA  LEU A  12       0.884  -0.916  15.018  1.00  0.00           C  
ATOM    193  C   LEU A  12      -0.366  -1.195  14.193  1.00  0.00           C  
ATOM    194  O   LEU A  12      -1.133  -2.108  14.499  1.00  0.00           O  
ATOM    195  CB  LEU A  12       0.630   0.268  15.959  1.00  0.00           C  
ATOM    196  CG  LEU A  12       1.696   0.501  17.037  1.00  0.00           C  
ATOM    197  CD1 LEU A  12       1.468   1.856  17.693  1.00  0.00           C  
ATOM    198  CD2 LEU A  12       1.634  -0.621  18.064  1.00  0.00           C  
ATOM    199  H   LEU A  12       2.482   0.261  14.215  1.00  0.00           H  
ATOM    200  HA  LEU A  12       1.106  -1.796  15.622  1.00  0.00           H  
ATOM    201 1HB  LEU A  12       0.558   1.176  15.363  1.00  0.00           H  
ATOM    202 2HB  LEU A  12      -0.323   0.113  16.464  1.00  0.00           H  
ATOM    203  HG  LEU A  12       2.684   0.516  16.576  1.00  0.00           H  
ATOM    204 1HD1 LEU A  12       2.226   2.022  18.459  1.00  0.00           H  
ATOM    205 2HD1 LEU A  12       1.538   2.641  16.940  1.00  0.00           H  
ATOM    206 3HD1 LEU A  12       0.480   1.877  18.150  1.00  0.00           H  
ATOM    207 1HD2 LEU A  12       2.392  -0.456  18.830  1.00  0.00           H  
ATOM    208 2HD2 LEU A  12       0.647  -0.635  18.527  1.00  0.00           H  
ATOM    209 3HD2 LEU A  12       1.818  -1.575  17.571  1.00  0.00           H  
ATOM    210  N   ALA A  13      -0.565  -0.401  13.144  1.00  0.00           N  
ATOM    211  CA  ALA A  13      -1.716  -0.569  12.264  1.00  0.00           C  
ATOM    212  C   ALA A  13      -1.671  -1.914  11.550  1.00  0.00           C  
ATOM    213  O   ALA A  13      -2.676  -2.618  11.469  1.00  0.00           O  
ATOM    214  CB  ALA A  13      -1.779   0.565  11.252  1.00  0.00           C  
ATOM    215  H   ALA A  13       0.098   0.336  12.953  1.00  0.00           H  
ATOM    216  HA  ALA A  13      -2.622  -0.524  12.868  1.00  0.00           H  
ATOM    217 1HB  ALA A  13      -2.642   0.424  10.602  1.00  0.00           H  
ATOM    218 2HB  ALA A  13      -1.869   1.515  11.777  1.00  0.00           H  
ATOM    219 3HB  ALA A  13      -0.870   0.567  10.652  1.00  0.00           H  
ATOM    220  N   ALA A  14      -0.497  -2.265  11.035  1.00  0.00           N  
ATOM    221  CA  ALA A  14      -0.325  -3.513  10.298  1.00  0.00           C  
ATOM    222  C   ALA A  14      -0.497  -4.720  11.211  1.00  0.00           C  
ATOM    223  O   ALA A  14      -1.079  -5.730  10.818  1.00  0.00           O  
ATOM    224  CB  ALA A  14       1.039  -3.550   9.626  1.00  0.00           C  
ATOM    225  H   ALA A  14       0.297  -1.653  11.156  1.00  0.00           H  
ATOM    226  HA  ALA A  14      -1.084  -3.558   9.514  1.00  0.00           H  
ATOM    227 1HB  ALA A  14       1.152  -4.487   9.082  1.00  0.00           H  
ATOM    228 2HB  ALA A  14       1.125  -2.714   8.931  1.00  0.00           H  
ATOM    229 3HB  ALA A  14       1.819  -3.473  10.382  1.00  0.00           H  
ATOM    230  N   LYS A  15       0.015  -4.607  12.433  1.00  0.00           N  
ATOM    231  CA  LYS A  15      -0.108  -5.678  13.416  1.00  0.00           C  
ATOM    232  C   LYS A  15      -1.539  -5.801  13.921  1.00  0.00           C  
ATOM    233  O   LYS A  15      -2.051  -6.905  14.103  1.00  0.00           O  
ATOM    234  CB  LYS A  15       0.845  -5.442  14.588  1.00  0.00           C  
ATOM    235  CG  LYS A  15       0.851  -6.555  15.628  1.00  0.00           C  
ATOM    236  CD  LYS A  15       1.906  -6.307  16.696  1.00  0.00           C  
ATOM    237  CE  LYS A  15       1.907  -7.413  17.741  1.00  0.00           C  
ATOM    238  NZ  LYS A  15       2.928  -7.179  18.798  1.00  0.00           N  
ATOM    239  H   LYS A  15       0.501  -3.760  12.687  1.00  0.00           H  
ATOM    240  HA  LYS A  15       0.177  -6.618  12.941  1.00  0.00           H  
ATOM    241 1HB  LYS A  15       1.863  -5.329  14.213  1.00  0.00           H  
ATOM    242 2HB  LYS A  15       0.578  -4.514  15.093  1.00  0.00           H  
ATOM    243 1HG  LYS A  15      -0.128  -6.614  16.104  1.00  0.00           H  
ATOM    244 2HG  LYS A  15       1.056  -7.507  15.140  1.00  0.00           H  
ATOM    245 1HD  LYS A  15       2.891  -6.259  16.230  1.00  0.00           H  
ATOM    246 2HD  LYS A  15       1.709  -5.355  17.188  1.00  0.00           H  
ATOM    247 1HE  LYS A  15       0.925  -7.472  18.209  1.00  0.00           H  
ATOM    248 2HE  LYS A  15       2.113  -8.369  17.260  1.00  0.00           H  
ATOM    249 1HZ  LYS A  15       2.896  -7.933  19.470  1.00  0.00           H  
ATOM    250 2HZ  LYS A  15       3.846  -7.141  18.378  1.00  0.00           H  
ATOM    251 3HZ  LYS A  15       2.735  -6.304  19.265  1.00  0.00           H  
ATOM    252  N   LYS A  16      -2.181  -4.660  14.148  1.00  0.00           N  
ATOM    253  CA  LYS A  16      -3.559  -4.635  14.623  1.00  0.00           C  
ATOM    254  C   LYS A  16      -4.526  -5.069  13.528  1.00  0.00           C  
ATOM    255  O   LYS A  16      -5.543  -5.708  13.802  1.00  0.00           O  
ATOM    256  CB  LYS A  16      -3.927  -3.238  15.126  1.00  0.00           C  
ATOM    257  CG  LYS A  16      -5.293  -3.149  15.794  1.00  0.00           C  
ATOM    258  CD  LYS A  16      -5.520  -1.775  16.406  1.00  0.00           C  
ATOM    259  CE  LYS A  16      -6.833  -1.721  17.173  1.00  0.00           C  
ATOM    260  NZ  LYS A  16      -7.071  -0.381  17.775  1.00  0.00           N  
ATOM    261  H   LYS A  16      -1.702  -3.784  13.987  1.00  0.00           H  
ATOM    262  HA  LYS A  16      -3.648  -5.328  15.460  1.00  0.00           H  
ATOM    263 1HB  LYS A  16      -3.180  -2.902  15.846  1.00  0.00           H  
ATOM    264 2HB  LYS A  16      -3.916  -2.536  14.292  1.00  0.00           H  
ATOM    265 1HG  LYS A  16      -6.072  -3.342  15.055  1.00  0.00           H  
ATOM    266 2HG  LYS A  16      -5.364  -3.903  16.577  1.00  0.00           H  
ATOM    267 1HD  LYS A  16      -4.701  -1.540  17.087  1.00  0.00           H  
ATOM    268 2HD  LYS A  16      -5.540  -1.024  15.617  1.00  0.00           H  
ATOM    269 1HE  LYS A  16      -7.657  -1.955  16.500  1.00  0.00           H  
ATOM    270 2HE  LYS A  16      -6.821  -2.465  17.969  1.00  0.00           H  
ATOM    271 1HZ  LYS A  16      -7.950  -0.386  18.274  1.00  0.00           H  
ATOM    272 2HZ  LYS A  16      -6.322  -0.161  18.416  1.00  0.00           H  
ATOM    273 3HZ  LYS A  16      -7.104   0.316  17.044  1.00  0.00           H  
ATOM    274  N   GLY A  17      -4.205  -4.717  12.288  1.00  0.00           N  
ATOM    275  CA  GLY A  17      -5.055  -5.054  11.151  1.00  0.00           C  
ATOM    276  C   GLY A  17      -5.858  -3.847  10.686  1.00  0.00           C  
ATOM    277  O   GLY A  17      -6.817  -3.982   9.926  1.00  0.00           O  
ATOM    278  H   GLY A  17      -3.351  -4.203  12.128  1.00  0.00           H  
ATOM    279 1HA  GLY A  17      -4.437  -5.423  10.332  1.00  0.00           H  
ATOM    280 2HA  GLY A  17      -5.732  -5.861  11.429  1.00  0.00           H  
ATOM    281  N   ASP A  18      -5.458  -2.665  11.145  1.00  0.00           N  
ATOM    282  CA  ASP A  18      -6.161  -1.434  10.804  1.00  0.00           C  
ATOM    283  C   ASP A  18      -5.693  -0.885   9.461  1.00  0.00           C  
ATOM    284  O   ASP A  18      -4.861   0.020   9.406  1.00  0.00           O  
ATOM    285  CB  ASP A  18      -5.955  -0.379  11.893  1.00  0.00           C  
ATOM    286  CG  ASP A  18      -6.848   0.841  11.713  1.00  0.00           C  
ATOM    287  OD1 ASP A  18      -7.372   1.016  10.639  1.00  0.00           O  
ATOM    288  OD2 ASP A  18      -6.998   1.587  12.652  1.00  0.00           O  
ATOM    289  H   ASP A  18      -4.647  -2.619  11.745  1.00  0.00           H  
ATOM    290  HA  ASP A  18      -7.228  -1.652  10.739  1.00  0.00           H  
ATOM    291 1HB  ASP A  18      -6.158  -0.819  12.869  1.00  0.00           H  
ATOM    292 2HB  ASP A  18      -4.914  -0.052  11.891  1.00  0.00           H  
ATOM    293  N   GLU A  19      -6.233  -1.439   8.381  1.00  0.00           N  
ATOM    294  CA  GLU A  19      -5.775  -1.103   7.037  1.00  0.00           C  
ATOM    295  C   GLU A  19      -6.058   0.358   6.709  1.00  0.00           C  
ATOM    296  O   GLU A  19      -5.311   0.993   5.964  1.00  0.00           O  
ATOM    297  CB  GLU A  19      -6.448  -2.008   6.002  1.00  0.00           C  
ATOM    298  CG  GLU A  19      -6.018  -3.467   6.069  1.00  0.00           C  
ATOM    299  CD  GLU A  19      -6.735  -4.333   5.071  1.00  0.00           C  
ATOM    300  OE1 GLU A  19      -7.662  -3.860   4.459  1.00  0.00           O  
ATOM    301  OE2 GLU A  19      -6.354  -5.470   4.920  1.00  0.00           O  
ATOM    302  H   GLU A  19      -6.979  -2.110   8.492  1.00  0.00           H  
ATOM    303  HA  GLU A  19      -4.699  -1.270   6.987  1.00  0.00           H  
ATOM    304 1HB  GLU A  19      -7.529  -1.971   6.135  1.00  0.00           H  
ATOM    305 2HB  GLU A  19      -6.228  -1.640   5.000  1.00  0.00           H  
ATOM    306 1HG  GLU A  19      -4.947  -3.528   5.883  1.00  0.00           H  
ATOM    307 2HG  GLU A  19      -6.207  -3.844   7.073  1.00  0.00           H  
ATOM    308  N   ASP A  20      -7.171   0.879   7.301  1.00  0.00           N  
ATOM    309  CA  ASP A  20      -7.524   2.256   6.983  1.00  0.00           C  
ATOM    310  C   ASP A  20      -6.522   3.235   7.577  1.00  0.00           C  
ATOM    311  O   ASP A  20      -6.219   4.270   6.980  1.00  0.00           O  
ATOM    312  CB  ASP A  20      -8.929   2.581   7.497  1.00  0.00           C  
ATOM    313  CG  ASP A  20     -10.027   1.891   6.698  1.00  0.00           C  
ATOM    314  OD1 ASP A  20      -9.752   1.449   5.608  1.00  0.00           O  
ATOM    315  OD2 ASP A  20     -11.129   1.814   7.186  1.00  0.00           O  
ATOM    316  H   ASP A  20      -7.709   0.380   7.995  1.00  0.00           H  
ATOM    317  HA  ASP A  20      -7.525   2.371   5.898  1.00  0.00           H  
ATOM    318 1HB  ASP A  20      -9.014   2.278   8.541  1.00  0.00           H  
ATOM    319 2HB  ASP A  20      -9.092   3.659   7.455  1.00  0.00           H  
ATOM    320  N   ALA A  21      -6.144   3.001   8.838  1.00  0.00           N  
ATOM    321  CA  ALA A  21      -5.135   3.826   9.493  1.00  0.00           C  
ATOM    322  C   ALA A  21      -3.794   3.728   8.777  1.00  0.00           C  
ATOM    323  O   ALA A  21      -3.088   4.725   8.623  1.00  0.00           O  
ATOM    324  CB  ALA A  21      -4.986   3.421  10.953  1.00  0.00           C  
ATOM    325  H   ALA A  21      -6.535   2.215   9.336  1.00  0.00           H  
ATOM    326  HA  ALA A  21      -5.468   4.864   9.470  1.00  0.00           H  
ATOM    327 1HB  ALA A  21      -4.230   4.046  11.428  1.00  0.00           H  
ATOM    328 2HB  ALA A  21      -5.939   3.551  11.465  1.00  0.00           H  
ATOM    329 3HB  ALA A  21      -4.684   2.378  11.011  1.00  0.00           H  
ATOM    330  N   HIS A  22      -3.448   2.522   8.341  1.00  0.00           N  
ATOM    331  CA  HIS A  22      -2.186   2.290   7.650  1.00  0.00           C  
ATOM    332  C   HIS A  22      -2.136   3.045   6.328  1.00  0.00           C  
ATOM    333  O   HIS A  22      -1.146   3.711   6.018  1.00  0.00           O  
ATOM    334  CB  HIS A  22      -1.972   0.794   7.399  1.00  0.00           C  
ATOM    335  CG  HIS A  22      -0.645   0.470   6.786  1.00  0.00           C  
ATOM    336  ND1 HIS A  22      -0.475   0.301   5.428  1.00  0.00           N  
ATOM    337  CD2 HIS A  22       0.573   0.283   7.345  1.00  0.00           C  
ATOM    338  CE1 HIS A  22       0.794   0.024   5.178  1.00  0.00           C  
ATOM    339  NE2 HIS A  22       1.449   0.008   6.324  1.00  0.00           N  
ATOM    340  H   HIS A  22      -4.075   1.744   8.494  1.00  0.00           H  
ATOM    341  HA  HIS A  22      -1.374   2.643   8.285  1.00  0.00           H  
ATOM    342 1HB  HIS A  22      -2.055   0.251   8.341  1.00  0.00           H  
ATOM    343 2HB  HIS A  22      -2.754   0.421   6.737  1.00  0.00           H  
ATOM    344  HD2 HIS A  22       0.814   0.340   8.407  1.00  0.00           H  
ATOM    345  HE1 HIS A  22       1.225  -0.158   4.194  1.00  0.00           H  
ATOM    346  HE2 HIS A  22       2.436  -0.177   6.438  1.00  0.00           H  
ATOM    347  N   ALA A  23      -3.207   2.939   5.550  1.00  0.00           N  
ATOM    348  CA  ALA A  23      -3.289   3.616   4.260  1.00  0.00           C  
ATOM    349  C   ALA A  23      -3.119   5.121   4.417  1.00  0.00           C  
ATOM    350  O   ALA A  23      -2.455   5.768   3.606  1.00  0.00           O  
ATOM    351  CB  ALA A  23      -4.612   3.301   3.579  1.00  0.00           C  
ATOM    352  H   ALA A  23      -3.985   2.376   5.860  1.00  0.00           H  
ATOM    353  HA  ALA A  23      -2.489   3.239   3.622  1.00  0.00           H  
ATOM    354 1HB  ALA A  23      -4.658   3.813   2.618  1.00  0.00           H  
ATOM    355 2HB  ALA A  23      -4.693   2.225   3.421  1.00  0.00           H  
ATOM    356 3HB  ALA A  23      -5.434   3.637   4.209  1.00  0.00           H  
ATOM    357  N   ILE A  24      -3.724   5.675   5.463  1.00  0.00           N  
ATOM    358  CA  ILE A  24      -3.569   7.090   5.777  1.00  0.00           C  
ATOM    359  C   ILE A  24      -2.123   7.423   6.123  1.00  0.00           C  
ATOM    360  O   ILE A  24      -1.577   8.420   5.651  1.00  0.00           O  
ATOM    361  CB  ILE A  24      -4.484   7.495   6.948  1.00  0.00           C  
ATOM    362  CG1 ILE A  24      -5.954   7.434   6.522  1.00  0.00           C  
ATOM    363  CG2 ILE A  24      -4.128   8.888   7.443  1.00  0.00           C  
ATOM    364  CD1 ILE A  24      -6.926   7.483   7.679  1.00  0.00           C  
ATOM    365  H   ILE A  24      -4.305   5.099   6.056  1.00  0.00           H  
ATOM    366  HA  ILE A  24      -3.863   7.673   4.903  1.00  0.00           H  
ATOM    367  HB  ILE A  24      -4.363   6.786   7.766  1.00  0.00           H  
ATOM    368 1HG1 ILE A  24      -6.174   8.266   5.855  1.00  0.00           H  
ATOM    369 2HG1 ILE A  24      -6.133   6.513   5.966  1.00  0.00           H  
ATOM    370 1HG2 ILE A  24      -4.784   9.159   8.270  1.00  0.00           H  
ATOM    371 2HG2 ILE A  24      -3.093   8.899   7.784  1.00  0.00           H  
ATOM    372 3HG2 ILE A  24      -4.251   9.606   6.632  1.00  0.00           H  
ATOM    373 1HD1 ILE A  24      -7.947   7.435   7.298  1.00  0.00           H  
ATOM    374 2HD1 ILE A  24      -6.746   6.637   8.342  1.00  0.00           H  
ATOM    375 3HD1 ILE A  24      -6.789   8.412   8.230  1.00  0.00           H  
ATOM    376  N   LEU A  25      -1.510   6.584   6.951  1.00  0.00           N  
ATOM    377  CA  LEU A  25      -0.133   6.800   7.380  1.00  0.00           C  
ATOM    378  C   LEU A  25       0.824   6.768   6.196  1.00  0.00           C  
ATOM    379  O   LEU A  25       1.772   7.551   6.130  1.00  0.00           O  
ATOM    380  CB  LEU A  25       0.275   5.736   8.406  1.00  0.00           C  
ATOM    381  CG  LEU A  25      -0.320   5.903   9.810  1.00  0.00           C  
ATOM    382  CD1 LEU A  25      -0.128   4.615  10.600  1.00  0.00           C  
ATOM    383  CD2 LEU A  25       0.348   7.077  10.509  1.00  0.00           C  
ATOM    384  H   LEU A  25      -2.010   5.774   7.289  1.00  0.00           H  
ATOM    385  HA  LEU A  25      -0.069   7.780   7.854  1.00  0.00           H  
ATOM    386 1HB  LEU A  25      -0.027   4.758   8.033  1.00  0.00           H  
ATOM    387 2HB  LEU A  25       1.361   5.745   8.503  1.00  0.00           H  
ATOM    388  HG  LEU A  25      -1.392   6.089   9.731  1.00  0.00           H  
ATOM    389 1HD1 LEU A  25      -0.552   4.733  11.598  1.00  0.00           H  
ATOM    390 2HD1 LEU A  25      -0.632   3.796  10.088  1.00  0.00           H  
ATOM    391 3HD1 LEU A  25       0.936   4.394  10.680  1.00  0.00           H  
ATOM    392 1HD2 LEU A  25      -0.075   7.197  11.506  1.00  0.00           H  
ATOM    393 2HD2 LEU A  25       1.419   6.892  10.590  1.00  0.00           H  
ATOM    394 3HD2 LEU A  25       0.180   7.988   9.933  1.00  0.00           H  
ATOM    395  N   VAL A  26       0.574   5.855   5.263  1.00  0.00           N  
ATOM    396  CA  VAL A  26       1.376   5.762   4.048  1.00  0.00           C  
ATOM    397  C   VAL A  26       1.263   7.032   3.215  1.00  0.00           C  
ATOM    398  O   VAL A  26       2.263   7.552   2.723  1.00  0.00           O  
ATOM    399  CB  VAL A  26       0.927   4.555   3.203  1.00  0.00           C  
ATOM    400  CG1 VAL A  26       1.574   4.599   1.827  1.00  0.00           C  
ATOM    401  CG2 VAL A  26       1.276   3.261   3.923  1.00  0.00           C  
ATOM    402  H   VAL A  26      -0.191   5.211   5.398  1.00  0.00           H  
ATOM    403  HA  VAL A  26       2.418   5.620   4.331  1.00  0.00           H  
ATOM    404  HB  VAL A  26      -0.151   4.609   3.053  1.00  0.00           H  
ATOM    405 1HG1 VAL A  26       1.246   3.738   1.243  1.00  0.00           H  
ATOM    406 2HG1 VAL A  26       1.282   5.516   1.316  1.00  0.00           H  
ATOM    407 3HG1 VAL A  26       2.659   4.571   1.934  1.00  0.00           H  
ATOM    408 1HG2 VAL A  26       0.955   2.412   3.320  1.00  0.00           H  
ATOM    409 2HG2 VAL A  26       2.354   3.210   4.078  1.00  0.00           H  
ATOM    410 3HG2 VAL A  26       0.769   3.233   4.887  1.00  0.00           H  
ATOM    411  N   ASN A  27       0.040   7.527   3.062  1.00  0.00           N  
ATOM    412  CA  ASN A  27      -0.203   8.750   2.306  1.00  0.00           C  
ATOM    413  C   ASN A  27       0.451   9.951   2.975  1.00  0.00           C  
ATOM    414  O   ASN A  27       0.963  10.847   2.303  1.00  0.00           O  
ATOM    415  CB  ASN A  27      -1.692   8.982   2.131  1.00  0.00           C  
ATOM    416  CG  ASN A  27      -2.317   8.019   1.160  1.00  0.00           C  
ATOM    417  OD1 ASN A  27      -1.618   7.377   0.366  1.00  0.00           O  
ATOM    418  ND2 ASN A  27      -3.619   7.904   1.207  1.00  0.00           N  
ATOM    419  H   ASN A  27      -0.742   7.044   3.480  1.00  0.00           H  
ATOM    420  HA  ASN A  27       0.222   8.630   1.309  1.00  0.00           H  
ATOM    421 1HB  ASN A  27      -2.192   8.883   3.095  1.00  0.00           H  
ATOM    422 2HB  ASN A  27      -1.863   9.999   1.776  1.00  0.00           H  
ATOM    423 1HD2 ASN A  27      -4.090   7.278   0.584  1.00  0.00           H  
ATOM    424 2HD2 ASN A  27      -4.145   8.443   1.865  1.00  0.00           H  
ATOM    425  N   ILE A  28       0.433   9.964   4.305  1.00  0.00           N  
ATOM    426  CA  ILE A  28       1.080  11.024   5.068  1.00  0.00           C  
ATOM    427  C   ILE A  28       2.585  11.031   4.835  1.00  0.00           C  
ATOM    428  O   ILE A  28       3.183  12.085   4.614  1.00  0.00           O  
ATOM    429  CB  ILE A  28       0.794  10.868   6.573  1.00  0.00           C  
ATOM    430  CG1 ILE A  28      -0.672  11.190   6.874  1.00  0.00           C  
ATOM    431  CG2 ILE A  28       1.716  11.765   7.385  1.00  0.00           C  
ATOM    432  CD1 ILE A  28      -1.113  10.791   8.264  1.00  0.00           C  
ATOM    433  H   ILE A  28      -0.043   9.221   4.798  1.00  0.00           H  
ATOM    434  HA  ILE A  28       0.671  11.983   4.746  1.00  0.00           H  
ATOM    435  HB  ILE A  28       0.956   9.833   6.869  1.00  0.00           H  
ATOM    436 1HG1 ILE A  28      -0.841  12.260   6.756  1.00  0.00           H  
ATOM    437 2HG1 ILE A  28      -1.312  10.679   6.154  1.00  0.00           H  
ATOM    438 1HG2 ILE A  28       1.500  11.643   8.446  1.00  0.00           H  
ATOM    439 2HG2 ILE A  28       2.752  11.490   7.192  1.00  0.00           H  
ATOM    440 3HG2 ILE A  28       1.557  12.805   7.099  1.00  0.00           H  
ATOM    441 1HD1 ILE A  28      -2.162  11.050   8.402  1.00  0.00           H  
ATOM    442 2HD1 ILE A  28      -0.985   9.715   8.391  1.00  0.00           H  
ATOM    443 3HD1 ILE A  28      -0.509  11.318   9.002  1.00  0.00           H  
ATOM    444  N   PHE A  29       3.192   9.852   4.886  1.00  0.00           N  
ATOM    445  CA  PHE A  29       4.616   9.711   4.605  1.00  0.00           C  
ATOM    446  C   PHE A  29       4.957  10.218   3.210  1.00  0.00           C  
ATOM    447  O   PHE A  29       5.844  11.055   3.044  1.00  0.00           O  
ATOM    448  CB  PHE A  29       5.044   8.248   4.739  1.00  0.00           C  
ATOM    449  CG  PHE A  29       6.419   7.968   4.203  1.00  0.00           C  
ATOM    450  CD1 PHE A  29       7.547   8.383   4.894  1.00  0.00           C  
ATOM    451  CD2 PHE A  29       6.588   7.288   3.006  1.00  0.00           C  
ATOM    452  CE1 PHE A  29       8.813   8.126   4.402  1.00  0.00           C  
ATOM    453  CE2 PHE A  29       7.851   7.029   2.512  1.00  0.00           C  
ATOM    454  CZ  PHE A  29       8.965   7.449   3.211  1.00  0.00           C  
ATOM    455  H   PHE A  29       2.654   9.031   5.123  1.00  0.00           H  
ATOM    456  HA  PHE A  29       5.172  10.297   5.337  1.00  0.00           H  
ATOM    457 1HB  PHE A  29       5.023   7.958   5.789  1.00  0.00           H  
ATOM    458 2HB  PHE A  29       4.336   7.612   4.209  1.00  0.00           H  
ATOM    459  HD1 PHE A  29       7.427   8.918   5.837  1.00  0.00           H  
ATOM    460  HD2 PHE A  29       5.708   6.957   2.453  1.00  0.00           H  
ATOM    461  HE1 PHE A  29       9.690   8.459   4.956  1.00  0.00           H  
ATOM    462  HE2 PHE A  29       7.970   6.493   1.570  1.00  0.00           H  
ATOM    463  HZ  PHE A  29       9.962   7.246   2.822  1.00  0.00           H  
ATOM    464  N   LEU A  30       4.246   9.709   2.210  1.00  0.00           N  
ATOM    465  CA  LEU A  30       4.543  10.027   0.819  1.00  0.00           C  
ATOM    466  C   LEU A  30       4.260  11.493   0.519  1.00  0.00           C  
ATOM    467  O   LEU A  30       5.004  12.140  -0.219  1.00  0.00           O  
ATOM    468  CB  LEU A  30       3.715   9.138  -0.118  1.00  0.00           C  
ATOM    469  CG  LEU A  30       4.039   7.639  -0.071  1.00  0.00           C  
ATOM    470  CD1 LEU A  30       3.027   6.874  -0.912  1.00  0.00           C  
ATOM    471  CD2 LEU A  30       5.456   7.410  -0.576  1.00  0.00           C  
ATOM    472  H   LEU A  30       3.479   9.083   2.420  1.00  0.00           H  
ATOM    473  HA  LEU A  30       5.599   9.830   0.637  1.00  0.00           H  
ATOM    474 1HB  LEU A  30       2.662   9.257   0.131  1.00  0.00           H  
ATOM    475 2HB  LEU A  30       3.866   9.478  -1.142  1.00  0.00           H  
ATOM    476  HG  LEU A  30       3.958   7.282   0.956  1.00  0.00           H  
ATOM    477 1HD1 LEU A  30       3.257   5.809  -0.878  1.00  0.00           H  
ATOM    478 2HD1 LEU A  30       2.025   7.040  -0.517  1.00  0.00           H  
ATOM    479 3HD1 LEU A  30       3.074   7.222  -1.943  1.00  0.00           H  
ATOM    480 1HD2 LEU A  30       5.687   6.345  -0.542  1.00  0.00           H  
ATOM    481 2HD2 LEU A  30       5.538   7.766  -1.603  1.00  0.00           H  
ATOM    482 3HD2 LEU A  30       6.160   7.954   0.054  1.00  0.00           H  
ATOM    483  N   ALA A  31       3.178  12.012   1.091  1.00  0.00           N  
ATOM    484  CA  ALA A  31       2.811  13.411   0.906  1.00  0.00           C  
ATOM    485  C   ALA A  31       3.895  14.341   1.437  1.00  0.00           C  
ATOM    486  O   ALA A  31       4.198  15.367   0.828  1.00  0.00           O  
ATOM    487  CB  ALA A  31       1.484  13.704   1.588  1.00  0.00           C  
ATOM    488  H   ALA A  31       2.598  11.423   1.669  1.00  0.00           H  
ATOM    489  HA  ALA A  31       2.683  13.598  -0.161  1.00  0.00           H  
ATOM    490 1HB  ALA A  31       1.222  14.753   1.441  1.00  0.00           H  
ATOM    491 2HB  ALA A  31       0.706  13.073   1.156  1.00  0.00           H  
ATOM    492 3HB  ALA A  31       1.568  13.498   2.654  1.00  0.00           H  
ATOM    493  N   ALA A  32       4.475  13.976   2.574  1.00  0.00           N  
ATOM    494  CA  ALA A  32       5.536  14.771   3.183  1.00  0.00           C  
ATOM    495  C   ALA A  32       6.790  14.771   2.319  1.00  0.00           C  
ATOM    496  O   ALA A  32       7.430  15.805   2.136  1.00  0.00           O  
ATOM    497  CB  ALA A  32       5.854  14.249   4.577  1.00  0.00           C  
ATOM    498  H   ALA A  32       4.175  13.125   3.029  1.00  0.00           H  
ATOM    499  HA  ALA A  32       5.183  15.797   3.286  1.00  0.00           H  
ATOM    500 1HB  ALA A  32       6.647  14.852   5.018  1.00  0.00           H  
ATOM    501 2HB  ALA A  32       4.963  14.310   5.201  1.00  0.00           H  
ATOM    502 3HB  ALA A  32       6.181  13.213   4.512  1.00  0.00           H  
ATOM    503  N   ASP A  33       7.136  13.603   1.787  1.00  0.00           N  
ATOM    504  CA  ASP A  33       8.319  13.464   0.945  1.00  0.00           C  
ATOM    505  C   ASP A  33       8.100  14.099  -0.421  1.00  0.00           C  
ATOM    506  O   ASP A  33       9.032  14.632  -1.026  1.00  0.00           O  
ATOM    507  CB  ASP A  33       8.687  11.988   0.777  1.00  0.00           C  
ATOM    508  CG  ASP A  33       9.380  11.407   2.002  1.00  0.00           C  
ATOM    509  OD1 ASP A  33       9.780  12.167   2.853  1.00  0.00           O  
ATOM    510  OD2 ASP A  33       9.503  10.207   2.077  1.00  0.00           O  
ATOM    511  H   ASP A  33       6.564  12.790   1.970  1.00  0.00           H  
ATOM    512  HA  ASP A  33       9.153  13.968   1.436  1.00  0.00           H  
ATOM    513 1HB  ASP A  33       7.786  11.408   0.578  1.00  0.00           H  
ATOM    514 2HB  ASP A  33       9.347  11.873  -0.083  1.00  0.00           H  
ATOM    515  N   ASN A  34       6.864  14.039  -0.906  1.00  0.00           N  
ATOM    516  CA  ASN A  34       6.534  14.549  -2.230  1.00  0.00           C  
ATOM    517  C   ASN A  34       6.394  16.066  -2.217  1.00  0.00           C  
ATOM    518  O   ASN A  34       6.182  16.689  -3.257  1.00  0.00           O  
ATOM    519  OXT ASN A  34       6.490  16.669  -1.184  1.00  0.00           O  
ATOM    520  CB  ASN A  34       5.265  13.900  -2.751  1.00  0.00           C  
ATOM    521  CG  ASN A  34       5.473  12.466  -3.152  1.00  0.00           C  
ATOM    522  OD1 ASN A  34       6.600  12.045  -3.437  1.00  0.00           O  
ATOM    523  ND2 ASN A  34       4.407  11.707  -3.179  1.00  0.00           N  
ATOM    524  H   ASN A  34       6.134  13.628  -0.341  1.00  0.00           H  
ATOM    525  HA  ASN A  34       7.338  14.279  -2.916  1.00  0.00           H  
ATOM    526 1HB  ASN A  34       4.493  13.943  -1.983  1.00  0.00           H  
ATOM    527 2HB  ASN A  34       4.900  14.457  -3.614  1.00  0.00           H  
ATOM    528 1HD2 ASN A  34       4.484  10.744  -3.438  1.00  0.00           H  
ATOM    529 2HD2 ASN A  34       3.515  12.090  -2.940  1.00  0.00           H  
TER                                                                             
REMARK PDBinfo-LABEL:    3 KEEP
REMARK PDBinfo-LABEL:    4 KEEP
REMARK PDBinfo-LABEL:    6 KEEP
REMARK PDBinfo-LABEL:    7 KEEP
REMARK PDBinfo-LABEL:   10 KEEP
REMARK PDBinfo-LABEL:   11 KEEP
REMARK PDBinfo-LABEL:   14 KEEP
REMARK PDBinfo-LABEL:   19 KEEP
REMARK PDBinfo-LABEL:   22 KEEP
REMARK PDBinfo-LABEL:   23 KEEP
REMARK PDBinfo-LABEL:   26 KEEP
REMARK PDBinfo-LABEL:   27 KEEP
REMARK PDBinfo-LABEL:   29 KEEP
REMARK PDBinfo-LABEL:   30 KEEP
REMARK PDBinfo-LABEL:   33 KEEP
REMARK PDBinfo-LABEL:   34 KEEP
