# Supplementary material for: Design of protein-binding proteins from the target structure alone
Source: Nature. 2022 Mar 24;605(7910):551–60. doi: 10.1038/s41586-022-04654-9 (PMC9117152; doi:10.1038/s41586-022-04654-9)
Supplement: Supplementary file 4 — Supplementary Data 1 Experimental data and analysis. This file contains all the experimental results and the analysis protocols. [file 41586_2022_4654_MOESM4_ESM.gz › supplemental_files/ngs_analysis/il7ra_grafting_experiment/contiguous_grafts/motif_hash_input/motif/IL7_longxing_Grafting2_ems_3hM_1894_0002_0004_0001_0001_trim.pdb]

ATOM      1  N   ARG A   1      33.181  51.085  39.058  1.00  0.00           N  
ATOM      2  CA  ARG A   1      32.451  50.312  38.058  1.00  0.00           C  
ATOM      3  C   ARG A   1      32.033  48.954  38.609  1.00  0.00           C  
ATOM      4  O   ARG A   1      31.097  48.332  38.109  1.00  0.00           O  
ATOM      5  CB  ARG A   1      33.301  50.112  36.812  1.00  0.00           C  
ATOM      6  CG  ARG A   1      34.566  49.296  37.025  1.00  0.00           C  
ATOM      7  CD  ARG A   1      35.381  49.213  35.785  1.00  0.00           C  
ATOM      8  NE  ARG A   1      34.763  48.355  34.787  1.00  0.00           N  
ATOM      9  CZ  ARG A   1      34.939  47.022  34.710  1.00  0.00           C  
ATOM     10  NH1 ARG A   1      35.714  46.409  35.577  1.00  0.00           N  
ATOM     11  NH2 ARG A   1      34.331  46.329  33.763  1.00  0.00           N  
ATOM     12 1H   ARG A   1      33.443  51.969  38.671  1.00  0.00           H  
ATOM     13 2H   ARG A   1      32.599  51.231  39.858  1.00  0.00           H  
ATOM     14 3H   ARG A   1      34.003  50.585  39.332  1.00  0.00           H  
ATOM     15  HA  ARG A   1      31.554  50.867  37.780  1.00  0.00           H  
ATOM     16 1HB  ARG A   1      32.710  49.611  36.047  1.00  0.00           H  
ATOM     17 2HB  ARG A   1      33.596  51.083  36.413  1.00  0.00           H  
ATOM     18 1HG  ARG A   1      35.172  49.762  37.802  1.00  0.00           H  
ATOM     19 2HG  ARG A   1      34.300  48.283  37.329  1.00  0.00           H  
ATOM     20 1HD  ARG A   1      35.493  50.209  35.356  1.00  0.00           H  
ATOM     21 2HD  ARG A   1      36.362  48.808  36.022  1.00  0.00           H  
ATOM     22  HE  ARG A   1      34.158  48.790  34.102  1.00  0.00           H  
ATOM     23 1HH1 ARG A   1      36.180  46.940  36.301  1.00  0.00           H  
ATOM     24 2HH1 ARG A   1      35.847  45.411  35.519  1.00  0.00           H  
ATOM     25 1HH2 ARG A   1      33.734  46.799  33.096  1.00  0.00           H  
ATOM     26 2HH2 ARG A   1      34.462  45.330  33.705  1.00  0.00           H  
ATOM     27  N   LEU A   2      32.736  48.500  39.643  1.00  0.00           N  
ATOM     28  CA  LEU A   2      32.463  47.197  40.237  1.00  0.00           C  
ATOM     29  C   LEU A   2      31.247  47.251  41.151  1.00  0.00           C  
ATOM     30  O   LEU A   2      30.732  46.219  41.580  1.00  0.00           O  
ATOM     31  CB  LEU A   2      33.684  46.710  41.029  1.00  0.00           C  
ATOM     32  CG  LEU A   2      34.980  46.552  40.224  1.00  0.00           C  
ATOM     33  CD1 LEU A   2      36.132  46.245  41.171  1.00  0.00           C  
ATOM     34  CD2 LEU A   2      34.807  45.445  39.195  1.00  0.00           C  
ATOM     35  H   LEU A   2      33.476  49.071  40.025  1.00  0.00           H  
ATOM     36  HA  LEU A   2      32.268  46.482  39.436  1.00  0.00           H  
ATOM     37 1HB  LEU A   2      33.878  47.415  41.835  1.00  0.00           H  
ATOM     38 2HB  LEU A   2      33.448  45.742  41.471  1.00  0.00           H  
ATOM     39  HG  LEU A   2      35.208  47.489  39.714  1.00  0.00           H  
ATOM     40 1HD1 LEU A   2      37.053  46.133  40.599  1.00  0.00           H  
ATOM     41 2HD1 LEU A   2      36.245  47.062  41.883  1.00  0.00           H  
ATOM     42 3HD1 LEU A   2      35.925  45.321  41.708  1.00  0.00           H  
ATOM     43 1HD2 LEU A   2      35.728  45.333  38.622  1.00  0.00           H  
ATOM     44 2HD2 LEU A   2      34.581  44.508  39.704  1.00  0.00           H  
ATOM     45 3HD2 LEU A   2      33.989  45.699  38.521  1.00  0.00           H  
ATOM     46  N   ALA A   3      30.787  48.464  41.446  1.00  0.00           N  
ATOM     47  CA  ALA A   3      29.736  48.666  42.433  1.00  0.00           C  
ATOM     48  C   ALA A   3      28.435  48.003  41.997  1.00  0.00           C  
ATOM     49  O   ALA A   3      27.699  47.456  42.819  1.00  0.00           O  
ATOM     50  CB  ALA A   3      29.524  50.150  42.655  1.00  0.00           C  
ATOM     51  H   ALA A   3      31.178  49.265  40.972  1.00  0.00           H  
ATOM     52  HA  ALA A   3      30.054  48.220  43.377  1.00  0.00           H  
ATOM     53 1HB  ALA A   3      28.766  50.318  43.398  1.00  0.00           H  
ATOM     54 2HB  ALA A   3      30.454  50.603  42.988  1.00  0.00           H  
ATOM     55 3HB  ALA A   3      29.207  50.609  41.722  1.00  0.00           H  
ATOM     56  N   MET A   4      28.158  48.053  40.700  1.00  0.00           N  
ATOM     57  CA  MET A   4      26.926  47.492  40.155  1.00  0.00           C  
ATOM     58  C   MET A   4      26.849  45.992  40.402  1.00  0.00           C  
ATOM     59  O   MET A   4      25.821  45.477  40.843  1.00  0.00           O  
ATOM     60  CB  MET A   4      26.823  47.792  38.661  1.00  0.00           C  
ATOM     61  CG  MET A   4      25.554  47.271  38.000  1.00  0.00           C  
ATOM     62  SD  MET A   4      25.566  47.481  36.209  1.00  0.00           S  
ATOM     63  CE  MET A   4      26.599  46.104  35.715  1.00  0.00           C  
ATOM     64  H   MET A   4      28.818  48.489  40.072  1.00  0.00           H  
ATOM     65  HA  MET A   4      26.080  47.972  40.649  1.00  0.00           H  
ATOM     66 1HB  MET A   4      26.864  48.868  38.502  1.00  0.00           H  
ATOM     67 2HB  MET A   4      27.675  47.350  38.141  1.00  0.00           H  
ATOM     68 1HG  MET A   4      25.436  46.211  38.224  1.00  0.00           H  
ATOM     69 2HG  MET A   4      24.691  47.802  38.403  1.00  0.00           H  
ATOM     70 1HE  MET A   4      26.703  46.097  34.630  1.00  0.00           H  
ATOM     71 2HE  MET A   4      27.584  46.205  36.174  1.00  0.00           H  
ATOM     72 3HE  MET A   4      26.142  45.169  36.041  1.00  0.00           H  
ATOM     73  N   LEU A   5      27.941  45.291  40.114  1.00  0.00           N  
ATOM     74  CA  LEU A   5      27.977  43.841  40.244  1.00  0.00           C  
ATOM     75  C   LEU A   5      27.800  43.413  41.696  1.00  0.00           C  
ATOM     76  O   LEU A   5      27.120  42.428  41.985  1.00  0.00           O  
ATOM     77  CB  LEU A   5      29.304  43.294  39.701  1.00  0.00           C  
ATOM     78  CG  LEU A   5      29.284  42.833  38.239  1.00  0.00           C  
ATOM     79  CD1 LEU A   5      28.938  44.011  37.339  1.00  0.00           C  
ATOM     80  CD2 LEU A   5      30.639  42.245  37.873  1.00  0.00           C  
ATOM     81  H   LEU A   5      28.766  45.778  39.797  1.00  0.00           H  
ATOM     82  HA  LEU A   5      27.164  43.418  39.653  1.00  0.00           H  
ATOM     83 1HB  LEU A   5      30.063  44.069  39.794  1.00  0.00           H  
ATOM     84 2HB  LEU A   5      29.605  42.444  40.313  1.00  0.00           H  
ATOM     85  HG  LEU A   5      28.512  42.074  38.106  1.00  0.00           H  
ATOM     86 1HD1 LEU A   5      28.924  43.683  36.299  1.00  0.00           H  
ATOM     87 2HD1 LEU A   5      27.956  44.400  37.609  1.00  0.00           H  
ATOM     88 3HD1 LEU A   5      29.685  44.794  37.462  1.00  0.00           H  
ATOM     89 1HD2 LEU A   5      30.625  41.916  36.834  1.00  0.00           H  
ATOM     90 2HD2 LEU A   5      31.412  43.002  38.004  1.00  0.00           H  
ATOM     91 3HD2 LEU A   5      30.852  41.393  38.520  1.00  0.00           H  
ATOM     92  N   LEU A   6      28.415  44.160  42.608  1.00  0.00           N  
ATOM     93  CA  LEU A   6      28.310  43.871  44.033  1.00  0.00           C  
ATOM     94  C   LEU A   6      26.856  43.815  44.477  1.00  0.00           C  
ATOM     95  O   LEU A   6      26.450  42.901  45.196  1.00  0.00           O  
ATOM     96  CB  LEU A   6      29.091  44.921  44.830  1.00  0.00           C  
ATOM     97  CG  LEU A   6      29.044  44.839  46.381  1.00  0.00           C  
ATOM     98  CD1 LEU A   6      29.551  43.488  46.889  1.00  0.00           C  
ATOM     99  CD2 LEU A   6      29.933  45.951  46.959  1.00  0.00           C  
ATOM    100  H   LEU A   6      28.970  44.947  42.303  1.00  0.00           H  
ATOM    101  HA  LEU A   6      28.772  42.903  44.225  1.00  0.00           H  
ATOM    102 1HB  LEU A   6      30.109  44.847  44.532  1.00  0.00           H  
ATOM    103 2HB  LEU A   6      28.726  45.911  44.540  1.00  0.00           H  
ATOM    104  HG  LEU A   6      28.020  44.977  46.710  1.00  0.00           H  
ATOM    105 1HD1 LEU A   6      29.502  43.474  47.971  1.00  0.00           H  
ATOM    106 2HD1 LEU A   6      28.935  42.676  46.505  1.00  0.00           H  
ATOM    107 3HD1 LEU A   6      30.576  43.350  46.574  1.00  0.00           H  
ATOM    108 1HD2 LEU A   6      29.899  45.910  48.036  1.00  0.00           H  
ATOM    109 2HD2 LEU A   6      30.961  45.815  46.628  1.00  0.00           H  
ATOM    110 3HD2 LEU A   6      29.574  46.923  46.625  1.00  0.00           H  
ATOM    111  N   LYS A   7      26.068  44.798  44.045  1.00  0.00           N  
ATOM    112  CA  LYS A   7      24.642  44.817  44.330  1.00  0.00           C  
ATOM    113  C   LYS A   7      23.935  43.628  43.695  1.00  0.00           C  
ATOM    114  O   LYS A   7      23.029  43.041  44.291  1.00  0.00           O  
ATOM    115  CB  LYS A   7      24.016  46.124  43.839  1.00  0.00           C  
ATOM    116  CG  LYS A   7      24.394  47.350  44.660  1.00  0.00           C  
ATOM    117  CD  LYS A   7      23.700  48.599  44.139  1.00  0.00           C  
ATOM    118  CE  LYS A   7      24.051  49.819  44.978  1.00  0.00           C  
ATOM    119  NZ  LYS A   7      23.376  51.049  44.482  1.00  0.00           N  
ATOM    120  H   LYS A   7      26.476  45.548  43.504  1.00  0.00           H  
ATOM    121  HA  LYS A   7      24.504  44.772  45.411  1.00  0.00           H  
ATOM    122 1HB  LYS A   7      24.318  46.306  42.807  1.00  0.00           H  
ATOM    123 2HB  LYS A   7      22.930  46.035  43.852  1.00  0.00           H  
ATOM    124 1HG  LYS A   7      24.109  47.193  45.701  1.00  0.00           H  
ATOM    125 2HG  LYS A   7      25.473  47.499  44.616  1.00  0.00           H  
ATOM    126 1HD  LYS A   7      24.002  48.780  43.106  1.00  0.00           H  
ATOM    127 2HD  LYS A   7      22.620  48.452  44.163  1.00  0.00           H  
ATOM    128 1HE  LYS A   7      23.753  49.647  46.011  1.00  0.00           H  
ATOM    129 2HE  LYS A   7      25.129  49.978  44.956  1.00  0.00           H  
ATOM    130 1HZ  LYS A   7      23.634  51.833  45.064  1.00  0.00           H  
ATOM    131 2HZ  LYS A   7      23.660  51.229  43.529  1.00  0.00           H  
ATOM    132 3HZ  LYS A   7      22.375  50.921  44.516  1.00  0.00           H  
ATOM    133  N   ILE A   8      24.352  43.273  42.487  1.00  0.00           N  
ATOM    134  CA  ILE A   8      23.767  42.144  41.773  1.00  0.00           C  
ATOM    135  C   ILE A   8      24.067  40.829  42.482  1.00  0.00           C  
ATOM    136  O   ILE A   8      23.212  39.949  42.566  1.00  0.00           O  
ATOM    137  CB  ILE A   8      24.279  41.986  40.308  1.00  0.00           C  
ATOM    138  CG1 ILE A   8      23.841  43.162  39.427  1.00  0.00           C  
ATOM    139  CG2 ILE A   8      23.680  40.652  39.700  1.00  0.00           C  
ATOM    140  CD1 ILE A   8      24.566  43.219  38.066  1.00  0.00           C  
ATOM    141  H   ILE A   8      25.096  43.799  42.048  1.00  0.00           H  
ATOM    142  HA  ILE A   8      22.685  42.281  41.735  1.00  0.00           H  
ATOM    143  HB  ILE A   8      25.367  41.940  40.292  1.00  0.00           H  
ATOM    144 1HG1 ILE A   8      22.773  43.081  39.237  1.00  0.00           H  
ATOM    145 2HG1 ILE A   8      24.022  44.086  39.959  1.00  0.00           H  
ATOM    146 1HG2 ILE A   8      24.008  40.517  38.688  1.00  0.00           H  
ATOM    147 2HG2 ILE A   8      23.995  39.782  40.270  1.00  0.00           H  
ATOM    148 3HG2 ILE A   8      22.592  40.707  39.710  1.00  0.00           H  
ATOM    149 1HD1 ILE A   8      24.198  44.075  37.502  1.00  0.00           H  
ATOM    150 2HD1 ILE A   8      25.630  43.324  38.222  1.00  0.00           H  
ATOM    151 3HD1 ILE A   8      24.377  42.325  37.499  1.00  0.00           H  
ATOM    152  N   LEU A   9      25.288  40.702  42.989  1.00  0.00           N  
ATOM    153  CA  LEU A   9      25.693  39.510  43.723  1.00  0.00           C  
ATOM    154  C   LEU A   9      24.830  39.308  44.962  1.00  0.00           C  
ATOM    155  O   LEU A   9      24.496  38.179  45.323  1.00  0.00           O  
ATOM    156  CB  LEU A   9      27.168  39.613  44.131  1.00  0.00           C  
ATOM    157  CG  LEU A   9      28.178  39.633  42.976  1.00  0.00           C  
ATOM    158  CD1 LEU A   9      29.579  39.854  43.530  1.00  0.00           C  
ATOM    159  CD2 LEU A   9      28.094  38.324  42.206  1.00  0.00           C  
ATOM    160  H   LEU A   9      25.955  41.452  42.861  1.00  0.00           H  
ATOM    161  HA  LEU A   9      25.575  38.645  43.070  1.00  0.00           H  
ATOM    162 1HB  LEU A   9      27.306  40.526  44.707  1.00  0.00           H  
ATOM    163 2HB  LEU A   9      27.413  38.765  44.770  1.00  0.00           H  
ATOM    164  HG  LEU A   9      27.949  40.463  42.308  1.00  0.00           H  
ATOM    165 1HD1 LEU A   9      30.297  39.868  42.710  1.00  0.00           H  
ATOM    166 2HD1 LEU A   9      29.616  40.806  44.060  1.00  0.00           H  
ATOM    167 3HD1 LEU A   9      29.830  39.046  44.217  1.00  0.00           H  
ATOM    168 1HD2 LEU A   9      28.811  38.339  41.384  1.00  0.00           H  
ATOM    169 2HD2 LEU A   9      28.324  37.493  42.873  1.00  0.00           H  
ATOM    170 3HD2 LEU A   9      27.088  38.201  41.806  1.00  0.00           H  
ATOM    171  N   VAL A  10      24.470  40.409  45.613  1.00  0.00           N  
ATOM    172  CA  VAL A  10      23.552  40.366  46.745  1.00  0.00           C  
ATOM    173  C   VAL A  10      22.168  39.900  46.313  1.00  0.00           C  
ATOM    174  O   VAL A  10      21.541  39.082  46.988  1.00  0.00           O  
ATOM    175  CB  VAL A  10      23.442  41.757  47.398  1.00  0.00           C  
ATOM    176  CG1 VAL A  10      22.331  41.770  48.438  1.00  0.00           C  
ATOM    177  CG2 VAL A  10      24.773  42.141  48.025  1.00  0.00           C  
ATOM    178  H   VAL A  10      24.843  41.299  45.315  1.00  0.00           H  
ATOM    179  HA  VAL A  10      23.944  39.663  47.482  1.00  0.00           H  
ATOM    180  HB  VAL A  10      23.175  42.486  46.633  1.00  0.00           H  
ATOM    181 1HG1 VAL A  10      22.267  42.761  48.889  1.00  0.00           H  
ATOM    182 2HG1 VAL A  10      21.382  41.528  47.960  1.00  0.00           H  
ATOM    183 3HG1 VAL A  10      22.549  41.034  49.212  1.00  0.00           H  
ATOM    184 1HG2 VAL A  10      24.688  43.126  48.484  1.00  0.00           H  
ATOM    185 2HG2 VAL A  10      25.043  41.408  48.785  1.00  0.00           H  
ATOM    186 3HG2 VAL A  10      25.544  42.166  47.255  1.00  0.00           H  
ATOM    187  N   GLU A  11      21.695  40.424  45.189  1.00  0.00           N  
ATOM    188  CA  GLU A  11      20.418  40.006  44.625  1.00  0.00           C  
ATOM    189  C   GLU A  11      20.386  38.501  44.392  1.00  0.00           C  
ATOM    190  O   GLU A  11      19.406  37.833  44.719  1.00  0.00           O  
ATOM    191  CB  GLU A  11      20.149  40.742  43.311  1.00  0.00           C  
ATOM    192  CG  GLU A  11      18.826  40.383  42.650  1.00  0.00           C  
ATOM    193  CD  GLU A  11      18.585  41.142  41.375  1.00  0.00           C  
ATOM    194  OE1 GLU A  11      19.087  42.233  41.251  1.00  0.00           O  
ATOM    195  OE2 GLU A  11      17.897  40.630  40.523  1.00  0.00           O  
ATOM    196  H   GLU A  11      22.236  41.133  44.712  1.00  0.00           H  
ATOM    197  HA  GLU A  11      19.626  40.267  45.327  1.00  0.00           H  
ATOM    198 1HB  GLU A  11      20.153  41.818  43.489  1.00  0.00           H  
ATOM    199 2HB  GLU A  11      20.947  40.525  42.602  1.00  0.00           H  
ATOM    200 1HG  GLU A  11      18.819  39.316  42.430  1.00  0.00           H  
ATOM    201 2HG  GLU A  11      18.015  40.588  43.348  1.00  0.00           H  
ATOM    202  N   GLU A  12      21.464  37.972  43.823  1.00  0.00           N  
ATOM    203  CA  GLU A  12      21.588  36.537  43.601  1.00  0.00           C  
ATOM    204  C   GLU A  12      21.467  35.765  44.908  1.00  0.00           C  
ATOM    205  O   GLU A  12      20.809  34.727  44.972  1.00  0.00           O  
ATOM    206  CB  GLU A  12      22.924  36.212  42.929  1.00  0.00           C  
ATOM    207  CG  GLU A  12      23.128  34.737  42.615  1.00  0.00           C  
ATOM    208  CD  GLU A  12      24.394  34.472  41.849  1.00  0.00           C  
ATOM    209  OE1 GLU A  12      24.717  35.251  40.985  1.00  0.00           O  
ATOM    210  OE2 GLU A  12      25.040  33.489  42.129  1.00  0.00           O  
ATOM    211  H   GLU A  12      22.218  38.581  43.536  1.00  0.00           H  
ATOM    212  HA  GLU A  12      20.786  36.219  42.933  1.00  0.00           H  
ATOM    213 1HB  GLU A  12      23.004  36.768  41.994  1.00  0.00           H  
ATOM    214 2HB  GLU A  12      23.742  36.534  43.572  1.00  0.00           H  
ATOM    215 1HG  GLU A  12      23.159  34.179  43.551  1.00  0.00           H  
ATOM    216 2HG  GLU A  12      22.278  34.377  42.038  1.00  0.00           H  
ATOM    217  N   LEU A  13      22.111  36.278  45.954  1.00  0.00           N  
ATOM    218  CA  LEU A  13      22.064  35.647  47.267  1.00  0.00           C  
ATOM    219  C   LEU A  13      20.648  35.656  47.832  1.00  0.00           C  
ATOM    220  O   LEU A  13      20.154  34.634  48.307  1.00  0.00           O  
ATOM    221  CB  LEU A  13      23.025  36.383  48.202  1.00  0.00           C  
ATOM    222  CG  LEU A  13      23.021  35.975  49.642  1.00  0.00           C  
ATOM    223  CD1 LEU A  13      23.354  34.502  49.803  1.00  0.00           C  
ATOM    224  CD2 LEU A  13      24.041  36.845  50.373  1.00  0.00           C  
ATOM    225  H   LEU A  13      22.645  37.127  45.833  1.00  0.00           H  
ATOM    226  HA  LEU A  13      22.394  34.613  47.166  1.00  0.00           H  
ATOM    227 1HB  LEU A  13      24.039  36.266  47.823  1.00  0.00           H  
ATOM    228 2HB  LEU A  13      22.786  37.438  48.170  1.00  0.00           H  
ATOM    229  HG  LEU A  13      22.045  36.142  50.044  1.00  0.00           H  
ATOM    230 1HD1 LEU A  13      23.352  34.246  50.860  1.00  0.00           H  
ATOM    231 2HD1 LEU A  13      22.623  33.880  49.294  1.00  0.00           H  
ATOM    232 3HD1 LEU A  13      24.295  34.312  49.402  1.00  0.00           H  
ATOM    233 1HD2 LEU A  13      24.047  36.584  51.424  1.00  0.00           H  
ATOM    234 2HD2 LEU A  13      25.024  36.694  49.951  1.00  0.00           H  
ATOM    235 3HD2 LEU A  13      23.768  37.897  50.262  1.00  0.00           H  
ATOM    236  N   GLU A  14      20.002  36.816  47.777  1.00  0.00           N  
ATOM    237  CA  GLU A  14      18.655  36.967  48.314  1.00  0.00           C  
ATOM    238  C   GLU A  14      17.666  36.069  47.586  1.00  0.00           C  
ATOM    239  O   GLU A  14      16.812  35.435  48.207  1.00  0.00           O  
ATOM    240  CB  GLU A  14      18.191  38.422  48.268  1.00  0.00           C  
ATOM    241  CG  GLU A  14      16.807  38.633  48.912  1.00  0.00           C  
ATOM    242  CD  GLU A  14      16.393  40.070  49.023  1.00  0.00           C  
ATOM    243  OE1 GLU A  14      17.173  40.936  48.701  1.00  0.00           O  
ATOM    244  OE2 GLU A  14      15.284  40.318  49.435  1.00  0.00           O  
ATOM    245  H   GLU A  14      20.455  37.612  47.351  1.00  0.00           H  
ATOM    246  HA  GLU A  14      18.669  36.689  49.370  1.00  0.00           H  
ATOM    247 1HB  GLU A  14      18.918  39.054  48.781  1.00  0.00           H  
ATOM    248 2HB  GLU A  14      18.142  38.753  47.227  1.00  0.00           H  
ATOM    249 1HG  GLU A  14      16.066  38.111  48.308  1.00  0.00           H  
ATOM    250 2HG  GLU A  14      16.809  38.178  49.904  1.00  0.00           H  
ATOM    251  N   ASP A  15      17.783  36.016  46.263  1.00  0.00           N  
ATOM    252  CA  ASP A  15      16.910  35.180  45.449  1.00  0.00           C  
ATOM    253  C   ASP A  15      17.169  33.702  45.702  1.00  0.00           C  
ATOM    254  O   ASP A  15      16.241  32.891  45.708  1.00  0.00           O  
ATOM    255  CB  ASP A  15      17.086  35.453  43.944  1.00  0.00           C  
ATOM    256  CG  ASP A  15      16.446  36.780  43.394  1.00  0.00           C  
ATOM    257  OD1 ASP A  15      15.688  37.418  44.081  1.00  0.00           O  
ATOM    258  OD2 ASP A  15      16.715  37.111  42.247  1.00  0.00           O  
ATOM    259  H   ASP A  15      18.498  36.570  45.811  1.00  0.00           H  
ATOM    260  HA  ASP A  15      15.874  35.405  45.709  1.00  0.00           H  
ATOM    261 1HB  ASP A  15      18.159  35.488  43.729  1.00  0.00           H  
ATOM    262 2HB  ASP A  15      16.677  34.614  43.382  1.00  0.00           H  
ATOM    263  N   ALA A  16      18.435  33.353  45.910  1.00  0.00           N  
ATOM    264  CA  ALA A  16      18.815  31.973  46.179  1.00  0.00           C  
ATOM    265  C   ALA A  16      18.182  31.465  47.468  1.00  0.00           C  
ATOM    266  O   ALA A  16      17.770  30.310  47.556  1.00  0.00           O  
ATOM    267  CB  ALA A  16      20.316  31.855  46.271  1.00  0.00           C  
ATOM    268  H   ALA A  16      19.151  34.065  45.881  1.00  0.00           H  
ATOM    269  HA  ALA A  16      18.469  31.350  45.352  1.00  0.00           H  
ATOM    270 1HB  ALA A  16      20.556  30.823  46.444  1.00  0.00           H  
ATOM    271 2HB  ALA A  16      20.772  32.190  45.341  1.00  0.00           H  
ATOM    272 3HB  ALA A  16      20.678  32.468  47.090  1.00  0.00           H  
ATOM    273  N   LEU A  17      18.106  32.341  48.466  1.00  0.00           N  
ATOM    274  CA  LEU A  17      17.510  31.987  49.750  1.00  0.00           C  
ATOM    275  C   LEU A  17      16.003  31.812  49.627  1.00  0.00           C  
ATOM    276  O   LEU A  17      15.428  30.883  50.194  1.00  0.00           O  
ATOM    277  CB  LEU A  17      17.821  33.065  50.795  1.00  0.00           C  
ATOM    278  CG  LEU A  17      17.259  32.812  52.200  1.00  0.00           C  
ATOM    279  CD1 LEU A  17      17.754  31.466  52.710  1.00  0.00           C  
ATOM    280  CD2 LEU A  17      17.686  33.939  53.128  1.00  0.00           C  
ATOM    281  H   LEU A  17      18.470  33.273  48.333  1.00  0.00           H  
ATOM    282  HA  LEU A  17      17.946  31.047  50.086  1.00  0.00           H  
ATOM    283 1HB  LEU A  17      18.902  33.161  50.884  1.00  0.00           H  
ATOM    284 2HB  LEU A  17      17.420  34.016  50.444  1.00  0.00           H  
ATOM    285  HG  LEU A  17      16.171  32.772  52.155  1.00  0.00           H  
ATOM    286 1HD1 LEU A  17      17.355  31.286  53.709  1.00  0.00           H  
ATOM    287 2HD1 LEU A  17      17.418  30.676  52.038  1.00  0.00           H  
ATOM    288 3HD1 LEU A  17      18.843  31.470  52.751  1.00  0.00           H  
ATOM    289 1HD2 LEU A  17      17.285  33.760  54.127  1.00  0.00           H  
ATOM    290 2HD2 LEU A  17      18.774  33.980  53.176  1.00  0.00           H  
ATOM    291 3HD2 LEU A  17      17.304  34.887  52.749  1.00  0.00           H  
ATOM    292  N   LYS A  18      15.366  32.709  48.881  1.00  0.00           N  
ATOM    293  CA  LYS A  18      13.937  32.601  48.605  1.00  0.00           C  
ATOM    294  C   LYS A  18      13.630  31.376  47.754  1.00  0.00           C  
ATOM    295  O   LYS A  18      12.623  30.701  47.961  1.00  0.00           O  
ATOM    296  CB  LYS A  18      13.435  33.881  47.939  1.00  0.00           C  
ATOM    297  CG  LYS A  18      13.409  35.087  48.890  1.00  0.00           C  
ATOM    298  CD  LYS A  18      12.964  36.373  48.198  1.00  0.00           C  
ATOM    299  CE  LYS A  18      12.976  37.556  49.179  1.00  0.00           C  
ATOM    300  NZ  LYS A  18      12.618  38.846  48.516  1.00  0.00           N  
ATOM    301  H   LYS A  18      15.884  33.484  48.494  1.00  0.00           H  
ATOM    302  HA  LYS A  18      13.409  32.508  49.555  1.00  0.00           H  
ATOM    303 1HB  LYS A  18      14.081  34.128  47.096  1.00  0.00           H  
ATOM    304 2HB  LYS A  18      12.430  33.723  47.551  1.00  0.00           H  
ATOM    305 1HG  LYS A  18      12.733  34.874  49.717  1.00  0.00           H  
ATOM    306 2HG  LYS A  18      14.410  35.236  49.299  1.00  0.00           H  
ATOM    307 1HD  LYS A  18      13.651  36.594  47.376  1.00  0.00           H  
ATOM    308 2HD  LYS A  18      11.961  36.250  47.793  1.00  0.00           H  
ATOM    309 1HE  LYS A  18      12.265  37.361  49.977  1.00  0.00           H  
ATOM    310 2HE  LYS A  18      13.972  37.648  49.610  1.00  0.00           H  
ATOM    311 1HZ  LYS A  18      12.644  39.597  49.202  1.00  0.00           H  
ATOM    312 2HZ  LYS A  18      13.289  39.045  47.777  1.00  0.00           H  
ATOM    313 3HZ  LYS A  18      11.693  38.784  48.123  1.00  0.00           H  
ATOM    314  N   LYS A  19      14.506  31.094  46.795  1.00  0.00           N  
ATOM    315  CA  LYS A  19      14.403  29.878  45.996  1.00  0.00           C  
ATOM    316  C   LYS A  19      14.543  28.635  46.865  1.00  0.00           C  
ATOM    317  O   LYS A  19      13.858  27.637  46.650  1.00  0.00           O  
ATOM    318  CB  LYS A  19      15.474  29.874  44.899  1.00  0.00           C  
ATOM    319  CG  LYS A  19      15.474  28.670  43.955  1.00  0.00           C  
ATOM    320  CD  LYS A  19      16.575  28.835  42.883  1.00  0.00           C  
ATOM    321  CE  LYS A  19      16.720  27.599  41.996  1.00  0.00           C  
ATOM    322  NZ  LYS A  19      17.837  27.754  41.004  1.00  0.00           N  
ATOM    323  H   LYS A  19      15.263  31.738  46.616  1.00  0.00           H  
ATOM    324  HA  LYS A  19      13.423  29.862  45.516  1.00  0.00           H  
ATOM    325 1HB  LYS A  19      15.376  30.780  44.300  1.00  0.00           H  
ATOM    326 2HB  LYS A  19      16.450  29.906  45.357  1.00  0.00           H  
ATOM    327 1HG  LYS A  19      15.662  27.759  44.525  1.00  0.00           H  
ATOM    328 2HG  LYS A  19      14.501  28.582  43.474  1.00  0.00           H  
ATOM    329 1HD  LYS A  19      16.342  29.696  42.254  1.00  0.00           H  
ATOM    330 2HD  LYS A  19      17.534  29.019  43.375  1.00  0.00           H  
ATOM    331 1HE  LYS A  19      16.932  26.736  42.624  1.00  0.00           H  
ATOM    332 2HE  LYS A  19      15.790  27.426  41.458  1.00  0.00           H  
ATOM    333 1HZ  LYS A  19      17.913  26.920  40.446  1.00  0.00           H  
ATOM    334 2HZ  LYS A  19      17.658  28.539  40.408  1.00  0.00           H  
ATOM    335 3HZ  LYS A  19      18.741  27.914  41.497  1.00  0.00           H  
ATOM    336  N   GLY A  20      15.438  28.701  47.844  1.00  0.00           N  
ATOM    337  CA  GLY A  20      15.642  27.596  48.774  1.00  0.00           C  
ATOM    338  C   GLY A  20      16.586  26.554  48.190  1.00  0.00           C  
ATOM    339  O   GLY A  20      16.479  25.365  48.493  1.00  0.00           O  
ATOM    340  H   GLY A  20      15.990  29.542  47.951  1.00  0.00           H  
ATOM    341 1HA  GLY A  20      16.048  27.977  49.709  1.00  0.00           H  
ATOM    342 2HA  GLY A  20      14.683  27.133  49.006  1.00  0.00           H  
ATOM    343  N   ASP A  21      17.513  27.005  47.352  1.00  0.00           N  
ATOM    344  CA  ASP A  21      18.461  26.110  46.702  1.00  0.00           C  
ATOM    345  C   ASP A  21      19.887  26.401  47.149  1.00  0.00           C  
ATOM    346  O   ASP A  21      20.491  27.390  46.734  1.00  0.00           O  
ATOM    347  CB  ASP A  21      18.370  26.159  45.183  1.00  0.00           C  
ATOM    348  CG  ASP A  21      19.288  25.095  44.522  1.00  0.00           C  
ATOM    349  OD1 ASP A  21      19.978  24.360  45.261  1.00  0.00           O  
ATOM    350  OD2 ASP A  21      19.296  25.005  43.319  1.00  0.00           O  
ATOM    351  H   ASP A  21      17.562  27.997  47.159  1.00  0.00           H  
ATOM    352  HA  ASP A  21      18.211  25.084  46.973  1.00  0.00           H  
ATOM    353 1HB  ASP A  21      17.339  25.980  44.876  1.00  0.00           H  
ATOM    354 2HB  ASP A  21      18.655  27.152  44.828  1.00  0.00           H  
ATOM    355  N   PRO A  22      20.425  25.532  48.000  1.00  0.00           N  
ATOM    356  CA  PRO A  22      21.760  25.725  48.552  1.00  0.00           C  
ATOM    357  C   PRO A  22      22.798  25.875  47.449  1.00  0.00           C  
ATOM    358  O   PRO A  22      23.846  26.492  47.649  1.00  0.00           O  
ATOM    359  CB  PRO A  22      21.983  24.447  49.368  1.00  0.00           C  
ATOM    360  CG  PRO A  22      20.613  24.041  49.793  1.00  0.00           C  
ATOM    361  CD  PRO A  22      19.743  24.361  48.608  1.00  0.00           C  
ATOM    362  HA  PRO A  22      21.757  26.612  49.204  1.00  0.00           H  
ATOM    363 1HB  PRO A  22      22.480  23.686  48.747  1.00  0.00           H  
ATOM    364 2HB  PRO A  22      22.650  24.654  50.217  1.00  0.00           H  
ATOM    365 1HG  PRO A  22      20.598  22.972  50.054  1.00  0.00           H  
ATOM    366 2HG  PRO A  22      20.317  24.593  50.697  1.00  0.00           H  
ATOM    367 1HD  PRO A  22      19.725  23.501  47.922  1.00  0.00           H  
ATOM    368 2HD  PRO A  22      18.726  24.601  48.953  1.00  0.00           H  
ATOM    369  N   ASP A  23      22.501  25.312  46.284  1.00  0.00           N  
ATOM    370  CA  ASP A  23      23.444  25.305  45.172  1.00  0.00           C  
ATOM    371  C   ASP A  23      23.771  26.721  44.719  1.00  0.00           C  
ATOM    372  O   ASP A  23      24.874  26.995  44.242  1.00  0.00           O  
ATOM    373  CB  ASP A  23      22.883  24.503  43.996  1.00  0.00           C  
ATOM    374  CG  ASP A  23      23.958  24.073  43.005  1.00  0.00           C  
ATOM    375  OD1 ASP A  23      24.818  23.314  43.383  1.00  0.00           O  
ATOM    376  OD2 ASP A  23      23.908  24.509  41.880  1.00  0.00           O  
ATOM    377  H   ASP A  23      21.599  24.876  46.164  1.00  0.00           H  
ATOM    378  HA  ASP A  23      24.368  24.825  45.504  1.00  0.00           H  
ATOM    379 1HB  ASP A  23      22.379  23.612  44.370  1.00  0.00           H  
ATOM    380 2HB  ASP A  23      22.142  25.101  43.468  1.00  0.00           H  
ATOM    381  N   ASP A  24      22.805  27.621  44.866  1.00  0.00           N  
ATOM    382  CA  ASP A  24      23.007  29.027  44.532  1.00  0.00           C  
ATOM    383  C   ASP A  24      23.358  29.841  45.771  1.00  0.00           C  
ATOM    384  O   ASP A  24      24.174  30.762  45.709  1.00  0.00           O  
ATOM    385  CB  ASP A  24      21.761  29.613  43.854  1.00  0.00           C  
ATOM    386  CG  ASP A  24      21.417  28.966  42.444  1.00  0.00           C  
ATOM    387  OD1 ASP A  24      22.229  28.985  41.513  1.00  0.00           O  
ATOM    388  OD2 ASP A  24      20.299  28.496  42.326  1.00  0.00           O  
ATOM    389  H   ASP A  24      21.906  27.325  45.217  1.00  0.00           H  
ATOM    390  HA  ASP A  24      23.832  29.097  43.822  1.00  0.00           H  
ATOM    391 1HB  ASP A  24      20.904  29.463  44.514  1.00  0.00           H  
ATOM    392 2HB  ASP A  24      21.890  30.689  43.733  1.00  0.00           H  
ATOM    393  N   TYR A  25      22.737  29.498  46.893  1.00  0.00           N  
ATOM    394  CA  TYR A  25      22.878  30.278  48.117  1.00  0.00           C  
ATOM    395  C   TYR A  25      24.321  30.281  48.605  1.00  0.00           C  
ATOM    396  O   TYR A  25      24.893  31.334  48.881  1.00  0.00           O  
ATOM    397  CB  TYR A  25      21.951  29.737  49.207  1.00  0.00           C  
ATOM    398  CG  TYR A  25      22.081  30.456  50.531  1.00  0.00           C  
ATOM    399  CD1 TYR A  25      21.376  31.630  50.755  1.00  0.00           C  
ATOM    400  CD2 TYR A  25      22.904  29.943  51.522  1.00  0.00           C  
ATOM    401  CE1 TYR A  25      21.494  32.287  51.964  1.00  0.00           C  
ATOM    402  CE2 TYR A  25      23.023  30.600  52.731  1.00  0.00           C  
ATOM    403  CZ  TYR A  25      22.321  31.767  52.954  1.00  0.00           C  
ATOM    404  OH  TYR A  25      22.439  32.422  54.158  1.00  0.00           O  
ATOM    405  H   TYR A  25      22.152  28.675  46.899  1.00  0.00           H  
ATOM    406  HA  TYR A  25      22.579  31.307  47.907  1.00  0.00           H  
ATOM    407 1HB  TYR A  25      20.915  29.817  48.876  1.00  0.00           H  
ATOM    408 2HB  TYR A  25      22.161  28.681  49.372  1.00  0.00           H  
ATOM    409  HD1 TYR A  25      20.728  32.034  49.976  1.00  0.00           H  
ATOM    410  HD2 TYR A  25      23.459  29.021  51.346  1.00  0.00           H  
ATOM    411  HE1 TYR A  25      20.940  33.209  52.140  1.00  0.00           H  
ATOM    412  HE2 TYR A  25      23.671  30.197  53.510  1.00  0.00           H  
ATOM    413  HH  TYR A  25      21.871  33.196  54.158  1.00  0.00           H  
ATOM    414  N   ARG A  26      24.907  29.092  48.710  1.00  0.00           N  
ATOM    415  CA  ARG A  26      26.272  28.950  49.201  1.00  0.00           C  
ATOM    416  C   ARG A  26      27.242  29.795  48.387  1.00  0.00           C  
ATOM    417  O   ARG A  26      28.171  30.391  48.931  1.00  0.00           O  
ATOM    418  CB  ARG A  26      26.709  27.494  49.155  1.00  0.00           C  
ATOM    419  CG  ARG A  26      28.121  27.233  49.653  1.00  0.00           C  
ATOM    420  CD  ARG A  26      28.554  25.840  49.377  1.00  0.00           C  
ATOM    421  NE  ARG A  26      29.918  25.597  49.817  1.00  0.00           N  
ATOM    422  CZ  ARG A  26      30.256  25.093  51.020  1.00  0.00           C  
ATOM    423  NH1 ARG A  26      29.318  24.784  51.889  1.00  0.00           N  
ATOM    424  NH2 ARG A  26      31.528  24.909  51.326  1.00  0.00           N  
ATOM    425  H   ARG A  26      24.394  28.265  48.440  1.00  0.00           H  
ATOM    426  HA  ARG A  26      26.302  29.287  50.240  1.00  0.00           H  
ATOM    427 1HB  ARG A  26      26.031  26.891  49.757  1.00  0.00           H  
ATOM    428 2HB  ARG A  26      26.648  27.128  48.131  1.00  0.00           H  
ATOM    429 1HG  ARG A  26      28.814  27.912  49.156  1.00  0.00           H  
ATOM    430 2HG  ARG A  26      28.164  27.397  50.731  1.00  0.00           H  
ATOM    431 1HD  ARG A  26      27.898  25.145  49.899  1.00  0.00           H  
ATOM    432 2HD  ARG A  26      28.503  25.650  48.304  1.00  0.00           H  
ATOM    433  HE  ARG A  26      30.667  25.824  49.176  1.00  0.00           H  
ATOM    434 1HH1 ARG A  26      28.346  24.924  51.655  1.00  0.00           H  
ATOM    435 2HH1 ARG A  26      29.570  24.406  52.791  1.00  0.00           H  
ATOM    436 1HH2 ARG A  26      32.248  25.147  50.659  1.00  0.00           H  
ATOM    437 2HH2 ARG A  26      31.780  24.532  52.229  1.00  0.00           H  
ATOM    438  N   LEU A  27      27.371  29.857  47.123  1.00  0.00           N  
ATOM    439  CA  LEU A  27      28.345  30.650  46.416  1.00  0.00           C  
ATOM    440  C   LEU A  27      27.959  32.113  46.464  1.00  0.00           C  
ATOM    441  O   LEU A  27      28.820  32.973  46.645  1.00  0.00           O  
ATOM    442  CB  LEU A  27      28.459  30.183  44.959  1.00  0.00           C  
ATOM    443  CG  LEU A  27      28.916  28.732  44.759  1.00  0.00           C  
ATOM    444  CD1 LEU A  27      28.801  28.362  43.287  1.00  0.00           C  
ATOM    445  CD2 LEU A  27      30.347  28.578  45.252  1.00  0.00           C  
ATOM    446  H   LEU A  27      26.717  29.264  46.606  1.00  0.00           H  
ATOM    447  HA  LEU A  27      29.308  30.535  46.910  1.00  0.00           H  
ATOM    448 1HB  LEU A  27      27.487  30.293  44.482  1.00  0.00           H  
ATOM    449 2HB  LEU A  27      29.170  30.828  44.442  1.00  0.00           H  
ATOM    450  HG  LEU A  27      28.264  28.065  45.323  1.00  0.00           H  
ATOM    451 1HD1 LEU A  27      29.125  27.331  43.145  1.00  0.00           H  
ATOM    452 2HD1 LEU A  27      27.764  28.463  42.966  1.00  0.00           H  
ATOM    453 3HD1 LEU A  27      29.431  29.024  42.695  1.00  0.00           H  
ATOM    454 1HD2 LEU A  27      30.671  27.546  45.111  1.00  0.00           H  
ATOM    455 2HD2 LEU A  27      31.000  29.244  44.688  1.00  0.00           H  
ATOM    456 3HD2 LEU A  27      30.396  28.832  46.311  1.00  0.00           H  
ATOM    457  N   ALA A  28      26.665  32.413  46.376  1.00  0.00           N  
ATOM    458  CA  ALA A  28      26.281  33.809  46.378  1.00  0.00           C  
ATOM    459  C   ALA A  28      26.693  34.448  47.684  1.00  0.00           C  
ATOM    460  O   ALA A  28      27.105  35.607  47.694  1.00  0.00           O  
ATOM    461  CB  ALA A  28      24.816  33.916  46.157  1.00  0.00           C  
ATOM    462  H   ALA A  28      25.962  31.686  46.253  1.00  0.00           H  
ATOM    463  HA  ALA A  28      26.807  34.330  45.586  1.00  0.00           H  
ATOM    464 1HB  ALA A  28      24.551  34.954  46.131  1.00  0.00           H  
ATOM    465 2HB  ALA A  28      24.586  33.446  45.220  1.00  0.00           H  
ATOM    466 3HB  ALA A  28      24.295  33.399  46.961  1.00  0.00           H  
ATOM    467  N   TYR A  29      26.631  33.702  48.792  1.00  0.00           N  
ATOM    468  CA  TYR A  29      27.107  34.262  50.053  1.00  0.00           C  
ATOM    469  C   TYR A  29      28.549  34.708  49.917  1.00  0.00           C  
ATOM    470  O   TYR A  29      28.880  35.867  50.202  1.00  0.00           O  
ATOM    471  CB  TYR A  29      26.968  33.246  51.189  1.00  0.00           C  
ATOM    472  CG  TYR A  29      27.536  33.722  52.507  1.00  0.00           C  
ATOM    473  CD1 TYR A  29      26.720  34.379  53.418  1.00  0.00           C  
ATOM    474  CD2 TYR A  29      28.872  33.503  52.807  1.00  0.00           C  
ATOM    475  CE1 TYR A  29      27.239  34.814  54.622  1.00  0.00           C  
ATOM    476  CE2 TYR A  29      29.391  33.938  54.011  1.00  0.00           C  
ATOM    477  CZ  TYR A  29      28.579  34.591  54.916  1.00  0.00           C  
ATOM    478  OH  TYR A  29      29.096  35.024  56.115  1.00  0.00           O  
ATOM    479  H   TYR A  29      26.223  32.767  48.761  1.00  0.00           H  
ATOM    480  HA  TYR A  29      26.499  35.130  50.307  1.00  0.00           H  
ATOM    481 1HB  TYR A  29      25.913  33.009  51.338  1.00  0.00           H  
ATOM    482 2HB  TYR A  29      27.475  32.322  50.914  1.00  0.00           H  
ATOM    483  HD1 TYR A  29      25.670  34.551  53.183  1.00  0.00           H  
ATOM    484  HD2 TYR A  29      29.513  32.988  52.091  1.00  0.00           H  
ATOM    485  HE1 TYR A  29      26.598  35.329  55.337  1.00  0.00           H  
ATOM    486  HE2 TYR A  29      30.442  33.766  54.245  1.00  0.00           H  
ATOM    487  HH  TYR A  29      30.032  34.814  56.154  1.00  0.00           H  
ATOM    488  N   LYS A  30      29.397  33.829  49.410  1.00  0.00           N  
ATOM    489  CA  LYS A  30      30.796  34.166  49.313  1.00  0.00           C  
ATOM    490  C   LYS A  30      31.017  35.245  48.291  1.00  0.00           C  
ATOM    491  O   LYS A  30      31.828  36.145  48.487  1.00  0.00           O  
ATOM    492  CB  LYS A  30      31.625  32.930  48.959  1.00  0.00           C  
ATOM    493  CG  LYS A  30      31.757  31.917  50.089  1.00  0.00           C  
ATOM    494  CD  LYS A  30      32.572  30.708  49.655  1.00  0.00           C  
ATOM    495  CE  LYS A  30      32.757  29.723  50.801  1.00  0.00           C  
ATOM    496  NZ  LYS A  30      33.482  28.498  50.370  1.00  0.00           N  
ATOM    497  H   LYS A  30      29.065  32.911  49.108  1.00  0.00           H  
ATOM    498  HA  LYS A  30      31.134  34.529  50.284  1.00  0.00           H  
ATOM    499 1HB  LYS A  30      31.176  32.423  48.106  1.00  0.00           H  
ATOM    500 2HB  LYS A  30      32.630  33.235  48.667  1.00  0.00           H  
ATOM    501 1HG  LYS A  30      32.245  32.386  50.944  1.00  0.00           H  
ATOM    502 2HG  LYS A  30      30.766  31.583  50.397  1.00  0.00           H  
ATOM    503 1HD  LYS A  30      32.066  30.203  48.832  1.00  0.00           H  
ATOM    504 2HD  LYS A  30      33.553  31.035  49.310  1.00  0.00           H  
ATOM    505 1HE  LYS A  30      33.316  30.199  51.604  1.00  0.00           H  
ATOM    506 2HE  LYS A  30      31.781  29.432  51.192  1.00  0.00           H  
ATOM    507 1HZ  LYS A  30      33.584  27.872  51.157  1.00  0.00           H  
ATOM    508 2HZ  LYS A  30      32.962  28.036  49.638  1.00  0.00           H  
ATOM    509 3HZ  LYS A  30      34.397  28.752  50.024  1.00  0.00           H  
ATOM    510  N   LYS A  31      30.250  35.213  47.221  1.00  0.00           N  
ATOM    511  CA  LYS A  31      30.454  36.182  46.174  1.00  0.00           C  
ATOM    512  C   LYS A  31      30.416  37.588  46.743  1.00  0.00           C  
ATOM    513  O   LYS A  31      31.299  38.398  46.460  1.00  0.00           O  
ATOM    514  CB  LYS A  31      29.384  35.978  45.102  1.00  0.00           C  
ATOM    515  CG  LYS A  31      29.669  34.786  44.208  1.00  0.00           C  
ATOM    516  CD  LYS A  31      28.648  34.599  43.136  1.00  0.00           C  
ATOM    517  CE  LYS A  31      28.888  33.291  42.445  1.00  0.00           C  
ATOM    518  NZ  LYS A  31      27.925  33.023  41.376  1.00  0.00           N  
ATOM    519  H   LYS A  31      29.558  34.473  47.105  1.00  0.00           H  
ATOM    520  HA  LYS A  31      31.437  36.013  45.743  1.00  0.00           H  
ATOM    521 1HB  LYS A  31      28.420  35.833  45.570  1.00  0.00           H  
ATOM    522 2HB  LYS A  31      29.320  36.865  44.478  1.00  0.00           H  
ATOM    523 1HG  LYS A  31      30.615  34.957  43.723  1.00  0.00           H  
ATOM    524 2HG  LYS A  31      29.761  33.891  44.794  1.00  0.00           H  
ATOM    525 1HD  LYS A  31      27.649  34.598  43.568  1.00  0.00           H  
ATOM    526 2HD  LYS A  31      28.719  35.411  42.411  1.00  0.00           H  
ATOM    527 1HE  LYS A  31      29.884  33.302  42.007  1.00  0.00           H  
ATOM    528 2HE  LYS A  31      28.831  32.488  43.183  1.00  0.00           H  
ATOM    529 1HZ  LYS A  31      28.184  32.113  40.969  1.00  0.00           H  
ATOM    530 2HZ  LYS A  31      26.991  32.980  41.748  1.00  0.00           H  
ATOM    531 3HZ  LYS A  31      27.986  33.740  40.676  1.00  0.00           H  
ATOM    532  N   VAL A  32      29.462  37.875  47.621  1.00  0.00           N  
ATOM    533  CA  VAL A  32      29.318  39.244  48.071  1.00  0.00           C  
ATOM    534  C   VAL A  32      30.519  39.664  48.916  1.00  0.00           C  
ATOM    535  O   VAL A  32      31.101  40.732  48.708  1.00  0.00           O  
ATOM    536  CB  VAL A  32      28.025  39.402  48.894  1.00  0.00           C  
ATOM    537  CG1 VAL A  32      27.930  40.806  49.473  1.00  0.00           C  
ATOM    538  CG2 VAL A  32      26.816  39.095  48.023  1.00  0.00           C  
ATOM    539  H   VAL A  32      28.811  37.149  47.918  1.00  0.00           H  
ATOM    540  HA  VAL A  32      29.240  39.871  47.205  1.00  0.00           H  
ATOM    541  HB  VAL A  32      28.053  38.709  49.735  1.00  0.00           H  
ATOM    542 1HG1 VAL A  32      27.010  40.899  50.051  1.00  0.00           H  
ATOM    543 2HG1 VAL A  32      28.786  40.991  50.121  1.00  0.00           H  
ATOM    544 3HG1 VAL A  32      27.923  41.534  48.662  1.00  0.00           H  
ATOM    545 1HG2 VAL A  32      25.906  39.207  48.611  1.00  0.00           H  
ATOM    546 2HG2 VAL A  32      26.791  39.785  47.179  1.00  0.00           H  
ATOM    547 3HG2 VAL A  32      26.885  38.072  47.653  1.00  0.00           H  
ATOM    548  N   GLU A  33      30.903  38.803  49.861  1.00  0.00           N  
ATOM    549  CA  GLU A  33      32.050  39.046  50.724  1.00  0.00           C  
ATOM    550  C   GLU A  33      33.377  39.140  49.971  1.00  0.00           C  
ATOM    551  O   GLU A  33      34.223  39.996  50.274  1.00  0.00           O  
ATOM    552  CB  GLU A  33      32.142  37.940  51.777  1.00  0.00           C  
ATOM    553  CG  GLU A  33      33.248  38.140  52.804  1.00  0.00           C  
ATOM    554  CD  GLU A  33      33.270  37.067  53.857  1.00  0.00           C  
ATOM    555  OE1 GLU A  33      32.464  36.171  53.782  1.00  0.00           O  
ATOM    556  OE2 GLU A  33      34.094  37.144  54.737  1.00  0.00           O  
ATOM    557  H   GLU A  33      30.366  37.945  49.999  1.00  0.00           H  
ATOM    558  HA  GLU A  33      31.880  39.985  51.252  1.00  0.00           H  
ATOM    559 1HB  GLU A  33      31.196  37.869  52.314  1.00  0.00           H  
ATOM    560 2HB  GLU A  33      32.312  36.982  51.285  1.00  0.00           H  
ATOM    561 1HG  GLU A  33      34.209  38.148  52.290  1.00  0.00           H  
ATOM    562 2HG  GLU A  33      33.115  39.109  53.282  1.00  0.00           H  
ATOM    563  N   GLN A  34      33.575  38.255  48.994  1.00  0.00           N  
ATOM    564  CA  GLN A  34      34.823  38.274  48.247  1.00  0.00           C  
ATOM    565  C   GLN A  34      34.855  39.497  47.357  1.00  0.00           C  
ATOM    566  O   GLN A  34      35.880  40.164  47.235  1.00  0.00           O  
ATOM    567  CB  GLN A  34      34.983  37.003  47.407  1.00  0.00           C  
ATOM    568  CG  GLN A  34      35.199  35.742  48.226  1.00  0.00           C  
ATOM    569  CD  GLN A  34      35.039  34.481  47.397  1.00  0.00           C  
ATOM    570  OE1 GLN A  34      34.366  34.483  46.364  1.00  0.00           O  
ATOM    571  NE2 GLN A  34      35.657  33.395  47.849  1.00  0.00           N  
ATOM    572  H   GLN A  34      32.865  37.564  48.772  1.00  0.00           H  
ATOM    573  HA  GLN A  34      35.650  38.341  48.951  1.00  0.00           H  
ATOM    574 1HB  GLN A  34      34.095  36.858  46.793  1.00  0.00           H  
ATOM    575 2HB  GLN A  34      35.832  37.118  46.733  1.00  0.00           H  
ATOM    576 1HG  GLN A  34      36.210  35.755  48.635  1.00  0.00           H  
ATOM    577 2HG  GLN A  34      34.470  35.715  49.034  1.00  0.00           H  
ATOM    578 1HE2 GLN A  34      35.586  32.533  47.345  1.00  0.00           H  
ATOM    579 2HE2 GLN A  34      36.192  33.438  48.693  1.00  0.00           H  
ATOM    580  N   ALA A  35      33.707  39.837  46.783  1.00  0.00           N  
ATOM    581  CA  ALA A  35      33.598  41.007  45.952  1.00  0.00           C  
ATOM    582  C   ALA A  35      33.906  42.236  46.772  1.00  0.00           C  
ATOM    583  O   ALA A  35      34.701  43.073  46.344  1.00  0.00           O  
ATOM    584  CB  ALA A  35      32.231  41.109  45.303  1.00  0.00           C  
ATOM    585  H   ALA A  35      32.869  39.270  46.893  1.00  0.00           H  
ATOM    586  HA  ALA A  35      34.320  40.922  45.140  1.00  0.00           H  
ATOM    587 1HB  ALA A  35      32.189  41.989  44.666  1.00  0.00           H  
ATOM    588 2HB  ALA A  35      32.051  40.220  44.701  1.00  0.00           H  
ATOM    589 3HB  ALA A  35      31.476  41.179  46.079  1.00  0.00           H  
ATOM    590  N   ILE A  36      33.509  42.638  48.309  1.00  0.00           N  
ATOM    591  CA  ILE A  36      33.704  43.654  49.334  1.00  0.00           C  
ATOM    592  C   ILE A  36      35.176  43.780  49.711  1.00  0.00           C  
ATOM    593  O   ILE A  36      35.698  44.886  49.854  1.00  0.00           O  
ATOM    594  CB  ILE A  36      32.875  43.332  50.591  1.00  0.00           C  
ATOM    595  CG1 ILE A  36      31.384  43.546  50.317  1.00  0.00           C  
ATOM    596  CG2 ILE A  36      33.332  44.187  51.763  1.00  0.00           C  
ATOM    597  CD1 ILE A  36      30.480  42.989  51.393  1.00  0.00           C  
ATOM    598  H   ILE A  36      32.962  41.818  48.526  1.00  0.00           H  
ATOM    599  HA  ILE A  36      33.362  44.613  48.943  1.00  0.00           H  
ATOM    600  HB  ILE A  36      33.001  42.281  50.850  1.00  0.00           H  
ATOM    601 1HG1 ILE A  36      31.182  44.612  50.219  1.00  0.00           H  
ATOM    602 2HG1 ILE A  36      31.117  43.075  49.371  1.00  0.00           H  
ATOM    603 1HG2 ILE A  36      32.736  43.947  52.643  1.00  0.00           H  
ATOM    604 2HG2 ILE A  36      34.383  43.987  51.971  1.00  0.00           H  
ATOM    605 3HG2 ILE A  36      33.206  45.241  51.515  1.00  0.00           H  
ATOM    606 1HD1 ILE A  36      29.440  43.179  51.127  1.00  0.00           H  
ATOM    607 2HD1 ILE A  36      30.641  41.915  51.483  1.00  0.00           H  
ATOM    608 3HD1 ILE A  36      30.705  43.472  52.343  1.00  0.00           H  
ATOM    609  N   LYS A  37      35.840  42.640  49.869  1.00  0.00           N  
ATOM    610  CA  LYS A  37      37.265  42.620  50.174  1.00  0.00           C  
ATOM    611  C   LYS A  37      38.078  43.250  49.052  1.00  0.00           C  
ATOM    612  O   LYS A  37      39.220  43.661  49.254  1.00  0.00           O  
ATOM    613  CB  LYS A  37      37.738  41.187  50.427  1.00  0.00           C  
ATOM    614  CG  LYS A  37      37.257  40.588  51.742  1.00  0.00           C  
ATOM    615  CD  LYS A  37      37.724  39.148  51.896  1.00  0.00           C  
ATOM    616  CE  LYS A  37      37.280  38.562  53.228  1.00  0.00           C  
ATOM    617  NZ  LYS A  37      37.647  37.125  53.354  1.00  0.00           N  
ATOM    618  H   LYS A  37      35.345  41.765  49.777  1.00  0.00           H  
ATOM    619  HA  LYS A  37      37.432  43.191  51.090  1.00  0.00           H  
ATOM    620 1HB  LYS A  37      37.393  40.542  49.619  1.00  0.00           H  
ATOM    621 2HB  LYS A  37      38.828  41.159  50.425  1.00  0.00           H  
ATOM    622 1HG  LYS A  37      37.644  41.178  52.574  1.00  0.00           H  
ATOM    623 2HG  LYS A  37      36.169  40.614  51.777  1.00  0.00           H  
ATOM    624 1HD  LYS A  37      37.312  38.544  51.087  1.00  0.00           H  
ATOM    625 2HD  LYS A  37      38.811  39.110  51.838  1.00  0.00           H  
ATOM    626 1HE  LYS A  37      37.745  39.116  54.042  1.00  0.00           H  
ATOM    627 2HE  LYS A  37      36.198  38.657  53.325  1.00  0.00           H  
ATOM    628 1HZ  LYS A  37      37.336  36.775  54.249  1.00  0.00           H  
ATOM    629 2HZ  LYS A  37      37.206  36.598  52.614  1.00  0.00           H  
ATOM    630 3HZ  LYS A  37      38.650  37.027  53.285  1.00  0.00           H  
ATOM    631  N   ILE A  38      37.481  43.323  47.866  1.00  0.00           N  
ATOM    632  CA  ILE A  38      38.151  43.901  46.707  1.00  0.00           C  
ATOM    633  C   ILE A  38      37.664  45.322  46.442  1.00  0.00           C  
ATOM    634  O   ILE A  38      38.460  46.218  46.163  1.00  0.00           O  
ATOM    635  CB  ILE A  38      37.925  43.036  45.454  1.00  0.00           C  
ATOM    636  CG1 ILE A  38      38.527  41.643  45.652  1.00  0.00           C  
ATOM    637  CG2 ILE A  38      38.523  43.709  44.228  1.00  0.00           C  
ATOM    638  CD1 ILE A  38      38.087  40.635  44.614  1.00  0.00           C  
ATOM    639  H   ILE A  38      36.541  42.970  47.765  1.00  0.00           H  
ATOM    640  HA  ILE A  38      39.223  43.930  46.903  1.00  0.00           H  
ATOM    641  HB  ILE A  38      36.856  42.898  45.296  1.00  0.00           H  
ATOM    642 1HG1 ILE A  38      39.614  41.709  45.624  1.00  0.00           H  
ATOM    643 2HG1 ILE A  38      38.248  41.262  46.634  1.00  0.00           H  
ATOM    644 1HG2 ILE A  38      38.354  43.084  43.352  1.00  0.00           H  
ATOM    645 2HG2 ILE A  38      38.050  44.679  44.079  1.00  0.00           H  
ATOM    646 3HG2 ILE A  38      39.594  43.847  44.375  1.00  0.00           H  
ATOM    647 1HD1 ILE A  38      38.555  39.672  44.820  1.00  0.00           H  
ATOM    648 2HD1 ILE A  38      37.003  40.527  44.648  1.00  0.00           H  
ATOM    649 3HD1 ILE A  38      38.387  40.978  43.624  1.00  0.00           H  
ATOM    650  N   ILE A  39      36.354  45.517  46.529  1.00  0.00           N  
ATOM    651  CA  ILE A  39      35.739  46.778  46.130  1.00  0.00           C  
ATOM    652  C   ILE A  39      35.910  47.840  47.209  1.00  0.00           C  
ATOM    653  O   ILE A  39      36.208  48.997  46.913  1.00  0.00           O  
ATOM    654  CB  ILE A  39      34.248  46.545  45.805  1.00  0.00           C  
ATOM    655  CG1 ILE A  39      34.163  45.655  44.558  1.00  0.00           C  
ATOM    656  CG2 ILE A  39      33.525  47.894  45.553  1.00  0.00           C  
ATOM    657  CD1 ILE A  39      32.800  45.100  44.270  1.00  0.00           C  
ATOM    658  H   ILE A  39      35.765  44.776  46.881  1.00  0.00           H  
ATOM    659  HA  ILE A  39      36.225  47.126  45.217  1.00  0.00           H  
ATOM    660  HB  ILE A  39      33.775  46.012  46.632  1.00  0.00           H  
ATOM    661 1HG1 ILE A  39      34.460  46.230  43.736  1.00  0.00           H  
ATOM    662 2HG1 ILE A  39      34.860  44.846  44.650  1.00  0.00           H  
ATOM    663 1HG2 ILE A  39      32.478  47.732  45.324  1.00  0.00           H  
ATOM    664 2HG2 ILE A  39      33.592  48.510  46.437  1.00  0.00           H  
ATOM    665 3HG2 ILE A  39      34.003  48.409  44.722  1.00  0.00           H  
ATOM    666 1HD1 ILE A  39      32.837  44.489  43.372  1.00  0.00           H  
ATOM    667 2HD1 ILE A  39      32.479  44.485  45.104  1.00  0.00           H  
ATOM    668 3HD1 ILE A  39      32.089  45.905  44.119  1.00  0.00           H  
ATOM    669  N   GLU A  40      35.717  47.440  48.461  1.00  0.00           N  
ATOM    670  CA  GLU A  40      35.720  48.381  49.575  1.00  0.00           C  
ATOM    671  C   GLU A  40      37.106  48.971  49.795  1.00  0.00           C  
ATOM    672  O   GLU A  40      38.116  48.326  49.519  1.00  0.00           O  
ATOM    673  OXT GLU A  40      37.223  50.080  50.240  1.00  0.00           O  
ATOM    674  CB  GLU A  40      35.235  47.702  50.859  1.00  0.00           C  
ATOM    675  CG  GLU A  40      35.039  48.645  52.051  1.00  0.00           C  
ATOM    676  CD  GLU A  40      34.446  47.951  53.266  1.00  0.00           C  
ATOM    677  OE1 GLU A  40      34.169  46.778  53.185  1.00  0.00           O  
ATOM    678  OE2 GLU A  40      34.254  48.599  54.262  1.00  0.00           O  
ATOM    679  H   GLU A  40      35.565  46.459  48.647  1.00  0.00           H  
ATOM    680  HA  GLU A  40      35.026  49.191  49.345  1.00  0.00           H  
ATOM    681 1HB  GLU A  40      34.313  47.166  50.670  1.00  0.00           H  
ATOM    682 2HB  GLU A  40      35.972  46.961  51.164  1.00  0.00           H  
ATOM    683 1HG  GLU A  40      36.005  49.063  52.327  1.00  0.00           H  
ATOM    684 2HG  GLU A  40      34.392  49.468  51.747  1.00  0.00           H  
TER                                                                             
REMARK PDBinfo-LABEL:    1 KEEP
REMARK PDBinfo-LABEL:    2 KEEP
REMARK PDBinfo-LABEL:    4 KEEP
REMARK PDBinfo-LABEL:    5 KEEP
REMARK PDBinfo-LABEL:    8 KEEP
REMARK PDBinfo-LABEL:    9 KEEP
REMARK PDBinfo-LABEL:   11 KEEP
REMARK PDBinfo-LABEL:   12 KEEP
REMARK PDBinfo-LABEL:   15 KEEP
REMARK PDBinfo-LABEL:   16 KEEP
REMARK PDBinfo-LABEL:   19 KEEP
REMARK PDBinfo-LABEL:   21 KEEP
REMARK PDBinfo-LABEL:   23 KEEP
REMARK PDBinfo-LABEL:   24 KEEP
REMARK PDBinfo-LABEL:   26 KEEP
REMARK PDBinfo-LABEL:   27 KEEP
REMARK PDBinfo-LABEL:   28 KEEP
REMARK PDBinfo-LABEL:   30 KEEP
REMARK PDBinfo-LABEL:   31 KEEP
REMARK PDBinfo-LABEL:   34 KEEP
REMARK PDBinfo-LABEL:   35 KEEP
REMARK PDBinfo-LABEL:   38 KEEP
REMARK PDBinfo-LABEL:   39 KEEP
