# Supplementary material for: Design of protein-binding proteins from the target structure alone
Source: Nature. 2022 Mar 24;605(7910):551–60. doi: 10.1038/s41586-022-04654-9 (PMC9117152; doi:10.1038/s41586-022-04654-9)
Supplement: Supplementary file 4 — Supplementary Data 1 Experimental data and analysis. This file contains all the experimental results and the analysis protocols. [file 41586_2022_4654_MOESM4_ESM.gz › supplemental_files/ngs_analysis/il7ra_grafting_experiment/contiguous_grafts/motif_hash_input/motif/IL7_longxing_Grafting2_ems_3hM_2512_0001_0006_0001_0001_trim.pdb]

ATOM      1  N   ASP A   1      34.978  51.205  40.868  1.00  0.00           N  
ATOM      2  CA  ASP A   1      35.025  49.997  40.052  1.00  0.00           C  
ATOM      3  C   ASP A   1      33.646  49.650  39.504  1.00  0.00           C  
ATOM      4  O   ASP A   1      32.809  49.085  40.210  1.00  0.00           O  
ATOM      5  CB  ASP A   1      35.620  48.840  40.873  1.00  0.00           C  
ATOM      6  CG  ASP A   1      35.771  47.510  40.090  1.00  0.00           C  
ATOM      7  OD1 ASP A   1      35.043  47.297  39.127  1.00  0.00           O  
ATOM      8  OD2 ASP A   1      36.628  46.728  40.443  1.00  0.00           O  
ATOM      9 1H   ASP A   1      35.894  51.410  41.214  1.00  0.00           H  
ATOM     10 2H   ASP A   1      34.653  51.971  40.313  1.00  0.00           H  
ATOM     11 3H   ASP A   1      34.355  51.064  41.637  1.00  0.00           H  
ATOM     12  HA  ASP A   1      35.699  50.172  39.214  1.00  0.00           H  
ATOM     13 1HB  ASP A   1      36.602  49.133  41.233  1.00  0.00           H  
ATOM     14 2HB  ASP A   1      34.996  48.670  41.747  1.00  0.00           H  
ATOM     15  N   ARG A   2      33.415  49.990  38.240  1.00  0.00           N  
ATOM     16  CA  ARG A   2      32.081  49.901  37.655  1.00  0.00           C  
ATOM     17  C   ARG A   2      31.561  48.470  37.686  1.00  0.00           C  
ATOM     18  O   ARG A   2      30.386  48.232  37.967  1.00  0.00           O  
ATOM     19  CB  ARG A   2      32.091  50.403  36.219  1.00  0.00           C  
ATOM     20  CG  ARG A   2      32.189  51.912  36.069  1.00  0.00           C  
ATOM     21  CD  ARG A   2      32.203  52.323  34.642  1.00  0.00           C  
ATOM     22  NE  ARG A   2      30.979  51.943  33.956  1.00  0.00           N  
ATOM     23  CZ  ARG A   2      30.902  51.004  32.992  1.00  0.00           C  
ATOM     24  NH1 ARG A   2      31.984  50.361  32.612  1.00  0.00           N  
ATOM     25  NH2 ARG A   2      29.738  50.730  32.428  1.00  0.00           N  
ATOM     26  H   ARG A   2      34.179  50.320  37.671  1.00  0.00           H  
ATOM     27  HA  ARG A   2      31.406  50.532  38.235  1.00  0.00           H  
ATOM     28 1HB  ARG A   2      32.933  49.963  35.686  1.00  0.00           H  
ATOM     29 2HB  ARG A   2      31.180  50.080  35.715  1.00  0.00           H  
ATOM     30 1HG  ARG A   2      31.333  52.383  36.553  1.00  0.00           H  
ATOM     31 2HG  ARG A   2      33.109  52.265  36.537  1.00  0.00           H  
ATOM     32 1HD  ARG A   2      32.309  53.405  34.575  1.00  0.00           H  
ATOM     33 2HD  ARG A   2      33.041  51.845  34.134  1.00  0.00           H  
ATOM     34  HE  ARG A   2      30.125  52.416  34.221  1.00  0.00           H  
ATOM     35 1HH1 ARG A   2      32.873  50.571  33.043  1.00  0.00           H  
ATOM     36 2HH1 ARG A   2      31.926  49.658  31.890  1.00  0.00           H  
ATOM     37 1HH2 ARG A   2      28.906  51.225  32.720  1.00  0.00           H  
ATOM     38 2HH2 ARG A   2      29.680  50.028  31.706  1.00  0.00           H  
ATOM     39  N   MET A   3      32.442  47.518  37.396  1.00  0.00           N  
ATOM     40  CA  MET A   3      32.054  46.115  37.310  1.00  0.00           C  
ATOM     41  C   MET A   3      31.775  45.536  38.690  1.00  0.00           C  
ATOM     42  O   MET A   3      30.794  44.821  38.887  1.00  0.00           O  
ATOM     43  CB  MET A   3      33.142  45.309  36.603  1.00  0.00           C  
ATOM     44  CG  MET A   3      32.846  43.820  36.486  1.00  0.00           C  
ATOM     45  SD  MET A   3      31.275  43.486  35.664  1.00  0.00           S  
ATOM     46  CE  MET A   3      31.666  43.962  33.982  1.00  0.00           C  
ATOM     47  H   MET A   3      33.406  47.773  37.231  1.00  0.00           H  
ATOM     48  HA  MET A   3      31.148  46.044  36.710  1.00  0.00           H  
ATOM     49 1HB  MET A   3      33.289  45.701  35.598  1.00  0.00           H  
ATOM     50 2HB  MET A   3      34.085  45.421  37.140  1.00  0.00           H  
ATOM     51 1HG  MET A   3      33.641  43.335  35.920  1.00  0.00           H  
ATOM     52 2HG  MET A   3      32.815  43.376  37.480  1.00  0.00           H  
ATOM     53 1HE  MET A   3      30.791  43.812  33.349  1.00  0.00           H  
ATOM     54 2HE  MET A   3      31.956  45.013  33.959  1.00  0.00           H  
ATOM     55 3HE  MET A   3      32.489  43.350  33.613  1.00  0.00           H  
ATOM     56  N   ALA A   4      32.644  45.849  39.648  1.00  0.00           N  
ATOM     57  CA  ALA A   4      32.482  45.373  41.015  1.00  0.00           C  
ATOM     58  C   ALA A   4      31.170  45.856  41.615  1.00  0.00           C  
ATOM     59  O   ALA A   4      30.485  45.110  42.315  1.00  0.00           O  
ATOM     60  CB  ALA A   4      33.614  45.836  41.899  1.00  0.00           C  
ATOM     61  H   ALA A   4      33.438  46.432  39.418  1.00  0.00           H  
ATOM     62  HA  ALA A   4      32.483  44.282  41.006  1.00  0.00           H  
ATOM     63 1HB  ALA A   4      33.476  45.447  42.903  1.00  0.00           H  
ATOM     64 2HB  ALA A   4      34.560  45.475  41.495  1.00  0.00           H  
ATOM     65 3HB  ALA A   4      33.620  46.925  41.925  1.00  0.00           H  
ATOM     66  N   LEU A   5      30.821  47.109  41.335  1.00  0.00           N  
ATOM     67  CA  LEU A   5      29.564  47.678  41.809  1.00  0.00           C  
ATOM     68  C   LEU A   5      28.370  46.976  41.177  1.00  0.00           C  
ATOM     69  O   LEU A   5      27.396  46.652  41.860  1.00  0.00           O  
ATOM     70  CB  LEU A   5      29.508  49.178  41.494  1.00  0.00           C  
ATOM     71  CG  LEU A   5      28.235  49.905  41.944  1.00  0.00           C  
ATOM     72  CD1 LEU A   5      28.088  49.787  43.455  1.00  0.00           C  
ATOM     73  CD2 LEU A   5      28.303  51.363  41.513  1.00  0.00           C  
ATOM     74  H   LEU A   5      31.443  47.680  40.781  1.00  0.00           H  
ATOM     75  HA  LEU A   5      29.515  47.551  42.891  1.00  0.00           H  
ATOM     76 1HB  LEU A   5      30.355  49.665  41.975  1.00  0.00           H  
ATOM     77 2HB  LEU A   5      29.603  49.311  40.417  1.00  0.00           H  
ATOM     78  HG  LEU A   5      27.365  49.432  41.487  1.00  0.00           H  
ATOM     79 1HD1 LEU A   5      27.183  50.304  43.774  1.00  0.00           H  
ATOM     80 2HD1 LEU A   5      28.022  48.735  43.733  1.00  0.00           H  
ATOM     81 3HD1 LEU A   5      28.953  50.238  43.940  1.00  0.00           H  
ATOM     82 1HD2 LEU A   5      27.397  51.880  41.832  1.00  0.00           H  
ATOM     83 2HD2 LEU A   5      29.172  51.837  41.971  1.00  0.00           H  
ATOM     84 3HD2 LEU A   5      28.390  51.418  40.428  1.00  0.00           H  
ATOM     85  N   HIS A   6      28.447  46.745  39.872  1.00  0.00           N  
ATOM     86  CA  HIS A   6      27.385  46.054  39.152  1.00  0.00           C  
ATOM     87  C   HIS A   6      27.159  44.656  39.716  1.00  0.00           C  
ATOM     88  O   HIS A   6      26.023  44.256  39.972  1.00  0.00           O  
ATOM     89  CB  HIS A   6      27.716  45.961  37.658  1.00  0.00           C  
ATOM     90  CG  HIS A   6      26.636  45.321  36.842  1.00  0.00           C  
ATOM     91  ND1 HIS A   6      25.446  45.957  36.554  1.00  0.00           N  
ATOM     92  CD2 HIS A   6      26.565  44.104  36.254  1.00  0.00           C  
ATOM     93  CE1 HIS A   6      24.690  45.156  35.821  1.00  0.00           C  
ATOM     94  NE2 HIS A   6      25.346  44.027  35.626  1.00  0.00           N  
ATOM     95  H   HIS A   6      29.262  47.058  39.365  1.00  0.00           H  
ATOM     96  HA  HIS A   6      26.464  46.625  39.259  1.00  0.00           H  
ATOM     97 1HB  HIS A   6      27.895  46.961  37.263  1.00  0.00           H  
ATOM     98 2HB  HIS A   6      28.632  45.386  37.524  1.00  0.00           H  
ATOM     99  HD2 HIS A   6      27.332  43.329  36.274  1.00  0.00           H  
ATOM    100  HE1 HIS A   6      23.695  45.390  35.444  1.00  0.00           H  
ATOM    101  HE2 HIS A   6      25.011  43.232  35.101  1.00  0.00           H  
ATOM    102  N   VAL A   7      28.247  43.916  39.905  1.00  0.00           N  
ATOM    103  CA  VAL A   7      28.164  42.537  40.369  1.00  0.00           C  
ATOM    104  C   VAL A   7      27.544  42.463  41.760  1.00  0.00           C  
ATOM    105  O   VAL A   7      26.726  41.585  42.038  1.00  0.00           O  
ATOM    106  CB  VAL A   7      29.565  41.897  40.398  1.00  0.00           C  
ATOM    107  CG1 VAL A   7      29.528  40.568  41.137  1.00  0.00           C  
ATOM    108  CG2 VAL A   7      30.079  41.712  38.979  1.00  0.00           C  
ATOM    109  H   VAL A   7      29.152  44.319  39.722  1.00  0.00           H  
ATOM    110  HA  VAL A   7      27.536  41.975  39.677  1.00  0.00           H  
ATOM    111  HB  VAL A   7      30.241  42.552  40.948  1.00  0.00           H  
ATOM    112 1HG1 VAL A   7      30.526  40.130  41.148  1.00  0.00           H  
ATOM    113 2HG1 VAL A   7      29.192  40.730  42.161  1.00  0.00           H  
ATOM    114 3HG1 VAL A   7      28.841  39.890  40.631  1.00  0.00           H  
ATOM    115 1HG2 VAL A   7      31.070  41.260  39.007  1.00  0.00           H  
ATOM    116 2HG2 VAL A   7      29.399  41.062  38.427  1.00  0.00           H  
ATOM    117 3HG2 VAL A   7      30.136  42.681  38.483  1.00  0.00           H  
ATOM    118  N   VAL A   8      27.937  43.385  42.628  1.00  0.00           N  
ATOM    119  CA  VAL A   8      27.392  43.448  43.981  1.00  0.00           C  
ATOM    120  C   VAL A   8      25.890  43.699  43.956  1.00  0.00           C  
ATOM    121  O   VAL A   8      25.135  43.063  44.693  1.00  0.00           O  
ATOM    122  CB  VAL A   8      28.083  44.566  44.785  1.00  0.00           C  
ATOM    123  CG1 VAL A   8      27.316  44.851  46.067  1.00  0.00           C  
ATOM    124  CG2 VAL A   8      29.519  44.170  45.092  1.00  0.00           C  
ATOM    125  H   VAL A   8      28.633  44.062  42.346  1.00  0.00           H  
ATOM    126  HA  VAL A   8      27.581  42.494  44.473  1.00  0.00           H  
ATOM    127  HB  VAL A   8      28.076  45.483  44.195  1.00  0.00           H  
ATOM    128 1HG1 VAL A   8      27.818  45.643  46.623  1.00  0.00           H  
ATOM    129 2HG1 VAL A   8      26.302  45.167  45.822  1.00  0.00           H  
ATOM    130 3HG1 VAL A   8      27.278  43.949  46.677  1.00  0.00           H  
ATOM    131 1HG2 VAL A   8      30.002  44.965  45.660  1.00  0.00           H  
ATOM    132 2HG2 VAL A   8      29.526  43.250  45.677  1.00  0.00           H  
ATOM    133 3HG2 VAL A   8      30.060  44.011  44.159  1.00  0.00           H  
ATOM    134  N   LYS A   9      25.463  44.627  43.110  1.00  0.00           N  
ATOM    135  CA  LYS A   9      24.043  44.915  42.941  1.00  0.00           C  
ATOM    136  C   LYS A   9      23.277  43.671  42.510  1.00  0.00           C  
ATOM    137  O   LYS A   9      22.157  43.434  42.961  1.00  0.00           O  
ATOM    138  CB  LYS A   9      23.842  46.036  41.920  1.00  0.00           C  
ATOM    139  CG  LYS A   9      24.204  47.424  42.430  1.00  0.00           C  
ATOM    140  CD  LYS A   9      24.009  48.478  41.350  1.00  0.00           C  
ATOM    141  CE  LYS A   9      24.260  49.878  41.890  1.00  0.00           C  
ATOM    142  NZ  LYS A   9      24.125  50.916  40.832  1.00  0.00           N  
ATOM    143  H   LYS A   9      26.137  45.145  42.566  1.00  0.00           H  
ATOM    144  HA  LYS A   9      23.645  45.259  43.896  1.00  0.00           H  
ATOM    145 1HB  LYS A   9      24.448  45.836  41.035  1.00  0.00           H  
ATOM    146 2HB  LYS A   9      22.799  46.057  41.604  1.00  0.00           H  
ATOM    147 1HG  LYS A   9      23.575  47.673  43.286  1.00  0.00           H  
ATOM    148 2HG  LYS A   9      25.245  47.434  42.751  1.00  0.00           H  
ATOM    149 1HD  LYS A   9      24.697  48.287  40.526  1.00  0.00           H  
ATOM    150 2HD  LYS A   9      22.989  48.424  40.969  1.00  0.00           H  
ATOM    151 1HE  LYS A   9      23.549  50.094  42.686  1.00  0.00           H  
ATOM    152 2HE  LYS A   9      25.266  49.932  42.308  1.00  0.00           H  
ATOM    153 1HZ  LYS A   9      24.299  51.828  41.230  1.00  0.00           H  
ATOM    154 2HZ  LYS A   9      24.794  50.736  40.096  1.00  0.00           H  
ATOM    155 3HZ  LYS A   9      23.190  50.889  40.451  1.00  0.00           H  
ATOM    156  N   VAL A  10      23.886  42.881  41.634  1.00  0.00           N  
ATOM    157  CA  VAL A  10      23.279  41.638  41.173  1.00  0.00           C  
ATOM    158  C   VAL A  10      23.280  40.582  42.272  1.00  0.00           C  
ATOM    159  O   VAL A  10      22.305  39.852  42.445  1.00  0.00           O  
ATOM    160  CB  VAL A  10      24.035  41.098  39.945  1.00  0.00           C  
ATOM    161  CG1 VAL A  10      23.518  39.718  39.566  1.00  0.00           C  
ATOM    162  CG2 VAL A  10      23.891  42.066  38.781  1.00  0.00           C  
ATOM    163  H   VAL A  10      24.792  43.147  41.278  1.00  0.00           H  
ATOM    164  HA  VAL A  10      22.246  41.842  40.885  1.00  0.00           H  
ATOM    165  HB  VAL A  10      25.089  40.987  40.198  1.00  0.00           H  
ATOM    166 1HG1 VAL A  10      24.064  39.351  38.696  1.00  0.00           H  
ATOM    167 2HG1 VAL A  10      23.664  39.033  40.401  1.00  0.00           H  
ATOM    168 3HG1 VAL A  10      22.456  39.780  39.327  1.00  0.00           H  
ATOM    169 1HG2 VAL A  10      24.428  41.678  37.916  1.00  0.00           H  
ATOM    170 2HG2 VAL A  10      22.836  42.181  38.531  1.00  0.00           H  
ATOM    171 3HG2 VAL A  10      24.305  43.035  39.060  1.00  0.00           H  
ATOM    172  N   LEU A  11      24.383  40.507  43.011  1.00  0.00           N  
ATOM    173  CA  LEU A  11      24.495  39.574  44.124  1.00  0.00           C  
ATOM    174  C   LEU A  11      23.410  39.827  45.167  1.00  0.00           C  
ATOM    175  O   LEU A  11      22.907  38.893  45.792  1.00  0.00           O  
ATOM    176  CB  LEU A  11      25.879  39.691  44.777  1.00  0.00           C  
ATOM    177  CG  LEU A  11      27.039  39.064  43.993  1.00  0.00           C  
ATOM    178  CD1 LEU A  11      28.362  39.521  44.591  1.00  0.00           C  
ATOM    179  CD2 LEU A  11      26.916  37.547  44.031  1.00  0.00           C  
ATOM    180  H   LEU A  11      25.162  41.112  42.796  1.00  0.00           H  
ATOM    181  HA  LEU A  11      24.381  38.560  43.741  1.00  0.00           H  
ATOM    182 1HB  LEU A  11      26.107  40.746  44.918  1.00  0.00           H  
ATOM    183 2HB  LEU A  11      25.843  39.213  45.755  1.00  0.00           H  
ATOM    184  HG  LEU A  11      27.005  39.405  42.958  1.00  0.00           H  
ATOM    185 1HD1 LEU A  11      29.186  39.075  44.035  1.00  0.00           H  
ATOM    186 2HD1 LEU A  11      28.431  40.607  44.533  1.00  0.00           H  
ATOM    187 3HD1 LEU A  11      28.417  39.208  45.633  1.00  0.00           H  
ATOM    188 1HD2 LEU A  11      27.740  37.101  43.474  1.00  0.00           H  
ATOM    189 2HD2 LEU A  11      26.951  37.206  45.066  1.00  0.00           H  
ATOM    190 3HD2 LEU A  11      25.969  37.248  43.581  1.00  0.00           H  
ATOM    191  N   GLU A  12      23.056  41.093  45.347  1.00  0.00           N  
ATOM    192  CA  GLU A  12      21.931  41.459  46.200  1.00  0.00           C  
ATOM    193  C   GLU A  12      20.637  40.827  45.705  1.00  0.00           C  
ATOM    194  O   GLU A  12      19.850  40.302  46.492  1.00  0.00           O  
ATOM    195  CB  GLU A  12      21.778  42.980  46.257  1.00  0.00           C  
ATOM    196  CG  GLU A  12      20.676  43.467  47.188  1.00  0.00           C  
ATOM    197  CD  GLU A  12      20.599  44.966  47.269  1.00  0.00           C  
ATOM    198  OE1 GLU A  12      21.395  45.618  46.639  1.00  0.00           O  
ATOM    199  OE2 GLU A  12      19.741  45.460  47.963  1.00  0.00           O  
ATOM    200  H   GLU A  12      23.579  41.823  44.883  1.00  0.00           H  
ATOM    201  HA  GLU A  12      22.130  41.101  47.211  1.00  0.00           H  
ATOM    202 1HB  GLU A  12      22.715  43.429  46.586  1.00  0.00           H  
ATOM    203 2HB  GLU A  12      21.565  43.363  45.258  1.00  0.00           H  
ATOM    204 1HG  GLU A  12      19.720  43.083  46.833  1.00  0.00           H  
ATOM    205 2HG  GLU A  12      20.851  43.062  48.184  1.00  0.00           H  
ATOM    206  N   LEU A  13      20.421  40.882  44.395  1.00  0.00           N  
ATOM    207  CA  LEU A  13      19.256  40.255  43.783  1.00  0.00           C  
ATOM    208  C   LEU A  13      19.306  38.738  43.932  1.00  0.00           C  
ATOM    209  O   LEU A  13      18.303  38.103  44.250  1.00  0.00           O  
ATOM    210  CB  LEU A  13      19.172  40.628  42.298  1.00  0.00           C  
ATOM    211  CG  LEU A  13      18.022  39.983  41.514  1.00  0.00           C  
ATOM    212  CD1 LEU A  13      16.692  40.415  42.115  1.00  0.00           C  
ATOM    213  CD2 LEU A  13      18.117  40.385  40.050  1.00  0.00           C  
ATOM    214  H   LEU A  13      21.081  41.372  43.806  1.00  0.00           H  
ATOM    215  HA  LEU A  13      18.360  40.624  44.283  1.00  0.00           H  
ATOM    216 1HB  LEU A  13      19.063  41.708  42.217  1.00  0.00           H  
ATOM    217 2HB  LEU A  13      20.105  40.340  41.814  1.00  0.00           H  
ATOM    218  HG  LEU A  13      18.088  38.898  41.597  1.00  0.00           H  
ATOM    219 1HD1 LEU A  13      15.874  39.957  41.558  1.00  0.00           H  
ATOM    220 2HD1 LEU A  13      16.643  40.097  43.157  1.00  0.00           H  
ATOM    221 3HD1 LEU A  13      16.604  41.500  42.062  1.00  0.00           H  
ATOM    222 1HD2 LEU A  13      17.300  39.926  39.492  1.00  0.00           H  
ATOM    223 2HD2 LEU A  13      18.049  41.470  39.966  1.00  0.00           H  
ATOM    224 3HD2 LEU A  13      19.070  40.048  39.641  1.00  0.00           H  
ATOM    225  N   GLU A  14      20.484  38.165  43.698  1.00  0.00           N  
ATOM    226  CA  GLU A  14      20.673  36.724  43.825  1.00  0.00           C  
ATOM    227  C   GLU A  14      20.486  36.272  45.268  1.00  0.00           C  
ATOM    228  O   GLU A  14      19.976  35.180  45.525  1.00  0.00           O  
ATOM    229  CB  GLU A  14      22.064  36.321  43.329  1.00  0.00           C  
ATOM    230  CG  GLU A  14      22.239  36.397  41.819  1.00  0.00           C  
ATOM    231  CD  GLU A  14      23.598  35.942  41.365  1.00  0.00           C  
ATOM    232  OE1 GLU A  14      24.572  36.434  41.881  1.00  0.00           O  
ATOM    233  OE2 GLU A  14      23.662  35.100  40.500  1.00  0.00           O  
ATOM    234  H   GLU A  14      21.266  38.742  43.427  1.00  0.00           H  
ATOM    235  HA  GLU A  14      19.931  36.224  43.203  1.00  0.00           H  
ATOM    236 1HB  GLU A  14      22.814  36.967  43.786  1.00  0.00           H  
ATOM    237 2HB  GLU A  14      22.279  35.299  43.640  1.00  0.00           H  
ATOM    238 1HG  GLU A  14      21.482  35.773  41.344  1.00  0.00           H  
ATOM    239 2HG  GLU A  14      22.078  37.424  41.496  1.00  0.00           H  
ATOM    240  N   ALA A  15      20.903  37.112  46.207  1.00  0.00           N  
ATOM    241  CA  ALA A  15      20.705  36.840  47.625  1.00  0.00           C  
ATOM    242  C   ALA A  15      19.224  36.668  47.950  1.00  0.00           C  
ATOM    243  O   ALA A  15      18.840  35.740  48.660  1.00  0.00           O  
ATOM    244  CB  ALA A  15      21.257  37.973  48.480  1.00  0.00           C  
ATOM    245  H   ALA A  15      21.370  37.963  45.931  1.00  0.00           H  
ATOM    246  HA  ALA A  15      21.227  35.916  47.876  1.00  0.00           H  
ATOM    247 1HB  ALA A  15      21.102  37.748  49.523  1.00  0.00           H  
ATOM    248 2HB  ALA A  15      22.312  38.110  48.287  1.00  0.00           H  
ATOM    249 3HB  ALA A  15      20.743  38.883  48.248  1.00  0.00           H  
ATOM    250  N   LYS A  16      18.401  37.569  47.427  1.00  0.00           N  
ATOM    251  CA  LYS A  16      16.964  37.517  47.657  1.00  0.00           C  
ATOM    252  C   LYS A  16      16.362  36.236  47.089  1.00  0.00           C  
ATOM    253  O   LYS A  16      15.567  35.568  47.749  1.00  0.00           O  
ATOM    254  CB  LYS A  16      16.266  38.744  47.059  1.00  0.00           C  
ATOM    255  CG  LYS A  16      14.719  38.763  47.196  1.00  0.00           C  
ATOM    256  CD  LYS A  16      14.247  38.745  48.655  1.00  0.00           C  
ATOM    257  CE  LYS A  16      12.799  39.262  48.808  1.00  0.00           C  
ATOM    258  NZ  LYS A  16      11.815  38.564  47.897  1.00  0.00           N  
ATOM    259  H   LYS A  16      18.782  38.311  46.858  1.00  0.00           H  
ATOM    260  HA  LYS A  16      16.782  37.542  48.730  1.00  0.00           H  
ATOM    261 1HB  LYS A  16      16.658  39.645  47.522  1.00  0.00           H  
ATOM    262 2HB  LYS A  16      16.497  38.803  45.997  1.00  0.00           H  
ATOM    263 1HG  LYS A  16      14.335  39.659  46.713  1.00  0.00           H  
ATOM    264 2HG  LYS A  16      14.305  37.891  46.684  1.00  0.00           H  
ATOM    265 1HD  LYS A  16      14.268  37.715  49.030  1.00  0.00           H  
ATOM    266 2HD  LYS A  16      14.911  39.351  49.268  1.00  0.00           H  
ATOM    267 1HE  LYS A  16      12.492  39.098  49.840  1.00  0.00           H  
ATOM    268 2HE  LYS A  16      12.775  40.331  48.601  1.00  0.00           H  
ATOM    269 1HZ  LYS A  16      10.892  38.929  48.053  1.00  0.00           H  
ATOM    270 2HZ  LYS A  16      12.069  38.712  46.941  1.00  0.00           H  
ATOM    271 3HZ  LYS A  16      11.794  37.541  48.057  1.00  0.00           H  
ATOM    272  N   GLU A  17      16.747  35.899  45.864  1.00  0.00           N  
ATOM    273  CA  GLU A  17      16.241  34.703  45.203  1.00  0.00           C  
ATOM    274  C   GLU A  17      16.674  33.443  45.939  1.00  0.00           C  
ATOM    275  O   GLU A  17      15.868  32.545  46.180  1.00  0.00           O  
ATOM    276  CB  GLU A  17      16.726  34.649  43.752  1.00  0.00           C  
ATOM    277  CG  GLU A  17      16.185  33.473  42.952  1.00  0.00           C  
ATOM    278  CD  GLU A  17      16.686  33.450  41.535  1.00  0.00           C  
ATOM    279  OE1 GLU A  17      17.721  32.874  41.300  1.00  0.00           O  
ATOM    280  OE2 GLU A  17      16.032  34.009  40.686  1.00  0.00           O  
ATOM    281  H   GLU A  17      17.407  36.490  45.376  1.00  0.00           H  
ATOM    282  HA  GLU A  17      15.151  34.746  45.194  1.00  0.00           H  
ATOM    283 1HB  GLU A  17      16.436  35.566  43.238  1.00  0.00           H  
ATOM    284 2HB  GLU A  17      17.814  34.594  43.734  1.00  0.00           H  
ATOM    285 1HG  GLU A  17      16.478  32.546  43.444  1.00  0.00           H  
ATOM    286 2HG  GLU A  17      15.096  33.520  42.947  1.00  0.00           H  
ATOM    287  N   ALA A  18      17.953  33.382  46.296  1.00  0.00           N  
ATOM    288  CA  ALA A  18      18.514  32.198  46.935  1.00  0.00           C  
ATOM    289  C   ALA A  18      17.822  31.906  48.260  1.00  0.00           C  
ATOM    290  O   ALA A  18      17.603  30.747  48.618  1.00  0.00           O  
ATOM    291  CB  ALA A  18      20.000  32.394  47.184  1.00  0.00           C  
ATOM    292  H   ALA A  18      18.553  34.176  46.120  1.00  0.00           H  
ATOM    293  HA  ALA A  18      18.370  31.345  46.269  1.00  0.00           H  
ATOM    294 1HB  ALA A  18      20.418  31.508  47.619  1.00  0.00           H  
ATOM    295 2HB  ALA A  18      20.492  32.603  46.277  1.00  0.00           H  
ATOM    296 3HB  ALA A  18      20.140  33.234  47.857  1.00  0.00           H  
ATOM    297  N   ILE A  19      17.477  32.963  48.988  1.00  0.00           N  
ATOM    298  CA  ILE A  19      16.807  32.824  50.276  1.00  0.00           C  
ATOM    299  C   ILE A  19      15.382  32.313  50.102  1.00  0.00           C  
ATOM    300  O   ILE A  19      14.967  31.367  50.769  1.00  0.00           O  
ATOM    301  CB  ILE A  19      16.818  34.144  51.078  1.00  0.00           C  
ATOM    302  CG1 ILE A  19      18.273  34.480  51.463  1.00  0.00           C  
ATOM    303  CG2 ILE A  19      15.954  33.987  52.364  1.00  0.00           C  
ATOM    304  CD1 ILE A  19      18.496  35.847  51.988  1.00  0.00           C  
ATOM    305  H   ILE A  19      17.683  33.888  48.638  1.00  0.00           H  
ATOM    306  HA  ILE A  19      17.365  32.105  50.878  1.00  0.00           H  
ATOM    307  HB  ILE A  19      16.433  34.958  50.454  1.00  0.00           H  
ATOM    308 1HG1 ILE A  19      18.597  33.771  52.215  1.00  0.00           H  
ATOM    309 2HG1 ILE A  19      18.898  34.363  50.591  1.00  0.00           H  
ATOM    310 1HG2 ILE A  19      15.959  34.905  52.939  1.00  0.00           H  
ATOM    311 2HG2 ILE A  19      14.922  33.756  52.097  1.00  0.00           H  
ATOM    312 3HG2 ILE A  19      16.356  33.177  52.974  1.00  0.00           H  
ATOM    313 1HD1 ILE A  19      19.539  35.967  52.219  1.00  0.00           H  
ATOM    314 2HD1 ILE A  19      18.205  36.569  51.225  1.00  0.00           H  
ATOM    315 3HD1 ILE A  19      17.916  36.000  52.876  1.00  0.00           H  
ATOM    316  N   ASP A  20      14.637  32.945  49.202  1.00  0.00           N  
ATOM    317  CA  ASP A  20      13.236  32.602  48.987  1.00  0.00           C  
ATOM    318  C   ASP A  20      13.090  31.169  48.494  1.00  0.00           C  
ATOM    319  O   ASP A  20      12.137  30.476  48.845  1.00  0.00           O  
ATOM    320  CB  ASP A  20      12.568  33.544  47.976  1.00  0.00           C  
ATOM    321  CG  ASP A  20      12.209  34.956  48.516  1.00  0.00           C  
ATOM    322  OD1 ASP A  20      12.213  35.169  49.701  1.00  0.00           O  
ATOM    323  OD2 ASP A  20      11.889  35.806  47.704  1.00  0.00           O  
ATOM    324  H   ASP A  20      15.052  33.684  48.651  1.00  0.00           H  
ATOM    325  HA  ASP A  20      12.708  32.700  49.936  1.00  0.00           H  
ATOM    326 1HB  ASP A  20      13.243  33.671  47.124  1.00  0.00           H  
ATOM    327 2HB  ASP A  20      11.663  33.073  47.597  1.00  0.00           H  
ATOM    328  N   ASN A  21      14.043  30.730  47.676  1.00  0.00           N  
ATOM    329  CA  ASN A  21      14.001  29.391  47.102  1.00  0.00           C  
ATOM    330  C   ASN A  21      14.720  28.386  47.993  1.00  0.00           C  
ATOM    331  O   ASN A  21      14.803  27.201  47.671  1.00  0.00           O  
ATOM    332  CB  ASN A  21      14.599  29.388  45.707  1.00  0.00           C  
ATOM    333  CG  ASN A  21      13.738  30.110  44.709  1.00  0.00           C  
ATOM    334  OD1 ASN A  21      12.517  30.213  44.883  1.00  0.00           O  
ATOM    335  ND2 ASN A  21      14.347  30.611  43.665  1.00  0.00           N  
ATOM    336  H   ASN A  21      14.814  31.339  47.449  1.00  0.00           H  
ATOM    337  HA  ASN A  21      12.958  29.088  47.007  1.00  0.00           H  
ATOM    338 1HB  ASN A  21      15.581  29.860  45.731  1.00  0.00           H  
ATOM    339 2HB  ASN A  21      14.738  28.359  45.372  1.00  0.00           H  
ATOM    340 1HD2 ASN A  21      13.825  31.102  42.968  1.00  0.00           H  
ATOM    341 2HD2 ASN A  21      15.337  30.504  43.565  1.00  0.00           H  
ATOM    342  N   ASN A  22      15.240  28.867  49.119  1.00  0.00           N  
ATOM    343  CA  ASN A  22      16.000  28.024  50.035  1.00  0.00           C  
ATOM    344  C   ASN A  22      17.087  27.252  49.299  1.00  0.00           C  
ATOM    345  O   ASN A  22      17.254  26.049  49.501  1.00  0.00           O  
ATOM    346  CB  ASN A  22      15.067  27.053  50.751  1.00  0.00           C  
ATOM    347  CG  ASN A  22      15.670  26.446  52.004  1.00  0.00           C  
ATOM    348  OD1 ASN A  22      16.382  27.128  52.755  1.00  0.00           O  
ATOM    349  ND2 ASN A  22      15.391  25.186  52.248  1.00  0.00           N  
ATOM    350  H   ASN A  22      15.107  29.842  49.344  1.00  0.00           H  
ATOM    351  HA  ASN A  22      16.468  28.661  50.783  1.00  0.00           H  
ATOM    352 1HB  ASN A  22      14.150  27.576  51.024  1.00  0.00           H  
ATOM    353 2HB  ASN A  22      14.792  26.246  50.074  1.00  0.00           H  
ATOM    354 1HD2 ASN A  22      15.760  24.737  53.061  1.00  0.00           H  
ATOM    355 2HD2 ASN A  22      14.814  24.675  51.612  1.00  0.00           H  
ATOM    356  N   ASP A  23      17.825  27.949  48.443  1.00  0.00           N  
ATOM    357  CA  ASP A  23      18.844  27.315  47.615  1.00  0.00           C  
ATOM    358  C   ASP A  23      20.199  27.316  48.312  1.00  0.00           C  
ATOM    359  O   ASP A  23      20.904  28.324  48.317  1.00  0.00           O  
ATOM    360  CB  ASP A  23      18.898  28.041  46.265  1.00  0.00           C  
ATOM    361  CG  ASP A  23      19.863  27.453  45.253  1.00  0.00           C  
ATOM    362  OD1 ASP A  23      20.877  26.909  45.657  1.00  0.00           O  
ATOM    363  OD2 ASP A  23      19.600  27.569  44.078  1.00  0.00           O  
ATOM    364  H   ASP A  23      17.677  28.947  48.363  1.00  0.00           H  
ATOM    365  HA  ASP A  23      18.546  26.284  47.430  1.00  0.00           H  
ATOM    366 1HB  ASP A  23      17.896  28.057  45.829  1.00  0.00           H  
ATOM    367 2HB  ASP A  23      19.180  29.068  46.446  1.00  0.00           H  
ATOM    368  N   GLU A  24      20.557  26.180  48.898  1.00  0.00           N  
ATOM    369  CA  GLU A  24      21.724  26.100  49.769  1.00  0.00           C  
ATOM    370  C   GLU A  24      22.993  26.506  49.028  1.00  0.00           C  
ATOM    371  O   GLU A  24      23.839  27.214  49.570  1.00  0.00           O  
ATOM    372  CB  GLU A  24      21.878  24.683  50.327  1.00  0.00           C  
ATOM    373  CG  GLU A  24      23.051  24.506  51.281  1.00  0.00           C  
ATOM    374  CD  GLU A  24      23.130  23.121  51.860  1.00  0.00           C  
ATOM    375  OE1 GLU A  24      22.271  22.325  51.566  1.00  0.00           O  
ATOM    376  OE2 GLU A  24      24.051  22.859  52.597  1.00  0.00           O  
ATOM    377  H   GLU A  24      20.007  25.348  48.737  1.00  0.00           H  
ATOM    378  HA  GLU A  24      21.576  26.781  50.607  1.00  0.00           H  
ATOM    379 1HB  GLU A  24      20.969  24.400  50.858  1.00  0.00           H  
ATOM    380 2HB  GLU A  24      22.007  23.980  49.504  1.00  0.00           H  
ATOM    381 1HG  GLU A  24      23.976  24.717  50.745  1.00  0.00           H  
ATOM    382 2HG  GLU A  24      22.959  25.229  52.090  1.00  0.00           H  
ATOM    383  N   GLU A  25      23.114  26.052  47.785  1.00  0.00           N  
ATOM    384  CA  GLU A  25      24.325  26.275  47.004  1.00  0.00           C  
ATOM    385  C   GLU A  25      24.502  27.753  46.673  1.00  0.00           C  
ATOM    386  O   GLU A  25      25.595  28.302  46.804  1.00  0.00           O  
ATOM    387  CB  GLU A  25      24.286  25.454  45.713  1.00  0.00           C  
ATOM    388  CG  GLU A  25      25.560  25.526  44.883  1.00  0.00           C  
ATOM    389  CD  GLU A  25      25.535  24.610  43.691  1.00  0.00           C  
ATOM    390  OE1 GLU A  25      24.463  24.273  43.248  1.00  0.00           O  
ATOM    391  OE2 GLU A  25      26.588  24.248  43.223  1.00  0.00           O  
ATOM    392  H   GLU A  25      22.350  25.538  47.370  1.00  0.00           H  
ATOM    393  HA  GLU A  25      25.183  25.944  47.590  1.00  0.00           H  
ATOM    394 1HB  GLU A  25      24.102  24.407  45.953  1.00  0.00           H  
ATOM    395 2HB  GLU A  25      23.461  25.797  45.088  1.00  0.00           H  
ATOM    396 1HG  GLU A  25      25.699  26.550  44.537  1.00  0.00           H  
ATOM    397 2HG  GLU A  25      26.408  25.268  45.516  1.00  0.00           H  
ATOM    398  N   GLU A  26      23.418  28.392  46.242  1.00  0.00           N  
ATOM    399  CA  GLU A  26      23.451  29.806  45.898  1.00  0.00           C  
ATOM    400  C   GLU A  26      23.649  30.672  47.136  1.00  0.00           C  
ATOM    401  O   GLU A  26      24.313  31.707  47.082  1.00  0.00           O  
ATOM    402  CB  GLU A  26      22.161  30.209  45.181  1.00  0.00           C  
ATOM    403  CG  GLU A  26      22.038  29.677  43.761  1.00  0.00           C  
ATOM    404  CD  GLU A  26      23.116  30.192  42.848  1.00  0.00           C  
ATOM    405  OE1 GLU A  26      23.486  31.333  42.982  1.00  0.00           O  
ATOM    406  OE2 GLU A  26      23.570  29.442  42.016  1.00  0.00           O  
ATOM    407  H   GLU A  26      22.552  27.880  46.153  1.00  0.00           H  
ATOM    408  HA  GLU A  26      24.284  29.977  45.214  1.00  0.00           H  
ATOM    409 1HB  GLU A  26      21.302  29.849  45.749  1.00  0.00           H  
ATOM    410 2HB  GLU A  26      22.092  31.296  45.139  1.00  0.00           H  
ATOM    411 1HG  GLU A  26      22.088  28.589  43.785  1.00  0.00           H  
ATOM    412 2HG  GLU A  26      21.065  29.960  43.361  1.00  0.00           H  
ATOM    413  N   LEU A  27      23.071  30.241  48.251  1.00  0.00           N  
ATOM    414  CA  LEU A  27      23.202  30.962  49.511  1.00  0.00           C  
ATOM    415  C   LEU A  27      24.655  31.014  49.966  1.00  0.00           C  
ATOM    416  O   LEU A  27      25.161  32.073  50.339  1.00  0.00           O  
ATOM    417  CB  LEU A  27      22.343  30.298  50.594  1.00  0.00           C  
ATOM    418  CG  LEU A  27      20.832  30.538  50.485  1.00  0.00           C  
ATOM    419  CD1 LEU A  27      20.096  29.572  51.404  1.00  0.00           C  
ATOM    420  CD2 LEU A  27      20.520  31.983  50.848  1.00  0.00           C  
ATOM    421  H   LEU A  27      22.525  29.391  48.226  1.00  0.00           H  
ATOM    422  HA  LEU A  27      22.845  31.983  49.364  1.00  0.00           H  
ATOM    423 1HB  LEU A  27      22.510  29.222  50.558  1.00  0.00           H  
ATOM    424 2HB  LEU A  27      22.667  30.663  51.568  1.00  0.00           H  
ATOM    425  HG  LEU A  27      20.504  30.342  49.464  1.00  0.00           H  
ATOM    426 1HD1 LEU A  27      19.022  29.743  51.326  1.00  0.00           H  
ATOM    427 2HD1 LEU A  27      20.321  28.547  51.109  1.00  0.00           H  
ATOM    428 3HD1 LEU A  27      20.415  29.734  52.433  1.00  0.00           H  
ATOM    429 1HD2 LEU A  27      19.446  32.154  50.770  1.00  0.00           H  
ATOM    430 2HD2 LEU A  27      20.846  32.179  51.870  1.00  0.00           H  
ATOM    431 3HD2 LEU A  27      21.045  32.651  50.165  1.00  0.00           H  
ATOM    432  N   LYS A  28      25.322  29.866  49.935  1.00  0.00           N  
ATOM    433  CA  LYS A  28      26.736  29.792  50.274  1.00  0.00           C  
ATOM    434  C   LYS A  28      27.588  30.536  49.253  1.00  0.00           C  
ATOM    435  O   LYS A  28      28.591  31.160  49.603  1.00  0.00           O  
ATOM    436  CB  LYS A  28      27.187  28.334  50.374  1.00  0.00           C  
ATOM    437  CG  LYS A  28      26.632  27.584  51.578  1.00  0.00           C  
ATOM    438  CD  LYS A  28      27.086  26.132  51.582  1.00  0.00           C  
ATOM    439  CE  LYS A  28      26.495  25.370  52.759  1.00  0.00           C  
ATOM    440  NZ  LYS A  28      26.888  23.935  52.747  1.00  0.00           N  
ATOM    441  H   LYS A  28      24.835  29.023  49.670  1.00  0.00           H  
ATOM    442  HA  LYS A  28      26.883  30.251  51.252  1.00  0.00           H  
ATOM    443 1HB  LYS A  28      26.882  27.796  49.475  1.00  0.00           H  
ATOM    444 2HB  LYS A  28      28.275  28.292  50.426  1.00  0.00           H  
ATOM    445 1HG  LYS A  28      26.973  28.066  52.495  1.00  0.00           H  
ATOM    446 2HG  LYS A  28      25.543  27.616  51.555  1.00  0.00           H  
ATOM    447 1HD  LYS A  28      26.774  25.650  50.655  1.00  0.00           H  
ATOM    448 2HD  LYS A  28      28.173  26.091  51.645  1.00  0.00           H  
ATOM    449 1HE  LYS A  28      26.835  25.820  53.691  1.00  0.00           H  
ATOM    450 2HE  LYS A  28      25.407  25.436  52.726  1.00  0.00           H  
ATOM    451 1HZ  LYS A  28      26.476  23.466  53.541  1.00  0.00           H  
ATOM    452 2HZ  LYS A  28      26.560  23.503  51.894  1.00  0.00           H  
ATOM    453 3HZ  LYS A  28      27.894  23.861  52.797  1.00  0.00           H  
ATOM    454  N   LEU A  29      27.467  30.562  47.797  1.00  0.00           N  
ATOM    455  CA  LEU A  29      28.185  31.261  46.761  1.00  0.00           C  
ATOM    456  C   LEU A  29      27.955  32.752  46.886  1.00  0.00           C  
ATOM    457  O   LEU A  29      28.903  33.532  46.791  1.00  0.00           O  
ATOM    458  CB  LEU A  29      27.737  30.773  45.377  1.00  0.00           C  
ATOM    459  CG  LEU A  29      28.176  29.353  44.999  1.00  0.00           C  
ATOM    460  CD1 LEU A  29      27.396  28.889  43.776  1.00  0.00           C  
ATOM    461  CD2 LEU A  29      29.673  29.339  44.729  1.00  0.00           C  
ATOM    462  H   LEU A  29      26.622  30.033  47.571  1.00  0.00           H  
ATOM    463  HA  LEU A  29      29.250  31.067  46.888  1.00  0.00           H  
ATOM    464 1HB  LEU A  29      26.649  30.806  45.333  1.00  0.00           H  
ATOM    465 2HB  LEU A  29      28.132  31.454  44.625  1.00  0.00           H  
ATOM    466  HG  LEU A  29      27.948  28.671  45.818  1.00  0.00           H  
ATOM    467 1HD1 LEU A  29      27.708  27.880  43.507  1.00  0.00           H  
ATOM    468 2HD1 LEU A  29      26.330  28.891  44.002  1.00  0.00           H  
ATOM    469 3HD1 LEU A  29      27.592  29.563  42.942  1.00  0.00           H  
ATOM    470 1HD2 LEU A  29      29.985  28.330  44.461  1.00  0.00           H  
ATOM    471 2HD2 LEU A  29      29.902  30.020  43.910  1.00  0.00           H  
ATOM    472 3HD2 LEU A  29      30.207  29.657  45.626  1.00  0.00           H  
ATOM    473  N   VAL A  30      26.722  33.167  47.168  1.00  0.00           N  
ATOM    474  CA  VAL A  30      26.475  34.591  47.247  1.00  0.00           C  
ATOM    475  C   VAL A  30      27.214  35.172  48.430  1.00  0.00           C  
ATOM    476  O   VAL A  30      27.838  36.226  48.304  1.00  0.00           O  
ATOM    477  CB  VAL A  30      24.967  34.937  47.296  1.00  0.00           C  
ATOM    478  CG1 VAL A  30      24.768  36.414  47.591  1.00  0.00           C  
ATOM    479  CG2 VAL A  30      24.323  34.651  45.931  1.00  0.00           C  
ATOM    480  H   VAL A  30      25.955  32.505  47.274  1.00  0.00           H  
ATOM    481  HA  VAL A  30      26.864  35.074  46.357  1.00  0.00           H  
ATOM    482  HB  VAL A  30      24.485  34.340  48.079  1.00  0.00           H  
ATOM    483 1HG1 VAL A  30      23.713  36.630  47.607  1.00  0.00           H  
ATOM    484 2HG1 VAL A  30      25.199  36.669  48.536  1.00  0.00           H  
ATOM    485 3HG1 VAL A  30      25.238  36.995  46.822  1.00  0.00           H  
ATOM    486 1HG2 VAL A  30      23.261  34.890  45.971  1.00  0.00           H  
ATOM    487 2HG2 VAL A  30      24.805  35.257  45.167  1.00  0.00           H  
ATOM    488 3HG2 VAL A  30      24.447  33.616  45.687  1.00  0.00           H  
ATOM    489  N   GLU A  31      27.193  34.486  49.577  1.00  0.00           N  
ATOM    490  CA  GLU A  31      27.901  35.020  50.737  1.00  0.00           C  
ATOM    491  C   GLU A  31      29.375  35.182  50.418  1.00  0.00           C  
ATOM    492  O   GLU A  31      29.960  36.245  50.663  1.00  0.00           O  
ATOM    493  CB  GLU A  31      27.772  34.103  51.957  1.00  0.00           C  
ATOM    494  CG  GLU A  31      28.435  34.673  53.197  1.00  0.00           C  
ATOM    495  CD  GLU A  31      28.421  33.792  54.396  1.00  0.00           C  
ATOM    496  OE1 GLU A  31      27.810  32.757  54.369  1.00  0.00           O  
ATOM    497  OE2 GLU A  31      29.057  34.163  55.360  1.00  0.00           O  
ATOM    498  H   GLU A  31      26.656  33.622  49.649  1.00  0.00           H  
ATOM    499  HA  GLU A  31      27.492  35.997  50.982  1.00  0.00           H  
ATOM    500 1HB  GLU A  31      26.735  33.900  52.176  1.00  0.00           H  
ATOM    501 2HB  GLU A  31      28.245  33.144  51.737  1.00  0.00           H  
ATOM    502 1HG  GLU A  31      29.466  34.941  52.968  1.00  0.00           H  
ATOM    503 2HG  GLU A  31      27.905  35.567  53.444  1.00  0.00           H  
ATOM    504  N   ARG A  32      29.967  34.170  49.804  1.00  0.00           N  
ATOM    505  CA  ARG A  32      31.379  34.234  49.526  1.00  0.00           C  
ATOM    506  C   ARG A  32      31.672  35.276  48.484  1.00  0.00           C  
ATOM    507  O   ARG A  32      32.639  36.024  48.591  1.00  0.00           O  
ATOM    508  CB  ARG A  32      31.895  32.884  49.050  1.00  0.00           C  
ATOM    509  CG  ARG A  32      31.947  31.805  50.121  1.00  0.00           C  
ATOM    510  CD  ARG A  32      32.474  30.524  49.586  1.00  0.00           C  
ATOM    511  NE  ARG A  32      33.877  30.626  49.218  1.00  0.00           N  
ATOM    512  CZ  ARG A  32      34.903  30.516  50.084  1.00  0.00           C  
ATOM    513  NH1 ARG A  32      34.669  30.302  51.360  1.00  0.00           N  
ATOM    514  NH2 ARG A  32      36.148  30.624  49.650  1.00  0.00           N  
ATOM    515  H   ARG A  32      29.426  33.338  49.546  1.00  0.00           H  
ATOM    516  HA  ARG A  32      31.903  34.501  50.444  1.00  0.00           H  
ATOM    517 1HB  ARG A  32      31.265  32.516  48.242  1.00  0.00           H  
ATOM    518 2HB  ARG A  32      32.904  33.000  48.652  1.00  0.00           H  
ATOM    519 1HG  ARG A  32      32.596  32.131  50.934  1.00  0.00           H  
ATOM    520 2HG  ARG A  32      30.942  31.628  50.507  1.00  0.00           H  
ATOM    521 1HD  ARG A  32      32.374  29.746  50.341  1.00  0.00           H  
ATOM    522 2HD  ARG A  32      31.909  30.241  48.697  1.00  0.00           H  
ATOM    523  HE  ARG A  32      34.097  30.791  48.245  1.00  0.00           H  
ATOM    524 1HH1 ARG A  32      33.718  30.220  51.692  1.00  0.00           H  
ATOM    525 2HH1 ARG A  32      35.437  30.220  52.008  1.00  0.00           H  
ATOM    526 1HH2 ARG A  32      36.328  30.788  48.669  1.00  0.00           H  
ATOM    527 2HH2 ARG A  32      36.916  30.542  50.299  1.00  0.00           H  
ATOM    528  N   LYS A  33      30.806  35.387  47.498  1.00  0.00           N  
ATOM    529  CA  LYS A  33      31.040  36.353  46.455  1.00  0.00           C  
ATOM    530  C   LYS A  33      30.987  37.762  47.018  1.00  0.00           C  
ATOM    531  O   LYS A  33      31.830  38.595  46.689  1.00  0.00           O  
ATOM    532  CB  LYS A  33      30.002  36.147  45.353  1.00  0.00           C  
ATOM    533  CG  LYS A  33      30.274  34.912  44.516  1.00  0.00           C  
ATOM    534  CD  LYS A  33      29.209  34.643  43.503  1.00  0.00           C  
ATOM    535  CE  LYS A  33      29.534  33.381  42.763  1.00  0.00           C  
ATOM    536  NZ  LYS A  33      28.500  32.996  41.805  1.00  0.00           N  
ATOM    537  H   LYS A  33      30.006  34.757  47.442  1.00  0.00           H  
ATOM    538  HA  LYS A  33      32.035  36.184  46.053  1.00  0.00           H  
ATOM    539 1HB  LYS A  33      29.017  36.053  45.792  1.00  0.00           H  
ATOM    540 2HB  LYS A  33      29.993  37.013  44.695  1.00  0.00           H  
ATOM    541 1HG  LYS A  33      31.192  35.075  43.977  1.00  0.00           H  
ATOM    542 2HG  LYS A  33      30.412  34.055  45.143  1.00  0.00           H  
ATOM    543 1HD  LYS A  33      28.245  34.530  43.997  1.00  0.00           H  
ATOM    544 2HD  LYS A  33      29.147  35.473  42.800  1.00  0.00           H  
ATOM    545 1HE  LYS A  33      30.464  33.525  42.216  1.00  0.00           H  
ATOM    546 2HE  LYS A  33      29.668  32.575  43.486  1.00  0.00           H  
ATOM    547 1HZ  LYS A  33      28.826  32.130  41.351  1.00  0.00           H  
ATOM    548 2HZ  LYS A  33      27.627  32.829  42.279  1.00  0.00           H  
ATOM    549 3HZ  LYS A  33      28.386  33.719  41.118  1.00  0.00           H  
ATOM    550  N   LEU A  34      30.069  38.023  47.940  1.00  0.00           N  
ATOM    551  CA  LEU A  34      29.991  39.366  48.485  1.00  0.00           C  
ATOM    552  C   LEU A  34      31.234  39.681  49.315  1.00  0.00           C  
ATOM    553  O   LEU A  34      31.779  40.786  49.246  1.00  0.00           O  
ATOM    554  CB  LEU A  34      28.712  39.531  49.279  1.00  0.00           C  
ATOM    555  CG  LEU A  34      27.399  39.572  48.484  1.00  0.00           C  
ATOM    556  CD1 LEU A  34      26.239  39.428  49.450  1.00  0.00           C  
ATOM    557  CD2 LEU A  34      27.288  40.937  47.747  1.00  0.00           C  
ATOM    558  H   LEU A  34      29.395  37.306  48.207  1.00  0.00           H  
ATOM    559  HA  LEU A  34      29.911  40.052  47.666  1.00  0.00           H  
ATOM    560 1HB  LEU A  34      28.649  38.746  50.025  1.00  0.00           H  
ATOM    561 2HB  LEU A  34      28.784  40.484  49.738  1.00  0.00           H  
ATOM    562  HG  LEU A  34      27.363  38.753  47.775  1.00  0.00           H  
ATOM    563 1HD1 LEU A  34      25.300  39.456  48.898  1.00  0.00           H  
ATOM    564 2HD1 LEU A  34      26.324  38.478  49.974  1.00  0.00           H  
ATOM    565 3HD1 LEU A  34      26.256  40.236  50.166  1.00  0.00           H  
ATOM    566 1HD2 LEU A  34      26.353  40.988  47.209  1.00  0.00           H  
ATOM    567 2HD2 LEU A  34      27.322  41.723  48.481  1.00  0.00           H  
ATOM    568 3HD2 LEU A  34      28.096  41.082  47.050  1.00  0.00           H  
ATOM    569  N   ARG A  35      31.692  38.694  50.088  1.00  0.00           N  
ATOM    570  CA  ARG A  35      32.900  38.823  50.889  1.00  0.00           C  
ATOM    571  C   ARG A  35      34.169  39.013  50.060  1.00  0.00           C  
ATOM    572  O   ARG A  35      35.061  39.794  50.429  1.00  0.00           O  
ATOM    573  CB  ARG A  35      33.097  37.602  51.780  1.00  0.00           C  
ATOM    574  CG  ARG A  35      32.137  37.502  52.931  1.00  0.00           C  
ATOM    575  CD  ARG A  35      32.397  36.339  53.802  1.00  0.00           C  
ATOM    576  NE  ARG A  35      31.383  36.215  54.852  1.00  0.00           N  
ATOM    577  CZ  ARG A  35      31.334  36.908  55.998  1.00  0.00           C  
ATOM    578  NH1 ARG A  35      32.238  37.826  56.308  1.00  0.00           N  
ATOM    579  NH2 ARG A  35      30.344  36.633  56.811  1.00  0.00           N  
ATOM    580  H   ARG A  35      31.169  37.817  50.135  1.00  0.00           H  
ATOM    581  HA  ARG A  35      32.779  39.685  51.545  1.00  0.00           H  
ATOM    582 1HB  ARG A  35      32.980  36.701  51.179  1.00  0.00           H  
ATOM    583 2HB  ARG A  35      34.109  37.603  52.180  1.00  0.00           H  
ATOM    584 1HG  ARG A  35      32.231  38.397  53.528  1.00  0.00           H  
ATOM    585 2HG  ARG A  35      31.130  37.422  52.557  1.00  0.00           H  
ATOM    586 1HD  ARG A  35      32.360  35.432  53.192  1.00  0.00           H  
ATOM    587 2HD  ARG A  35      33.375  36.419  54.266  1.00  0.00           H  
ATOM    588  HE  ARG A  35      30.627  35.517  54.737  1.00  0.00           H  
ATOM    589 1HH1 ARG A  35      32.997  38.027  55.677  1.00  0.00           H  
ATOM    590 2HH1 ARG A  35      32.171  38.327  57.184  1.00  0.00           H  
ATOM    591 1HH2 ARG A  35      29.676  35.899  56.514  1.00  0.00           H  
ATOM    592 2HH2 ARG A  35      30.242  37.111  57.690  1.00  0.00           H  
ATOM    593  N   LEU A  36      34.271  38.291  48.943  1.00  0.00           N  
ATOM    594  CA  LEU A  36      35.419  38.472  48.070  1.00  0.00           C  
ATOM    595  C   LEU A  36      35.315  39.810  47.375  1.00  0.00           C  
ATOM    596  O   LEU A  36      36.296  40.543  47.261  1.00  0.00           O  
ATOM    597  CB  LEU A  36      35.498  37.345  47.032  1.00  0.00           C  
ATOM    598  CG  LEU A  36      35.833  35.953  47.586  1.00  0.00           C  
ATOM    599  CD1 LEU A  36      35.539  34.900  46.526  1.00  0.00           C  
ATOM    600  CD2 LEU A  36      37.295  35.913  48.007  1.00  0.00           C  
ATOM    601  H   LEU A  36      33.554  37.614  48.702  1.00  0.00           H  
ATOM    602  HA  LEU A  36      36.321  38.469  48.677  1.00  0.00           H  
ATOM    603 1HB  LEU A  36      34.539  37.276  46.521  1.00  0.00           H  
ATOM    604 2HB  LEU A  36      36.261  37.601  46.298  1.00  0.00           H  
ATOM    605  HG  LEU A  36      35.201  35.743  48.449  1.00  0.00           H  
ATOM    606 1HD1 LEU A  36      35.777  33.912  46.918  1.00  0.00           H  
ATOM    607 2HD1 LEU A  36      34.483  34.939  46.257  1.00  0.00           H  
ATOM    608 3HD1 LEU A  36      36.146  35.096  45.642  1.00  0.00           H  
ATOM    609 1HD2 LEU A  36      37.533  34.925  48.401  1.00  0.00           H  
ATOM    610 2HD2 LEU A  36      37.927  36.122  47.144  1.00  0.00           H  
ATOM    611 3HD2 LEU A  36      37.472  36.663  48.778  1.00  0.00           H  
ATOM    612  N   ALA A  37      34.103  40.168  46.964  1.00  0.00           N  
ATOM    613  CA  ALA A  37      33.865  41.444  46.345  1.00  0.00           C  
ATOM    614  C   ALA A  37      34.347  42.546  47.257  1.00  0.00           C  
ATOM    615  O   ALA A  37      35.241  43.303  46.880  1.00  0.00           O  
ATOM    616  CB  ALA A  37      32.378  41.655  46.054  1.00  0.00           C  
ATOM    617  H   ALA A  37      33.304  39.544  47.055  1.00  0.00           H  
ATOM    618  HA  ALA A  37      34.435  41.481  45.416  1.00  0.00           H  
ATOM    619 1HB  ALA A  37      32.236  42.626  45.578  1.00  0.00           H  
ATOM    620 2HB  ALA A  37      32.009  40.868  45.405  1.00  0.00           H  
ATOM    621 3HB  ALA A  37      31.825  41.632  46.975  1.00  0.00           H  
ATOM    622  N   ILE A  38      34.310  42.725  49.108  1.00  0.00           N  
ATOM    623  CA  ILE A  38      34.760  43.565  50.211  1.00  0.00           C  
ATOM    624  C   ILE A  38      36.277  43.516  50.354  1.00  0.00           C  
ATOM    625  O   ILE A  38      36.930  44.552  50.474  1.00  0.00           O  
ATOM    626  CB  ILE A  38      34.105  43.131  51.535  1.00  0.00           C  
ATOM    627  CG1 ILE A  38      32.595  43.380  51.489  1.00  0.00           C  
ATOM    628  CG2 ILE A  38      34.734  43.868  52.706  1.00  0.00           C  
ATOM    629  CD1 ILE A  38      31.833  42.720  52.616  1.00  0.00           C  
ATOM    630  H   ILE A  38      33.839  41.854  49.311  1.00  0.00           H  
ATOM    631  HA  ILE A  38      34.462  44.594  50.010  1.00  0.00           H  
ATOM    632  HB  ILE A  38      34.243  42.060  51.675  1.00  0.00           H  
ATOM    633 1HG1 ILE A  38      32.401  44.452  51.528  1.00  0.00           H  
ATOM    634 2HG1 ILE A  38      32.193  43.010  50.546  1.00  0.00           H  
ATOM    635 1HG2 ILE A  38      34.258  43.550  53.634  1.00  0.00           H  
ATOM    636 2HG2 ILE A  38      35.798  43.642  52.749  1.00  0.00           H  
ATOM    637 3HG2 ILE A  38      34.596  44.941  52.578  1.00  0.00           H  
ATOM    638 1HD1 ILE A  38      30.771  42.941  52.516  1.00  0.00           H  
ATOM    639 2HD1 ILE A  38      31.984  41.640  52.575  1.00  0.00           H  
ATOM    640 3HD1 ILE A  38      32.193  43.100  53.570  1.00  0.00           H  
ATOM    641  N   LYS A  39      36.830  42.307  50.340  1.00  0.00           N  
ATOM    642  CA  LYS A  39      38.266  42.121  50.501  1.00  0.00           C  
ATOM    643  C   LYS A  39      39.039  42.765  49.356  1.00  0.00           C  
ATOM    644  O   LYS A  39      40.060  43.417  49.570  1.00  0.00           O  
ATOM    645  CB  LYS A  39      38.615  40.633  50.597  1.00  0.00           C  
ATOM    646  CG  LYS A  39      38.175  39.967  51.904  1.00  0.00           C  
ATOM    647  CD  LYS A  39      38.513  38.474  51.928  1.00  0.00           C  
ATOM    648  CE  LYS A  39      38.075  37.828  53.245  1.00  0.00           C  
ATOM    649  NZ  LYS A  39      38.383  36.366  53.291  1.00  0.00           N  
ATOM    650  H   LYS A  39      36.240  41.497  50.215  1.00  0.00           H  
ATOM    651  HA  LYS A  39      38.575  42.591  51.437  1.00  0.00           H  
ATOM    652 1HB  LYS A  39      38.125  40.102  49.775  1.00  0.00           H  
ATOM    653 2HB  LYS A  39      39.688  40.499  50.483  1.00  0.00           H  
ATOM    654 1HG  LYS A  39      38.671  40.461  52.740  1.00  0.00           H  
ATOM    655 2HG  LYS A  39      37.101  40.092  52.025  1.00  0.00           H  
ATOM    656 1HD  LYS A  39      37.997  37.978  51.103  1.00  0.00           H  
ATOM    657 2HD  LYS A  39      39.587  38.336  51.801  1.00  0.00           H  
ATOM    658 1HE  LYS A  39      38.588  38.322  54.068  1.00  0.00           H  
ATOM    659 2HE  LYS A  39      36.998  37.966  53.365  1.00  0.00           H  
ATOM    660 1HZ  LYS A  39      38.079  35.986  54.179  1.00  0.00           H  
ATOM    661 2HZ  LYS A  39      37.902  35.888  52.543  1.00  0.00           H  
ATOM    662 3HZ  LYS A  39      39.377  36.225  53.193  1.00  0.00           H  
ATOM    663  N   ILE A  40      38.542  42.576  48.138  1.00  0.00           N  
ATOM    664  CA  ILE A  40      39.195  43.121  46.951  1.00  0.00           C  
ATOM    665  C   ILE A  40      39.136  44.645  46.943  1.00  0.00           C  
ATOM    666  O   ILE A  40      40.132  45.312  46.656  1.00  0.00           O  
ATOM    667  CB  ILE A  40      38.547  42.575  45.666  1.00  0.00           C  
ATOM    668  CG1 ILE A  40      38.830  41.077  45.521  1.00  0.00           C  
ATOM    669  CG2 ILE A  40      39.052  43.336  44.450  1.00  0.00           C  
ATOM    670  CD1 ILE A  40      37.979  40.393  44.476  1.00  0.00           C  
ATOM    671  H   ILE A  40      37.692  42.044  48.029  1.00  0.00           H  
ATOM    672  HA  ILE A  40      40.241  42.812  46.959  1.00  0.00           H  
ATOM    673  HB  ILE A  40      37.465  42.686  45.729  1.00  0.00           H  
ATOM    674 1HG1 ILE A  40      39.877  40.929  45.259  1.00  0.00           H  
ATOM    675 2HG1 ILE A  40      38.660  40.580  46.476  1.00  0.00           H  
ATOM    676 1HG2 ILE A  40      38.585  42.936  43.551  1.00  0.00           H  
ATOM    677 2HG2 ILE A  40      38.801  44.391  44.552  1.00  0.00           H  
ATOM    678 3HG2 ILE A  40      40.135  43.226  44.376  1.00  0.00           H  
ATOM    679 1HD1 ILE A  40      38.237  39.335  44.431  1.00  0.00           H  
ATOM    680 2HD1 ILE A  40      36.926  40.499  44.738  1.00  0.00           H  
ATOM    681 3HD1 ILE A  40      38.159  40.851  43.504  1.00  0.00           H  
ATOM    682  N   LEU A  41      37.966  45.189  47.255  1.00  0.00           N  
ATOM    683  CA  LEU A  41      37.747  46.628  47.180  1.00  0.00           C  
ATOM    684  C   LEU A  41      38.354  47.342  48.380  1.00  0.00           C  
ATOM    685  O   LEU A  41      38.833  48.469  48.264  1.00  0.00           O  
ATOM    686  CB  LEU A  41      36.245  46.855  47.083  1.00  0.00           C  
ATOM    687  CG  LEU A  41      35.560  46.303  45.801  1.00  0.00           C  
ATOM    688  CD1 LEU A  41      34.039  46.315  46.011  1.00  0.00           C  
ATOM    689  CD2 LEU A  41      35.953  47.183  44.591  1.00  0.00           C  
ATOM    690  H   LEU A  41      37.209  44.591  47.554  1.00  0.00           H  
ATOM    691  HA  LEU A  41      38.220  47.003  46.272  1.00  0.00           H  
ATOM    692 1HB  LEU A  41      35.759  46.416  47.952  1.00  0.00           H  
ATOM    693 2HB  LEU A  41      36.082  47.916  47.077  1.00  0.00           H  
ATOM    694  HG  LEU A  41      35.872  45.280  45.614  1.00  0.00           H  
ATOM    695 1HD1 LEU A  41      33.538  45.934  45.126  1.00  0.00           H  
ATOM    696 2HD1 LEU A  41      33.781  45.688  46.866  1.00  0.00           H  
ATOM    697 3HD1 LEU A  41      33.713  47.304  46.201  1.00  0.00           H  
ATOM    698 1HD2 LEU A  41      35.467  46.811  43.700  1.00  0.00           H  
ATOM    699 2HD2 LEU A  41      35.656  48.199  44.770  1.00  0.00           H  
ATOM    700 3HD2 LEU A  41      37.021  47.160  44.431  1.00  0.00           H  
ATOM    701  N   GLU A  42      38.332  46.679  49.530  1.00  0.00           N  
ATOM    702  CA  GLU A  42      38.823  47.273  50.767  1.00  0.00           C  
ATOM    703  C   GLU A  42      40.346  47.330  50.785  1.00  0.00           C  
ATOM    704  O   GLU A  42      40.936  48.308  51.244  1.00  0.00           O  
ATOM    705  CB  GLU A  42      38.318  46.484  51.976  1.00  0.00           C  
ATOM    706  CG  GLU A  42      38.657  47.109  53.322  1.00  0.00           C  
ATOM    707  CD  GLU A  42      38.067  46.357  54.482  1.00  0.00           C  
ATOM    708  OE1 GLU A  42      38.358  45.193  54.622  1.00  0.00           O  
ATOM    709  OE2 GLU A  42      37.323  46.947  55.229  1.00  0.00           O  
ATOM    710  H   GLU A  42      37.962  45.737  49.550  1.00  0.00           H  
ATOM    711  HA  GLU A  42      38.435  48.289  50.842  1.00  0.00           H  
ATOM    712 1HB  GLU A  42      37.234  46.381  51.918  1.00  0.00           H  
ATOM    713 2HB  GLU A  42      38.742  45.479  51.958  1.00  0.00           H  
ATOM    714 1HG  GLU A  42      39.740  47.136  53.435  1.00  0.00           H  
ATOM    715 2HG  GLU A  42      38.291  48.135  53.336  1.00  0.00           H  
ATOM    716  N   SER A  43      40.977  46.274  50.281  1.00  0.00           N  
ATOM    717  CA  SER A  43      42.430  46.172  50.299  1.00  0.00           C  
ATOM    718  C   SER A  43      43.071  47.259  49.446  1.00  0.00           C  
ATOM    719  O   SER A  43      42.487  47.712  48.461  1.00  0.00           O  
ATOM    720  OXT SER A  43      44.156  47.682  49.729  1.00  0.00           O  
ATOM    721  CB  SER A  43      42.877  44.808  49.799  1.00  0.00           C  
ATOM    722  OG  SER A  43      42.454  43.781  50.659  1.00  0.00           O  
ATOM    723  H   SER A  43      40.434  45.524  49.876  1.00  0.00           H  
ATOM    724  HA  SER A  43      42.773  46.286  51.328  1.00  0.00           H  
ATOM    725 1HB  SER A  43      42.465  44.639  48.798  1.00  0.00           H  
ATOM    726 2HB  SER A  43      43.960  44.793  49.715  1.00  0.00           H  
ATOM    727  HG  SER A  43      41.552  43.560  50.364  1.00  0.00           H  
TER                                                                             
REMARK PDBinfo-LABEL:    2 KEEP
REMARK PDBinfo-LABEL:    3 KEEP
REMARK PDBinfo-LABEL:    6 KEEP
REMARK PDBinfo-LABEL:    7 KEEP
REMARK PDBinfo-LABEL:   10 KEEP
REMARK PDBinfo-LABEL:   11 KEEP
REMARK PDBinfo-LABEL:   13 KEEP
REMARK PDBinfo-LABEL:   14 KEEP
REMARK PDBinfo-LABEL:   17 KEEP
REMARK PDBinfo-LABEL:   21 KEEP
REMARK PDBinfo-LABEL:   23 KEEP
REMARK PDBinfo-LABEL:   25 KEEP
REMARK PDBinfo-LABEL:   26 KEEP
REMARK PDBinfo-LABEL:   29 KEEP
REMARK PDBinfo-LABEL:   32 KEEP
REMARK PDBinfo-LABEL:   33 KEEP
REMARK PDBinfo-LABEL:   36 KEEP
REMARK PDBinfo-LABEL:   37 KEEP
REMARK PDBinfo-LABEL:   40 KEEP
