# Supplementary material for: Design of protein-binding proteins from the target structure alone
Source: Nature. 2022 Mar 24;605(7910):551–60. doi: 10.1038/s41586-022-04654-9 (PMC9117152; doi:10.1038/s41586-022-04654-9)
Supplement: Supplementary file 4 — Supplementary Data 1 Experimental data and analysis. This file contains all the experimental results and the analysis protocols. [file 41586_2022_4654_MOESM4_ESM.gz › supplemental_files/ngs_analysis/il7ra_grafting_experiment/contiguous_grafts/contiguous_info.txt]

IL7_bcov_r2_ems_3hM_540_000000033_0001_0001_trim.pdb 3:4:6:7:10:11:13:14:17:18:21:23:25:26:28:29:30:32:33:36:37:40 n2 c9
IL7_bcov_r3_ems_p1-15H-GBL-16H-GABBL-16H_0222_0001_0001_0001_000000016_0001_0001_trim.pdb 2:3:6:7:10:11:14:17:18:19:20:21:23:24:25:27:28:31:32:34:35 n1 c3
IL7_bcov_v3_r3_ems_3hC_436_0002_000000017_0001_0001_47_64_H_.._ems_p1-15H-GBL-16H-GABBL-16H_0382_0001_0001_0001_0001_0001_0001_0001_0001_trim.pdb 1:2:3:4:6:7:10:11:13:14:17:19:20:21:23:24:27:28:31:32:35:36 n0 c3
IL7_bcov_v3_r3_ems_3hM_3011_000000023_0001_0001_44_61_H_.._ems_p1-15H-GBL-16H-GABBL-16H_0168_0001_0001_0002_0001_0005_0001_0001_0001_trim.pdb 3:4:6:7:10:11:14:19:22:23:26:27:29:30:33:34 n5 c4
IL7_bcov_v3_r3_HEEH_04578_000000011_0001_0001_44_64_H_.._ems_3hC_1310_0001_0001_0013_0001_0001_0001_trim.pdb 3:4:7:8:11:14:15:18:26:30:31:33:34:37:38:40:41 n2 c1
IL7_longxing_Grafting2_ems_3hM_1894_0002_0004_0001_0001_trim.pdb 1:2:4:5:8:9:11:12:15:16:19:21:23:24:26:27:28:30:31:34:35:38:39 n0 c1
IL7_longxing_Grafting2_ems_3hM_2512_0001_0006_0001_0001_trim.pdb 2:3:6:7:10:11:13:14:17:21:23:25:26:29:32:33:36:37:40 n1 c3
IL7_longxing_Grafting2_ems_3hM_305_0001_0003_0001_0001_trim.pdb 3:4:5:7:8:11:12:14:15:19:21:23:24:26:27:30:31:34:35:38 n3 c4
IL7_longxing_Grafting2_ems_3hM_843_0001_0012_0001_0001_trim.pdb 2:5:6:8:9:12:13:16:25:28:29:31:32:35:36:39 n1 c1
IL7_bcov_r2_ems_3hM_1129_000000027_0001_0001_trim.pdb 2:5:6:9:10:12:13:16:20:22:24:25:28:29:32:35:36:39 n1 c2
IL7_bcov_r3_ems_p1-16H-GBL-16H-GABBL-15H_0203_0001_0001_0002_000000017_0001_0001_trim.pdb 2:5:6:8:9:10:12:13:16:17,6:9:10:13:14:16:17 n1 c0 n9 c0
