# Supplementary material for: Design of protein-binding proteins from the target structure alone
Source: Nature. 2022 Mar 24;605(7910):551–60. doi: 10.1038/s41586-022-04654-9 (PMC9117152; doi:10.1038/s41586-022-04654-9)
Supplement: Supplementary file 4 — Supplementary Data 1 Experimental data and analysis. This file contains all the experimental results and the analysis protocols. [file 41586_2022_4654_MOESM4_ESM.gz › supplemental_files/ngs_analysis/il7ra_grafting_experiment/contiguous_grafts/grepables.list]

[R][I].[Y][I]..[V][L].[E][E]..[K][A]..[N].[N].[E][D].[H][I][I].[W][R] IL7_bcov_r2_ems_3hM_540_000000033_0001_0001
[E][L]..[Y][L]..[Y][I]..[A]..[K][G][L][A][S].[E][E][A].[K][A]..[R][I].[K][V] IL7_bcov_r3_ems_p1-15H-GBL-16H-GABBL-16H_0222_0001_0001_0001_000000016_0001_0001
[D][E][L][A].[L][L]..[R][V].[E][A]..[K].[L][V][S].[E][D]..[E][S]..[R][I]..[A] IL7_bcov_v3_r3_ems_3hC_436_0002_000000017_0001_0001_47_64_H_.._ems_p1-15H-GBL-16H-GABBL-16H_0382_0001_0001_0001_0001_0001_0001_0001_0001
[I][K]..[A][H]..[A]....[E]..[H][A]..[V][N].[F][L] IL7_bcov_v3_r3_ems_3hM_3011_000000023_0001_0001_44_61_H_.._ems_p1-15H-GBL-16H-GABBL-16H_0168_0001_0001_0002_0001_0005_0001_0001_0001
[V][Q]..[A][R]..[W]..[T][E]..[E].......[V]...[E][D].[S][V]..[V][N].[W][L] IL7_bcov_v3_r3_HEEH_04578_000000011_0001_0001_44_64_H_.._ems_3hC_1310_0001_0001_0013_0001_0001_0001
[R][L].[M][L]..[I][L].[E][E]..[D][A]..[K].[D].[D][D].[R][L][A].[K][K]..[Q][A]..[I][I] IL7_longxing_Grafting2_ems_3hM_1894_0002_0004_0001_0001
[R][M]..[H][V]..[V][L].[L][E]..[E]...[N].[D].[E][E]..[L]..[R][K]..[L][A]..[I] IL7_longxing_Grafting2_ems_3hM_2512_0001_0006_0001_0001
[L][A].[I][I]..[A][V].[E][Q]...[S].[D].[E][D].[R][L]..[L][K]..[M][A] IL7_longxing_Grafting2_ems_3hM_305_0001_0003_0001_0001
[D]..[L][A].[R][K]..[L][A]..[I]........[E]..[R][A].[H][I]..[I][V]..[E] IL7_longxing_Grafting2_ems_3hM_843_0001_0012_0001_0001
