# Supplementary material for: Design of protein-binding proteins from the target structure alone
Source: Nature. 2022 Mar 24;605(7910):551–60. doi: 10.1038/s41586-022-04654-9 (PMC9117152; doi:10.1038/s41586-022-04654-9)
Supplement: Supplementary file 4 — Supplementary Data 1 Experimental data and analysis. This file contains all the experimental results and the analysis protocols. [file 41586_2022_4654_MOESM4_ESM.gz › supplemental_files/ngs_analysis/il7ra_grafting_experiment/il7ra_grafting_exp.sc]

contiguous_super_rmsd target_super_rmsd scaff_type cut_mode dock mut special kd_lb kd_ub low_conf avid_doesnt_agree description
NaN 1.296 bcov_4h reverse IL7_bcov_v3_r3_HEEH_04578_000000011_0001_0001_44_64_H_.._ems_3hC_1310_0001_0001_0013_0001_0001_0001 E34 None 26214.40000000006 inf False False il7_rebuild_super_split_v1_IL7_bcov_v3_r3_HEEH_04578_000000011_0001_0001_44_64_H_.._ems_3hC_1310_0001_0001_0013_0001_0001_0001_._742c6a1e49587c2cd9eb95ed80516546_0001_0001_0001_21E34
NaN 1.296 bcov_4h reverse IL7_bcov_v3_r3_HEEH_04578_000000011_0001_0001_44_64_H_.._ems_3hC_1310_0001_0001_0013_0001_0001_0001 Y33 None 104857.60000000024 inf False False il7_rebuild_super_split_v1_IL7_bcov_v3_r3_HEEH_04578_000000011_0001_0001_44_64_H_.._ems_3hC_1310_0001_0001_0013_0001_0001_0001_._742c6a1e49587c2cd9eb95ed80516546_0001_0001_0001_20Y33
NaN 1.296 bcov_4h reverse IL7_bcov_v3_r3_HEEH_04578_000000011_0001_0001_44_64_H_.._ems_3hC_1310_0001_0001_0013_0001_0001_0001 None None 296582.0800757866 inf False False il7_rebuild_super_split_v1_IL7_bcov_v3_r3_HEEH_04578_000000011_0001_0001_44_64_H_.._ems_3hC_1310_0001_0001_0013_0001_0001_0001_._742c6a1e49587c2cd9eb95ed80516546_0001_0001_0001
NaN 1.296 bcov_4h reverse IL7_bcov_v3_r3_HEEH_04578_000000011_0001_0001_44_64_H_.._ems_3hC_1310_0001_0001_0013_0001_0001_0001 Y38 None 104857.60000000024 inf False False il7_rebuild_super_split_v1_IL7_bcov_v3_r3_HEEH_04578_000000011_0001_0001_44_64_H_.._ems_3hC_1310_0001_0001_0013_0001_0001_0001_._742c6a1e49587c2cd9eb95ed80516546_0001_0001_0001_25Y38
NaN 1.296 bcov_4h reverse IL7_bcov_v3_r3_HEEH_04578_000000011_0001_0001_44_64_H_.._ems_3hC_1310_0001_0001_0013_0001_0001_0001 H11 None 104857.60000000024 inf False False il7_rebuild_super_split_v1_IL7_bcov_v3_r3_HEEH_04578_000000011_0001_0001_44_64_H_.._ems_3hC_1310_0001_0001_0013_0001_0001_0001_._742c6a1e49587c2cd9eb95ed80516546_0001_0001_0001_43H11
NaN 1.296 bcov_4h reverse IL7_bcov_v3_r3_HEEH_04578_000000011_0001_0001_44_64_H_.._ems_3hC_1310_0001_0001_0013_0001_0001_0001 E8 None 209715.2000000005 inf False False il7_rebuild_super_split_v1_IL7_bcov_v3_r3_HEEH_04578_000000011_0001_0001_44_64_H_.._ems_3hC_1310_0001_0001_0013_0001_0001_0001_._742c6a1e49587c2cd9eb95ed80516546_0001_0001_0001_40E8
NaN 1.296 bcov_4h reverse IL7_bcov_v3_r3_HEEH_04578_000000011_0001_0001_44_64_H_.._ems_3hC_1310_0001_0001_0013_0001_0001_0001 L7 None 52428.80000000012 inf False False il7_rebuild_super_split_v1_IL7_bcov_v3_r3_HEEH_04578_000000011_0001_0001_44_64_H_.._ems_3hC_1310_0001_0001_0013_0001_0001_0001_._742c6a1e49587c2cd9eb95ed80516546_0001_0001_0001_39L7
NaN 1.493 hugh_3h longer_loop IL7_longxing_Grafting2_ems_3hM_305_0001_0003_0001_0001 K15 None 296582.0800757866 inf False False il7_rebuild_super_split_v1_IL7_longxing_Grafting2_ems_3hM_305_0001_0003_0001_0001_._3h_hb1_5151_0001_0001_0001_37K15
NaN 1.493 hugh_3h longer_loop IL7_longxing_Grafting2_ems_3hM_305_0001_0003_0001_0001 L15 None 419430.4000000011 inf False False il7_rebuild_super_split_v1_IL7_longxing_Grafting2_ems_3hM_305_0001_0003_0001_0001_._3h_hb1_5151_0001_0001_0001_37L15
NaN 1.493 hugh_3h longer_loop IL7_longxing_Grafting2_ems_3hM_305_0001_0003_0001_0001 Y7 None 104857.60000000024 inf False False il7_rebuild_super_split_v1_IL7_longxing_Grafting2_ems_3hM_305_0001_0003_0001_0001_._3h_hb1_5151_0001_0001_0001_29Y7
NaN 1.493 hugh_3h longer_loop IL7_longxing_Grafting2_ems_3hM_305_0001_0003_0001_0001 None None inf inf True False il7_rebuild_super_split_v1_IL7_longxing_Grafting2_ems_3hM_305_0001_0003_0001_0001_._3h_hb1_5151_0001_0001_0001
NaN 1.493 hugh_3h longer_loop IL7_longxing_Grafting2_ems_3hM_305_0001_0003_0001_0001 M31 None 37072.76000947338 inf False False il7_rebuild_super_split_v1_IL7_longxing_Grafting2_ems_3hM_305_0001_0003_0001_0001_._3h_hb1_5151_0001_0001_0001_56M31
NaN 1.493 hugh_3h longer_loop IL7_longxing_Grafting2_ems_3hM_305_0001_0003_0001_0001 E30 None 148291.04003789354 inf False False il7_rebuild_super_split_v1_IL7_longxing_Grafting2_ems_3hM_305_0001_0003_0001_0001_._3h_hb1_5151_0001_0001_0001_55E30
NaN 1.493 hugh_3h longer_loop IL7_longxing_Grafting2_ems_3hM_305_0001_0003_0001_0001 Q34 None 104857.60000000024 inf False False il7_rebuild_super_split_v1_IL7_longxing_Grafting2_ems_3hM_305_0001_0003_0001_0001_._3h_hb1_5151_0001_0001_0001_59Q34
NaN 2.218 hugh_3h longer_loop IL7_longxing_Grafting2_ems_3hM_1894_0002_0004_0001_0001 R53 None 209715.2000000005 inf False False il7_rebuild_super_split_v1_IL7_longxing_Grafting2_ems_3hM_1894_0002_0004_0001_0001_._3h_hb1_2628_0001_0003_0001_35R53
NaN 2.218 hugh_3h longer_loop IL7_longxing_Grafting2_ems_3hM_1894_0002_0004_0001_0001 L52 None 148291.04003789354 inf False False il7_rebuild_super_split_v1_IL7_longxing_Grafting2_ems_3hM_1894_0002_0004_0001_0001_._3h_hb1_2628_0001_0003_0001_34L52
NaN 2.218 hugh_3h longer_loop IL7_longxing_Grafting2_ems_3hM_1894_0002_0004_0001_0001 L34 None 104857.60000000024 inf False False il7_rebuild_super_split_v1_IL7_longxing_Grafting2_ems_3hM_1894_0002_0004_0001_0001_._3h_hb1_2628_0001_0003_0001_14L34
NaN 2.218 hugh_3h longer_loop IL7_longxing_Grafting2_ems_3hM_1894_0002_0004_0001_0001 H31 None 419430.4000000011 inf False False il7_rebuild_super_split_v1_IL7_longxing_Grafting2_ems_3hM_1894_0002_0004_0001_0001_._3h_hb1_2628_0001_0003_0001_11H31
NaN 2.218 hugh_3h longer_loop IL7_longxing_Grafting2_ems_3hM_1894_0002_0004_0001_0001 V27 None 209715.2000000005 inf False False il7_rebuild_super_split_v1_IL7_longxing_Grafting2_ems_3hM_1894_0002_0004_0001_0001_._3h_hb1_2628_0001_0003_0001_7V27
NaN 2.218 hugh_3h longer_loop IL7_longxing_Grafting2_ems_3hM_1894_0002_0004_0001_0001 None None 52428.80000000012 inf False False il7_rebuild_super_split_v1_IL7_longxing_Grafting2_ems_3hM_1894_0002_0004_0001_0001_._3h_hb1_2628_0001_0003_0001
NaN 2.218 hugh_3h longer_loop IL7_longxing_Grafting2_ems_3hM_1894_0002_0004_0001_0001 Q31 None 209715.2000000005 inf False False il7_rebuild_super_split_v1_IL7_longxing_Grafting2_ems_3hM_1894_0002_0004_0001_0001_._3h_hb1_2628_0001_0003_0001_11Q31
NaN 1.384 hugh_3h new_topo IL7_longxing_Grafting2_ems_3hM_305_0001_0003_0001_0001 Q34 None 37072.76000947338 inf False False il7_rebuild_super_split_v1_IL7_longxing_Grafting2_ems_3hM_305_0001_0003_0001_0001_._3h_hb1_5803_0001_0003_0001_40Q34
NaN 1.384 hugh_3h new_topo IL7_longxing_Grafting2_ems_3hM_305_0001_0003_0001_0001 K15 None 74145.52001894664 inf False False il7_rebuild_super_split_v1_IL7_longxing_Grafting2_ems_3hM_305_0001_0003_0001_0001_._3h_hb1_5803_0001_0003_0001_13K15
NaN 1.384 hugh_3h new_topo IL7_longxing_Grafting2_ems_3hM_305_0001_0003_0001_0001 M31 None 52428.80000000012 inf False False il7_rebuild_super_split_v1_IL7_longxing_Grafting2_ems_3hM_305_0001_0003_0001_0001_._3h_hb1_5803_0001_0003_0001_37M31
NaN 1.384 hugh_3h new_topo IL7_longxing_Grafting2_ems_3hM_305_0001_0003_0001_0001 E30 None inf inf True False il7_rebuild_super_split_v1_IL7_longxing_Grafting2_ems_3hM_305_0001_0003_0001_0001_._3h_hb1_5803_0001_0003_0001_36E30
NaN 1.384 hugh_3h new_topo IL7_longxing_Grafting2_ems_3hM_305_0001_0003_0001_0001 None None 148291.04003789354 inf False False il7_rebuild_super_split_v1_IL7_longxing_Grafting2_ems_3hM_305_0001_0003_0001_0001_._3h_hb1_5803_0001_0003_0001
NaN 1.384 hugh_3h new_topo IL7_longxing_Grafting2_ems_3hM_305_0001_0003_0001_0001 Y7 None 26214.40000000006 inf False False il7_rebuild_super_split_v1_IL7_longxing_Grafting2_ems_3hM_305_0001_0003_0001_0001_._3h_hb1_5803_0001_0003_0001_5Y7
NaN 1.384 hugh_3h new_topo IL7_longxing_Grafting2_ems_3hM_305_0001_0003_0001_0001 L15 None 37072.76000947338 inf False False il7_rebuild_super_split_v1_IL7_longxing_Grafting2_ems_3hM_305_0001_0003_0001_0001_._3h_hb1_5803_0001_0003_0001_13L15
NaN 1.903 eva_3h reverse IL7_bcov_v3_r3_ems_3hC_436_0002_000000017_0001_0001_47_64_H_.._ems_p1-15H-GBL-16H-GABBL-16H_0382_0001_0001_0001_0001_0001_0001_0001_0001 L27 None 37072.76000947338 inf False False il7_rebuild_super_split_v1_IL7_bcov_v3_r3_ems_3hC_436_0002_000000017_0001_0001_47_64_H_.._ems_p1-15H-GBL-16H-GABBL-16H_0382_0001_0001_0001_0001_0001_0001_0001_0001_._ems_3hM_250_0001_0004_0001_53L27
NaN 1.903 eva_3h reverse IL7_bcov_v3_r3_ems_3hC_436_0002_000000017_0001_0001_47_64_H_.._ems_p1-15H-GBL-16H-GABBL-16H_0382_0001_0001_0001_0001_0001_0001_0001_0001 E24 None 104857.60000000024 inf False False il7_rebuild_super_split_v1_IL7_bcov_v3_r3_ems_3hC_436_0002_000000017_0001_0001_47_64_H_.._ems_p1-15H-GBL-16H-GABBL-16H_0382_0001_0001_0001_0001_0001_0001_0001_0001_._ems_3hM_250_0001_0004_0001_50E24
NaN 1.903 eva_3h reverse IL7_bcov_v3_r3_ems_3hC_436_0002_000000017_0001_0001_47_64_H_.._ems_p1-15H-GBL-16H-GABBL-16H_0382_0001_0001_0001_0001_0001_0001_0001_0001 E48 None 37072.76000947338 inf False False il7_rebuild_super_split_v1_IL7_bcov_v3_r3_ems_3hC_436_0002_000000017_0001_0001_47_64_H_.._ems_p1-15H-GBL-16H-GABBL-16H_0382_0001_0001_0001_0001_0001_0001_0001_0001_._ems_3hM_250_0001_0004_0001_34E48
NaN 1.903 eva_3h reverse IL7_bcov_v3_r3_ems_3hC_436_0002_000000017_0001_0001_47_64_H_.._ems_p1-15H-GBL-16H-GABBL-16H_0382_0001_0001_0001_0001_0001_0001_0001_0001 None None 52428.80000000012 inf False False il7_rebuild_super_split_v1_IL7_bcov_v3_r3_ems_3hC_436_0002_000000017_0001_0001_47_64_H_.._ems_p1-15H-GBL-16H-GABBL-16H_0382_0001_0001_0001_0001_0001_0001_0001_0001_._ems_3hM_250_0001_0004_0001
NaN 1.903 eva_3h reverse IL7_bcov_v3_r3_ems_3hC_436_0002_000000017_0001_0001_47_64_H_.._ems_p1-15H-GBL-16H-GABBL-16H_0382_0001_0001_0001_0001_0001_0001_0001_0001 S28 None 74145.52001894664 inf False False il7_rebuild_super_split_v1_IL7_bcov_v3_r3_ems_3hC_436_0002_000000017_0001_0001_47_64_H_.._ems_p1-15H-GBL-16H-GABBL-16H_0382_0001_0001_0001_0001_0001_0001_0001_0001_._ems_3hM_250_0001_0004_0001_54S28
NaN 1.903 eva_3h reverse IL7_bcov_v3_r3_ems_3hC_436_0002_000000017_0001_0001_47_64_H_.._ems_p1-15H-GBL-16H-GABBL-16H_0382_0001_0001_0001_0001_0001_0001_0001_0001 H45 None inf inf True False il7_rebuild_super_split_v1_IL7_bcov_v3_r3_ems_3hC_436_0002_000000017_0001_0001_47_64_H_.._ems_p1-15H-GBL-16H-GABBL-16H_0382_0001_0001_0001_0001_0001_0001_0001_0001_._ems_3hM_250_0001_0004_0001_31H45
NaN 1.903 eva_3h reverse IL7_bcov_v3_r3_ems_3hC_436_0002_000000017_0001_0001_47_64_H_.._ems_p1-15H-GBL-16H-GABBL-16H_0382_0001_0001_0001_0001_0001_0001_0001_0001 F23 None 26214.40000000006 inf False False il7_rebuild_super_split_v1_IL7_bcov_v3_r3_ems_3hC_436_0002_000000017_0001_0001_47_64_H_.._ems_p1-15H-GBL-16H-GABBL-16H_0382_0001_0001_0001_0001_0001_0001_0001_0001_._ems_3hM_250_0001_0004_0001_49F23
NaN 1.009 hugh_3h no_cut IL7_bcov_r2_ems_3hM_1129_000000027_0001_0001 S33 None 104857.60000000024 inf False False il7_rebuild_super_whole_v1_IL7_bcov_r2_ems_3hM_1129_000000027_0001_0001_._3h_hb1_1597_0001_0002_32S33
NaN 1.009 hugh_3h no_cut IL7_bcov_r2_ems_3hM_1129_000000027_0001_0001 Q58 None 52428.80000000012 inf False False il7_rebuild_super_whole_v1_IL7_bcov_r2_ems_3hM_1129_000000027_0001_0001_._3h_hb1_1597_0001_0002_57Q58
NaN 1.009 hugh_3h no_cut IL7_bcov_r2_ems_3hM_1129_000000027_0001_0001 I51 None 52428.80000000012 inf False False il7_rebuild_super_whole_v1_IL7_bcov_r2_ems_3hM_1129_000000027_0001_0001_._3h_hb1_1597_0001_0002_50I51
NaN 1.009 hugh_3h no_cut IL7_bcov_r2_ems_3hM_1129_000000027_0001_0001 M59 None 18536.380004736657 inf False False il7_rebuild_super_whole_v1_IL7_bcov_r2_ems_3hM_1129_000000027_0001_0001_._3h_hb1_1597_0001_0002_58M59
NaN 1.009 hugh_3h no_cut IL7_bcov_r2_ems_3hM_1129_000000027_0001_0001 E59 None inf inf True False il7_rebuild_super_whole_v1_IL7_bcov_r2_ems_3hM_1129_000000027_0001_0001_._3h_hb1_1597_0001_0002_58E59
NaN 1.009 hugh_3h no_cut IL7_bcov_r2_ems_3hM_1129_000000027_0001_0001 None None 52428.80000000012 inf False False il7_rebuild_super_whole_v1_IL7_bcov_r2_ems_3hM_1129_000000027_0001_0001_._3h_hb1_1597_0001_0002
NaN 1.009 hugh_3h no_cut IL7_bcov_r2_ems_3hM_1129_000000027_0001_0001 I29 None 148291.04003789354 inf False False il7_rebuild_super_whole_v1_IL7_bcov_r2_ems_3hM_1129_000000027_0001_0001_._3h_hb1_1597_0001_0002_28I29
NaN NaN foldit foldit IL7_longxing_Grafting2_ems_3hM_1894_0002_0004_0001_0001 H31 None 18536.380004736657 inf False False foldit_2008135_0392297634_9H31
NaN NaN foldit foldit IL7_longxing_Grafting2_ems_3hM_1894_0002_0004_0001_0001 R53 None 74145.52001894664 inf False False foldit_2008135_0392297634_50R53
NaN NaN foldit foldit IL7_longxing_Grafting2_ems_3hM_1894_0002_0004_0001_0001 Q31 None 74145.52001894664 inf False False foldit_2008135_0392297634_9Q31
NaN NaN foldit foldit IL7_longxing_Grafting2_ems_3hM_1894_0002_0004_0001_0001 V27 None 37072.76000947338 inf False False foldit_2008135_0392297634_5V27
NaN NaN foldit foldit IL7_longxing_Grafting2_ems_3hM_1894_0002_0004_0001_0001 None None 52428.80000000012 inf False False foldit_2008135_0392297634
NaN NaN foldit foldit IL7_longxing_Grafting2_ems_3hM_1894_0002_0004_0001_0001 L52 None 104857.60000000024 inf False False foldit_2008135_0392297634_49L52
NaN NaN foldit foldit IL7_longxing_Grafting2_ems_3hM_1894_0002_0004_0001_0001 L34 None 74145.52001894664 inf False False foldit_2008135_0392297634_12L34
0.7879999999999999 1.036 hugh_3h no_cut IL7_bcov_r2_ems_3hM_540_000000033_0001_0001 K55 None 74145.52001894664 inf False False il7_rebuild_super_whole_v1_IL7_bcov_r2_ems_3hM_540_000000033_0001_0001_._3h_hb1_5058_0001_0001_0002_54K55
0.7879999999999999 1.036 hugh_3h no_cut IL7_bcov_r2_ems_3hM_540_000000033_0001_0001 M52 None 52428.80000000012 inf False False il7_rebuild_super_whole_v1_IL7_bcov_r2_ems_3hM_540_000000033_0001_0001_._3h_hb1_5058_0001_0001_0002_51M52
0.7879999999999999 1.036 hugh_3h no_cut IL7_bcov_r2_ems_3hM_540_000000033_0001_0001 Q54 None 104857.60000000024 inf False False il7_rebuild_super_whole_v1_IL7_bcov_r2_ems_3hM_540_000000033_0001_0001_._3h_hb1_5058_0001_0001_0002_53Q54
0.7879999999999999 1.036 hugh_3h no_cut IL7_bcov_r2_ems_3hM_540_000000033_0001_0001 E29 None 26214.40000000006 inf False False il7_rebuild_super_whole_v1_IL7_bcov_r2_ems_3hM_540_000000033_0001_0001_._3h_hb1_5058_0001_0001_0002_28E29
0.7879999999999999 1.036 hugh_3h no_cut IL7_bcov_r2_ems_3hM_540_000000033_0001_0001 None None 296582.0800757866 inf False False il7_rebuild_super_whole_v1_IL7_bcov_r2_ems_3hM_540_000000033_0001_0001_._3h_hb1_5058_0001_0001_0002
0.7879999999999999 1.036 hugh_3h no_cut IL7_bcov_r2_ems_3hM_540_000000033_0001_0001 E55 None 52428.80000000012 inf False False il7_rebuild_super_whole_v1_IL7_bcov_r2_ems_3hM_540_000000033_0001_0001_._3h_hb1_5058_0001_0001_0002_54E55
0.7879999999999999 1.036 hugh_3h no_cut IL7_bcov_r2_ems_3hM_540_000000033_0001_0001 L32 None 52428.80000000012 inf False False il7_rebuild_super_whole_v1_IL7_bcov_r2_ems_3hM_540_000000033_0001_0001_._3h_hb1_5058_0001_0001_0002_31L32
NaN 1.145 eva_3h different_abego IL7_bcov_v3_r3_ems_3hM_3011_000000023_0001_0001_44_61_H_.._ems_p1-15H-GBL-16H-GABBL-16H_0168_0001_0001_0002_0001_0005_0001_0001_0001 H27 None 74145.52001894664 inf False False il7_rebuild_super_split_v1_IL7_bcov_v3_r3_ems_3hM_3011_000000023_0001_0001_44_61_H_.._ems_p1-15H-GBL-16H-GABBL-16H_0168_0001_0001_0002_0001_0005_0001_0001_0001_._ems_3hM_294_0001_0001_0001_31H27
NaN 1.145 eva_3h different_abego IL7_bcov_v3_r3_ems_3hM_3011_000000023_0001_0001_44_61_H_.._ems_p1-15H-GBL-16H-GABBL-16H_0168_0001_0001_0002_0001_0005_0001_0001_0001 V10 None 74145.52001894664 inf False False il7_rebuild_super_split_v1_IL7_bcov_v3_r3_ems_3hM_3011_000000023_0001_0001_44_61_H_.._ems_p1-15H-GBL-16H-GABBL-16H_0168_0001_0001_0002_0001_0005_0001_0001_0001_._ems_3hM_294_0001_0001_0001_14V10
NaN 1.145 eva_3h different_abego IL7_bcov_v3_r3_ems_3hM_3011_000000023_0001_0001_44_61_H_.._ems_p1-15H-GBL-16H-GABBL-16H_0168_0001_0001_0002_0001_0005_0001_0001_0001 A22 None 52428.80000000012 inf False False il7_rebuild_super_split_v1_IL7_bcov_v3_r3_ems_3hM_3011_000000023_0001_0001_44_61_H_.._ems_p1-15H-GBL-16H-GABBL-16H_0168_0001_0001_0002_0001_0005_0001_0001_0001_._ems_3hM_294_0001_0001_0001_26A22
NaN 1.145 eva_3h different_abego IL7_bcov_v3_r3_ems_3hM_3011_000000023_0001_0001_44_61_H_.._ems_p1-15H-GBL-16H-GABBL-16H_0168_0001_0001_0002_0001_0005_0001_0001_0001 E7 None 52428.80000000012 inf False False il7_rebuild_super_split_v1_IL7_bcov_v3_r3_ems_3hM_3011_000000023_0001_0001_44_61_H_.._ems_p1-15H-GBL-16H-GABBL-16H_0168_0001_0001_0002_0001_0005_0001_0001_0001_._ems_3hM_294_0001_0001_0001_11E7
NaN 1.145 eva_3h different_abego IL7_bcov_v3_r3_ems_3hM_3011_000000023_0001_0001_44_61_H_.._ems_p1-15H-GBL-16H-GABBL-16H_0168_0001_0001_0002_0001_0005_0001_0001_0001 F10 None 52428.80000000012 inf False False il7_rebuild_super_split_v1_IL7_bcov_v3_r3_ems_3hM_3011_000000023_0001_0001_44_61_H_.._ems_p1-15H-GBL-16H-GABBL-16H_0168_0001_0001_0002_0001_0005_0001_0001_0001_._ems_3hM_294_0001_0001_0001_14F10
NaN 1.145 eva_3h different_abego IL7_bcov_v3_r3_ems_3hM_3011_000000023_0001_0001_44_61_H_.._ems_p1-15H-GBL-16H-GABBL-16H_0168_0001_0001_0002_0001_0005_0001_0001_0001 Y29 None 37072.76000947338 inf False False il7_rebuild_super_split_v1_IL7_bcov_v3_r3_ems_3hM_3011_000000023_0001_0001_44_61_H_.._ems_p1-15H-GBL-16H-GABBL-16H_0168_0001_0001_0002_0001_0005_0001_0001_0001_._ems_3hM_294_0001_0001_0001_33Y29
NaN 1.145 eva_3h different_abego IL7_bcov_v3_r3_ems_3hM_3011_000000023_0001_0001_44_61_H_.._ems_p1-15H-GBL-16H-GABBL-16H_0168_0001_0001_0002_0001_0005_0001_0001_0001 None None 52428.80000000012 inf False False il7_rebuild_super_split_v1_IL7_bcov_v3_r3_ems_3hM_3011_000000023_0001_0001_44_61_H_.._ems_p1-15H-GBL-16H-GABBL-16H_0168_0001_0001_0002_0001_0005_0001_0001_0001_._ems_3hM_294_0001_0001_0001
NaN 1.462 hugh_3h reverse IL7_bcov_r3_ems_p1-16H-GBL-16H-GABBL-15H_0203_0001_0001_0002_000000017_0001_0001 E12 None 52428.80000000012 inf False False il7_rebuild_super_whole_v1_IL7_bcov_r3_ems_p1-16H-GBL-16H-GABBL-15H_0203_0001_0001_0002_000000017_0001_0001_._3h_hb1_4780_0001_0001_54E12
NaN 1.462 hugh_3h reverse IL7_bcov_r3_ems_p1-16H-GBL-16H-GABBL-15H_0203_0001_0001_0002_000000017_0001_0001 E51 None 209715.2000000005 inf False False il7_rebuild_super_whole_v1_IL7_bcov_r3_ems_p1-16H-GBL-16H-GABBL-15H_0203_0001_0001_0002_000000017_0001_0001_._3h_hb1_4780_0001_0001_15E51
NaN 1.462 hugh_3h reverse IL7_bcov_r3_ems_p1-16H-GBL-16H-GABBL-15H_0203_0001_0001_0002_000000017_0001_0001 K51 None 52428.80000000012 inf False False il7_rebuild_super_whole_v1_IL7_bcov_r3_ems_p1-16H-GBL-16H-GABBL-15H_0203_0001_0001_0002_000000017_0001_0001_._3h_hb1_4780_0001_0001_15K51
NaN 1.462 hugh_3h reverse IL7_bcov_r3_ems_p1-16H-GBL-16H-GABBL-15H_0203_0001_0001_0002_000000017_0001_0001 M9 None 148291.04003789354 inf False False il7_rebuild_super_whole_v1_IL7_bcov_r3_ems_p1-16H-GBL-16H-GABBL-15H_0203_0001_0001_0002_000000017_0001_0001_._3h_hb1_4780_0001_0001_51M9
NaN 1.462 hugh_3h reverse IL7_bcov_r3_ems_p1-16H-GBL-16H-GABBL-15H_0203_0001_0001_0002_000000017_0001_0001 None None 209715.2000000005 inf False False il7_rebuild_super_whole_v1_IL7_bcov_r3_ems_p1-16H-GBL-16H-GABBL-15H_0203_0001_0001_0002_000000017_0001_0001_._3h_hb1_4780_0001_0001
NaN 1.462 hugh_3h reverse IL7_bcov_r3_ems_p1-16H-GBL-16H-GABBL-15H_0203_0001_0001_0002_000000017_0001_0001 K48 None 74145.52001894664 inf False False il7_rebuild_super_whole_v1_IL7_bcov_r3_ems_p1-16H-GBL-16H-GABBL-15H_0203_0001_0001_0002_000000017_0001_0001_._3h_hb1_4780_0001_0001_12K48
NaN 1.462 hugh_3h reverse IL7_bcov_r3_ems_p1-16H-GBL-16H-GABBL-15H_0203_0001_0001_0002_000000017_0001_0001 F13 None 296582.0800757866 inf False False il7_rebuild_super_whole_v1_IL7_bcov_r3_ems_p1-16H-GBL-16H-GABBL-15H_0203_0001_0001_0002_000000017_0001_0001_._3h_hb1_4780_0001_0001_55F13
1.716 1.652 hugh_3h no_cut IL7_bcov_r3_ems_p1-15H-GBL-16H-GABBL-16H_0222_0001_0001_0001_000000016_0001_0001 F27 None 209715.2000000005 inf False False il7_rebuild_super_whole_v1_IL7_bcov_r3_ems_p1-15H-GBL-16H-GABBL-16H_0222_0001_0001_0001_000000016_0001_0001_._3h_hb1_1377_0001_0001_13F27
1.716 1.652 hugh_3h no_cut IL7_bcov_r3_ems_p1-15H-GBL-16H-GABBL-16H_0222_0001_0001_0001_000000016_0001_0001 E24 None 37072.76000947338 inf False False il7_rebuild_super_whole_v1_IL7_bcov_r3_ems_p1-15H-GBL-16H-GABBL-16H_0222_0001_0001_0001_000000016_0001_0001_._3h_hb1_1377_0001_0001_10E24
1.716 1.652 hugh_3h no_cut IL7_bcov_r3_ems_p1-15H-GBL-16H-GABBL-16H_0222_0001_0001_0001_000000016_0001_0001 E48 None 74145.52001894664 inf False False il7_rebuild_super_whole_v1_IL7_bcov_r3_ems_p1-15H-GBL-16H-GABBL-16H_0222_0001_0001_0001_000000016_0001_0001_._3h_hb1_1377_0001_0001_34E48
1.716 1.652 hugh_3h no_cut IL7_bcov_r3_ems_p1-15H-GBL-16H-GABBL-16H_0222_0001_0001_0001_000000016_0001_0001 Q20 None 148291.04003789354 inf False False il7_rebuild_super_whole_v1_IL7_bcov_r3_ems_p1-15H-GBL-16H-GABBL-16H_0222_0001_0001_0001_000000016_0001_0001_._3h_hb1_1377_0001_0001_6Q20
1.716 1.652 hugh_3h no_cut IL7_bcov_r3_ems_p1-15H-GBL-16H-GABBL-16H_0222_0001_0001_0001_000000016_0001_0001 E44 None 209715.2000000005 inf False False il7_rebuild_super_whole_v1_IL7_bcov_r3_ems_p1-15H-GBL-16H-GABBL-16H_0222_0001_0001_0001_000000016_0001_0001_._3h_hb1_1377_0001_0001_30E44
1.716 1.652 hugh_3h no_cut IL7_bcov_r3_ems_p1-15H-GBL-16H-GABBL-16H_0222_0001_0001_0001_000000016_0001_0001 None None 296582.0800757866 inf False False il7_rebuild_super_whole_v1_IL7_bcov_r3_ems_p1-15H-GBL-16H-GABBL-16H_0222_0001_0001_0001_000000016_0001_0001_._3h_hb1_1377_0001_0001
1.716 1.652 hugh_3h no_cut IL7_bcov_r3_ems_p1-15H-GBL-16H-GABBL-16H_0222_0001_0001_0001_000000016_0001_0001 H23 None 148291.04003789354 inf False False il7_rebuild_super_whole_v1_IL7_bcov_r3_ems_p1-15H-GBL-16H-GABBL-16H_0222_0001_0001_0001_000000016_0001_0001_._3h_hb1_1377_0001_0001_9H23
NaN 1.496 hugh_3h different_abego IL7_bcov_r3_ems_p1-15H-GBL-16H-GABBL-16H_0222_0001_0001_0001_000000016_0001_0001 Q20 None 18536.380004736657 inf False False il7_rebuild_super_split_v1_IL7_bcov_r3_ems_p1-15H-GBL-16H-GABBL-16H_0222_0001_0001_0001_000000016_0001_0001_._3h_hb1_5404_0001_0001_0003_8Q20
NaN 1.496 hugh_3h different_abego IL7_bcov_r3_ems_p1-15H-GBL-16H-GABBL-16H_0222_0001_0001_0001_000000016_0001_0001 None None inf inf True False il7_rebuild_super_split_v1_IL7_bcov_r3_ems_p1-15H-GBL-16H-GABBL-16H_0222_0001_0001_0001_000000016_0001_0001_._3h_hb1_5404_0001_0001_0003
NaN 1.496 hugh_3h different_abego IL7_bcov_r3_ems_p1-15H-GBL-16H-GABBL-16H_0222_0001_0001_0001_000000016_0001_0001 E44 None 104857.60000000024 inf False False il7_rebuild_super_split_v1_IL7_bcov_r3_ems_p1-15H-GBL-16H-GABBL-16H_0222_0001_0001_0001_000000016_0001_0001_._3h_hb1_5404_0001_0001_0003_28E44
NaN 1.496 hugh_3h different_abego IL7_bcov_r3_ems_p1-15H-GBL-16H-GABBL-16H_0222_0001_0001_0001_000000016_0001_0001 F27 None 74145.52001894664 inf False False il7_rebuild_super_split_v1_IL7_bcov_r3_ems_p1-15H-GBL-16H-GABBL-16H_0222_0001_0001_0001_000000016_0001_0001_._3h_hb1_5404_0001_0001_0003_15F27
NaN 1.496 hugh_3h different_abego IL7_bcov_r3_ems_p1-15H-GBL-16H-GABBL-16H_0222_0001_0001_0001_000000016_0001_0001 E24 None 148291.04003789354 inf False False il7_rebuild_super_split_v1_IL7_bcov_r3_ems_p1-15H-GBL-16H-GABBL-16H_0222_0001_0001_0001_000000016_0001_0001_._3h_hb1_5404_0001_0001_0003_12E24
NaN 1.496 hugh_3h different_abego IL7_bcov_r3_ems_p1-15H-GBL-16H-GABBL-16H_0222_0001_0001_0001_000000016_0001_0001 H23 None 37072.76000947338 inf False False il7_rebuild_super_split_v1_IL7_bcov_r3_ems_p1-15H-GBL-16H-GABBL-16H_0222_0001_0001_0001_000000016_0001_0001_._3h_hb1_5404_0001_0001_0003_11H23
NaN 1.496 hugh_3h different_abego IL7_bcov_r3_ems_p1-15H-GBL-16H-GABBL-16H_0222_0001_0001_0001_000000016_0001_0001 E48 None 26214.40000000006 inf False False il7_rebuild_super_split_v1_IL7_bcov_r3_ems_p1-15H-GBL-16H-GABBL-16H_0222_0001_0001_0001_000000016_0001_0001_._3h_hb1_5404_0001_0001_0003_32E48
NaN 2.542 eva_3h longer_loop IL7_bcov_r2_ems_3hM_1129_000000027_0001_0001 E59 None 18536.380004736657 inf False False il7_rebuild_super_split_v1_IL7_bcov_r2_ems_3hM_1129_000000027_0001_0001_._ems_3hM_2162_0001_0003_0001_59E59
NaN 2.542 eva_3h longer_loop IL7_bcov_r2_ems_3hM_1129_000000027_0001_0001 Q58 None 104857.60000000024 inf False False il7_rebuild_super_split_v1_IL7_bcov_r2_ems_3hM_1129_000000027_0001_0001_._ems_3hM_2162_0001_0003_0001_58Q58
NaN 2.542 eva_3h longer_loop IL7_bcov_r2_ems_3hM_1129_000000027_0001_0001 I29 None 52428.80000000012 inf False False il7_rebuild_super_split_v1_IL7_bcov_r2_ems_3hM_1129_000000027_0001_0001_._ems_3hM_2162_0001_0003_0001_27I29
NaN 2.542 eva_3h longer_loop IL7_bcov_r2_ems_3hM_1129_000000027_0001_0001 M59 None 104857.60000000024 inf False False il7_rebuild_super_split_v1_IL7_bcov_r2_ems_3hM_1129_000000027_0001_0001_._ems_3hM_2162_0001_0003_0001_59M59
NaN 2.542 eva_3h longer_loop IL7_bcov_r2_ems_3hM_1129_000000027_0001_0001 S33 None inf inf True False il7_rebuild_super_split_v1_IL7_bcov_r2_ems_3hM_1129_000000027_0001_0001_._ems_3hM_2162_0001_0003_0001_31S33
NaN 2.542 eva_3h longer_loop IL7_bcov_r2_ems_3hM_1129_000000027_0001_0001 I51 None inf inf True False il7_rebuild_super_split_v1_IL7_bcov_r2_ems_3hM_1129_000000027_0001_0001_._ems_3hM_2162_0001_0003_0001_51I51
NaN 2.542 eva_3h longer_loop IL7_bcov_r2_ems_3hM_1129_000000027_0001_0001 None None inf inf True False il7_rebuild_super_split_v1_IL7_bcov_r2_ems_3hM_1129_000000027_0001_0001_._ems_3hM_2162_0001_0003_0001
NaN 1.089 bcov_4h reverse IL7_bcov_v3_r3_HEEH_04578_000000011_0001_0001_44_64_H_.._ems_3hC_1310_0001_0001_0013_0001_0001_0001 E34 None 18536.380004736657 inf False False il7_rebuild_super_split_v1_IL7_bcov_v3_r3_HEEH_04578_000000011_0001_0001_44_64_H_.._ems_3hC_1310_0001_0001_0013_0001_0001_0001_._5627f54db0547c399cc6a6fcd88fc4ca_0001_0001_0002_0001_22E34
NaN 1.089 bcov_4h reverse IL7_bcov_v3_r3_HEEH_04578_000000011_0001_0001_44_64_H_.._ems_3hC_1310_0001_0001_0013_0001_0001_0001 None None inf inf True False il7_rebuild_super_split_v1_IL7_bcov_v3_r3_HEEH_04578_000000011_0001_0001_44_64_H_.._ems_3hC_1310_0001_0001_0013_0001_0001_0001_._5627f54db0547c399cc6a6fcd88fc4ca_0001_0001_0002_0001
NaN 1.089 bcov_4h reverse IL7_bcov_v3_r3_HEEH_04578_000000011_0001_0001_44_64_H_.._ems_3hC_1310_0001_0001_0013_0001_0001_0001 H11 None 37072.76000947338 inf False False il7_rebuild_super_split_v1_IL7_bcov_v3_r3_HEEH_04578_000000011_0001_0001_44_64_H_.._ems_3hC_1310_0001_0001_0013_0001_0001_0001_._5627f54db0547c399cc6a6fcd88fc4ca_0001_0001_0002_0001_44H11
NaN 1.089 bcov_4h reverse IL7_bcov_v3_r3_HEEH_04578_000000011_0001_0001_44_64_H_.._ems_3hC_1310_0001_0001_0013_0001_0001_0001 E8 None inf inf True False il7_rebuild_super_split_v1_IL7_bcov_v3_r3_HEEH_04578_000000011_0001_0001_44_64_H_.._ems_3hC_1310_0001_0001_0013_0001_0001_0001_._5627f54db0547c399cc6a6fcd88fc4ca_0001_0001_0002_0001_41E8
NaN 1.089 bcov_4h reverse IL7_bcov_v3_r3_HEEH_04578_000000011_0001_0001_44_64_H_.._ems_3hC_1310_0001_0001_0013_0001_0001_0001 Y33 None 52428.80000000012 inf False False il7_rebuild_super_split_v1_IL7_bcov_v3_r3_HEEH_04578_000000011_0001_0001_44_64_H_.._ems_3hC_1310_0001_0001_0013_0001_0001_0001_._5627f54db0547c399cc6a6fcd88fc4ca_0001_0001_0002_0001_21Y33
NaN 1.089 bcov_4h reverse IL7_bcov_v3_r3_HEEH_04578_000000011_0001_0001_44_64_H_.._ems_3hC_1310_0001_0001_0013_0001_0001_0001 Y38 None inf inf True False il7_rebuild_super_split_v1_IL7_bcov_v3_r3_HEEH_04578_000000011_0001_0001_44_64_H_.._ems_3hC_1310_0001_0001_0013_0001_0001_0001_._5627f54db0547c399cc6a6fcd88fc4ca_0001_0001_0002_0001_26Y38
NaN 1.089 bcov_4h reverse IL7_bcov_v3_r3_HEEH_04578_000000011_0001_0001_44_64_H_.._ems_3hC_1310_0001_0001_0013_0001_0001_0001 L7 None inf inf True False il7_rebuild_super_split_v1_IL7_bcov_v3_r3_HEEH_04578_000000011_0001_0001_44_64_H_.._ems_3hC_1310_0001_0001_0013_0001_0001_0001_._5627f54db0547c399cc6a6fcd88fc4ca_0001_0001_0002_0001_40L7
NaN 1.019 bcov_4h reverse IL7_bcov_v3_r3_ems_3hM_3011_000000023_0001_0001_44_61_H_.._ems_p1-15H-GBL-16H-GABBL-16H_0168_0001_0001_0002_0001_0005_0001_0001_0001 H27 None inf inf True False il7_rebuild_super_split_v1_IL7_bcov_v3_r3_ems_3hM_3011_000000023_0001_0001_44_61_H_.._ems_p1-15H-GBL-16H-GABBL-16H_0168_0001_0001_0002_0001_0005_0001_0001_0001_._daf02ebc2ff0e7c4437532e4314257ee_0001_1_0001_0003_0001_10H27
NaN 1.019 bcov_4h reverse IL7_bcov_v3_r3_ems_3hM_3011_000000023_0001_0001_44_61_H_.._ems_p1-15H-GBL-16H-GABBL-16H_0168_0001_0001_0002_0001_0005_0001_0001_0001 V10 None inf inf True False il7_rebuild_super_split_v1_IL7_bcov_v3_r3_ems_3hM_3011_000000023_0001_0001_44_61_H_.._ems_p1-15H-GBL-16H-GABBL-16H_0168_0001_0001_0002_0001_0005_0001_0001_0001_._daf02ebc2ff0e7c4437532e4314257ee_0001_1_0001_0003_0001_29V10
NaN 1.019 bcov_4h reverse IL7_bcov_v3_r3_ems_3hM_3011_000000023_0001_0001_44_61_H_.._ems_p1-15H-GBL-16H-GABBL-16H_0168_0001_0001_0002_0001_0005_0001_0001_0001 F10 None 37072.76000947338 inf False False il7_rebuild_super_split_v1_IL7_bcov_v3_r3_ems_3hM_3011_000000023_0001_0001_44_61_H_.._ems_p1-15H-GBL-16H-GABBL-16H_0168_0001_0001_0002_0001_0005_0001_0001_0001_._daf02ebc2ff0e7c4437532e4314257ee_0001_1_0001_0003_0001_29F10
NaN 1.019 bcov_4h reverse IL7_bcov_v3_r3_ems_3hM_3011_000000023_0001_0001_44_61_H_.._ems_p1-15H-GBL-16H-GABBL-16H_0168_0001_0001_0002_0001_0005_0001_0001_0001 A22 None 74145.52001894664 inf False False il7_rebuild_super_split_v1_IL7_bcov_v3_r3_ems_3hM_3011_000000023_0001_0001_44_61_H_.._ems_p1-15H-GBL-16H-GABBL-16H_0168_0001_0001_0002_0001_0005_0001_0001_0001_._daf02ebc2ff0e7c4437532e4314257ee_0001_1_0001_0003_0001_5A22
NaN 1.019 bcov_4h reverse IL7_bcov_v3_r3_ems_3hM_3011_000000023_0001_0001_44_61_H_.._ems_p1-15H-GBL-16H-GABBL-16H_0168_0001_0001_0002_0001_0005_0001_0001_0001 None None 26214.40000000006 inf False False il7_rebuild_super_split_v1_IL7_bcov_v3_r3_ems_3hM_3011_000000023_0001_0001_44_61_H_.._ems_p1-15H-GBL-16H-GABBL-16H_0168_0001_0001_0002_0001_0005_0001_0001_0001_._daf02ebc2ff0e7c4437532e4314257ee_0001_1_0001_0003_0001
NaN 1.019 bcov_4h reverse IL7_bcov_v3_r3_ems_3hM_3011_000000023_0001_0001_44_61_H_.._ems_p1-15H-GBL-16H-GABBL-16H_0168_0001_0001_0002_0001_0005_0001_0001_0001 Y29 None inf inf True False il7_rebuild_super_split_v1_IL7_bcov_v3_r3_ems_3hM_3011_000000023_0001_0001_44_61_H_.._ems_p1-15H-GBL-16H-GABBL-16H_0168_0001_0001_0002_0001_0005_0001_0001_0001_._daf02ebc2ff0e7c4437532e4314257ee_0001_1_0001_0003_0001_12Y29
NaN 1.019 bcov_4h reverse IL7_bcov_v3_r3_ems_3hM_3011_000000023_0001_0001_44_61_H_.._ems_p1-15H-GBL-16H-GABBL-16H_0168_0001_0001_0002_0001_0005_0001_0001_0001 E7 None 148291.04003789354 inf False False il7_rebuild_super_split_v1_IL7_bcov_v3_r3_ems_3hM_3011_000000023_0001_0001_44_61_H_.._ems_p1-15H-GBL-16H-GABBL-16H_0168_0001_0001_0002_0001_0005_0001_0001_0001_._daf02ebc2ff0e7c4437532e4314257ee_0001_1_0001_0003_0001_26E7
NaN NaN foldit foldit IL7_longxing_Grafting2_ems_3hM_843_0001_0012_0001_0001 E32 None 296582.0800757866 inf False False foldit_2008162_0392465277_0001_56E32
NaN NaN foldit foldit IL7_longxing_Grafting2_ems_3hM_843_0001_0012_0001_0001 None None 74145.52001894664 inf False False foldit_2008162_0392465277_0001
NaN NaN foldit foldit IL7_longxing_Grafting2_ems_3hM_843_0001_0012_0001_0001 K31 None 209715.2000000005 inf False False foldit_2008162_0392465277_0001_55K31
NaN NaN foldit foldit IL7_longxing_Grafting2_ems_3hM_843_0001_0012_0001_0001 E9 None 148291.04003789354 inf False False foldit_2008162_0392465277_0001_9E9
NaN NaN foldit foldit IL7_longxing_Grafting2_ems_3hM_843_0001_0012_0001_0001 Y31 None 148291.04003789354 inf False False foldit_2008162_0392465277_0001_55Y31
NaN NaN foldit foldit IL7_longxing_Grafting2_ems_3hM_843_0001_0012_0001_0001 H9 None 209715.2000000005 inf False False foldit_2008162_0392465277_0001_9H9
NaN NaN foldit foldit IL7_longxing_Grafting2_ems_3hM_843_0001_0012_0001_0001 Q8 None 104857.60000000024 inf False False foldit_2008162_0392465277_0001_8Q8
NaN 1.747 hugh_3h new_topo IL7_bcov_v3_r3_ems_3hC_436_0002_000000017_0001_0001_47_64_H_.._ems_p1-15H-GBL-16H-GABBL-16H_0382_0001_0001_0001_0001_0001_0001_0001_0001 E48 None 148291.04003789354 inf False False il7_rebuild_super_split_v1_IL7_bcov_v3_r3_ems_3hC_436_0002_000000017_0001_0001_47_64_H_.._ems_p1-15H-GBL-16H-GABBL-16H_0382_0001_0001_0001_0001_0001_0001_0001_0001_._3h_hb1_3759_0001_0003_0001_57E48
NaN 1.747 hugh_3h new_topo IL7_bcov_v3_r3_ems_3hC_436_0002_000000017_0001_0001_47_64_H_.._ems_p1-15H-GBL-16H-GABBL-16H_0382_0001_0001_0001_0001_0001_0001_0001_0001 S28 None 148291.04003789354 inf False False il7_rebuild_super_split_v1_IL7_bcov_v3_r3_ems_3hC_436_0002_000000017_0001_0001_47_64_H_.._ems_p1-15H-GBL-16H-GABBL-16H_0382_0001_0001_0001_0001_0001_0001_0001_0001_._3h_hb1_3759_0001_0003_0001_31S28
NaN 1.747 hugh_3h new_topo IL7_bcov_v3_r3_ems_3hC_436_0002_000000017_0001_0001_47_64_H_.._ems_p1-15H-GBL-16H-GABBL-16H_0382_0001_0001_0001_0001_0001_0001_0001_0001 F23 None 74145.52001894664 inf False False il7_rebuild_super_split_v1_IL7_bcov_v3_r3_ems_3hC_436_0002_000000017_0001_0001_47_64_H_.._ems_p1-15H-GBL-16H-GABBL-16H_0382_0001_0001_0001_0001_0001_0001_0001_0001_._3h_hb1_3759_0001_0003_0001_26F23
NaN 1.747 hugh_3h new_topo IL7_bcov_v3_r3_ems_3hC_436_0002_000000017_0001_0001_47_64_H_.._ems_p1-15H-GBL-16H-GABBL-16H_0382_0001_0001_0001_0001_0001_0001_0001_0001 L27 None 52428.80000000012 inf False False il7_rebuild_super_split_v1_IL7_bcov_v3_r3_ems_3hC_436_0002_000000017_0001_0001_47_64_H_.._ems_p1-15H-GBL-16H-GABBL-16H_0382_0001_0001_0001_0001_0001_0001_0001_0001_._3h_hb1_3759_0001_0003_0001_30L27
NaN 1.747 hugh_3h new_topo IL7_bcov_v3_r3_ems_3hC_436_0002_000000017_0001_0001_47_64_H_.._ems_p1-15H-GBL-16H-GABBL-16H_0382_0001_0001_0001_0001_0001_0001_0001_0001 H45 None 26214.40000000006 inf False False il7_rebuild_super_split_v1_IL7_bcov_v3_r3_ems_3hC_436_0002_000000017_0001_0001_47_64_H_.._ems_p1-15H-GBL-16H-GABBL-16H_0382_0001_0001_0001_0001_0001_0001_0001_0001_._3h_hb1_3759_0001_0003_0001_54H45
NaN 1.747 hugh_3h new_topo IL7_bcov_v3_r3_ems_3hC_436_0002_000000017_0001_0001_47_64_H_.._ems_p1-15H-GBL-16H-GABBL-16H_0382_0001_0001_0001_0001_0001_0001_0001_0001 E24 None 419430.4000000011 inf False False il7_rebuild_super_split_v1_IL7_bcov_v3_r3_ems_3hC_436_0002_000000017_0001_0001_47_64_H_.._ems_p1-15H-GBL-16H-GABBL-16H_0382_0001_0001_0001_0001_0001_0001_0001_0001_._3h_hb1_3759_0001_0003_0001_27E24
NaN 1.747 hugh_3h new_topo IL7_bcov_v3_r3_ems_3hC_436_0002_000000017_0001_0001_47_64_H_.._ems_p1-15H-GBL-16H-GABBL-16H_0382_0001_0001_0001_0001_0001_0001_0001_0001 None None 104857.60000000024 inf False False il7_rebuild_super_split_v1_IL7_bcov_v3_r3_ems_3hC_436_0002_000000017_0001_0001_47_64_H_.._ems_p1-15H-GBL-16H-GABBL-16H_0382_0001_0001_0001_0001_0001_0001_0001_0001_._3h_hb1_3759_0001_0003_0001
NaN 1.46 eva_3h longer_loop IL7_bcov_r3_ems_p1-15H-GBL-16H-GABBL-16H_0222_0001_0001_0001_000000016_0001_0001 E24 None 74145.52001894664 inf False False il7_rebuild_super_split_v1_IL7_bcov_r3_ems_p1-15H-GBL-16H-GABBL-16H_0222_0001_0001_0001_000000016_0001_0001_._HHH_eva_0321_0001_0001_0001_8E24
NaN 1.46 eva_3h longer_loop IL7_bcov_r3_ems_p1-15H-GBL-16H-GABBL-16H_0222_0001_0001_0001_000000016_0001_0001 None None 74145.52001894664 inf False False il7_rebuild_super_split_v1_IL7_bcov_r3_ems_p1-15H-GBL-16H-GABBL-16H_0222_0001_0001_0001_000000016_0001_0001_._HHH_eva_0321_0001_0001_0001
NaN 1.46 eva_3h longer_loop IL7_bcov_r3_ems_p1-15H-GBL-16H-GABBL-16H_0222_0001_0001_0001_000000016_0001_0001 Q20 None 26214.40000000006 inf False False il7_rebuild_super_split_v1_IL7_bcov_r3_ems_p1-15H-GBL-16H-GABBL-16H_0222_0001_0001_0001_000000016_0001_0001_._HHH_eva_0321_0001_0001_0001_4Q20
NaN 1.46 eva_3h longer_loop IL7_bcov_r3_ems_p1-15H-GBL-16H-GABBL-16H_0222_0001_0001_0001_000000016_0001_0001 E44 None 37072.76000947338 inf False False il7_rebuild_super_split_v1_IL7_bcov_r3_ems_p1-15H-GBL-16H-GABBL-16H_0222_0001_0001_0001_000000016_0001_0001_._HHH_eva_0321_0001_0001_0001_30E44
NaN 1.46 eva_3h longer_loop IL7_bcov_r3_ems_p1-15H-GBL-16H-GABBL-16H_0222_0001_0001_0001_000000016_0001_0001 H23 None inf inf True False il7_rebuild_super_split_v1_IL7_bcov_r3_ems_p1-15H-GBL-16H-GABBL-16H_0222_0001_0001_0001_000000016_0001_0001_._HHH_eva_0321_0001_0001_0001_7H23
NaN 1.46 eva_3h longer_loop IL7_bcov_r3_ems_p1-15H-GBL-16H-GABBL-16H_0222_0001_0001_0001_000000016_0001_0001 E48 None 52428.80000000012 inf False False il7_rebuild_super_split_v1_IL7_bcov_r3_ems_p1-15H-GBL-16H-GABBL-16H_0222_0001_0001_0001_000000016_0001_0001_._HHH_eva_0321_0001_0001_0001_34E48
NaN 1.46 eva_3h longer_loop IL7_bcov_r3_ems_p1-15H-GBL-16H-GABBL-16H_0222_0001_0001_0001_000000016_0001_0001 F27 None 26214.40000000006 inf False False il7_rebuild_super_split_v1_IL7_bcov_r3_ems_p1-15H-GBL-16H-GABBL-16H_0222_0001_0001_0001_000000016_0001_0001_._HHH_eva_0321_0001_0001_0001_11F27
NaN 1.278 eva_4h reverse IL7_bcov_v3_r3_ems_3hM_3011_000000023_0001_0001_44_61_H_.._ems_p1-15H-GBL-16H-GABBL-16H_0168_0001_0001_0002_0001_0005_0001_0001_0001 A22 None 26214.40000000006 inf False False il7_rebuild_super_split_v1_IL7_bcov_v3_r3_ems_3hM_3011_000000023_0001_0001_44_61_H_.._ems_p1-15H-GBL-16H-GABBL-16H_0168_0001_0001_0002_0001_0005_0001_0001_0001_._ems_4hM_4987_0001_0002_0001_6A22
NaN 1.278 eva_4h reverse IL7_bcov_v3_r3_ems_3hM_3011_000000023_0001_0001_44_61_H_.._ems_p1-15H-GBL-16H-GABBL-16H_0168_0001_0001_0002_0001_0005_0001_0001_0001 V10 None 148291.04003789354 inf False False il7_rebuild_super_split_v1_IL7_bcov_v3_r3_ems_3hM_3011_000000023_0001_0001_44_61_H_.._ems_p1-15H-GBL-16H-GABBL-16H_0168_0001_0001_0002_0001_0005_0001_0001_0001_._ems_4hM_4987_0001_0002_0001_25V10
NaN 1.278 eva_4h reverse IL7_bcov_v3_r3_ems_3hM_3011_000000023_0001_0001_44_61_H_.._ems_p1-15H-GBL-16H-GABBL-16H_0168_0001_0001_0002_0001_0005_0001_0001_0001 H27 None 37072.76000947338 inf False False il7_rebuild_super_split_v1_IL7_bcov_v3_r3_ems_3hM_3011_000000023_0001_0001_44_61_H_.._ems_p1-15H-GBL-16H-GABBL-16H_0168_0001_0001_0002_0001_0005_0001_0001_0001_._ems_4hM_4987_0001_0002_0001_11H27
NaN 1.278 eva_4h reverse IL7_bcov_v3_r3_ems_3hM_3011_000000023_0001_0001_44_61_H_.._ems_p1-15H-GBL-16H-GABBL-16H_0168_0001_0001_0002_0001_0005_0001_0001_0001 None None 52428.80000000012 inf False False il7_rebuild_super_split_v1_IL7_bcov_v3_r3_ems_3hM_3011_000000023_0001_0001_44_61_H_.._ems_p1-15H-GBL-16H-GABBL-16H_0168_0001_0001_0002_0001_0005_0001_0001_0001_._ems_4hM_4987_0001_0002_0001
NaN 1.278 eva_4h reverse IL7_bcov_v3_r3_ems_3hM_3011_000000023_0001_0001_44_61_H_.._ems_p1-15H-GBL-16H-GABBL-16H_0168_0001_0001_0002_0001_0005_0001_0001_0001 Y29 None 74145.52001894664 inf False False il7_rebuild_super_split_v1_IL7_bcov_v3_r3_ems_3hM_3011_000000023_0001_0001_44_61_H_.._ems_p1-15H-GBL-16H-GABBL-16H_0168_0001_0001_0002_0001_0005_0001_0001_0001_._ems_4hM_4987_0001_0002_0001_13Y29
NaN 1.278 eva_4h reverse IL7_bcov_v3_r3_ems_3hM_3011_000000023_0001_0001_44_61_H_.._ems_p1-15H-GBL-16H-GABBL-16H_0168_0001_0001_0002_0001_0005_0001_0001_0001 F10 None 104857.60000000024 inf False False il7_rebuild_super_split_v1_IL7_bcov_v3_r3_ems_3hM_3011_000000023_0001_0001_44_61_H_.._ems_p1-15H-GBL-16H-GABBL-16H_0168_0001_0001_0002_0001_0005_0001_0001_0001_._ems_4hM_4987_0001_0002_0001_25F10
NaN 1.278 eva_4h reverse IL7_bcov_v3_r3_ems_3hM_3011_000000023_0001_0001_44_61_H_.._ems_p1-15H-GBL-16H-GABBL-16H_0168_0001_0001_0002_0001_0005_0001_0001_0001 E7 None 26214.40000000006 inf False False il7_rebuild_super_split_v1_IL7_bcov_v3_r3_ems_3hM_3011_000000023_0001_0001_44_61_H_.._ems_p1-15H-GBL-16H-GABBL-16H_0168_0001_0001_0002_0001_0005_0001_0001_0001_._ems_4hM_4987_0001_0002_0001_22E7
2.6489999999999996 2.6460000000000004 hugh_3h no_cut IL7_bcov_v3_r3_HEEH_04578_000000011_0001_0001_44_64_H_.._ems_3hC_1310_0001_0001_0013_0001_0001_0001 None None 209715.2000000005 inf False False il7_rebuild_super_whole_v1_IL7_bcov_v3_r3_HEEH_04578_000000011_0001_0001_44_64_H_.._ems_3hC_1310_0001_0001_0013_0001_0001_0001_._3h_hb1_1371_0001_0001
2.6489999999999996 2.6460000000000004 hugh_3h no_cut IL7_bcov_v3_r3_HEEH_04578_000000011_0001_0001_44_64_H_.._ems_3hC_1310_0001_0001_0013_0001_0001_0001 L7 None 209715.2000000005 inf False False il7_rebuild_super_whole_v1_IL7_bcov_v3_r3_HEEH_04578_000000011_0001_0001_44_64_H_.._ems_3hC_1310_0001_0001_0013_0001_0001_0001_._3h_hb1_1371_0001_0001_7L7
2.6489999999999996 2.6460000000000004 hugh_3h no_cut IL7_bcov_v3_r3_HEEH_04578_000000011_0001_0001_44_64_H_.._ems_3hC_1310_0001_0001_0013_0001_0001_0001 E8 None 104857.60000000024 inf False False il7_rebuild_super_whole_v1_IL7_bcov_v3_r3_HEEH_04578_000000011_0001_0001_44_64_H_.._ems_3hC_1310_0001_0001_0013_0001_0001_0001_._3h_hb1_1371_0001_0001_8E8
2.6489999999999996 2.6460000000000004 hugh_3h no_cut IL7_bcov_v3_r3_HEEH_04578_000000011_0001_0001_44_64_H_.._ems_3hC_1310_0001_0001_0013_0001_0001_0001 E34 None 104857.60000000024 inf False False il7_rebuild_super_whole_v1_IL7_bcov_v3_r3_HEEH_04578_000000011_0001_0001_44_64_H_.._ems_3hC_1310_0001_0001_0013_0001_0001_0001_._3h_hb1_1371_0001_0001_34E34
2.6489999999999996 2.6460000000000004 hugh_3h no_cut IL7_bcov_v3_r3_HEEH_04578_000000011_0001_0001_44_64_H_.._ems_3hC_1310_0001_0001_0013_0001_0001_0001 Y38 None 104857.60000000024 inf False False il7_rebuild_super_whole_v1_IL7_bcov_v3_r3_HEEH_04578_000000011_0001_0001_44_64_H_.._ems_3hC_1310_0001_0001_0013_0001_0001_0001_._3h_hb1_1371_0001_0001_38Y38
2.6489999999999996 2.6460000000000004 hugh_3h no_cut IL7_bcov_v3_r3_HEEH_04578_000000011_0001_0001_44_64_H_.._ems_3hC_1310_0001_0001_0013_0001_0001_0001 Y33 None 148291.04003789354 inf False False il7_rebuild_super_whole_v1_IL7_bcov_v3_r3_HEEH_04578_000000011_0001_0001_44_64_H_.._ems_3hC_1310_0001_0001_0013_0001_0001_0001_._3h_hb1_1371_0001_0001_33Y33
2.6489999999999996 2.6460000000000004 hugh_3h no_cut IL7_bcov_v3_r3_HEEH_04578_000000011_0001_0001_44_64_H_.._ems_3hC_1310_0001_0001_0013_0001_0001_0001 H11 None 104857.60000000024 inf False False il7_rebuild_super_whole_v1_IL7_bcov_v3_r3_HEEH_04578_000000011_0001_0001_44_64_H_.._ems_3hC_1310_0001_0001_0013_0001_0001_0001_._3h_hb1_1371_0001_0001_11H11
NaN 1.07 bcov_4h longer_loop IL7_bcov_v3_r3_ems_3hM_3011_000000023_0001_0001_44_61_H_.._ems_p1-15H-GBL-16H-GABBL-16H_0168_0001_0001_0002_0001_0005_0001_0001_0001 Y29 None inf inf True False il7_rebuild_super_split_v1_IL7_bcov_v3_r3_ems_3hM_3011_000000023_0001_0001_44_61_H_.._ems_p1-15H-GBL-16H-GABBL-16H_0168_0001_0001_0002_0001_0005_0001_0001_0001_._6b9e56c57ff05245a889188c59ec5bac_0001_0001_0001_0001_32Y29
NaN 1.07 bcov_4h longer_loop IL7_bcov_v3_r3_ems_3hM_3011_000000023_0001_0001_44_61_H_.._ems_p1-15H-GBL-16H-GABBL-16H_0168_0001_0001_0002_0001_0005_0001_0001_0001 V10 None inf inf True False il7_rebuild_super_split_v1_IL7_bcov_v3_r3_ems_3hM_3011_000000023_0001_0001_44_61_H_.._ems_p1-15H-GBL-16H-GABBL-16H_0168_0001_0001_0002_0001_0005_0001_0001_0001_._6b9e56c57ff05245a889188c59ec5bac_0001_0001_0001_0001_10V10
NaN 1.07 bcov_4h longer_loop IL7_bcov_v3_r3_ems_3hM_3011_000000023_0001_0001_44_61_H_.._ems_p1-15H-GBL-16H-GABBL-16H_0168_0001_0001_0002_0001_0005_0001_0001_0001 H27 None 52428.80000000012 inf False False il7_rebuild_super_split_v1_IL7_bcov_v3_r3_ems_3hM_3011_000000023_0001_0001_44_61_H_.._ems_p1-15H-GBL-16H-GABBL-16H_0168_0001_0001_0002_0001_0005_0001_0001_0001_._6b9e56c57ff05245a889188c59ec5bac_0001_0001_0001_0001_30H27
NaN 1.07 bcov_4h longer_loop IL7_bcov_v3_r3_ems_3hM_3011_000000023_0001_0001_44_61_H_.._ems_p1-15H-GBL-16H-GABBL-16H_0168_0001_0001_0002_0001_0005_0001_0001_0001 A22 None inf inf True False il7_rebuild_super_split_v1_IL7_bcov_v3_r3_ems_3hM_3011_000000023_0001_0001_44_61_H_.._ems_p1-15H-GBL-16H-GABBL-16H_0168_0001_0001_0002_0001_0005_0001_0001_0001_._6b9e56c57ff05245a889188c59ec5bac_0001_0001_0001_0001_25A22
NaN 1.07 bcov_4h longer_loop IL7_bcov_v3_r3_ems_3hM_3011_000000023_0001_0001_44_61_H_.._ems_p1-15H-GBL-16H-GABBL-16H_0168_0001_0001_0002_0001_0005_0001_0001_0001 E7 None inf inf True False il7_rebuild_super_split_v1_IL7_bcov_v3_r3_ems_3hM_3011_000000023_0001_0001_44_61_H_.._ems_p1-15H-GBL-16H-GABBL-16H_0168_0001_0001_0002_0001_0005_0001_0001_0001_._6b9e56c57ff05245a889188c59ec5bac_0001_0001_0001_0001_7E7
NaN 1.07 bcov_4h longer_loop IL7_bcov_v3_r3_ems_3hM_3011_000000023_0001_0001_44_61_H_.._ems_p1-15H-GBL-16H-GABBL-16H_0168_0001_0001_0002_0001_0005_0001_0001_0001 None None inf inf True False il7_rebuild_super_split_v1_IL7_bcov_v3_r3_ems_3hM_3011_000000023_0001_0001_44_61_H_.._ems_p1-15H-GBL-16H-GABBL-16H_0168_0001_0001_0002_0001_0005_0001_0001_0001_._6b9e56c57ff05245a889188c59ec5bac_0001_0001_0001_0001
NaN 1.07 bcov_4h longer_loop IL7_bcov_v3_r3_ems_3hM_3011_000000023_0001_0001_44_61_H_.._ems_p1-15H-GBL-16H-GABBL-16H_0168_0001_0001_0002_0001_0005_0001_0001_0001 F10 None inf inf True False il7_rebuild_super_split_v1_IL7_bcov_v3_r3_ems_3hM_3011_000000023_0001_0001_44_61_H_.._ems_p1-15H-GBL-16H-GABBL-16H_0168_0001_0001_0002_0001_0005_0001_0001_0001_._6b9e56c57ff05245a889188c59ec5bac_0001_0001_0001_0001_10F10
NaN 1.207 hugh_3h reverse IL7_longxing_Grafting2_ems_3hM_305_0001_0003_0001_0001 M31 None 52428.80000000012 inf False False il7_rebuild_super_split_v1_IL7_longxing_Grafting2_ems_3hM_305_0001_0003_0001_0001_._3h_hb1_1725_0001_0002_0001_32M31
NaN 1.207 hugh_3h reverse IL7_longxing_Grafting2_ems_3hM_305_0001_0003_0001_0001 Q34 None 74145.52001894664 inf False False il7_rebuild_super_split_v1_IL7_longxing_Grafting2_ems_3hM_305_0001_0003_0001_0001_._3h_hb1_1725_0001_0002_0001_35Q34
NaN 1.207 hugh_3h reverse IL7_longxing_Grafting2_ems_3hM_305_0001_0003_0001_0001 L15 None 148291.04003789354 inf False False il7_rebuild_super_split_v1_IL7_longxing_Grafting2_ems_3hM_305_0001_0003_0001_0001_._3h_hb1_1725_0001_0002_0001_54L15
NaN 1.207 hugh_3h reverse IL7_longxing_Grafting2_ems_3hM_305_0001_0003_0001_0001 E30 None 18536.380004736657 inf False False il7_rebuild_super_split_v1_IL7_longxing_Grafting2_ems_3hM_305_0001_0003_0001_0001_._3h_hb1_1725_0001_0002_0001_31E30
NaN 1.207 hugh_3h reverse IL7_longxing_Grafting2_ems_3hM_305_0001_0003_0001_0001 K15 None 37072.76000947338 inf False False il7_rebuild_super_split_v1_IL7_longxing_Grafting2_ems_3hM_305_0001_0003_0001_0001_._3h_hb1_1725_0001_0002_0001_54K15
NaN 1.207 hugh_3h reverse IL7_longxing_Grafting2_ems_3hM_305_0001_0003_0001_0001 Y7 None inf inf True False il7_rebuild_super_split_v1_IL7_longxing_Grafting2_ems_3hM_305_0001_0003_0001_0001_._3h_hb1_1725_0001_0002_0001_46Y7
NaN 1.207 hugh_3h reverse IL7_longxing_Grafting2_ems_3hM_305_0001_0003_0001_0001 None None inf inf True False il7_rebuild_super_split_v1_IL7_longxing_Grafting2_ems_3hM_305_0001_0003_0001_0001_._3h_hb1_1725_0001_0002_0001
1.713 1.6980000000000002 hugh_3h no_cut IL7_longxing_Grafting2_ems_3hM_305_0001_0003_0001_0001 K15 None 52428.80000000012 inf False False il7_rebuild_super_whole_v1_IL7_longxing_Grafting2_ems_3hM_305_0001_0003_0001_0001_._3h_hb1_1639_0001_0001_38K15
1.713 1.6980000000000002 hugh_3h no_cut IL7_longxing_Grafting2_ems_3hM_305_0001_0003_0001_0001 Q34 None 104857.60000000024 inf False False il7_rebuild_super_whole_v1_IL7_longxing_Grafting2_ems_3hM_305_0001_0003_0001_0001_._3h_hb1_1639_0001_0001_57Q34
1.713 1.6980000000000002 hugh_3h no_cut IL7_longxing_Grafting2_ems_3hM_305_0001_0003_0001_0001 L15 None 74145.52001894664 inf False False il7_rebuild_super_whole_v1_IL7_longxing_Grafting2_ems_3hM_305_0001_0003_0001_0001_._3h_hb1_1639_0001_0001_38L15
1.713 1.6980000000000002 hugh_3h no_cut IL7_longxing_Grafting2_ems_3hM_305_0001_0003_0001_0001 M31 None 52428.80000000012 inf False False il7_rebuild_super_whole_v1_IL7_longxing_Grafting2_ems_3hM_305_0001_0003_0001_0001_._3h_hb1_1639_0001_0001_54M31
1.713 1.6980000000000002 hugh_3h no_cut IL7_longxing_Grafting2_ems_3hM_305_0001_0003_0001_0001 Y7 None 26214.40000000006 inf False False il7_rebuild_super_whole_v1_IL7_longxing_Grafting2_ems_3hM_305_0001_0003_0001_0001_._3h_hb1_1639_0001_0001_30Y7
1.713 1.6980000000000002 hugh_3h no_cut IL7_longxing_Grafting2_ems_3hM_305_0001_0003_0001_0001 E30 None 26214.40000000006 inf False False il7_rebuild_super_whole_v1_IL7_longxing_Grafting2_ems_3hM_305_0001_0003_0001_0001_._3h_hb1_1639_0001_0001_53E30
1.713 1.6980000000000002 hugh_3h no_cut IL7_longxing_Grafting2_ems_3hM_305_0001_0003_0001_0001 None None inf inf True False il7_rebuild_super_whole_v1_IL7_longxing_Grafting2_ems_3hM_305_0001_0003_0001_0001_._3h_hb1_1639_0001_0001
NaN 1.3530000000000002 eva_3h reverse IL7_bcov_v3_r3_ems_3hC_436_0002_000000017_0001_0001_47_64_H_.._ems_p1-15H-GBL-16H-GABBL-16H_0382_0001_0001_0001_0001_0001_0001_0001_0001 H45 None 209715.2000000005 inf False False il7_rebuild_super_split_v1_IL7_bcov_v3_r3_ems_3hC_436_0002_000000017_0001_0001_47_64_H_.._ems_p1-15H-GBL-16H-GABBL-16H_0382_0001_0001_0001_0001_0001_0001_0001_0001_._ems_3hC_1266_0001_0001_0001_14H45
NaN 1.3530000000000002 eva_3h reverse IL7_bcov_v3_r3_ems_3hC_436_0002_000000017_0001_0001_47_64_H_.._ems_p1-15H-GBL-16H-GABBL-16H_0382_0001_0001_0001_0001_0001_0001_0001_0001 L27 None 37072.76000947338 inf False False il7_rebuild_super_split_v1_IL7_bcov_v3_r3_ems_3hC_436_0002_000000017_0001_0001_47_64_H_.._ems_p1-15H-GBL-16H-GABBL-16H_0382_0001_0001_0001_0001_0001_0001_0001_0001_._ems_3hC_1266_0001_0001_0001_33L27
NaN 1.3530000000000002 eva_3h reverse IL7_bcov_v3_r3_ems_3hC_436_0002_000000017_0001_0001_47_64_H_.._ems_p1-15H-GBL-16H-GABBL-16H_0382_0001_0001_0001_0001_0001_0001_0001_0001 E48 None 74145.52001894664 inf False False il7_rebuild_super_split_v1_IL7_bcov_v3_r3_ems_3hC_436_0002_000000017_0001_0001_47_64_H_.._ems_p1-15H-GBL-16H-GABBL-16H_0382_0001_0001_0001_0001_0001_0001_0001_0001_._ems_3hC_1266_0001_0001_0001_17E48
NaN 1.3530000000000002 eva_3h reverse IL7_bcov_v3_r3_ems_3hC_436_0002_000000017_0001_0001_47_64_H_.._ems_p1-15H-GBL-16H-GABBL-16H_0382_0001_0001_0001_0001_0001_0001_0001_0001 F23 None inf inf True False il7_rebuild_super_split_v1_IL7_bcov_v3_r3_ems_3hC_436_0002_000000017_0001_0001_47_64_H_.._ems_p1-15H-GBL-16H-GABBL-16H_0382_0001_0001_0001_0001_0001_0001_0001_0001_._ems_3hC_1266_0001_0001_0001_29F23
NaN 1.3530000000000002 eva_3h reverse IL7_bcov_v3_r3_ems_3hC_436_0002_000000017_0001_0001_47_64_H_.._ems_p1-15H-GBL-16H-GABBL-16H_0382_0001_0001_0001_0001_0001_0001_0001_0001 S28 None 148291.04003789354 inf False False il7_rebuild_super_split_v1_IL7_bcov_v3_r3_ems_3hC_436_0002_000000017_0001_0001_47_64_H_.._ems_p1-15H-GBL-16H-GABBL-16H_0382_0001_0001_0001_0001_0001_0001_0001_0001_._ems_3hC_1266_0001_0001_0001_34S28
NaN 1.3530000000000002 eva_3h reverse IL7_bcov_v3_r3_ems_3hC_436_0002_000000017_0001_0001_47_64_H_.._ems_p1-15H-GBL-16H-GABBL-16H_0382_0001_0001_0001_0001_0001_0001_0001_0001 E24 None 104857.60000000024 inf False False il7_rebuild_super_split_v1_IL7_bcov_v3_r3_ems_3hC_436_0002_000000017_0001_0001_47_64_H_.._ems_p1-15H-GBL-16H-GABBL-16H_0382_0001_0001_0001_0001_0001_0001_0001_0001_._ems_3hC_1266_0001_0001_0001_30E24
NaN 1.3530000000000002 eva_3h reverse IL7_bcov_v3_r3_ems_3hC_436_0002_000000017_0001_0001_47_64_H_.._ems_p1-15H-GBL-16H-GABBL-16H_0382_0001_0001_0001_0001_0001_0001_0001_0001 None None 74145.52001894664 inf False False il7_rebuild_super_split_v1_IL7_bcov_v3_r3_ems_3hC_436_0002_000000017_0001_0001_47_64_H_.._ems_p1-15H-GBL-16H-GABBL-16H_0382_0001_0001_0001_0001_0001_0001_0001_0001_._ems_3hC_1266_0001_0001_0001
0.44299999999999995 0.618 bcov_4h no_cut IL7_bcov_v3_r3_ems_3hM_3011_000000023_0001_0001_44_61_H_.._ems_p1-15H-GBL-16H-GABBL-16H_0168_0001_0001_0002_0001_0005_0001_0001_0001 A22 None 104857.60000000024 inf False False il7_rebuild_super_whole_v1_IL7_bcov_v3_r3_ems_3hM_3011_000000023_0001_0001_44_61_H_.._ems_p1-15H-GBL-16H-GABBL-16H_0168_0001_0001_0002_0001_0005_0001_0001_0001_._b5d408fb59e05adbbadd706aaa09cbfb_0001_0001_0002_56A22
0.44299999999999995 0.618 bcov_4h no_cut IL7_bcov_v3_r3_ems_3hM_3011_000000023_0001_0001_44_61_H_.._ems_p1-15H-GBL-16H-GABBL-16H_0168_0001_0001_0002_0001_0005_0001_0001_0001 H27 None 52428.80000000012 inf False False il7_rebuild_super_whole_v1_IL7_bcov_v3_r3_ems_3hM_3011_000000023_0001_0001_44_61_H_.._ems_p1-15H-GBL-16H-GABBL-16H_0168_0001_0001_0002_0001_0005_0001_0001_0001_._b5d408fb59e05adbbadd706aaa09cbfb_0001_0001_0002_61H27
0.44299999999999995 0.618 bcov_4h no_cut IL7_bcov_v3_r3_ems_3hM_3011_000000023_0001_0001_44_61_H_.._ems_p1-15H-GBL-16H-GABBL-16H_0168_0001_0001_0002_0001_0005_0001_0001_0001 None None inf inf True False il7_rebuild_super_whole_v1_IL7_bcov_v3_r3_ems_3hM_3011_000000023_0001_0001_44_61_H_.._ems_p1-15H-GBL-16H-GABBL-16H_0168_0001_0001_0002_0001_0005_0001_0001_0001_._b5d408fb59e05adbbadd706aaa09cbfb_0001_0001_0002
0.44299999999999995 0.618 bcov_4h no_cut IL7_bcov_v3_r3_ems_3hM_3011_000000023_0001_0001_44_61_H_.._ems_p1-15H-GBL-16H-GABBL-16H_0168_0001_0001_0002_0001_0005_0001_0001_0001 F10 None 148291.04003789354 inf False False il7_rebuild_super_whole_v1_IL7_bcov_v3_r3_ems_3hM_3011_000000023_0001_0001_44_61_H_.._ems_p1-15H-GBL-16H-GABBL-16H_0168_0001_0001_0002_0001_0005_0001_0001_0001_._b5d408fb59e05adbbadd706aaa09cbfb_0001_0001_0002_44F10
0.44299999999999995 0.618 bcov_4h no_cut IL7_bcov_v3_r3_ems_3hM_3011_000000023_0001_0001_44_61_H_.._ems_p1-15H-GBL-16H-GABBL-16H_0168_0001_0001_0002_0001_0005_0001_0001_0001 E7 None 148291.04003789354 inf False False il7_rebuild_super_whole_v1_IL7_bcov_v3_r3_ems_3hM_3011_000000023_0001_0001_44_61_H_.._ems_p1-15H-GBL-16H-GABBL-16H_0168_0001_0001_0002_0001_0005_0001_0001_0001_._b5d408fb59e05adbbadd706aaa09cbfb_0001_0001_0002_41E7
0.44299999999999995 0.618 bcov_4h no_cut IL7_bcov_v3_r3_ems_3hM_3011_000000023_0001_0001_44_61_H_.._ems_p1-15H-GBL-16H-GABBL-16H_0168_0001_0001_0002_0001_0005_0001_0001_0001 Y29 None inf inf True False il7_rebuild_super_whole_v1_IL7_bcov_v3_r3_ems_3hM_3011_000000023_0001_0001_44_61_H_.._ems_p1-15H-GBL-16H-GABBL-16H_0168_0001_0001_0002_0001_0005_0001_0001_0001_._b5d408fb59e05adbbadd706aaa09cbfb_0001_0001_0002_63Y29
0.44299999999999995 0.618 bcov_4h no_cut IL7_bcov_v3_r3_ems_3hM_3011_000000023_0001_0001_44_61_H_.._ems_p1-15H-GBL-16H-GABBL-16H_0168_0001_0001_0002_0001_0005_0001_0001_0001 V10 None 37072.76000947338 inf False False il7_rebuild_super_whole_v1_IL7_bcov_v3_r3_ems_3hM_3011_000000023_0001_0001_44_61_H_.._ems_p1-15H-GBL-16H-GABBL-16H_0168_0001_0001_0002_0001_0005_0001_0001_0001_._b5d408fb59e05adbbadd706aaa09cbfb_0001_0001_0002_44V10
NaN NaN foldit foldit IL7_longxing_Grafting2_ems_3hM_305_0001_0003_0001_0001 E30 None 209715.2000000005 inf False False foldit_2008222_0392917519_0002_55E30
NaN NaN foldit foldit IL7_longxing_Grafting2_ems_3hM_305_0001_0003_0001_0001 M31 None 148291.04003789354 inf False False foldit_2008222_0392917519_0002_56M31
NaN NaN foldit foldit IL7_longxing_Grafting2_ems_3hM_305_0001_0003_0001_0001 L15 None 296582.0800757866 inf False False foldit_2008222_0392917519_0002_15L15
NaN NaN foldit foldit IL7_longxing_Grafting2_ems_3hM_305_0001_0003_0001_0001 K15 None 209715.2000000005 inf False False foldit_2008222_0392917519_0002_15K15
NaN NaN foldit foldit IL7_longxing_Grafting2_ems_3hM_305_0001_0003_0001_0001 Q34 None 148291.04003789354 inf False False foldit_2008222_0392917519_0002_59Q34
NaN NaN foldit foldit IL7_longxing_Grafting2_ems_3hM_305_0001_0003_0001_0001 None None inf inf True False foldit_2008222_0392917519_0002
NaN NaN foldit foldit IL7_longxing_Grafting2_ems_3hM_305_0001_0003_0001_0001 Y7 None 209715.2000000005 inf False False foldit_2008222_0392917519_0002_7Y7
NaN 0.8290000000000001 bcov_4h new_topo IL7_bcov_r3_ems_p1-15H-GBL-16H-GABBL-16H_0222_0001_0001_0001_000000016_0001_0001 E44 None 74145.52001894664 inf False False il7_rebuild_super_split_v1_IL7_bcov_r3_ems_p1-15H-GBL-16H-GABBL-16H_0222_0001_0001_0001_000000016_0001_0001_._b51ef6c5904a99cec739238a0ecf354a_0001_0001_0001_0001_55E44
NaN 0.8290000000000001 bcov_4h new_topo IL7_bcov_r3_ems_p1-15H-GBL-16H-GABBL-16H_0222_0001_0001_0001_000000016_0001_0001 F27 None 18536.380004736657 inf False False il7_rebuild_super_split_v1_IL7_bcov_r3_ems_p1-15H-GBL-16H-GABBL-16H_0222_0001_0001_0001_000000016_0001_0001_._b51ef6c5904a99cec739238a0ecf354a_0001_0001_0001_0001_10F27
NaN 0.8290000000000001 bcov_4h new_topo IL7_bcov_r3_ems_p1-15H-GBL-16H-GABBL-16H_0222_0001_0001_0001_000000016_0001_0001 E24 None 52428.80000000012 inf False False il7_rebuild_super_split_v1_IL7_bcov_r3_ems_p1-15H-GBL-16H-GABBL-16H_0222_0001_0001_0001_000000016_0001_0001_._b51ef6c5904a99cec739238a0ecf354a_0001_0001_0001_0001_7E24
NaN 0.8290000000000001 bcov_4h new_topo IL7_bcov_r3_ems_p1-15H-GBL-16H-GABBL-16H_0222_0001_0001_0001_000000016_0001_0001 None None 104857.60000000024 inf False False il7_rebuild_super_split_v1_IL7_bcov_r3_ems_p1-15H-GBL-16H-GABBL-16H_0222_0001_0001_0001_000000016_0001_0001_._b51ef6c5904a99cec739238a0ecf354a_0001_0001_0001_0001
NaN 0.8290000000000001 bcov_4h new_topo IL7_bcov_r3_ems_p1-15H-GBL-16H-GABBL-16H_0222_0001_0001_0001_000000016_0001_0001 H23 None 52428.80000000012 inf False False il7_rebuild_super_split_v1_IL7_bcov_r3_ems_p1-15H-GBL-16H-GABBL-16H_0222_0001_0001_0001_000000016_0001_0001_._b51ef6c5904a99cec739238a0ecf354a_0001_0001_0001_0001_6H23
NaN 0.8290000000000001 bcov_4h new_topo IL7_bcov_r3_ems_p1-15H-GBL-16H-GABBL-16H_0222_0001_0001_0001_000000016_0001_0001 Q20 None 104857.60000000024 inf False False il7_rebuild_super_split_v1_IL7_bcov_r3_ems_p1-15H-GBL-16H-GABBL-16H_0222_0001_0001_0001_000000016_0001_0001_._b51ef6c5904a99cec739238a0ecf354a_0001_0001_0001_0001_3Q20
NaN 0.8290000000000001 bcov_4h new_topo IL7_bcov_r3_ems_p1-15H-GBL-16H-GABBL-16H_0222_0001_0001_0001_000000016_0001_0001 E48 None 104857.60000000024 inf False False il7_rebuild_super_split_v1_IL7_bcov_r3_ems_p1-15H-GBL-16H-GABBL-16H_0222_0001_0001_0001_000000016_0001_0001_._b51ef6c5904a99cec739238a0ecf354a_0001_0001_0001_0001_59E48
NaN 2.47 hugh_3h reverse IL7_bcov_r2_ems_3hM_540_000000033_0001_0001 M52 None 104857.60000000024 inf False False il7_rebuild_super_split_v1_IL7_bcov_r2_ems_3hM_540_000000033_0001_0001_._3h_hb1_1246_0001_0007_0001_28M52
NaN 2.47 hugh_3h reverse IL7_bcov_r2_ems_3hM_540_000000033_0001_0001 E55 None 104857.60000000024 inf False False il7_rebuild_super_split_v1_IL7_bcov_r2_ems_3hM_540_000000033_0001_0001_._3h_hb1_1246_0001_0007_0001_31E55
NaN 2.47 hugh_3h reverse IL7_bcov_r2_ems_3hM_540_000000033_0001_0001 K55 None 74145.52001894664 inf False False il7_rebuild_super_split_v1_IL7_bcov_r2_ems_3hM_540_000000033_0001_0001_._3h_hb1_1246_0001_0007_0001_31K55
NaN 2.47 hugh_3h reverse IL7_bcov_r2_ems_3hM_540_000000033_0001_0001 E29 None 148291.04003789354 inf False False il7_rebuild_super_split_v1_IL7_bcov_r2_ems_3hM_540_000000033_0001_0001_._3h_hb1_1246_0001_0007_0001_52E29
NaN 2.47 hugh_3h reverse IL7_bcov_r2_ems_3hM_540_000000033_0001_0001 None None 148291.04003789354 inf False False il7_rebuild_super_split_v1_IL7_bcov_r2_ems_3hM_540_000000033_0001_0001_._3h_hb1_1246_0001_0007_0001
NaN 2.47 hugh_3h reverse IL7_bcov_r2_ems_3hM_540_000000033_0001_0001 L32 None 104857.60000000024 inf False False il7_rebuild_super_split_v1_IL7_bcov_r2_ems_3hM_540_000000033_0001_0001_._3h_hb1_1246_0001_0007_0001_55L32
NaN 2.47 hugh_3h reverse IL7_bcov_r2_ems_3hM_540_000000033_0001_0001 Q54 None 74145.52001894664 inf False False il7_rebuild_super_split_v1_IL7_bcov_r2_ems_3hM_540_000000033_0001_0001_._3h_hb1_1246_0001_0007_0001_30Q54
NaN NaN foldit foldit IL7_bcov_v3_r3_HEEH_04578_000000011_0001_0001_44_64_H_.._ems_3hC_1310_0001_0001_0013_0001_0001_0001 Y33 None 104857.60000000024 inf False False foldit_2008014_0391656563_49Y33
NaN NaN foldit foldit IL7_bcov_v3_r3_HEEH_04578_000000011_0001_0001_44_64_H_.._ems_3hC_1310_0001_0001_0013_0001_0001_0001 E34 None inf inf True False foldit_2008014_0391656563_50E34
NaN NaN foldit foldit IL7_bcov_v3_r3_HEEH_04578_000000011_0001_0001_44_64_H_.._ems_3hC_1310_0001_0001_0013_0001_0001_0001 H11 None 74145.52001894664 inf False False foldit_2008014_0391656563_27H11
NaN NaN foldit foldit IL7_bcov_v3_r3_HEEH_04578_000000011_0001_0001_44_64_H_.._ems_3hC_1310_0001_0001_0013_0001_0001_0001 None None 37072.76000947338 inf False False foldit_2008014_0391656563
NaN NaN foldit foldit IL7_bcov_v3_r3_HEEH_04578_000000011_0001_0001_44_64_H_.._ems_3hC_1310_0001_0001_0013_0001_0001_0001 E8 None 26214.40000000006 inf False False foldit_2008014_0391656563_24E8
NaN NaN foldit foldit IL7_bcov_v3_r3_HEEH_04578_000000011_0001_0001_44_64_H_.._ems_3hC_1310_0001_0001_0013_0001_0001_0001 L7 None 37072.76000947338 inf False False foldit_2008014_0391656563_23L7
NaN NaN foldit foldit IL7_bcov_v3_r3_HEEH_04578_000000011_0001_0001_44_64_H_.._ems_3hC_1310_0001_0001_0013_0001_0001_0001 Y38 None 104857.60000000024 inf False False foldit_2008014_0391656563_54Y38
NaN 1.05 hugh_3h new_topo IL7_longxing_Grafting2_ems_3hM_305_0001_0003_0001_0001 E30 None 26214.40000000006 inf False False il7_rebuild_super_split_v1_IL7_longxing_Grafting2_ems_3hM_305_0001_0003_0001_0001_._3h_hb1_1018_0001_0001_0002_57E30
NaN 1.05 hugh_3h new_topo IL7_longxing_Grafting2_ems_3hM_305_0001_0003_0001_0001 Q34 None 148291.04003789354 inf False False il7_rebuild_super_split_v1_IL7_longxing_Grafting2_ems_3hM_305_0001_0003_0001_0001_._3h_hb1_1018_0001_0001_0002_61Q34
NaN 1.05 hugh_3h new_topo IL7_longxing_Grafting2_ems_3hM_305_0001_0003_0001_0001 K15 None 52428.80000000012 inf False False il7_rebuild_super_split_v1_IL7_longxing_Grafting2_ems_3hM_305_0001_0003_0001_0001_._3h_hb1_1018_0001_0001_0002_35K15
NaN 1.05 hugh_3h new_topo IL7_longxing_Grafting2_ems_3hM_305_0001_0003_0001_0001 None None 209715.2000000005 inf False False il7_rebuild_super_split_v1_IL7_longxing_Grafting2_ems_3hM_305_0001_0003_0001_0001_._3h_hb1_1018_0001_0001_0002
NaN 1.05 hugh_3h new_topo IL7_longxing_Grafting2_ems_3hM_305_0001_0003_0001_0001 L15 None 148291.04003789354 inf False False il7_rebuild_super_split_v1_IL7_longxing_Grafting2_ems_3hM_305_0001_0003_0001_0001_._3h_hb1_1018_0001_0001_0002_35L15
NaN 1.05 hugh_3h new_topo IL7_longxing_Grafting2_ems_3hM_305_0001_0003_0001_0001 M31 None 209715.2000000005 inf False False il7_rebuild_super_split_v1_IL7_longxing_Grafting2_ems_3hM_305_0001_0003_0001_0001_._3h_hb1_1018_0001_0001_0002_58M31
NaN 1.05 hugh_3h new_topo IL7_longxing_Grafting2_ems_3hM_305_0001_0003_0001_0001 Y7 None 148291.04003789354 inf False False il7_rebuild_super_split_v1_IL7_longxing_Grafting2_ems_3hM_305_0001_0003_0001_0001_._3h_hb1_1018_0001_0001_0002_27Y7
NaN 1.511 hugh_3h reverse IL7_bcov_r2_ems_3hM_540_000000033_0001_0001 K55 None 148291.04003789354 inf False False il7_rebuild_super_split_v1_IL7_bcov_r2_ems_3hM_540_000000033_0001_0001_._3h_hb1_3928_0001_0001_0001_32K55
NaN 1.511 hugh_3h reverse IL7_bcov_r2_ems_3hM_540_000000033_0001_0001 Q54 None 148291.04003789354 inf False False il7_rebuild_super_split_v1_IL7_bcov_r2_ems_3hM_540_000000033_0001_0001_._3h_hb1_3928_0001_0001_0001_31Q54
NaN 1.511 hugh_3h reverse IL7_bcov_r2_ems_3hM_540_000000033_0001_0001 E29 None 296582.0800757866 inf False False il7_rebuild_super_split_v1_IL7_bcov_r2_ems_3hM_540_000000033_0001_0001_._3h_hb1_3928_0001_0001_0001_50E29
NaN 1.511 hugh_3h reverse IL7_bcov_r2_ems_3hM_540_000000033_0001_0001 L32 None 74145.52001894664 inf False False il7_rebuild_super_split_v1_IL7_bcov_r2_ems_3hM_540_000000033_0001_0001_._3h_hb1_3928_0001_0001_0001_53L32
NaN 1.511 hugh_3h reverse IL7_bcov_r2_ems_3hM_540_000000033_0001_0001 None None 419430.4000000011 inf False False il7_rebuild_super_split_v1_IL7_bcov_r2_ems_3hM_540_000000033_0001_0001_._3h_hb1_3928_0001_0001_0001
NaN 1.511 hugh_3h reverse IL7_bcov_r2_ems_3hM_540_000000033_0001_0001 E55 None 52428.80000000012 inf False False il7_rebuild_super_split_v1_IL7_bcov_r2_ems_3hM_540_000000033_0001_0001_._3h_hb1_3928_0001_0001_0001_32E55
NaN 1.511 hugh_3h reverse IL7_bcov_r2_ems_3hM_540_000000033_0001_0001 M52 None 104857.60000000024 inf False False il7_rebuild_super_split_v1_IL7_bcov_r2_ems_3hM_540_000000033_0001_0001_._3h_hb1_3928_0001_0001_0001_29M52
NaN NaN foldit foldit IL7_longxing_Grafting2_ems_3hM_305_0001_0003_0001_0001 None None inf inf True False foldit_2008217_0392839267
NaN NaN foldit foldit IL7_longxing_Grafting2_ems_3hM_305_0001_0003_0001_0001 K15 None inf inf True False foldit_2008217_0392839267_17K15
NaN NaN foldit foldit IL7_longxing_Grafting2_ems_3hM_305_0001_0003_0001_0001 L15 None inf inf True False foldit_2008217_0392839267_17L15
NaN NaN foldit foldit IL7_longxing_Grafting2_ems_3hM_305_0001_0003_0001_0001 M31 None 52428.80000000012 inf False False foldit_2008217_0392839267_33M31
NaN NaN foldit foldit IL7_longxing_Grafting2_ems_3hM_305_0001_0003_0001_0001 E30 None 37072.76000947338 inf False False foldit_2008217_0392839267_32E30
NaN NaN foldit foldit IL7_longxing_Grafting2_ems_3hM_305_0001_0003_0001_0001 Q34 None 74145.52001894664 inf False False foldit_2008217_0392839267_36Q34
NaN NaN foldit foldit IL7_longxing_Grafting2_ems_3hM_305_0001_0003_0001_0001 Y7 None 579.2618751480212 2317.047500592085 False False foldit_2008217_0392839267_9Y7
NaN 1.335 hugh_3h new_topo IL7_longxing_Grafting2_ems_3hM_305_0001_0003_0001_0001 E30 None 37072.76000947338 inf False False il7_rebuild_super_split_v1_IL7_longxing_Grafting2_ems_3hM_305_0001_0003_0001_0001_._3h_hb1_857_0001_0001_0003_58E30
NaN 1.335 hugh_3h new_topo IL7_longxing_Grafting2_ems_3hM_305_0001_0003_0001_0001 L15 None 52428.80000000012 inf False False il7_rebuild_super_split_v1_IL7_longxing_Grafting2_ems_3hM_305_0001_0003_0001_0001_._3h_hb1_857_0001_0001_0003_36L15
NaN 1.335 hugh_3h new_topo IL7_longxing_Grafting2_ems_3hM_305_0001_0003_0001_0001 M31 None inf inf True False il7_rebuild_super_split_v1_IL7_longxing_Grafting2_ems_3hM_305_0001_0003_0001_0001_._3h_hb1_857_0001_0001_0003_59M31
NaN 1.335 hugh_3h new_topo IL7_longxing_Grafting2_ems_3hM_305_0001_0003_0001_0001 Y7 None 37072.76000947338 inf False False il7_rebuild_super_split_v1_IL7_longxing_Grafting2_ems_3hM_305_0001_0003_0001_0001_._3h_hb1_857_0001_0001_0003_28Y7
NaN 1.335 hugh_3h new_topo IL7_longxing_Grafting2_ems_3hM_305_0001_0003_0001_0001 K15 None inf inf True False il7_rebuild_super_split_v1_IL7_longxing_Grafting2_ems_3hM_305_0001_0003_0001_0001_._3h_hb1_857_0001_0001_0003_36K15
NaN 1.335 hugh_3h new_topo IL7_longxing_Grafting2_ems_3hM_305_0001_0003_0001_0001 None None 52428.80000000012 inf False False il7_rebuild_super_split_v1_IL7_longxing_Grafting2_ems_3hM_305_0001_0003_0001_0001_._3h_hb1_857_0001_0001_0003
NaN 1.335 hugh_3h new_topo IL7_longxing_Grafting2_ems_3hM_305_0001_0003_0001_0001 Q34 None 37072.76000947338 inf False False il7_rebuild_super_split_v1_IL7_longxing_Grafting2_ems_3hM_305_0001_0003_0001_0001_._3h_hb1_857_0001_0001_0003_62Q34
NaN 0.949 eva_3h reverse IL7_bcov_v3_r3_ems_3hM_3011_000000023_0001_0001_44_61_H_.._ems_p1-15H-GBL-16H-GABBL-16H_0168_0001_0001_0002_0001_0005_0001_0001_0001 Y29 None 74145.52001894664 inf False False il7_rebuild_super_split_v1_IL7_bcov_v3_r3_ems_3hM_3011_000000023_0001_0001_44_61_H_.._ems_p1-15H-GBL-16H-GABBL-16H_0168_0001_0001_0002_0001_0005_0001_0001_0001_._HHH_eva_0662_0001_0001_0001_32Y29
NaN 0.949 eva_3h reverse IL7_bcov_v3_r3_ems_3hM_3011_000000023_0001_0001_44_61_H_.._ems_p1-15H-GBL-16H-GABBL-16H_0168_0001_0001_0002_0001_0005_0001_0001_0001 E7 None 37072.76000947338 inf False False il7_rebuild_super_split_v1_IL7_bcov_v3_r3_ems_3hM_3011_000000023_0001_0001_44_61_H_.._ems_p1-15H-GBL-16H-GABBL-16H_0168_0001_0001_0002_0001_0005_0001_0001_0001_._HHH_eva_0662_0001_0001_0001_41E7
NaN 0.949 eva_3h reverse IL7_bcov_v3_r3_ems_3hM_3011_000000023_0001_0001_44_61_H_.._ems_p1-15H-GBL-16H-GABBL-16H_0168_0001_0001_0002_0001_0005_0001_0001_0001 F10 None 37072.76000947338 inf False False il7_rebuild_super_split_v1_IL7_bcov_v3_r3_ems_3hM_3011_000000023_0001_0001_44_61_H_.._ems_p1-15H-GBL-16H-GABBL-16H_0168_0001_0001_0002_0001_0005_0001_0001_0001_._HHH_eva_0662_0001_0001_0001_44F10
NaN 0.949 eva_3h reverse IL7_bcov_v3_r3_ems_3hM_3011_000000023_0001_0001_44_61_H_.._ems_p1-15H-GBL-16H-GABBL-16H_0168_0001_0001_0002_0001_0005_0001_0001_0001 A22 None 209715.2000000005 inf False False il7_rebuild_super_split_v1_IL7_bcov_v3_r3_ems_3hM_3011_000000023_0001_0001_44_61_H_.._ems_p1-15H-GBL-16H-GABBL-16H_0168_0001_0001_0002_0001_0005_0001_0001_0001_._HHH_eva_0662_0001_0001_0001_25A22
NaN 0.949 eva_3h reverse IL7_bcov_v3_r3_ems_3hM_3011_000000023_0001_0001_44_61_H_.._ems_p1-15H-GBL-16H-GABBL-16H_0168_0001_0001_0002_0001_0005_0001_0001_0001 H27 None 148291.04003789354 inf False False il7_rebuild_super_split_v1_IL7_bcov_v3_r3_ems_3hM_3011_000000023_0001_0001_44_61_H_.._ems_p1-15H-GBL-16H-GABBL-16H_0168_0001_0001_0002_0001_0005_0001_0001_0001_._HHH_eva_0662_0001_0001_0001_30H27
NaN 0.949 eva_3h reverse IL7_bcov_v3_r3_ems_3hM_3011_000000023_0001_0001_44_61_H_.._ems_p1-15H-GBL-16H-GABBL-16H_0168_0001_0001_0002_0001_0005_0001_0001_0001 V10 None inf inf True False il7_rebuild_super_split_v1_IL7_bcov_v3_r3_ems_3hM_3011_000000023_0001_0001_44_61_H_.._ems_p1-15H-GBL-16H-GABBL-16H_0168_0001_0001_0002_0001_0005_0001_0001_0001_._HHH_eva_0662_0001_0001_0001_44V10
NaN 0.949 eva_3h reverse IL7_bcov_v3_r3_ems_3hM_3011_000000023_0001_0001_44_61_H_.._ems_p1-15H-GBL-16H-GABBL-16H_0168_0001_0001_0002_0001_0005_0001_0001_0001 None None 104857.60000000024 inf False False il7_rebuild_super_split_v1_IL7_bcov_v3_r3_ems_3hM_3011_000000023_0001_0001_44_61_H_.._ems_p1-15H-GBL-16H-GABBL-16H_0168_0001_0001_0002_0001_0005_0001_0001_0001_._HHH_eva_0662_0001_0001_0001
0.534 0.6729999999999999 bcov_4h no_cut IL7_bcov_v3_r3_ems_3hM_3011_000000023_0001_0001_44_61_H_.._ems_p1-15H-GBL-16H-GABBL-16H_0168_0001_0001_0002_0001_0005_0001_0001_0001 Y29 None 37072.76000947338 inf False False il7_rebuild_super_whole_v1_IL7_bcov_v3_r3_ems_3hM_3011_000000023_0001_0001_44_61_H_.._ems_p1-15H-GBL-16H-GABBL-16H_0168_0001_0001_0002_0001_0005_0001_0001_0001_._a767a4b36e8e1a33d22ec2e519f3aed3_0001_0001_0003_63Y29
0.534 0.6729999999999999 bcov_4h no_cut IL7_bcov_v3_r3_ems_3hM_3011_000000023_0001_0001_44_61_H_.._ems_p1-15H-GBL-16H-GABBL-16H_0168_0001_0001_0002_0001_0005_0001_0001_0001 None None 26214.40000000006 inf False False il7_rebuild_super_whole_v1_IL7_bcov_v3_r3_ems_3hM_3011_000000023_0001_0001_44_61_H_.._ems_p1-15H-GBL-16H-GABBL-16H_0168_0001_0001_0002_0001_0005_0001_0001_0001_._a767a4b36e8e1a33d22ec2e519f3aed3_0001_0001_0003
0.534 0.6729999999999999 bcov_4h no_cut IL7_bcov_v3_r3_ems_3hM_3011_000000023_0001_0001_44_61_H_.._ems_p1-15H-GBL-16H-GABBL-16H_0168_0001_0001_0002_0001_0005_0001_0001_0001 H27 None 2.2627416997969534 inf False False il7_rebuild_super_whole_v1_IL7_bcov_v3_r3_ems_3hM_3011_000000023_0001_0001_44_61_H_.._ems_p1-15H-GBL-16H-GABBL-16H_0168_0001_0001_0002_0001_0005_0001_0001_0001_._a767a4b36e8e1a33d22ec2e519f3aed3_0001_0001_0003_61H27
0.534 0.6729999999999999 bcov_4h no_cut IL7_bcov_v3_r3_ems_3hM_3011_000000023_0001_0001_44_61_H_.._ems_p1-15H-GBL-16H-GABBL-16H_0168_0001_0001_0002_0001_0005_0001_0001_0001 V10 None inf inf True False il7_rebuild_super_whole_v1_IL7_bcov_v3_r3_ems_3hM_3011_000000023_0001_0001_44_61_H_.._ems_p1-15H-GBL-16H-GABBL-16H_0168_0001_0001_0002_0001_0005_0001_0001_0001_._a767a4b36e8e1a33d22ec2e519f3aed3_0001_0001_0003_44V10
0.534 0.6729999999999999 bcov_4h no_cut IL7_bcov_v3_r3_ems_3hM_3011_000000023_0001_0001_44_61_H_.._ems_p1-15H-GBL-16H-GABBL-16H_0168_0001_0001_0002_0001_0005_0001_0001_0001 F10 None 26214.40000000006 inf False False il7_rebuild_super_whole_v1_IL7_bcov_v3_r3_ems_3hM_3011_000000023_0001_0001_44_61_H_.._ems_p1-15H-GBL-16H-GABBL-16H_0168_0001_0001_0002_0001_0005_0001_0001_0001_._a767a4b36e8e1a33d22ec2e519f3aed3_0001_0001_0003_44F10
0.534 0.6729999999999999 bcov_4h no_cut IL7_bcov_v3_r3_ems_3hM_3011_000000023_0001_0001_44_61_H_.._ems_p1-15H-GBL-16H-GABBL-16H_0168_0001_0001_0002_0001_0005_0001_0001_0001 A22 None 104857.60000000024 inf False False il7_rebuild_super_whole_v1_IL7_bcov_v3_r3_ems_3hM_3011_000000023_0001_0001_44_61_H_.._ems_p1-15H-GBL-16H-GABBL-16H_0168_0001_0001_0002_0001_0005_0001_0001_0001_._a767a4b36e8e1a33d22ec2e519f3aed3_0001_0001_0003_56A22
0.534 0.6729999999999999 bcov_4h no_cut IL7_bcov_v3_r3_ems_3hM_3011_000000023_0001_0001_44_61_H_.._ems_p1-15H-GBL-16H-GABBL-16H_0168_0001_0001_0002_0001_0005_0001_0001_0001 E7 None 52428.80000000012 inf False False il7_rebuild_super_whole_v1_IL7_bcov_v3_r3_ems_3hM_3011_000000023_0001_0001_44_61_H_.._ems_p1-15H-GBL-16H-GABBL-16H_0168_0001_0001_0002_0001_0005_0001_0001_0001_._a767a4b36e8e1a33d22ec2e519f3aed3_0001_0001_0003_41E7
NaN 1.123 hugh_3h longer_loop IL7_bcov_v3_r3_ems_3hC_436_0002_000000017_0001_0001_47_64_H_.._ems_p1-15H-GBL-16H-GABBL-16H_0382_0001_0001_0001_0001_0001_0001_0001_0001 L27 None 52428.80000000012 inf False False il7_rebuild_super_split_v1_IL7_bcov_v3_r3_ems_3hC_436_0002_000000017_0001_0001_47_64_H_.._ems_p1-15H-GBL-16H-GABBL-16H_0382_0001_0001_0001_0001_0001_0001_0001_0001_._3h_hb1_4562_0001_0002_0002_30L27
NaN 1.123 hugh_3h longer_loop IL7_bcov_v3_r3_ems_3hC_436_0002_000000017_0001_0001_47_64_H_.._ems_p1-15H-GBL-16H-GABBL-16H_0382_0001_0001_0001_0001_0001_0001_0001_0001 E48 None inf inf True False il7_rebuild_super_split_v1_IL7_bcov_v3_r3_ems_3hC_436_0002_000000017_0001_0001_47_64_H_.._ems_p1-15H-GBL-16H-GABBL-16H_0382_0001_0001_0001_0001_0001_0001_0001_0001_._3h_hb1_4562_0001_0002_0002_56E48
NaN 1.123 hugh_3h longer_loop IL7_bcov_v3_r3_ems_3hC_436_0002_000000017_0001_0001_47_64_H_.._ems_p1-15H-GBL-16H-GABBL-16H_0382_0001_0001_0001_0001_0001_0001_0001_0001 E24 None 37072.76000947338 inf False False il7_rebuild_super_split_v1_IL7_bcov_v3_r3_ems_3hC_436_0002_000000017_0001_0001_47_64_H_.._ems_p1-15H-GBL-16H-GABBL-16H_0382_0001_0001_0001_0001_0001_0001_0001_0001_._3h_hb1_4562_0001_0002_0002_27E24
NaN 1.123 hugh_3h longer_loop IL7_bcov_v3_r3_ems_3hC_436_0002_000000017_0001_0001_47_64_H_.._ems_p1-15H-GBL-16H-GABBL-16H_0382_0001_0001_0001_0001_0001_0001_0001_0001 S28 None 52428.80000000012 inf False False il7_rebuild_super_split_v1_IL7_bcov_v3_r3_ems_3hC_436_0002_000000017_0001_0001_47_64_H_.._ems_p1-15H-GBL-16H-GABBL-16H_0382_0001_0001_0001_0001_0001_0001_0001_0001_._3h_hb1_4562_0001_0002_0002_31S28
NaN 1.123 hugh_3h longer_loop IL7_bcov_v3_r3_ems_3hC_436_0002_000000017_0001_0001_47_64_H_.._ems_p1-15H-GBL-16H-GABBL-16H_0382_0001_0001_0001_0001_0001_0001_0001_0001 F23 None inf inf True False il7_rebuild_super_split_v1_IL7_bcov_v3_r3_ems_3hC_436_0002_000000017_0001_0001_47_64_H_.._ems_p1-15H-GBL-16H-GABBL-16H_0382_0001_0001_0001_0001_0001_0001_0001_0001_._3h_hb1_4562_0001_0002_0002_26F23
NaN 1.123 hugh_3h longer_loop IL7_bcov_v3_r3_ems_3hC_436_0002_000000017_0001_0001_47_64_H_.._ems_p1-15H-GBL-16H-GABBL-16H_0382_0001_0001_0001_0001_0001_0001_0001_0001 None None inf inf True False il7_rebuild_super_split_v1_IL7_bcov_v3_r3_ems_3hC_436_0002_000000017_0001_0001_47_64_H_.._ems_p1-15H-GBL-16H-GABBL-16H_0382_0001_0001_0001_0001_0001_0001_0001_0001_._3h_hb1_4562_0001_0002_0002
NaN 1.123 hugh_3h longer_loop IL7_bcov_v3_r3_ems_3hC_436_0002_000000017_0001_0001_47_64_H_.._ems_p1-15H-GBL-16H-GABBL-16H_0382_0001_0001_0001_0001_0001_0001_0001_0001 H45 None inf inf True False il7_rebuild_super_split_v1_IL7_bcov_v3_r3_ems_3hC_436_0002_000000017_0001_0001_47_64_H_.._ems_p1-15H-GBL-16H-GABBL-16H_0382_0001_0001_0001_0001_0001_0001_0001_0001_._3h_hb1_4562_0001_0002_0002_53H45
2.77 2.762 hugh_3h no_cut IL7_bcov_v3_r3_HEEH_04578_000000011_0001_0001_44_64_H_.._ems_3hC_1310_0001_0001_0013_0001_0001_0001 E8 None 0.5656854249492382 inf False False il7_rebuild_super_whole_v1_IL7_bcov_v3_r3_HEEH_04578_000000011_0001_0001_44_64_H_.._ems_3hC_1310_0001_0001_0013_0001_0001_0001_._3h_hb1_4600_0001_0001_8E8
2.77 2.762 hugh_3h no_cut IL7_bcov_v3_r3_HEEH_04578_000000011_0001_0001_44_64_H_.._ems_3hC_1310_0001_0001_0013_0001_0001_0001 Y33 None 104857.60000000024 inf False False il7_rebuild_super_whole_v1_IL7_bcov_v3_r3_HEEH_04578_000000011_0001_0001_44_64_H_.._ems_3hC_1310_0001_0001_0013_0001_0001_0001_._3h_hb1_4600_0001_0001_33Y33
2.77 2.762 hugh_3h no_cut IL7_bcov_v3_r3_HEEH_04578_000000011_0001_0001_44_64_H_.._ems_3hC_1310_0001_0001_0013_0001_0001_0001 L7 None 26214.40000000006 inf False False il7_rebuild_super_whole_v1_IL7_bcov_v3_r3_HEEH_04578_000000011_0001_0001_44_64_H_.._ems_3hC_1310_0001_0001_0013_0001_0001_0001_._3h_hb1_4600_0001_0001_7L7
2.77 2.762 hugh_3h no_cut IL7_bcov_v3_r3_HEEH_04578_000000011_0001_0001_44_64_H_.._ems_3hC_1310_0001_0001_0013_0001_0001_0001 H11 None 209715.2000000005 inf False False il7_rebuild_super_whole_v1_IL7_bcov_v3_r3_HEEH_04578_000000011_0001_0001_44_64_H_.._ems_3hC_1310_0001_0001_0013_0001_0001_0001_._3h_hb1_4600_0001_0001_11H11
2.77 2.762 hugh_3h no_cut IL7_bcov_v3_r3_HEEH_04578_000000011_0001_0001_44_64_H_.._ems_3hC_1310_0001_0001_0013_0001_0001_0001 E34 None 37072.76000947338 inf False False il7_rebuild_super_whole_v1_IL7_bcov_v3_r3_HEEH_04578_000000011_0001_0001_44_64_H_.._ems_3hC_1310_0001_0001_0013_0001_0001_0001_._3h_hb1_4600_0001_0001_34E34
2.77 2.762 hugh_3h no_cut IL7_bcov_v3_r3_HEEH_04578_000000011_0001_0001_44_64_H_.._ems_3hC_1310_0001_0001_0013_0001_0001_0001 None None 104857.60000000024 inf False False il7_rebuild_super_whole_v1_IL7_bcov_v3_r3_HEEH_04578_000000011_0001_0001_44_64_H_.._ems_3hC_1310_0001_0001_0013_0001_0001_0001_._3h_hb1_4600_0001_0001
2.77 2.762 hugh_3h no_cut IL7_bcov_v3_r3_HEEH_04578_000000011_0001_0001_44_64_H_.._ems_3hC_1310_0001_0001_0013_0001_0001_0001 Y38 None 209715.2000000005 inf False False il7_rebuild_super_whole_v1_IL7_bcov_v3_r3_HEEH_04578_000000011_0001_0001_44_64_H_.._ems_3hC_1310_0001_0001_0013_0001_0001_0001_._3h_hb1_4600_0001_0001_38Y38
NaN 1.607 eva_ferr reverse IL7_bcov_v3_r3_ems_3hC_436_0002_000000017_0001_0001_47_64_H_.._ems_p1-15H-GBL-16H-GABBL-16H_0382_0001_0001_0001_0001_0001_0001_0001_0001 F23 None 52428.80000000012 inf False False il7_rebuild_super_split_v1_IL7_bcov_v3_r3_ems_3hC_436_0002_000000017_0001_0001_47_64_H_.._ems_p1-15H-GBL-16H-GABBL-16H_0382_0001_0001_0001_0001_0001_0001_0001_0001_._ems_ferrC_547_0001_0001_0001_46F23
NaN 1.607 eva_ferr reverse IL7_bcov_v3_r3_ems_3hC_436_0002_000000017_0001_0001_47_64_H_.._ems_p1-15H-GBL-16H-GABBL-16H_0382_0001_0001_0001_0001_0001_0001_0001_0001 L27 None 104857.60000000024 inf False False il7_rebuild_super_split_v1_IL7_bcov_v3_r3_ems_3hC_436_0002_000000017_0001_0001_47_64_H_.._ems_p1-15H-GBL-16H-GABBL-16H_0382_0001_0001_0001_0001_0001_0001_0001_0001_._ems_ferrC_547_0001_0001_0001_50L27
NaN 1.607 eva_ferr reverse IL7_bcov_v3_r3_ems_3hC_436_0002_000000017_0001_0001_47_64_H_.._ems_p1-15H-GBL-16H-GABBL-16H_0382_0001_0001_0001_0001_0001_0001_0001_0001 H45 None 209715.2000000005 inf False False il7_rebuild_super_split_v1_IL7_bcov_v3_r3_ems_3hC_436_0002_000000017_0001_0001_47_64_H_.._ems_p1-15H-GBL-16H-GABBL-16H_0382_0001_0001_0001_0001_0001_0001_0001_0001_._ems_ferrC_547_0001_0001_0001_16H45
NaN 1.607 eva_ferr reverse IL7_bcov_v3_r3_ems_3hC_436_0002_000000017_0001_0001_47_64_H_.._ems_p1-15H-GBL-16H-GABBL-16H_0382_0001_0001_0001_0001_0001_0001_0001_0001 None None inf inf True False il7_rebuild_super_split_v1_IL7_bcov_v3_r3_ems_3hC_436_0002_000000017_0001_0001_47_64_H_.._ems_p1-15H-GBL-16H-GABBL-16H_0382_0001_0001_0001_0001_0001_0001_0001_0001_._ems_ferrC_547_0001_0001_0001
NaN 1.607 eva_ferr reverse IL7_bcov_v3_r3_ems_3hC_436_0002_000000017_0001_0001_47_64_H_.._ems_p1-15H-GBL-16H-GABBL-16H_0382_0001_0001_0001_0001_0001_0001_0001_0001 E48 None 209715.2000000005 inf False False il7_rebuild_super_split_v1_IL7_bcov_v3_r3_ems_3hC_436_0002_000000017_0001_0001_47_64_H_.._ems_p1-15H-GBL-16H-GABBL-16H_0382_0001_0001_0001_0001_0001_0001_0001_0001_._ems_ferrC_547_0001_0001_0001_19E48
NaN 1.607 eva_ferr reverse IL7_bcov_v3_r3_ems_3hC_436_0002_000000017_0001_0001_47_64_H_.._ems_p1-15H-GBL-16H-GABBL-16H_0382_0001_0001_0001_0001_0001_0001_0001_0001 S28 None 209715.2000000005 inf False False il7_rebuild_super_split_v1_IL7_bcov_v3_r3_ems_3hC_436_0002_000000017_0001_0001_47_64_H_.._ems_p1-15H-GBL-16H-GABBL-16H_0382_0001_0001_0001_0001_0001_0001_0001_0001_._ems_ferrC_547_0001_0001_0001_51S28
NaN 1.607 eva_ferr reverse IL7_bcov_v3_r3_ems_3hC_436_0002_000000017_0001_0001_47_64_H_.._ems_p1-15H-GBL-16H-GABBL-16H_0382_0001_0001_0001_0001_0001_0001_0001_0001 E24 None 148291.04003789354 inf False False il7_rebuild_super_split_v1_IL7_bcov_v3_r3_ems_3hC_436_0002_000000017_0001_0001_47_64_H_.._ems_p1-15H-GBL-16H-GABBL-16H_0382_0001_0001_0001_0001_0001_0001_0001_0001_._ems_ferrC_547_0001_0001_0001_47E24
NaN 1.622 eva_3h longer_loop IL7_bcov_r2_ems_3hM_540_000000033_0001_0001 M52 None 104857.60000000024 inf False False il7_rebuild_super_split_v1_IL7_bcov_r2_ems_3hM_540_000000033_0001_0001_._ems_3hM_1092_0001_0003_0001_34M52
NaN 1.622 eva_3h longer_loop IL7_bcov_r2_ems_3hM_540_000000033_0001_0001 Q54 None 52428.80000000012 inf False False il7_rebuild_super_split_v1_IL7_bcov_r2_ems_3hM_540_000000033_0001_0001_._ems_3hM_1092_0001_0003_0001_36Q54
NaN 1.622 eva_3h longer_loop IL7_bcov_r2_ems_3hM_540_000000033_0001_0001 E55 None 104857.60000000024 inf False False il7_rebuild_super_split_v1_IL7_bcov_r2_ems_3hM_540_000000033_0001_0001_._ems_3hM_1092_0001_0003_0001_37E55
NaN 1.622 eva_3h longer_loop IL7_bcov_r2_ems_3hM_540_000000033_0001_0001 L32 None 148291.04003789354 inf False False il7_rebuild_super_split_v1_IL7_bcov_r2_ems_3hM_540_000000033_0001_0001_._ems_3hM_1092_0001_0003_0001_10L32
NaN 1.622 eva_3h longer_loop IL7_bcov_r2_ems_3hM_540_000000033_0001_0001 K55 None 104857.60000000024 inf False False il7_rebuild_super_split_v1_IL7_bcov_r2_ems_3hM_540_000000033_0001_0001_._ems_3hM_1092_0001_0003_0001_37K55
NaN 1.622 eva_3h longer_loop IL7_bcov_r2_ems_3hM_540_000000033_0001_0001 E29 None 18536.380004736657 inf False False il7_rebuild_super_split_v1_IL7_bcov_r2_ems_3hM_540_000000033_0001_0001_._ems_3hM_1092_0001_0003_0001_7E29
NaN 1.622 eva_3h longer_loop IL7_bcov_r2_ems_3hM_540_000000033_0001_0001 None None inf inf True False il7_rebuild_super_split_v1_IL7_bcov_r2_ems_3hM_540_000000033_0001_0001_._ems_3hM_1092_0001_0003_0001
NaN 2.906 hugh_3h different_abego IL7_longxing_Grafting2_ems_3hM_2512_0001_0006_0001_0001 I35 None 104857.60000000024 inf False False il7_rebuild_super_split_v1_IL7_longxing_Grafting2_ems_3hM_2512_0001_0006_0001_0001_._3h_hb1_944_0001_0003_0001_15I35
NaN 2.906 hugh_3h different_abego IL7_longxing_Grafting2_ems_3hM_2512_0001_0006_0001_0001 Q32 None inf inf True False il7_rebuild_super_split_v1_IL7_longxing_Grafting2_ems_3hM_2512_0001_0006_0001_0001_._3h_hb1_944_0001_0003_0001_12Q32
NaN 2.906 hugh_3h different_abego IL7_longxing_Grafting2_ems_3hM_2512_0001_0006_0001_0001 K24 None 104857.60000000024 inf False False il7_rebuild_super_split_v1_IL7_longxing_Grafting2_ems_3hM_2512_0001_0006_0001_0001_._3h_hb1_944_0001_0003_0001_4K24
NaN 2.906 hugh_3h different_abego IL7_longxing_Grafting2_ems_3hM_2512_0001_0006_0001_0001 M54 None 104857.60000000024 inf False False il7_rebuild_super_split_v1_IL7_longxing_Grafting2_ems_3hM_2512_0001_0006_0001_0001_._3h_hb1_944_0001_0003_0001_35M54
NaN 2.906 hugh_3h different_abego IL7_longxing_Grafting2_ems_3hM_2512_0001_0006_0001_0001 Y27 None 52428.80000000012 inf False False il7_rebuild_super_split_v1_IL7_longxing_Grafting2_ems_3hM_2512_0001_0006_0001_0001_._3h_hb1_944_0001_0003_0001_7Y27
NaN 2.906 hugh_3h different_abego IL7_longxing_Grafting2_ems_3hM_2512_0001_0006_0001_0001 None None 74145.52001894664 inf False False il7_rebuild_super_split_v1_IL7_longxing_Grafting2_ems_3hM_2512_0001_0006_0001_0001_._3h_hb1_944_0001_0003_0001
NaN 2.906 hugh_3h different_abego IL7_longxing_Grafting2_ems_3hM_2512_0001_0006_0001_0001 E28 None inf inf True False il7_rebuild_super_split_v1_IL7_longxing_Grafting2_ems_3hM_2512_0001_0006_0001_0001_._3h_hb1_944_0001_0003_0001_8E28
1.713 1.705 bcov_4h no_cut IL7_bcov_v3_r3_ems_3hM_3011_000000023_0001_0001_44_61_H_.._ems_p1-15H-GBL-16H-GABBL-16H_0168_0001_0001_0002_0001_0005_0001_0001_0001 E7 None 104857.60000000024 inf False False il7_rebuild_super_whole_v1_IL7_bcov_v3_r3_ems_3hM_3011_000000023_0001_0001_44_61_H_.._ems_p1-15H-GBL-16H-GABBL-16H_0168_0001_0001_0002_0001_0005_0001_0001_0001_._ace3983456370631f32884548d42da9f_0001_0001_0001_0001_41E7
1.713 1.705 bcov_4h no_cut IL7_bcov_v3_r3_ems_3hM_3011_000000023_0001_0001_44_61_H_.._ems_p1-15H-GBL-16H-GABBL-16H_0168_0001_0001_0002_0001_0005_0001_0001_0001 None None 296582.0800757866 inf False False il7_rebuild_super_whole_v1_IL7_bcov_v3_r3_ems_3hM_3011_000000023_0001_0001_44_61_H_.._ems_p1-15H-GBL-16H-GABBL-16H_0168_0001_0001_0002_0001_0005_0001_0001_0001_._ace3983456370631f32884548d42da9f_0001_0001_0001_0001
1.713 1.705 bcov_4h no_cut IL7_bcov_v3_r3_ems_3hM_3011_000000023_0001_0001_44_61_H_.._ems_p1-15H-GBL-16H-GABBL-16H_0168_0001_0001_0002_0001_0005_0001_0001_0001 V10 None 148291.04003789354 inf False False il7_rebuild_super_whole_v1_IL7_bcov_v3_r3_ems_3hM_3011_000000023_0001_0001_44_61_H_.._ems_p1-15H-GBL-16H-GABBL-16H_0168_0001_0001_0002_0001_0005_0001_0001_0001_._ace3983456370631f32884548d42da9f_0001_0001_0001_0001_44V10
1.713 1.705 bcov_4h no_cut IL7_bcov_v3_r3_ems_3hM_3011_000000023_0001_0001_44_61_H_.._ems_p1-15H-GBL-16H-GABBL-16H_0168_0001_0001_0002_0001_0005_0001_0001_0001 H27 None 104857.60000000024 inf False False il7_rebuild_super_whole_v1_IL7_bcov_v3_r3_ems_3hM_3011_000000023_0001_0001_44_61_H_.._ems_p1-15H-GBL-16H-GABBL-16H_0168_0001_0001_0002_0001_0005_0001_0001_0001_._ace3983456370631f32884548d42da9f_0001_0001_0001_0001_61H27
1.713 1.705 bcov_4h no_cut IL7_bcov_v3_r3_ems_3hM_3011_000000023_0001_0001_44_61_H_.._ems_p1-15H-GBL-16H-GABBL-16H_0168_0001_0001_0002_0001_0005_0001_0001_0001 F10 None inf inf True False il7_rebuild_super_whole_v1_IL7_bcov_v3_r3_ems_3hM_3011_000000023_0001_0001_44_61_H_.._ems_p1-15H-GBL-16H-GABBL-16H_0168_0001_0001_0002_0001_0005_0001_0001_0001_._ace3983456370631f32884548d42da9f_0001_0001_0001_0001_44F10
1.713 1.705 bcov_4h no_cut IL7_bcov_v3_r3_ems_3hM_3011_000000023_0001_0001_44_61_H_.._ems_p1-15H-GBL-16H-GABBL-16H_0168_0001_0001_0002_0001_0005_0001_0001_0001 Y29 None 296582.0800757866 inf False False il7_rebuild_super_whole_v1_IL7_bcov_v3_r3_ems_3hM_3011_000000023_0001_0001_44_61_H_.._ems_p1-15H-GBL-16H-GABBL-16H_0168_0001_0001_0002_0001_0005_0001_0001_0001_._ace3983456370631f32884548d42da9f_0001_0001_0001_0001_63Y29
1.713 1.705 bcov_4h no_cut IL7_bcov_v3_r3_ems_3hM_3011_000000023_0001_0001_44_61_H_.._ems_p1-15H-GBL-16H-GABBL-16H_0168_0001_0001_0002_0001_0005_0001_0001_0001 A22 None inf inf True False il7_rebuild_super_whole_v1_IL7_bcov_v3_r3_ems_3hM_3011_000000023_0001_0001_44_61_H_.._ems_p1-15H-GBL-16H-GABBL-16H_0168_0001_0001_0002_0001_0005_0001_0001_0001_._ace3983456370631f32884548d42da9f_0001_0001_0001_0001_56A22
NaN 2.107 hugh_3h longer_loop IL7_longxing_Grafting2_ems_3hM_2512_0001_0006_0001_0001 K24 None 74145.52001894664 inf False False il7_rebuild_super_split_v1_IL7_longxing_Grafting2_ems_3hM_2512_0001_0006_0001_0001_._3h_hb1_265_0001_0002_0001_25K24
NaN 2.107 hugh_3h longer_loop IL7_longxing_Grafting2_ems_3hM_2512_0001_0006_0001_0001 M54 None 26214.40000000006 inf False False il7_rebuild_super_split_v1_IL7_longxing_Grafting2_ems_3hM_2512_0001_0006_0001_0001_._3h_hb1_265_0001_0002_0001_55M54
NaN 2.107 hugh_3h longer_loop IL7_longxing_Grafting2_ems_3hM_2512_0001_0006_0001_0001 Y27 None 37072.76000947338 inf False False il7_rebuild_super_split_v1_IL7_longxing_Grafting2_ems_3hM_2512_0001_0006_0001_0001_._3h_hb1_265_0001_0002_0001_28Y27
NaN 2.107 hugh_3h longer_loop IL7_longxing_Grafting2_ems_3hM_2512_0001_0006_0001_0001 E28 None 74145.52001894664 inf False False il7_rebuild_super_split_v1_IL7_longxing_Grafting2_ems_3hM_2512_0001_0006_0001_0001_._3h_hb1_265_0001_0002_0001_29E28
NaN 2.107 hugh_3h longer_loop IL7_longxing_Grafting2_ems_3hM_2512_0001_0006_0001_0001 None None inf inf True False il7_rebuild_super_split_v1_IL7_longxing_Grafting2_ems_3hM_2512_0001_0006_0001_0001_._3h_hb1_265_0001_0002_0001
NaN 2.107 hugh_3h longer_loop IL7_longxing_Grafting2_ems_3hM_2512_0001_0006_0001_0001 I35 None 52428.80000000012 inf False False il7_rebuild_super_split_v1_IL7_longxing_Grafting2_ems_3hM_2512_0001_0006_0001_0001_._3h_hb1_265_0001_0002_0001_36I35
NaN 2.107 hugh_3h longer_loop IL7_longxing_Grafting2_ems_3hM_2512_0001_0006_0001_0001 Q32 None 37072.76000947338 inf False False il7_rebuild_super_split_v1_IL7_longxing_Grafting2_ems_3hM_2512_0001_0006_0001_0001_._3h_hb1_265_0001_0002_0001_33Q32
0.956 0.8959999999999999 hugh_3h no_cut IL7_bcov_v3_r3_HEEH_04578_000000011_0001_0001_44_64_H_.._ems_3hC_1310_0001_0001_0013_0001_0001_0001 H11 None 104857.60000000024 inf False False il7_rebuild_super_whole_v1_IL7_bcov_v3_r3_HEEH_04578_000000011_0001_0001_44_64_H_.._ems_3hC_1310_0001_0001_0013_0001_0001_0001_._3h_hb1_3867_0001_0001_11H11
0.956 0.8959999999999999 hugh_3h no_cut IL7_bcov_v3_r3_HEEH_04578_000000011_0001_0001_44_64_H_.._ems_3hC_1310_0001_0001_0013_0001_0001_0001 None None inf inf True False il7_rebuild_super_whole_v1_IL7_bcov_v3_r3_HEEH_04578_000000011_0001_0001_44_64_H_.._ems_3hC_1310_0001_0001_0013_0001_0001_0001_._3h_hb1_3867_0001_0001
0.956 0.8959999999999999 hugh_3h no_cut IL7_bcov_v3_r3_HEEH_04578_000000011_0001_0001_44_64_H_.._ems_3hC_1310_0001_0001_0013_0001_0001_0001 E34 None 74145.52001894664 inf False False il7_rebuild_super_whole_v1_IL7_bcov_v3_r3_HEEH_04578_000000011_0001_0001_44_64_H_.._ems_3hC_1310_0001_0001_0013_0001_0001_0001_._3h_hb1_3867_0001_0001_34E34
0.956 0.8959999999999999 hugh_3h no_cut IL7_bcov_v3_r3_HEEH_04578_000000011_0001_0001_44_64_H_.._ems_3hC_1310_0001_0001_0013_0001_0001_0001 Y33 None 26214.40000000006 inf False False il7_rebuild_super_whole_v1_IL7_bcov_v3_r3_HEEH_04578_000000011_0001_0001_44_64_H_.._ems_3hC_1310_0001_0001_0013_0001_0001_0001_._3h_hb1_3867_0001_0001_33Y33
0.956 0.8959999999999999 hugh_3h no_cut IL7_bcov_v3_r3_HEEH_04578_000000011_0001_0001_44_64_H_.._ems_3hC_1310_0001_0001_0013_0001_0001_0001 L7 None 104857.60000000024 inf False False il7_rebuild_super_whole_v1_IL7_bcov_v3_r3_HEEH_04578_000000011_0001_0001_44_64_H_.._ems_3hC_1310_0001_0001_0013_0001_0001_0001_._3h_hb1_3867_0001_0001_7L7
0.956 0.8959999999999999 hugh_3h no_cut IL7_bcov_v3_r3_HEEH_04578_000000011_0001_0001_44_64_H_.._ems_3hC_1310_0001_0001_0013_0001_0001_0001 Y38 None 52428.80000000012 inf False False il7_rebuild_super_whole_v1_IL7_bcov_v3_r3_HEEH_04578_000000011_0001_0001_44_64_H_.._ems_3hC_1310_0001_0001_0013_0001_0001_0001_._3h_hb1_3867_0001_0001_38Y38
0.956 0.8959999999999999 hugh_3h no_cut IL7_bcov_v3_r3_HEEH_04578_000000011_0001_0001_44_64_H_.._ems_3hC_1310_0001_0001_0013_0001_0001_0001 E8 None 74145.52001894664 inf False False il7_rebuild_super_whole_v1_IL7_bcov_v3_r3_HEEH_04578_000000011_0001_0001_44_64_H_.._ems_3hC_1310_0001_0001_0013_0001_0001_0001_._3h_hb1_3867_0001_0001_8E8
NaN NaN foldit foldit IL7_longxing_Grafting2_ems_3hM_843_0001_0012_0001_0001 None None 209715.2000000005 inf False False foldit_2008147_0392391676
NaN NaN foldit foldit IL7_longxing_Grafting2_ems_3hM_843_0001_0012_0001_0001 H9 None 104857.60000000024 inf False False foldit_2008147_0392391676_11H9
NaN NaN foldit foldit IL7_longxing_Grafting2_ems_3hM_843_0001_0012_0001_0001 E32 None 209715.2000000005 inf False False foldit_2008147_0392391676_34E32
NaN NaN foldit foldit IL7_longxing_Grafting2_ems_3hM_843_0001_0012_0001_0001 E9 None 74145.52001894664 inf False False foldit_2008147_0392391676_11E9
NaN NaN foldit foldit IL7_longxing_Grafting2_ems_3hM_843_0001_0012_0001_0001 Y31 None 209715.2000000005 inf False False foldit_2008147_0392391676_33Y31
NaN NaN foldit foldit IL7_longxing_Grafting2_ems_3hM_843_0001_0012_0001_0001 K31 None 148291.04003789354 inf False False foldit_2008147_0392391676_33K31
NaN NaN foldit foldit IL7_longxing_Grafting2_ems_3hM_843_0001_0012_0001_0001 Q8 None 593164.1601515743 inf False False foldit_2008147_0392391676_10Q8
NaN 1.382 bcov_4h different_abego IL7_bcov_r3_ems_p1-15H-GBL-16H-GABBL-16H_0222_0001_0001_0001_000000016_0001_0001 E48 None 209715.2000000005 inf False False il7_rebuild_super_split_v1_IL7_bcov_r3_ems_p1-15H-GBL-16H-GABBL-16H_0222_0001_0001_0001_000000016_0001_0001_._a77df749e03e6cdce686b91281f029c8_0001_1_0001_0001_0001_41E48
NaN 1.382 bcov_4h different_abego IL7_bcov_r3_ems_p1-15H-GBL-16H-GABBL-16H_0222_0001_0001_0001_000000016_0001_0001 E24 None inf inf True False il7_rebuild_super_split_v1_IL7_bcov_r3_ems_p1-15H-GBL-16H-GABBL-16H_0222_0001_0001_0001_000000016_0001_0001_._a77df749e03e6cdce686b91281f029c8_0001_1_0001_0001_0001_19E24
NaN 1.382 bcov_4h different_abego IL7_bcov_r3_ems_p1-15H-GBL-16H-GABBL-16H_0222_0001_0001_0001_000000016_0001_0001 F27 None 296582.0800757866 inf False False il7_rebuild_super_split_v1_IL7_bcov_r3_ems_p1-15H-GBL-16H-GABBL-16H_0222_0001_0001_0001_000000016_0001_0001_._a77df749e03e6cdce686b91281f029c8_0001_1_0001_0001_0001_22F27
NaN 1.382 bcov_4h different_abego IL7_bcov_r3_ems_p1-15H-GBL-16H-GABBL-16H_0222_0001_0001_0001_000000016_0001_0001 Q20 None 296582.0800757866 inf False False il7_rebuild_super_split_v1_IL7_bcov_r3_ems_p1-15H-GBL-16H-GABBL-16H_0222_0001_0001_0001_000000016_0001_0001_._a77df749e03e6cdce686b91281f029c8_0001_1_0001_0001_0001_15Q20
NaN 1.382 bcov_4h different_abego IL7_bcov_r3_ems_p1-15H-GBL-16H-GABBL-16H_0222_0001_0001_0001_000000016_0001_0001 E44 None 209715.2000000005 inf False False il7_rebuild_super_split_v1_IL7_bcov_r3_ems_p1-15H-GBL-16H-GABBL-16H_0222_0001_0001_0001_000000016_0001_0001_._a77df749e03e6cdce686b91281f029c8_0001_1_0001_0001_0001_37E44
NaN 1.382 bcov_4h different_abego IL7_bcov_r3_ems_p1-15H-GBL-16H-GABBL-16H_0222_0001_0001_0001_000000016_0001_0001 H23 None 296582.0800757866 inf False False il7_rebuild_super_split_v1_IL7_bcov_r3_ems_p1-15H-GBL-16H-GABBL-16H_0222_0001_0001_0001_000000016_0001_0001_._a77df749e03e6cdce686b91281f029c8_0001_1_0001_0001_0001_18H23
NaN 1.382 bcov_4h different_abego IL7_bcov_r3_ems_p1-15H-GBL-16H-GABBL-16H_0222_0001_0001_0001_000000016_0001_0001 None None 209715.2000000005 inf False False il7_rebuild_super_split_v1_IL7_bcov_r3_ems_p1-15H-GBL-16H-GABBL-16H_0222_0001_0001_0001_000000016_0001_0001_._a77df749e03e6cdce686b91281f029c8_0001_1_0001_0001_0001
NaN 1.741 hugh_3h longer_loop IL7_longxing_Grafting2_ems_3hM_305_0001_0003_0001_0001 None None 26214.40000000006 inf False False il7_rebuild_super_split_v1_IL7_longxing_Grafting2_ems_3hM_305_0001_0003_0001_0001_._3h_hb1_2287_0001_0003_0001
NaN 1.741 hugh_3h longer_loop IL7_longxing_Grafting2_ems_3hM_305_0001_0003_0001_0001 L15 None 26214.40000000006 inf False False il7_rebuild_super_split_v1_IL7_longxing_Grafting2_ems_3hM_305_0001_0003_0001_0001_._3h_hb1_2287_0001_0003_0001_15L15
NaN 1.741 hugh_3h longer_loop IL7_longxing_Grafting2_ems_3hM_305_0001_0003_0001_0001 K15 None 74145.52001894664 inf False False il7_rebuild_super_split_v1_IL7_longxing_Grafting2_ems_3hM_305_0001_0003_0001_0001_._3h_hb1_2287_0001_0003_0001_15K15
NaN 1.741 hugh_3h longer_loop IL7_longxing_Grafting2_ems_3hM_305_0001_0003_0001_0001 E30 None 26214.40000000006 inf False False il7_rebuild_super_split_v1_IL7_longxing_Grafting2_ems_3hM_305_0001_0003_0001_0001_._3h_hb1_2287_0001_0003_0001_34E30
NaN 1.741 hugh_3h longer_loop IL7_longxing_Grafting2_ems_3hM_305_0001_0003_0001_0001 M31 None inf inf True False il7_rebuild_super_split_v1_IL7_longxing_Grafting2_ems_3hM_305_0001_0003_0001_0001_._3h_hb1_2287_0001_0003_0001_35M31
NaN 1.741 hugh_3h longer_loop IL7_longxing_Grafting2_ems_3hM_305_0001_0003_0001_0001 Q34 None inf inf True False il7_rebuild_super_split_v1_IL7_longxing_Grafting2_ems_3hM_305_0001_0003_0001_0001_._3h_hb1_2287_0001_0003_0001_38Q34
NaN 1.741 hugh_3h longer_loop IL7_longxing_Grafting2_ems_3hM_305_0001_0003_0001_0001 Y7 None 26214.40000000006 inf False False il7_rebuild_super_split_v1_IL7_longxing_Grafting2_ems_3hM_305_0001_0003_0001_0001_._3h_hb1_2287_0001_0003_0001_7Y7
NaN 0.935 hugh_3h reverse IL7_bcov_v3_r3_ems_3hC_436_0002_000000017_0001_0001_47_64_H_.._ems_p1-15H-GBL-16H-GABBL-16H_0382_0001_0001_0001_0001_0001_0001_0001_0001 E24 None 37072.76000947338 inf False False il7_rebuild_super_split_v1_IL7_bcov_v3_r3_ems_3hC_436_0002_000000017_0001_0001_47_64_H_.._ems_p1-15H-GBL-16H-GABBL-16H_0382_0001_0001_0001_0001_0001_0001_0001_0001_._3h_hb1_3005_0001_0001_0001_51E24
NaN 0.935 hugh_3h reverse IL7_bcov_v3_r3_ems_3hC_436_0002_000000017_0001_0001_47_64_H_.._ems_p1-15H-GBL-16H-GABBL-16H_0382_0001_0001_0001_0001_0001_0001_0001_0001 S28 None 74145.52001894664 inf False False il7_rebuild_super_split_v1_IL7_bcov_v3_r3_ems_3hC_436_0002_000000017_0001_0001_47_64_H_.._ems_p1-15H-GBL-16H-GABBL-16H_0382_0001_0001_0001_0001_0001_0001_0001_0001_._3h_hb1_3005_0001_0001_0001_55S28
NaN 0.935 hugh_3h reverse IL7_bcov_v3_r3_ems_3hC_436_0002_000000017_0001_0001_47_64_H_.._ems_p1-15H-GBL-16H-GABBL-16H_0382_0001_0001_0001_0001_0001_0001_0001_0001 F23 None 148291.04003789354 inf False False il7_rebuild_super_split_v1_IL7_bcov_v3_r3_ems_3hC_436_0002_000000017_0001_0001_47_64_H_.._ems_p1-15H-GBL-16H-GABBL-16H_0382_0001_0001_0001_0001_0001_0001_0001_0001_._3h_hb1_3005_0001_0001_0001_50F23
NaN 0.935 hugh_3h reverse IL7_bcov_v3_r3_ems_3hC_436_0002_000000017_0001_0001_47_64_H_.._ems_p1-15H-GBL-16H-GABBL-16H_0382_0001_0001_0001_0001_0001_0001_0001_0001 E48 None 104857.60000000024 inf False False il7_rebuild_super_split_v1_IL7_bcov_v3_r3_ems_3hC_436_0002_000000017_0001_0001_47_64_H_.._ems_p1-15H-GBL-16H-GABBL-16H_0382_0001_0001_0001_0001_0001_0001_0001_0001_._3h_hb1_3005_0001_0001_0001_38E48
NaN 0.935 hugh_3h reverse IL7_bcov_v3_r3_ems_3hC_436_0002_000000017_0001_0001_47_64_H_.._ems_p1-15H-GBL-16H-GABBL-16H_0382_0001_0001_0001_0001_0001_0001_0001_0001 L27 None 74145.52001894664 inf False False il7_rebuild_super_split_v1_IL7_bcov_v3_r3_ems_3hC_436_0002_000000017_0001_0001_47_64_H_.._ems_p1-15H-GBL-16H-GABBL-16H_0382_0001_0001_0001_0001_0001_0001_0001_0001_._3h_hb1_3005_0001_0001_0001_54L27
NaN 0.935 hugh_3h reverse IL7_bcov_v3_r3_ems_3hC_436_0002_000000017_0001_0001_47_64_H_.._ems_p1-15H-GBL-16H-GABBL-16H_0382_0001_0001_0001_0001_0001_0001_0001_0001 H45 None 74145.52001894664 inf False False il7_rebuild_super_split_v1_IL7_bcov_v3_r3_ems_3hC_436_0002_000000017_0001_0001_47_64_H_.._ems_p1-15H-GBL-16H-GABBL-16H_0382_0001_0001_0001_0001_0001_0001_0001_0001_._3h_hb1_3005_0001_0001_0001_35H45
NaN 0.935 hugh_3h reverse IL7_bcov_v3_r3_ems_3hC_436_0002_000000017_0001_0001_47_64_H_.._ems_p1-15H-GBL-16H-GABBL-16H_0382_0001_0001_0001_0001_0001_0001_0001_0001 None None 209715.2000000005 inf False False il7_rebuild_super_split_v1_IL7_bcov_v3_r3_ems_3hC_436_0002_000000017_0001_0001_47_64_H_.._ems_p1-15H-GBL-16H-GABBL-16H_0382_0001_0001_0001_0001_0001_0001_0001_0001_._3h_hb1_3005_0001_0001_0001
NaN 1.017 bcov_4h reverse IL7_bcov_r3_ems_p1-15H-GBL-16H-GABBL-16H_0222_0001_0001_0001_000000016_0001_0001 Q20 None 52428.80000000012 inf False False il7_rebuild_super_split_v1_IL7_bcov_r3_ems_p1-15H-GBL-16H-GABBL-16H_0222_0001_0001_0001_000000016_0001_0001_._52d7d977522d64f8503213226507016b_0001_0001_0001_0001_39Q20
NaN 1.017 bcov_4h reverse IL7_bcov_r3_ems_p1-15H-GBL-16H-GABBL-16H_0222_0001_0001_0001_000000016_0001_0001 E48 None 52428.80000000012 inf False False il7_rebuild_super_split_v1_IL7_bcov_r3_ems_p1-15H-GBL-16H-GABBL-16H_0222_0001_0001_0001_000000016_0001_0001_._52d7d977522d64f8503213226507016b_0001_0001_0001_0001_25E48
NaN 1.017 bcov_4h reverse IL7_bcov_r3_ems_p1-15H-GBL-16H-GABBL-16H_0222_0001_0001_0001_000000016_0001_0001 H23 None 104857.60000000024 inf False False il7_rebuild_super_split_v1_IL7_bcov_r3_ems_p1-15H-GBL-16H-GABBL-16H_0222_0001_0001_0001_000000016_0001_0001_._52d7d977522d64f8503213226507016b_0001_0001_0001_0001_42H23
NaN 1.017 bcov_4h reverse IL7_bcov_r3_ems_p1-15H-GBL-16H-GABBL-16H_0222_0001_0001_0001_000000016_0001_0001 F27 None 37072.76000947338 inf False False il7_rebuild_super_split_v1_IL7_bcov_r3_ems_p1-15H-GBL-16H-GABBL-16H_0222_0001_0001_0001_000000016_0001_0001_._52d7d977522d64f8503213226507016b_0001_0001_0001_0001_46F27
NaN 1.017 bcov_4h reverse IL7_bcov_r3_ems_p1-15H-GBL-16H-GABBL-16H_0222_0001_0001_0001_000000016_0001_0001 E44 None 37072.76000947338 inf False False il7_rebuild_super_split_v1_IL7_bcov_r3_ems_p1-15H-GBL-16H-GABBL-16H_0222_0001_0001_0001_000000016_0001_0001_._52d7d977522d64f8503213226507016b_0001_0001_0001_0001_21E44
NaN 1.017 bcov_4h reverse IL7_bcov_r3_ems_p1-15H-GBL-16H-GABBL-16H_0222_0001_0001_0001_000000016_0001_0001 E24 None 26214.40000000006 inf False False il7_rebuild_super_split_v1_IL7_bcov_r3_ems_p1-15H-GBL-16H-GABBL-16H_0222_0001_0001_0001_000000016_0001_0001_._52d7d977522d64f8503213226507016b_0001_0001_0001_0001_43E24
NaN 1.017 bcov_4h reverse IL7_bcov_r3_ems_p1-15H-GBL-16H-GABBL-16H_0222_0001_0001_0001_000000016_0001_0001 None None 148291.04003789354 inf False False il7_rebuild_super_split_v1_IL7_bcov_r3_ems_p1-15H-GBL-16H-GABBL-16H_0222_0001_0001_0001_000000016_0001_0001_._52d7d977522d64f8503213226507016b_0001_0001_0001_0001
NaN 2.317 eva_3h different_abego IL7_longxing_Grafting2_ems_3hM_305_0001_0003_0001_0001 Y7 None 74145.52001894664 inf False False il7_rebuild_super_split_v1_IL7_longxing_Grafting2_ems_3hM_305_0001_0003_0001_0001_._ems_3hM_3149_0001_0010_0001_8Y7
NaN 2.317 eva_3h different_abego IL7_longxing_Grafting2_ems_3hM_305_0001_0003_0001_0001 L15 None 148291.04003789354 inf False False il7_rebuild_super_split_v1_IL7_longxing_Grafting2_ems_3hM_305_0001_0003_0001_0001_._ems_3hM_3149_0001_0010_0001_16L15
NaN 2.317 eva_3h different_abego IL7_longxing_Grafting2_ems_3hM_305_0001_0003_0001_0001 K15 None 419430.4000000011 inf False False il7_rebuild_super_split_v1_IL7_longxing_Grafting2_ems_3hM_305_0001_0003_0001_0001_._ems_3hM_3149_0001_0010_0001_16K15
NaN 2.317 eva_3h different_abego IL7_longxing_Grafting2_ems_3hM_305_0001_0003_0001_0001 M31 None 209715.2000000005 inf False False il7_rebuild_super_split_v1_IL7_longxing_Grafting2_ems_3hM_305_0001_0003_0001_0001_._ems_3hM_3149_0001_0010_0001_34M31
NaN 2.317 eva_3h different_abego IL7_longxing_Grafting2_ems_3hM_305_0001_0003_0001_0001 Q34 None 18536.380004736657 inf False False il7_rebuild_super_split_v1_IL7_longxing_Grafting2_ems_3hM_305_0001_0003_0001_0001_._ems_3hM_3149_0001_0010_0001_37Q34
NaN 2.317 eva_3h different_abego IL7_longxing_Grafting2_ems_3hM_305_0001_0003_0001_0001 E30 None 52428.80000000012 inf False False il7_rebuild_super_split_v1_IL7_longxing_Grafting2_ems_3hM_305_0001_0003_0001_0001_._ems_3hM_3149_0001_0010_0001_33E30
NaN 2.317 eva_3h different_abego IL7_longxing_Grafting2_ems_3hM_305_0001_0003_0001_0001 None None 74145.52001894664 inf False False il7_rebuild_super_split_v1_IL7_longxing_Grafting2_ems_3hM_305_0001_0003_0001_0001_._ems_3hM_3149_0001_0010_0001
1.147 1.151 hugh_3h no_cut IL7_bcov_r2_ems_3hM_540_000000033_0001_0001 M52 None 209715.2000000005 inf False False il7_rebuild_super_whole_v1_IL7_bcov_r2_ems_3hM_540_000000033_0001_0001_._3h_hb1_5272_0001_0001_0001_52M52
1.147 1.151 hugh_3h no_cut IL7_bcov_r2_ems_3hM_540_000000033_0001_0001 Q54 None 296582.0800757866 inf False False il7_rebuild_super_whole_v1_IL7_bcov_r2_ems_3hM_540_000000033_0001_0001_._3h_hb1_5272_0001_0001_0001_54Q54
1.147 1.151 hugh_3h no_cut IL7_bcov_r2_ems_3hM_540_000000033_0001_0001 E55 None 74145.52001894664 inf False False il7_rebuild_super_whole_v1_IL7_bcov_r2_ems_3hM_540_000000033_0001_0001_._3h_hb1_5272_0001_0001_0001_55E55
1.147 1.151 hugh_3h no_cut IL7_bcov_r2_ems_3hM_540_000000033_0001_0001 K55 None 209715.2000000005 inf False False il7_rebuild_super_whole_v1_IL7_bcov_r2_ems_3hM_540_000000033_0001_0001_._3h_hb1_5272_0001_0001_0001_55K55
1.147 1.151 hugh_3h no_cut IL7_bcov_r2_ems_3hM_540_000000033_0001_0001 L32 None 74145.52001894664 inf False False il7_rebuild_super_whole_v1_IL7_bcov_r2_ems_3hM_540_000000033_0001_0001_._3h_hb1_5272_0001_0001_0001_32L32
1.147 1.151 hugh_3h no_cut IL7_bcov_r2_ems_3hM_540_000000033_0001_0001 E29 None 37072.76000947338 inf False False il7_rebuild_super_whole_v1_IL7_bcov_r2_ems_3hM_540_000000033_0001_0001_._3h_hb1_5272_0001_0001_0001_29E29
1.147 1.151 hugh_3h no_cut IL7_bcov_r2_ems_3hM_540_000000033_0001_0001 None None 296582.0800757866 inf False False il7_rebuild_super_whole_v1_IL7_bcov_r2_ems_3hM_540_000000033_0001_0001_._3h_hb1_5272_0001_0001_0001
NaN 1.453 hugh_3h different_abego IL7_bcov_r3_ems_p1-15H-GBL-16H-GABBL-16H_0222_0001_0001_0001_000000016_0001_0001 Q20 None 26214.40000000006 inf False False il7_rebuild_super_split_v1_IL7_bcov_r3_ems_p1-15H-GBL-16H-GABBL-16H_0222_0001_0001_0001_000000016_0001_0001_._3h_hb1_58_0001_0002_0001_28Q20
NaN 1.453 hugh_3h different_abego IL7_bcov_r3_ems_p1-15H-GBL-16H-GABBL-16H_0222_0001_0001_0001_000000016_0001_0001 F27 None 52428.80000000012 inf False False il7_rebuild_super_split_v1_IL7_bcov_r3_ems_p1-15H-GBL-16H-GABBL-16H_0222_0001_0001_0001_000000016_0001_0001_._3h_hb1_58_0001_0002_0001_35F27
NaN 1.453 hugh_3h different_abego IL7_bcov_r3_ems_p1-15H-GBL-16H-GABBL-16H_0222_0001_0001_0001_000000016_0001_0001 E44 None 52428.80000000012 inf False False il7_rebuild_super_split_v1_IL7_bcov_r3_ems_p1-15H-GBL-16H-GABBL-16H_0222_0001_0001_0001_000000016_0001_0001_._3h_hb1_58_0001_0002_0001_50E44
NaN 1.453 hugh_3h different_abego IL7_bcov_r3_ems_p1-15H-GBL-16H-GABBL-16H_0222_0001_0001_0001_000000016_0001_0001 H23 None inf inf True False il7_rebuild_super_split_v1_IL7_bcov_r3_ems_p1-15H-GBL-16H-GABBL-16H_0222_0001_0001_0001_000000016_0001_0001_._3h_hb1_58_0001_0002_0001_31H23
NaN 1.453 hugh_3h different_abego IL7_bcov_r3_ems_p1-15H-GBL-16H-GABBL-16H_0222_0001_0001_0001_000000016_0001_0001 E48 None 74145.52001894664 inf False False il7_rebuild_super_split_v1_IL7_bcov_r3_ems_p1-15H-GBL-16H-GABBL-16H_0222_0001_0001_0001_000000016_0001_0001_._3h_hb1_58_0001_0002_0001_54E48
NaN 1.453 hugh_3h different_abego IL7_bcov_r3_ems_p1-15H-GBL-16H-GABBL-16H_0222_0001_0001_0001_000000016_0001_0001 None None 74145.52001894664 inf False False il7_rebuild_super_split_v1_IL7_bcov_r3_ems_p1-15H-GBL-16H-GABBL-16H_0222_0001_0001_0001_000000016_0001_0001_._3h_hb1_58_0001_0002_0001
NaN 1.453 hugh_3h different_abego IL7_bcov_r3_ems_p1-15H-GBL-16H-GABBL-16H_0222_0001_0001_0001_000000016_0001_0001 E24 None inf inf True False il7_rebuild_super_split_v1_IL7_bcov_r3_ems_p1-15H-GBL-16H-GABBL-16H_0222_0001_0001_0001_000000016_0001_0001_._3h_hb1_58_0001_0002_0001_32E24
NaN 2.11 bcov_4h longer_loop IL7_longxing_Grafting2_ems_3hM_305_0001_0003_0001_0001 M31 None 104857.60000000024 inf False False il7_rebuild_super_split_v1_IL7_longxing_Grafting2_ems_3hM_305_0001_0003_0001_0001_._8b54963bbb3d901aae4f98ebd2f6b3ac_0001_1_0001_0001_45M31
NaN 2.11 bcov_4h longer_loop IL7_longxing_Grafting2_ems_3hM_305_0001_0003_0001_0001 Y7 None 18536.380004736657 inf False False il7_rebuild_super_split_v1_IL7_longxing_Grafting2_ems_3hM_305_0001_0003_0001_0001_._8b54963bbb3d901aae4f98ebd2f6b3ac_0001_1_0001_0001_20Y7
NaN 2.11 bcov_4h longer_loop IL7_longxing_Grafting2_ems_3hM_305_0001_0003_0001_0001 None None 37072.76000947338 inf False False il7_rebuild_super_split_v1_IL7_longxing_Grafting2_ems_3hM_305_0001_0003_0001_0001_._8b54963bbb3d901aae4f98ebd2f6b3ac_0001_1_0001_0001
NaN 2.11 bcov_4h longer_loop IL7_longxing_Grafting2_ems_3hM_305_0001_0003_0001_0001 Q34 None 209715.2000000005 inf False False il7_rebuild_super_split_v1_IL7_longxing_Grafting2_ems_3hM_305_0001_0003_0001_0001_._8b54963bbb3d901aae4f98ebd2f6b3ac_0001_1_0001_0001_48Q34
NaN 2.11 bcov_4h longer_loop IL7_longxing_Grafting2_ems_3hM_305_0001_0003_0001_0001 E30 None 74145.52001894664 inf False False il7_rebuild_super_split_v1_IL7_longxing_Grafting2_ems_3hM_305_0001_0003_0001_0001_._8b54963bbb3d901aae4f98ebd2f6b3ac_0001_1_0001_0001_44E30
NaN 2.11 bcov_4h longer_loop IL7_longxing_Grafting2_ems_3hM_305_0001_0003_0001_0001 L15 None 148291.04003789354 inf False False il7_rebuild_super_split_v1_IL7_longxing_Grafting2_ems_3hM_305_0001_0003_0001_0001_._8b54963bbb3d901aae4f98ebd2f6b3ac_0001_1_0001_0001_28L15
NaN 2.11 bcov_4h longer_loop IL7_longxing_Grafting2_ems_3hM_305_0001_0003_0001_0001 K15 None 296582.0800757866 inf False False il7_rebuild_super_split_v1_IL7_longxing_Grafting2_ems_3hM_305_0001_0003_0001_0001_._8b54963bbb3d901aae4f98ebd2f6b3ac_0001_1_0001_0001_28K15
0.47 0.695 bcov_4h no_cut IL7_bcov_r3_ems_p1-15H-GBL-16H-GABBL-16H_0222_0001_0001_0001_000000016_0001_0001 E48 None 26214.40000000006 inf False False il7_rebuild_super_whole_v1_IL7_bcov_r3_ems_p1-15H-GBL-16H-GABBL-16H_0222_0001_0001_0001_000000016_0001_0001_._8eca01105244c33c9c3b2a2476f0717b_0001_0001_0002_43E48
0.47 0.695 bcov_4h no_cut IL7_bcov_r3_ems_p1-15H-GBL-16H-GABBL-16H_0222_0001_0001_0001_000000016_0001_0001 Q20 None 52428.80000000012 inf False False il7_rebuild_super_whole_v1_IL7_bcov_r3_ems_p1-15H-GBL-16H-GABBL-16H_0222_0001_0001_0001_000000016_0001_0001_._8eca01105244c33c9c3b2a2476f0717b_0001_0001_0002_15Q20
0.47 0.695 bcov_4h no_cut IL7_bcov_r3_ems_p1-15H-GBL-16H-GABBL-16H_0222_0001_0001_0001_000000016_0001_0001 F27 None 37072.76000947338 inf False False il7_rebuild_super_whole_v1_IL7_bcov_r3_ems_p1-15H-GBL-16H-GABBL-16H_0222_0001_0001_0001_000000016_0001_0001_._8eca01105244c33c9c3b2a2476f0717b_0001_0001_0002_22F27
0.47 0.695 bcov_4h no_cut IL7_bcov_r3_ems_p1-15H-GBL-16H-GABBL-16H_0222_0001_0001_0001_000000016_0001_0001 E44 None 52428.80000000012 inf False False il7_rebuild_super_whole_v1_IL7_bcov_r3_ems_p1-15H-GBL-16H-GABBL-16H_0222_0001_0001_0001_000000016_0001_0001_._8eca01105244c33c9c3b2a2476f0717b_0001_0001_0002_39E44
0.47 0.695 bcov_4h no_cut IL7_bcov_r3_ems_p1-15H-GBL-16H-GABBL-16H_0222_0001_0001_0001_000000016_0001_0001 None None 18536.380004736657 inf False False il7_rebuild_super_whole_v1_IL7_bcov_r3_ems_p1-15H-GBL-16H-GABBL-16H_0222_0001_0001_0001_000000016_0001_0001_._8eca01105244c33c9c3b2a2476f0717b_0001_0001_0002
0.47 0.695 bcov_4h no_cut IL7_bcov_r3_ems_p1-15H-GBL-16H-GABBL-16H_0222_0001_0001_0001_000000016_0001_0001 E24 None inf inf True False il7_rebuild_super_whole_v1_IL7_bcov_r3_ems_p1-15H-GBL-16H-GABBL-16H_0222_0001_0001_0001_000000016_0001_0001_._8eca01105244c33c9c3b2a2476f0717b_0001_0001_0002_19E24
0.47 0.695 bcov_4h no_cut IL7_bcov_r3_ems_p1-15H-GBL-16H-GABBL-16H_0222_0001_0001_0001_000000016_0001_0001 H23 None 52428.80000000012 inf False False il7_rebuild_super_whole_v1_IL7_bcov_r3_ems_p1-15H-GBL-16H-GABBL-16H_0222_0001_0001_0001_000000016_0001_0001_._8eca01105244c33c9c3b2a2476f0717b_0001_0001_0002_18H23
NaN 0.871 hugh_3h no_cut IL7_bcov_r2_ems_3hM_1129_000000027_0001_0001 S33 None 52428.80000000012 inf False False il7_rebuild_super_whole_v1_IL7_bcov_r2_ems_3hM_1129_000000027_0001_0001_._3h_hb1_4324_0001_0003_32S33
NaN 0.871 hugh_3h no_cut IL7_bcov_r2_ems_3hM_1129_000000027_0001_0001 None None 74145.52001894664 inf False False il7_rebuild_super_whole_v1_IL7_bcov_r2_ems_3hM_1129_000000027_0001_0001_._3h_hb1_4324_0001_0003
NaN 0.871 hugh_3h no_cut IL7_bcov_r2_ems_3hM_1129_000000027_0001_0001 E59 None inf inf True False il7_rebuild_super_whole_v1_IL7_bcov_r2_ems_3hM_1129_000000027_0001_0001_._3h_hb1_4324_0001_0003_58E59
NaN 0.871 hugh_3h no_cut IL7_bcov_r2_ems_3hM_1129_000000027_0001_0001 Q58 None 26214.40000000006 inf False False il7_rebuild_super_whole_v1_IL7_bcov_r2_ems_3hM_1129_000000027_0001_0001_._3h_hb1_4324_0001_0003_57Q58
NaN 0.871 hugh_3h no_cut IL7_bcov_r2_ems_3hM_1129_000000027_0001_0001 I51 None 52428.80000000012 inf False False il7_rebuild_super_whole_v1_IL7_bcov_r2_ems_3hM_1129_000000027_0001_0001_._3h_hb1_4324_0001_0003_50I51
NaN 0.871 hugh_3h no_cut IL7_bcov_r2_ems_3hM_1129_000000027_0001_0001 I29 None 18536.380004736657 inf False False il7_rebuild_super_whole_v1_IL7_bcov_r2_ems_3hM_1129_000000027_0001_0001_._3h_hb1_4324_0001_0003_28I29
NaN 0.871 hugh_3h no_cut IL7_bcov_r2_ems_3hM_1129_000000027_0001_0001 M59 None 18536.380004736657 inf False False il7_rebuild_super_whole_v1_IL7_bcov_r2_ems_3hM_1129_000000027_0001_0001_._3h_hb1_4324_0001_0003_58M59
1.979 1.984 hugh_3h no_cut IL7_longxing_Grafting2_ems_3hM_305_0001_0003_0001_0001 Y7 None 26214.40000000006 inf False False il7_rebuild_super_whole_v1_IL7_longxing_Grafting2_ems_3hM_305_0001_0003_0001_0001_._3h_hb1_5058_0001_0001_30Y7
1.979 1.984 hugh_3h no_cut IL7_longxing_Grafting2_ems_3hM_305_0001_0003_0001_0001 L15 None 104857.60000000024 inf False False il7_rebuild_super_whole_v1_IL7_longxing_Grafting2_ems_3hM_305_0001_0003_0001_0001_._3h_hb1_5058_0001_0001_38L15
1.979 1.984 hugh_3h no_cut IL7_longxing_Grafting2_ems_3hM_305_0001_0003_0001_0001 Q34 None 148291.04003789354 inf False False il7_rebuild_super_whole_v1_IL7_longxing_Grafting2_ems_3hM_305_0001_0003_0001_0001_._3h_hb1_5058_0001_0001_57Q34
1.979 1.984 hugh_3h no_cut IL7_longxing_Grafting2_ems_3hM_305_0001_0003_0001_0001 K15 None 52428.80000000012 inf False False il7_rebuild_super_whole_v1_IL7_longxing_Grafting2_ems_3hM_305_0001_0003_0001_0001_._3h_hb1_5058_0001_0001_38K15
1.979 1.984 hugh_3h no_cut IL7_longxing_Grafting2_ems_3hM_305_0001_0003_0001_0001 M31 None 209715.2000000005 inf False False il7_rebuild_super_whole_v1_IL7_longxing_Grafting2_ems_3hM_305_0001_0003_0001_0001_._3h_hb1_5058_0001_0001_54M31
1.979 1.984 hugh_3h no_cut IL7_longxing_Grafting2_ems_3hM_305_0001_0003_0001_0001 E30 None 209715.2000000005 inf False False il7_rebuild_super_whole_v1_IL7_longxing_Grafting2_ems_3hM_305_0001_0003_0001_0001_._3h_hb1_5058_0001_0001_53E30
1.979 1.984 hugh_3h no_cut IL7_longxing_Grafting2_ems_3hM_305_0001_0003_0001_0001 None None 209715.2000000005 inf False False il7_rebuild_super_whole_v1_IL7_longxing_Grafting2_ems_3hM_305_0001_0003_0001_0001_._3h_hb1_5058_0001_0001
NaN 0.8190000000000001 hugh_3h no_cut IL7_bcov_r2_ems_3hM_1129_000000027_0001_0001 E59 None 74145.52001894664 inf False False il7_rebuild_super_whole_v1_IL7_bcov_r2_ems_3hM_1129_000000027_0001_0001_._3h_hb1_1018_0001_0003_58E59
NaN 0.8190000000000001 hugh_3h no_cut IL7_bcov_r2_ems_3hM_1129_000000027_0001_0001 M59 None inf inf True False il7_rebuild_super_whole_v1_IL7_bcov_r2_ems_3hM_1129_000000027_0001_0001_._3h_hb1_1018_0001_0003_58M59
NaN 0.8190000000000001 hugh_3h no_cut IL7_bcov_r2_ems_3hM_1129_000000027_0001_0001 S33 None 52428.80000000012 inf False False il7_rebuild_super_whole_v1_IL7_bcov_r2_ems_3hM_1129_000000027_0001_0001_._3h_hb1_1018_0001_0003_32S33
NaN 0.8190000000000001 hugh_3h no_cut IL7_bcov_r2_ems_3hM_1129_000000027_0001_0001 I29 None 37072.76000947338 inf False False il7_rebuild_super_whole_v1_IL7_bcov_r2_ems_3hM_1129_000000027_0001_0001_._3h_hb1_1018_0001_0003_28I29
NaN 0.8190000000000001 hugh_3h no_cut IL7_bcov_r2_ems_3hM_1129_000000027_0001_0001 Q58 None 37072.76000947338 inf False False il7_rebuild_super_whole_v1_IL7_bcov_r2_ems_3hM_1129_000000027_0001_0001_._3h_hb1_1018_0001_0003_57Q58
NaN 0.8190000000000001 hugh_3h no_cut IL7_bcov_r2_ems_3hM_1129_000000027_0001_0001 I51 None 74145.52001894664 inf False False il7_rebuild_super_whole_v1_IL7_bcov_r2_ems_3hM_1129_000000027_0001_0001_._3h_hb1_1018_0001_0003_50I51
NaN 0.8190000000000001 hugh_3h no_cut IL7_bcov_r2_ems_3hM_1129_000000027_0001_0001 None None 52428.80000000012 inf False False il7_rebuild_super_whole_v1_IL7_bcov_r2_ems_3hM_1129_000000027_0001_0001_._3h_hb1_1018_0001_0003
NaN 3.161 hugh_3h reverse IL7_bcov_v3_r3_ems_3hC_436_0002_000000017_0001_0001_47_64_H_.._ems_p1-15H-GBL-16H-GABBL-16H_0382_0001_0001_0001_0001_0001_0001_0001_0001 E24 None 74145.52001894664 inf False False il7_rebuild_super_split_v1_IL7_bcov_v3_r3_ems_3hC_436_0002_000000017_0001_0001_47_64_H_.._ems_p1-15H-GBL-16H-GABBL-16H_0382_0001_0001_0001_0001_0001_0001_0001_0001_._3h_hb1_6540_0001_0001_32E24
NaN 3.161 hugh_3h reverse IL7_bcov_v3_r3_ems_3hC_436_0002_000000017_0001_0001_47_64_H_.._ems_p1-15H-GBL-16H-GABBL-16H_0382_0001_0001_0001_0001_0001_0001_0001_0001 S28 None 104857.60000000024 inf False False il7_rebuild_super_split_v1_IL7_bcov_v3_r3_ems_3hC_436_0002_000000017_0001_0001_47_64_H_.._ems_p1-15H-GBL-16H-GABBL-16H_0382_0001_0001_0001_0001_0001_0001_0001_0001_._3h_hb1_6540_0001_0001_36S28
NaN 3.161 hugh_3h reverse IL7_bcov_v3_r3_ems_3hC_436_0002_000000017_0001_0001_47_64_H_.._ems_p1-15H-GBL-16H-GABBL-16H_0382_0001_0001_0001_0001_0001_0001_0001_0001 L27 None 52428.80000000012 inf False False il7_rebuild_super_split_v1_IL7_bcov_v3_r3_ems_3hC_436_0002_000000017_0001_0001_47_64_H_.._ems_p1-15H-GBL-16H-GABBL-16H_0382_0001_0001_0001_0001_0001_0001_0001_0001_._3h_hb1_6540_0001_0001_35L27
NaN 3.161 hugh_3h reverse IL7_bcov_v3_r3_ems_3hC_436_0002_000000017_0001_0001_47_64_H_.._ems_p1-15H-GBL-16H-GABBL-16H_0382_0001_0001_0001_0001_0001_0001_0001_0001 E48 None 104857.60000000024 inf False False il7_rebuild_super_split_v1_IL7_bcov_v3_r3_ems_3hC_436_0002_000000017_0001_0001_47_64_H_.._ems_p1-15H-GBL-16H-GABBL-16H_0382_0001_0001_0001_0001_0001_0001_0001_0001_._3h_hb1_6540_0001_0001_18E48
NaN 3.161 hugh_3h reverse IL7_bcov_v3_r3_ems_3hC_436_0002_000000017_0001_0001_47_64_H_.._ems_p1-15H-GBL-16H-GABBL-16H_0382_0001_0001_0001_0001_0001_0001_0001_0001 H45 None 52428.80000000012 inf False False il7_rebuild_super_split_v1_IL7_bcov_v3_r3_ems_3hC_436_0002_000000017_0001_0001_47_64_H_.._ems_p1-15H-GBL-16H-GABBL-16H_0382_0001_0001_0001_0001_0001_0001_0001_0001_._3h_hb1_6540_0001_0001_15H45
NaN 3.161 hugh_3h reverse IL7_bcov_v3_r3_ems_3hC_436_0002_000000017_0001_0001_47_64_H_.._ems_p1-15H-GBL-16H-GABBL-16H_0382_0001_0001_0001_0001_0001_0001_0001_0001 None None inf inf True False il7_rebuild_super_split_v1_IL7_bcov_v3_r3_ems_3hC_436_0002_000000017_0001_0001_47_64_H_.._ems_p1-15H-GBL-16H-GABBL-16H_0382_0001_0001_0001_0001_0001_0001_0001_0001_._3h_hb1_6540_0001_0001
NaN 3.161 hugh_3h reverse IL7_bcov_v3_r3_ems_3hC_436_0002_000000017_0001_0001_47_64_H_.._ems_p1-15H-GBL-16H-GABBL-16H_0382_0001_0001_0001_0001_0001_0001_0001_0001 F23 None inf inf True False il7_rebuild_super_split_v1_IL7_bcov_v3_r3_ems_3hC_436_0002_000000017_0001_0001_47_64_H_.._ems_p1-15H-GBL-16H-GABBL-16H_0382_0001_0001_0001_0001_0001_0001_0001_0001_._3h_hb1_6540_0001_0001_31F23
0.506 0.882 bcov_4h no_cut IL7_bcov_v3_r3_ems_3hM_3011_000000023_0001_0001_44_61_H_.._ems_p1-15H-GBL-16H-GABBL-16H_0168_0001_0001_0002_0001_0005_0001_0001_0001 F10 None 74145.52001894664 inf False False il7_rebuild_super_whole_v1_IL7_bcov_v3_r3_ems_3hM_3011_000000023_0001_0001_44_61_H_.._ems_p1-15H-GBL-16H-GABBL-16H_0168_0001_0001_0002_0001_0005_0001_0001_0001_._cedb9590edcdf87b9681277ba3cb263e_0001_1_0001_0002_42F10
0.506 0.882 bcov_4h no_cut IL7_bcov_v3_r3_ems_3hM_3011_000000023_0001_0001_44_61_H_.._ems_p1-15H-GBL-16H-GABBL-16H_0168_0001_0001_0002_0001_0005_0001_0001_0001 Y29 None 52428.80000000012 inf False False il7_rebuild_super_whole_v1_IL7_bcov_v3_r3_ems_3hM_3011_000000023_0001_0001_44_61_H_.._ems_p1-15H-GBL-16H-GABBL-16H_0168_0001_0001_0002_0001_0005_0001_0001_0001_._cedb9590edcdf87b9681277ba3cb263e_0001_1_0001_0002_61Y29
0.506 0.882 bcov_4h no_cut IL7_bcov_v3_r3_ems_3hM_3011_000000023_0001_0001_44_61_H_.._ems_p1-15H-GBL-16H-GABBL-16H_0168_0001_0001_0002_0001_0005_0001_0001_0001 None None 74145.52001894664 inf False False il7_rebuild_super_whole_v1_IL7_bcov_v3_r3_ems_3hM_3011_000000023_0001_0001_44_61_H_.._ems_p1-15H-GBL-16H-GABBL-16H_0168_0001_0001_0002_0001_0005_0001_0001_0001_._cedb9590edcdf87b9681277ba3cb263e_0001_1_0001_0002
0.506 0.882 bcov_4h no_cut IL7_bcov_v3_r3_ems_3hM_3011_000000023_0001_0001_44_61_H_.._ems_p1-15H-GBL-16H-GABBL-16H_0168_0001_0001_0002_0001_0005_0001_0001_0001 A22 None 26214.40000000006 inf False False il7_rebuild_super_whole_v1_IL7_bcov_v3_r3_ems_3hM_3011_000000023_0001_0001_44_61_H_.._ems_p1-15H-GBL-16H-GABBL-16H_0168_0001_0001_0002_0001_0005_0001_0001_0001_._cedb9590edcdf87b9681277ba3cb263e_0001_1_0001_0002_54A22
0.506 0.882 bcov_4h no_cut IL7_bcov_v3_r3_ems_3hM_3011_000000023_0001_0001_44_61_H_.._ems_p1-15H-GBL-16H-GABBL-16H_0168_0001_0001_0002_0001_0005_0001_0001_0001 E7 None 52428.80000000012 inf False False il7_rebuild_super_whole_v1_IL7_bcov_v3_r3_ems_3hM_3011_000000023_0001_0001_44_61_H_.._ems_p1-15H-GBL-16H-GABBL-16H_0168_0001_0001_0002_0001_0005_0001_0001_0001_._cedb9590edcdf87b9681277ba3cb263e_0001_1_0001_0002_39E7
0.506 0.882 bcov_4h no_cut IL7_bcov_v3_r3_ems_3hM_3011_000000023_0001_0001_44_61_H_.._ems_p1-15H-GBL-16H-GABBL-16H_0168_0001_0001_0002_0001_0005_0001_0001_0001 H27 None 52428.80000000012 inf False False il7_rebuild_super_whole_v1_IL7_bcov_v3_r3_ems_3hM_3011_000000023_0001_0001_44_61_H_.._ems_p1-15H-GBL-16H-GABBL-16H_0168_0001_0001_0002_0001_0005_0001_0001_0001_._cedb9590edcdf87b9681277ba3cb263e_0001_1_0001_0002_59H27
0.506 0.882 bcov_4h no_cut IL7_bcov_v3_r3_ems_3hM_3011_000000023_0001_0001_44_61_H_.._ems_p1-15H-GBL-16H-GABBL-16H_0168_0001_0001_0002_0001_0005_0001_0001_0001 V10 None inf inf True False il7_rebuild_super_whole_v1_IL7_bcov_v3_r3_ems_3hM_3011_000000023_0001_0001_44_61_H_.._ems_p1-15H-GBL-16H-GABBL-16H_0168_0001_0001_0002_0001_0005_0001_0001_0001_._cedb9590edcdf87b9681277ba3cb263e_0001_1_0001_0002_42V10
NaN 2.765 hugh_3h different_abego IL7_bcov_v3_r3_HEEH_04578_000000011_0001_0001_44_64_H_.._ems_3hC_1310_0001_0001_0013_0001_0001_0001 H11 None 104857.60000000024 inf False False il7_rebuild_super_split_v1_IL7_bcov_v3_r3_HEEH_04578_000000011_0001_0001_44_64_H_.._ems_3hC_1310_0001_0001_0013_0001_0001_0001_._3h_hb1_5186_0001_0003_0001_13H11
NaN 2.765 hugh_3h different_abego IL7_bcov_v3_r3_HEEH_04578_000000011_0001_0001_44_64_H_.._ems_3hC_1310_0001_0001_0013_0001_0001_0001 Y38 None 52428.80000000012 inf False False il7_rebuild_super_split_v1_IL7_bcov_v3_r3_HEEH_04578_000000011_0001_0001_44_64_H_.._ems_3hC_1310_0001_0001_0013_0001_0001_0001_._3h_hb1_5186_0001_0003_0001_41Y38
NaN 2.765 hugh_3h different_abego IL7_bcov_v3_r3_HEEH_04578_000000011_0001_0001_44_64_H_.._ems_3hC_1310_0001_0001_0013_0001_0001_0001 L7 None 52428.80000000012 inf False False il7_rebuild_super_split_v1_IL7_bcov_v3_r3_HEEH_04578_000000011_0001_0001_44_64_H_.._ems_3hC_1310_0001_0001_0013_0001_0001_0001_._3h_hb1_5186_0001_0003_0001_9L7
NaN 2.765 hugh_3h different_abego IL7_bcov_v3_r3_HEEH_04578_000000011_0001_0001_44_64_H_.._ems_3hC_1310_0001_0001_0013_0001_0001_0001 None None 52428.80000000012 inf False False il7_rebuild_super_split_v1_IL7_bcov_v3_r3_HEEH_04578_000000011_0001_0001_44_64_H_.._ems_3hC_1310_0001_0001_0013_0001_0001_0001_._3h_hb1_5186_0001_0003_0001
NaN 2.765 hugh_3h different_abego IL7_bcov_v3_r3_HEEH_04578_000000011_0001_0001_44_64_H_.._ems_3hC_1310_0001_0001_0013_0001_0001_0001 Y33 None inf inf True False il7_rebuild_super_split_v1_IL7_bcov_v3_r3_HEEH_04578_000000011_0001_0001_44_64_H_.._ems_3hC_1310_0001_0001_0013_0001_0001_0001_._3h_hb1_5186_0001_0003_0001_36Y33
NaN 2.765 hugh_3h different_abego IL7_bcov_v3_r3_HEEH_04578_000000011_0001_0001_44_64_H_.._ems_3hC_1310_0001_0001_0013_0001_0001_0001 E8 None inf inf True False il7_rebuild_super_split_v1_IL7_bcov_v3_r3_HEEH_04578_000000011_0001_0001_44_64_H_.._ems_3hC_1310_0001_0001_0013_0001_0001_0001_._3h_hb1_5186_0001_0003_0001_10E8
NaN 2.765 hugh_3h different_abego IL7_bcov_v3_r3_HEEH_04578_000000011_0001_0001_44_64_H_.._ems_3hC_1310_0001_0001_0013_0001_0001_0001 E34 None inf inf True False il7_rebuild_super_split_v1_IL7_bcov_v3_r3_HEEH_04578_000000011_0001_0001_44_64_H_.._ems_3hC_1310_0001_0001_0013_0001_0001_0001_._3h_hb1_5186_0001_0003_0001_37E34
NaN NaN foldit foldit IL7_bcov_r3_ems_p1-16H-GBL-16H-GABBL-15H_0203_0001_0001_0002_000000017_0001_0001 None None inf inf True False foldit_2008194_0392621028
NaN NaN foldit foldit IL7_bcov_r3_ems_p1-16H-GBL-16H-GABBL-15H_0203_0001_0001_0002_000000017_0001_0001 E51 None inf inf True False foldit_2008194_0392621028_13E51
NaN NaN foldit foldit IL7_bcov_r3_ems_p1-16H-GBL-16H-GABBL-15H_0203_0001_0001_0002_000000017_0001_0001 F13 None 37072.76000947338 inf False False foldit_2008194_0392621028_55F13
NaN NaN foldit foldit IL7_bcov_r3_ems_p1-16H-GBL-16H-GABBL-15H_0203_0001_0001_0002_000000017_0001_0001 M9 None 37072.76000947338 inf False False foldit_2008194_0392621028_51M9
NaN NaN foldit foldit IL7_bcov_r3_ems_p1-16H-GBL-16H-GABBL-15H_0203_0001_0001_0002_000000017_0001_0001 K51 None inf inf True False foldit_2008194_0392621028_13K51
NaN NaN foldit foldit IL7_bcov_r3_ems_p1-16H-GBL-16H-GABBL-15H_0203_0001_0001_0002_000000017_0001_0001 E12 None inf inf True False foldit_2008194_0392621028_54E12
NaN NaN foldit foldit IL7_bcov_r3_ems_p1-16H-GBL-16H-GABBL-15H_0203_0001_0001_0002_000000017_0001_0001 K48 None inf inf True False foldit_2008194_0392621028_10K48
2.866 2.891 hugh_3h no_cut IL7_bcov_v3_r3_HEEH_04578_000000011_0001_0001_44_64_H_.._ems_3hC_1310_0001_0001_0013_0001_0001_0001 H11 None inf inf True False il7_rebuild_super_whole_v1_IL7_bcov_v3_r3_HEEH_04578_000000011_0001_0001_44_64_H_.._ems_3hC_1310_0001_0001_0013_0001_0001_0001_._3h_hb1_5723_0001_0001_12H11
2.866 2.891 hugh_3h no_cut IL7_bcov_v3_r3_HEEH_04578_000000011_0001_0001_44_64_H_.._ems_3hC_1310_0001_0001_0013_0001_0001_0001 L7 None 37072.76000947338 inf False False il7_rebuild_super_whole_v1_IL7_bcov_v3_r3_HEEH_04578_000000011_0001_0001_44_64_H_.._ems_3hC_1310_0001_0001_0013_0001_0001_0001_._3h_hb1_5723_0001_0001_8L7
2.866 2.891 hugh_3h no_cut IL7_bcov_v3_r3_HEEH_04578_000000011_0001_0001_44_64_H_.._ems_3hC_1310_0001_0001_0013_0001_0001_0001 Y33 None 37072.76000947338 inf False False il7_rebuild_super_whole_v1_IL7_bcov_v3_r3_HEEH_04578_000000011_0001_0001_44_64_H_.._ems_3hC_1310_0001_0001_0013_0001_0001_0001_._3h_hb1_5723_0001_0001_34Y33
2.866 2.891 hugh_3h no_cut IL7_bcov_v3_r3_HEEH_04578_000000011_0001_0001_44_64_H_.._ems_3hC_1310_0001_0001_0013_0001_0001_0001 E8 None 74145.52001894664 inf False False il7_rebuild_super_whole_v1_IL7_bcov_v3_r3_HEEH_04578_000000011_0001_0001_44_64_H_.._ems_3hC_1310_0001_0001_0013_0001_0001_0001_._3h_hb1_5723_0001_0001_9E8
2.866 2.891 hugh_3h no_cut IL7_bcov_v3_r3_HEEH_04578_000000011_0001_0001_44_64_H_.._ems_3hC_1310_0001_0001_0013_0001_0001_0001 Y38 None 26214.40000000006 inf False False il7_rebuild_super_whole_v1_IL7_bcov_v3_r3_HEEH_04578_000000011_0001_0001_44_64_H_.._ems_3hC_1310_0001_0001_0013_0001_0001_0001_._3h_hb1_5723_0001_0001_39Y38
2.866 2.891 hugh_3h no_cut IL7_bcov_v3_r3_HEEH_04578_000000011_0001_0001_44_64_H_.._ems_3hC_1310_0001_0001_0013_0001_0001_0001 E34 None 26214.40000000006 inf False False il7_rebuild_super_whole_v1_IL7_bcov_v3_r3_HEEH_04578_000000011_0001_0001_44_64_H_.._ems_3hC_1310_0001_0001_0013_0001_0001_0001_._3h_hb1_5723_0001_0001_35E34
2.866 2.891 hugh_3h no_cut IL7_bcov_v3_r3_HEEH_04578_000000011_0001_0001_44_64_H_.._ems_3hC_1310_0001_0001_0013_0001_0001_0001 None None inf inf True False il7_rebuild_super_whole_v1_IL7_bcov_v3_r3_HEEH_04578_000000011_0001_0001_44_64_H_.._ems_3hC_1310_0001_0001_0013_0001_0001_0001_._3h_hb1_5723_0001_0001
0.483 0.596 hugh_3h no_cut IL7_bcov_v3_r3_ems_3hM_3011_000000023_0001_0001_44_61_H_.._ems_p1-15H-GBL-16H-GABBL-16H_0168_0001_0001_0002_0001_0005_0001_0001_0001 H27 None 37072.76000947338 inf False False il7_rebuild_super_whole_v1_IL7_bcov_v3_r3_ems_3hM_3011_000000023_0001_0001_44_61_H_.._ems_p1-15H-GBL-16H-GABBL-16H_0168_0001_0001_0002_0001_0005_0001_0001_0001_._3h_hb1_5777_0001_0002_51H27
0.483 0.596 hugh_3h no_cut IL7_bcov_v3_r3_ems_3hM_3011_000000023_0001_0001_44_61_H_.._ems_p1-15H-GBL-16H-GABBL-16H_0168_0001_0001_0002_0001_0005_0001_0001_0001 F10 None 18536.380004736657 inf False False il7_rebuild_super_whole_v1_IL7_bcov_v3_r3_ems_3hM_3011_000000023_0001_0001_44_61_H_.._ems_p1-15H-GBL-16H-GABBL-16H_0168_0001_0001_0002_0001_0005_0001_0001_0001_._3h_hb1_5777_0001_0002_34F10
0.483 0.596 hugh_3h no_cut IL7_bcov_v3_r3_ems_3hM_3011_000000023_0001_0001_44_61_H_.._ems_p1-15H-GBL-16H-GABBL-16H_0168_0001_0001_0002_0001_0005_0001_0001_0001 E7 None 37072.76000947338 inf False False il7_rebuild_super_whole_v1_IL7_bcov_v3_r3_ems_3hM_3011_000000023_0001_0001_44_61_H_.._ems_p1-15H-GBL-16H-GABBL-16H_0168_0001_0001_0002_0001_0005_0001_0001_0001_._3h_hb1_5777_0001_0002_31E7
0.483 0.596 hugh_3h no_cut IL7_bcov_v3_r3_ems_3hM_3011_000000023_0001_0001_44_61_H_.._ems_p1-15H-GBL-16H-GABBL-16H_0168_0001_0001_0002_0001_0005_0001_0001_0001 V10 None inf inf True False il7_rebuild_super_whole_v1_IL7_bcov_v3_r3_ems_3hM_3011_000000023_0001_0001_44_61_H_.._ems_p1-15H-GBL-16H-GABBL-16H_0168_0001_0001_0002_0001_0005_0001_0001_0001_._3h_hb1_5777_0001_0002_34V10
0.483 0.596 hugh_3h no_cut IL7_bcov_v3_r3_ems_3hM_3011_000000023_0001_0001_44_61_H_.._ems_p1-15H-GBL-16H-GABBL-16H_0168_0001_0001_0002_0001_0005_0001_0001_0001 A22 None inf inf True False il7_rebuild_super_whole_v1_IL7_bcov_v3_r3_ems_3hM_3011_000000023_0001_0001_44_61_H_.._ems_p1-15H-GBL-16H-GABBL-16H_0168_0001_0001_0002_0001_0005_0001_0001_0001_._3h_hb1_5777_0001_0002_46A22
0.483 0.596 hugh_3h no_cut IL7_bcov_v3_r3_ems_3hM_3011_000000023_0001_0001_44_61_H_.._ems_p1-15H-GBL-16H-GABBL-16H_0168_0001_0001_0002_0001_0005_0001_0001_0001 Y29 None inf inf True False il7_rebuild_super_whole_v1_IL7_bcov_v3_r3_ems_3hM_3011_000000023_0001_0001_44_61_H_.._ems_p1-15H-GBL-16H-GABBL-16H_0168_0001_0001_0002_0001_0005_0001_0001_0001_._3h_hb1_5777_0001_0002_53Y29
0.483 0.596 hugh_3h no_cut IL7_bcov_v3_r3_ems_3hM_3011_000000023_0001_0001_44_61_H_.._ems_p1-15H-GBL-16H-GABBL-16H_0168_0001_0001_0002_0001_0005_0001_0001_0001 None None inf inf True False il7_rebuild_super_whole_v1_IL7_bcov_v3_r3_ems_3hM_3011_000000023_0001_0001_44_61_H_.._ems_p1-15H-GBL-16H-GABBL-16H_0168_0001_0001_0002_0001_0005_0001_0001_0001_._3h_hb1_5777_0001_0002
1.5490000000000002 1.5490000000000002 hugh_3h no_cut IL7_longxing_Grafting2_ems_3hM_305_0001_0003_0001_0001 E30 None 104857.60000000024 inf False False il7_rebuild_super_whole_v1_IL7_longxing_Grafting2_ems_3hM_305_0001_0003_0001_0001_._3h_hb1_18_0001_0001_32E30
1.5490000000000002 1.5490000000000002 hugh_3h no_cut IL7_longxing_Grafting2_ems_3hM_305_0001_0003_0001_0001 Q34 None inf inf True False il7_rebuild_super_whole_v1_IL7_longxing_Grafting2_ems_3hM_305_0001_0003_0001_0001_._3h_hb1_18_0001_0001_36Q34
1.5490000000000002 1.5490000000000002 hugh_3h no_cut IL7_longxing_Grafting2_ems_3hM_305_0001_0003_0001_0001 M31 None 52428.80000000012 inf False False il7_rebuild_super_whole_v1_IL7_longxing_Grafting2_ems_3hM_305_0001_0003_0001_0001_._3h_hb1_18_0001_0001_33M31
1.5490000000000002 1.5490000000000002 hugh_3h no_cut IL7_longxing_Grafting2_ems_3hM_305_0001_0003_0001_0001 K15 None inf inf True False il7_rebuild_super_whole_v1_IL7_longxing_Grafting2_ems_3hM_305_0001_0003_0001_0001_._3h_hb1_18_0001_0001_17K15
1.5490000000000002 1.5490000000000002 hugh_3h no_cut IL7_longxing_Grafting2_ems_3hM_305_0001_0003_0001_0001 L15 None inf inf True False il7_rebuild_super_whole_v1_IL7_longxing_Grafting2_ems_3hM_305_0001_0003_0001_0001_._3h_hb1_18_0001_0001_17L15
1.5490000000000002 1.5490000000000002 hugh_3h no_cut IL7_longxing_Grafting2_ems_3hM_305_0001_0003_0001_0001 Y7 None 148291.04003789354 inf False False il7_rebuild_super_whole_v1_IL7_longxing_Grafting2_ems_3hM_305_0001_0003_0001_0001_._3h_hb1_18_0001_0001_9Y7
1.5490000000000002 1.5490000000000002 hugh_3h no_cut IL7_longxing_Grafting2_ems_3hM_305_0001_0003_0001_0001 None None inf inf True False il7_rebuild_super_whole_v1_IL7_longxing_Grafting2_ems_3hM_305_0001_0003_0001_0001_._3h_hb1_18_0001_0001
NaN 1.607 hugh_3h reverse IL7_bcov_r3_ems_p1-15H-GBL-16H-GABBL-16H_0222_0001_0001_0001_000000016_0001_0001 E44 None 104857.60000000024 inf False False il7_rebuild_super_split_v1_IL7_bcov_r3_ems_p1-15H-GBL-16H-GABBL-16H_0222_0001_0001_0001_000000016_0001_0001_._3h_hb1_5188_0001_0004_0003_35E44
NaN 1.607 hugh_3h reverse IL7_bcov_r3_ems_p1-15H-GBL-16H-GABBL-16H_0222_0001_0001_0001_000000016_0001_0001 E48 None 37072.76000947338 inf False False il7_rebuild_super_split_v1_IL7_bcov_r3_ems_p1-15H-GBL-16H-GABBL-16H_0222_0001_0001_0001_000000016_0001_0001_._3h_hb1_5188_0001_0004_0003_39E48
NaN 1.607 hugh_3h reverse IL7_bcov_r3_ems_p1-15H-GBL-16H-GABBL-16H_0222_0001_0001_0001_000000016_0001_0001 F27 None inf inf True False il7_rebuild_super_split_v1_IL7_bcov_r3_ems_p1-15H-GBL-16H-GABBL-16H_0222_0001_0001_0001_000000016_0001_0001_._3h_hb1_5188_0001_0004_0003_56F27
NaN 1.607 hugh_3h reverse IL7_bcov_r3_ems_p1-15H-GBL-16H-GABBL-16H_0222_0001_0001_0001_000000016_0001_0001 H23 None 104857.60000000024 inf False False il7_rebuild_super_split_v1_IL7_bcov_r3_ems_p1-15H-GBL-16H-GABBL-16H_0222_0001_0001_0001_000000016_0001_0001_._3h_hb1_5188_0001_0004_0003_52H23
NaN 1.607 hugh_3h reverse IL7_bcov_r3_ems_p1-15H-GBL-16H-GABBL-16H_0222_0001_0001_0001_000000016_0001_0001 None None 74145.52001894664 inf False False il7_rebuild_super_split_v1_IL7_bcov_r3_ems_p1-15H-GBL-16H-GABBL-16H_0222_0001_0001_0001_000000016_0001_0001_._3h_hb1_5188_0001_0004_0003
NaN 1.607 hugh_3h reverse IL7_bcov_r3_ems_p1-15H-GBL-16H-GABBL-16H_0222_0001_0001_0001_000000016_0001_0001 E24 None 26214.40000000006 inf False False il7_rebuild_super_split_v1_IL7_bcov_r3_ems_p1-15H-GBL-16H-GABBL-16H_0222_0001_0001_0001_000000016_0001_0001_._3h_hb1_5188_0001_0004_0003_53E24
NaN 1.607 hugh_3h reverse IL7_bcov_r3_ems_p1-15H-GBL-16H-GABBL-16H_0222_0001_0001_0001_000000016_0001_0001 Q20 None inf inf True False il7_rebuild_super_split_v1_IL7_bcov_r3_ems_p1-15H-GBL-16H-GABBL-16H_0222_0001_0001_0001_000000016_0001_0001_._3h_hb1_5188_0001_0004_0003_49Q20
NaN 0.996 heeh new_topo IL7_bcov_v3_r3_ems_3hM_3011_000000023_0001_0001_44_61_H_.._ems_p1-15H-GBL-16H-GABBL-16H_0168_0001_0001_0002_0001_0005_0001_0001_0001 Y29 None 209715.2000000005 inf False False il7_rebuild_super_split_v1_IL7_bcov_v3_r3_ems_3hM_3011_000000023_0001_0001_44_61_H_.._ems_p1-15H-GBL-16H-GABBL-16H_0168_0001_0001_0002_0001_0005_0001_0001_0001_._HEEH_23774_0001_0002_0001_61Y29
NaN 0.996 heeh new_topo IL7_bcov_v3_r3_ems_3hM_3011_000000023_0001_0001_44_61_H_.._ems_p1-15H-GBL-16H-GABBL-16H_0168_0001_0001_0002_0001_0005_0001_0001_0001 None None 148291.04003789354 inf False False il7_rebuild_super_split_v1_IL7_bcov_v3_r3_ems_3hM_3011_000000023_0001_0001_44_61_H_.._ems_p1-15H-GBL-16H-GABBL-16H_0168_0001_0001_0002_0001_0005_0001_0001_0001_._HEEH_23774_0001_0002_0001
NaN 0.996 heeh new_topo IL7_bcov_v3_r3_ems_3hM_3011_000000023_0001_0001_44_61_H_.._ems_p1-15H-GBL-16H-GABBL-16H_0168_0001_0001_0002_0001_0005_0001_0001_0001 H27 None 104857.60000000024 inf False False il7_rebuild_super_split_v1_IL7_bcov_v3_r3_ems_3hM_3011_000000023_0001_0001_44_61_H_.._ems_p1-15H-GBL-16H-GABBL-16H_0168_0001_0001_0002_0001_0005_0001_0001_0001_._HEEH_23774_0001_0002_0001_59H27
NaN 0.996 heeh new_topo IL7_bcov_v3_r3_ems_3hM_3011_000000023_0001_0001_44_61_H_.._ems_p1-15H-GBL-16H-GABBL-16H_0168_0001_0001_0002_0001_0005_0001_0001_0001 E7 None 148291.04003789354 inf False False il7_rebuild_super_split_v1_IL7_bcov_v3_r3_ems_3hM_3011_000000023_0001_0001_44_61_H_.._ems_p1-15H-GBL-16H-GABBL-16H_0168_0001_0001_0002_0001_0005_0001_0001_0001_._HEEH_23774_0001_0002_0001_6E7
NaN 0.996 heeh new_topo IL7_bcov_v3_r3_ems_3hM_3011_000000023_0001_0001_44_61_H_.._ems_p1-15H-GBL-16H-GABBL-16H_0168_0001_0001_0002_0001_0005_0001_0001_0001 F10 None 74145.52001894664 inf False False il7_rebuild_super_split_v1_IL7_bcov_v3_r3_ems_3hM_3011_000000023_0001_0001_44_61_H_.._ems_p1-15H-GBL-16H-GABBL-16H_0168_0001_0001_0002_0001_0005_0001_0001_0001_._HEEH_23774_0001_0002_0001_9F10
NaN 0.996 heeh new_topo IL7_bcov_v3_r3_ems_3hM_3011_000000023_0001_0001_44_61_H_.._ems_p1-15H-GBL-16H-GABBL-16H_0168_0001_0001_0002_0001_0005_0001_0001_0001 V10 None 37072.76000947338 inf False False il7_rebuild_super_split_v1_IL7_bcov_v3_r3_ems_3hM_3011_000000023_0001_0001_44_61_H_.._ems_p1-15H-GBL-16H-GABBL-16H_0168_0001_0001_0002_0001_0005_0001_0001_0001_._HEEH_23774_0001_0002_0001_9V10
NaN 0.996 heeh new_topo IL7_bcov_v3_r3_ems_3hM_3011_000000023_0001_0001_44_61_H_.._ems_p1-15H-GBL-16H-GABBL-16H_0168_0001_0001_0002_0001_0005_0001_0001_0001 A22 None 209715.2000000005 inf False False il7_rebuild_super_split_v1_IL7_bcov_v3_r3_ems_3hM_3011_000000023_0001_0001_44_61_H_.._ems_p1-15H-GBL-16H-GABBL-16H_0168_0001_0001_0002_0001_0005_0001_0001_0001_._HEEH_23774_0001_0002_0001_54A22
NaN 2.548 eva_3h reverse IL7_bcov_r2_ems_3hM_540_000000033_0001_0001 L32 None 37072.76000947338 inf False False il7_rebuild_super_split_v1_IL7_bcov_r2_ems_3hM_540_000000033_0001_0001_._ems_3hC_501_0001_0001_0004_0001_54L32
NaN 2.548 eva_3h reverse IL7_bcov_r2_ems_3hM_540_000000033_0001_0001 Q54 None inf inf True False il7_rebuild_super_split_v1_IL7_bcov_r2_ems_3hM_540_000000033_0001_0001_._ems_3hC_501_0001_0001_0004_0001_32Q54
NaN 2.548 eva_3h reverse IL7_bcov_r2_ems_3hM_540_000000033_0001_0001 M52 None 26214.40000000006 inf False False il7_rebuild_super_split_v1_IL7_bcov_r2_ems_3hM_540_000000033_0001_0001_._ems_3hC_501_0001_0001_0004_0001_30M52
NaN 2.548 eva_3h reverse IL7_bcov_r2_ems_3hM_540_000000033_0001_0001 None None inf inf True False il7_rebuild_super_split_v1_IL7_bcov_r2_ems_3hM_540_000000033_0001_0001_._ems_3hC_501_0001_0001_0004_0001
NaN 2.548 eva_3h reverse IL7_bcov_r2_ems_3hM_540_000000033_0001_0001 E29 None inf inf True False il7_rebuild_super_split_v1_IL7_bcov_r2_ems_3hM_540_000000033_0001_0001_._ems_3hC_501_0001_0001_0004_0001_51E29
NaN 2.548 eva_3h reverse IL7_bcov_r2_ems_3hM_540_000000033_0001_0001 K55 None 37072.76000947338 inf False False il7_rebuild_super_split_v1_IL7_bcov_r2_ems_3hM_540_000000033_0001_0001_._ems_3hC_501_0001_0001_0004_0001_33K55
NaN 2.548 eva_3h reverse IL7_bcov_r2_ems_3hM_540_000000033_0001_0001 E55 None inf inf True False il7_rebuild_super_split_v1_IL7_bcov_r2_ems_3hM_540_000000033_0001_0001_._ems_3hC_501_0001_0001_0004_0001_33E55
NaN 1.557 hugh_3h new_topo IL7_bcov_v3_r3_ems_3hM_3011_000000023_0001_0001_44_61_H_.._ems_p1-15H-GBL-16H-GABBL-16H_0168_0001_0001_0002_0001_0005_0001_0001_0001 E7 None 148291.04003789354 inf False False il7_rebuild_super_split_v1_IL7_bcov_v3_r3_ems_3hM_3011_000000023_0001_0001_44_61_H_.._ems_p1-15H-GBL-16H-GABBL-16H_0168_0001_0001_0002_0001_0005_0001_0001_0001_._3h_hb1_2365_0001_0003_0001_28E7
NaN 1.557 hugh_3h new_topo IL7_bcov_v3_r3_ems_3hM_3011_000000023_0001_0001_44_61_H_.._ems_p1-15H-GBL-16H-GABBL-16H_0168_0001_0001_0002_0001_0005_0001_0001_0001 F10 None 148291.04003789354 inf False False il7_rebuild_super_split_v1_IL7_bcov_v3_r3_ems_3hM_3011_000000023_0001_0001_44_61_H_.._ems_p1-15H-GBL-16H-GABBL-16H_0168_0001_0001_0002_0001_0005_0001_0001_0001_._3h_hb1_2365_0001_0003_0001_31F10
NaN 1.557 hugh_3h new_topo IL7_bcov_v3_r3_ems_3hM_3011_000000023_0001_0001_44_61_H_.._ems_p1-15H-GBL-16H-GABBL-16H_0168_0001_0001_0002_0001_0005_0001_0001_0001 Y29 None 148291.04003789354 inf False False il7_rebuild_super_split_v1_IL7_bcov_v3_r3_ems_3hM_3011_000000023_0001_0001_44_61_H_.._ems_p1-15H-GBL-16H-GABBL-16H_0168_0001_0001_0002_0001_0005_0001_0001_0001_._3h_hb1_2365_0001_0003_0001_57Y29
NaN 1.557 hugh_3h new_topo IL7_bcov_v3_r3_ems_3hM_3011_000000023_0001_0001_44_61_H_.._ems_p1-15H-GBL-16H-GABBL-16H_0168_0001_0001_0002_0001_0005_0001_0001_0001 V10 None 209715.2000000005 inf False False il7_rebuild_super_split_v1_IL7_bcov_v3_r3_ems_3hM_3011_000000023_0001_0001_44_61_H_.._ems_p1-15H-GBL-16H-GABBL-16H_0168_0001_0001_0002_0001_0005_0001_0001_0001_._3h_hb1_2365_0001_0003_0001_31V10
NaN 1.557 hugh_3h new_topo IL7_bcov_v3_r3_ems_3hM_3011_000000023_0001_0001_44_61_H_.._ems_p1-15H-GBL-16H-GABBL-16H_0168_0001_0001_0002_0001_0005_0001_0001_0001 A22 None 209715.2000000005 inf False False il7_rebuild_super_split_v1_IL7_bcov_v3_r3_ems_3hM_3011_000000023_0001_0001_44_61_H_.._ems_p1-15H-GBL-16H-GABBL-16H_0168_0001_0001_0002_0001_0005_0001_0001_0001_._3h_hb1_2365_0001_0003_0001_50A22
NaN 1.557 hugh_3h new_topo IL7_bcov_v3_r3_ems_3hM_3011_000000023_0001_0001_44_61_H_.._ems_p1-15H-GBL-16H-GABBL-16H_0168_0001_0001_0002_0001_0005_0001_0001_0001 H27 None 209715.2000000005 inf False False il7_rebuild_super_split_v1_IL7_bcov_v3_r3_ems_3hM_3011_000000023_0001_0001_44_61_H_.._ems_p1-15H-GBL-16H-GABBL-16H_0168_0001_0001_0002_0001_0005_0001_0001_0001_._3h_hb1_2365_0001_0003_0001_55H27
NaN 1.557 hugh_3h new_topo IL7_bcov_v3_r3_ems_3hM_3011_000000023_0001_0001_44_61_H_.._ems_p1-15H-GBL-16H-GABBL-16H_0168_0001_0001_0002_0001_0005_0001_0001_0001 None None 209715.2000000005 inf False False il7_rebuild_super_split_v1_IL7_bcov_v3_r3_ems_3hM_3011_000000023_0001_0001_44_61_H_.._ems_p1-15H-GBL-16H-GABBL-16H_0168_0001_0001_0002_0001_0005_0001_0001_0001_._3h_hb1_2365_0001_0003_0001
NaN 1.543 hugh_3h reverse IL7_longxing_Grafting2_ems_3hM_305_0001_0003_0001_0001 Q34 None inf inf True False il7_rebuild_super_split_v1_IL7_longxing_Grafting2_ems_3hM_305_0001_0003_0001_0001_._3h_hb1_2395_0001_0001_0001_35Q34
NaN 1.543 hugh_3h reverse IL7_longxing_Grafting2_ems_3hM_305_0001_0003_0001_0001 M31 None 148291.04003789354 inf False False il7_rebuild_super_split_v1_IL7_longxing_Grafting2_ems_3hM_305_0001_0003_0001_0001_._3h_hb1_2395_0001_0001_0001_32M31
NaN 1.543 hugh_3h reverse IL7_longxing_Grafting2_ems_3hM_305_0001_0003_0001_0001 K15 None 37072.76000947338 inf False False il7_rebuild_super_split_v1_IL7_longxing_Grafting2_ems_3hM_305_0001_0003_0001_0001_._3h_hb1_2395_0001_0001_0001_62K15
NaN 1.543 hugh_3h reverse IL7_longxing_Grafting2_ems_3hM_305_0001_0003_0001_0001 E30 None 148291.04003789354 inf False False il7_rebuild_super_split_v1_IL7_longxing_Grafting2_ems_3hM_305_0001_0003_0001_0001_._3h_hb1_2395_0001_0001_0001_31E30
NaN 1.543 hugh_3h reverse IL7_longxing_Grafting2_ems_3hM_305_0001_0003_0001_0001 L15 None 296582.0800757866 inf False False il7_rebuild_super_split_v1_IL7_longxing_Grafting2_ems_3hM_305_0001_0003_0001_0001_._3h_hb1_2395_0001_0001_0001_62L15
NaN 1.543 hugh_3h reverse IL7_longxing_Grafting2_ems_3hM_305_0001_0003_0001_0001 Y7 None 209715.2000000005 inf False False il7_rebuild_super_split_v1_IL7_longxing_Grafting2_ems_3hM_305_0001_0003_0001_0001_._3h_hb1_2395_0001_0001_0001_54Y7
NaN 1.543 hugh_3h reverse IL7_longxing_Grafting2_ems_3hM_305_0001_0003_0001_0001 None None inf inf True False il7_rebuild_super_split_v1_IL7_longxing_Grafting2_ems_3hM_305_0001_0003_0001_0001_._3h_hb1_2395_0001_0001_0001
NaN 1.126 hugh_3h reverse IL7_bcov_v3_r3_HEEH_04578_000000011_0001_0001_44_64_H_.._ems_3hC_1310_0001_0001_0013_0001_0001_0001 E8 None 148291.04003789354 inf False False il7_rebuild_super_split_v1_IL7_bcov_v3_r3_HEEH_04578_000000011_0001_0001_44_64_H_.._ems_3hC_1310_0001_0001_0013_0001_0001_0001_._3h_hb1_4548_0001_0002_0001_34E8
NaN 1.126 hugh_3h reverse IL7_bcov_v3_r3_HEEH_04578_000000011_0001_0001_44_64_H_.._ems_3hC_1310_0001_0001_0013_0001_0001_0001 E34 None 52428.80000000012 inf False False il7_rebuild_super_split_v1_IL7_bcov_v3_r3_HEEH_04578_000000011_0001_0001_44_64_H_.._ems_3hC_1310_0001_0001_0013_0001_0001_0001_._3h_hb1_4548_0001_0002_0001_8E34
NaN 1.126 hugh_3h reverse IL7_bcov_v3_r3_HEEH_04578_000000011_0001_0001_44_64_H_.._ems_3hC_1310_0001_0001_0013_0001_0001_0001 L7 None 74145.52001894664 inf False False il7_rebuild_super_split_v1_IL7_bcov_v3_r3_HEEH_04578_000000011_0001_0001_44_64_H_.._ems_3hC_1310_0001_0001_0013_0001_0001_0001_._3h_hb1_4548_0001_0002_0001_33L7
NaN 1.126 hugh_3h reverse IL7_bcov_v3_r3_HEEH_04578_000000011_0001_0001_44_64_H_.._ems_3hC_1310_0001_0001_0013_0001_0001_0001 None None 104857.60000000024 inf False False il7_rebuild_super_split_v1_IL7_bcov_v3_r3_HEEH_04578_000000011_0001_0001_44_64_H_.._ems_3hC_1310_0001_0001_0013_0001_0001_0001_._3h_hb1_4548_0001_0002_0001
NaN 1.126 hugh_3h reverse IL7_bcov_v3_r3_HEEH_04578_000000011_0001_0001_44_64_H_.._ems_3hC_1310_0001_0001_0013_0001_0001_0001 H11 None 104857.60000000024 inf False False il7_rebuild_super_split_v1_IL7_bcov_v3_r3_HEEH_04578_000000011_0001_0001_44_64_H_.._ems_3hC_1310_0001_0001_0013_0001_0001_0001_._3h_hb1_4548_0001_0002_0001_37H11
NaN 1.126 hugh_3h reverse IL7_bcov_v3_r3_HEEH_04578_000000011_0001_0001_44_64_H_.._ems_3hC_1310_0001_0001_0013_0001_0001_0001 Y38 None 148291.04003789354 inf False False il7_rebuild_super_split_v1_IL7_bcov_v3_r3_HEEH_04578_000000011_0001_0001_44_64_H_.._ems_3hC_1310_0001_0001_0013_0001_0001_0001_._3h_hb1_4548_0001_0002_0001_12Y38
NaN 1.126 hugh_3h reverse IL7_bcov_v3_r3_HEEH_04578_000000011_0001_0001_44_64_H_.._ems_3hC_1310_0001_0001_0013_0001_0001_0001 Y33 None 209715.2000000005 inf False False il7_rebuild_super_split_v1_IL7_bcov_v3_r3_HEEH_04578_000000011_0001_0001_44_64_H_.._ems_3hC_1310_0001_0001_0013_0001_0001_0001_._3h_hb1_4548_0001_0002_0001_7Y33
0.693 0.922 bcov_4h no_cut IL7_bcov_v3_r3_ems_3hM_3011_000000023_0001_0001_44_61_H_.._ems_p1-15H-GBL-16H-GABBL-16H_0168_0001_0001_0002_0001_0005_0001_0001_0001 F10 None inf inf True False il7_rebuild_super_whole_v1_IL7_bcov_v3_r3_ems_3hM_3011_000000023_0001_0001_44_61_H_.._ems_p1-15H-GBL-16H-GABBL-16H_0168_0001_0001_0002_0001_0005_0001_0001_0001_._684917106388d69075f371d1b5c11ecb_0001_0001_0001_44F10
0.693 0.922 bcov_4h no_cut IL7_bcov_v3_r3_ems_3hM_3011_000000023_0001_0001_44_61_H_.._ems_p1-15H-GBL-16H-GABBL-16H_0168_0001_0001_0002_0001_0005_0001_0001_0001 None None inf inf True False il7_rebuild_super_whole_v1_IL7_bcov_v3_r3_ems_3hM_3011_000000023_0001_0001_44_61_H_.._ems_p1-15H-GBL-16H-GABBL-16H_0168_0001_0001_0002_0001_0005_0001_0001_0001_._684917106388d69075f371d1b5c11ecb_0001_0001_0001
0.693 0.922 bcov_4h no_cut IL7_bcov_v3_r3_ems_3hM_3011_000000023_0001_0001_44_61_H_.._ems_p1-15H-GBL-16H-GABBL-16H_0168_0001_0001_0002_0001_0005_0001_0001_0001 A22 None inf inf True False il7_rebuild_super_whole_v1_IL7_bcov_v3_r3_ems_3hM_3011_000000023_0001_0001_44_61_H_.._ems_p1-15H-GBL-16H-GABBL-16H_0168_0001_0001_0002_0001_0005_0001_0001_0001_._684917106388d69075f371d1b5c11ecb_0001_0001_0001_56A22
0.693 0.922 bcov_4h no_cut IL7_bcov_v3_r3_ems_3hM_3011_000000023_0001_0001_44_61_H_.._ems_p1-15H-GBL-16H-GABBL-16H_0168_0001_0001_0002_0001_0005_0001_0001_0001 E7 None 37072.76000947338 inf False False il7_rebuild_super_whole_v1_IL7_bcov_v3_r3_ems_3hM_3011_000000023_0001_0001_44_61_H_.._ems_p1-15H-GBL-16H-GABBL-16H_0168_0001_0001_0002_0001_0005_0001_0001_0001_._684917106388d69075f371d1b5c11ecb_0001_0001_0001_41E7
0.693 0.922 bcov_4h no_cut IL7_bcov_v3_r3_ems_3hM_3011_000000023_0001_0001_44_61_H_.._ems_p1-15H-GBL-16H-GABBL-16H_0168_0001_0001_0002_0001_0005_0001_0001_0001 Y29 None inf inf True False il7_rebuild_super_whole_v1_IL7_bcov_v3_r3_ems_3hM_3011_000000023_0001_0001_44_61_H_.._ems_p1-15H-GBL-16H-GABBL-16H_0168_0001_0001_0002_0001_0005_0001_0001_0001_._684917106388d69075f371d1b5c11ecb_0001_0001_0001_63Y29
0.693 0.922 bcov_4h no_cut IL7_bcov_v3_r3_ems_3hM_3011_000000023_0001_0001_44_61_H_.._ems_p1-15H-GBL-16H-GABBL-16H_0168_0001_0001_0002_0001_0005_0001_0001_0001 V10 None inf inf True False il7_rebuild_super_whole_v1_IL7_bcov_v3_r3_ems_3hM_3011_000000023_0001_0001_44_61_H_.._ems_p1-15H-GBL-16H-GABBL-16H_0168_0001_0001_0002_0001_0005_0001_0001_0001_._684917106388d69075f371d1b5c11ecb_0001_0001_0001_44V10
0.693 0.922 bcov_4h no_cut IL7_bcov_v3_r3_ems_3hM_3011_000000023_0001_0001_44_61_H_.._ems_p1-15H-GBL-16H-GABBL-16H_0168_0001_0001_0002_0001_0005_0001_0001_0001 H27 None inf inf True False il7_rebuild_super_whole_v1_IL7_bcov_v3_r3_ems_3hM_3011_000000023_0001_0001_44_61_H_.._ems_p1-15H-GBL-16H-GABBL-16H_0168_0001_0001_0002_0001_0005_0001_0001_0001_._684917106388d69075f371d1b5c11ecb_0001_0001_0001_61H27
NaN 1.144 hugh_3h longer_loop IL7_bcov_v3_r3_ems_3hM_3011_000000023_0001_0001_44_61_H_.._ems_p1-15H-GBL-16H-GABBL-16H_0168_0001_0001_0002_0001_0005_0001_0001_0001 F10 None 148291.04003789354 inf False False il7_rebuild_super_split_v1_IL7_bcov_v3_r3_ems_3hM_3011_000000023_0001_0001_44_61_H_.._ems_p1-15H-GBL-16H-GABBL-16H_0168_0001_0001_0002_0001_0005_0001_0001_0001_._3h_hb1_3933_0001_0002_0001_14F10
NaN 1.144 hugh_3h longer_loop IL7_bcov_v3_r3_ems_3hM_3011_000000023_0001_0001_44_61_H_.._ems_p1-15H-GBL-16H-GABBL-16H_0168_0001_0001_0002_0001_0005_0001_0001_0001 V10 None 52428.80000000012 inf False False il7_rebuild_super_split_v1_IL7_bcov_v3_r3_ems_3hM_3011_000000023_0001_0001_44_61_H_.._ems_p1-15H-GBL-16H-GABBL-16H_0168_0001_0001_0002_0001_0005_0001_0001_0001_._3h_hb1_3933_0001_0002_0001_14V10
NaN 1.144 hugh_3h longer_loop IL7_bcov_v3_r3_ems_3hM_3011_000000023_0001_0001_44_61_H_.._ems_p1-15H-GBL-16H-GABBL-16H_0168_0001_0001_0002_0001_0005_0001_0001_0001 H27 None inf inf True False il7_rebuild_super_split_v1_IL7_bcov_v3_r3_ems_3hM_3011_000000023_0001_0001_44_61_H_.._ems_p1-15H-GBL-16H-GABBL-16H_0168_0001_0001_0002_0001_0005_0001_0001_0001_._3h_hb1_3933_0001_0002_0001_36H27
NaN 1.144 hugh_3h longer_loop IL7_bcov_v3_r3_ems_3hM_3011_000000023_0001_0001_44_61_H_.._ems_p1-15H-GBL-16H-GABBL-16H_0168_0001_0001_0002_0001_0005_0001_0001_0001 None None 37072.76000947338 inf False False il7_rebuild_super_split_v1_IL7_bcov_v3_r3_ems_3hM_3011_000000023_0001_0001_44_61_H_.._ems_p1-15H-GBL-16H-GABBL-16H_0168_0001_0001_0002_0001_0005_0001_0001_0001_._3h_hb1_3933_0001_0002_0001
NaN 1.144 hugh_3h longer_loop IL7_bcov_v3_r3_ems_3hM_3011_000000023_0001_0001_44_61_H_.._ems_p1-15H-GBL-16H-GABBL-16H_0168_0001_0001_0002_0001_0005_0001_0001_0001 Y29 None inf inf True False il7_rebuild_super_split_v1_IL7_bcov_v3_r3_ems_3hM_3011_000000023_0001_0001_44_61_H_.._ems_p1-15H-GBL-16H-GABBL-16H_0168_0001_0001_0002_0001_0005_0001_0001_0001_._3h_hb1_3933_0001_0002_0001_38Y29
NaN 1.144 hugh_3h longer_loop IL7_bcov_v3_r3_ems_3hM_3011_000000023_0001_0001_44_61_H_.._ems_p1-15H-GBL-16H-GABBL-16H_0168_0001_0001_0002_0001_0005_0001_0001_0001 E7 None 26214.40000000006 inf False False il7_rebuild_super_split_v1_IL7_bcov_v3_r3_ems_3hM_3011_000000023_0001_0001_44_61_H_.._ems_p1-15H-GBL-16H-GABBL-16H_0168_0001_0001_0002_0001_0005_0001_0001_0001_._3h_hb1_3933_0001_0002_0001_11E7
NaN 1.144 hugh_3h longer_loop IL7_bcov_v3_r3_ems_3hM_3011_000000023_0001_0001_44_61_H_.._ems_p1-15H-GBL-16H-GABBL-16H_0168_0001_0001_0002_0001_0005_0001_0001_0001 A22 None inf inf True False il7_rebuild_super_split_v1_IL7_bcov_v3_r3_ems_3hM_3011_000000023_0001_0001_44_61_H_.._ems_p1-15H-GBL-16H-GABBL-16H_0168_0001_0001_0002_0001_0005_0001_0001_0001_._3h_hb1_3933_0001_0002_0001_31A22
NaN 0.809 hugh_3h reverse IL7_longxing_Grafting2_ems_3hM_843_0001_0012_0001_0001 Y31 None 209715.2000000005 inf False False il7_rebuild_super_split_v1_IL7_longxing_Grafting2_ems_3hM_843_0001_0012_0001_0001_._3h_hb1_4870_0001_0002_0001_9Y31
NaN 0.809 hugh_3h reverse IL7_longxing_Grafting2_ems_3hM_843_0001_0012_0001_0001 E32 None 593164.1601515743 inf False False il7_rebuild_super_split_v1_IL7_longxing_Grafting2_ems_3hM_843_0001_0012_0001_0001_._3h_hb1_4870_0001_0002_0001_10E32
NaN 0.809 hugh_3h reverse IL7_longxing_Grafting2_ems_3hM_843_0001_0012_0001_0001 None None 296582.0800757866 inf False False il7_rebuild_super_split_v1_IL7_longxing_Grafting2_ems_3hM_843_0001_0012_0001_0001_._3h_hb1_4870_0001_0002_0001
NaN 0.809 hugh_3h reverse IL7_longxing_Grafting2_ems_3hM_843_0001_0012_0001_0001 K31 None 419430.4000000011 inf False False il7_rebuild_super_split_v1_IL7_longxing_Grafting2_ems_3hM_843_0001_0012_0001_0001_._3h_hb1_4870_0001_0002_0001_9K31
NaN 0.809 hugh_3h reverse IL7_longxing_Grafting2_ems_3hM_843_0001_0012_0001_0001 H9 None 209715.2000000005 inf False False il7_rebuild_super_split_v1_IL7_longxing_Grafting2_ems_3hM_843_0001_0012_0001_0001_._3h_hb1_4870_0001_0002_0001_33H9
NaN 0.809 hugh_3h reverse IL7_longxing_Grafting2_ems_3hM_843_0001_0012_0001_0001 E9 None 104857.60000000024 inf False False il7_rebuild_super_split_v1_IL7_longxing_Grafting2_ems_3hM_843_0001_0012_0001_0001_._3h_hb1_4870_0001_0002_0001_33E9
NaN 0.809 hugh_3h reverse IL7_longxing_Grafting2_ems_3hM_843_0001_0012_0001_0001 Q8 None 209715.2000000005 inf False False il7_rebuild_super_split_v1_IL7_longxing_Grafting2_ems_3hM_843_0001_0012_0001_0001_._3h_hb1_4870_0001_0002_0001_32Q8
1.038 1.028 hugh_3h no_cut IL7_bcov_r2_ems_3hM_540_000000033_0001_0001 E55 None inf inf True False il7_rebuild_super_whole_v1_IL7_bcov_r2_ems_3hM_540_000000033_0001_0001_._3h_hb1_934_0001_0001_0001_55E55
1.038 1.028 hugh_3h no_cut IL7_bcov_r2_ems_3hM_540_000000033_0001_0001 K55 None 52428.80000000012 inf False False il7_rebuild_super_whole_v1_IL7_bcov_r2_ems_3hM_540_000000033_0001_0001_._3h_hb1_934_0001_0001_0001_55K55
1.038 1.028 hugh_3h no_cut IL7_bcov_r2_ems_3hM_540_000000033_0001_0001 E29 None inf inf True False il7_rebuild_super_whole_v1_IL7_bcov_r2_ems_3hM_540_000000033_0001_0001_._3h_hb1_934_0001_0001_0001_29E29
1.038 1.028 hugh_3h no_cut IL7_bcov_r2_ems_3hM_540_000000033_0001_0001 M52 None 52428.80000000012 inf False False il7_rebuild_super_whole_v1_IL7_bcov_r2_ems_3hM_540_000000033_0001_0001_._3h_hb1_934_0001_0001_0001_52M52
1.038 1.028 hugh_3h no_cut IL7_bcov_r2_ems_3hM_540_000000033_0001_0001 Q54 None 104857.60000000024 inf False False il7_rebuild_super_whole_v1_IL7_bcov_r2_ems_3hM_540_000000033_0001_0001_._3h_hb1_934_0001_0001_0001_54Q54
1.038 1.028 hugh_3h no_cut IL7_bcov_r2_ems_3hM_540_000000033_0001_0001 L32 None 18536.380004736657 inf False False il7_rebuild_super_whole_v1_IL7_bcov_r2_ems_3hM_540_000000033_0001_0001_._3h_hb1_934_0001_0001_0001_32L32
1.038 1.028 hugh_3h no_cut IL7_bcov_r2_ems_3hM_540_000000033_0001_0001 None None inf inf True False il7_rebuild_super_whole_v1_IL7_bcov_r2_ems_3hM_540_000000033_0001_0001_._3h_hb1_934_0001_0001_0001
NaN 2.365 hugh_3h different_abego IL7_longxing_Grafting2_ems_3hM_843_0001_0012_0001_0001 H9 None 104857.60000000024 inf False False il7_rebuild_super_split_v1_IL7_longxing_Grafting2_ems_3hM_843_0001_0012_0001_0001_._3h_hb1_211_0001_0005_0001_32H9
NaN 2.365 hugh_3h different_abego IL7_longxing_Grafting2_ems_3hM_843_0001_0012_0001_0001 E32 None 148291.04003789354 inf False False il7_rebuild_super_split_v1_IL7_longxing_Grafting2_ems_3hM_843_0001_0012_0001_0001_._3h_hb1_211_0001_0005_0001_55E32
NaN 2.365 hugh_3h different_abego IL7_longxing_Grafting2_ems_3hM_843_0001_0012_0001_0001 E9 None 26214.40000000006 inf False False il7_rebuild_super_split_v1_IL7_longxing_Grafting2_ems_3hM_843_0001_0012_0001_0001_._3h_hb1_211_0001_0005_0001_32E9
NaN 2.365 hugh_3h different_abego IL7_longxing_Grafting2_ems_3hM_843_0001_0012_0001_0001 K31 None 52428.80000000012 inf False False il7_rebuild_super_split_v1_IL7_longxing_Grafting2_ems_3hM_843_0001_0012_0001_0001_._3h_hb1_211_0001_0005_0001_54K31
NaN 2.365 hugh_3h different_abego IL7_longxing_Grafting2_ems_3hM_843_0001_0012_0001_0001 None None 104857.60000000024 inf False False il7_rebuild_super_split_v1_IL7_longxing_Grafting2_ems_3hM_843_0001_0012_0001_0001_._3h_hb1_211_0001_0005_0001
NaN 2.365 hugh_3h different_abego IL7_longxing_Grafting2_ems_3hM_843_0001_0012_0001_0001 Y31 None inf inf True False il7_rebuild_super_split_v1_IL7_longxing_Grafting2_ems_3hM_843_0001_0012_0001_0001_._3h_hb1_211_0001_0005_0001_54Y31
NaN 2.365 hugh_3h different_abego IL7_longxing_Grafting2_ems_3hM_843_0001_0012_0001_0001 Q8 None 52428.80000000012 inf False False il7_rebuild_super_split_v1_IL7_longxing_Grafting2_ems_3hM_843_0001_0012_0001_0001_._3h_hb1_211_0001_0005_0001_31Q8
NaN 1.022 bcov_4h longer_loop IL7_bcov_v3_r3_ems_3hM_3011_000000023_0001_0001_44_61_H_.._ems_p1-15H-GBL-16H-GABBL-16H_0168_0001_0001_0002_0001_0005_0001_0001_0001 E7 None inf inf True False il7_rebuild_super_split_v1_IL7_bcov_v3_r3_ems_3hM_3011_000000023_0001_0001_44_61_H_.._ems_p1-15H-GBL-16H-GABBL-16H_0168_0001_0001_0002_0001_0005_0001_0001_0001_._d2a19a73775fb778364d7c01cebc351b_0001_0001_0001_0002_6E7
NaN 1.022 bcov_4h longer_loop IL7_bcov_v3_r3_ems_3hM_3011_000000023_0001_0001_44_61_H_.._ems_p1-15H-GBL-16H-GABBL-16H_0168_0001_0001_0002_0001_0005_0001_0001_0001 A22 None 104857.60000000024 inf False False il7_rebuild_super_split_v1_IL7_bcov_v3_r3_ems_3hM_3011_000000023_0001_0001_44_61_H_.._ems_p1-15H-GBL-16H-GABBL-16H_0168_0001_0001_0002_0001_0005_0001_0001_0001_._d2a19a73775fb778364d7c01cebc351b_0001_0001_0001_0002_24A22
NaN 1.022 bcov_4h longer_loop IL7_bcov_v3_r3_ems_3hM_3011_000000023_0001_0001_44_61_H_.._ems_p1-15H-GBL-16H-GABBL-16H_0168_0001_0001_0002_0001_0005_0001_0001_0001 F10 None 37072.76000947338 inf False False il7_rebuild_super_split_v1_IL7_bcov_v3_r3_ems_3hM_3011_000000023_0001_0001_44_61_H_.._ems_p1-15H-GBL-16H-GABBL-16H_0168_0001_0001_0002_0001_0005_0001_0001_0001_._d2a19a73775fb778364d7c01cebc351b_0001_0001_0001_0002_9F10
NaN 1.022 bcov_4h longer_loop IL7_bcov_v3_r3_ems_3hM_3011_000000023_0001_0001_44_61_H_.._ems_p1-15H-GBL-16H-GABBL-16H_0168_0001_0001_0002_0001_0005_0001_0001_0001 Y29 None 74145.52001894664 inf False False il7_rebuild_super_split_v1_IL7_bcov_v3_r3_ems_3hM_3011_000000023_0001_0001_44_61_H_.._ems_p1-15H-GBL-16H-GABBL-16H_0168_0001_0001_0002_0001_0005_0001_0001_0001_._d2a19a73775fb778364d7c01cebc351b_0001_0001_0001_0002_31Y29
NaN 1.022 bcov_4h longer_loop IL7_bcov_v3_r3_ems_3hM_3011_000000023_0001_0001_44_61_H_.._ems_p1-15H-GBL-16H-GABBL-16H_0168_0001_0001_0002_0001_0005_0001_0001_0001 H27 None 52428.80000000012 inf False False il7_rebuild_super_split_v1_IL7_bcov_v3_r3_ems_3hM_3011_000000023_0001_0001_44_61_H_.._ems_p1-15H-GBL-16H-GABBL-16H_0168_0001_0001_0002_0001_0005_0001_0001_0001_._d2a19a73775fb778364d7c01cebc351b_0001_0001_0001_0002_29H27
NaN 1.022 bcov_4h longer_loop IL7_bcov_v3_r3_ems_3hM_3011_000000023_0001_0001_44_61_H_.._ems_p1-15H-GBL-16H-GABBL-16H_0168_0001_0001_0002_0001_0005_0001_0001_0001 None None inf inf True False il7_rebuild_super_split_v1_IL7_bcov_v3_r3_ems_3hM_3011_000000023_0001_0001_44_61_H_.._ems_p1-15H-GBL-16H-GABBL-16H_0168_0001_0001_0002_0001_0005_0001_0001_0001_._d2a19a73775fb778364d7c01cebc351b_0001_0001_0001_0002
NaN 1.022 bcov_4h longer_loop IL7_bcov_v3_r3_ems_3hM_3011_000000023_0001_0001_44_61_H_.._ems_p1-15H-GBL-16H-GABBL-16H_0168_0001_0001_0002_0001_0005_0001_0001_0001 V10 None inf inf True False il7_rebuild_super_split_v1_IL7_bcov_v3_r3_ems_3hM_3011_000000023_0001_0001_44_61_H_.._ems_p1-15H-GBL-16H-GABBL-16H_0168_0001_0001_0002_0001_0005_0001_0001_0001_._d2a19a73775fb778364d7c01cebc351b_0001_0001_0001_0002_9V10
0.645 0.621 bcov_4h no_cut IL7_bcov_v3_r3_ems_3hM_3011_000000023_0001_0001_44_61_H_.._ems_p1-15H-GBL-16H-GABBL-16H_0168_0001_0001_0002_0001_0005_0001_0001_0001 F10 None 148291.04003789354 inf False False il7_rebuild_super_whole_v1_IL7_bcov_v3_r3_ems_3hM_3011_000000023_0001_0001_44_61_H_.._ems_p1-15H-GBL-16H-GABBL-16H_0168_0001_0001_0002_0001_0005_0001_0001_0001_._e521b9f01f45ceda164a680f45961af8_0001_0001_0001_0001_9F10
0.645 0.621 bcov_4h no_cut IL7_bcov_v3_r3_ems_3hM_3011_000000023_0001_0001_44_61_H_.._ems_p1-15H-GBL-16H-GABBL-16H_0168_0001_0001_0002_0001_0005_0001_0001_0001 E7 None inf inf True False il7_rebuild_super_whole_v1_IL7_bcov_v3_r3_ems_3hM_3011_000000023_0001_0001_44_61_H_.._ems_p1-15H-GBL-16H-GABBL-16H_0168_0001_0001_0002_0001_0005_0001_0001_0001_._e521b9f01f45ceda164a680f45961af8_0001_0001_0001_0001_6E7
0.645 0.621 bcov_4h no_cut IL7_bcov_v3_r3_ems_3hM_3011_000000023_0001_0001_44_61_H_.._ems_p1-15H-GBL-16H-GABBL-16H_0168_0001_0001_0002_0001_0005_0001_0001_0001 V10 None 104857.60000000024 inf False False il7_rebuild_super_whole_v1_IL7_bcov_v3_r3_ems_3hM_3011_000000023_0001_0001_44_61_H_.._ems_p1-15H-GBL-16H-GABBL-16H_0168_0001_0001_0002_0001_0005_0001_0001_0001_._e521b9f01f45ceda164a680f45961af8_0001_0001_0001_0001_9V10
0.645 0.621 bcov_4h no_cut IL7_bcov_v3_r3_ems_3hM_3011_000000023_0001_0001_44_61_H_.._ems_p1-15H-GBL-16H-GABBL-16H_0168_0001_0001_0002_0001_0005_0001_0001_0001 A22 None 148291.04003789354 inf False False il7_rebuild_super_whole_v1_IL7_bcov_v3_r3_ems_3hM_3011_000000023_0001_0001_44_61_H_.._ems_p1-15H-GBL-16H-GABBL-16H_0168_0001_0001_0002_0001_0005_0001_0001_0001_._e521b9f01f45ceda164a680f45961af8_0001_0001_0001_0001_21A22
0.645 0.621 bcov_4h no_cut IL7_bcov_v3_r3_ems_3hM_3011_000000023_0001_0001_44_61_H_.._ems_p1-15H-GBL-16H-GABBL-16H_0168_0001_0001_0002_0001_0005_0001_0001_0001 Y29 None 37072.76000947338 inf False False il7_rebuild_super_whole_v1_IL7_bcov_v3_r3_ems_3hM_3011_000000023_0001_0001_44_61_H_.._ems_p1-15H-GBL-16H-GABBL-16H_0168_0001_0001_0002_0001_0005_0001_0001_0001_._e521b9f01f45ceda164a680f45961af8_0001_0001_0001_0001_28Y29
0.645 0.621 bcov_4h no_cut IL7_bcov_v3_r3_ems_3hM_3011_000000023_0001_0001_44_61_H_.._ems_p1-15H-GBL-16H-GABBL-16H_0168_0001_0001_0002_0001_0005_0001_0001_0001 H27 None 104857.60000000024 inf False False il7_rebuild_super_whole_v1_IL7_bcov_v3_r3_ems_3hM_3011_000000023_0001_0001_44_61_H_.._ems_p1-15H-GBL-16H-GABBL-16H_0168_0001_0001_0002_0001_0005_0001_0001_0001_._e521b9f01f45ceda164a680f45961af8_0001_0001_0001_0001_26H27
0.645 0.621 bcov_4h no_cut IL7_bcov_v3_r3_ems_3hM_3011_000000023_0001_0001_44_61_H_.._ems_p1-15H-GBL-16H-GABBL-16H_0168_0001_0001_0002_0001_0005_0001_0001_0001 None None 26214.40000000006 inf False False il7_rebuild_super_whole_v1_IL7_bcov_v3_r3_ems_3hM_3011_000000023_0001_0001_44_61_H_.._ems_p1-15H-GBL-16H-GABBL-16H_0168_0001_0001_0002_0001_0005_0001_0001_0001_._e521b9f01f45ceda164a680f45961af8_0001_0001_0001_0001
NaN NaN foldit foldit IL7_longxing_Grafting2_ems_3hM_843_0001_0012_0001_0001 Q8 None 104857.60000000024 inf False False foldit_2008147_0392401268_17Q8
NaN NaN foldit foldit IL7_longxing_Grafting2_ems_3hM_843_0001_0012_0001_0001 Y31 None 148291.04003789354 inf False False foldit_2008147_0392401268_40Y31
NaN NaN foldit foldit IL7_longxing_Grafting2_ems_3hM_843_0001_0012_0001_0001 E32 None 148291.04003789354 inf False False foldit_2008147_0392401268_41E32
NaN NaN foldit foldit IL7_longxing_Grafting2_ems_3hM_843_0001_0012_0001_0001 E9 None 37072.76000947338 inf False False foldit_2008147_0392401268_18E9
NaN NaN foldit foldit IL7_longxing_Grafting2_ems_3hM_843_0001_0012_0001_0001 K31 None 148291.04003789354 inf False False foldit_2008147_0392401268_40K31
NaN NaN foldit foldit IL7_longxing_Grafting2_ems_3hM_843_0001_0012_0001_0001 H9 None 52428.80000000012 inf False False foldit_2008147_0392401268_18H9
NaN NaN foldit foldit IL7_longxing_Grafting2_ems_3hM_843_0001_0012_0001_0001 None None 148291.04003789354 inf False False foldit_2008147_0392401268
1.704 1.705 eva_3h no_cut IL7_longxing_Grafting2_ems_3hM_305_0001_0003_0001_0001 K15 None inf inf True False il7_rebuild_super_whole_v1_IL7_longxing_Grafting2_ems_3hM_305_0001_0003_0001_0001_._ems_3hC_921_0001_0001_0001_37K15
1.704 1.705 eva_3h no_cut IL7_longxing_Grafting2_ems_3hM_305_0001_0003_0001_0001 M31 None 74145.52001894664 inf False False il7_rebuild_super_whole_v1_IL7_longxing_Grafting2_ems_3hM_305_0001_0003_0001_0001_._ems_3hC_921_0001_0001_0001_53M31
1.704 1.705 eva_3h no_cut IL7_longxing_Grafting2_ems_3hM_305_0001_0003_0001_0001 None None 37072.76000947338 inf False False il7_rebuild_super_whole_v1_IL7_longxing_Grafting2_ems_3hM_305_0001_0003_0001_0001_._ems_3hC_921_0001_0001_0001
1.704 1.705 eva_3h no_cut IL7_longxing_Grafting2_ems_3hM_305_0001_0003_0001_0001 L15 None 148291.04003789354 inf False False il7_rebuild_super_whole_v1_IL7_longxing_Grafting2_ems_3hM_305_0001_0003_0001_0001_._ems_3hC_921_0001_0001_0001_37L15
1.704 1.705 eva_3h no_cut IL7_longxing_Grafting2_ems_3hM_305_0001_0003_0001_0001 Q34 None 37072.76000947338 inf False False il7_rebuild_super_whole_v1_IL7_longxing_Grafting2_ems_3hM_305_0001_0003_0001_0001_._ems_3hC_921_0001_0001_0001_56Q34
1.704 1.705 eva_3h no_cut IL7_longxing_Grafting2_ems_3hM_305_0001_0003_0001_0001 Y7 None 26214.40000000006 inf False False il7_rebuild_super_whole_v1_IL7_longxing_Grafting2_ems_3hM_305_0001_0003_0001_0001_._ems_3hC_921_0001_0001_0001_29Y7
1.704 1.705 eva_3h no_cut IL7_longxing_Grafting2_ems_3hM_305_0001_0003_0001_0001 E30 None 52428.80000000012 inf False False il7_rebuild_super_whole_v1_IL7_longxing_Grafting2_ems_3hM_305_0001_0003_0001_0001_._ems_3hC_921_0001_0001_0001_52E30
NaN 3.2460000000000004 eva_3h different_abego IL7_bcov_v3_r3_HEEH_04578_000000011_0001_0001_44_64_H_.._ems_3hC_1310_0001_0001_0013_0001_0001_0001 None None 104857.60000000024 inf False False il7_rebuild_super_split_v1_IL7_bcov_v3_r3_HEEH_04578_000000011_0001_0001_44_64_H_.._ems_3hC_1310_0001_0001_0013_0001_0001_0001_._ems_3hC_1749_0002_0001_0004_0001
NaN 3.2460000000000004 eva_3h different_abego IL7_bcov_v3_r3_HEEH_04578_000000011_0001_0001_44_64_H_.._ems_3hC_1310_0001_0001_0013_0001_0001_0001 E8 None 18536.380004736657 inf False False il7_rebuild_super_split_v1_IL7_bcov_v3_r3_HEEH_04578_000000011_0001_0001_44_64_H_.._ems_3hC_1310_0001_0001_0013_0001_0001_0001_._ems_3hC_1749_0002_0001_0004_0001_8E8
NaN 3.2460000000000004 eva_3h different_abego IL7_bcov_v3_r3_HEEH_04578_000000011_0001_0001_44_64_H_.._ems_3hC_1310_0001_0001_0013_0001_0001_0001 L7 None 74145.52001894664 inf False False il7_rebuild_super_split_v1_IL7_bcov_v3_r3_HEEH_04578_000000011_0001_0001_44_64_H_.._ems_3hC_1310_0001_0001_0013_0001_0001_0001_._ems_3hC_1749_0002_0001_0004_0001_7L7
NaN 3.2460000000000004 eva_3h different_abego IL7_bcov_v3_r3_HEEH_04578_000000011_0001_0001_44_64_H_.._ems_3hC_1310_0001_0001_0013_0001_0001_0001 Y38 None 104857.60000000024 inf False False il7_rebuild_super_split_v1_IL7_bcov_v3_r3_HEEH_04578_000000011_0001_0001_44_64_H_.._ems_3hC_1310_0001_0001_0013_0001_0001_0001_._ems_3hC_1749_0002_0001_0004_0001_39Y38
NaN 3.2460000000000004 eva_3h different_abego IL7_bcov_v3_r3_HEEH_04578_000000011_0001_0001_44_64_H_.._ems_3hC_1310_0001_0001_0013_0001_0001_0001 H11 None 74145.52001894664 inf False False il7_rebuild_super_split_v1_IL7_bcov_v3_r3_HEEH_04578_000000011_0001_0001_44_64_H_.._ems_3hC_1310_0001_0001_0013_0001_0001_0001_._ems_3hC_1749_0002_0001_0004_0001_11H11
NaN 3.2460000000000004 eva_3h different_abego IL7_bcov_v3_r3_HEEH_04578_000000011_0001_0001_44_64_H_.._ems_3hC_1310_0001_0001_0013_0001_0001_0001 Y33 None 74145.52001894664 inf False False il7_rebuild_super_split_v1_IL7_bcov_v3_r3_HEEH_04578_000000011_0001_0001_44_64_H_.._ems_3hC_1310_0001_0001_0013_0001_0001_0001_._ems_3hC_1749_0002_0001_0004_0001_34Y33
NaN 3.2460000000000004 eva_3h different_abego IL7_bcov_v3_r3_HEEH_04578_000000011_0001_0001_44_64_H_.._ems_3hC_1310_0001_0001_0013_0001_0001_0001 E34 None 52428.80000000012 inf False False il7_rebuild_super_split_v1_IL7_bcov_v3_r3_HEEH_04578_000000011_0001_0001_44_64_H_.._ems_3hC_1310_0001_0001_0013_0001_0001_0001_._ems_3hC_1749_0002_0001_0004_0001_35E34
NaN 2.392 hugh_3h different_abego IL7_bcov_r3_ems_p1-15H-GBL-16H-GABBL-16H_0222_0001_0001_0001_000000016_0001_0001 E24 None 52428.80000000012 inf False False il7_rebuild_super_split_v1_IL7_bcov_r3_ems_p1-15H-GBL-16H-GABBL-16H_0222_0001_0001_0001_000000016_0001_0001_._3h_hb1_6551_0001_0008_0001_11E24
NaN 2.392 hugh_3h different_abego IL7_bcov_r3_ems_p1-15H-GBL-16H-GABBL-16H_0222_0001_0001_0001_000000016_0001_0001 Q20 None inf inf True False il7_rebuild_super_split_v1_IL7_bcov_r3_ems_p1-15H-GBL-16H-GABBL-16H_0222_0001_0001_0001_000000016_0001_0001_._3h_hb1_6551_0001_0008_0001_7Q20
NaN 2.392 hugh_3h different_abego IL7_bcov_r3_ems_p1-15H-GBL-16H-GABBL-16H_0222_0001_0001_0001_000000016_0001_0001 E48 None inf inf True False il7_rebuild_super_split_v1_IL7_bcov_r3_ems_p1-15H-GBL-16H-GABBL-16H_0222_0001_0001_0001_000000016_0001_0001_._3h_hb1_6551_0001_0008_0001_32E48
NaN 2.392 hugh_3h different_abego IL7_bcov_r3_ems_p1-15H-GBL-16H-GABBL-16H_0222_0001_0001_0001_000000016_0001_0001 F27 None 74145.52001894664 inf False False il7_rebuild_super_split_v1_IL7_bcov_r3_ems_p1-15H-GBL-16H-GABBL-16H_0222_0001_0001_0001_000000016_0001_0001_._3h_hb1_6551_0001_0008_0001_14F27
NaN 2.392 hugh_3h different_abego IL7_bcov_r3_ems_p1-15H-GBL-16H-GABBL-16H_0222_0001_0001_0001_000000016_0001_0001 H23 None 26214.40000000006 inf False False il7_rebuild_super_split_v1_IL7_bcov_r3_ems_p1-15H-GBL-16H-GABBL-16H_0222_0001_0001_0001_000000016_0001_0001_._3h_hb1_6551_0001_0008_0001_10H23
NaN 2.392 hugh_3h different_abego IL7_bcov_r3_ems_p1-15H-GBL-16H-GABBL-16H_0222_0001_0001_0001_000000016_0001_0001 None None inf inf True False il7_rebuild_super_split_v1_IL7_bcov_r3_ems_p1-15H-GBL-16H-GABBL-16H_0222_0001_0001_0001_000000016_0001_0001_._3h_hb1_6551_0001_0008_0001
NaN 2.392 hugh_3h different_abego IL7_bcov_r3_ems_p1-15H-GBL-16H-GABBL-16H_0222_0001_0001_0001_000000016_0001_0001 E44 None inf inf True False il7_rebuild_super_split_v1_IL7_bcov_r3_ems_p1-15H-GBL-16H-GABBL-16H_0222_0001_0001_0001_000000016_0001_0001_._3h_hb1_6551_0001_0008_0001_28E44
NaN 1.175 hugh_3h longer_loop IL7_bcov_r3_ems_p1-15H-GBL-16H-GABBL-16H_0222_0001_0001_0001_000000016_0001_0001 E48 None 52428.80000000012 inf False False il7_rebuild_super_split_v1_IL7_bcov_r3_ems_p1-15H-GBL-16H-GABBL-16H_0222_0001_0001_0001_000000016_0001_0001_._3h_hb1_2240_0001_0001_0002_35E48
NaN 1.175 hugh_3h longer_loop IL7_bcov_r3_ems_p1-15H-GBL-16H-GABBL-16H_0222_0001_0001_0001_000000016_0001_0001 H23 None 148291.04003789354 inf False False il7_rebuild_super_split_v1_IL7_bcov_r3_ems_p1-15H-GBL-16H-GABBL-16H_0222_0001_0001_0001_000000016_0001_0001_._3h_hb1_2240_0001_0001_0002_8H23
NaN 1.175 hugh_3h longer_loop IL7_bcov_r3_ems_p1-15H-GBL-16H-GABBL-16H_0222_0001_0001_0001_000000016_0001_0001 E24 None 104857.60000000024 inf False False il7_rebuild_super_split_v1_IL7_bcov_r3_ems_p1-15H-GBL-16H-GABBL-16H_0222_0001_0001_0001_000000016_0001_0001_._3h_hb1_2240_0001_0001_0002_9E24
NaN 1.175 hugh_3h longer_loop IL7_bcov_r3_ems_p1-15H-GBL-16H-GABBL-16H_0222_0001_0001_0001_000000016_0001_0001 E44 None 37072.76000947338 inf False False il7_rebuild_super_split_v1_IL7_bcov_r3_ems_p1-15H-GBL-16H-GABBL-16H_0222_0001_0001_0001_000000016_0001_0001_._3h_hb1_2240_0001_0001_0002_31E44
NaN 1.175 hugh_3h longer_loop IL7_bcov_r3_ems_p1-15H-GBL-16H-GABBL-16H_0222_0001_0001_0001_000000016_0001_0001 Q20 None 209715.2000000005 inf False False il7_rebuild_super_split_v1_IL7_bcov_r3_ems_p1-15H-GBL-16H-GABBL-16H_0222_0001_0001_0001_000000016_0001_0001_._3h_hb1_2240_0001_0001_0002_5Q20
NaN 1.175 hugh_3h longer_loop IL7_bcov_r3_ems_p1-15H-GBL-16H-GABBL-16H_0222_0001_0001_0001_000000016_0001_0001 F27 None 37072.76000947338 inf False False il7_rebuild_super_split_v1_IL7_bcov_r3_ems_p1-15H-GBL-16H-GABBL-16H_0222_0001_0001_0001_000000016_0001_0001_._3h_hb1_2240_0001_0001_0002_12F27
NaN 1.175 hugh_3h longer_loop IL7_bcov_r3_ems_p1-15H-GBL-16H-GABBL-16H_0222_0001_0001_0001_000000016_0001_0001 None None 52428.80000000012 inf False False il7_rebuild_super_split_v1_IL7_bcov_r3_ems_p1-15H-GBL-16H-GABBL-16H_0222_0001_0001_0001_000000016_0001_0001_._3h_hb1_2240_0001_0001_0002
NaN 1.589 hugh_3h different_abego IL7_bcov_v3_r3_ems_3hM_3011_000000023_0001_0001_44_61_H_.._ems_p1-15H-GBL-16H-GABBL-16H_0168_0001_0001_0002_0001_0005_0001_0001_0001 V10 None 18536.380004736657 inf False False il7_rebuild_super_split_v1_IL7_bcov_v3_r3_ems_3hM_3011_000000023_0001_0001_44_61_H_.._ems_p1-15H-GBL-16H-GABBL-16H_0168_0001_0001_0002_0001_0005_0001_0001_0001_._3h_hb1_4105_0001_0003_0001_33V10
NaN 1.589 hugh_3h different_abego IL7_bcov_v3_r3_ems_3hM_3011_000000023_0001_0001_44_61_H_.._ems_p1-15H-GBL-16H-GABBL-16H_0168_0001_0001_0002_0001_0005_0001_0001_0001 None None 26214.40000000006 inf False False il7_rebuild_super_split_v1_IL7_bcov_v3_r3_ems_3hM_3011_000000023_0001_0001_44_61_H_.._ems_p1-15H-GBL-16H-GABBL-16H_0168_0001_0001_0002_0001_0005_0001_0001_0001_._3h_hb1_4105_0001_0003_0001
NaN 1.589 hugh_3h different_abego IL7_bcov_v3_r3_ems_3hM_3011_000000023_0001_0001_44_61_H_.._ems_p1-15H-GBL-16H-GABBL-16H_0168_0001_0001_0002_0001_0005_0001_0001_0001 E7 None inf inf True False il7_rebuild_super_split_v1_IL7_bcov_v3_r3_ems_3hM_3011_000000023_0001_0001_44_61_H_.._ems_p1-15H-GBL-16H-GABBL-16H_0168_0001_0001_0002_0001_0005_0001_0001_0001_._3h_hb1_4105_0001_0003_0001_30E7
NaN 1.589 hugh_3h different_abego IL7_bcov_v3_r3_ems_3hM_3011_000000023_0001_0001_44_61_H_.._ems_p1-15H-GBL-16H-GABBL-16H_0168_0001_0001_0002_0001_0005_0001_0001_0001 A22 None 148291.04003789354 inf False False il7_rebuild_super_split_v1_IL7_bcov_v3_r3_ems_3hM_3011_000000023_0001_0001_44_61_H_.._ems_p1-15H-GBL-16H-GABBL-16H_0168_0001_0001_0002_0001_0005_0001_0001_0001_._3h_hb1_4105_0001_0003_0001_45A22
NaN 1.589 hugh_3h different_abego IL7_bcov_v3_r3_ems_3hM_3011_000000023_0001_0001_44_61_H_.._ems_p1-15H-GBL-16H-GABBL-16H_0168_0001_0001_0002_0001_0005_0001_0001_0001 F10 None 52428.80000000012 inf False False il7_rebuild_super_split_v1_IL7_bcov_v3_r3_ems_3hM_3011_000000023_0001_0001_44_61_H_.._ems_p1-15H-GBL-16H-GABBL-16H_0168_0001_0001_0002_0001_0005_0001_0001_0001_._3h_hb1_4105_0001_0003_0001_33F10
NaN 1.589 hugh_3h different_abego IL7_bcov_v3_r3_ems_3hM_3011_000000023_0001_0001_44_61_H_.._ems_p1-15H-GBL-16H-GABBL-16H_0168_0001_0001_0002_0001_0005_0001_0001_0001 Y29 None inf inf True False il7_rebuild_super_split_v1_IL7_bcov_v3_r3_ems_3hM_3011_000000023_0001_0001_44_61_H_.._ems_p1-15H-GBL-16H-GABBL-16H_0168_0001_0001_0002_0001_0005_0001_0001_0001_._3h_hb1_4105_0001_0003_0001_52Y29
NaN 1.589 hugh_3h different_abego IL7_bcov_v3_r3_ems_3hM_3011_000000023_0001_0001_44_61_H_.._ems_p1-15H-GBL-16H-GABBL-16H_0168_0001_0001_0002_0001_0005_0001_0001_0001 H27 None 26214.40000000006 inf False False il7_rebuild_super_split_v1_IL7_bcov_v3_r3_ems_3hM_3011_000000023_0001_0001_44_61_H_.._ems_p1-15H-GBL-16H-GABBL-16H_0168_0001_0001_0002_0001_0005_0001_0001_0001_._3h_hb1_4105_0001_0003_0001_50H27
NaN 0.617 heeh new_topo IL7_bcov_v3_r3_ems_3hM_3011_000000023_0001_0001_44_61_H_.._ems_p1-15H-GBL-16H-GABBL-16H_0168_0001_0001_0002_0001_0005_0001_0001_0001 None None 74145.52001894664 inf False False il7_rebuild_super_split_v1_IL7_bcov_v3_r3_ems_3hM_3011_000000023_0001_0001_44_61_H_.._ems_p1-15H-GBL-16H-GABBL-16H_0168_0001_0001_0002_0001_0005_0001_0001_0001_._HEEH_03871_0001_0001_0003
NaN 0.617 heeh new_topo IL7_bcov_v3_r3_ems_3hM_3011_000000023_0001_0001_44_61_H_.._ems_p1-15H-GBL-16H-GABBL-16H_0168_0001_0001_0002_0001_0005_0001_0001_0001 Y29 None 104857.60000000024 inf False False il7_rebuild_super_split_v1_IL7_bcov_v3_r3_ems_3hM_3011_000000023_0001_0001_44_61_H_.._ems_p1-15H-GBL-16H-GABBL-16H_0168_0001_0001_0002_0001_0005_0001_0001_0001_._HEEH_03871_0001_0001_0003_58Y29
NaN 0.617 heeh new_topo IL7_bcov_v3_r3_ems_3hM_3011_000000023_0001_0001_44_61_H_.._ems_p1-15H-GBL-16H-GABBL-16H_0168_0001_0001_0002_0001_0005_0001_0001_0001 E7 None 296582.0800757866 inf False False il7_rebuild_super_split_v1_IL7_bcov_v3_r3_ems_3hM_3011_000000023_0001_0001_44_61_H_.._ems_p1-15H-GBL-16H-GABBL-16H_0168_0001_0001_0002_0001_0005_0001_0001_0001_._HEEH_03871_0001_0001_0003_9E7
NaN 0.617 heeh new_topo IL7_bcov_v3_r3_ems_3hM_3011_000000023_0001_0001_44_61_H_.._ems_p1-15H-GBL-16H-GABBL-16H_0168_0001_0001_0002_0001_0005_0001_0001_0001 V10 None 209715.2000000005 inf False False il7_rebuild_super_split_v1_IL7_bcov_v3_r3_ems_3hM_3011_000000023_0001_0001_44_61_H_.._ems_p1-15H-GBL-16H-GABBL-16H_0168_0001_0001_0002_0001_0005_0001_0001_0001_._HEEH_03871_0001_0001_0003_12V10
NaN 0.617 heeh new_topo IL7_bcov_v3_r3_ems_3hM_3011_000000023_0001_0001_44_61_H_.._ems_p1-15H-GBL-16H-GABBL-16H_0168_0001_0001_0002_0001_0005_0001_0001_0001 H27 None 296582.0800757866 inf False False il7_rebuild_super_split_v1_IL7_bcov_v3_r3_ems_3hM_3011_000000023_0001_0001_44_61_H_.._ems_p1-15H-GBL-16H-GABBL-16H_0168_0001_0001_0002_0001_0005_0001_0001_0001_._HEEH_03871_0001_0001_0003_56H27
NaN 0.617 heeh new_topo IL7_bcov_v3_r3_ems_3hM_3011_000000023_0001_0001_44_61_H_.._ems_p1-15H-GBL-16H-GABBL-16H_0168_0001_0001_0002_0001_0005_0001_0001_0001 F10 None 37072.76000947338 inf False False il7_rebuild_super_split_v1_IL7_bcov_v3_r3_ems_3hM_3011_000000023_0001_0001_44_61_H_.._ems_p1-15H-GBL-16H-GABBL-16H_0168_0001_0001_0002_0001_0005_0001_0001_0001_._HEEH_03871_0001_0001_0003_12F10
NaN 0.617 heeh new_topo IL7_bcov_v3_r3_ems_3hM_3011_000000023_0001_0001_44_61_H_.._ems_p1-15H-GBL-16H-GABBL-16H_0168_0001_0001_0002_0001_0005_0001_0001_0001 A22 None 148291.04003789354 inf False False il7_rebuild_super_split_v1_IL7_bcov_v3_r3_ems_3hM_3011_000000023_0001_0001_44_61_H_.._ems_p1-15H-GBL-16H-GABBL-16H_0168_0001_0001_0002_0001_0005_0001_0001_0001_._HEEH_03871_0001_0001_0003_51A22
NaN 0.672 eva_3h reverse IL7_bcov_v3_r3_ems_3hC_436_0002_000000017_0001_0001_47_64_H_.._ems_p1-15H-GBL-16H-GABBL-16H_0382_0001_0001_0001_0001_0001_0001_0001_0001 S28 None inf inf True False il7_rebuild_super_split_v1_IL7_bcov_v3_r3_ems_3hC_436_0002_000000017_0001_0001_47_64_H_.._ems_p1-15H-GBL-16H-GABBL-16H_0382_0001_0001_0001_0001_0001_0001_0001_0001_._ems_p1-16H-GBL-16H-GABBL-16H_0036_0001_0001_0001_0001_0002_0001_50S28
NaN 0.672 eva_3h reverse IL7_bcov_v3_r3_ems_3hC_436_0002_000000017_0001_0001_47_64_H_.._ems_p1-15H-GBL-16H-GABBL-16H_0382_0001_0001_0001_0001_0001_0001_0001_0001 E24 None 104857.60000000024 inf False False il7_rebuild_super_split_v1_IL7_bcov_v3_r3_ems_3hC_436_0002_000000017_0001_0001_47_64_H_.._ems_p1-15H-GBL-16H-GABBL-16H_0382_0001_0001_0001_0001_0001_0001_0001_0001_._ems_p1-16H-GBL-16H-GABBL-16H_0036_0001_0001_0001_0001_0002_0001_46E24
NaN 0.672 eva_3h reverse IL7_bcov_v3_r3_ems_3hC_436_0002_000000017_0001_0001_47_64_H_.._ems_p1-15H-GBL-16H-GABBL-16H_0382_0001_0001_0001_0001_0001_0001_0001_0001 E48 None 104857.60000000024 inf False False il7_rebuild_super_split_v1_IL7_bcov_v3_r3_ems_3hC_436_0002_000000017_0001_0001_47_64_H_.._ems_p1-15H-GBL-16H-GABBL-16H_0382_0001_0001_0001_0001_0001_0001_0001_0001_._ems_p1-16H-GBL-16H-GABBL-16H_0036_0001_0001_0001_0001_0002_0001_28E48
NaN 0.672 eva_3h reverse IL7_bcov_v3_r3_ems_3hC_436_0002_000000017_0001_0001_47_64_H_.._ems_p1-15H-GBL-16H-GABBL-16H_0382_0001_0001_0001_0001_0001_0001_0001_0001 H45 None 37072.76000947338 inf False False il7_rebuild_super_split_v1_IL7_bcov_v3_r3_ems_3hC_436_0002_000000017_0001_0001_47_64_H_.._ems_p1-15H-GBL-16H-GABBL-16H_0382_0001_0001_0001_0001_0001_0001_0001_0001_._ems_p1-16H-GBL-16H-GABBL-16H_0036_0001_0001_0001_0001_0002_0001_25H45
NaN 0.672 eva_3h reverse IL7_bcov_v3_r3_ems_3hC_436_0002_000000017_0001_0001_47_64_H_.._ems_p1-15H-GBL-16H-GABBL-16H_0382_0001_0001_0001_0001_0001_0001_0001_0001 F23 None 52428.80000000012 inf False False il7_rebuild_super_split_v1_IL7_bcov_v3_r3_ems_3hC_436_0002_000000017_0001_0001_47_64_H_.._ems_p1-15H-GBL-16H-GABBL-16H_0382_0001_0001_0001_0001_0001_0001_0001_0001_._ems_p1-16H-GBL-16H-GABBL-16H_0036_0001_0001_0001_0001_0002_0001_45F23
NaN 0.672 eva_3h reverse IL7_bcov_v3_r3_ems_3hC_436_0002_000000017_0001_0001_47_64_H_.._ems_p1-15H-GBL-16H-GABBL-16H_0382_0001_0001_0001_0001_0001_0001_0001_0001 L27 None 37072.76000947338 inf False False il7_rebuild_super_split_v1_IL7_bcov_v3_r3_ems_3hC_436_0002_000000017_0001_0001_47_64_H_.._ems_p1-15H-GBL-16H-GABBL-16H_0382_0001_0001_0001_0001_0001_0001_0001_0001_._ems_p1-16H-GBL-16H-GABBL-16H_0036_0001_0001_0001_0001_0002_0001_49L27
NaN 0.672 eva_3h reverse IL7_bcov_v3_r3_ems_3hC_436_0002_000000017_0001_0001_47_64_H_.._ems_p1-15H-GBL-16H-GABBL-16H_0382_0001_0001_0001_0001_0001_0001_0001_0001 None None inf inf True False il7_rebuild_super_split_v1_IL7_bcov_v3_r3_ems_3hC_436_0002_000000017_0001_0001_47_64_H_.._ems_p1-15H-GBL-16H-GABBL-16H_0382_0001_0001_0001_0001_0001_0001_0001_0001_._ems_p1-16H-GBL-16H-GABBL-16H_0036_0001_0001_0001_0001_0002_0001
0.9359999999999999 0.94 eva_3h no_cut IL7_bcov_r3_ems_p1-15H-GBL-16H-GABBL-16H_0222_0001_0001_0001_000000016_0001_0001 None None 148291.04003789354 inf False False il7_rebuild_super_whole_v1_IL7_bcov_r3_ems_p1-15H-GBL-16H-GABBL-16H_0222_0001_0001_0001_000000016_0001_0001_._HHH_eva_0265_0001_0001
0.9359999999999999 0.94 eva_3h no_cut IL7_bcov_r3_ems_p1-15H-GBL-16H-GABBL-16H_0222_0001_0001_0001_000000016_0001_0001 Q20 None inf inf True False il7_rebuild_super_whole_v1_IL7_bcov_r3_ems_p1-15H-GBL-16H-GABBL-16H_0222_0001_0001_0001_000000016_0001_0001_._HHH_eva_0265_0001_0001_25Q20
0.9359999999999999 0.94 eva_3h no_cut IL7_bcov_r3_ems_p1-15H-GBL-16H-GABBL-16H_0222_0001_0001_0001_000000016_0001_0001 E44 None 37072.76000947338 inf False False il7_rebuild_super_whole_v1_IL7_bcov_r3_ems_p1-15H-GBL-16H-GABBL-16H_0222_0001_0001_0001_000000016_0001_0001_._HHH_eva_0265_0001_0001_49E44
0.9359999999999999 0.94 eva_3h no_cut IL7_bcov_r3_ems_p1-15H-GBL-16H-GABBL-16H_0222_0001_0001_0001_000000016_0001_0001 E48 None 74145.52001894664 inf False False il7_rebuild_super_whole_v1_IL7_bcov_r3_ems_p1-15H-GBL-16H-GABBL-16H_0222_0001_0001_0001_000000016_0001_0001_._HHH_eva_0265_0001_0001_53E48
0.9359999999999999 0.94 eva_3h no_cut IL7_bcov_r3_ems_p1-15H-GBL-16H-GABBL-16H_0222_0001_0001_0001_000000016_0001_0001 F27 None 37072.76000947338 inf False False il7_rebuild_super_whole_v1_IL7_bcov_r3_ems_p1-15H-GBL-16H-GABBL-16H_0222_0001_0001_0001_000000016_0001_0001_._HHH_eva_0265_0001_0001_32F27
0.9359999999999999 0.94 eva_3h no_cut IL7_bcov_r3_ems_p1-15H-GBL-16H-GABBL-16H_0222_0001_0001_0001_000000016_0001_0001 H23 None 52428.80000000012 inf False False il7_rebuild_super_whole_v1_IL7_bcov_r3_ems_p1-15H-GBL-16H-GABBL-16H_0222_0001_0001_0001_000000016_0001_0001_._HHH_eva_0265_0001_0001_28H23
0.9359999999999999 0.94 eva_3h no_cut IL7_bcov_r3_ems_p1-15H-GBL-16H-GABBL-16H_0222_0001_0001_0001_000000016_0001_0001 E24 None 52428.80000000012 inf False False il7_rebuild_super_whole_v1_IL7_bcov_r3_ems_p1-15H-GBL-16H-GABBL-16H_0222_0001_0001_0001_000000016_0001_0001_._HHH_eva_0265_0001_0001_29E24
NaN 1.5830000000000002 hugh_3h reverse IL7_longxing_Grafting2_ems_3hM_305_0001_0003_0001_0001 Q34 None 52428.80000000012 inf False False il7_rebuild_super_split_v1_IL7_longxing_Grafting2_ems_3hM_305_0001_0003_0001_0001_._3h_hb1_1826_0001_0002_0001_16Q34
NaN 1.5830000000000002 hugh_3h reverse IL7_longxing_Grafting2_ems_3hM_305_0001_0003_0001_0001 M31 None inf inf True False il7_rebuild_super_split_v1_IL7_longxing_Grafting2_ems_3hM_305_0001_0003_0001_0001_._3h_hb1_1826_0001_0002_0001_13M31
NaN 1.5830000000000002 hugh_3h reverse IL7_longxing_Grafting2_ems_3hM_305_0001_0003_0001_0001 K15 None 37072.76000947338 inf False False il7_rebuild_super_split_v1_IL7_longxing_Grafting2_ems_3hM_305_0001_0003_0001_0001_._3h_hb1_1826_0001_0002_0001_36K15
NaN 1.5830000000000002 hugh_3h reverse IL7_longxing_Grafting2_ems_3hM_305_0001_0003_0001_0001 E30 None inf inf True False il7_rebuild_super_split_v1_IL7_longxing_Grafting2_ems_3hM_305_0001_0003_0001_0001_._3h_hb1_1826_0001_0002_0001_12E30
NaN 1.5830000000000002 hugh_3h reverse IL7_longxing_Grafting2_ems_3hM_305_0001_0003_0001_0001 None None inf inf True False il7_rebuild_super_split_v1_IL7_longxing_Grafting2_ems_3hM_305_0001_0003_0001_0001_._3h_hb1_1826_0001_0002_0001
NaN 1.5830000000000002 hugh_3h reverse IL7_longxing_Grafting2_ems_3hM_305_0001_0003_0001_0001 L15 None inf inf True False il7_rebuild_super_split_v1_IL7_longxing_Grafting2_ems_3hM_305_0001_0003_0001_0001_._3h_hb1_1826_0001_0002_0001_36L15
NaN 1.5830000000000002 hugh_3h reverse IL7_longxing_Grafting2_ems_3hM_305_0001_0003_0001_0001 Y7 None inf inf True False il7_rebuild_super_split_v1_IL7_longxing_Grafting2_ems_3hM_305_0001_0003_0001_0001_._3h_hb1_1826_0001_0002_0001_28Y7
NaN 1.266 hugh_3h longer_loop IL7_longxing_Grafting2_ems_3hM_305_0001_0003_0001_0001 Q34 None 74145.52001894664 inf False False il7_rebuild_super_split_v1_IL7_longxing_Grafting2_ems_3hM_305_0001_0003_0001_0001_._3h_hb1_6312_0001_0001_0001_57Q34
NaN 1.266 hugh_3h longer_loop IL7_longxing_Grafting2_ems_3hM_305_0001_0003_0001_0001 E30 None 26214.40000000006 inf False False il7_rebuild_super_split_v1_IL7_longxing_Grafting2_ems_3hM_305_0001_0003_0001_0001_._3h_hb1_6312_0001_0001_0001_53E30
NaN 1.266 hugh_3h longer_loop IL7_longxing_Grafting2_ems_3hM_305_0001_0003_0001_0001 M31 None 104857.60000000024 inf False False il7_rebuild_super_split_v1_IL7_longxing_Grafting2_ems_3hM_305_0001_0003_0001_0001_._3h_hb1_6312_0001_0001_0001_54M31
NaN 1.266 hugh_3h longer_loop IL7_longxing_Grafting2_ems_3hM_305_0001_0003_0001_0001 L15 None 296582.0800757866 inf False False il7_rebuild_super_split_v1_IL7_longxing_Grafting2_ems_3hM_305_0001_0003_0001_0001_._3h_hb1_6312_0001_0001_0001_35L15
NaN 1.266 hugh_3h longer_loop IL7_longxing_Grafting2_ems_3hM_305_0001_0003_0001_0001 K15 None 104857.60000000024 inf False False il7_rebuild_super_split_v1_IL7_longxing_Grafting2_ems_3hM_305_0001_0003_0001_0001_._3h_hb1_6312_0001_0001_0001_35K15
NaN 1.266 hugh_3h longer_loop IL7_longxing_Grafting2_ems_3hM_305_0001_0003_0001_0001 None None 209715.2000000005 inf False False il7_rebuild_super_split_v1_IL7_longxing_Grafting2_ems_3hM_305_0001_0003_0001_0001_._3h_hb1_6312_0001_0001_0001
NaN 1.266 hugh_3h longer_loop IL7_longxing_Grafting2_ems_3hM_305_0001_0003_0001_0001 Y7 None inf inf True False il7_rebuild_super_split_v1_IL7_longxing_Grafting2_ems_3hM_305_0001_0003_0001_0001_._3h_hb1_6312_0001_0001_0001_27Y7
NaN 1.705 eva_3h new_topo IL7_bcov_r3_ems_p1-15H-GBL-16H-GABBL-16H_0222_0001_0001_0001_000000016_0001_0001 E44 None 52428.80000000012 inf False False il7_rebuild_super_split_v1_IL7_bcov_r3_ems_p1-15H-GBL-16H-GABBL-16H_0222_0001_0001_0001_000000016_0001_0001_._HHH_eva_0328_0001_0003_0001_54E44
NaN 1.705 eva_3h new_topo IL7_bcov_r3_ems_p1-15H-GBL-16H-GABBL-16H_0222_0001_0001_0001_000000016_0001_0001 Q20 None 26214.40000000006 inf False False il7_rebuild_super_split_v1_IL7_bcov_r3_ems_p1-15H-GBL-16H-GABBL-16H_0222_0001_0001_0001_000000016_0001_0001_._HHH_eva_0328_0001_0003_0001_23Q20
NaN 1.705 eva_3h new_topo IL7_bcov_r3_ems_p1-15H-GBL-16H-GABBL-16H_0222_0001_0001_0001_000000016_0001_0001 E48 None inf inf True False il7_rebuild_super_split_v1_IL7_bcov_r3_ems_p1-15H-GBL-16H-GABBL-16H_0222_0001_0001_0001_000000016_0001_0001_._HHH_eva_0328_0001_0003_0001_58E48
NaN 1.705 eva_3h new_topo IL7_bcov_r3_ems_p1-15H-GBL-16H-GABBL-16H_0222_0001_0001_0001_000000016_0001_0001 H23 None 37072.76000947338 inf False False il7_rebuild_super_split_v1_IL7_bcov_r3_ems_p1-15H-GBL-16H-GABBL-16H_0222_0001_0001_0001_000000016_0001_0001_._HHH_eva_0328_0001_0003_0001_26H23
NaN 1.705 eva_3h new_topo IL7_bcov_r3_ems_p1-15H-GBL-16H-GABBL-16H_0222_0001_0001_0001_000000016_0001_0001 E24 None 74145.52001894664 inf False False il7_rebuild_super_split_v1_IL7_bcov_r3_ems_p1-15H-GBL-16H-GABBL-16H_0222_0001_0001_0001_000000016_0001_0001_._HHH_eva_0328_0001_0003_0001_27E24
NaN 1.705 eva_3h new_topo IL7_bcov_r3_ems_p1-15H-GBL-16H-GABBL-16H_0222_0001_0001_0001_000000016_0001_0001 None None 74145.52001894664 inf False False il7_rebuild_super_split_v1_IL7_bcov_r3_ems_p1-15H-GBL-16H-GABBL-16H_0222_0001_0001_0001_000000016_0001_0001_._HHH_eva_0328_0001_0003_0001
NaN 1.705 eva_3h new_topo IL7_bcov_r3_ems_p1-15H-GBL-16H-GABBL-16H_0222_0001_0001_0001_000000016_0001_0001 F27 None 74145.52001894664 inf False False il7_rebuild_super_split_v1_IL7_bcov_r3_ems_p1-15H-GBL-16H-GABBL-16H_0222_0001_0001_0001_000000016_0001_0001_._HHH_eva_0328_0001_0003_0001_30F27
NaN 0.97 hugh_3h reverse IL7_bcov_v3_r3_HEEH_04578_000000011_0001_0001_44_64_H_.._ems_3hC_1310_0001_0001_0013_0001_0001_0001 H11 None 52428.80000000012 inf False False il7_rebuild_super_split_v1_IL7_bcov_v3_r3_HEEH_04578_000000011_0001_0001_44_64_H_.._ems_3hC_1310_0001_0001_0013_0001_0001_0001_._3h_hb1_5174_0001_0002_0001_58H11
NaN 0.97 hugh_3h reverse IL7_bcov_v3_r3_HEEH_04578_000000011_0001_0001_44_64_H_.._ems_3hC_1310_0001_0001_0013_0001_0001_0001 Y38 None 52428.80000000012 inf False False il7_rebuild_super_split_v1_IL7_bcov_v3_r3_HEEH_04578_000000011_0001_0001_44_64_H_.._ems_3hC_1310_0001_0001_0013_0001_0001_0001_._3h_hb1_5174_0001_0002_0001_33Y38
NaN 0.97 hugh_3h reverse IL7_bcov_v3_r3_HEEH_04578_000000011_0001_0001_44_64_H_.._ems_3hC_1310_0001_0001_0013_0001_0001_0001 L7 None 26214.40000000006 inf False False il7_rebuild_super_split_v1_IL7_bcov_v3_r3_HEEH_04578_000000011_0001_0001_44_64_H_.._ems_3hC_1310_0001_0001_0013_0001_0001_0001_._3h_hb1_5174_0001_0002_0001_54L7
NaN 0.97 hugh_3h reverse IL7_bcov_v3_r3_HEEH_04578_000000011_0001_0001_44_64_H_.._ems_3hC_1310_0001_0001_0013_0001_0001_0001 None None 148291.04003789354 inf False False il7_rebuild_super_split_v1_IL7_bcov_v3_r3_HEEH_04578_000000011_0001_0001_44_64_H_.._ems_3hC_1310_0001_0001_0013_0001_0001_0001_._3h_hb1_5174_0001_0002_0001
NaN 0.97 hugh_3h reverse IL7_bcov_v3_r3_HEEH_04578_000000011_0001_0001_44_64_H_.._ems_3hC_1310_0001_0001_0013_0001_0001_0001 E8 None 74145.52001894664 inf False False il7_rebuild_super_split_v1_IL7_bcov_v3_r3_HEEH_04578_000000011_0001_0001_44_64_H_.._ems_3hC_1310_0001_0001_0013_0001_0001_0001_._3h_hb1_5174_0001_0002_0001_55E8
NaN 0.97 hugh_3h reverse IL7_bcov_v3_r3_HEEH_04578_000000011_0001_0001_44_64_H_.._ems_3hC_1310_0001_0001_0013_0001_0001_0001 Y33 None 74145.52001894664 inf False False il7_rebuild_super_split_v1_IL7_bcov_v3_r3_HEEH_04578_000000011_0001_0001_44_64_H_.._ems_3hC_1310_0001_0001_0013_0001_0001_0001_._3h_hb1_5174_0001_0002_0001_28Y33
NaN 0.97 hugh_3h reverse IL7_bcov_v3_r3_HEEH_04578_000000011_0001_0001_44_64_H_.._ems_3hC_1310_0001_0001_0013_0001_0001_0001 E34 None inf inf True False il7_rebuild_super_split_v1_IL7_bcov_v3_r3_HEEH_04578_000000011_0001_0001_44_64_H_.._ems_3hC_1310_0001_0001_0013_0001_0001_0001_._3h_hb1_5174_0001_0002_0001_29E34
NaN 1.078 hugh_3h different_abego IL7_longxing_Grafting2_ems_3hM_305_0001_0003_0001_0001 K15 None 148291.04003789354 inf False False il7_rebuild_super_split_v1_IL7_longxing_Grafting2_ems_3hM_305_0001_0003_0001_0001_._3h_hb1_5495_0001_0001_0002_17K15
NaN 1.078 hugh_3h different_abego IL7_longxing_Grafting2_ems_3hM_305_0001_0003_0001_0001 None None 52428.80000000012 inf False False il7_rebuild_super_split_v1_IL7_longxing_Grafting2_ems_3hM_305_0001_0003_0001_0001_._3h_hb1_5495_0001_0001_0002
NaN 1.078 hugh_3h different_abego IL7_longxing_Grafting2_ems_3hM_305_0001_0003_0001_0001 L15 None 148291.04003789354 inf False False il7_rebuild_super_split_v1_IL7_longxing_Grafting2_ems_3hM_305_0001_0003_0001_0001_._3h_hb1_5495_0001_0001_0002_17L15
NaN 1.078 hugh_3h different_abego IL7_longxing_Grafting2_ems_3hM_305_0001_0003_0001_0001 E30 None 37072.76000947338 inf False False il7_rebuild_super_split_v1_IL7_longxing_Grafting2_ems_3hM_305_0001_0003_0001_0001_._3h_hb1_5495_0001_0001_0002_32E30
NaN 1.078 hugh_3h different_abego IL7_longxing_Grafting2_ems_3hM_305_0001_0003_0001_0001 Y7 None 104857.60000000024 inf False False il7_rebuild_super_split_v1_IL7_longxing_Grafting2_ems_3hM_305_0001_0003_0001_0001_._3h_hb1_5495_0001_0001_0002_9Y7
NaN 1.078 hugh_3h different_abego IL7_longxing_Grafting2_ems_3hM_305_0001_0003_0001_0001 M31 None 74145.52001894664 inf False False il7_rebuild_super_split_v1_IL7_longxing_Grafting2_ems_3hM_305_0001_0003_0001_0001_._3h_hb1_5495_0001_0001_0002_33M31
NaN 1.078 hugh_3h different_abego IL7_longxing_Grafting2_ems_3hM_305_0001_0003_0001_0001 Q34 None inf inf True False il7_rebuild_super_split_v1_IL7_longxing_Grafting2_ems_3hM_305_0001_0003_0001_0001_._3h_hb1_5495_0001_0001_0002_36Q34
1.545 1.519 bcov_4h no_cut IL7_bcov_v3_r3_ems_3hM_3011_000000023_0001_0001_44_61_H_.._ems_p1-15H-GBL-16H-GABBL-16H_0168_0001_0001_0002_0001_0005_0001_0001_0001 A22 None 148291.04003789354 inf False False il7_rebuild_super_whole_v1_IL7_bcov_v3_r3_ems_3hM_3011_000000023_0001_0001_44_61_H_.._ems_p1-15H-GBL-16H-GABBL-16H_0168_0001_0001_0002_0001_0005_0001_0001_0001_._d3e5e791db42274430e6ef9f54efc4f5_0001_0001_0001_0001_54A22
1.545 1.519 bcov_4h no_cut IL7_bcov_v3_r3_ems_3hM_3011_000000023_0001_0001_44_61_H_.._ems_p1-15H-GBL-16H-GABBL-16H_0168_0001_0001_0002_0001_0005_0001_0001_0001 H27 None 104857.60000000024 inf False False il7_rebuild_super_whole_v1_IL7_bcov_v3_r3_ems_3hM_3011_000000023_0001_0001_44_61_H_.._ems_p1-15H-GBL-16H-GABBL-16H_0168_0001_0001_0002_0001_0005_0001_0001_0001_._d3e5e791db42274430e6ef9f54efc4f5_0001_0001_0001_0001_59H27
1.545 1.519 bcov_4h no_cut IL7_bcov_v3_r3_ems_3hM_3011_000000023_0001_0001_44_61_H_.._ems_p1-15H-GBL-16H-GABBL-16H_0168_0001_0001_0002_0001_0005_0001_0001_0001 V10 None 148291.04003789354 inf False False il7_rebuild_super_whole_v1_IL7_bcov_v3_r3_ems_3hM_3011_000000023_0001_0001_44_61_H_.._ems_p1-15H-GBL-16H-GABBL-16H_0168_0001_0001_0002_0001_0005_0001_0001_0001_._d3e5e791db42274430e6ef9f54efc4f5_0001_0001_0001_0001_42V10
1.545 1.519 bcov_4h no_cut IL7_bcov_v3_r3_ems_3hM_3011_000000023_0001_0001_44_61_H_.._ems_p1-15H-GBL-16H-GABBL-16H_0168_0001_0001_0002_0001_0005_0001_0001_0001 None None 52428.80000000012 inf False False il7_rebuild_super_whole_v1_IL7_bcov_v3_r3_ems_3hM_3011_000000023_0001_0001_44_61_H_.._ems_p1-15H-GBL-16H-GABBL-16H_0168_0001_0001_0002_0001_0005_0001_0001_0001_._d3e5e791db42274430e6ef9f54efc4f5_0001_0001_0001_0001
1.545 1.519 bcov_4h no_cut IL7_bcov_v3_r3_ems_3hM_3011_000000023_0001_0001_44_61_H_.._ems_p1-15H-GBL-16H-GABBL-16H_0168_0001_0001_0002_0001_0005_0001_0001_0001 F10 None 209715.2000000005 inf False False il7_rebuild_super_whole_v1_IL7_bcov_v3_r3_ems_3hM_3011_000000023_0001_0001_44_61_H_.._ems_p1-15H-GBL-16H-GABBL-16H_0168_0001_0001_0002_0001_0005_0001_0001_0001_._d3e5e791db42274430e6ef9f54efc4f5_0001_0001_0001_0001_42F10
1.545 1.519 bcov_4h no_cut IL7_bcov_v3_r3_ems_3hM_3011_000000023_0001_0001_44_61_H_.._ems_p1-15H-GBL-16H-GABBL-16H_0168_0001_0001_0002_0001_0005_0001_0001_0001 Y29 None 209715.2000000005 inf False False il7_rebuild_super_whole_v1_IL7_bcov_v3_r3_ems_3hM_3011_000000023_0001_0001_44_61_H_.._ems_p1-15H-GBL-16H-GABBL-16H_0168_0001_0001_0002_0001_0005_0001_0001_0001_._d3e5e791db42274430e6ef9f54efc4f5_0001_0001_0001_0001_61Y29
1.545 1.519 bcov_4h no_cut IL7_bcov_v3_r3_ems_3hM_3011_000000023_0001_0001_44_61_H_.._ems_p1-15H-GBL-16H-GABBL-16H_0168_0001_0001_0002_0001_0005_0001_0001_0001 E7 None 296582.0800757866 inf False False il7_rebuild_super_whole_v1_IL7_bcov_v3_r3_ems_3hM_3011_000000023_0001_0001_44_61_H_.._ems_p1-15H-GBL-16H-GABBL-16H_0168_0001_0001_0002_0001_0005_0001_0001_0001_._d3e5e791db42274430e6ef9f54efc4f5_0001_0001_0001_0001_39E7
NaN 1.11 eva_3h no_cut IL7_bcov_r2_ems_3hM_1129_000000027_0001_0001 None None 74145.52001894664 inf False False il7_rebuild_super_whole_v1_IL7_bcov_r2_ems_3hM_1129_000000027_0001_0001_._ems_3hM_1325_0001_0002
NaN 1.11 eva_3h no_cut IL7_bcov_r2_ems_3hM_1129_000000027_0001_0001 I29 None inf inf True False il7_rebuild_super_whole_v1_IL7_bcov_r2_ems_3hM_1129_000000027_0001_0001_._ems_3hM_1325_0001_0002_6I29
NaN 1.11 eva_3h no_cut IL7_bcov_r2_ems_3hM_1129_000000027_0001_0001 Q58 None 52428.80000000012 inf False False il7_rebuild_super_whole_v1_IL7_bcov_r2_ems_3hM_1129_000000027_0001_0001_._ems_3hM_1325_0001_0002_35Q58
NaN 1.11 eva_3h no_cut IL7_bcov_r2_ems_3hM_1129_000000027_0001_0001 I51 None 18536.380004736657 inf False False il7_rebuild_super_whole_v1_IL7_bcov_r2_ems_3hM_1129_000000027_0001_0001_._ems_3hM_1325_0001_0002_28I51
NaN 1.11 eva_3h no_cut IL7_bcov_r2_ems_3hM_1129_000000027_0001_0001 S33 None 52428.80000000012 inf False False il7_rebuild_super_whole_v1_IL7_bcov_r2_ems_3hM_1129_000000027_0001_0001_._ems_3hM_1325_0001_0002_10S33
NaN 1.11 eva_3h no_cut IL7_bcov_r2_ems_3hM_1129_000000027_0001_0001 M59 None 26214.40000000006 inf False False il7_rebuild_super_whole_v1_IL7_bcov_r2_ems_3hM_1129_000000027_0001_0001_._ems_3hM_1325_0001_0002_36M59
NaN 1.11 eva_3h no_cut IL7_bcov_r2_ems_3hM_1129_000000027_0001_0001 E59 None 52428.80000000012 inf False False il7_rebuild_super_whole_v1_IL7_bcov_r2_ems_3hM_1129_000000027_0001_0001_._ems_3hM_1325_0001_0002_36E59
NaN 0.957 hugh_3h reverse IL7_bcov_v3_r3_ems_3hM_3011_000000023_0001_0001_44_61_H_.._ems_p1-15H-GBL-16H-GABBL-16H_0168_0001_0001_0002_0001_0005_0001_0001_0001 H27 None inf inf True False il7_rebuild_super_split_v1_IL7_bcov_v3_r3_ems_3hM_3011_000000023_0001_0001_44_61_H_.._ems_p1-15H-GBL-16H-GABBL-16H_0168_0001_0001_0002_0001_0005_0001_0001_0001_._3h_hb1_6348_0001_0001_0003_16H27
NaN 0.957 hugh_3h reverse IL7_bcov_v3_r3_ems_3hM_3011_000000023_0001_0001_44_61_H_.._ems_p1-15H-GBL-16H-GABBL-16H_0168_0001_0001_0002_0001_0005_0001_0001_0001 Y29 None 209715.2000000005 inf False False il7_rebuild_super_split_v1_IL7_bcov_v3_r3_ems_3hM_3011_000000023_0001_0001_44_61_H_.._ems_p1-15H-GBL-16H-GABBL-16H_0168_0001_0001_0002_0001_0005_0001_0001_0001_._3h_hb1_6348_0001_0001_0003_18Y29
NaN 0.957 hugh_3h reverse IL7_bcov_v3_r3_ems_3hM_3011_000000023_0001_0001_44_61_H_.._ems_p1-15H-GBL-16H-GABBL-16H_0168_0001_0001_0002_0001_0005_0001_0001_0001 A22 None 26214.40000000006 inf False False il7_rebuild_super_split_v1_IL7_bcov_v3_r3_ems_3hM_3011_000000023_0001_0001_44_61_H_.._ems_p1-15H-GBL-16H-GABBL-16H_0168_0001_0001_0002_0001_0005_0001_0001_0001_._3h_hb1_6348_0001_0001_0003_11A22
NaN 0.957 hugh_3h reverse IL7_bcov_v3_r3_ems_3hM_3011_000000023_0001_0001_44_61_H_.._ems_p1-15H-GBL-16H-GABBL-16H_0168_0001_0001_0002_0001_0005_0001_0001_0001 E7 None inf inf True False il7_rebuild_super_split_v1_IL7_bcov_v3_r3_ems_3hM_3011_000000023_0001_0001_44_61_H_.._ems_p1-15H-GBL-16H-GABBL-16H_0168_0001_0001_0002_0001_0005_0001_0001_0001_._3h_hb1_6348_0001_0001_0003_31E7
NaN 0.957 hugh_3h reverse IL7_bcov_v3_r3_ems_3hM_3011_000000023_0001_0001_44_61_H_.._ems_p1-15H-GBL-16H-GABBL-16H_0168_0001_0001_0002_0001_0005_0001_0001_0001 V10 None inf inf True False il7_rebuild_super_split_v1_IL7_bcov_v3_r3_ems_3hM_3011_000000023_0001_0001_44_61_H_.._ems_p1-15H-GBL-16H-GABBL-16H_0168_0001_0001_0002_0001_0005_0001_0001_0001_._3h_hb1_6348_0001_0001_0003_34V10
NaN 0.957 hugh_3h reverse IL7_bcov_v3_r3_ems_3hM_3011_000000023_0001_0001_44_61_H_.._ems_p1-15H-GBL-16H-GABBL-16H_0168_0001_0001_0002_0001_0005_0001_0001_0001 None None inf inf True False il7_rebuild_super_split_v1_IL7_bcov_v3_r3_ems_3hM_3011_000000023_0001_0001_44_61_H_.._ems_p1-15H-GBL-16H-GABBL-16H_0168_0001_0001_0002_0001_0005_0001_0001_0001_._3h_hb1_6348_0001_0001_0003
NaN 0.957 hugh_3h reverse IL7_bcov_v3_r3_ems_3hM_3011_000000023_0001_0001_44_61_H_.._ems_p1-15H-GBL-16H-GABBL-16H_0168_0001_0001_0002_0001_0005_0001_0001_0001 F10 None inf inf True False il7_rebuild_super_split_v1_IL7_bcov_v3_r3_ems_3hM_3011_000000023_0001_0001_44_61_H_.._ems_p1-15H-GBL-16H-GABBL-16H_0168_0001_0001_0002_0001_0005_0001_0001_0001_._3h_hb1_6348_0001_0001_0003_34F10
NaN 1.365 hugh_3h different_abego IL7_bcov_r3_ems_p1-15H-GBL-16H-GABBL-16H_0222_0001_0001_0001_000000016_0001_0001 E44 None 148291.04003789354 inf False False il7_rebuild_super_split_v1_IL7_bcov_r3_ems_p1-15H-GBL-16H-GABBL-16H_0222_0001_0001_0001_000000016_0001_0001_._3h_hb1_458_0001_0002_0001_29E44
NaN 1.365 hugh_3h different_abego IL7_bcov_r3_ems_p1-15H-GBL-16H-GABBL-16H_0222_0001_0001_0001_000000016_0001_0001 E24 None 74145.52001894664 inf False False il7_rebuild_super_split_v1_IL7_bcov_r3_ems_p1-15H-GBL-16H-GABBL-16H_0222_0001_0001_0001_000000016_0001_0001_._3h_hb1_458_0001_0002_0001_13E24
NaN 1.365 hugh_3h different_abego IL7_bcov_r3_ems_p1-15H-GBL-16H-GABBL-16H_0222_0001_0001_0001_000000016_0001_0001 E48 None 104857.60000000024 inf False False il7_rebuild_super_split_v1_IL7_bcov_r3_ems_p1-15H-GBL-16H-GABBL-16H_0222_0001_0001_0001_000000016_0001_0001_._3h_hb1_458_0001_0002_0001_33E48
NaN 1.365 hugh_3h different_abego IL7_bcov_r3_ems_p1-15H-GBL-16H-GABBL-16H_0222_0001_0001_0001_000000016_0001_0001 F27 None 148291.04003789354 inf False False il7_rebuild_super_split_v1_IL7_bcov_r3_ems_p1-15H-GBL-16H-GABBL-16H_0222_0001_0001_0001_000000016_0001_0001_._3h_hb1_458_0001_0002_0001_16F27
NaN 1.365 hugh_3h different_abego IL7_bcov_r3_ems_p1-15H-GBL-16H-GABBL-16H_0222_0001_0001_0001_000000016_0001_0001 H23 None 18536.380004736657 inf False False il7_rebuild_super_split_v1_IL7_bcov_r3_ems_p1-15H-GBL-16H-GABBL-16H_0222_0001_0001_0001_000000016_0001_0001_._3h_hb1_458_0001_0002_0001_12H23
NaN 1.365 hugh_3h different_abego IL7_bcov_r3_ems_p1-15H-GBL-16H-GABBL-16H_0222_0001_0001_0001_000000016_0001_0001 None None 209715.2000000005 inf False False il7_rebuild_super_split_v1_IL7_bcov_r3_ems_p1-15H-GBL-16H-GABBL-16H_0222_0001_0001_0001_000000016_0001_0001_._3h_hb1_458_0001_0002_0001
NaN 1.365 hugh_3h different_abego IL7_bcov_r3_ems_p1-15H-GBL-16H-GABBL-16H_0222_0001_0001_0001_000000016_0001_0001 Q20 None 148291.04003789354 inf False False il7_rebuild_super_split_v1_IL7_bcov_r3_ems_p1-15H-GBL-16H-GABBL-16H_0222_0001_0001_0001_000000016_0001_0001_._3h_hb1_458_0001_0002_0001_9Q20
NaN 1.619 hugh_3h longer_loop IL7_longxing_Grafting2_ems_3hM_305_0001_0003_0001_0001 None None 209715.2000000005 inf False False il7_rebuild_super_split_v1_IL7_longxing_Grafting2_ems_3hM_305_0001_0003_0001_0001_._3h_hb1_6582_0001_0003_0001
NaN 1.619 hugh_3h longer_loop IL7_longxing_Grafting2_ems_3hM_305_0001_0003_0001_0001 E30 None inf inf True False il7_rebuild_super_split_v1_IL7_longxing_Grafting2_ems_3hM_305_0001_0003_0001_0001_._3h_hb1_6582_0001_0003_0001_34E30
NaN 1.619 hugh_3h longer_loop IL7_longxing_Grafting2_ems_3hM_305_0001_0003_0001_0001 Q34 None 148291.04003789354 inf False False il7_rebuild_super_split_v1_IL7_longxing_Grafting2_ems_3hM_305_0001_0003_0001_0001_._3h_hb1_6582_0001_0003_0001_38Q34
NaN 1.619 hugh_3h longer_loop IL7_longxing_Grafting2_ems_3hM_305_0001_0003_0001_0001 L15 None 74145.52001894664 inf False False il7_rebuild_super_split_v1_IL7_longxing_Grafting2_ems_3hM_305_0001_0003_0001_0001_._3h_hb1_6582_0001_0003_0001_14L15
NaN 1.619 hugh_3h longer_loop IL7_longxing_Grafting2_ems_3hM_305_0001_0003_0001_0001 M31 None inf inf True False il7_rebuild_super_split_v1_IL7_longxing_Grafting2_ems_3hM_305_0001_0003_0001_0001_._3h_hb1_6582_0001_0003_0001_35M31
NaN 1.619 hugh_3h longer_loop IL7_longxing_Grafting2_ems_3hM_305_0001_0003_0001_0001 K15 None 52428.80000000012 inf False False il7_rebuild_super_split_v1_IL7_longxing_Grafting2_ems_3hM_305_0001_0003_0001_0001_._3h_hb1_6582_0001_0003_0001_14K15
NaN 1.619 hugh_3h longer_loop IL7_longxing_Grafting2_ems_3hM_305_0001_0003_0001_0001 Y7 None 148291.04003789354 inf False False il7_rebuild_super_split_v1_IL7_longxing_Grafting2_ems_3hM_305_0001_0003_0001_0001_._3h_hb1_6582_0001_0003_0001_6Y7
NaN 0.8290000000000001 bcov_4h reverse IL7_bcov_v3_r3_ems_3hM_3011_000000023_0001_0001_44_61_H_.._ems_p1-15H-GBL-16H-GABBL-16H_0168_0001_0001_0002_0001_0005_0001_0001_0001 Y29 None 74145.52001894664 inf False False il7_rebuild_super_split_v1_IL7_bcov_v3_r3_ems_3hM_3011_000000023_0001_0001_44_61_H_.._ems_p1-15H-GBL-16H-GABBL-16H_0168_0001_0001_0002_0001_0005_0001_0001_0001_._badad38f129ad60c2894f3dea92f1921_0001_1_0001_0001_0001_47Y29
NaN 0.8290000000000001 bcov_4h reverse IL7_bcov_v3_r3_ems_3hM_3011_000000023_0001_0001_44_61_H_.._ems_p1-15H-GBL-16H-GABBL-16H_0168_0001_0001_0002_0001_0005_0001_0001_0001 H27 None 419430.4000000011 inf False False il7_rebuild_super_split_v1_IL7_bcov_v3_r3_ems_3hM_3011_000000023_0001_0001_44_61_H_.._ems_p1-15H-GBL-16H-GABBL-16H_0168_0001_0001_0002_0001_0005_0001_0001_0001_._badad38f129ad60c2894f3dea92f1921_0001_1_0001_0001_0001_45H27
NaN 0.8290000000000001 bcov_4h reverse IL7_bcov_v3_r3_ems_3hM_3011_000000023_0001_0001_44_61_H_.._ems_p1-15H-GBL-16H-GABBL-16H_0168_0001_0001_0002_0001_0005_0001_0001_0001 F10 None 209715.2000000005 inf False False il7_rebuild_super_split_v1_IL7_bcov_v3_r3_ems_3hM_3011_000000023_0001_0001_44_61_H_.._ems_p1-15H-GBL-16H-GABBL-16H_0168_0001_0001_0002_0001_0005_0001_0001_0001_._badad38f129ad60c2894f3dea92f1921_0001_1_0001_0001_0001_59F10
NaN 0.8290000000000001 bcov_4h reverse IL7_bcov_v3_r3_ems_3hM_3011_000000023_0001_0001_44_61_H_.._ems_p1-15H-GBL-16H-GABBL-16H_0168_0001_0001_0002_0001_0005_0001_0001_0001 V10 None 104857.60000000024 inf False False il7_rebuild_super_split_v1_IL7_bcov_v3_r3_ems_3hM_3011_000000023_0001_0001_44_61_H_.._ems_p1-15H-GBL-16H-GABBL-16H_0168_0001_0001_0002_0001_0005_0001_0001_0001_._badad38f129ad60c2894f3dea92f1921_0001_1_0001_0001_0001_59V10
NaN 0.8290000000000001 bcov_4h reverse IL7_bcov_v3_r3_ems_3hM_3011_000000023_0001_0001_44_61_H_.._ems_p1-15H-GBL-16H-GABBL-16H_0168_0001_0001_0002_0001_0005_0001_0001_0001 E7 None 148291.04003789354 inf False False il7_rebuild_super_split_v1_IL7_bcov_v3_r3_ems_3hM_3011_000000023_0001_0001_44_61_H_.._ems_p1-15H-GBL-16H-GABBL-16H_0168_0001_0001_0002_0001_0005_0001_0001_0001_._badad38f129ad60c2894f3dea92f1921_0001_1_0001_0001_0001_56E7
NaN 0.8290000000000001 bcov_4h reverse IL7_bcov_v3_r3_ems_3hM_3011_000000023_0001_0001_44_61_H_.._ems_p1-15H-GBL-16H-GABBL-16H_0168_0001_0001_0002_0001_0005_0001_0001_0001 None None 209715.2000000005 inf False False il7_rebuild_super_split_v1_IL7_bcov_v3_r3_ems_3hM_3011_000000023_0001_0001_44_61_H_.._ems_p1-15H-GBL-16H-GABBL-16H_0168_0001_0001_0002_0001_0005_0001_0001_0001_._badad38f129ad60c2894f3dea92f1921_0001_1_0001_0001_0001
NaN 0.8290000000000001 bcov_4h reverse IL7_bcov_v3_r3_ems_3hM_3011_000000023_0001_0001_44_61_H_.._ems_p1-15H-GBL-16H-GABBL-16H_0168_0001_0001_0002_0001_0005_0001_0001_0001 A22 None 148291.04003789354 inf False False il7_rebuild_super_split_v1_IL7_bcov_v3_r3_ems_3hM_3011_000000023_0001_0001_44_61_H_.._ems_p1-15H-GBL-16H-GABBL-16H_0168_0001_0001_0002_0001_0005_0001_0001_0001_._badad38f129ad60c2894f3dea92f1921_0001_1_0001_0001_0001_40A22
2.6489999999999996 2.649 eva_3h no_cut IL7_longxing_Grafting2_ems_3hM_1894_0002_0004_0001_0001 R53 None 52428.80000000012 inf False False il7_rebuild_super_whole_v1_IL7_longxing_Grafting2_ems_3hM_1894_0002_0004_0001_0001_._ems_3hM_3589_0001_0001_33R53
2.6489999999999996 2.649 eva_3h no_cut IL7_longxing_Grafting2_ems_3hM_1894_0002_0004_0001_0001 L34 None 74145.52001894664 inf False False il7_rebuild_super_whole_v1_IL7_longxing_Grafting2_ems_3hM_1894_0002_0004_0001_0001_._ems_3hM_3589_0001_0001_14L34
2.6489999999999996 2.649 eva_3h no_cut IL7_longxing_Grafting2_ems_3hM_1894_0002_0004_0001_0001 L52 None 148291.04003789354 inf False False il7_rebuild_super_whole_v1_IL7_longxing_Grafting2_ems_3hM_1894_0002_0004_0001_0001_._ems_3hM_3589_0001_0001_32L52
2.6489999999999996 2.649 eva_3h no_cut IL7_longxing_Grafting2_ems_3hM_1894_0002_0004_0001_0001 None None 74145.52001894664 inf False False il7_rebuild_super_whole_v1_IL7_longxing_Grafting2_ems_3hM_1894_0002_0004_0001_0001_._ems_3hM_3589_0001_0001
2.6489999999999996 2.649 eva_3h no_cut IL7_longxing_Grafting2_ems_3hM_1894_0002_0004_0001_0001 V27 None 74145.52001894664 inf False False il7_rebuild_super_whole_v1_IL7_longxing_Grafting2_ems_3hM_1894_0002_0004_0001_0001_._ems_3hM_3589_0001_0001_7V27
2.6489999999999996 2.649 eva_3h no_cut IL7_longxing_Grafting2_ems_3hM_1894_0002_0004_0001_0001 Q31 None 104857.60000000024 inf False False il7_rebuild_super_whole_v1_IL7_longxing_Grafting2_ems_3hM_1894_0002_0004_0001_0001_._ems_3hM_3589_0001_0001_11Q31
2.6489999999999996 2.649 eva_3h no_cut IL7_longxing_Grafting2_ems_3hM_1894_0002_0004_0001_0001 H31 None 74145.52001894664 inf False False il7_rebuild_super_whole_v1_IL7_longxing_Grafting2_ems_3hM_1894_0002_0004_0001_0001_._ems_3hM_3589_0001_0001_11H31
NaN 1.031 hugh_3h new_topo IL7_bcov_v3_r3_ems_3hM_3011_000000023_0001_0001_44_61_H_.._ems_p1-15H-GBL-16H-GABBL-16H_0168_0001_0001_0002_0001_0005_0001_0001_0001 None None 148291.04003789354 inf False False il7_rebuild_super_split_v1_IL7_bcov_v3_r3_ems_3hM_3011_000000023_0001_0001_44_61_H_.._ems_p1-15H-GBL-16H-GABBL-16H_0168_0001_0001_0002_0001_0005_0001_0001_0001_._3h_hb1_4571_0001_0003_0001
NaN 1.031 hugh_3h new_topo IL7_bcov_v3_r3_ems_3hM_3011_000000023_0001_0001_44_61_H_.._ems_p1-15H-GBL-16H-GABBL-16H_0168_0001_0001_0002_0001_0005_0001_0001_0001 V10 None 104857.60000000024 inf False False il7_rebuild_super_split_v1_IL7_bcov_v3_r3_ems_3hM_3011_000000023_0001_0001_44_61_H_.._ems_p1-15H-GBL-16H-GABBL-16H_0168_0001_0001_0002_0001_0005_0001_0001_0001_._3h_hb1_4571_0001_0003_0001_12V10
NaN 1.031 hugh_3h new_topo IL7_bcov_v3_r3_ems_3hM_3011_000000023_0001_0001_44_61_H_.._ems_p1-15H-GBL-16H-GABBL-16H_0168_0001_0001_0002_0001_0005_0001_0001_0001 Y29 None 74145.52001894664 inf False False il7_rebuild_super_split_v1_IL7_bcov_v3_r3_ems_3hM_3011_000000023_0001_0001_44_61_H_.._ems_p1-15H-GBL-16H-GABBL-16H_0168_0001_0001_0002_0001_0005_0001_0001_0001_._3h_hb1_4571_0001_0003_0001_37Y29
NaN 1.031 hugh_3h new_topo IL7_bcov_v3_r3_ems_3hM_3011_000000023_0001_0001_44_61_H_.._ems_p1-15H-GBL-16H-GABBL-16H_0168_0001_0001_0002_0001_0005_0001_0001_0001 E7 None 74145.52001894664 inf False False il7_rebuild_super_split_v1_IL7_bcov_v3_r3_ems_3hM_3011_000000023_0001_0001_44_61_H_.._ems_p1-15H-GBL-16H-GABBL-16H_0168_0001_0001_0002_0001_0005_0001_0001_0001_._3h_hb1_4571_0001_0003_0001_9E7
NaN 1.031 hugh_3h new_topo IL7_bcov_v3_r3_ems_3hM_3011_000000023_0001_0001_44_61_H_.._ems_p1-15H-GBL-16H-GABBL-16H_0168_0001_0001_0002_0001_0005_0001_0001_0001 A22 None 104857.60000000024 inf False False il7_rebuild_super_split_v1_IL7_bcov_v3_r3_ems_3hM_3011_000000023_0001_0001_44_61_H_.._ems_p1-15H-GBL-16H-GABBL-16H_0168_0001_0001_0002_0001_0005_0001_0001_0001_._3h_hb1_4571_0001_0003_0001_30A22
NaN 1.031 hugh_3h new_topo IL7_bcov_v3_r3_ems_3hM_3011_000000023_0001_0001_44_61_H_.._ems_p1-15H-GBL-16H-GABBL-16H_0168_0001_0001_0002_0001_0005_0001_0001_0001 F10 None 52428.80000000012 inf False False il7_rebuild_super_split_v1_IL7_bcov_v3_r3_ems_3hM_3011_000000023_0001_0001_44_61_H_.._ems_p1-15H-GBL-16H-GABBL-16H_0168_0001_0001_0002_0001_0005_0001_0001_0001_._3h_hb1_4571_0001_0003_0001_12F10
NaN 1.031 hugh_3h new_topo IL7_bcov_v3_r3_ems_3hM_3011_000000023_0001_0001_44_61_H_.._ems_p1-15H-GBL-16H-GABBL-16H_0168_0001_0001_0002_0001_0005_0001_0001_0001 H27 None 52428.80000000012 inf False False il7_rebuild_super_split_v1_IL7_bcov_v3_r3_ems_3hM_3011_000000023_0001_0001_44_61_H_.._ems_p1-15H-GBL-16H-GABBL-16H_0168_0001_0001_0002_0001_0005_0001_0001_0001_._3h_hb1_4571_0001_0003_0001_35H27
0.3 0.478 bcov_4h no_cut IL7_bcov_v3_r3_ems_3hM_3011_000000023_0001_0001_44_61_H_.._ems_p1-15H-GBL-16H-GABBL-16H_0168_0001_0001_0002_0001_0005_0001_0001_0001 F10 None 74145.52001894664 inf False False il7_rebuild_super_whole_v1_IL7_bcov_v3_r3_ems_3hM_3011_000000023_0001_0001_44_61_H_.._ems_p1-15H-GBL-16H-GABBL-16H_0168_0001_0001_0002_0001_0005_0001_0001_0001_._07aeb57c10b8eef9fc2759b5e8edd933_0001_0001_0001_44F10
0.3 0.478 bcov_4h no_cut IL7_bcov_v3_r3_ems_3hM_3011_000000023_0001_0001_44_61_H_.._ems_p1-15H-GBL-16H-GABBL-16H_0168_0001_0001_0002_0001_0005_0001_0001_0001 V10 None inf inf True False il7_rebuild_super_whole_v1_IL7_bcov_v3_r3_ems_3hM_3011_000000023_0001_0001_44_61_H_.._ems_p1-15H-GBL-16H-GABBL-16H_0168_0001_0001_0002_0001_0005_0001_0001_0001_._07aeb57c10b8eef9fc2759b5e8edd933_0001_0001_0001_44V10
0.3 0.478 bcov_4h no_cut IL7_bcov_v3_r3_ems_3hM_3011_000000023_0001_0001_44_61_H_.._ems_p1-15H-GBL-16H-GABBL-16H_0168_0001_0001_0002_0001_0005_0001_0001_0001 H27 None inf inf True False il7_rebuild_super_whole_v1_IL7_bcov_v3_r3_ems_3hM_3011_000000023_0001_0001_44_61_H_.._ems_p1-15H-GBL-16H-GABBL-16H_0168_0001_0001_0002_0001_0005_0001_0001_0001_._07aeb57c10b8eef9fc2759b5e8edd933_0001_0001_0001_61H27
0.3 0.478 bcov_4h no_cut IL7_bcov_v3_r3_ems_3hM_3011_000000023_0001_0001_44_61_H_.._ems_p1-15H-GBL-16H-GABBL-16H_0168_0001_0001_0002_0001_0005_0001_0001_0001 None None 52428.80000000012 inf False False il7_rebuild_super_whole_v1_IL7_bcov_v3_r3_ems_3hM_3011_000000023_0001_0001_44_61_H_.._ems_p1-15H-GBL-16H-GABBL-16H_0168_0001_0001_0002_0001_0005_0001_0001_0001_._07aeb57c10b8eef9fc2759b5e8edd933_0001_0001_0001
0.3 0.478 bcov_4h no_cut IL7_bcov_v3_r3_ems_3hM_3011_000000023_0001_0001_44_61_H_.._ems_p1-15H-GBL-16H-GABBL-16H_0168_0001_0001_0002_0001_0005_0001_0001_0001 A22 None 52428.80000000012 inf False False il7_rebuild_super_whole_v1_IL7_bcov_v3_r3_ems_3hM_3011_000000023_0001_0001_44_61_H_.._ems_p1-15H-GBL-16H-GABBL-16H_0168_0001_0001_0002_0001_0005_0001_0001_0001_._07aeb57c10b8eef9fc2759b5e8edd933_0001_0001_0001_56A22
0.3 0.478 bcov_4h no_cut IL7_bcov_v3_r3_ems_3hM_3011_000000023_0001_0001_44_61_H_.._ems_p1-15H-GBL-16H-GABBL-16H_0168_0001_0001_0002_0001_0005_0001_0001_0001 Y29 None 37072.76000947338 inf False False il7_rebuild_super_whole_v1_IL7_bcov_v3_r3_ems_3hM_3011_000000023_0001_0001_44_61_H_.._ems_p1-15H-GBL-16H-GABBL-16H_0168_0001_0001_0002_0001_0005_0001_0001_0001_._07aeb57c10b8eef9fc2759b5e8edd933_0001_0001_0001_63Y29
0.3 0.478 bcov_4h no_cut IL7_bcov_v3_r3_ems_3hM_3011_000000023_0001_0001_44_61_H_.._ems_p1-15H-GBL-16H-GABBL-16H_0168_0001_0001_0002_0001_0005_0001_0001_0001 E7 None inf inf True False il7_rebuild_super_whole_v1_IL7_bcov_v3_r3_ems_3hM_3011_000000023_0001_0001_44_61_H_.._ems_p1-15H-GBL-16H-GABBL-16H_0168_0001_0001_0002_0001_0005_0001_0001_0001_._07aeb57c10b8eef9fc2759b5e8edd933_0001_0001_0001_41E7
1.744 1.822 hugh_3h no_cut IL7_longxing_Grafting2_ems_3hM_2512_0001_0006_0001_0001 M54 None 52428.80000000012 inf False False il7_rebuild_super_whole_v1_IL7_longxing_Grafting2_ems_3hM_2512_0001_0006_0001_0001_._3h_hb1_6903_0001_0001_54M54
1.744 1.822 hugh_3h no_cut IL7_longxing_Grafting2_ems_3hM_2512_0001_0006_0001_0001 I35 None 104857.60000000024 inf False False il7_rebuild_super_whole_v1_IL7_longxing_Grafting2_ems_3hM_2512_0001_0006_0001_0001_._3h_hb1_6903_0001_0001_35I35
1.744 1.822 hugh_3h no_cut IL7_longxing_Grafting2_ems_3hM_2512_0001_0006_0001_0001 Q32 None 52428.80000000012 inf False False il7_rebuild_super_whole_v1_IL7_longxing_Grafting2_ems_3hM_2512_0001_0006_0001_0001_._3h_hb1_6903_0001_0001_32Q32
1.744 1.822 hugh_3h no_cut IL7_longxing_Grafting2_ems_3hM_2512_0001_0006_0001_0001 None None 74145.52001894664 inf False False il7_rebuild_super_whole_v1_IL7_longxing_Grafting2_ems_3hM_2512_0001_0006_0001_0001_._3h_hb1_6903_0001_0001
1.744 1.822 hugh_3h no_cut IL7_longxing_Grafting2_ems_3hM_2512_0001_0006_0001_0001 K24 None 18536.380004736657 inf False False il7_rebuild_super_whole_v1_IL7_longxing_Grafting2_ems_3hM_2512_0001_0006_0001_0001_._3h_hb1_6903_0001_0001_24K24
1.744 1.822 hugh_3h no_cut IL7_longxing_Grafting2_ems_3hM_2512_0001_0006_0001_0001 E28 None 37072.76000947338 inf False False il7_rebuild_super_whole_v1_IL7_longxing_Grafting2_ems_3hM_2512_0001_0006_0001_0001_._3h_hb1_6903_0001_0001_28E28
1.744 1.822 hugh_3h no_cut IL7_longxing_Grafting2_ems_3hM_2512_0001_0006_0001_0001 Y27 None inf inf True False il7_rebuild_super_whole_v1_IL7_longxing_Grafting2_ems_3hM_2512_0001_0006_0001_0001_._3h_hb1_6903_0001_0001_27Y27
NaN 0.841 heeh reverse IL7_bcov_v3_r3_ems_3hM_3011_000000023_0001_0001_44_61_H_.._ems_p1-15H-GBL-16H-GABBL-16H_0168_0001_0001_0002_0001_0005_0001_0001_0001 H27 None 296582.0800757866 inf False False il7_rebuild_super_split_v1_IL7_bcov_v3_r3_ems_3hM_3011_000000023_0001_0001_44_61_H_.._ems_p1-15H-GBL-16H-GABBL-16H_0168_0001_0001_0002_0001_0005_0001_0001_0001_._HEEH_08851_0001_0001_0001_17H27
NaN 0.841 heeh reverse IL7_bcov_v3_r3_ems_3hM_3011_000000023_0001_0001_44_61_H_.._ems_p1-15H-GBL-16H-GABBL-16H_0168_0001_0001_0002_0001_0005_0001_0001_0001 A22 None 296582.0800757866 inf False False il7_rebuild_super_split_v1_IL7_bcov_v3_r3_ems_3hM_3011_000000023_0001_0001_44_61_H_.._ems_p1-15H-GBL-16H-GABBL-16H_0168_0001_0001_0002_0001_0005_0001_0001_0001_._HEEH_08851_0001_0001_0001_12A22
NaN 0.841 heeh reverse IL7_bcov_v3_r3_ems_3hM_3011_000000023_0001_0001_44_61_H_.._ems_p1-15H-GBL-16H-GABBL-16H_0168_0001_0001_0002_0001_0005_0001_0001_0001 Y29 None 296582.0800757866 inf False False il7_rebuild_super_split_v1_IL7_bcov_v3_r3_ems_3hM_3011_000000023_0001_0001_44_61_H_.._ems_p1-15H-GBL-16H-GABBL-16H_0168_0001_0001_0002_0001_0005_0001_0001_0001_._HEEH_08851_0001_0001_0001_19Y29
NaN 0.841 heeh reverse IL7_bcov_v3_r3_ems_3hM_3011_000000023_0001_0001_44_61_H_.._ems_p1-15H-GBL-16H-GABBL-16H_0168_0001_0001_0002_0001_0005_0001_0001_0001 F10 None 148291.04003789354 inf False False il7_rebuild_super_split_v1_IL7_bcov_v3_r3_ems_3hM_3011_000000023_0001_0001_44_61_H_.._ems_p1-15H-GBL-16H-GABBL-16H_0168_0001_0001_0002_0001_0005_0001_0001_0001_._HEEH_08851_0001_0001_0001_54F10
NaN 0.841 heeh reverse IL7_bcov_v3_r3_ems_3hM_3011_000000023_0001_0001_44_61_H_.._ems_p1-15H-GBL-16H-GABBL-16H_0168_0001_0001_0002_0001_0005_0001_0001_0001 None None 148291.04003789354 inf False False il7_rebuild_super_split_v1_IL7_bcov_v3_r3_ems_3hM_3011_000000023_0001_0001_44_61_H_.._ems_p1-15H-GBL-16H-GABBL-16H_0168_0001_0001_0002_0001_0005_0001_0001_0001_._HEEH_08851_0001_0001_0001
NaN 0.841 heeh reverse IL7_bcov_v3_r3_ems_3hM_3011_000000023_0001_0001_44_61_H_.._ems_p1-15H-GBL-16H-GABBL-16H_0168_0001_0001_0002_0001_0005_0001_0001_0001 E7 None 296582.0800757866 inf False False il7_rebuild_super_split_v1_IL7_bcov_v3_r3_ems_3hM_3011_000000023_0001_0001_44_61_H_.._ems_p1-15H-GBL-16H-GABBL-16H_0168_0001_0001_0002_0001_0005_0001_0001_0001_._HEEH_08851_0001_0001_0001_51E7
NaN 0.841 heeh reverse IL7_bcov_v3_r3_ems_3hM_3011_000000023_0001_0001_44_61_H_.._ems_p1-15H-GBL-16H-GABBL-16H_0168_0001_0001_0002_0001_0005_0001_0001_0001 V10 None 209715.2000000005 inf False False il7_rebuild_super_split_v1_IL7_bcov_v3_r3_ems_3hM_3011_000000023_0001_0001_44_61_H_.._ems_p1-15H-GBL-16H-GABBL-16H_0168_0001_0001_0002_0001_0005_0001_0001_0001_._HEEH_08851_0001_0001_0001_54V10
2.5069999999999997 2.502 hugh_3h no_cut IL7_bcov_v3_r3_HEEH_04578_000000011_0001_0001_44_64_H_.._ems_3hC_1310_0001_0001_0013_0001_0001_0001 None None 104857.60000000024 inf False False il7_rebuild_super_whole_v1_IL7_bcov_v3_r3_HEEH_04578_000000011_0001_0001_44_64_H_.._ems_3hC_1310_0001_0001_0013_0001_0001_0001_._3h_hb1_5826_0001_0001
2.5069999999999997 2.502 hugh_3h no_cut IL7_bcov_v3_r3_HEEH_04578_000000011_0001_0001_44_64_H_.._ems_3hC_1310_0001_0001_0013_0001_0001_0001 E8 None inf inf True False il7_rebuild_super_whole_v1_IL7_bcov_v3_r3_HEEH_04578_000000011_0001_0001_44_64_H_.._ems_3hC_1310_0001_0001_0013_0001_0001_0001_._3h_hb1_5826_0001_0001_8E8
2.5069999999999997 2.502 hugh_3h no_cut IL7_bcov_v3_r3_HEEH_04578_000000011_0001_0001_44_64_H_.._ems_3hC_1310_0001_0001_0013_0001_0001_0001 Y38 None 104857.60000000024 inf False False il7_rebuild_super_whole_v1_IL7_bcov_v3_r3_HEEH_04578_000000011_0001_0001_44_64_H_.._ems_3hC_1310_0001_0001_0013_0001_0001_0001_._3h_hb1_5826_0001_0001_38Y38
2.5069999999999997 2.502 hugh_3h no_cut IL7_bcov_v3_r3_HEEH_04578_000000011_0001_0001_44_64_H_.._ems_3hC_1310_0001_0001_0013_0001_0001_0001 H11 None 52428.80000000012 inf False False il7_rebuild_super_whole_v1_IL7_bcov_v3_r3_HEEH_04578_000000011_0001_0001_44_64_H_.._ems_3hC_1310_0001_0001_0013_0001_0001_0001_._3h_hb1_5826_0001_0001_11H11
2.5069999999999997 2.502 hugh_3h no_cut IL7_bcov_v3_r3_HEEH_04578_000000011_0001_0001_44_64_H_.._ems_3hC_1310_0001_0001_0013_0001_0001_0001 L7 None 74145.52001894664 inf False False il7_rebuild_super_whole_v1_IL7_bcov_v3_r3_HEEH_04578_000000011_0001_0001_44_64_H_.._ems_3hC_1310_0001_0001_0013_0001_0001_0001_._3h_hb1_5826_0001_0001_7L7
2.5069999999999997 2.502 hugh_3h no_cut IL7_bcov_v3_r3_HEEH_04578_000000011_0001_0001_44_64_H_.._ems_3hC_1310_0001_0001_0013_0001_0001_0001 E34 None 26214.40000000006 inf False False il7_rebuild_super_whole_v1_IL7_bcov_v3_r3_HEEH_04578_000000011_0001_0001_44_64_H_.._ems_3hC_1310_0001_0001_0013_0001_0001_0001_._3h_hb1_5826_0001_0001_34E34
2.5069999999999997 2.502 hugh_3h no_cut IL7_bcov_v3_r3_HEEH_04578_000000011_0001_0001_44_64_H_.._ems_3hC_1310_0001_0001_0013_0001_0001_0001 Y33 None 104857.60000000024 inf False False il7_rebuild_super_whole_v1_IL7_bcov_v3_r3_HEEH_04578_000000011_0001_0001_44_64_H_.._ems_3hC_1310_0001_0001_0013_0001_0001_0001_._3h_hb1_5826_0001_0001_33Y33
0.535 0.509 hugh_3h no_cut IL7_bcov_r3_ems_p1-15H-GBL-16H-GABBL-16H_0222_0001_0001_0001_000000016_0001_0001 E48 None 104857.60000000024 inf False False il7_rebuild_super_whole_v1_IL7_bcov_r3_ems_p1-15H-GBL-16H-GABBL-16H_0222_0001_0001_0001_000000016_0001_0001_._3h_hb1_5775_0001_0002_49E48
0.535 0.509 hugh_3h no_cut IL7_bcov_r3_ems_p1-15H-GBL-16H-GABBL-16H_0222_0001_0001_0001_000000016_0001_0001 Q20 None 52428.80000000012 inf False False il7_rebuild_super_whole_v1_IL7_bcov_r3_ems_p1-15H-GBL-16H-GABBL-16H_0222_0001_0001_0001_000000016_0001_0001_._3h_hb1_5775_0001_0002_21Q20
0.535 0.509 hugh_3h no_cut IL7_bcov_r3_ems_p1-15H-GBL-16H-GABBL-16H_0222_0001_0001_0001_000000016_0001_0001 H23 None 148291.04003789354 inf False False il7_rebuild_super_whole_v1_IL7_bcov_r3_ems_p1-15H-GBL-16H-GABBL-16H_0222_0001_0001_0001_000000016_0001_0001_._3h_hb1_5775_0001_0002_24H23
0.535 0.509 hugh_3h no_cut IL7_bcov_r3_ems_p1-15H-GBL-16H-GABBL-16H_0222_0001_0001_0001_000000016_0001_0001 E24 None 209715.2000000005 inf False False il7_rebuild_super_whole_v1_IL7_bcov_r3_ems_p1-15H-GBL-16H-GABBL-16H_0222_0001_0001_0001_000000016_0001_0001_._3h_hb1_5775_0001_0002_25E24
0.535 0.509 hugh_3h no_cut IL7_bcov_r3_ems_p1-15H-GBL-16H-GABBL-16H_0222_0001_0001_0001_000000016_0001_0001 E44 None 26214.40000000006 inf False False il7_rebuild_super_whole_v1_IL7_bcov_r3_ems_p1-15H-GBL-16H-GABBL-16H_0222_0001_0001_0001_000000016_0001_0001_._3h_hb1_5775_0001_0002_45E44
0.535 0.509 hugh_3h no_cut IL7_bcov_r3_ems_p1-15H-GBL-16H-GABBL-16H_0222_0001_0001_0001_000000016_0001_0001 None None 209715.2000000005 inf False False il7_rebuild_super_whole_v1_IL7_bcov_r3_ems_p1-15H-GBL-16H-GABBL-16H_0222_0001_0001_0001_000000016_0001_0001_._3h_hb1_5775_0001_0002
0.535 0.509 hugh_3h no_cut IL7_bcov_r3_ems_p1-15H-GBL-16H-GABBL-16H_0222_0001_0001_0001_000000016_0001_0001 F27 None 74145.52001894664 inf False False il7_rebuild_super_whole_v1_IL7_bcov_r3_ems_p1-15H-GBL-16H-GABBL-16H_0222_0001_0001_0001_000000016_0001_0001_._3h_hb1_5775_0001_0002_28F27
NaN 1.746 bcov_4h new_topo IL7_bcov_r3_ems_p1-15H-GBL-16H-GABBL-16H_0222_0001_0001_0001_000000016_0001_0001 None None 26214.40000000006 inf False False il7_rebuild_super_split_v1_IL7_bcov_r3_ems_p1-15H-GBL-16H-GABBL-16H_0222_0001_0001_0001_000000016_0001_0001_._ec029ab6ed356e380078cea1792b07c5_0001_0001_0004_0001
NaN 1.746 bcov_4h new_topo IL7_bcov_r3_ems_p1-15H-GBL-16H-GABBL-16H_0222_0001_0001_0001_000000016_0001_0001 E48 None 148291.04003789354 inf False False il7_rebuild_super_split_v1_IL7_bcov_r3_ems_p1-15H-GBL-16H-GABBL-16H_0222_0001_0001_0001_000000016_0001_0001_._ec029ab6ed356e380078cea1792b07c5_0001_0001_0004_0001_60E48
NaN 1.746 bcov_4h new_topo IL7_bcov_r3_ems_p1-15H-GBL-16H-GABBL-16H_0222_0001_0001_0001_000000016_0001_0001 Q20 None 26214.40000000006 inf False False il7_rebuild_super_split_v1_IL7_bcov_r3_ems_p1-15H-GBL-16H-GABBL-16H_0222_0001_0001_0001_000000016_0001_0001_._ec029ab6ed356e380078cea1792b07c5_0001_0001_0004_0001_3Q20
NaN 1.746 bcov_4h new_topo IL7_bcov_r3_ems_p1-15H-GBL-16H-GABBL-16H_0222_0001_0001_0001_000000016_0001_0001 E24 None 209715.2000000005 inf False False il7_rebuild_super_split_v1_IL7_bcov_r3_ems_p1-15H-GBL-16H-GABBL-16H_0222_0001_0001_0001_000000016_0001_0001_._ec029ab6ed356e380078cea1792b07c5_0001_0001_0004_0001_7E24
NaN 1.746 bcov_4h new_topo IL7_bcov_r3_ems_p1-15H-GBL-16H-GABBL-16H_0222_0001_0001_0001_000000016_0001_0001 H23 None 74145.52001894664 inf False False il7_rebuild_super_split_v1_IL7_bcov_r3_ems_p1-15H-GBL-16H-GABBL-16H_0222_0001_0001_0001_000000016_0001_0001_._ec029ab6ed356e380078cea1792b07c5_0001_0001_0004_0001_6H23
NaN 1.746 bcov_4h new_topo IL7_bcov_r3_ems_p1-15H-GBL-16H-GABBL-16H_0222_0001_0001_0001_000000016_0001_0001 E44 None 148291.04003789354 inf False False il7_rebuild_super_split_v1_IL7_bcov_r3_ems_p1-15H-GBL-16H-GABBL-16H_0222_0001_0001_0001_000000016_0001_0001_._ec029ab6ed356e380078cea1792b07c5_0001_0001_0004_0001_56E44
NaN 1.746 bcov_4h new_topo IL7_bcov_r3_ems_p1-15H-GBL-16H-GABBL-16H_0222_0001_0001_0001_000000016_0001_0001 F27 None inf inf True False il7_rebuild_super_split_v1_IL7_bcov_r3_ems_p1-15H-GBL-16H-GABBL-16H_0222_0001_0001_0001_000000016_0001_0001_._ec029ab6ed356e380078cea1792b07c5_0001_0001_0004_0001_10F27
NaN 1.08 eva_3h longer_loop IL7_bcov_v3_r3_ems_3hM_3011_000000023_0001_0001_44_61_H_.._ems_p1-15H-GBL-16H-GABBL-16H_0168_0001_0001_0002_0001_0005_0001_0001_0001 None None 52428.80000000012 inf False False il7_rebuild_super_split_v1_IL7_bcov_v3_r3_ems_3hM_3011_000000023_0001_0001_44_61_H_.._ems_p1-15H-GBL-16H-GABBL-16H_0168_0001_0001_0002_0001_0005_0001_0001_0001_._HHH_eva_0056_0001_0001_0001
NaN 1.08 eva_3h longer_loop IL7_bcov_v3_r3_ems_3hM_3011_000000023_0001_0001_44_61_H_.._ems_p1-15H-GBL-16H-GABBL-16H_0168_0001_0001_0002_0001_0005_0001_0001_0001 A22 None 104857.60000000024 inf False False il7_rebuild_super_split_v1_IL7_bcov_v3_r3_ems_3hM_3011_000000023_0001_0001_44_61_H_.._ems_p1-15H-GBL-16H-GABBL-16H_0168_0001_0001_0002_0001_0005_0001_0001_0001_._HHH_eva_0056_0001_0001_0001_28A22
NaN 1.08 eva_3h longer_loop IL7_bcov_v3_r3_ems_3hM_3011_000000023_0001_0001_44_61_H_.._ems_p1-15H-GBL-16H-GABBL-16H_0168_0001_0001_0002_0001_0005_0001_0001_0001 Y29 None 104857.60000000024 inf False False il7_rebuild_super_split_v1_IL7_bcov_v3_r3_ems_3hM_3011_000000023_0001_0001_44_61_H_.._ems_p1-15H-GBL-16H-GABBL-16H_0168_0001_0001_0002_0001_0005_0001_0001_0001_._HHH_eva_0056_0001_0001_0001_35Y29
NaN 1.08 eva_3h longer_loop IL7_bcov_v3_r3_ems_3hM_3011_000000023_0001_0001_44_61_H_.._ems_p1-15H-GBL-16H-GABBL-16H_0168_0001_0001_0002_0001_0005_0001_0001_0001 V10 None 52428.80000000012 inf False False il7_rebuild_super_split_v1_IL7_bcov_v3_r3_ems_3hM_3011_000000023_0001_0001_44_61_H_.._ems_p1-15H-GBL-16H-GABBL-16H_0168_0001_0001_0002_0001_0005_0001_0001_0001_._HHH_eva_0056_0001_0001_0001_13V10
NaN 1.08 eva_3h longer_loop IL7_bcov_v3_r3_ems_3hM_3011_000000023_0001_0001_44_61_H_.._ems_p1-15H-GBL-16H-GABBL-16H_0168_0001_0001_0002_0001_0005_0001_0001_0001 E7 None 37072.76000947338 inf False False il7_rebuild_super_split_v1_IL7_bcov_v3_r3_ems_3hM_3011_000000023_0001_0001_44_61_H_.._ems_p1-15H-GBL-16H-GABBL-16H_0168_0001_0001_0002_0001_0005_0001_0001_0001_._HHH_eva_0056_0001_0001_0001_10E7
NaN 1.08 eva_3h longer_loop IL7_bcov_v3_r3_ems_3hM_3011_000000023_0001_0001_44_61_H_.._ems_p1-15H-GBL-16H-GABBL-16H_0168_0001_0001_0002_0001_0005_0001_0001_0001 F10 None 37072.76000947338 inf False False il7_rebuild_super_split_v1_IL7_bcov_v3_r3_ems_3hM_3011_000000023_0001_0001_44_61_H_.._ems_p1-15H-GBL-16H-GABBL-16H_0168_0001_0001_0002_0001_0005_0001_0001_0001_._HHH_eva_0056_0001_0001_0001_13F10
NaN 1.08 eva_3h longer_loop IL7_bcov_v3_r3_ems_3hM_3011_000000023_0001_0001_44_61_H_.._ems_p1-15H-GBL-16H-GABBL-16H_0168_0001_0001_0002_0001_0005_0001_0001_0001 H27 None 74145.52001894664 inf False False il7_rebuild_super_split_v1_IL7_bcov_v3_r3_ems_3hM_3011_000000023_0001_0001_44_61_H_.._ems_p1-15H-GBL-16H-GABBL-16H_0168_0001_0001_0002_0001_0005_0001_0001_0001_._HHH_eva_0056_0001_0001_0001_33H27
0.789 0.8440000000000001 eva_3h no_cut IL7_longxing_Grafting2_ems_3hM_2512_0001_0006_0001_0001 E28 None 26214.40000000006 inf False False il7_rebuild_super_whole_v1_IL7_longxing_Grafting2_ems_3hM_2512_0001_0006_0001_0001_._ems_3hM_684_0001_0003_7E28
0.789 0.8440000000000001 eva_3h no_cut IL7_longxing_Grafting2_ems_3hM_2512_0001_0006_0001_0001 None None 296582.0800757866 inf False False il7_rebuild_super_whole_v1_IL7_longxing_Grafting2_ems_3hM_2512_0001_0006_0001_0001_._ems_3hM_684_0001_0003
0.789 0.8440000000000001 eva_3h no_cut IL7_longxing_Grafting2_ems_3hM_2512_0001_0006_0001_0001 Q32 None 209715.2000000005 inf False False il7_rebuild_super_whole_v1_IL7_longxing_Grafting2_ems_3hM_2512_0001_0006_0001_0001_._ems_3hM_684_0001_0003_11Q32
0.789 0.8440000000000001 eva_3h no_cut IL7_longxing_Grafting2_ems_3hM_2512_0001_0006_0001_0001 Y27 None 52428.80000000012 inf False False il7_rebuild_super_whole_v1_IL7_longxing_Grafting2_ems_3hM_2512_0001_0006_0001_0001_._ems_3hM_684_0001_0003_6Y27
0.789 0.8440000000000001 eva_3h no_cut IL7_longxing_Grafting2_ems_3hM_2512_0001_0006_0001_0001 M54 None 209715.2000000005 inf False False il7_rebuild_super_whole_v1_IL7_longxing_Grafting2_ems_3hM_2512_0001_0006_0001_0001_._ems_3hM_684_0001_0003_33M54
0.789 0.8440000000000001 eva_3h no_cut IL7_longxing_Grafting2_ems_3hM_2512_0001_0006_0001_0001 K24 None 26214.40000000006 148291.04003789354 False False il7_rebuild_super_whole_v1_IL7_longxing_Grafting2_ems_3hM_2512_0001_0006_0001_0001_._ems_3hM_684_0001_0003_3K24
0.789 0.8440000000000001 eva_3h no_cut IL7_longxing_Grafting2_ems_3hM_2512_0001_0006_0001_0001 I35 None 296582.0800757866 inf False False il7_rebuild_super_whole_v1_IL7_longxing_Grafting2_ems_3hM_2512_0001_0006_0001_0001_._ems_3hM_684_0001_0003_14I35
NaN 2.224 hugh_3h new_topo IL7_bcov_v3_r3_ems_3hM_3011_000000023_0001_0001_44_61_H_.._ems_p1-15H-GBL-16H-GABBL-16H_0168_0001_0001_0002_0001_0005_0001_0001_0001 None None 148291.04003789354 inf False False il7_rebuild_super_split_v1_IL7_bcov_v3_r3_ems_3hM_3011_000000023_0001_0001_44_61_H_.._ems_p1-15H-GBL-16H-GABBL-16H_0168_0001_0001_0002_0001_0005_0001_0001_0001_._3h_hb1_1322_0001_0003_0001
NaN 2.224 hugh_3h new_topo IL7_bcov_v3_r3_ems_3hM_3011_000000023_0001_0001_44_61_H_.._ems_p1-15H-GBL-16H-GABBL-16H_0168_0001_0001_0002_0001_0005_0001_0001_0001 E7 None 104857.60000000024 inf False False il7_rebuild_super_split_v1_IL7_bcov_v3_r3_ems_3hM_3011_000000023_0001_0001_44_61_H_.._ems_p1-15H-GBL-16H-GABBL-16H_0168_0001_0001_0002_0001_0005_0001_0001_0001_._3h_hb1_1322_0001_0003_0001_27E7
NaN 2.224 hugh_3h new_topo IL7_bcov_v3_r3_ems_3hM_3011_000000023_0001_0001_44_61_H_.._ems_p1-15H-GBL-16H-GABBL-16H_0168_0001_0001_0002_0001_0005_0001_0001_0001 Y29 None 104857.60000000024 inf False False il7_rebuild_super_split_v1_IL7_bcov_v3_r3_ems_3hM_3011_000000023_0001_0001_44_61_H_.._ems_p1-15H-GBL-16H-GABBL-16H_0168_0001_0001_0002_0001_0005_0001_0001_0001_._3h_hb1_1322_0001_0003_0001_55Y29
NaN 2.224 hugh_3h new_topo IL7_bcov_v3_r3_ems_3hM_3011_000000023_0001_0001_44_61_H_.._ems_p1-15H-GBL-16H-GABBL-16H_0168_0001_0001_0002_0001_0005_0001_0001_0001 H27 None 26214.40000000006 inf False False il7_rebuild_super_split_v1_IL7_bcov_v3_r3_ems_3hM_3011_000000023_0001_0001_44_61_H_.._ems_p1-15H-GBL-16H-GABBL-16H_0168_0001_0001_0002_0001_0005_0001_0001_0001_._3h_hb1_1322_0001_0003_0001_53H27
NaN 2.224 hugh_3h new_topo IL7_bcov_v3_r3_ems_3hM_3011_000000023_0001_0001_44_61_H_.._ems_p1-15H-GBL-16H-GABBL-16H_0168_0001_0001_0002_0001_0005_0001_0001_0001 F10 None 74145.52001894664 inf False False il7_rebuild_super_split_v1_IL7_bcov_v3_r3_ems_3hM_3011_000000023_0001_0001_44_61_H_.._ems_p1-15H-GBL-16H-GABBL-16H_0168_0001_0001_0002_0001_0005_0001_0001_0001_._3h_hb1_1322_0001_0003_0001_30F10
NaN 2.224 hugh_3h new_topo IL7_bcov_v3_r3_ems_3hM_3011_000000023_0001_0001_44_61_H_.._ems_p1-15H-GBL-16H-GABBL-16H_0168_0001_0001_0002_0001_0005_0001_0001_0001 V10 None 209715.2000000005 inf False False il7_rebuild_super_split_v1_IL7_bcov_v3_r3_ems_3hM_3011_000000023_0001_0001_44_61_H_.._ems_p1-15H-GBL-16H-GABBL-16H_0168_0001_0001_0002_0001_0005_0001_0001_0001_._3h_hb1_1322_0001_0003_0001_30V10
NaN 2.224 hugh_3h new_topo IL7_bcov_v3_r3_ems_3hM_3011_000000023_0001_0001_44_61_H_.._ems_p1-15H-GBL-16H-GABBL-16H_0168_0001_0001_0002_0001_0005_0001_0001_0001 A22 None 26214.40000000006 inf False False il7_rebuild_super_split_v1_IL7_bcov_v3_r3_ems_3hM_3011_000000023_0001_0001_44_61_H_.._ems_p1-15H-GBL-16H-GABBL-16H_0168_0001_0001_0002_0001_0005_0001_0001_0001_._3h_hb1_1322_0001_0003_0001_48A22
NaN 1.085 hugh_3h longer_loop IL7_longxing_Grafting2_ems_3hM_305_0001_0003_0001_0001 E30 None 37072.76000947338 inf False False il7_rebuild_super_split_v1_IL7_longxing_Grafting2_ems_3hM_305_0001_0003_0001_0001_._3h_hb1_5829_0001_0001_0001_31E30
NaN 1.085 hugh_3h longer_loop IL7_longxing_Grafting2_ems_3hM_305_0001_0003_0001_0001 M31 None inf inf True False il7_rebuild_super_split_v1_IL7_longxing_Grafting2_ems_3hM_305_0001_0003_0001_0001_._3h_hb1_5829_0001_0001_0001_32M31
NaN 1.085 hugh_3h longer_loop IL7_longxing_Grafting2_ems_3hM_305_0001_0003_0001_0001 L15 None 26214.40000000006 inf False False il7_rebuild_super_split_v1_IL7_longxing_Grafting2_ems_3hM_305_0001_0003_0001_0001_._3h_hb1_5829_0001_0001_0001_13L15
NaN 1.085 hugh_3h longer_loop IL7_longxing_Grafting2_ems_3hM_305_0001_0003_0001_0001 Y7 None 37072.76000947338 inf False False il7_rebuild_super_split_v1_IL7_longxing_Grafting2_ems_3hM_305_0001_0003_0001_0001_._3h_hb1_5829_0001_0001_0001_5Y7
NaN 1.085 hugh_3h longer_loop IL7_longxing_Grafting2_ems_3hM_305_0001_0003_0001_0001 K15 None 26214.40000000006 inf False False il7_rebuild_super_split_v1_IL7_longxing_Grafting2_ems_3hM_305_0001_0003_0001_0001_._3h_hb1_5829_0001_0001_0001_13K15
NaN 1.085 hugh_3h longer_loop IL7_longxing_Grafting2_ems_3hM_305_0001_0003_0001_0001 None None 74145.52001894664 inf False False il7_rebuild_super_split_v1_IL7_longxing_Grafting2_ems_3hM_305_0001_0003_0001_0001_._3h_hb1_5829_0001_0001_0001
NaN 1.085 hugh_3h longer_loop IL7_longxing_Grafting2_ems_3hM_305_0001_0003_0001_0001 Q34 None 37072.76000947338 inf False False il7_rebuild_super_split_v1_IL7_longxing_Grafting2_ems_3hM_305_0001_0003_0001_0001_._3h_hb1_5829_0001_0001_0001_35Q34
NaN NaN foldit foldit IL7_bcov_r3_ems_p1-15H-GBL-16H-GABBL-16H_0222_0001_0001_0001_000000016_0001_0001 Q20 None inf inf True False foldit_2008074_0391968260_3Q20
NaN NaN foldit foldit IL7_bcov_r3_ems_p1-15H-GBL-16H-GABBL-16H_0222_0001_0001_0001_000000016_0001_0001 None None 104857.60000000024 inf False False foldit_2008074_0391968260
NaN NaN foldit foldit IL7_bcov_r3_ems_p1-15H-GBL-16H-GABBL-16H_0222_0001_0001_0001_000000016_0001_0001 F27 None 74145.52001894664 inf False False foldit_2008074_0391968260_10F27
NaN NaN foldit foldit IL7_bcov_r3_ems_p1-15H-GBL-16H-GABBL-16H_0222_0001_0001_0001_000000016_0001_0001 E48 None 26214.40000000006 inf False False foldit_2008074_0391968260_52E48
NaN NaN foldit foldit IL7_bcov_r3_ems_p1-15H-GBL-16H-GABBL-16H_0222_0001_0001_0001_000000016_0001_0001 E24 None inf inf True False foldit_2008074_0391968260_7E24
NaN NaN foldit foldit IL7_bcov_r3_ems_p1-15H-GBL-16H-GABBL-16H_0222_0001_0001_0001_000000016_0001_0001 H23 None 104857.60000000024 inf False False foldit_2008074_0391968260_6H23
NaN NaN foldit foldit IL7_bcov_r3_ems_p1-15H-GBL-16H-GABBL-16H_0222_0001_0001_0001_000000016_0001_0001 E44 None 18536.380004736657 inf False False foldit_2008074_0391968260_48E44
NaN 2.41 hugh_3h new_topo IL7_bcov_v3_r3_ems_3hM_3011_000000023_0001_0001_44_61_H_.._ems_p1-15H-GBL-16H-GABBL-16H_0168_0001_0001_0002_0001_0005_0001_0001_0001 A22 None 148291.04003789354 inf False False il7_rebuild_super_split_v1_IL7_bcov_v3_r3_ems_3hM_3011_000000023_0001_0001_44_61_H_.._ems_p1-15H-GBL-16H-GABBL-16H_0168_0001_0001_0002_0001_0005_0001_0001_0001_._3h_hb1_2115_0001_0010_0001_33A22
NaN 2.41 hugh_3h new_topo IL7_bcov_v3_r3_ems_3hM_3011_000000023_0001_0001_44_61_H_.._ems_p1-15H-GBL-16H-GABBL-16H_0168_0001_0001_0002_0001_0005_0001_0001_0001 V10 None 104857.60000000024 inf False False il7_rebuild_super_split_v1_IL7_bcov_v3_r3_ems_3hM_3011_000000023_0001_0001_44_61_H_.._ems_p1-15H-GBL-16H-GABBL-16H_0168_0001_0001_0002_0001_0005_0001_0001_0001_._3h_hb1_2115_0001_0010_0001_8V10
NaN 2.41 hugh_3h new_topo IL7_bcov_v3_r3_ems_3hM_3011_000000023_0001_0001_44_61_H_.._ems_p1-15H-GBL-16H-GABBL-16H_0168_0001_0001_0002_0001_0005_0001_0001_0001 Y29 None 37072.76000947338 inf False False il7_rebuild_super_split_v1_IL7_bcov_v3_r3_ems_3hM_3011_000000023_0001_0001_44_61_H_.._ems_p1-15H-GBL-16H-GABBL-16H_0168_0001_0001_0002_0001_0005_0001_0001_0001_._3h_hb1_2115_0001_0010_0001_40Y29
NaN 2.41 hugh_3h new_topo IL7_bcov_v3_r3_ems_3hM_3011_000000023_0001_0001_44_61_H_.._ems_p1-15H-GBL-16H-GABBL-16H_0168_0001_0001_0002_0001_0005_0001_0001_0001 H27 None 74145.52001894664 inf False False il7_rebuild_super_split_v1_IL7_bcov_v3_r3_ems_3hM_3011_000000023_0001_0001_44_61_H_.._ems_p1-15H-GBL-16H-GABBL-16H_0168_0001_0001_0002_0001_0005_0001_0001_0001_._3h_hb1_2115_0001_0010_0001_38H27
NaN 2.41 hugh_3h new_topo IL7_bcov_v3_r3_ems_3hM_3011_000000023_0001_0001_44_61_H_.._ems_p1-15H-GBL-16H-GABBL-16H_0168_0001_0001_0002_0001_0005_0001_0001_0001 E7 None 26214.40000000006 inf False False il7_rebuild_super_split_v1_IL7_bcov_v3_r3_ems_3hM_3011_000000023_0001_0001_44_61_H_.._ems_p1-15H-GBL-16H-GABBL-16H_0168_0001_0001_0002_0001_0005_0001_0001_0001_._3h_hb1_2115_0001_0010_0001_5E7
NaN 2.41 hugh_3h new_topo IL7_bcov_v3_r3_ems_3hM_3011_000000023_0001_0001_44_61_H_.._ems_p1-15H-GBL-16H-GABBL-16H_0168_0001_0001_0002_0001_0005_0001_0001_0001 None None 37072.76000947338 inf False False il7_rebuild_super_split_v1_IL7_bcov_v3_r3_ems_3hM_3011_000000023_0001_0001_44_61_H_.._ems_p1-15H-GBL-16H-GABBL-16H_0168_0001_0001_0002_0001_0005_0001_0001_0001_._3h_hb1_2115_0001_0010_0001
NaN 2.41 hugh_3h new_topo IL7_bcov_v3_r3_ems_3hM_3011_000000023_0001_0001_44_61_H_.._ems_p1-15H-GBL-16H-GABBL-16H_0168_0001_0001_0002_0001_0005_0001_0001_0001 F10 None 104857.60000000024 inf False False il7_rebuild_super_split_v1_IL7_bcov_v3_r3_ems_3hM_3011_000000023_0001_0001_44_61_H_.._ems_p1-15H-GBL-16H-GABBL-16H_0168_0001_0001_0002_0001_0005_0001_0001_0001_._3h_hb1_2115_0001_0010_0001_8F10
NaN 1.163 heeh reverse IL7_bcov_v3_r3_HEEH_04578_000000011_0001_0001_44_64_H_.._ems_3hC_1310_0001_0001_0013_0001_0001_0001 H11 None 26214.40000000006 inf False False il7_rebuild_super_split_v1_IL7_bcov_v3_r3_HEEH_04578_000000011_0001_0001_44_64_H_.._ems_3hC_1310_0001_0001_0013_0001_0001_0001_._HEEH_24105_0001_0001_0001_55H11
NaN 1.163 heeh reverse IL7_bcov_v3_r3_HEEH_04578_000000011_0001_0001_44_64_H_.._ems_3hC_1310_0001_0001_0013_0001_0001_0001 E34 None 37072.76000947338 inf False False il7_rebuild_super_split_v1_IL7_bcov_v3_r3_HEEH_04578_000000011_0001_0001_44_64_H_.._ems_3hC_1310_0001_0001_0013_0001_0001_0001_._HEEH_24105_0001_0001_0001_13E34
NaN 1.163 heeh reverse IL7_bcov_v3_r3_HEEH_04578_000000011_0001_0001_44_64_H_.._ems_3hC_1310_0001_0001_0013_0001_0001_0001 E8 None 104857.60000000024 inf False False il7_rebuild_super_split_v1_IL7_bcov_v3_r3_HEEH_04578_000000011_0001_0001_44_64_H_.._ems_3hC_1310_0001_0001_0013_0001_0001_0001_._HEEH_24105_0001_0001_0001_52E8
NaN 1.163 heeh reverse IL7_bcov_v3_r3_HEEH_04578_000000011_0001_0001_44_64_H_.._ems_3hC_1310_0001_0001_0013_0001_0001_0001 None None 104857.60000000024 inf False False il7_rebuild_super_split_v1_IL7_bcov_v3_r3_HEEH_04578_000000011_0001_0001_44_64_H_.._ems_3hC_1310_0001_0001_0013_0001_0001_0001_._HEEH_24105_0001_0001_0001
NaN 1.163 heeh reverse IL7_bcov_v3_r3_HEEH_04578_000000011_0001_0001_44_64_H_.._ems_3hC_1310_0001_0001_0013_0001_0001_0001 Y38 None 52428.80000000012 inf False False il7_rebuild_super_split_v1_IL7_bcov_v3_r3_HEEH_04578_000000011_0001_0001_44_64_H_.._ems_3hC_1310_0001_0001_0013_0001_0001_0001_._HEEH_24105_0001_0001_0001_17Y38
NaN 1.163 heeh reverse IL7_bcov_v3_r3_HEEH_04578_000000011_0001_0001_44_64_H_.._ems_3hC_1310_0001_0001_0013_0001_0001_0001 Y33 None 37072.76000947338 inf False False il7_rebuild_super_split_v1_IL7_bcov_v3_r3_HEEH_04578_000000011_0001_0001_44_64_H_.._ems_3hC_1310_0001_0001_0013_0001_0001_0001_._HEEH_24105_0001_0001_0001_12Y33
NaN 1.163 heeh reverse IL7_bcov_v3_r3_HEEH_04578_000000011_0001_0001_44_64_H_.._ems_3hC_1310_0001_0001_0013_0001_0001_0001 L7 None inf inf True False il7_rebuild_super_split_v1_IL7_bcov_v3_r3_HEEH_04578_000000011_0001_0001_44_64_H_.._ems_3hC_1310_0001_0001_0013_0001_0001_0001_._HEEH_24105_0001_0001_0001_51L7
NaN NaN foldit foldit IL7_longxing_Grafting2_ems_3hM_2512_0001_0006_0001_0001 Y27 None 72.40773439350251 2317.047500592085 False False foldit_2008200_0392694708_0001_8Y27
NaN NaN foldit foldit IL7_longxing_Grafting2_ems_3hM_2512_0001_0006_0001_0001 E28 None 18536.380004736657 inf False False foldit_2008200_0392694708_0001_9E28
NaN NaN foldit foldit IL7_longxing_Grafting2_ems_3hM_2512_0001_0006_0001_0001 Q32 None inf inf True False foldit_2008200_0392694708_0001_13Q32
NaN NaN foldit foldit IL7_longxing_Grafting2_ems_3hM_2512_0001_0006_0001_0001 None None 148291.04003789354 inf False False foldit_2008200_0392694708_0001
NaN NaN foldit foldit IL7_longxing_Grafting2_ems_3hM_2512_0001_0006_0001_0001 M54 None 52428.80000000012 inf False False foldit_2008200_0392694708_0001_35M54
NaN NaN foldit foldit IL7_longxing_Grafting2_ems_3hM_2512_0001_0006_0001_0001 K24 None 74145.52001894664 inf False False foldit_2008200_0392694708_0001_5K24
NaN NaN foldit foldit IL7_longxing_Grafting2_ems_3hM_2512_0001_0006_0001_0001 I35 None 148291.04003789354 inf False False foldit_2008200_0392694708_0001_16I35
NaN 3.027 hugh_3h reverse IL7_longxing_Grafting2_ems_3hM_843_0001_0012_0001_0001 K31 None 148291.04003789354 inf False False il7_rebuild_super_split_v1_IL7_longxing_Grafting2_ems_3hM_843_0001_0012_0001_0001_._3h_hb1_831_0001_0002_0001_30K31
NaN 3.027 hugh_3h reverse IL7_longxing_Grafting2_ems_3hM_843_0001_0012_0001_0001 E32 None 148291.04003789354 inf False False il7_rebuild_super_split_v1_IL7_longxing_Grafting2_ems_3hM_843_0001_0012_0001_0001_._3h_hb1_831_0001_0002_0001_31E32
NaN 3.027 hugh_3h reverse IL7_longxing_Grafting2_ems_3hM_843_0001_0012_0001_0001 Q8 None 209715.2000000005 inf False False il7_rebuild_super_split_v1_IL7_longxing_Grafting2_ems_3hM_843_0001_0012_0001_0001_._3h_hb1_831_0001_0002_0001_55Q8
NaN 3.027 hugh_3h reverse IL7_longxing_Grafting2_ems_3hM_843_0001_0012_0001_0001 Y31 None 104857.60000000024 inf False False il7_rebuild_super_split_v1_IL7_longxing_Grafting2_ems_3hM_843_0001_0012_0001_0001_._3h_hb1_831_0001_0002_0001_30Y31
NaN 3.027 hugh_3h reverse IL7_longxing_Grafting2_ems_3hM_843_0001_0012_0001_0001 E9 None inf inf True False il7_rebuild_super_split_v1_IL7_longxing_Grafting2_ems_3hM_843_0001_0012_0001_0001_._3h_hb1_831_0001_0002_0001_56E9
NaN 3.027 hugh_3h reverse IL7_longxing_Grafting2_ems_3hM_843_0001_0012_0001_0001 None None 37072.76000947338 inf False False il7_rebuild_super_split_v1_IL7_longxing_Grafting2_ems_3hM_843_0001_0012_0001_0001_._3h_hb1_831_0001_0002_0001
NaN 3.027 hugh_3h reverse IL7_longxing_Grafting2_ems_3hM_843_0001_0012_0001_0001 H9 None 52428.80000000012 inf False False il7_rebuild_super_split_v1_IL7_longxing_Grafting2_ems_3hM_843_0001_0012_0001_0001_._3h_hb1_831_0001_0002_0001_56H9
NaN 0.863 eva_3h new_topo IL7_longxing_Grafting2_ems_3hM_305_0001_0003_0001_0001 E30 None 209715.2000000005 inf False False il7_rebuild_super_split_v1_IL7_longxing_Grafting2_ems_3hM_305_0001_0003_0001_0001_._ems_3hM_2863_0001_0001_0001_56E30
NaN 0.863 eva_3h new_topo IL7_longxing_Grafting2_ems_3hM_305_0001_0003_0001_0001 Q34 None 74145.52001894664 inf False False il7_rebuild_super_split_v1_IL7_longxing_Grafting2_ems_3hM_305_0001_0003_0001_0001_._ems_3hM_2863_0001_0001_0001_60Q34
NaN 0.863 eva_3h new_topo IL7_longxing_Grafting2_ems_3hM_305_0001_0003_0001_0001 M31 None 52428.80000000012 inf False False il7_rebuild_super_split_v1_IL7_longxing_Grafting2_ems_3hM_305_0001_0003_0001_0001_._ems_3hM_2863_0001_0001_0001_57M31
NaN 0.863 eva_3h new_topo IL7_longxing_Grafting2_ems_3hM_305_0001_0003_0001_0001 None None 148291.04003789354 inf False False il7_rebuild_super_split_v1_IL7_longxing_Grafting2_ems_3hM_305_0001_0003_0001_0001_._ems_3hM_2863_0001_0001_0001
NaN 0.863 eva_3h new_topo IL7_longxing_Grafting2_ems_3hM_305_0001_0003_0001_0001 L15 None 296582.0800757866 inf False False il7_rebuild_super_split_v1_IL7_longxing_Grafting2_ems_3hM_305_0001_0003_0001_0001_._ems_3hM_2863_0001_0001_0001_35L15
NaN 0.863 eva_3h new_topo IL7_longxing_Grafting2_ems_3hM_305_0001_0003_0001_0001 K15 None 74145.52001894664 inf False False il7_rebuild_super_split_v1_IL7_longxing_Grafting2_ems_3hM_305_0001_0003_0001_0001_._ems_3hM_2863_0001_0001_0001_35K15
NaN 0.863 eva_3h new_topo IL7_longxing_Grafting2_ems_3hM_305_0001_0003_0001_0001 Y7 None 104857.60000000024 inf False False il7_rebuild_super_split_v1_IL7_longxing_Grafting2_ems_3hM_305_0001_0003_0001_0001_._ems_3hM_2863_0001_0001_0001_27Y7
0.736 0.735 eva_3h no_cut IL7_bcov_v3_r3_ems_3hM_3011_000000023_0001_0001_44_61_H_.._ems_p1-15H-GBL-16H-GABBL-16H_0168_0001_0001_0002_0001_0005_0001_0001_0001 F10 None inf inf True False il7_rebuild_super_whole_v1_IL7_bcov_v3_r3_ems_3hM_3011_000000023_0001_0001_44_61_H_.._ems_p1-15H-GBL-16H-GABBL-16H_0168_0001_0001_0002_0001_0005_0001_0001_0001_._ems_3hM_3122_0001_0001_13F10
0.736 0.735 eva_3h no_cut IL7_bcov_v3_r3_ems_3hM_3011_000000023_0001_0001_44_61_H_.._ems_p1-15H-GBL-16H-GABBL-16H_0168_0001_0001_0002_0001_0005_0001_0001_0001 H27 None 52428.80000000012 inf False False il7_rebuild_super_whole_v1_IL7_bcov_v3_r3_ems_3hM_3011_000000023_0001_0001_44_61_H_.._ems_p1-15H-GBL-16H-GABBL-16H_0168_0001_0001_0002_0001_0005_0001_0001_0001_._ems_3hM_3122_0001_0001_30H27
0.736 0.735 eva_3h no_cut IL7_bcov_v3_r3_ems_3hM_3011_000000023_0001_0001_44_61_H_.._ems_p1-15H-GBL-16H-GABBL-16H_0168_0001_0001_0002_0001_0005_0001_0001_0001 V10 None 26214.40000000006 inf False False il7_rebuild_super_whole_v1_IL7_bcov_v3_r3_ems_3hM_3011_000000023_0001_0001_44_61_H_.._ems_p1-15H-GBL-16H-GABBL-16H_0168_0001_0001_0002_0001_0005_0001_0001_0001_._ems_3hM_3122_0001_0001_13V10
0.736 0.735 eva_3h no_cut IL7_bcov_v3_r3_ems_3hM_3011_000000023_0001_0001_44_61_H_.._ems_p1-15H-GBL-16H-GABBL-16H_0168_0001_0001_0002_0001_0005_0001_0001_0001 E7 None inf inf True False il7_rebuild_super_whole_v1_IL7_bcov_v3_r3_ems_3hM_3011_000000023_0001_0001_44_61_H_.._ems_p1-15H-GBL-16H-GABBL-16H_0168_0001_0001_0002_0001_0005_0001_0001_0001_._ems_3hM_3122_0001_0001_10E7
0.736 0.735 eva_3h no_cut IL7_bcov_v3_r3_ems_3hM_3011_000000023_0001_0001_44_61_H_.._ems_p1-15H-GBL-16H-GABBL-16H_0168_0001_0001_0002_0001_0005_0001_0001_0001 A22 None inf inf True False il7_rebuild_super_whole_v1_IL7_bcov_v3_r3_ems_3hM_3011_000000023_0001_0001_44_61_H_.._ems_p1-15H-GBL-16H-GABBL-16H_0168_0001_0001_0002_0001_0005_0001_0001_0001_._ems_3hM_3122_0001_0001_25A22
0.736 0.735 eva_3h no_cut IL7_bcov_v3_r3_ems_3hM_3011_000000023_0001_0001_44_61_H_.._ems_p1-15H-GBL-16H-GABBL-16H_0168_0001_0001_0002_0001_0005_0001_0001_0001 Y29 None 52428.80000000012 inf False False il7_rebuild_super_whole_v1_IL7_bcov_v3_r3_ems_3hM_3011_000000023_0001_0001_44_61_H_.._ems_p1-15H-GBL-16H-GABBL-16H_0168_0001_0001_0002_0001_0005_0001_0001_0001_._ems_3hM_3122_0001_0001_32Y29
0.736 0.735 eva_3h no_cut IL7_bcov_v3_r3_ems_3hM_3011_000000023_0001_0001_44_61_H_.._ems_p1-15H-GBL-16H-GABBL-16H_0168_0001_0001_0002_0001_0005_0001_0001_0001 None None inf inf True False il7_rebuild_super_whole_v1_IL7_bcov_v3_r3_ems_3hM_3011_000000023_0001_0001_44_61_H_.._ems_p1-15H-GBL-16H-GABBL-16H_0168_0001_0001_0002_0001_0005_0001_0001_0001_._ems_3hM_3122_0001_0001
NaN 1.306 hugh_3h different_abego IL7_bcov_v3_r3_ems_3hC_436_0002_000000017_0001_0001_47_64_H_.._ems_p1-15H-GBL-16H-GABBL-16H_0382_0001_0001_0001_0001_0001_0001_0001_0001 E24 None inf inf True False il7_rebuild_super_split_v1_IL7_bcov_v3_r3_ems_3hC_436_0002_000000017_0001_0001_47_64_H_.._ems_p1-15H-GBL-16H-GABBL-16H_0382_0001_0001_0001_0001_0001_0001_0001_0001_._3h_hb1_492_0001_0002_0002_31E24
NaN 1.306 hugh_3h different_abego IL7_bcov_v3_r3_ems_3hC_436_0002_000000017_0001_0001_47_64_H_.._ems_p1-15H-GBL-16H-GABBL-16H_0382_0001_0001_0001_0001_0001_0001_0001_0001 L27 None 37072.76000947338 inf False False il7_rebuild_super_split_v1_IL7_bcov_v3_r3_ems_3hC_436_0002_000000017_0001_0001_47_64_H_.._ems_p1-15H-GBL-16H-GABBL-16H_0382_0001_0001_0001_0001_0001_0001_0001_0001_._3h_hb1_492_0001_0002_0002_34L27
NaN 1.306 hugh_3h different_abego IL7_bcov_v3_r3_ems_3hC_436_0002_000000017_0001_0001_47_64_H_.._ems_p1-15H-GBL-16H-GABBL-16H_0382_0001_0001_0001_0001_0001_0001_0001_0001 S28 None 52428.80000000012 inf False False il7_rebuild_super_split_v1_IL7_bcov_v3_r3_ems_3hC_436_0002_000000017_0001_0001_47_64_H_.._ems_p1-15H-GBL-16H-GABBL-16H_0382_0001_0001_0001_0001_0001_0001_0001_0001_._3h_hb1_492_0001_0002_0002_35S28
NaN 1.306 hugh_3h different_abego IL7_bcov_v3_r3_ems_3hC_436_0002_000000017_0001_0001_47_64_H_.._ems_p1-15H-GBL-16H-GABBL-16H_0382_0001_0001_0001_0001_0001_0001_0001_0001 E48 None 52428.80000000012 inf False False il7_rebuild_super_split_v1_IL7_bcov_v3_r3_ems_3hC_436_0002_000000017_0001_0001_47_64_H_.._ems_p1-15H-GBL-16H-GABBL-16H_0382_0001_0001_0001_0001_0001_0001_0001_0001_._3h_hb1_492_0001_0002_0002_53E48
NaN 1.306 hugh_3h different_abego IL7_bcov_v3_r3_ems_3hC_436_0002_000000017_0001_0001_47_64_H_.._ems_p1-15H-GBL-16H-GABBL-16H_0382_0001_0001_0001_0001_0001_0001_0001_0001 H45 None 52428.80000000012 inf False False il7_rebuild_super_split_v1_IL7_bcov_v3_r3_ems_3hC_436_0002_000000017_0001_0001_47_64_H_.._ems_p1-15H-GBL-16H-GABBL-16H_0382_0001_0001_0001_0001_0001_0001_0001_0001_._3h_hb1_492_0001_0002_0002_50H45
NaN 1.306 hugh_3h different_abego IL7_bcov_v3_r3_ems_3hC_436_0002_000000017_0001_0001_47_64_H_.._ems_p1-15H-GBL-16H-GABBL-16H_0382_0001_0001_0001_0001_0001_0001_0001_0001 None None 52428.80000000012 inf False False il7_rebuild_super_split_v1_IL7_bcov_v3_r3_ems_3hC_436_0002_000000017_0001_0001_47_64_H_.._ems_p1-15H-GBL-16H-GABBL-16H_0382_0001_0001_0001_0001_0001_0001_0001_0001_._3h_hb1_492_0001_0002_0002
NaN 1.306 hugh_3h different_abego IL7_bcov_v3_r3_ems_3hC_436_0002_000000017_0001_0001_47_64_H_.._ems_p1-15H-GBL-16H-GABBL-16H_0382_0001_0001_0001_0001_0001_0001_0001_0001 F23 None inf inf True False il7_rebuild_super_split_v1_IL7_bcov_v3_r3_ems_3hC_436_0002_000000017_0001_0001_47_64_H_.._ems_p1-15H-GBL-16H-GABBL-16H_0382_0001_0001_0001_0001_0001_0001_0001_0001_._3h_hb1_492_0001_0002_0002_30F23
NaN 1.384 bcov_4h new_topo IL7_bcov_v3_r3_ems_3hM_3011_000000023_0001_0001_44_61_H_.._ems_p1-15H-GBL-16H-GABBL-16H_0168_0001_0001_0002_0001_0005_0001_0001_0001 E7 None 52428.80000000012 inf False False il7_rebuild_super_split_v1_IL7_bcov_v3_r3_ems_3hM_3011_000000023_0001_0001_44_61_H_.._ems_p1-15H-GBL-16H-GABBL-16H_0168_0001_0001_0002_0001_0005_0001_0001_0001_._1105f092d89a95fcc6b731b0ddef81e3_0001_1_0001_0001_0001_4E7
NaN 1.384 bcov_4h new_topo IL7_bcov_v3_r3_ems_3hM_3011_000000023_0001_0001_44_61_H_.._ems_p1-15H-GBL-16H-GABBL-16H_0168_0001_0001_0002_0001_0005_0001_0001_0001 V10 None 26214.40000000006 inf False False il7_rebuild_super_split_v1_IL7_bcov_v3_r3_ems_3hM_3011_000000023_0001_0001_44_61_H_.._ems_p1-15H-GBL-16H-GABBL-16H_0168_0001_0001_0002_0001_0005_0001_0001_0001_._1105f092d89a95fcc6b731b0ddef81e3_0001_1_0001_0001_0001_7V10
NaN 1.384 bcov_4h new_topo IL7_bcov_v3_r3_ems_3hM_3011_000000023_0001_0001_44_61_H_.._ems_p1-15H-GBL-16H-GABBL-16H_0168_0001_0001_0002_0001_0005_0001_0001_0001 F10 None 104857.60000000024 inf False False il7_rebuild_super_split_v1_IL7_bcov_v3_r3_ems_3hM_3011_000000023_0001_0001_44_61_H_.._ems_p1-15H-GBL-16H-GABBL-16H_0168_0001_0001_0002_0001_0005_0001_0001_0001_._1105f092d89a95fcc6b731b0ddef81e3_0001_1_0001_0001_0001_7F10
NaN 1.384 bcov_4h new_topo IL7_bcov_v3_r3_ems_3hM_3011_000000023_0001_0001_44_61_H_.._ems_p1-15H-GBL-16H-GABBL-16H_0168_0001_0001_0002_0001_0005_0001_0001_0001 Y29 None 74145.52001894664 inf False False il7_rebuild_super_split_v1_IL7_bcov_v3_r3_ems_3hM_3011_000000023_0001_0001_44_61_H_.._ems_p1-15H-GBL-16H-GABBL-16H_0168_0001_0001_0002_0001_0005_0001_0001_0001_._1105f092d89a95fcc6b731b0ddef81e3_0001_1_0001_0001_0001_32Y29
NaN 1.384 bcov_4h new_topo IL7_bcov_v3_r3_ems_3hM_3011_000000023_0001_0001_44_61_H_.._ems_p1-15H-GBL-16H-GABBL-16H_0168_0001_0001_0002_0001_0005_0001_0001_0001 None None 104857.60000000024 inf False False il7_rebuild_super_split_v1_IL7_bcov_v3_r3_ems_3hM_3011_000000023_0001_0001_44_61_H_.._ems_p1-15H-GBL-16H-GABBL-16H_0168_0001_0001_0002_0001_0005_0001_0001_0001_._1105f092d89a95fcc6b731b0ddef81e3_0001_1_0001_0001_0001
NaN 1.384 bcov_4h new_topo IL7_bcov_v3_r3_ems_3hM_3011_000000023_0001_0001_44_61_H_.._ems_p1-15H-GBL-16H-GABBL-16H_0168_0001_0001_0002_0001_0005_0001_0001_0001 A22 None 104857.60000000024 inf False False il7_rebuild_super_split_v1_IL7_bcov_v3_r3_ems_3hM_3011_000000023_0001_0001_44_61_H_.._ems_p1-15H-GBL-16H-GABBL-16H_0168_0001_0001_0002_0001_0005_0001_0001_0001_._1105f092d89a95fcc6b731b0ddef81e3_0001_1_0001_0001_0001_25A22
NaN 1.384 bcov_4h new_topo IL7_bcov_v3_r3_ems_3hM_3011_000000023_0001_0001_44_61_H_.._ems_p1-15H-GBL-16H-GABBL-16H_0168_0001_0001_0002_0001_0005_0001_0001_0001 H27 None 148291.04003789354 inf False False il7_rebuild_super_split_v1_IL7_bcov_v3_r3_ems_3hM_3011_000000023_0001_0001_44_61_H_.._ems_p1-15H-GBL-16H-GABBL-16H_0168_0001_0001_0002_0001_0005_0001_0001_0001_._1105f092d89a95fcc6b731b0ddef81e3_0001_1_0001_0001_0001_30H27
NaN 1.356 hugh_3h reverse IL7_longxing_Grafting2_ems_3hM_305_0001_0003_0001_0001 L15 None 148291.04003789354 inf False False il7_rebuild_super_split_v1_IL7_longxing_Grafting2_ems_3hM_305_0001_0003_0001_0001_._3h_hb1_1346_0001_0003_0001_57L15
NaN 1.356 hugh_3h reverse IL7_longxing_Grafting2_ems_3hM_305_0001_0003_0001_0001 None None 104857.60000000024 inf False False il7_rebuild_super_split_v1_IL7_longxing_Grafting2_ems_3hM_305_0001_0003_0001_0001_._3h_hb1_1346_0001_0003_0001
NaN 1.356 hugh_3h reverse IL7_longxing_Grafting2_ems_3hM_305_0001_0003_0001_0001 E30 None 104857.60000000024 inf False False il7_rebuild_super_split_v1_IL7_longxing_Grafting2_ems_3hM_305_0001_0003_0001_0001_._3h_hb1_1346_0001_0003_0001_34E30
NaN 1.356 hugh_3h reverse IL7_longxing_Grafting2_ems_3hM_305_0001_0003_0001_0001 Y7 None 26214.40000000006 inf False False il7_rebuild_super_split_v1_IL7_longxing_Grafting2_ems_3hM_305_0001_0003_0001_0001_._3h_hb1_1346_0001_0003_0001_49Y7
NaN 1.356 hugh_3h reverse IL7_longxing_Grafting2_ems_3hM_305_0001_0003_0001_0001 M31 None 74145.52001894664 inf False False il7_rebuild_super_split_v1_IL7_longxing_Grafting2_ems_3hM_305_0001_0003_0001_0001_._3h_hb1_1346_0001_0003_0001_35M31
NaN 1.356 hugh_3h reverse IL7_longxing_Grafting2_ems_3hM_305_0001_0003_0001_0001 Q34 None 104857.60000000024 inf False False il7_rebuild_super_split_v1_IL7_longxing_Grafting2_ems_3hM_305_0001_0003_0001_0001_._3h_hb1_1346_0001_0003_0001_38Q34
NaN 1.356 hugh_3h reverse IL7_longxing_Grafting2_ems_3hM_305_0001_0003_0001_0001 K15 None 74145.52001894664 inf False False il7_rebuild_super_split_v1_IL7_longxing_Grafting2_ems_3hM_305_0001_0003_0001_0001_._3h_hb1_1346_0001_0003_0001_57K15
NaN 0.979 bcov_4h reverse IL7_bcov_v3_r3_ems_3hM_3011_000000023_0001_0001_44_61_H_.._ems_p1-15H-GBL-16H-GABBL-16H_0168_0001_0001_0002_0001_0005_0001_0001_0001 A22 None 18536.380004736657 inf False False il7_rebuild_super_split_v1_IL7_bcov_v3_r3_ems_3hM_3011_000000023_0001_0001_44_61_H_.._ems_p1-15H-GBL-16H-GABBL-16H_0168_0001_0001_0002_0001_0005_0001_0001_0001_._a02f04628281995cb88271f7a84fc4a8_0001_1_0001_0001_0002_40A22
NaN 0.979 bcov_4h reverse IL7_bcov_v3_r3_ems_3hM_3011_000000023_0001_0001_44_61_H_.._ems_p1-15H-GBL-16H-GABBL-16H_0168_0001_0001_0002_0001_0005_0001_0001_0001 None None 209715.2000000005 inf False False il7_rebuild_super_split_v1_IL7_bcov_v3_r3_ems_3hM_3011_000000023_0001_0001_44_61_H_.._ems_p1-15H-GBL-16H-GABBL-16H_0168_0001_0001_0002_0001_0005_0001_0001_0001_._a02f04628281995cb88271f7a84fc4a8_0001_1_0001_0001_0002
NaN 0.979 bcov_4h reverse IL7_bcov_v3_r3_ems_3hM_3011_000000023_0001_0001_44_61_H_.._ems_p1-15H-GBL-16H-GABBL-16H_0168_0001_0001_0002_0001_0005_0001_0001_0001 H27 None 74145.52001894664 inf False False il7_rebuild_super_split_v1_IL7_bcov_v3_r3_ems_3hM_3011_000000023_0001_0001_44_61_H_.._ems_p1-15H-GBL-16H-GABBL-16H_0168_0001_0001_0002_0001_0005_0001_0001_0001_._a02f04628281995cb88271f7a84fc4a8_0001_1_0001_0001_0002_45H27
NaN 0.979 bcov_4h reverse IL7_bcov_v3_r3_ems_3hM_3011_000000023_0001_0001_44_61_H_.._ems_p1-15H-GBL-16H-GABBL-16H_0168_0001_0001_0002_0001_0005_0001_0001_0001 V10 None 26214.40000000006 inf False False il7_rebuild_super_split_v1_IL7_bcov_v3_r3_ems_3hM_3011_000000023_0001_0001_44_61_H_.._ems_p1-15H-GBL-16H-GABBL-16H_0168_0001_0001_0002_0001_0005_0001_0001_0001_._a02f04628281995cb88271f7a84fc4a8_0001_1_0001_0001_0002_59V10
NaN 0.979 bcov_4h reverse IL7_bcov_v3_r3_ems_3hM_3011_000000023_0001_0001_44_61_H_.._ems_p1-15H-GBL-16H-GABBL-16H_0168_0001_0001_0002_0001_0005_0001_0001_0001 F10 None 104857.60000000024 inf False False il7_rebuild_super_split_v1_IL7_bcov_v3_r3_ems_3hM_3011_000000023_0001_0001_44_61_H_.._ems_p1-15H-GBL-16H-GABBL-16H_0168_0001_0001_0002_0001_0005_0001_0001_0001_._a02f04628281995cb88271f7a84fc4a8_0001_1_0001_0001_0002_59F10
NaN 0.979 bcov_4h reverse IL7_bcov_v3_r3_ems_3hM_3011_000000023_0001_0001_44_61_H_.._ems_p1-15H-GBL-16H-GABBL-16H_0168_0001_0001_0002_0001_0005_0001_0001_0001 Y29 None 74145.52001894664 inf False False il7_rebuild_super_split_v1_IL7_bcov_v3_r3_ems_3hM_3011_000000023_0001_0001_44_61_H_.._ems_p1-15H-GBL-16H-GABBL-16H_0168_0001_0001_0002_0001_0005_0001_0001_0001_._a02f04628281995cb88271f7a84fc4a8_0001_1_0001_0001_0002_47Y29
NaN 0.979 bcov_4h reverse IL7_bcov_v3_r3_ems_3hM_3011_000000023_0001_0001_44_61_H_.._ems_p1-15H-GBL-16H-GABBL-16H_0168_0001_0001_0002_0001_0005_0001_0001_0001 E7 None 52428.80000000012 inf False False il7_rebuild_super_split_v1_IL7_bcov_v3_r3_ems_3hM_3011_000000023_0001_0001_44_61_H_.._ems_p1-15H-GBL-16H-GABBL-16H_0168_0001_0001_0002_0001_0005_0001_0001_0001_._a02f04628281995cb88271f7a84fc4a8_0001_1_0001_0001_0002_56E7
1.228 1.219 bcov_4h no_cut IL7_bcov_v3_r3_ems_3hM_3011_000000023_0001_0001_44_61_H_.._ems_p1-15H-GBL-16H-GABBL-16H_0168_0001_0001_0002_0001_0005_0001_0001_0001 V10 None 148291.04003789354 inf False False il7_rebuild_super_whole_v1_IL7_bcov_v3_r3_ems_3hM_3011_000000023_0001_0001_44_61_H_.._ems_p1-15H-GBL-16H-GABBL-16H_0168_0001_0001_0002_0001_0005_0001_0001_0001_._777919e9f67d543189b28553596bf9e7_0001_0001_0001_0001_7V10
1.228 1.219 bcov_4h no_cut IL7_bcov_v3_r3_ems_3hM_3011_000000023_0001_0001_44_61_H_.._ems_p1-15H-GBL-16H-GABBL-16H_0168_0001_0001_0002_0001_0005_0001_0001_0001 A22 None inf inf True False il7_rebuild_super_whole_v1_IL7_bcov_v3_r3_ems_3hM_3011_000000023_0001_0001_44_61_H_.._ems_p1-15H-GBL-16H-GABBL-16H_0168_0001_0001_0002_0001_0005_0001_0001_0001_._777919e9f67d543189b28553596bf9e7_0001_0001_0001_0001_19A22
1.228 1.219 bcov_4h no_cut IL7_bcov_v3_r3_ems_3hM_3011_000000023_0001_0001_44_61_H_.._ems_p1-15H-GBL-16H-GABBL-16H_0168_0001_0001_0002_0001_0005_0001_0001_0001 Y29 None 148291.04003789354 inf False False il7_rebuild_super_whole_v1_IL7_bcov_v3_r3_ems_3hM_3011_000000023_0001_0001_44_61_H_.._ems_p1-15H-GBL-16H-GABBL-16H_0168_0001_0001_0002_0001_0005_0001_0001_0001_._777919e9f67d543189b28553596bf9e7_0001_0001_0001_0001_26Y29
1.228 1.219 bcov_4h no_cut IL7_bcov_v3_r3_ems_3hM_3011_000000023_0001_0001_44_61_H_.._ems_p1-15H-GBL-16H-GABBL-16H_0168_0001_0001_0002_0001_0005_0001_0001_0001 H27 None 148291.04003789354 inf False False il7_rebuild_super_whole_v1_IL7_bcov_v3_r3_ems_3hM_3011_000000023_0001_0001_44_61_H_.._ems_p1-15H-GBL-16H-GABBL-16H_0168_0001_0001_0002_0001_0005_0001_0001_0001_._777919e9f67d543189b28553596bf9e7_0001_0001_0001_0001_24H27
1.228 1.219 bcov_4h no_cut IL7_bcov_v3_r3_ems_3hM_3011_000000023_0001_0001_44_61_H_.._ems_p1-15H-GBL-16H-GABBL-16H_0168_0001_0001_0002_0001_0005_0001_0001_0001 F10 None 104857.60000000024 inf False False il7_rebuild_super_whole_v1_IL7_bcov_v3_r3_ems_3hM_3011_000000023_0001_0001_44_61_H_.._ems_p1-15H-GBL-16H-GABBL-16H_0168_0001_0001_0002_0001_0005_0001_0001_0001_._777919e9f67d543189b28553596bf9e7_0001_0001_0001_0001_7F10
1.228 1.219 bcov_4h no_cut IL7_bcov_v3_r3_ems_3hM_3011_000000023_0001_0001_44_61_H_.._ems_p1-15H-GBL-16H-GABBL-16H_0168_0001_0001_0002_0001_0005_0001_0001_0001 None None 104857.60000000024 inf False False il7_rebuild_super_whole_v1_IL7_bcov_v3_r3_ems_3hM_3011_000000023_0001_0001_44_61_H_.._ems_p1-15H-GBL-16H-GABBL-16H_0168_0001_0001_0002_0001_0005_0001_0001_0001_._777919e9f67d543189b28553596bf9e7_0001_0001_0001_0001
1.228 1.219 bcov_4h no_cut IL7_bcov_v3_r3_ems_3hM_3011_000000023_0001_0001_44_61_H_.._ems_p1-15H-GBL-16H-GABBL-16H_0168_0001_0001_0002_0001_0005_0001_0001_0001 E7 None 148291.04003789354 inf False False il7_rebuild_super_whole_v1_IL7_bcov_v3_r3_ems_3hM_3011_000000023_0001_0001_44_61_H_.._ems_p1-15H-GBL-16H-GABBL-16H_0168_0001_0001_0002_0001_0005_0001_0001_0001_._777919e9f67d543189b28553596bf9e7_0001_0001_0001_0001_4E7
NaN NaN foldit foldit IL7_longxing_Grafting2_ems_3hM_2512_0001_0006_0001_0001 None None 52428.80000000012 inf False False foldit_2008211_0392766424
NaN NaN foldit foldit IL7_longxing_Grafting2_ems_3hM_2512_0001_0006_0001_0001 I35 None 37072.76000947338 inf False False foldit_2008211_0392766424_14I35
NaN NaN foldit foldit IL7_longxing_Grafting2_ems_3hM_2512_0001_0006_0001_0001 Y27 None 104857.60000000024 inf False False foldit_2008211_0392766424_6Y27
NaN NaN foldit foldit IL7_longxing_Grafting2_ems_3hM_2512_0001_0006_0001_0001 E28 None inf inf True False foldit_2008211_0392766424_7E28
NaN NaN foldit foldit IL7_longxing_Grafting2_ems_3hM_2512_0001_0006_0001_0001 Q32 None inf inf True False foldit_2008211_0392766424_11Q32
NaN NaN foldit foldit IL7_longxing_Grafting2_ems_3hM_2512_0001_0006_0001_0001 K24 None 37072.76000947338 inf False False foldit_2008211_0392766424_3K24
NaN NaN foldit foldit IL7_longxing_Grafting2_ems_3hM_2512_0001_0006_0001_0001 M54 None 52428.80000000012 inf False False foldit_2008211_0392766424_49M54
NaN NaN foldit foldit IL7_bcov_r2_ems_3hM_1129_000000027_0001_0001 I29 None 1158.5237502960406 2317.047500592085 False False foldit_2007983_0391301816_15I29
NaN NaN foldit foldit IL7_bcov_r2_ems_3hM_1129_000000027_0001_0001 M59 None 74145.52001894664 inf False False foldit_2007983_0391301816_45M59
NaN NaN foldit foldit IL7_bcov_r2_ems_3hM_1129_000000027_0001_0001 None None 52428.80000000012 inf False False foldit_2007983_0391301816
NaN NaN foldit foldit IL7_bcov_r2_ems_3hM_1129_000000027_0001_0001 Q58 None 26214.40000000006 inf False False foldit_2007983_0391301816_44Q58
NaN NaN foldit foldit IL7_bcov_r2_ems_3hM_1129_000000027_0001_0001 I51 None 104857.60000000024 inf False False foldit_2007983_0391301816_37I51
NaN NaN foldit foldit IL7_bcov_r2_ems_3hM_1129_000000027_0001_0001 E59 None 37072.76000947338 inf False False foldit_2007983_0391301816_45E59
NaN NaN foldit foldit IL7_bcov_r2_ems_3hM_1129_000000027_0001_0001 S33 None inf inf True False foldit_2007983_0391301816_19S33
NaN NaN NaN NaN IL7_bcov_v3_r3_ems_3hC_436_0002_000000017_0001_0001_47_64_H_.._ems_p1-15H-GBL-16H-GABBL-16H_0382_0001_0001_0001_0001_0001_0001_0001_0001 L27 1asp 148291.04003789354 inf False False IL7_bcov_v3_r3_ems_3hC_436_0002_000000017_0001_0001_47_64_H_.._ems_p1-15H-GBL-16H-GABBL-16H_0382_0001_0001_0001_0001_0001_0001_0001_0001_1asp_27L27
NaN NaN NaN NaN IL7_bcov_v3_r3_ems_3hC_436_0002_000000017_0001_0001_47_64_H_.._ems_p1-15H-GBL-16H-GABBL-16H_0382_0001_0001_0001_0001_0001_0001_0001_0001 E24 1asp 52428.80000000012 inf False False IL7_bcov_v3_r3_ems_3hC_436_0002_000000017_0001_0001_47_64_H_.._ems_p1-15H-GBL-16H-GABBL-16H_0382_0001_0001_0001_0001_0001_0001_0001_0001_1asp_24E24
NaN NaN NaN NaN IL7_bcov_v3_r3_ems_3hC_436_0002_000000017_0001_0001_47_64_H_.._ems_p1-15H-GBL-16H-GABBL-16H_0382_0001_0001_0001_0001_0001_0001_0001_0001 E48 1asp 148291.04003789354 inf False False IL7_bcov_v3_r3_ems_3hC_436_0002_000000017_0001_0001_47_64_H_.._ems_p1-15H-GBL-16H-GABBL-16H_0382_0001_0001_0001_0001_0001_0001_0001_0001_1asp_48E48
NaN NaN NaN NaN IL7_bcov_v3_r3_ems_3hC_436_0002_000000017_0001_0001_47_64_H_.._ems_p1-15H-GBL-16H-GABBL-16H_0382_0001_0001_0001_0001_0001_0001_0001_0001 None 1asp 52428.80000000012 inf False False IL7_bcov_v3_r3_ems_3hC_436_0002_000000017_0001_0001_47_64_H_.._ems_p1-15H-GBL-16H-GABBL-16H_0382_0001_0001_0001_0001_0001_0001_0001_0001_1asp
NaN NaN NaN NaN IL7_bcov_v3_r3_ems_3hC_436_0002_000000017_0001_0001_47_64_H_.._ems_p1-15H-GBL-16H-GABBL-16H_0382_0001_0001_0001_0001_0001_0001_0001_0001 H45 1asp 104857.60000000024 inf False False IL7_bcov_v3_r3_ems_3hC_436_0002_000000017_0001_0001_47_64_H_.._ems_p1-15H-GBL-16H-GABBL-16H_0382_0001_0001_0001_0001_0001_0001_0001_0001_1asp_45H45
NaN NaN NaN NaN IL7_bcov_v3_r3_ems_3hC_436_0002_000000017_0001_0001_47_64_H_.._ems_p1-15H-GBL-16H-GABBL-16H_0382_0001_0001_0001_0001_0001_0001_0001_0001 F23 1asp 148291.04003789354 inf False False IL7_bcov_v3_r3_ems_3hC_436_0002_000000017_0001_0001_47_64_H_.._ems_p1-15H-GBL-16H-GABBL-16H_0382_0001_0001_0001_0001_0001_0001_0001_0001_1asp_23F23
NaN NaN NaN NaN IL7_bcov_v3_r3_ems_3hC_436_0002_000000017_0001_0001_47_64_H_.._ems_p1-15H-GBL-16H-GABBL-16H_0382_0001_0001_0001_0001_0001_0001_0001_0001 S28 1asp inf inf True False IL7_bcov_v3_r3_ems_3hC_436_0002_000000017_0001_0001_47_64_H_.._ems_p1-15H-GBL-16H-GABBL-16H_0382_0001_0001_0001_0001_0001_0001_0001_0001_1asp_28S28
NaN NaN NaN NaN IL7_bcov_v3_r3_ems_3hC_436_0002_000000017_0001_0001_47_64_H_.._ems_p1-15H-GBL-16H-GABBL-16H_0382_0001_0001_0001_0001_0001_0001_0001_0001 E24 polyL inf inf True False IL7_bcov_v3_r3_ems_3hC_436_0002_000000017_0001_0001_47_64_H_.._ems_p1-15H-GBL-16H-GABBL-16H_0382_0001_0001_0001_0001_0001_0001_0001_0001_polyL_24E24
NaN NaN NaN NaN IL7_bcov_v3_r3_ems_3hC_436_0002_000000017_0001_0001_47_64_H_.._ems_p1-15H-GBL-16H-GABBL-16H_0382_0001_0001_0001_0001_0001_0001_0001_0001 F23 polyL 74145.52001894664 inf False False IL7_bcov_v3_r3_ems_3hC_436_0002_000000017_0001_0001_47_64_H_.._ems_p1-15H-GBL-16H-GABBL-16H_0382_0001_0001_0001_0001_0001_0001_0001_0001_polyL_23F23
NaN NaN NaN NaN IL7_bcov_v3_r3_ems_3hC_436_0002_000000017_0001_0001_47_64_H_.._ems_p1-15H-GBL-16H-GABBL-16H_0382_0001_0001_0001_0001_0001_0001_0001_0001 L27 polyL 209715.2000000005 inf False False IL7_bcov_v3_r3_ems_3hC_436_0002_000000017_0001_0001_47_64_H_.._ems_p1-15H-GBL-16H-GABBL-16H_0382_0001_0001_0001_0001_0001_0001_0001_0001_polyL_27L27
NaN NaN NaN NaN IL7_bcov_v3_r3_ems_3hC_436_0002_000000017_0001_0001_47_64_H_.._ems_p1-15H-GBL-16H-GABBL-16H_0382_0001_0001_0001_0001_0001_0001_0001_0001 E48 polyL 52428.80000000012 inf False False IL7_bcov_v3_r3_ems_3hC_436_0002_000000017_0001_0001_47_64_H_.._ems_p1-15H-GBL-16H-GABBL-16H_0382_0001_0001_0001_0001_0001_0001_0001_0001_polyL_48E48
NaN NaN NaN NaN IL7_bcov_v3_r3_ems_3hC_436_0002_000000017_0001_0001_47_64_H_.._ems_p1-15H-GBL-16H-GABBL-16H_0382_0001_0001_0001_0001_0001_0001_0001_0001 None polyL 209715.2000000005 inf False False IL7_bcov_v3_r3_ems_3hC_436_0002_000000017_0001_0001_47_64_H_.._ems_p1-15H-GBL-16H-GABBL-16H_0382_0001_0001_0001_0001_0001_0001_0001_0001_polyL
NaN NaN NaN NaN IL7_bcov_v3_r3_ems_3hC_436_0002_000000017_0001_0001_47_64_H_.._ems_p1-15H-GBL-16H-GABBL-16H_0382_0001_0001_0001_0001_0001_0001_0001_0001 H45 polyL 52428.80000000012 inf False False IL7_bcov_v3_r3_ems_3hC_436_0002_000000017_0001_0001_47_64_H_.._ems_p1-15H-GBL-16H-GABBL-16H_0382_0001_0001_0001_0001_0001_0001_0001_0001_polyL_45H45
NaN NaN NaN NaN IL7_bcov_v3_r3_ems_3hC_436_0002_000000017_0001_0001_47_64_H_.._ems_p1-15H-GBL-16H-GABBL-16H_0382_0001_0001_0001_0001_0001_0001_0001_0001 S28 polyL 104857.60000000024 inf False False IL7_bcov_v3_r3_ems_3hC_436_0002_000000017_0001_0001_47_64_H_.._ems_p1-15H-GBL-16H-GABBL-16H_0382_0001_0001_0001_0001_0001_0001_0001_0001_polyL_28S28
NaN NaN NaN NaN IL7_bcov_v3_r3_ems_3hC_436_0002_000000017_0001_0001_47_64_H_.._ems_p1-15H-GBL-16H-GABBL-16H_0382_0001_0001_0001_0001_0001_0001_0001_0001 E48 polyF 148291.04003789354 inf False False IL7_bcov_v3_r3_ems_3hC_436_0002_000000017_0001_0001_47_64_H_.._ems_p1-15H-GBL-16H-GABBL-16H_0382_0001_0001_0001_0001_0001_0001_0001_0001_polyF_48E48
NaN NaN NaN NaN IL7_bcov_v3_r3_ems_3hC_436_0002_000000017_0001_0001_47_64_H_.._ems_p1-15H-GBL-16H-GABBL-16H_0382_0001_0001_0001_0001_0001_0001_0001_0001 F23 polyF 209715.2000000005 inf False False IL7_bcov_v3_r3_ems_3hC_436_0002_000000017_0001_0001_47_64_H_.._ems_p1-15H-GBL-16H-GABBL-16H_0382_0001_0001_0001_0001_0001_0001_0001_0001_polyF_23F23
NaN NaN NaN NaN IL7_bcov_v3_r3_ems_3hC_436_0002_000000017_0001_0001_47_64_H_.._ems_p1-15H-GBL-16H-GABBL-16H_0382_0001_0001_0001_0001_0001_0001_0001_0001 None polyF 296582.0800757866 inf False False IL7_bcov_v3_r3_ems_3hC_436_0002_000000017_0001_0001_47_64_H_.._ems_p1-15H-GBL-16H-GABBL-16H_0382_0001_0001_0001_0001_0001_0001_0001_0001_polyF
NaN NaN NaN NaN IL7_bcov_v3_r3_ems_3hC_436_0002_000000017_0001_0001_47_64_H_.._ems_p1-15H-GBL-16H-GABBL-16H_0382_0001_0001_0001_0001_0001_0001_0001_0001 L27 polyF 209715.2000000005 inf False False IL7_bcov_v3_r3_ems_3hC_436_0002_000000017_0001_0001_47_64_H_.._ems_p1-15H-GBL-16H-GABBL-16H_0382_0001_0001_0001_0001_0001_0001_0001_0001_polyF_27L27
NaN NaN NaN NaN IL7_bcov_v3_r3_ems_3hC_436_0002_000000017_0001_0001_47_64_H_.._ems_p1-15H-GBL-16H-GABBL-16H_0382_0001_0001_0001_0001_0001_0001_0001_0001 S28 polyF 104857.60000000024 inf False False IL7_bcov_v3_r3_ems_3hC_436_0002_000000017_0001_0001_47_64_H_.._ems_p1-15H-GBL-16H-GABBL-16H_0382_0001_0001_0001_0001_0001_0001_0001_0001_polyF_28S28
NaN NaN NaN NaN IL7_bcov_v3_r3_ems_3hC_436_0002_000000017_0001_0001_47_64_H_.._ems_p1-15H-GBL-16H-GABBL-16H_0382_0001_0001_0001_0001_0001_0001_0001_0001 E24 polyF 74145.52001894664 inf False False IL7_bcov_v3_r3_ems_3hC_436_0002_000000017_0001_0001_47_64_H_.._ems_p1-15H-GBL-16H-GABBL-16H_0382_0001_0001_0001_0001_0001_0001_0001_0001_polyF_24E24
NaN NaN NaN NaN IL7_bcov_v3_r3_ems_3hC_436_0002_000000017_0001_0001_47_64_H_.._ems_p1-15H-GBL-16H-GABBL-16H_0382_0001_0001_0001_0001_0001_0001_0001_0001 H45 polyF 104857.60000000024 inf False False IL7_bcov_v3_r3_ems_3hC_436_0002_000000017_0001_0001_47_64_H_.._ems_p1-15H-GBL-16H-GABBL-16H_0382_0001_0001_0001_0001_0001_0001_0001_0001_polyF_45H45
NaN NaN NaN NaN IL7_bcov_v3_r3_ems_3hC_436_0002_000000017_0001_0001_47_64_H_.._ems_p1-15H-GBL-16H-GABBL-16H_0382_0001_0001_0001_0001_0001_0001_0001_0001 L27 polyV 209715.2000000005 inf False False IL7_bcov_v3_r3_ems_3hC_436_0002_000000017_0001_0001_47_64_H_.._ems_p1-15H-GBL-16H-GABBL-16H_0382_0001_0001_0001_0001_0001_0001_0001_0001_polyV_27L27
NaN NaN NaN NaN IL7_bcov_v3_r3_ems_3hC_436_0002_000000017_0001_0001_47_64_H_.._ems_p1-15H-GBL-16H-GABBL-16H_0382_0001_0001_0001_0001_0001_0001_0001_0001 S28 polyV inf inf True False IL7_bcov_v3_r3_ems_3hC_436_0002_000000017_0001_0001_47_64_H_.._ems_p1-15H-GBL-16H-GABBL-16H_0382_0001_0001_0001_0001_0001_0001_0001_0001_polyV_28S28
NaN NaN NaN NaN IL7_bcov_v3_r3_ems_3hC_436_0002_000000017_0001_0001_47_64_H_.._ems_p1-15H-GBL-16H-GABBL-16H_0382_0001_0001_0001_0001_0001_0001_0001_0001 E48 polyV 37072.76000947338 inf False False IL7_bcov_v3_r3_ems_3hC_436_0002_000000017_0001_0001_47_64_H_.._ems_p1-15H-GBL-16H-GABBL-16H_0382_0001_0001_0001_0001_0001_0001_0001_0001_polyV_48E48
NaN NaN NaN NaN IL7_bcov_v3_r3_ems_3hC_436_0002_000000017_0001_0001_47_64_H_.._ems_p1-15H-GBL-16H-GABBL-16H_0382_0001_0001_0001_0001_0001_0001_0001_0001 F23 polyV inf inf True False IL7_bcov_v3_r3_ems_3hC_436_0002_000000017_0001_0001_47_64_H_.._ems_p1-15H-GBL-16H-GABBL-16H_0382_0001_0001_0001_0001_0001_0001_0001_0001_polyV_23F23
NaN NaN NaN NaN IL7_bcov_v3_r3_ems_3hC_436_0002_000000017_0001_0001_47_64_H_.._ems_p1-15H-GBL-16H-GABBL-16H_0382_0001_0001_0001_0001_0001_0001_0001_0001 H45 polyV inf inf True False IL7_bcov_v3_r3_ems_3hC_436_0002_000000017_0001_0001_47_64_H_.._ems_p1-15H-GBL-16H-GABBL-16H_0382_0001_0001_0001_0001_0001_0001_0001_0001_polyV_45H45
NaN NaN NaN NaN IL7_bcov_v3_r3_ems_3hC_436_0002_000000017_0001_0001_47_64_H_.._ems_p1-15H-GBL-16H-GABBL-16H_0382_0001_0001_0001_0001_0001_0001_0001_0001 None polyV 37072.76000947338 inf False False IL7_bcov_v3_r3_ems_3hC_436_0002_000000017_0001_0001_47_64_H_.._ems_p1-15H-GBL-16H-GABBL-16H_0382_0001_0001_0001_0001_0001_0001_0001_0001_polyV
NaN NaN NaN NaN IL7_bcov_v3_r3_ems_3hC_436_0002_000000017_0001_0001_47_64_H_.._ems_p1-15H-GBL-16H-GABBL-16H_0382_0001_0001_0001_0001_0001_0001_0001_0001 E24 polyV inf inf True False IL7_bcov_v3_r3_ems_3hC_436_0002_000000017_0001_0001_47_64_H_.._ems_p1-15H-GBL-16H-GABBL-16H_0382_0001_0001_0001_0001_0001_0001_0001_0001_polyV_24E24
NaN NaN NaN NaN IL7_bcov_v3_r3_ems_3hC_436_0002_000000017_0001_0001_47_64_H_.._ems_p1-15H-GBL-16H-GABBL-16H_0382_0001_0001_0001_0001_0001_0001_0001_0001 L27 polyA 148291.04003789354 inf False False IL7_bcov_v3_r3_ems_3hC_436_0002_000000017_0001_0001_47_64_H_.._ems_p1-15H-GBL-16H-GABBL-16H_0382_0001_0001_0001_0001_0001_0001_0001_0001_polyA_27L27
NaN NaN NaN NaN IL7_bcov_v3_r3_ems_3hC_436_0002_000000017_0001_0001_47_64_H_.._ems_p1-15H-GBL-16H-GABBL-16H_0382_0001_0001_0001_0001_0001_0001_0001_0001 H45 polyA 74145.52001894664 inf False False IL7_bcov_v3_r3_ems_3hC_436_0002_000000017_0001_0001_47_64_H_.._ems_p1-15H-GBL-16H-GABBL-16H_0382_0001_0001_0001_0001_0001_0001_0001_0001_polyA_45H45
NaN NaN NaN NaN IL7_bcov_v3_r3_ems_3hC_436_0002_000000017_0001_0001_47_64_H_.._ems_p1-15H-GBL-16H-GABBL-16H_0382_0001_0001_0001_0001_0001_0001_0001_0001 E24 polyA 104857.60000000024 inf False False IL7_bcov_v3_r3_ems_3hC_436_0002_000000017_0001_0001_47_64_H_.._ems_p1-15H-GBL-16H-GABBL-16H_0382_0001_0001_0001_0001_0001_0001_0001_0001_polyA_24E24
NaN NaN NaN NaN IL7_bcov_v3_r3_ems_3hC_436_0002_000000017_0001_0001_47_64_H_.._ems_p1-15H-GBL-16H-GABBL-16H_0382_0001_0001_0001_0001_0001_0001_0001_0001 S28 polyA inf inf True False IL7_bcov_v3_r3_ems_3hC_436_0002_000000017_0001_0001_47_64_H_.._ems_p1-15H-GBL-16H-GABBL-16H_0382_0001_0001_0001_0001_0001_0001_0001_0001_polyA_28S28
NaN NaN NaN NaN IL7_bcov_v3_r3_ems_3hC_436_0002_000000017_0001_0001_47_64_H_.._ems_p1-15H-GBL-16H-GABBL-16H_0382_0001_0001_0001_0001_0001_0001_0001_0001 F23 polyA 52428.80000000012 inf False False IL7_bcov_v3_r3_ems_3hC_436_0002_000000017_0001_0001_47_64_H_.._ems_p1-15H-GBL-16H-GABBL-16H_0382_0001_0001_0001_0001_0001_0001_0001_0001_polyA_23F23
NaN NaN NaN NaN IL7_bcov_v3_r3_ems_3hC_436_0002_000000017_0001_0001_47_64_H_.._ems_p1-15H-GBL-16H-GABBL-16H_0382_0001_0001_0001_0001_0001_0001_0001_0001 E48 polyA 148291.04003789354 inf False False IL7_bcov_v3_r3_ems_3hC_436_0002_000000017_0001_0001_47_64_H_.._ems_p1-15H-GBL-16H-GABBL-16H_0382_0001_0001_0001_0001_0001_0001_0001_0001_polyA_48E48
NaN NaN NaN NaN IL7_bcov_v3_r3_ems_3hC_436_0002_000000017_0001_0001_47_64_H_.._ems_p1-15H-GBL-16H-GABBL-16H_0382_0001_0001_0001_0001_0001_0001_0001_0001 None polyA inf inf True False IL7_bcov_v3_r3_ems_3hC_436_0002_000000017_0001_0001_47_64_H_.._ems_p1-15H-GBL-16H-GABBL-16H_0382_0001_0001_0001_0001_0001_0001_0001_0001_polyA
NaN NaN NaN NaN IL7_bcov_v3_r3_ems_3hC_436_0002_000000017_0001_0001_47_64_H_.._ems_p1-15H-GBL-16H-GABBL-16H_0382_0001_0001_0001_0001_0001_0001_0001_0001 H45 2asp inf inf True False IL7_bcov_v3_r3_ems_3hC_436_0002_000000017_0001_0001_47_64_H_.._ems_p1-15H-GBL-16H-GABBL-16H_0382_0001_0001_0001_0001_0001_0001_0001_0001_2asp_45H45
NaN NaN NaN NaN IL7_bcov_v3_r3_ems_3hC_436_0002_000000017_0001_0001_47_64_H_.._ems_p1-15H-GBL-16H-GABBL-16H_0382_0001_0001_0001_0001_0001_0001_0001_0001 L27 2asp 52428.80000000012 inf False False IL7_bcov_v3_r3_ems_3hC_436_0002_000000017_0001_0001_47_64_H_.._ems_p1-15H-GBL-16H-GABBL-16H_0382_0001_0001_0001_0001_0001_0001_0001_0001_2asp_27L27
NaN NaN NaN NaN IL7_bcov_v3_r3_ems_3hC_436_0002_000000017_0001_0001_47_64_H_.._ems_p1-15H-GBL-16H-GABBL-16H_0382_0001_0001_0001_0001_0001_0001_0001_0001 E24 2asp inf inf True False IL7_bcov_v3_r3_ems_3hC_436_0002_000000017_0001_0001_47_64_H_.._ems_p1-15H-GBL-16H-GABBL-16H_0382_0001_0001_0001_0001_0001_0001_0001_0001_2asp_24E24
NaN NaN NaN NaN IL7_bcov_v3_r3_ems_3hC_436_0002_000000017_0001_0001_47_64_H_.._ems_p1-15H-GBL-16H-GABBL-16H_0382_0001_0001_0001_0001_0001_0001_0001_0001 None 2asp 148291.04003789354 inf False False IL7_bcov_v3_r3_ems_3hC_436_0002_000000017_0001_0001_47_64_H_.._ems_p1-15H-GBL-16H-GABBL-16H_0382_0001_0001_0001_0001_0001_0001_0001_0001_2asp
NaN NaN NaN NaN IL7_bcov_v3_r3_ems_3hC_436_0002_000000017_0001_0001_47_64_H_.._ems_p1-15H-GBL-16H-GABBL-16H_0382_0001_0001_0001_0001_0001_0001_0001_0001 E48 2asp 26214.40000000006 inf False False IL7_bcov_v3_r3_ems_3hC_436_0002_000000017_0001_0001_47_64_H_.._ems_p1-15H-GBL-16H-GABBL-16H_0382_0001_0001_0001_0001_0001_0001_0001_0001_2asp_48E48
NaN NaN NaN NaN IL7_bcov_v3_r3_ems_3hC_436_0002_000000017_0001_0001_47_64_H_.._ems_p1-15H-GBL-16H-GABBL-16H_0382_0001_0001_0001_0001_0001_0001_0001_0001 F23 2asp inf inf True False IL7_bcov_v3_r3_ems_3hC_436_0002_000000017_0001_0001_47_64_H_.._ems_p1-15H-GBL-16H-GABBL-16H_0382_0001_0001_0001_0001_0001_0001_0001_0001_2asp_23F23
NaN NaN NaN NaN IL7_bcov_v3_r3_ems_3hC_436_0002_000000017_0001_0001_47_64_H_.._ems_p1-15H-GBL-16H-GABBL-16H_0382_0001_0001_0001_0001_0001_0001_0001_0001 F23 None 18.101933598375638 25.600000000000023 False False IL7_bcov_v3_r3_ems_3hC_436_0002_000000017_0001_0001_47_64_H_.._ems_p1-15H-GBL-16H-GABBL-16H_0382_0001_0001_0001_0001_0001_0001_0001_0001_23F23
NaN NaN NaN NaN IL7_bcov_v3_r3_ems_3hC_436_0002_000000017_0001_0001_47_64_H_.._ems_p1-15H-GBL-16H-GABBL-16H_0382_0001_0001_0001_0001_0001_0001_0001_0001 H45 None 144.81546878700502 2317.047500592085 False False IL7_bcov_v3_r3_ems_3hC_436_0002_000000017_0001_0001_47_64_H_.._ems_p1-15H-GBL-16H-GABBL-16H_0382_0001_0001_0001_0001_0001_0001_0001_0001_45H45
NaN NaN NaN NaN IL7_bcov_v3_r3_ems_3hC_436_0002_000000017_0001_0001_47_64_H_.._ems_p1-15H-GBL-16H-GABBL-16H_0382_0001_0001_0001_0001_0001_0001_0001_0001 L27 None 12.800000000000011 36.203867196751276 False False IL7_bcov_v3_r3_ems_3hC_436_0002_000000017_0001_0001_47_64_H_.._ems_p1-15H-GBL-16H-GABBL-16H_0382_0001_0001_0001_0001_0001_0001_0001_0001_27L27
NaN NaN NaN NaN IL7_bcov_v3_r3_ems_3hC_436_0002_000000017_0001_0001_47_64_H_.._ems_p1-15H-GBL-16H-GABBL-16H_0382_0001_0001_0001_0001_0001_0001_0001_0001 E24 None 104857.60000000024 inf False False IL7_bcov_v3_r3_ems_3hC_436_0002_000000017_0001_0001_47_64_H_.._ems_p1-15H-GBL-16H-GABBL-16H_0382_0001_0001_0001_0001_0001_0001_0001_0001_24E24
NaN NaN NaN NaN IL7_bcov_v3_r3_ems_3hC_436_0002_000000017_0001_0001_47_64_H_.._ems_p1-15H-GBL-16H-GABBL-16H_0382_0001_0001_0001_0001_0001_0001_0001_0001 None None 12.800000000000011 51.200000000000045 False False IL7_bcov_v3_r3_ems_3hC_436_0002_000000017_0001_0001_47_64_H_.._ems_p1-15H-GBL-16H-GABBL-16H_0382_0001_0001_0001_0001_0001_0001_0001_0001
NaN NaN NaN NaN IL7_bcov_v3_r3_ems_3hC_436_0002_000000017_0001_0001_47_64_H_.._ems_p1-15H-GBL-16H-GABBL-16H_0382_0001_0001_0001_0001_0001_0001_0001_0001 E48 None 148291.04003789354 inf False False IL7_bcov_v3_r3_ems_3hC_436_0002_000000017_0001_0001_47_64_H_.._ems_p1-15H-GBL-16H-GABBL-16H_0382_0001_0001_0001_0001_0001_0001_0001_0001_48E48
NaN NaN NaN NaN IL7_bcov_v3_r3_ems_3hC_436_0002_000000017_0001_0001_47_64_H_.._ems_p1-15H-GBL-16H-GABBL-16H_0382_0001_0001_0001_0001_0001_0001_0001_0001 S28 None inf inf True False IL7_bcov_v3_r3_ems_3hC_436_0002_000000017_0001_0001_47_64_H_.._ems_p1-15H-GBL-16H-GABBL-16H_0382_0001_0001_0001_0001_0001_0001_0001_0001_28S28
NaN 0.977 hugh_3h reverse IL7_bcov_r3_ems_p1-15H-GBL-16H-GABBL-16H_0222_0001_0001_0001_000000016_0001_0001 E24 None 148291.04003789354 inf False False il7_rebuild_super_split_v1_IL7_bcov_r3_ems_p1-15H-GBL-16H-GABBL-16H_0222_0001_0001_0001_000000016_0001_0001_._3h_hb1_1790_0001_0002_0001_57E24
NaN 0.977 hugh_3h reverse IL7_bcov_r3_ems_p1-15H-GBL-16H-GABBL-16H_0222_0001_0001_0001_000000016_0001_0001 F27 None 209715.2000000005 inf False False il7_rebuild_super_split_v1_IL7_bcov_r3_ems_p1-15H-GBL-16H-GABBL-16H_0222_0001_0001_0001_000000016_0001_0001_._3h_hb1_1790_0001_0002_0001_60F27
NaN 0.977 hugh_3h reverse IL7_bcov_r3_ems_p1-15H-GBL-16H-GABBL-16H_0222_0001_0001_0001_000000016_0001_0001 E44 None 148291.04003789354 inf False False il7_rebuild_super_split_v1_IL7_bcov_r3_ems_p1-15H-GBL-16H-GABBL-16H_0222_0001_0001_0001_000000016_0001_0001_._3h_hb1_1790_0001_0002_0001_33E44
NaN 0.977 hugh_3h reverse IL7_bcov_r3_ems_p1-15H-GBL-16H-GABBL-16H_0222_0001_0001_0001_000000016_0001_0001 None None 296582.0800757866 inf False False il7_rebuild_super_split_v1_IL7_bcov_r3_ems_p1-15H-GBL-16H-GABBL-16H_0222_0001_0001_0001_000000016_0001_0001_._3h_hb1_1790_0001_0002_0001
NaN 0.977 hugh_3h reverse IL7_bcov_r3_ems_p1-15H-GBL-16H-GABBL-16H_0222_0001_0001_0001_000000016_0001_0001 E48 None 209715.2000000005 inf False False il7_rebuild_super_split_v1_IL7_bcov_r3_ems_p1-15H-GBL-16H-GABBL-16H_0222_0001_0001_0001_000000016_0001_0001_._3h_hb1_1790_0001_0002_0001_37E48
NaN 0.977 hugh_3h reverse IL7_bcov_r3_ems_p1-15H-GBL-16H-GABBL-16H_0222_0001_0001_0001_000000016_0001_0001 H23 None 104857.60000000024 inf False False il7_rebuild_super_split_v1_IL7_bcov_r3_ems_p1-15H-GBL-16H-GABBL-16H_0222_0001_0001_0001_000000016_0001_0001_._3h_hb1_1790_0001_0002_0001_56H23
NaN 0.977 hugh_3h reverse IL7_bcov_r3_ems_p1-15H-GBL-16H-GABBL-16H_0222_0001_0001_0001_000000016_0001_0001 Q20 None 148291.04003789354 inf False False il7_rebuild_super_split_v1_IL7_bcov_r3_ems_p1-15H-GBL-16H-GABBL-16H_0222_0001_0001_0001_000000016_0001_0001_._3h_hb1_1790_0001_0002_0001_53Q20
1.859 2.2030000000000003 hugh_3h no_cut IL7_longxing_Grafting2_ems_3hM_1894_0002_0004_0001_0001 None None 74145.52001894664 inf False False il7_rebuild_super_whole_v1_IL7_longxing_Grafting2_ems_3hM_1894_0002_0004_0001_0001_._3h_hb1_1404_0001_0001
1.859 2.2030000000000003 hugh_3h no_cut IL7_longxing_Grafting2_ems_3hM_1894_0002_0004_0001_0001 R53 None 74145.52001894664 inf False False il7_rebuild_super_whole_v1_IL7_longxing_Grafting2_ems_3hM_1894_0002_0004_0001_0001_._3h_hb1_1404_0001_0001_33R53
1.859 2.2030000000000003 hugh_3h no_cut IL7_longxing_Grafting2_ems_3hM_1894_0002_0004_0001_0001 L34 None inf inf True False il7_rebuild_super_whole_v1_IL7_longxing_Grafting2_ems_3hM_1894_0002_0004_0001_0001_._3h_hb1_1404_0001_0001_14L34
1.859 2.2030000000000003 hugh_3h no_cut IL7_longxing_Grafting2_ems_3hM_1894_0002_0004_0001_0001 L52 None 37072.76000947338 inf False False il7_rebuild_super_whole_v1_IL7_longxing_Grafting2_ems_3hM_1894_0002_0004_0001_0001_._3h_hb1_1404_0001_0001_32L52
1.859 2.2030000000000003 hugh_3h no_cut IL7_longxing_Grafting2_ems_3hM_1894_0002_0004_0001_0001 V27 None inf inf True False il7_rebuild_super_whole_v1_IL7_longxing_Grafting2_ems_3hM_1894_0002_0004_0001_0001_._3h_hb1_1404_0001_0001_7V27
1.859 2.2030000000000003 hugh_3h no_cut IL7_longxing_Grafting2_ems_3hM_1894_0002_0004_0001_0001 Q31 None inf inf True False il7_rebuild_super_whole_v1_IL7_longxing_Grafting2_ems_3hM_1894_0002_0004_0001_0001_._3h_hb1_1404_0001_0001_11Q31
1.859 2.2030000000000003 hugh_3h no_cut IL7_longxing_Grafting2_ems_3hM_1894_0002_0004_0001_0001 H31 None inf inf True False il7_rebuild_super_whole_v1_IL7_longxing_Grafting2_ems_3hM_1894_0002_0004_0001_0001_._3h_hb1_1404_0001_0001_11H31
NaN 1.017 heeh new_topo IL7_bcov_v3_r3_HEEH_04578_000000011_0001_0001_44_64_H_.._ems_3hC_1310_0001_0001_0013_0001_0001_0001 L7 None 148291.04003789354 inf False False il7_rebuild_super_split_v1_IL7_bcov_v3_r3_HEEH_04578_000000011_0001_0001_44_64_H_.._ems_3hC_1310_0001_0001_0013_0001_0001_0001_._HEEH_23774_0001_0002_0001_9L7
NaN 1.017 heeh new_topo IL7_bcov_v3_r3_HEEH_04578_000000011_0001_0001_44_64_H_.._ems_3hC_1310_0001_0001_0013_0001_0001_0001 None None 209715.2000000005 inf False False il7_rebuild_super_split_v1_IL7_bcov_v3_r3_HEEH_04578_000000011_0001_0001_44_64_H_.._ems_3hC_1310_0001_0001_0013_0001_0001_0001_._HEEH_23774_0001_0002_0001
NaN 1.017 heeh new_topo IL7_bcov_v3_r3_HEEH_04578_000000011_0001_0001_44_64_H_.._ems_3hC_1310_0001_0001_0013_0001_0001_0001 H11 None 209715.2000000005 inf False False il7_rebuild_super_split_v1_IL7_bcov_v3_r3_HEEH_04578_000000011_0001_0001_44_64_H_.._ems_3hC_1310_0001_0001_0013_0001_0001_0001_._HEEH_23774_0001_0002_0001_13H11
NaN 1.017 heeh new_topo IL7_bcov_v3_r3_HEEH_04578_000000011_0001_0001_44_64_H_.._ems_3hC_1310_0001_0001_0013_0001_0001_0001 Y38 None 209715.2000000005 inf False False il7_rebuild_super_split_v1_IL7_bcov_v3_r3_HEEH_04578_000000011_0001_0001_44_64_H_.._ems_3hC_1310_0001_0001_0013_0001_0001_0001_._HEEH_23774_0001_0002_0001_59Y38
NaN 1.017 heeh new_topo IL7_bcov_v3_r3_HEEH_04578_000000011_0001_0001_44_64_H_.._ems_3hC_1310_0001_0001_0013_0001_0001_0001 E8 None 26214.40000000006 inf False False il7_rebuild_super_split_v1_IL7_bcov_v3_r3_HEEH_04578_000000011_0001_0001_44_64_H_.._ems_3hC_1310_0001_0001_0013_0001_0001_0001_._HEEH_23774_0001_0002_0001_10E8
NaN 1.017 heeh new_topo IL7_bcov_v3_r3_HEEH_04578_000000011_0001_0001_44_64_H_.._ems_3hC_1310_0001_0001_0013_0001_0001_0001 E34 None 104857.60000000024 inf False False il7_rebuild_super_split_v1_IL7_bcov_v3_r3_HEEH_04578_000000011_0001_0001_44_64_H_.._ems_3hC_1310_0001_0001_0013_0001_0001_0001_._HEEH_23774_0001_0002_0001_55E34
NaN 1.017 heeh new_topo IL7_bcov_v3_r3_HEEH_04578_000000011_0001_0001_44_64_H_.._ems_3hC_1310_0001_0001_0013_0001_0001_0001 Y33 None 104857.60000000024 inf False False il7_rebuild_super_split_v1_IL7_bcov_v3_r3_HEEH_04578_000000011_0001_0001_44_64_H_.._ems_3hC_1310_0001_0001_0013_0001_0001_0001_._HEEH_23774_0001_0002_0001_54Y33
NaN 1.777 hugh_ferr reverse IL7_bcov_v3_r3_ems_3hC_436_0002_000000017_0001_0001_47_64_H_.._ems_p1-15H-GBL-16H-GABBL-16H_0382_0001_0001_0001_0001_0001_0001_0001_0001 None None 148291.04003789354 inf False False il7_rebuild_super_split_v1_IL7_bcov_v3_r3_ems_3hC_436_0002_000000017_0001_0001_47_64_H_.._ems_p1-15H-GBL-16H-GABBL-16H_0382_0001_0001_0001_0001_0001_0001_0001_0001_._ferr_hb1_991_0001_0001_0001
NaN 1.777 hugh_ferr reverse IL7_bcov_v3_r3_ems_3hC_436_0002_000000017_0001_0001_47_64_H_.._ems_p1-15H-GBL-16H-GABBL-16H_0382_0001_0001_0001_0001_0001_0001_0001_0001 S28 None 148291.04003789354 inf False False il7_rebuild_super_split_v1_IL7_bcov_v3_r3_ems_3hC_436_0002_000000017_0001_0001_47_64_H_.._ems_p1-15H-GBL-16H-GABBL-16H_0382_0001_0001_0001_0001_0001_0001_0001_0001_._ferr_hb1_991_0001_0001_0001_51S28
NaN 1.777 hugh_ferr reverse IL7_bcov_v3_r3_ems_3hC_436_0002_000000017_0001_0001_47_64_H_.._ems_p1-15H-GBL-16H-GABBL-16H_0382_0001_0001_0001_0001_0001_0001_0001_0001 F23 None 148291.04003789354 inf False False il7_rebuild_super_split_v1_IL7_bcov_v3_r3_ems_3hC_436_0002_000000017_0001_0001_47_64_H_.._ems_p1-15H-GBL-16H-GABBL-16H_0382_0001_0001_0001_0001_0001_0001_0001_0001_._ferr_hb1_991_0001_0001_0001_46F23
NaN 1.777 hugh_ferr reverse IL7_bcov_v3_r3_ems_3hC_436_0002_000000017_0001_0001_47_64_H_.._ems_p1-15H-GBL-16H-GABBL-16H_0382_0001_0001_0001_0001_0001_0001_0001_0001 E24 None 148291.04003789354 inf False False il7_rebuild_super_split_v1_IL7_bcov_v3_r3_ems_3hC_436_0002_000000017_0001_0001_47_64_H_.._ems_p1-15H-GBL-16H-GABBL-16H_0382_0001_0001_0001_0001_0001_0001_0001_0001_._ferr_hb1_991_0001_0001_0001_47E24
NaN 1.777 hugh_ferr reverse IL7_bcov_v3_r3_ems_3hC_436_0002_000000017_0001_0001_47_64_H_.._ems_p1-15H-GBL-16H-GABBL-16H_0382_0001_0001_0001_0001_0001_0001_0001_0001 H45 None 296582.0800757866 inf False False il7_rebuild_super_split_v1_IL7_bcov_v3_r3_ems_3hC_436_0002_000000017_0001_0001_47_64_H_.._ems_p1-15H-GBL-16H-GABBL-16H_0382_0001_0001_0001_0001_0001_0001_0001_0001_._ferr_hb1_991_0001_0001_0001_16H45
NaN 1.777 hugh_ferr reverse IL7_bcov_v3_r3_ems_3hC_436_0002_000000017_0001_0001_47_64_H_.._ems_p1-15H-GBL-16H-GABBL-16H_0382_0001_0001_0001_0001_0001_0001_0001_0001 L27 None 104857.60000000024 inf False False il7_rebuild_super_split_v1_IL7_bcov_v3_r3_ems_3hC_436_0002_000000017_0001_0001_47_64_H_.._ems_p1-15H-GBL-16H-GABBL-16H_0382_0001_0001_0001_0001_0001_0001_0001_0001_._ferr_hb1_991_0001_0001_0001_50L27
NaN 1.777 hugh_ferr reverse IL7_bcov_v3_r3_ems_3hC_436_0002_000000017_0001_0001_47_64_H_.._ems_p1-15H-GBL-16H-GABBL-16H_0382_0001_0001_0001_0001_0001_0001_0001_0001 E48 None inf inf True False il7_rebuild_super_split_v1_IL7_bcov_v3_r3_ems_3hC_436_0002_000000017_0001_0001_47_64_H_.._ems_p1-15H-GBL-16H-GABBL-16H_0382_0001_0001_0001_0001_0001_0001_0001_0001_._ferr_hb1_991_0001_0001_0001_19E48
NaN 2.2880000000000003 hugh_3h longer_loop IL7_bcov_v3_r3_HEEH_04578_000000011_0001_0001_44_64_H_.._ems_3hC_1310_0001_0001_0013_0001_0001_0001 Y33 None 104857.60000000024 inf False False il7_rebuild_super_split_v1_IL7_bcov_v3_r3_HEEH_04578_000000011_0001_0001_44_64_H_.._ems_3hC_1310_0001_0001_0013_0001_0001_0001_._3h_hb1_5820_0001_0003_0001_35Y33
NaN 2.2880000000000003 hugh_3h longer_loop IL7_bcov_v3_r3_HEEH_04578_000000011_0001_0001_44_64_H_.._ems_3hC_1310_0001_0001_0013_0001_0001_0001 Y38 None 74145.52001894664 inf False False il7_rebuild_super_split_v1_IL7_bcov_v3_r3_HEEH_04578_000000011_0001_0001_44_64_H_.._ems_3hC_1310_0001_0001_0013_0001_0001_0001_._3h_hb1_5820_0001_0003_0001_40Y38
NaN 2.2880000000000003 hugh_3h longer_loop IL7_bcov_v3_r3_HEEH_04578_000000011_0001_0001_44_64_H_.._ems_3hC_1310_0001_0001_0013_0001_0001_0001 E34 None 26214.40000000006 inf False False il7_rebuild_super_split_v1_IL7_bcov_v3_r3_HEEH_04578_000000011_0001_0001_44_64_H_.._ems_3hC_1310_0001_0001_0013_0001_0001_0001_._3h_hb1_5820_0001_0003_0001_36E34
NaN 2.2880000000000003 hugh_3h longer_loop IL7_bcov_v3_r3_HEEH_04578_000000011_0001_0001_44_64_H_.._ems_3hC_1310_0001_0001_0013_0001_0001_0001 None None 104857.60000000024 inf False False il7_rebuild_super_split_v1_IL7_bcov_v3_r3_HEEH_04578_000000011_0001_0001_44_64_H_.._ems_3hC_1310_0001_0001_0013_0001_0001_0001_._3h_hb1_5820_0001_0003_0001
NaN 2.2880000000000003 hugh_3h longer_loop IL7_bcov_v3_r3_HEEH_04578_000000011_0001_0001_44_64_H_.._ems_3hC_1310_0001_0001_0013_0001_0001_0001 L7 None 74145.52001894664 inf False False il7_rebuild_super_split_v1_IL7_bcov_v3_r3_HEEH_04578_000000011_0001_0001_44_64_H_.._ems_3hC_1310_0001_0001_0013_0001_0001_0001_._3h_hb1_5820_0001_0003_0001_8L7
NaN 2.2880000000000003 hugh_3h longer_loop IL7_bcov_v3_r3_HEEH_04578_000000011_0001_0001_44_64_H_.._ems_3hC_1310_0001_0001_0013_0001_0001_0001 H11 None inf inf True False il7_rebuild_super_split_v1_IL7_bcov_v3_r3_HEEH_04578_000000011_0001_0001_44_64_H_.._ems_3hC_1310_0001_0001_0013_0001_0001_0001_._3h_hb1_5820_0001_0003_0001_12H11
NaN 2.2880000000000003 hugh_3h longer_loop IL7_bcov_v3_r3_HEEH_04578_000000011_0001_0001_44_64_H_.._ems_3hC_1310_0001_0001_0013_0001_0001_0001 E8 None 104857.60000000024 inf False False il7_rebuild_super_split_v1_IL7_bcov_v3_r3_HEEH_04578_000000011_0001_0001_44_64_H_.._ems_3hC_1310_0001_0001_0013_0001_0001_0001_._3h_hb1_5820_0001_0003_0001_9E8
NaN 0.705 hugh_3h no_cut IL7_bcov_r2_ems_3hM_1129_000000027_0001_0001 None None 104857.60000000024 inf False False il7_rebuild_super_whole_v1_IL7_bcov_r2_ems_3hM_1129_000000027_0001_0001_._3h_hb1_3330_0001_0002
NaN 0.705 hugh_3h no_cut IL7_bcov_r2_ems_3hM_1129_000000027_0001_0001 E59 None 148291.04003789354 inf False False il7_rebuild_super_whole_v1_IL7_bcov_r2_ems_3hM_1129_000000027_0001_0001_._3h_hb1_3330_0001_0002_58E59
NaN 0.705 hugh_3h no_cut IL7_bcov_r2_ems_3hM_1129_000000027_0001_0001 I51 None 74145.52001894664 inf False False il7_rebuild_super_whole_v1_IL7_bcov_r2_ems_3hM_1129_000000027_0001_0001_._3h_hb1_3330_0001_0002_50I51
NaN 0.705 hugh_3h no_cut IL7_bcov_r2_ems_3hM_1129_000000027_0001_0001 I29 None 209715.2000000005 inf False False il7_rebuild_super_whole_v1_IL7_bcov_r2_ems_3hM_1129_000000027_0001_0001_._3h_hb1_3330_0001_0002_28I29
NaN 0.705 hugh_3h no_cut IL7_bcov_r2_ems_3hM_1129_000000027_0001_0001 M59 None 74145.52001894664 inf False False il7_rebuild_super_whole_v1_IL7_bcov_r2_ems_3hM_1129_000000027_0001_0001_._3h_hb1_3330_0001_0002_58M59
NaN 0.705 hugh_3h no_cut IL7_bcov_r2_ems_3hM_1129_000000027_0001_0001 Q58 None 37072.76000947338 inf False False il7_rebuild_super_whole_v1_IL7_bcov_r2_ems_3hM_1129_000000027_0001_0001_._3h_hb1_3330_0001_0002_57Q58
NaN 0.705 hugh_3h no_cut IL7_bcov_r2_ems_3hM_1129_000000027_0001_0001 S33 None 209715.2000000005 inf False False il7_rebuild_super_whole_v1_IL7_bcov_r2_ems_3hM_1129_000000027_0001_0001_._3h_hb1_3330_0001_0002_32S33
NaN 3.217 eva_3h longer_loop IL7_bcov_r2_ems_3hM_540_000000033_0001_0001 E29 None 104857.60000000024 inf False False il7_rebuild_super_split_v1_IL7_bcov_r2_ems_3hM_540_000000033_0001_0001_._ems_3hC_284_0002_0001_0005_0001_25E29
NaN 3.217 eva_3h longer_loop IL7_bcov_r2_ems_3hM_540_000000033_0001_0001 E55 None 74145.52001894664 inf False False il7_rebuild_super_split_v1_IL7_bcov_r2_ems_3hM_540_000000033_0001_0001_._ems_3hC_284_0002_0001_0005_0001_56E55
NaN 3.217 eva_3h longer_loop IL7_bcov_r2_ems_3hM_540_000000033_0001_0001 K55 None 209715.2000000005 inf False False il7_rebuild_super_split_v1_IL7_bcov_r2_ems_3hM_540_000000033_0001_0001_._ems_3hC_284_0002_0001_0005_0001_56K55
NaN 3.217 eva_3h longer_loop IL7_bcov_r2_ems_3hM_540_000000033_0001_0001 Q54 None 37072.76000947338 inf False False il7_rebuild_super_split_v1_IL7_bcov_r2_ems_3hM_540_000000033_0001_0001_._ems_3hC_284_0002_0001_0005_0001_55Q54
NaN 3.217 eva_3h longer_loop IL7_bcov_r2_ems_3hM_540_000000033_0001_0001 M52 None 26214.40000000006 inf False False il7_rebuild_super_split_v1_IL7_bcov_r2_ems_3hM_540_000000033_0001_0001_._ems_3hC_284_0002_0001_0005_0001_53M52
NaN 3.217 eva_3h longer_loop IL7_bcov_r2_ems_3hM_540_000000033_0001_0001 L32 None inf inf True False il7_rebuild_super_split_v1_IL7_bcov_r2_ems_3hM_540_000000033_0001_0001_._ems_3hC_284_0002_0001_0005_0001_28L32
NaN 3.217 eva_3h longer_loop IL7_bcov_r2_ems_3hM_540_000000033_0001_0001 None None inf inf True False il7_rebuild_super_split_v1_IL7_bcov_r2_ems_3hM_540_000000033_0001_0001_._ems_3hC_284_0002_0001_0005_0001
NaN NaN foldit foldit IL7_bcov_r2_ems_3hM_1129_000000027_0001_0001 E59 None inf inf True False foldit_2007983_0391318719_0003_36E59
NaN NaN foldit foldit IL7_bcov_r2_ems_3hM_1129_000000027_0001_0001 S33 None 18536.380004736657 inf False False foldit_2007983_0391318719_0003_10S33
NaN NaN foldit foldit IL7_bcov_r2_ems_3hM_1129_000000027_0001_0001 None None 26214.40000000006 inf False False foldit_2007983_0391318719_0003
NaN NaN foldit foldit IL7_bcov_r2_ems_3hM_1129_000000027_0001_0001 I29 None 37072.76000947338 inf False False foldit_2007983_0391318719_0003_6I29
NaN NaN foldit foldit IL7_bcov_r2_ems_3hM_1129_000000027_0001_0001 M59 None 37072.76000947338 inf False False foldit_2007983_0391318719_0003_36M59
NaN NaN foldit foldit IL7_bcov_r2_ems_3hM_1129_000000027_0001_0001 Q58 None 37072.76000947338 inf False False foldit_2007983_0391318719_0003_35Q58
NaN NaN foldit foldit IL7_bcov_r2_ems_3hM_1129_000000027_0001_0001 I51 None inf inf True False foldit_2007983_0391318719_0003_28I51
NaN 1.469 hugh_3h longer_loop IL7_bcov_r3_ems_p1-15H-GBL-16H-GABBL-16H_0222_0001_0001_0001_000000016_0001_0001 E48 None 26214.40000000006 inf False False il7_rebuild_super_split_v1_IL7_bcov_r3_ems_p1-15H-GBL-16H-GABBL-16H_0222_0001_0001_0001_000000016_0001_0001_._3h_hb1_2815_0001_0002_0001_36E48
NaN 1.469 hugh_3h longer_loop IL7_bcov_r3_ems_p1-15H-GBL-16H-GABBL-16H_0222_0001_0001_0001_000000016_0001_0001 H23 None 104857.60000000024 inf False False il7_rebuild_super_split_v1_IL7_bcov_r3_ems_p1-15H-GBL-16H-GABBL-16H_0222_0001_0001_0001_000000016_0001_0001_._3h_hb1_2815_0001_0002_0001_9H23
NaN 1.469 hugh_3h longer_loop IL7_bcov_r3_ems_p1-15H-GBL-16H-GABBL-16H_0222_0001_0001_0001_000000016_0001_0001 None None 37072.76000947338 inf False False il7_rebuild_super_split_v1_IL7_bcov_r3_ems_p1-15H-GBL-16H-GABBL-16H_0222_0001_0001_0001_000000016_0001_0001_._3h_hb1_2815_0001_0002_0001
NaN 1.469 hugh_3h longer_loop IL7_bcov_r3_ems_p1-15H-GBL-16H-GABBL-16H_0222_0001_0001_0001_000000016_0001_0001 F27 None inf inf True False il7_rebuild_super_split_v1_IL7_bcov_r3_ems_p1-15H-GBL-16H-GABBL-16H_0222_0001_0001_0001_000000016_0001_0001_._3h_hb1_2815_0001_0002_0001_13F27
NaN 1.469 hugh_3h longer_loop IL7_bcov_r3_ems_p1-15H-GBL-16H-GABBL-16H_0222_0001_0001_0001_000000016_0001_0001 Q20 None 37072.76000947338 inf False False il7_rebuild_super_split_v1_IL7_bcov_r3_ems_p1-15H-GBL-16H-GABBL-16H_0222_0001_0001_0001_000000016_0001_0001_._3h_hb1_2815_0001_0002_0001_6Q20
NaN 1.469 hugh_3h longer_loop IL7_bcov_r3_ems_p1-15H-GBL-16H-GABBL-16H_0222_0001_0001_0001_000000016_0001_0001 E24 None 74145.52001894664 inf False False il7_rebuild_super_split_v1_IL7_bcov_r3_ems_p1-15H-GBL-16H-GABBL-16H_0222_0001_0001_0001_000000016_0001_0001_._3h_hb1_2815_0001_0002_0001_10E24
NaN 1.469 hugh_3h longer_loop IL7_bcov_r3_ems_p1-15H-GBL-16H-GABBL-16H_0222_0001_0001_0001_000000016_0001_0001 E44 None 18536.380004736657 inf False False il7_rebuild_super_split_v1_IL7_bcov_r3_ems_p1-15H-GBL-16H-GABBL-16H_0222_0001_0001_0001_000000016_0001_0001_._3h_hb1_2815_0001_0002_0001_32E44
NaN NaN foldit foldit IL7_longxing_Grafting2_ems_3hM_843_0001_0012_0001_0001 Q8 None 838860.8000000024 inf False False foldit_2008162_0392465226_8Q8
NaN NaN foldit foldit IL7_longxing_Grafting2_ems_3hM_843_0001_0012_0001_0001 E32 None 148291.04003789354 inf False False foldit_2008162_0392465226_51E32
NaN NaN foldit foldit IL7_longxing_Grafting2_ems_3hM_843_0001_0012_0001_0001 H9 None 209715.2000000005 inf False False foldit_2008162_0392465226_9H9
NaN NaN foldit foldit IL7_longxing_Grafting2_ems_3hM_843_0001_0012_0001_0001 None None 74145.52001894664 inf False False foldit_2008162_0392465226
NaN NaN foldit foldit IL7_longxing_Grafting2_ems_3hM_843_0001_0012_0001_0001 E9 None 838860.8000000024 inf False False foldit_2008162_0392465226_9E9
NaN NaN foldit foldit IL7_longxing_Grafting2_ems_3hM_843_0001_0012_0001_0001 Y31 None 296582.0800757866 inf False False foldit_2008162_0392465226_50Y31
NaN NaN foldit foldit IL7_longxing_Grafting2_ems_3hM_843_0001_0012_0001_0001 K31 None 209715.2000000005 inf False False foldit_2008162_0392465226_50K31
NaN 0.6409999999999999 bcov_4h reverse IL7_bcov_r3_ems_p1-15H-GBL-16H-GABBL-16H_0222_0001_0001_0001_000000016_0001_0001 H23 None 74145.52001894664 inf False False il7_rebuild_super_split_v1_IL7_bcov_r3_ems_p1-15H-GBL-16H-GABBL-16H_0222_0001_0001_0001_000000016_0001_0001_._1bdda8db2bf2e6b814ce6f8ed0c34116_0001_0001_0001_0001_42H23
NaN 0.6409999999999999 bcov_4h reverse IL7_bcov_r3_ems_p1-15H-GBL-16H-GABBL-16H_0222_0001_0001_0001_000000016_0001_0001 E48 None 26214.40000000006 inf False False il7_rebuild_super_split_v1_IL7_bcov_r3_ems_p1-15H-GBL-16H-GABBL-16H_0222_0001_0001_0001_000000016_0001_0001_._1bdda8db2bf2e6b814ce6f8ed0c34116_0001_0001_0001_0001_25E48
NaN 0.6409999999999999 bcov_4h reverse IL7_bcov_r3_ems_p1-15H-GBL-16H-GABBL-16H_0222_0001_0001_0001_000000016_0001_0001 E24 None 52428.80000000012 inf False False il7_rebuild_super_split_v1_IL7_bcov_r3_ems_p1-15H-GBL-16H-GABBL-16H_0222_0001_0001_0001_000000016_0001_0001_._1bdda8db2bf2e6b814ce6f8ed0c34116_0001_0001_0001_0001_43E24
NaN 0.6409999999999999 bcov_4h reverse IL7_bcov_r3_ems_p1-15H-GBL-16H-GABBL-16H_0222_0001_0001_0001_000000016_0001_0001 E44 None 37072.76000947338 inf False False il7_rebuild_super_split_v1_IL7_bcov_r3_ems_p1-15H-GBL-16H-GABBL-16H_0222_0001_0001_0001_000000016_0001_0001_._1bdda8db2bf2e6b814ce6f8ed0c34116_0001_0001_0001_0001_21E44
NaN 0.6409999999999999 bcov_4h reverse IL7_bcov_r3_ems_p1-15H-GBL-16H-GABBL-16H_0222_0001_0001_0001_000000016_0001_0001 F27 None 37072.76000947338 inf False False il7_rebuild_super_split_v1_IL7_bcov_r3_ems_p1-15H-GBL-16H-GABBL-16H_0222_0001_0001_0001_000000016_0001_0001_._1bdda8db2bf2e6b814ce6f8ed0c34116_0001_0001_0001_0001_46F27
NaN 0.6409999999999999 bcov_4h reverse IL7_bcov_r3_ems_p1-15H-GBL-16H-GABBL-16H_0222_0001_0001_0001_000000016_0001_0001 None None inf inf True False il7_rebuild_super_split_v1_IL7_bcov_r3_ems_p1-15H-GBL-16H-GABBL-16H_0222_0001_0001_0001_000000016_0001_0001_._1bdda8db2bf2e6b814ce6f8ed0c34116_0001_0001_0001_0001
NaN 0.6409999999999999 bcov_4h reverse IL7_bcov_r3_ems_p1-15H-GBL-16H-GABBL-16H_0222_0001_0001_0001_000000016_0001_0001 Q20 None inf inf True False il7_rebuild_super_split_v1_IL7_bcov_r3_ems_p1-15H-GBL-16H-GABBL-16H_0222_0001_0001_0001_000000016_0001_0001_._1bdda8db2bf2e6b814ce6f8ed0c34116_0001_0001_0001_0001_39Q20
0.48 0.6729999999999999 hugh_3h no_cut IL7_bcov_v3_r3_ems_3hM_3011_000000023_0001_0001_44_61_H_.._ems_p1-15H-GBL-16H-GABBL-16H_0168_0001_0001_0002_0001_0005_0001_0001_0001 F10 None 104857.60000000024 inf False False il7_rebuild_super_whole_v1_IL7_bcov_v3_r3_ems_3hM_3011_000000023_0001_0001_44_61_H_.._ems_p1-15H-GBL-16H-GABBL-16H_0168_0001_0001_0002_0001_0005_0001_0001_0001_._3h_hb1_5143_0001_0003_38F10
0.48 0.6729999999999999 hugh_3h no_cut IL7_bcov_v3_r3_ems_3hM_3011_000000023_0001_0001_44_61_H_.._ems_p1-15H-GBL-16H-GABBL-16H_0168_0001_0001_0002_0001_0005_0001_0001_0001 E7 None 204.8000000000003 289.63093757401015 False False il7_rebuild_super_whole_v1_IL7_bcov_v3_r3_ems_3hM_3011_000000023_0001_0001_44_61_H_.._ems_p1-15H-GBL-16H-GABBL-16H_0168_0001_0001_0002_0001_0005_0001_0001_0001_._3h_hb1_5143_0001_0003_35E7
0.48 0.6729999999999999 hugh_3h no_cut IL7_bcov_v3_r3_ems_3hM_3011_000000023_0001_0001_44_61_H_.._ems_p1-15H-GBL-16H-GABBL-16H_0168_0001_0001_0002_0001_0005_0001_0001_0001 A22 None inf inf True False il7_rebuild_super_whole_v1_IL7_bcov_v3_r3_ems_3hM_3011_000000023_0001_0001_44_61_H_.._ems_p1-15H-GBL-16H-GABBL-16H_0168_0001_0001_0002_0001_0005_0001_0001_0001_._3h_hb1_5143_0001_0003_50A22
0.48 0.6729999999999999 hugh_3h no_cut IL7_bcov_v3_r3_ems_3hM_3011_000000023_0001_0001_44_61_H_.._ems_p1-15H-GBL-16H-GABBL-16H_0168_0001_0001_0002_0001_0005_0001_0001_0001 H27 None 51.200000000000045 51.200000000000045 False False il7_rebuild_super_whole_v1_IL7_bcov_v3_r3_ems_3hM_3011_000000023_0001_0001_44_61_H_.._ems_p1-15H-GBL-16H-GABBL-16H_0168_0001_0001_0002_0001_0005_0001_0001_0001_._3h_hb1_5143_0001_0003_55H27
0.48 0.6729999999999999 hugh_3h no_cut IL7_bcov_v3_r3_ems_3hM_3011_000000023_0001_0001_44_61_H_.._ems_p1-15H-GBL-16H-GABBL-16H_0168_0001_0001_0002_0001_0005_0001_0001_0001 V10 None 26214.40000000006 inf False False il7_rebuild_super_whole_v1_IL7_bcov_v3_r3_ems_3hM_3011_000000023_0001_0001_44_61_H_.._ems_p1-15H-GBL-16H-GABBL-16H_0168_0001_0001_0002_0001_0005_0001_0001_0001_._3h_hb1_5143_0001_0003_38V10
0.48 0.6729999999999999 hugh_3h no_cut IL7_bcov_v3_r3_ems_3hM_3011_000000023_0001_0001_44_61_H_.._ems_p1-15H-GBL-16H-GABBL-16H_0168_0001_0001_0002_0001_0005_0001_0001_0001 None None inf inf True False il7_rebuild_super_whole_v1_IL7_bcov_v3_r3_ems_3hM_3011_000000023_0001_0001_44_61_H_.._ems_p1-15H-GBL-16H-GABBL-16H_0168_0001_0001_0002_0001_0005_0001_0001_0001_._3h_hb1_5143_0001_0003
0.48 0.6729999999999999 hugh_3h no_cut IL7_bcov_v3_r3_ems_3hM_3011_000000023_0001_0001_44_61_H_.._ems_p1-15H-GBL-16H-GABBL-16H_0168_0001_0001_0002_0001_0005_0001_0001_0001 Y29 None inf inf True False il7_rebuild_super_whole_v1_IL7_bcov_v3_r3_ems_3hM_3011_000000023_0001_0001_44_61_H_.._ems_p1-15H-GBL-16H-GABBL-16H_0168_0001_0001_0002_0001_0005_0001_0001_0001_._3h_hb1_5143_0001_0003_57Y29
NaN 0.982 hugh_3h new_topo IL7_bcov_r3_ems_p1-16H-GBL-16H-GABBL-15H_0203_0001_0001_0002_000000017_0001_0001 M9 None inf inf True False il7_rebuild_super_whole_v1_IL7_bcov_r3_ems_p1-16H-GBL-16H-GABBL-15H_0203_0001_0001_0002_000000017_0001_0001_._3h_hb1_2369_0001_0001_0003_9M9
NaN 0.982 hugh_3h new_topo IL7_bcov_r3_ems_p1-16H-GBL-16H-GABBL-15H_0203_0001_0001_0002_000000017_0001_0001 None None inf inf True False il7_rebuild_super_whole_v1_IL7_bcov_r3_ems_p1-16H-GBL-16H-GABBL-15H_0203_0001_0001_0002_000000017_0001_0001_._3h_hb1_2369_0001_0001_0003
NaN 0.982 hugh_3h new_topo IL7_bcov_r3_ems_p1-16H-GBL-16H-GABBL-15H_0203_0001_0001_0002_000000017_0001_0001 E51 None 104857.60000000024 inf False False il7_rebuild_super_whole_v1_IL7_bcov_r3_ems_p1-16H-GBL-16H-GABBL-15H_0203_0001_0001_0002_000000017_0001_0001_._3h_hb1_2369_0001_0001_0003_53E51
NaN 0.982 hugh_3h new_topo IL7_bcov_r3_ems_p1-16H-GBL-16H-GABBL-15H_0203_0001_0001_0002_000000017_0001_0001 K48 None 52428.80000000012 inf False False il7_rebuild_super_whole_v1_IL7_bcov_r3_ems_p1-16H-GBL-16H-GABBL-15H_0203_0001_0001_0002_000000017_0001_0001_._3h_hb1_2369_0001_0001_0003_50K48
NaN 0.982 hugh_3h new_topo IL7_bcov_r3_ems_p1-16H-GBL-16H-GABBL-15H_0203_0001_0001_0002_000000017_0001_0001 K51 None inf inf True False il7_rebuild_super_whole_v1_IL7_bcov_r3_ems_p1-16H-GBL-16H-GABBL-15H_0203_0001_0001_0002_000000017_0001_0001_._3h_hb1_2369_0001_0001_0003_53K51
NaN 0.982 hugh_3h new_topo IL7_bcov_r3_ems_p1-16H-GBL-16H-GABBL-15H_0203_0001_0001_0002_000000017_0001_0001 F13 None 52428.80000000012 inf False False il7_rebuild_super_whole_v1_IL7_bcov_r3_ems_p1-16H-GBL-16H-GABBL-15H_0203_0001_0001_0002_000000017_0001_0001_._3h_hb1_2369_0001_0001_0003_13F13
NaN 0.982 hugh_3h new_topo IL7_bcov_r3_ems_p1-16H-GBL-16H-GABBL-15H_0203_0001_0001_0002_000000017_0001_0001 E12 None inf inf True False il7_rebuild_super_whole_v1_IL7_bcov_r3_ems_p1-16H-GBL-16H-GABBL-15H_0203_0001_0001_0002_000000017_0001_0001_._3h_hb1_2369_0001_0001_0003_12E12
NaN NaN foldit foldit IL7_longxing_Grafting2_ems_3hM_843_0001_0012_0001_0001 E9 None 52428.80000000012 inf False False foldit_2008147_0392401156_11E9
NaN NaN foldit foldit IL7_longxing_Grafting2_ems_3hM_843_0001_0012_0001_0001 K31 None 18536.380004736657 inf False False foldit_2008147_0392401156_33K31
NaN NaN foldit foldit IL7_longxing_Grafting2_ems_3hM_843_0001_0012_0001_0001 H9 None 148291.04003789354 inf False False foldit_2008147_0392401156_11H9
NaN NaN foldit foldit IL7_longxing_Grafting2_ems_3hM_843_0001_0012_0001_0001 E32 None inf inf True False foldit_2008147_0392401156_34E32
NaN NaN foldit foldit IL7_longxing_Grafting2_ems_3hM_843_0001_0012_0001_0001 Y31 None 51.200000000000045 inf False False foldit_2008147_0392401156_33Y31
NaN NaN foldit foldit IL7_longxing_Grafting2_ems_3hM_843_0001_0012_0001_0001 None None inf inf True False foldit_2008147_0392401156
NaN NaN foldit foldit IL7_longxing_Grafting2_ems_3hM_843_0001_0012_0001_0001 Q8 None inf inf True False foldit_2008147_0392401156_10Q8
0.708 0.8690000000000001 eva_3h no_cut IL7_bcov_r2_ems_3hM_540_000000033_0001_0001 None None 37072.76000947338 inf False False il7_rebuild_super_whole_v1_IL7_bcov_r2_ems_3hM_540_000000033_0001_0001_._ems_3hM_3215_0001_0001_0003
0.708 0.8690000000000001 eva_3h no_cut IL7_bcov_r2_ems_3hM_540_000000033_0001_0001 E55 None 148291.04003789354 inf False False il7_rebuild_super_whole_v1_IL7_bcov_r2_ems_3hM_540_000000033_0001_0001_._ems_3hM_3215_0001_0001_0003_54E55
0.708 0.8690000000000001 eva_3h no_cut IL7_bcov_r2_ems_3hM_540_000000033_0001_0001 Q54 None inf inf True False il7_rebuild_super_whole_v1_IL7_bcov_r2_ems_3hM_540_000000033_0001_0001_._ems_3hM_3215_0001_0001_0003_53Q54
0.708 0.8690000000000001 eva_3h no_cut IL7_bcov_r2_ems_3hM_540_000000033_0001_0001 E29 None inf inf True False il7_rebuild_super_whole_v1_IL7_bcov_r2_ems_3hM_540_000000033_0001_0001_._ems_3hM_3215_0001_0001_0003_28E29
0.708 0.8690000000000001 eva_3h no_cut IL7_bcov_r2_ems_3hM_540_000000033_0001_0001 K55 None 74145.52001894664 inf False False il7_rebuild_super_whole_v1_IL7_bcov_r2_ems_3hM_540_000000033_0001_0001_._ems_3hM_3215_0001_0001_0003_54K55
0.708 0.8690000000000001 eva_3h no_cut IL7_bcov_r2_ems_3hM_540_000000033_0001_0001 L32 None 104857.60000000024 inf False False il7_rebuild_super_whole_v1_IL7_bcov_r2_ems_3hM_540_000000033_0001_0001_._ems_3hM_3215_0001_0001_0003_31L32
0.708 0.8690000000000001 eva_3h no_cut IL7_bcov_r2_ems_3hM_540_000000033_0001_0001 M52 None 209715.2000000005 inf False False il7_rebuild_super_whole_v1_IL7_bcov_r2_ems_3hM_540_000000033_0001_0001_._ems_3hM_3215_0001_0001_0003_51M52
NaN 0.974 eva_3h reverse IL7_bcov_v3_r3_ems_3hM_3011_000000023_0001_0001_44_61_H_.._ems_p1-15H-GBL-16H-GABBL-16H_0168_0001_0001_0002_0001_0005_0001_0001_0001 E7 None 37072.76000947338 inf False False il7_rebuild_super_split_v1_IL7_bcov_v3_r3_ems_3hM_3011_000000023_0001_0001_44_61_H_.._ems_p1-15H-GBL-16H-GABBL-16H_0168_0001_0001_0002_0001_0005_0001_0001_0001_._ems_3hM_2092_0001_0001_0001_46E7
NaN 0.974 eva_3h reverse IL7_bcov_v3_r3_ems_3hM_3011_000000023_0001_0001_44_61_H_.._ems_p1-15H-GBL-16H-GABBL-16H_0168_0001_0001_0002_0001_0005_0001_0001_0001 F10 None inf inf True False il7_rebuild_super_split_v1_IL7_bcov_v3_r3_ems_3hM_3011_000000023_0001_0001_44_61_H_.._ems_p1-15H-GBL-16H-GABBL-16H_0168_0001_0001_0002_0001_0005_0001_0001_0001_._ems_3hM_2092_0001_0001_0001_49F10
NaN 0.974 eva_3h reverse IL7_bcov_v3_r3_ems_3hM_3011_000000023_0001_0001_44_61_H_.._ems_p1-15H-GBL-16H-GABBL-16H_0168_0001_0001_0002_0001_0005_0001_0001_0001 A22 None 74145.52001894664 inf False False il7_rebuild_super_split_v1_IL7_bcov_v3_r3_ems_3hM_3011_000000023_0001_0001_44_61_H_.._ems_p1-15H-GBL-16H-GABBL-16H_0168_0001_0001_0002_0001_0005_0001_0001_0001_._ems_3hM_2092_0001_0001_0001_29A22
NaN 0.974 eva_3h reverse IL7_bcov_v3_r3_ems_3hM_3011_000000023_0001_0001_44_61_H_.._ems_p1-15H-GBL-16H-GABBL-16H_0168_0001_0001_0002_0001_0005_0001_0001_0001 None None 37072.76000947338 inf False False il7_rebuild_super_split_v1_IL7_bcov_v3_r3_ems_3hM_3011_000000023_0001_0001_44_61_H_.._ems_p1-15H-GBL-16H-GABBL-16H_0168_0001_0001_0002_0001_0005_0001_0001_0001_._ems_3hM_2092_0001_0001_0001
NaN 0.974 eva_3h reverse IL7_bcov_v3_r3_ems_3hM_3011_000000023_0001_0001_44_61_H_.._ems_p1-15H-GBL-16H-GABBL-16H_0168_0001_0001_0002_0001_0005_0001_0001_0001 Y29 None 37072.76000947338 inf False False il7_rebuild_super_split_v1_IL7_bcov_v3_r3_ems_3hM_3011_000000023_0001_0001_44_61_H_.._ems_p1-15H-GBL-16H-GABBL-16H_0168_0001_0001_0002_0001_0005_0001_0001_0001_._ems_3hM_2092_0001_0001_0001_36Y29
NaN 0.974 eva_3h reverse IL7_bcov_v3_r3_ems_3hM_3011_000000023_0001_0001_44_61_H_.._ems_p1-15H-GBL-16H-GABBL-16H_0168_0001_0001_0002_0001_0005_0001_0001_0001 H27 None 52428.80000000012 inf False False il7_rebuild_super_split_v1_IL7_bcov_v3_r3_ems_3hM_3011_000000023_0001_0001_44_61_H_.._ems_p1-15H-GBL-16H-GABBL-16H_0168_0001_0001_0002_0001_0005_0001_0001_0001_._ems_3hM_2092_0001_0001_0001_34H27
NaN 0.974 eva_3h reverse IL7_bcov_v3_r3_ems_3hM_3011_000000023_0001_0001_44_61_H_.._ems_p1-15H-GBL-16H-GABBL-16H_0168_0001_0001_0002_0001_0005_0001_0001_0001 V10 None 74145.52001894664 inf False False il7_rebuild_super_split_v1_IL7_bcov_v3_r3_ems_3hM_3011_000000023_0001_0001_44_61_H_.._ems_p1-15H-GBL-16H-GABBL-16H_0168_0001_0001_0002_0001_0005_0001_0001_0001_._ems_3hM_2092_0001_0001_0001_49V10
NaN 2.964 hugh_3h reverse IL7_bcov_v3_r3_HEEH_04578_000000011_0001_0001_44_64_H_.._ems_3hC_1310_0001_0001_0013_0001_0001_0001 L7 None 52428.80000000012 inf False False il7_rebuild_super_split_v1_IL7_bcov_v3_r3_HEEH_04578_000000011_0001_0001_44_64_H_.._ems_3hC_1310_0001_0001_0013_0001_0001_0001_._3h_hb1_4447_0001_0001_50L7
NaN 2.964 hugh_3h reverse IL7_bcov_v3_r3_HEEH_04578_000000011_0001_0001_44_64_H_.._ems_3hC_1310_0001_0001_0013_0001_0001_0001 E34 None inf inf True False il7_rebuild_super_split_v1_IL7_bcov_v3_r3_HEEH_04578_000000011_0001_0001_44_64_H_.._ems_3hC_1310_0001_0001_0013_0001_0001_0001_._3h_hb1_4447_0001_0001_32E34
NaN 2.964 hugh_3h reverse IL7_bcov_v3_r3_HEEH_04578_000000011_0001_0001_44_64_H_.._ems_3hC_1310_0001_0001_0013_0001_0001_0001 Y38 None 104857.60000000024 inf False False il7_rebuild_super_split_v1_IL7_bcov_v3_r3_HEEH_04578_000000011_0001_0001_44_64_H_.._ems_3hC_1310_0001_0001_0013_0001_0001_0001_._3h_hb1_4447_0001_0001_36Y38
NaN 2.964 hugh_3h reverse IL7_bcov_v3_r3_HEEH_04578_000000011_0001_0001_44_64_H_.._ems_3hC_1310_0001_0001_0013_0001_0001_0001 Y33 None 26214.40000000006 inf False False il7_rebuild_super_split_v1_IL7_bcov_v3_r3_HEEH_04578_000000011_0001_0001_44_64_H_.._ems_3hC_1310_0001_0001_0013_0001_0001_0001_._3h_hb1_4447_0001_0001_31Y33
NaN 2.964 hugh_3h reverse IL7_bcov_v3_r3_HEEH_04578_000000011_0001_0001_44_64_H_.._ems_3hC_1310_0001_0001_0013_0001_0001_0001 E8 None inf inf True False il7_rebuild_super_split_v1_IL7_bcov_v3_r3_HEEH_04578_000000011_0001_0001_44_64_H_.._ems_3hC_1310_0001_0001_0013_0001_0001_0001_._3h_hb1_4447_0001_0001_51E8
NaN 2.964 hugh_3h reverse IL7_bcov_v3_r3_HEEH_04578_000000011_0001_0001_44_64_H_.._ems_3hC_1310_0001_0001_0013_0001_0001_0001 None None 74145.52001894664 inf False False il7_rebuild_super_split_v1_IL7_bcov_v3_r3_HEEH_04578_000000011_0001_0001_44_64_H_.._ems_3hC_1310_0001_0001_0013_0001_0001_0001_._3h_hb1_4447_0001_0001
NaN 2.964 hugh_3h reverse IL7_bcov_v3_r3_HEEH_04578_000000011_0001_0001_44_64_H_.._ems_3hC_1310_0001_0001_0013_0001_0001_0001 H11 None inf inf True False il7_rebuild_super_split_v1_IL7_bcov_v3_r3_HEEH_04578_000000011_0001_0001_44_64_H_.._ems_3hC_1310_0001_0001_0013_0001_0001_0001_._3h_hb1_4447_0001_0001_54H11
NaN 2.025 hugh_3h new_topo IL7_bcov_v3_r3_ems_3hM_3011_000000023_0001_0001_44_61_H_.._ems_p1-15H-GBL-16H-GABBL-16H_0168_0001_0001_0002_0001_0005_0001_0001_0001 None None 52428.80000000012 inf False False il7_rebuild_super_split_v1_IL7_bcov_v3_r3_ems_3hM_3011_000000023_0001_0001_44_61_H_.._ems_p1-15H-GBL-16H-GABBL-16H_0168_0001_0001_0002_0001_0005_0001_0001_0001_._3h_hb1_962_0001_0002_0001
NaN 2.025 hugh_3h new_topo IL7_bcov_v3_r3_ems_3hM_3011_000000023_0001_0001_44_61_H_.._ems_p1-15H-GBL-16H-GABBL-16H_0168_0001_0001_0002_0001_0005_0001_0001_0001 A22 None 209715.2000000005 inf False False il7_rebuild_super_split_v1_IL7_bcov_v3_r3_ems_3hM_3011_000000023_0001_0001_44_61_H_.._ems_p1-15H-GBL-16H-GABBL-16H_0168_0001_0001_0002_0001_0005_0001_0001_0001_._3h_hb1_962_0001_0002_0001_29A22
NaN 2.025 hugh_3h new_topo IL7_bcov_v3_r3_ems_3hM_3011_000000023_0001_0001_44_61_H_.._ems_p1-15H-GBL-16H-GABBL-16H_0168_0001_0001_0002_0001_0005_0001_0001_0001 V10 None 26214.40000000006 inf False False il7_rebuild_super_split_v1_IL7_bcov_v3_r3_ems_3hM_3011_000000023_0001_0001_44_61_H_.._ems_p1-15H-GBL-16H-GABBL-16H_0168_0001_0001_0002_0001_0005_0001_0001_0001_._3h_hb1_962_0001_0002_0001_9V10
NaN 2.025 hugh_3h new_topo IL7_bcov_v3_r3_ems_3hM_3011_000000023_0001_0001_44_61_H_.._ems_p1-15H-GBL-16H-GABBL-16H_0168_0001_0001_0002_0001_0005_0001_0001_0001 H27 None 52428.80000000012 inf False False il7_rebuild_super_split_v1_IL7_bcov_v3_r3_ems_3hM_3011_000000023_0001_0001_44_61_H_.._ems_p1-15H-GBL-16H-GABBL-16H_0168_0001_0001_0002_0001_0005_0001_0001_0001_._3h_hb1_962_0001_0002_0001_34H27
NaN 2.025 hugh_3h new_topo IL7_bcov_v3_r3_ems_3hM_3011_000000023_0001_0001_44_61_H_.._ems_p1-15H-GBL-16H-GABBL-16H_0168_0001_0001_0002_0001_0005_0001_0001_0001 E7 None 104857.60000000024 inf False False il7_rebuild_super_split_v1_IL7_bcov_v3_r3_ems_3hM_3011_000000023_0001_0001_44_61_H_.._ems_p1-15H-GBL-16H-GABBL-16H_0168_0001_0001_0002_0001_0005_0001_0001_0001_._3h_hb1_962_0001_0002_0001_6E7
NaN 2.025 hugh_3h new_topo IL7_bcov_v3_r3_ems_3hM_3011_000000023_0001_0001_44_61_H_.._ems_p1-15H-GBL-16H-GABBL-16H_0168_0001_0001_0002_0001_0005_0001_0001_0001 F10 None 296582.0800757866 inf False False il7_rebuild_super_split_v1_IL7_bcov_v3_r3_ems_3hM_3011_000000023_0001_0001_44_61_H_.._ems_p1-15H-GBL-16H-GABBL-16H_0168_0001_0001_0002_0001_0005_0001_0001_0001_._3h_hb1_962_0001_0002_0001_9F10
NaN 2.025 hugh_3h new_topo IL7_bcov_v3_r3_ems_3hM_3011_000000023_0001_0001_44_61_H_.._ems_p1-15H-GBL-16H-GABBL-16H_0168_0001_0001_0002_0001_0005_0001_0001_0001 Y29 None 74145.52001894664 inf False False il7_rebuild_super_split_v1_IL7_bcov_v3_r3_ems_3hM_3011_000000023_0001_0001_44_61_H_.._ems_p1-15H-GBL-16H-GABBL-16H_0168_0001_0001_0002_0001_0005_0001_0001_0001_._3h_hb1_962_0001_0002_0001_36Y29
1.736 1.693 bcov_4h no_cut IL7_bcov_v3_r3_ems_3hM_3011_000000023_0001_0001_44_61_H_.._ems_p1-15H-GBL-16H-GABBL-16H_0168_0001_0001_0002_0001_0005_0001_0001_0001 None None 26214.40000000006 inf False False il7_rebuild_super_whole_v1_IL7_bcov_v3_r3_ems_3hM_3011_000000023_0001_0001_44_61_H_.._ems_p1-15H-GBL-16H-GABBL-16H_0168_0001_0001_0002_0001_0005_0001_0001_0001_._80559a6cc29e48f8bbd5a2a34f257aa3_0001_0001_0002_0001
1.736 1.693 bcov_4h no_cut IL7_bcov_v3_r3_ems_3hM_3011_000000023_0001_0001_44_61_H_.._ems_p1-15H-GBL-16H-GABBL-16H_0168_0001_0001_0002_0001_0005_0001_0001_0001 A22 None 104857.60000000024 inf False False il7_rebuild_super_whole_v1_IL7_bcov_v3_r3_ems_3hM_3011_000000023_0001_0001_44_61_H_.._ems_p1-15H-GBL-16H-GABBL-16H_0168_0001_0001_0002_0001_0005_0001_0001_0001_._80559a6cc29e48f8bbd5a2a34f257aa3_0001_0001_0002_0001_56A22
1.736 1.693 bcov_4h no_cut IL7_bcov_v3_r3_ems_3hM_3011_000000023_0001_0001_44_61_H_.._ems_p1-15H-GBL-16H-GABBL-16H_0168_0001_0001_0002_0001_0005_0001_0001_0001 F10 None 209715.2000000005 inf False False il7_rebuild_super_whole_v1_IL7_bcov_v3_r3_ems_3hM_3011_000000023_0001_0001_44_61_H_.._ems_p1-15H-GBL-16H-GABBL-16H_0168_0001_0001_0002_0001_0005_0001_0001_0001_._80559a6cc29e48f8bbd5a2a34f257aa3_0001_0001_0002_0001_44F10
1.736 1.693 bcov_4h no_cut IL7_bcov_v3_r3_ems_3hM_3011_000000023_0001_0001_44_61_H_.._ems_p1-15H-GBL-16H-GABBL-16H_0168_0001_0001_0002_0001_0005_0001_0001_0001 E7 None inf inf True False il7_rebuild_super_whole_v1_IL7_bcov_v3_r3_ems_3hM_3011_000000023_0001_0001_44_61_H_.._ems_p1-15H-GBL-16H-GABBL-16H_0168_0001_0001_0002_0001_0005_0001_0001_0001_._80559a6cc29e48f8bbd5a2a34f257aa3_0001_0001_0002_0001_41E7
1.736 1.693 bcov_4h no_cut IL7_bcov_v3_r3_ems_3hM_3011_000000023_0001_0001_44_61_H_.._ems_p1-15H-GBL-16H-GABBL-16H_0168_0001_0001_0002_0001_0005_0001_0001_0001 Y29 None 74145.52001894664 inf False False il7_rebuild_super_whole_v1_IL7_bcov_v3_r3_ems_3hM_3011_000000023_0001_0001_44_61_H_.._ems_p1-15H-GBL-16H-GABBL-16H_0168_0001_0001_0002_0001_0005_0001_0001_0001_._80559a6cc29e48f8bbd5a2a34f257aa3_0001_0001_0002_0001_63Y29
1.736 1.693 bcov_4h no_cut IL7_bcov_v3_r3_ems_3hM_3011_000000023_0001_0001_44_61_H_.._ems_p1-15H-GBL-16H-GABBL-16H_0168_0001_0001_0002_0001_0005_0001_0001_0001 V10 None 74145.52001894664 inf False False il7_rebuild_super_whole_v1_IL7_bcov_v3_r3_ems_3hM_3011_000000023_0001_0001_44_61_H_.._ems_p1-15H-GBL-16H-GABBL-16H_0168_0001_0001_0002_0001_0005_0001_0001_0001_._80559a6cc29e48f8bbd5a2a34f257aa3_0001_0001_0002_0001_44V10
1.736 1.693 bcov_4h no_cut IL7_bcov_v3_r3_ems_3hM_3011_000000023_0001_0001_44_61_H_.._ems_p1-15H-GBL-16H-GABBL-16H_0168_0001_0001_0002_0001_0005_0001_0001_0001 H27 None 148291.04003789354 inf False False il7_rebuild_super_whole_v1_IL7_bcov_v3_r3_ems_3hM_3011_000000023_0001_0001_44_61_H_.._ems_p1-15H-GBL-16H-GABBL-16H_0168_0001_0001_0002_0001_0005_0001_0001_0001_._80559a6cc29e48f8bbd5a2a34f257aa3_0001_0001_0002_0001_61H27
NaN 2.524 hugh_3h reverse IL7_bcov_r2_ems_3hM_540_000000033_0001_0001 Q54 None 148291.04003789354 inf False False il7_rebuild_super_split_v1_IL7_bcov_r2_ems_3hM_540_000000033_0001_0001_._3h_hb1_5143_0001_0004_0001_10Q54
NaN 2.524 hugh_3h reverse IL7_bcov_r2_ems_3hM_540_000000033_0001_0001 K55 None 74145.52001894664 inf False False il7_rebuild_super_split_v1_IL7_bcov_r2_ems_3hM_540_000000033_0001_0001_._3h_hb1_5143_0001_0004_0001_11K55
NaN 2.524 hugh_3h reverse IL7_bcov_r2_ems_3hM_540_000000033_0001_0001 E29 None 104857.60000000024 inf False False il7_rebuild_super_split_v1_IL7_bcov_r2_ems_3hM_540_000000033_0001_0001_._3h_hb1_5143_0001_0004_0001_29E29
NaN 2.524 hugh_3h reverse IL7_bcov_r2_ems_3hM_540_000000033_0001_0001 E55 None 148291.04003789354 inf False False il7_rebuild_super_split_v1_IL7_bcov_r2_ems_3hM_540_000000033_0001_0001_._3h_hb1_5143_0001_0004_0001_11E55
NaN 2.524 hugh_3h reverse IL7_bcov_r2_ems_3hM_540_000000033_0001_0001 None None 37072.76000947338 inf False False il7_rebuild_super_split_v1_IL7_bcov_r2_ems_3hM_540_000000033_0001_0001_._3h_hb1_5143_0001_0004_0001
NaN 2.524 hugh_3h reverse IL7_bcov_r2_ems_3hM_540_000000033_0001_0001 M52 None 148291.04003789354 inf False False il7_rebuild_super_split_v1_IL7_bcov_r2_ems_3hM_540_000000033_0001_0001_._3h_hb1_5143_0001_0004_0001_8M52
NaN 2.524 hugh_3h reverse IL7_bcov_r2_ems_3hM_540_000000033_0001_0001 L32 None 52428.80000000012 inf False False il7_rebuild_super_split_v1_IL7_bcov_r2_ems_3hM_540_000000033_0001_0001_._3h_hb1_5143_0001_0004_0001_32L32
NaN 1.4409999999999998 eva_3h reverse IL7_bcov_v3_r3_ems_3hM_3011_000000023_0001_0001_44_61_H_.._ems_p1-15H-GBL-16H-GABBL-16H_0168_0001_0001_0002_0001_0005_0001_0001_0001 E7 None 209715.2000000005 inf False False il7_rebuild_super_split_v1_IL7_bcov_v3_r3_ems_3hM_3011_000000023_0001_0001_44_61_H_.._ems_p1-15H-GBL-16H-GABBL-16H_0168_0001_0001_0002_0001_0005_0001_0001_0001_._ems_3hC_866_0001_0001_0003_0002_51E7
NaN 1.4409999999999998 eva_3h reverse IL7_bcov_v3_r3_ems_3hM_3011_000000023_0001_0001_44_61_H_.._ems_p1-15H-GBL-16H-GABBL-16H_0168_0001_0001_0002_0001_0005_0001_0001_0001 Y29 None 148291.04003789354 inf False False il7_rebuild_super_split_v1_IL7_bcov_v3_r3_ems_3hM_3011_000000023_0001_0001_44_61_H_.._ems_p1-15H-GBL-16H-GABBL-16H_0168_0001_0001_0002_0001_0005_0001_0001_0001_._ems_3hC_866_0001_0001_0003_0002_38Y29
NaN 1.4409999999999998 eva_3h reverse IL7_bcov_v3_r3_ems_3hM_3011_000000023_0001_0001_44_61_H_.._ems_p1-15H-GBL-16H-GABBL-16H_0168_0001_0001_0002_0001_0005_0001_0001_0001 A22 None 209715.2000000005 inf False False il7_rebuild_super_split_v1_IL7_bcov_v3_r3_ems_3hM_3011_000000023_0001_0001_44_61_H_.._ems_p1-15H-GBL-16H-GABBL-16H_0168_0001_0001_0002_0001_0005_0001_0001_0001_._ems_3hC_866_0001_0001_0003_0002_31A22
NaN 1.4409999999999998 eva_3h reverse IL7_bcov_v3_r3_ems_3hM_3011_000000023_0001_0001_44_61_H_.._ems_p1-15H-GBL-16H-GABBL-16H_0168_0001_0001_0002_0001_0005_0001_0001_0001 F10 None 104857.60000000024 inf False False il7_rebuild_super_split_v1_IL7_bcov_v3_r3_ems_3hM_3011_000000023_0001_0001_44_61_H_.._ems_p1-15H-GBL-16H-GABBL-16H_0168_0001_0001_0002_0001_0005_0001_0001_0001_._ems_3hC_866_0001_0001_0003_0002_54F10
NaN 1.4409999999999998 eva_3h reverse IL7_bcov_v3_r3_ems_3hM_3011_000000023_0001_0001_44_61_H_.._ems_p1-15H-GBL-16H-GABBL-16H_0168_0001_0001_0002_0001_0005_0001_0001_0001 V10 None 26214.40000000006 inf False False il7_rebuild_super_split_v1_IL7_bcov_v3_r3_ems_3hM_3011_000000023_0001_0001_44_61_H_.._ems_p1-15H-GBL-16H-GABBL-16H_0168_0001_0001_0002_0001_0005_0001_0001_0001_._ems_3hC_866_0001_0001_0003_0002_54V10
NaN 1.4409999999999998 eva_3h reverse IL7_bcov_v3_r3_ems_3hM_3011_000000023_0001_0001_44_61_H_.._ems_p1-15H-GBL-16H-GABBL-16H_0168_0001_0001_0002_0001_0005_0001_0001_0001 None None 148291.04003789354 inf False False il7_rebuild_super_split_v1_IL7_bcov_v3_r3_ems_3hM_3011_000000023_0001_0001_44_61_H_.._ems_p1-15H-GBL-16H-GABBL-16H_0168_0001_0001_0002_0001_0005_0001_0001_0001_._ems_3hC_866_0001_0001_0003_0002
NaN 1.4409999999999998 eva_3h reverse IL7_bcov_v3_r3_ems_3hM_3011_000000023_0001_0001_44_61_H_.._ems_p1-15H-GBL-16H-GABBL-16H_0168_0001_0001_0002_0001_0005_0001_0001_0001 H27 None 296582.0800757866 inf False False il7_rebuild_super_split_v1_IL7_bcov_v3_r3_ems_3hM_3011_000000023_0001_0001_44_61_H_.._ems_p1-15H-GBL-16H-GABBL-16H_0168_0001_0001_0002_0001_0005_0001_0001_0001_._ems_3hC_866_0001_0001_0003_0002_36H27
NaN 0.765 hugh_3h reverse IL7_bcov_v3_r3_HEEH_04578_000000011_0001_0001_44_64_H_.._ems_3hC_1310_0001_0001_0013_0001_0001_0001 None None 37072.76000947338 inf False False il7_rebuild_super_split_v1_IL7_bcov_v3_r3_HEEH_04578_000000011_0001_0001_44_64_H_.._ems_3hC_1310_0001_0001_0013_0001_0001_0001_._3h_hb1_5495_0001_0002_0003
NaN 0.765 hugh_3h reverse IL7_bcov_v3_r3_HEEH_04578_000000011_0001_0001_44_64_H_.._ems_3hC_1310_0001_0001_0013_0001_0001_0001 Y33 None 18536.380004736657 inf False False il7_rebuild_super_split_v1_IL7_bcov_v3_r3_HEEH_04578_000000011_0001_0001_44_64_H_.._ems_3hC_1310_0001_0001_0013_0001_0001_0001_._3h_hb1_5495_0001_0002_0003_31Y33
NaN 0.765 hugh_3h reverse IL7_bcov_v3_r3_HEEH_04578_000000011_0001_0001_44_64_H_.._ems_3hC_1310_0001_0001_0013_0001_0001_0001 H11 None 26214.40000000006 inf False False il7_rebuild_super_split_v1_IL7_bcov_v3_r3_HEEH_04578_000000011_0001_0001_44_64_H_.._ems_3hC_1310_0001_0001_0013_0001_0001_0001_._3h_hb1_5495_0001_0002_0003_58H11
NaN 0.765 hugh_3h reverse IL7_bcov_v3_r3_HEEH_04578_000000011_0001_0001_44_64_H_.._ems_3hC_1310_0001_0001_0013_0001_0001_0001 L7 None 26214.40000000006 inf False False il7_rebuild_super_split_v1_IL7_bcov_v3_r3_HEEH_04578_000000011_0001_0001_44_64_H_.._ems_3hC_1310_0001_0001_0013_0001_0001_0001_._3h_hb1_5495_0001_0002_0003_54L7
NaN 0.765 hugh_3h reverse IL7_bcov_v3_r3_HEEH_04578_000000011_0001_0001_44_64_H_.._ems_3hC_1310_0001_0001_0013_0001_0001_0001 E8 None 37072.76000947338 inf False False il7_rebuild_super_split_v1_IL7_bcov_v3_r3_HEEH_04578_000000011_0001_0001_44_64_H_.._ems_3hC_1310_0001_0001_0013_0001_0001_0001_._3h_hb1_5495_0001_0002_0003_55E8
NaN 0.765 hugh_3h reverse IL7_bcov_v3_r3_HEEH_04578_000000011_0001_0001_44_64_H_.._ems_3hC_1310_0001_0001_0013_0001_0001_0001 Y38 None 148291.04003789354 inf False False il7_rebuild_super_split_v1_IL7_bcov_v3_r3_HEEH_04578_000000011_0001_0001_44_64_H_.._ems_3hC_1310_0001_0001_0013_0001_0001_0001_._3h_hb1_5495_0001_0002_0003_36Y38
NaN 0.765 hugh_3h reverse IL7_bcov_v3_r3_HEEH_04578_000000011_0001_0001_44_64_H_.._ems_3hC_1310_0001_0001_0013_0001_0001_0001 E34 None inf inf True False il7_rebuild_super_split_v1_IL7_bcov_v3_r3_HEEH_04578_000000011_0001_0001_44_64_H_.._ems_3hC_1310_0001_0001_0013_0001_0001_0001_._3h_hb1_5495_0001_0002_0003_32E34
NaN NaN foldit foldit IL7_longxing_Grafting2_ems_3hM_843_0001_0012_0001_0001 H9 None inf inf True False foldit_2008162_0392474425_0003_9H9
NaN NaN foldit foldit IL7_longxing_Grafting2_ems_3hM_843_0001_0012_0001_0001 Y31 None 209715.2000000005 inf False False foldit_2008162_0392474425_0003_54Y31
NaN NaN foldit foldit IL7_longxing_Grafting2_ems_3hM_843_0001_0012_0001_0001 None None 52428.80000000012 inf False False foldit_2008162_0392474425_0003
NaN NaN foldit foldit IL7_longxing_Grafting2_ems_3hM_843_0001_0012_0001_0001 E32 None 148291.04003789354 inf False False foldit_2008162_0392474425_0003_55E32
NaN NaN foldit foldit IL7_longxing_Grafting2_ems_3hM_843_0001_0012_0001_0001 E9 None 37072.76000947338 inf False False foldit_2008162_0392474425_0003_9E9
NaN NaN foldit foldit IL7_longxing_Grafting2_ems_3hM_843_0001_0012_0001_0001 Q8 None 52428.80000000012 inf False False foldit_2008162_0392474425_0003_8Q8
NaN NaN foldit foldit IL7_longxing_Grafting2_ems_3hM_843_0001_0012_0001_0001 K31 None 104857.60000000024 inf False False foldit_2008162_0392474425_0003_54K31
NaN 2.573 hugh_3h reverse IL7_bcov_r2_ems_3hM_1129_000000027_0001_0001 E59 None 37072.76000947338 inf False False il7_rebuild_super_split_v1_IL7_bcov_r2_ems_3hM_1129_000000027_0001_0001_._3h_hb1_173_0001_0003_0001_14E59
NaN 2.573 hugh_3h reverse IL7_bcov_r2_ems_3hM_1129_000000027_0001_0001 Q58 None 74145.52001894664 inf False False il7_rebuild_super_split_v1_IL7_bcov_r2_ems_3hM_1129_000000027_0001_0001_._3h_hb1_173_0001_0003_0001_13Q58
NaN 2.573 hugh_3h reverse IL7_bcov_r2_ems_3hM_1129_000000027_0001_0001 I51 None inf inf True False il7_rebuild_super_split_v1_IL7_bcov_r2_ems_3hM_1129_000000027_0001_0001_._3h_hb1_173_0001_0003_0001_6I51
NaN 2.573 hugh_3h reverse IL7_bcov_r2_ems_3hM_1129_000000027_0001_0001 S33 None 74145.52001894664 inf False False il7_rebuild_super_split_v1_IL7_bcov_r2_ems_3hM_1129_000000027_0001_0001_._3h_hb1_173_0001_0003_0001_32S33
NaN 2.573 hugh_3h reverse IL7_bcov_r2_ems_3hM_1129_000000027_0001_0001 M59 None 26214.40000000006 inf False False il7_rebuild_super_split_v1_IL7_bcov_r2_ems_3hM_1129_000000027_0001_0001_._3h_hb1_173_0001_0003_0001_14M59
NaN 2.573 hugh_3h reverse IL7_bcov_r2_ems_3hM_1129_000000027_0001_0001 I29 None 104857.60000000024 inf False False il7_rebuild_super_split_v1_IL7_bcov_r2_ems_3hM_1129_000000027_0001_0001_._3h_hb1_173_0001_0003_0001_28I29
NaN 2.573 hugh_3h reverse IL7_bcov_r2_ems_3hM_1129_000000027_0001_0001 None None 148291.04003789354 inf False False il7_rebuild_super_split_v1_IL7_bcov_r2_ems_3hM_1129_000000027_0001_0001_._3h_hb1_173_0001_0003_0001
NaN 1.244 bcov_4h different_abego IL7_longxing_Grafting2_ems_3hM_305_0001_0003_0001_0001 None None 104857.60000000024 inf False False il7_rebuild_super_split_v1_IL7_longxing_Grafting2_ems_3hM_305_0001_0003_0001_0001_._1f89a572c8851270b2813a651b3d0d65_0001_0001_0001_0003
NaN 1.244 bcov_4h different_abego IL7_longxing_Grafting2_ems_3hM_305_0001_0003_0001_0001 M31 None 593164.1601515743 inf False False il7_rebuild_super_split_v1_IL7_longxing_Grafting2_ems_3hM_305_0001_0003_0001_0001_._1f89a572c8851270b2813a651b3d0d65_0001_0001_0001_0003_43M31
NaN 1.244 bcov_4h different_abego IL7_longxing_Grafting2_ems_3hM_305_0001_0003_0001_0001 L15 None 593164.1601515743 inf False False il7_rebuild_super_split_v1_IL7_longxing_Grafting2_ems_3hM_305_0001_0003_0001_0001_._1f89a572c8851270b2813a651b3d0d65_0001_0001_0001_0003_27L15
NaN 1.244 bcov_4h different_abego IL7_longxing_Grafting2_ems_3hM_305_0001_0003_0001_0001 K15 None 296582.0800757866 inf False False il7_rebuild_super_split_v1_IL7_longxing_Grafting2_ems_3hM_305_0001_0003_0001_0001_._1f89a572c8851270b2813a651b3d0d65_0001_0001_0001_0003_27K15
NaN 1.244 bcov_4h different_abego IL7_longxing_Grafting2_ems_3hM_305_0001_0003_0001_0001 Q34 None 148291.04003789354 inf False False il7_rebuild_super_split_v1_IL7_longxing_Grafting2_ems_3hM_305_0001_0003_0001_0001_._1f89a572c8851270b2813a651b3d0d65_0001_0001_0001_0003_46Q34
NaN 1.244 bcov_4h different_abego IL7_longxing_Grafting2_ems_3hM_305_0001_0003_0001_0001 E30 None 209715.2000000005 inf False False il7_rebuild_super_split_v1_IL7_longxing_Grafting2_ems_3hM_305_0001_0003_0001_0001_._1f89a572c8851270b2813a651b3d0d65_0001_0001_0001_0003_42E30
NaN 1.244 bcov_4h different_abego IL7_longxing_Grafting2_ems_3hM_305_0001_0003_0001_0001 Y7 None 419430.4000000011 inf False False il7_rebuild_super_split_v1_IL7_longxing_Grafting2_ems_3hM_305_0001_0003_0001_0001_._1f89a572c8851270b2813a651b3d0d65_0001_0001_0001_0003_19Y7
NaN NaN NaN NaN IL7_longxing_Grafting2_ems_3hM_1894_0002_0004_0001_0001 None 1asp 593164.1601515743 inf False False IL7_longxing_Grafting2_ems_3hM_1894_0002_0004_0001_0001_1asp
NaN NaN NaN NaN IL7_longxing_Grafting2_ems_3hM_1894_0002_0004_0001_0001 Q31 1asp 148291.04003789354 inf False False IL7_longxing_Grafting2_ems_3hM_1894_0002_0004_0001_0001_1asp_31Q31
NaN NaN NaN NaN IL7_longxing_Grafting2_ems_3hM_1894_0002_0004_0001_0001 L52 1asp 209715.2000000005 inf False False IL7_longxing_Grafting2_ems_3hM_1894_0002_0004_0001_0001_1asp_52L52
NaN NaN NaN NaN IL7_longxing_Grafting2_ems_3hM_1894_0002_0004_0001_0001 H31 1asp 209715.2000000005 inf False False IL7_longxing_Grafting2_ems_3hM_1894_0002_0004_0001_0001_1asp_31H31
NaN NaN NaN NaN IL7_longxing_Grafting2_ems_3hM_1894_0002_0004_0001_0001 V27 1asp 37072.76000947338 inf False False IL7_longxing_Grafting2_ems_3hM_1894_0002_0004_0001_0001_1asp_27V27
NaN NaN NaN NaN IL7_longxing_Grafting2_ems_3hM_1894_0002_0004_0001_0001 L34 1asp 209715.2000000005 inf False False IL7_longxing_Grafting2_ems_3hM_1894_0002_0004_0001_0001_1asp_34L34
NaN NaN NaN NaN IL7_longxing_Grafting2_ems_3hM_1894_0002_0004_0001_0001 R53 1asp 419430.4000000011 inf False False IL7_longxing_Grafting2_ems_3hM_1894_0002_0004_0001_0001_1asp_53R53
NaN NaN NaN NaN IL7_longxing_Grafting2_ems_3hM_1894_0002_0004_0001_0001 H31 polyA 209715.2000000005 inf False False IL7_longxing_Grafting2_ems_3hM_1894_0002_0004_0001_0001_polyA_31H31
NaN NaN NaN NaN IL7_longxing_Grafting2_ems_3hM_1894_0002_0004_0001_0001 V27 polyA 148291.04003789354 inf False False IL7_longxing_Grafting2_ems_3hM_1894_0002_0004_0001_0001_polyA_27V27
NaN NaN NaN NaN IL7_longxing_Grafting2_ems_3hM_1894_0002_0004_0001_0001 Q31 polyA 296582.0800757866 inf False False IL7_longxing_Grafting2_ems_3hM_1894_0002_0004_0001_0001_polyA_31Q31
NaN NaN NaN NaN IL7_longxing_Grafting2_ems_3hM_1894_0002_0004_0001_0001 R53 polyA 419430.4000000011 inf False False IL7_longxing_Grafting2_ems_3hM_1894_0002_0004_0001_0001_polyA_53R53
NaN NaN NaN NaN IL7_longxing_Grafting2_ems_3hM_1894_0002_0004_0001_0001 None polyA 209715.2000000005 inf False False IL7_longxing_Grafting2_ems_3hM_1894_0002_0004_0001_0001_polyA
NaN NaN NaN NaN IL7_longxing_Grafting2_ems_3hM_1894_0002_0004_0001_0001 L52 polyA 148291.04003789354 inf False False IL7_longxing_Grafting2_ems_3hM_1894_0002_0004_0001_0001_polyA_52L52
NaN NaN NaN NaN IL7_longxing_Grafting2_ems_3hM_1894_0002_0004_0001_0001 L34 polyA 419430.4000000011 inf False False IL7_longxing_Grafting2_ems_3hM_1894_0002_0004_0001_0001_polyA_34L34
NaN NaN NaN NaN IL7_longxing_Grafting2_ems_3hM_1894_0002_0004_0001_0001 H31 None 409.6000000000007 4634.095001184163 False False IL7_longxing_Grafting2_ems_3hM_1894_0002_0004_0001_0001_31H31
NaN NaN NaN NaN IL7_longxing_Grafting2_ems_3hM_1894_0002_0004_0001_0001 None None 409.6000000000007 3276.8000000000065 False False IL7_longxing_Grafting2_ems_3hM_1894_0002_0004_0001_0001
NaN NaN NaN NaN IL7_longxing_Grafting2_ems_3hM_1894_0002_0004_0001_0001 R53 None 209715.2000000005 inf False False IL7_longxing_Grafting2_ems_3hM_1894_0002_0004_0001_0001_53R53
NaN NaN NaN NaN IL7_longxing_Grafting2_ems_3hM_1894_0002_0004_0001_0001 L52 None 1638.400000000003 2317.047500592085 False False IL7_longxing_Grafting2_ems_3hM_1894_0002_0004_0001_0001_52L52
NaN NaN NaN NaN IL7_longxing_Grafting2_ems_3hM_1894_0002_0004_0001_0001 L34 None 148291.04003789354 inf False False IL7_longxing_Grafting2_ems_3hM_1894_0002_0004_0001_0001_34L34
NaN NaN NaN NaN IL7_longxing_Grafting2_ems_3hM_1894_0002_0004_0001_0001 V27 None 52428.80000000012 inf False False IL7_longxing_Grafting2_ems_3hM_1894_0002_0004_0001_0001_27V27
NaN NaN NaN NaN IL7_longxing_Grafting2_ems_3hM_1894_0002_0004_0001_0001 Q31 None 26214.40000000006 inf False False IL7_longxing_Grafting2_ems_3hM_1894_0002_0004_0001_0001_31Q31
NaN NaN NaN NaN IL7_longxing_Grafting2_ems_3hM_1894_0002_0004_0001_0001 L52 polyF 296582.0800757866 inf False False IL7_longxing_Grafting2_ems_3hM_1894_0002_0004_0001_0001_polyF_52L52
NaN NaN NaN NaN IL7_longxing_Grafting2_ems_3hM_1894_0002_0004_0001_0001 V27 polyF 296582.0800757866 inf False False IL7_longxing_Grafting2_ems_3hM_1894_0002_0004_0001_0001_polyF_27V27
NaN NaN NaN NaN IL7_longxing_Grafting2_ems_3hM_1894_0002_0004_0001_0001 Q31 polyF 419430.4000000011 inf False False IL7_longxing_Grafting2_ems_3hM_1894_0002_0004_0001_0001_polyF_31Q31
NaN NaN NaN NaN IL7_longxing_Grafting2_ems_3hM_1894_0002_0004_0001_0001 R53 polyF 52428.80000000012 inf False False IL7_longxing_Grafting2_ems_3hM_1894_0002_0004_0001_0001_polyF_53R53
NaN NaN NaN NaN IL7_longxing_Grafting2_ems_3hM_1894_0002_0004_0001_0001 H31 polyF 209715.2000000005 inf False False IL7_longxing_Grafting2_ems_3hM_1894_0002_0004_0001_0001_polyF_31H31
NaN NaN NaN NaN IL7_longxing_Grafting2_ems_3hM_1894_0002_0004_0001_0001 L34 polyF 593164.1601515743 inf False False IL7_longxing_Grafting2_ems_3hM_1894_0002_0004_0001_0001_polyF_34L34
NaN NaN NaN NaN IL7_longxing_Grafting2_ems_3hM_1894_0002_0004_0001_0001 None polyF 148291.04003789354 inf False False IL7_longxing_Grafting2_ems_3hM_1894_0002_0004_0001_0001_polyF
NaN NaN NaN NaN IL7_longxing_Grafting2_ems_3hM_1894_0002_0004_0001_0001 V27 2asp 419430.4000000011 inf False False IL7_longxing_Grafting2_ems_3hM_1894_0002_0004_0001_0001_2asp_27V27
NaN NaN NaN NaN IL7_longxing_Grafting2_ems_3hM_1894_0002_0004_0001_0001 L34 2asp 296582.0800757866 inf False False IL7_longxing_Grafting2_ems_3hM_1894_0002_0004_0001_0001_2asp_34L34
NaN NaN NaN NaN IL7_longxing_Grafting2_ems_3hM_1894_0002_0004_0001_0001 Q31 2asp 148291.04003789354 inf False False IL7_longxing_Grafting2_ems_3hM_1894_0002_0004_0001_0001_2asp_31Q31
NaN NaN NaN NaN IL7_longxing_Grafting2_ems_3hM_1894_0002_0004_0001_0001 H31 2asp 74145.52001894664 inf False False IL7_longxing_Grafting2_ems_3hM_1894_0002_0004_0001_0001_2asp_31H31
NaN NaN NaN NaN IL7_longxing_Grafting2_ems_3hM_1894_0002_0004_0001_0001 R53 2asp 52428.80000000012 inf False False IL7_longxing_Grafting2_ems_3hM_1894_0002_0004_0001_0001_2asp_53R53
NaN NaN NaN NaN IL7_longxing_Grafting2_ems_3hM_1894_0002_0004_0001_0001 None 2asp 209715.2000000005 inf False False IL7_longxing_Grafting2_ems_3hM_1894_0002_0004_0001_0001_2asp
NaN NaN NaN NaN IL7_longxing_Grafting2_ems_3hM_1894_0002_0004_0001_0001 L52 2asp 593164.1601515743 inf False False IL7_longxing_Grafting2_ems_3hM_1894_0002_0004_0001_0001_2asp_52L52
NaN NaN NaN NaN IL7_longxing_Grafting2_ems_3hM_1894_0002_0004_0001_0001 H31 polyV 296582.0800757866 inf False False IL7_longxing_Grafting2_ems_3hM_1894_0002_0004_0001_0001_polyV_31H31
NaN NaN NaN NaN IL7_longxing_Grafting2_ems_3hM_1894_0002_0004_0001_0001 None polyV 52428.80000000012 inf False False IL7_longxing_Grafting2_ems_3hM_1894_0002_0004_0001_0001_polyV
NaN NaN NaN NaN IL7_longxing_Grafting2_ems_3hM_1894_0002_0004_0001_0001 L34 polyV 593164.1601515743 inf False False IL7_longxing_Grafting2_ems_3hM_1894_0002_0004_0001_0001_polyV_34L34
NaN NaN NaN NaN IL7_longxing_Grafting2_ems_3hM_1894_0002_0004_0001_0001 Q31 polyV 148291.04003789354 inf False False IL7_longxing_Grafting2_ems_3hM_1894_0002_0004_0001_0001_polyV_31Q31
NaN NaN NaN NaN IL7_longxing_Grafting2_ems_3hM_1894_0002_0004_0001_0001 L52 polyV 209715.2000000005 inf False False IL7_longxing_Grafting2_ems_3hM_1894_0002_0004_0001_0001_polyV_52L52
NaN NaN NaN NaN IL7_longxing_Grafting2_ems_3hM_1894_0002_0004_0001_0001 R53 polyV 74145.52001894664 inf False False IL7_longxing_Grafting2_ems_3hM_1894_0002_0004_0001_0001_polyV_53R53
NaN NaN NaN NaN IL7_longxing_Grafting2_ems_3hM_1894_0002_0004_0001_0001 V27 polyV 148291.04003789354 inf False False IL7_longxing_Grafting2_ems_3hM_1894_0002_0004_0001_0001_polyV_27V27
NaN NaN NaN NaN IL7_longxing_Grafting2_ems_3hM_1894_0002_0004_0001_0001 L52 polyL 209715.2000000005 inf False False IL7_longxing_Grafting2_ems_3hM_1894_0002_0004_0001_0001_polyL_52L52
NaN NaN NaN NaN IL7_longxing_Grafting2_ems_3hM_1894_0002_0004_0001_0001 Q31 polyL 296582.0800757866 inf False False IL7_longxing_Grafting2_ems_3hM_1894_0002_0004_0001_0001_polyL_31Q31
NaN NaN NaN NaN IL7_longxing_Grafting2_ems_3hM_1894_0002_0004_0001_0001 L34 polyL 838860.8000000024 inf False False IL7_longxing_Grafting2_ems_3hM_1894_0002_0004_0001_0001_polyL_34L34
NaN NaN NaN NaN IL7_longxing_Grafting2_ems_3hM_1894_0002_0004_0001_0001 R53 polyL 593164.1601515743 inf False False IL7_longxing_Grafting2_ems_3hM_1894_0002_0004_0001_0001_polyL_53R53
NaN NaN NaN NaN IL7_longxing_Grafting2_ems_3hM_1894_0002_0004_0001_0001 H31 polyL 419430.4000000011 inf False False IL7_longxing_Grafting2_ems_3hM_1894_0002_0004_0001_0001_polyL_31H31
NaN NaN NaN NaN IL7_longxing_Grafting2_ems_3hM_1894_0002_0004_0001_0001 V27 polyL 209715.2000000005 inf False False IL7_longxing_Grafting2_ems_3hM_1894_0002_0004_0001_0001_polyL_27V27
NaN NaN NaN NaN IL7_longxing_Grafting2_ems_3hM_1894_0002_0004_0001_0001 None polyL 419430.4000000011 inf False False IL7_longxing_Grafting2_ems_3hM_1894_0002_0004_0001_0001_polyL
NaN 0.8590000000000001 eva_3h reverse IL7_bcov_v3_r3_HEEH_04578_000000011_0001_0001_44_64_H_.._ems_3hC_1310_0001_0001_0013_0001_0001_0001 Y33 None 26214.40000000006 inf False False il7_rebuild_super_split_v1_IL7_bcov_v3_r3_HEEH_04578_000000011_0001_0001_44_64_H_.._ems_3hC_1310_0001_0001_0013_0001_0001_0001_._ems_3hC_142_0002_0001_0002_0001_7Y33
NaN 0.8590000000000001 eva_3h reverse IL7_bcov_v3_r3_HEEH_04578_000000011_0001_0001_44_64_H_.._ems_3hC_1310_0001_0001_0013_0001_0001_0001 Y38 None inf inf True False il7_rebuild_super_split_v1_IL7_bcov_v3_r3_HEEH_04578_000000011_0001_0001_44_64_H_.._ems_3hC_1310_0001_0001_0013_0001_0001_0001_._ems_3hC_142_0002_0001_0002_0001_12Y38
NaN 0.8590000000000001 eva_3h reverse IL7_bcov_v3_r3_HEEH_04578_000000011_0001_0001_44_64_H_.._ems_3hC_1310_0001_0001_0013_0001_0001_0001 L7 None 37072.76000947338 inf False False il7_rebuild_super_split_v1_IL7_bcov_v3_r3_HEEH_04578_000000011_0001_0001_44_64_H_.._ems_3hC_1310_0001_0001_0013_0001_0001_0001_._ems_3hC_142_0002_0001_0002_0001_33L7
NaN 0.8590000000000001 eva_3h reverse IL7_bcov_v3_r3_HEEH_04578_000000011_0001_0001_44_64_H_.._ems_3hC_1310_0001_0001_0013_0001_0001_0001 H11 None inf inf True False il7_rebuild_super_split_v1_IL7_bcov_v3_r3_HEEH_04578_000000011_0001_0001_44_64_H_.._ems_3hC_1310_0001_0001_0013_0001_0001_0001_._ems_3hC_142_0002_0001_0002_0001_37H11
NaN 0.8590000000000001 eva_3h reverse IL7_bcov_v3_r3_HEEH_04578_000000011_0001_0001_44_64_H_.._ems_3hC_1310_0001_0001_0013_0001_0001_0001 None None 74145.52001894664 inf False False il7_rebuild_super_split_v1_IL7_bcov_v3_r3_HEEH_04578_000000011_0001_0001_44_64_H_.._ems_3hC_1310_0001_0001_0013_0001_0001_0001_._ems_3hC_142_0002_0001_0002_0001
NaN 0.8590000000000001 eva_3h reverse IL7_bcov_v3_r3_HEEH_04578_000000011_0001_0001_44_64_H_.._ems_3hC_1310_0001_0001_0013_0001_0001_0001 E34 None inf inf True False il7_rebuild_super_split_v1_IL7_bcov_v3_r3_HEEH_04578_000000011_0001_0001_44_64_H_.._ems_3hC_1310_0001_0001_0013_0001_0001_0001_._ems_3hC_142_0002_0001_0002_0001_8E34
NaN 0.8590000000000001 eva_3h reverse IL7_bcov_v3_r3_HEEH_04578_000000011_0001_0001_44_64_H_.._ems_3hC_1310_0001_0001_0013_0001_0001_0001 E8 None inf inf True False il7_rebuild_super_split_v1_IL7_bcov_v3_r3_HEEH_04578_000000011_0001_0001_44_64_H_.._ems_3hC_1310_0001_0001_0013_0001_0001_0001_._ems_3hC_142_0002_0001_0002_0001_34E8
NaN 1.198 hugh_3h reverse IL7_bcov_v3_r3_ems_3hC_436_0002_000000017_0001_0001_47_64_H_.._ems_p1-15H-GBL-16H-GABBL-16H_0382_0001_0001_0001_0001_0001_0001_0001_0001 H45 None inf inf True False il7_rebuild_super_split_v1_IL7_bcov_v3_r3_ems_3hC_436_0002_000000017_0001_0001_47_64_H_.._ems_p1-15H-GBL-16H-GABBL-16H_0382_0001_0001_0001_0001_0001_0001_0001_0001_._3h_hb1_4733_0001_0001_0001_10H45
NaN 1.198 hugh_3h reverse IL7_bcov_v3_r3_ems_3hC_436_0002_000000017_0001_0001_47_64_H_.._ems_p1-15H-GBL-16H-GABBL-16H_0382_0001_0001_0001_0001_0001_0001_0001_0001 F23 None 52428.80000000012 inf False False il7_rebuild_super_split_v1_IL7_bcov_v3_r3_ems_3hC_436_0002_000000017_0001_0001_47_64_H_.._ems_p1-15H-GBL-16H-GABBL-16H_0382_0001_0001_0001_0001_0001_0001_0001_0001_._3h_hb1_4733_0001_0001_0001_29F23
NaN 1.198 hugh_3h reverse IL7_bcov_v3_r3_ems_3hC_436_0002_000000017_0001_0001_47_64_H_.._ems_p1-15H-GBL-16H-GABBL-16H_0382_0001_0001_0001_0001_0001_0001_0001_0001 S28 None 26214.40000000006 inf False False il7_rebuild_super_split_v1_IL7_bcov_v3_r3_ems_3hC_436_0002_000000017_0001_0001_47_64_H_.._ems_p1-15H-GBL-16H-GABBL-16H_0382_0001_0001_0001_0001_0001_0001_0001_0001_._3h_hb1_4733_0001_0001_0001_34S28
NaN 1.198 hugh_3h reverse IL7_bcov_v3_r3_ems_3hC_436_0002_000000017_0001_0001_47_64_H_.._ems_p1-15H-GBL-16H-GABBL-16H_0382_0001_0001_0001_0001_0001_0001_0001_0001 E24 None 26214.40000000006 inf False False il7_rebuild_super_split_v1_IL7_bcov_v3_r3_ems_3hC_436_0002_000000017_0001_0001_47_64_H_.._ems_p1-15H-GBL-16H-GABBL-16H_0382_0001_0001_0001_0001_0001_0001_0001_0001_._3h_hb1_4733_0001_0001_0001_30E24
NaN 1.198 hugh_3h reverse IL7_bcov_v3_r3_ems_3hC_436_0002_000000017_0001_0001_47_64_H_.._ems_p1-15H-GBL-16H-GABBL-16H_0382_0001_0001_0001_0001_0001_0001_0001_0001 E48 None 104857.60000000024 inf False False il7_rebuild_super_split_v1_IL7_bcov_v3_r3_ems_3hC_436_0002_000000017_0001_0001_47_64_H_.._ems_p1-15H-GBL-16H-GABBL-16H_0382_0001_0001_0001_0001_0001_0001_0001_0001_._3h_hb1_4733_0001_0001_0001_13E48
NaN 1.198 hugh_3h reverse IL7_bcov_v3_r3_ems_3hC_436_0002_000000017_0001_0001_47_64_H_.._ems_p1-15H-GBL-16H-GABBL-16H_0382_0001_0001_0001_0001_0001_0001_0001_0001 None None inf inf True False il7_rebuild_super_split_v1_IL7_bcov_v3_r3_ems_3hC_436_0002_000000017_0001_0001_47_64_H_.._ems_p1-15H-GBL-16H-GABBL-16H_0382_0001_0001_0001_0001_0001_0001_0001_0001_._3h_hb1_4733_0001_0001_0001
NaN 1.198 hugh_3h reverse IL7_bcov_v3_r3_ems_3hC_436_0002_000000017_0001_0001_47_64_H_.._ems_p1-15H-GBL-16H-GABBL-16H_0382_0001_0001_0001_0001_0001_0001_0001_0001 L27 None inf inf True False il7_rebuild_super_split_v1_IL7_bcov_v3_r3_ems_3hC_436_0002_000000017_0001_0001_47_64_H_.._ems_p1-15H-GBL-16H-GABBL-16H_0382_0001_0001_0001_0001_0001_0001_0001_0001_._3h_hb1_4733_0001_0001_0001_33L27
NaN 1.297 eva_3h reverse IL7_bcov_v3_r3_ems_3hM_3011_000000023_0001_0001_44_61_H_.._ems_p1-15H-GBL-16H-GABBL-16H_0168_0001_0001_0002_0001_0005_0001_0001_0001 A22 None inf inf True False il7_rebuild_super_split_v1_IL7_bcov_v3_r3_ems_3hM_3011_000000023_0001_0001_44_61_H_.._ems_p1-15H-GBL-16H-GABBL-16H_0168_0001_0001_0002_0001_0005_0001_0001_0001_._ems_3hM_2147_0001_0002_0001_26A22
NaN 1.297 eva_3h reverse IL7_bcov_v3_r3_ems_3hM_3011_000000023_0001_0001_44_61_H_.._ems_p1-15H-GBL-16H-GABBL-16H_0168_0001_0001_0002_0001_0005_0001_0001_0001 Y29 None inf inf True False il7_rebuild_super_split_v1_IL7_bcov_v3_r3_ems_3hM_3011_000000023_0001_0001_44_61_H_.._ems_p1-15H-GBL-16H-GABBL-16H_0168_0001_0001_0002_0001_0005_0001_0001_0001_._ems_3hM_2147_0001_0002_0001_33Y29
NaN 1.297 eva_3h reverse IL7_bcov_v3_r3_ems_3hM_3011_000000023_0001_0001_44_61_H_.._ems_p1-15H-GBL-16H-GABBL-16H_0168_0001_0001_0002_0001_0005_0001_0001_0001 V10 None 74145.52001894664 inf False False il7_rebuild_super_split_v1_IL7_bcov_v3_r3_ems_3hM_3011_000000023_0001_0001_44_61_H_.._ems_p1-15H-GBL-16H-GABBL-16H_0168_0001_0001_0002_0001_0005_0001_0001_0001_._ems_3hM_2147_0001_0002_0001_55V10
NaN 1.297 eva_3h reverse IL7_bcov_v3_r3_ems_3hM_3011_000000023_0001_0001_44_61_H_.._ems_p1-15H-GBL-16H-GABBL-16H_0168_0001_0001_0002_0001_0005_0001_0001_0001 F10 None 74145.52001894664 inf False False il7_rebuild_super_split_v1_IL7_bcov_v3_r3_ems_3hM_3011_000000023_0001_0001_44_61_H_.._ems_p1-15H-GBL-16H-GABBL-16H_0168_0001_0001_0002_0001_0005_0001_0001_0001_._ems_3hM_2147_0001_0002_0001_55F10
NaN 1.297 eva_3h reverse IL7_bcov_v3_r3_ems_3hM_3011_000000023_0001_0001_44_61_H_.._ems_p1-15H-GBL-16H-GABBL-16H_0168_0001_0001_0002_0001_0005_0001_0001_0001 None None inf inf True False il7_rebuild_super_split_v1_IL7_bcov_v3_r3_ems_3hM_3011_000000023_0001_0001_44_61_H_.._ems_p1-15H-GBL-16H-GABBL-16H_0168_0001_0001_0002_0001_0005_0001_0001_0001_._ems_3hM_2147_0001_0002_0001
NaN 1.297 eva_3h reverse IL7_bcov_v3_r3_ems_3hM_3011_000000023_0001_0001_44_61_H_.._ems_p1-15H-GBL-16H-GABBL-16H_0168_0001_0001_0002_0001_0005_0001_0001_0001 E7 None inf inf True False il7_rebuild_super_split_v1_IL7_bcov_v3_r3_ems_3hM_3011_000000023_0001_0001_44_61_H_.._ems_p1-15H-GBL-16H-GABBL-16H_0168_0001_0001_0002_0001_0005_0001_0001_0001_._ems_3hM_2147_0001_0002_0001_52E7
NaN 1.297 eva_3h reverse IL7_bcov_v3_r3_ems_3hM_3011_000000023_0001_0001_44_61_H_.._ems_p1-15H-GBL-16H-GABBL-16H_0168_0001_0001_0002_0001_0005_0001_0001_0001 H27 None 26214.40000000006 inf False False il7_rebuild_super_split_v1_IL7_bcov_v3_r3_ems_3hM_3011_000000023_0001_0001_44_61_H_.._ems_p1-15H-GBL-16H-GABBL-16H_0168_0001_0001_0002_0001_0005_0001_0001_0001_._ems_3hM_2147_0001_0002_0001_31H27
NaN 1.5490000000000002 bcov_4h new_topo IL7_bcov_v3_r3_ems_3hM_3011_000000023_0001_0001_44_61_H_.._ems_p1-15H-GBL-16H-GABBL-16H_0168_0001_0001_0002_0001_0005_0001_0001_0001 None None 18536.380004736657 inf False False il7_rebuild_super_split_v1_IL7_bcov_v3_r3_ems_3hM_3011_000000023_0001_0001_44_61_H_.._ems_p1-15H-GBL-16H-GABBL-16H_0168_0001_0001_0002_0001_0005_0001_0001_0001_._98c0bdeb0b12bb88026318c3d89a6068_0001_1_0001_0002_0001
NaN 1.5490000000000002 bcov_4h new_topo IL7_bcov_v3_r3_ems_3hM_3011_000000023_0001_0001_44_61_H_.._ems_p1-15H-GBL-16H-GABBL-16H_0168_0001_0001_0002_0001_0005_0001_0001_0001 H27 None 52428.80000000012 inf False False il7_rebuild_super_split_v1_IL7_bcov_v3_r3_ems_3hM_3011_000000023_0001_0001_44_61_H_.._ems_p1-15H-GBL-16H-GABBL-16H_0168_0001_0001_0002_0001_0005_0001_0001_0001_._98c0bdeb0b12bb88026318c3d89a6068_0001_1_0001_0002_0001_29H27
NaN 1.5490000000000002 bcov_4h new_topo IL7_bcov_v3_r3_ems_3hM_3011_000000023_0001_0001_44_61_H_.._ems_p1-15H-GBL-16H-GABBL-16H_0168_0001_0001_0002_0001_0005_0001_0001_0001 V10 None 52428.80000000012 inf False False il7_rebuild_super_split_v1_IL7_bcov_v3_r3_ems_3hM_3011_000000023_0001_0001_44_61_H_.._ems_p1-15H-GBL-16H-GABBL-16H_0168_0001_0001_0002_0001_0005_0001_0001_0001_._98c0bdeb0b12bb88026318c3d89a6068_0001_1_0001_0002_0001_6V10
NaN 1.5490000000000002 bcov_4h new_topo IL7_bcov_v3_r3_ems_3hM_3011_000000023_0001_0001_44_61_H_.._ems_p1-15H-GBL-16H-GABBL-16H_0168_0001_0001_0002_0001_0005_0001_0001_0001 E7 None inf inf True False il7_rebuild_super_split_v1_IL7_bcov_v3_r3_ems_3hM_3011_000000023_0001_0001_44_61_H_.._ems_p1-15H-GBL-16H-GABBL-16H_0168_0001_0001_0002_0001_0005_0001_0001_0001_._98c0bdeb0b12bb88026318c3d89a6068_0001_1_0001_0002_0001_3E7
NaN 1.5490000000000002 bcov_4h new_topo IL7_bcov_v3_r3_ems_3hM_3011_000000023_0001_0001_44_61_H_.._ems_p1-15H-GBL-16H-GABBL-16H_0168_0001_0001_0002_0001_0005_0001_0001_0001 A22 None 52428.80000000012 inf False False il7_rebuild_super_split_v1_IL7_bcov_v3_r3_ems_3hM_3011_000000023_0001_0001_44_61_H_.._ems_p1-15H-GBL-16H-GABBL-16H_0168_0001_0001_0002_0001_0005_0001_0001_0001_._98c0bdeb0b12bb88026318c3d89a6068_0001_1_0001_0002_0001_24A22
NaN 1.5490000000000002 bcov_4h new_topo IL7_bcov_v3_r3_ems_3hM_3011_000000023_0001_0001_44_61_H_.._ems_p1-15H-GBL-16H-GABBL-16H_0168_0001_0001_0002_0001_0005_0001_0001_0001 F10 None 37072.76000947338 inf False False il7_rebuild_super_split_v1_IL7_bcov_v3_r3_ems_3hM_3011_000000023_0001_0001_44_61_H_.._ems_p1-15H-GBL-16H-GABBL-16H_0168_0001_0001_0002_0001_0005_0001_0001_0001_._98c0bdeb0b12bb88026318c3d89a6068_0001_1_0001_0002_0001_6F10
NaN 1.5490000000000002 bcov_4h new_topo IL7_bcov_v3_r3_ems_3hM_3011_000000023_0001_0001_44_61_H_.._ems_p1-15H-GBL-16H-GABBL-16H_0168_0001_0001_0002_0001_0005_0001_0001_0001 Y29 None 26214.40000000006 inf False False il7_rebuild_super_split_v1_IL7_bcov_v3_r3_ems_3hM_3011_000000023_0001_0001_44_61_H_.._ems_p1-15H-GBL-16H-GABBL-16H_0168_0001_0001_0002_0001_0005_0001_0001_0001_._98c0bdeb0b12bb88026318c3d89a6068_0001_1_0001_0002_0001_31Y29
1.661 1.63 eva_3h no_cut IL7_bcov_v3_r3_ems_3hM_3011_000000023_0001_0001_44_61_H_.._ems_p1-15H-GBL-16H-GABBL-16H_0168_0001_0001_0002_0001_0005_0001_0001_0001 H27 None 52428.80000000012 inf False False il7_rebuild_super_whole_v1_IL7_bcov_v3_r3_ems_3hM_3011_000000023_0001_0001_44_61_H_.._ems_p1-15H-GBL-16H-GABBL-16H_0168_0001_0001_0002_0001_0005_0001_0001_0001_._ems_p1-15H-GBL-16H-GABBL-16H_0414_0001_0001_0002_0001_0001_27H27
1.661 1.63 eva_3h no_cut IL7_bcov_v3_r3_ems_3hM_3011_000000023_0001_0001_44_61_H_.._ems_p1-15H-GBL-16H-GABBL-16H_0168_0001_0001_0002_0001_0005_0001_0001_0001 Y29 None 104857.60000000024 inf False False il7_rebuild_super_whole_v1_IL7_bcov_v3_r3_ems_3hM_3011_000000023_0001_0001_44_61_H_.._ems_p1-15H-GBL-16H-GABBL-16H_0168_0001_0001_0002_0001_0005_0001_0001_0001_._ems_p1-15H-GBL-16H-GABBL-16H_0414_0001_0001_0002_0001_0001_29Y29
1.661 1.63 eva_3h no_cut IL7_bcov_v3_r3_ems_3hM_3011_000000023_0001_0001_44_61_H_.._ems_p1-15H-GBL-16H-GABBL-16H_0168_0001_0001_0002_0001_0005_0001_0001_0001 V10 None inf inf True False il7_rebuild_super_whole_v1_IL7_bcov_v3_r3_ems_3hM_3011_000000023_0001_0001_44_61_H_.._ems_p1-15H-GBL-16H-GABBL-16H_0168_0001_0001_0002_0001_0005_0001_0001_0001_._ems_p1-15H-GBL-16H-GABBL-16H_0414_0001_0001_0002_0001_0001_10V10
1.661 1.63 eva_3h no_cut IL7_bcov_v3_r3_ems_3hM_3011_000000023_0001_0001_44_61_H_.._ems_p1-15H-GBL-16H-GABBL-16H_0168_0001_0001_0002_0001_0005_0001_0001_0001 E7 None 26214.40000000006 inf False False il7_rebuild_super_whole_v1_IL7_bcov_v3_r3_ems_3hM_3011_000000023_0001_0001_44_61_H_.._ems_p1-15H-GBL-16H-GABBL-16H_0168_0001_0001_0002_0001_0005_0001_0001_0001_._ems_p1-15H-GBL-16H-GABBL-16H_0414_0001_0001_0002_0001_0001_7E7
1.661 1.63 eva_3h no_cut IL7_bcov_v3_r3_ems_3hM_3011_000000023_0001_0001_44_61_H_.._ems_p1-15H-GBL-16H-GABBL-16H_0168_0001_0001_0002_0001_0005_0001_0001_0001 A22 None 37072.76000947338 inf False False il7_rebuild_super_whole_v1_IL7_bcov_v3_r3_ems_3hM_3011_000000023_0001_0001_44_61_H_.._ems_p1-15H-GBL-16H-GABBL-16H_0168_0001_0001_0002_0001_0005_0001_0001_0001_._ems_p1-15H-GBL-16H-GABBL-16H_0414_0001_0001_0002_0001_0001_22A22
1.661 1.63 eva_3h no_cut IL7_bcov_v3_r3_ems_3hM_3011_000000023_0001_0001_44_61_H_.._ems_p1-15H-GBL-16H-GABBL-16H_0168_0001_0001_0002_0001_0005_0001_0001_0001 None None 104857.60000000024 inf False False il7_rebuild_super_whole_v1_IL7_bcov_v3_r3_ems_3hM_3011_000000023_0001_0001_44_61_H_.._ems_p1-15H-GBL-16H-GABBL-16H_0168_0001_0001_0002_0001_0005_0001_0001_0001_._ems_p1-15H-GBL-16H-GABBL-16H_0414_0001_0001_0002_0001_0001
1.661 1.63 eva_3h no_cut IL7_bcov_v3_r3_ems_3hM_3011_000000023_0001_0001_44_61_H_.._ems_p1-15H-GBL-16H-GABBL-16H_0168_0001_0001_0002_0001_0005_0001_0001_0001 F10 None inf inf True False il7_rebuild_super_whole_v1_IL7_bcov_v3_r3_ems_3hM_3011_000000023_0001_0001_44_61_H_.._ems_p1-15H-GBL-16H-GABBL-16H_0168_0001_0001_0002_0001_0005_0001_0001_0001_._ems_p1-15H-GBL-16H-GABBL-16H_0414_0001_0001_0002_0001_0001_10F10
NaN NaN foldit foldit IL7_bcov_v3_r3_ems_3hC_436_0002_000000017_0001_0001_47_64_H_.._ems_p1-15H-GBL-16H-GABBL-16H_0382_0001_0001_0001_0001_0001_0001_0001_0001 E48 None 74145.52001894664 inf False False foldit_2007998_0391471488_42E48
NaN NaN foldit foldit IL7_bcov_v3_r3_ems_3hC_436_0002_000000017_0001_0001_47_64_H_.._ems_p1-15H-GBL-16H-GABBL-16H_0382_0001_0001_0001_0001_0001_0001_0001_0001 F23 None 52428.80000000012 inf False False foldit_2007998_0391471488_17F23
NaN NaN foldit foldit IL7_bcov_v3_r3_ems_3hC_436_0002_000000017_0001_0001_47_64_H_.._ems_p1-15H-GBL-16H-GABBL-16H_0382_0001_0001_0001_0001_0001_0001_0001_0001 E24 None 26214.40000000006 inf False False foldit_2007998_0391471488_18E24
NaN NaN foldit foldit IL7_bcov_v3_r3_ems_3hC_436_0002_000000017_0001_0001_47_64_H_.._ems_p1-15H-GBL-16H-GABBL-16H_0382_0001_0001_0001_0001_0001_0001_0001_0001 L27 None 52428.80000000012 inf False False foldit_2007998_0391471488_21L27
NaN NaN foldit foldit IL7_bcov_v3_r3_ems_3hC_436_0002_000000017_0001_0001_47_64_H_.._ems_p1-15H-GBL-16H-GABBL-16H_0382_0001_0001_0001_0001_0001_0001_0001_0001 H45 None 18536.380004736657 inf False False foldit_2007998_0391471488_39H45
NaN NaN foldit foldit IL7_bcov_v3_r3_ems_3hC_436_0002_000000017_0001_0001_47_64_H_.._ems_p1-15H-GBL-16H-GABBL-16H_0382_0001_0001_0001_0001_0001_0001_0001_0001 None None 104857.60000000024 inf False False foldit_2007998_0391471488
NaN NaN foldit foldit IL7_bcov_v3_r3_ems_3hC_436_0002_000000017_0001_0001_47_64_H_.._ems_p1-15H-GBL-16H-GABBL-16H_0382_0001_0001_0001_0001_0001_0001_0001_0001 S28 None inf inf True False foldit_2007998_0391471488_22S28
1.714 1.7 eva_3h no_cut IL7_longxing_Grafting2_ems_3hM_305_0001_0003_0001_0001 M31 None 419430.4000000011 inf False False il7_rebuild_super_whole_v1_IL7_longxing_Grafting2_ems_3hM_305_0001_0003_0001_0001_._ems_3hM_2323_0001_0001_32M31
1.714 1.7 eva_3h no_cut IL7_longxing_Grafting2_ems_3hM_305_0001_0003_0001_0001 None None 838860.8000000024 inf False False il7_rebuild_super_whole_v1_IL7_longxing_Grafting2_ems_3hM_305_0001_0003_0001_0001_._ems_3hM_2323_0001_0001
1.714 1.7 eva_3h no_cut IL7_longxing_Grafting2_ems_3hM_305_0001_0003_0001_0001 Y7 None 148291.04003789354 inf False False il7_rebuild_super_whole_v1_IL7_longxing_Grafting2_ems_3hM_305_0001_0003_0001_0001_._ems_3hM_2323_0001_0001_8Y7
1.714 1.7 eva_3h no_cut IL7_longxing_Grafting2_ems_3hM_305_0001_0003_0001_0001 L15 None 74145.52001894664 inf False False il7_rebuild_super_whole_v1_IL7_longxing_Grafting2_ems_3hM_305_0001_0003_0001_0001_._ems_3hM_2323_0001_0001_16L15
1.714 1.7 eva_3h no_cut IL7_longxing_Grafting2_ems_3hM_305_0001_0003_0001_0001 Q34 None 74145.52001894664 inf False False il7_rebuild_super_whole_v1_IL7_longxing_Grafting2_ems_3hM_305_0001_0003_0001_0001_._ems_3hM_2323_0001_0001_35Q34
1.714 1.7 eva_3h no_cut IL7_longxing_Grafting2_ems_3hM_305_0001_0003_0001_0001 E30 None 209715.2000000005 inf False False il7_rebuild_super_whole_v1_IL7_longxing_Grafting2_ems_3hM_305_0001_0003_0001_0001_._ems_3hM_2323_0001_0001_31E30
1.714 1.7 eva_3h no_cut IL7_longxing_Grafting2_ems_3hM_305_0001_0003_0001_0001 K15 None 209715.2000000005 inf False False il7_rebuild_super_whole_v1_IL7_longxing_Grafting2_ems_3hM_305_0001_0003_0001_0001_._ems_3hM_2323_0001_0001_16K15
0.578 0.823 bcov_4h no_cut IL7_bcov_v3_r3_ems_3hM_3011_000000023_0001_0001_44_61_H_.._ems_p1-15H-GBL-16H-GABBL-16H_0168_0001_0001_0002_0001_0005_0001_0001_0001 Y29 None inf inf True False il7_rebuild_super_whole_v1_IL7_bcov_v3_r3_ems_3hM_3011_000000023_0001_0001_44_61_H_.._ems_p1-15H-GBL-16H-GABBL-16H_0168_0001_0001_0002_0001_0005_0001_0001_0001_._7c9c12ae4ef31379bdc81b19918901a4_0001_1_0001_0001_63Y29
0.578 0.823 bcov_4h no_cut IL7_bcov_v3_r3_ems_3hM_3011_000000023_0001_0001_44_61_H_.._ems_p1-15H-GBL-16H-GABBL-16H_0168_0001_0001_0002_0001_0005_0001_0001_0001 A22 None 26214.40000000006 inf False False il7_rebuild_super_whole_v1_IL7_bcov_v3_r3_ems_3hM_3011_000000023_0001_0001_44_61_H_.._ems_p1-15H-GBL-16H-GABBL-16H_0168_0001_0001_0002_0001_0005_0001_0001_0001_._7c9c12ae4ef31379bdc81b19918901a4_0001_1_0001_0001_56A22
0.578 0.823 bcov_4h no_cut IL7_bcov_v3_r3_ems_3hM_3011_000000023_0001_0001_44_61_H_.._ems_p1-15H-GBL-16H-GABBL-16H_0168_0001_0001_0002_0001_0005_0001_0001_0001 None None inf inf True False il7_rebuild_super_whole_v1_IL7_bcov_v3_r3_ems_3hM_3011_000000023_0001_0001_44_61_H_.._ems_p1-15H-GBL-16H-GABBL-16H_0168_0001_0001_0002_0001_0005_0001_0001_0001_._7c9c12ae4ef31379bdc81b19918901a4_0001_1_0001_0001
0.578 0.823 bcov_4h no_cut IL7_bcov_v3_r3_ems_3hM_3011_000000023_0001_0001_44_61_H_.._ems_p1-15H-GBL-16H-GABBL-16H_0168_0001_0001_0002_0001_0005_0001_0001_0001 F10 None inf inf True False il7_rebuild_super_whole_v1_IL7_bcov_v3_r3_ems_3hM_3011_000000023_0001_0001_44_61_H_.._ems_p1-15H-GBL-16H-GABBL-16H_0168_0001_0001_0002_0001_0005_0001_0001_0001_._7c9c12ae4ef31379bdc81b19918901a4_0001_1_0001_0001_44F10
0.578 0.823 bcov_4h no_cut IL7_bcov_v3_r3_ems_3hM_3011_000000023_0001_0001_44_61_H_.._ems_p1-15H-GBL-16H-GABBL-16H_0168_0001_0001_0002_0001_0005_0001_0001_0001 H27 None inf inf True False il7_rebuild_super_whole_v1_IL7_bcov_v3_r3_ems_3hM_3011_000000023_0001_0001_44_61_H_.._ems_p1-15H-GBL-16H-GABBL-16H_0168_0001_0001_0002_0001_0005_0001_0001_0001_._7c9c12ae4ef31379bdc81b19918901a4_0001_1_0001_0001_61H27
0.578 0.823 bcov_4h no_cut IL7_bcov_v3_r3_ems_3hM_3011_000000023_0001_0001_44_61_H_.._ems_p1-15H-GBL-16H-GABBL-16H_0168_0001_0001_0002_0001_0005_0001_0001_0001 V10 None inf inf True False il7_rebuild_super_whole_v1_IL7_bcov_v3_r3_ems_3hM_3011_000000023_0001_0001_44_61_H_.._ems_p1-15H-GBL-16H-GABBL-16H_0168_0001_0001_0002_0001_0005_0001_0001_0001_._7c9c12ae4ef31379bdc81b19918901a4_0001_1_0001_0001_44V10
0.578 0.823 bcov_4h no_cut IL7_bcov_v3_r3_ems_3hM_3011_000000023_0001_0001_44_61_H_.._ems_p1-15H-GBL-16H-GABBL-16H_0168_0001_0001_0002_0001_0005_0001_0001_0001 E7 None inf inf True False il7_rebuild_super_whole_v1_IL7_bcov_v3_r3_ems_3hM_3011_000000023_0001_0001_44_61_H_.._ems_p1-15H-GBL-16H-GABBL-16H_0168_0001_0001_0002_0001_0005_0001_0001_0001_._7c9c12ae4ef31379bdc81b19918901a4_0001_1_0001_0001_41E7
NaN 0.946 hugh_3h new_topo IL7_bcov_r3_ems_p1-16H-GBL-16H-GABBL-15H_0203_0001_0001_0002_000000017_0001_0001 M9 None 104857.60000000024 inf False False il7_rebuild_super_whole_v1_IL7_bcov_r3_ems_p1-16H-GBL-16H-GABBL-15H_0203_0001_0001_0002_000000017_0001_0001_._3h_hb1_3396_0001_0001_9M9
NaN 0.946 hugh_3h new_topo IL7_bcov_r3_ems_p1-16H-GBL-16H-GABBL-15H_0203_0001_0001_0002_000000017_0001_0001 K51 None 104857.60000000024 inf False False il7_rebuild_super_whole_v1_IL7_bcov_r3_ems_p1-16H-GBL-16H-GABBL-15H_0203_0001_0001_0002_000000017_0001_0001_._3h_hb1_3396_0001_0001_55K51
NaN 0.946 hugh_3h new_topo IL7_bcov_r3_ems_p1-16H-GBL-16H-GABBL-15H_0203_0001_0001_0002_000000017_0001_0001 K48 None 37072.76000947338 inf False False il7_rebuild_super_whole_v1_IL7_bcov_r3_ems_p1-16H-GBL-16H-GABBL-15H_0203_0001_0001_0002_000000017_0001_0001_._3h_hb1_3396_0001_0001_52K48
NaN 0.946 hugh_3h new_topo IL7_bcov_r3_ems_p1-16H-GBL-16H-GABBL-15H_0203_0001_0001_0002_000000017_0001_0001 E51 None 148291.04003789354 inf False False il7_rebuild_super_whole_v1_IL7_bcov_r3_ems_p1-16H-GBL-16H-GABBL-15H_0203_0001_0001_0002_000000017_0001_0001_._3h_hb1_3396_0001_0001_55E51
NaN 0.946 hugh_3h new_topo IL7_bcov_r3_ems_p1-16H-GBL-16H-GABBL-15H_0203_0001_0001_0002_000000017_0001_0001 F13 None 209715.2000000005 inf False False il7_rebuild_super_whole_v1_IL7_bcov_r3_ems_p1-16H-GBL-16H-GABBL-15H_0203_0001_0001_0002_000000017_0001_0001_._3h_hb1_3396_0001_0001_13F13
NaN 0.946 hugh_3h new_topo IL7_bcov_r3_ems_p1-16H-GBL-16H-GABBL-15H_0203_0001_0001_0002_000000017_0001_0001 None None 148291.04003789354 inf False False il7_rebuild_super_whole_v1_IL7_bcov_r3_ems_p1-16H-GBL-16H-GABBL-15H_0203_0001_0001_0002_000000017_0001_0001_._3h_hb1_3396_0001_0001
NaN 0.946 hugh_3h new_topo IL7_bcov_r3_ems_p1-16H-GBL-16H-GABBL-15H_0203_0001_0001_0002_000000017_0001_0001 E12 None 104857.60000000024 inf False False il7_rebuild_super_whole_v1_IL7_bcov_r3_ems_p1-16H-GBL-16H-GABBL-15H_0203_0001_0001_0002_000000017_0001_0001_._3h_hb1_3396_0001_0001_12E12
NaN NaN foldit foldit IL7_longxing_Grafting2_ems_3hM_1894_0002_0004_0001_0001 H31 None 26214.40000000006 inf False False foldit_2008128_0392246125_32H31
NaN NaN foldit foldit IL7_longxing_Grafting2_ems_3hM_1894_0002_0004_0001_0001 L52 None 74145.52001894664 inf False False foldit_2008128_0392246125_53L52
NaN NaN foldit foldit IL7_longxing_Grafting2_ems_3hM_1894_0002_0004_0001_0001 None None 148291.04003789354 inf False False foldit_2008128_0392246125
NaN NaN foldit foldit IL7_longxing_Grafting2_ems_3hM_1894_0002_0004_0001_0001 Q31 None 74145.52001894664 inf False False foldit_2008128_0392246125_32Q31
NaN NaN foldit foldit IL7_longxing_Grafting2_ems_3hM_1894_0002_0004_0001_0001 V27 None 26214.40000000006 inf False False foldit_2008128_0392246125_28V27
NaN NaN foldit foldit IL7_longxing_Grafting2_ems_3hM_1894_0002_0004_0001_0001 L34 None 838860.8000000024 inf False False foldit_2008128_0392246125_35L34
NaN NaN foldit foldit IL7_longxing_Grafting2_ems_3hM_1894_0002_0004_0001_0001 R53 None 296582.0800757866 inf False False foldit_2008128_0392246125_54R53
NaN 1.392 eva_3h different_abego IL7_longxing_Grafting2_ems_3hM_843_0001_0012_0001_0001 Q8 None 37072.76000947338 inf False False il7_rebuild_super_split_v1_IL7_longxing_Grafting2_ems_3hM_843_0001_0012_0001_0001_._ems_3hM_2621_0001_0001_0003_8Q8
NaN 1.392 eva_3h different_abego IL7_longxing_Grafting2_ems_3hM_843_0001_0012_0001_0001 E9 None 18536.380004736657 inf False False il7_rebuild_super_split_v1_IL7_longxing_Grafting2_ems_3hM_843_0001_0012_0001_0001_._ems_3hM_2621_0001_0001_0003_9E9
NaN 1.392 eva_3h different_abego IL7_longxing_Grafting2_ems_3hM_843_0001_0012_0001_0001 Y31 None 74145.52001894664 inf False False il7_rebuild_super_split_v1_IL7_longxing_Grafting2_ems_3hM_843_0001_0012_0001_0001_._ems_3hM_2621_0001_0001_0003_31Y31
NaN 1.392 eva_3h different_abego IL7_longxing_Grafting2_ems_3hM_843_0001_0012_0001_0001 H9 None 37072.76000947338 inf False False il7_rebuild_super_split_v1_IL7_longxing_Grafting2_ems_3hM_843_0001_0012_0001_0001_._ems_3hM_2621_0001_0001_0003_9H9
NaN 1.392 eva_3h different_abego IL7_longxing_Grafting2_ems_3hM_843_0001_0012_0001_0001 K31 None inf inf True False il7_rebuild_super_split_v1_IL7_longxing_Grafting2_ems_3hM_843_0001_0012_0001_0001_._ems_3hM_2621_0001_0001_0003_31K31
NaN 1.392 eva_3h different_abego IL7_longxing_Grafting2_ems_3hM_843_0001_0012_0001_0001 E32 None inf inf True False il7_rebuild_super_split_v1_IL7_longxing_Grafting2_ems_3hM_843_0001_0012_0001_0001_._ems_3hM_2621_0001_0001_0003_32E32
NaN 1.392 eva_3h different_abego IL7_longxing_Grafting2_ems_3hM_843_0001_0012_0001_0001 None None inf inf True False il7_rebuild_super_split_v1_IL7_longxing_Grafting2_ems_3hM_843_0001_0012_0001_0001_._ems_3hM_2621_0001_0001_0003
3.387 3.342 hugh_3h no_cut IL7_longxing_Grafting2_ems_3hM_305_0001_0003_0001_0001 M31 None 148291.04003789354 inf False False il7_rebuild_super_whole_v1_IL7_longxing_Grafting2_ems_3hM_305_0001_0003_0001_0001_._3h_hb1_6914_0001_0001_46M31
3.387 3.342 hugh_3h no_cut IL7_longxing_Grafting2_ems_3hM_305_0001_0003_0001_0001 L15 None 104857.60000000024 inf False False il7_rebuild_super_whole_v1_IL7_longxing_Grafting2_ems_3hM_305_0001_0003_0001_0001_._3h_hb1_6914_0001_0001_30L15
3.387 3.342 hugh_3h no_cut IL7_longxing_Grafting2_ems_3hM_305_0001_0003_0001_0001 E30 None 148291.04003789354 inf False False il7_rebuild_super_whole_v1_IL7_longxing_Grafting2_ems_3hM_305_0001_0003_0001_0001_._3h_hb1_6914_0001_0001_45E30
3.387 3.342 hugh_3h no_cut IL7_longxing_Grafting2_ems_3hM_305_0001_0003_0001_0001 Q34 None 209715.2000000005 inf False False il7_rebuild_super_whole_v1_IL7_longxing_Grafting2_ems_3hM_305_0001_0003_0001_0001_._3h_hb1_6914_0001_0001_49Q34
3.387 3.342 hugh_3h no_cut IL7_longxing_Grafting2_ems_3hM_305_0001_0003_0001_0001 None None 148291.04003789354 inf False False il7_rebuild_super_whole_v1_IL7_longxing_Grafting2_ems_3hM_305_0001_0003_0001_0001_._3h_hb1_6914_0001_0001
3.387 3.342 hugh_3h no_cut IL7_longxing_Grafting2_ems_3hM_305_0001_0003_0001_0001 K15 None 52428.80000000012 inf False False il7_rebuild_super_whole_v1_IL7_longxing_Grafting2_ems_3hM_305_0001_0003_0001_0001_._3h_hb1_6914_0001_0001_30K15
3.387 3.342 hugh_3h no_cut IL7_longxing_Grafting2_ems_3hM_305_0001_0003_0001_0001 Y7 None 148291.04003789354 inf False False il7_rebuild_super_whole_v1_IL7_longxing_Grafting2_ems_3hM_305_0001_0003_0001_0001_._3h_hb1_6914_0001_0001_22Y7
NaN 1.584 hugh_3h reverse IL7_bcov_v3_r3_ems_3hC_436_0002_000000017_0001_0001_47_64_H_.._ems_p1-15H-GBL-16H-GABBL-16H_0382_0001_0001_0001_0001_0001_0001_0001_0001 S28 None 26214.40000000006 inf False False il7_rebuild_super_split_v1_IL7_bcov_v3_r3_ems_3hC_436_0002_000000017_0001_0001_47_64_H_.._ems_p1-15H-GBL-16H-GABBL-16H_0382_0001_0001_0001_0001_0001_0001_0001_0001_._3h_hb1_6822_0001_0002_0001_33S28
NaN 1.584 hugh_3h reverse IL7_bcov_v3_r3_ems_3hC_436_0002_000000017_0001_0001_47_64_H_.._ems_p1-15H-GBL-16H-GABBL-16H_0382_0001_0001_0001_0001_0001_0001_0001_0001 H45 None inf inf True False il7_rebuild_super_split_v1_IL7_bcov_v3_r3_ems_3hC_436_0002_000000017_0001_0001_47_64_H_.._ems_p1-15H-GBL-16H-GABBL-16H_0382_0001_0001_0001_0001_0001_0001_0001_0001_._3h_hb1_6822_0001_0002_0001_9H45
NaN 1.584 hugh_3h reverse IL7_bcov_v3_r3_ems_3hC_436_0002_000000017_0001_0001_47_64_H_.._ems_p1-15H-GBL-16H-GABBL-16H_0382_0001_0001_0001_0001_0001_0001_0001_0001 E24 None inf inf True False il7_rebuild_super_split_v1_IL7_bcov_v3_r3_ems_3hC_436_0002_000000017_0001_0001_47_64_H_.._ems_p1-15H-GBL-16H-GABBL-16H_0382_0001_0001_0001_0001_0001_0001_0001_0001_._3h_hb1_6822_0001_0002_0001_29E24
NaN 1.584 hugh_3h reverse IL7_bcov_v3_r3_ems_3hC_436_0002_000000017_0001_0001_47_64_H_.._ems_p1-15H-GBL-16H-GABBL-16H_0382_0001_0001_0001_0001_0001_0001_0001_0001 L27 None inf inf True False il7_rebuild_super_split_v1_IL7_bcov_v3_r3_ems_3hC_436_0002_000000017_0001_0001_47_64_H_.._ems_p1-15H-GBL-16H-GABBL-16H_0382_0001_0001_0001_0001_0001_0001_0001_0001_._3h_hb1_6822_0001_0002_0001_32L27
NaN 1.584 hugh_3h reverse IL7_bcov_v3_r3_ems_3hC_436_0002_000000017_0001_0001_47_64_H_.._ems_p1-15H-GBL-16H-GABBL-16H_0382_0001_0001_0001_0001_0001_0001_0001_0001 E48 None inf inf True False il7_rebuild_super_split_v1_IL7_bcov_v3_r3_ems_3hC_436_0002_000000017_0001_0001_47_64_H_.._ems_p1-15H-GBL-16H-GABBL-16H_0382_0001_0001_0001_0001_0001_0001_0001_0001_._3h_hb1_6822_0001_0002_0001_12E48
NaN 1.584 hugh_3h reverse IL7_bcov_v3_r3_ems_3hC_436_0002_000000017_0001_0001_47_64_H_.._ems_p1-15H-GBL-16H-GABBL-16H_0382_0001_0001_0001_0001_0001_0001_0001_0001 None None inf inf True False il7_rebuild_super_split_v1_IL7_bcov_v3_r3_ems_3hC_436_0002_000000017_0001_0001_47_64_H_.._ems_p1-15H-GBL-16H-GABBL-16H_0382_0001_0001_0001_0001_0001_0001_0001_0001_._3h_hb1_6822_0001_0002_0001
NaN 1.584 hugh_3h reverse IL7_bcov_v3_r3_ems_3hC_436_0002_000000017_0001_0001_47_64_H_.._ems_p1-15H-GBL-16H-GABBL-16H_0382_0001_0001_0001_0001_0001_0001_0001_0001 F23 None inf inf True False il7_rebuild_super_split_v1_IL7_bcov_v3_r3_ems_3hC_436_0002_000000017_0001_0001_47_64_H_.._ems_p1-15H-GBL-16H-GABBL-16H_0382_0001_0001_0001_0001_0001_0001_0001_0001_._3h_hb1_6822_0001_0002_0001_28F23
NaN 1.354 bcov_4h reverse IL7_bcov_v3_r3_ems_3hC_436_0002_000000017_0001_0001_47_64_H_.._ems_p1-15H-GBL-16H-GABBL-16H_0382_0001_0001_0001_0001_0001_0001_0001_0001 S28 None 52428.80000000012 inf False False il7_rebuild_super_split_v1_IL7_bcov_v3_r3_ems_3hC_436_0002_000000017_0001_0001_47_64_H_.._ems_p1-15H-GBL-16H-GABBL-16H_0382_0001_0001_0001_0001_0001_0001_0001_0001_._5448affb134943aee843c517656f3dbb_0001_1_0001_0001_0001_61S28
NaN 1.354 bcov_4h reverse IL7_bcov_v3_r3_ems_3hC_436_0002_000000017_0001_0001_47_64_H_.._ems_p1-15H-GBL-16H-GABBL-16H_0382_0001_0001_0001_0001_0001_0001_0001_0001 None None 296582.0800757866 inf False False il7_rebuild_super_split_v1_IL7_bcov_v3_r3_ems_3hC_436_0002_000000017_0001_0001_47_64_H_.._ems_p1-15H-GBL-16H-GABBL-16H_0382_0001_0001_0001_0001_0001_0001_0001_0001_._5448affb134943aee843c517656f3dbb_0001_1_0001_0001_0001
NaN 1.354 bcov_4h reverse IL7_bcov_v3_r3_ems_3hC_436_0002_000000017_0001_0001_47_64_H_.._ems_p1-15H-GBL-16H-GABBL-16H_0382_0001_0001_0001_0001_0001_0001_0001_0001 E24 None 148291.04003789354 inf False False il7_rebuild_super_split_v1_IL7_bcov_v3_r3_ems_3hC_436_0002_000000017_0001_0001_47_64_H_.._ems_p1-15H-GBL-16H-GABBL-16H_0382_0001_0001_0001_0001_0001_0001_0001_0001_._5448affb134943aee843c517656f3dbb_0001_1_0001_0001_0001_57E24
NaN 1.354 bcov_4h reverse IL7_bcov_v3_r3_ems_3hC_436_0002_000000017_0001_0001_47_64_H_.._ems_p1-15H-GBL-16H-GABBL-16H_0382_0001_0001_0001_0001_0001_0001_0001_0001 L27 None 74145.52001894664 inf False False il7_rebuild_super_split_v1_IL7_bcov_v3_r3_ems_3hC_436_0002_000000017_0001_0001_47_64_H_.._ems_p1-15H-GBL-16H-GABBL-16H_0382_0001_0001_0001_0001_0001_0001_0001_0001_._5448affb134943aee843c517656f3dbb_0001_1_0001_0001_0001_60L27
NaN 1.354 bcov_4h reverse IL7_bcov_v3_r3_ems_3hC_436_0002_000000017_0001_0001_47_64_H_.._ems_p1-15H-GBL-16H-GABBL-16H_0382_0001_0001_0001_0001_0001_0001_0001_0001 E48 None 209715.2000000005 inf False False il7_rebuild_super_split_v1_IL7_bcov_v3_r3_ems_3hC_436_0002_000000017_0001_0001_47_64_H_.._ems_p1-15H-GBL-16H-GABBL-16H_0382_0001_0001_0001_0001_0001_0001_0001_0001_._5448affb134943aee843c517656f3dbb_0001_1_0001_0001_0001_41E48
NaN 1.354 bcov_4h reverse IL7_bcov_v3_r3_ems_3hC_436_0002_000000017_0001_0001_47_64_H_.._ems_p1-15H-GBL-16H-GABBL-16H_0382_0001_0001_0001_0001_0001_0001_0001_0001 F23 None 296582.0800757866 inf False False il7_rebuild_super_split_v1_IL7_bcov_v3_r3_ems_3hC_436_0002_000000017_0001_0001_47_64_H_.._ems_p1-15H-GBL-16H-GABBL-16H_0382_0001_0001_0001_0001_0001_0001_0001_0001_._5448affb134943aee843c517656f3dbb_0001_1_0001_0001_0001_56F23
NaN 1.354 bcov_4h reverse IL7_bcov_v3_r3_ems_3hC_436_0002_000000017_0001_0001_47_64_H_.._ems_p1-15H-GBL-16H-GABBL-16H_0382_0001_0001_0001_0001_0001_0001_0001_0001 H45 None 296582.0800757866 inf False False il7_rebuild_super_split_v1_IL7_bcov_v3_r3_ems_3hC_436_0002_000000017_0001_0001_47_64_H_.._ems_p1-15H-GBL-16H-GABBL-16H_0382_0001_0001_0001_0001_0001_0001_0001_0001_._5448affb134943aee843c517656f3dbb_0001_1_0001_0001_0001_38H45
NaN 2.0980000000000003 hugh_3h reverse IL7_bcov_v3_r3_ems_3hC_436_0002_000000017_0001_0001_47_64_H_.._ems_p1-15H-GBL-16H-GABBL-16H_0382_0001_0001_0001_0001_0001_0001_0001_0001 E48 None 37072.76000947338 inf False False il7_rebuild_super_split_v1_IL7_bcov_v3_r3_ems_3hC_436_0002_000000017_0001_0001_47_64_H_.._ems_p1-15H-GBL-16H-GABBL-16H_0382_0001_0001_0001_0001_0001_0001_0001_0001_._3h_hb1_6857_0001_0005_0001_11E48
NaN 2.0980000000000003 hugh_3h reverse IL7_bcov_v3_r3_ems_3hC_436_0002_000000017_0001_0001_47_64_H_.._ems_p1-15H-GBL-16H-GABBL-16H_0382_0001_0001_0001_0001_0001_0001_0001_0001 F23 None inf inf True False il7_rebuild_super_split_v1_IL7_bcov_v3_r3_ems_3hC_436_0002_000000017_0001_0001_47_64_H_.._ems_p1-15H-GBL-16H-GABBL-16H_0382_0001_0001_0001_0001_0001_0001_0001_0001_._3h_hb1_6857_0001_0005_0001_31F23
NaN 2.0980000000000003 hugh_3h reverse IL7_bcov_v3_r3_ems_3hC_436_0002_000000017_0001_0001_47_64_H_.._ems_p1-15H-GBL-16H-GABBL-16H_0382_0001_0001_0001_0001_0001_0001_0001_0001 L27 None 74145.52001894664 inf False False il7_rebuild_super_split_v1_IL7_bcov_v3_r3_ems_3hC_436_0002_000000017_0001_0001_47_64_H_.._ems_p1-15H-GBL-16H-GABBL-16H_0382_0001_0001_0001_0001_0001_0001_0001_0001_._3h_hb1_6857_0001_0005_0001_35L27
NaN 2.0980000000000003 hugh_3h reverse IL7_bcov_v3_r3_ems_3hC_436_0002_000000017_0001_0001_47_64_H_.._ems_p1-15H-GBL-16H-GABBL-16H_0382_0001_0001_0001_0001_0001_0001_0001_0001 None None 52428.80000000012 inf False False il7_rebuild_super_split_v1_IL7_bcov_v3_r3_ems_3hC_436_0002_000000017_0001_0001_47_64_H_.._ems_p1-15H-GBL-16H-GABBL-16H_0382_0001_0001_0001_0001_0001_0001_0001_0001_._3h_hb1_6857_0001_0005_0001
NaN 2.0980000000000003 hugh_3h reverse IL7_bcov_v3_r3_ems_3hC_436_0002_000000017_0001_0001_47_64_H_.._ems_p1-15H-GBL-16H-GABBL-16H_0382_0001_0001_0001_0001_0001_0001_0001_0001 E24 None 52428.80000000012 inf False False il7_rebuild_super_split_v1_IL7_bcov_v3_r3_ems_3hC_436_0002_000000017_0001_0001_47_64_H_.._ems_p1-15H-GBL-16H-GABBL-16H_0382_0001_0001_0001_0001_0001_0001_0001_0001_._3h_hb1_6857_0001_0005_0001_32E24
NaN 2.0980000000000003 hugh_3h reverse IL7_bcov_v3_r3_ems_3hC_436_0002_000000017_0001_0001_47_64_H_.._ems_p1-15H-GBL-16H-GABBL-16H_0382_0001_0001_0001_0001_0001_0001_0001_0001 S28 None 37072.76000947338 inf False False il7_rebuild_super_split_v1_IL7_bcov_v3_r3_ems_3hC_436_0002_000000017_0001_0001_47_64_H_.._ems_p1-15H-GBL-16H-GABBL-16H_0382_0001_0001_0001_0001_0001_0001_0001_0001_._3h_hb1_6857_0001_0005_0001_36S28
NaN 2.0980000000000003 hugh_3h reverse IL7_bcov_v3_r3_ems_3hC_436_0002_000000017_0001_0001_47_64_H_.._ems_p1-15H-GBL-16H-GABBL-16H_0382_0001_0001_0001_0001_0001_0001_0001_0001 H45 None inf inf True False il7_rebuild_super_split_v1_IL7_bcov_v3_r3_ems_3hC_436_0002_000000017_0001_0001_47_64_H_.._ems_p1-15H-GBL-16H-GABBL-16H_0382_0001_0001_0001_0001_0001_0001_0001_0001_._3h_hb1_6857_0001_0005_0001_8H45
NaN NaN foldit foldit IL7_bcov_v3_r3_ems_3hM_3011_000000023_0001_0001_44_61_H_.._ems_p1-15H-GBL-16H-GABBL-16H_0168_0001_0001_0002_0001_0005_0001_0001_0001 H27 None 148291.04003789354 inf False False foldit_2008088_0392044553_39H27
NaN NaN foldit foldit IL7_bcov_v3_r3_ems_3hM_3011_000000023_0001_0001_44_61_H_.._ems_p1-15H-GBL-16H-GABBL-16H_0168_0001_0001_0002_0001_0005_0001_0001_0001 Y29 None 52428.80000000012 inf False False foldit_2008088_0392044553_41Y29
NaN NaN foldit foldit IL7_bcov_v3_r3_ems_3hM_3011_000000023_0001_0001_44_61_H_.._ems_p1-15H-GBL-16H-GABBL-16H_0168_0001_0001_0002_0001_0005_0001_0001_0001 A22 None 74145.52001894664 inf False False foldit_2008088_0392044553_34A22
NaN NaN foldit foldit IL7_bcov_v3_r3_ems_3hM_3011_000000023_0001_0001_44_61_H_.._ems_p1-15H-GBL-16H-GABBL-16H_0168_0001_0001_0002_0001_0005_0001_0001_0001 E7 None 74145.52001894664 inf False False foldit_2008088_0392044553_19E7
NaN NaN foldit foldit IL7_bcov_v3_r3_ems_3hM_3011_000000023_0001_0001_44_61_H_.._ems_p1-15H-GBL-16H-GABBL-16H_0168_0001_0001_0002_0001_0005_0001_0001_0001 None None 209715.2000000005 inf False False foldit_2008088_0392044553
NaN NaN foldit foldit IL7_bcov_v3_r3_ems_3hM_3011_000000023_0001_0001_44_61_H_.._ems_p1-15H-GBL-16H-GABBL-16H_0168_0001_0001_0002_0001_0005_0001_0001_0001 F10 None 148291.04003789354 inf False False foldit_2008088_0392044553_22F10
NaN NaN foldit foldit IL7_bcov_v3_r3_ems_3hM_3011_000000023_0001_0001_44_61_H_.._ems_p1-15H-GBL-16H-GABBL-16H_0168_0001_0001_0002_0001_0005_0001_0001_0001 V10 None 52428.80000000012 inf False False foldit_2008088_0392044553_22V10
NaN 2.039 eva_3h reverse IL7_longxing_Grafting2_ems_3hM_305_0001_0003_0001_0001 M31 None 37072.76000947338 inf False False il7_rebuild_super_split_v1_IL7_longxing_Grafting2_ems_3hM_305_0001_0003_0001_0001_._ems_3hM_1520_0001_0003_0001_13M31
NaN 2.039 eva_3h reverse IL7_longxing_Grafting2_ems_3hM_305_0001_0003_0001_0001 K15 None 26214.40000000006 inf False False il7_rebuild_super_split_v1_IL7_longxing_Grafting2_ems_3hM_305_0001_0003_0001_0001_._ems_3hM_1520_0001_0003_0001_36K15
NaN 2.039 eva_3h reverse IL7_longxing_Grafting2_ems_3hM_305_0001_0003_0001_0001 Q34 None 37072.76000947338 inf False False il7_rebuild_super_split_v1_IL7_longxing_Grafting2_ems_3hM_305_0001_0003_0001_0001_._ems_3hM_1520_0001_0003_0001_16Q34
NaN 2.039 eva_3h reverse IL7_longxing_Grafting2_ems_3hM_305_0001_0003_0001_0001 Y7 None 37072.76000947338 inf False False il7_rebuild_super_split_v1_IL7_longxing_Grafting2_ems_3hM_305_0001_0003_0001_0001_._ems_3hM_1520_0001_0003_0001_28Y7
NaN 2.039 eva_3h reverse IL7_longxing_Grafting2_ems_3hM_305_0001_0003_0001_0001 None None 26214.40000000006 inf False False il7_rebuild_super_split_v1_IL7_longxing_Grafting2_ems_3hM_305_0001_0003_0001_0001_._ems_3hM_1520_0001_0003_0001
NaN 2.039 eva_3h reverse IL7_longxing_Grafting2_ems_3hM_305_0001_0003_0001_0001 L15 None 104857.60000000024 inf False False il7_rebuild_super_split_v1_IL7_longxing_Grafting2_ems_3hM_305_0001_0003_0001_0001_._ems_3hM_1520_0001_0003_0001_36L15
NaN 2.039 eva_3h reverse IL7_longxing_Grafting2_ems_3hM_305_0001_0003_0001_0001 E30 None inf inf True False il7_rebuild_super_split_v1_IL7_longxing_Grafting2_ems_3hM_305_0001_0003_0001_0001_._ems_3hM_1520_0001_0003_0001_12E30
0.457 0.66 hugh_3h no_cut IL7_bcov_v3_r3_ems_3hC_436_0002_000000017_0001_0001_47_64_H_.._ems_p1-15H-GBL-16H-GABBL-16H_0382_0001_0001_0001_0001_0001_0001_0001_0001 E24 None 37072.76000947338 inf False False il7_rebuild_super_whole_v1_IL7_bcov_v3_r3_ems_3hC_436_0002_000000017_0001_0001_47_64_H_.._ems_p1-15H-GBL-16H-GABBL-16H_0382_0001_0001_0001_0001_0001_0001_0001_0001_._3h_hb1_5839_0001_0001_25E24
0.457 0.66 hugh_3h no_cut IL7_bcov_v3_r3_ems_3hC_436_0002_000000017_0001_0001_47_64_H_.._ems_p1-15H-GBL-16H-GABBL-16H_0382_0001_0001_0001_0001_0001_0001_0001_0001 H45 None inf inf True False il7_rebuild_super_whole_v1_IL7_bcov_v3_r3_ems_3hC_436_0002_000000017_0001_0001_47_64_H_.._ems_p1-15H-GBL-16H-GABBL-16H_0382_0001_0001_0001_0001_0001_0001_0001_0001_._3h_hb1_5839_0001_0001_46H45
0.457 0.66 hugh_3h no_cut IL7_bcov_v3_r3_ems_3hC_436_0002_000000017_0001_0001_47_64_H_.._ems_p1-15H-GBL-16H-GABBL-16H_0382_0001_0001_0001_0001_0001_0001_0001_0001 L27 None 51.200000000000045 inf False False il7_rebuild_super_whole_v1_IL7_bcov_v3_r3_ems_3hC_436_0002_000000017_0001_0001_47_64_H_.._ems_p1-15H-GBL-16H-GABBL-16H_0382_0001_0001_0001_0001_0001_0001_0001_0001_._3h_hb1_5839_0001_0001_28L27
0.457 0.66 hugh_3h no_cut IL7_bcov_v3_r3_ems_3hC_436_0002_000000017_0001_0001_47_64_H_.._ems_p1-15H-GBL-16H-GABBL-16H_0382_0001_0001_0001_0001_0001_0001_0001_0001 None None 72.40773439350251 3276.8000000000065 False False il7_rebuild_super_whole_v1_IL7_bcov_v3_r3_ems_3hC_436_0002_000000017_0001_0001_47_64_H_.._ems_p1-15H-GBL-16H-GABBL-16H_0382_0001_0001_0001_0001_0001_0001_0001_0001_._3h_hb1_5839_0001_0001
0.457 0.66 hugh_3h no_cut IL7_bcov_v3_r3_ems_3hC_436_0002_000000017_0001_0001_47_64_H_.._ems_p1-15H-GBL-16H-GABBL-16H_0382_0001_0001_0001_0001_0001_0001_0001_0001 F23 None 72.40773439350251 3276.8000000000065 False False il7_rebuild_super_whole_v1_IL7_bcov_v3_r3_ems_3hC_436_0002_000000017_0001_0001_47_64_H_.._ems_p1-15H-GBL-16H-GABBL-16H_0382_0001_0001_0001_0001_0001_0001_0001_0001_._3h_hb1_5839_0001_0001_24F23
0.457 0.66 hugh_3h no_cut IL7_bcov_v3_r3_ems_3hC_436_0002_000000017_0001_0001_47_64_H_.._ems_p1-15H-GBL-16H-GABBL-16H_0382_0001_0001_0001_0001_0001_0001_0001_0001 S28 None 2.2627416997969534 inf False False il7_rebuild_super_whole_v1_IL7_bcov_v3_r3_ems_3hC_436_0002_000000017_0001_0001_47_64_H_.._ems_p1-15H-GBL-16H-GABBL-16H_0382_0001_0001_0001_0001_0001_0001_0001_0001_._3h_hb1_5839_0001_0001_29S28
0.457 0.66 hugh_3h no_cut IL7_bcov_v3_r3_ems_3hC_436_0002_000000017_0001_0001_47_64_H_.._ems_p1-15H-GBL-16H-GABBL-16H_0382_0001_0001_0001_0001_0001_0001_0001_0001 E48 None inf inf True False il7_rebuild_super_whole_v1_IL7_bcov_v3_r3_ems_3hC_436_0002_000000017_0001_0001_47_64_H_.._ems_p1-15H-GBL-16H-GABBL-16H_0382_0001_0001_0001_0001_0001_0001_0001_0001_._3h_hb1_5839_0001_0001_49E48
2.595 2.593 hugh_3h no_cut IL7_bcov_v3_r3_HEEH_04578_000000011_0001_0001_44_64_H_.._ems_3hC_1310_0001_0001_0013_0001_0001_0001 Y33 None 74145.52001894664 inf False False il7_rebuild_super_whole_v1_IL7_bcov_v3_r3_HEEH_04578_000000011_0001_0001_44_64_H_.._ems_3hC_1310_0001_0001_0013_0001_0001_0001_._3h_hb1_4203_0001_0001_33Y33
2.595 2.593 hugh_3h no_cut IL7_bcov_v3_r3_HEEH_04578_000000011_0001_0001_44_64_H_.._ems_3hC_1310_0001_0001_0013_0001_0001_0001 H11 None 52428.80000000012 inf False False il7_rebuild_super_whole_v1_IL7_bcov_v3_r3_HEEH_04578_000000011_0001_0001_44_64_H_.._ems_3hC_1310_0001_0001_0013_0001_0001_0001_._3h_hb1_4203_0001_0001_11H11
2.595 2.593 hugh_3h no_cut IL7_bcov_v3_r3_HEEH_04578_000000011_0001_0001_44_64_H_.._ems_3hC_1310_0001_0001_0013_0001_0001_0001 Y38 None 148291.04003789354 inf False False il7_rebuild_super_whole_v1_IL7_bcov_v3_r3_HEEH_04578_000000011_0001_0001_44_64_H_.._ems_3hC_1310_0001_0001_0013_0001_0001_0001_._3h_hb1_4203_0001_0001_38Y38
2.595 2.593 hugh_3h no_cut IL7_bcov_v3_r3_HEEH_04578_000000011_0001_0001_44_64_H_.._ems_3hC_1310_0001_0001_0013_0001_0001_0001 None None 104857.60000000024 inf False False il7_rebuild_super_whole_v1_IL7_bcov_v3_r3_HEEH_04578_000000011_0001_0001_44_64_H_.._ems_3hC_1310_0001_0001_0013_0001_0001_0001_._3h_hb1_4203_0001_0001
2.595 2.593 hugh_3h no_cut IL7_bcov_v3_r3_HEEH_04578_000000011_0001_0001_44_64_H_.._ems_3hC_1310_0001_0001_0013_0001_0001_0001 E34 None 52428.80000000012 inf False False il7_rebuild_super_whole_v1_IL7_bcov_v3_r3_HEEH_04578_000000011_0001_0001_44_64_H_.._ems_3hC_1310_0001_0001_0013_0001_0001_0001_._3h_hb1_4203_0001_0001_34E34
2.595 2.593 hugh_3h no_cut IL7_bcov_v3_r3_HEEH_04578_000000011_0001_0001_44_64_H_.._ems_3hC_1310_0001_0001_0013_0001_0001_0001 L7 None 104857.60000000024 inf False False il7_rebuild_super_whole_v1_IL7_bcov_v3_r3_HEEH_04578_000000011_0001_0001_44_64_H_.._ems_3hC_1310_0001_0001_0013_0001_0001_0001_._3h_hb1_4203_0001_0001_7L7
2.595 2.593 hugh_3h no_cut IL7_bcov_v3_r3_HEEH_04578_000000011_0001_0001_44_64_H_.._ems_3hC_1310_0001_0001_0013_0001_0001_0001 E8 None 74145.52001894664 inf False False il7_rebuild_super_whole_v1_IL7_bcov_v3_r3_HEEH_04578_000000011_0001_0001_44_64_H_.._ems_3hC_1310_0001_0001_0013_0001_0001_0001_._3h_hb1_4203_0001_0001_8E8
NaN NaN foldit foldit IL7_bcov_v3_r3_HEEH_04578_000000011_0001_0001_44_64_H_.._ems_3hC_1310_0001_0001_0013_0001_0001_0001 Y38 None 148291.04003789354 inf False False foldit_2008025_0391702494_55Y38
NaN NaN foldit foldit IL7_bcov_v3_r3_HEEH_04578_000000011_0001_0001_44_64_H_.._ems_3hC_1310_0001_0001_0013_0001_0001_0001 H11 None 148291.04003789354 inf False False foldit_2008025_0391702494_11H11
NaN NaN foldit foldit IL7_bcov_v3_r3_HEEH_04578_000000011_0001_0001_44_64_H_.._ems_3hC_1310_0001_0001_0013_0001_0001_0001 L7 None 296582.0800757866 inf False False foldit_2008025_0391702494_7L7
NaN NaN foldit foldit IL7_bcov_v3_r3_HEEH_04578_000000011_0001_0001_44_64_H_.._ems_3hC_1310_0001_0001_0013_0001_0001_0001 E34 None 104857.60000000024 inf False False foldit_2008025_0391702494_51E34
NaN NaN foldit foldit IL7_bcov_v3_r3_HEEH_04578_000000011_0001_0001_44_64_H_.._ems_3hC_1310_0001_0001_0013_0001_0001_0001 E8 None 296582.0800757866 inf False False foldit_2008025_0391702494_8E8
NaN NaN foldit foldit IL7_bcov_v3_r3_HEEH_04578_000000011_0001_0001_44_64_H_.._ems_3hC_1310_0001_0001_0013_0001_0001_0001 None None 104857.60000000024 inf False False foldit_2008025_0391702494
NaN NaN foldit foldit IL7_bcov_v3_r3_HEEH_04578_000000011_0001_0001_44_64_H_.._ems_3hC_1310_0001_0001_0013_0001_0001_0001 Y33 None 148291.04003789354 inf False False foldit_2008025_0391702494_50Y33
NaN 0.685 heeh reverse IL7_bcov_v3_r3_ems_3hM_3011_000000023_0001_0001_44_61_H_.._ems_p1-15H-GBL-16H-GABBL-16H_0168_0001_0001_0002_0001_0005_0001_0001_0001 None None 37072.76000947338 inf False False il7_rebuild_super_split_v1_IL7_bcov_v3_r3_ems_3hM_3011_000000023_0001_0001_44_61_H_.._ems_p1-15H-GBL-16H-GABBL-16H_0168_0001_0001_0002_0001_0005_0001_0001_0001_._HEEH_20798_0001_0001_0001
NaN 0.685 heeh reverse IL7_bcov_v3_r3_ems_3hM_3011_000000023_0001_0001_44_61_H_.._ems_p1-15H-GBL-16H-GABBL-16H_0168_0001_0001_0002_0001_0005_0001_0001_0001 A22 None 296582.0800757866 inf False False il7_rebuild_super_split_v1_IL7_bcov_v3_r3_ems_3hM_3011_000000023_0001_0001_44_61_H_.._ems_p1-15H-GBL-16H-GABBL-16H_0168_0001_0001_0002_0001_0005_0001_0001_0001_._HEEH_20798_0001_0001_0001_5A22
NaN 0.685 heeh reverse IL7_bcov_v3_r3_ems_3hM_3011_000000023_0001_0001_44_61_H_.._ems_p1-15H-GBL-16H-GABBL-16H_0168_0001_0001_0002_0001_0005_0001_0001_0001 Y29 None 104857.60000000024 inf False False il7_rebuild_super_split_v1_IL7_bcov_v3_r3_ems_3hM_3011_000000023_0001_0001_44_61_H_.._ems_p1-15H-GBL-16H-GABBL-16H_0168_0001_0001_0002_0001_0005_0001_0001_0001_._HEEH_20798_0001_0001_0001_12Y29
NaN 0.685 heeh reverse IL7_bcov_v3_r3_ems_3hM_3011_000000023_0001_0001_44_61_H_.._ems_p1-15H-GBL-16H-GABBL-16H_0168_0001_0001_0002_0001_0005_0001_0001_0001 H27 None 209715.2000000005 inf False False il7_rebuild_super_split_v1_IL7_bcov_v3_r3_ems_3hM_3011_000000023_0001_0001_44_61_H_.._ems_p1-15H-GBL-16H-GABBL-16H_0168_0001_0001_0002_0001_0005_0001_0001_0001_._HEEH_20798_0001_0001_0001_10H27
NaN 0.685 heeh reverse IL7_bcov_v3_r3_ems_3hM_3011_000000023_0001_0001_44_61_H_.._ems_p1-15H-GBL-16H-GABBL-16H_0168_0001_0001_0002_0001_0005_0001_0001_0001 E7 None 52428.80000000012 inf False False il7_rebuild_super_split_v1_IL7_bcov_v3_r3_ems_3hM_3011_000000023_0001_0001_44_61_H_.._ems_p1-15H-GBL-16H-GABBL-16H_0168_0001_0001_0002_0001_0005_0001_0001_0001_._HEEH_20798_0001_0001_0001_55E7
NaN 0.685 heeh reverse IL7_bcov_v3_r3_ems_3hM_3011_000000023_0001_0001_44_61_H_.._ems_p1-15H-GBL-16H-GABBL-16H_0168_0001_0001_0002_0001_0005_0001_0001_0001 V10 None 74145.52001894664 inf False False il7_rebuild_super_split_v1_IL7_bcov_v3_r3_ems_3hM_3011_000000023_0001_0001_44_61_H_.._ems_p1-15H-GBL-16H-GABBL-16H_0168_0001_0001_0002_0001_0005_0001_0001_0001_._HEEH_20798_0001_0001_0001_58V10
NaN 0.685 heeh reverse IL7_bcov_v3_r3_ems_3hM_3011_000000023_0001_0001_44_61_H_.._ems_p1-15H-GBL-16H-GABBL-16H_0168_0001_0001_0002_0001_0005_0001_0001_0001 F10 None 148291.04003789354 inf False False il7_rebuild_super_split_v1_IL7_bcov_v3_r3_ems_3hM_3011_000000023_0001_0001_44_61_H_.._ems_p1-15H-GBL-16H-GABBL-16H_0168_0001_0001_0002_0001_0005_0001_0001_0001_._HEEH_20798_0001_0001_0001_58F10
NaN 2.634 hugh_3h new_topo IL7_bcov_r3_ems_p1-15H-GBL-16H-GABBL-16H_0222_0001_0001_0001_000000016_0001_0001 F27 None 148291.04003789354 inf False False il7_rebuild_super_split_v1_IL7_bcov_r3_ems_p1-15H-GBL-16H-GABBL-16H_0222_0001_0001_0001_000000016_0001_0001_._3h_hb1_6799_0001_0007_0001_31F27
NaN 2.634 hugh_3h new_topo IL7_bcov_r3_ems_p1-15H-GBL-16H-GABBL-16H_0222_0001_0001_0001_000000016_0001_0001 Q20 None 148291.04003789354 inf False False il7_rebuild_super_split_v1_IL7_bcov_r3_ems_p1-15H-GBL-16H-GABBL-16H_0222_0001_0001_0001_000000016_0001_0001_._3h_hb1_6799_0001_0007_0001_24Q20
NaN 2.634 hugh_3h new_topo IL7_bcov_r3_ems_p1-15H-GBL-16H-GABBL-16H_0222_0001_0001_0001_000000016_0001_0001 E44 None 104857.60000000024 inf False False il7_rebuild_super_split_v1_IL7_bcov_r3_ems_p1-15H-GBL-16H-GABBL-16H_0222_0001_0001_0001_000000016_0001_0001_._3h_hb1_6799_0001_0007_0001_55E44
NaN 2.634 hugh_3h new_topo IL7_bcov_r3_ems_p1-15H-GBL-16H-GABBL-16H_0222_0001_0001_0001_000000016_0001_0001 None None 104857.60000000024 inf False False il7_rebuild_super_split_v1_IL7_bcov_r3_ems_p1-15H-GBL-16H-GABBL-16H_0222_0001_0001_0001_000000016_0001_0001_._3h_hb1_6799_0001_0007_0001
NaN 2.634 hugh_3h new_topo IL7_bcov_r3_ems_p1-15H-GBL-16H-GABBL-16H_0222_0001_0001_0001_000000016_0001_0001 E24 None 74145.52001894664 inf False False il7_rebuild_super_split_v1_IL7_bcov_r3_ems_p1-15H-GBL-16H-GABBL-16H_0222_0001_0001_0001_000000016_0001_0001_._3h_hb1_6799_0001_0007_0001_28E24
NaN 2.634 hugh_3h new_topo IL7_bcov_r3_ems_p1-15H-GBL-16H-GABBL-16H_0222_0001_0001_0001_000000016_0001_0001 H23 None 74145.52001894664 inf False False il7_rebuild_super_split_v1_IL7_bcov_r3_ems_p1-15H-GBL-16H-GABBL-16H_0222_0001_0001_0001_000000016_0001_0001_._3h_hb1_6799_0001_0007_0001_27H23
NaN 2.634 hugh_3h new_topo IL7_bcov_r3_ems_p1-15H-GBL-16H-GABBL-16H_0222_0001_0001_0001_000000016_0001_0001 E48 None 74145.52001894664 inf False False il7_rebuild_super_split_v1_IL7_bcov_r3_ems_p1-15H-GBL-16H-GABBL-16H_0222_0001_0001_0001_000000016_0001_0001_._3h_hb1_6799_0001_0007_0001_59E48
NaN 1.24 hugh_3h new_topo IL7_bcov_v3_r3_ems_3hM_3011_000000023_0001_0001_44_61_H_.._ems_p1-15H-GBL-16H-GABBL-16H_0168_0001_0001_0002_0001_0005_0001_0001_0001 A22 None inf inf True False il7_rebuild_super_split_v1_IL7_bcov_v3_r3_ems_3hM_3011_000000023_0001_0001_44_61_H_.._ems_p1-15H-GBL-16H-GABBL-16H_0168_0001_0001_0002_0001_0005_0001_0001_0001_._3h_hb1_5971_0001_0003_0001_53A22
NaN 1.24 hugh_3h new_topo IL7_bcov_v3_r3_ems_3hM_3011_000000023_0001_0001_44_61_H_.._ems_p1-15H-GBL-16H-GABBL-16H_0168_0001_0001_0002_0001_0005_0001_0001_0001 V10 None 26214.40000000006 inf False False il7_rebuild_super_split_v1_IL7_bcov_v3_r3_ems_3hM_3011_000000023_0001_0001_44_61_H_.._ems_p1-15H-GBL-16H-GABBL-16H_0168_0001_0001_0002_0001_0005_0001_0001_0001_._3h_hb1_5971_0001_0003_0001_27V10
NaN 1.24 hugh_3h new_topo IL7_bcov_v3_r3_ems_3hM_3011_000000023_0001_0001_44_61_H_.._ems_p1-15H-GBL-16H-GABBL-16H_0168_0001_0001_0002_0001_0005_0001_0001_0001 None None 26214.40000000006 inf False False il7_rebuild_super_split_v1_IL7_bcov_v3_r3_ems_3hM_3011_000000023_0001_0001_44_61_H_.._ems_p1-15H-GBL-16H-GABBL-16H_0168_0001_0001_0002_0001_0005_0001_0001_0001_._3h_hb1_5971_0001_0003_0001
NaN 1.24 hugh_3h new_topo IL7_bcov_v3_r3_ems_3hM_3011_000000023_0001_0001_44_61_H_.._ems_p1-15H-GBL-16H-GABBL-16H_0168_0001_0001_0002_0001_0005_0001_0001_0001 E7 None 104857.60000000024 inf False False il7_rebuild_super_split_v1_IL7_bcov_v3_r3_ems_3hM_3011_000000023_0001_0001_44_61_H_.._ems_p1-15H-GBL-16H-GABBL-16H_0168_0001_0001_0002_0001_0005_0001_0001_0001_._3h_hb1_5971_0001_0003_0001_24E7
NaN 1.24 hugh_3h new_topo IL7_bcov_v3_r3_ems_3hM_3011_000000023_0001_0001_44_61_H_.._ems_p1-15H-GBL-16H-GABBL-16H_0168_0001_0001_0002_0001_0005_0001_0001_0001 H27 None 52428.80000000012 inf False False il7_rebuild_super_split_v1_IL7_bcov_v3_r3_ems_3hM_3011_000000023_0001_0001_44_61_H_.._ems_p1-15H-GBL-16H-GABBL-16H_0168_0001_0001_0002_0001_0005_0001_0001_0001_._3h_hb1_5971_0001_0003_0001_58H27
NaN 1.24 hugh_3h new_topo IL7_bcov_v3_r3_ems_3hM_3011_000000023_0001_0001_44_61_H_.._ems_p1-15H-GBL-16H-GABBL-16H_0168_0001_0001_0002_0001_0005_0001_0001_0001 F10 None 37072.76000947338 inf False False il7_rebuild_super_split_v1_IL7_bcov_v3_r3_ems_3hM_3011_000000023_0001_0001_44_61_H_.._ems_p1-15H-GBL-16H-GABBL-16H_0168_0001_0001_0002_0001_0005_0001_0001_0001_._3h_hb1_5971_0001_0003_0001_27F10
NaN 1.24 hugh_3h new_topo IL7_bcov_v3_r3_ems_3hM_3011_000000023_0001_0001_44_61_H_.._ems_p1-15H-GBL-16H-GABBL-16H_0168_0001_0001_0002_0001_0005_0001_0001_0001 Y29 None inf inf True False il7_rebuild_super_split_v1_IL7_bcov_v3_r3_ems_3hM_3011_000000023_0001_0001_44_61_H_.._ems_p1-15H-GBL-16H-GABBL-16H_0168_0001_0001_0002_0001_0005_0001_0001_0001_._3h_hb1_5971_0001_0003_0001_60Y29
NaN 1.348 bcov_4h reverse IL7_bcov_r3_ems_p1-15H-GBL-16H-GABBL-16H_0222_0001_0001_0001_000000016_0001_0001 H23 None 52428.80000000012 inf False False il7_rebuild_super_split_v1_IL7_bcov_r3_ems_p1-15H-GBL-16H-GABBL-16H_0222_0001_0001_0001_000000016_0001_0001_._652b45f77a759591af9ab733338c50d8_0001_1_0001_0002_0001_41H23
NaN 1.348 bcov_4h reverse IL7_bcov_r3_ems_p1-15H-GBL-16H-GABBL-16H_0222_0001_0001_0001_000000016_0001_0001 E44 None inf inf True False il7_rebuild_super_split_v1_IL7_bcov_r3_ems_p1-15H-GBL-16H-GABBL-16H_0222_0001_0001_0001_000000016_0001_0001_._652b45f77a759591af9ab733338c50d8_0001_1_0001_0002_0001_20E44
NaN 1.348 bcov_4h reverse IL7_bcov_r3_ems_p1-15H-GBL-16H-GABBL-16H_0222_0001_0001_0001_000000016_0001_0001 E24 None 37072.76000947338 inf False False il7_rebuild_super_split_v1_IL7_bcov_r3_ems_p1-15H-GBL-16H-GABBL-16H_0222_0001_0001_0001_000000016_0001_0001_._652b45f77a759591af9ab733338c50d8_0001_1_0001_0002_0001_42E24
NaN 1.348 bcov_4h reverse IL7_bcov_r3_ems_p1-15H-GBL-16H-GABBL-16H_0222_0001_0001_0001_000000016_0001_0001 Q20 None 52428.80000000012 inf False False il7_rebuild_super_split_v1_IL7_bcov_r3_ems_p1-15H-GBL-16H-GABBL-16H_0222_0001_0001_0001_000000016_0001_0001_._652b45f77a759591af9ab733338c50d8_0001_1_0001_0002_0001_38Q20
NaN 1.348 bcov_4h reverse IL7_bcov_r3_ems_p1-15H-GBL-16H-GABBL-16H_0222_0001_0001_0001_000000016_0001_0001 F27 None 37072.76000947338 inf False False il7_rebuild_super_split_v1_IL7_bcov_r3_ems_p1-15H-GBL-16H-GABBL-16H_0222_0001_0001_0001_000000016_0001_0001_._652b45f77a759591af9ab733338c50d8_0001_1_0001_0002_0001_45F27
NaN 1.348 bcov_4h reverse IL7_bcov_r3_ems_p1-15H-GBL-16H-GABBL-16H_0222_0001_0001_0001_000000016_0001_0001 None None inf inf True False il7_rebuild_super_split_v1_IL7_bcov_r3_ems_p1-15H-GBL-16H-GABBL-16H_0222_0001_0001_0001_000000016_0001_0001_._652b45f77a759591af9ab733338c50d8_0001_1_0001_0002_0001
NaN 1.348 bcov_4h reverse IL7_bcov_r3_ems_p1-15H-GBL-16H-GABBL-16H_0222_0001_0001_0001_000000016_0001_0001 E48 None 37072.76000947338 inf False False il7_rebuild_super_split_v1_IL7_bcov_r3_ems_p1-15H-GBL-16H-GABBL-16H_0222_0001_0001_0001_000000016_0001_0001_._652b45f77a759591af9ab733338c50d8_0001_1_0001_0002_0001_24E48
1.094 1.144 eva_3h no_cut IL7_longxing_Grafting2_ems_3hM_305_0001_0003_0001_0001 K15 None 37072.76000947338 inf False False il7_rebuild_super_whole_v1_IL7_longxing_Grafting2_ems_3hM_305_0001_0003_0001_0001_._ems_3hM_3149_0001_0003_17K15
1.094 1.144 eva_3h no_cut IL7_longxing_Grafting2_ems_3hM_305_0001_0003_0001_0001 Q34 None 52428.80000000012 inf False False il7_rebuild_super_whole_v1_IL7_longxing_Grafting2_ems_3hM_305_0001_0003_0001_0001_._ems_3hM_3149_0001_0003_36Q34
1.094 1.144 eva_3h no_cut IL7_longxing_Grafting2_ems_3hM_305_0001_0003_0001_0001 Y7 None 52428.80000000012 inf False False il7_rebuild_super_whole_v1_IL7_longxing_Grafting2_ems_3hM_305_0001_0003_0001_0001_._ems_3hM_3149_0001_0003_9Y7
1.094 1.144 eva_3h no_cut IL7_longxing_Grafting2_ems_3hM_305_0001_0003_0001_0001 L15 None 74145.52001894664 inf False False il7_rebuild_super_whole_v1_IL7_longxing_Grafting2_ems_3hM_305_0001_0003_0001_0001_._ems_3hM_3149_0001_0003_17L15
1.094 1.144 eva_3h no_cut IL7_longxing_Grafting2_ems_3hM_305_0001_0003_0001_0001 None None 52428.80000000012 inf False False il7_rebuild_super_whole_v1_IL7_longxing_Grafting2_ems_3hM_305_0001_0003_0001_0001_._ems_3hM_3149_0001_0003
1.094 1.144 eva_3h no_cut IL7_longxing_Grafting2_ems_3hM_305_0001_0003_0001_0001 M31 None 52428.80000000012 inf False False il7_rebuild_super_whole_v1_IL7_longxing_Grafting2_ems_3hM_305_0001_0003_0001_0001_._ems_3hM_3149_0001_0003_33M31
1.094 1.144 eva_3h no_cut IL7_longxing_Grafting2_ems_3hM_305_0001_0003_0001_0001 E30 None inf inf True False il7_rebuild_super_whole_v1_IL7_longxing_Grafting2_ems_3hM_305_0001_0003_0001_0001_._ems_3hM_3149_0001_0003_32E30
NaN 1.633 eva_3h different_abego IL7_bcov_v3_r3_ems_3hC_436_0002_000000017_0001_0001_47_64_H_.._ems_p1-15H-GBL-16H-GABBL-16H_0382_0001_0001_0001_0001_0001_0001_0001_0001 E48 None 104857.60000000024 inf False False il7_rebuild_super_split_v1_IL7_bcov_v3_r3_ems_3hC_436_0002_000000017_0001_0001_47_64_H_.._ems_p1-15H-GBL-16H-GABBL-16H_0382_0001_0001_0001_0001_0001_0001_0001_0001_._ems_3hM_1199_0001_0002_0001_33E48
NaN 1.633 eva_3h different_abego IL7_bcov_v3_r3_ems_3hC_436_0002_000000017_0001_0001_47_64_H_.._ems_p1-15H-GBL-16H-GABBL-16H_0382_0001_0001_0001_0001_0001_0001_0001_0001 H45 None 148291.04003789354 inf False False il7_rebuild_super_split_v1_IL7_bcov_v3_r3_ems_3hC_436_0002_000000017_0001_0001_47_64_H_.._ems_p1-15H-GBL-16H-GABBL-16H_0382_0001_0001_0001_0001_0001_0001_0001_0001_._ems_3hM_1199_0001_0002_0001_30H45
NaN 1.633 eva_3h different_abego IL7_bcov_v3_r3_ems_3hC_436_0002_000000017_0001_0001_47_64_H_.._ems_p1-15H-GBL-16H-GABBL-16H_0382_0001_0001_0001_0001_0001_0001_0001_0001 E24 None 52428.80000000012 inf False False il7_rebuild_super_split_v1_IL7_bcov_v3_r3_ems_3hC_436_0002_000000017_0001_0001_47_64_H_.._ems_p1-15H-GBL-16H-GABBL-16H_0382_0001_0001_0001_0001_0001_0001_0001_0001_._ems_3hM_1199_0001_0002_0001_10E24
NaN 1.633 eva_3h different_abego IL7_bcov_v3_r3_ems_3hC_436_0002_000000017_0001_0001_47_64_H_.._ems_p1-15H-GBL-16H-GABBL-16H_0382_0001_0001_0001_0001_0001_0001_0001_0001 None None 104857.60000000024 inf False False il7_rebuild_super_split_v1_IL7_bcov_v3_r3_ems_3hC_436_0002_000000017_0001_0001_47_64_H_.._ems_p1-15H-GBL-16H-GABBL-16H_0382_0001_0001_0001_0001_0001_0001_0001_0001_._ems_3hM_1199_0001_0002_0001
NaN 1.633 eva_3h different_abego IL7_bcov_v3_r3_ems_3hC_436_0002_000000017_0001_0001_47_64_H_.._ems_p1-15H-GBL-16H-GABBL-16H_0382_0001_0001_0001_0001_0001_0001_0001_0001 L27 None 209715.2000000005 inf False False il7_rebuild_super_split_v1_IL7_bcov_v3_r3_ems_3hC_436_0002_000000017_0001_0001_47_64_H_.._ems_p1-15H-GBL-16H-GABBL-16H_0382_0001_0001_0001_0001_0001_0001_0001_0001_._ems_3hM_1199_0001_0002_0001_13L27
NaN 1.633 eva_3h different_abego IL7_bcov_v3_r3_ems_3hC_436_0002_000000017_0001_0001_47_64_H_.._ems_p1-15H-GBL-16H-GABBL-16H_0382_0001_0001_0001_0001_0001_0001_0001_0001 F23 None 209715.2000000005 inf False False il7_rebuild_super_split_v1_IL7_bcov_v3_r3_ems_3hC_436_0002_000000017_0001_0001_47_64_H_.._ems_p1-15H-GBL-16H-GABBL-16H_0382_0001_0001_0001_0001_0001_0001_0001_0001_._ems_3hM_1199_0001_0002_0001_9F23
NaN 1.633 eva_3h different_abego IL7_bcov_v3_r3_ems_3hC_436_0002_000000017_0001_0001_47_64_H_.._ems_p1-15H-GBL-16H-GABBL-16H_0382_0001_0001_0001_0001_0001_0001_0001_0001 S28 None inf inf True False il7_rebuild_super_split_v1_IL7_bcov_v3_r3_ems_3hC_436_0002_000000017_0001_0001_47_64_H_.._ems_p1-15H-GBL-16H-GABBL-16H_0382_0001_0001_0001_0001_0001_0001_0001_0001_._ems_3hM_1199_0001_0002_0001_14S28
NaN 1.147 hugh_3h new_topo IL7_bcov_r3_ems_p1-15H-GBL-16H-GABBL-16H_0222_0001_0001_0001_000000016_0001_0001 Q20 None inf inf True False il7_rebuild_super_split_v1_IL7_bcov_r3_ems_p1-15H-GBL-16H-GABBL-16H_0222_0001_0001_0001_000000016_0001_0001_._3h_hb1_4622_0001_0003_0001_22Q20
NaN 1.147 hugh_3h new_topo IL7_bcov_r3_ems_p1-15H-GBL-16H-GABBL-16H_0222_0001_0001_0001_000000016_0001_0001 None None 37072.76000947338 inf False False il7_rebuild_super_split_v1_IL7_bcov_r3_ems_p1-15H-GBL-16H-GABBL-16H_0222_0001_0001_0001_000000016_0001_0001_._3h_hb1_4622_0001_0003_0001
NaN 1.147 hugh_3h new_topo IL7_bcov_r3_ems_p1-15H-GBL-16H-GABBL-16H_0222_0001_0001_0001_000000016_0001_0001 F27 None 148291.04003789354 inf False False il7_rebuild_super_split_v1_IL7_bcov_r3_ems_p1-15H-GBL-16H-GABBL-16H_0222_0001_0001_0001_000000016_0001_0001_._3h_hb1_4622_0001_0003_0001_29F27
NaN 1.147 hugh_3h new_topo IL7_bcov_r3_ems_p1-15H-GBL-16H-GABBL-16H_0222_0001_0001_0001_000000016_0001_0001 E44 None 74145.52001894664 inf False False il7_rebuild_super_split_v1_IL7_bcov_r3_ems_p1-15H-GBL-16H-GABBL-16H_0222_0001_0001_0001_000000016_0001_0001_._3h_hb1_4622_0001_0003_0001_52E44
NaN 1.147 hugh_3h new_topo IL7_bcov_r3_ems_p1-15H-GBL-16H-GABBL-16H_0222_0001_0001_0001_000000016_0001_0001 E48 None 74145.52001894664 inf False False il7_rebuild_super_split_v1_IL7_bcov_r3_ems_p1-15H-GBL-16H-GABBL-16H_0222_0001_0001_0001_000000016_0001_0001_._3h_hb1_4622_0001_0003_0001_56E48
NaN 1.147 hugh_3h new_topo IL7_bcov_r3_ems_p1-15H-GBL-16H-GABBL-16H_0222_0001_0001_0001_000000016_0001_0001 E24 None 74145.52001894664 inf False False il7_rebuild_super_split_v1_IL7_bcov_r3_ems_p1-15H-GBL-16H-GABBL-16H_0222_0001_0001_0001_000000016_0001_0001_._3h_hb1_4622_0001_0003_0001_26E24
NaN 1.147 hugh_3h new_topo IL7_bcov_r3_ems_p1-15H-GBL-16H-GABBL-16H_0222_0001_0001_0001_000000016_0001_0001 H23 None inf inf True False il7_rebuild_super_split_v1_IL7_bcov_r3_ems_p1-15H-GBL-16H-GABBL-16H_0222_0001_0001_0001_000000016_0001_0001_._3h_hb1_4622_0001_0003_0001_25H23
NaN 1.224 hugh_3h longer_loop IL7_bcov_r3_ems_p1-15H-GBL-16H-GABBL-16H_0222_0001_0001_0001_000000016_0001_0001 E44 None 296582.0800757866 inf False False il7_rebuild_super_split_v1_IL7_bcov_r3_ems_p1-15H-GBL-16H-GABBL-16H_0222_0001_0001_0001_000000016_0001_0001_._3h_hb1_6175_0001_0002_0001_52E44
NaN 1.224 hugh_3h longer_loop IL7_bcov_r3_ems_p1-15H-GBL-16H-GABBL-16H_0222_0001_0001_0001_000000016_0001_0001 None None 52428.80000000012 inf False False il7_rebuild_super_split_v1_IL7_bcov_r3_ems_p1-15H-GBL-16H-GABBL-16H_0222_0001_0001_0001_000000016_0001_0001_._3h_hb1_6175_0001_0002_0001
NaN 1.224 hugh_3h longer_loop IL7_bcov_r3_ems_p1-15H-GBL-16H-GABBL-16H_0222_0001_0001_0001_000000016_0001_0001 E24 None 104857.60000000024 inf False False il7_rebuild_super_split_v1_IL7_bcov_r3_ems_p1-15H-GBL-16H-GABBL-16H_0222_0001_0001_0001_000000016_0001_0001_._3h_hb1_6175_0001_0002_0001_27E24
NaN 1.224 hugh_3h longer_loop IL7_bcov_r3_ems_p1-15H-GBL-16H-GABBL-16H_0222_0001_0001_0001_000000016_0001_0001 F27 None 18536.380004736657 inf False False il7_rebuild_super_split_v1_IL7_bcov_r3_ems_p1-15H-GBL-16H-GABBL-16H_0222_0001_0001_0001_000000016_0001_0001_._3h_hb1_6175_0001_0002_0001_30F27
NaN 1.224 hugh_3h longer_loop IL7_bcov_r3_ems_p1-15H-GBL-16H-GABBL-16H_0222_0001_0001_0001_000000016_0001_0001 E48 None 74145.52001894664 inf False False il7_rebuild_super_split_v1_IL7_bcov_r3_ems_p1-15H-GBL-16H-GABBL-16H_0222_0001_0001_0001_000000016_0001_0001_._3h_hb1_6175_0001_0002_0001_56E48
NaN 1.224 hugh_3h longer_loop IL7_bcov_r3_ems_p1-15H-GBL-16H-GABBL-16H_0222_0001_0001_0001_000000016_0001_0001 Q20 None 104857.60000000024 inf False False il7_rebuild_super_split_v1_IL7_bcov_r3_ems_p1-15H-GBL-16H-GABBL-16H_0222_0001_0001_0001_000000016_0001_0001_._3h_hb1_6175_0001_0002_0001_23Q20
NaN 1.224 hugh_3h longer_loop IL7_bcov_r3_ems_p1-15H-GBL-16H-GABBL-16H_0222_0001_0001_0001_000000016_0001_0001 H23 None 209715.2000000005 inf False False il7_rebuild_super_split_v1_IL7_bcov_r3_ems_p1-15H-GBL-16H-GABBL-16H_0222_0001_0001_0001_000000016_0001_0001_._3h_hb1_6175_0001_0002_0001_26H23
NaN 2.205 hugh_3h reverse IL7_longxing_Grafting2_ems_3hM_2512_0001_0006_0001_0001 K24 None 18536.380004736657 inf False False il7_rebuild_super_split_v1_IL7_longxing_Grafting2_ems_3hM_2512_0001_0006_0001_0001_._3h_hb1_1118_0001_0002_0001_26K24
NaN 2.205 hugh_3h reverse IL7_longxing_Grafting2_ems_3hM_2512_0001_0006_0001_0001 I35 None 104857.60000000024 inf False False il7_rebuild_super_split_v1_IL7_longxing_Grafting2_ems_3hM_2512_0001_0006_0001_0001_._3h_hb1_1118_0001_0002_0001_37I35
NaN 2.205 hugh_3h reverse IL7_longxing_Grafting2_ems_3hM_2512_0001_0006_0001_0001 Y27 None 52428.80000000012 inf False False il7_rebuild_super_split_v1_IL7_longxing_Grafting2_ems_3hM_2512_0001_0006_0001_0001_._3h_hb1_1118_0001_0002_0001_29Y27
NaN 2.205 hugh_3h reverse IL7_longxing_Grafting2_ems_3hM_2512_0001_0006_0001_0001 M54 None 52428.80000000012 inf False False il7_rebuild_super_split_v1_IL7_longxing_Grafting2_ems_3hM_2512_0001_0006_0001_0001_._3h_hb1_1118_0001_0002_0001_11M54
NaN 2.205 hugh_3h reverse IL7_longxing_Grafting2_ems_3hM_2512_0001_0006_0001_0001 Q32 None 37072.76000947338 inf False False il7_rebuild_super_split_v1_IL7_longxing_Grafting2_ems_3hM_2512_0001_0006_0001_0001_._3h_hb1_1118_0001_0002_0001_34Q32
NaN 2.205 hugh_3h reverse IL7_longxing_Grafting2_ems_3hM_2512_0001_0006_0001_0001 E28 None 52428.80000000012 inf False False il7_rebuild_super_split_v1_IL7_longxing_Grafting2_ems_3hM_2512_0001_0006_0001_0001_._3h_hb1_1118_0001_0002_0001_30E28
NaN 2.205 hugh_3h reverse IL7_longxing_Grafting2_ems_3hM_2512_0001_0006_0001_0001 None None inf inf True False il7_rebuild_super_split_v1_IL7_longxing_Grafting2_ems_3hM_2512_0001_0006_0001_0001_._3h_hb1_1118_0001_0002_0001
NaN 1.1909999999999998 heeh new_topo IL7_bcov_v3_r3_HEEH_04578_000000011_0001_0001_44_64_H_.._ems_3hC_1310_0001_0001_0013_0001_0001_0001 Y38 None 209715.2000000005 inf False False il7_rebuild_super_split_v1_IL7_bcov_v3_r3_HEEH_04578_000000011_0001_0001_44_64_H_.._ems_3hC_1310_0001_0001_0013_0001_0001_0001_._HEEH_23074_0001_0002_0001_56Y38
[truncated: 29,934,826 more chars]
