# Supplementary material for: Design of protein-binding proteins from the target structure alone
Source: Nature. 2022 Mar 24;605(7910):551–60. doi: 10.1038/s41586-022-04654-9 (PMC9117152; doi:10.1038/s41586-022-04654-9)
Supplement: Supplementary file 4 — Supplementary Data 1 Experimental data and analysis. This file contains all the experimental results and the analysis protocols. [file 41586_2022_4654_MOESM4_ESM.gz › supplemental_files/ngs_analysis/il7ra_grafting_experiment/disjoint_grafts/motif_hash_input/context/IL7_longxing_Grafting2_ems_3hM_305_0001_0003_0001_0001_trim.pdb]

SSBOND     CYS C   41    CYS C   56                                       2.04  
SSBOND     CYS C   73    CYS C   81                                       2.04  
SSBOND     CYS C  107    CYS C  117                                       2.06  
ATOM      1  N   ASP C  36      53.790  27.767  17.968  1.00  0.00           N  
ATOM      2  CA  ASP C  36      53.067  28.830  18.663  1.00  0.00           C  
ATOM      3  C   ASP C  36      51.814  28.320  19.358  1.00  0.00           C  
ATOM      4  O   ASP C  36      51.079  27.492  18.812  1.00  0.00           O  
ATOM      5  CB  ASP C  36      52.666  29.955  17.718  1.00  0.00           C  
ATOM      6  CG  ASP C  36      52.113  31.154  18.486  1.00  0.00           C  
ATOM      7  OD1 ASP C  36      52.893  31.985  18.871  1.00  0.00           O  
ATOM      8  OD2 ASP C  36      50.921  31.205  18.739  1.00  0.00           O  
ATOM      9 1H   ASP C  36      54.602  28.150  17.528  1.00  0.00           H  
ATOM     10 2H   ASP C  36      54.066  27.067  18.625  1.00  0.00           H  
ATOM     11 3H   ASP C  36      53.196  27.359  17.274  1.00  0.00           H  
ATOM     12  HA  ASP C  36      53.727  29.245  19.424  1.00  0.00           H  
ATOM     13 1HB  ASP C  36      53.532  30.273  17.139  1.00  0.00           H  
ATOM     14 2HB  ASP C  36      51.908  29.601  17.018  1.00  0.00           H  
ATOM     15  N   TYR C  37      51.589  28.812  20.579  1.00  0.00           N  
ATOM     16  CA  TYR C  37      50.457  28.394  21.402  1.00  0.00           C  
ATOM     17  C   TYR C  37      49.497  29.545  21.780  1.00  0.00           C  
ATOM     18  O   TYR C  37      49.022  29.613  22.926  1.00  0.00           O  
ATOM     19  CB  TYR C  37      50.970  27.641  22.636  1.00  0.00           C  
ATOM     20  CG  TYR C  37      51.768  26.404  22.244  1.00  0.00           C  
ATOM     21  CD1 TYR C  37      53.156  26.406  22.398  1.00  0.00           C  
ATOM     22  CD2 TYR C  37      51.131  25.293  21.681  1.00  0.00           C  
ATOM     23  CE1 TYR C  37      53.897  25.305  22.000  1.00  0.00           C  
ATOM     24  CE2 TYR C  37      51.881  24.198  21.282  1.00  0.00           C  
ATOM     25  CZ  TYR C  37      53.248  24.200  21.435  1.00  0.00           C  
ATOM     26  OH  TYR C  37      53.980  23.109  21.020  1.00  0.00           O  
ATOM     27  H   TYR C  37      52.225  29.510  20.941  1.00  0.00           H  
ATOM     28  HA  TYR C  37      49.868  27.683  20.823  1.00  0.00           H  
ATOM     29 1HB  TYR C  37      51.603  28.275  23.221  1.00  0.00           H  
ATOM     30 2HB  TYR C  37      50.132  27.333  23.266  1.00  0.00           H  
ATOM     31  HD1 TYR C  37      53.654  27.274  22.829  1.00  0.00           H  
ATOM     32  HD2 TYR C  37      50.049  25.293  21.545  1.00  0.00           H  
ATOM     33  HE1 TYR C  37      54.979  25.305  22.116  1.00  0.00           H  
ATOM     34  HE2 TYR C  37      51.394  23.333  20.834  1.00  0.00           H  
ATOM     35  HH  TYR C  37      54.910  23.260  21.199  1.00  0.00           H  
ATOM     36  N   SER C  38      49.289  30.507  20.867  1.00  0.00           N  
ATOM     37  CA  SER C  38      48.301  31.570  21.092  1.00  0.00           C  
ATOM     38  C   SER C  38      46.867  31.017  21.082  1.00  0.00           C  
ATOM     39  O   SER C  38      46.533  30.122  20.291  1.00  0.00           O  
ATOM     40  CB  SER C  38      48.415  32.645  20.029  1.00  0.00           C  
ATOM     41  OG  SER C  38      49.662  33.272  20.076  1.00  0.00           O  
ATOM     42  H   SER C  38      49.796  30.503  19.969  1.00  0.00           H  
ATOM     43  HA  SER C  38      48.494  32.015  22.068  1.00  0.00           H  
ATOM     44 1HB  SER C  38      48.262  32.207  19.041  1.00  0.00           H  
ATOM     45 2HB  SER C  38      47.627  33.382  20.180  1.00  0.00           H  
ATOM     46  HG  SER C  38      50.267  32.662  19.582  1.00  0.00           H  
ATOM     47  N   PHE C  39      46.009  31.598  21.920  1.00  0.00           N  
ATOM     48  CA  PHE C  39      44.608  31.174  22.030  1.00  0.00           C  
ATOM     49  C   PHE C  39      43.663  32.317  22.389  1.00  0.00           C  
ATOM     50  O   PHE C  39      44.096  33.385  22.849  1.00  0.00           O  
ATOM     51  CB  PHE C  39      44.458  30.093  23.102  1.00  0.00           C  
ATOM     52  CG  PHE C  39      44.806  30.577  24.479  1.00  0.00           C  
ATOM     53  CD1 PHE C  39      43.833  31.103  25.309  1.00  0.00           C  
ATOM     54  CD2 PHE C  39      46.105  30.491  24.955  1.00  0.00           C  
ATOM     55  CE1 PHE C  39      44.143  31.539  26.572  1.00  0.00           C  
ATOM     56  CE2 PHE C  39      46.418  30.928  26.232  1.00  0.00           C  
ATOM     57  CZ  PHE C  39      45.436  31.448  27.032  1.00  0.00           C  
ATOM     58  H   PHE C  39      46.348  32.332  22.520  1.00  0.00           H  
ATOM     59  HA  PHE C  39      44.291  30.768  21.072  1.00  0.00           H  
ATOM     60 1HB  PHE C  39      43.432  29.738  23.126  1.00  0.00           H  
ATOM     61 2HB  PHE C  39      45.093  29.247  22.863  1.00  0.00           H  
ATOM     62  HD1 PHE C  39      42.807  31.168  24.943  1.00  0.00           H  
ATOM     63  HD2 PHE C  39      46.888  30.070  24.317  1.00  0.00           H  
ATOM     64  HE1 PHE C  39      43.364  31.952  27.213  1.00  0.00           H  
ATOM     65  HE2 PHE C  39      47.447  30.854  26.600  1.00  0.00           H  
ATOM     66  HZ  PHE C  39      45.682  31.788  28.028  1.00  0.00           H  
ATOM     67  N   SER C  40      42.367  32.054  22.214  1.00  0.00           N  
ATOM     68  CA  SER C  40      41.325  33.013  22.565  1.00  0.00           C  
ATOM     69  C   SER C  40      40.216  32.316  23.329  1.00  0.00           C  
ATOM     70  O   SER C  40      40.008  31.107  23.171  1.00  0.00           O  
ATOM     71  CB  SER C  40      40.736  33.632  21.311  1.00  0.00           C  
ATOM     72  OG  SER C  40      40.049  32.661  20.532  1.00  0.00           O  
ATOM     73  H   SER C  40      42.108  31.146  21.823  1.00  0.00           H  
ATOM     74  HA  SER C  40      41.752  33.790  23.200  1.00  0.00           H  
ATOM     75 1HB  SER C  40      40.048  34.431  21.585  1.00  0.00           H  
ATOM     76 2HB  SER C  40      41.538  34.075  20.716  1.00  0.00           H  
ATOM     77  HG  SER C  40      40.723  32.195  20.024  1.00  0.00           H  
ATOM     78  N   CYS C  41      39.495  33.082  24.148  1.00  0.00           N  
ATOM     79  CA  CYS C  41      38.399  32.515  24.922  1.00  0.00           C  
ATOM     80  C   CYS C  41      37.157  33.390  24.914  1.00  0.00           C  
ATOM     81  O   CYS C  41      37.249  34.606  24.752  1.00  0.00           O  
ATOM     82  CB  CYS C  41      38.825  32.319  26.377  1.00  0.00           C  
ATOM     83  SG  CYS C  41      40.306  31.298  26.603  1.00  0.00           S  
ATOM     84  H   CYS C  41      39.708  34.065  24.239  1.00  0.00           H  
ATOM     85  HA  CYS C  41      38.140  31.554  24.488  1.00  0.00           H  
ATOM     86 1HB  CYS C  41      39.011  33.291  26.838  1.00  0.00           H  
ATOM     87 2HB  CYS C  41      38.008  31.853  26.923  1.00  0.00           H  
ATOM     88  N   TYR C  42      36.012  32.772  25.213  1.00  0.00           N  
ATOM     89  CA  TYR C  42      34.805  33.549  25.490  1.00  0.00           C  
ATOM     90  C   TYR C  42      34.018  32.945  26.637  1.00  0.00           C  
ATOM     91  O   TYR C  42      34.030  31.732  26.871  1.00  0.00           O  
ATOM     92  CB  TYR C  42      33.912  33.677  24.272  1.00  0.00           C  
ATOM     93  CG  TYR C  42      33.241  32.427  23.803  1.00  0.00           C  
ATOM     94  CD1 TYR C  42      33.840  31.632  22.861  1.00  0.00           C  
ATOM     95  CD2 TYR C  42      32.007  32.091  24.294  1.00  0.00           C  
ATOM     96  CE1 TYR C  42      33.192  30.492  22.395  1.00  0.00           C  
ATOM     97  CE2 TYR C  42      31.353  30.946  23.833  1.00  0.00           C  
ATOM     98  CZ  TYR C  42      31.950  30.155  22.884  1.00  0.00           C  
ATOM     99  OH  TYR C  42      31.321  29.010  22.435  1.00  0.00           O  
ATOM    100  H   TYR C  42      36.013  31.756  25.273  1.00  0.00           H  
ATOM    101  HA  TYR C  42      35.089  34.551  25.788  1.00  0.00           H  
ATOM    102 1HB  TYR C  42      33.134  34.413  24.494  1.00  0.00           H  
ATOM    103 2HB  TYR C  42      34.501  34.073  23.447  1.00  0.00           H  
ATOM    104  HD1 TYR C  42      34.827  31.897  22.472  1.00  0.00           H  
ATOM    105  HD2 TYR C  42      31.534  32.728  25.049  1.00  0.00           H  
ATOM    106  HE1 TYR C  42      33.672  29.860  21.645  1.00  0.00           H  
ATOM    107  HE2 TYR C  42      30.370  30.682  24.230  1.00  0.00           H  
ATOM    108  HH  TYR C  42      30.540  28.839  22.971  1.00  0.00           H  
ATOM    109  N   SER C  43      33.284  33.787  27.327  1.00  0.00           N  
ATOM    110  CA  SER C  43      32.506  33.321  28.455  1.00  0.00           C  
ATOM    111  C   SER C  43      31.045  33.510  28.217  1.00  0.00           C  
ATOM    112  O   SER C  43      30.622  34.331  27.409  1.00  0.00           O  
ATOM    113  CB  SER C  43      32.895  34.074  29.715  1.00  0.00           C  
ATOM    114  OG  SER C  43      32.487  35.413  29.631  1.00  0.00           O  
ATOM    115  H   SER C  43      33.294  34.774  27.076  1.00  0.00           H  
ATOM    116  HA  SER C  43      32.686  32.263  28.596  1.00  0.00           H  
ATOM    117 1HB  SER C  43      32.440  33.599  30.583  1.00  0.00           H  
ATOM    118 2HB  SER C  43      33.971  34.029  29.839  1.00  0.00           H  
ATOM    119  HG  SER C  43      33.068  35.951  30.249  1.00  0.00           H  
ATOM    120  N   GLN C  44      30.252  32.780  28.941  1.00  0.00           N  
ATOM    121  CA  GLN C  44      28.832  33.020  28.866  1.00  0.00           C  
ATOM    122  C   GLN C  44      28.324  33.021  30.284  1.00  0.00           C  
ATOM    123  O   GLN C  44      28.685  32.146  31.069  1.00  0.00           O  
ATOM    124  CB  GLN C  44      28.154  31.969  28.017  1.00  0.00           C  
ATOM    125  CG  GLN C  44      28.646  31.880  26.645  1.00  0.00           C  
ATOM    126  CD  GLN C  44      27.786  30.985  25.818  1.00  0.00           C  
ATOM    127  OE1 GLN C  44      27.762  29.754  25.976  1.00  0.00           O  
ATOM    128  NE2 GLN C  44      27.042  31.614  24.932  1.00  0.00           N  
ATOM    129  H   GLN C  44      30.652  32.073  29.556  1.00  0.00           H  
ATOM    130  HA  GLN C  44      28.640  34.003  28.436  1.00  0.00           H  
ATOM    131 1HB  GLN C  44      28.309  31.015  28.449  1.00  0.00           H  
ATOM    132 2HB  GLN C  44      27.091  32.173  27.963  1.00  0.00           H  
ATOM    133 1HG  GLN C  44      28.692  32.853  26.214  1.00  0.00           H  
ATOM    134 2HG  GLN C  44      29.644  31.447  26.670  1.00  0.00           H  
ATOM    135 1HE2 GLN C  44      26.419  31.110  24.335  1.00  0.00           H  
ATOM    136 2HE2 GLN C  44      27.111  32.642  24.884  1.00  0.00           H  
ATOM    137  N   LEU C  45      27.497  33.983  30.642  1.00  0.00           N  
ATOM    138  CA  LEU C  45      27.096  34.021  32.032  1.00  0.00           C  
ATOM    139  C   LEU C  45      25.675  33.537  32.196  1.00  0.00           C  
ATOM    140  O   LEU C  45      24.835  33.769  31.327  1.00  0.00           O  
ATOM    141  CB  LEU C  45      27.319  35.427  32.580  1.00  0.00           C  
ATOM    142  CG  LEU C  45      28.833  35.919  32.419  1.00  0.00           C  
ATOM    143  CD1 LEU C  45      28.995  37.366  32.915  1.00  0.00           C  
ATOM    144  CD2 LEU C  45      29.767  34.976  33.166  1.00  0.00           C  
ATOM    145  H   LEU C  45      27.184  34.680  29.980  1.00  0.00           H  
ATOM    146  HA  LEU C  45      27.738  33.358  32.596  1.00  0.00           H  
ATOM    147 1HB  LEU C  45      26.664  36.117  32.061  1.00  0.00           H  
ATOM    148 2HB  LEU C  45      27.064  35.435  33.639  1.00  0.00           H  
ATOM    149  HG  LEU C  45      29.098  35.903  31.362  1.00  0.00           H  
ATOM    150 1HD1 LEU C  45      30.032  37.679  32.778  1.00  0.00           H  
ATOM    151 2HD1 LEU C  45      28.356  38.022  32.360  1.00  0.00           H  
ATOM    152 3HD1 LEU C  45      28.736  37.420  33.968  1.00  0.00           H  
ATOM    153 1HD2 LEU C  45      30.798  35.308  33.029  1.00  0.00           H  
ATOM    154 2HD2 LEU C  45      29.519  34.986  34.227  1.00  0.00           H  
ATOM    155 3HD2 LEU C  45      29.661  33.972  32.786  1.00  0.00           H  
ATOM    156  N   GLU C  46      25.427  32.824  33.299  1.00  0.00           N  
ATOM    157  CA  GLU C  46      24.109  32.258  33.593  1.00  0.00           C  
ATOM    158  C   GLU C  46      23.605  31.482  32.380  1.00  0.00           C  
ATOM    159  O   GLU C  46      22.516  31.734  31.864  1.00  0.00           O  
ATOM    160  CB  GLU C  46      23.114  33.357  33.968  1.00  0.00           C  
ATOM    161  CG  GLU C  46      23.424  34.067  35.279  1.00  0.00           C  
ATOM    162  CD  GLU C  46      22.380  35.081  35.657  1.00  0.00           C  
ATOM    163  OE1 GLU C  46      21.548  34.771  36.476  1.00  0.00           O  
ATOM    164  OE2 GLU C  46      22.415  36.165  35.125  1.00  0.00           O  
ATOM    165  H   GLU C  46      26.189  32.688  33.965  1.00  0.00           H  
ATOM    166  HA  GLU C  46      24.205  31.561  34.430  1.00  0.00           H  
ATOM    167 1HB  GLU C  46      23.087  34.109  33.178  1.00  0.00           H  
ATOM    168 2HB  GLU C  46      22.113  32.930  34.048  1.00  0.00           H  
ATOM    169 1HG  GLU C  46      23.498  33.324  36.072  1.00  0.00           H  
ATOM    170 2HG  GLU C  46      24.391  34.562  35.191  1.00  0.00           H  
ATOM    171  N   VAL C  47      24.431  30.586  31.895  1.00  0.00           N  
ATOM    172  CA  VAL C  47      24.173  29.817  30.697  1.00  0.00           C  
ATOM    173  C   VAL C  47      23.106  28.778  30.923  1.00  0.00           C  
ATOM    174  O   VAL C  47      22.232  28.541  30.096  1.00  0.00           O  
ATOM    175  CB  VAL C  47      25.443  29.093  30.336  1.00  0.00           C  
ATOM    176  CG1 VAL C  47      25.210  28.188  29.168  1.00  0.00           C  
ATOM    177  CG2 VAL C  47      26.447  30.083  30.115  1.00  0.00           C  
ATOM    178  H   VAL C  47      25.283  30.409  32.419  1.00  0.00           H  
ATOM    179  HA  VAL C  47      23.865  30.496  29.899  1.00  0.00           H  
ATOM    180  HB  VAL C  47      25.751  28.461  31.175  1.00  0.00           H  
ATOM    181 1HG1 VAL C  47      26.134  27.663  28.929  1.00  0.00           H  
ATOM    182 2HG1 VAL C  47      24.432  27.469  29.421  1.00  0.00           H  
ATOM    183 3HG1 VAL C  47      24.894  28.784  28.310  1.00  0.00           H  
ATOM    184 1HG2 VAL C  47      27.390  29.601  29.879  1.00  0.00           H  
ATOM    185 2HG2 VAL C  47      26.110  30.693  29.305  1.00  0.00           H  
ATOM    186 3HG2 VAL C  47      26.562  30.689  31.011  1.00  0.00           H  
ATOM    187  N   ASN C  48      23.238  28.118  32.053  1.00  0.00           N  
ATOM    188  CA  ASN C  48      22.334  27.064  32.477  1.00  0.00           C  
ATOM    189  C   ASN C  48      21.945  27.380  33.904  1.00  0.00           C  
ATOM    190  O   ASN C  48      22.693  27.133  34.857  1.00  0.00           O  
ATOM    191  CB  ASN C  48      22.971  25.697  32.325  1.00  0.00           C  
ATOM    192  CG  ASN C  48      22.028  24.559  32.674  1.00  0.00           C  
ATOM    193  OD1 ASN C  48      20.835  24.783  32.920  1.00  0.00           O  
ATOM    194  ND2 ASN C  48      22.548  23.338  32.713  1.00  0.00           N  
ATOM    195  H   ASN C  48      23.995  28.406  32.675  1.00  0.00           H  
ATOM    196  HA  ASN C  48      21.429  27.096  31.871  1.00  0.00           H  
ATOM    197 1HB  ASN C  48      23.284  25.576  31.288  1.00  0.00           H  
ATOM    198 2HB  ASN C  48      23.853  25.622  32.925  1.00  0.00           H  
ATOM    199 1HD2 ASN C  48      21.973  22.552  32.943  1.00  0.00           H  
ATOM    200 2HD2 ASN C  48      23.527  23.204  32.515  1.00  0.00           H  
ATOM    201  N   GLY C  49      20.798  28.005  34.053  1.00  0.00           N  
ATOM    202  CA  GLY C  49      20.428  28.494  35.355  1.00  0.00           C  
ATOM    203  C   GLY C  49      21.509  29.468  35.754  1.00  0.00           C  
ATOM    204  O   GLY C  49      21.871  30.322  34.956  1.00  0.00           O  
ATOM    205  H   GLY C  49      20.202  28.167  33.252  1.00  0.00           H  
ATOM    206 1HA  GLY C  49      19.461  28.990  35.312  1.00  0.00           H  
ATOM    207 2HA  GLY C  49      20.368  27.673  36.068  1.00  0.00           H  
ATOM    208  N   SER C  50      22.035  29.325  36.965  1.00  0.00           N  
ATOM    209  CA  SER C  50      23.080  30.218  37.443  1.00  0.00           C  
ATOM    210  C   SER C  50      24.507  29.843  37.017  1.00  0.00           C  
ATOM    211  O   SER C  50      25.437  30.584  37.322  1.00  0.00           O  
ATOM    212  CB  SER C  50      23.015  30.277  38.957  1.00  0.00           C  
ATOM    213  OG  SER C  50      23.324  29.033  39.522  1.00  0.00           O  
ATOM    214  H   SER C  50      21.697  28.589  37.565  1.00  0.00           H  
ATOM    215  HA  SER C  50      22.873  31.209  37.030  1.00  0.00           H  
ATOM    216 1HB  SER C  50      23.713  31.030  39.321  1.00  0.00           H  
ATOM    217 2HB  SER C  50      22.015  30.581  39.265  1.00  0.00           H  
ATOM    218  HG  SER C  50      23.163  29.123  40.464  1.00  0.00           H  
ATOM    219  N   GLN C  51      24.727  28.687  36.393  1.00  0.00           N  
ATOM    220  CA  GLN C  51      26.120  28.395  36.061  1.00  0.00           C  
ATOM    221  C   GLN C  51      26.569  29.145  34.811  1.00  0.00           C  
ATOM    222  O   GLN C  51      25.791  29.389  33.873  1.00  0.00           O  
ATOM    223  CB  GLN C  51      26.424  26.906  35.925  1.00  0.00           C  
ATOM    224  CG  GLN C  51      25.981  26.277  34.720  1.00  0.00           C  
ATOM    225  CD  GLN C  51      26.405  24.836  34.705  1.00  0.00           C  
ATOM    226  OE1 GLN C  51      26.199  24.116  33.709  1.00  0.00           O  
ATOM    227  NE2 GLN C  51      27.013  24.391  35.828  1.00  0.00           N  
ATOM    228  H   GLN C  51      23.966  28.068  36.110  1.00  0.00           H  
ATOM    229  HA  GLN C  51      26.747  28.761  36.871  1.00  0.00           H  
ATOM    230 1HB  GLN C  51      27.496  26.746  35.985  1.00  0.00           H  
ATOM    231 2HB  GLN C  51      25.970  26.372  36.751  1.00  0.00           H  
ATOM    232 1HG  GLN C  51      24.923  26.324  34.705  1.00  0.00           H  
ATOM    233 2HG  GLN C  51      26.412  26.792  33.855  1.00  0.00           H  
ATOM    234 1HE2 GLN C  51      27.325  23.442  35.892  1.00  0.00           H  
ATOM    235 2HE2 GLN C  51      27.156  25.015  36.593  1.00  0.00           H  
ATOM    236  N   HIS C  52      27.853  29.423  34.787  1.00  0.00           N  
ATOM    237  CA  HIS C  52      28.539  30.125  33.740  1.00  0.00           C  
ATOM    238  C   HIS C  52      29.368  29.157  32.920  1.00  0.00           C  
ATOM    239  O   HIS C  52      29.672  28.053  33.386  1.00  0.00           O  
ATOM    240  CB  HIS C  52      29.505  31.113  34.361  1.00  0.00           C  
ATOM    241  CG  HIS C  52      28.880  32.023  35.366  1.00  0.00           C  
ATOM    242  ND1 HIS C  52      27.813  32.834  35.088  1.00  0.00           N  
ATOM    243  CD2 HIS C  52      29.217  32.269  36.653  1.00  0.00           C  
ATOM    244  CE1 HIS C  52      27.510  33.539  36.170  1.00  0.00           C  
ATOM    245  NE2 HIS C  52      28.352  33.215  37.124  1.00  0.00           N  
ATOM    246  H   HIS C  52      28.401  29.129  35.585  1.00  0.00           H  
ATOM    247  HA  HIS C  52      27.835  30.636  33.091  1.00  0.00           H  
ATOM    248 1HB  HIS C  52      30.294  30.550  34.861  1.00  0.00           H  
ATOM    249 2HB  HIS C  52      29.972  31.707  33.578  1.00  0.00           H  
ATOM    250  HD2 HIS C  52      30.031  31.804  37.208  1.00  0.00           H  
ATOM    251  HE1 HIS C  52      26.703  34.266  36.250  1.00  0.00           H  
ATOM    252  HE2 HIS C  52      28.359  33.603  38.055  1.00  0.00           H  
ATOM    253  N   SER C  53      29.836  29.601  31.749  1.00  0.00           N  
ATOM    254  CA  SER C  53      30.770  28.769  30.998  1.00  0.00           C  
ATOM    255  C   SER C  53      31.927  29.585  30.486  1.00  0.00           C  
ATOM    256  O   SER C  53      31.845  30.805  30.327  1.00  0.00           O  
ATOM    257  CB  SER C  53      30.132  28.120  29.798  1.00  0.00           C  
ATOM    258  OG  SER C  53      29.785  29.084  28.822  1.00  0.00           O  
ATOM    259  H   SER C  53      29.529  30.506  31.400  1.00  0.00           H  
ATOM    260  HA  SER C  53      31.156  28.001  31.656  1.00  0.00           H  
ATOM    261 1HB  SER C  53      30.831  27.400  29.374  1.00  0.00           H  
ATOM    262 2HB  SER C  53      29.244  27.574  30.113  1.00  0.00           H  
ATOM    263  HG  SER C  53      29.297  28.609  28.134  1.00  0.00           H  
ATOM    264  N   LEU C  54      33.001  28.893  30.204  1.00  0.00           N  
ATOM    265  CA  LEU C  54      34.166  29.497  29.585  1.00  0.00           C  
ATOM    266  C   LEU C  54      34.725  28.567  28.558  1.00  0.00           C  
ATOM    267  O   LEU C  54      35.042  27.426  28.878  1.00  0.00           O  
ATOM    268  CB  LEU C  54      35.194  29.833  30.641  1.00  0.00           C  
ATOM    269  CG  LEU C  54      36.527  30.329  30.193  1.00  0.00           C  
ATOM    270  CD1 LEU C  54      36.410  31.663  29.498  1.00  0.00           C  
ATOM    271  CD2 LEU C  54      37.368  30.437  31.420  1.00  0.00           C  
ATOM    272  H   LEU C  54      32.990  27.899  30.424  1.00  0.00           H  
ATOM    273  HA  LEU C  54      33.871  30.409  29.081  1.00  0.00           H  
ATOM    274 1HB  LEU C  54      34.769  30.607  31.277  1.00  0.00           H  
ATOM    275 2HB  LEU C  54      35.362  28.970  31.232  1.00  0.00           H  
ATOM    276  HG  LEU C  54      36.976  29.626  29.490  1.00  0.00           H  
ATOM    277 1HD1 LEU C  54      37.401  32.007  29.205  1.00  0.00           H  
ATOM    278 2HD1 LEU C  54      35.795  31.554  28.621  1.00  0.00           H  
ATOM    279 3HD1 LEU C  54      35.963  32.385  30.169  1.00  0.00           H  
ATOM    280 1HD2 LEU C  54      38.342  30.781  31.152  1.00  0.00           H  
ATOM    281 2HD2 LEU C  54      36.908  31.129  32.111  1.00  0.00           H  
ATOM    282 3HD2 LEU C  54      37.446  29.460  31.888  1.00  0.00           H  
ATOM    283  N   THR C  55      34.814  29.035  27.326  1.00  0.00           N  
ATOM    284  CA  THR C  55      35.272  28.208  26.232  1.00  0.00           C  
ATOM    285  C   THR C  55      36.492  28.801  25.547  1.00  0.00           C  
ATOM    286  O   THR C  55      36.525  29.990  25.224  1.00  0.00           O  
ATOM    287  CB  THR C  55      34.149  28.027  25.214  1.00  0.00           C  
ATOM    288  OG1 THR C  55      33.006  27.444  25.859  1.00  0.00           O  
ATOM    289  CG2 THR C  55      34.604  27.122  24.092  1.00  0.00           C  
ATOM    290  H   THR C  55      34.534  29.998  27.141  1.00  0.00           H  
ATOM    291  HA  THR C  55      35.553  27.235  26.620  1.00  0.00           H  
ATOM    292  HB  THR C  55      33.871  28.995  24.821  1.00  0.00           H  
ATOM    293  HG1 THR C  55      32.264  27.430  25.252  1.00  0.00           H  
ATOM    294 1HG2 THR C  55      33.791  27.000  23.377  1.00  0.00           H  
ATOM    295 2HG2 THR C  55      35.463  27.558  23.589  1.00  0.00           H  
ATOM    296 3HG2 THR C  55      34.880  26.150  24.501  1.00  0.00           H  
ATOM    297  N   CYS C  56      37.509  27.972  25.348  1.00  0.00           N  
ATOM    298  CA  CYS C  56      38.738  28.408  24.714  1.00  0.00           C  
ATOM    299  C   CYS C  56      39.095  27.578  23.497  1.00  0.00           C  
ATOM    300  O   CYS C  56      38.741  26.398  23.378  1.00  0.00           O  
ATOM    301  CB  CYS C  56      39.892  28.374  25.702  1.00  0.00           C  
ATOM    302  SG  CYS C  56      39.654  29.446  27.162  1.00  0.00           S  
ATOM    303  H   CYS C  56      37.407  27.005  25.632  1.00  0.00           H  
ATOM    304  HA  CYS C  56      38.611  29.427  24.384  1.00  0.00           H  
ATOM    305 1HB  CYS C  56      40.045  27.351  26.052  1.00  0.00           H  
ATOM    306 2HB  CYS C  56      40.807  28.688  25.194  1.00  0.00           H  
ATOM    307  N   ALA C  57      39.845  28.190  22.598  1.00  0.00           N  
ATOM    308  CA  ALA C  57      40.341  27.484  21.430  1.00  0.00           C  
ATOM    309  C   ALA C  57      41.642  28.094  20.951  1.00  0.00           C  
ATOM    310  O   ALA C  57      41.925  29.269  21.205  1.00  0.00           O  
ATOM    311  CB  ALA C  57      39.306  27.510  20.324  1.00  0.00           C  
ATOM    312  H   ALA C  57      40.059  29.180  22.740  1.00  0.00           H  
ATOM    313  HA  ALA C  57      40.537  26.449  21.710  1.00  0.00           H  
ATOM    314 1HB  ALA C  57      39.685  26.958  19.462  1.00  0.00           H  
ATOM    315 2HB  ALA C  57      38.389  27.047  20.677  1.00  0.00           H  
ATOM    316 3HB  ALA C  57      39.111  28.541  20.038  1.00  0.00           H  
ATOM    317  N   PHE C  58      42.443  27.299  20.246  1.00  0.00           N  
ATOM    318  CA  PHE C  58      43.693  27.822  19.708  1.00  0.00           C  
ATOM    319  C   PHE C  58      43.400  28.600  18.461  1.00  0.00           C  
ATOM    320  O   PHE C  58      42.519  28.227  17.685  1.00  0.00           O  
ATOM    321  CB  PHE C  58      44.707  26.715  19.427  1.00  0.00           C  
ATOM    322  CG  PHE C  58      45.277  26.141  20.684  1.00  0.00           C  
ATOM    323  CD1 PHE C  58      44.853  24.913  21.155  1.00  0.00           C  
ATOM    324  CD2 PHE C  58      46.214  26.855  21.422  1.00  0.00           C  
ATOM    325  CE1 PHE C  58      45.349  24.413  22.333  1.00  0.00           C  
ATOM    326  CE2 PHE C  58      46.708  26.362  22.597  1.00  0.00           C  
ATOM    327  CZ  PHE C  58      46.264  25.138  23.053  1.00  0.00           C  
ATOM    328  H   PHE C  58      42.180  26.339  20.068  1.00  0.00           H  
ATOM    329  HA  PHE C  58      44.138  28.499  20.436  1.00  0.00           H  
ATOM    330 1HB  PHE C  58      44.238  25.914  18.855  1.00  0.00           H  
ATOM    331 2HB  PHE C  58      45.525  27.115  18.828  1.00  0.00           H  
ATOM    332  HD1 PHE C  58      44.112  24.346  20.584  1.00  0.00           H  
ATOM    333  HD2 PHE C  58      46.549  27.823  21.058  1.00  0.00           H  
ATOM    334  HE1 PHE C  58      45.007  23.442  22.703  1.00  0.00           H  
ATOM    335  HE2 PHE C  58      47.437  26.942  23.165  1.00  0.00           H  
ATOM    336  HZ  PHE C  58      46.631  24.736  23.980  1.00  0.00           H  
ATOM    337  N   GLU C  59      44.136  29.683  18.260  1.00  0.00           N  
ATOM    338  CA  GLU C  59      43.920  30.495  17.073  1.00  0.00           C  
ATOM    339  C   GLU C  59      44.204  29.724  15.776  1.00  0.00           C  
ATOM    340  O   GLU C  59      43.475  29.870  14.795  1.00  0.00           O  
ATOM    341  CB  GLU C  59      44.739  31.778  17.181  1.00  0.00           C  
ATOM    342  CG  GLU C  59      44.207  32.737  18.268  1.00  0.00           C  
ATOM    343  CD  GLU C  59      45.080  33.949  18.531  1.00  0.00           C  
ATOM    344  OE1 GLU C  59      46.186  33.983  18.052  1.00  0.00           O  
ATOM    345  OE2 GLU C  59      44.627  34.843  19.218  1.00  0.00           O  
ATOM    346  H   GLU C  59      44.863  29.925  18.940  1.00  0.00           H  
ATOM    347  HA  GLU C  59      42.867  30.783  17.054  1.00  0.00           H  
ATOM    348 1HB  GLU C  59      45.775  31.529  17.427  1.00  0.00           H  
ATOM    349 2HB  GLU C  59      44.739  32.300  16.225  1.00  0.00           H  
ATOM    350 1HG  GLU C  59      43.215  33.077  17.979  1.00  0.00           H  
ATOM    351 2HG  GLU C  59      44.101  32.177  19.191  1.00  0.00           H  
ATOM    352  N   ASP C  60      45.244  28.882  15.787  1.00  0.00           N  
ATOM    353  CA  ASP C  60      45.579  28.061  14.626  1.00  0.00           C  
ATOM    354  C   ASP C  60      44.959  26.682  14.805  1.00  0.00           C  
ATOM    355  O   ASP C  60      45.321  25.992  15.753  1.00  0.00           O  
ATOM    356  CB  ASP C  60      47.084  27.861  14.442  1.00  0.00           C  
ATOM    357  CG  ASP C  60      47.814  29.094  13.977  1.00  0.00           C  
ATOM    358  OD1 ASP C  60      47.209  29.947  13.383  1.00  0.00           O  
ATOM    359  OD2 ASP C  60      49.012  29.139  14.165  1.00  0.00           O  
ATOM    360  H   ASP C  60      45.797  28.817  16.628  1.00  0.00           H  
ATOM    361  HA  ASP C  60      45.199  28.563  13.747  1.00  0.00           H  
ATOM    362 1HB  ASP C  60      47.522  27.535  15.385  1.00  0.00           H  
ATOM    363 2HB  ASP C  60      47.252  27.061  13.715  1.00  0.00           H  
ATOM    364  N   PRO C  61      44.106  26.193  13.895  1.00  0.00           N  
ATOM    365  CA  PRO C  61      43.404  24.919  13.997  1.00  0.00           C  
ATOM    366  C   PRO C  61      44.317  23.747  13.676  1.00  0.00           C  
ATOM    367  O   PRO C  61      44.106  23.030  12.696  1.00  0.00           O  
ATOM    368  CB  PRO C  61      42.315  25.075  12.935  1.00  0.00           C  
ATOM    369  CG  PRO C  61      42.921  26.032  11.932  1.00  0.00           C  
ATOM    370  CD  PRO C  61      43.705  27.042  12.781  1.00  0.00           C  
ATOM    371  HA  PRO C  61      42.972  24.818  15.005  1.00  0.00           H  
ATOM    372 1HB  PRO C  61      42.075  24.093  12.498  1.00  0.00           H  
ATOM    373 2HB  PRO C  61      41.391  25.458  13.394  1.00  0.00           H  
ATOM    374 1HG  PRO C  61      43.563  25.481  11.230  1.00  0.00           H  
ATOM    375 2HG  PRO C  61      42.127  26.506  11.335  1.00  0.00           H  
ATOM    376 1HD  PRO C  61      44.581  27.396  12.216  1.00  0.00           H  
ATOM    377 2HD  PRO C  61      43.042  27.865  13.109  1.00  0.00           H  
ATOM    378  N   ASP C  62      45.356  23.605  14.486  1.00  0.00           N  
ATOM    379  CA  ASP C  62      46.380  22.610  14.269  1.00  0.00           C  
ATOM    380  C   ASP C  62      46.759  21.849  15.559  1.00  0.00           C  
ATOM    381  O   ASP C  62      46.316  22.199  16.650  1.00  0.00           O  
ATOM    382  CB  ASP C  62      47.564  23.318  13.613  1.00  0.00           C  
ATOM    383  CG  ASP C  62      48.463  22.397  12.832  1.00  0.00           C  
ATOM    384  OD1 ASP C  62      48.291  21.194  12.904  1.00  0.00           O  
ATOM    385  OD2 ASP C  62      49.280  22.910  12.107  1.00  0.00           O  
ATOM    386  H   ASP C  62      45.438  24.242  15.271  1.00  0.00           H  
ATOM    387  HA  ASP C  62      45.996  21.879  13.558  1.00  0.00           H  
ATOM    388 1HB  ASP C  62      47.191  24.092  12.943  1.00  0.00           H  
ATOM    389 2HB  ASP C  62      48.158  23.815  14.384  1.00  0.00           H  
ATOM    390  N   VAL C  63      47.590  20.816  15.377  1.00  0.00           N  
ATOM    391  CA  VAL C  63      48.203  19.895  16.365  1.00  0.00           C  
ATOM    392  C   VAL C  63      47.396  18.596  16.528  1.00  0.00           C  
ATOM    393  O   VAL C  63      46.497  18.497  17.366  1.00  0.00           O  
ATOM    394  CB  VAL C  63      48.413  20.515  17.777  1.00  0.00           C  
ATOM    395  CG1 VAL C  63      49.042  19.455  18.659  1.00  0.00           C  
ATOM    396  CG2 VAL C  63      49.328  21.768  17.726  1.00  0.00           C  
ATOM    397  H   VAL C  63      47.847  20.669  14.403  1.00  0.00           H  
ATOM    398  HA  VAL C  63      49.191  19.623  15.990  1.00  0.00           H  
ATOM    399  HB  VAL C  63      47.452  20.759  18.212  1.00  0.00           H  
ATOM    400 1HG1 VAL C  63      49.174  19.848  19.665  1.00  0.00           H  
ATOM    401 2HG1 VAL C  63      48.408  18.579  18.680  1.00  0.00           H  
ATOM    402 3HG1 VAL C  63      50.011  19.177  18.249  1.00  0.00           H  
ATOM    403 1HG2 VAL C  63      49.461  22.151  18.736  1.00  0.00           H  
ATOM    404 2HG2 VAL C  63      50.296  21.490  17.313  1.00  0.00           H  
ATOM    405 3HG2 VAL C  63      48.887  22.543  17.108  1.00  0.00           H  
ATOM    406  N   ASN C  64      47.734  17.595  15.712  1.00  0.00           N  
ATOM    407  CA  ASN C  64      47.107  16.267  15.732  1.00  0.00           C  
ATOM    408  C   ASN C  64      47.271  15.568  17.077  1.00  0.00           C  
ATOM    409  O   ASN C  64      48.371  15.542  17.637  1.00  0.00           O  
ATOM    410  CB  ASN C  64      47.659  15.379  14.624  1.00  0.00           C  
ATOM    411  CG  ASN C  64      46.912  14.046  14.492  1.00  0.00           C  
ATOM    412  OD1 ASN C  64      45.674  14.005  14.552  1.00  0.00           O  
ATOM    413  ND2 ASN C  64      47.644  12.969  14.316  1.00  0.00           N  
ATOM    414  H   ASN C  64      48.475  17.765  15.045  1.00  0.00           H  
ATOM    415  HA  ASN C  64      46.036  16.395  15.567  1.00  0.00           H  
ATOM    416 1HB  ASN C  64      47.600  15.907  13.671  1.00  0.00           H  
ATOM    417 2HB  ASN C  64      48.710  15.168  14.819  1.00  0.00           H  
ATOM    418 1HD2 ASN C  64      47.205  12.074  14.229  1.00  0.00           H  
ATOM    419 2HD2 ASN C  64      48.639  13.042  14.280  1.00  0.00           H  
ATOM    420  N   THR C  65      46.181  15.002  17.600  1.00  0.00           N  
ATOM    421  CA  THR C  65      46.214  14.290  18.885  1.00  0.00           C  
ATOM    422  C   THR C  65      46.930  15.074  19.991  1.00  0.00           C  
ATOM    423  O   THR C  65      47.741  14.528  20.741  1.00  0.00           O  
ATOM    424  CB  THR C  65      46.874  12.896  18.721  1.00  0.00           C  
ATOM    425  OG1 THR C  65      48.222  13.042  18.224  1.00  0.00           O  
ATOM    426  CG2 THR C  65      46.076  12.021  17.760  1.00  0.00           C  
ATOM    427  H   THR C  65      45.309  15.061  17.088  1.00  0.00           H  
ATOM    428  HA  THR C  65      45.185  14.137  19.210  1.00  0.00           H  
ATOM    429  HB  THR C  65      46.914  12.416  19.697  1.00  0.00           H  
ATOM    430  HG1 THR C  65      48.538  13.957  18.386  1.00  0.00           H  
ATOM    431 1HG2 THR C  65      46.557  11.047  17.671  1.00  0.00           H  
ATOM    432 2HG2 THR C  65      45.064  11.893  18.141  1.00  0.00           H  
ATOM    433 3HG2 THR C  65      46.033  12.488  16.790  1.00  0.00           H  
ATOM    434  N   THR C  66      46.589  16.347  20.108  1.00  0.00           N  
ATOM    435  CA  THR C  66      47.207  17.224  21.075  1.00  0.00           C  
ATOM    436  C   THR C  66      47.074  16.735  22.503  1.00  0.00           C  
ATOM    437  O   THR C  66      46.034  16.212  22.896  1.00  0.00           O  
ATOM    438  CB  THR C  66      46.575  18.616  21.019  1.00  0.00           C  
ATOM    439  OG1 THR C  66      47.245  19.465  21.911  1.00  0.00           O  
ATOM    440  CG2 THR C  66      45.171  18.553  21.426  1.00  0.00           C  
ATOM    441  H   THR C  66      45.912  16.728  19.459  1.00  0.00           H  
ATOM    442  HA  THR C  66      48.267  17.299  20.835  1.00  0.00           H  
ATOM    443  HB  THR C  66      46.623  19.012  20.016  1.00  0.00           H  
ATOM    444  HG1 THR C  66      47.089  20.372  21.627  1.00  0.00           H  
ATOM    445 1HG2 THR C  66      44.741  19.554  21.394  1.00  0.00           H  
ATOM    446 2HG2 THR C  66      44.628  17.897  20.752  1.00  0.00           H  
ATOM    447 3HG2 THR C  66      45.125  18.167  22.443  1.00  0.00           H  
ATOM    448  N   ASN C  67      48.138  16.952  23.282  1.00  0.00           N  
ATOM    449  CA  ASN C  67      48.149  16.650  24.708  1.00  0.00           C  
ATOM    450  C   ASN C  67      48.194  17.965  25.478  1.00  0.00           C  
ATOM    451  O   ASN C  67      48.598  18.013  26.645  1.00  0.00           O  
ATOM    452  CB  ASN C  67      49.333  15.756  25.066  1.00  0.00           C  
ATOM    453  CG  ASN C  67      49.163  14.979  26.376  1.00  0.00           C  
ATOM    454  OD1 ASN C  67      48.072  14.507  26.711  1.00  0.00           O  
ATOM    455  ND2 ASN C  67      50.239  14.825  27.108  1.00  0.00           N  
ATOM    456  H   ASN C  67      48.957  17.368  22.865  1.00  0.00           H  
ATOM    457  HA  ASN C  67      47.223  16.140  24.975  1.00  0.00           H  
ATOM    458 1HB  ASN C  67      49.494  15.040  24.259  1.00  0.00           H  
ATOM    459 2HB  ASN C  67      50.230  16.370  25.142  1.00  0.00           H  
ATOM    460 1HD2 ASN C  67      50.191  14.317  27.968  1.00  0.00           H  
ATOM    461 2HD2 ASN C  67      51.109  15.210  26.804  1.00  0.00           H  
ATOM    462  N   LEU C  68      47.754  19.036  24.812  1.00  0.00           N  
ATOM    463  CA  LEU C  68      47.672  20.338  25.446  1.00  0.00           C  
ATOM    464  C   LEU C  68      46.424  20.384  26.300  1.00  0.00           C  
ATOM    465  O   LEU C  68      45.358  19.904  25.894  1.00  0.00           O  
ATOM    466  CB  LEU C  68      47.613  21.446  24.377  1.00  0.00           C  
ATOM    467  CG  LEU C  68      48.852  21.557  23.460  1.00  0.00           C  
ATOM    468  CD1 LEU C  68      48.588  22.480  22.279  1.00  0.00           C  
ATOM    469  CD2 LEU C  68      49.961  22.123  24.249  1.00  0.00           C  
ATOM    470  H   LEU C  68      47.473  18.961  23.837  1.00  0.00           H  
ATOM    471  HA  LEU C  68      48.539  20.487  26.089  1.00  0.00           H  
ATOM    472 1HB  LEU C  68      46.739  21.280  23.749  1.00  0.00           H  
ATOM    473 2HB  LEU C  68      47.490  22.400  24.885  1.00  0.00           H  
ATOM    474  HG  LEU C  68      49.119  20.571  23.094  1.00  0.00           H  
ATOM    475 1HD1 LEU C  68      49.480  22.537  21.662  1.00  0.00           H  
ATOM    476 2HD1 LEU C  68      47.763  22.108  21.680  1.00  0.00           H  
ATOM    477 3HD1 LEU C  68      48.352  23.457  22.646  1.00  0.00           H  
ATOM    478 1HD2 LEU C  68      50.859  22.202  23.635  1.00  0.00           H  
ATOM    479 2HD2 LEU C  68      49.679  23.103  24.600  1.00  0.00           H  
ATOM    480 3HD2 LEU C  68      50.141  21.494  25.079  1.00  0.00           H  
ATOM    481  N   GLU C  69      46.546  20.998  27.454  1.00  0.00           N  
ATOM    482  CA  GLU C  69      45.434  21.156  28.351  1.00  0.00           C  
ATOM    483  C   GLU C  69      45.355  22.601  28.819  1.00  0.00           C  
ATOM    484  O   GLU C  69      46.359  23.306  28.864  1.00  0.00           O  
ATOM    485  CB  GLU C  69      45.585  20.192  29.533  1.00  0.00           C  
ATOM    486  CG  GLU C  69      45.499  18.688  29.141  1.00  0.00           C  
ATOM    487  CD  GLU C  69      45.513  17.737  30.332  1.00  0.00           C  
ATOM    488  OE1 GLU C  69      45.654  18.201  31.435  1.00  0.00           O  
ATOM    489  OE2 GLU C  69      45.363  16.551  30.133  1.00  0.00           O  
ATOM    490  H   GLU C  69      47.455  21.331  27.737  1.00  0.00           H  
ATOM    491  HA  GLU C  69      44.513  20.921  27.824  1.00  0.00           H  
ATOM    492 1HB  GLU C  69      46.553  20.358  30.009  1.00  0.00           H  
ATOM    493 2HB  GLU C  69      44.811  20.399  30.275  1.00  0.00           H  
ATOM    494 1HG  GLU C  69      44.590  18.523  28.562  1.00  0.00           H  
ATOM    495 2HG  GLU C  69      46.350  18.447  28.502  1.00  0.00           H  
ATOM    496  N   PHE C  70      44.155  23.045  29.147  1.00  0.00           N  
ATOM    497  CA  PHE C  70      43.945  24.384  29.676  1.00  0.00           C  
ATOM    498  C   PHE C  70      43.634  24.386  31.165  1.00  0.00           C  
ATOM    499  O   PHE C  70      43.031  23.443  31.695  1.00  0.00           O  
ATOM    500  CB  PHE C  70      42.848  25.096  28.892  1.00  0.00           C  
ATOM    501  CG  PHE C  70      43.211  25.638  27.553  1.00  0.00           C  
ATOM    502  CD1 PHE C  70      43.402  24.855  26.469  1.00  0.00           C  
ATOM    503  CD2 PHE C  70      43.250  26.990  27.387  1.00  0.00           C  
ATOM    504  CE1 PHE C  70      43.647  25.407  25.238  1.00  0.00           C  
ATOM    505  CE2 PHE C  70      43.488  27.551  26.173  1.00  0.00           C  
ATOM    506  CZ  PHE C  70      43.688  26.761  25.084  1.00  0.00           C  
ATOM    507  H   PHE C  70      43.365  22.422  29.060  1.00  0.00           H  
ATOM    508  HA  PHE C  70      44.860  24.951  29.532  1.00  0.00           H  
ATOM    509 1HB  PHE C  70      42.029  24.421  28.740  1.00  0.00           H  
ATOM    510 2HB  PHE C  70      42.485  25.927  29.486  1.00  0.00           H  
ATOM    511  HD1 PHE C  70      43.367  23.794  26.585  1.00  0.00           H  
ATOM    512  HD2 PHE C  70      43.080  27.615  28.245  1.00  0.00           H  
ATOM    513  HE1 PHE C  70      43.798  24.767  24.389  1.00  0.00           H  
ATOM    514  HE2 PHE C  70      43.512  28.612  26.088  1.00  0.00           H  
ATOM    515  HZ  PHE C  70      43.880  27.200  24.107  1.00  0.00           H  
ATOM    516  N   GLU C  71      44.039  25.472  31.819  1.00  0.00           N  
ATOM    517  CA  GLU C  71      43.819  25.702  33.246  1.00  0.00           C  
ATOM    518  C   GLU C  71      43.505  27.166  33.523  1.00  0.00           C  
ATOM    519  O   GLU C  71      44.095  28.057  32.912  1.00  0.00           O  
ATOM    520  CB  GLU C  71      45.084  25.330  34.033  1.00  0.00           C  
ATOM    521  CG  GLU C  71      44.961  25.376  35.580  1.00  0.00           C  
ATOM    522  CD  GLU C  71      46.255  24.961  36.273  1.00  0.00           C  
ATOM    523  OE1 GLU C  71      47.223  24.758  35.572  1.00  0.00           O  
ATOM    524  OE2 GLU C  71      46.283  24.826  37.467  1.00  0.00           O  
ATOM    525  H   GLU C  71      44.583  26.157  31.293  1.00  0.00           H  
ATOM    526  HA  GLU C  71      42.980  25.094  33.584  1.00  0.00           H  
ATOM    527 1HB  GLU C  71      45.390  24.319  33.758  1.00  0.00           H  
ATOM    528 2HB  GLU C  71      45.894  26.003  33.747  1.00  0.00           H  
ATOM    529 1HG  GLU C  71      44.713  26.388  35.887  1.00  0.00           H  
ATOM    530 2HG  GLU C  71      44.146  24.722  35.899  1.00  0.00           H  
ATOM    531  N   ILE C  72      42.571  27.423  34.439  1.00  0.00           N  
ATOM    532  CA  ILE C  72      42.288  28.805  34.830  1.00  0.00           C  
ATOM    533  C   ILE C  72      42.487  28.995  36.302  1.00  0.00           C  
ATOM    534  O   ILE C  72      42.009  28.200  37.113  1.00  0.00           O  
ATOM    535  CB  ILE C  72      40.861  29.260  34.457  1.00  0.00           C  
ATOM    536  CG1 ILE C  72      40.647  30.740  34.880  1.00  0.00           C  
ATOM    537  CG2 ILE C  72      39.832  28.365  35.076  1.00  0.00           C  
ATOM    538  CD1 ILE C  72      39.440  31.369  34.240  1.00  0.00           C  
ATOM    539  H   ILE C  72      42.097  26.647  34.906  1.00  0.00           H  
ATOM    540  HA  ILE C  72      42.981  29.443  34.313  1.00  0.00           H  
ATOM    541  HB  ILE C  72      40.752  29.240  33.387  1.00  0.00           H  
ATOM    542 1HG1 ILE C  72      40.516  30.783  35.962  1.00  0.00           H  
ATOM    543 2HG1 ILE C  72      41.531  31.328  34.614  1.00  0.00           H  
ATOM    544 1HG2 ILE C  72      38.845  28.705  34.788  1.00  0.00           H  
ATOM    545 2HG2 ILE C  72      39.982  27.339  34.730  1.00  0.00           H  
ATOM    546 3HG2 ILE C  72      39.926  28.400  36.153  1.00  0.00           H  
ATOM    547 1HD1 ILE C  72      39.335  32.385  34.583  1.00  0.00           H  
ATOM    548 2HD1 ILE C  72      39.567  31.361  33.166  1.00  0.00           H  
ATOM    549 3HD1 ILE C  72      38.549  30.808  34.512  1.00  0.00           H  
ATOM    550  N   CYS C  73      43.177  30.074  36.652  1.00  0.00           N  
ATOM    551  CA  CYS C  73      43.426  30.379  38.054  1.00  0.00           C  
ATOM    552  C   CYS C  73      43.166  31.840  38.390  1.00  0.00           C  
ATOM    553  O   CYS C  73      43.488  32.740  37.615  1.00  0.00           O  
ATOM    554  CB  CYS C  73      44.866  30.050  38.421  1.00  0.00           C  
ATOM    555  SG  CYS C  73      45.315  28.320  38.169  1.00  0.00           S  
ATOM    556  H   CYS C  73      43.554  30.674  35.925  1.00  0.00           H  
ATOM    557  HA  CYS C  73      42.760  29.771  38.656  1.00  0.00           H  
ATOM    558 1HB  CYS C  73      45.539  30.664  37.825  1.00  0.00           H  
ATOM    559 2HB  CYS C  73      45.035  30.296  39.469  1.00  0.00           H  
ATOM    560  N   GLY C  74      42.645  32.093  39.575  1.00  0.00           N  
ATOM    561  CA  GLY C  74      42.436  33.475  40.002  1.00  0.00           C  
ATOM    562  C   GLY C  74      41.038  33.972  39.672  1.00  0.00           C  
ATOM    563  O   GLY C  74      40.390  33.501  38.743  1.00  0.00           O  
ATOM    564  H   GLY C  74      42.416  31.302  40.187  1.00  0.00           H  
ATOM    565 1HA  GLY C  74      42.597  33.543  41.078  1.00  0.00           H  
ATOM    566 2HA  GLY C  74      43.174  34.122  39.531  1.00  0.00           H  
ATOM    567  N   ALA C  75      40.548  34.900  40.480  1.00  0.00           N  
ATOM    568  CA  ALA C  75      39.191  35.439  40.361  1.00  0.00           C  
ATOM    569  C   ALA C  75      38.152  34.305  40.436  1.00  0.00           C  
ATOM    570  O   ALA C  75      37.056  34.421  39.879  1.00  0.00           O  
ATOM    571  CB  ALA C  75      39.008  36.241  39.081  1.00  0.00           C  
ATOM    572  H   ALA C  75      41.143  35.254  41.216  1.00  0.00           H  
ATOM    573  HA  ALA C  75      39.023  36.109  41.206  1.00  0.00           H  
ATOM    574 1HB  ALA C  75      38.003  36.657  39.051  1.00  0.00           H  
ATOM    575 2HB  ALA C  75      39.730  37.058  39.050  1.00  0.00           H  
ATOM    576 3HB  ALA C  75      39.142  35.617  38.243  1.00  0.00           H  
ATOM    577  N   LEU C  76      38.524  33.222  41.132  1.00  0.00           N  
ATOM    578  CA  LEU C  76      37.670  32.074  41.359  1.00  0.00           C  
ATOM    579  C   LEU C  76      37.292  32.069  42.832  1.00  0.00           C  
ATOM    580  O   LEU C  76      38.023  32.601  43.666  1.00  0.00           O  
ATOM    581  CB  LEU C  76      38.341  30.768  40.960  1.00  0.00           C  
ATOM    582  CG  LEU C  76      38.813  30.654  39.516  1.00  0.00           C  
ATOM    583  CD1 LEU C  76      39.458  29.358  39.347  1.00  0.00           C  
ATOM    584  CD2 LEU C  76      37.676  30.810  38.574  1.00  0.00           C  
ATOM    585  H   LEU C  76      39.445  33.209  41.538  1.00  0.00           H  
ATOM    586  HA  LEU C  76      36.770  32.187  40.766  1.00  0.00           H  
ATOM    587 1HB  LEU C  76      39.215  30.638  41.584  1.00  0.00           H  
ATOM    588 2HB  LEU C  76      37.654  29.946  41.156  1.00  0.00           H  
ATOM    589  HG  LEU C  76      39.546  31.402  39.322  1.00  0.00           H  
ATOM    590 1HD1 LEU C  76      39.827  29.251  38.334  1.00  0.00           H  
ATOM    591 2HD1 LEU C  76      40.270  29.275  40.032  1.00  0.00           H  
ATOM    592 3HD1 LEU C  76      38.735  28.607  39.558  1.00  0.00           H  
ATOM    593 1HD2 LEU C  76      38.035  30.721  37.547  1.00  0.00           H  
ATOM    594 2HD2 LEU C  76      36.936  30.034  38.775  1.00  0.00           H  
ATOM    595 3HD2 LEU C  76      37.227  31.793  38.719  1.00  0.00           H  
ATOM    596  N   VAL C  77      36.147  31.485  43.134  1.00  0.00           N  
ATOM    597  CA  VAL C  77      35.589  31.539  44.472  1.00  0.00           C  
ATOM    598  C   VAL C  77      35.924  30.399  45.431  1.00  0.00           C  
ATOM    599  O   VAL C  77      36.469  30.625  46.505  1.00  0.00           O  
ATOM    600  CB  VAL C  77      34.055  31.621  44.352  1.00  0.00           C  
ATOM    601  CG1 VAL C  77      33.414  31.652  45.731  1.00  0.00           C  
ATOM    602  CG2 VAL C  77      33.664  32.851  43.547  1.00  0.00           C  
ATOM    603  H   VAL C  77      35.612  31.070  42.378  1.00  0.00           H  
ATOM    604  HA  VAL C  77      35.938  32.469  44.928  1.00  0.00           H  
ATOM    605  HB  VAL C  77      33.691  30.725  43.848  1.00  0.00           H  
ATOM    606 1HG1 VAL C  77      32.330  31.709  45.627  1.00  0.00           H  
ATOM    607 2HG1 VAL C  77      33.678  30.746  46.276  1.00  0.00           H  
ATOM    608 3HG1 VAL C  77      33.771  32.523  46.279  1.00  0.00           H  
ATOM    609 1HG2 VAL C  77      32.579  32.902  43.465  1.00  0.00           H  
ATOM    610 2HG2 VAL C  77      34.033  33.746  44.048  1.00  0.00           H  
ATOM    611 3HG2 VAL C  77      34.100  32.787  42.550  1.00  0.00           H  
ATOM    612  N   GLU C  78      35.611  29.168  45.087  1.00  0.00           N  
ATOM    613  CA  GLU C  78      35.900  28.099  46.048  1.00  0.00           C  
ATOM    614  C   GLU C  78      37.361  27.695  46.022  1.00  0.00           C  
ATOM    615  O   GLU C  78      37.951  27.335  47.038  1.00  0.00           O  
ATOM    616  CB  GLU C  78      35.028  26.874  45.762  1.00  0.00           C  
ATOM    617  CG  GLU C  78      35.242  25.712  46.723  1.00  0.00           C  
ATOM    618  CD  GLU C  78      34.756  26.006  48.114  1.00  0.00           C  
ATOM    619  OE1 GLU C  78      33.754  26.668  48.246  1.00  0.00           O  
ATOM    620  OE2 GLU C  78      35.387  25.569  49.048  1.00  0.00           O  
ATOM    621  H   GLU C  78      35.175  28.977  44.201  1.00  0.00           H  
ATOM    622  HA  GLU C  78      35.672  28.467  47.049  1.00  0.00           H  
ATOM    623 1HB  GLU C  78      33.976  27.157  45.809  1.00  0.00           H  
ATOM    624 2HB  GLU C  78      35.226  26.514  44.753  1.00  0.00           H  
ATOM    625 1HG  GLU C  78      34.714  24.838  46.343  1.00  0.00           H  
ATOM    626 2HG  GLU C  78      36.305  25.474  46.757  1.00  0.00           H  
ATOM    627  N   VAL C  79      37.912  27.700  44.832  1.00  0.00           N  
ATOM    628  CA  VAL C  79      39.228  27.175  44.587  1.00  0.00           C  
ATOM    629  C   VAL C  79      40.109  28.220  43.995  1.00  0.00           C  
ATOM    630  O   VAL C  79      39.633  29.260  43.560  1.00  0.00           O  
ATOM    631  CB  VAL C  79      39.138  26.034  43.576  1.00  0.00           C  
ATOM    632  CG1 VAL C  79      38.255  24.933  44.091  1.00  0.00           C  
ATOM    633  CG2 VAL C  79      38.599  26.588  42.267  1.00  0.00           C  
ATOM    634  H   VAL C  79      37.377  28.062  44.060  1.00  0.00           H  
ATOM    635  HA  VAL C  79      39.656  26.826  45.527  1.00  0.00           H  
ATOM    636  HB  VAL C  79      40.131  25.617  43.415  1.00  0.00           H  
ATOM    637 1HG1 VAL C  79      38.216  24.129  43.359  1.00  0.00           H  
ATOM    638 2HG1 VAL C  79      38.655  24.551  45.028  1.00  0.00           H  
ATOM    639 3HG1 VAL C  79      37.256  25.310  44.257  1.00  0.00           H  
ATOM    640 1HG2 VAL C  79      38.555  25.786  41.542  1.00  0.00           H  
ATOM    641 2HG2 VAL C  79      37.603  27.001  42.419  1.00  0.00           H  
ATOM    642 3HG2 VAL C  79      39.263  27.370  41.897  1.00  0.00           H  
ATOM    643  N   LYS C  80      41.406  27.944  43.975  1.00  0.00           N  
ATOM    644  CA  LYS C  80      42.329  28.849  43.316  1.00  0.00           C  
ATOM    645  C   LYS C  80      42.339  28.574  41.821  1.00  0.00           C  
ATOM    646  O   LYS C  80      42.438  29.508  41.021  1.00  0.00           O  
ATOM    647  CB  LYS C  80      43.744  28.725  43.885  1.00  0.00           C  
ATOM    648  CG  LYS C  80      44.750  29.707  43.259  1.00  0.00           C  
ATOM    649  CD  LYS C  80      46.137  29.642  43.934  1.00  0.00           C  
ATOM    650  CE  LYS C  80      47.121  30.623  43.278  1.00  0.00           C  
ATOM    651  NZ  LYS C  80      48.468  30.580  43.908  1.00  0.00           N  
ATOM    652  H   LYS C  80      41.744  27.092  44.397  1.00  0.00           H  
ATOM    653  HA  LYS C  80      41.985  29.873  43.465  1.00  0.00           H  
ATOM    654 1HB  LYS C  80      43.726  28.892  44.962  1.00  0.00           H  
ATOM    655 2HB  LYS C  80      44.115  27.714  43.712  1.00  0.00           H  
ATOM    656 1HG  LYS C  80      44.865  29.469  42.201  1.00  0.00           H  
ATOM    657 2HG  LYS C  80      44.364  30.721  43.341  1.00  0.00           H  
ATOM    658 1HD  LYS C  80      46.040  29.889  44.992  1.00  0.00           H  
ATOM    659 2HD  LYS C  80      46.534  28.630  43.849  1.00  0.00           H  
ATOM    660 1HE  LYS C  80      47.216  30.374  42.221  1.00  0.00           H  
ATOM    661 2HE  LYS C  80      46.725  31.635  43.367  1.00  0.00           H  
ATOM    662 1HZ  LYS C  80      49.079  31.239  43.445  1.00  0.00           H  
ATOM    663 2HZ  LYS C  80      48.392  30.822  44.886  1.00  0.00           H  
ATOM    664 3HZ  LYS C  80      48.852  29.649  43.819  1.00  0.00           H  
ATOM    665  N   CYS C  81      42.254  27.278  41.451  1.00  0.00           N  
ATOM    666  CA  CYS C  81      42.301  26.854  40.047  1.00  0.00           C  
ATOM    667  C   CYS C  81      41.262  25.799  39.653  1.00  0.00           C  
ATOM    668  O   CYS C  81      40.895  24.943  40.461  1.00  0.00           O  
ATOM    669  CB  CYS C  81      43.669  26.276  39.714  1.00  0.00           C  
ATOM    670  SG  CYS C  81      45.043  27.418  39.974  1.00  0.00           S  
ATOM    671  H   CYS C  81      42.159  26.575  42.166  1.00  0.00           H  
ATOM    672  HA  CYS C  81      42.135  27.726  39.436  1.00  0.00           H  
ATOM    673 1HB  CYS C  81      43.847  25.388  40.316  1.00  0.00           H  
ATOM    674 2HB  CYS C  81      43.684  25.962  38.662  1.00  0.00           H  
ATOM    675  N   LEU C  82      40.864  25.831  38.373  1.00  0.00           N  
ATOM    676  CA  LEU C  82      39.982  24.838  37.737  1.00  0.00           C  
ATOM    677  C   LEU C  82      40.620  24.297  36.470  1.00  0.00           C  
ATOM    678  O   LEU C  82      41.310  25.029  35.752  1.00  0.00           O  
ATOM    679  CB  LEU C  82      38.622  25.456  37.354  1.00  0.00           C  
ATOM    680  CG  LEU C  82      37.752  25.987  38.487  1.00  0.00           C  
ATOM    681  CD1 LEU C  82      36.628  26.834  37.908  1.00  0.00           C  
ATOM    682  CD2 LEU C  82      37.169  24.836  39.247  1.00  0.00           C  
ATOM    683  H   LEU C  82      41.218  26.603  37.807  1.00  0.00           H  
ATOM    684  HA  LEU C  82      39.824  24.010  38.428  1.00  0.00           H  
ATOM    685 1HB  LEU C  82      38.795  26.270  36.673  1.00  0.00           H  
ATOM    686 2HB  LEU C  82      38.042  24.695  36.823  1.00  0.00           H  
ATOM    687  HG  LEU C  82      38.343  26.577  39.146  1.00  0.00           H  
ATOM    688 1HD1 LEU C  82      36.006  27.214  38.717  1.00  0.00           H  
ATOM    689 2HD1 LEU C  82      37.055  27.676  37.353  1.00  0.00           H  
ATOM    690 3HD1 LEU C  82      36.021  26.226  37.238  1.00  0.00           H  
ATOM    691 1HD2 LEU C  82      36.548  25.214  40.055  1.00  0.00           H  
ATOM    692 2HD2 LEU C  82      36.566  24.229  38.574  1.00  0.00           H  
ATOM    693 3HD2 LEU C  82      37.979  24.230  39.660  1.00  0.00           H  
ATOM    694  N   ASN C  83      40.367  23.025  36.162  1.00  0.00           N  
ATOM    695  CA  ASN C  83      40.858  22.459  34.904  1.00  0.00           C  
ATOM    696  C   ASN C  83      39.773  22.450  33.843  1.00  0.00           C  
ATOM    697  O   ASN C  83      38.599  22.260  34.162  1.00  0.00           O  
ATOM    698  CB  ASN C  83      41.376  21.054  35.101  1.00  0.00           C  
ATOM    699  CG  ASN C  83      42.565  21.003  35.984  1.00  0.00           C  
ATOM    700  OD1 ASN C  83      43.461  21.847  35.912  1.00  0.00           O  
ATOM    701  ND2 ASN C  83      42.602  20.006  36.830  1.00  0.00           N  
ATOM    702  H   ASN C  83      39.817  22.454  36.788  1.00  0.00           H  
ATOM    703  HA  ASN C  83      41.672  23.081  34.526  1.00  0.00           H  
ATOM    704 1HB  ASN C  83      40.590  20.434  35.531  1.00  0.00           H  
ATOM    705 2HB  ASN C  83      41.634  20.627  34.128  1.00  0.00           H  
ATOM    706 1HD2 ASN C  83      43.379  19.903  37.454  1.00  0.00           H  
ATOM    707 2HD2 ASN C  83      41.857  19.340  36.854  1.00  0.00           H  
ATOM    708  N   PHE C  84      40.184  22.596  32.586  1.00  0.00           N  
ATOM    709  CA  PHE C  84      39.282  22.540  31.443  1.00  0.00           C  
ATOM    710  C   PHE C  84      39.027  21.144  30.936  1.00  0.00           C  
ATOM    711  O   PHE C  84      39.898  20.278  30.984  1.00  0.00           O  
ATOM    712  CB  PHE C  84      39.840  23.380  30.318  1.00  0.00           C  
ATOM    713  CG  PHE C  84      39.725  24.889  30.502  1.00  0.00           C  
ATOM    714  CD1 PHE C  84      40.436  25.555  31.463  1.00  0.00           C  
ATOM    715  CD2 PHE C  84      38.975  25.640  29.635  1.00  0.00           C  
ATOM    716  CE1 PHE C  84      40.380  26.924  31.561  1.00  0.00           C  
ATOM    717  CE2 PHE C  84      38.904  27.008  29.731  1.00  0.00           C  
ATOM    718  CZ  PHE C  84      39.617  27.654  30.703  1.00  0.00           C  
ATOM    719  H   PHE C  84      41.175  22.773  32.400  1.00  0.00           H  
ATOM    720  HA  PHE C  84      38.331  22.938  31.729  1.00  0.00           H  
ATOM    721 1HB  PHE C  84      40.879  23.122  30.184  1.00  0.00           H  
ATOM    722 2HB  PHE C  84      39.314  23.109  29.402  1.00  0.00           H  
ATOM    723  HD1 PHE C  84      41.048  24.988  32.152  1.00  0.00           H  
ATOM    724  HD2 PHE C  84      38.452  25.139  28.870  1.00  0.00           H  
ATOM    725  HE1 PHE C  84      40.945  27.415  32.312  1.00  0.00           H  
ATOM    726  HE2 PHE C  84      38.292  27.574  29.026  1.00  0.00           H  
ATOM    727  HZ  PHE C  84      39.582  28.736  30.784  1.00  0.00           H  
ATOM    728  N   ARG C  85      37.826  20.954  30.417  1.00  0.00           N  
ATOM    729  CA  ARG C  85      37.388  19.738  29.763  1.00  0.00           C  
ATOM    730  C   ARG C  85      37.752  19.881  28.311  1.00  0.00           C  
ATOM    731  O   ARG C  85      37.907  21.008  27.843  1.00  0.00           O  
ATOM    732  CB  ARG C  85      35.887  19.591  29.858  1.00  0.00           C  
ATOM    733  CG  ARG C  85      35.364  19.376  31.228  1.00  0.00           C  
ATOM    734  CD  ARG C  85      33.886  19.393  31.255  1.00  0.00           C  
ATOM    735  NE  ARG C  85      33.319  18.309  30.466  1.00  0.00           N  
ATOM    736  CZ  ARG C  85      32.009  18.183  30.151  1.00  0.00           C  
ATOM    737  NH1 ARG C  85      31.132  19.095  30.550  1.00  0.00           N  
ATOM    738  NH2 ARG C  85      31.624  17.128  29.449  1.00  0.00           N  
ATOM    739  H   ARG C  85      37.156  21.718  30.447  1.00  0.00           H  
ATOM    740  HA  ARG C  85      37.895  18.875  30.198  1.00  0.00           H  
ATOM    741 1HB  ARG C  85      35.412  20.493  29.469  1.00  0.00           H  
ATOM    742 2HB  ARG C  85      35.562  18.757  29.239  1.00  0.00           H  
ATOM    743 1HG  ARG C  85      35.711  18.442  31.584  1.00  0.00           H  
ATOM    744 2HG  ARG C  85      35.730  20.173  31.883  1.00  0.00           H  
ATOM    745 1HD  ARG C  85      33.540  19.284  32.283  1.00  0.00           H  
ATOM    746 2HD  ARG C  85      33.530  20.335  30.853  1.00  0.00           H  
ATOM    747  HE  ARG C  85      33.946  17.585  30.146  1.00  0.00           H  
ATOM    748 1HH1 ARG C  85      31.435  19.887  31.100  1.00  0.00           H  
ATOM    749 2HH1 ARG C  85      30.148  18.981  30.324  1.00  0.00           H  
ATOM    750 1HH2 ARG C  85      32.305  16.443  29.173  1.00  0.00           H  
ATOM    751 2HH2 ARG C  85      30.633  16.968  29.200  1.00  0.00           H  
ATOM    752  N   LYS C  86      37.858  18.778  27.580  1.00  0.00           N  
ATOM    753  CA  LYS C  86      38.137  18.900  26.154  1.00  0.00           C  
ATOM    754  C   LYS C  86      37.177  18.090  25.312  1.00  0.00           C  
ATOM    755  O   LYS C  86      36.998  16.893  25.546  1.00  0.00           O  
ATOM    756  CB  LYS C  86      39.554  18.431  25.855  1.00  0.00           C  
ATOM    757  CG  LYS C  86      39.993  18.553  24.386  1.00  0.00           C  
ATOM    758  CD  LYS C  86      41.366  17.924  24.222  1.00  0.00           C  
ATOM    759  CE  LYS C  86      41.959  18.083  22.843  1.00  0.00           C  
ATOM    760  NZ  LYS C  86      41.238  17.317  21.781  1.00  0.00           N  
ATOM    761  H   LYS C  86      37.743  17.867  28.001  1.00  0.00           H  
ATOM    762  HA  LYS C  86      38.035  19.941  25.857  1.00  0.00           H  
ATOM    763 1HB  LYS C  86      40.255  19.005  26.456  1.00  0.00           H  
ATOM    764 2HB  LYS C  86      39.655  17.386  26.142  1.00  0.00           H  
ATOM    765 1HG  LYS C  86      39.278  18.052  23.729  1.00  0.00           H  
ATOM    766 2HG  LYS C  86      40.035  19.609  24.101  1.00  0.00           H  
ATOM    767 1HD  LYS C  86      42.055  18.350  24.941  1.00  0.00           H  
ATOM    768 2HD  LYS C  86      41.286  16.859  24.428  1.00  0.00           H  
ATOM    769 1HE  LYS C  86      41.974  19.135  22.568  1.00  0.00           H  
ATOM    770 2HE  LYS C  86      42.965  17.715  22.901  1.00  0.00           H  
ATOM    771 1HZ  LYS C  86      41.716  17.450  20.909  1.00  0.00           H  
ATOM    772 2HZ  LYS C  86      41.232  16.338  22.013  1.00  0.00           H  
ATOM    773 3HZ  LYS C  86      40.270  17.647  21.661  1.00  0.00           H  
ATOM    774  N   LEU C  87      36.549  18.756  24.352  1.00  0.00           N  
ATOM    775  CA  LEU C  87      35.674  18.092  23.402  1.00  0.00           C  
ATOM    776  C   LEU C  87      36.134  18.445  22.014  1.00  0.00           C  
ATOM    777  O   LEU C  87      36.242  19.620  21.667  1.00  0.00           O  
ATOM    778  CB  LEU C  87      34.202  18.467  23.570  1.00  0.00           C  
ATOM    779  CG  LEU C  87      33.532  18.054  24.885  1.00  0.00           C  
ATOM    780  CD1 LEU C  87      32.131  18.629  24.911  1.00  0.00           C  
ATOM    781  CD2 LEU C  87      33.486  16.560  24.990  1.00  0.00           C  
ATOM    782  H   LEU C  87      36.767  19.747  24.231  1.00  0.00           H  
ATOM    783  HA  LEU C  87      35.767  17.014  23.528  1.00  0.00           H  
ATOM    784 1HB  LEU C  87      34.113  19.549  23.475  1.00  0.00           H  
ATOM    785 2HB  LEU C  87      33.639  18.010  22.758  1.00  0.00           H  
ATOM    786  HG  LEU C  87      34.095  18.440  25.725  1.00  0.00           H  
ATOM    787 1HD1 LEU C  87      31.636  18.344  25.838  1.00  0.00           H  
ATOM    788 2HD1 LEU C  87      32.161  19.707  24.833  1.00  0.00           H  
ATOM    789 3HD1 LEU C  87      31.579  18.236  24.072  1.00  0.00           H  
ATOM    790 1HD2 LEU C  87      33.001  16.279  25.927  1.00  0.00           H  
ATOM    791 2HD2 LEU C  87      32.920  16.149  24.155  1.00  0.00           H  
ATOM    792 3HD2 LEU C  87      34.500  16.161  24.971  1.00  0.00           H  
ATOM    793  N   GLN C  88      36.376  17.439  21.196  1.00  0.00           N  
ATOM    794  CA  GLN C  88      36.873  17.695  19.864  1.00  0.00           C  
ATOM    795  C   GLN C  88      38.046  18.677  19.927  1.00  0.00           C  
ATOM    796  O   GLN C  88      39.060  18.426  20.595  1.00  0.00           O  
ATOM    797  CB  GLN C  88      35.764  18.233  18.953  1.00  0.00           C  
ATOM    798  CG  GLN C  88      34.672  17.254  18.693  1.00  0.00           C  
ATOM    799  CD  GLN C  88      33.600  17.811  17.767  1.00  0.00           C  
ATOM    800  OE1 GLN C  88      33.625  18.989  17.379  1.00  0.00           O  
ATOM    801  NE2 GLN C  88      32.645  16.950  17.429  1.00  0.00           N  
ATOM    802  H   GLN C  88      36.244  16.489  21.515  1.00  0.00           H  
ATOM    803  HA  GLN C  88      37.238  16.761  19.440  1.00  0.00           H  
ATOM    804 1HB  GLN C  88      35.319  19.134  19.374  1.00  0.00           H  
ATOM    805 2HB  GLN C  88      36.181  18.486  17.976  1.00  0.00           H  
ATOM    806 1HG  GLN C  88      35.100  16.370  18.228  1.00  0.00           H  
ATOM    807 2HG  GLN C  88      34.202  16.990  19.639  1.00  0.00           H  
ATOM    808 1HE2 GLN C  88      31.854  17.224  16.830  1.00  0.00           H  
ATOM    809 2HE2 GLN C  88      32.669  16.015  17.772  1.00  0.00           H  
ATOM    810  N   GLU C  89      37.897  19.800  19.235  1.00  0.00           N  
ATOM    811  CA  GLU C  89      38.931  20.803  19.098  1.00  0.00           C  
ATOM    812  C   GLU C  89      38.873  21.957  20.107  1.00  0.00           C  
ATOM    813  O   GLU C  89      39.657  22.902  19.995  1.00  0.00           O  
ATOM    814  CB  GLU C  89      38.849  21.336  17.669  1.00  0.00           C  
ATOM    815  CG  GLU C  89      39.172  20.242  16.590  1.00  0.00           C  
ATOM    816  CD  GLU C  89      39.113  20.722  15.108  1.00  0.00           C  
ATOM    817  OE1 GLU C  89      38.787  21.862  14.869  1.00  0.00           O  
ATOM    818  OE2 GLU C  89      39.393  19.919  14.236  1.00  0.00           O  
ATOM    819  H   GLU C  89      37.025  19.966  18.760  1.00  0.00           H  
ATOM    820  HA  GLU C  89      39.894  20.307  19.225  1.00  0.00           H  
ATOM    821 1HB  GLU C  89      37.844  21.717  17.483  1.00  0.00           H  
ATOM    822 2HB  GLU C  89      39.546  22.166  17.546  1.00  0.00           H  
ATOM    823 1HG  GLU C  89      40.170  19.854  16.789  1.00  0.00           H  
ATOM    824 2HG  GLU C  89      38.468  19.420  16.721  1.00  0.00           H  
ATOM    825  N   ILE C  90      37.944  21.911  21.067  1.00  0.00           N  
ATOM    826  CA  ILE C  90      37.806  23.018  22.023  1.00  0.00           C  
ATOM    827  C   ILE C  90      37.943  22.611  23.478  1.00  0.00           C  
ATOM    828  O   ILE C  90      37.738  21.455  23.865  1.00  0.00           O  
ATOM    829  CB  ILE C  90      36.438  23.712  21.912  1.00  0.00           C  
ATOM    830  CG1 ILE C  90      35.329  22.689  22.233  1.00  0.00           C  
ATOM    831  CG2 ILE C  90      36.261  24.324  20.550  1.00  0.00           C  
ATOM    832  CD1 ILE C  90      33.958  23.297  22.437  1.00  0.00           C  
ATOM    833  H   ILE C  90      37.332  21.098  21.138  1.00  0.00           H  
ATOM    834  HA  ILE C  90      38.581  23.756  21.816  1.00  0.00           H  
ATOM    835  HB  ILE C  90      36.379  24.501  22.666  1.00  0.00           H  
ATOM    836 1HG1 ILE C  90      35.268  21.972  21.412  1.00  0.00           H  
ATOM    837 2HG1 ILE C  90      35.606  22.150  23.139  1.00  0.00           H  
ATOM    838 1HG2 ILE C  90      35.294  24.820  20.499  1.00  0.00           H  
ATOM    839 2HG2 ILE C  90      37.054  25.047  20.380  1.00  0.00           H  
ATOM    840 3HG2 ILE C  90      36.309  23.546  19.790  1.00  0.00           H  
ATOM    841 1HD1 ILE C  90      33.240  22.505  22.660  1.00  0.00           H  
ATOM    842 2HD1 ILE C  90      33.996  24.000  23.271  1.00  0.00           H  
ATOM    843 3HD1 ILE C  90      33.655  23.818  21.532  1.00  0.00           H  
ATOM    844  N   TYR C  91      38.213  23.606  24.308  1.00  0.00           N  
ATOM    845  CA  TYR C  91      38.334  23.377  25.730  1.00  0.00           C  
ATOM    846  C   TYR C  91      37.317  24.199  26.483  1.00  0.00           C  
ATOM    847  O   TYR C  91      37.013  25.320  26.081  1.00  0.00           O  
ATOM    848  CB  TYR C  91      39.733  23.771  26.162  1.00  0.00           C  
ATOM    849  CG  TYR C  91      40.772  22.941  25.542  1.00  0.00           C  
ATOM    850  CD1 TYR C  91      41.217  23.240  24.264  1.00  0.00           C  
ATOM    851  CD2 TYR C  91      41.326  21.900  26.252  1.00  0.00           C  
ATOM    852  CE1 TYR C  91      42.208  22.488  23.693  1.00  0.00           C  
ATOM    853  CE2 TYR C  91      42.329  21.157  25.682  1.00  0.00           C  
ATOM    854  CZ  TYR C  91      42.768  21.447  24.405  1.00  0.00           C  
ATOM    855  OH  TYR C  91      43.770  20.705  23.835  1.00  0.00           O  
ATOM    856  H   TYR C  91      38.365  24.548  23.942  1.00  0.00           H  
ATOM    857  HA  TYR C  91      38.154  22.333  25.933  1.00  0.00           H  
ATOM    858 1HB  TYR C  91      39.922  24.814  25.893  1.00  0.00           H  
ATOM    859 2HB  TYR C  91      39.825  23.688  27.233  1.00  0.00           H  
ATOM    860  HD1 TYR C  91      40.777  24.075  23.715  1.00  0.00           H  
ATOM    861  HD2 TYR C  91      40.975  21.675  27.261  1.00  0.00           H  
ATOM    862  HE1 TYR C  91      42.556  22.718  22.689  1.00  0.00           H  
ATOM    863  HE2 TYR C  91      42.780  20.332  26.238  1.00  0.00           H  
ATOM    864  HH  TYR C  91      44.294  20.264  24.543  1.00  0.00           H  
ATOM    865  N   PHE C  92      36.776  23.671  27.578  1.00  0.00           N  
ATOM    866  CA  PHE C  92      35.848  24.518  28.332  1.00  0.00           C  
ATOM    867  C   PHE C  92      35.602  24.106  29.766  1.00  0.00           C  
ATOM    868  O   PHE C  92      35.871  22.978  30.177  1.00  0.00           O  
ATOM    869  CB  PHE C  92      34.504  24.601  27.613  1.00  0.00           C  
ATOM    870  CG  PHE C  92      33.878  23.365  27.569  1.00  0.00           C  
ATOM    871  CD1 PHE C  92      32.950  23.030  28.522  1.00  0.00           C  
ATOM    872  CD2 PHE C  92      34.240  22.478  26.620  1.00  0.00           C  
ATOM    873  CE1 PHE C  92      32.370  21.806  28.508  1.00  0.00           C  
ATOM    874  CE2 PHE C  92      33.697  21.269  26.593  1.00  0.00           C  
ATOM    875  CZ  PHE C  92      32.744  20.907  27.538  1.00  0.00           C  
ATOM    876  H   PHE C  92      37.038  22.730  27.867  1.00  0.00           H  
ATOM    877  HA  PHE C  92      36.273  25.514  28.352  1.00  0.00           H  
ATOM    878 1HB  PHE C  92      33.846  25.297  28.134  1.00  0.00           H  
ATOM    879 2HB  PHE C  92      34.621  24.960  26.602  1.00  0.00           H  
ATOM    880  HD1 PHE C  92      32.681  23.761  29.288  1.00  0.00           H  
ATOM    881  HD2 PHE C  92      34.988  22.751  25.877  1.00  0.00           H  
ATOM    882  HE1 PHE C  92      31.623  21.541  29.263  1.00  0.00           H  
ATOM    883  HE2 PHE C  92      34.013  20.589  25.828  1.00  0.00           H  
ATOM    884  HZ  PHE C  92      32.297  19.917  27.517  1.00  0.00           H  
ATOM    885  N   ILE C  93      35.033  25.028  30.526  1.00  0.00           N  
ATOM    886  CA  ILE C  93      34.546  24.733  31.867  1.00  0.00           C  
ATOM    887  C   ILE C  93      33.119  25.226  32.071  1.00  0.00           C  
ATOM    888  O   ILE C  93      32.676  26.188  31.436  1.00  0.00           O  
ATOM    889  CB  ILE C  93      35.482  25.301  32.950  1.00  0.00           C  
ATOM    890  CG1 ILE C  93      35.653  26.711  32.801  1.00  0.00           C  
ATOM    891  CG2 ILE C  93      36.793  24.678  32.927  1.00  0.00           C  
ATOM    892  CD1 ILE C  93      36.232  27.321  34.044  1.00  0.00           C  
ATOM    893  H   ILE C  93      34.914  25.956  30.120  1.00  0.00           H  
ATOM    894  HA  ILE C  93      34.535  23.652  31.993  1.00  0.00           H  
ATOM    895  HB  ILE C  93      35.026  25.126  33.925  1.00  0.00           H  
ATOM    896 1HG1 ILE C  93      36.336  26.890  31.970  1.00  0.00           H  
ATOM    897 2HG1 ILE C  93      34.692  27.179  32.578  1.00  0.00           H  
ATOM    898 1HG2 ILE C  93      37.421  25.082  33.720  1.00  0.00           H  
ATOM    899 2HG2 ILE C  93      36.660  23.610  33.078  1.00  0.00           H  
ATOM    900 3HG2 ILE C  93      37.252  24.872  31.975  1.00  0.00           H  
ATOM    901 1HD1 ILE C  93      36.379  28.374  33.897  1.00  0.00           H  
ATOM    902 2HD1 ILE C  93      35.554  27.153  34.880  1.00  0.00           H  
ATOM    903 3HD1 ILE C  93      37.194  26.856  34.256  1.00  0.00           H  
ATOM    904  N   GLU C  94      32.406  24.553  32.969  1.00  0.00           N  
ATOM    905  CA  GLU C  94      31.051  24.931  33.366  1.00  0.00           C  
ATOM    906  C   GLU C  94      31.061  25.040  34.883  1.00  0.00           C  
ATOM    907  O   GLU C  94      31.345  24.066  35.566  1.00  0.00           O  
ATOM    908  CB  GLU C  94      30.024  23.895  32.887  1.00  0.00           C  
ATOM    909  CG  GLU C  94      29.946  23.749  31.366  1.00  0.00           C  
ATOM    910  CD  GLU C  94      28.967  22.655  30.878  1.00  0.00           C  
ATOM    911  OE1 GLU C  94      29.279  21.478  31.018  1.00  0.00           O  
ATOM    912  OE2 GLU C  94      27.924  23.004  30.361  1.00  0.00           O  
ATOM    913  H   GLU C  94      32.831  23.759  33.424  1.00  0.00           H  
ATOM    914  HA  GLU C  94      30.804  25.902  32.947  1.00  0.00           H  
ATOM    915 1HB  GLU C  94      30.267  22.923  33.307  1.00  0.00           H  
ATOM    916 2HB  GLU C  94      29.034  24.175  33.253  1.00  0.00           H  
ATOM    917 1HG  GLU C  94      29.652  24.713  30.942  1.00  0.00           H  
ATOM    918 2HG  GLU C  94      30.940  23.521  30.997  1.00  0.00           H  
ATOM    919  N   THR C  95      30.845  26.224  35.409  1.00  0.00           N  
ATOM    920  CA  THR C  95      30.961  26.384  36.841  1.00  0.00           C  
ATOM    921  C   THR C  95      30.125  27.518  37.407  1.00  0.00           C  
ATOM    922  O   THR C  95      29.419  28.209  36.700  1.00  0.00           O  
ATOM    923  CB  THR C  95      32.426  26.612  37.241  1.00  0.00           C  
ATOM    924  OG1 THR C  95      32.538  26.523  38.660  1.00  0.00           O  
ATOM    925  CG2 THR C  95      32.898  28.001  36.791  1.00  0.00           C  
ATOM    926  H   THR C  95      30.575  26.996  34.798  1.00  0.00           H  
ATOM    927  HA  THR C  95      30.620  25.463  37.311  1.00  0.00           H  
ATOM    928  HB  THR C  95      33.056  25.849  36.781  1.00  0.00           H  
ATOM    929  HG1 THR C  95      32.674  25.591  38.892  1.00  0.00           H  
ATOM    930 1HG2 THR C  95      33.933  28.144  37.089  1.00  0.00           H  
ATOM    931 2HG2 THR C  95      32.819  28.069  35.706  1.00  0.00           H  
ATOM    932 3HG2 THR C  95      32.292  28.783  37.237  1.00  0.00           H  
ATOM    933  N   LYS C  96      30.204  27.690  38.708  1.00  0.00           N  
ATOM    934  CA  LYS C  96      29.504  28.747  39.415  1.00  0.00           C  
ATOM    935  C   LYS C  96      30.534  29.528  40.187  1.00  0.00           C  
ATOM    936  O   LYS C  96      30.238  30.541  40.834  1.00  0.00           O  
ATOM    937  CB  LYS C  96      28.428  28.188  40.349  1.00  0.00           C  
ATOM    938  CG  LYS C  96      27.277  27.492  39.636  1.00  0.00           C  
ATOM    939  CD  LYS C  96      26.134  27.192  40.595  1.00  0.00           C  
ATOM    940  CE  LYS C  96      26.508  26.092  41.577  1.00  0.00           C  
ATOM    941  NZ  LYS C  96      25.366  25.714  42.451  1.00  0.00           N  
ATOM    942  H   LYS C  96      30.846  27.093  39.207  1.00  0.00           H  
ATOM    943  HA  LYS C  96      29.027  29.417  38.697  1.00  0.00           H  
ATOM    944 1HB  LYS C  96      28.880  27.471  41.035  1.00  0.00           H  
ATOM    945 2HB  LYS C  96      28.011  28.998  40.949  1.00  0.00           H  
ATOM    946 1HG  LYS C  96      26.908  28.129  38.832  1.00  0.00           H  
ATOM    947 2HG  LYS C  96      27.629  26.558  39.202  1.00  0.00           H  
ATOM    948 1HD  LYS C  96      25.881  28.095  41.153  1.00  0.00           H  
ATOM    949 2HD  LYS C  96      25.257  26.878  40.029  1.00  0.00           H  
ATOM    950 1HE  LYS C  96      26.837  25.211  41.027  1.00  0.00           H  
ATOM    951 2HE  LYS C  96      27.334  26.430  42.205  1.00  0.00           H  
ATOM    952 1HZ  LYS C  96      25.654  24.984  43.088  1.00  0.00           H  
ATOM    953 2HZ  LYS C  96      25.065  26.521  42.981  1.00  0.00           H  
ATOM    954 3HZ  LYS C  96      24.601  25.381  41.882  1.00  0.00           H  
ATOM    955  N   LYS C  97      31.768  29.041  40.093  1.00  0.00           N  
ATOM    956  CA  LYS C  97      32.892  29.525  40.867  1.00  0.00           C  
ATOM    957  C   LYS C  97      33.597  30.744  40.304  1.00  0.00           C  
ATOM    958  O   LYS C  97      34.635  31.138  40.817  1.00  0.00           O  
ATOM    959  CB  LYS C  97      33.908  28.395  41.039  1.00  0.00           C  
ATOM    960  CG  LYS C  97      33.410  27.222  41.873  1.00  0.00           C  
ATOM    961  CD  LYS C  97      34.412  26.077  41.869  1.00  0.00           C  
ATOM    962  CE  LYS C  97      33.958  24.941  42.775  1.00  0.00           C  
ATOM    963  NZ  LYS C  97      32.833  24.170  42.180  1.00  0.00           N  
ATOM    964  H   LYS C  97      31.930  28.228  39.501  1.00  0.00           H  
ATOM    965  HA  LYS C  97      32.513  29.801  41.849  1.00  0.00           H  
ATOM    966 1HB  LYS C  97      34.195  28.011  40.059  1.00  0.00           H  
ATOM    967 2HB  LYS C  97      34.809  28.785  41.513  1.00  0.00           H  
ATOM    968 1HG  LYS C  97      33.249  27.549  42.901  1.00  0.00           H  
ATOM    969 2HG  LYS C  97      32.463  26.866  41.470  1.00  0.00           H  
ATOM    970 1HD  LYS C  97      34.526  25.697  40.853  1.00  0.00           H  
ATOM    971 2HD  LYS C  97      35.380  26.439  42.214  1.00  0.00           H  
ATOM    972 1HE  LYS C  97      34.792  24.264  42.954  1.00  0.00           H  
ATOM    973 2HE  LYS C  97      33.637  25.347  43.734  1.00  0.00           H  
ATOM    974 1HZ  LYS C  97      32.562  23.429  42.810  1.00  0.00           H  
ATOM    975 2HZ  LYS C  97      32.046  24.786  42.027  1.00  0.00           H  
ATOM    976 3HZ  LYS C  97      33.125  23.773  41.299  1.00  0.00           H  
ATOM    977  N   PHE C  98      33.069  31.352  39.252  1.00  0.00           N  
ATOM    978  CA  PHE C  98      33.711  32.560  38.757  1.00  0.00           C  
ATOM    979  C   PHE C  98      33.304  33.730  39.637  1.00  0.00           C  
ATOM    980  O   PHE C  98      32.113  33.980  39.828  1.00  0.00           O  
ATOM    981  CB  PHE C  98      33.247  32.913  37.360  1.00  0.00           C  
ATOM    982  CG  PHE C  98      33.648  31.988  36.332  1.00  0.00           C  
ATOM    983  CD1 PHE C  98      34.872  31.391  36.377  1.00  0.00           C  
ATOM    984  CD2 PHE C  98      32.811  31.728  35.276  1.00  0.00           C  
ATOM    985  CE1 PHE C  98      35.272  30.528  35.386  1.00  0.00           C  
ATOM    986  CE2 PHE C  98      33.190  30.862  34.274  1.00  0.00           C  
ATOM    987  CZ  PHE C  98      34.421  30.262  34.334  1.00  0.00           C  
ATOM    988  H   PHE C  98      32.224  30.998  38.830  1.00  0.00           H  
ATOM    989  HA  PHE C  98      34.796  32.448  38.787  1.00  0.00           H  
ATOM    990 1HB  PHE C  98      32.168  33.003  37.343  1.00  0.00           H  
ATOM    991 2HB  PHE C  98      33.651  33.883  37.109  1.00  0.00           H  
ATOM    992  HD1 PHE C  98      35.518  31.612  37.208  1.00  0.00           H  
ATOM    993  HD2 PHE C  98      31.838  32.218  35.241  1.00  0.00           H  
ATOM    994  HE1 PHE C  98      36.255  30.061  35.441  1.00  0.00           H  
ATOM    995  HE2 PHE C  98      32.517  30.654  33.435  1.00  0.00           H  
ATOM    996  HZ  PHE C  98      34.712  29.589  33.548  1.00  0.00           H  
ATOM    997  N   LEU C  99      34.268  34.468  40.156  1.00  0.00           N  
ATOM    998  CA  LEU C  99      33.944  35.628  40.978  1.00  0.00           C  
ATOM    999  C   LEU C  99      33.358  36.750  40.127  1.00  0.00           C  
ATOM   1000  O   LEU C  99      32.473  37.486  40.563  1.00  0.00           O  
ATOM   1001  CB  LEU C  99      35.196  36.129  41.709  1.00  0.00           C  
ATOM   1002  CG  LEU C  99      34.999  37.366  42.595  1.00  0.00           C  
ATOM   1003  CD1 LEU C  99      33.956  37.065  43.663  1.00  0.00           C  
ATOM   1004  CD2 LEU C  99      36.328  37.758  43.223  1.00  0.00           C  
ATOM   1005  H   LEU C  99      35.246  34.237  39.995  1.00  0.00           H  
ATOM   1006  HA  LEU C  99      33.195  35.332  41.710  1.00  0.00           H  
ATOM   1007 1HB  LEU C  99      35.574  35.327  42.340  1.00  0.00           H  
ATOM   1008 2HB  LEU C  99      35.958  36.371  40.968  1.00  0.00           H  
ATOM   1009  HG  LEU C  99      34.626  38.192  41.989  1.00  0.00           H  
ATOM   1010 1HD1 LEU C  99      33.816  37.944  44.293  1.00  0.00           H  
ATOM   1011 2HD1 LEU C  99      33.011  36.807  43.186  1.00  0.00           H  
ATOM   1012 3HD1 LEU C  99      34.294  36.230  44.276  1.00  0.00           H  
ATOM   1013 1HD2 LEU C  99      36.188  38.637  43.852  1.00  0.00           H  
ATOM   1014 2HD2 LEU C  99      36.701  36.933  43.830  1.00  0.00           H  
ATOM   1015 3HD2 LEU C  99      37.049  37.984  42.437  1.00  0.00           H  
ATOM   1016  N   LEU C 100      33.941  36.917  38.934  1.00  0.00           N  
ATOM   1017  CA  LEU C 100      33.617  37.973  37.972  1.00  0.00           C  
ATOM   1018  C   LEU C 100      34.032  39.377  38.439  1.00  0.00           C  
ATOM   1019  O   LEU C 100      33.572  40.391  37.909  1.00  0.00           O  
ATOM   1020  CB  LEU C 100      32.110  37.961  37.688  1.00  0.00           C  
ATOM   1021  CG  LEU C 100      31.534  36.621  37.211  1.00  0.00           C  
ATOM   1022  CD1 LEU C 100      30.028  36.753  37.025  1.00  0.00           C  
ATOM   1023  CD2 LEU C 100      32.211  36.211  35.912  1.00  0.00           C  
ATOM   1024  H   LEU C 100      34.653  36.248  38.676  1.00  0.00           H  
ATOM   1025  HA  LEU C 100      34.165  37.762  37.052  1.00  0.00           H  
ATOM   1026 1HB  LEU C 100      31.582  38.242  38.598  1.00  0.00           H  
ATOM   1027 2HB  LEU C 100      31.894  38.706  36.922  1.00  0.00           H  
ATOM   1028  HG  LEU C 100      31.711  35.858  37.969  1.00  0.00           H  
ATOM   1029 1HD1 LEU C 100      29.619  35.801  36.686  1.00  0.00           H  
ATOM   1030 2HD1 LEU C 100      29.568  37.028  37.973  1.00  0.00           H  
ATOM   1031 3HD1 LEU C 100      29.819  37.522  36.283  1.00  0.00           H  
ATOM   1032 1HD2 LEU C 100      31.803  35.259  35.574  1.00  0.00           H  
ATOM   1033 2HD2 LEU C 100      32.034  36.973  35.153  1.00  0.00           H  
ATOM   1034 3HD2 LEU C 100      33.284  36.107  36.079  1.00  0.00           H  
ATOM   1035  N   ILE C 101      34.947  39.408  39.402  1.00  0.00           N  
ATOM   1036  CA  ILE C 101      35.604  40.628  39.844  1.00  0.00           C  
ATOM   1037  C   ILE C 101      37.106  40.394  39.748  1.00  0.00           C  
ATOM   1038  O   ILE C 101      37.658  39.559  40.461  1.00  0.00           O  
ATOM   1039  CB  ILE C 101      35.207  41.007  41.283  1.00  0.00           C  
ATOM   1040  CG1 ILE C 101      33.689  41.171  41.391  1.00  0.00           C  
ATOM   1041  CG2 ILE C 101      35.916  42.282  41.711  1.00  0.00           C  
ATOM   1042  CD1 ILE C 101      33.188  41.287  42.813  1.00  0.00           C  
ATOM   1043  H   ILE C 101      35.227  38.532  39.811  1.00  0.00           H  
ATOM   1044  HA  ILE C 101      35.334  41.441  39.171  1.00  0.00           H  
ATOM   1045  HB  ILE C 101      35.487  40.201  41.961  1.00  0.00           H  
ATOM   1046 1HG1 ILE C 101      33.379  42.062  40.846  1.00  0.00           H  
ATOM   1047 2HG1 ILE C 101      33.196  40.316  40.926  1.00  0.00           H  
ATOM   1048 1HG2 ILE C 101      35.624  42.536  42.730  1.00  0.00           H  
ATOM   1049 2HG2 ILE C 101      36.994  42.130  41.670  1.00  0.00           H  
ATOM   1050 3HG2 ILE C 101      35.638  43.096  41.041  1.00  0.00           H  
ATOM   1051 1HD1 ILE C 101      32.104  41.400  42.809  1.00  0.00           H  
ATOM   1052 2HD1 ILE C 101      33.457  40.388  43.368  1.00  0.00           H  
ATOM   1053 3HD1 ILE C 101      33.640  42.156  43.288  1.00  0.00           H  
ATOM   1054  N   GLY C 102      37.763  41.136  38.875  1.00  0.00           N  
ATOM   1055  CA  GLY C 102      39.195  40.978  38.671  1.00  0.00           C  
ATOM   1056  C   GLY C 102      39.535  39.958  37.590  1.00  0.00           C  
ATOM   1057  O   GLY C 102      38.681  39.181  37.151  1.00  0.00           O  
ATOM   1058  H   GLY C 102      37.255  41.805  38.311  1.00  0.00           H  
ATOM   1059 1HA  GLY C 102      39.625  41.942  38.401  1.00  0.00           H  
ATOM   1060 2HA  GLY C 102      39.661  40.678  39.608  1.00  0.00           H  
ATOM   1061  N   LYS C 103      40.801  39.980  37.169  1.00  0.00           N  
ATOM   1062  CA  LYS C 103      41.290  39.095  36.124  1.00  0.00           C  
ATOM   1063  C   LYS C 103      41.709  37.751  36.645  1.00  0.00           C  
ATOM   1064  O   LYS C 103      42.073  37.600  37.813  1.00  0.00           O  
ATOM   1065  CB  LYS C 103      42.479  39.694  35.348  1.00  0.00           C  
ATOM   1066  CG  LYS C 103      42.162  40.931  34.524  1.00  0.00           C  
ATOM   1067  CD  LYS C 103      43.389  41.452  33.753  1.00  0.00           C  
ATOM   1068  CE  LYS C 103      43.036  42.707  32.935  1.00  0.00           C  
ATOM   1069  NZ  LYS C 103      44.221  43.280  32.216  1.00  0.00           N  
ATOM   1070  H   LYS C 103      41.440  40.637  37.587  1.00  0.00           H  
ATOM   1071  HA  LYS C 103      40.477  38.933  35.419  1.00  0.00           H  
ATOM   1072 1HB  LYS C 103      43.273  39.948  36.044  1.00  0.00           H  
ATOM   1073 2HB  LYS C 103      42.876  38.936  34.662  1.00  0.00           H  
ATOM   1074 1HG  LYS C 103      41.407  40.664  33.804  1.00  0.00           H  
ATOM   1075 2HG  LYS C 103      41.769  41.716  35.168  1.00  0.00           H  
ATOM   1076 1HD  LYS C 103      44.194  41.685  34.448  1.00  0.00           H  
ATOM   1077 2HD  LYS C 103      43.730  40.679  33.064  1.00  0.00           H  
ATOM   1078 1HE  LYS C 103      42.274  42.441  32.203  1.00  0.00           H  
ATOM   1079 2HE  LYS C 103      42.631  43.465  33.609  1.00  0.00           H  
ATOM   1080 1HZ  LYS C 103      43.933  44.097  31.696  1.00  0.00           H  
ATOM   1081 2HZ  LYS C 103      44.928  43.542  32.887  1.00  0.00           H  
ATOM   1082 3HZ  LYS C 103      44.602  42.598  31.577  1.00  0.00           H  
ATOM   1083  N   SER C 104      41.710  36.800  35.739  1.00  0.00           N  
ATOM   1084  CA  SER C 104      42.160  35.450  35.992  1.00  0.00           C  
ATOM   1085  C   SER C 104      43.198  35.061  34.943  1.00  0.00           C  
ATOM   1086  O   SER C 104      43.236  35.630  33.852  1.00  0.00           O  
ATOM   1087  CB  SER C 104      40.965  34.526  35.942  1.00  0.00           C  
ATOM   1088  OG  SER C 104      40.382  34.535  34.681  1.00  0.00           O  
ATOM   1089  H   SER C 104      41.367  37.042  34.811  1.00  0.00           H  
ATOM   1090  HA  SER C 104      42.619  35.398  36.981  1.00  0.00           H  
ATOM   1091 1HB  SER C 104      41.271  33.514  36.209  1.00  0.00           H  
ATOM   1092 2HB  SER C 104      40.254  34.836  36.645  1.00  0.00           H  
ATOM   1093  HG  SER C 104      39.767  35.277  34.688  1.00  0.00           H  
ATOM   1094  N   ASN C 105      44.039  34.094  35.270  1.00  0.00           N  
ATOM   1095  CA  ASN C 105      45.049  33.579  34.354  1.00  0.00           C  
ATOM   1096  C   ASN C 105      44.601  32.334  33.645  1.00  0.00           C  
ATOM   1097  O   ASN C 105      44.254  31.354  34.302  1.00  0.00           O  
ATOM   1098  CB  ASN C 105      46.324  33.196  35.098  1.00  0.00           C  
ATOM   1099  CG  ASN C 105      47.102  34.318  35.714  1.00  0.00           C  
ATOM   1100  OD1 ASN C 105      47.840  35.031  35.029  1.00  0.00           O  
ATOM   1101  ND2 ASN C 105      46.948  34.498  37.004  1.00  0.00           N  
ATOM   1102  H   ASN C 105      43.948  33.671  36.185  1.00  0.00           H  
ATOM   1103  HA  ASN C 105      45.265  34.330  33.594  1.00  0.00           H  
ATOM   1104 1HB  ASN C 105      46.067  32.486  35.886  1.00  0.00           H  
ATOM   1105 2HB  ASN C 105      46.981  32.671  34.401  1.00  0.00           H  
ATOM   1106 1HD2 ASN C 105      47.445  35.228  37.472  1.00  0.00           H  
ATOM   1107 2HD2 ASN C 105      46.334  33.900  37.523  1.00  0.00           H  
ATOM   1108  N   ILE C 106      44.640  32.339  32.326  1.00  0.00           N  
ATOM   1109  CA  ILE C 106      44.367  31.109  31.612  1.00  0.00           C  
ATOM   1110  C   ILE C 106      45.648  30.634  31.000  1.00  0.00           C  
ATOM   1111  O   ILE C 106      46.318  31.374  30.278  1.00  0.00           O  
ATOM   1112  CB  ILE C 106      43.300  31.207  30.523  1.00  0.00           C  
ATOM   1113  CG1 ILE C 106      41.985  31.569  31.125  1.00  0.00           C  
ATOM   1114  CG2 ILE C 106      43.199  29.872  29.766  1.00  0.00           C  
ATOM   1115  CD1 ILE C 106      40.980  31.854  30.097  1.00  0.00           C  
ATOM   1116  H   ILE C 106      44.879  33.188  31.816  1.00  0.00           H  
ATOM   1117  HA  ILE C 106      44.035  30.360  32.316  1.00  0.00           H  
ATOM   1118  HB  ILE C 106      43.570  32.000  29.828  1.00  0.00           H  
ATOM   1119 1HG1 ILE C 106      41.637  30.755  31.750  1.00  0.00           H  
ATOM   1120 2HG1 ILE C 106      42.106  32.459  31.749  1.00  0.00           H  
ATOM   1121 1HG2 ILE C 106      42.443  29.947  28.983  1.00  0.00           H  
ATOM   1122 2HG2 ILE C 106      44.160  29.632  29.312  1.00  0.00           H  
ATOM   1123 3HG2 ILE C 106      42.920  29.078  30.465  1.00  0.00           H  
ATOM   1124 1HD1 ILE C 106      40.054  32.112  30.563  1.00  0.00           H  
ATOM   1125 2HD1 ILE C 106      41.323  32.676  29.473  1.00  0.00           H  
ATOM   1126 3HD1 ILE C 106      40.840  30.968  29.489  1.00  0.00           H  
ATOM   1127  N   CYS C 107      46.033  29.422  31.345  1.00  0.00           N  
ATOM   1128  CA  CYS C 107      47.293  28.905  30.857  1.00  0.00           C  
ATOM   1129  C   CYS C 107      47.131  27.607  30.094  1.00  0.00           C  
ATOM   1130  O   CYS C 107      46.202  26.829  30.333  1.00  0.00           O  
ATOM   1131  CB  CYS C 107      48.255  28.703  32.021  1.00  0.00           C  
ATOM   1132  SG  CYS C 107      48.659  30.251  32.902  1.00  0.00           S  
ATOM   1133  H   CYS C 107      45.442  28.858  31.944  1.00  0.00           H  
ATOM   1134  HA  CYS C 107      47.729  29.631  30.182  1.00  0.00           H  
ATOM   1135 1HB  CYS C 107      47.821  28.006  32.737  1.00  0.00           H  
ATOM   1136 2HB  CYS C 107      49.185  28.266  31.654  1.00  0.00           H  
ATOM   1137  N   VAL C 108      48.069  27.376  29.197  1.00  0.00           N  
ATOM   1138  CA  VAL C 108      48.125  26.145  28.439  1.00  0.00           C  
ATOM   1139  C   VAL C 108      49.313  25.332  28.893  1.00  0.00           C  
ATOM   1140  O   VAL C 108      50.429  25.859  29.010  1.00  0.00           O  
ATOM   1141  CB  VAL C 108      48.226  26.416  26.944  1.00  0.00           C  
ATOM   1142  CG1 VAL C 108      48.302  25.099  26.207  1.00  0.00           C  
ATOM   1143  CG2 VAL C 108      47.032  27.195  26.517  1.00  0.00           C  
ATOM   1144  H   VAL C 108      48.768  28.102  29.033  1.00  0.00           H  
ATOM   1145  HA  VAL C 108      47.217  25.577  28.623  1.00  0.00           H  
ATOM   1146  HB  VAL C 108      49.136  26.983  26.734  1.00  0.00           H  
ATOM   1147 1HG1 VAL C 108      48.390  25.291  25.149  1.00  0.00           H  
ATOM   1148 2HG1 VAL C 108      49.167  24.545  26.541  1.00  0.00           H  
ATOM   1149 3HG1 VAL C 108      47.398  24.515  26.410  1.00  0.00           H  
ATOM   1150 1HG2 VAL C 108      47.077  27.401  25.456  1.00  0.00           H  
ATOM   1151 2HG2 VAL C 108      46.162  26.599  26.742  1.00  0.00           H  
ATOM   1152 3HG2 VAL C 108      46.990  28.133  27.062  1.00  0.00           H  
ATOM   1153  N   LYS C 109      49.037  24.076  29.209  1.00  0.00           N  
ATOM   1154  CA  LYS C 109      50.016  23.154  29.728  1.00  0.00           C  
ATOM   1155  C   LYS C 109      50.023  21.786  29.090  1.00  0.00           C  
ATOM   1156  O   LYS C 109      49.043  21.356  28.486  1.00  0.00           O  
ATOM   1157  CB  LYS C 109      49.804  22.951  31.232  1.00  0.00           C  
ATOM   1158  CG  LYS C 109      50.062  24.159  32.086  1.00  0.00           C  
ATOM   1159  CD  LYS C 109      49.890  23.860  33.551  1.00  0.00           C  
ATOM   1160  CE  LYS C 109      50.279  25.068  34.402  1.00  0.00           C  
ATOM   1161  NZ  LYS C 109      50.014  24.836  35.837  1.00  0.00           N  
ATOM   1162  H   LYS C 109      48.083  23.753  29.081  1.00  0.00           H  
ATOM   1163  HA  LYS C 109      50.990  23.595  29.556  1.00  0.00           H  
ATOM   1164 1HB  LYS C 109      48.777  22.629  31.410  1.00  0.00           H  
ATOM   1165 2HB  LYS C 109      50.462  22.152  31.588  1.00  0.00           H  
ATOM   1166 1HG  LYS C 109      51.061  24.467  31.931  1.00  0.00           H  
ATOM   1167 2HG  LYS C 109      49.394  24.973  31.806  1.00  0.00           H  
ATOM   1168 1HD  LYS C 109      48.845  23.607  33.758  1.00  0.00           H  
ATOM   1169 2HD  LYS C 109      50.517  23.006  33.825  1.00  0.00           H  
ATOM   1170 1HE  LYS C 109      51.343  25.258  34.267  1.00  0.00           H  
ATOM   1171 2HE  LYS C 109      49.715  25.945  34.076  1.00  0.00           H  
ATOM   1172 1HZ  LYS C 109      50.281  25.641  36.372  1.00  0.00           H  
ATOM   1173 2HZ  LYS C 109      48.998  24.682  35.935  1.00  0.00           H  
ATOM   1174 3HZ  LYS C 109      50.522  24.031  36.161  1.00  0.00           H  
ATOM   1175  N   VAL C 110      51.150  21.108  29.241  1.00  0.00           N  
ATOM   1176  CA  VAL C 110      51.221  19.682  28.937  1.00  0.00           C  
ATOM   1177  C   VAL C 110      51.663  19.034  30.235  1.00  0.00           C  
ATOM   1178  O   VAL C 110      52.776  19.276  30.709  1.00  0.00           O  
ATOM   1179  CB  VAL C 110      52.210  19.352  27.822  1.00  0.00           C  
ATOM   1180  CG1 VAL C 110      52.219  17.856  27.591  1.00  0.00           C  
ATOM   1181  CG2 VAL C 110      51.807  20.042  26.598  1.00  0.00           C  
ATOM   1182  H   VAL C 110      51.939  21.595  29.675  1.00  0.00           H  
ATOM   1183  HA  VAL C 110      50.231  19.307  28.662  1.00  0.00           H  
ATOM   1184  HB  VAL C 110      53.211  19.664  28.117  1.00  0.00           H  
ATOM   1185 1HG1 VAL C 110      52.920  17.611  26.796  1.00  0.00           H  
ATOM   1186 2HG1 VAL C 110      52.513  17.343  28.505  1.00  0.00           H  
ATOM   1187 3HG1 VAL C 110      51.215  17.545  27.302  1.00  0.00           H  
ATOM   1188 1HG2 VAL C 110      52.499  19.809  25.795  1.00  0.00           H  
ATOM   1189 2HG2 VAL C 110      50.808  19.694  26.337  1.00  0.00           H  
ATOM   1190 3HG2 VAL C 110      51.798  21.116  26.774  1.00  0.00           H  
ATOM   1191  N   GLY C 111      50.816  18.225  30.839  1.00  0.00           N  
ATOM   1192  CA  GLY C 111      51.174  17.749  32.163  1.00  0.00           C  
ATOM   1193  C   GLY C 111      51.307  18.989  33.047  1.00  0.00           C  
ATOM   1194  O   GLY C 111      50.390  19.807  33.105  1.00  0.00           O  
ATOM   1195  H   GLY C 111      49.921  17.997  30.419  1.00  0.00           H  
ATOM   1196 1HA  GLY C 111      50.399  17.087  32.549  1.00  0.00           H  
ATOM   1197 2HA  GLY C 111      52.112  17.196  32.130  1.00  0.00           H  
ATOM   1198  N   GLU C 112      52.439  19.141  33.726  1.00  0.00           N  
ATOM   1199  CA  GLU C 112      52.638  20.301  34.593  1.00  0.00           C  
ATOM   1200  C   GLU C 112      53.494  21.391  33.919  1.00  0.00           C  
ATOM   1201  O   GLU C 112      53.857  22.383  34.557  1.00  0.00           O  
ATOM   1202  CB  GLU C 112      53.266  19.850  35.918  1.00  0.00           C  
ATOM   1203  CG  GLU C 112      52.344  18.907  36.727  1.00  0.00           C  
ATOM   1204  CD  GLU C 112      52.921  18.426  38.065  1.00  0.00           C  
ATOM   1205  OE1 GLU C 112      54.049  18.746  38.358  1.00  0.00           O  
ATOM   1206  OE2 GLU C 112      52.220  17.698  38.780  1.00  0.00           O  
ATOM   1207  H   GLU C 112      53.170  18.450  33.638  1.00  0.00           H  
ATOM   1208  HA  GLU C 112      51.664  20.738  34.812  1.00  0.00           H  
ATOM   1209 1HB  GLU C 112      54.203  19.331  35.722  1.00  0.00           H  
ATOM   1210 2HB  GLU C 112      53.492  20.723  36.532  1.00  0.00           H  
ATOM   1211 1HG  GLU C 112      51.404  19.426  36.919  1.00  0.00           H  
ATOM   1212 2HG  GLU C 112      52.120  18.040  36.110  1.00  0.00           H  
ATOM   1213  N   LYS C 113      53.835  21.192  32.636  1.00  0.00           N  
ATOM   1214  CA  LYS C 113      54.698  22.118  31.895  1.00  0.00           C  
ATOM   1215  C   LYS C 113      53.958  23.321  31.332  1.00  0.00           C  
ATOM   1216  O   LYS C 113      53.046  23.174  30.519  1.00  0.00           O  
ATOM   1217  CB  LYS C 113      55.390  21.394  30.730  1.00  0.00           C  
ATOM   1218  CG  LYS C 113      56.378  22.275  29.919  1.00  0.00           C  
ATOM   1219  CD  LYS C 113      57.082  21.481  28.798  1.00  0.00           C  
ATOM   1220  CE  LYS C 113      58.022  22.383  27.981  1.00  0.00           C  
ATOM   1221  NZ  LYS C 113      58.719  21.632  26.899  1.00  0.00           N  
ATOM   1222  H   LYS C 113      53.480  20.374  32.146  1.00  0.00           H  
ATOM   1223  HA  LYS C 113      55.462  22.489  32.579  1.00  0.00           H  
ATOM   1224 1HB  LYS C 113      55.940  20.533  31.112  1.00  0.00           H  
ATOM   1225 2HB  LYS C 113      54.634  21.014  30.041  1.00  0.00           H  
ATOM   1226 1HG  LYS C 113      55.831  23.109  29.468  1.00  0.00           H  
ATOM   1227 2HG  LYS C 113      57.131  22.685  30.590  1.00  0.00           H  
ATOM   1228 1HD  LYS C 113      57.662  20.666  29.236  1.00  0.00           H  
ATOM   1229 2HD  LYS C 113      56.332  21.051  28.132  1.00  0.00           H  
ATOM   1230 1HE  LYS C 113      57.442  23.189  27.533  1.00  0.00           H  
ATOM   1231 2HE  LYS C 113      58.770  22.814  28.645  1.00  0.00           H  
ATOM   1232 1HZ  LYS C 113      59.324  22.261  26.389  1.00  0.00           H  
ATOM   1233 2HZ  LYS C 113      59.271  20.889  27.303  1.00  0.00           H  
ATOM   1234 3HZ  LYS C 113      58.036  21.236  26.268  1.00  0.00           H  
ATOM   1235  N   SER C 114      54.383  24.515  31.746  1.00  0.00           N  
ATOM   1236  CA  SER C 114      53.761  25.782  31.343  1.00  0.00           C  
ATOM   1237  C   SER C 114      54.285  26.316  30.000  1.00  0.00           C  
ATOM   1238  O   SER C 114      55.493  26.510  29.841  1.00  0.00           O  
ATOM   1239  CB  SER C 114      53.995  26.790  32.464  1.00  0.00           C  
ATOM   1240  OG  SER C 114      53.557  28.064  32.119  1.00  0.00           O  
ATOM   1241  H   SER C 114      55.151  24.543  32.403  1.00  0.00           H  
ATOM   1242  HA  SER C 114      52.697  25.627  31.226  1.00  0.00           H  
ATOM   1243 1HB  SER C 114      53.471  26.457  33.358  1.00  0.00           H  
ATOM   1244 2HB  SER C 114      55.055  26.825  32.704  1.00  0.00           H  
ATOM   1245  HG  SER C 114      54.289  28.481  31.655  1.00  0.00           H  
ATOM   1246  N   LEU C 115      53.373  26.553  29.040  1.00  0.00           N  
ATOM   1247  CA  LEU C 115      53.748  27.076  27.719  1.00  0.00           C  
ATOM   1248  C   LEU C 115      53.427  28.572  27.587  1.00  0.00           C  
ATOM   1249  O   LEU C 115      54.332  29.409  27.624  1.00  0.00           O  
ATOM   1250  CB  LEU C 115      52.990  26.294  26.635  1.00  0.00           C  
ATOM   1251  CG  LEU C 115      53.290  24.801  26.577  1.00  0.00           C  
ATOM   1252  CD1 LEU C 115      52.340  24.146  25.620  1.00  0.00           C  
ATOM   1253  CD2 LEU C 115      54.723  24.597  26.135  1.00  0.00           C  
ATOM   1254  H   LEU C 115      52.387  26.348  29.216  1.00  0.00           H  
ATOM   1255  HA  LEU C 115      54.817  26.936  27.581  1.00  0.00           H  
ATOM   1256 1HB  LEU C 115      51.919  26.394  26.807  1.00  0.00           H  
ATOM   1257 2HB  LEU C 115      53.224  26.725  25.661  1.00  0.00           H  
ATOM   1258  HG  LEU C 115      53.139  24.354  27.568  1.00  0.00           H  
ATOM   1259 1HD1 LEU C 115      52.542  23.080  25.579  1.00  0.00           H  
ATOM   1260 2HD1 LEU C 115      51.333  24.311  25.967  1.00  0.00           H  
ATOM   1261 3HD1 LEU C 115      52.459  24.573  24.635  1.00  0.00           H  
ATOM   1262 1HD2 LEU C 115      54.939  23.531  26.093  1.00  0.00           H  
ATOM   1263 2HD2 LEU C 115      54.865  25.039  25.147  1.00  0.00           H  
ATOM   1264 3HD2 LEU C 115      55.394  25.077  26.851  1.00  0.00           H  
ATOM   1265  N   THR C 116      52.134  28.899  27.462  1.00  0.00           N  
ATOM   1266  CA  THR C 116      51.687  30.288  27.355  1.00  0.00           C  
ATOM   1267  C   THR C 116      50.552  30.570  28.338  1.00  0.00           C  
ATOM   1268  O   THR C 116      49.753  29.680  28.648  1.00  0.00           O  
ATOM   1269  CB  THR C 116      51.206  30.611  25.899  1.00  0.00           C  
ATOM   1270  OG1 THR C 116      50.086  29.743  25.543  1.00  0.00           O  
ATOM   1271  CG2 THR C 116      52.337  30.419  24.899  1.00  0.00           C  
ATOM   1272  H   THR C 116      51.445  28.162  27.447  1.00  0.00           H  
ATOM   1273  HA  THR C 116      52.519  30.947  27.604  1.00  0.00           H  
ATOM   1274  HB  THR C 116      50.871  31.647  25.859  1.00  0.00           H  
ATOM   1275  HG1 THR C 116      49.748  29.915  24.604  1.00  0.00           H  
ATOM   1276 1HG2 THR C 116      51.977  30.662  23.897  1.00  0.00           H  
ATOM   1277 2HG2 THR C 116      53.164  31.081  25.159  1.00  0.00           H  
ATOM   1278 3HG2 THR C 116      52.679  29.392  24.921  1.00  0.00           H  
ATOM   1279  N   CYS C 117      50.468  31.823  28.786  1.00  0.00           N  
ATOM   1280  CA  CYS C 117      49.372  32.276  29.634  1.00  0.00           C  
ATOM   1281  C   CYS C 117      48.799  33.583  29.148  1.00  0.00           C  
ATOM   1282  O   CYS C 117      49.504  34.387  28.537  1.00  0.00           O  
ATOM   1283  CB  CYS C 117      49.790  32.472  31.095  1.00  0.00           C  
ATOM   1284  SG  CYS C 117      50.340  30.984  31.957  1.00  0.00           S  
ATOM   1285  H   CYS C 117      51.176  32.487  28.508  1.00  0.00           H  
ATOM   1286  HA  CYS C 117      48.588  31.538  29.594  1.00  0.00           H  
ATOM   1287 1HB  CYS C 117      50.590  33.204  31.145  1.00  0.00           H  
ATOM   1288 2HB  CYS C 117      48.942  32.883  31.649  1.00  0.00           H  
ATOM   1289  N   LYS C 118      47.540  33.818  29.477  1.00  0.00           N  
ATOM   1290  CA  LYS C 118      46.881  35.071  29.162  1.00  0.00           C  
ATOM   1291  C   LYS C 118      45.984  35.526  30.301  1.00  0.00           C  
ATOM   1292  O   LYS C 118      45.185  34.750  30.825  1.00  0.00           O  
ATOM   1293  CB  LYS C 118      46.076  34.903  27.862  1.00  0.00           C  
ATOM   1294  CG  LYS C 118      45.345  36.139  27.358  1.00  0.00           C  
ATOM   1295  CD  LYS C 118      44.638  35.872  25.997  1.00  0.00           C  
ATOM   1296  CE  LYS C 118      45.636  36.014  24.840  1.00  0.00           C  
ATOM   1297  NZ  LYS C 118      44.990  35.953  23.503  1.00  0.00           N  
ATOM   1298  H   LYS C 118      47.023  33.070  29.937  1.00  0.00           H  
ATOM   1299  HA  LYS C 118      47.640  35.837  29.011  1.00  0.00           H  
ATOM   1300 1HB  LYS C 118      46.730  34.542  27.067  1.00  0.00           H  
ATOM   1301 2HB  LYS C 118      45.313  34.151  28.021  1.00  0.00           H  
ATOM   1302 1HG  LYS C 118      44.607  36.452  28.093  1.00  0.00           H  
ATOM   1303 2HG  LYS C 118      46.059  36.951  27.233  1.00  0.00           H  
ATOM   1304 1HD  LYS C 118      44.229  34.858  25.983  1.00  0.00           H  
ATOM   1305 2HD  LYS C 118      43.821  36.580  25.858  1.00  0.00           H  
ATOM   1306 1HE  LYS C 118      46.135  36.976  24.940  1.00  0.00           H  
ATOM   1307 2HE  LYS C 118      46.382  35.219  24.905  1.00  0.00           H  
ATOM   1308 1HZ  LYS C 118      45.687  36.065  22.785  1.00  0.00           H  
ATOM   1309 2HZ  LYS C 118      44.539  35.046  23.360  1.00  0.00           H  
ATOM   1310 3HZ  LYS C 118      44.306  36.683  23.414  1.00  0.00           H  
ATOM   1311  N   LYS C 119      46.132  36.773  30.722  1.00  0.00           N  
ATOM   1312  CA  LYS C 119      45.235  37.268  31.751  1.00  0.00           C  
ATOM   1313  C   LYS C 119      44.010  37.873  31.122  1.00  0.00           C  
ATOM   1314  O   LYS C 119      44.107  38.723  30.233  1.00  0.00           O  
ATOM   1315  CB  LYS C 119      45.897  38.260  32.695  1.00  0.00           C  
ATOM   1316  CG  LYS C 119      46.913  37.628  33.568  1.00  0.00           C  
ATOM   1317  CD  LYS C 119      47.662  38.627  34.440  1.00  0.00           C  
ATOM   1318  CE  LYS C 119      46.777  39.141  35.578  1.00  0.00           C  
ATOM   1319  NZ  LYS C 119      47.554  39.964  36.571  1.00  0.00           N  
ATOM   1320  H   LYS C 119      46.824  37.381  30.306  1.00  0.00           H  
ATOM   1321  HA  LYS C 119      44.912  36.426  32.352  1.00  0.00           H  
ATOM   1322 1HB  LYS C 119      46.365  39.063  32.129  1.00  0.00           H  
ATOM   1323 2HB  LYS C 119      45.141  38.698  33.339  1.00  0.00           H  
ATOM   1324 1HG  LYS C 119      46.376  36.947  34.221  1.00  0.00           H  
ATOM   1325 2HG  LYS C 119      47.617  37.050  32.973  1.00  0.00           H  
ATOM   1326 1HD  LYS C 119      48.539  38.138  34.867  1.00  0.00           H  
ATOM   1327 2HD  LYS C 119      47.993  39.468  33.834  1.00  0.00           H  
ATOM   1328 1HE  LYS C 119      45.980  39.751  35.158  1.00  0.00           H  
ATOM   1329 2HE  LYS C 119      46.333  38.288  36.095  1.00  0.00           H  
ATOM   1330 1HZ  LYS C 119      46.937  40.282  37.306  1.00  0.00           H  
ATOM   1331 2HZ  LYS C 119      48.289  39.396  36.972  1.00  0.00           H  
ATOM   1332 3HZ  LYS C 119      47.963  40.762  36.107  1.00  0.00           H  
ATOM   1333  N   ILE C 120      42.856  37.422  31.566  1.00  0.00           N  
ATOM   1334  CA  ILE C 120      41.624  37.929  31.021  1.00  0.00           C  
ATOM   1335  C   ILE C 120      40.660  38.320  32.107  1.00  0.00           C  
ATOM   1336  O   ILE C 120      40.710  37.818  33.228  1.00  0.00           O  
ATOM   1337  CB  ILE C 120      40.878  36.875  30.214  1.00  0.00           C  
ATOM   1338  CG1 ILE C 120      40.552  35.755  31.136  1.00  0.00           C  
ATOM   1339  CG2 ILE C 120      41.737  36.346  29.068  1.00  0.00           C  
ATOM   1340  CD1 ILE C 120      39.571  34.849  30.590  1.00  0.00           C  
ATOM   1341  H   ILE C 120      42.856  36.720  32.306  1.00  0.00           H  
ATOM   1342  HA  ILE C 120      41.832  38.801  30.406  1.00  0.00           H  
ATOM   1343  HB  ILE C 120      39.946  37.295  29.827  1.00  0.00           H  
ATOM   1344 1HG1 ILE C 120      41.472  35.196  31.342  1.00  0.00           H  
ATOM   1345 2HG1 ILE C 120      40.169  36.149  32.074  1.00  0.00           H  
ATOM   1346 1HG2 ILE C 120      41.187  35.581  28.520  1.00  0.00           H  
ATOM   1347 2HG2 ILE C 120      41.991  37.162  28.394  1.00  0.00           H  
ATOM   1348 3HG2 ILE C 120      42.652  35.907  29.473  1.00  0.00           H  
ATOM   1349 1HD1 ILE C 120      39.384  34.056  31.306  1.00  0.00           H  
ATOM   1350 2HD1 ILE C 120      38.671  35.411  30.423  1.00  0.00           H  
ATOM   1351 3HD1 ILE C 120      39.923  34.437  29.656  1.00  0.00           H  
ATOM   1352  N   ASP C 121      39.737  39.175  31.756  1.00  0.00           N  
ATOM   1353  CA  ASP C 121      38.629  39.492  32.624  1.00  0.00           C  
ATOM   1354  C   ASP C 121      37.410  38.796  32.051  1.00  0.00           C  
ATOM   1355  O   ASP C 121      36.978  39.080  30.933  1.00  0.00           O  
ATOM   1356  CB  ASP C 121      38.434  40.985  32.822  1.00  0.00           C  
ATOM   1357  CG  ASP C 121      37.331  41.304  33.843  1.00  0.00           C  
ATOM   1358  OD1 ASP C 121      36.413  40.503  34.008  1.00  0.00           O  
ATOM   1359  OD2 ASP C 121      37.405  42.345  34.459  1.00  0.00           O  
ATOM   1360  H   ASP C 121      39.780  39.591  30.835  1.00  0.00           H  
ATOM   1361  HA  ASP C 121      38.816  39.067  33.612  1.00  0.00           H  
ATOM   1362 1HB  ASP C 121      39.352  41.434  33.171  1.00  0.00           H  
ATOM   1363 2HB  ASP C 121      38.193  41.452  31.876  1.00  0.00           H  
ATOM   1364  N   LEU C 122      36.883  37.841  32.783  1.00  0.00           N  
ATOM   1365  CA  LEU C 122      35.782  37.016  32.324  1.00  0.00           C  
ATOM   1366  C   LEU C 122      34.545  37.836  31.944  1.00  0.00           C  
ATOM   1367  O   LEU C 122      33.710  37.368  31.160  1.00  0.00           O  
ATOM   1368  CB  LEU C 122      35.439  36.034  33.433  1.00  0.00           C  
ATOM   1369  CG  LEU C 122      36.529  35.023  33.704  1.00  0.00           C  
ATOM   1370  CD1 LEU C 122      36.288  34.312  35.043  1.00  0.00           C  
ATOM   1371  CD2 LEU C 122      36.525  34.034  32.582  1.00  0.00           C  
ATOM   1372  H   LEU C 122      37.270  37.679  33.703  1.00  0.00           H  
ATOM   1373  HA  LEU C 122      36.115  36.463  31.449  1.00  0.00           H  
ATOM   1374 1HB  LEU C 122      35.256  36.596  34.349  1.00  0.00           H  
ATOM   1375 2HB  LEU C 122      34.527  35.499  33.165  1.00  0.00           H  
ATOM   1376  HG  LEU C 122      37.498  35.533  33.749  1.00  0.00           H  
ATOM   1377 1HD1 LEU C 122      37.078  33.580  35.220  1.00  0.00           H  
ATOM   1378 2HD1 LEU C 122      36.282  35.040  35.857  1.00  0.00           H  
ATOM   1379 3HD1 LEU C 122      35.336  33.811  34.994  1.00  0.00           H  
ATOM   1380 1HD2 LEU C 122      37.315  33.309  32.747  1.00  0.00           H  
ATOM   1381 2HD2 LEU C 122      35.560  33.526  32.544  1.00  0.00           H  
ATOM   1382 3HD2 LEU C 122      36.694  34.553  31.658  1.00  0.00           H  
ATOM   1383  N   THR C 123      34.429  39.065  32.484  1.00  0.00           N  
ATOM   1384  CA  THR C 123      33.271  39.916  32.229  1.00  0.00           C  
ATOM   1385  C   THR C 123      33.451  40.778  30.989  1.00  0.00           C  
ATOM   1386  O   THR C 123      32.579  41.595  30.673  1.00  0.00           O  
ATOM   1387  CB  THR C 123      32.979  40.820  33.441  1.00  0.00           C  
ATOM   1388  OG1 THR C 123      34.047  41.762  33.605  1.00  0.00           O  
ATOM   1389  CG2 THR C 123      32.842  39.988  34.707  1.00  0.00           C  
ATOM   1390  H   THR C 123      35.173  39.431  33.095  1.00  0.00           H  
ATOM   1391  HA  THR C 123      32.406  39.274  32.064  1.00  0.00           H  
ATOM   1392  HB  THR C 123      32.052  41.368  33.271  1.00  0.00           H  
ATOM   1393  HG1 THR C 123      34.846  41.297  33.863  1.00  0.00           H  
ATOM   1394 1HG2 THR C 123      32.636  40.644  35.552  1.00  0.00           H  
ATOM   1395 2HG2 THR C 123      32.023  39.279  34.589  1.00  0.00           H  
ATOM   1396 3HG2 THR C 123      33.769  39.446  34.887  1.00  0.00           H  
ATOM   1397  N   THR C 124      34.588  40.634  30.315  1.00  0.00           N  
ATOM   1398  CA  THR C 124      34.871  41.430  29.136  1.00  0.00           C  
ATOM   1399  C   THR C 124      34.962  40.588  27.871  1.00  0.00           C  
ATOM   1400  O   THR C 124      35.276  41.108  26.799  1.00  0.00           O  
ATOM   1401  CB  THR C 124      36.170  42.190  29.307  1.00  0.00           C  
ATOM   1402  OG1 THR C 124      37.254  41.259  29.453  1.00  0.00           O  
ATOM   1403  CG2 THR C 124      36.041  43.038  30.577  1.00  0.00           C  
ATOM   1404  H   THR C 124      35.290  39.968  30.633  1.00  0.00           H  
ATOM   1405  HA  THR C 124      34.066  42.143  29.007  1.00  0.00           H  
ATOM   1406  HB  THR C 124      36.350  42.827  28.444  1.00  0.00           H  
ATOM   1407  HG1 THR C 124      37.011  40.577  30.112  1.00  0.00           H  
ATOM   1408 1HG2 THR C 124      36.960  43.597  30.742  1.00  0.00           H  
ATOM   1409 2HG2 THR C 124      35.205  43.730  30.470  1.00  0.00           H  
ATOM   1410 3HG2 THR C 124      35.857  42.389  31.433  1.00  0.00           H  
ATOM   1411  N   ILE C 125      34.735  39.284  28.009  1.00  0.00           N  
ATOM   1412  CA  ILE C 125      34.778  38.355  26.887  1.00  0.00           C  
ATOM   1413  C   ILE C 125      33.430  37.622  26.760  1.00  0.00           C  
ATOM   1414  O   ILE C 125      33.382  36.448  26.390  1.00  0.00           O  
ATOM   1415  CB  ILE C 125      35.909  37.326  27.041  1.00  0.00           C  
ATOM   1416  CG1 ILE C 125      35.792  36.555  28.336  1.00  0.00           C  
ATOM   1417  CG2 ILE C 125      37.215  38.051  27.034  1.00  0.00           C  
ATOM   1418  CD1 ILE C 125      36.681  35.311  28.373  1.00  0.00           C  
ATOM   1419  H   ILE C 125      34.503  38.930  28.928  1.00  0.00           H  
ATOM   1420  HA  ILE C 125      34.949  38.915  25.968  1.00  0.00           H  
ATOM   1421  HB  ILE C 125      35.889  36.626  26.230  1.00  0.00           H  
ATOM   1422 1HG1 ILE C 125      36.079  37.213  29.155  1.00  0.00           H  
ATOM   1423 2HG1 ILE C 125      34.759  36.257  28.482  1.00  0.00           H  
ATOM   1424 1HG2 ILE C 125      38.030  37.332  27.130  1.00  0.00           H  
ATOM   1425 2HG2 ILE C 125      37.318  38.596  26.096  1.00  0.00           H  
ATOM   1426 3HG2 ILE C 125      37.249  38.752  27.871  1.00  0.00           H  
ATOM   1427 1HD1 ILE C 125      36.557  34.812  29.322  1.00  0.00           H  
ATOM   1428 2HD1 ILE C 125      36.415  34.634  27.589  1.00  0.00           H  
ATOM   1429 3HD1 ILE C 125      37.717  35.609  28.243  1.00  0.00           H  
ATOM   1430  N   VAL C 126      32.341  38.279  27.143  1.00  0.00           N  
ATOM   1431  CA  VAL C 126      31.049  37.610  27.170  1.00  0.00           C  
ATOM   1432  C   VAL C 126      30.375  37.452  25.801  1.00  0.00           C  
ATOM   1433  O   VAL C 126      30.271  38.407  25.037  1.00  0.00           O  
ATOM   1434  CB  VAL C 126      30.075  38.384  28.073  1.00  0.00           C  
ATOM   1435  CG1 VAL C 126      28.699  37.735  28.014  1.00  0.00           C  
ATOM   1436  CG2 VAL C 126      30.604  38.449  29.464  1.00  0.00           C  
ATOM   1437  H   VAL C 126      32.400  39.267  27.398  1.00  0.00           H  
ATOM   1438  HA  VAL C 126      31.205  36.630  27.609  1.00  0.00           H  
ATOM   1439  HB  VAL C 126      29.983  39.385  27.709  1.00  0.00           H  
ATOM   1440 1HG1 VAL C 126      28.028  38.294  28.622  1.00  0.00           H  
ATOM   1441 2HG1 VAL C 126      28.330  37.734  26.991  1.00  0.00           H  
ATOM   1442 3HG1 VAL C 126      28.766  36.705  28.378  1.00  0.00           H  
ATOM   1443 1HG2 VAL C 126      29.917  39.016  30.095  1.00  0.00           H  
ATOM   1444 2HG2 VAL C 126      30.712  37.441  29.856  1.00  0.00           H  
ATOM   1445 3HG2 VAL C 126      31.577  38.943  29.449  1.00  0.00           H  
ATOM   1446  N   LYS C 127      29.921  36.247  25.488  1.00  0.00           N  
ATOM   1447  CA  LYS C 127      29.198  35.983  24.255  1.00  0.00           C  
ATOM   1448  C   LYS C 127      27.726  35.644  24.588  1.00  0.00           C  
ATOM   1449  O   LYS C 127      27.456  34.535  25.044  1.00  0.00           O  
ATOM   1450  CB  LYS C 127      29.828  34.818  23.517  1.00  0.00           C  
ATOM   1451  CG  LYS C 127      29.196  34.549  22.146  1.00  0.00           C  
ATOM   1452  CD  LYS C 127      29.911  33.446  21.405  1.00  0.00           C  
ATOM   1453  CE  LYS C 127      29.287  33.194  20.035  1.00  0.00           C  
ATOM   1454  NZ  LYS C 127      30.052  32.147  19.240  1.00  0.00           N  
ATOM   1455  H   LYS C 127      30.084  35.496  26.152  1.00  0.00           H  
ATOM   1456  HA  LYS C 127      29.271  36.847  23.605  1.00  0.00           H  
ATOM   1457 1HB  LYS C 127      30.890  35.005  23.376  1.00  0.00           H  
ATOM   1458 2HB  LYS C 127      29.722  33.920  24.122  1.00  0.00           H  
ATOM   1459 1HG  LYS C 127      28.144  34.270  22.279  1.00  0.00           H  
ATOM   1460 2HG  LYS C 127      29.233  35.460  21.542  1.00  0.00           H  
ATOM   1461 1HD  LYS C 127      30.965  33.705  21.285  1.00  0.00           H  
ATOM   1462 2HD  LYS C 127      29.840  32.532  21.982  1.00  0.00           H  
ATOM   1463 1HE  LYS C 127      28.258  32.865  20.168  1.00  0.00           H  
ATOM   1464 2HE  LYS C 127      29.284  34.130  19.474  1.00  0.00           H  
ATOM   1465 1HZ  LYS C 127      29.606  32.010  18.314  1.00  0.00           H  
ATOM   1466 2HZ  LYS C 127      31.003  32.453  19.104  1.00  0.00           H  
ATOM   1467 3HZ  LYS C 127      30.044  31.268  19.731  1.00  0.00           H  
ATOM   1468  N   PRO C 128      26.756  36.537  24.367  1.00  0.00           N  
ATOM   1469  CA  PRO C 128      25.353  36.374  24.703  1.00  0.00           C  
ATOM   1470  C   PRO C 128      24.715  35.203  23.986  1.00  0.00           C  
ATOM   1471  O   PRO C 128      25.201  34.749  22.946  1.00  0.00           O  
ATOM   1472  CB  PRO C 128      24.714  37.674  24.216  1.00  0.00           C  
ATOM   1473  CG  PRO C 128      25.797  38.658  24.264  1.00  0.00           C  
ATOM   1474  CD  PRO C 128      27.062  37.881  23.889  1.00  0.00           C  
ATOM   1475  HA  PRO C 128      25.248  36.260  25.784  1.00  0.00           H  
ATOM   1476 1HB  PRO C 128      24.294  37.531  23.217  1.00  0.00           H  
ATOM   1477 2HB  PRO C 128      23.867  37.935  24.868  1.00  0.00           H  
ATOM   1478 1HG  PRO C 128      25.566  39.454  23.567  1.00  0.00           H  
ATOM   1479 2HG  PRO C 128      25.848  39.110  25.256  1.00  0.00           H  
ATOM   1480 1HD  PRO C 128      27.231  37.882  22.798  1.00  0.00           H  
ATOM   1481 2HD  PRO C 128      27.880  38.316  24.446  1.00  0.00           H  
ATOM   1482  N   GLU C 129      23.645  34.698  24.573  1.00  0.00           N  
ATOM   1483  CA  GLU C 129      22.883  33.642  23.942  1.00  0.00           C  
ATOM   1484  C   GLU C 129      22.190  34.259  22.717  1.00  0.00           C  
ATOM   1485  O   GLU C 129      21.802  35.435  22.730  1.00  0.00           O  
ATOM   1486  CB  GLU C 129      21.853  33.063  24.913  1.00  0.00           C  
ATOM   1487  CG  GLU C 129      22.448  32.357  26.147  1.00  0.00           C  
ATOM   1488  CD  GLU C 129      21.397  31.714  27.029  1.00  0.00           C  
ATOM   1489  OE1 GLU C 129      20.282  31.553  26.579  1.00  0.00           O  
ATOM   1490  OE2 GLU C 129      21.674  31.470  28.189  1.00  0.00           O  
ATOM   1491  H   GLU C 129      23.316  35.110  25.443  1.00  0.00           H  
ATOM   1492  HA  GLU C 129      23.559  32.856  23.612  1.00  0.00           H  
ATOM   1493 1HB  GLU C 129      21.210  33.866  25.271  1.00  0.00           H  
ATOM   1494 2HB  GLU C 129      21.217  32.351  24.385  1.00  0.00           H  
ATOM   1495 1HG  GLU C 129      23.147  31.590  25.818  1.00  0.00           H  
ATOM   1496 2HG  GLU C 129      23.001  33.091  26.736  1.00  0.00           H  
ATOM   1497  N   ALA C 130      22.039  33.495  21.652  1.00  0.00           N  
ATOM   1498  CA  ALA C 130      21.398  34.074  20.485  1.00  0.00           C  
ATOM   1499  C   ALA C 130      19.937  34.402  20.787  1.00  0.00           C  
ATOM   1500  O   ALA C 130      19.325  33.740  21.629  1.00  0.00           O  
ATOM   1501  CB  ALA C 130      21.464  33.149  19.287  1.00  0.00           C  
ATOM   1502  H   ALA C 130      22.361  32.540  21.647  1.00  0.00           H  
ATOM   1503  HA  ALA C 130      21.951  34.967  20.234  1.00  0.00           H  
ATOM   1504 1HB  ALA C 130      21.003  33.632  18.421  1.00  0.00           H  
ATOM   1505 2HB  ALA C 130      22.504  32.925  19.057  1.00  0.00           H  
ATOM   1506 3HB  ALA C 130      20.931  32.226  19.506  1.00  0.00           H  
ATOM   1507  N   PRO C 131      19.377  35.440  20.167  1.00  0.00           N  
ATOM   1508  CA  PRO C 131      17.971  35.772  20.118  1.00  0.00           C  
ATOM   1509  C   PRO C 131      17.158  34.657  19.491  1.00  0.00           C  
ATOM   1510  O   PRO C 131      17.695  33.848  18.722  1.00  0.00           O  
ATOM   1511  CB  PRO C 131      17.933  37.002  19.248  1.00  0.00           C  
ATOM   1512  CG  PRO C 131      19.342  37.511  19.235  1.00  0.00           C  
ATOM   1513  CD  PRO C 131      20.201  36.294  19.298  1.00  0.00           C  
ATOM   1514  HA  PRO C 131      17.612  35.989  21.139  1.00  0.00           H  
ATOM   1515 1HB  PRO C 131      17.554  36.689  18.291  1.00  0.00           H  
ATOM   1516 2HB  PRO C 131      17.223  37.719  19.656  1.00  0.00           H  
ATOM   1517 1HG  PRO C 131      19.548  38.138  18.363  1.00  0.00           H  
ATOM   1518 2HG  PRO C 131      19.490  38.156  20.112  1.00  0.00           H  
ATOM   1519 1HD  PRO C 131      20.358  35.858  18.297  1.00  0.00           H  
ATOM   1520 2HD  PRO C 131      21.134  36.630  19.784  1.00  0.00           H  
ATOM   1521  N   PHE C 132      15.870  34.625  19.807  1.00  0.00           N  
ATOM   1522  CA  PHE C 132      14.962  33.603  19.298  1.00  0.00           C  
ATOM   1523  C   PHE C 132      13.539  34.122  19.088  1.00  0.00           C  
ATOM   1524  O   PHE C 132      13.220  35.270  19.420  1.00  0.00           O  
ATOM   1525  CB  PHE C 132      14.957  32.422  20.246  1.00  0.00           C  
ATOM   1526  CG  PHE C 132      14.460  32.760  21.584  1.00  0.00           C  
ATOM   1527  CD1 PHE C 132      13.138  32.572  21.899  1.00  0.00           C  
ATOM   1528  CD2 PHE C 132      15.302  33.275  22.545  1.00  0.00           C  
ATOM   1529  CE1 PHE C 132      12.645  32.886  23.137  1.00  0.00           C  
ATOM   1530  CE2 PHE C 132      14.811  33.587  23.795  1.00  0.00           C  
ATOM   1531  CZ  PHE C 132      13.482  33.396  24.093  1.00  0.00           C  
ATOM   1532  H   PHE C 132      15.520  35.333  20.454  1.00  0.00           H  
ATOM   1533  HA  PHE C 132      15.341  33.261  18.334  1.00  0.00           H  
ATOM   1534 1HB  PHE C 132      14.334  31.629  19.842  1.00  0.00           H  
ATOM   1535 2HB  PHE C 132      15.972  32.035  20.347  1.00  0.00           H  
ATOM   1536  HD1 PHE C 132      12.474  32.164  21.142  1.00  0.00           H  
ATOM   1537  HD2 PHE C 132      16.361  33.432  22.308  1.00  0.00           H  
ATOM   1538  HE1 PHE C 132      11.584  32.726  23.349  1.00  0.00           H  
ATOM   1539  HE2 PHE C 132      15.471  33.982  24.544  1.00  0.00           H  
ATOM   1540  HZ  PHE C 132      13.097  33.648  25.079  1.00  0.00           H  
ATOM   1541  N   ASP C 133      12.682  33.297  18.473  1.00  0.00           N  
ATOM   1542  CA  ASP C 133      11.315  33.719  18.152  1.00  0.00           C  
ATOM   1543  C   ASP C 133      11.285  34.976  17.320  1.00  0.00           C  
ATOM   1544  O   ASP C 133      10.487  35.874  17.558  1.00  0.00           O  
ATOM   1545  CB  ASP C 133      10.416  33.920  19.371  1.00  0.00           C  
ATOM   1546  CG  ASP C 133      10.086  32.628  20.104  1.00  0.00           C  
ATOM   1547  OD1 ASP C 133      10.061  31.593  19.468  1.00  0.00           O  
ATOM   1548  OD2 ASP C 133       9.862  32.682  21.295  1.00  0.00           O  
ATOM   1549  H   ASP C 133      12.982  32.365  18.222  1.00  0.00           H  
ATOM   1550  HA  ASP C 133      10.856  32.931  17.555  1.00  0.00           H  
ATOM   1551 1HB  ASP C 133      10.887  34.608  20.072  1.00  0.00           H  
ATOM   1552 2HB  ASP C 133       9.482  34.379  19.050  1.00  0.00           H  
ATOM   1553  N   LEU C 134      12.181  35.048  16.353  1.00  0.00           N  
ATOM   1554  CA  LEU C 134      12.173  36.161  15.436  1.00  0.00           C  
ATOM   1555  C   LEU C 134      10.940  36.040  14.579  1.00  0.00           C  
ATOM   1556  O   LEU C 134      10.665  34.972  14.030  1.00  0.00           O  
ATOM   1557  CB  LEU C 134      13.443  36.198  14.587  1.00  0.00           C  
ATOM   1558  CG  LEU C 134      13.541  37.342  13.572  1.00  0.00           C  
ATOM   1559  CD1 LEU C 134      13.636  38.659  14.272  1.00  0.00           C  
ATOM   1560  CD2 LEU C 134      14.788  37.137  12.763  1.00  0.00           C  
ATOM   1561  H   LEU C 134      12.841  34.297  16.230  1.00  0.00           H  
ATOM   1562  HA  LEU C 134      12.107  37.082  16.002  1.00  0.00           H  
ATOM   1563 1HB  LEU C 134      14.305  36.272  15.248  1.00  0.00           H  
ATOM   1564 2HB  LEU C 134      13.515  35.263  14.032  1.00  0.00           H  
ATOM   1565  HG  LEU C 134      12.661  37.349  12.924  1.00  0.00           H  
ATOM   1566 1HD1 LEU C 134      13.726  39.450  13.536  1.00  0.00           H  
ATOM   1567 2HD1 LEU C 134      12.744  38.815  14.859  1.00  0.00           H  
ATOM   1568 3HD1 LEU C 134      14.506  38.664  14.920  1.00  0.00           H  
ATOM   1569 1HD2 LEU C 134      14.892  37.942  12.048  1.00  0.00           H  
ATOM   1570 2HD2 LEU C 134      15.646  37.140  13.430  1.00  0.00           H  
ATOM   1571 3HD2 LEU C 134      14.740  36.179  12.236  1.00  0.00           H  
ATOM   1572  N   SER C 135      10.194  37.122  14.478  1.00  0.00           N  
ATOM   1573  CA  SER C 135       8.974  37.136  13.693  1.00  0.00           C  
ATOM   1574  C   SER C 135       8.712  38.506  13.085  1.00  0.00           C  
ATOM   1575  O   SER C 135       8.924  39.540  13.730  1.00  0.00           O  
ATOM   1576  CB  SER C 135       7.816  36.749  14.582  1.00  0.00           C  
ATOM   1577  OG  SER C 135       6.610  36.780  13.885  1.00  0.00           O  
ATOM   1578  H   SER C 135      10.471  37.943  15.013  1.00  0.00           H  
ATOM   1579  HA  SER C 135       9.072  36.415  12.887  1.00  0.00           H  
ATOM   1580 1HB  SER C 135       7.985  35.753  14.991  1.00  0.00           H  
ATOM   1581 2HB  SER C 135       7.768  37.445  15.422  1.00  0.00           H  
ATOM   1582  HG  SER C 135       6.221  37.642  14.079  1.00  0.00           H  
ATOM   1583  N   VAL C 136       8.235  38.521  11.839  1.00  0.00           N  
ATOM   1584  CA  VAL C 136       7.910  39.787  11.187  1.00  0.00           C  
ATOM   1585  C   VAL C 136       6.450  39.828  10.833  1.00  0.00           C  
ATOM   1586  O   VAL C 136       5.927  38.882  10.244  1.00  0.00           O  
ATOM   1587  CB  VAL C 136       8.727  40.020   9.904  1.00  0.00           C  
ATOM   1588  CG1 VAL C 136       8.331  41.361   9.280  1.00  0.00           C  
ATOM   1589  CG2 VAL C 136      10.193  39.969  10.231  1.00  0.00           C  
ATOM   1590  H   VAL C 136       8.092  37.647  11.350  1.00  0.00           H  
ATOM   1591  HA  VAL C 136       8.128  40.595  11.871  1.00  0.00           H  
ATOM   1592  HB  VAL C 136       8.493  39.266   9.175  1.00  0.00           H  
ATOM   1593 1HG1 VAL C 136       8.905  41.519   8.369  1.00  0.00           H  
ATOM   1594 2HG1 VAL C 136       7.275  41.362   9.038  1.00  0.00           H  
ATOM   1595 3HG1 VAL C 136       8.539  42.166   9.990  1.00  0.00           H  
ATOM   1596 1HG2 VAL C 136      10.760  40.139   9.324  1.00  0.00           H  
ATOM   1597 2HG2 VAL C 136      10.422  40.732  10.955  1.00  0.00           H  
ATOM   1598 3HG2 VAL C 136      10.452  38.999  10.643  1.00  0.00           H  
ATOM   1599  N   VAL C 137       5.791  40.911  11.209  1.00  0.00           N  
ATOM   1600  CA  VAL C 137       4.388  41.083  10.907  1.00  0.00           C  
ATOM   1601  C   VAL C 137       4.123  42.306  10.076  1.00  0.00           C  
ATOM   1602  O   VAL C 137       4.538  43.411  10.415  1.00  0.00           O  
ATOM   1603  CB  VAL C 137       3.552  41.151  12.192  1.00  0.00           C  
ATOM   1604  CG1 VAL C 137       2.087  41.381  11.850  1.00  0.00           C  
ATOM   1605  CG2 VAL C 137       3.702  39.825  12.948  1.00  0.00           C  
ATOM   1606  H   VAL C 137       6.294  41.632  11.721  1.00  0.00           H  
ATOM   1607  HA  VAL C 137       4.056  40.217  10.344  1.00  0.00           H  
ATOM   1608  HB  VAL C 137       3.893  41.983  12.809  1.00  0.00           H  
ATOM   1609 1HG1 VAL C 137       1.501  41.425  12.767  1.00  0.00           H  
ATOM   1610 2HG1 VAL C 137       1.976  42.323  11.313  1.00  0.00           H  
ATOM   1611 3HG1 VAL C 137       1.725  40.566  11.226  1.00  0.00           H  
ATOM   1612 1HG2 VAL C 137       3.111  39.857  13.860  1.00  0.00           H  
ATOM   1613 2HG2 VAL C 137       3.352  39.007  12.316  1.00  0.00           H  
ATOM   1614 3HG2 VAL C 137       4.750  39.661  13.203  1.00  0.00           H  
ATOM   1615  N   TYR C 138       3.430  42.106   8.970  1.00  0.00           N  
ATOM   1616  CA  TYR C 138       3.070  43.211   8.107  1.00  0.00           C  
ATOM   1617  C   TYR C 138       1.750  43.799   8.559  1.00  0.00           C  
ATOM   1618  O   TYR C 138       0.781  43.071   8.790  1.00  0.00           O  
ATOM   1619  CB  TYR C 138       3.009  42.772   6.646  1.00  0.00           C  
ATOM   1620  CG  TYR C 138       2.568  43.878   5.711  1.00  0.00           C  
ATOM   1621  CD1 TYR C 138       3.404  44.954   5.453  1.00  0.00           C  
ATOM   1622  CD2 TYR C 138       1.329  43.804   5.096  1.00  0.00           C  
ATOM   1623  CE1 TYR C 138       3.008  45.960   4.597  1.00  0.00           C  
ATOM   1624  CE2 TYR C 138       0.928  44.803   4.239  1.00  0.00           C  
ATOM   1625  CZ  TYR C 138       1.756  45.883   3.987  1.00  0.00           C  
ATOM   1626  OH  TYR C 138       1.327  46.880   3.123  1.00  0.00           O  
ATOM   1627  H   TYR C 138       3.137  41.170   8.730  1.00  0.00           H  
ATOM   1628  HA  TYR C 138       3.823  43.990   8.193  1.00  0.00           H  
ATOM   1629 1HB  TYR C 138       3.985  42.420   6.328  1.00  0.00           H  
ATOM   1630 2HB  TYR C 138       2.312  41.940   6.546  1.00  0.00           H  
ATOM   1631  HD1 TYR C 138       4.370  45.010   5.940  1.00  0.00           H  
ATOM   1632  HD2 TYR C 138       0.671  42.957   5.293  1.00  0.00           H  
ATOM   1633  HE1 TYR C 138       3.670  46.806   4.409  1.00  0.00           H  
ATOM   1634  HE2 TYR C 138      -0.050  44.744   3.758  1.00  0.00           H  
ATOM   1635  HH  TYR C 138       2.030  47.542   3.000  1.00  0.00           H  
ATOM   1636  N   ARG C 139       1.714  45.113   8.718  1.00  0.00           N  
ATOM   1637  CA  ARG C 139       0.482  45.760   9.109  1.00  0.00           C  
ATOM   1638  C   ARG C 139      -0.032  46.582   7.946  1.00  0.00           C  
ATOM   1639  O   ARG C 139       0.487  47.666   7.645  1.00  0.00           O  
ATOM   1640  CB  ARG C 139       0.667  46.638  10.321  1.00  0.00           C  
ATOM   1641  CG  ARG C 139       1.167  45.912  11.558  1.00  0.00           C  
ATOM   1642  CD  ARG C 139       1.098  46.768  12.767  1.00  0.00           C  
ATOM   1643  NE  ARG C 139       1.910  47.976  12.646  1.00  0.00           N  
ATOM   1644  CZ  ARG C 139       1.897  48.994  13.539  1.00  0.00           C  
ATOM   1645  NH1 ARG C 139       1.136  48.921  14.634  1.00  0.00           N  
ATOM   1646  NH2 ARG C 139       2.645  50.061  13.319  1.00  0.00           N  
ATOM   1647  H   ARG C 139       2.559  45.660   8.540  1.00  0.00           H  
ATOM   1648  HA  ARG C 139      -0.259  44.998   9.351  1.00  0.00           H  
ATOM   1649 1HB  ARG C 139       1.388  47.409  10.085  1.00  0.00           H  
ATOM   1650 2HB  ARG C 139      -0.272  47.127  10.572  1.00  0.00           H  
ATOM   1651 1HG  ARG C 139       0.569  45.016  11.723  1.00  0.00           H  
ATOM   1652 2HG  ARG C 139       2.214  45.624  11.403  1.00  0.00           H  
ATOM   1653 1HD  ARG C 139       0.067  47.066  12.935  1.00  0.00           H  
ATOM   1654 2HD  ARG C 139       1.458  46.202  13.627  1.00  0.00           H  
ATOM   1655  HE  ARG C 139       2.522  48.082  11.805  1.00  0.00           H  
ATOM   1656 1HH1 ARG C 139       0.569  48.105  14.807  1.00  0.00           H  
ATOM   1657 2HH1 ARG C 139       1.128  49.688  15.307  1.00  0.00           H  
ATOM   1658 1HH2 ARG C 139       3.230  50.113  12.459  1.00  0.00           H  
ATOM   1659 2HH2 ARG C 139       2.646  50.823  13.972  1.00  0.00           H  
ATOM   1660  N   GLU C 140      -1.041  46.024   7.271  1.00  0.00           N  
ATOM   1661  CA  GLU C 140      -1.644  46.586   6.061  1.00  0.00           C  
ATOM   1662  C   GLU C 140      -2.300  47.945   6.313  1.00  0.00           C  
ATOM   1663  O   GLU C 140      -2.492  48.749   5.388  1.00  0.00           O  
ATOM   1664  CB  GLU C 140      -2.622  45.555   5.484  1.00  0.00           C  
ATOM   1665  CG  GLU C 140      -3.884  45.278   6.335  1.00  0.00           C  
ATOM   1666  CD  GLU C 140      -4.801  44.182   5.735  1.00  0.00           C  
ATOM   1667  OE1 GLU C 140      -4.536  43.738   4.636  1.00  0.00           O  
ATOM   1668  OE2 GLU C 140      -5.751  43.809   6.385  1.00  0.00           O  
ATOM   1669  H   GLU C 140      -1.389  45.133   7.605  1.00  0.00           H  
ATOM   1670  HA  GLU C 140      -0.855  46.744   5.329  1.00  0.00           H  
ATOM   1671 1HB  GLU C 140      -2.916  45.865   4.489  1.00  0.00           H  
ATOM   1672 2HB  GLU C 140      -2.102  44.603   5.375  1.00  0.00           H  
ATOM   1673 1HG  GLU C 140      -3.566  44.965   7.329  1.00  0.00           H  
ATOM   1674 2HG  GLU C 140      -4.451  46.201   6.443  1.00  0.00           H  
ATOM   1675  N   GLY C 141      -2.664  48.178   7.577  1.00  0.00           N  
ATOM   1676  CA  GLY C 141      -3.219  49.442   8.018  1.00  0.00           C  
ATOM   1677  C   GLY C 141      -2.133  50.521   7.958  1.00  0.00           C  
ATOM   1678  O   GLY C 141      -2.272  51.545   7.276  1.00  0.00           O  
ATOM   1679  H   GLY C 141      -2.508  47.447   8.254  1.00  0.00           H  
ATOM   1680 1HA  GLY C 141      -4.067  49.715   7.395  1.00  0.00           H  
ATOM   1681 2HA  GLY C 141      -3.584  49.344   9.039  1.00  0.00           H  
ATOM   1682  N   ALA C 142      -1.035  50.240   8.670  1.00  0.00           N  
ATOM   1683  CA  ALA C 142       0.117  51.128   8.830  1.00  0.00           C  
ATOM   1684  C   ALA C 142       1.134  51.101   7.680  1.00  0.00           C  
ATOM   1685  O   ALA C 142       2.020  51.957   7.623  1.00  0.00           O  
ATOM   1686  CB  ALA C 142       0.836  50.761  10.112  1.00  0.00           C  
ATOM   1687  H   ALA C 142      -1.005  49.356   9.152  1.00  0.00           H  
ATOM   1688  HA  ALA C 142      -0.263  52.147   8.909  1.00  0.00           H  
ATOM   1689 1HB  ALA C 142       1.671  51.441  10.275  1.00  0.00           H  
ATOM   1690 2HB  ALA C 142       0.150  50.820  10.953  1.00  0.00           H  
ATOM   1691 3HB  ALA C 142       1.216  49.747  10.026  1.00  0.00           H  
ATOM   1692  N   ASN C 143       1.005  50.154   6.754  1.00  0.00           N  
ATOM   1693  CA  ASN C 143       1.980  50.006   5.670  1.00  0.00           C  
ATOM   1694  C   ASN C 143       3.411  49.865   6.170  1.00  0.00           C  
ATOM   1695  O   ASN C 143       4.346  50.521   5.671  1.00  0.00           O  
ATOM   1696  CB  ASN C 143       1.853  51.135   4.674  1.00  0.00           C  
ATOM   1697  CG  ASN C 143       0.602  51.004   3.928  1.00  0.00           C  
ATOM   1698  OD1 ASN C 143      -0.374  51.721   4.179  1.00  0.00           O  
ATOM   1699  ND2 ASN C 143       0.606  50.103   2.968  1.00  0.00           N  
ATOM   1700  H   ASN C 143       0.275  49.456   6.849  1.00  0.00           H  
ATOM   1701  HA  ASN C 143       1.746  49.078   5.144  1.00  0.00           H  
ATOM   1702 1HB  ASN C 143       1.883  52.102   5.164  1.00  0.00           H  
ATOM   1703 2HB  ASN C 143       2.690  51.092   3.973  1.00  0.00           H  
ATOM   1704 1HD2 ASN C 143      -0.207  49.962   2.406  1.00  0.00           H  
ATOM   1705 2HD2 ASN C 143       1.456  49.561   2.780  1.00  0.00           H  
ATOM   1706  N   ASP C 144       3.576  48.988   7.162  1.00  0.00           N  
ATOM   1707  CA  ASP C 144       4.909  48.722   7.689  1.00  0.00           C  
ATOM   1708  C   ASP C 144       5.124  47.269   8.108  1.00  0.00           C  
ATOM   1709  O   ASP C 144       4.191  46.460   8.107  1.00  0.00           O  
ATOM   1710  CB  ASP C 144       5.183  49.650   8.882  1.00  0.00           C  
ATOM   1711  CG  ASP C 144       4.236  49.455  10.087  1.00  0.00           C  
ATOM   1712  OD1 ASP C 144       3.603  48.425  10.211  1.00  0.00           O  
ATOM   1713  OD2 ASP C 144       4.160  50.356  10.899  1.00  0.00           O  
ATOM   1714  H   ASP C 144       2.746  48.509   7.513  1.00  0.00           H  
ATOM   1715  HA  ASP C 144       5.636  48.943   6.911  1.00  0.00           H  
ATOM   1716 1HB  ASP C 144       6.197  49.513   9.221  1.00  0.00           H  
ATOM   1717 2HB  ASP C 144       5.093  50.685   8.549  1.00  0.00           H  
ATOM   1718  N   PHE C 145       6.355  46.970   8.538  1.00  0.00           N  
ATOM   1719  CA  PHE C 145       6.755  45.640   8.980  1.00  0.00           C  
ATOM   1720  C   PHE C 145       7.311  45.673  10.381  1.00  0.00           C  
ATOM   1721  O   PHE C 145       8.333  46.319  10.647  1.00  0.00           O  
ATOM   1722  CB  PHE C 145       7.815  45.062   8.048  1.00  0.00           C  
ATOM   1723  CG  PHE C 145       7.356  44.850   6.645  1.00  0.00           C  
ATOM   1724  CD1 PHE C 145       7.375  45.884   5.725  1.00  0.00           C  
ATOM   1725  CD2 PHE C 145       6.896  43.607   6.238  1.00  0.00           C  
ATOM   1726  CE1 PHE C 145       6.942  45.666   4.432  1.00  0.00           C  
ATOM   1727  CE2 PHE C 145       6.468  43.404   4.946  1.00  0.00           C  
ATOM   1728  CZ  PHE C 145       6.495  44.447   4.057  1.00  0.00           C  
ATOM   1729  H   PHE C 145       7.063  47.692   8.520  1.00  0.00           H  
ATOM   1730  HA  PHE C 145       5.882  44.991   8.977  1.00  0.00           H  
ATOM   1731 1HB  PHE C 145       8.661  45.737   8.020  1.00  0.00           H  
ATOM   1732 2HB  PHE C 145       8.166  44.119   8.443  1.00  0.00           H  
ATOM   1733  HD1 PHE C 145       7.735  46.873   6.030  1.00  0.00           H  
ATOM   1734  HD2 PHE C 145       6.875  42.785   6.955  1.00  0.00           H  
ATOM   1735  HE1 PHE C 145       6.952  46.456   3.712  1.00  0.00           H  
ATOM   1736  HE2 PHE C 145       6.106  42.422   4.635  1.00  0.00           H  
ATOM   1737  HZ  PHE C 145       6.164  44.306   3.055  1.00  0.00           H  
ATOM   1738  N   VAL C 146       6.657  44.969  11.279  1.00  0.00           N  
ATOM   1739  CA  VAL C 146       7.075  44.989  12.664  1.00  0.00           C  
ATOM   1740  C   VAL C 146       7.893  43.763  12.959  1.00  0.00           C  
ATOM   1741  O   VAL C 146       7.423  42.642  12.770  1.00  0.00           O  
ATOM   1742  CB  VAL C 146       5.845  45.049  13.574  1.00  0.00           C  
ATOM   1743  CG1 VAL C 146       6.278  45.052  15.005  1.00  0.00           C  
ATOM   1744  CG2 VAL C 146       5.044  46.296  13.238  1.00  0.00           C  
ATOM   1745  H   VAL C 146       5.837  44.439  11.008  1.00  0.00           H  
ATOM   1746  HA  VAL C 146       7.689  45.873  12.844  1.00  0.00           H  
ATOM   1747  HB  VAL C 146       5.230  44.162  13.411  1.00  0.00           H  
ATOM   1748 1HG1 VAL C 146       5.400  45.084  15.646  1.00  0.00           H  
ATOM   1749 2HG1 VAL C 146       6.841  44.158  15.201  1.00  0.00           H  
ATOM   1750 3HG1 VAL C 146       6.909  45.927  15.185  1.00  0.00           H  
ATOM   1751 1HG2 VAL C 146       4.166  46.345  13.876  1.00  0.00           H  
ATOM   1752 2HG2 VAL C 146       5.664  47.180  13.401  1.00  0.00           H  
ATOM   1753 3HG2 VAL C 146       4.729  46.264  12.188  1.00  0.00           H  
ATOM   1754  N   VAL C 147       9.127  43.984  13.382  1.00  0.00           N  
ATOM   1755  CA  VAL C 147      10.081  42.925  13.615  1.00  0.00           C  
ATOM   1756  C   VAL C 147      10.260  42.723  15.108  1.00  0.00           C  
ATOM   1757  O   VAL C 147      10.702  43.638  15.816  1.00  0.00           O  
ATOM   1758  CB  VAL C 147      11.443  43.324  13.026  1.00  0.00           C  
ATOM   1759  CG1 VAL C 147      12.445  42.204  13.255  1.00  0.00           C  
ATOM   1760  CG2 VAL C 147      11.294  43.719  11.547  1.00  0.00           C  
ATOM   1761  H   VAL C 147       9.433  44.937  13.524  1.00  0.00           H  
ATOM   1762  HA  VAL C 147       9.723  42.001  13.161  1.00  0.00           H  
ATOM   1763  HB  VAL C 147      11.806  44.180  13.565  1.00  0.00           H  
ATOM   1764 1HG1 VAL C 147      13.421  42.502  12.875  1.00  0.00           H  
ATOM   1765 2HG1 VAL C 147      12.521  41.999  14.324  1.00  0.00           H  
ATOM   1766 3HG1 VAL C 147      12.109  41.304  12.737  1.00  0.00           H  
ATOM   1767 1HG2 VAL C 147      12.264  44.032  11.157  1.00  0.00           H  
ATOM   1768 2HG2 VAL C 147      10.929  42.889  10.972  1.00  0.00           H  
ATOM   1769 3HG2 VAL C 147      10.590  44.554  11.467  1.00  0.00           H  
ATOM   1770  N   THR C 148       9.914  41.535  15.595  1.00  0.00           N  
ATOM   1771  CA  THR C 148      10.018  41.281  17.021  1.00  0.00           C  
ATOM   1772  C   THR C 148      10.816  40.036  17.307  1.00  0.00           C  
ATOM   1773  O   THR C 148      10.875  39.104  16.505  1.00  0.00           O  
ATOM   1774  CB  THR C 148       8.630  41.123  17.676  1.00  0.00           C  
ATOM   1775  OG1 THR C 148       7.938  40.015  17.093  1.00  0.00           O  
ATOM   1776  CG2 THR C 148       7.826  42.351  17.478  1.00  0.00           C  
ATOM   1777  H   THR C 148       9.556  40.816  14.966  1.00  0.00           H  
ATOM   1778  HA  THR C 148      10.532  42.117  17.494  1.00  0.00           H  
ATOM   1779  HB  THR C 148       8.755  40.945  18.744  1.00  0.00           H  
ATOM   1780  HG1 THR C 148       7.819  40.175  16.147  1.00  0.00           H  
ATOM   1781 1HG2 THR C 148       6.853  42.228  17.950  1.00  0.00           H  
ATOM   1782 2HG2 THR C 148       8.347  43.197  17.921  1.00  0.00           H  
ATOM   1783 3HG2 THR C 148       7.698  42.510  16.417  1.00  0.00           H  
ATOM   1784  N   PHE C 149      11.408  40.002  18.479  1.00  0.00           N  
ATOM   1785  CA  PHE C 149      12.161  38.835  18.916  1.00  0.00           C  
ATOM   1786  C   PHE C 149      12.285  38.810  20.428  1.00  0.00           C  
ATOM   1787  O   PHE C 149      11.837  39.734  21.107  1.00  0.00           O  
ATOM   1788  CB  PHE C 149      13.509  38.799  18.204  1.00  0.00           C  
ATOM   1789  CG  PHE C 149      14.369  39.994  18.422  1.00  0.00           C  
ATOM   1790  CD1 PHE C 149      15.302  40.016  19.415  1.00  0.00           C  
ATOM   1791  CD2 PHE C 149      14.227  41.123  17.604  1.00  0.00           C  
ATOM   1792  CE1 PHE C 149      16.099  41.119  19.597  1.00  0.00           C  
ATOM   1793  CE2 PHE C 149      15.010  42.225  17.789  1.00  0.00           C  
ATOM   1794  CZ  PHE C 149      15.955  42.221  18.787  1.00  0.00           C  
ATOM   1795  H   PHE C 149      11.358  40.837  19.073  1.00  0.00           H  
ATOM   1796  HA  PHE C 149      11.614  37.939  18.616  1.00  0.00           H  
ATOM   1797 1HB  PHE C 149      14.061  37.915  18.529  1.00  0.00           H  
ATOM   1798 2HB  PHE C 149      13.351  38.696  17.156  1.00  0.00           H  
ATOM   1799  HD1 PHE C 149      15.409  39.146  20.064  1.00  0.00           H  
ATOM   1800  HD2 PHE C 149      13.488  41.120  16.808  1.00  0.00           H  
ATOM   1801  HE1 PHE C 149      16.840  41.120  20.388  1.00  0.00           H  
ATOM   1802  HE2 PHE C 149      14.888  43.095  17.147  1.00  0.00           H  
ATOM   1803  HZ  PHE C 149      16.583  43.090  18.947  1.00  0.00           H  
ATOM   1804  N   ASN C 150      12.876  37.757  20.966  1.00  0.00           N  
ATOM   1805  CA  ASN C 150      13.070  37.712  22.396  1.00  0.00           C  
ATOM   1806  C   ASN C 150      14.493  37.257  22.684  1.00  0.00           C  
ATOM   1807  O   ASN C 150      15.204  36.742  21.815  1.00  0.00           O  
ATOM   1808  CB  ASN C 150      12.048  36.747  23.016  1.00  0.00           C  
ATOM   1809  CG  ASN C 150      11.826  36.902  24.552  1.00  0.00           C  
ATOM   1810  OD1 ASN C 150      12.574  37.620  25.234  1.00  0.00           O  
ATOM   1811  ND2 ASN C 150      10.818  36.216  25.082  1.00  0.00           N  
ATOM   1812  H   ASN C 150      13.172  36.975  20.383  1.00  0.00           H  
ATOM   1813  HA  ASN C 150      12.947  38.711  22.818  1.00  0.00           H  
ATOM   1814 1HB  ASN C 150      11.088  36.881  22.517  1.00  0.00           H  
ATOM   1815 2HB  ASN C 150      12.366  35.736  22.804  1.00  0.00           H  
ATOM   1816 1HD2 ASN C 150      10.636  36.271  26.067  1.00  0.00           H  
ATOM   1817 2HD2 ASN C 150      10.242  35.642  24.499  1.00  0.00           H  
ATOM   1818  N   THR C 151      14.904  37.436  23.924  1.00  0.00           N  
ATOM   1819  CA  THR C 151      16.214  36.998  24.368  1.00  0.00           C  
ATOM   1820  C   THR C 151      16.136  36.565  25.798  1.00  0.00           C  
ATOM   1821  O   THR C 151      15.480  37.198  26.631  1.00  0.00           O  
ATOM   1822  CB  THR C 151      17.296  38.090  24.233  1.00  0.00           C  
ATOM   1823  OG1 THR C 151      18.543  37.578  24.721  1.00  0.00           O  
ATOM   1824  CG2 THR C 151      16.949  39.251  25.025  1.00  0.00           C  
ATOM   1825  H   THR C 151      14.248  37.844  24.585  1.00  0.00           H  
ATOM   1826  HA  THR C 151      16.523  36.139  23.773  1.00  0.00           H  
ATOM   1827  HB  THR C 151      17.400  38.378  23.183  1.00  0.00           H  
ATOM   1828  HG1 THR C 151      18.999  37.105  24.005  1.00  0.00           H  
ATOM   1829 1HG2 THR C 151      17.721  40.005  24.934  1.00  0.00           H  
ATOM   1830 2HG2 THR C 151      15.998  39.656  24.685  1.00  0.00           H  
ATOM   1831 3HG2 THR C 151      16.871  38.933  26.053  1.00  0.00           H  
ATOM   1832  N   SER C 152      16.905  35.547  26.113  1.00  0.00           N  
ATOM   1833  CA  SER C 152      16.942  35.036  27.458  1.00  0.00           C  
ATOM   1834  C   SER C 152      17.620  36.000  28.406  1.00  0.00           C  
ATOM   1835  O   SER C 152      17.461  35.903  29.621  1.00  0.00           O  
ATOM   1836  CB  SER C 152      17.654  33.718  27.460  1.00  0.00           C  
ATOM   1837  OG  SER C 152      18.981  33.894  27.118  1.00  0.00           O  
ATOM   1838  H   SER C 152      17.452  35.092  25.392  1.00  0.00           H  
ATOM   1839  HA  SER C 152      15.915  34.885  27.797  1.00  0.00           H  
ATOM   1840 1HB  SER C 152      17.586  33.253  28.440  1.00  0.00           H  
ATOM   1841 2HB  SER C 152      17.180  33.048  26.743  1.00  0.00           H  
ATOM   1842  HG  SER C 152      19.333  32.993  26.954  1.00  0.00           H  
ATOM   1843  N   HIS C 153      18.335  36.976  27.866  1.00  0.00           N  
ATOM   1844  CA  HIS C 153      19.045  37.900  28.714  1.00  0.00           C  
ATOM   1845  C   HIS C 153      18.150  38.822  29.505  1.00  0.00           C  
ATOM   1846  O   HIS C 153      18.544  39.331  30.551  1.00  0.00           O  
ATOM   1847  CB  HIS C 153      20.041  38.642  27.897  1.00  0.00           C  
ATOM   1848  CG  HIS C 153      21.200  37.767  27.592  1.00  0.00           C  
ATOM   1849  ND1 HIS C 153      22.388  37.876  28.266  1.00  0.00           N  
ATOM   1850  CD2 HIS C 153      21.348  36.736  26.718  1.00  0.00           C  
ATOM   1851  CE1 HIS C 153      23.238  36.977  27.819  1.00  0.00           C  
ATOM   1852  NE2 HIS C 153      22.632  36.257  26.868  1.00  0.00           N  
ATOM   1853  H   HIS C 153      18.414  37.061  26.846  1.00  0.00           H  
ATOM   1854  HA  HIS C 153      19.617  37.334  29.432  1.00  0.00           H  
ATOM   1855 1HB  HIS C 153      19.566  38.954  26.972  1.00  0.00           H  
ATOM   1856 2HB  HIS C 153      20.383  39.533  28.424  1.00  0.00           H  
ATOM   1857  HD1 HIS C 153      22.586  38.600  28.959  1.00  0.00           H  
ATOM   1858  HD2 HIS C 153      20.676  36.275  25.996  1.00  0.00           H  
ATOM   1859  HE1 HIS C 153      24.243  36.913  28.240  1.00  0.00           H  
ATOM   1860  N   LEU C 154      16.914  38.997  29.079  1.00  0.00           N  
ATOM   1861  CA  LEU C 154      16.030  39.896  29.809  1.00  0.00           C  
ATOM   1862  C   LEU C 154      15.718  39.374  31.205  1.00  0.00           C  
ATOM   1863  O   LEU C 154      15.317  40.139  32.076  1.00  0.00           O  
ATOM   1864  CB  LEU C 154      14.736  40.096  29.026  1.00  0.00           C  
ATOM   1865  CG  LEU C 154      14.905  40.851  27.707  1.00  0.00           C  
ATOM   1866  CD1 LEU C 154      13.658  40.706  26.867  1.00  0.00           C  
ATOM   1867  CD2 LEU C 154      15.223  42.296  27.991  1.00  0.00           C  
ATOM   1868  H   LEU C 154      16.577  38.508  28.246  1.00  0.00           H  
ATOM   1869  HA  LEU C 154      16.532  40.858  29.908  1.00  0.00           H  
ATOM   1870 1HB  LEU C 154      14.316  39.113  28.795  1.00  0.00           H  
ATOM   1871 2HB  LEU C 154      14.029  40.640  29.649  1.00  0.00           H  
ATOM   1872  HG  LEU C 154      15.707  40.430  27.171  1.00  0.00           H  
ATOM   1873 1HD1 LEU C 154      13.796  41.228  25.923  1.00  0.00           H  
ATOM   1874 2HD1 LEU C 154      13.478  39.645  26.672  1.00  0.00           H  
ATOM   1875 3HD1 LEU C 154      12.810  41.127  27.399  1.00  0.00           H  
ATOM   1876 1HD2 LEU C 154      15.363  42.828  27.048  1.00  0.00           H  
ATOM   1877 2HD2 LEU C 154      14.401  42.747  28.547  1.00  0.00           H  
ATOM   1878 3HD2 LEU C 154      16.140  42.358  28.583  1.00  0.00           H  
ATOM   1879  N   GLN C 155      15.836  38.059  31.396  1.00  0.00           N  
ATOM   1880  CA  GLN C 155      15.521  37.404  32.660  1.00  0.00           C  
ATOM   1881  C   GLN C 155      16.764  37.066  33.476  1.00  0.00           C  
ATOM   1882  O   GLN C 155      16.668  36.357  34.478  1.00  0.00           O  
ATOM   1883  CB  GLN C 155      14.714  36.127  32.408  1.00  0.00           C  
ATOM   1884  CG  GLN C 155      13.387  36.369  31.698  1.00  0.00           C  
ATOM   1885  CD  GLN C 155      12.441  37.292  32.502  1.00  0.00           C  
ATOM   1886  OE1 GLN C 155      12.157  37.046  33.681  1.00  0.00           O  
ATOM   1887  NE2 GLN C 155      11.959  38.360  31.855  1.00  0.00           N  
ATOM   1888  H   GLN C 155      16.212  37.473  30.650  1.00  0.00           H  
ATOM   1889  HA  GLN C 155      14.915  38.086  33.254  1.00  0.00           H  
ATOM   1890 1HB  GLN C 155      15.307  35.445  31.793  1.00  0.00           H  
ATOM   1891 2HB  GLN C 155      14.516  35.628  33.352  1.00  0.00           H  
ATOM   1892 1HG  GLN C 155      13.585  36.832  30.730  1.00  0.00           H  
ATOM   1893 2HG  GLN C 155      12.891  35.407  31.557  1.00  0.00           H  
ATOM   1894 1HE2 GLN C 155      11.345  38.996  32.327  1.00  0.00           H  
ATOM   1895 2HE2 GLN C 155      12.212  38.530  30.904  1.00  0.00           H  
ATOM   1896  N   LYS C 156      17.933  37.521  33.029  1.00  0.00           N  
ATOM   1897  CA  LYS C 156      19.188  37.219  33.711  1.00  0.00           C  
ATOM   1898  C   LYS C 156      19.478  38.252  34.775  1.00  0.00           C  
ATOM   1899  O   LYS C 156      18.723  39.214  34.921  1.00  0.00           O  
ATOM   1900  CB  LYS C 156      20.340  37.063  32.728  1.00  0.00           C  
ATOM   1901  CG  LYS C 156      20.210  35.827  31.814  1.00  0.00           C  
ATOM   1902  CD  LYS C 156      21.472  35.650  30.973  1.00  0.00           C  
ATOM   1903  CE  LYS C 156      21.355  34.586  29.873  1.00  0.00           C  
ATOM   1904  NZ  LYS C 156      20.924  33.272  30.365  1.00  0.00           N  
ATOM   1905  H   LYS C 156      17.971  38.114  32.198  1.00  0.00           H  
ATOM   1906  HA  LYS C 156      19.082  36.261  34.222  1.00  0.00           H  
ATOM   1907 1HB  LYS C 156      20.388  37.950  32.086  1.00  0.00           H  
ATOM   1908 2HB  LYS C 156      21.279  36.997  33.258  1.00  0.00           H  
ATOM   1909 1HG  LYS C 156      20.094  34.941  32.442  1.00  0.00           H  
ATOM   1910 2HG  LYS C 156      19.341  35.912  31.192  1.00  0.00           H  
ATOM   1911 1HD  LYS C 156      21.706  36.596  30.514  1.00  0.00           H  
ATOM   1912 2HD  LYS C 156      22.305  35.386  31.606  1.00  0.00           H  
ATOM   1913 1HE  LYS C 156      20.659  34.920  29.106  1.00  0.00           H  
ATOM   1914 2HE  LYS C 156      22.344  34.465  29.425  1.00  0.00           H  
ATOM   1915 1HZ  LYS C 156      20.935  32.621  29.560  1.00  0.00           H  
ATOM   1916 2HZ  LYS C 156      21.554  32.891  31.065  1.00  0.00           H  
ATOM   1917 3HZ  LYS C 156      20.008  33.330  30.757  1.00  0.00           H  
ATOM   1918  N   LYS C 157      20.512  38.007  35.582  1.00  0.00           N  
ATOM   1919  CA  LYS C 157      20.857  38.896  36.684  1.00  0.00           C  
ATOM   1920  C   LYS C 157      22.119  39.708  36.389  1.00  0.00           C  
ATOM   1921  O   LYS C 157      22.253  40.830  36.880  1.00  0.00           O  
ATOM   1922  CB  LYS C 157      21.039  38.093  37.973  1.00  0.00           C  
ATOM   1923  CG  LYS C 157      19.880  37.162  38.303  1.00  0.00           C  
ATOM   1924  CD  LYS C 157      18.617  37.946  38.630  1.00  0.00           C  
ATOM   1925  CE  LYS C 157      17.452  37.017  38.937  1.00  0.00           C  
ATOM   1926  NZ  LYS C 157      16.203  37.769  39.233  1.00  0.00           N  
ATOM   1927  H   LYS C 157      21.111  37.198  35.418  1.00  0.00           H  
ATOM   1928  HA  LYS C 157      20.034  39.592  36.840  1.00  0.00           H  
ATOM   1929 1HB  LYS C 157      21.943  37.489  37.900  1.00  0.00           H  
ATOM   1930 2HB  LYS C 157      21.168  38.777  38.812  1.00  0.00           H  
ATOM   1931 1HG  LYS C 157      19.683  36.510  37.452  1.00  0.00           H  
ATOM   1932 2HG  LYS C 157      20.144  36.542  39.159  1.00  0.00           H  
ATOM   1933 1HD  LYS C 157      18.799  38.586  39.494  1.00  0.00           H  
ATOM   1934 2HD  LYS C 157      18.352  38.577  37.782  1.00  0.00           H  
ATOM   1935 1HE  LYS C 157      17.274  36.362  38.085  1.00  0.00           H  
ATOM   1936 2HE  LYS C 157      17.699  36.396  39.798  1.00  0.00           H  
ATOM   1937 1HZ  LYS C 157      15.456  37.119  39.432  1.00  0.00           H  
ATOM   1938 2HZ  LYS C 157      16.351  38.367  40.034  1.00  0.00           H  
ATOM   1939 3HZ  LYS C 157      15.953  38.334  38.434  1.00  0.00           H  
ATOM   1940  N   TYR C 158      23.024  39.149  35.567  1.00  0.00           N  
ATOM   1941  CA  TYR C 158      24.283  39.833  35.237  1.00  0.00           C  
ATOM   1942  C   TYR C 158      24.243  40.490  33.834  1.00  0.00           C  
ATOM   1943  O   TYR C 158      24.155  41.717  33.705  1.00  0.00           O  
ATOM   1944  CB  TYR C 158      25.451  38.850  35.329  1.00  0.00           C  
ATOM   1945  CG  TYR C 158      25.569  38.165  36.672  1.00  0.00           C  
ATOM   1946  CD1 TYR C 158      24.979  36.926  36.874  1.00  0.00           C  
ATOM   1947  CD2 TYR C 158      26.267  38.776  37.703  1.00  0.00           C  
ATOM   1948  CE1 TYR C 158      25.086  36.300  38.101  1.00  0.00           C  
ATOM   1949  CE2 TYR C 158      26.375  38.152  38.931  1.00  0.00           C  
ATOM   1950  CZ  TYR C 158      25.788  36.918  39.131  1.00  0.00           C  
ATOM   1951  OH  TYR C 158      25.895  36.296  40.354  1.00  0.00           O  
ATOM   1952  H   TYR C 158      22.847  38.204  35.223  1.00  0.00           H  
ATOM   1953  HA  TYR C 158      24.457  40.620  35.973  1.00  0.00           H  
ATOM   1954 1HB  TYR C 158      25.341  38.080  34.563  1.00  0.00           H  
ATOM   1955 2HB  TYR C 158      26.385  39.375  35.132  1.00  0.00           H  
ATOM   1956  HD1 TYR C 158      24.430  36.445  36.064  1.00  0.00           H  
ATOM   1957  HD2 TYR C 158      26.730  39.751  37.546  1.00  0.00           H  
ATOM   1958  HE1 TYR C 158      24.623  35.327  38.260  1.00  0.00           H  
ATOM   1959  HE2 TYR C 158      26.922  38.632  39.742  1.00  0.00           H  
ATOM   1960  HH  TYR C 158      25.191  35.649  40.445  1.00  0.00           H  
ATOM   1961  N   VAL C 159      24.201  39.706  32.763  1.00  0.00           N  
ATOM   1962  CA  VAL C 159      24.221  40.361  31.458  1.00  0.00           C  
ATOM   1963  C   VAL C 159      22.827  40.659  30.963  1.00  0.00           C  
ATOM   1964  O   VAL C 159      22.312  40.000  30.065  1.00  0.00           O  
ATOM   1965  CB  VAL C 159      24.939  39.475  30.457  1.00  0.00           C  
ATOM   1966  CG1 VAL C 159      25.098  40.198  29.122  1.00  0.00           C  
ATOM   1967  CG2 VAL C 159      26.255  39.099  31.068  1.00  0.00           C  
ATOM   1968  H   VAL C 159      24.216  38.701  32.846  1.00  0.00           H  
ATOM   1969  HA  VAL C 159      24.771  41.297  31.544  1.00  0.00           H  
ATOM   1970  HB  VAL C 159      24.353  38.579  30.284  1.00  0.00           H  
ATOM   1971 1HG1 VAL C 159      25.613  39.551  28.409  1.00  0.00           H  
ATOM   1972 2HG1 VAL C 159      24.112  40.457  28.727  1.00  0.00           H  
ATOM   1973 3HG1 VAL C 159      25.678  41.110  29.267  1.00  0.00           H  
ATOM   1974 1HG2 VAL C 159      26.794  38.444  30.414  1.00  0.00           H  
ATOM   1975 2HG2 VAL C 159      26.839  39.992  31.250  1.00  0.00           H  
ATOM   1976 3HG2 VAL C 159      26.070  38.588  32.012  1.00  0.00           H  
ATOM   1977  N   LYS C 160      22.250  41.704  31.520  1.00  0.00           N  
ATOM   1978  CA  LYS C 160      20.859  42.080  31.236  1.00  0.00           C  
ATOM   1979  C   LYS C 160      20.721  43.049  30.087  1.00  0.00           C  
ATOM   1980  O   LYS C 160      19.643  43.206  29.515  1.00  0.00           O  
ATOM   1981  CB  LYS C 160      20.208  42.683  32.482  1.00  0.00           C  
ATOM   1982  CG  LYS C 160      19.987  41.692  33.618  1.00  0.00           C  
ATOM   1983  CD  LYS C 160      19.583  42.404  34.901  1.00  0.00           C  
ATOM   1984  CE  LYS C 160      18.149  42.907  34.829  1.00  0.00           C  
ATOM   1985  NZ  LYS C 160      17.167  41.789  34.804  1.00  0.00           N  
ATOM   1986  H   LYS C 160      22.790  42.179  32.244  1.00  0.00           H  
ATOM   1987  HA  LYS C 160      20.301  41.177  30.983  1.00  0.00           H  
ATOM   1988 1HB  LYS C 160      20.831  43.493  32.863  1.00  0.00           H  
ATOM   1989 2HB  LYS C 160      19.241  43.111  32.217  1.00  0.00           H  
ATOM   1990 1HG  LYS C 160      19.201  40.989  33.340  1.00  0.00           H  
ATOM   1991 2HG  LYS C 160      20.904  41.133  33.796  1.00  0.00           H  
ATOM   1992 1HD  LYS C 160      19.676  41.718  35.743  1.00  0.00           H  
ATOM   1993 2HD  LYS C 160      20.247  43.252  35.071  1.00  0.00           H  
ATOM   1994 1HE  LYS C 160      17.942  43.539  35.690  1.00  0.00           H  
ATOM   1995 2HE  LYS C 160      18.020  43.507  33.927  1.00  0.00           H  
ATOM   1996 1HZ  LYS C 160      16.231  42.165  34.757  1.00  0.00           H  
ATOM   1997 2HZ  LYS C 160      17.340  41.207  33.997  1.00  0.00           H  
ATOM   1998 3HZ  LYS C 160      17.265  41.237  35.644  1.00  0.00           H  
ATOM   1999  N   VAL C 161      21.805  43.745  29.798  1.00  0.00           N  
ATOM   2000  CA  VAL C 161      21.795  44.785  28.800  1.00  0.00           C  
ATOM   2001  C   VAL C 161      22.594  44.431  27.588  1.00  0.00           C  
ATOM   2002  O   VAL C 161      23.818  44.268  27.650  1.00  0.00           O  
ATOM   2003  CB  VAL C 161      22.363  46.065  29.398  1.00  0.00           C  
ATOM   2004  CG1 VAL C 161      22.391  47.159  28.367  1.00  0.00           C  
ATOM   2005  CG2 VAL C 161      21.523  46.472  30.566  1.00  0.00           C  
ATOM   2006  H   VAL C 161      22.655  43.543  30.301  1.00  0.00           H  
ATOM   2007  HA  VAL C 161      20.765  44.962  28.494  1.00  0.00           H  
ATOM   2008  HB  VAL C 161      23.379  45.881  29.721  1.00  0.00           H  
ATOM   2009 1HG1 VAL C 161      22.801  48.066  28.801  1.00  0.00           H  
ATOM   2010 2HG1 VAL C 161      23.012  46.849  27.523  1.00  0.00           H  
ATOM   2011 3HG1 VAL C 161      21.376  47.351  28.021  1.00  0.00           H  
ATOM   2012 1HG2 VAL C 161      21.936  47.372  31.001  1.00  0.00           H  
ATOM   2013 2HG2 VAL C 161      20.501  46.660  30.234  1.00  0.00           H  
ATOM   2014 3HG2 VAL C 161      21.523  45.681  31.310  1.00  0.00           H  
ATOM   2015  N   LEU C 162      21.876  44.331  26.493  1.00  0.00           N  
ATOM   2016  CA  LEU C 162      22.425  43.964  25.212  1.00  0.00           C  
ATOM   2017  C   LEU C 162      22.147  45.005  24.165  1.00  0.00           C  
ATOM   2018  O   LEU C 162      21.139  45.711  24.226  1.00  0.00           O  
ATOM   2019  CB  LEU C 162      21.799  42.655  24.720  1.00  0.00           C  
ATOM   2020  CG  LEU C 162      21.996  41.408  25.558  1.00  0.00           C  
ATOM   2021  CD1 LEU C 162      21.150  40.313  25.000  1.00  0.00           C  
ATOM   2022  CD2 LEU C 162      23.425  41.009  25.495  1.00  0.00           C  
ATOM   2023  H   LEU C 162      20.880  44.496  26.562  1.00  0.00           H  
ATOM   2024  HA  LEU C 162      23.504  43.847  25.311  1.00  0.00           H  
ATOM   2025 1HB  LEU C 162      20.729  42.812  24.620  1.00  0.00           H  
ATOM   2026 2HB  LEU C 162      22.200  42.451  23.725  1.00  0.00           H  
ATOM   2027  HG  LEU C 162      21.709  41.588  26.600  1.00  0.00           H  
ATOM   2028 1HD1 LEU C 162      21.308  39.433  25.551  1.00  0.00           H  
ATOM   2029 2HD1 LEU C 162      20.107  40.601  25.058  1.00  0.00           H  
ATOM   2030 3HD1 LEU C 162      21.406  40.119  23.988  1.00  0.00           H  
ATOM   2031 1HD2 LEU C 162      23.578  40.107  26.085  1.00  0.00           H  
ATOM   2032 2HD2 LEU C 162      23.710  40.826  24.461  1.00  0.00           H  
ATOM   2033 3HD2 LEU C 162      24.010  41.808  25.896  1.00  0.00           H  
ATOM   2034  N   MET C 163      23.016  45.074  23.176  1.00  0.00           N  
ATOM   2035  CA  MET C 163      22.691  45.843  21.994  1.00  0.00           C  
ATOM   2036  C   MET C 163      22.358  44.786  20.946  1.00  0.00           C  
ATOM   2037  O   MET C 163      23.031  43.752  20.852  1.00  0.00           O  
ATOM   2038  CB  MET C 163      23.810  46.775  21.528  1.00  0.00           C  
ATOM   2039  CG  MET C 163      23.394  47.605  20.271  1.00  0.00           C  
ATOM   2040  SD  MET C 163      24.655  48.665  19.658  1.00  0.00           S  
ATOM   2041  CE  MET C 163      25.638  47.451  18.757  1.00  0.00           C  
ATOM   2042  H   MET C 163      23.869  44.522  23.226  1.00  0.00           H  
ATOM   2043  HA  MET C 163      21.792  46.435  22.168  1.00  0.00           H  
ATOM   2044 1HB  MET C 163      24.065  47.477  22.327  1.00  0.00           H  
ATOM   2045 2HB  MET C 163      24.698  46.206  21.293  1.00  0.00           H  
ATOM   2046 1HG  MET C 163      23.098  46.931  19.463  1.00  0.00           H  
ATOM   2047 2HG  MET C 163      22.526  48.221  20.523  1.00  0.00           H  
ATOM   2048 1HE  MET C 163      26.491  47.945  18.291  1.00  0.00           H  
ATOM   2049 2HE  MET C 163      25.990  46.682  19.443  1.00  0.00           H  
ATOM   2050 3HE  MET C 163      25.021  46.989  17.982  1.00  0.00           H  
ATOM   2051  N   HIS C 164      21.296  44.999  20.194  1.00  0.00           N  
ATOM   2052  CA  HIS C 164      20.903  44.011  19.211  1.00  0.00           C  
ATOM   2053  C   HIS C 164      21.191  44.519  17.797  1.00  0.00           C  
ATOM   2054  O   HIS C 164      21.088  45.712  17.521  1.00  0.00           O  
ATOM   2055  CB  HIS C 164      19.416  43.693  19.381  1.00  0.00           C  
ATOM   2056  CG  HIS C 164      19.032  43.191  20.756  1.00  0.00           C  
ATOM   2057  ND1 HIS C 164      19.334  41.928  21.197  1.00  0.00           N  
ATOM   2058  CD2 HIS C 164      18.371  43.795  21.775  1.00  0.00           C  
ATOM   2059  CE1 HIS C 164      18.858  41.764  22.428  1.00  0.00           C  
ATOM   2060  NE2 HIS C 164      18.273  42.878  22.804  1.00  0.00           N  
ATOM   2061  H   HIS C 164      20.763  45.862  20.293  1.00  0.00           H  
ATOM   2062  HA  HIS C 164      21.467  43.093  19.353  1.00  0.00           H  
ATOM   2063 1HB  HIS C 164      18.846  44.578  19.191  1.00  0.00           H  
ATOM   2064 2HB  HIS C 164      19.121  42.946  18.646  1.00  0.00           H  
ATOM   2065  HD2 HIS C 164      17.986  44.810  21.780  1.00  0.00           H  
ATOM   2066  HE1 HIS C 164      18.945  40.854  23.014  1.00  0.00           H  
ATOM   2067  HE2 HIS C 164      17.826  43.044  23.693  1.00  0.00           H  
ATOM   2068  N   ASP C 165      21.515  43.596  16.901  1.00  0.00           N  
ATOM   2069  CA  ASP C 165      21.790  43.886  15.490  1.00  0.00           C  
ATOM   2070  C   ASP C 165      20.838  43.175  14.553  1.00  0.00           C  
ATOM   2071  O   ASP C 165      20.906  41.954  14.400  1.00  0.00           O  
ATOM   2072  CB  ASP C 165      23.215  43.477  15.133  1.00  0.00           C  
ATOM   2073  CG  ASP C 165      23.566  43.713  13.676  1.00  0.00           C  
ATOM   2074  OD1 ASP C 165      22.698  44.132  12.963  1.00  0.00           O  
ATOM   2075  OD2 ASP C 165      24.682  43.385  13.238  1.00  0.00           O  
ATOM   2076  H   ASP C 165      21.593  42.637  17.223  1.00  0.00           H  
ATOM   2077  HA  ASP C 165      21.683  44.961  15.329  1.00  0.00           H  
ATOM   2078 1HB  ASP C 165      23.878  44.081  15.715  1.00  0.00           H  
ATOM   2079 2HB  ASP C 165      23.377  42.457  15.394  1.00  0.00           H  
ATOM   2080  N   VAL C 166      19.909  43.915  13.975  1.00  0.00           N  
ATOM   2081  CA  VAL C 166      18.939  43.296  13.098  1.00  0.00           C  
ATOM   2082  C   VAL C 166      19.481  43.391  11.698  1.00  0.00           C  
ATOM   2083  O   VAL C 166      19.854  44.478  11.262  1.00  0.00           O  
ATOM   2084  CB  VAL C 166      17.586  44.017  13.142  1.00  0.00           C  
ATOM   2085  CG1 VAL C 166      16.631  43.303  12.204  1.00  0.00           C  
ATOM   2086  CG2 VAL C 166      17.047  44.117  14.592  1.00  0.00           C  
ATOM   2087  H   VAL C 166      19.904  44.925  14.117  1.00  0.00           H  
ATOM   2088  HA  VAL C 166      18.835  42.249  13.349  1.00  0.00           H  
ATOM   2089  HB  VAL C 166      17.714  45.014  12.758  1.00  0.00           H  
ATOM   2090 1HG1 VAL C 166      15.684  43.813  12.195  1.00  0.00           H  
ATOM   2091 2HG1 VAL C 166      17.041  43.292  11.196  1.00  0.00           H  
ATOM   2092 3HG1 VAL C 166      16.485  42.278  12.543  1.00  0.00           H  
ATOM   2093 1HG2 VAL C 166      16.099  44.651  14.587  1.00  0.00           H  
ATOM   2094 2HG2 VAL C 166      16.895  43.153  15.020  1.00  0.00           H  
ATOM   2095 3HG2 VAL C 166      17.770  44.667  15.203  1.00  0.00           H  
ATOM   2096  N   ALA C 167      19.543  42.285  10.982  1.00  0.00           N  
ATOM   2097  CA  ALA C 167      20.106  42.349   9.657  1.00  0.00           C  
ATOM   2098  C   ALA C 167      19.214  41.727   8.621  1.00  0.00           C  
ATOM   2099  O   ALA C 167      18.601  40.678   8.837  1.00  0.00           O  
ATOM   2100  CB  ALA C 167      21.446  41.654   9.632  1.00  0.00           C  
ATOM   2101  H   ALA C 167      19.233  41.405  11.370  1.00  0.00           H  
ATOM   2102  HA  ALA C 167      20.234  43.383   9.416  1.00  0.00           H  
ATOM   2103 1HB  ALA C 167      21.882  41.746   8.640  1.00  0.00           H  
ATOM   2104 2HB  ALA C 167      22.098  42.128  10.364  1.00  0.00           H  
ATOM   2105 3HB  ALA C 167      21.313  40.602   9.880  1.00  0.00           H  
ATOM   2106  N   TYR C 168      19.198  42.333   7.444  1.00  0.00           N  
ATOM   2107  CA  TYR C 168      18.394  41.764   6.380  1.00  0.00           C  
ATOM   2108  C   TYR C 168      18.904  42.008   4.986  1.00  0.00           C  
ATOM   2109  O   TYR C 168      19.652  42.956   4.715  1.00  0.00           O  
ATOM   2110  CB  TYR C 168      16.951  42.241   6.507  1.00  0.00           C  
ATOM   2111  CG  TYR C 168      16.791  43.733   6.507  1.00  0.00           C  
ATOM   2112  CD1 TYR C 168      16.895  44.411   7.727  1.00  0.00           C  
ATOM   2113  CD2 TYR C 168      16.536  44.440   5.336  1.00  0.00           C  
ATOM   2114  CE1 TYR C 168      16.746  45.784   7.785  1.00  0.00           C  
ATOM   2115  CE2 TYR C 168      16.383  45.823   5.389  1.00  0.00           C  
ATOM   2116  CZ  TYR C 168      16.487  46.496   6.619  1.00  0.00           C  
ATOM   2117  OH  TYR C 168      16.337  47.872   6.681  1.00  0.00           O  
ATOM   2118  H   TYR C 168      19.718  43.203   7.325  1.00  0.00           H  
ATOM   2119  HA  TYR C 168      18.389  40.697   6.521  1.00  0.00           H  
ATOM   2120 1HB  TYR C 168      16.367  41.836   5.680  1.00  0.00           H  
ATOM   2121 2HB  TYR C 168      16.526  41.863   7.403  1.00  0.00           H  
ATOM   2122  HD1 TYR C 168      17.095  43.851   8.642  1.00  0.00           H  
ATOM   2123  HD2 TYR C 168      16.460  43.910   4.386  1.00  0.00           H  
ATOM   2124  HE1 TYR C 168      16.826  46.303   8.740  1.00  0.00           H  
ATOM   2125  HE2 TYR C 168      16.183  46.384   4.475  1.00  0.00           H  
ATOM   2126  HH  TYR C 168      16.052  48.202   5.825  1.00  0.00           H  
ATOM   2127  N   ARG C 169      18.484  41.126   4.092  1.00  0.00           N  
ATOM   2128  CA  ARG C 169      18.844  41.273   2.695  1.00  0.00           C  
ATOM   2129  C   ARG C 169      17.738  40.814   1.790  1.00  0.00           C  
ATOM   2130  O   ARG C 169      16.892  39.993   2.160  1.00  0.00           O  
ATOM   2131  CB  ARG C 169      20.081  40.464   2.323  1.00  0.00           C  
ATOM   2132  CG  ARG C 169      19.925  38.980   2.372  1.00  0.00           C  
ATOM   2133  CD  ARG C 169      21.166  38.294   1.891  1.00  0.00           C  
ATOM   2134  NE  ARG C 169      21.075  36.823   2.012  1.00  0.00           N  
ATOM   2135  CZ  ARG C 169      20.573  35.963   1.081  1.00  0.00           C  
ATOM   2136  NH1 ARG C 169      20.152  36.387  -0.092  1.00  0.00           N  
ATOM   2137  NH2 ARG C 169      20.522  34.661   1.356  1.00  0.00           N  
ATOM   2138  H   ARG C 169      17.895  40.356   4.416  1.00  0.00           H  
ATOM   2139  HA  ARG C 169      19.043  42.325   2.494  1.00  0.00           H  
ATOM   2140 1HB  ARG C 169      20.396  40.719   1.308  1.00  0.00           H  
ATOM   2141 2HB  ARG C 169      20.902  40.720   2.989  1.00  0.00           H  
ATOM   2142 1HG  ARG C 169      19.717  38.662   3.387  1.00  0.00           H  
ATOM   2143 2HG  ARG C 169      19.100  38.685   1.723  1.00  0.00           H  
ATOM   2144 1HD  ARG C 169      21.312  38.540   0.857  1.00  0.00           H  
ATOM   2145 2HD  ARG C 169      22.026  38.638   2.449  1.00  0.00           H  
ATOM   2146  HE  ARG C 169      21.370  36.418   2.889  1.00  0.00           H  
ATOM   2147 1HH1 ARG C 169      20.247  37.378  -0.354  1.00  0.00           H  
ATOM   2148 2HH1 ARG C 169      19.794  35.736  -0.775  1.00  0.00           H  
ATOM   2149 1HH2 ARG C 169      20.867  34.315   2.249  1.00  0.00           H  
ATOM   2150 2HH2 ARG C 169      20.152  34.015   0.674  1.00  0.00           H  
ATOM   2151  N   GLN C 170      17.753  41.344   0.579  1.00  0.00           N  
ATOM   2152  CA  GLN C 170      16.807  40.957  -0.457  1.00  0.00           C  
ATOM   2153  C   GLN C 170      17.286  39.669  -1.096  1.00  0.00           C  
ATOM   2154  O   GLN C 170      18.476  39.509  -1.335  1.00  0.00           O  
ATOM   2155  CB  GLN C 170      16.647  42.054  -1.514  1.00  0.00           C  
ATOM   2156  CG  GLN C 170      15.518  41.794  -2.507  1.00  0.00           C  
ATOM   2157  CD  GLN C 170      15.309  42.936  -3.476  1.00  0.00           C  
ATOM   2158  OE1 GLN C 170      15.946  43.985  -3.368  1.00  0.00           O  
ATOM   2159  NE2 GLN C 170      14.418  42.738  -4.444  1.00  0.00           N  
ATOM   2160  H   GLN C 170      18.468  42.026   0.356  1.00  0.00           H  
ATOM   2161  HA  GLN C 170      15.832  40.768  -0.004  1.00  0.00           H  
ATOM   2162 1HB  GLN C 170      16.449  43.005  -1.029  1.00  0.00           H  
ATOM   2163 2HB  GLN C 170      17.579  42.157  -2.076  1.00  0.00           H  
ATOM   2164 1HG  GLN C 170      15.724  40.913  -3.081  1.00  0.00           H  
ATOM   2165 2HG  GLN C 170      14.599  41.653  -1.934  1.00  0.00           H  
ATOM   2166 1HE2 GLN C 170      14.235  43.461  -5.116  1.00  0.00           H  
ATOM   2167 2HE2 GLN C 170      13.933  41.864  -4.508  1.00  0.00           H  
ATOM   2168  N   GLU C 171      16.361  38.788  -1.453  1.00  0.00           N  
ATOM   2169  CA  GLU C 171      16.661  37.537  -2.160  1.00  0.00           C  
ATOM   2170  C   GLU C 171      17.672  37.729  -3.301  1.00  0.00           C  
ATOM   2171  O   GLU C 171      18.533  36.882  -3.535  1.00  0.00           O  
ATOM   2172  CB  GLU C 171      15.348  37.018  -2.768  1.00  0.00           C  
ATOM   2173  CG  GLU C 171      15.402  35.680  -3.471  1.00  0.00           C  
ATOM   2174  CD  GLU C 171      14.052  35.300  -4.093  1.00  0.00           C  
ATOM   2175  OE1 GLU C 171      13.181  36.156  -4.184  1.00  0.00           O  
ATOM   2176  OE2 GLU C 171      13.913  34.170  -4.494  1.00  0.00           O  
ATOM   2177  H   GLU C 171      15.393  38.964  -1.188  1.00  0.00           H  
ATOM   2178  HA  GLU C 171      17.067  36.821  -1.446  1.00  0.00           H  
ATOM   2179 1HB  GLU C 171      14.613  36.925  -1.972  1.00  0.00           H  
ATOM   2180 2HB  GLU C 171      14.961  37.752  -3.474  1.00  0.00           H  
ATOM   2181 1HG  GLU C 171      16.161  35.714  -4.252  1.00  0.00           H  
ATOM   2182 2HG  GLU C 171      15.690  34.917  -2.750  1.00  0.00           H  
ATOM   2183  N   LYS C 172      17.510  38.835  -4.028  1.00  0.00           N  
ATOM   2184  CA  LYS C 172      18.313  39.263  -5.173  1.00  0.00           C  
ATOM   2185  C   LYS C 172      19.830  39.287  -4.917  1.00  0.00           C  
ATOM   2186  O   LYS C 172      20.618  38.936  -5.802  1.00  0.00           O  
ATOM   2187  CB  LYS C 172      17.856  40.674  -5.571  1.00  0.00           C  
ATOM   2188  CG  LYS C 172      18.620  41.327  -6.707  1.00  0.00           C  
ATOM   2189  CD  LYS C 172      18.006  42.702  -7.077  1.00  0.00           C  
ATOM   2190  CE  LYS C 172      18.395  43.818  -6.072  1.00  0.00           C  
ATOM   2191  NZ  LYS C 172      19.851  44.206  -6.156  1.00  0.00           N  
ATOM   2192  H   LYS C 172      16.765  39.440  -3.733  1.00  0.00           H  
ATOM   2193  HA  LYS C 172      18.125  38.574  -5.994  1.00  0.00           H  
ATOM   2194 1HB  LYS C 172      16.803  40.655  -5.839  1.00  0.00           H  
ATOM   2195 2HB  LYS C 172      17.960  41.336  -4.706  1.00  0.00           H  
ATOM   2196 1HG  LYS C 172      19.660  41.474  -6.398  1.00  0.00           H  
ATOM   2197 2HG  LYS C 172      18.607  40.676  -7.579  1.00  0.00           H  
ATOM   2198 1HD  LYS C 172      18.344  42.992  -8.071  1.00  0.00           H  
ATOM   2199 2HD  LYS C 172      16.919  42.617  -7.092  1.00  0.00           H  
ATOM   2200 1HE  LYS C 172      17.785  44.696  -6.277  1.00  0.00           H  
ATOM   2201 2HE  LYS C 172      18.190  43.471  -5.059  1.00  0.00           H  
ATOM   2202 1HZ  LYS C 172      20.039  44.926  -5.476  1.00  0.00           H  
ATOM   2203 2HZ  LYS C 172      20.454  43.394  -5.928  1.00  0.00           H  
ATOM   2204 3HZ  LYS C 172      20.076  44.539  -7.071  1.00  0.00           H  
ATOM   2205  N   ASP C 173      20.224  39.764  -3.733  1.00  0.00           N  
ATOM   2206  CA  ASP C 173      21.621  39.924  -3.349  1.00  0.00           C  
ATOM   2207  C   ASP C 173      21.953  38.837  -2.332  1.00  0.00           C  
ATOM   2208  O   ASP C 173      21.071  38.453  -1.569  1.00  0.00           O  
ATOM   2209  CB  ASP C 173      21.812  41.300  -2.708  1.00  0.00           C  
ATOM   2210  CG  ASP C 173      21.539  42.495  -3.670  1.00  0.00           C  
ATOM   2211  OD1 ASP C 173      21.608  42.332  -4.873  1.00  0.00           O  
ATOM   2212  OD2 ASP C 173      21.186  43.547  -3.193  1.00  0.00           O  
ATOM   2213  H   ASP C 173      19.516  39.959  -3.030  1.00  0.00           H  
ATOM   2214  HA  ASP C 173      22.258  39.810  -4.225  1.00  0.00           H  
ATOM   2215 1HB  ASP C 173      21.153  41.389  -1.842  1.00  0.00           H  
ATOM   2216 2HB  ASP C 173      22.831  41.374  -2.351  1.00  0.00           H  
ATOM   2217  N   GLU C 174      23.207  38.368  -2.262  1.00  0.00           N  
ATOM   2218  CA  GLU C 174      23.509  37.380  -1.215  1.00  0.00           C  
ATOM   2219  C   GLU C 174      24.405  37.872  -0.082  1.00  0.00           C  
ATOM   2220  O   GLU C 174      24.161  37.553   1.082  1.00  0.00           O  
ATOM   2221  CB  GLU C 174      24.106  36.104  -1.806  1.00  0.00           C  
ATOM   2222  CG  GLU C 174      23.160  35.338  -2.719  1.00  0.00           C  
ATOM   2223  CD  GLU C 174      23.779  34.076  -3.281  1.00  0.00           C  
ATOM   2224  OE1 GLU C 174      24.944  33.852  -3.049  1.00  0.00           O  
ATOM   2225  OE2 GLU C 174      23.082  33.337  -3.930  1.00  0.00           O  
ATOM   2226  H   GLU C 174      23.908  38.673  -2.920  1.00  0.00           H  
ATOM   2227  HA  GLU C 174      22.575  37.087  -0.761  1.00  0.00           H  
ATOM   2228 1HB  GLU C 174      25.001  36.353  -2.377  1.00  0.00           H  
ATOM   2229 2HB  GLU C 174      24.409  35.438  -0.997  1.00  0.00           H  
ATOM   2230 1HG  GLU C 174      22.265  35.073  -2.152  1.00  0.00           H  
ATOM   2231 2HG  GLU C 174      22.855  35.989  -3.536  1.00  0.00           H  
ATOM   2232  N   ASN C 175      25.428  38.660  -0.404  1.00  0.00           N  
ATOM   2233  CA  ASN C 175      26.349  39.112   0.637  1.00  0.00           C  
ATOM   2234  C   ASN C 175      26.074  40.541   1.075  1.00  0.00           C  
ATOM   2235  O   ASN C 175      26.807  41.097   1.895  1.00  0.00           O  
ATOM   2236  CB  ASN C 175      27.781  39.001   0.149  1.00  0.00           C  
ATOM   2237  CG  ASN C 175      28.213  37.582  -0.050  1.00  0.00           C  
ATOM   2238  OD1 ASN C 175      27.844  36.690   0.725  1.00  0.00           O  
ATOM   2239  ND2 ASN C 175      28.993  37.350  -1.082  1.00  0.00           N  
ATOM   2240  H   ASN C 175      25.591  38.911  -1.365  1.00  0.00           H  
ATOM   2241  HA  ASN C 175      26.226  38.476   1.515  1.00  0.00           H  
ATOM   2242 1HB  ASN C 175      27.886  39.539  -0.793  1.00  0.00           H  
ATOM   2243 2HB  ASN C 175      28.445  39.473   0.872  1.00  0.00           H  
ATOM   2244 1HD2 ASN C 175      29.315  36.420  -1.269  1.00  0.00           H  
ATOM   2245 2HD2 ASN C 175      29.269  38.102  -1.682  1.00  0.00           H  
ATOM   2246  N   LYS C 176      25.033  41.149   0.513  1.00  0.00           N  
ATOM   2247  CA  LYS C 176      24.741  42.535   0.842  1.00  0.00           C  
ATOM   2248  C   LYS C 176      23.645  42.612   1.901  1.00  0.00           C  
ATOM   2249  O   LYS C 176      22.470  42.359   1.617  1.00  0.00           O  
ATOM   2250  CB  LYS C 176      24.362  43.313  -0.418  1.00  0.00           C  
ATOM   2251  CG  LYS C 176      24.127  44.807  -0.197  1.00  0.00           C  
ATOM   2252  CD  LYS C 176      23.774  45.515  -1.523  1.00  0.00           C  
ATOM   2253  CE  LYS C 176      23.517  47.012  -1.314  1.00  0.00           C  
ATOM   2254  NZ  LYS C 176      23.163  47.688  -2.579  1.00  0.00           N  
ATOM   2255  H   LYS C 176      24.451  40.645  -0.134  1.00  0.00           H  
ATOM   2256  HA  LYS C 176      25.636  42.992   1.263  1.00  0.00           H  
ATOM   2257 1HB  LYS C 176      25.136  43.195  -1.175  1.00  0.00           H  
ATOM   2258 2HB  LYS C 176      23.439  42.910  -0.821  1.00  0.00           H  
ATOM   2259 1HG  LYS C 176      23.308  44.941   0.514  1.00  0.00           H  
ATOM   2260 2HG  LYS C 176      25.026  45.257   0.223  1.00  0.00           H  
ATOM   2261 1HD  LYS C 176      24.599  45.401  -2.231  1.00  0.00           H  
ATOM   2262 2HD  LYS C 176      22.885  45.053  -1.964  1.00  0.00           H  
ATOM   2263 1HE  LYS C 176      22.720  47.170  -0.592  1.00  0.00           H  
ATOM   2264 2HE  LYS C 176      24.427  47.453  -0.930  1.00  0.00           H  
ATOM   2265 1HZ  LYS C 176      23.058  48.707  -2.434  1.00  0.00           H  
ATOM   2266 2HZ  LYS C 176      23.894  47.565  -3.286  1.00  0.00           H  
ATOM   2267 3HZ  LYS C 176      22.316  47.306  -2.940  1.00  0.00           H  
ATOM   2268  N   TRP C 177      24.037  42.969   3.114  1.00  0.00           N  
ATOM   2269  CA  TRP C 177      23.108  43.023   4.228  1.00  0.00           C  
ATOM   2270  C   TRP C 177      22.974  44.440   4.742  1.00  0.00           C  
ATOM   2271  O   TRP C 177      23.941  45.209   4.746  1.00  0.00           O  
ATOM   2272  CB  TRP C 177      23.591  42.140   5.389  1.00  0.00           C  
ATOM   2273  CG  TRP C 177      23.598  40.653   5.131  1.00  0.00           C  
ATOM   2274  CD1 TRP C 177      24.584  39.921   4.556  1.00  0.00           C  
ATOM   2275  CD2 TRP C 177      22.559  39.724   5.469  1.00  0.00           C  
ATOM   2276  NE1 TRP C 177      24.212  38.597   4.499  1.00  0.00           N  
ATOM   2277  CE2 TRP C 177      22.977  38.467   5.045  1.00  0.00           C  
ATOM   2278  CE3 TRP C 177      21.340  39.859   6.078  1.00  0.00           C  
ATOM   2279  CZ2 TRP C 177      22.190  37.352   5.201  1.00  0.00           C  
ATOM   2280  CZ3 TRP C 177      20.542  38.750   6.240  1.00  0.00           C  
ATOM   2281  CH2 TRP C 177      20.957  37.528   5.803  1.00  0.00           C  
ATOM   2282  H   TRP C 177      25.015  43.174   3.274  1.00  0.00           H  
ATOM   2283  HA  TRP C 177      22.128  42.684   3.896  1.00  0.00           H  
ATOM   2284 1HB  TRP C 177      24.604  42.434   5.656  1.00  0.00           H  
ATOM   2285 2HB  TRP C 177      22.960  42.330   6.261  1.00  0.00           H  
ATOM   2286  HD1 TRP C 177      25.527  40.322   4.186  1.00  0.00           H  
ATOM   2287  HE1 TRP C 177      24.769  37.846   4.100  1.00  0.00           H  
ATOM   2288  HE3 TRP C 177      21.033  40.826   6.409  1.00  0.00           H  
ATOM   2289  HZ2 TRP C 177      22.506  36.366   4.867  1.00  0.00           H  
ATOM   2290  HZ3 TRP C 177      19.572  38.861   6.725  1.00  0.00           H  
ATOM   2291  HH2 TRP C 177      20.311  36.680   5.949  1.00  0.00           H  
ATOM   2292  N   THR C 178      21.788  44.755   5.216  1.00  0.00           N  
ATOM   2293  CA  THR C 178      21.499  46.010   5.872  1.00  0.00           C  
ATOM   2294  C   THR C 178      21.426  45.734   7.355  1.00  0.00           C  
ATOM   2295  O   THR C 178      20.758  44.783   7.746  1.00  0.00           O  
ATOM   2296  CB  THR C 178      20.162  46.570   5.376  1.00  0.00           C  
ATOM   2297  OG1 THR C 178      20.252  46.821   3.979  1.00  0.00           O  
ATOM   2298  CG2 THR C 178      19.791  47.830   6.110  1.00  0.00           C  
ATOM   2299  H   THR C 178      21.035  44.078   5.118  1.00  0.00           H  
ATOM   2300  HA  THR C 178      22.301  46.723   5.679  1.00  0.00           H  
ATOM   2301  HB  THR C 178      19.388  45.822   5.542  1.00  0.00           H  
ATOM   2302  HG1 THR C 178      20.340  45.986   3.507  1.00  0.00           H  
ATOM   2303 1HG2 THR C 178      18.840  48.195   5.738  1.00  0.00           H  
ATOM   2304 2HG2 THR C 178      19.704  47.622   7.179  1.00  0.00           H  
ATOM   2305 3HG2 THR C 178      20.558  48.582   5.947  1.00  0.00           H  
ATOM   2306  N   HIS C 179      22.127  46.529   8.173  1.00  0.00           N  
ATOM   2307  CA  HIS C 179      22.145  46.309   9.626  1.00  0.00           C  
ATOM   2308  C   HIS C 179      21.550  47.483  10.413  1.00  0.00           C  
ATOM   2309  O   HIS C 179      21.884  48.641  10.156  1.00  0.00           O  
ATOM   2310  CB  HIS C 179      23.582  46.085  10.099  1.00  0.00           C  
ATOM   2311  CG  HIS C 179      24.261  44.858   9.545  1.00  0.00           C  
ATOM   2312  ND1 HIS C 179      24.490  43.727  10.299  1.00  0.00           N  
ATOM   2313  CD2 HIS C 179      24.753  44.586   8.310  1.00  0.00           C  
ATOM   2314  CE1 HIS C 179      25.103  42.812   9.550  1.00  0.00           C  
ATOM   2315  NE2 HIS C 179      25.287  43.307   8.349  1.00  0.00           N  
ATOM   2316  H   HIS C 179      22.658  47.293   7.781  1.00  0.00           H  
ATOM   2317  HA  HIS C 179      21.572  45.421   9.869  1.00  0.00           H  
ATOM   2318 1HB  HIS C 179      24.185  46.955   9.849  1.00  0.00           H  
ATOM   2319 2HB  HIS C 179      23.580  45.994  11.191  1.00  0.00           H  
ATOM   2320  HD1 HIS C 179      24.489  43.677  11.335  1.00  0.00           H  
ATOM   2321  HD2 HIS C 179      24.800  45.169   7.387  1.00  0.00           H  
ATOM   2322  HE1 HIS C 179      25.374  41.846   9.971  1.00  0.00           H  
ATOM   2323  N   VAL C 180      20.695  47.167  11.391  1.00  0.00           N  
ATOM   2324  CA  VAL C 180      20.044  48.150  12.262  1.00  0.00           C  
ATOM   2325  C   VAL C 180      20.294  47.871  13.746  1.00  0.00           C  
ATOM   2326  O   VAL C 180      19.991  46.785  14.239  1.00  0.00           O  
ATOM   2327  CB  VAL C 180      18.509  48.130  12.033  1.00  0.00           C  
ATOM   2328  CG1 VAL C 180      17.831  49.131  12.941  1.00  0.00           C  
ATOM   2329  CG2 VAL C 180      18.185  48.423  10.576  1.00  0.00           C  
ATOM   2330  H   VAL C 180      20.470  46.180  11.516  1.00  0.00           H  
ATOM   2331  HA  VAL C 180      20.432  49.140  12.020  1.00  0.00           H  
ATOM   2332  HB  VAL C 180      18.126  47.156  12.287  1.00  0.00           H  
ATOM   2333 1HG1 VAL C 180      16.769  49.093  12.776  1.00  0.00           H  
ATOM   2334 2HG1 VAL C 180      18.045  48.892  13.987  1.00  0.00           H  
ATOM   2335 3HG1 VAL C 180      18.199  50.130  12.715  1.00  0.00           H  
ATOM   2336 1HG2 VAL C 180      17.105  48.394  10.430  1.00  0.00           H  
ATOM   2337 2HG2 VAL C 180      18.562  49.412  10.313  1.00  0.00           H  
ATOM   2338 3HG2 VAL C 180      18.655  47.676   9.936  1.00  0.00           H  
ATOM   2339  N   ASN C 181      20.819  48.849  14.484  1.00  0.00           N  
ATOM   2340  CA  ASN C 181      21.043  48.603  15.906  1.00  0.00           C  
ATOM   2341  C   ASN C 181      19.830  48.967  16.754  1.00  0.00           C  
ATOM   2342  O   ASN C 181      19.222  50.022  16.560  1.00  0.00           O  
ATOM   2343  CB  ASN C 181      22.267  49.325  16.413  1.00  0.00           C  
ATOM   2344  CG  ASN C 181      23.534  48.784  15.827  1.00  0.00           C  
ATOM   2345  OD1 ASN C 181      23.723  47.571  15.732  1.00  0.00           O  
ATOM   2346  ND2 ASN C 181      24.421  49.661  15.447  1.00  0.00           N  
ATOM   2347  H   ASN C 181      21.061  49.737  14.067  1.00  0.00           H  
ATOM   2348  HA  ASN C 181      21.221  47.543  16.038  1.00  0.00           H  
ATOM   2349 1HB  ASN C 181      22.190  50.384  16.189  1.00  0.00           H  
ATOM   2350 2HB  ASN C 181      22.312  49.222  17.497  1.00  0.00           H  
ATOM   2351 1HD2 ASN C 181      25.291  49.356  15.055  1.00  0.00           H  
ATOM   2352 2HD2 ASN C 181      24.237  50.637  15.550  1.00  0.00           H  
ATOM   2353  N   LEU C 182      19.486  48.090  17.692  1.00  0.00           N  
ATOM   2354  CA  LEU C 182      18.412  48.312  18.666  1.00  0.00           C  
ATOM   2355  C   LEU C 182      18.902  48.189  20.087  1.00  0.00           C  
ATOM   2356  O   LEU C 182      19.885  47.501  20.350  1.00  0.00           O  
ATOM   2357  CB  LEU C 182      17.278  47.310  18.561  1.00  0.00           C  
ATOM   2358  CG  LEU C 182      16.638  47.132  17.299  1.00  0.00           C  
ATOM   2359  CD1 LEU C 182      15.655  45.985  17.481  1.00  0.00           C  
ATOM   2360  CD2 LEU C 182      15.960  48.425  16.915  1.00  0.00           C  
ATOM   2361  H   LEU C 182      20.031  47.230  17.737  1.00  0.00           H  
ATOM   2362  HA  LEU C 182      18.016  49.316  18.523  1.00  0.00           H  
ATOM   2363 1HB  LEU C 182      17.635  46.355  18.875  1.00  0.00           H  
ATOM   2364 2HB  LEU C 182      16.494  47.613  19.253  1.00  0.00           H  
ATOM   2365  HG  LEU C 182      17.368  46.852  16.534  1.00  0.00           H  
ATOM   2366 1HD1 LEU C 182      15.139  45.766  16.580  1.00  0.00           H  
ATOM   2367 2HD1 LEU C 182      16.208  45.108  17.784  1.00  0.00           H  
ATOM   2368 3HD1 LEU C 182      14.930  46.246  18.260  1.00  0.00           H  
ATOM   2369 1HD2 LEU C 182      15.465  48.313  15.991  1.00  0.00           H  
ATOM   2370 2HD2 LEU C 182      15.230  48.693  17.684  1.00  0.00           H  
ATOM   2371 3HD2 LEU C 182      16.705  49.215  16.825  1.00  0.00           H  
ATOM   2372  N   SER C 183      18.161  48.785  21.010  1.00  0.00           N  
ATOM   2373  CA  SER C 183      18.407  48.605  22.441  1.00  0.00           C  
ATOM   2374  C   SER C 183      17.107  48.121  23.060  1.00  0.00           C  
ATOM   2375  O   SER C 183      16.801  48.382  24.225  1.00  0.00           O  
ATOM   2376  CB  SER C 183      18.861  49.890  23.073  1.00  0.00           C  
ATOM   2377  OG  SER C 183      20.066  50.339  22.500  1.00  0.00           O  
ATOM   2378  H   SER C 183      17.386  49.367  20.722  1.00  0.00           H  
ATOM   2379  HA  SER C 183      19.171  47.839  22.592  1.00  0.00           H  
ATOM   2380 1HB  SER C 183      18.085  50.651  22.957  1.00  0.00           H  
ATOM   2381 2HB  SER C 183      19.003  49.718  24.137  1.00  0.00           H  
ATOM   2382  HG  SER C 183      20.764  49.798  22.894  1.00  0.00           H  
ATOM   2383  N   SER C 184      16.341  47.430  22.225  1.00  0.00           N  
ATOM   2384  CA  SER C 184      15.032  46.877  22.532  1.00  0.00           C  
ATOM   2385  C   SER C 184      14.860  45.657  21.680  1.00  0.00           C  
ATOM   2386  O   SER C 184      15.692  45.365  20.824  1.00  0.00           O  
ATOM   2387  CB  SER C 184      13.906  47.786  22.115  1.00  0.00           C  
ATOM   2388  OG  SER C 184      13.810  47.799  20.706  1.00  0.00           O  
ATOM   2389  H   SER C 184      16.713  47.273  21.303  1.00  0.00           H  
ATOM   2390  HA  SER C 184      14.971  46.608  23.586  1.00  0.00           H  
ATOM   2391 1HB  SER C 184      12.967  47.441  22.548  1.00  0.00           H  
ATOM   2392 2HB  SER C 184      14.091  48.793  22.480  1.00  0.00           H  
ATOM   2393  HG  SER C 184      13.127  48.449  20.486  1.00  0.00           H  
ATOM   2394  N   THR C 185      13.749  44.984  21.858  1.00  0.00           N  
ATOM   2395  CA  THR C 185      13.462  43.794  21.087  1.00  0.00           C  
ATOM   2396  C   THR C 185      12.343  44.020  20.057  1.00  0.00           C  
ATOM   2397  O   THR C 185      11.594  43.094  19.696  1.00  0.00           O  
ATOM   2398  CB  THR C 185      13.173  42.631  22.031  1.00  0.00           C  
ATOM   2399  OG1 THR C 185      12.107  42.984  22.911  1.00  0.00           O  
ATOM   2400  CG2 THR C 185      14.412  42.270  22.840  1.00  0.00           C  
ATOM   2401  H   THR C 185      13.094  45.287  22.563  1.00  0.00           H  
ATOM   2402  HA  THR C 185      14.356  43.531  20.537  1.00  0.00           H  
ATOM   2403  HB  THR C 185      12.881  41.792  21.443  1.00  0.00           H  
ATOM   2404  HG1 THR C 185      11.666  42.182  23.210  1.00  0.00           H  
ATOM   2405 1HG2 THR C 185      14.182  41.425  23.492  1.00  0.00           H  
ATOM   2406 2HG2 THR C 185      15.219  41.996  22.167  1.00  0.00           H  
ATOM   2407 3HG2 THR C 185      14.719  43.122  23.444  1.00  0.00           H  
ATOM   2408  N   LYS C 186      12.228  45.284  19.596  1.00  0.00           N  
ATOM   2409  CA  LYS C 186      11.247  45.640  18.572  1.00  0.00           C  
ATOM   2410  C   LYS C 186      11.746  46.734  17.615  1.00  0.00           C  
ATOM   2411  O   LYS C 186      12.219  47.799  18.025  1.00  0.00           O  
ATOM   2412  CB  LYS C 186       9.933  46.072  19.220  1.00  0.00           C  
ATOM   2413  CG  LYS C 186       8.771  46.390  18.254  1.00  0.00           C  
ATOM   2414  CD  LYS C 186       7.488  46.736  19.058  1.00  0.00           C  
ATOM   2415  CE  LYS C 186       6.287  47.069  18.167  1.00  0.00           C  
ATOM   2416  NZ  LYS C 186       5.100  47.454  18.978  1.00  0.00           N  
ATOM   2417  H   LYS C 186      12.856  46.007  19.951  1.00  0.00           H  
ATOM   2418  HA  LYS C 186      11.049  44.754  17.973  1.00  0.00           H  
ATOM   2419 1HB  LYS C 186       9.591  45.282  19.888  1.00  0.00           H  
ATOM   2420 2HB  LYS C 186      10.110  46.959  19.827  1.00  0.00           H  
ATOM   2421 1HG  LYS C 186       9.047  47.241  17.627  1.00  0.00           H  
ATOM   2422 2HG  LYS C 186       8.588  45.535  17.604  1.00  0.00           H  
ATOM   2423 1HD  LYS C 186       7.224  45.885  19.690  1.00  0.00           H  
ATOM   2424 2HD  LYS C 186       7.689  47.591  19.703  1.00  0.00           H  
ATOM   2425 1HE  LYS C 186       6.547  47.896  17.506  1.00  0.00           H  
ATOM   2426 2HE  LYS C 186       6.031  46.211  17.575  1.00  0.00           H  
ATOM   2427 1HZ  LYS C 186       4.293  47.691  18.384  1.00  0.00           H  
ATOM   2428 2HZ  LYS C 186       4.841  46.697  19.586  1.00  0.00           H  
ATOM   2429 3HZ  LYS C 186       5.327  48.263  19.534  1.00  0.00           H  
ATOM   2430  N   LEU C 187      11.596  46.450  16.332  1.00  0.00           N  
ATOM   2431  CA  LEU C 187      11.971  47.327  15.231  1.00  0.00           C  
ATOM   2432  C   LEU C 187      10.897  47.414  14.200  1.00  0.00           C  
ATOM   2433  O   LEU C 187      10.337  46.398  13.816  1.00  0.00           O  
ATOM   2434  CB  LEU C 187      13.227  46.824  14.533  1.00  0.00           C  
ATOM   2435  CG  LEU C 187      13.586  47.478  13.204  1.00  0.00           C  
ATOM   2436  CD1 LEU C 187      13.965  48.944  13.393  1.00  0.00           C  
ATOM   2437  CD2 LEU C 187      14.725  46.695  12.611  1.00  0.00           C  
ATOM   2438  H   LEU C 187      11.209  45.533  16.099  1.00  0.00           H  
ATOM   2439  HA  LEU C 187      12.154  48.324  15.629  1.00  0.00           H  
ATOM   2440 1HB  LEU C 187      14.030  47.020  15.158  1.00  0.00           H  
ATOM   2441 2HB  LEU C 187      13.161  45.757  14.390  1.00  0.00           H  
ATOM   2442  HG  LEU C 187      12.729  47.438  12.529  1.00  0.00           H  
ATOM   2443 1HD1 LEU C 187      14.212  49.376  12.423  1.00  0.00           H  
ATOM   2444 2HD1 LEU C 187      13.137  49.492  13.823  1.00  0.00           H  
ATOM   2445 3HD1 LEU C 187      14.813  49.023  14.044  1.00  0.00           H  
ATOM   2446 1HD2 LEU C 187      15.010  47.112  11.659  1.00  0.00           H  
ATOM   2447 2HD2 LEU C 187      15.578  46.730  13.286  1.00  0.00           H  
ATOM   2448 3HD2 LEU C 187      14.402  45.669  12.478  1.00  0.00           H  
ATOM   2449  N   THR C 188      10.577  48.615  13.767  1.00  0.00           N  
ATOM   2450  CA  THR C 188       9.631  48.701  12.685  1.00  0.00           C  
ATOM   2451  C   THR C 188      10.313  49.253  11.458  1.00  0.00           C  
ATOM   2452  O   THR C 188      11.004  50.272  11.522  1.00  0.00           O  
ATOM   2453  CB  THR C 188       8.425  49.562  13.052  1.00  0.00           C  
ATOM   2454  OG1 THR C 188       7.780  48.993  14.185  1.00  0.00           O  
ATOM   2455  CG2 THR C 188       7.443  49.601  11.894  1.00  0.00           C  
ATOM   2456  H   THR C 188      11.020  49.443  14.140  1.00  0.00           H  
ATOM   2457  HA  THR C 188       9.271  47.706  12.439  1.00  0.00           H  
ATOM   2458  HB  THR C 188       8.749  50.572  13.289  1.00  0.00           H  
ATOM   2459  HG1 THR C 188       7.157  49.630  14.538  1.00  0.00           H  
ATOM   2460 1HG2 THR C 188       6.579  50.204  12.168  1.00  0.00           H  
ATOM   2461 2HG2 THR C 188       7.918  50.036  11.018  1.00  0.00           H  
ATOM   2462 3HG2 THR C 188       7.115  48.588  11.658  1.00  0.00           H  
ATOM   2463  N   LEU C 189      10.123  48.556  10.350  1.00  0.00           N  
ATOM   2464  CA  LEU C 189      10.626  48.981   9.065  1.00  0.00           C  
ATOM   2465  C   LEU C 189       9.441  49.472   8.269  1.00  0.00           C  
ATOM   2466  O   LEU C 189       8.378  48.862   8.296  1.00  0.00           O  
ATOM   2467  CB  LEU C 189      11.303  47.813   8.363  1.00  0.00           C  
ATOM   2468  CG  LEU C 189      12.470  47.212   9.106  1.00  0.00           C  
ATOM   2469  CD1 LEU C 189      12.933  45.949   8.395  1.00  0.00           C  
ATOM   2470  CD2 LEU C 189      13.597  48.256   9.168  1.00  0.00           C  
ATOM   2471  H   LEU C 189       9.560  47.710  10.406  1.00  0.00           H  
ATOM   2472  HA  LEU C 189      11.335  49.796   9.197  1.00  0.00           H  
ATOM   2473 1HB  LEU C 189      10.568  47.031   8.222  1.00  0.00           H  
ATOM   2474 2HB  LEU C 189      11.649  48.143   7.383  1.00  0.00           H  
ATOM   2475  HG  LEU C 189      12.163  46.938  10.118  1.00  0.00           H  
ATOM   2476 1HD1 LEU C 189      13.773  45.514   8.935  1.00  0.00           H  
ATOM   2477 2HD1 LEU C 189      12.113  45.232   8.364  1.00  0.00           H  
ATOM   2478 3HD1 LEU C 189      13.244  46.195   7.380  1.00  0.00           H  
ATOM   2479 1HD2 LEU C 189      14.452  47.851   9.689  1.00  0.00           H  
ATOM   2480 2HD2 LEU C 189      13.896  48.524   8.155  1.00  0.00           H  
ATOM   2481 3HD2 LEU C 189      13.240  49.148   9.691  1.00  0.00           H  
ATOM   2482  N   LEU C 190       9.587  50.555   7.537  1.00  0.00           N  
ATOM   2483  CA  LEU C 190       8.443  51.027   6.769  1.00  0.00           C  
ATOM   2484  C   LEU C 190       8.434  50.342   5.438  1.00  0.00           C  
ATOM   2485  O   LEU C 190       9.499  50.078   4.896  1.00  0.00           O  
ATOM   2486  CB  LEU C 190       8.505  52.523   6.583  1.00  0.00           C  
ATOM   2487  CG  LEU C 190       8.602  53.285   7.844  1.00  0.00           C  
ATOM   2488  CD1 LEU C 190       8.775  54.734   7.502  1.00  0.00           C  
ATOM   2489  CD2 LEU C 190       7.360  53.012   8.695  1.00  0.00           C  
ATOM   2490  H   LEU C 190      10.465  51.050   7.517  1.00  0.00           H  
ATOM   2491  HA  LEU C 190       7.525  50.776   7.297  1.00  0.00           H  
ATOM   2492 1HB  LEU C 190       9.355  52.767   5.976  1.00  0.00           H  
ATOM   2493 2HB  LEU C 190       7.602  52.845   6.069  1.00  0.00           H  
ATOM   2494  HG  LEU C 190       9.487  52.968   8.397  1.00  0.00           H  
ATOM   2495 1HD1 LEU C 190       8.866  55.315   8.419  1.00  0.00           H  
ATOM   2496 2HD1 LEU C 190       9.668  54.862   6.900  1.00  0.00           H  
ATOM   2497 3HD1 LEU C 190       7.908  55.076   6.940  1.00  0.00           H  
ATOM   2498 1HD2 LEU C 190       7.426  53.565   9.631  1.00  0.00           H  
ATOM   2499 2HD2 LEU C 190       6.463  53.320   8.153  1.00  0.00           H  
ATOM   2500 3HD2 LEU C 190       7.298  51.946   8.912  1.00  0.00           H  
ATOM   2501  N   GLN C 191       7.260  50.119   4.856  1.00  0.00           N  
ATOM   2502  CA  GLN C 191       7.207  49.481   3.547  1.00  0.00           C  
ATOM   2503  C   GLN C 191       8.022  50.236   2.513  1.00  0.00           C  
ATOM   2504  O   GLN C 191       8.663  49.641   1.657  1.00  0.00           O  
ATOM   2505  CB  GLN C 191       5.761  49.346   3.111  1.00  0.00           C  
ATOM   2506  CG  GLN C 191       5.541  48.621   1.830  1.00  0.00           C  
ATOM   2507  CD  GLN C 191       4.057  48.488   1.553  1.00  0.00           C  
ATOM   2508  OE1 GLN C 191       3.235  48.663   2.484  1.00  0.00           O  
ATOM   2509  NE2 GLN C 191       3.706  48.186   0.303  1.00  0.00           N  
ATOM   2510  H   GLN C 191       6.377  50.355   5.317  1.00  0.00           H  
ATOM   2511  HA  GLN C 191       7.643  48.498   3.633  1.00  0.00           H  
ATOM   2512 1HB  GLN C 191       5.208  48.814   3.884  1.00  0.00           H  
ATOM   2513 2HB  GLN C 191       5.315  50.337   3.022  1.00  0.00           H  
ATOM   2514 1HG  GLN C 191       6.005  49.184   1.018  1.00  0.00           H  
ATOM   2515 2HG  GLN C 191       5.974  47.625   1.894  1.00  0.00           H  
ATOM   2516 1HE2 GLN C 191       2.741  48.082   0.055  1.00  0.00           H  
ATOM   2517 2HE2 GLN C 191       4.410  48.059  -0.398  1.00  0.00           H  
ATOM   2518  N   ARG C 192       8.038  51.554   2.611  1.00  0.00           N  
ATOM   2519  CA  ARG C 192       8.772  52.373   1.667  1.00  0.00           C  
ATOM   2520  C   ARG C 192      10.299  52.208   1.748  1.00  0.00           C  
ATOM   2521  O   ARG C 192      11.017  52.661   0.857  1.00  0.00           O  
ATOM   2522  CB  ARG C 192       8.431  53.839   1.860  1.00  0.00           C  
ATOM   2523  CG  ARG C 192       8.933  54.482   3.161  1.00  0.00           C  
ATOM   2524  CD  ARG C 192       8.576  55.933   3.194  1.00  0.00           C  
ATOM   2525  NE  ARG C 192       8.915  56.586   4.448  1.00  0.00           N  
ATOM   2526  CZ  ARG C 192      10.139  57.073   4.741  1.00  0.00           C  
ATOM   2527  NH1 ARG C 192      11.121  56.934   3.875  1.00  0.00           N  
ATOM   2528  NH2 ARG C 192      10.357  57.697   5.889  1.00  0.00           N  
ATOM   2529  H   ARG C 192       7.510  51.993   3.350  1.00  0.00           H  
ATOM   2530  HA  ARG C 192       8.458  52.085   0.664  1.00  0.00           H  
ATOM   2531 1HB  ARG C 192       8.844  54.414   1.033  1.00  0.00           H  
ATOM   2532 2HB  ARG C 192       7.349  53.959   1.831  1.00  0.00           H  
ATOM   2533 1HG  ARG C 192       8.468  53.990   4.007  1.00  0.00           H  
ATOM   2534 2HG  ARG C 192      10.017  54.385   3.233  1.00  0.00           H  
ATOM   2535 1HD  ARG C 192       9.102  56.448   2.393  1.00  0.00           H  
ATOM   2536 2HD  ARG C 192       7.501  56.037   3.041  1.00  0.00           H  
ATOM   2537  HE  ARG C 192       8.179  56.711   5.131  1.00  0.00           H  
ATOM   2538 1HH1 ARG C 192      10.957  56.459   2.997  1.00  0.00           H  
ATOM   2539 2HH1 ARG C 192      12.038  57.302   4.086  1.00  0.00           H  
ATOM   2540 1HH2 ARG C 192       9.607  57.840   6.553  1.00  0.00           H  
ATOM   2541 2HH2 ARG C 192      11.276  58.065   6.091  1.00  0.00           H  
ATOM   2542  N   LYS C 193      10.811  51.607   2.820  1.00  0.00           N  
ATOM   2543  CA  LYS C 193      12.248  51.448   2.981  1.00  0.00           C  
ATOM   2544  C   LYS C 193      12.795  50.173   2.357  1.00  0.00           C  
ATOM   2545  O   LYS C 193      14.010  49.959   2.362  1.00  0.00           O  
ATOM   2546  CB  LYS C 193      12.642  51.477   4.456  1.00  0.00           C  
ATOM   2547  CG  LYS C 193      12.482  52.819   5.130  1.00  0.00           C  
ATOM   2548  CD  LYS C 193      13.009  52.773   6.564  1.00  0.00           C  
ATOM   2549  CE  LYS C 193      12.952  54.144   7.220  1.00  0.00           C  
ATOM   2550  NZ  LYS C 193      13.506  54.125   8.613  1.00  0.00           N  
ATOM   2551  H   LYS C 193      10.201  51.206   3.528  1.00  0.00           H  
ATOM   2552  HA  LYS C 193      12.737  52.285   2.486  1.00  0.00           H  
ATOM   2553 1HB  LYS C 193      12.026  50.757   5.001  1.00  0.00           H  
ATOM   2554 2HB  LYS C 193      13.679  51.164   4.561  1.00  0.00           H  
ATOM   2555 1HG  LYS C 193      13.039  53.569   4.570  1.00  0.00           H  
ATOM   2556 2HG  LYS C 193      11.442  53.101   5.129  1.00  0.00           H  
ATOM   2557 1HD  LYS C 193      12.408  52.076   7.151  1.00  0.00           H  
ATOM   2558 2HD  LYS C 193      14.039  52.421   6.564  1.00  0.00           H  
ATOM   2559 1HE  LYS C 193      13.524  54.849   6.621  1.00  0.00           H  
ATOM   2560 2HE  LYS C 193      11.921  54.471   7.259  1.00  0.00           H  
ATOM   2561 1HZ  LYS C 193      13.447  55.052   9.011  1.00  0.00           H  
ATOM   2562 2HZ  LYS C 193      12.974  53.483   9.186  1.00  0.00           H  
ATOM   2563 3HZ  LYS C 193      14.474  53.833   8.589  1.00  0.00           H  
ATOM   2564  N   LEU C 194      11.927  49.318   1.827  1.00  0.00           N  
ATOM   2565  CA  LEU C 194      12.400  48.052   1.270  1.00  0.00           C  
ATOM   2566  C   LEU C 194      11.637  47.723  -0.013  1.00  0.00           C  
ATOM   2567  O   LEU C 194      10.574  48.273  -0.277  1.00  0.00           O  
ATOM   2568  CB  LEU C 194      12.376  46.958   2.377  1.00  0.00           C  
ATOM   2569  CG  LEU C 194      11.022  46.457   2.919  1.00  0.00           C  
ATOM   2570  CD1 LEU C 194      11.197  45.075   3.572  1.00  0.00           C  
ATOM   2571  CD2 LEU C 194      10.534  47.416   3.928  1.00  0.00           C  
ATOM   2572  H   LEU C 194      10.925  49.532   1.816  1.00  0.00           H  
ATOM   2573  HA  LEU C 194      13.443  48.172   0.986  1.00  0.00           H  
ATOM   2574 1HB  LEU C 194      12.894  46.107   2.011  1.00  0.00           H  
ATOM   2575 2HB  LEU C 194      12.934  47.337   3.231  1.00  0.00           H  
ATOM   2576  HG  LEU C 194      10.303  46.375   2.102  1.00  0.00           H  
ATOM   2577 1HD1 LEU C 194      10.235  44.738   3.960  1.00  0.00           H  
ATOM   2578 2HD1 LEU C 194      11.560  44.365   2.835  1.00  0.00           H  
ATOM   2579 3HD1 LEU C 194      11.912  45.148   4.390  1.00  0.00           H  
ATOM   2580 1HD2 LEU C 194       9.589  47.083   4.321  1.00  0.00           H  
ATOM   2581 2HD2 LEU C 194      11.250  47.500   4.742  1.00  0.00           H  
ATOM   2582 3HD2 LEU C 194      10.410  48.384   3.454  1.00  0.00           H  
ATOM   2583  N   GLN C 195      12.213  46.886  -0.864  1.00  0.00           N  
ATOM   2584  CA  GLN C 195      11.611  46.692  -2.183  1.00  0.00           C  
ATOM   2585  C   GLN C 195      10.228  46.034  -2.148  1.00  0.00           C  
ATOM   2586  O   GLN C 195       9.978  45.173  -1.300  1.00  0.00           O  
ATOM   2587  CB  GLN C 195      12.542  45.873  -3.092  1.00  0.00           C  
ATOM   2588  CG  GLN C 195      13.855  46.573  -3.456  1.00  0.00           C  
ATOM   2589  CD  GLN C 195      13.669  47.878  -4.216  1.00  0.00           C  
ATOM   2590  OE1 GLN C 195      12.950  47.942  -5.223  1.00  0.00           O  
ATOM   2591  NE2 GLN C 195      14.322  48.935  -3.734  1.00  0.00           N  
ATOM   2592  H   GLN C 195      13.065  46.396  -0.601  1.00  0.00           H  
ATOM   2593  HA  GLN C 195      11.538  47.684  -2.610  1.00  0.00           H  
ATOM   2594 1HB  GLN C 195      12.811  44.949  -2.583  1.00  0.00           H  
ATOM   2595 2HB  GLN C 195      12.018  45.596  -4.010  1.00  0.00           H  
ATOM   2596 1HG  GLN C 195      14.405  46.782  -2.542  1.00  0.00           H  
ATOM   2597 2HG  GLN C 195      14.432  45.912  -4.091  1.00  0.00           H  
ATOM   2598 1HE2 GLN C 195      14.247  49.824  -4.190  1.00  0.00           H  
ATOM   2599 2HE2 GLN C 195      14.893  48.841  -2.919  1.00  0.00           H  
ATOM   2600  N   PRO C 196       9.298  46.458  -3.040  1.00  0.00           N  
ATOM   2601  CA  PRO C 196       7.972  45.902  -3.239  1.00  0.00           C  
ATOM   2602  C   PRO C 196       8.107  44.576  -3.930  1.00  0.00           C  
ATOM   2603  O   PRO C 196       9.113  44.333  -4.600  1.00  0.00           O  
ATOM   2604  CB  PRO C 196       7.286  46.933  -4.113  1.00  0.00           C  
ATOM   2605  CG  PRO C 196       8.404  47.534  -4.921  1.00  0.00           C  
ATOM   2606  CD  PRO C 196       9.604  47.557  -3.996  1.00  0.00           C  
ATOM   2607  HA  PRO C 196       7.464  45.792  -2.269  1.00  0.00           H  
ATOM   2608 1HB  PRO C 196       6.517  46.441  -4.727  1.00  0.00           H  
ATOM   2609 2HB  PRO C 196       6.768  47.665  -3.478  1.00  0.00           H  
ATOM   2610 1HG  PRO C 196       8.581  46.920  -5.815  1.00  0.00           H  
ATOM   2611 2HG  PRO C 196       8.118  48.535  -5.275  1.00  0.00           H  
ATOM   2612 1HD  PRO C 196      10.497  47.349  -4.601  1.00  0.00           H  
ATOM   2613 2HD  PRO C 196       9.656  48.526  -3.465  1.00  0.00           H  
ATOM   2614  N   ALA C 197       7.108  43.724  -3.763  1.00  0.00           N  
ATOM   2615  CA  ALA C 197       7.088  42.387  -4.343  1.00  0.00           C  
ATOM   2616  C   ALA C 197       8.457  41.742  -4.232  1.00  0.00           C  
ATOM   2617  O   ALA C 197       9.010  41.261  -5.225  1.00  0.00           O  
ATOM   2618  CB  ALA C 197       6.661  42.453  -5.794  1.00  0.00           C  
ATOM   2619  H   ALA C 197       6.298  44.015  -3.229  1.00  0.00           H  
ATOM   2620  HA  ALA C 197       6.382  41.781  -3.771  1.00  0.00           H  
ATOM   2621 1HB  ALA C 197       6.640  41.454  -6.211  1.00  0.00           H  
ATOM   2622 2HB  ALA C 197       5.669  42.900  -5.856  1.00  0.00           H  
ATOM   2623 3HB  ALA C 197       7.374  43.063  -6.350  1.00  0.00           H  
ATOM   2624  N   ALA C 198       8.983  41.678  -3.015  1.00  0.00           N  
ATOM   2625  CA  ALA C 198      10.320  41.171  -2.823  1.00  0.00           C  
ATOM   2626  C   ALA C 198      10.388  40.284  -1.621  1.00  0.00           C  
ATOM   2627  O   ALA C 198       9.709  40.483  -0.612  1.00  0.00           O  
ATOM   2628  CB  ALA C 198      11.286  42.321  -2.655  1.00  0.00           C  
ATOM   2629  H   ALA C 198       8.478  42.079  -2.229  1.00  0.00           H  
ATOM   2630  HA  ALA C 198      10.599  40.581  -3.696  1.00  0.00           H  
ATOM   2631 1HB  ALA C 198      12.289  41.937  -2.515  1.00  0.00           H  
ATOM   2632 2HB  ALA C 198      11.252  42.959  -3.539  1.00  0.00           H  
ATOM   2633 3HB  ALA C 198      10.992  42.892  -1.787  1.00  0.00           H  
ATOM   2634  N   MET C 199      11.219  39.276  -1.732  1.00  0.00           N  
ATOM   2635  CA  MET C 199      11.368  38.353  -0.648  1.00  0.00           C  
ATOM   2636  C   MET C 199      12.622  38.703   0.105  1.00  0.00           C  
ATOM   2637  O   MET C 199      13.682  38.912  -0.497  1.00  0.00           O  
ATOM   2638  CB  MET C 199      11.343  36.948  -1.223  1.00  0.00           C  
ATOM   2639  CG  MET C 199      11.423  35.848  -0.256  1.00  0.00           C  
ATOM   2640  SD  MET C 199      11.270  34.260  -1.098  1.00  0.00           S  
ATOM   2641  CE  MET C 199       9.455  34.176  -1.379  1.00  0.00           C  
ATOM   2642  H   MET C 199      11.753  39.141  -2.582  1.00  0.00           H  
ATOM   2643  HA  MET C 199      10.537  38.457   0.037  1.00  0.00           H  
ATOM   2644 1HB  MET C 199      10.425  36.808  -1.787  1.00  0.00           H  
ATOM   2645 2HB  MET C 199      12.168  36.827  -1.923  1.00  0.00           H  
ATOM   2646 1HG  MET C 199      12.380  35.880   0.271  1.00  0.00           H  
ATOM   2647 2HG  MET C 199      10.628  35.954   0.467  1.00  0.00           H  
ATOM   2648 1HE  MET C 199       9.207  33.250  -1.903  1.00  0.00           H  
ATOM   2649 2HE  MET C 199       8.926  34.209  -0.432  1.00  0.00           H  
ATOM   2650 3HE  MET C 199       9.147  35.017  -1.999  1.00  0.00           H  
ATOM   2651  N   TYR C 200      12.469  38.830   1.418  1.00  0.00           N  
ATOM   2652  CA  TYR C 200      13.550  39.182   2.321  1.00  0.00           C  
ATOM   2653  C   TYR C 200      13.890  38.130   3.339  1.00  0.00           C  
ATOM   2654  O   TYR C 200      13.025  37.399   3.837  1.00  0.00           O  
ATOM   2655  CB  TYR C 200      13.267  40.496   3.042  1.00  0.00           C  
ATOM   2656  CG  TYR C 200      13.468  41.730   2.211  1.00  0.00           C  
ATOM   2657  CD1 TYR C 200      12.525  42.219   1.310  1.00  0.00           C  
ATOM   2658  CD2 TYR C 200      14.662  42.394   2.384  1.00  0.00           C  
ATOM   2659  CE1 TYR C 200      12.816  43.391   0.585  1.00  0.00           C  
ATOM   2660  CE2 TYR C 200      14.949  43.531   1.675  1.00  0.00           C  
ATOM   2661  CZ  TYR C 200      14.046  44.038   0.779  1.00  0.00           C  
ATOM   2662  OH  TYR C 200      14.369  45.199   0.089  1.00  0.00           O  
ATOM   2663  H   TYR C 200      11.549  38.654   1.816  1.00  0.00           H  
ATOM   2664  HA  TYR C 200      14.448  39.331   1.722  1.00  0.00           H  
ATOM   2665 1HB  TYR C 200      12.230  40.488   3.390  1.00  0.00           H  
ATOM   2666 2HB  TYR C 200      13.909  40.570   3.921  1.00  0.00           H  
ATOM   2667  HD1 TYR C 200      11.572  41.704   1.171  1.00  0.00           H  
ATOM   2668  HD2 TYR C 200      15.386  42.003   3.095  1.00  0.00           H  
ATOM   2669  HE1 TYR C 200      12.089  43.795  -0.120  1.00  0.00           H  
ATOM   2670  HE2 TYR C 200      15.904  44.034   1.830  1.00  0.00           H  
ATOM   2671  HH  TYR C 200      15.281  45.445   0.291  1.00  0.00           H  
ATOM   2672  N   GLU C 201      15.174  38.112   3.671  1.00  0.00           N  
ATOM   2673  CA  GLU C 201      15.719  37.291   4.736  1.00  0.00           C  
ATOM   2674  C   GLU C 201      16.114  38.192   5.881  1.00  0.00           C  
ATOM   2675  O   GLU C 201      16.843  39.167   5.667  1.00  0.00           O  
ATOM   2676  CB  GLU C 201      16.960  36.538   4.275  1.00  0.00           C  
ATOM   2677  CG  GLU C 201      17.533  35.642   5.343  1.00  0.00           C  
ATOM   2678  CD  GLU C 201      18.654  34.780   4.893  1.00  0.00           C  
ATOM   2679  OE1 GLU C 201      18.950  34.778   3.725  1.00  0.00           O  
ATOM   2680  OE2 GLU C 201      19.239  34.104   5.734  1.00  0.00           O  
ATOM   2681  H   GLU C 201      15.804  38.738   3.165  1.00  0.00           H  
ATOM   2682  HA  GLU C 201      14.959  36.589   5.086  1.00  0.00           H  
ATOM   2683 1HB  GLU C 201      16.724  35.946   3.402  1.00  0.00           H  
ATOM   2684 2HB  GLU C 201      17.730  37.256   3.989  1.00  0.00           H  
ATOM   2685 1HG  GLU C 201      17.885  36.259   6.168  1.00  0.00           H  
ATOM   2686 2HG  GLU C 201      16.731  35.020   5.713  1.00  0.00           H  
ATOM   2687  N   ILE C 202      15.672  37.874   7.094  1.00  0.00           N  
ATOM   2688  CA  ILE C 202      16.051  38.707   8.227  1.00  0.00           C  
ATOM   2689  C   ILE C 202      16.508  37.866   9.384  1.00  0.00           C  
ATOM   2690  O   ILE C 202      15.970  36.784   9.636  1.00  0.00           O  
ATOM   2691  CB  ILE C 202      14.892  39.620   8.639  1.00  0.00           C  
ATOM   2692  CG1 ILE C 202      15.290  40.558   9.715  1.00  0.00           C  
ATOM   2693  CG2 ILE C 202      13.743  38.785   9.122  1.00  0.00           C  
ATOM   2694  CD1 ILE C 202      14.328  41.725   9.813  1.00  0.00           C  
ATOM   2695  H   ILE C 202      15.042  37.083   7.221  1.00  0.00           H  
ATOM   2696  HA  ILE C 202      16.880  39.332   7.931  1.00  0.00           H  
ATOM   2697  HB  ILE C 202      14.586  40.218   7.784  1.00  0.00           H  
ATOM   2698 1HG1 ILE C 202      15.296  40.030  10.666  1.00  0.00           H  
ATOM   2699 2HG1 ILE C 202      16.277  40.933   9.532  1.00  0.00           H  
ATOM   2700 1HG2 ILE C 202      12.929  39.427   9.408  1.00  0.00           H  
ATOM   2701 2HG2 ILE C 202      13.422  38.132   8.334  1.00  0.00           H  
ATOM   2702 3HG2 ILE C 202      14.056  38.205   9.969  1.00  0.00           H  
ATOM   2703 1HD1 ILE C 202      14.626  42.390  10.601  1.00  0.00           H  
ATOM   2704 2HD1 ILE C 202      14.330  42.268   8.869  1.00  0.00           H  
ATOM   2705 3HD1 ILE C 202      13.325  41.357  10.020  1.00  0.00           H  
ATOM   2706  N   LYS C 203      17.523  38.353  10.082  1.00  0.00           N  
ATOM   2707  CA  LYS C 203      18.070  37.664  11.245  1.00  0.00           C  
ATOM   2708  C   LYS C 203      18.593  38.635  12.285  1.00  0.00           C  
ATOM   2709  O   LYS C 203      18.870  39.788  11.968  1.00  0.00           O  
ATOM   2710  CB  LYS C 203      19.144  36.695  10.781  1.00  0.00           C  
ATOM   2711  CG  LYS C 203      20.289  37.323  10.017  1.00  0.00           C  
ATOM   2712  CD  LYS C 203      21.262  36.228   9.556  1.00  0.00           C  
ATOM   2713  CE  LYS C 203      22.522  36.780   8.913  1.00  0.00           C  
ATOM   2714  NZ  LYS C 203      23.402  35.676   8.378  1.00  0.00           N  
ATOM   2715  H   LYS C 203      17.930  39.236   9.777  1.00  0.00           H  
ATOM   2716  HA  LYS C 203      17.285  37.076  11.705  1.00  0.00           H  
ATOM   2717 1HB  LYS C 203      19.558  36.175  11.651  1.00  0.00           H  
ATOM   2718 2HB  LYS C 203      18.696  35.938  10.135  1.00  0.00           H  
ATOM   2719 1HG  LYS C 203      19.886  37.829   9.138  1.00  0.00           H  
ATOM   2720 2HG  LYS C 203      20.777  38.056  10.607  1.00  0.00           H  
ATOM   2721 1HD  LYS C 203      21.545  35.618  10.408  1.00  0.00           H  
ATOM   2722 2HD  LYS C 203      20.752  35.583   8.834  1.00  0.00           H  
ATOM   2723 1HE  LYS C 203      22.257  37.433   8.126  1.00  0.00           H  
ATOM   2724 2HE  LYS C 203      23.064  37.342   9.627  1.00  0.00           H  
ATOM   2725 1HZ  LYS C 203      24.226  36.084   7.957  1.00  0.00           H  
ATOM   2726 2HZ  LYS C 203      23.679  35.053   9.125  1.00  0.00           H  
ATOM   2727 3HZ  LYS C 203      22.894  35.144   7.685  1.00  0.00           H  
ATOM   2728  N   VAL C 204      18.707  38.195  13.539  1.00  0.00           N  
ATOM   2729  CA  VAL C 204      19.239  39.104  14.560  1.00  0.00           C  
ATOM   2730  C   VAL C 204      20.351  38.478  15.389  1.00  0.00           C  
ATOM   2731  O   VAL C 204      20.440  37.253  15.532  1.00  0.00           O  
ATOM   2732  CB  VAL C 204      18.127  39.545  15.542  1.00  0.00           C  
ATOM   2733  CG1 VAL C 204      17.029  40.304  14.873  1.00  0.00           C  
ATOM   2734  CG2 VAL C 204      17.559  38.398  16.108  1.00  0.00           C  
ATOM   2735  H   VAL C 204      18.435  37.241  13.779  1.00  0.00           H  
ATOM   2736  HA  VAL C 204      19.638  39.981  14.060  1.00  0.00           H  
ATOM   2737  HB  VAL C 204      18.576  40.181  16.314  1.00  0.00           H  
ATOM   2738 1HG1 VAL C 204      16.283  40.588  15.608  1.00  0.00           H  
ATOM   2739 2HG1 VAL C 204      17.430  41.154  14.430  1.00  0.00           H  
ATOM   2740 3HG1 VAL C 204      16.566  39.689  14.108  1.00  0.00           H  
ATOM   2741 1HG2 VAL C 204      16.794  38.682  16.832  1.00  0.00           H  
ATOM   2742 2HG2 VAL C 204      17.115  37.785  15.325  1.00  0.00           H  
ATOM   2743 3HG2 VAL C 204      18.352  37.863  16.577  1.00  0.00           H  
ATOM   2744  N   ARG C 205      21.167  39.328  15.998  1.00  0.00           N  
ATOM   2745  CA  ARG C 205      22.204  38.867  16.928  1.00  0.00           C  
ATOM   2746  C   ARG C 205      22.440  39.882  18.053  1.00  0.00           C  
ATOM   2747  O   ARG C 205      22.006  41.032  17.951  1.00  0.00           O  
ATOM   2748  CB  ARG C 205      23.491  38.588  16.210  1.00  0.00           C  
ATOM   2749  CG  ARG C 205      24.057  39.751  15.597  1.00  0.00           C  
ATOM   2750  CD  ARG C 205      25.361  39.470  14.992  1.00  0.00           C  
ATOM   2751  NE  ARG C 205      25.904  40.648  14.340  1.00  0.00           N  
ATOM   2752  CZ  ARG C 205      27.110  40.762  13.809  1.00  0.00           C  
ATOM   2753  NH1 ARG C 205      27.978  39.763  13.835  1.00  0.00           N  
ATOM   2754  NH2 ARG C 205      27.393  41.924  13.253  1.00  0.00           N  
ATOM   2755  H   ARG C 205      21.080  40.316  15.759  1.00  0.00           H  
ATOM   2756  HA  ARG C 205      21.872  37.933  17.379  1.00  0.00           H  
ATOM   2757 1HB  ARG C 205      24.226  38.201  16.914  1.00  0.00           H  
ATOM   2758 2HB  ARG C 205      23.346  37.833  15.455  1.00  0.00           H  
ATOM   2759 1HG  ARG C 205      23.382  40.132  14.850  1.00  0.00           H  
ATOM   2760 2HG  ARG C 205      24.170  40.488  16.352  1.00  0.00           H  
ATOM   2761 1HD  ARG C 205      26.035  39.178  15.767  1.00  0.00           H  
ATOM   2762 2HD  ARG C 205      25.290  38.671  14.289  1.00  0.00           H  
ATOM   2763  HE  ARG C 205      25.305  41.487  14.234  1.00  0.00           H  
ATOM   2764 1HH1 ARG C 205      27.721  38.885  14.270  1.00  0.00           H  
ATOM   2765 2HH1 ARG C 205      28.892  39.877  13.425  1.00  0.00           H  
ATOM   2766 1HH2 ARG C 205      26.645  42.649  13.252  1.00  0.00           H  
ATOM   2767 2HH2 ARG C 205      28.291  42.092  12.829  1.00  0.00           H  
ATOM   2768  N   SER C 206      23.122  39.470  19.136  1.00  0.00           N  
ATOM   2769  CA  SER C 206      23.312  40.387  20.273  1.00  0.00           C  
ATOM   2770  C   SER C 206      24.740  40.516  20.809  1.00  0.00           C  
ATOM   2771  O   SER C 206      25.557  39.608  20.649  1.00  0.00           O  
ATOM   2772  CB  SER C 206      22.468  39.912  21.410  1.00  0.00           C  
ATOM   2773  OG  SER C 206      21.122  39.815  21.042  1.00  0.00           O  
ATOM   2774  H   SER C 206      23.466  38.520  19.184  1.00  0.00           H  
ATOM   2775  HA  SER C 206      22.983  41.380  19.971  1.00  0.00           H  
ATOM   2776 1HB  SER C 206      22.829  38.945  21.753  1.00  0.00           H  
ATOM   2777 2HB  SER C 206      22.579  40.613  22.216  1.00  0.00           H  
ATOM   2778  HG  SER C 206      20.741  40.705  21.087  1.00  0.00           H  
ATOM   2779  N   ILE C 207      25.019  41.635  21.497  1.00  0.00           N  
ATOM   2780  CA  ILE C 207      26.329  41.856  22.134  1.00  0.00           C  
ATOM   2781  C   ILE C 207      26.157  42.579  23.495  1.00  0.00           C  
ATOM   2782  O   ILE C 207      25.240  43.389  23.624  1.00  0.00           O  
ATOM   2783  CB  ILE C 207      27.189  42.682  21.183  1.00  0.00           C  
ATOM   2784  CG1 ILE C 207      28.601  42.762  21.639  1.00  0.00           C  
ATOM   2785  CG2 ILE C 207      26.585  44.049  21.079  1.00  0.00           C  
ATOM   2786  CD1 ILE C 207      29.520  43.188  20.586  1.00  0.00           C  
ATOM   2787  H   ILE C 207      24.303  42.364  21.533  1.00  0.00           H  
ATOM   2788  HA  ILE C 207      26.804  40.894  22.258  1.00  0.00           H  
ATOM   2789  HB  ILE C 207      27.204  42.213  20.228  1.00  0.00           H  
ATOM   2790 1HG1 ILE C 207      28.675  43.465  22.471  1.00  0.00           H  
ATOM   2791 2HG1 ILE C 207      28.930  41.786  21.957  1.00  0.00           H  
ATOM   2792 1HG2 ILE C 207      27.167  44.649  20.387  1.00  0.00           H  
ATOM   2793 2HG2 ILE C 207      25.565  43.964  20.717  1.00  0.00           H  
ATOM   2794 3HG2 ILE C 207      26.588  44.520  22.067  1.00  0.00           H  
ATOM   2795 1HD1 ILE C 207      30.537  43.212  20.989  1.00  0.00           H  
ATOM   2796 2HD1 ILE C 207      29.472  42.475  19.760  1.00  0.00           H  
ATOM   2797 3HD1 ILE C 207      29.240  44.177  20.235  1.00  0.00           H  
ATOM   2798  N   PRO C 208      26.955  42.314  24.554  1.00  0.00           N  
ATOM   2799  CA  PRO C 208      26.836  42.990  25.829  1.00  0.00           C  
ATOM   2800  C   PRO C 208      27.056  44.465  25.632  1.00  0.00           C  
ATOM   2801  O   PRO C 208      27.965  44.844  24.885  1.00  0.00           O  
ATOM   2802  CB  PRO C 208      27.979  42.385  26.645  1.00  0.00           C  
ATOM   2803  CG  PRO C 208      28.248  41.068  26.002  1.00  0.00           C  
ATOM   2804  CD  PRO C 208      28.041  41.325  24.542  1.00  0.00           C  
ATOM   2805  HA  PRO C 208      25.869  42.800  26.295  1.00  0.00           H  
ATOM   2806 1HB  PRO C 208      28.839  43.053  26.614  1.00  0.00           H  
ATOM   2807 2HB  PRO C 208      27.679  42.299  27.696  1.00  0.00           H  
ATOM   2808 1HG  PRO C 208      29.282  40.777  26.191  1.00  0.00           H  
ATOM   2809 2HG  PRO C 208      27.610  40.284  26.419  1.00  0.00           H  
ATOM   2810 1HD  PRO C 208      28.963  41.781  24.190  1.00  0.00           H  
ATOM   2811 2HD  PRO C 208      27.822  40.429  24.023  1.00  0.00           H  
ATOM   2812  N   ASP C 209      26.302  45.297  26.345  1.00  0.00           N  
ATOM   2813  CA  ASP C 209      26.543  46.725  26.229  1.00  0.00           C  
ATOM   2814  C   ASP C 209      26.318  47.544  27.500  1.00  0.00           C  
ATOM   2815  O   ASP C 209      25.574  48.530  27.472  1.00  0.00           O  
ATOM   2816  CB  ASP C 209      25.655  47.306  25.117  1.00  0.00           C  
ATOM   2817  CG  ASP C 209      26.060  48.740  24.693  1.00  0.00           C  
ATOM   2818  OD1 ASP C 209      27.209  49.107  24.918  1.00  0.00           O  
ATOM   2819  OD2 ASP C 209      25.208  49.462  24.182  1.00  0.00           O  
ATOM   2820  H   ASP C 209      25.535  44.939  26.917  1.00  0.00           H  
ATOM   2821  HA  ASP C 209      27.584  46.857  25.941  1.00  0.00           H  
ATOM   2822 1HB  ASP C 209      25.707  46.656  24.240  1.00  0.00           H  
ATOM   2823 2HB  ASP C 209      24.615  47.316  25.449  1.00  0.00           H  
ATOM   2824  N   HIS C 210      26.930  47.171  28.632  1.00  0.00           N  
ATOM   2825  CA  HIS C 210      26.778  48.084  29.771  1.00  0.00           C  
ATOM   2826  C   HIS C 210      28.018  48.182  30.640  1.00  0.00           C  
ATOM   2827  O   HIS C 210      28.791  49.148  30.592  1.00  0.00           O  
ATOM   2828  CB  HIS C 210      25.595  47.651  30.643  1.00  0.00           C  
ATOM   2829  CG  HIS C 210      25.522  46.172  30.867  1.00  0.00           C  
ATOM   2830  ND1 HIS C 210      25.672  45.257  29.846  1.00  0.00           N  
ATOM   2831  CD2 HIS C 210      25.316  45.451  31.993  1.00  0.00           C  
ATOM   2832  CE1 HIS C 210      25.561  44.034  30.336  1.00  0.00           C  
ATOM   2833  NE2 HIS C 210      25.344  44.125  31.636  1.00  0.00           N  
ATOM   2834  H   HIS C 210      27.540  46.346  28.673  1.00  0.00           H  
ATOM   2835  HA  HIS C 210      26.581  49.087  29.399  1.00  0.00           H  
ATOM   2836 1HB  HIS C 210      25.662  48.141  31.615  1.00  0.00           H  
ATOM   2837 2HB  HIS C 210      24.664  47.971  30.177  1.00  0.00           H  
ATOM   2838  HD1 HIS C 210      25.913  45.463  28.897  1.00  0.00           H  
ATOM   2839  HD2 HIS C 210      25.147  45.731  33.032  1.00  0.00           H  
ATOM   2840  HE1 HIS C 210      25.650  43.165  29.685  1.00  0.00           H  
ATOM   2841  N   TYR C 211      28.220  47.114  31.381  1.00  0.00           N  
ATOM   2842  CA  TYR C 211      29.339  46.880  32.267  1.00  0.00           C  
ATOM   2843  C   TYR C 211      30.101  45.781  31.635  1.00  0.00           C  
ATOM   2844  O   TYR C 211      31.316  45.825  31.489  1.00  0.00           O  
ATOM   2845  CB  TYR C 211      28.901  46.513  33.687  1.00  0.00           C  
ATOM   2846  CG  TYR C 211      28.386  47.686  34.490  1.00  0.00           C  
ATOM   2847  CD1 TYR C 211      27.032  47.986  34.491  1.00  0.00           C  
ATOM   2848  CD2 TYR C 211      29.269  48.463  35.226  1.00  0.00           C  
ATOM   2849  CE1 TYR C 211      26.562  49.058  35.225  1.00  0.00           C  
ATOM   2850  CE2 TYR C 211      28.799  49.534  35.960  1.00  0.00           C  
ATOM   2851  CZ  TYR C 211      27.452  49.833  35.961  1.00  0.00           C  
ATOM   2852  OH  TYR C 211      26.984  50.901  36.692  1.00  0.00           O  
ATOM   2853  H   TYR C 211      27.520  46.395  31.331  1.00  0.00           H  
ATOM   2854  HA  TYR C 211      29.971  47.763  32.327  1.00  0.00           H  
ATOM   2855 1HB  TYR C 211      28.112  45.760  33.641  1.00  0.00           H  
ATOM   2856 2HB  TYR C 211      29.741  46.074  34.225  1.00  0.00           H  
ATOM   2857  HD1 TYR C 211      26.338  47.376  33.912  1.00  0.00           H  
ATOM   2858  HD2 TYR C 211      30.333  48.228  35.225  1.00  0.00           H  
ATOM   2859  HE1 TYR C 211      25.498  49.294  35.225  1.00  0.00           H  
ATOM   2860  HE2 TYR C 211      29.493  50.145  36.538  1.00  0.00           H  
ATOM   2861  HH  TYR C 211      27.725  51.361  37.094  1.00  0.00           H  
ATOM   2862  N   PHE C 212      29.338  44.792  31.242  1.00  0.00           N  
ATOM   2863  CA  PHE C 212      29.881  43.618  30.637  1.00  0.00           C  
ATOM   2864  C   PHE C 212      30.186  43.985  29.203  1.00  0.00           C  
ATOM   2865  O   PHE C 212      29.442  44.758  28.575  1.00  0.00           O  
ATOM   2866  CB  PHE C 212      28.903  42.444  30.711  1.00  0.00           C  
ATOM   2867  CG  PHE C 212      28.744  41.873  32.092  1.00  0.00           C  
ATOM   2868  CD1 PHE C 212      27.806  42.395  32.969  1.00  0.00           C  
ATOM   2869  CD2 PHE C 212      29.534  40.815  32.516  1.00  0.00           C  
ATOM   2870  CE1 PHE C 212      27.659  41.871  34.240  1.00  0.00           C  
ATOM   2871  CE2 PHE C 212      29.388  40.289  33.785  1.00  0.00           C  
ATOM   2872  CZ  PHE C 212      28.450  40.818  34.648  1.00  0.00           C  
ATOM   2873  H   PHE C 212      28.347  44.850  31.398  1.00  0.00           H  
ATOM   2874  HA  PHE C 212      30.798  43.322  31.150  1.00  0.00           H  
ATOM   2875 1HB  PHE C 212      27.923  42.764  30.361  1.00  0.00           H  
ATOM   2876 2HB  PHE C 212      29.242  41.646  30.051  1.00  0.00           H  
ATOM   2877  HD1 PHE C 212      27.179  43.227  32.646  1.00  0.00           H  
ATOM   2878  HD2 PHE C 212      30.276  40.397  31.835  1.00  0.00           H  
ATOM   2879  HE1 PHE C 212      26.917  42.290  34.919  1.00  0.00           H  
ATOM   2880  HE2 PHE C 212      30.014  39.456  34.106  1.00  0.00           H  
ATOM   2881  HZ  PHE C 212      28.335  40.405  35.649  1.00  0.00           H  
ATOM   2882  N   LYS C 213      31.304  43.473  28.715  1.00  0.00           N  
ATOM   2883  CA  LYS C 213      31.760  43.683  27.351  1.00  0.00           C  
ATOM   2884  C   LYS C 213      32.022  42.337  26.725  1.00  0.00           C  
ATOM   2885  O   LYS C 213      32.103  41.334  27.448  1.00  0.00           O  
ATOM   2886  CB  LYS C 213      32.983  44.593  27.317  1.00  0.00           C  
ATOM   2887  CG  LYS C 213      32.722  45.948  28.005  1.00  0.00           C  
ATOM   2888  CD  LYS C 213      31.764  46.836  27.169  1.00  0.00           C  
ATOM   2889  CE  LYS C 213      31.528  48.198  27.831  1.00  0.00           C  
ATOM   2890  NZ  LYS C 213      30.596  49.047  27.028  1.00  0.00           N  
ATOM   2891  H   LYS C 213      31.853  42.870  29.330  1.00  0.00           H  
ATOM   2892  HA  LYS C 213      30.967  44.166  26.782  1.00  0.00           H  
ATOM   2893 1HB  LYS C 213      33.819  44.112  27.810  1.00  0.00           H  
ATOM   2894 2HB  LYS C 213      33.273  44.776  26.286  1.00  0.00           H  
ATOM   2895 1HG  LYS C 213      32.294  45.796  28.997  1.00  0.00           H  
ATOM   2896 2HG  LYS C 213      33.669  46.474  28.124  1.00  0.00           H  
ATOM   2897 1HD  LYS C 213      32.189  46.994  26.178  1.00  0.00           H  
ATOM   2898 2HD  LYS C 213      30.801  46.340  27.046  1.00  0.00           H  
ATOM   2899 1HE  LYS C 213      31.090  48.036  28.822  1.00  0.00           H  
ATOM   2900 2HE  LYS C 213      32.477  48.718  27.944  1.00  0.00           H  
ATOM   2901 1HZ  LYS C 213      30.445  49.929  27.496  1.00  0.00           H  
ATOM   2902 2HZ  LYS C 213      30.979  49.212  26.111  1.00  0.00           H  
ATOM   2903 3HZ  LYS C 213      29.717  48.560  26.937  1.00  0.00           H  
ATOM   2904  N   GLY C 214      32.096  42.278  25.402  1.00  0.00           N  
ATOM   2905  CA  GLY C 214      32.299  40.972  24.815  1.00  0.00           C  
ATOM   2906  C   GLY C 214      32.149  40.905  23.303  1.00  0.00           C  
ATOM   2907  O   GLY C 214      32.568  41.792  22.561  1.00  0.00           O  
ATOM   2908  H   GLY C 214      32.012  43.103  24.827  1.00  0.00           H  
ATOM   2909 1HA  GLY C 214      33.292  40.615  25.081  1.00  0.00           H  
ATOM   2910 2HA  GLY C 214      31.600  40.288  25.267  1.00  0.00           H  
ATOM   2911  N   PHE C 215      31.590  39.797  22.871  1.00  0.00           N  
ATOM   2912  CA  PHE C 215      31.489  39.453  21.482  1.00  0.00           C  
ATOM   2913  C   PHE C 215      30.059  39.310  21.008  1.00  0.00           C  
ATOM   2914  O   PHE C 215      29.131  39.230  21.809  1.00  0.00           O  
ATOM   2915  CB  PHE C 215      32.166  38.118  21.259  1.00  0.00           C  
ATOM   2916  CG  PHE C 215      33.527  38.068  21.818  1.00  0.00           C  
ATOM   2917  CD1 PHE C 215      33.793  37.241  22.898  1.00  0.00           C  
ATOM   2918  CD2 PHE C 215      34.537  38.860  21.337  1.00  0.00           C  
ATOM   2919  CE1 PHE C 215      35.044  37.182  23.447  1.00  0.00           C  
ATOM   2920  CE2 PHE C 215      35.797  38.807  21.904  1.00  0.00           C  
ATOM   2921  CZ  PHE C 215      36.047  37.963  22.954  1.00  0.00           C  
ATOM   2922  H   PHE C 215      31.219  39.156  23.572  1.00  0.00           H  
ATOM   2923  HA  PHE C 215      31.978  40.230  20.895  1.00  0.00           H  
ATOM   2924 1HB  PHE C 215      31.571  37.330  21.720  1.00  0.00           H  
ATOM   2925 2HB  PHE C 215      32.219  37.900  20.194  1.00  0.00           H  
ATOM   2926  HD1 PHE C 215      32.992  36.615  23.305  1.00  0.00           H  
ATOM   2927  HD2 PHE C 215      34.338  39.534  20.504  1.00  0.00           H  
ATOM   2928  HE1 PHE C 215      35.234  36.512  24.278  1.00  0.00           H  
ATOM   2929  HE2 PHE C 215      36.595  39.436  21.516  1.00  0.00           H  
ATOM   2930  HZ  PHE C 215      37.040  37.916  23.398  1.00  0.00           H  
ATOM   2931  N   TRP C 216      29.882  39.267  19.694  1.00  0.00           N  
ATOM   2932  CA  TRP C 216      28.568  39.023  19.135  1.00  0.00           C  
ATOM   2933  C   TRP C 216      28.159  37.578  19.340  1.00  0.00           C  
ATOM   2934  O   TRP C 216      28.972  36.656  19.188  1.00  0.00           O  
ATOM   2935  CB  TRP C 216      28.540  39.286  17.627  1.00  0.00           C  
ATOM   2936  CG  TRP C 216      28.585  40.701  17.281  1.00  0.00           C  
ATOM   2937  CD1 TRP C 216      29.637  41.407  16.789  1.00  0.00           C  
ATOM   2938  CD2 TRP C 216      27.502  41.629  17.429  1.00  0.00           C  
ATOM   2939  NE1 TRP C 216      29.283  42.717  16.634  1.00  0.00           N  
ATOM   2940  CE2 TRP C 216      27.969  42.869  17.037  1.00  0.00           C  
ATOM   2941  CE3 TRP C 216      26.185  41.505  17.877  1.00  0.00           C  
ATOM   2942  CZ2 TRP C 216      27.170  43.996  17.087  1.00  0.00           C  
ATOM   2943  CZ3 TRP C 216      25.373  42.627  17.922  1.00  0.00           C  
ATOM   2944  CH2 TRP C 216      25.855  43.840  17.543  1.00  0.00           C  
ATOM   2945  H   TRP C 216      30.673  39.377  19.077  1.00  0.00           H  
ATOM   2946  HA  TRP C 216      27.849  39.670  19.632  1.00  0.00           H  
ATOM   2947 1HB  TRP C 216      29.386  38.790  17.158  1.00  0.00           H  
ATOM   2948 2HB  TRP C 216      27.649  38.844  17.223  1.00  0.00           H  
ATOM   2949  HD1 TRP C 216      30.619  40.992  16.564  1.00  0.00           H  
ATOM   2950  HE1 TRP C 216      29.887  43.453  16.293  1.00  0.00           H  
ATOM   2951  HE3 TRP C 216      25.808  40.533  18.193  1.00  0.00           H  
ATOM   2952  HZ2 TRP C 216      27.535  44.977  16.789  1.00  0.00           H  
ATOM   2953  HZ3 TRP C 216      24.343  42.517  18.277  1.00  0.00           H  
ATOM   2954  HH2 TRP C 216      25.193  44.705  17.597  1.00  0.00           H  
ATOM   2955  N   SER C 217      26.880  37.403  19.623  1.00  0.00           N  
ATOM   2956  CA  SER C 217      26.246  36.113  19.749  1.00  0.00           C  
ATOM   2957  C   SER C 217      26.138  35.507  18.374  1.00  0.00           C  
ATOM   2958  O   SER C 217      26.347  36.194  17.375  1.00  0.00           O  
ATOM   2959  CB  SER C 217      24.830  36.265  20.225  1.00  0.00           C  
ATOM   2960  OG  SER C 217      24.045  36.799  19.186  1.00  0.00           O  
ATOM   2961  H   SER C 217      26.313  38.223  19.795  1.00  0.00           H  
ATOM   2962  HA  SER C 217      26.829  35.470  20.408  1.00  0.00           H  
ATOM   2963 1HB  SER C 217      24.430  35.303  20.540  1.00  0.00           H  
ATOM   2964 2HB  SER C 217      24.810  36.932  21.081  1.00  0.00           H  
ATOM   2965  HG  SER C 217      23.919  36.054  18.541  1.00  0.00           H  
ATOM   2966  N   GLU C 218      25.790  34.241  18.315  1.00  0.00           N  
ATOM   2967  CA  GLU C 218      25.526  33.607  17.044  1.00  0.00           C  
ATOM   2968  C   GLU C 218      24.242  34.216  16.541  1.00  0.00           C  
ATOM   2969  O   GLU C 218      23.523  34.874  17.301  1.00  0.00           O  
ATOM   2970  CB  GLU C 218      25.369  32.085  17.172  1.00  0.00           C  
ATOM   2971  CG  GLU C 218      26.648  31.314  17.514  1.00  0.00           C  
ATOM   2972  CD  GLU C 218      27.691  31.310  16.411  1.00  0.00           C  
ATOM   2973  OE1 GLU C 218      27.339  31.047  15.280  1.00  0.00           O  
ATOM   2974  OE2 GLU C 218      28.851  31.559  16.716  1.00  0.00           O  
ATOM   2975  H   GLU C 218      25.668  33.720  19.170  1.00  0.00           H  
ATOM   2976  HA  GLU C 218      26.328  33.839  16.344  1.00  0.00           H  
ATOM   2977 1HB  GLU C 218      24.628  31.861  17.935  1.00  0.00           H  
ATOM   2978 2HB  GLU C 218      24.986  31.684  16.229  1.00  0.00           H  
ATOM   2979 1HG  GLU C 218      27.081  31.760  18.393  1.00  0.00           H  
ATOM   2980 2HG  GLU C 218      26.384  30.285  17.753  1.00  0.00           H  
ATOM   2981  N   TRP C 219      23.985  34.063  15.264  1.00  0.00           N  
ATOM   2982  CA  TRP C 219      22.769  34.597  14.699  1.00  0.00           C  
ATOM   2983  C   TRP C 219      21.572  33.768  15.086  1.00  0.00           C  
ATOM   2984  O   TRP C 219      21.675  32.555  15.276  1.00  0.00           O  
ATOM   2985  CB  TRP C 219      22.828  34.623  13.193  1.00  0.00           C  
ATOM   2986  CG  TRP C 219      23.758  35.598  12.616  1.00  0.00           C  
ATOM   2987  CD1 TRP C 219      25.003  35.356  12.120  1.00  0.00           C  
ATOM   2988  CD2 TRP C 219      23.517  37.001  12.436  1.00  0.00           C  
ATOM   2989  NE1 TRP C 219      25.555  36.522  11.641  1.00  0.00           N  
ATOM   2990  CE2 TRP C 219      24.656  37.543  11.832  1.00  0.00           C  
ATOM   2991  CE3 TRP C 219      22.442  37.829  12.725  1.00  0.00           C  
ATOM   2992  CZ2 TRP C 219      24.746  38.901  11.515  1.00  0.00           C  
ATOM   2993  CZ3 TRP C 219      22.514  39.183  12.406  1.00  0.00           C  
ATOM   2994  CH2 TRP C 219      23.641  39.705  11.820  1.00  0.00           C  
ATOM   2995  H   TRP C 219      24.625  33.538  14.683  1.00  0.00           H  
ATOM   2996  HA  TRP C 219      22.620  35.609  15.071  1.00  0.00           H  
ATOM   2997 1HB  TRP C 219      23.105  33.634  12.836  1.00  0.00           H  
ATOM   2998 2HB  TRP C 219      21.831  34.836  12.813  1.00  0.00           H  
ATOM   2999  HD1 TRP C 219      25.488  34.379  12.103  1.00  0.00           H  
ATOM   3000  HE1 TRP C 219      26.473  36.610  11.221  1.00  0.00           H  
ATOM   3001  HE3 TRP C 219      21.555  37.411  13.182  1.00  0.00           H  
ATOM   3002  HZ2 TRP C 219      25.629  39.335  11.049  1.00  0.00           H  
ATOM   3003  HZ3 TRP C 219      21.653  39.825  12.639  1.00  0.00           H  
ATOM   3004  HH2 TRP C 219      23.670  40.774  11.593  1.00  0.00           H  
ATOM   3005  N   SER C 220      20.435  34.429  15.182  1.00  0.00           N  
ATOM   3006  CA  SER C 220      19.162  33.759  15.370  1.00  0.00           C  
ATOM   3007  C   SER C 220      18.890  33.019  14.072  1.00  0.00           C  
ATOM   3008  O   SER C 220      19.576  33.283  13.086  1.00  0.00           O  
ATOM   3009  CB  SER C 220      18.072  34.779  15.489  1.00  0.00           C  
ATOM   3010  OG  SER C 220      17.862  35.380  14.210  1.00  0.00           O  
ATOM   3011  H   SER C 220      20.441  35.443  15.113  1.00  0.00           H  
ATOM   3012  HA  SER C 220      19.219  33.100  16.233  1.00  0.00           H  
ATOM   3013 1HB  SER C 220      17.155  34.342  15.858  1.00  0.00           H  
ATOM   3014 2HB  SER C 220      18.383  35.530  16.205  1.00  0.00           H  
ATOM   3015  HG  SER C 220      17.320  34.710  13.673  1.00  0.00           H  
ATOM   3016  N   PRO C 221      17.954  32.077  14.019  1.00  0.00           N  
ATOM   3017  CA  PRO C 221      17.494  31.468  12.790  1.00  0.00           C  
ATOM   3018  C   PRO C 221      16.942  32.586  11.925  1.00  0.00           C  
ATOM   3019  O   PRO C 221      16.513  33.620  12.452  1.00  0.00           O  
ATOM   3020  CB  PRO C 221      16.404  30.513  13.266  1.00  0.00           C  
ATOM   3021  CG  PRO C 221      16.698  30.330  14.733  1.00  0.00           C  
ATOM   3022  CD  PRO C 221      17.238  31.667  15.207  1.00  0.00           C  
ATOM   3023  HA  PRO C 221      18.317  30.939  12.291  1.00  0.00           H  
ATOM   3024 1HB  PRO C 221      15.416  30.945  13.061  1.00  0.00           H  
ATOM   3025 2HB  PRO C 221      16.465  29.569  12.690  1.00  0.00           H  
ATOM   3026 1HG  PRO C 221      15.785  30.019  15.267  1.00  0.00           H  
ATOM   3027 2HG  PRO C 221      17.428  29.518  14.857  1.00  0.00           H  
ATOM   3028 1HD  PRO C 221      16.419  32.347  15.455  1.00  0.00           H  
ATOM   3029 2HD  PRO C 221      17.912  31.483  16.053  1.00  0.00           H  
ATOM   3030  N   SER C 222      17.026  32.437  10.612  1.00  0.00           N  
ATOM   3031  CA  SER C 222      16.491  33.495   9.783  1.00  0.00           C  
ATOM   3032  C   SER C 222      14.994  33.373   9.684  1.00  0.00           C  
ATOM   3033  O   SER C 222      14.439  32.281   9.799  1.00  0.00           O  
ATOM   3034  CB  SER C 222      17.087  33.479   8.408  1.00  0.00           C  
ATOM   3035  OG  SER C 222      18.471  33.738   8.446  1.00  0.00           O  
ATOM   3036  H   SER C 222      17.408  31.593  10.207  1.00  0.00           H  
ATOM   3037  HA  SER C 222      16.722  34.454  10.243  1.00  0.00           H  
ATOM   3038 1HB  SER C 222      16.887  32.542   7.918  1.00  0.00           H  
ATOM   3039 2HB  SER C 222      16.596  34.254   7.832  1.00  0.00           H  
ATOM   3040  HG  SER C 222      18.761  33.804   7.499  1.00  0.00           H  
ATOM   3041  N   TYR C 223      14.350  34.490   9.436  1.00  0.00           N  
ATOM   3042  CA  TYR C 223      12.921  34.539   9.200  1.00  0.00           C  
ATOM   3043  C   TYR C 223      12.754  35.067   7.790  1.00  0.00           C  
ATOM   3044  O   TYR C 223      13.488  35.970   7.374  1.00  0.00           O  
ATOM   3045  CB  TYR C 223      12.220  35.455  10.199  1.00  0.00           C  
ATOM   3046  CG  TYR C 223      10.714  35.497  10.078  1.00  0.00           C  
ATOM   3047  CD1 TYR C 223       9.956  34.564  10.772  1.00  0.00           C  
ATOM   3048  CD2 TYR C 223      10.081  36.445   9.275  1.00  0.00           C  
ATOM   3049  CE1 TYR C 223       8.584  34.590  10.691  1.00  0.00           C  
ATOM   3050  CE2 TYR C 223       8.698  36.457   9.199  1.00  0.00           C  
ATOM   3051  CZ  TYR C 223       7.957  35.547   9.905  1.00  0.00           C  
ATOM   3052  OH  TYR C 223       6.582  35.604   9.850  1.00  0.00           O  
ATOM   3053  H   TYR C 223      14.888  35.352   9.404  1.00  0.00           H  
ATOM   3054  HA  TYR C 223      12.497  33.534   9.247  1.00  0.00           H  
ATOM   3055 1HB  TYR C 223      12.465  35.133  11.215  1.00  0.00           H  
ATOM   3056 2HB  TYR C 223      12.590  36.456  10.093  1.00  0.00           H  
ATOM   3057  HD1 TYR C 223      10.448  33.820  11.396  1.00  0.00           H  
ATOM   3058  HD2 TYR C 223      10.668  37.175   8.721  1.00  0.00           H  
ATOM   3059  HE1 TYR C 223       7.992  33.865  11.253  1.00  0.00           H  
ATOM   3060  HE2 TYR C 223       8.184  37.189   8.592  1.00  0.00           H  
ATOM   3061  HH  TYR C 223       6.323  36.373   9.322  1.00  0.00           H  
ATOM   3062  N   TYR C 224      11.855  34.483   7.023  1.00  0.00           N  
ATOM   3063  CA  TYR C 224      11.688  34.986   5.667  1.00  0.00           C  
ATOM   3064  C   TYR C 224      10.280  35.493   5.427  1.00  0.00           C  
ATOM   3065  O   TYR C 224       9.295  34.849   5.813  1.00  0.00           O  
ATOM   3066  CB  TYR C 224      12.002  33.892   4.679  1.00  0.00           C  
ATOM   3067  CG  TYR C 224      13.440  33.345   4.686  1.00  0.00           C  
ATOM   3068  CD1 TYR C 224      13.814  32.341   5.564  1.00  0.00           C  
ATOM   3069  CD2 TYR C 224      14.332  33.790   3.758  1.00  0.00           C  
ATOM   3070  CE1 TYR C 224      15.068  31.778   5.491  1.00  0.00           C  
ATOM   3071  CE2 TYR C 224      15.582  33.230   3.683  1.00  0.00           C  
ATOM   3072  CZ  TYR C 224      15.953  32.232   4.525  1.00  0.00           C  
ATOM   3073  OH  TYR C 224      17.204  31.671   4.380  1.00  0.00           O  
ATOM   3074  H   TYR C 224      11.286  33.723   7.372  1.00  0.00           H  
ATOM   3075  HA  TYR C 224      12.366  35.818   5.509  1.00  0.00           H  
ATOM   3076 1HB  TYR C 224      11.326  33.054   4.856  1.00  0.00           H  
ATOM   3077 2HB  TYR C 224      11.793  34.262   3.677  1.00  0.00           H  
ATOM   3078  HD1 TYR C 224      13.108  31.983   6.300  1.00  0.00           H  
ATOM   3079  HD2 TYR C 224      14.041  34.576   3.059  1.00  0.00           H  
ATOM   3080  HE1 TYR C 224      15.347  30.972   6.179  1.00  0.00           H  
ATOM   3081  HE2 TYR C 224      16.285  33.575   2.926  1.00  0.00           H  
ATOM   3082  HH  TYR C 224      17.753  32.257   3.835  1.00  0.00           H  
ATOM   3083  N   PHE C 225      10.189  36.612   4.733  1.00  0.00           N  
ATOM   3084  CA  PHE C 225       8.891  37.205   4.465  1.00  0.00           C  
ATOM   3085  C   PHE C 225       8.895  37.887   3.116  1.00  0.00           C  
ATOM   3086  O   PHE C 225       9.961  38.176   2.573  1.00  0.00           O  
ATOM   3087  CB  PHE C 225       8.545  38.187   5.591  1.00  0.00           C  
ATOM   3088  CG  PHE C 225       9.417  39.427   5.690  1.00  0.00           C  
ATOM   3089  CD1 PHE C 225       9.032  40.614   5.084  1.00  0.00           C  
ATOM   3090  CD2 PHE C 225      10.613  39.398   6.370  1.00  0.00           C  
ATOM   3091  CE1 PHE C 225       9.813  41.743   5.169  1.00  0.00           C  
ATOM   3092  CE2 PHE C 225      11.403  40.527   6.453  1.00  0.00           C  
ATOM   3093  CZ  PHE C 225      11.000  41.703   5.854  1.00  0.00           C  
ATOM   3094  H   PHE C 225      11.052  37.060   4.417  1.00  0.00           H  
ATOM   3095  HA  PHE C 225       8.137  36.421   4.456  1.00  0.00           H  
ATOM   3096 1HB  PHE C 225       7.511  38.508   5.481  1.00  0.00           H  
ATOM   3097 2HB  PHE C 225       8.613  37.664   6.523  1.00  0.00           H  
ATOM   3098  HD1 PHE C 225       8.088  40.649   4.538  1.00  0.00           H  
ATOM   3099  HD2 PHE C 225      10.937  38.473   6.844  1.00  0.00           H  
ATOM   3100  HE1 PHE C 225       9.489  42.665   4.692  1.00  0.00           H  
ATOM   3101  HE2 PHE C 225      12.343  40.490   6.990  1.00  0.00           H  
ATOM   3102  HZ  PHE C 225      11.622  42.594   5.920  1.00  0.00           H  
ATOM   3103  N   ARG C 226       7.712  38.149   2.574  1.00  0.00           N  
ATOM   3104  CA  ARG C 226       7.616  38.775   1.263  1.00  0.00           C  
ATOM   3105  C   ARG C 226       6.744  40.002   1.330  1.00  0.00           C  
ATOM   3106  O   ARG C 226       5.673  39.974   1.958  1.00  0.00           O  
ATOM   3107  CB  ARG C 226       7.080  37.794   0.220  1.00  0.00           C  
ATOM   3108  CG  ARG C 226       7.006  38.319  -1.152  1.00  0.00           C  
ATOM   3109  CD  ARG C 226       6.418  37.345  -2.074  1.00  0.00           C  
ATOM   3110  NE  ARG C 226       6.430  37.849  -3.427  1.00  0.00           N  
ATOM   3111  CZ  ARG C 226       5.507  38.698  -3.922  1.00  0.00           C  
ATOM   3112  NH1 ARG C 226       4.525  39.131  -3.150  1.00  0.00           N  
ATOM   3113  NH2 ARG C 226       5.591  39.100  -5.179  1.00  0.00           N  
ATOM   3114  H   ARG C 226       6.872  37.894   3.071  1.00  0.00           H  
ATOM   3115  HA  ARG C 226       8.601  39.092   0.959  1.00  0.00           H  
ATOM   3116 1HB  ARG C 226       7.742  36.954   0.144  1.00  0.00           H  
ATOM   3117 2HB  ARG C 226       6.095  37.429   0.502  1.00  0.00           H  
ATOM   3118 1HG  ARG C 226       6.390  39.211  -1.169  1.00  0.00           H  
ATOM   3119 2HG  ARG C 226       8.003  38.564  -1.504  1.00  0.00           H  
ATOM   3120 1HD  ARG C 226       6.980  36.414  -2.047  1.00  0.00           H  
ATOM   3121 2HD  ARG C 226       5.391  37.160  -1.786  1.00  0.00           H  
ATOM   3122  HE  ARG C 226       7.169  37.540  -4.042  1.00  0.00           H  
ATOM   3123 1HH1 ARG C 226       4.472  38.824  -2.185  1.00  0.00           H  
ATOM   3124 2HH1 ARG C 226       3.832  39.768  -3.510  1.00  0.00           H  
ATOM   3125 1HH2 ARG C 226       6.351  38.771  -5.762  1.00  0.00           H  
ATOM   3126 2HH2 ARG C 226       4.913  39.740  -5.549  1.00  0.00           H  
ATOM   3127  N   THR C 227       7.233  41.086   0.733  1.00  0.00           N  
ATOM   3128  CA  THR C 227       6.531  42.354   0.769  1.00  0.00           C  
ATOM   3129  C   THR C 227       5.394  42.354  -0.276  1.00  0.00           C  
ATOM   3130  O   THR C 227       5.415  41.538  -1.203  1.00  0.00           O  
ATOM   3131  CB  THR C 227       7.547  43.483   0.483  1.00  0.00           C  
ATOM   3132  OG1 THR C 227       8.043  43.363  -0.842  1.00  0.00           O  
ATOM   3133  CG2 THR C 227       8.736  43.350   1.422  1.00  0.00           C  
ATOM   3134  H   THR C 227       8.126  41.011   0.243  1.00  0.00           H  
ATOM   3135  HA  THR C 227       6.123  42.472   1.767  1.00  0.00           H  
ATOM   3136  HB  THR C 227       7.104  44.451   0.614  1.00  0.00           H  
ATOM   3137  HG1 THR C 227       8.646  44.121  -1.027  1.00  0.00           H  
ATOM   3138 1HG2 THR C 227       9.458  44.137   1.197  1.00  0.00           H  
ATOM   3139 2HG2 THR C 227       8.422  43.434   2.446  1.00  0.00           H  
ATOM   3140 3HG2 THR C 227       9.202  42.378   1.269  1.00  0.00           H  
ATOM   3141  N   PRO C 228       4.400  43.260  -0.193  1.00  0.00           N  
ATOM   3142  CA  PRO C 228       3.305  43.406  -1.147  1.00  0.00           C  
ATOM   3143  C   PRO C 228       3.756  43.525  -2.591  1.00  0.00           C  
ATOM   3144  O   PRO C 228       4.528  44.425  -2.928  1.00  0.00           O  
ATOM   3145  OXT PRO C 228       3.360  42.742  -3.410  1.00  0.00           O  
ATOM   3146  CB  PRO C 228       2.643  44.693  -0.659  1.00  0.00           C  
ATOM   3147  CG  PRO C 228       2.914  44.707   0.816  1.00  0.00           C  
ATOM   3148  CD  PRO C 228       4.301  44.182   0.965  1.00  0.00           C  
ATOM   3149  HA  PRO C 228       2.622  42.552  -1.034  1.00  0.00           H  
ATOM   3150 1HB  PRO C 228       3.088  45.556  -1.174  1.00  0.00           H  
ATOM   3151 2HB  PRO C 228       1.573  44.684  -0.907  1.00  0.00           H  
ATOM   3152 1HG  PRO C 228       2.805  45.722   1.204  1.00  0.00           H  
ATOM   3153 2HG  PRO C 228       2.168  44.091   1.346  1.00  0.00           H  
ATOM   3154 1HD  PRO C 228       5.003  45.013   0.891  1.00  0.00           H  
ATOM   3155 2HD  PRO C 228       4.345  43.661   1.927  1.00  0.00           H  
TER                                                                             
