# Supplementary material for: Design of protein-binding proteins from the target structure alone
Source: Nature. 2022 Mar 24;605(7910):551–60. doi: 10.1038/s41586-022-04654-9 (PMC9117152; doi:10.1038/s41586-022-04654-9)
Supplement: Supplementary file 4 — Supplementary Data 1 Experimental data and analysis. This file contains all the experimental results and the analysis protocols. [file 41586_2022_4654_MOESM4_ESM.gz › supplemental_files/ngs_analysis/il7ra_grafting_experiment/disjoint_grafts/motif_hash_input/context/IL7_bcov_r2_ems_3hM_540_000000033_0001_0001_trim.pdb]

SSBOND     CYS C   44    CYS C   59                                       2.04  
SSBOND     CYS C   76    CYS C   84                                       2.04  
SSBOND     CYS C  110    CYS C  120                                       2.06  
ATOM      1  N   ASP C  39      26.325  -9.396 -17.295  1.00  0.00           N  
ATOM      2  CA  ASP C  39      25.633  -8.335 -16.569  1.00  0.00           C  
ATOM      3  C   ASP C  39      24.328  -8.812 -15.948  1.00  0.00           C  
ATOM      4  O   ASP C  39      23.574  -9.569 -16.565  1.00  0.00           O  
ATOM      5  CB  ASP C  39      25.328  -7.141 -17.463  1.00  0.00           C  
ATOM      6  CG  ASP C  39      24.808  -5.957 -16.651  1.00  0.00           C  
ATOM      7  OD1 ASP C  39      25.615  -5.192 -16.192  1.00  0.00           O  
ATOM      8  OD2 ASP C  39      23.611  -5.855 -16.438  1.00  0.00           O  
ATOM      9 1H   ASP C  39      27.173  -9.035 -17.684  1.00  0.00           H  
ATOM     10 2H   ASP C  39      26.539 -10.145 -16.669  1.00  0.00           H  
ATOM     11 3H   ASP C  39      25.738  -9.734 -18.031  1.00  0.00           H  
ATOM     12  HA  ASP C  39      26.284  -7.998 -15.762  1.00  0.00           H  
ATOM     13 1HB  ASP C  39      26.231  -6.839 -17.992  1.00  0.00           H  
ATOM     14 2HB  ASP C  39      24.580  -7.416 -18.209  1.00  0.00           H  
ATOM     15  N   TYR C  40      24.084  -8.374 -14.711  1.00  0.00           N  
ATOM     16  CA  TYR C  40      22.901  -8.775 -13.952  1.00  0.00           C  
ATOM     17  C   TYR C  40      21.988  -7.595 -13.546  1.00  0.00           C  
ATOM     18  O   TYR C  40      21.473  -7.563 -12.415  1.00  0.00           O  
ATOM     19  CB  TYR C  40      23.325  -9.618 -12.744  1.00  0.00           C  
ATOM     20  CG  TYR C  40      24.072 -10.875 -13.176  1.00  0.00           C  
ATOM     21  CD1 TYR C  40      25.451 -10.956 -12.974  1.00  0.00           C  
ATOM     22  CD2 TYR C  40      23.401 -11.918 -13.822  1.00  0.00           C  
ATOM     23  CE1 TYR C  40      26.148 -12.073 -13.406  1.00  0.00           C  
ATOM     24  CE2 TYR C  40      24.108 -13.030 -14.254  1.00  0.00           C  
ATOM     25  CZ  TYR C  40      25.466 -13.109 -14.053  1.00  0.00           C  
ATOM     26  OH  TYR C  40      26.154 -14.215 -14.502  1.00  0.00           O  
ATOM     27  H   TYR C  40      24.741  -7.733 -14.287  1.00  0.00           H  
ATOM     28  HA  TYR C  40      22.297  -9.420 -14.590  1.00  0.00           H  
ATOM     29 1HB  TYR C  40      23.967  -9.052 -12.103  1.00  0.00           H  
ATOM     30 2HB  TYR C  40      22.449  -9.915 -12.164  1.00  0.00           H  
ATOM     31  HD1 TYR C  40      25.978 -10.141 -12.478  1.00  0.00           H  
ATOM     32  HD2 TYR C  40      22.326 -11.851 -13.996  1.00  0.00           H  
ATOM     33  HE1 TYR C  40      27.225 -12.138 -13.251  1.00  0.00           H  
ATOM     34  HE2 TYR C  40      23.593 -13.841 -14.767  1.00  0.00           H  
ATOM     35  HH  TYR C  40      27.084 -14.124 -14.282  1.00  0.00           H  
ATOM     36  N   SER C  41      21.866  -6.575 -14.411  1.00  0.00           N  
ATOM     37  CA  SER C  41      20.927  -5.474 -14.162  1.00  0.00           C  
ATOM     38  C   SER C  41      19.468  -5.947 -14.254  1.00  0.00           C  
ATOM     39  O   SER C  41      19.118  -6.778 -15.104  1.00  0.00           O  
ATOM     40  CB  SER C  41      21.138  -4.352 -15.159  1.00  0.00           C  
ATOM     41  OG  SER C  41      22.412  -3.797 -15.033  1.00  0.00           O  
ATOM     42  H   SER C  41      22.406  -6.559 -15.288  1.00  0.00           H  
ATOM     43  HA  SER C  41      21.105  -5.092 -13.157  1.00  0.00           H  
ATOM     44 1HB  SER C  41      21.000  -4.727 -16.176  1.00  0.00           H  
ATOM     45 2HB  SER C  41      20.384  -3.581 -14.995  1.00  0.00           H  
ATOM     46  HG  SER C  41      23.003  -4.412 -15.539  1.00  0.00           H  
ATOM     47  N   PHE C  42      18.609  -5.366 -13.416  1.00  0.00           N  
ATOM     48  CA  PHE C  42      17.185  -5.718 -13.379  1.00  0.00           C  
ATOM     49  C   PHE C  42      16.288  -4.547 -12.991  1.00  0.00           C  
ATOM     50  O   PHE C  42      16.758  -3.530 -12.457  1.00  0.00           O  
ATOM     51  CB  PHE C  42      16.938  -6.846 -12.375  1.00  0.00           C  
ATOM     52  CG  PHE C  42      17.260  -6.456 -10.963  1.00  0.00           C  
ATOM     53  CD1 PHE C  42      16.283  -5.923 -10.137  1.00  0.00           C  
ATOM     54  CD2 PHE C  42      18.533  -6.638 -10.446  1.00  0.00           C  
ATOM     55  CE1 PHE C  42      16.570  -5.574  -8.842  1.00  0.00           C  
ATOM     56  CE2 PHE C  42      18.821  -6.288  -9.139  1.00  0.00           C  
ATOM     57  CZ  PHE C  42      17.838  -5.760  -8.344  1.00  0.00           C  
ATOM     58  H   PHE C  42      18.963  -4.685 -12.764  1.00  0.00           H  
ATOM     59  HA  PHE C  42      16.884  -6.055 -14.368  1.00  0.00           H  
ATOM     60 1HB  PHE C  42      15.895  -7.145 -12.407  1.00  0.00           H  
ATOM     61 2HB  PHE C  42      17.535  -7.711 -12.638  1.00  0.00           H  
ATOM     62  HD1 PHE C  42      15.277  -5.784 -10.535  1.00  0.00           H  
ATOM     63  HD2 PHE C  42      19.316  -7.065 -11.081  1.00  0.00           H  
ATOM     64  HE1 PHE C  42      15.790  -5.156  -8.206  1.00  0.00           H  
ATOM     65  HE2 PHE C  42      19.830  -6.438  -8.739  1.00  0.00           H  
ATOM     66  HZ  PHE C  42      18.064  -5.487  -7.324  1.00  0.00           H  
ATOM     67  N   SER C  43      14.987  -4.730 -13.227  1.00  0.00           N  
ATOM     68  CA  SER C  43      13.984  -3.735 -12.859  1.00  0.00           C  
ATOM     69  C   SER C  43      12.812  -4.411 -12.175  1.00  0.00           C  
ATOM     70  O   SER C  43      12.547  -5.596 -12.408  1.00  0.00           O  
ATOM     71  CB  SER C  43      13.477  -3.019 -14.099  1.00  0.00           C  
ATOM     72  OG  SER C  43      12.772  -3.908 -14.954  1.00  0.00           O  
ATOM     73  H   SER C  43      14.696  -5.599 -13.676  1.00  0.00           H  
ATOM     74  HA  SER C  43      14.427  -3.019 -12.168  1.00  0.00           H  
ATOM     75 1HB  SER C  43      12.822  -2.199 -13.805  1.00  0.00           H  
ATOM     76 2HB  SER C  43      14.323  -2.588 -14.637  1.00  0.00           H  
ATOM     77  HG  SER C  43      13.440  -4.384 -15.462  1.00  0.00           H  
ATOM     78  N   CYS C  44      12.100  -3.651 -11.341  1.00  0.00           N  
ATOM     79  CA  CYS C  44      10.948  -4.199 -10.639  1.00  0.00           C  
ATOM     80  C   CYS C  44       9.754  -3.259 -10.644  1.00  0.00           C  
ATOM     81  O   CYS C  44       9.917  -2.043 -10.734  1.00  0.00           O  
ATOM     82  CB  CYS C  44      11.307  -4.496  -9.183  1.00  0.00           C  
ATOM     83  SG  CYS C  44      12.723  -5.606  -8.962  1.00  0.00           S  
ATOM     84  H   CYS C  44      12.361  -2.688 -11.189  1.00  0.00           H  
ATOM     85  HA  CYS C  44      10.656  -5.121 -11.135  1.00  0.00           H  
ATOM     86 1HB  CYS C  44      11.525  -3.562  -8.663  1.00  0.00           H  
ATOM     87 2HB  CYS C  44      10.447  -4.947  -8.693  1.00  0.00           H  
ATOM     88  N   TYR C  45       8.568  -3.830 -10.419  1.00  0.00           N  
ATOM     89  CA  TYR C  45       7.393  -3.004 -10.143  1.00  0.00           C  
ATOM     90  C   TYR C  45       6.533  -3.625  -9.060  1.00  0.00           C  
ATOM     91  O   TYR C  45       6.472  -4.846  -8.894  1.00  0.00           O  
ATOM     92  CB  TYR C  45       6.556  -2.762 -11.383  1.00  0.00           C  
ATOM     93  CG  TYR C  45       5.868  -3.954 -11.965  1.00  0.00           C  
ATOM     94  CD1 TYR C  45       6.495  -4.719 -12.915  1.00  0.00           C  
ATOM     95  CD2 TYR C  45       4.593  -4.265 -11.572  1.00  0.00           C  
ATOM     96  CE1 TYR C  45       5.835  -5.802 -13.486  1.00  0.00           C  
ATOM     97  CE2 TYR C  45       3.928  -5.353 -12.138  1.00  0.00           C  
ATOM     98  CZ  TYR C  45       4.552  -6.115 -13.094  1.00  0.00           C  
ATOM     99  OH  TYR C  45       3.910  -7.204 -13.649  1.00  0.00           O  
ATOM    100  H   TYR C  45       8.514  -4.845 -10.416  1.00  0.00           H  
ATOM    101  HA  TYR C  45       7.718  -2.036  -9.781  1.00  0.00           H  
ATOM    102 1HB  TYR C  45       5.792  -2.019 -11.140  1.00  0.00           H  
ATOM    103 2HB  TYR C  45       7.190  -2.330 -12.154  1.00  0.00           H  
ATOM    104  HD1 TYR C  45       7.515  -4.473 -13.226  1.00  0.00           H  
ATOM    105  HD2 TYR C  45       4.099  -3.653 -10.810  1.00  0.00           H  
ATOM    106  HE1 TYR C  45       6.337  -6.409 -14.243  1.00  0.00           H  
ATOM    107  HE2 TYR C  45       2.912  -5.599 -11.818  1.00  0.00           H  
ATOM    108  HH  TYR C  45       3.030  -7.288 -13.270  1.00  0.00           H  
ATOM    109  N   SER C  46       5.818  -2.782  -8.351  1.00  0.00           N  
ATOM    110  CA  SER C  46       4.974  -3.265  -7.279  1.00  0.00           C  
ATOM    111  C   SER C  46       3.535  -2.985  -7.557  1.00  0.00           C  
ATOM    112  O   SER C  46       3.187  -2.099  -8.334  1.00  0.00           O  
ATOM    113  CB  SER C  46       5.353  -2.603  -5.966  1.00  0.00           C  
ATOM    114  OG  SER C  46       5.019  -1.241  -5.990  1.00  0.00           O  
ATOM    115  H   SER C  46       5.889  -1.785  -8.546  1.00  0.00           H  
ATOM    116  HA  SER C  46       5.093  -4.337  -7.191  1.00  0.00           H  
ATOM    117 1HB  SER C  46       4.841  -3.098  -5.143  1.00  0.00           H  
ATOM    118 2HB  SER C  46       6.420  -2.712  -5.807  1.00  0.00           H  
ATOM    119  HG  SER C  46       5.602  -0.770  -5.322  1.00  0.00           H  
ATOM    120  N   GLN C  47       2.678  -3.708  -6.904  1.00  0.00           N  
ATOM    121  CA  GLN C  47       1.276  -3.388  -7.015  1.00  0.00           C  
ATOM    122  C   GLN C  47       0.715  -3.435  -5.618  1.00  0.00           C  
ATOM    123  O   GLN C  47       0.999  -4.368  -4.871  1.00  0.00           O  
ATOM    124  CB  GLN C  47       0.577  -4.353  -7.946  1.00  0.00           C  
ATOM    125  CG  GLN C  47       1.118  -4.397  -9.301  1.00  0.00           C  
ATOM    126  CD  GLN C  47       0.245  -5.199 -10.207  1.00  0.00           C  
ATOM    127  OE1 GLN C  47       0.150  -6.434 -10.118  1.00  0.00           O  
ATOM    128  NE2 GLN C  47      -0.430  -4.485 -11.083  1.00  0.00           N  
ATOM    129  H   GLN C  47       3.016  -4.467  -6.315  1.00  0.00           H  
ATOM    130  HA  GLN C  47       1.152  -2.374  -7.397  1.00  0.00           H  
ATOM    131 1HB  GLN C  47       0.664  -5.336  -7.561  1.00  0.00           H  
ATOM    132 2HB  GLN C  47      -0.471  -4.088  -8.028  1.00  0.00           H  
ATOM    133 1HG  GLN C  47       1.232  -3.407  -9.678  1.00  0.00           H  
ATOM    134 2HG  GLN C  47       2.089  -4.884  -9.264  1.00  0.00           H  
ATOM    135 1HE2 GLN C  47      -1.054  -4.921 -11.729  1.00  0.00           H  
ATOM    136 2HE2 GLN C  47      -0.305  -3.461 -11.073  1.00  0.00           H  
ATOM    137  N   LEU C  48      -0.074  -2.450  -5.238  1.00  0.00           N  
ATOM    138  CA  LEU C  48      -0.526  -2.464  -3.863  1.00  0.00           C  
ATOM    139  C   LEU C  48      -1.976  -2.879  -3.777  1.00  0.00           C  
ATOM    140  O   LEU C  48      -2.768  -2.555  -4.660  1.00  0.00           O  
ATOM    141  CB  LEU C  48      -0.251  -1.104  -3.230  1.00  0.00           C  
ATOM    142  CG  LEU C  48       1.291  -0.686  -3.311  1.00  0.00           C  
ATOM    143  CD1 LEU C  48       1.511   0.720  -2.726  1.00  0.00           C  
ATOM    144  CD2 LEU C  48       2.147  -1.718  -2.590  1.00  0.00           C  
ATOM    145  H   LEU C  48      -0.324  -1.703  -5.871  1.00  0.00           H  
ATOM    146  HA  LEU C  48       0.058  -3.191  -3.314  1.00  0.00           H  
ATOM    147 1HB  LEU C  48      -0.849  -0.353  -3.732  1.00  0.00           H  
ATOM    148 2HB  LEU C  48      -0.545  -1.138  -2.182  1.00  0.00           H  
ATOM    149  HG  LEU C  48       1.595  -0.657  -4.357  1.00  0.00           H  
ATOM    150 1HD1 LEU C  48       2.567   0.983  -2.811  1.00  0.00           H  
ATOM    151 2HD1 LEU C  48       0.926   1.439  -3.264  1.00  0.00           H  
ATOM    152 3HD1 LEU C  48       1.216   0.727  -1.681  1.00  0.00           H  
ATOM    153 1HD2 LEU C  48       3.199  -1.437  -2.672  1.00  0.00           H  
ATOM    154 2HD2 LEU C  48       1.862  -1.756  -1.539  1.00  0.00           H  
ATOM    155 3HD2 LEU C  48       2.004  -2.693  -3.032  1.00  0.00           H  
ATOM    156  N   GLU C  49      -2.303  -3.635  -2.724  1.00  0.00           N  
ATOM    157  CA  GLU C  49      -3.658  -4.144  -2.509  1.00  0.00           C  
ATOM    158  C   GLU C  49      -4.155  -4.826  -3.781  1.00  0.00           C  
ATOM    159  O   GLU C  49      -5.210  -4.488  -4.320  1.00  0.00           O  
ATOM    160  CB  GLU C  49      -4.596  -3.031  -2.113  1.00  0.00           C  
ATOM    161  CG  GLU C  49      -4.250  -2.363  -0.843  1.00  0.00           C  
ATOM    162  CD  GLU C  49      -5.305  -1.348  -0.451  1.00  0.00           C  
ATOM    163  OE1 GLU C  49      -6.336  -1.720   0.056  1.00  0.00           O  
ATOM    164  OE2 GLU C  49      -5.112  -0.179  -0.737  1.00  0.00           O  
ATOM    165  H   GLU C  49      -1.574  -3.849  -2.040  1.00  0.00           H  
ATOM    166  HA  GLU C  49      -3.631  -4.889  -1.709  1.00  0.00           H  
ATOM    167 1HB  GLU C  49      -4.610  -2.290  -2.881  1.00  0.00           H  
ATOM    168 2HB  GLU C  49      -5.605  -3.429  -2.018  1.00  0.00           H  
ATOM    169 1HG  GLU C  49      -4.151  -3.116  -0.058  1.00  0.00           H  
ATOM    170 2HG  GLU C  49      -3.291  -1.872  -0.964  1.00  0.00           H  
ATOM    171  N   VAL C  50      -3.359  -5.738  -4.285  1.00  0.00           N  
ATOM    172  CA  VAL C  50      -3.611  -6.426  -5.532  1.00  0.00           C  
ATOM    173  C   VAL C  50      -4.739  -7.416  -5.402  1.00  0.00           C  
ATOM    174  O   VAL C  50      -5.591  -7.561  -6.272  1.00  0.00           O  
ATOM    175  CB  VAL C  50      -2.368  -7.198  -5.887  1.00  0.00           C  
ATOM    176  CG1 VAL C  50      -2.602  -8.024  -7.112  1.00  0.00           C  
ATOM    177  CG2 VAL C  50      -1.305  -6.253  -6.016  1.00  0.00           C  
ATOM    178  H   VAL C  50      -2.538  -5.989  -3.742  1.00  0.00           H  
ATOM    179  HA  VAL C  50      -3.852  -5.690  -6.301  1.00  0.00           H  
ATOM    180  HB  VAL C  50      -2.125  -7.890  -5.075  1.00  0.00           H  
ATOM    181 1HG1 VAL C  50      -1.697  -8.586  -7.347  1.00  0.00           H  
ATOM    182 2HG1 VAL C  50      -3.426  -8.713  -6.929  1.00  0.00           H  
ATOM    183 3HG1 VAL C  50      -2.853  -7.366  -7.946  1.00  0.00           H  
ATOM    184 1HG2 VAL C  50      -0.381  -6.773  -6.244  1.00  0.00           H  
ATOM    185 2HG2 VAL C  50      -1.579  -5.583  -6.802  1.00  0.00           H  
ATOM    186 3HG2 VAL C  50      -1.194  -5.704  -5.084  1.00  0.00           H  
ATOM    187  N   ASN C  51      -4.686  -8.141  -4.306  1.00  0.00           N  
ATOM    188  CA  ASN C  51      -5.658  -9.166  -3.973  1.00  0.00           C  
ATOM    189  C   ASN C  51      -6.084  -8.907  -2.546  1.00  0.00           C  
ATOM    190  O   ASN C  51      -5.389  -9.246  -1.583  1.00  0.00           O  
ATOM    191  CB  ASN C  51      -5.089 -10.557  -4.179  1.00  0.00           C  
ATOM    192  CG  ASN C  51      -6.102 -11.659  -3.927  1.00  0.00           C  
ATOM    193  OD1 ASN C  51      -7.291 -11.383  -3.716  1.00  0.00           O  
ATOM    194  ND2 ASN C  51      -5.648 -12.907  -3.935  1.00  0.00           N  
ATOM    195  H   ASN C  51      -3.939  -7.929  -3.643  1.00  0.00           H  
ATOM    196  HA  ASN C  51      -6.537  -9.054  -4.608  1.00  0.00           H  
ATOM    197 1HB  ASN C  51      -4.742 -10.638  -5.208  1.00  0.00           H  
ATOM    198 2HB  ASN C  51      -4.236 -10.712  -3.553  1.00  0.00           H  
ATOM    199 1HD2 ASN C  51      -6.272 -13.671  -3.771  1.00  0.00           H  
ATOM    200 2HD2 ASN C  51      -4.670 -13.083  -4.103  1.00  0.00           H  
ATOM    201  N   GLY C  52      -7.203  -8.230  -2.404  1.00  0.00           N  
ATOM    202  CA  GLY C  52      -7.596  -7.791  -1.090  1.00  0.00           C  
ATOM    203  C   GLY C  52      -6.482  -6.901  -0.600  1.00  0.00           C  
ATOM    204  O   GLY C  52      -6.045  -6.027  -1.336  1.00  0.00           O  
ATOM    205  H   GLY C  52      -7.758  -7.993  -3.215  1.00  0.00           H  
ATOM    206 1HA  GLY C  52      -8.534  -7.243  -1.140  1.00  0.00           H  
ATOM    207 2HA  GLY C  52      -7.726  -8.645  -0.427  1.00  0.00           H  
ATOM    208  N   SER C  53      -6.011  -7.136   0.619  1.00  0.00           N  
ATOM    209  CA  SER C  53      -4.940  -6.329   1.183  1.00  0.00           C  
ATOM    210  C   SER C  53      -3.520  -6.757   0.788  1.00  0.00           C  
ATOM    211  O   SER C  53      -2.564  -6.085   1.166  1.00  0.00           O  
ATOM    212  CB  SER C  53      -5.061  -6.348   2.694  1.00  0.00           C  
ATOM    213  OG  SER C  53      -4.828  -7.633   3.200  1.00  0.00           O  
ATOM    214  H   SER C  53      -6.410  -7.884   1.166  1.00  0.00           H  
ATOM    215  HA  SER C  53      -5.079  -5.307   0.818  1.00  0.00           H  
ATOM    216 1HB  SER C  53      -4.344  -5.649   3.125  1.00  0.00           H  
ATOM    217 2HB  SER C  53      -6.057  -6.015   2.983  1.00  0.00           H  
ATOM    218  HG  SER C  53      -4.983  -7.577   4.146  1.00  0.00           H  
ATOM    219  N   GLN C  54      -3.336  -7.888   0.109  1.00  0.00           N  
ATOM    220  CA  GLN C  54      -1.948  -8.238  -0.190  1.00  0.00           C  
ATOM    221  C   GLN C  54      -1.413  -7.447  -1.380  1.00  0.00           C  
ATOM    222  O   GLN C  54      -2.141  -7.111  -2.329  1.00  0.00           O  
ATOM    223  CB  GLN C  54      -1.718  -9.731  -0.397  1.00  0.00           C  
ATOM    224  CG  GLN C  54      -2.137 -10.267  -1.655  1.00  0.00           C  
ATOM    225  CD  GLN C  54      -1.797 -11.729  -1.730  1.00  0.00           C  
ATOM    226  OE1 GLN C  54      -2.025 -12.389  -2.762  1.00  0.00           O  
ATOM    227  NE2 GLN C  54      -1.236 -12.260  -0.621  1.00  0.00           N  
ATOM    228  H   GLN C  54      -4.117  -8.449  -0.235  1.00  0.00           H  
ATOM    229  HA  GLN C  54      -1.335  -7.950   0.661  1.00  0.00           H  
ATOM    230 1HB  GLN C  54      -0.660  -9.953  -0.299  1.00  0.00           H  
ATOM    231 2HB  GLN C  54      -2.237 -10.283   0.377  1.00  0.00           H  
ATOM    232 1HG  GLN C  54      -3.189 -10.157  -1.714  1.00  0.00           H  
ATOM    233 2HG  GLN C  54      -1.637  -9.734  -2.468  1.00  0.00           H  
ATOM    234 1HE2 GLN C  54      -0.980 -13.227  -0.596  1.00  0.00           H  
ATOM    235 2HE2 GLN C  54      -1.072 -11.681   0.176  1.00  0.00           H  
ATOM    236  N   HIS C  55      -0.117  -7.238  -1.342  1.00  0.00           N  
ATOM    237  CA  HIS C  55       0.644  -6.520  -2.324  1.00  0.00           C  
ATOM    238  C   HIS C  55       1.453  -7.485  -3.166  1.00  0.00           C  
ATOM    239  O   HIS C  55       1.681  -8.628  -2.752  1.00  0.00           O  
ATOM    240  CB  HIS C  55       1.637  -5.619  -1.615  1.00  0.00           C  
ATOM    241  CG  HIS C  55       1.024  -4.742  -0.575  1.00  0.00           C  
ATOM    242  ND1 HIS C  55       0.019  -3.851  -0.836  1.00  0.00           N  
ATOM    243  CD2 HIS C  55       1.319  -4.603   0.739  1.00  0.00           C  
ATOM    244  CE1 HIS C  55      -0.287  -3.201   0.279  1.00  0.00           C  
ATOM    245  NE2 HIS C  55       0.493  -3.639   1.240  1.00  0.00           N  
ATOM    246  H   HIS C  55       0.384  -7.604  -0.543  1.00  0.00           H  
ATOM    247  HA  HIS C  55      -0.006  -5.937  -2.968  1.00  0.00           H  
ATOM    248 1HB  HIS C  55       2.381  -6.251  -1.128  1.00  0.00           H  
ATOM    249 2HB  HIS C  55       2.156  -5.003  -2.346  1.00  0.00           H  
ATOM    250  HD2 HIS C  55       2.080  -5.154   1.291  1.00  0.00           H  
ATOM    251  HE1 HIS C  55      -1.052  -2.434   0.377  1.00  0.00           H  
ATOM    252  HE2 HIS C  55       0.482  -3.316   2.196  1.00  0.00           H  
ATOM    253  N   SER C  56       1.989  -7.006  -4.293  1.00  0.00           N  
ATOM    254  CA  SER C  56       2.906  -7.846  -5.056  1.00  0.00           C  
ATOM    255  C   SER C  56       4.122  -7.068  -5.480  1.00  0.00           C  
ATOM    256  O   SER C  56       4.111  -5.838  -5.574  1.00  0.00           O  
ATOM    257  CB  SER C  56       2.281  -8.394  -6.312  1.00  0.00           C  
ATOM    258  OG  SER C  56       2.024  -7.363  -7.245  1.00  0.00           O  
ATOM    259  H   SER C  56       1.743  -6.068  -4.602  1.00  0.00           H  
ATOM    260  HA  SER C  56       3.226  -8.667  -4.428  1.00  0.00           H  
ATOM    261 1HB  SER C  56       2.958  -9.128  -6.749  1.00  0.00           H  
ATOM    262 2HB  SER C  56       1.355  -8.907  -6.059  1.00  0.00           H  
ATOM    263  HG  SER C  56       1.541  -7.773  -7.977  1.00  0.00           H  
ATOM    264  N   LEU C  57       5.169  -7.801  -5.762  1.00  0.00           N  
ATOM    265  CA  LEU C  57       6.387  -7.229  -6.304  1.00  0.00           C  
ATOM    266  C   LEU C  57       6.936  -8.131  -7.362  1.00  0.00           C  
ATOM    267  O   LEU C  57       7.181  -9.304  -7.094  1.00  0.00           O  
ATOM    268  CB  LEU C  57       7.390  -7.005  -5.196  1.00  0.00           C  
ATOM    269  CG  LEU C  57       8.762  -6.556  -5.568  1.00  0.00           C  
ATOM    270  CD1 LEU C  57       8.740  -5.183  -6.191  1.00  0.00           C  
ATOM    271  CD2 LEU C  57       9.560  -6.561  -4.308  1.00  0.00           C  
ATOM    272  H   LEU C  57       5.097  -8.803  -5.598  1.00  0.00           H  
ATOM    273  HA  LEU C  57       6.160  -6.276  -6.768  1.00  0.00           H  
ATOM    274 1HB  LEU C  57       6.981  -6.247  -4.532  1.00  0.00           H  
ATOM    275 2HB  LEU C  57       7.490  -7.908  -4.649  1.00  0.00           H  
ATOM    276  HG  LEU C  57       9.202  -7.243  -6.293  1.00  0.00           H  
ATOM    277 1HD1 LEU C  57       9.759  -4.877  -6.428  1.00  0.00           H  
ATOM    278 2HD1 LEU C  57       8.154  -5.210  -7.094  1.00  0.00           H  
ATOM    279 3HD1 LEU C  57       8.305  -4.477  -5.496  1.00  0.00           H  
ATOM    280 1HD2 LEU C  57      10.560  -6.255  -4.521  1.00  0.00           H  
ATOM    281 2HD2 LEU C  57       9.110  -5.884  -3.594  1.00  0.00           H  
ATOM    282 3HD2 LEU C  57       9.570  -7.566  -3.893  1.00  0.00           H  
ATOM    283  N   THR C  58       7.096  -7.603  -8.561  1.00  0.00           N  
ATOM    284  CA  THR C  58       7.552  -8.394  -9.683  1.00  0.00           C  
ATOM    285  C   THR C  58       8.827  -7.833 -10.289  1.00  0.00           C  
ATOM    286  O   THR C  58       8.934  -6.631 -10.545  1.00  0.00           O  
ATOM    287  CB  THR C  58       6.460  -8.460 -10.748  1.00  0.00           C  
ATOM    288  OG1 THR C  58       5.265  -9.014 -10.177  1.00  0.00           O  
ATOM    289  CG2 THR C  58       6.910  -9.327 -11.902  1.00  0.00           C  
ATOM    290  H   THR C  58       6.875  -6.618  -8.703  1.00  0.00           H  
ATOM    291  HA  THR C  58       7.766  -9.401  -9.340  1.00  0.00           H  
ATOM    292  HB  THR C  58       6.249  -7.458 -11.096  1.00  0.00           H  
ATOM    293  HG1 THR C  58       4.548  -8.954 -10.811  1.00  0.00           H  
ATOM    294 1HG2 THR C  58       6.120  -9.365 -12.651  1.00  0.00           H  
ATOM    295 2HG2 THR C  58       7.811  -8.910 -12.350  1.00  0.00           H  
ATOM    296 3HG2 THR C  58       7.120 -10.332 -11.539  1.00  0.00           H  
ATOM    297  N   CYS C  59       9.806  -8.703 -10.499  1.00  0.00           N  
ATOM    298  CA  CYS C  59      11.079  -8.302 -11.063  1.00  0.00           C  
ATOM    299  C   CYS C  59      11.439  -9.084 -12.311  1.00  0.00           C  
ATOM    300  O   CYS C  59      11.029 -10.235 -12.507  1.00  0.00           O  
ATOM    301  CB  CYS C  59      12.191  -8.451 -10.038  1.00  0.00           C  
ATOM    302  SG  CYS C  59      11.954  -7.448  -8.530  1.00  0.00           S  
ATOM    303  H   CYS C  59       9.643  -9.677 -10.272  1.00  0.00           H  
ATOM    304  HA  CYS C  59      11.018  -7.261 -11.341  1.00  0.00           H  
ATOM    305 1HB  CYS C  59      12.277  -9.499  -9.741  1.00  0.00           H  
ATOM    306 2HB  CYS C  59      13.139  -8.160 -10.495  1.00  0.00           H  
ATOM    307  N   ALA C  60      12.255  -8.467 -13.147  1.00  0.00           N  
ATOM    308  CA  ALA C  60      12.757  -9.134 -14.335  1.00  0.00           C  
ATOM    309  C   ALA C  60      14.106  -8.571 -14.733  1.00  0.00           C  
ATOM    310  O   ALA C  60      14.440  -7.429 -14.403  1.00  0.00           O  
ATOM    311  CB  ALA C  60      11.768  -8.992 -15.473  1.00  0.00           C  
ATOM    312  H   ALA C  60      12.513  -7.498 -12.943  1.00  0.00           H  
ATOM    313  HA  ALA C  60      12.888 -10.192 -14.106  1.00  0.00           H  
ATOM    314 1HB  ALA C  60      12.150  -9.518 -16.351  1.00  0.00           H  
ATOM    315 2HB  ALA C  60      10.815  -9.424 -15.179  1.00  0.00           H  
ATOM    316 3HB  ALA C  60      11.639  -7.939 -15.709  1.00  0.00           H  
ATOM    317  N   PHE C  61      14.891  -9.369 -15.452  1.00  0.00           N  
ATOM    318  CA  PHE C  61      16.185  -8.887 -15.914  1.00  0.00           C  
ATOM    319  C   PHE C  61      15.983  -8.028 -17.127  1.00  0.00           C  
ATOM    320  O   PHE C  61      15.112  -8.310 -17.953  1.00  0.00           O  
ATOM    321  CB  PHE C  61      17.151 -10.030 -16.220  1.00  0.00           C  
ATOM    322  CG  PHE C  61      17.640 -10.702 -14.978  1.00  0.00           C  
ATOM    323  CD1 PHE C  61      17.134 -11.927 -14.591  1.00  0.00           C  
ATOM    324  CD2 PHE C  61      18.585 -10.080 -14.169  1.00  0.00           C  
ATOM    325  CE1 PHE C  61      17.557 -12.517 -13.426  1.00  0.00           C  
ATOM    326  CE2 PHE C  61      19.007 -10.662 -13.008  1.00  0.00           C  
ATOM    327  CZ  PHE C  61      18.481 -11.882 -12.634  1.00  0.00           C  
ATOM    328  H   PHE C  61      14.585 -10.303 -15.692  1.00  0.00           H  
ATOM    329  HA  PHE C  61      16.637  -8.275 -15.135  1.00  0.00           H  
ATOM    330 1HB  PHE C  61      16.663 -10.774 -16.853  1.00  0.00           H  
ATOM    331 2HB  PHE C  61      18.011  -9.644 -16.767  1.00  0.00           H  
ATOM    332  HD1 PHE C  61      16.387 -12.421 -15.219  1.00  0.00           H  
ATOM    333  HD2 PHE C  61      18.986  -9.115 -14.467  1.00  0.00           H  
ATOM    334  HE1 PHE C  61      17.151 -13.485 -13.122  1.00  0.00           H  
ATOM    335  HE2 PHE C  61      19.745 -10.155 -12.382  1.00  0.00           H  
ATOM    336  HZ  PHE C  61      18.790 -12.354 -11.719  1.00  0.00           H  
ATOM    337  N   GLU C  62      16.781  -6.979 -17.241  1.00  0.00           N  
ATOM    338  CA  GLU C  62      16.653  -6.093 -18.388  1.00  0.00           C  
ATOM    339  C   GLU C  62      16.946  -6.808 -19.715  1.00  0.00           C  
ATOM    340  O   GLU C  62      16.264  -6.570 -20.712  1.00  0.00           O  
ATOM    341  CB  GLU C  62      17.534  -4.864 -18.180  1.00  0.00           C  
ATOM    342  CG  GLU C  62      17.012  -3.937 -17.060  1.00  0.00           C  
ATOM    343  CD  GLU C  62      17.935  -2.790 -16.700  1.00  0.00           C  
ATOM    344  OE1 GLU C  62      19.059  -2.791 -17.136  1.00  0.00           O  
ATOM    345  OE2 GLU C  62      17.504  -1.911 -15.981  1.00  0.00           O  
ATOM    346  H   GLU C  62      17.493  -6.812 -16.523  1.00  0.00           H  
ATOM    347  HA  GLU C  62      15.619  -5.748 -18.427  1.00  0.00           H  
ATOM    348 1HB  GLU C  62      18.545  -5.181 -17.911  1.00  0.00           H  
ATOM    349 2HB  GLU C  62      17.597  -4.293 -19.104  1.00  0.00           H  
ATOM    350 1HG  GLU C  62      16.050  -3.528 -17.365  1.00  0.00           H  
ATOM    351 2HG  GLU C  62      16.840  -4.539 -16.174  1.00  0.00           H  
ATOM    352  N   ASP C  63      17.939  -7.704 -19.714  1.00  0.00           N  
ATOM    353  CA  ASP C  63      18.276  -8.479 -20.905  1.00  0.00           C  
ATOM    354  C   ASP C  63      17.577  -9.829 -20.825  1.00  0.00           C  
ATOM    355  O   ASP C  63      17.867 -10.588 -19.905  1.00  0.00           O  
ATOM    356  CB  ASP C  63      19.774  -8.750 -21.047  1.00  0.00           C  
ATOM    357  CG  ASP C  63      20.585  -7.535 -21.416  1.00  0.00           C  
ATOM    358  OD1 ASP C  63      20.048  -6.619 -21.984  1.00  0.00           O  
ATOM    359  OD2 ASP C  63      21.775  -7.566 -21.183  1.00  0.00           O  
ATOM    360  H   ASP C  63      18.456  -7.844 -18.859  1.00  0.00           H  
ATOM    361  HA  ASP C  63      17.957  -7.911 -21.768  1.00  0.00           H  
ATOM    362 1HB  ASP C  63      20.157  -9.150 -20.108  1.00  0.00           H  
ATOM    363 2HB  ASP C  63      19.927  -9.518 -21.811  1.00  0.00           H  
ATOM    364  N   PRO C  64      16.736 -10.222 -21.791  1.00  0.00           N  
ATOM    365  CA  PRO C  64      15.965 -11.460 -21.785  1.00  0.00           C  
ATOM    366  C   PRO C  64      16.828 -12.661 -22.138  1.00  0.00           C  
ATOM    367  O   PRO C  64      16.617 -13.312 -23.163  1.00  0.00           O  
ATOM    368  CB  PRO C  64      14.927 -11.189 -22.874  1.00  0.00           C  
ATOM    369  CG  PRO C  64      15.620 -10.212 -23.800  1.00  0.00           C  
ATOM    370  CD  PRO C  64      16.422  -9.294 -22.869  1.00  0.00           C  
ATOM    371  HA  PRO C  64      15.490 -11.591 -20.800  1.00  0.00           H  
ATOM    372 1HB  PRO C  64      14.653 -12.131 -23.375  1.00  0.00           H  
ATOM    373 2HB  PRO C  64      14.007 -10.782 -22.428  1.00  0.00           H  
ATOM    374 1HG  PRO C  64      16.259 -10.758 -24.509  1.00  0.00           H  
ATOM    375 2HG  PRO C  64      14.874  -9.665 -24.397  1.00  0.00           H  
ATOM    376 1HD  PRO C  64      17.336  -8.957 -23.382  1.00  0.00           H  
ATOM    377 2HD  PRO C  64      15.791  -8.456 -22.518  1.00  0.00           H  
ATOM    378  N   ASP C  65      17.825 -12.902 -21.301  1.00  0.00           N  
ATOM    379  CA  ASP C  65      18.804 -13.938 -21.536  1.00  0.00           C  
ATOM    380  C   ASP C  65      19.092 -14.787 -20.278  1.00  0.00           C  
ATOM    381  O   ASP C  65      18.626 -14.473 -19.185  1.00  0.00           O  
ATOM    382  CB  ASP C  65      20.048 -13.261 -22.108  1.00  0.00           C  
ATOM    383  CG  ASP C  65      20.926 -14.187 -22.908  1.00  0.00           C  
ATOM    384  OD1 ASP C  65      20.689 -15.381 -22.910  1.00  0.00           O  
ATOM    385  OD2 ASP C  65      21.796 -13.681 -23.572  1.00  0.00           O  
ATOM    386  H   ASP C  65      17.910 -12.314 -20.479  1.00  0.00           H  
ATOM    387  HA  ASP C  65      18.409 -14.608 -22.299  1.00  0.00           H  
ATOM    388 1HB  ASP C  65      19.742 -12.433 -22.748  1.00  0.00           H  
ATOM    389 2HB  ASP C  65      20.635 -12.839 -21.291  1.00  0.00           H  
ATOM    390  N   VAL C  66      19.875 -15.852 -20.487  1.00  0.00           N  
ATOM    391  CA  VAL C  66      20.400 -16.857 -19.531  1.00  0.00           C  
ATOM    392  C   VAL C  66      19.521 -18.116 -19.469  1.00  0.00           C  
ATOM    393  O   VAL C  66      18.586 -18.212 -18.670  1.00  0.00           O  
ATOM    394  CB  VAL C  66      20.588 -16.326 -18.080  1.00  0.00           C  
ATOM    395  CG1 VAL C  66      21.127 -17.464 -17.236  1.00  0.00           C  
ATOM    396  CG2 VAL C  66      21.570 -15.123 -18.029  1.00  0.00           C  
ATOM    397  H   VAL C  66      20.162 -15.961 -21.458  1.00  0.00           H  
ATOM    398  HA  VAL C  66      21.386 -17.161 -19.885  1.00  0.00           H  
ATOM    399  HB  VAL C  66      19.625 -16.053 -17.666  1.00  0.00           H  
ATOM    400 1HG1 VAL C  66      21.239 -17.133 -16.205  1.00  0.00           H  
ATOM    401 2HG1 VAL C  66      20.447 -18.303 -17.287  1.00  0.00           H  
ATOM    402 3HG1 VAL C  66      22.094 -17.772 -17.625  1.00  0.00           H  
ATOM    403 1HG2 VAL C  66      21.683 -14.802 -16.994  1.00  0.00           H  
ATOM    404 2HG2 VAL C  66      22.537 -15.430 -18.421  1.00  0.00           H  
ATOM    405 3HG2 VAL C  66      21.193 -14.294 -18.617  1.00  0.00           H  
ATOM    406  N   ASN C  67      19.837 -19.089 -20.327  1.00  0.00           N  
ATOM    407  CA  ASN C  67      19.141 -20.382 -20.403  1.00  0.00           C  
ATOM    408  C   ASN C  67      19.217 -21.159 -19.094  1.00  0.00           C  
ATOM    409  O   ASN C  67      20.292 -21.274 -18.497  1.00  0.00           O  
ATOM    410  CB  ASN C  67      19.689 -21.236 -21.538  1.00  0.00           C  
ATOM    411  CG  ASN C  67      18.879 -22.520 -21.768  1.00  0.00           C  
ATOM    412  OD1 ASN C  67      17.640 -22.498 -21.753  1.00  0.00           O  
ATOM    413  ND2 ASN C  67      19.562 -23.622 -21.979  1.00  0.00           N  
ATOM    414  H   ASN C  67      20.611 -18.925 -20.956  1.00  0.00           H  
ATOM    415  HA  ASN C  67      18.086 -20.185 -20.598  1.00  0.00           H  
ATOM    416 1HB  ASN C  67      19.692 -20.658 -22.461  1.00  0.00           H  
ATOM    417 2HB  ASN C  67      20.720 -21.514 -21.318  1.00  0.00           H  
ATOM    418 1HD2 ASN C  67      19.081 -24.488 -22.130  1.00  0.00           H  
ATOM    419 2HD2 ASN C  67      20.559 -23.600 -21.977  1.00  0.00           H  
ATOM    420  N   THR C  68      18.079 -21.691 -18.642  1.00  0.00           N  
ATOM    421  CA  THR C  68      18.026 -22.472 -17.398  1.00  0.00           C  
ATOM    422  C   THR C  68      18.740 -21.789 -16.226  1.00  0.00           C  
ATOM    423  O   THR C  68      19.490 -22.418 -15.479  1.00  0.00           O  
ATOM    424  CB  THR C  68      18.618 -23.889 -17.616  1.00  0.00           C  
ATOM    425  OG1 THR C  68      19.990 -23.790 -18.056  1.00  0.00           O  
ATOM    426  CG2 THR C  68      17.812 -24.667 -18.651  1.00  0.00           C  
ATOM    427  H   THR C  68      17.233 -21.558 -19.180  1.00  0.00           H  
ATOM    428  HA  THR C  68      16.978 -22.587 -17.118  1.00  0.00           H  
ATOM    429  HB  THR C  68      18.596 -24.422 -16.667  1.00  0.00           H  
ATOM    430  HG1 THR C  68      20.346 -22.903 -17.833  1.00  0.00           H  
ATOM    431 1HG2 THR C  68      18.244 -25.659 -18.777  1.00  0.00           H  
ATOM    432 2HG2 THR C  68      16.781 -24.760 -18.313  1.00  0.00           H  
ATOM    433 3HG2 THR C  68      17.832 -24.147 -19.594  1.00  0.00           H  
ATOM    434  N   THR C  69      18.460 -20.507 -16.050  1.00  0.00           N  
ATOM    435  CA  THR C  69      19.086 -19.719 -15.015  1.00  0.00           C  
ATOM    436  C   THR C  69      18.873 -20.276 -13.622  1.00  0.00           C  
ATOM    437  O   THR C  69      17.792 -20.760 -13.296  1.00  0.00           O  
ATOM    438  CB  THR C  69      18.530 -18.293 -15.016  1.00  0.00           C  
ATOM    439  OG1 THR C  69      19.208 -17.530 -14.054  1.00  0.00           O  
ATOM    440  CG2 THR C  69      17.110 -18.300 -14.663  1.00  0.00           C  
ATOM    441  H   THR C  69      17.830 -20.056 -16.700  1.00  0.00           H  
ATOM    442  HA  THR C  69      20.156 -19.688 -15.212  1.00  0.00           H  
ATOM    443  HB  THR C  69      18.637 -17.847 -15.992  1.00  0.00           H  
ATOM    444  HG1 THR C  69      19.111 -16.602 -14.293  1.00  0.00           H  
ATOM    445 1HG2 THR C  69      16.735 -17.278 -14.654  1.00  0.00           H  
ATOM    446 2HG2 THR C  69      16.560 -18.889 -15.392  1.00  0.00           H  
ATOM    447 3HG2 THR C  69      17.005 -18.738 -13.672  1.00  0.00           H  
ATOM    448  N   ASN C  70      19.917 -20.159 -12.794  1.00  0.00           N  
ATOM    449  CA  ASN C  70      19.856 -20.536 -11.388  1.00  0.00           C  
ATOM    450  C   ASN C  70      19.941 -19.268 -10.545  1.00  0.00           C  
ATOM    451  O   ASN C  70      20.301 -19.304  -9.364  1.00  0.00           O  
ATOM    452  CB  ASN C  70      20.977 -21.511 -11.038  1.00  0.00           C  
ATOM    453  CG  ASN C  70      20.717 -22.345  -9.779  1.00  0.00           C  
ATOM    454  OD1 ASN C  70      19.591 -22.774  -9.508  1.00  0.00           O  
ATOM    455  ND2 ASN C  70      21.755 -22.597  -9.020  1.00  0.00           N  
ATOM    456  H   ASN C  70      20.771 -19.765 -13.158  1.00  0.00           H  
ATOM    457  HA  ASN C  70      18.895 -21.009 -11.183  1.00  0.00           H  
ATOM    458 1HB  ASN C  70      21.132 -22.191 -11.877  1.00  0.00           H  
ATOM    459 2HB  ASN C  70      21.902 -20.952 -10.897  1.00  0.00           H  
ATOM    460 1HD2 ASN C  70      21.649 -23.145  -8.190  1.00  0.00           H  
ATOM    461 2HD2 ASN C  70      22.656 -22.244  -9.272  1.00  0.00           H  
ATOM    462  N   LEU C  71      19.583 -18.141 -11.165  1.00  0.00           N  
ATOM    463  CA  LEU C  71      19.544 -16.872 -10.464  1.00  0.00           C  
ATOM    464  C   LEU C  71      18.269 -16.805  -9.653  1.00  0.00           C  
ATOM    465  O   LEU C  71      17.197 -17.204 -10.123  1.00  0.00           O  
ATOM    466  CB  LEU C  71      19.585 -15.707 -11.471  1.00  0.00           C  
ATOM    467  CG  LEU C  71      20.863 -15.613 -12.335  1.00  0.00           C  
ATOM    468  CD1 LEU C  71      20.692 -14.617 -13.473  1.00  0.00           C  
ATOM    469  CD2 LEU C  71      21.969 -15.151 -11.475  1.00  0.00           C  
ATOM    470  H   LEU C  71      19.335 -18.148 -12.152  1.00  0.00           H  
ATOM    471  HA  LEU C  71      20.393 -16.806  -9.783  1.00  0.00           H  
ATOM    472 1HB  LEU C  71      18.729 -15.792 -12.139  1.00  0.00           H  
ATOM    473 2HB  LEU C  71      19.491 -14.776 -10.915  1.00  0.00           H  
ATOM    474  HG  LEU C  71      21.093 -16.592 -12.745  1.00  0.00           H  
ATOM    475 1HD1 LEU C  71      21.610 -14.574 -14.052  1.00  0.00           H  
ATOM    476 2HD1 LEU C  71      19.875 -14.912 -14.120  1.00  0.00           H  
ATOM    477 3HD1 LEU C  71      20.494 -13.650 -13.060  1.00  0.00           H  
ATOM    478 1HD2 LEU C  71      22.892 -15.087 -12.051  1.00  0.00           H  
ATOM    479 2HD2 LEU C  71      21.724 -14.178 -11.082  1.00  0.00           H  
ATOM    480 3HD2 LEU C  71      22.083 -15.831 -10.676  1.00  0.00           H  
ATOM    481  N   GLU C  72      18.378 -16.261  -8.463  1.00  0.00           N  
ATOM    482  CA  GLU C  72      17.243 -16.091  -7.598  1.00  0.00           C  
ATOM    483  C   GLU C  72      17.221 -14.670  -7.055  1.00  0.00           C  
ATOM    484  O   GLU C  72      18.259 -14.025  -6.934  1.00  0.00           O  
ATOM    485  CB  GLU C  72      17.297 -17.123  -6.467  1.00  0.00           C  
ATOM    486  CG  GLU C  72      17.147 -18.598  -6.944  1.00  0.00           C  
ATOM    487  CD  GLU C  72      17.067 -19.610  -5.809  1.00  0.00           C  
ATOM    488  OE1 GLU C  72      17.190 -19.215  -4.678  1.00  0.00           O  
ATOM    489  OE2 GLU C  72      16.861 -20.774  -6.079  1.00  0.00           O  
ATOM    490  H   GLU C  72      19.293 -15.993  -8.130  1.00  0.00           H  
ATOM    491  HA  GLU C  72      16.331 -16.246  -8.171  1.00  0.00           H  
ATOM    492 1HB  GLU C  72      18.255 -17.037  -5.950  1.00  0.00           H  
ATOM    493 2HB  GLU C  72      16.508 -16.915  -5.743  1.00  0.00           H  
ATOM    494 1HG  GLU C  72      16.254 -18.682  -7.563  1.00  0.00           H  
ATOM    495 2HG  GLU C  72      18.007 -18.849  -7.566  1.00  0.00           H  
ATOM    496  N   PHE C  73      16.034 -14.181  -6.745  1.00  0.00           N  
ATOM    497  CA  PHE C  73      15.875 -12.862  -6.151  1.00  0.00           C  
ATOM    498  C   PHE C  73      15.507 -12.922  -4.676  1.00  0.00           C  
ATOM    499  O   PHE C  73      14.836 -13.859  -4.220  1.00  0.00           O  
ATOM    500  CB  PHE C  73      14.848 -12.050  -6.932  1.00  0.00           C  
ATOM    501  CG  PHE C  73      15.289 -11.458  -8.225  1.00  0.00           C  
ATOM    502  CD1 PHE C  73      15.482 -12.192  -9.344  1.00  0.00           C  
ATOM    503  CD2 PHE C  73      15.403 -10.104  -8.316  1.00  0.00           C  
ATOM    504  CE1 PHE C  73      15.802 -11.589 -10.532  1.00  0.00           C  
ATOM    505  CE2 PHE C  73      15.716  -9.493  -9.487  1.00  0.00           C  
ATOM    506  CZ  PHE C  73      15.918 -10.234 -10.610  1.00  0.00           C  
ATOM    507  H   PHE C  73      15.217 -14.754  -6.895  1.00  0.00           H  
ATOM    508  HA  PHE C  73      16.823 -12.339  -6.231  1.00  0.00           H  
ATOM    509 1HB  PHE C  73      14.000 -12.672  -7.151  1.00  0.00           H  
ATOM    510 2HB  PHE C  73      14.506 -11.234  -6.307  1.00  0.00           H  
ATOM    511  HD1 PHE C  73      15.389 -13.255  -9.287  1.00  0.00           H  
ATOM    512  HD2 PHE C  73      15.232  -9.517  -7.431  1.00  0.00           H  
ATOM    513  HE1 PHE C  73      15.954 -12.191 -11.409  1.00  0.00           H  
ATOM    514  HE2 PHE C  73      15.798  -8.432  -9.513  1.00  0.00           H  
ATOM    515  HZ  PHE C  73      16.170  -9.754 -11.553  1.00  0.00           H  
ATOM    516  N   GLU C  74      15.943 -11.897  -3.948  1.00  0.00           N  
ATOM    517  CA  GLU C  74      15.681 -11.733  -2.520  1.00  0.00           C  
ATOM    518  C   GLU C  74      15.432 -10.270  -2.173  1.00  0.00           C  
ATOM    519  O   GLU C  74      16.092  -9.381  -2.712  1.00  0.00           O  
ATOM    520  CB  GLU C  74      16.893 -12.214  -1.709  1.00  0.00           C  
ATOM    521  CG  GLU C  74      16.714 -12.244  -0.169  1.00  0.00           C  
ATOM    522  CD  GLU C  74      17.957 -12.764   0.546  1.00  0.00           C  
ATOM    523  OE1 GLU C  74      18.939 -12.982  -0.130  1.00  0.00           O  
ATOM    524  OE2 GLU C  74      17.933 -12.960   1.732  1.00  0.00           O  
ATOM    525  H   GLU C  74      16.542 -11.215  -4.416  1.00  0.00           H  
ATOM    526  HA  GLU C  74      14.798 -12.311  -2.246  1.00  0.00           H  
ATOM    527 1HB  GLU C  74      17.156 -13.224  -2.028  1.00  0.00           H  
ATOM    528 2HB  GLU C  74      17.748 -11.572  -1.930  1.00  0.00           H  
ATOM    529 1HG  GLU C  74      16.506 -11.239   0.185  1.00  0.00           H  
ATOM    530 2HG  GLU C  74      15.854 -12.871   0.085  1.00  0.00           H  
ATOM    531  N   ILE C  75      14.479 -10.013  -1.278  1.00  0.00           N  
ATOM    532  CA  ILE C  75      14.254  -8.641  -0.821  1.00  0.00           C  
ATOM    533  C   ILE C  75      14.406  -8.541   0.666  1.00  0.00           C  
ATOM    534  O   ILE C  75      13.856  -9.351   1.413  1.00  0.00           O  
ATOM    535  CB  ILE C  75      12.868  -8.089  -1.219  1.00  0.00           C  
ATOM    536  CG1 ILE C  75      12.716  -6.625  -0.722  1.00  0.00           C  
ATOM    537  CG2 ILE C  75      11.771  -8.960  -0.689  1.00  0.00           C  
ATOM    538  CD1 ILE C  75      11.569  -5.898  -1.367  1.00  0.00           C  
ATOM    539  H   ILE C  75      13.948 -10.786  -0.871  1.00  0.00           H  
ATOM    540  HA  ILE C  75      14.999  -8.014  -1.277  1.00  0.00           H  
ATOM    541  HB  ILE C  75      12.800  -8.045  -2.292  1.00  0.00           H  
ATOM    542 1HG1 ILE C  75      12.545  -6.632   0.356  1.00  0.00           H  
ATOM    543 2HG1 ILE C  75      13.639  -6.071  -0.922  1.00  0.00           H  
ATOM    544 1HG2 ILE C  75      10.814  -8.552  -0.991  1.00  0.00           H  
ATOM    545 2HG2 ILE C  75      11.881  -9.972  -1.085  1.00  0.00           H  
ATOM    546 3HG2 ILE C  75      11.825  -8.987   0.393  1.00  0.00           H  
ATOM    547 1HD1 ILE C  75      11.503  -4.897  -0.973  1.00  0.00           H  
ATOM    548 2HD1 ILE C  75      11.736  -5.854  -2.436  1.00  0.00           H  
ATOM    549 3HD1 ILE C  75      10.639  -6.423  -1.160  1.00  0.00           H  
ATOM    550  N   CYS C  76      15.137  -7.520   1.099  1.00  0.00           N  
ATOM    551  CA  CYS C  76      15.348  -7.305   2.524  1.00  0.00           C  
ATOM    552  C   CYS C  76      15.152  -5.853   2.931  1.00  0.00           C  
ATOM    553  O   CYS C  76      15.550  -4.931   2.219  1.00  0.00           O  
ATOM    554  CB  CYS C  76      16.753  -7.730   2.922  1.00  0.00           C  
ATOM    555  SG  CYS C  76      17.121  -9.468   2.591  1.00  0.00           S  
ATOM    556  H   CYS C  76      15.573  -6.904   0.421  1.00  0.00           H  
ATOM    557  HA  CYS C  76      14.628  -7.908   3.068  1.00  0.00           H  
ATOM    558 1HB  CYS C  76      17.481  -7.124   2.386  1.00  0.00           H  
ATOM    559 2HB  CYS C  76      16.895  -7.551   3.989  1.00  0.00           H  
ATOM    560  N   GLY C  77      14.599  -5.635   4.110  1.00  0.00           N  
ATOM    561  CA  GLY C  77      14.448  -4.269   4.604  1.00  0.00           C  
ATOM    562  C   GLY C  77      13.090  -3.680   4.252  1.00  0.00           C  
ATOM    563  O   GLY C  77      12.455  -4.064   3.277  1.00  0.00           O  
ATOM    564  H   GLY C  77      14.307  -6.444   4.668  1.00  0.00           H  
ATOM    565 1HA  GLY C  77      14.570  -4.268   5.687  1.00  0.00           H  
ATOM    566 2HA  GLY C  77      15.235  -3.639   4.197  1.00  0.00           H  
ATOM    567  N   ALA C  78      12.620  -2.771   5.093  1.00  0.00           N  
ATOM    568  CA  ALA C  78      11.297  -2.153   4.956  1.00  0.00           C  
ATOM    569  C   ALA C  78      10.199  -3.232   4.932  1.00  0.00           C  
ATOM    570  O   ALA C  78       9.133  -3.027   4.343  1.00  0.00           O  
ATOM    571  CB  ALA C  78      11.206  -1.276   3.717  1.00  0.00           C  
ATOM    572  H   ALA C  78      13.203  -2.490   5.868  1.00  0.00           H  
ATOM    573  HA  ALA C  78      11.133  -1.522   5.832  1.00  0.00           H  
ATOM    574 1HB  ALA C  78      10.226  -0.805   3.674  1.00  0.00           H  
ATOM    575 2HB  ALA C  78      11.971  -0.498   3.757  1.00  0.00           H  
ATOM    576 3HB  ALA C  78      11.339  -1.860   2.850  1.00  0.00           H  
ATOM    577  N   LEU C  79      10.486  -4.369   5.579  1.00  0.00           N  
ATOM    578  CA  LEU C  79       9.565  -5.480   5.711  1.00  0.00           C  
ATOM    579  C   LEU C  79       9.131  -5.543   7.167  1.00  0.00           C  
ATOM    580  O   LEU C  79       9.857  -5.097   8.055  1.00  0.00           O  
ATOM    581  CB  LEU C  79      10.182  -6.797   5.265  1.00  0.00           C  
ATOM    582  CG  LEU C  79      10.701  -6.859   3.833  1.00  0.00           C  
ATOM    583  CD1 LEU C  79      11.282  -8.178   3.615  1.00  0.00           C  
ATOM    584  CD2 LEU C  79       9.607  -6.594   2.864  1.00  0.00           C  
ATOM    585  H   LEU C  79      11.389  -4.453   6.016  1.00  0.00           H  
ATOM    586  HA  LEU C  79       8.696  -5.287   5.095  1.00  0.00           H  
ATOM    587 1HB  LEU C  79      11.026  -7.006   5.909  1.00  0.00           H  
ATOM    588 2HB  LEU C  79       9.447  -7.590   5.393  1.00  0.00           H  
ATOM    589  HG  LEU C  79      11.477  -6.144   3.704  1.00  0.00           H  
ATOM    590 1HD1 LEU C  79      11.682  -8.252   2.611  1.00  0.00           H  
ATOM    591 2HD1 LEU C  79      12.064  -8.340   4.321  1.00  0.00           H  
ATOM    592 3HD1 LEU C  79      10.514  -8.898   3.762  1.00  0.00           H  
ATOM    593 1HD2 LEU C  79       9.998  -6.649   1.846  1.00  0.00           H  
ATOM    594 2HD2 LEU C  79       8.821  -7.339   2.998  1.00  0.00           H  
ATOM    595 3HD2 LEU C  79       9.205  -5.598   3.047  1.00  0.00           H  
ATOM    596  N   VAL C  80       7.947  -6.080   7.396  1.00  0.00           N  
ATOM    597  CA  VAL C  80       7.342  -6.067   8.714  1.00  0.00           C  
ATOM    598  C   VAL C  80       7.580  -7.273   9.619  1.00  0.00           C  
ATOM    599  O   VAL C  80       8.095  -7.135  10.724  1.00  0.00           O  
ATOM    600  CB  VAL C  80       5.848  -5.867   8.463  1.00  0.00           C  
ATOM    601  CG1 VAL C  80       5.083  -5.883   9.688  1.00  0.00           C  
ATOM    602  CG2 VAL C  80       5.673  -4.548   7.758  1.00  0.00           C  
ATOM    603  H   VAL C  80       7.420  -6.424   6.600  1.00  0.00           H  
ATOM    604  HA  VAL C  80       7.721  -5.183   9.233  1.00  0.00           H  
ATOM    605  HB  VAL C  80       5.485  -6.676   7.835  1.00  0.00           H  
ATOM    606 1HG1 VAL C  80       4.019  -5.735   9.476  1.00  0.00           H  
ATOM    607 2HG1 VAL C  80       5.217  -6.829  10.176  1.00  0.00           H  
ATOM    608 3HG1 VAL C  80       5.451  -5.077  10.304  1.00  0.00           H  
ATOM    609 1HG2 VAL C  80       4.637  -4.399   7.544  1.00  0.00           H  
ATOM    610 2HG2 VAL C  80       6.035  -3.748   8.397  1.00  0.00           H  
ATOM    611 3HG2 VAL C  80       6.230  -4.548   6.829  1.00  0.00           H  
ATOM    612  N   GLU C  81       7.217  -8.465   9.196  1.00  0.00           N  
ATOM    613  CA  GLU C  81       7.411  -9.598  10.106  1.00  0.00           C  
ATOM    614  C   GLU C  81       8.849 -10.079  10.110  1.00  0.00           C  
ATOM    615  O   GLU C  81       9.380 -10.525  11.125  1.00  0.00           O  
ATOM    616  CB  GLU C  81       6.488 -10.757   9.724  1.00  0.00           C  
ATOM    617  CG  GLU C  81       6.517 -11.931  10.692  1.00  0.00           C  
ATOM    618  CD  GLU C  81       5.793 -11.645  11.979  1.00  0.00           C  
ATOM    619  OE1 GLU C  81       4.913 -10.818  11.972  1.00  0.00           O  
ATOM    620  OE2 GLU C  81       6.120 -12.255  12.969  1.00  0.00           O  
ATOM    621  H   GLU C  81       6.805  -8.585   8.287  1.00  0.00           H  
ATOM    622  HA  GLU C  81       7.165  -9.272  11.117  1.00  0.00           H  
ATOM    623 1HB  GLU C  81       5.460 -10.398   9.663  1.00  0.00           H  
ATOM    624 2HB  GLU C  81       6.763 -11.131   8.737  1.00  0.00           H  
ATOM    625 1HG  GLU C  81       6.057 -12.795  10.214  1.00  0.00           H  
ATOM    626 2HG  GLU C  81       7.554 -12.181  10.913  1.00  0.00           H  
ATOM    627  N   VAL C  82       9.446 -10.040   8.942  1.00  0.00           N  
ATOM    628  CA  VAL C  82      10.740 -10.622   8.716  1.00  0.00           C  
ATOM    629  C   VAL C  82      11.697  -9.596   8.214  1.00  0.00           C  
ATOM    630  O   VAL C  82      11.293  -8.510   7.821  1.00  0.00           O  
ATOM    631  CB  VAL C  82      10.629 -11.700   7.640  1.00  0.00           C  
ATOM    632  CG1 VAL C  82       9.673 -12.780   8.064  1.00  0.00           C  
ATOM    633  CG2 VAL C  82      10.168 -11.049   6.347  1.00  0.00           C  
ATOM    634  H   VAL C  82       8.961  -9.608   8.174  1.00  0.00           H  
ATOM    635  HA  VAL C  82      11.112 -11.043   9.650  1.00  0.00           H  
ATOM    636  HB  VAL C  82      11.606 -12.160   7.489  1.00  0.00           H  
ATOM    637 1HG1 VAL C  82       9.621 -13.540   7.286  1.00  0.00           H  
ATOM    638 2HG1 VAL C  82      10.019 -13.232   8.990  1.00  0.00           H  
ATOM    639 3HG1 VAL C  82       8.690 -12.360   8.216  1.00  0.00           H  
ATOM    640 1HG2 VAL C  82      10.110 -11.808   5.577  1.00  0.00           H  
ATOM    641 2HG2 VAL C  82       9.189 -10.594   6.487  1.00  0.00           H  
ATOM    642 3HG2 VAL C  82      10.883 -10.284   6.044  1.00  0.00           H  
ATOM    643  N   LYS C  83      12.978  -9.941   8.225  1.00  0.00           N  
ATOM    644  CA  LYS C  83      13.971  -9.053   7.650  1.00  0.00           C  
ATOM    645  C   LYS C  83      14.024  -9.248   6.144  1.00  0.00           C  
ATOM    646  O   LYS C  83      14.202  -8.279   5.400  1.00  0.00           O  
ATOM    647  CB  LYS C  83      15.354  -9.284   8.262  1.00  0.00           C  
ATOM    648  CG  LYS C  83      16.436  -8.328   7.725  1.00  0.00           C  
ATOM    649  CD  LYS C  83      17.789  -8.504   8.445  1.00  0.00           C  
ATOM    650  CE  LYS C  83      18.848  -7.545   7.876  1.00  0.00           C  
ATOM    651  NZ  LYS C  83      20.167  -7.695   8.551  1.00  0.00           N  
ATOM    652  H   LYS C  83      13.254 -10.831   8.611  1.00  0.00           H  
ATOM    653  HA  LYS C  83      13.676  -8.021   7.844  1.00  0.00           H  
ATOM    654 1HB  LYS C  83      15.305  -9.172   9.345  1.00  0.00           H  
ATOM    655 2HB  LYS C  83      15.678 -10.304   8.048  1.00  0.00           H  
ATOM    656 1HG  LYS C  83      16.577  -8.517   6.660  1.00  0.00           H  
ATOM    657 2HG  LYS C  83      16.100  -7.300   7.846  1.00  0.00           H  
ATOM    658 1HD  LYS C  83      17.665  -8.308   9.510  1.00  0.00           H  
ATOM    659 2HD  LYS C  83      18.135  -9.531   8.318  1.00  0.00           H  
ATOM    660 1HE  LYS C  83      18.972  -7.745   6.811  1.00  0.00           H  
ATOM    661 2HE  LYS C  83      18.503  -6.520   8.005  1.00  0.00           H  
ATOM    662 1HZ  LYS C  83      20.829  -7.046   8.147  1.00  0.00           H  
ATOM    663 2HZ  LYS C  83      20.065  -7.499   9.537  1.00  0.00           H  
ATOM    664 3HZ  LYS C  83      20.504  -8.640   8.428  1.00  0.00           H  
ATOM    665  N   CYS C  84      13.886 -10.516   5.700  1.00  0.00           N  
ATOM    666  CA  CYS C  84      13.965 -10.866   4.277  1.00  0.00           C  
ATOM    667  C   CYS C  84      12.888 -11.840   3.788  1.00  0.00           C  
ATOM    668  O   CYS C  84      12.446 -12.716   4.534  1.00  0.00           O  
ATOM    669  CB  CYS C  84      15.312 -11.498   3.961  1.00  0.00           C  
ATOM    670  SG  CYS C  84      16.733 -10.448   4.332  1.00  0.00           S  
ATOM    671  H   CYS C  84      13.727 -11.250   6.371  1.00  0.00           H  
ATOM    672  HA  CYS C  84      13.868  -9.954   3.709  1.00  0.00           H  
ATOM    673 1HB  CYS C  84      15.421 -12.425   4.519  1.00  0.00           H  
ATOM    674 2HB  CYS C  84      15.351 -11.756   2.895  1.00  0.00           H  
ATOM    675  N   LEU C  85      12.541 -11.718   2.499  1.00  0.00           N  
ATOM    676  CA  LEU C  85      11.634 -12.626   1.778  1.00  0.00           C  
ATOM    677  C   LEU C  85      12.292 -13.132   0.506  1.00  0.00           C  
ATOM    678  O   LEU C  85      13.046 -12.401  -0.145  1.00  0.00           O  
ATOM    679  CB  LEU C  85      10.324 -11.915   1.381  1.00  0.00           C  
ATOM    680  CG  LEU C  85       9.440 -11.399   2.510  1.00  0.00           C  
ATOM    681  CD1 LEU C  85       8.389 -10.457   1.940  1.00  0.00           C  
ATOM    682  CD2 LEU C  85       8.765 -12.555   3.181  1.00  0.00           C  
ATOM    683  H   LEU C  85      12.957 -10.937   1.989  1.00  0.00           H  
ATOM    684  HA  LEU C  85      11.406 -13.479   2.415  1.00  0.00           H  
ATOM    685 1HB  LEU C  85      10.566 -11.077   0.753  1.00  0.00           H  
ATOM    686 2HB  LEU C  85       9.726 -12.614   0.789  1.00  0.00           H  
ATOM    687  HG  LEU C  85      10.037 -10.882   3.224  1.00  0.00           H  
ATOM    688 1HD1 LEU C  85       7.756 -10.088   2.746  1.00  0.00           H  
ATOM    689 2HD1 LEU C  85       8.882  -9.614   1.450  1.00  0.00           H  
ATOM    690 3HD1 LEU C  85       7.776 -10.993   1.215  1.00  0.00           H  
ATOM    691 1HD2 LEU C  85       8.134 -12.187   3.987  1.00  0.00           H  
ATOM    692 2HD2 LEU C  85       8.157 -13.089   2.453  1.00  0.00           H  
ATOM    693 3HD2 LEU C  85       9.523 -13.228   3.588  1.00  0.00           H  
ATOM    694  N   ASN C  86      11.984 -14.370   0.119  1.00  0.00           N  
ATOM    695  CA  ASN C  86      12.493 -14.893  -1.151  1.00  0.00           C  
ATOM    696  C   ASN C  86      11.450 -14.787  -2.249  1.00  0.00           C  
ATOM    697  O   ASN C  86      10.256 -14.930  -1.982  1.00  0.00           O  
ATOM    698  CB  ASN C  86      12.929 -16.333  -1.013  1.00  0.00           C  
ATOM    699  CG  ASN C  86      14.079 -16.497  -0.093  1.00  0.00           C  
ATOM    700  OD1 ASN C  86      15.019 -15.699  -0.086  1.00  0.00           O  
ATOM    701  ND2 ASN C  86      14.032 -17.537   0.696  1.00  0.00           N  
ATOM    702  H   ASN C  86      11.381 -14.944   0.692  1.00  0.00           H  
ATOM    703  HA  ASN C  86      13.352 -14.299  -1.464  1.00  0.00           H  
ATOM    704 1HB  ASN C  86      12.095 -16.932  -0.647  1.00  0.00           H  
ATOM    705 2HB  ASN C  86      13.201 -16.721  -1.999  1.00  0.00           H  
ATOM    706 1HD2 ASN C  86      14.778 -17.716   1.340  1.00  0.00           H  
ATOM    707 2HD2 ASN C  86      13.252 -18.164   0.656  1.00  0.00           H  
ATOM    708  N   PHE C  87      11.916 -14.597  -3.480  1.00  0.00           N  
ATOM    709  CA  PHE C  87      11.057 -14.542  -4.655  1.00  0.00           C  
ATOM    710  C   PHE C  87      10.749 -15.894  -5.248  1.00  0.00           C  
ATOM    711  O   PHE C  87      11.571 -16.806  -5.217  1.00  0.00           O  
ATOM    712  CB  PHE C  87      11.701 -13.675  -5.711  1.00  0.00           C  
ATOM    713  CG  PHE C  87      11.658 -12.174  -5.450  1.00  0.00           C  
ATOM    714  CD1 PHE C  87      12.369 -11.598  -4.431  1.00  0.00           C  
ATOM    715  CD2 PHE C  87      10.975 -11.339  -6.295  1.00  0.00           C  
ATOM    716  CE1 PHE C  87      12.380 -10.235  -4.260  1.00  0.00           C  
ATOM    717  CE2 PHE C  87      10.971  -9.976  -6.127  1.00  0.00           C  
ATOM    718  CZ  PHE C  87      11.684  -9.422  -5.100  1.00  0.00           C  
ATOM    719  H   PHE C  87      12.921 -14.464  -3.620  1.00  0.00           H  
ATOM    720  HA  PHE C  87      10.117 -14.109  -4.381  1.00  0.00           H  
ATOM    721 1HB  PHE C  87      12.729 -13.981  -5.821  1.00  0.00           H  
ATOM    722 2HB  PHE C  87      11.198 -13.867  -6.659  1.00  0.00           H  
ATOM    723  HD1 PHE C  87      12.929 -12.233  -3.756  1.00  0.00           H  
ATOM    724  HD2 PHE C  87      10.453 -11.771  -7.103  1.00  0.00           H  
ATOM    725  HE1 PHE C  87      12.944  -9.815  -3.466  1.00  0.00           H  
ATOM    726  HE2 PHE C  87      10.413  -9.342  -6.818  1.00  0.00           H  
ATOM    727  HZ  PHE C  87      11.702  -8.345  -4.960  1.00  0.00           H  
ATOM    728  N   ARG C  88       9.561 -15.990  -5.820  1.00  0.00           N  
ATOM    729  CA  ARG C  88       9.085 -17.144  -6.555  1.00  0.00           C  
ATOM    730  C   ARG C  88       9.512 -16.944  -7.982  1.00  0.00           C  
ATOM    731  O   ARG C  88       9.743 -15.802  -8.381  1.00  0.00           O  
ATOM    732  CB  ARG C  88       7.575 -17.214  -6.520  1.00  0.00           C  
ATOM    733  CG  ARG C  88       6.991 -17.474  -5.185  1.00  0.00           C  
ATOM    734  CD  ARG C  88       5.516 -17.378  -5.209  1.00  0.00           C  
ATOM    735  NE  ARG C  88       4.923 -18.386  -6.077  1.00  0.00           N  
ATOM    736  CZ  ARG C  88       3.621 -18.425  -6.444  1.00  0.00           C  
ATOM    737  NH1 ARG C  88       2.778 -17.490  -6.025  1.00  0.00           N  
ATOM    738  NH2 ARG C  88       3.210 -19.418  -7.217  1.00  0.00           N  
ATOM    739  H   ARG C  88       8.931 -15.193  -5.770  1.00  0.00           H  
ATOM    740  HA  ARG C  88       9.529 -18.055  -6.150  1.00  0.00           H  
ATOM    741 1HB  ARG C  88       7.164 -16.268  -6.876  1.00  0.00           H  
ATOM    742 2HB  ARG C  88       7.231 -17.995  -7.197  1.00  0.00           H  
ATOM    743 1HG  ARG C  88       7.274 -18.443  -4.868  1.00  0.00           H  
ATOM    744 2HG  ARG C  88       7.372 -16.734  -4.474  1.00  0.00           H  
ATOM    745 1HD  ARG C  88       5.126 -17.524  -4.202  1.00  0.00           H  
ATOM    746 2HD  ARG C  88       5.224 -16.398  -5.570  1.00  0.00           H  
ATOM    747  HE  ARG C  88       5.524 -19.124  -6.416  1.00  0.00           H  
ATOM    748 1HH1 ARG C  88       3.100 -16.747  -5.421  1.00  0.00           H  
ATOM    749 2HH1 ARG C  88       1.798 -17.540  -6.290  1.00  0.00           H  
ATOM    750 1HH2 ARG C  88       3.865 -20.122  -7.508  1.00  0.00           H  
ATOM    751 2HH2 ARG C  88       2.221 -19.511  -7.509  1.00  0.00           H  
ATOM    752  N   LYS C  89       9.587 -18.009  -8.769  1.00  0.00           N  
ATOM    753  CA  LYS C  89       9.928 -17.826 -10.175  1.00  0.00           C  
ATOM    754  C   LYS C  89       8.960 -18.537 -11.095  1.00  0.00           C  
ATOM    755  O   LYS C  89       8.709 -19.733 -10.934  1.00  0.00           O  
ATOM    756  CB  LYS C  89      11.328 -18.355 -10.450  1.00  0.00           C  
ATOM    757  CG  LYS C  89      11.829 -18.179 -11.894  1.00  0.00           C  
ATOM    758  CD  LYS C  89      13.171 -18.875 -12.044  1.00  0.00           C  
ATOM    759  CE  LYS C  89      13.825 -18.673 -13.389  1.00  0.00           C  
ATOM    760  NZ  LYS C  89      13.108 -19.339 -14.517  1.00  0.00           N  
ATOM    761  H   LYS C  89       9.409 -18.934  -8.404  1.00  0.00           H  
ATOM    762  HA  LYS C  89       9.891 -16.767 -10.417  1.00  0.00           H  
ATOM    763 1HB  LYS C  89      12.036 -17.853  -9.794  1.00  0.00           H  
ATOM    764 2HB  LYS C  89      11.365 -19.418 -10.217  1.00  0.00           H  
ATOM    765 1HG  LYS C  89      11.113 -18.604 -12.602  1.00  0.00           H  
ATOM    766 2HG  LYS C  89      11.939 -17.113 -12.117  1.00  0.00           H  
ATOM    767 1HD  LYS C  89      13.854 -18.528 -11.277  1.00  0.00           H  
ATOM    768 2HD  LYS C  89      13.026 -19.943 -11.902  1.00  0.00           H  
ATOM    769 1HE  LYS C  89      13.907 -17.610 -13.603  1.00  0.00           H  
ATOM    770 2HE  LYS C  89      14.808 -19.098 -13.317  1.00  0.00           H  
ATOM    771 1HZ  LYS C  89      13.626 -19.185 -15.363  1.00  0.00           H  
ATOM    772 2HZ  LYS C  89      13.041 -20.328 -14.342  1.00  0.00           H  
ATOM    773 3HZ  LYS C  89      12.163 -18.951 -14.654  1.00  0.00           H  
ATOM    774  N   LEU C  90       8.405 -17.787 -12.038  1.00  0.00           N  
ATOM    775  CA  LEU C  90       7.533 -18.352 -13.054  1.00  0.00           C  
ATOM    776  C   LEU C  90       8.065 -17.950 -14.403  1.00  0.00           C  
ATOM    777  O   LEU C  90       8.247 -16.765 -14.679  1.00  0.00           O  
ATOM    778  CB  LEU C  90       6.078 -17.906 -12.918  1.00  0.00           C  
ATOM    779  CG  LEU C  90       5.335 -18.355 -11.654  1.00  0.00           C  
ATOM    780  CD1 LEU C  90       3.967 -17.707 -11.646  1.00  0.00           C  
ATOM    781  CD2 LEU C  90       5.206 -19.849 -11.639  1.00  0.00           C  
ATOM    782  H   LEU C  90       8.679 -16.804 -12.096  1.00  0.00           H  
ATOM    783  HA  LEU C  90       7.565 -19.437 -12.985  1.00  0.00           H  
ATOM    784 1HB  LEU C  90       6.050 -16.817 -12.952  1.00  0.00           H  
ATOM    785 2HB  LEU C  90       5.523 -18.285 -13.775  1.00  0.00           H  
ATOM    786  HG  LEU C  90       5.884 -18.051 -10.774  1.00  0.00           H  
ATOM    787 1HD1 LEU C  90       3.421 -18.016 -10.756  1.00  0.00           H  
ATOM    788 2HD1 LEU C  90       4.056 -16.629 -11.658  1.00  0.00           H  
ATOM    789 3HD1 LEU C  90       3.428 -18.020 -12.525  1.00  0.00           H  
ATOM    790 1HD2 LEU C  90       4.670 -20.155 -10.739  1.00  0.00           H  
ATOM    791 2HD2 LEU C  90       4.652 -20.179 -12.517  1.00  0.00           H  
ATOM    792 3HD2 LEU C  90       6.197 -20.302 -11.645  1.00  0.00           H  
ATOM    793  N   GLN C  91       8.284 -18.922 -15.267  1.00  0.00           N  
ATOM    794  CA  GLN C  91       8.844 -18.622 -16.564  1.00  0.00           C  
ATOM    795  C   GLN C  91      10.064 -17.710 -16.404  1.00  0.00           C  
ATOM    796  O   GLN C  91      11.037 -18.052 -15.716  1.00  0.00           O  
ATOM    797  CB  GLN C  91       7.801 -17.977 -17.482  1.00  0.00           C  
ATOM    798  CG  GLN C  91       6.670 -18.880 -17.835  1.00  0.00           C  
ATOM    799  CD  GLN C  91       5.666 -18.217 -18.766  1.00  0.00           C  
ATOM    800  OE1 GLN C  91       5.766 -17.023 -19.087  1.00  0.00           O  
ATOM    801  NE2 GLN C  91       4.680 -19.005 -19.185  1.00  0.00           N  
ATOM    802  H   GLN C  91       8.091 -19.879 -15.006  1.00  0.00           H  
ATOM    803  HA  GLN C  91       9.177 -19.551 -17.026  1.00  0.00           H  
ATOM    804 1HB  GLN C  91       7.386 -17.078 -17.027  1.00  0.00           H  
ATOM    805 2HB  GLN C  91       8.268 -17.695 -18.428  1.00  0.00           H  
ATOM    806 1HG  GLN C  91       7.070 -19.760 -18.335  1.00  0.00           H  
ATOM    807 2HG  GLN C  91       6.153 -19.170 -16.923  1.00  0.00           H  
ATOM    808 1HE2 GLN C  91       3.929 -18.658 -19.796  1.00  0.00           H  
ATOM    809 2HE2 GLN C  91       4.643 -19.957 -18.895  1.00  0.00           H  
ATOM    810  N   GLU C  92      10.001 -16.545 -17.038  1.00  0.00           N  
ATOM    811  CA  GLU C  92      11.090 -15.594 -17.082  1.00  0.00           C  
ATOM    812  C   GLU C  92      11.054 -14.494 -16.013  1.00  0.00           C  
ATOM    813  O   GLU C  92      11.889 -13.589 -16.045  1.00  0.00           O  
ATOM    814  CB  GLU C  92      11.092 -14.981 -18.482  1.00  0.00           C  
ATOM    815  CG  GLU C  92      11.398 -16.032 -19.607  1.00  0.00           C  
ATOM    816  CD  GLU C  92      11.421 -15.470 -21.061  1.00  0.00           C  
ATOM    817  OE1 GLU C  92      11.165 -14.304 -21.249  1.00  0.00           O  
ATOM    818  OE2 GLU C  92      11.693 -16.240 -21.966  1.00  0.00           O  
ATOM    819  H   GLU C  92       9.157 -16.307 -17.534  1.00  0.00           H  
ATOM    820  HA  GLU C  92      12.020 -16.147 -16.948  1.00  0.00           H  
ATOM    821 1HB  GLU C  92      10.115 -14.538 -18.681  1.00  0.00           H  
ATOM    822 2HB  GLU C  92      11.834 -14.186 -18.533  1.00  0.00           H  
ATOM    823 1HG  GLU C  92      12.367 -16.485 -19.395  1.00  0.00           H  
ATOM    824 2HG  GLU C  92      10.648 -16.820 -19.548  1.00  0.00           H  
ATOM    825  N   ILE C  93      10.088 -14.541 -15.090  1.00  0.00           N  
ATOM    826  CA  ILE C  93       9.971 -13.482 -14.081  1.00  0.00           C  
ATOM    827  C   ILE C  93      10.031 -13.972 -12.647  1.00  0.00           C  
ATOM    828  O   ILE C  93       9.751 -15.134 -12.332  1.00  0.00           O  
ATOM    829  CB  ILE C  93       8.646 -12.710 -14.202  1.00  0.00           C  
ATOM    830  CG1 ILE C  93       7.474 -13.686 -13.977  1.00  0.00           C  
ATOM    831  CG2 ILE C  93       8.553 -12.017 -15.534  1.00  0.00           C  
ATOM    832  CD1 ILE C  93       6.130 -13.016 -13.789  1.00  0.00           C  
ATOM    833  H   ILE C  93       9.432 -15.322 -15.087  1.00  0.00           H  
ATOM    834  HA  ILE C  93      10.791 -12.776 -14.219  1.00  0.00           H  
ATOM    835  HB  ILE C  93       8.600 -11.959 -13.408  1.00  0.00           H  
ATOM    836 1HG1 ILE C  93       7.408 -14.355 -14.837  1.00  0.00           H  
ATOM    837 2HG1 ILE C  93       7.687 -14.286 -13.092  1.00  0.00           H  
ATOM    838 1HG2 ILE C  93       7.618 -11.467 -15.590  1.00  0.00           H  
ATOM    839 2HG2 ILE C  93       9.390 -11.330 -15.634  1.00  0.00           H  
ATOM    840 3HG2 ILE C  93       8.591 -12.755 -16.333  1.00  0.00           H  
ATOM    841 1HD1 ILE C  93       5.364 -13.779 -13.637  1.00  0.00           H  
ATOM    842 2HD1 ILE C  93       6.173 -12.362 -12.918  1.00  0.00           H  
ATOM    843 3HD1 ILE C  93       5.889 -12.432 -14.676  1.00  0.00           H  
ATOM    844  N   TYR C  94      10.320 -13.040 -11.754  1.00  0.00           N  
ATOM    845  CA  TYR C  94      10.375 -13.351 -10.342  1.00  0.00           C  
ATOM    846  C   TYR C  94       9.374 -12.517  -9.583  1.00  0.00           C  
ATOM    847  O   TYR C  94       9.144 -11.360  -9.931  1.00  0.00           O  
ATOM    848  CB  TYR C  94      11.775 -13.056  -9.841  1.00  0.00           C  
ATOM    849  CG  TYR C  94      12.793 -13.908 -10.468  1.00  0.00           C  
ATOM    850  CD1 TYR C  94      13.299 -13.565 -11.712  1.00  0.00           C  
ATOM    851  CD2 TYR C  94      13.265 -15.013  -9.797  1.00  0.00           C  
ATOM    852  CE1 TYR C  94      14.271 -14.339 -12.288  1.00  0.00           C  
ATOM    853  CE2 TYR C  94      14.248 -15.779 -10.372  1.00  0.00           C  
ATOM    854  CZ  TYR C  94      14.749 -15.444 -11.615  1.00  0.00           C  
ATOM    855  OH  TYR C  94      15.732 -16.208 -12.189  1.00  0.00           O  
ATOM    856  H   TYR C  94      10.535 -12.089 -12.062  1.00  0.00           H  
ATOM    857  HA  TYR C  94      10.133 -14.393 -10.205  1.00  0.00           H  
ATOM    858 1HB  TYR C  94      12.028 -12.013 -10.044  1.00  0.00           H  
ATOM    859 2HB  TYR C  94      11.821 -13.202  -8.772  1.00  0.00           H  
ATOM    860  HD1 TYR C  94      12.924 -12.681 -12.230  1.00  0.00           H  
ATOM    861  HD2 TYR C  94      12.863 -15.271  -8.815  1.00  0.00           H  
ATOM    862  HE1 TYR C  94      14.669 -14.075 -13.264  1.00  0.00           H  
ATOM    863  HE2 TYR C  94      14.633 -16.654  -9.847  1.00  0.00           H  
ATOM    864  HH  TYR C  94      16.206 -16.713 -11.487  1.00  0.00           H  
ATOM    865  N   PHE C  95       8.764 -13.071  -8.538  1.00  0.00           N  
ATOM    866  CA  PHE C  95       7.853 -12.216  -7.772  1.00  0.00           C  
ATOM    867  C   PHE C  95       7.531 -12.690  -6.372  1.00  0.00           C  
ATOM    868  O   PHE C  95       7.725 -13.852  -6.016  1.00  0.00           O  
ATOM    869  CB  PHE C  95       6.544 -12.022  -8.532  1.00  0.00           C  
ATOM    870  CG  PHE C  95       5.857 -13.219  -8.670  1.00  0.00           C  
ATOM    871  CD1 PHE C  95       4.878 -13.558  -7.771  1.00  0.00           C  
ATOM    872  CD2 PHE C  95       6.210 -14.069  -9.656  1.00  0.00           C  
ATOM    873  CE1 PHE C  95       4.239 -14.747  -7.876  1.00  0.00           C  
ATOM    874  CE2 PHE C  95       5.608 -15.244  -9.773  1.00  0.00           C  
ATOM    875  CZ  PHE C  95       4.604 -15.608  -8.883  1.00  0.00           C  
ATOM    876  H   PHE C  95       8.964 -14.040  -8.293  1.00  0.00           H  
ATOM    877  HA  PHE C  95       8.328 -11.248  -7.682  1.00  0.00           H  
ATOM    878 1HB  PHE C  95       5.904 -11.323  -7.996  1.00  0.00           H  
ATOM    879 2HB  PHE C  95       6.719 -11.615  -9.516  1.00  0.00           H  
ATOM    880  HD1 PHE C  95       4.618 -12.858  -6.974  1.00  0.00           H  
ATOM    881  HD2 PHE C  95       6.998 -13.795 -10.355  1.00  0.00           H  
ATOM    882  HE1 PHE C  95       3.452 -15.014  -7.166  1.00  0.00           H  
ATOM    883  HE2 PHE C  95       5.918 -15.896 -10.565  1.00  0.00           H  
ATOM    884  HZ  PHE C  95       4.107 -16.570  -8.978  1.00  0.00           H  
ATOM    885  N   ILE C  96       6.982 -11.782  -5.583  1.00  0.00           N  
ATOM    886  CA  ILE C  96       6.430 -12.122  -4.279  1.00  0.00           C  
ATOM    887  C   ILE C  96       5.023 -11.563  -4.098  1.00  0.00           C  
ATOM    888  O   ILE C  96       4.656 -10.547  -4.694  1.00  0.00           O  
ATOM    889  CB  ILE C  96       7.351 -11.664  -3.134  1.00  0.00           C  
ATOM    890  CG1 ILE C  96       7.600 -10.260  -3.197  1.00  0.00           C  
ATOM    891  CG2 ILE C  96       8.628 -12.355  -3.144  1.00  0.00           C  
ATOM    892  CD1 ILE C  96       8.161  -9.749  -1.902  1.00  0.00           C  
ATOM    893  H   ILE C  96       6.927 -10.829  -5.941  1.00  0.00           H  
ATOM    894  HA  ILE C  96       6.357 -13.205  -4.213  1.00  0.00           H  
ATOM    895  HB  ILE C  96       6.850 -11.867  -2.185  1.00  0.00           H  
ATOM    896 1HG1 ILE C  96       8.324 -10.073  -3.990  1.00  0.00           H  
ATOM    897 2HG1 ILE C  96       6.674  -9.729  -3.428  1.00  0.00           H  
ATOM    898 1HG2 ILE C  96       9.246 -12.028  -2.309  1.00  0.00           H  
ATOM    899 2HG2 ILE C  96       8.435 -13.421  -3.059  1.00  0.00           H  
ATOM    900 3HG2 ILE C  96       9.133 -12.134  -4.067  1.00  0.00           H  
ATOM    901 1HD1 ILE C  96       8.368  -8.699  -1.984  1.00  0.00           H  
ATOM    902 2HD1 ILE C  96       7.442  -9.925  -1.101  1.00  0.00           H  
ATOM    903 3HD1 ILE C  96       9.089 -10.276  -1.681  1.00  0.00           H  
ATOM    904  N   GLU C  97       4.242 -12.243  -3.265  1.00  0.00           N  
ATOM    905  CA  GLU C  97       2.895 -11.814  -2.895  1.00  0.00           C  
ATOM    906  C   GLU C  97       2.851 -11.788  -1.376  1.00  0.00           C  
ATOM    907  O   GLU C  97       3.059 -12.810  -0.738  1.00  0.00           O  
ATOM    908  CB  GLU C  97       1.834 -12.766  -3.468  1.00  0.00           C  
ATOM    909  CG  GLU C  97       1.807 -12.824  -4.997  1.00  0.00           C  
ATOM    910  CD  GLU C  97       0.788 -13.834  -5.579  1.00  0.00           C  
ATOM    911  OE1 GLU C  97       1.033 -15.033  -5.496  1.00  0.00           O  
ATOM    912  OE2 GLU C  97      -0.214 -13.400  -6.111  1.00  0.00           O  
ATOM    913  H   GLU C  97       4.607 -13.083  -2.840  1.00  0.00           H  
ATOM    914  HA  GLU C  97       2.715 -10.810  -3.268  1.00  0.00           H  
ATOM    915 1HB  GLU C  97       2.010 -13.772  -3.095  1.00  0.00           H  
ATOM    916 2HB  GLU C  97       0.847 -12.454  -3.121  1.00  0.00           H  
ATOM    917 1HG  GLU C  97       1.581 -11.825  -5.376  1.00  0.00           H  
ATOM    918 2HG  GLU C  97       2.800 -13.087  -5.343  1.00  0.00           H  
ATOM    919  N   THR C  98       2.679 -10.624  -0.793  1.00  0.00           N  
ATOM    920  CA  THR C  98       2.747 -10.546   0.649  1.00  0.00           C  
ATOM    921  C   THR C  98       1.951  -9.402   1.247  1.00  0.00           C  
ATOM    922  O   THR C  98       1.309  -8.636   0.555  1.00  0.00           O  
ATOM    923  CB  THR C  98       4.205 -10.420   1.113  1.00  0.00           C  
ATOM    924  OG1 THR C  98       4.259 -10.595   2.526  1.00  0.00           O  
ATOM    925  CG2 THR C  98       4.764  -9.036   0.761  1.00  0.00           C  
ATOM    926  H   THR C  98       2.472  -9.806  -1.369  1.00  0.00           H  
ATOM    927  HA  THR C  98       2.341 -11.473   1.055  1.00  0.00           H  
ATOM    928  HB  THR C  98       4.813 -11.189   0.632  1.00  0.00           H  
ATOM    929  HG1 THR C  98       4.288 -11.547   2.712  1.00  0.00           H  
ATOM    930 1HG2 THR C  98       5.794  -8.965   1.103  1.00  0.00           H  
ATOM    931 2HG2 THR C  98       4.732  -8.902  -0.320  1.00  0.00           H  
ATOM    932 3HG2 THR C  98       4.183  -8.249   1.230  1.00  0.00           H  
ATOM    933  N   LYS C  99       1.989  -9.303   2.558  1.00  0.00           N  
ATOM    934  CA  LYS C  99       1.317  -8.250   3.298  1.00  0.00           C  
ATOM    935  C   LYS C  99       2.356  -7.569   4.148  1.00  0.00           C  
ATOM    936  O   LYS C  99       2.090  -6.577   4.839  1.00  0.00           O  
ATOM    937  CB  LYS C  99       0.180  -8.799   4.160  1.00  0.00           C  
ATOM    938  CG  LYS C  99      -0.945  -9.458   3.373  1.00  0.00           C  
ATOM    939  CD  LYS C  99      -2.026  -9.996   4.298  1.00  0.00           C  
ATOM    940  CE  LYS C  99      -3.138 -10.677   3.515  1.00  0.00           C  
ATOM    941  NZ  LYS C  99      -4.231 -11.157   4.403  1.00  0.00           N  
ATOM    942  H   LYS C  99       2.579  -9.961   3.045  1.00  0.00           H  
ATOM    943  HA  LYS C  99       0.904  -7.518   2.601  1.00  0.00           H  
ATOM    944 1HB  LYS C  99       0.576  -9.537   4.858  1.00  0.00           H  
ATOM    945 2HB  LYS C  99      -0.253  -7.991   4.749  1.00  0.00           H  
ATOM    946 1HG  LYS C  99      -1.390  -8.729   2.694  1.00  0.00           H  
ATOM    947 2HG  LYS C  99      -0.542 -10.280   2.782  1.00  0.00           H  
ATOM    948 1HD  LYS C  99      -1.587 -10.716   4.990  1.00  0.00           H  
ATOM    949 2HD  LYS C  99      -2.451  -9.176   4.876  1.00  0.00           H  
ATOM    950 1HE  LYS C  99      -3.555  -9.976   2.792  1.00  0.00           H  
ATOM    951 2HE  LYS C  99      -2.731 -11.528   2.969  1.00  0.00           H  
ATOM    952 1HZ  LYS C  99      -4.948 -11.602   3.846  1.00  0.00           H  
ATOM    953 2HZ  LYS C  99      -3.859 -11.823   5.066  1.00  0.00           H  
ATOM    954 3HZ  LYS C  99      -4.630 -10.374   4.900  1.00  0.00           H  
ATOM    955  N   LYS C 100       3.566  -8.116   4.070  1.00  0.00           N  
ATOM    956  CA  LYS C 100       4.684  -7.735   4.909  1.00  0.00           C  
ATOM    957  C   LYS C 100       5.472  -6.529   4.440  1.00  0.00           C  
ATOM    958  O   LYS C 100       6.509  -6.219   5.011  1.00  0.00           O  
ATOM    959  CB  LYS C 100       5.633  -8.926   5.055  1.00  0.00           C  
ATOM    960  CG  LYS C 100       5.042 -10.113   5.805  1.00  0.00           C  
ATOM    961  CD  LYS C 100       5.980 -11.310   5.769  1.00  0.00           C  
ATOM    962  CE  LYS C 100       5.436 -12.464   6.599  1.00  0.00           C  
ATOM    963  NZ  LYS C 100       4.280 -13.129   5.938  1.00  0.00           N  
ATOM    964  H   LYS C 100       3.709  -8.904   3.439  1.00  0.00           H  
ATOM    965  HA  LYS C 100       4.282  -7.493   5.891  1.00  0.00           H  
ATOM    966 1HB  LYS C 100       5.936  -9.272   4.066  1.00  0.00           H  
ATOM    967 2HB  LYS C 100       6.533  -8.611   5.582  1.00  0.00           H  
ATOM    968 1HG  LYS C 100       4.862  -9.834   6.844  1.00  0.00           H  
ATOM    969 2HG  LYS C 100       4.092 -10.393   5.352  1.00  0.00           H  
ATOM    970 1HD  LYS C 100       6.107 -11.643   4.738  1.00  0.00           H  
ATOM    971 2HD  LYS C 100       6.954 -11.021   6.162  1.00  0.00           H  
ATOM    972 1HE  LYS C 100       6.222 -13.201   6.756  1.00  0.00           H  
ATOM    973 2HE  LYS C 100       5.117 -12.094   7.573  1.00  0.00           H  
ATOM    974 1HZ  LYS C 100       3.950 -13.887   6.518  1.00  0.00           H  
ATOM    975 2HZ  LYS C 100       3.537 -12.458   5.804  1.00  0.00           H  
ATOM    976 3HZ  LYS C 100       4.569 -13.494   5.041  1.00  0.00           H  
ATOM    977  N   PHE C 101       5.018  -5.837   3.405  1.00  0.00           N  
ATOM    978  CA  PHE C 101       5.740  -4.641   3.001  1.00  0.00           C  
ATOM    979  C   PHE C 101       5.362  -3.500   3.930  1.00  0.00           C  
ATOM    980  O   PHE C 101       4.179  -3.196   4.092  1.00  0.00           O  
ATOM    981  CB  PHE C 101       5.349  -4.189   1.611  1.00  0.00           C  
ATOM    982  CG  PHE C 101       5.738  -5.080   0.547  1.00  0.00           C  
ATOM    983  CD1 PHE C 101       6.918  -5.759   0.610  1.00  0.00           C  
ATOM    984  CD2 PHE C 101       4.936  -5.223  -0.556  1.00  0.00           C  
ATOM    985  CE1 PHE C 101       7.308  -6.589  -0.411  1.00  0.00           C  
ATOM    986  CE2 PHE C 101       5.304  -6.055  -1.591  1.00  0.00           C  
ATOM    987  CZ  PHE C 101       6.492  -6.739  -1.513  1.00  0.00           C  
ATOM    988  H   PHE C 101       4.171  -6.121   2.935  1.00  0.00           H  
ATOM    989  HA  PHE C 101       6.816  -4.813   3.064  1.00  0.00           H  
ATOM    990 1HB  PHE C 101       4.278  -4.037   1.561  1.00  0.00           H  
ATOM    991 2HB  PHE C 101       5.816  -3.231   1.428  1.00  0.00           H  
ATOM    992  HD1 PHE C 101       7.538  -5.628   1.479  1.00  0.00           H  
ATOM    993  HD2 PHE C 101       4.000  -4.668  -0.605  1.00  0.00           H  
ATOM    994  HE1 PHE C 101       8.254  -7.124  -0.343  1.00  0.00           H  
ATOM    995  HE2 PHE C 101       4.660  -6.171  -2.469  1.00  0.00           H  
ATOM    996  HZ  PHE C 101       6.774  -7.386  -2.324  1.00  0.00           H  
ATOM    997  N   LEU C 102       6.343  -2.844   4.523  1.00  0.00           N  
ATOM    998  CA  LEU C 102       6.047  -1.713   5.396  1.00  0.00           C  
ATOM    999  C   LEU C 102       5.555  -0.517   4.589  1.00  0.00           C  
ATOM   1000  O   LEU C 102       4.693   0.241   5.033  1.00  0.00           O  
ATOM   1001  CB  LEU C 102       7.294  -1.320   6.198  1.00  0.00           C  
ATOM   1002  CG  LEU C 102       7.144  -0.089   7.102  1.00  0.00           C  
ATOM   1003  CD1 LEU C 102       6.080  -0.360   8.156  1.00  0.00           C  
ATOM   1004  CD2 LEU C 102       8.483   0.234   7.747  1.00  0.00           C  
ATOM   1005  H   LEU C 102       7.312  -3.118   4.385  1.00  0.00           H  
ATOM   1006  HA  LEU C 102       5.257  -2.008   6.083  1.00  0.00           H  
ATOM   1007 1HB  LEU C 102       7.581  -2.160   6.828  1.00  0.00           H  
ATOM   1008 2HB  LEU C 102       8.108  -1.122   5.501  1.00  0.00           H  
ATOM   1009  HG  LEU C 102       6.813   0.761   6.505  1.00  0.00           H  
ATOM   1010 1HD1 LEU C 102       5.972   0.514   8.798  1.00  0.00           H  
ATOM   1011 2HD1 LEU C 102       5.128  -0.570   7.668  1.00  0.00           H  
ATOM   1012 3HD1 LEU C 102       6.375  -1.218   8.759  1.00  0.00           H  
ATOM   1013 1HD2 LEU C 102       8.376   1.109   8.388  1.00  0.00           H  
ATOM   1014 2HD2 LEU C 102       8.814  -0.616   8.344  1.00  0.00           H  
ATOM   1015 3HD2 LEU C 102       9.220   0.441   6.971  1.00  0.00           H  
ATOM   1016  N   LEU C 103       6.191  -0.318   3.428  1.00  0.00           N  
ATOM   1017  CA  LEU C 103       5.959   0.804   2.516  1.00  0.00           C  
ATOM   1018  C   LEU C 103       6.429   2.156   3.075  1.00  0.00           C  
ATOM   1019  O   LEU C 103       6.043   3.221   2.585  1.00  0.00           O  
ATOM   1020  CB  LEU C 103       4.478   0.867   2.126  1.00  0.00           C  
ATOM   1021  CG  LEU C 103       3.915  -0.425   1.556  1.00  0.00           C  
ATOM   1022  CD1 LEU C 103       2.426  -0.240   1.320  1.00  0.00           C  
ATOM   1023  CD2 LEU C 103       4.661  -0.780   0.292  1.00  0.00           C  
ATOM   1024  H   LEU C 103       6.877  -1.010   3.159  1.00  0.00           H  
ATOM   1025  HA  LEU C 103       6.531   0.612   1.605  1.00  0.00           H  
ATOM   1026 1HB  LEU C 103       3.883   1.141   2.978  1.00  0.00           H  
ATOM   1027 2HB  LEU C 103       4.344   1.632   1.389  1.00  0.00           H  
ATOM   1028  HG  LEU C 103       4.036  -1.233   2.276  1.00  0.00           H  
ATOM   1029 1HD1 LEU C 103       2.002  -1.161   0.924  1.00  0.00           H  
ATOM   1030 2HD1 LEU C 103       1.936   0.007   2.261  1.00  0.00           H  
ATOM   1031 3HD1 LEU C 103       2.271   0.567   0.611  1.00  0.00           H  
ATOM   1032 1HD2 LEU C 103       4.261  -1.710  -0.114  1.00  0.00           H  
ATOM   1033 2HD2 LEU C 103       4.545   0.015  -0.443  1.00  0.00           H  
ATOM   1034 3HD2 LEU C 103       5.716  -0.908   0.523  1.00  0.00           H  
ATOM   1035  N   ILE C 104       7.306   2.085   4.068  1.00  0.00           N  
ATOM   1036  CA  ILE C 104       8.009   3.242   4.601  1.00  0.00           C  
ATOM   1037  C   ILE C 104       9.499   2.933   4.546  1.00  0.00           C  
ATOM   1038  O   ILE C 104       9.980   2.033   5.231  1.00  0.00           O  
ATOM   1039  CB  ILE C 104       7.578   3.565   6.043  1.00  0.00           C  
ATOM   1040  CG1 ILE C 104       6.068   3.811   6.106  1.00  0.00           C  
ATOM   1041  CG2 ILE C 104       8.340   4.771   6.569  1.00  0.00           C  
ATOM   1042  CD1 ILE C 104       5.623   5.063   5.387  1.00  0.00           C  
ATOM   1043  H   ILE C 104       7.525   1.176   4.438  1.00  0.00           H  
ATOM   1044  HA  ILE C 104       7.809   4.104   3.966  1.00  0.00           H  
ATOM   1045  HB  ILE C 104       7.785   2.708   6.684  1.00  0.00           H  
ATOM   1046 1HG1 ILE C 104       5.543   2.962   5.671  1.00  0.00           H  
ATOM   1047 2HG1 ILE C 104       5.756   3.888   7.148  1.00  0.00           H  
ATOM   1048 1HG2 ILE C 104       8.022   4.985   7.589  1.00  0.00           H  
ATOM   1049 2HG2 ILE C 104       9.408   4.559   6.559  1.00  0.00           H  
ATOM   1050 3HG2 ILE C 104       8.135   5.635   5.936  1.00  0.00           H  
ATOM   1051 1HD1 ILE C 104       4.542   5.170   5.476  1.00  0.00           H  
ATOM   1052 2HD1 ILE C 104       6.112   5.932   5.831  1.00  0.00           H  
ATOM   1053 3HD1 ILE C 104       5.894   4.993   4.334  1.00  0.00           H  
ATOM   1054  N   GLY C 105      10.227   3.684   3.740  1.00  0.00           N  
ATOM   1055  CA  GLY C 105      11.656   3.460   3.577  1.00  0.00           C  
ATOM   1056  C   GLY C 105      11.984   2.482   2.454  1.00  0.00           C  
ATOM   1057  O   GLY C 105      11.107   1.776   1.943  1.00  0.00           O  
ATOM   1058  H   GLY C 105       9.777   4.409   3.196  1.00  0.00           H  
ATOM   1059 1HA  GLY C 105      12.146   4.412   3.377  1.00  0.00           H  
ATOM   1060 2HA  GLY C 105      12.069   3.085   4.513  1.00  0.00           H  
ATOM   1061  N   LYS C 106      13.264   2.458   2.081  1.00  0.00           N  
ATOM   1062  CA  LYS C 106      13.746   1.605   1.006  1.00  0.00           C  
ATOM   1063  C   LYS C 106      14.075   0.214   1.467  1.00  0.00           C  
ATOM   1064  O   LYS C 106      14.384  -0.019   2.636  1.00  0.00           O  
ATOM   1065  CB  LYS C 106      14.994   2.179   0.307  1.00  0.00           C  
ATOM   1066  CG  LYS C 106      14.774   3.473  -0.456  1.00  0.00           C  
ATOM   1067  CD  LYS C 106      16.055   3.969  -1.153  1.00  0.00           C  
ATOM   1068  CE  LYS C 106      15.800   5.283  -1.912  1.00  0.00           C  
ATOM   1069  NZ  LYS C 106      17.040   5.828  -2.556  1.00  0.00           N  
ATOM   1070  H   LYS C 106      13.920   3.056   2.557  1.00  0.00           H  
ATOM   1071  HA  LYS C 106      12.953   1.524   0.264  1.00  0.00           H  
ATOM   1072 1HB  LYS C 106      15.773   2.351   1.044  1.00  0.00           H  
ATOM   1073 2HB  LYS C 106      15.377   1.438  -0.406  1.00  0.00           H  
ATOM   1074 1HG  LYS C 106      14.034   3.288  -1.217  1.00  0.00           H  
ATOM   1075 2HG  LYS C 106      14.398   4.243   0.216  1.00  0.00           H  
ATOM   1076 1HD  LYS C 106      16.844   4.118  -0.420  1.00  0.00           H  
ATOM   1077 2HD  LYS C 106      16.380   3.216  -1.872  1.00  0.00           H  
ATOM   1078 1HE  LYS C 106      15.053   5.098  -2.684  1.00  0.00           H  
ATOM   1079 2HE  LYS C 106      15.410   6.024  -1.212  1.00  0.00           H  
ATOM   1080 1HZ  LYS C 106      16.816   6.687  -3.038  1.00  0.00           H  
ATOM   1081 2HZ  LYS C 106      17.734   6.015  -1.848  1.00  0.00           H  
ATOM   1082 3HZ  LYS C 106      17.410   5.161  -3.218  1.00  0.00           H  
ATOM   1083  N   SER C 107      14.059  -0.685   0.509  1.00  0.00           N  
ATOM   1084  CA  SER C 107      14.429  -2.069   0.703  1.00  0.00           C  
ATOM   1085  C   SER C 107      15.485  -2.459  -0.329  1.00  0.00           C  
ATOM   1086  O   SER C 107      15.595  -1.834  -1.384  1.00  0.00           O  
ATOM   1087  CB  SER C 107      13.191  -2.925   0.560  1.00  0.00           C  
ATOM   1088  OG  SER C 107      12.658  -2.815  -0.719  1.00  0.00           O  
ATOM   1089  H   SER C 107      13.767  -0.376  -0.416  1.00  0.00           H  
ATOM   1090  HA  SER C 107      14.847  -2.200   1.703  1.00  0.00           H  
ATOM   1091 1HB  SER C 107      13.431  -3.963   0.780  1.00  0.00           H  
ATOM   1092 2HB  SER C 107      12.470  -2.614   1.253  1.00  0.00           H  
ATOM   1093  HG  SER C 107      12.082  -2.043  -0.693  1.00  0.00           H  
ATOM   1094  N   ASN C 108      16.261  -3.485  -0.026  1.00  0.00           N  
ATOM   1095  CA  ASN C 108      17.278  -4.005  -0.933  1.00  0.00           C  
ATOM   1096  C   ASN C 108      16.792  -5.183  -1.724  1.00  0.00           C  
ATOM   1097  O   ASN C 108      16.369  -6.177  -1.136  1.00  0.00           O  
ATOM   1098  CB  ASN C 108      18.501  -4.496  -0.166  1.00  0.00           C  
ATOM   1099  CG  ASN C 108      19.310  -3.452   0.539  1.00  0.00           C  
ATOM   1100  OD1 ASN C 108      20.112  -2.745  -0.077  1.00  0.00           O  
ATOM   1101  ND2 ASN C 108      19.117  -3.333   1.831  1.00  0.00           N  
ATOM   1102  H   ASN C 108      16.114  -3.951   0.860  1.00  0.00           H  
ATOM   1103  HA  ASN C 108      17.561  -3.227  -1.642  1.00  0.00           H  
ATOM   1104 1HB  ASN C 108      18.177  -5.234   0.571  1.00  0.00           H  
ATOM   1105 2HB  ASN C 108      19.156  -5.017  -0.869  1.00  0.00           H  
ATOM   1106 1HD2 ASN C 108      19.632  -2.658   2.356  1.00  0.00           H  
ATOM   1107 2HD2 ASN C 108      18.452  -3.924   2.293  1.00  0.00           H  
ATOM   1108  N   ILE C 109      16.882  -5.110  -3.040  1.00  0.00           N  
ATOM   1109  CA  ILE C 109      16.573  -6.284  -3.831  1.00  0.00           C  
ATOM   1110  C   ILE C 109      17.850  -6.794  -4.422  1.00  0.00           C  
ATOM   1111  O   ILE C 109      18.584  -6.053  -5.077  1.00  0.00           O  
ATOM   1112  CB  ILE C 109      15.555  -6.070  -4.949  1.00  0.00           C  
ATOM   1113  CG1 ILE C 109      14.239  -5.672  -4.375  1.00  0.00           C  
ATOM   1114  CG2 ILE C 109      15.414  -7.355  -5.783  1.00  0.00           C  
ATOM   1115  CD1 ILE C 109      13.289  -5.277  -5.420  1.00  0.00           C  
ATOM   1116  H   ILE C 109      17.184  -4.249  -3.494  1.00  0.00           H  
ATOM   1117  HA  ILE C 109      16.175  -7.050  -3.181  1.00  0.00           H  
ATOM   1118  HB  ILE C 109      15.892  -5.256  -5.589  1.00  0.00           H  
ATOM   1119 1HG1 ILE C 109      13.825  -6.498  -3.810  1.00  0.00           H  
ATOM   1120 2HG1 ILE C 109      14.382  -4.823  -3.698  1.00  0.00           H  
ATOM   1121 1HG2 ILE C 109      14.694  -7.196  -6.586  1.00  0.00           H  
ATOM   1122 2HG2 ILE C 109      16.378  -7.621  -6.216  1.00  0.00           H  
ATOM   1123 3HG2 ILE C 109      15.069  -8.168  -5.140  1.00  0.00           H  
ATOM   1124 1HD1 ILE C 109      12.361  -4.995  -4.974  1.00  0.00           H  
ATOM   1125 2HD1 ILE C 109      13.699  -4.442  -5.986  1.00  0.00           H  
ATOM   1126 3HD1 ILE C 109      13.127  -6.120  -6.082  1.00  0.00           H  
ATOM   1127  N   CYS C 110      18.157  -8.041  -4.131  1.00  0.00           N  
ATOM   1128  CA  CYS C 110      19.406  -8.599  -4.602  1.00  0.00           C  
ATOM   1129  C   CYS C 110      19.206  -9.844  -5.441  1.00  0.00           C  
ATOM   1130  O   CYS C 110      18.229 -10.582  -5.279  1.00  0.00           O  
ATOM   1131  CB  CYS C 110      20.312  -8.915  -3.417  1.00  0.00           C  
ATOM   1132  SG  CYS C 110      20.761  -7.441  -2.438  1.00  0.00           S  
ATOM   1133  H   CYS C 110      17.515  -8.604  -3.586  1.00  0.00           H  
ATOM   1134  HA  CYS C 110      19.905  -7.863  -5.220  1.00  0.00           H  
ATOM   1135 1HB  CYS C 110      19.814  -9.625  -2.757  1.00  0.00           H  
ATOM   1136 2HB  CYS C 110      21.231  -9.382  -3.776  1.00  0.00           H  
ATOM   1137  N   VAL C 111      20.164 -10.077  -6.316  1.00  0.00           N  
ATOM   1138  CA  VAL C 111      20.185 -11.267  -7.138  1.00  0.00           C  
ATOM   1139  C   VAL C 111      21.311 -12.166  -6.688  1.00  0.00           C  
ATOM   1140  O   VAL C 111      22.448 -11.708  -6.503  1.00  0.00           O  
ATOM   1141  CB  VAL C 111      20.357 -10.923  -8.611  1.00  0.00           C  
ATOM   1142  CG1 VAL C 111      20.393 -12.200  -9.418  1.00  0.00           C  
ATOM   1143  CG2 VAL C 111      19.223 -10.058  -9.037  1.00  0.00           C  
ATOM   1144  H   VAL C 111      20.907  -9.383  -6.414  1.00  0.00           H  
ATOM   1145  HA  VAL C 111      19.242 -11.793  -7.019  1.00  0.00           H  
ATOM   1146  HB  VAL C 111      21.304 -10.396  -8.758  1.00  0.00           H  
ATOM   1147 1HG1 VAL C 111      20.531 -11.956 -10.459  1.00  0.00           H  
ATOM   1148 2HG1 VAL C 111      21.213 -12.817  -9.085  1.00  0.00           H  
ATOM   1149 3HG1 VAL C 111      19.453 -12.744  -9.279  1.00  0.00           H  
ATOM   1150 1HG2 VAL C 111      19.320  -9.798 -10.083  1.00  0.00           H  
ATOM   1151 2HG2 VAL C 111      18.316 -10.616  -8.876  1.00  0.00           H  
ATOM   1152 3HG2 VAL C 111      19.210  -9.149  -8.442  1.00  0.00           H  
ATOM   1153  N   LYS C 112      20.957 -13.421  -6.453  1.00  0.00           N  
ATOM   1154  CA  LYS C 112      21.867 -14.420  -5.952  1.00  0.00           C  
ATOM   1155  C   LYS C 112      21.826 -15.752  -6.663  1.00  0.00           C  
ATOM   1156  O   LYS C 112      20.849 -16.095  -7.325  1.00  0.00           O  
ATOM   1157  CB  LYS C 112      21.586 -14.693  -4.469  1.00  0.00           C  
ATOM   1158  CG  LYS C 112      21.876 -13.548  -3.541  1.00  0.00           C  
ATOM   1159  CD  LYS C 112      21.631 -13.916  -2.101  1.00  0.00           C  
ATOM   1160  CE  LYS C 112      22.051 -12.778  -1.171  1.00  0.00           C  
ATOM   1161  NZ  LYS C 112      21.719 -13.071   0.238  1.00  0.00           N  
ATOM   1162  H   LYS C 112      19.994 -13.684  -6.632  1.00  0.00           H  
ATOM   1163  HA  LYS C 112      22.868 -14.025  -6.064  1.00  0.00           H  
ATOM   1164 1HB  LYS C 112      20.538 -14.966  -4.345  1.00  0.00           H  
ATOM   1165 2HB  LYS C 112      22.187 -15.545  -4.136  1.00  0.00           H  
ATOM   1166 1HG  LYS C 112      22.896 -13.288  -3.642  1.00  0.00           H  
ATOM   1167 2HG  LYS C 112      21.263 -12.685  -3.798  1.00  0.00           H  
ATOM   1168 1HD  LYS C 112      20.568 -14.120  -1.946  1.00  0.00           H  
ATOM   1169 2HD  LYS C 112      22.202 -14.816  -1.854  1.00  0.00           H  
ATOM   1170 1HE  LYS C 112      23.129 -12.641  -1.257  1.00  0.00           H  
ATOM   1171 2HE  LYS C 112      21.550 -11.854  -1.469  1.00  0.00           H  
ATOM   1172 1HZ  LYS C 112      22.007 -12.311   0.827  1.00  0.00           H  
ATOM   1173 2HZ  LYS C 112      20.692 -13.173   0.290  1.00  0.00           H  
ATOM   1174 3HZ  LYS C 112      22.169 -13.920   0.536  1.00  0.00           H  
ATOM   1175  N   VAL C 113      22.910 -16.497  -6.510  1.00  0.00           N  
ATOM   1176  CA  VAL C 113      22.918 -17.906  -6.891  1.00  0.00           C  
ATOM   1177  C   VAL C 113      23.276 -18.646  -5.616  1.00  0.00           C  
ATOM   1178  O   VAL C 113      24.381 -18.491  -5.089  1.00  0.00           O  
ATOM   1179  CB  VAL C 113      23.930 -18.228  -7.986  1.00  0.00           C  
ATOM   1180  CG1 VAL C 113      23.870 -19.708  -8.300  1.00  0.00           C  
ATOM   1181  CG2 VAL C 113      23.611 -17.453  -9.182  1.00  0.00           C  
ATOM   1182  H   VAL C 113      23.706 -16.077  -6.022  1.00  0.00           H  
ATOM   1183  HA  VAL C 113      21.921 -18.211  -7.222  1.00  0.00           H  
ATOM   1184  HB  VAL C 113      24.934 -17.989  -7.639  1.00  0.00           H  
ATOM   1185 1HG1 VAL C 113      24.587 -19.949  -9.083  1.00  0.00           H  
ATOM   1186 2HG1 VAL C 113      24.100 -20.286  -7.407  1.00  0.00           H  
ATOM   1187 3HG1 VAL C 113      22.862 -19.948  -8.641  1.00  0.00           H  
ATOM   1188 1HG2 VAL C 113      24.322 -17.679  -9.973  1.00  0.00           H  
ATOM   1189 2HG2 VAL C 113      22.606 -17.731  -9.498  1.00  0.00           H  
ATOM   1190 3HG2 VAL C 113      23.653 -16.391  -8.948  1.00  0.00           H  
ATOM   1191  N   GLY C 114      22.364 -19.439  -5.087  1.00  0.00           N  
ATOM   1192  CA  GLY C 114      22.646 -20.004  -3.780  1.00  0.00           C  
ATOM   1193  C   GLY C 114      22.810 -18.821  -2.825  1.00  0.00           C  
ATOM   1194  O   GLY C 114      21.934 -17.960  -2.754  1.00  0.00           O  
ATOM   1195  H   GLY C 114      21.476 -19.595  -5.551  1.00  0.00           H  
ATOM   1196 1HA  GLY C 114      21.823 -20.642  -3.460  1.00  0.00           H  
ATOM   1197 2HA  GLY C 114      23.555 -20.604  -3.810  1.00  0.00           H  
ATOM   1198  N   GLU C 115      23.921 -18.768  -2.099  1.00  0.00           N  
ATOM   1199  CA  GLU C 115      24.148 -17.668  -1.162  1.00  0.00           C  
ATOM   1200  C   GLU C 115      25.084 -16.592  -1.744  1.00  0.00           C  
ATOM   1201  O   GLU C 115      25.473 -15.657  -1.039  1.00  0.00           O  
ATOM   1202  CB  GLU C 115      24.699 -18.223   0.157  1.00  0.00           C  
ATOM   1203  CG  GLU C 115      23.698 -19.157   0.879  1.00  0.00           C  
ATOM   1204  CD  GLU C 115      24.198 -19.740   2.208  1.00  0.00           C  
ATOM   1205  OE1 GLU C 115      25.330 -19.498   2.558  1.00  0.00           O  
ATOM   1206  OE2 GLU C 115      23.433 -20.466   2.857  1.00  0.00           O  
ATOM   1207  H   GLU C 115      24.618 -19.492  -2.199  1.00  0.00           H  
ATOM   1208  HA  GLU C 115      23.190 -17.192  -0.954  1.00  0.00           H  
ATOM   1209 1HB  GLU C 115      25.616 -18.781  -0.034  1.00  0.00           H  
ATOM   1210 2HB  GLU C 115      24.946 -17.398   0.826  1.00  0.00           H  
ATOM   1211 1HG  GLU C 115      22.782 -18.598   1.067  1.00  0.00           H  
ATOM   1212 2HG  GLU C 115      23.453 -19.976   0.206  1.00  0.00           H  
ATOM   1213  N   LYS C 116      25.464 -16.741  -3.023  1.00  0.00           N  
ATOM   1214  CA  LYS C 116      26.402 -15.824  -3.680  1.00  0.00           C  
ATOM   1215  C   LYS C 116      25.747 -14.555  -4.202  1.00  0.00           C  
ATOM   1216  O   LYS C 116      24.860 -14.609  -5.053  1.00  0.00           O  
ATOM   1217  CB  LYS C 116      27.099 -16.522  -4.858  1.00  0.00           C  
ATOM   1218  CG  LYS C 116      28.161 -15.653  -5.584  1.00  0.00           C  
ATOM   1219  CD  LYS C 116      28.865 -16.421  -6.723  1.00  0.00           C  
ATOM   1220  CE  LYS C 116      29.881 -15.529  -7.455  1.00  0.00           C  
ATOM   1221  NZ  LYS C 116      30.578 -16.258  -8.553  1.00  0.00           N  
ATOM   1222  H   LYS C 116      25.085 -17.510  -3.570  1.00  0.00           H  
ATOM   1223  HA  LYS C 116      27.157 -15.533  -2.950  1.00  0.00           H  
ATOM   1224 1HB  LYS C 116      27.588 -17.429  -4.505  1.00  0.00           H  
ATOM   1225 2HB  LYS C 116      26.351 -16.823  -5.594  1.00  0.00           H  
ATOM   1226 1HG  LYS C 116      27.676 -14.768  -6.007  1.00  0.00           H  
ATOM   1227 2HG  LYS C 116      28.909 -15.322  -4.866  1.00  0.00           H  
ATOM   1228 1HD  LYS C 116      29.384 -17.290  -6.311  1.00  0.00           H  
ATOM   1229 2HD  LYS C 116      28.117 -16.774  -7.437  1.00  0.00           H  
ATOM   1230 1HE  LYS C 116      29.360 -14.671  -7.877  1.00  0.00           H  
ATOM   1231 2HE  LYS C 116      30.624 -15.176  -6.741  1.00  0.00           H  
ATOM   1232 1HZ  LYS C 116      31.233 -15.637  -9.005  1.00  0.00           H  
ATOM   1233 2HZ  LYS C 116      31.075 -17.051  -8.170  1.00  0.00           H  
ATOM   1234 3HZ  LYS C 116      29.900 -16.581  -9.227  1.00  0.00           H  
ATOM   1235  N   SER C 117      26.218 -13.409  -3.708  1.00  0.00           N  
ATOM   1236  CA  SER C 117      25.679 -12.091  -4.061  1.00  0.00           C  
ATOM   1237  C   SER C 117      26.281 -11.515  -5.352  1.00  0.00           C  
ATOM   1238  O   SER C 117      27.503 -11.378  -5.458  1.00  0.00           O  
ATOM   1239  CB  SER C 117      25.922 -11.158  -2.878  1.00  0.00           C  
ATOM   1240  OG  SER C 117      25.565  -9.845  -3.166  1.00  0.00           O  
ATOM   1241  H   SER C 117      26.961 -13.459  -3.022  1.00  0.00           H  
ATOM   1242  HA  SER C 117      24.614 -12.181  -4.224  1.00  0.00           H  
ATOM   1243 1HB  SER C 117      25.347 -11.510  -2.023  1.00  0.00           H  
ATOM   1244 2HB  SER C 117      26.973 -11.194  -2.598  1.00  0.00           H  
ATOM   1245  HG  SER C 117      26.336  -9.445  -3.582  1.00  0.00           H  
ATOM   1246  N   LEU C 118      25.421 -11.177  -6.329  1.00  0.00           N  
ATOM   1247  CA  LEU C 118      25.873 -10.606  -7.606  1.00  0.00           C  
ATOM   1248  C   LEU C 118      25.636  -9.089  -7.665  1.00  0.00           C  
ATOM   1249  O   LEU C 118      26.582  -8.306  -7.550  1.00  0.00           O  
ATOM   1250  CB  LEU C 118      25.116 -11.286  -8.758  1.00  0.00           C  
ATOM   1251  CG  LEU C 118      25.339 -12.788  -8.887  1.00  0.00           C  
ATOM   1252  CD1 LEU C 118      24.395 -13.338  -9.913  1.00  0.00           C  
ATOM   1253  CD2 LEU C 118      26.776 -13.048  -9.286  1.00  0.00           C  
ATOM   1254  H   LEU C 118      24.419 -11.338  -6.200  1.00  0.00           H  
ATOM   1255  HA  LEU C 118      26.938 -10.796  -7.713  1.00  0.00           H  
ATOM   1256 1HB  LEU C 118      24.048 -11.137  -8.620  1.00  0.00           H  
ATOM   1257 2HB  LEU C 118      25.412 -10.818  -9.697  1.00  0.00           H  
ATOM   1258  HG  LEU C 118      25.125 -13.279  -7.928  1.00  0.00           H  
ATOM   1259 1HD1 LEU C 118      24.541 -14.410 -10.005  1.00  0.00           H  
ATOM   1260 2HD1 LEU C 118      23.385 -13.136  -9.596  1.00  0.00           H  
ATOM   1261 3HD1 LEU C 118      24.577 -12.867 -10.868  1.00  0.00           H  
ATOM   1262 1HD2 LEU C 118      26.937 -14.121  -9.379  1.00  0.00           H  
ATOM   1263 2HD2 LEU C 118      26.980 -12.563 -10.242  1.00  0.00           H  
ATOM   1264 3HD2 LEU C 118      27.442 -12.643  -8.519  1.00  0.00           H  
ATOM   1265  N   THR C 119      24.366  -8.687  -7.818  1.00  0.00           N  
ATOM   1266  CA  THR C 119      23.997  -7.272  -7.864  1.00  0.00           C  
ATOM   1267  C   THR C 119      22.842  -6.981  -6.907  1.00  0.00           C  
ATOM   1268  O   THR C 119      21.987  -7.842  -6.676  1.00  0.00           O  
ATOM   1269  CB  THR C 119      23.591  -6.846  -9.316  1.00  0.00           C  
ATOM   1270  OG1 THR C 119      22.443  -7.632  -9.760  1.00  0.00           O  
ATOM   1271  CG2 THR C 119      24.748  -7.043 -10.283  1.00  0.00           C  
ATOM   1272  H   THR C 119      23.642  -9.384  -7.898  1.00  0.00           H  
ATOM   1273  HA  THR C 119      24.854  -6.673  -7.550  1.00  0.00           H  
ATOM   1274  HB  THR C 119      23.312  -5.792  -9.310  1.00  0.00           H  
ATOM   1275  HG1 THR C 119      22.151  -7.392 -10.699  1.00  0.00           H  
ATOM   1276 1HG2 THR C 119      24.440  -6.729 -11.283  1.00  0.00           H  
ATOM   1277 2HG2 THR C 119      25.597  -6.443  -9.957  1.00  0.00           H  
ATOM   1278 3HG2 THR C 119      25.036  -8.087 -10.306  1.00  0.00           H  
ATOM   1279  N   CYS C 120      22.806  -5.752  -6.394  1.00  0.00           N  
ATOM   1280  CA  CYS C 120      21.704  -5.285  -5.561  1.00  0.00           C  
ATOM   1281  C   CYS C 120      21.219  -3.925  -5.995  1.00  0.00           C  
ATOM   1282  O   CYS C 120      21.989  -3.130  -6.534  1.00  0.00           O  
ATOM   1283  CB  CYS C 120      22.076  -5.192  -4.078  1.00  0.00           C  
ATOM   1284  SG  CYS C 120      22.514  -6.752  -3.281  1.00  0.00           S  
ATOM   1285  H   CYS C 120      23.558  -5.113  -6.609  1.00  0.00           H  
ATOM   1286  HA  CYS C 120      20.886  -5.977  -5.670  1.00  0.00           H  
ATOM   1287 1HB  CYS C 120      22.910  -4.506  -3.959  1.00  0.00           H  
ATOM   1288 2HB  CYS C 120      21.230  -4.765  -3.533  1.00  0.00           H  
ATOM   1289  N   LYS C 121      19.963  -3.640  -5.697  1.00  0.00           N  
ATOM   1290  CA  LYS C 121      19.382  -2.339  -5.966  1.00  0.00           C  
ATOM   1291  C   LYS C 121      18.467  -1.897  -4.836  1.00  0.00           C  
ATOM   1292  O   LYS C 121      17.609  -2.655  -4.384  1.00  0.00           O  
ATOM   1293  CB  LYS C 121      18.620  -2.392  -7.301  1.00  0.00           C  
ATOM   1294  CG  LYS C 121      17.972  -1.094  -7.759  1.00  0.00           C  
ATOM   1295  CD  LYS C 121      17.304  -1.249  -9.157  1.00  0.00           C  
ATOM   1296  CE  LYS C 121      18.351  -1.097 -10.268  1.00  0.00           C  
ATOM   1297  NZ  LYS C 121      17.753  -1.052 -11.630  1.00  0.00           N  
ATOM   1298  H   LYS C 121      19.390  -4.383  -5.298  1.00  0.00           H  
ATOM   1299  HA  LYS C 121      20.186  -1.608  -6.047  1.00  0.00           H  
ATOM   1300 1HB  LYS C 121      19.285  -2.744  -8.091  1.00  0.00           H  
ATOM   1301 2HB  LYS C 121      17.815  -3.111  -7.211  1.00  0.00           H  
ATOM   1302 1HG  LYS C 121      17.224  -0.783  -7.034  1.00  0.00           H  
ATOM   1303 2HG  LYS C 121      18.730  -0.315  -7.815  1.00  0.00           H  
ATOM   1304 1HD  LYS C 121      16.846  -2.239  -9.242  1.00  0.00           H  
ATOM   1305 2HD  LYS C 121      16.530  -0.493  -9.283  1.00  0.00           H  
ATOM   1306 1HE  LYS C 121      18.893  -0.169 -10.098  1.00  0.00           H  
ATOM   1307 2HE  LYS C 121      19.053  -1.931 -10.223  1.00  0.00           H  
ATOM   1308 1HZ  LYS C 121      18.481  -0.937 -12.315  1.00  0.00           H  
ATOM   1309 2HZ  LYS C 121      17.263  -1.926 -11.838  1.00  0.00           H  
ATOM   1310 3HZ  LYS C 121      17.110  -0.285 -11.701  1.00  0.00           H  
ATOM   1311  N   LYS C 122      18.664  -0.683  -4.340  1.00  0.00           N  
ATOM   1312  CA  LYS C 122      17.755  -0.198  -3.318  1.00  0.00           C  
ATOM   1313  C   LYS C 122      16.588   0.507  -3.957  1.00  0.00           C  
ATOM   1314  O   LYS C 122      16.764   1.397  -4.793  1.00  0.00           O  
ATOM   1315  CB  LYS C 122      18.432   0.706  -2.299  1.00  0.00           C  
ATOM   1316  CG  LYS C 122      19.380  -0.027  -1.428  1.00  0.00           C  
ATOM   1317  CD  LYS C 122      20.147   0.882  -0.476  1.00  0.00           C  
ATOM   1318  CE  LYS C 122      19.248   1.382   0.658  1.00  0.00           C  
ATOM   1319  NZ  LYS C 122      20.029   2.107   1.722  1.00  0.00           N  
ATOM   1320  H   LYS C 122      19.403  -0.094  -4.698  1.00  0.00           H  
ATOM   1321  HA  LYS C 122      17.366  -1.051  -2.777  1.00  0.00           H  
ATOM   1322 1HB  LYS C 122      18.961   1.512  -2.802  1.00  0.00           H  
ATOM   1323 2HB  LYS C 122      17.676   1.148  -1.658  1.00  0.00           H  
ATOM   1324 1HG  LYS C 122      18.785  -0.712  -0.831  1.00  0.00           H  
ATOM   1325 2HG  LYS C 122      20.076  -0.607  -2.029  1.00  0.00           H  
ATOM   1326 1HD  LYS C 122      20.980   0.324  -0.045  1.00  0.00           H  
ATOM   1327 2HD  LYS C 122      20.544   1.736  -1.023  1.00  0.00           H  
ATOM   1328 1HE  LYS C 122      18.500   2.057   0.245  1.00  0.00           H  
ATOM   1329 2HE  LYS C 122      18.740   0.527   1.111  1.00  0.00           H  
ATOM   1330 1HZ  LYS C 122      19.402   2.418   2.451  1.00  0.00           H  
ATOM   1331 2HZ  LYS C 122      20.717   1.480   2.115  1.00  0.00           H  
ATOM   1332 3HZ  LYS C 122      20.496   2.906   1.317  1.00  0.00           H  
ATOM   1333  N   ILE C 123      15.397   0.096  -3.580  1.00  0.00           N  
ATOM   1334  CA  ILE C 123      14.214   0.697  -4.138  1.00  0.00           C  
ATOM   1335  C   ILE C 123      13.231   1.081  -3.068  1.00  0.00           C  
ATOM   1336  O   ILE C 123      13.211   0.518  -1.975  1.00  0.00           O  
ATOM   1337  CB  ILE C 123      13.446  -0.270  -5.029  1.00  0.00           C  
ATOM   1338  CG1 ILE C 123      13.027  -1.417  -4.184  1.00  0.00           C  
ATOM   1339  CG2 ILE C 123      14.320  -0.783  -6.171  1.00  0.00           C  
ATOM   1340  CD1 ILE C 123      12.021  -2.239  -4.813  1.00  0.00           C  
ATOM   1341  H   ILE C 123      15.332  -0.643  -2.880  1.00  0.00           H  
ATOM   1342  HA  ILE C 123      14.491   1.588  -4.697  1.00  0.00           H  
ATOM   1343  HB  ILE C 123      12.554   0.220  -5.426  1.00  0.00           H  
ATOM   1344 1HG1 ILE C 123      13.907  -2.037  -3.975  1.00  0.00           H  
ATOM   1345 2HG1 ILE C 123      12.629  -1.054  -3.238  1.00  0.00           H  
ATOM   1346 1HG2 ILE C 123      13.753  -1.488  -6.780  1.00  0.00           H  
ATOM   1347 2HG2 ILE C 123      14.641   0.053  -6.790  1.00  0.00           H  
ATOM   1348 3HG2 ILE C 123      15.195  -1.292  -5.760  1.00  0.00           H  
ATOM   1349 1HD1 ILE C 123      11.765  -3.057  -4.148  1.00  0.00           H  
ATOM   1350 2HD1 ILE C 123      11.159  -1.620  -4.979  1.00  0.00           H  
ATOM   1351 3HD1 ILE C 123      12.387  -2.619  -5.754  1.00  0.00           H  
ATOM   1352  N   ASP C 124      12.369   2.003  -3.403  1.00  0.00           N  
ATOM   1353  CA  ASP C 124      11.246   2.332  -2.558  1.00  0.00           C  
ATOM   1354  C   ASP C 124      10.015   1.736  -3.212  1.00  0.00           C  
ATOM   1355  O   ASP C 124       9.641   2.101  -4.328  1.00  0.00           O  
ATOM   1356  CB  ASP C 124      11.122   3.821  -2.285  1.00  0.00           C  
ATOM   1357  CG  ASP C 124      10.010   4.143  -1.273  1.00  0.00           C  
ATOM   1358  OD1 ASP C 124       9.042   3.390  -1.182  1.00  0.00           O  
ATOM   1359  OD2 ASP C 124      10.128   5.138  -0.592  1.00  0.00           O  
ATOM   1360  H   ASP C 124      12.469   2.465  -4.297  1.00  0.00           H  
ATOM   1361  HA  ASP C 124      11.373   1.846  -1.591  1.00  0.00           H  
ATOM   1362 1HB  ASP C 124      12.052   4.202  -1.892  1.00  0.00           H  
ATOM   1363 2HB  ASP C 124      10.928   4.348  -3.209  1.00  0.00           H  
ATOM   1364  N   LEU C 125       9.412   0.772  -2.554  1.00  0.00           N  
ATOM   1365  CA  LEU C 125       8.287   0.034  -3.098  1.00  0.00           C  
ATOM   1366  C   LEU C 125       7.110   0.939  -3.473  1.00  0.00           C  
ATOM   1367  O   LEU C 125       6.283   0.560  -4.312  1.00  0.00           O  
ATOM   1368  CB  LEU C 125       7.850  -0.985  -2.057  1.00  0.00           C  
ATOM   1369  CG  LEU C 125       8.876  -2.067  -1.802  1.00  0.00           C  
ATOM   1370  CD1 LEU C 125       8.547  -2.833  -0.515  1.00  0.00           C  
ATOM   1371  CD2 LEU C 125       8.864  -2.993  -2.977  1.00  0.00           C  
ATOM   1372  H   LEU C 125       9.753   0.541  -1.631  1.00  0.00           H  
ATOM   1373  HA  LEU C 125       8.624  -0.489  -3.988  1.00  0.00           H  
ATOM   1374 1HB  LEU C 125       7.663  -0.465  -1.118  1.00  0.00           H  
ATOM   1375 2HB  LEU C 125       6.924  -1.455  -2.387  1.00  0.00           H  
ATOM   1376  HG  LEU C 125       9.867  -1.613  -1.696  1.00  0.00           H  
ATOM   1377 1HD1 LEU C 125       9.291  -3.615  -0.349  1.00  0.00           H  
ATOM   1378 2HD1 LEU C 125       8.548  -2.150   0.338  1.00  0.00           H  
ATOM   1379 3HD1 LEU C 125       7.572  -3.279  -0.625  1.00  0.00           H  
ATOM   1380 1HD2 LEU C 125       9.607  -3.767  -2.824  1.00  0.00           H  
ATOM   1381 2HD2 LEU C 125       7.876  -3.446  -3.076  1.00  0.00           H  
ATOM   1382 3HD2 LEU C 125       9.095  -2.437  -3.865  1.00  0.00           H  
ATOM   1383  N   THR C 126       7.038   2.143  -2.872  1.00  0.00           N  
ATOM   1384  CA  THR C 126       5.936   3.066  -3.119  1.00  0.00           C  
ATOM   1385  C   THR C 126       6.208   3.984  -4.302  1.00  0.00           C  
ATOM   1386  O   THR C 126       5.394   4.862  -4.603  1.00  0.00           O  
ATOM   1387  CB  THR C 126       5.628   3.960  -1.893  1.00  0.00           C  
ATOM   1388  OG1 THR C 126       6.713   4.843  -1.614  1.00  0.00           O  
ATOM   1389  CG2 THR C 126       5.384   3.102  -0.704  1.00  0.00           C  
ATOM   1390  H   THR C 126       7.775   2.434  -2.215  1.00  0.00           H  
ATOM   1391  HA  THR C 126       5.046   2.483  -3.350  1.00  0.00           H  
ATOM   1392  HB  THR C 126       4.760   4.557  -2.094  1.00  0.00           H  
ATOM   1393  HG1 THR C 126       7.524   4.327  -1.413  1.00  0.00           H  
ATOM   1394 1HG2 THR C 126       5.159   3.731   0.158  1.00  0.00           H  
ATOM   1395 2HG2 THR C 126       4.546   2.439  -0.903  1.00  0.00           H  
ATOM   1396 3HG2 THR C 126       6.280   2.510  -0.497  1.00  0.00           H  
ATOM   1397  N   THR C 127       7.362   3.814  -4.943  1.00  0.00           N  
ATOM   1398  CA  THR C 127       7.731   4.656  -6.065  1.00  0.00           C  
ATOM   1399  C   THR C 127       7.827   3.880  -7.370  1.00  0.00           C  
ATOM   1400  O   THR C 127       8.209   4.438  -8.400  1.00  0.00           O  
ATOM   1401  CB  THR C 127       9.061   5.334  -5.806  1.00  0.00           C  
ATOM   1402  OG1 THR C 127      10.088   4.339  -5.673  1.00  0.00           O  
ATOM   1403  CG2 THR C 127       8.928   6.119  -4.496  1.00  0.00           C  
ATOM   1404  H   THR C 127       8.015   3.095  -4.638  1.00  0.00           H  
ATOM   1405  HA  THR C 127       6.970   5.417  -6.182  1.00  0.00           H  
ATOM   1406  HB  THR C 127       9.308   6.006  -6.625  1.00  0.00           H  
ATOM   1407  HG1 THR C 127       9.785   3.638  -5.060  1.00  0.00           H  
ATOM   1408 1HG2 THR C 127       9.867   6.617  -4.268  1.00  0.00           H  
ATOM   1409 2HG2 THR C 127       8.134   6.860  -4.595  1.00  0.00           H  
ATOM   1410 3HG2 THR C 127       8.677   5.436  -3.685  1.00  0.00           H  
ATOM   1411  N   ILE C 128       7.527   2.584  -7.313  1.00  0.00           N  
ATOM   1412  CA  ILE C 128       7.565   1.715  -8.483  1.00  0.00           C  
ATOM   1413  C   ILE C 128       6.185   1.064  -8.698  1.00  0.00           C  
ATOM   1414  O   ILE C 128       6.090  -0.084  -9.134  1.00  0.00           O  
ATOM   1415  CB  ILE C 128       8.633   0.619  -8.347  1.00  0.00           C  
ATOM   1416  CG1 ILE C 128       8.426  -0.212  -7.101  1.00  0.00           C  
ATOM   1417  CG2 ILE C 128       9.975   1.272  -8.268  1.00  0.00           C  
ATOM   1418  CD1 ILE C 128       9.247  -1.503  -7.102  1.00  0.00           C  
ATOM   1419  H   ILE C 128       7.241   2.194  -6.424  1.00  0.00           H  
ATOM   1420  HA  ILE C 128       7.800   2.313  -9.363  1.00  0.00           H  
ATOM   1421  HB  ILE C 128       8.608  -0.035  -9.195  1.00  0.00           H  
ATOM   1422 1HG1 ILE C 128       8.717   0.385  -6.237  1.00  0.00           H  
ATOM   1423 2HG1 ILE C 128       7.374  -0.461  -7.008  1.00  0.00           H  
ATOM   1424 1HG2 ILE C 128      10.747   0.506  -8.182  1.00  0.00           H  
ATOM   1425 2HG2 ILE C 128      10.141   1.860  -9.169  1.00  0.00           H  
ATOM   1426 3HG2 ILE C 128      10.013   1.925  -7.391  1.00  0.00           H  
ATOM   1427 1HD1 ILE C 128       9.062  -2.044  -6.187  1.00  0.00           H  
ATOM   1428 2HD1 ILE C 128       8.977  -2.122  -7.930  1.00  0.00           H  
ATOM   1429 3HD1 ILE C 128      10.302  -1.256  -7.178  1.00  0.00           H  
ATOM   1430  N   VAL C 129       5.119   1.758  -8.318  1.00  0.00           N  
ATOM   1431  CA  VAL C 129       3.793   1.159  -8.375  1.00  0.00           C  
ATOM   1432  C   VAL C 129       3.165   1.112  -9.773  1.00  0.00           C  
ATOM   1433  O   VAL C 129       3.141   2.110 -10.486  1.00  0.00           O  
ATOM   1434  CB  VAL C 129       2.827   1.935  -7.465  1.00  0.00           C  
ATOM   1435  CG1 VAL C 129       1.420   1.373  -7.618  1.00  0.00           C  
ATOM   1436  CG2 VAL C 129       3.299   1.888  -6.053  1.00  0.00           C  
ATOM   1437  H   VAL C 129       5.219   2.726  -8.007  1.00  0.00           H  
ATOM   1438  HA  VAL C 129       3.881   0.150  -7.986  1.00  0.00           H  
ATOM   1439  HB  VAL C 129       2.808   2.960  -7.770  1.00  0.00           H  
ATOM   1440 1HG1 VAL C 129       0.757   1.935  -7.003  1.00  0.00           H  
ATOM   1441 2HG1 VAL C 129       1.096   1.455  -8.652  1.00  0.00           H  
ATOM   1442 3HG1 VAL C 129       1.412   0.323  -7.315  1.00  0.00           H  
ATOM   1443 1HG2 VAL C 129       2.619   2.457  -5.415  1.00  0.00           H  
ATOM   1444 2HG2 VAL C 129       3.333   0.853  -5.719  1.00  0.00           H  
ATOM   1445 3HG2 VAL C 129       4.298   2.323  -6.000  1.00  0.00           H  
ATOM   1446  N   LYS C 130       2.661  -0.048 -10.168  1.00  0.00           N  
ATOM   1447  CA  LYS C 130       1.973  -0.206 -11.439  1.00  0.00           C  
ATOM   1448  C   LYS C 130       0.474  -0.482 -11.177  1.00  0.00           C  
ATOM   1449  O   LYS C 130       0.128  -1.597 -10.794  1.00  0.00           O  
ATOM   1450  CB  LYS C 130       2.570  -1.362 -12.217  1.00  0.00           C  
ATOM   1451  CG  LYS C 130       1.986  -1.515 -13.627  1.00  0.00           C  
ATOM   1452  CD  LYS C 130       2.633  -2.650 -14.383  1.00  0.00           C  
ATOM   1453  CE  LYS C 130       2.097  -2.753 -15.808  1.00  0.00           C  
ATOM   1454  NZ  LYS C 130       2.730  -3.905 -16.577  1.00  0.00           N  
ATOM   1455  H   LYS C 130       2.759  -0.842  -9.542  1.00  0.00           H  
ATOM   1456  HA  LYS C 130       2.116   0.687 -12.038  1.00  0.00           H  
ATOM   1457 1HB  LYS C 130       3.646  -1.231 -12.302  1.00  0.00           H  
ATOM   1458 2HB  LYS C 130       2.385  -2.285 -11.674  1.00  0.00           H  
ATOM   1459 1HG  LYS C 130       0.907  -1.699 -13.558  1.00  0.00           H  
ATOM   1460 2HG  LYS C 130       2.139  -0.588 -14.187  1.00  0.00           H  
ATOM   1461 1HD  LYS C 130       3.717  -2.507 -14.408  1.00  0.00           H  
ATOM   1462 2HD  LYS C 130       2.417  -3.581 -13.872  1.00  0.00           H  
ATOM   1463 1HE  LYS C 130       1.019  -2.893 -15.774  1.00  0.00           H  
ATOM   1464 2HE  LYS C 130       2.313  -1.819 -16.332  1.00  0.00           H  
ATOM   1465 1HZ  LYS C 130       2.350  -3.937 -17.541  1.00  0.00           H  
ATOM   1466 2HZ  LYS C 130       3.728  -3.774 -16.622  1.00  0.00           H  
ATOM   1467 3HZ  LYS C 130       2.521  -4.777 -16.122  1.00  0.00           H  
ATOM   1468  N   PRO C 131      -0.439   0.473 -11.383  1.00  0.00           N  
ATOM   1469  CA  PRO C 131      -1.861   0.368 -11.107  1.00  0.00           C  
ATOM   1470  C   PRO C 131      -2.532  -0.725 -11.911  1.00  0.00           C  
ATOM   1471  O   PRO C 131      -2.030  -1.150 -12.956  1.00  0.00           O  
ATOM   1472  CB  PRO C 131      -2.412   1.726 -11.544  1.00  0.00           C  
ATOM   1473  CG  PRO C 131      -1.282   2.645 -11.402  1.00  0.00           C  
ATOM   1474  CD  PRO C 131      -0.045   1.822 -11.774  1.00  0.00           C  
ATOM   1475  HA  PRO C 131      -2.013   0.202 -10.038  1.00  0.00           H  
ATOM   1476 1HB  PRO C 131      -2.800   1.659 -12.563  1.00  0.00           H  
ATOM   1477 2HB  PRO C 131      -3.268   1.997 -10.909  1.00  0.00           H  
ATOM   1478 1HG  PRO C 131      -1.442   3.489 -12.061  1.00  0.00           H  
ATOM   1479 2HG  PRO C 131      -1.246   3.041 -10.385  1.00  0.00           H  
ATOM   1480 1HD  PRO C 131       0.165   1.873 -12.857  1.00  0.00           H  
ATOM   1481 2HD  PRO C 131       0.772   2.181 -11.164  1.00  0.00           H  
ATOM   1482  N   GLU C 132      -3.648  -1.203 -11.390  1.00  0.00           N  
ATOM   1483  CA  GLU C 132      -4.439  -2.180 -12.105  1.00  0.00           C  
ATOM   1484  C   GLU C 132      -5.051  -1.462 -13.318  1.00  0.00           C  
ATOM   1485  O   GLU C 132      -5.377  -0.269 -13.254  1.00  0.00           O  
ATOM   1486  CB  GLU C 132      -5.535  -2.755 -11.206  1.00  0.00           C  
ATOM   1487  CG  GLU C 132      -5.025  -3.557  -9.993  1.00  0.00           C  
ATOM   1488  CD  GLU C 132      -6.142  -4.188  -9.186  1.00  0.00           C  
ATOM   1489  OE1 GLU C 132      -7.245  -4.264  -9.683  1.00  0.00           O  
ATOM   1490  OE2 GLU C 132      -5.922  -4.508  -8.033  1.00  0.00           O  
ATOM   1491  H   GLU C 132      -3.987  -0.821 -10.512  1.00  0.00           H  
ATOM   1492  HA  GLU C 132      -3.792  -2.984 -12.454  1.00  0.00           H  
ATOM   1493 1HB  GLU C 132      -6.148  -1.938 -10.827  1.00  0.00           H  
ATOM   1494 2HB  GLU C 132      -6.186  -3.402 -11.795  1.00  0.00           H  
ATOM   1495 1HG  GLU C 132      -4.354  -4.342 -10.339  1.00  0.00           H  
ATOM   1496 2HG  GLU C 132      -4.456  -2.887  -9.344  1.00  0.00           H  
ATOM   1497  N   ALA C 133      -5.201  -2.159 -14.429  1.00  0.00           N  
ATOM   1498  CA  ALA C 133      -5.766  -1.484 -15.585  1.00  0.00           C  
ATOM   1499  C   ALA C 133      -7.219  -1.094 -15.317  1.00  0.00           C  
ATOM   1500  O   ALA C 133      -7.895  -1.766 -14.535  1.00  0.00           O  
ATOM   1501  CB  ALA C 133      -5.702  -2.346 -16.829  1.00  0.00           C  
ATOM   1502  H   ALA C 133      -4.928  -3.129 -14.476  1.00  0.00           H  
ATOM   1503  HA  ALA C 133      -5.157  -0.611 -15.766  1.00  0.00           H  
ATOM   1504 1HB  ALA C 133      -6.103  -1.793 -17.682  1.00  0.00           H  
ATOM   1505 2HB  ALA C 133      -4.668  -2.614 -17.033  1.00  0.00           H  
ATOM   1506 3HB  ALA C 133      -6.290  -3.250 -16.680  1.00  0.00           H  
ATOM   1507  N   PRO C 134      -7.699   0.005 -15.898  1.00  0.00           N  
ATOM   1508  CA  PRO C 134      -9.082   0.414 -15.977  1.00  0.00           C  
ATOM   1509  C   PRO C 134      -9.928  -0.620 -16.695  1.00  0.00           C  
ATOM   1510  O   PRO C 134      -9.404  -1.415 -17.488  1.00  0.00           O  
ATOM   1511  CB  PRO C 134      -9.022   1.689 -16.778  1.00  0.00           C  
ATOM   1512  CG  PRO C 134      -7.589   2.120 -16.714  1.00  0.00           C  
ATOM   1513  CD  PRO C 134      -6.799   0.857 -16.689  1.00  0.00           C  
ATOM   1514  HA  PRO C 134      -9.468   0.595 -14.960  1.00  0.00           H  
ATOM   1515 1HB  PRO C 134      -9.381   1.450 -17.765  1.00  0.00           H  
ATOM   1516 2HB  PRO C 134      -9.708   2.422 -16.357  1.00  0.00           H  
ATOM   1517 1HG  PRO C 134      -7.317   2.781 -17.542  1.00  0.00           H  
ATOM   1518 2HG  PRO C 134      -7.440   2.710 -15.799  1.00  0.00           H  
ATOM   1519 1HD  PRO C 134      -6.627   0.466 -17.706  1.00  0.00           H  
ATOM   1520 2HD  PRO C 134      -5.867   1.116 -16.153  1.00  0.00           H  
ATOM   1521  N   PHE C 135     -11.228  -0.599 -16.426  1.00  0.00           N  
ATOM   1522  CA  PHE C 135     -12.166  -1.541 -17.023  1.00  0.00           C  
ATOM   1523  C   PHE C 135     -13.552  -0.935 -17.254  1.00  0.00           C  
ATOM   1524  O   PHE C 135     -13.823   0.210 -16.870  1.00  0.00           O  
ATOM   1525  CB  PHE C 135     -12.270  -2.768 -16.144  1.00  0.00           C  
ATOM   1526  CG  PHE C 135     -12.798  -2.476 -14.805  1.00  0.00           C  
ATOM   1527  CD1 PHE C 135     -14.138  -2.607 -14.548  1.00  0.00           C  
ATOM   1528  CD2 PHE C 135     -11.965  -2.061 -13.790  1.00  0.00           C  
ATOM   1529  CE1 PHE C 135     -14.659  -2.333 -13.310  1.00  0.00           C  
ATOM   1530  CE2 PHE C 135     -12.484  -1.789 -12.542  1.00  0.00           C  
ATOM   1531  CZ  PHE C 135     -13.832  -1.923 -12.301  1.00  0.00           C  
ATOM   1532  H   PHE C 135     -11.563   0.092 -15.753  1.00  0.00           H  
ATOM   1533  HA  PHE C 135     -11.769  -1.851 -17.990  1.00  0.00           H  
ATOM   1534 1HB  PHE C 135     -12.919  -3.503 -16.612  1.00  0.00           H  
ATOM   1535 2HB  PHE C 135     -11.282  -3.217 -16.029  1.00  0.00           H  
ATOM   1536  HD1 PHE C 135     -14.794  -2.936 -15.348  1.00  0.00           H  
ATOM   1537  HD2 PHE C 135     -10.891  -1.950 -13.981  1.00  0.00           H  
ATOM   1538  HE1 PHE C 135     -15.734  -2.445 -13.144  1.00  0.00           H  
ATOM   1539  HE2 PHE C 135     -11.833  -1.473 -11.749  1.00  0.00           H  
ATOM   1540  HZ  PHE C 135     -14.239  -1.702 -11.315  1.00  0.00           H  
ATOM   1541  N   ASP C 136     -14.427  -1.678 -17.945  1.00  0.00           N  
ATOM   1542  CA  ASP C 136     -15.756  -1.165 -18.290  1.00  0.00           C  
ATOM   1543  C   ASP C 136     -15.688   0.133 -19.052  1.00  0.00           C  
ATOM   1544  O   ASP C 136     -16.446   1.060 -18.792  1.00  0.00           O  
ATOM   1545  CB  ASP C 136     -16.690  -0.982 -17.094  1.00  0.00           C  
ATOM   1546  CG  ASP C 136     -17.110  -2.291 -16.443  1.00  0.00           C  
ATOM   1547  OD1 ASP C 136     -17.159  -3.291 -17.134  1.00  0.00           O  
ATOM   1548  OD2 ASP C 136     -17.381  -2.287 -15.261  1.00  0.00           O  
ATOM   1549  H   ASP C 136     -14.166  -2.609 -18.236  1.00  0.00           H  
ATOM   1550  HA  ASP C 136     -16.232  -1.896 -18.945  1.00  0.00           H  
ATOM   1551 1HB  ASP C 136     -16.212  -0.356 -16.341  1.00  0.00           H  
ATOM   1552 2HB  ASP C 136     -17.586  -0.460 -17.422  1.00  0.00           H  
ATOM   1553  N   LEU C 137     -14.752   0.209 -19.981  1.00  0.00           N  
ATOM   1554  CA  LEU C 137     -14.668   1.368 -20.833  1.00  0.00           C  
ATOM   1555  C   LEU C 137     -15.872   1.360 -21.740  1.00  0.00           C  
ATOM   1556  O   LEU C 137     -16.180   0.339 -22.357  1.00  0.00           O  
ATOM   1557  CB  LEU C 137     -13.365   1.382 -21.633  1.00  0.00           C  
ATOM   1558  CG  LEU C 137     -13.170   2.570 -22.580  1.00  0.00           C  
ATOM   1559  CD1 LEU C 137     -13.034   3.841 -21.806  1.00  0.00           C  
ATOM   1560  CD2 LEU C 137     -11.905   2.342 -23.354  1.00  0.00           C  
ATOM   1561  H   LEU C 137     -14.130  -0.569 -20.121  1.00  0.00           H  
ATOM   1562  HA  LEU C 137     -14.707   2.260 -20.221  1.00  0.00           H  
ATOM   1563 1HB  LEU C 137     -12.527   1.373 -20.939  1.00  0.00           H  
ATOM   1564 2HB  LEU C 137     -13.321   0.474 -22.236  1.00  0.00           H  
ATOM   1565  HG  LEU C 137     -14.023   2.661 -23.258  1.00  0.00           H  
ATOM   1566 1HD1 LEU C 137     -12.874   4.664 -22.494  1.00  0.00           H  
ATOM   1567 2HD1 LEU C 137     -13.938   4.014 -21.243  1.00  0.00           H  
ATOM   1568 3HD1 LEU C 137     -12.190   3.764 -21.128  1.00  0.00           H  
ATOM   1569 1HD2 LEU C 137     -11.731   3.177 -24.020  1.00  0.00           H  
ATOM   1570 2HD2 LEU C 137     -11.074   2.262 -22.658  1.00  0.00           H  
ATOM   1571 3HD2 LEU C 137     -11.983   1.418 -23.935  1.00  0.00           H  
ATOM   1572  N   SER C 138     -16.555   2.485 -21.807  1.00  0.00           N  
ATOM   1573  CA  SER C 138     -17.743   2.608 -22.632  1.00  0.00           C  
ATOM   1574  C   SER C 138     -17.909   4.020 -23.172  1.00  0.00           C  
ATOM   1575  O   SER C 138     -17.668   5.005 -22.464  1.00  0.00           O  
ATOM   1576  CB  SER C 138     -18.952   2.236 -21.808  1.00  0.00           C  
ATOM   1577  OG  SER C 138     -20.128   2.373 -22.544  1.00  0.00           O  
ATOM   1578  H   SER C 138     -16.257   3.260 -21.218  1.00  0.00           H  
ATOM   1579  HA  SER C 138     -17.651   1.926 -23.474  1.00  0.00           H  
ATOM   1580 1HB  SER C 138     -18.853   1.211 -21.451  1.00  0.00           H  
ATOM   1581 2HB  SER C 138     -18.994   2.886 -20.932  1.00  0.00           H  
ATOM   1582  HG  SER C 138     -20.471   3.248 -22.322  1.00  0.00           H  
ATOM   1583  N   VAL C 139     -18.336   4.127 -24.431  1.00  0.00           N  
ATOM   1584  CA  VAL C 139     -18.570   5.443 -25.023  1.00  0.00           C  
ATOM   1585  C   VAL C 139     -20.010   5.582 -25.426  1.00  0.00           C  
ATOM   1586  O   VAL C 139     -20.559   4.699 -26.086  1.00  0.00           O  
ATOM   1587  CB  VAL C 139     -17.693   5.699 -26.262  1.00  0.00           C  
ATOM   1588  CG1 VAL C 139     -17.993   7.090 -26.824  1.00  0.00           C  
ATOM   1589  CG2 VAL C 139     -16.244   5.552 -25.886  1.00  0.00           C  
ATOM   1590  H   VAL C 139     -18.506   3.290 -24.974  1.00  0.00           H  
ATOM   1591  HA  VAL C 139     -18.335   6.199 -24.289  1.00  0.00           H  
ATOM   1592  HB  VAL C 139     -17.936   4.998 -27.039  1.00  0.00           H  
ATOM   1593 1HG1 VAL C 139     -17.378   7.267 -27.704  1.00  0.00           H  
ATOM   1594 2HG1 VAL C 139     -19.039   7.160 -27.104  1.00  0.00           H  
ATOM   1595 3HG1 VAL C 139     -17.773   7.845 -26.064  1.00  0.00           H  
ATOM   1596 1HG2 VAL C 139     -15.635   5.740 -26.761  1.00  0.00           H  
ATOM   1597 2HG2 VAL C 139     -16.005   6.262 -25.114  1.00  0.00           H  
ATOM   1598 3HG2 VAL C 139     -16.052   4.549 -25.519  1.00  0.00           H  
ATOM   1599  N   VAL C 140     -20.625   6.676 -25.015  1.00  0.00           N  
ATOM   1600  CA  VAL C 140     -22.005   6.941 -25.356  1.00  0.00           C  
ATOM   1601  C   VAL C 140     -22.174   8.219 -26.127  1.00  0.00           C  
ATOM   1602  O   VAL C 140     -21.715   9.280 -25.713  1.00  0.00           O  
ATOM   1603  CB  VAL C 140     -22.886   6.986 -24.099  1.00  0.00           C  
ATOM   1604  CG1 VAL C 140     -24.323   7.313 -24.480  1.00  0.00           C  
ATOM   1605  CG2 VAL C 140     -22.833   5.615 -23.414  1.00  0.00           C  
ATOM   1606  H   VAL C 140     -20.106   7.341 -24.445  1.00  0.00           H  
ATOM   1607  HA  VAL C 140     -22.360   6.125 -25.978  1.00  0.00           H  
ATOM   1608  HB  VAL C 140     -22.525   7.763 -23.425  1.00  0.00           H  
ATOM   1609 1HG1 VAL C 140     -24.940   7.338 -23.584  1.00  0.00           H  
ATOM   1610 2HG1 VAL C 140     -24.363   8.286 -24.969  1.00  0.00           H  
ATOM   1611 3HG1 VAL C 140     -24.703   6.552 -25.161  1.00  0.00           H  
ATOM   1612 1HG2 VAL C 140     -23.457   5.629 -22.522  1.00  0.00           H  
ATOM   1613 2HG2 VAL C 140     -23.201   4.852 -24.102  1.00  0.00           H  
ATOM   1614 3HG2 VAL C 140     -21.807   5.381 -23.131  1.00  0.00           H  
ATOM   1615  N   TYR C 141     -22.833   8.116 -27.266  1.00  0.00           N  
ATOM   1616  CA  TYR C 141     -23.101   9.283 -28.079  1.00  0.00           C  
ATOM   1617  C   TYR C 141     -24.405   9.918 -27.642  1.00  0.00           C  
ATOM   1618  O   TYR C 141     -25.420   9.232 -27.487  1.00  0.00           O  
ATOM   1619  CB  TYR C 141     -23.129   8.928 -29.564  1.00  0.00           C  
ATOM   1620  CG  TYR C 141     -23.477  10.104 -30.450  1.00  0.00           C  
ATOM   1621  CD1 TYR C 141     -22.577  11.146 -30.616  1.00  0.00           C  
ATOM   1622  CD2 TYR C 141     -24.693  10.130 -31.112  1.00  0.00           C  
ATOM   1623  CE1 TYR C 141     -22.888  12.217 -31.429  1.00  0.00           C  
ATOM   1624  CE2 TYR C 141     -25.009  11.193 -31.927  1.00  0.00           C  
ATOM   1625  CZ  TYR C 141     -24.118  12.240 -32.088  1.00  0.00           C  
ATOM   1626  OH  TYR C 141     -24.462  13.303 -32.910  1.00  0.00           O  
ATOM   1627  H   TYR C 141     -23.165   7.212 -27.568  1.00  0.00           H  
ATOM   1628  HA  TYR C 141     -22.313  10.015 -27.923  1.00  0.00           H  
ATOM   1629 1HB  TYR C 141     -22.161   8.541 -29.865  1.00  0.00           H  
ATOM   1630 2HB  TYR C 141     -23.865   8.141 -29.734  1.00  0.00           H  
ATOM   1631  HD1 TYR C 141     -21.631  11.126 -30.094  1.00  0.00           H  
ATOM   1632  HD2 TYR C 141     -25.401   9.309 -30.987  1.00  0.00           H  
ATOM   1633  HE1 TYR C 141     -22.178  13.036 -31.546  1.00  0.00           H  
ATOM   1634  HE2 TYR C 141     -25.970  11.212 -32.446  1.00  0.00           H  
ATOM   1635  HH  TYR C 141     -23.720  13.932 -32.971  1.00  0.00           H  
ATOM   1636  N   ARG C 142     -24.379  11.221 -27.411  1.00  0.00           N  
ATOM   1637  CA  ARG C 142     -25.589  11.912 -27.029  1.00  0.00           C  
ATOM   1638  C   ARG C 142     -26.015  12.822 -28.162  1.00  0.00           C  
ATOM   1639  O   ARG C 142     -25.428  13.890 -28.385  1.00  0.00           O  
ATOM   1640  CB  ARG C 142     -25.406  12.713 -25.764  1.00  0.00           C  
ATOM   1641  CG  ARG C 142     -24.992  11.896 -24.553  1.00  0.00           C  
ATOM   1642  CD  ARG C 142     -25.064  12.688 -23.302  1.00  0.00           C  
ATOM   1643  NE  ARG C 142     -24.185  13.855 -23.326  1.00  0.00           N  
ATOM   1644  CZ  ARG C 142     -24.179  14.824 -22.379  1.00  0.00           C  
ATOM   1645  NH1 ARG C 142     -24.984  14.734 -21.318  1.00  0.00           N  
ATOM   1646  NH2 ARG C 142     -23.368  15.859 -22.513  1.00  0.00           N  
ATOM   1647  H   ARG C 142     -23.500  11.730 -27.529  1.00  0.00           H  
ATOM   1648  HA  ARG C 142     -26.378  11.180 -26.856  1.00  0.00           H  
ATOM   1649 1HB  ARG C 142     -24.636  13.455 -25.931  1.00  0.00           H  
ATOM   1650 2HB  ARG C 142     -26.326  13.238 -25.521  1.00  0.00           H  
ATOM   1651 1HG  ARG C 142     -25.643  11.027 -24.459  1.00  0.00           H  
ATOM   1652 2HG  ARG C 142     -23.958  11.559 -24.686  1.00  0.00           H  
ATOM   1653 1HD  ARG C 142     -26.083  13.033 -23.153  1.00  0.00           H  
ATOM   1654 2HD  ARG C 142     -24.767  12.059 -22.461  1.00  0.00           H  
ATOM   1655  HE  ARG C 142     -23.536  13.972 -24.137  1.00  0.00           H  
ATOM   1656 1HH1 ARG C 142     -25.599  13.942 -21.211  1.00  0.00           H  
ATOM   1657 2HH1 ARG C 142     -24.978  15.463 -20.603  1.00  0.00           H  
ATOM   1658 1HH2 ARG C 142     -22.749  15.924 -23.348  1.00  0.00           H  
ATOM   1659 2HH2 ARG C 142     -23.352  16.584 -21.819  1.00  0.00           H  
ATOM   1660  N   GLU C 143     -27.024  12.357 -28.903  1.00  0.00           N  
ATOM   1661  CA  GLU C 143     -27.551  13.015 -30.100  1.00  0.00           C  
ATOM   1662  C   GLU C 143     -28.144  14.391 -29.796  1.00  0.00           C  
ATOM   1663  O   GLU C 143     -28.257  15.253 -30.681  1.00  0.00           O  
ATOM   1664  CB  GLU C 143     -28.558  12.071 -30.768  1.00  0.00           C  
ATOM   1665  CG  GLU C 143     -29.863  11.817 -29.978  1.00  0.00           C  
ATOM   1666  CD  GLU C 143     -30.812  10.806 -30.670  1.00  0.00           C  
ATOM   1667  OE1 GLU C 143     -30.530  10.407 -31.782  1.00  0.00           O  
ATOM   1668  OE2 GLU C 143     -31.805  10.448 -30.076  1.00  0.00           O  
ATOM   1669  H   GLU C 143     -27.431  11.469 -28.631  1.00  0.00           H  
ATOM   1670  HA  GLU C 143     -26.727  13.169 -30.794  1.00  0.00           H  
ATOM   1671 1HB  GLU C 143     -28.798  12.450 -31.754  1.00  0.00           H  
ATOM   1672 2HB  GLU C 143     -28.084  11.100 -30.912  1.00  0.00           H  
ATOM   1673 1HG  GLU C 143     -29.602  11.435 -28.992  1.00  0.00           H  
ATOM   1674 2HG  GLU C 143     -30.386  12.762 -29.841  1.00  0.00           H  
ATOM   1675  N   GLY C 144     -28.543  14.576 -28.535  1.00  0.00           N  
ATOM   1676  CA  GLY C 144     -29.048  15.843 -28.045  1.00  0.00           C  
ATOM   1677  C   GLY C 144     -27.906  16.863 -28.006  1.00  0.00           C  
ATOM   1678  O   GLY C 144     -27.964  17.929 -28.635  1.00  0.00           O  
ATOM   1679  H   GLY C 144     -28.452  13.803 -27.895  1.00  0.00           H  
ATOM   1680 1HA  GLY C 144     -29.857  16.194 -28.681  1.00  0.00           H  
ATOM   1681 2HA  GLY C 144     -29.457  15.710 -27.044  1.00  0.00           H  
ATOM   1682  N   ALA C 145     -26.853  16.486 -27.272  1.00  0.00           N  
ATOM   1683  CA  ALA C 145     -25.662  17.300 -27.022  1.00  0.00           C  
ATOM   1684  C   ALA C 145     -24.605  17.279 -28.135  1.00  0.00           C  
ATOM   1685  O   ALA C 145     -23.673  18.088 -28.114  1.00  0.00           O  
ATOM   1686  CB  ALA C 145     -25.013  16.826 -25.738  1.00  0.00           C  
ATOM   1687  H   ALA C 145     -26.887  15.577 -26.839  1.00  0.00           H  
ATOM   1688  HA  ALA C 145     -25.992  18.332 -26.900  1.00  0.00           H  
ATOM   1689 1HB  ALA C 145     -24.150  17.450 -25.508  1.00  0.00           H  
ATOM   1690 2HB  ALA C 145     -25.727  16.878 -24.921  1.00  0.00           H  
ATOM   1691 3HB  ALA C 145     -24.684  15.799 -25.867  1.00  0.00           H  
ATOM   1692  N   ASN C 146     -24.747  16.391 -29.117  1.00  0.00           N  
ATOM   1693  CA  ASN C 146     -23.741  16.249 -30.172  1.00  0.00           C  
ATOM   1694  C   ASN C 146     -22.339  16.004 -29.630  1.00  0.00           C  
ATOM   1695  O   ASN C 146     -21.352  16.634 -30.058  1.00  0.00           O  
ATOM   1696  CB  ASN C 146     -23.769  17.434 -31.108  1.00  0.00           C  
ATOM   1697  CG  ASN C 146     -24.997  17.412 -31.905  1.00  0.00           C  
ATOM   1698  OD1 ASN C 146     -25.943  18.166 -31.650  1.00  0.00           O  
ATOM   1699  ND2 ASN C 146     -25.002  16.564 -32.912  1.00  0.00           N  
ATOM   1700  H   ASN C 146     -25.516  15.730 -29.087  1.00  0.00           H  
ATOM   1701  HA  ASN C 146     -24.002  15.365 -30.757  1.00  0.00           H  
ATOM   1702 1HB  ASN C 146     -23.710  18.371 -30.563  1.00  0.00           H  
ATOM   1703 2HB  ASN C 146     -22.910  17.384 -31.780  1.00  0.00           H  
ATOM   1704 1HD2 ASN C 146     -25.799  16.497 -33.510  1.00  0.00           H  
ATOM   1705 2HD2 ASN C 146     -24.174  15.986 -33.098  1.00  0.00           H  
ATOM   1706  N   ASP C 147     -22.258  15.067 -28.683  1.00  0.00           N  
ATOM   1707  CA  ASP C 147     -20.962  14.701 -28.124  1.00  0.00           C  
ATOM   1708  C   ASP C 147     -20.840  13.218 -27.779  1.00  0.00           C  
ATOM   1709  O   ASP C 147     -21.813  12.463 -27.858  1.00  0.00           O  
ATOM   1710  CB  ASP C 147     -20.686  15.547 -26.872  1.00  0.00           C  
ATOM   1711  CG  ASP C 147     -21.688  15.340 -25.715  1.00  0.00           C  
ATOM   1712  OD1 ASP C 147     -22.378  14.341 -25.671  1.00  0.00           O  
ATOM   1713  OD2 ASP C 147     -21.747  16.199 -24.857  1.00  0.00           O  
ATOM   1714  H   ASP C 147     -23.125  14.616 -28.388  1.00  0.00           H  
ATOM   1715  HA  ASP C 147     -20.196  14.924 -28.862  1.00  0.00           H  
ATOM   1716 1HB  ASP C 147     -19.695  15.337 -26.506  1.00  0.00           H  
ATOM   1717 2HB  ASP C 147     -20.709  16.604 -27.151  1.00  0.00           H  
ATOM   1718  N   PHE C 148     -19.644  12.830 -27.323  1.00  0.00           N  
ATOM   1719  CA  PHE C 148     -19.330  11.460 -26.942  1.00  0.00           C  
ATOM   1720  C   PHE C 148     -18.829  11.386 -25.522  1.00  0.00           C  
ATOM   1721  O   PHE C 148     -17.785  11.962 -25.185  1.00  0.00           O  
ATOM   1722  CB  PHE C 148     -18.267  10.876 -27.867  1.00  0.00           C  
ATOM   1723  CG  PHE C 148     -18.683  10.763 -29.294  1.00  0.00           C  
ATOM   1724  CD1 PHE C 148     -18.574  11.843 -30.155  1.00  0.00           C  
ATOM   1725  CD2 PHE C 148     -19.192   9.570 -29.785  1.00  0.00           C  
ATOM   1726  CE1 PHE C 148     -18.968  11.718 -31.471  1.00  0.00           C  
ATOM   1727  CE2 PHE C 148     -19.580   9.461 -31.101  1.00  0.00           C  
ATOM   1728  CZ  PHE C 148     -19.464  10.547 -31.930  1.00  0.00           C  
ATOM   1729  H   PHE C 148     -18.899  13.513 -27.276  1.00  0.00           H  
ATOM   1730  HA  PHE C 148     -20.236  10.859 -27.012  1.00  0.00           H  
ATOM   1731 1HB  PHE C 148     -17.387  11.504 -27.827  1.00  0.00           H  
ATOM   1732 2HB  PHE C 148     -17.982   9.895 -27.512  1.00  0.00           H  
ATOM   1733  HD1 PHE C 148     -18.174  12.793 -29.783  1.00  0.00           H  
ATOM   1734  HD2 PHE C 148     -19.284   8.713 -29.116  1.00  0.00           H  
ATOM   1735  HE1 PHE C 148     -18.890  12.543 -32.148  1.00  0.00           H  
ATOM   1736  HE2 PHE C 148     -19.981   8.519 -31.478  1.00  0.00           H  
ATOM   1737  HZ  PHE C 148     -19.763  10.477 -32.949  1.00  0.00           H  
ATOM   1738  N   VAL C 149     -19.552  10.672 -24.688  1.00  0.00           N  
ATOM   1739  CA  VAL C 149     -19.187  10.595 -23.291  1.00  0.00           C  
ATOM   1740  C   VAL C 149     -18.446   9.312 -23.035  1.00  0.00           C  
ATOM   1741  O   VAL C 149     -18.967   8.231 -23.302  1.00  0.00           O  
ATOM   1742  CB  VAL C 149     -20.446  10.673 -22.423  1.00  0.00           C  
ATOM   1743  CG1 VAL C 149     -20.069  10.575 -20.980  1.00  0.00           C  
ATOM   1744  CG2 VAL C 149     -21.168  11.978 -22.717  1.00  0.00           C  
ATOM   1745  H   VAL C 149     -20.387  10.203 -25.018  1.00  0.00           H  
ATOM   1746  HA  VAL C 149     -18.536  11.434 -23.039  1.00  0.00           H  
ATOM   1747  HB  VAL C 149     -21.101   9.832 -22.657  1.00  0.00           H  
ATOM   1748 1HG1 VAL C 149     -20.968  10.620 -20.370  1.00  0.00           H  
ATOM   1749 2HG1 VAL C 149     -19.562   9.643 -20.814  1.00  0.00           H  
ATOM   1750 3HG1 VAL C 149     -19.401  11.404 -20.729  1.00  0.00           H  
ATOM   1751 1HG2 VAL C 149     -22.066  12.041 -22.109  1.00  0.00           H  
ATOM   1752 2HG2 VAL C 149     -20.509  12.817 -22.483  1.00  0.00           H  
ATOM   1753 3HG2 VAL C 149     -21.444  12.021 -23.778  1.00  0.00           H  
ATOM   1754  N   VAL C 150     -17.219   9.444 -22.557  1.00  0.00           N  
ATOM   1755  CA  VAL C 150     -16.331   8.324 -22.349  1.00  0.00           C  
ATOM   1756  C   VAL C 150     -16.222   8.033 -20.865  1.00  0.00           C  
ATOM   1757  O   VAL C 150     -15.760   8.882 -20.092  1.00  0.00           O  
ATOM   1758  CB  VAL C 150     -14.929   8.679 -22.867  1.00  0.00           C  
ATOM   1759  CG1 VAL C 150     -13.997   7.495 -22.665  1.00  0.00           C  
ATOM   1760  CG2 VAL C 150     -15.000   9.160 -24.326  1.00  0.00           C  
ATOM   1761  H   VAL C 150     -16.870  10.370 -22.352  1.00  0.00           H  
ATOM   1762  HA  VAL C 150     -16.720   7.445 -22.867  1.00  0.00           H  
ATOM   1763  HB  VAL C 150     -14.543   9.484 -22.269  1.00  0.00           H  
ATOM   1764 1HG1 VAL C 150     -12.992   7.759 -22.993  1.00  0.00           H  
ATOM   1765 2HG1 VAL C 150     -13.973   7.230 -21.607  1.00  0.00           H  
ATOM   1766 3HG1 VAL C 150     -14.360   6.644 -23.244  1.00  0.00           H  
ATOM   1767 1HG2 VAL C 150     -14.001   9.439 -24.663  1.00  0.00           H  
ATOM   1768 2HG2 VAL C 150     -15.387   8.382 -24.959  1.00  0.00           H  
ATOM   1769 3HG2 VAL C 150     -15.657  10.034 -24.385  1.00  0.00           H  
ATOM   1770  N   THR C 151     -16.648   6.841 -20.457  1.00  0.00           N  
ATOM   1771  CA  THR C 151     -16.612   6.504 -19.044  1.00  0.00           C  
ATOM   1772  C   THR C 151     -15.891   5.205 -18.800  1.00  0.00           C  
ATOM   1773  O   THR C 151     -15.850   4.316 -19.650  1.00  0.00           O  
ATOM   1774  CB  THR C 151     -18.030   6.388 -18.448  1.00  0.00           C  
ATOM   1775  OG1 THR C 151     -18.756   5.353 -19.117  1.00  0.00           O  
ATOM   1776  CG2 THR C 151     -18.760   7.666 -18.606  1.00  0.00           C  
ATOM   1777  H   THR C 151     -17.018   6.176 -21.137  1.00  0.00           H  
ATOM   1778  HA  THR C 151     -16.073   7.286 -18.508  1.00  0.00           H  
ATOM   1779  HB  THR C 151     -17.955   6.145 -17.389  1.00  0.00           H  
ATOM   1780  HG1 THR C 151     -18.831   5.569 -20.058  1.00  0.00           H  
ATOM   1781 1HG2 THR C 151     -19.756   7.572 -18.177  1.00  0.00           H  
ATOM   1782 2HG2 THR C 151     -18.213   8.458 -18.097  1.00  0.00           H  
ATOM   1783 3HG2 THR C 151     -18.838   7.891 -19.660  1.00  0.00           H  
ATOM   1784  N   PHE C 152     -15.348   5.077 -17.611  1.00  0.00           N  
ATOM   1785  CA  PHE C 152     -14.674   3.848 -17.213  1.00  0.00           C  
ATOM   1786  C   PHE C 152     -14.610   3.736 -15.702  1.00  0.00           C  
ATOM   1787  O   PHE C 152     -15.034   4.646 -14.989  1.00  0.00           O  
ATOM   1788  CB  PHE C 152     -13.302   3.778 -17.878  1.00  0.00           C  
ATOM   1789  CG  PHE C 152     -12.391   4.910 -17.564  1.00  0.00           C  
ATOM   1790  CD1 PHE C 152     -11.497   4.830 -16.537  1.00  0.00           C  
ATOM   1791  CD2 PHE C 152     -12.441   6.088 -18.323  1.00  0.00           C  
ATOM   1792  CE1 PHE C 152     -10.651   5.876 -16.267  1.00  0.00           C  
ATOM   1793  CE2 PHE C 152     -11.610   7.133 -18.049  1.00  0.00           C  
ATOM   1794  CZ  PHE C 152     -10.706   7.025 -17.019  1.00  0.00           C  
ATOM   1795  H   PHE C 152     -15.377   5.880 -16.973  1.00  0.00           H  
ATOM   1796  HA  PHE C 152     -15.255   3.001 -17.582  1.00  0.00           H  
ATOM   1797 1HB  PHE C 152     -12.811   2.849 -17.583  1.00  0.00           H  
ATOM   1798 2HB  PHE C 152     -13.426   3.739 -18.935  1.00  0.00           H  
ATOM   1799  HD1 PHE C 152     -11.460   3.921 -15.934  1.00  0.00           H  
ATOM   1800  HD2 PHE C 152     -13.149   6.167 -19.143  1.00  0.00           H  
ATOM   1801  HE1 PHE C 152      -9.942   5.794 -15.450  1.00  0.00           H  
ATOM   1802  HE2 PHE C 152     -11.661   8.042 -18.646  1.00  0.00           H  
ATOM   1803  HZ  PHE C 152     -10.040   7.849 -16.789  1.00  0.00           H  
ATOM   1804  N   ASN C 153     -14.095   2.625 -15.202  1.00  0.00           N  
ATOM   1805  CA  ASN C 153     -13.959   2.492 -13.771  1.00  0.00           C  
ATOM   1806  C   ASN C 153     -12.573   1.946 -13.457  1.00  0.00           C  
ATOM   1807  O   ASN C 153     -11.858   1.441 -14.329  1.00  0.00           O  
ATOM   1808  CB  ASN C 153     -15.053   1.553 -13.242  1.00  0.00           C  
ATOM   1809  CG  ASN C 153     -15.325   1.637 -11.708  1.00  0.00           C  
ATOM   1810  OD1 ASN C 153     -14.569   2.276 -10.961  1.00  0.00           O  
ATOM   1811  ND2 ASN C 153     -16.388   0.980 -11.254  1.00  0.00           N  
ATOM   1812  H   ASN C 153     -13.818   1.860 -15.817  1.00  0.00           H  
ATOM   1813  HA  ASN C 153     -14.046   3.472 -13.299  1.00  0.00           H  
ATOM   1814 1HB  ASN C 153     -15.985   1.766 -13.767  1.00  0.00           H  
ATOM   1815 2HB  ASN C 153     -14.780   0.540 -13.497  1.00  0.00           H  
ATOM   1816 1HD2 ASN C 153     -16.605   0.994 -10.275  1.00  0.00           H  
ATOM   1817 2HD2 ASN C 153     -16.972   0.471 -11.889  1.00  0.00           H  
ATOM   1818  N   THR C 154     -12.202   2.036 -12.196  1.00  0.00           N  
ATOM   1819  CA  THR C 154     -10.935   1.505 -11.731  1.00  0.00           C  
ATOM   1820  C   THR C 154     -11.091   1.001 -10.332  1.00  0.00           C  
ATOM   1821  O   THR C 154     -11.743   1.623  -9.489  1.00  0.00           O  
ATOM   1822  CB  THR C 154      -9.793   2.542 -11.768  1.00  0.00           C  
ATOM   1823  OG1 THR C 154      -8.594   1.937 -11.265  1.00  0.00           O  
ATOM   1824  CG2 THR C 154     -10.108   3.676 -10.923  1.00  0.00           C  
ATOM   1825  H   THR C 154     -12.861   2.443 -11.537  1.00  0.00           H  
ATOM   1826  HA  THR C 154     -10.649   0.664 -12.362  1.00  0.00           H  
ATOM   1827  HB  THR C 154      -9.634   2.880 -12.794  1.00  0.00           H  
ATOM   1828  HG1 THR C 154      -8.139   1.478 -11.990  1.00  0.00           H  
ATOM   1829 1HG2 THR C 154      -9.295   4.390 -10.946  1.00  0.00           H  
ATOM   1830 2HG2 THR C 154     -11.024   4.149 -11.273  1.00  0.00           H  
ATOM   1831 3HG2 THR C 154     -10.242   3.307  -9.919  1.00  0.00           H  
ATOM   1832  N   SER C 155     -10.388  -0.073 -10.046  1.00  0.00           N  
ATOM   1833  CA  SER C 155     -10.430  -0.657  -8.731  1.00  0.00           C  
ATOM   1834  C   SER C 155      -9.739   0.217  -7.707  1.00  0.00           C  
ATOM   1835  O   SER C 155      -9.950   0.064  -6.506  1.00  0.00           O  
ATOM   1836  CB  SER C 155      -9.788  -2.010  -8.777  1.00  0.00           C  
ATOM   1837  OG  SER C 155      -8.442  -1.888  -9.062  1.00  0.00           O  
ATOM   1838  H   SER C 155      -9.838  -0.518 -10.771  1.00  0.00           H  
ATOM   1839  HA  SER C 155     -11.475  -0.770  -8.438  1.00  0.00           H  
ATOM   1840 1HB  SER C 155      -9.918  -2.522  -7.827  1.00  0.00           H  
ATOM   1841 2HB  SER C 155     -10.269  -2.613  -9.546  1.00  0.00           H  
ATOM   1842  HG  SER C 155      -8.131  -2.797  -9.264  1.00  0.00           H  
ATOM   1843  N   HIS C 156      -8.954   1.180  -8.166  1.00  0.00           N  
ATOM   1844  CA  HIS C 156      -8.230   2.017  -7.244  1.00  0.00           C  
ATOM   1845  C   HIS C 156      -9.105   2.942  -6.435  1.00  0.00           C  
ATOM   1846  O   HIS C 156      -8.725   3.373  -5.350  1.00  0.00           O  
ATOM   1847  CB  HIS C 156      -7.166   2.747  -7.984  1.00  0.00           C  
ATOM   1848  CG  HIS C 156      -6.043   1.829  -8.294  1.00  0.00           C  
ATOM   1849  ND1 HIS C 156      -4.879   1.834  -7.571  1.00  0.00           N  
ATOM   1850  CD2 HIS C 156      -5.914   0.841  -9.220  1.00  0.00           C  
ATOM   1851  CE1 HIS C 156      -4.061   0.916  -8.036  1.00  0.00           C  
ATOM   1852  NE2 HIS C 156      -4.665   0.284  -9.050  1.00  0.00           N  
ATOM   1853  H   HIS C 156      -8.832   1.315  -9.177  1.00  0.00           H  
ATOM   1854  HA  HIS C 156      -7.716   1.384  -6.538  1.00  0.00           H  
ATOM   1855 1HB  HIS C 156      -7.587   3.134  -8.905  1.00  0.00           H  
ATOM   1856 2HB  HIS C 156      -6.798   3.589  -7.394  1.00  0.00           H  
ATOM   1857  HD1 HIS C 156      -4.671   2.506  -6.830  1.00  0.00           H  
ATOM   1858  HD2 HIS C 156      -6.580   0.460  -9.992  1.00  0.00           H  
ATOM   1859  HE1 HIS C 156      -3.079   0.774  -7.584  1.00  0.00           H  
ATOM   1860  N   LEU C 157     -10.313   3.208  -6.894  1.00  0.00           N  
ATOM   1861  CA  LEU C 157     -11.176   4.113  -6.148  1.00  0.00           C  
ATOM   1862  C   LEU C 157     -11.569   3.534  -4.795  1.00  0.00           C  
ATOM   1863  O   LEU C 157     -11.962   4.272  -3.898  1.00  0.00           O  
ATOM   1864  CB  LEU C 157     -12.427   4.425  -6.964  1.00  0.00           C  
ATOM   1865  CG  LEU C 157     -12.168   5.240  -8.232  1.00  0.00           C  
ATOM   1866  CD1 LEU C 157     -13.388   5.211  -9.121  1.00  0.00           C  
ATOM   1867  CD2 LEU C 157     -11.784   6.647  -7.854  1.00  0.00           C  
ATOM   1868  H   LEU C 157     -10.643   2.783  -7.766  1.00  0.00           H  
ATOM   1869  HA  LEU C 157     -10.628   5.039  -5.978  1.00  0.00           H  
ATOM   1870 1HB  LEU C 157     -12.888   3.480  -7.264  1.00  0.00           H  
ATOM   1871 2HB  LEU C 157     -13.128   4.971  -6.336  1.00  0.00           H  
ATOM   1872  HG  LEU C 157     -11.371   4.805  -8.763  1.00  0.00           H  
ATOM   1873 1HD1 LEU C 157     -13.187   5.776 -10.027  1.00  0.00           H  
ATOM   1874 2HD1 LEU C 157     -13.619   4.175  -9.382  1.00  0.00           H  
ATOM   1875 3HD1 LEU C 157     -14.233   5.649  -8.595  1.00  0.00           H  
ATOM   1876 1HD2 LEU C 157     -11.580   7.222  -8.759  1.00  0.00           H  
ATOM   1877 2HD2 LEU C 157     -12.599   7.112  -7.303  1.00  0.00           H  
ATOM   1878 3HD2 LEU C 157     -10.888   6.625  -7.229  1.00  0.00           H  
ATOM   1879  N   GLN C 158     -11.526   2.206  -4.672  1.00  0.00           N  
ATOM   1880  CA  GLN C 158     -11.924   1.503  -3.459  1.00  0.00           C  
ATOM   1881  C   GLN C 158     -10.733   1.055  -2.619  1.00  0.00           C  
ATOM   1882  O   GLN C 158     -10.904   0.300  -1.663  1.00  0.00           O  
ATOM   1883  CB  GLN C 158     -12.786   0.288  -3.811  1.00  0.00           C  
ATOM   1884  CG  GLN C 158     -14.070   0.638  -4.554  1.00  0.00           C  
ATOM   1885  CD  GLN C 158     -14.996   1.567  -3.733  1.00  0.00           C  
ATOM   1886  OE1 GLN C 158     -15.339   1.273  -2.581  1.00  0.00           O  
ATOM   1887  NE2 GLN C 158     -15.399   2.691  -4.336  1.00  0.00           N  
ATOM   1888  H   GLN C 158     -11.154   1.642  -5.437  1.00  0.00           H  
ATOM   1889  HA  GLN C 158     -12.516   2.184  -2.851  1.00  0.00           H  
ATOM   1890 1HB  GLN C 158     -12.207  -0.393  -4.441  1.00  0.00           H  
ATOM   1891 2HB  GLN C 158     -13.047  -0.250  -2.904  1.00  0.00           H  
ATOM   1892 1HG  GLN C 158     -13.810   1.142  -5.487  1.00  0.00           H  
ATOM   1893 2HG  GLN C 158     -14.609  -0.287  -4.766  1.00  0.00           H  
ATOM   1894 1HE2 GLN C 158     -15.998   3.333  -3.852  1.00  0.00           H  
ATOM   1895 2HE2 GLN C 158     -15.103   2.897  -5.268  1.00  0.00           H  
ATOM   1896  N   LYS C 159      -9.525   1.469  -2.999  1.00  0.00           N  
ATOM   1897  CA  LYS C 159      -8.315   1.063  -2.291  1.00  0.00           C  
ATOM   1898  C   LYS C 159      -8.012   2.021  -1.161  1.00  0.00           C  
ATOM   1899  O   LYS C 159      -8.721   3.013  -0.989  1.00  0.00           O  
ATOM   1900  CB  LYS C 159      -7.135   0.897  -3.240  1.00  0.00           C  
ATOM   1901  CG  LYS C 159      -7.297  -0.276  -4.228  1.00  0.00           C  
ATOM   1902  CD  LYS C 159      -6.011  -0.481  -5.028  1.00  0.00           C  
ATOM   1903  CE  LYS C 159      -6.141  -1.477  -6.187  1.00  0.00           C  
ATOM   1904  NZ  LYS C 159      -6.661  -2.789  -5.785  1.00  0.00           N  
ATOM   1905  H   LYS C 159      -9.424   2.103  -3.794  1.00  0.00           H  
ATOM   1906  HA  LYS C 159      -8.490   0.086  -1.838  1.00  0.00           H  
ATOM   1907 1HB  LYS C 159      -7.014   1.814  -3.827  1.00  0.00           H  
ATOM   1908 2HB  LYS C 159      -6.222   0.750  -2.680  1.00  0.00           H  
ATOM   1909 1HG  LYS C 159      -7.488  -1.187  -3.657  1.00  0.00           H  
ATOM   1910 2HG  LYS C 159      -8.132  -0.105  -4.877  1.00  0.00           H  
ATOM   1911 1HD  LYS C 159      -5.708   0.473  -5.424  1.00  0.00           H  
ATOM   1912 2HD  LYS C 159      -5.222  -0.824  -4.379  1.00  0.00           H  
ATOM   1913 1HE  LYS C 159      -6.787  -1.065  -6.960  1.00  0.00           H  
ATOM   1914 2HE  LYS C 159      -5.143  -1.628  -6.604  1.00  0.00           H  
ATOM   1915 1HZ  LYS C 159      -6.652  -3.396  -6.625  1.00  0.00           H  
ATOM   1916 2HZ  LYS C 159      -6.079  -3.240  -5.085  1.00  0.00           H  
ATOM   1917 3HZ  LYS C 159      -7.586  -2.701  -5.425  1.00  0.00           H  
ATOM   1918  N   LYS C 160      -7.023   1.677  -0.333  1.00  0.00           N  
ATOM   1919  CA  LYS C 160      -6.676   2.486   0.828  1.00  0.00           C  
ATOM   1920  C   LYS C 160      -5.362   3.242   0.624  1.00  0.00           C  
ATOM   1921  O   LYS C 160      -5.189   4.328   1.180  1.00  0.00           O  
ATOM   1922  CB  LYS C 160      -6.586   1.607   2.076  1.00  0.00           C  
ATOM   1923  CG  LYS C 160      -7.874   0.872   2.422  1.00  0.00           C  
ATOM   1924  CD  LYS C 160      -7.727   0.076   3.711  1.00  0.00           C  
ATOM   1925  CE  LYS C 160      -8.972  -0.750   3.997  1.00  0.00           C  
ATOM   1926  NZ  LYS C 160      -9.056  -1.952   3.123  1.00  0.00           N  
ATOM   1927  H   LYS C 160      -6.463   0.846  -0.520  1.00  0.00           H  
ATOM   1928  HA  LYS C 160      -7.467   3.216   0.994  1.00  0.00           H  
ATOM   1929 1HB  LYS C 160      -5.801   0.862   1.941  1.00  0.00           H  
ATOM   1930 2HB  LYS C 160      -6.310   2.220   2.934  1.00  0.00           H  
ATOM   1931 1HG  LYS C 160      -8.684   1.593   2.541  1.00  0.00           H  
ATOM   1932 2HG  LYS C 160      -8.133   0.191   1.612  1.00  0.00           H  
ATOM   1933 1HD  LYS C 160      -6.868  -0.592   3.630  1.00  0.00           H  
ATOM   1934 2HD  LYS C 160      -7.557   0.759   4.543  1.00  0.00           H  
ATOM   1935 1HE  LYS C 160      -8.963  -1.073   5.037  1.00  0.00           H  
ATOM   1936 2HE  LYS C 160      -9.860  -0.138   3.837  1.00  0.00           H  
ATOM   1937 1HZ  LYS C 160      -9.894  -2.471   3.343  1.00  0.00           H  
ATOM   1938 2HZ  LYS C 160      -9.084  -1.663   2.155  1.00  0.00           H  
ATOM   1939 3HZ  LYS C 160      -8.248  -2.537   3.276  1.00  0.00           H  
ATOM   1940  N   TYR C 161      -4.457   2.680  -0.195  1.00  0.00           N  
ATOM   1941  CA  TYR C 161      -3.153   3.312  -0.441  1.00  0.00           C  
ATOM   1942  C   TYR C 161      -3.104   4.044  -1.807  1.00  0.00           C  
ATOM   1943  O   TYR C 161      -3.123   5.278  -1.870  1.00  0.00           O  
ATOM   1944  CB  TYR C 161      -2.042   2.263  -0.363  1.00  0.00           C  
ATOM   1945  CG  TYR C 161      -1.874   1.652   1.011  1.00  0.00           C  
ATOM   1946  CD1 TYR C 161      -2.607   0.528   1.364  1.00  0.00           C  
ATOM   1947  CD2 TYR C 161      -0.989   2.215   1.917  1.00  0.00           C  
ATOM   1948  CE1 TYR C 161      -2.455  -0.030   2.618  1.00  0.00           C  
ATOM   1949  CE2 TYR C 161      -0.836   1.657   3.171  1.00  0.00           C  
ATOM   1950  CZ  TYR C 161      -1.565   0.539   3.523  1.00  0.00           C  
ATOM   1951  OH  TYR C 161      -1.413  -0.016   4.772  1.00  0.00           O  
ATOM   1952  H   TYR C 161      -4.670   1.766  -0.597  1.00  0.00           H  
ATOM   1953  HA  TYR C 161      -2.966   4.047   0.342  1.00  0.00           H  
ATOM   1954 1HB  TYR C 161      -2.249   1.458  -1.070  1.00  0.00           H  
ATOM   1955 2HB  TYR C 161      -1.093   2.715  -0.652  1.00  0.00           H  
ATOM   1956  HD1 TYR C 161      -3.304   0.085   0.651  1.00  0.00           H  
ATOM   1957  HD2 TYR C 161      -0.414   3.099   1.640  1.00  0.00           H  
ATOM   1958  HE1 TYR C 161      -3.030  -0.912   2.896  1.00  0.00           H  
ATOM   1959  HE2 TYR C 161      -0.140   2.101   3.884  1.00  0.00           H  
ATOM   1960  HH  TYR C 161      -2.241  -0.419   5.045  1.00  0.00           H  
ATOM   1961  N   VAL C 162      -3.146   3.322  -2.921  1.00  0.00           N  
ATOM   1962  CA  VAL C 162      -3.042   4.043  -4.186  1.00  0.00           C  
ATOM   1963  C   VAL C 162      -4.397   4.443  -4.712  1.00  0.00           C  
ATOM   1964  O   VAL C 162      -4.911   3.862  -5.664  1.00  0.00           O  
ATOM   1965  CB  VAL C 162      -2.333   3.174  -5.208  1.00  0.00           C  
ATOM   1966  CG1 VAL C 162      -2.087   3.957  -6.495  1.00  0.00           C  
ATOM   1967  CG2 VAL C 162      -1.061   2.699  -4.574  1.00  0.00           C  
ATOM   1968  H   VAL C 162      -3.186   2.314  -2.893  1.00  0.00           H  
ATOM   1969  HA  VAL C 162      -2.446   4.943  -4.028  1.00  0.00           H  
ATOM   1970  HB  VAL C 162      -2.957   2.321  -5.450  1.00  0.00           H  
ATOM   1971 1HG1 VAL C 162      -1.581   3.323  -7.224  1.00  0.00           H  
ATOM   1972 2HG1 VAL C 162      -3.044   4.288  -6.910  1.00  0.00           H  
ATOM   1973 3HG1 VAL C 162      -1.468   4.829  -6.281  1.00  0.00           H  
ATOM   1974 1HG2 VAL C 162      -0.533   2.051  -5.244  1.00  0.00           H  
ATOM   1975 2HG2 VAL C 162      -0.439   3.548  -4.323  1.00  0.00           H  
ATOM   1976 3HG2 VAL C 162      -1.307   2.149  -3.666  1.00  0.00           H  
ATOM   1977  N   LYS C 163      -4.941   5.486  -4.119  1.00  0.00           N  
ATOM   1978  CA  LYS C 163      -6.298   5.952  -4.431  1.00  0.00           C  
ATOM   1979  C   LYS C 163      -6.341   6.988  -5.529  1.00  0.00           C  
ATOM   1980  O   LYS C 163      -7.387   7.233  -6.129  1.00  0.00           O  
ATOM   1981  CB  LYS C 163      -6.919   6.555  -3.180  1.00  0.00           C  
ATOM   1982  CG  LYS C 163      -7.115   5.582  -2.075  1.00  0.00           C  
ATOM   1983  CD  LYS C 163      -7.908   6.202  -0.924  1.00  0.00           C  
ATOM   1984  CE  LYS C 163      -7.033   7.155  -0.113  1.00  0.00           C  
ATOM   1985  NZ  LYS C 163      -7.680   7.550   1.159  1.00  0.00           N  
ATOM   1986  H   LYS C 163      -4.404   5.892  -3.352  1.00  0.00           H  
ATOM   1987  HA  LYS C 163      -6.892   5.095  -4.753  1.00  0.00           H  
ATOM   1988 1HB  LYS C 163      -6.285   7.357  -2.811  1.00  0.00           H  
ATOM   1989 2HB  LYS C 163      -7.889   6.985  -3.428  1.00  0.00           H  
ATOM   1990 1HG  LYS C 163      -7.659   4.722  -2.466  1.00  0.00           H  
ATOM   1991 2HG  LYS C 163      -6.146   5.238  -1.704  1.00  0.00           H  
ATOM   1992 1HD  LYS C 163      -8.769   6.741  -1.320  1.00  0.00           H  
ATOM   1993 2HD  LYS C 163      -8.270   5.410  -0.267  1.00  0.00           H  
ATOM   1994 1HE  LYS C 163      -6.084   6.664   0.110  1.00  0.00           H  
ATOM   1995 2HE  LYS C 163      -6.837   8.047  -0.704  1.00  0.00           H  
ATOM   1996 1HZ  LYS C 163      -7.071   8.175   1.666  1.00  0.00           H  
ATOM   1997 2HZ  LYS C 163      -8.553   8.012   0.964  1.00  0.00           H  
ATOM   1998 3HZ  LYS C 163      -7.849   6.722   1.712  1.00  0.00           H  
ATOM   1999  N   VAL C 164      -5.212   7.638  -5.739  1.00  0.00           N  
ATOM   2000  CA  VAL C 164      -5.128   8.729  -6.678  1.00  0.00           C  
ATOM   2001  C   VAL C 164      -4.303   8.398  -7.880  1.00  0.00           C  
ATOM   2002  O   VAL C 164      -3.092   8.165  -7.782  1.00  0.00           O  
ATOM   2003  CB  VAL C 164      -4.518   9.942  -5.990  1.00  0.00           C  
ATOM   2004  CG1 VAL C 164      -4.392  11.086  -6.958  1.00  0.00           C  
ATOM   2005  CG2 VAL C 164      -5.381  10.331  -4.833  1.00  0.00           C  
ATOM   2006  H   VAL C 164      -4.393   7.364  -5.219  1.00  0.00           H  
ATOM   2007  HA  VAL C 164      -6.135   8.977  -7.010  1.00  0.00           H  
ATOM   2008  HB  VAL C 164      -3.527   9.686  -5.641  1.00  0.00           H  
ATOM   2009 1HG1 VAL C 164      -3.953  11.945  -6.460  1.00  0.00           H  
ATOM   2010 2HG1 VAL C 164      -3.755  10.788  -7.794  1.00  0.00           H  
ATOM   2011 3HG1 VAL C 164      -5.380  11.352  -7.329  1.00  0.00           H  
ATOM   2012 1HG2 VAL C 164      -4.938  11.184  -4.335  1.00  0.00           H  
ATOM   2013 2HG2 VAL C 164      -6.378  10.593  -5.191  1.00  0.00           H  
ATOM   2014 3HG2 VAL C 164      -5.452   9.504  -4.134  1.00  0.00           H  
ATOM   2015  N   LEU C 165      -4.982   8.394  -9.003  1.00  0.00           N  
ATOM   2016  CA  LEU C 165      -4.405   8.067 -10.282  1.00  0.00           C  
ATOM   2017  C   LEU C 165      -4.588   9.177 -11.279  1.00  0.00           C  
ATOM   2018  O   LEU C 165      -5.559   9.933 -11.214  1.00  0.00           O  
ATOM   2019  CB  LEU C 165      -5.079   6.823 -10.868  1.00  0.00           C  
ATOM   2020  CG  LEU C 165      -4.980   5.524 -10.094  1.00  0.00           C  
ATOM   2021  CD1 LEU C 165      -5.860   4.509 -10.741  1.00  0.00           C  
ATOM   2022  CD2 LEU C 165      -3.572   5.052 -10.128  1.00  0.00           C  
ATOM   2023  H   LEU C 165      -5.970   8.610  -8.960  1.00  0.00           H  
ATOM   2024  HA  LEU C 165      -3.338   7.888 -10.151  1.00  0.00           H  
ATOM   2025 1HB  LEU C 165      -6.135   7.043 -10.997  1.00  0.00           H  
ATOM   2026 2HB  LEU C 165      -4.652   6.652 -11.857  1.00  0.00           H  
ATOM   2027  HG  LEU C 165      -5.298   5.664  -9.054  1.00  0.00           H  
ATOM   2028 1HD1 LEU C 165      -5.769   3.593 -10.235  1.00  0.00           H  
ATOM   2029 2HD1 LEU C 165      -6.888   4.849 -10.705  1.00  0.00           H  
ATOM   2030 3HD1 LEU C 165      -5.576   4.355 -11.754  1.00  0.00           H  
ATOM   2031 1HD2 LEU C 165      -3.489   4.113  -9.584  1.00  0.00           H  
ATOM   2032 2HD2 LEU C 165      -3.257   4.910 -11.161  1.00  0.00           H  
ATOM   2033 3HD2 LEU C 165      -2.962   5.797  -9.662  1.00  0.00           H  
ATOM   2034  N   MET C 166      -3.679   9.252 -12.230  1.00  0.00           N  
ATOM   2035  CA  MET C 166      -3.918  10.099 -13.379  1.00  0.00           C  
ATOM   2036  C   MET C 166      -4.265   9.120 -14.495  1.00  0.00           C  
ATOM   2037  O   MET C 166      -3.644   8.058 -14.622  1.00  0.00           O  
ATOM   2038  CB  MET C 166      -2.735  10.993 -13.752  1.00  0.00           C  
ATOM   2039  CG  MET C 166      -3.059  11.912 -14.973  1.00  0.00           C  
ATOM   2040  SD  MET C 166      -1.721  12.932 -15.483  1.00  0.00           S  
ATOM   2041  CE  MET C 166      -0.774  11.716 -16.420  1.00  0.00           C  
ATOM   2042  H   MET C 166      -2.858   8.653 -12.180  1.00  0.00           H  
ATOM   2043  HA  MET C 166      -4.790  10.729 -13.204  1.00  0.00           H  
ATOM   2044 1HB  MET C 166      -2.473  11.635 -12.906  1.00  0.00           H  
ATOM   2045 2HB  MET C 166      -1.870  10.389 -13.988  1.00  0.00           H  
ATOM   2046 1HG  MET C 166      -3.360  11.300 -15.829  1.00  0.00           H  
ATOM   2047 2HG  MET C 166      -3.901  12.561 -14.718  1.00  0.00           H  
ATOM   2048 1HE  MET C 166       0.122  12.186 -16.829  1.00  0.00           H  
ATOM   2049 2HE  MET C 166      -0.489  10.891 -15.767  1.00  0.00           H  
ATOM   2050 3HE  MET C 166      -1.386  11.334 -17.240  1.00  0.00           H  
ATOM   2051  N   HIS C 167      -5.285   9.430 -15.271  1.00  0.00           N  
ATOM   2052  CA  HIS C 167      -5.691   8.519 -16.320  1.00  0.00           C  
ATOM   2053  C   HIS C 167      -5.323   9.085 -17.694  1.00  0.00           C  
ATOM   2054  O   HIS C 167      -5.353  10.295 -17.907  1.00  0.00           O  
ATOM   2055  CB  HIS C 167      -7.198   8.274 -16.222  1.00  0.00           C  
ATOM   2056  CG  HIS C 167      -7.660   7.721 -14.890  1.00  0.00           C  
ATOM   2057  ND1 HIS C 167      -7.443   6.423 -14.509  1.00  0.00           N  
ATOM   2058  CD2 HIS C 167      -8.326   8.308 -13.865  1.00  0.00           C  
ATOM   2059  CE1 HIS C 167      -7.973   6.222 -13.306  1.00  0.00           C  
ATOM   2060  NE2 HIS C 167      -8.512   7.344 -12.890  1.00  0.00           N  
ATOM   2061  H   HIS C 167      -5.776  10.314 -15.144  1.00  0.00           H  
ATOM   2062  HA  HIS C 167      -5.182   7.566 -16.211  1.00  0.00           H  
ATOM   2063 1HB  HIS C 167      -7.714   9.196 -16.384  1.00  0.00           H  
ATOM   2064 2HB  HIS C 167      -7.503   7.583 -17.007  1.00  0.00           H  
ATOM   2065  HD2 HIS C 167      -8.657   9.341 -13.818  1.00  0.00           H  
ATOM   2066  HE1 HIS C 167      -7.959   5.279 -12.767  1.00  0.00           H  
ATOM   2067  HE2 HIS C 167      -8.985   7.489 -12.011  1.00  0.00           H  
ATOM   2068  N   ASP C 168      -5.013   8.196 -18.628  1.00  0.00           N  
ATOM   2069  CA  ASP C 168      -4.669   8.546 -20.010  1.00  0.00           C  
ATOM   2070  C   ASP C 168      -5.621   7.938 -21.018  1.00  0.00           C  
ATOM   2071  O   ASP C 168      -5.611   6.725 -21.236  1.00  0.00           O  
ATOM   2072  CB  ASP C 168      -3.255   8.079 -20.337  1.00  0.00           C  
ATOM   2073  CG  ASP C 168      -2.836   8.373 -21.767  1.00  0.00           C  
ATOM   2074  OD1 ASP C 168      -3.653   8.874 -22.485  1.00  0.00           O  
ATOM   2075  OD2 ASP C 168      -1.723   8.010 -22.181  1.00  0.00           O  
ATOM   2076  H   ASP C 168      -4.998   7.219 -18.357  1.00  0.00           H  
ATOM   2077  HA  ASP C 168      -4.713   9.632 -20.114  1.00  0.00           H  
ATOM   2078 1HB  ASP C 168      -2.584   8.614 -19.700  1.00  0.00           H  
ATOM   2079 2HB  ASP C 168      -3.156   7.039 -20.127  1.00  0.00           H  
ATOM   2080  N   VAL C 169      -6.486   8.758 -21.587  1.00  0.00           N  
ATOM   2081  CA  VAL C 169      -7.453   8.240 -22.530  1.00  0.00           C  
ATOM   2082  C   VAL C 169      -6.854   8.380 -23.903  1.00  0.00           C  
ATOM   2083  O   VAL C 169      -6.408   9.467 -24.264  1.00  0.00           O  
ATOM   2084  CB  VAL C 169      -8.767   9.031 -22.494  1.00  0.00           C  
ATOM   2085  CG1 VAL C 169      -9.721   8.420 -23.504  1.00  0.00           C  
ATOM   2086  CG2 VAL C 169      -9.355   9.081 -21.061  1.00  0.00           C  
ATOM   2087  H   VAL C 169      -6.444   9.757 -21.388  1.00  0.00           H  
ATOM   2088  HA  VAL C 169      -7.622   7.188 -22.341  1.00  0.00           H  
ATOM   2089  HB  VAL C 169      -8.573  10.039 -22.818  1.00  0.00           H  
ATOM   2090 1HG1 VAL C 169     -10.640   8.980 -23.519  1.00  0.00           H  
ATOM   2091 2HG1 VAL C 169      -9.275   8.441 -24.496  1.00  0.00           H  
ATOM   2092 3HG1 VAL C 169      -9.934   7.388 -23.228  1.00  0.00           H  
ATOM   2093 1HG2 VAL C 169     -10.274   9.665 -21.069  1.00  0.00           H  
ATOM   2094 2HG2 VAL C 169      -9.574   8.106 -20.693  1.00  0.00           H  
ATOM   2095 3HG2 VAL C 169      -8.630   9.558 -20.394  1.00  0.00           H  
ATOM   2096  N   ALA C 170      -6.822   7.312 -24.676  1.00  0.00           N  
ATOM   2097  CA  ALA C 170      -6.206   7.416 -25.975  1.00  0.00           C  
ATOM   2098  C   ALA C 170      -7.088   6.900 -27.075  1.00  0.00           C  
ATOM   2099  O   ALA C 170      -7.763   5.876 -26.939  1.00  0.00           O  
ATOM   2100  CB  ALA C 170      -4.905   6.652 -25.991  1.00  0.00           C  
ATOM   2101  H   ALA C 170      -7.192   6.432 -24.349  1.00  0.00           H  
ATOM   2102  HA  ALA C 170      -6.016   8.454 -26.153  1.00  0.00           H  
ATOM   2103 1HB  ALA C 170      -4.426   6.773 -26.961  1.00  0.00           H  
ATOM   2104 2HB  ALA C 170      -4.257   7.051 -25.211  1.00  0.00           H  
ATOM   2105 3HB  ALA C 170      -5.102   5.596 -25.807  1.00  0.00           H  
ATOM   2106  N   TYR C 171      -7.028   7.569 -28.217  1.00  0.00           N  
ATOM   2107  CA  TYR C 171      -7.819   7.102 -29.339  1.00  0.00           C  
ATOM   2108  C   TYR C 171      -7.243   7.391 -30.697  1.00  0.00           C  
ATOM   2109  O   TYR C 171      -6.437   8.310 -30.888  1.00  0.00           O  
ATOM   2110  CB  TYR C 171      -9.238   7.648 -29.236  1.00  0.00           C  
ATOM   2111  CG  TYR C 171      -9.322   9.145 -29.159  1.00  0.00           C  
ATOM   2112  CD1 TYR C 171      -9.228   9.750 -27.900  1.00  0.00           C  
ATOM   2113  CD2 TYR C 171      -9.492   9.926 -30.298  1.00  0.00           C  
ATOM   2114  CE1 TYR C 171      -9.307  11.124 -27.772  1.00  0.00           C  
ATOM   2115  CE2 TYR C 171      -9.576  11.311 -30.173  1.00  0.00           C  
ATOM   2116  CZ  TYR C 171      -9.483  11.910 -28.905  1.00  0.00           C  
ATOM   2117  OH  TYR C 171      -9.564  13.288 -28.770  1.00  0.00           O  
ATOM   2118  H   TYR C 171      -6.460   8.413 -28.267  1.00  0.00           H  
ATOM   2119  HA  TYR C 171      -7.885   6.031 -29.257  1.00  0.00           H  
ATOM   2120 1HB  TYR C 171      -9.811   7.321 -30.105  1.00  0.00           H  
ATOM   2121 2HB  TYR C 171      -9.717   7.247 -28.379  1.00  0.00           H  
ATOM   2122  HD1 TYR C 171      -9.094   9.132 -27.011  1.00  0.00           H  
ATOM   2123  HD2 TYR C 171      -9.561   9.453 -31.277  1.00  0.00           H  
ATOM   2124  HE1 TYR C 171      -9.237  11.585 -26.787  1.00  0.00           H  
ATOM   2125  HE2 TYR C 171      -9.710  11.930 -31.060  1.00  0.00           H  
ATOM   2126  HH  TYR C 171      -9.800  13.677 -29.616  1.00  0.00           H  
ATOM   2127  N   ARG C 172      -7.675   6.584 -31.654  1.00  0.00           N  
ATOM   2128  CA  ARG C 172      -7.254   6.785 -33.027  1.00  0.00           C  
ATOM   2129  C   ARG C 172      -8.348   6.436 -33.994  1.00  0.00           C  
ATOM   2130  O   ARG C 172      -9.248   5.643 -33.701  1.00  0.00           O  
ATOM   2131  CB  ARG C 172      -6.048   5.932 -33.399  1.00  0.00           C  
ATOM   2132  CG  ARG C 172      -6.283   4.457 -33.437  1.00  0.00           C  
ATOM   2133  CD  ARG C 172      -5.060   3.732 -33.909  1.00  0.00           C  
ATOM   2134  NE  ARG C 172      -5.235   2.264 -33.876  1.00  0.00           N  
ATOM   2135  CZ  ARG C 172      -5.742   1.483 -34.872  1.00  0.00           C  
ATOM   2136  NH1 ARG C 172      -6.095   1.994 -36.034  1.00  0.00           N  
ATOM   2137  NH2 ARG C 172      -5.874   0.174 -34.674  1.00  0.00           N  
ATOM   2138  H   ARG C 172      -8.316   5.831 -31.394  1.00  0.00           H  
ATOM   2139  HA  ARG C 172      -6.993   7.834 -33.162  1.00  0.00           H  
ATOM   2140 1HB  ARG C 172      -5.682   6.222 -34.386  1.00  0.00           H  
ATOM   2141 2HB  ARG C 172      -5.240   6.106 -32.692  1.00  0.00           H  
ATOM   2142 1HG  ARG C 172      -6.547   4.099 -32.450  1.00  0.00           H  
ATOM   2143 2HG  ARG C 172      -7.096   4.243 -34.131  1.00  0.00           H  
ATOM   2144 1HD  ARG C 172      -4.862   4.025 -34.923  1.00  0.00           H  
ATOM   2145 2HD  ARG C 172      -4.208   3.998 -33.302  1.00  0.00           H  
ATOM   2146  HE  ARG C 172      -4.996   1.795 -33.013  1.00  0.00           H  
ATOM   2147 1HH1 ARG C 172      -5.936   2.991 -36.236  1.00  0.00           H  
ATOM   2148 2HH1 ARG C 172      -6.458   1.401 -36.766  1.00  0.00           H  
ATOM   2149 1HH2 ARG C 172      -5.584  -0.238 -33.788  1.00  0.00           H  
ATOM   2150 2HH2 ARG C 172      -6.250  -0.413 -35.404  1.00  0.00           H  
ATOM   2151  N   GLN C 173      -8.258   7.028 -35.173  1.00  0.00           N  
ATOM   2152  CA  GLN C 173      -9.183   6.750 -36.261  1.00  0.00           C  
ATOM   2153  C   GLN C 173      -8.747   5.474 -36.954  1.00  0.00           C  
ATOM   2154  O   GLN C 173      -7.560   5.262 -37.159  1.00  0.00           O  
ATOM   2155  CB  GLN C 173      -9.243   7.909 -37.261  1.00  0.00           C  
ATOM   2156  CG  GLN C 173     -10.347   7.764 -38.306  1.00  0.00           C  
ATOM   2157  CD  GLN C 173     -10.457   8.966 -39.217  1.00  0.00           C  
ATOM   2158  OE1 GLN C 173      -9.771   9.971 -39.028  1.00  0.00           O  
ATOM   2159  NE2 GLN C 173     -11.321   8.869 -40.225  1.00  0.00           N  
ATOM   2160  H   GLN C 173      -7.500   7.682 -35.332  1.00  0.00           H  
ATOM   2161  HA  GLN C 173     -10.183   6.590 -35.855  1.00  0.00           H  
ATOM   2162 1HB  GLN C 173      -9.410   8.841 -36.731  1.00  0.00           H  
ATOM   2163 2HB  GLN C 173      -8.287   7.991 -37.784  1.00  0.00           H  
ATOM   2164 1HG  GLN C 173     -10.166   6.904 -38.921  1.00  0.00           H  
ATOM   2165 2HG  GLN C 173     -11.292   7.644 -37.774  1.00  0.00           H  
ATOM   2166 1HE2 GLN C 173     -11.437   9.636 -40.863  1.00  0.00           H  
ATOM   2167 2HE2 GLN C 173     -11.848   8.026 -40.355  1.00  0.00           H  
ATOM   2168  N   GLU C 174      -9.703   4.664 -37.392  1.00  0.00           N  
ATOM   2169  CA  GLU C 174      -9.441   3.438 -38.156  1.00  0.00           C  
ATOM   2170  C   GLU C 174      -8.378   3.637 -39.248  1.00  0.00           C  
ATOM   2171  O   GLU C 174      -7.555   2.757 -39.498  1.00  0.00           O  
ATOM   2172  CB  GLU C 174     -10.755   3.024 -38.837  1.00  0.00           C  
ATOM   2173  CG  GLU C 174     -10.745   1.724 -39.610  1.00  0.00           C  
ATOM   2174  CD  GLU C 174     -12.089   1.452 -40.299  1.00  0.00           C  
ATOM   2175  OE1 GLU C 174     -12.909   2.358 -40.373  1.00  0.00           O  
ATOM   2176  OE2 GLU C 174     -12.271   0.354 -40.767  1.00  0.00           O  
ATOM   2177  H   GLU C 174     -10.670   4.878 -37.151  1.00  0.00           H  
ATOM   2178  HA  GLU C 174      -9.101   2.664 -37.468  1.00  0.00           H  
ATOM   2179 1HB  GLU C 174     -11.525   2.930 -38.075  1.00  0.00           H  
ATOM   2180 2HB  GLU C 174     -11.076   3.816 -39.516  1.00  0.00           H  
ATOM   2181 1HG  GLU C 174      -9.955   1.758 -40.361  1.00  0.00           H  
ATOM   2182 2HG  GLU C 174     -10.525   0.911 -38.922  1.00  0.00           H  
ATOM   2183  N   LYS C 175      -8.455   4.787 -39.917  1.00  0.00           N  
ATOM   2184  CA  LYS C 175      -7.586   5.231 -41.007  1.00  0.00           C  
ATOM   2185  C   LYS C 175      -6.081   5.159 -40.696  1.00  0.00           C  
ATOM   2186  O   LYS C 175      -5.280   4.813 -41.571  1.00  0.00           O  
ATOM   2187  CB  LYS C 175      -7.954   6.684 -41.343  1.00  0.00           C  
ATOM   2188  CG  LYS C 175      -7.114   7.355 -42.412  1.00  0.00           C  
ATOM   2189  CD  LYS C 175      -7.641   8.778 -42.728  1.00  0.00           C  
ATOM   2190  CE  LYS C 175      -7.232   9.816 -41.649  1.00  0.00           C  
ATOM   2191  NZ  LYS C 175      -5.757  10.129 -41.658  1.00  0.00           N  
ATOM   2192  H   LYS C 175      -9.177   5.415 -39.616  1.00  0.00           H  
ATOM   2193  HA  LYS C 175      -7.779   4.598 -41.873  1.00  0.00           H  
ATOM   2194 1HB  LYS C 175      -8.996   6.736 -41.650  1.00  0.00           H  
ATOM   2195 2HB  LYS C 175      -7.849   7.292 -40.440  1.00  0.00           H  
ATOM   2196 1HG  LYS C 175      -6.081   7.429 -42.058  1.00  0.00           H  
ATOM   2197 2HG  LYS C 175      -7.125   6.754 -43.319  1.00  0.00           H  
ATOM   2198 1HD  LYS C 175      -7.250   9.103 -43.691  1.00  0.00           H  
ATOM   2199 2HD  LYS C 175      -8.728   8.754 -42.787  1.00  0.00           H  
ATOM   2200 1HE  LYS C 175      -7.789  10.736 -41.827  1.00  0.00           H  
ATOM   2201 2HE  LYS C 175      -7.496   9.428 -40.665  1.00  0.00           H  
ATOM   2202 1HZ  LYS C 175      -5.558  10.801 -40.933  1.00  0.00           H  
ATOM   2203 2HZ  LYS C 175      -5.206   9.274 -41.454  1.00  0.00           H  
ATOM   2204 3HZ  LYS C 175      -5.480  10.497 -42.545  1.00  0.00           H  
ATOM   2205  N   ASP C 176      -5.708   5.550 -39.475  1.00  0.00           N  
ATOM   2206  CA  ASP C 176      -4.322   5.612 -39.034  1.00  0.00           C  
ATOM   2207  C   ASP C 176      -4.086   4.456 -38.067  1.00  0.00           C  
ATOM   2208  O   ASP C 176      -5.016   4.081 -37.359  1.00  0.00           O  
ATOM   2209  CB  ASP C 176      -4.084   6.941 -38.311  1.00  0.00           C  
ATOM   2210  CG  ASP C 176      -4.258   8.198 -39.214  1.00  0.00           C  
ATOM   2211  OD1 ASP C 176      -4.152   8.097 -40.420  1.00  0.00           O  
ATOM   2212  OD2 ASP C 176      -4.574   9.241 -38.692  1.00  0.00           O  
ATOM   2213  H   ASP C 176      -6.432   5.745 -38.787  1.00  0.00           H  
ATOM   2214  HA  ASP C 176      -3.658   5.511 -39.891  1.00  0.00           H  
ATOM   2215 1HB  ASP C 176      -4.769   7.018 -37.465  1.00  0.00           H  
ATOM   2216 2HB  ASP C 176      -3.075   6.940 -37.914  1.00  0.00           H  
ATOM   2217  N   GLU C 177      -2.862   3.917 -37.979  1.00  0.00           N  
ATOM   2218  CA  GLU C 177      -2.652   2.860 -36.978  1.00  0.00           C  
ATOM   2219  C   GLU C 177      -1.776   3.241 -35.788  1.00  0.00           C  
ATOM   2220  O   GLU C 177      -2.080   2.874 -34.654  1.00  0.00           O  
ATOM   2221  CB  GLU C 177      -2.100   1.587 -37.617  1.00  0.00           C  
ATOM   2222  CG  GLU C 177      -3.050   0.923 -38.603  1.00  0.00           C  
ATOM   2223  CD  GLU C 177      -2.477  -0.339 -39.212  1.00  0.00           C  
ATOM   2224  OE1 GLU C 177      -1.333  -0.638 -38.953  1.00  0.00           O  
ATOM   2225  OE2 GLU C 177      -3.186  -1.004 -39.925  1.00  0.00           O  
ATOM   2226  H   GLU C 177      -2.121   4.219 -38.594  1.00  0.00           H  
ATOM   2227  HA  GLU C 177      -3.617   2.593 -36.576  1.00  0.00           H  
ATOM   2228 1HB  GLU C 177      -1.173   1.817 -38.143  1.00  0.00           H  
ATOM   2229 2HB  GLU C 177      -1.863   0.864 -36.836  1.00  0.00           H  
ATOM   2230 1HG  GLU C 177      -3.978   0.676 -38.083  1.00  0.00           H  
ATOM   2231 2HG  GLU C 177      -3.289   1.631 -39.394  1.00  0.00           H  
ATOM   2232  N   ASN C 178      -0.702   3.988 -36.030  1.00  0.00           N  
ATOM   2233  CA  ASN C 178       0.201   4.333 -34.934  1.00  0.00           C  
ATOM   2234  C   ASN C 178      -0.015   5.749 -34.427  1.00  0.00           C  
ATOM   2235  O   ASN C 178       0.713   6.220 -33.551  1.00  0.00           O  
ATOM   2236  CB  ASN C 178       1.643   4.171 -35.376  1.00  0.00           C  
ATOM   2237  CG  ASN C 178       2.008   2.743 -35.637  1.00  0.00           C  
ATOM   2238  OD1 ASN C 178       1.563   1.832 -34.925  1.00  0.00           O  
ATOM   2239  ND2 ASN C 178       2.814   2.525 -36.652  1.00  0.00           N  
ATOM   2240  H   ASN C 178      -0.489   4.282 -36.968  1.00  0.00           H  
ATOM   2241  HA  ASN C 178       0.012   3.658 -34.097  1.00  0.00           H  
ATOM   2242 1HB  ASN C 178       1.813   4.752 -36.282  1.00  0.00           H  
ATOM   2243 2HB  ASN C 178       2.302   4.567 -34.605  1.00  0.00           H  
ATOM   2244 1HD2 ASN C 178       3.094   1.589 -36.878  1.00  0.00           H  
ATOM   2245 2HD2 ASN C 178       3.152   3.292 -37.200  1.00  0.00           H  
ATOM   2246  N   LYS C 179      -1.001   6.443 -34.991  1.00  0.00           N  
ATOM   2247  CA  LYS C 179      -1.232   7.822 -34.596  1.00  0.00           C  
ATOM   2248  C   LYS C 179      -2.363   7.902 -33.575  1.00  0.00           C  
ATOM   2249  O   LYS C 179      -3.538   7.729 -33.912  1.00  0.00           O  
ATOM   2250  CB  LYS C 179      -1.522   8.686 -35.823  1.00  0.00           C  
ATOM   2251  CG  LYS C 179      -1.688  10.177 -35.528  1.00  0.00           C  
ATOM   2252  CD  LYS C 179      -1.952  10.973 -36.825  1.00  0.00           C  
ATOM   2253  CE  LYS C 179      -2.140  12.468 -36.542  1.00  0.00           C  
ATOM   2254  NZ  LYS C 179      -2.409  13.229 -37.779  1.00  0.00           N  
ATOM   2255  H   LYS C 179      -1.583   6.006 -35.685  1.00  0.00           H  
ATOM   2256  HA  LYS C 179      -0.332   8.207 -34.119  1.00  0.00           H  
ATOM   2257 1HB  LYS C 179      -0.726   8.568 -36.558  1.00  0.00           H  
ATOM   2258 2HB  LYS C 179      -2.448   8.356 -36.281  1.00  0.00           H  
ATOM   2259 1HG  LYS C 179      -2.524  10.315 -34.840  1.00  0.00           H  
ATOM   2260 2HG  LYS C 179      -0.783  10.554 -35.053  1.00  0.00           H  
ATOM   2261 1HD  LYS C 179      -1.109  10.852 -37.507  1.00  0.00           H  
ATOM   2262 2HD  LYS C 179      -2.847  10.584 -37.322  1.00  0.00           H  
ATOM   2263 1HE  LYS C 179      -2.954  12.628 -35.841  1.00  0.00           H  
ATOM   2264 2HE  LYS C 179      -1.223  12.838 -36.102  1.00  0.00           H  
ATOM   2265 1HZ  LYS C 179      -2.467  14.243 -37.581  1.00  0.00           H  
ATOM   2266 2HZ  LYS C 179      -1.659  13.106 -38.465  1.00  0.00           H  
ATOM   2267 3HZ  LYS C 179      -3.262  12.913 -38.191  1.00  0.00           H  
ATOM   2268  N   TRP C 180      -1.999   8.171 -32.330  1.00  0.00           N  
ATOM   2269  CA  TRP C 180      -2.967   8.217 -31.248  1.00  0.00           C  
ATOM   2270  C   TRP C 180      -3.046   9.610 -30.662  1.00  0.00           C  
ATOM   2271  O   TRP C 180      -2.041  10.323 -30.581  1.00  0.00           O  
ATOM   2272  CB  TRP C 180      -2.576   7.247 -30.121  1.00  0.00           C  
ATOM   2273  CG  TRP C 180      -2.636   5.779 -30.462  1.00  0.00           C  
ATOM   2274  CD1 TRP C 180      -1.669   5.026 -31.041  1.00  0.00           C  
ATOM   2275  CD2 TRP C 180      -3.733   4.891 -30.211  1.00  0.00           C  
ATOM   2276  NE1 TRP C 180      -2.107   3.730 -31.185  1.00  0.00           N  
ATOM   2277  CE2 TRP C 180      -3.364   3.637 -30.690  1.00  0.00           C  
ATOM   2278  CE3 TRP C 180      -4.965   5.057 -29.639  1.00  0.00           C  
ATOM   2279  CZ2 TRP C 180      -4.214   2.559 -30.623  1.00  0.00           C  
ATOM   2280  CZ3 TRP C 180      -5.825   3.986 -29.566  1.00  0.00           C  
ATOM   2281  CH2 TRP C 180      -5.458   2.768 -30.056  1.00  0.00           C  
ATOM   2282  H   TRP C 180      -1.019   8.315 -32.125  1.00  0.00           H  
ATOM   2283  HA  TRP C 180      -3.949   7.949 -31.633  1.00  0.00           H  
ATOM   2284 1HB  TRP C 180      -1.560   7.472 -29.802  1.00  0.00           H  
ATOM   2285 2HB  TRP C 180      -3.229   7.425 -29.263  1.00  0.00           H  
ATOM   2286  HD1 TRP C 180      -0.693   5.396 -31.356  1.00  0.00           H  
ATOM   2287  HE1 TRP C 180      -1.574   2.973 -31.605  1.00  0.00           H  
ATOM   2288  HE3 TRP C 180      -5.234   6.020 -29.265  1.00  0.00           H  
ATOM   2289  HZ2 TRP C 180      -3.938   1.577 -31.001  1.00  0.00           H  
ATOM   2290  HZ3 TRP C 180      -6.807   4.122 -29.109  1.00  0.00           H  
ATOM   2291  HH2 TRP C 180      -6.151   1.949 -29.979  1.00  0.00           H  
ATOM   2292  N   THR C 181      -4.231   9.962 -30.213  1.00  0.00           N  
ATOM   2293  CA  THR C 181      -4.479  11.194 -29.498  1.00  0.00           C  
ATOM   2294  C   THR C 181      -4.624  10.844 -28.037  1.00  0.00           C  
ATOM   2295  O   THR C 181      -5.355   9.910 -27.724  1.00  0.00           O  
ATOM   2296  CB  THR C 181      -5.764  11.852 -30.010  1.00  0.00           C  
ATOM   2297  OG1 THR C 181      -5.608  12.172 -31.387  1.00  0.00           O  
ATOM   2298  CG2 THR C 181      -6.098  13.089 -29.221  1.00  0.00           C  
ATOM   2299  H   THR C 181      -5.014   9.333 -30.375  1.00  0.00           H  
ATOM   2300  HA  THR C 181      -3.635  11.871 -29.624  1.00  0.00           H  
ATOM   2301  HB  THR C 181      -6.583  11.138 -29.914  1.00  0.00           H  
ATOM   2302  HG1 THR C 181      -5.545  11.362 -31.901  1.00  0.00           H  
ATOM   2303 1HG2 THR C 181      -7.013  13.524 -29.605  1.00  0.00           H  
ATOM   2304 2HG2 THR C 181      -6.238  12.827 -28.169  1.00  0.00           H  
ATOM   2305 3HG2 THR C 181      -5.288  13.805 -29.313  1.00  0.00           H  
ATOM   2306  N   HIS C 182      -3.914  11.554 -27.152  1.00  0.00           N  
ATOM   2307  CA  HIS C 182      -3.963  11.256 -25.714  1.00  0.00           C  
ATOM   2308  C   HIS C 182      -4.526  12.417 -24.885  1.00  0.00           C  
ATOM   2309  O   HIS C 182      -4.122  13.567 -25.065  1.00  0.00           O  
ATOM   2310  CB  HIS C 182      -2.559  10.929 -25.202  1.00  0.00           C  
ATOM   2311  CG  HIS C 182      -1.924   9.700 -25.803  1.00  0.00           C  
ATOM   2312  ND1 HIS C 182      -1.782   8.519 -25.106  1.00  0.00           N  
ATOM   2313  CD2 HIS C 182      -1.398   9.471 -27.032  1.00  0.00           C  
ATOM   2314  CE1 HIS C 182      -1.188   7.615 -25.885  1.00  0.00           C  
ATOM   2315  NE2 HIS C 182      -0.933   8.166 -27.049  1.00  0.00           N  
ATOM   2316  H   HIS C 182      -3.329  12.308 -27.482  1.00  0.00           H  
ATOM   2317  HA  HIS C 182      -4.591  10.389 -25.541  1.00  0.00           H  
ATOM   2318 1HB  HIS C 182      -1.903  11.778 -25.381  1.00  0.00           H  
ATOM   2319 2HB  HIS C 182      -2.608  10.778 -24.119  1.00  0.00           H  
ATOM   2320  HD1 HIS C 182      -1.826   8.411 -24.076  1.00  0.00           H  
ATOM   2321  HD2 HIS C 182      -1.286  10.101 -27.918  1.00  0.00           H  
ATOM   2322  HE1 HIS C 182      -0.985   6.614 -25.510  1.00  0.00           H  
ATOM   2323  N   VAL C 183      -5.433  12.096 -23.957  1.00  0.00           N  
ATOM   2324  CA  VAL C 183      -6.065  13.065 -23.056  1.00  0.00           C  
ATOM   2325  C   VAL C 183      -5.887  12.694 -21.582  1.00  0.00           C  
ATOM   2326  O   VAL C 183      -6.265  11.601 -21.160  1.00  0.00           O  
ATOM   2327  CB  VAL C 183      -7.590  13.141 -23.339  1.00  0.00           C  
ATOM   2328  CG1 VAL C 183      -8.248  14.125 -22.401  1.00  0.00           C  
ATOM   2329  CG2 VAL C 183      -7.840  13.531 -24.788  1.00  0.00           C  
ATOM   2330  H   VAL C 183      -5.714  11.117 -23.895  1.00  0.00           H  
ATOM   2331  HA  VAL C 183      -5.616  14.044 -23.228  1.00  0.00           H  
ATOM   2332  HB  VAL C 183      -8.031  12.176 -23.156  1.00  0.00           H  
ATOM   2333 1HG1 VAL C 183      -9.304  14.154 -22.606  1.00  0.00           H  
ATOM   2334 2HG1 VAL C 183      -8.087  13.818 -21.364  1.00  0.00           H  
ATOM   2335 3HG1 VAL C 183      -7.821  15.114 -22.556  1.00  0.00           H  
ATOM   2336 1HG2 VAL C 183      -8.914  13.567 -24.974  1.00  0.00           H  
ATOM   2337 2HG2 VAL C 183      -7.403  14.509 -24.982  1.00  0.00           H  
ATOM   2338 3HG2 VAL C 183      -7.385  12.795 -25.452  1.00  0.00           H  
ATOM   2339  N   ASN C 184      -5.340  13.601 -20.772  1.00  0.00           N  
ATOM   2340  CA  ASN C 184      -5.184  13.267 -19.359  1.00  0.00           C  
ATOM   2341  C   ASN C 184      -6.409  13.651 -18.536  1.00  0.00           C  
ATOM   2342  O   ASN C 184      -6.952  14.746 -18.692  1.00  0.00           O  
ATOM   2343  CB  ASN C 184      -3.945  13.894 -18.770  1.00  0.00           C  
ATOM   2344  CG  ASN C 184      -2.686  13.315 -19.339  1.00  0.00           C  
ATOM   2345  OD1 ASN C 184      -2.557  12.100 -19.492  1.00  0.00           O  
ATOM   2346  ND2 ASN C 184      -1.740  14.161 -19.639  1.00  0.00           N  
ATOM   2347  H   ASN C 184      -5.036  14.495 -21.130  1.00  0.00           H  
ATOM   2348  HA  ASN C 184      -5.067  12.193 -19.280  1.00  0.00           H  
ATOM   2349 1HB  ASN C 184      -3.958  14.965 -18.939  1.00  0.00           H  
ATOM   2350 2HB  ASN C 184      -3.947  13.731 -17.692  1.00  0.00           H  
ATOM   2351 1HD2 ASN C 184      -0.874  13.829 -20.015  1.00  0.00           H  
ATOM   2352 2HD2 ASN C 184      -1.877  15.140 -19.491  1.00  0.00           H  
ATOM   2353  N   LEU C 185      -6.833  12.744 -17.661  1.00  0.00           N  
ATOM   2354  CA  LEU C 185      -7.930  12.972 -16.715  1.00  0.00           C  
ATOM   2355  C   LEU C 185      -7.504  12.747 -15.287  1.00  0.00           C  
ATOM   2356  O   LEU C 185      -6.568  11.993 -15.027  1.00  0.00           O  
ATOM   2357  CB  LEU C 185      -9.111  12.040 -16.915  1.00  0.00           C  
ATOM   2358  CG  LEU C 185      -9.711  11.964 -18.208  1.00  0.00           C  
ATOM   2359  CD1 LEU C 185     -10.759  10.866 -18.124  1.00  0.00           C  
ATOM   2360  CD2 LEU C 185     -10.303  13.311 -18.544  1.00  0.00           C  
ATOM   2361  H   LEU C 185      -6.336  11.854 -17.645  1.00  0.00           H  
ATOM   2362  HA  LEU C 185      -8.268  14.001 -16.815  1.00  0.00           H  
ATOM   2363 1HB  LEU C 185      -8.817  11.052 -16.642  1.00  0.00           H  
ATOM   2364 2HB  LEU C 185      -9.904  12.348 -16.235  1.00  0.00           H  
ATOM   2365  HG  LEU C 185      -8.967  11.686 -18.960  1.00  0.00           H  
ATOM   2366 1HD1 LEU C 185     -11.252  10.724 -19.052  1.00  0.00           H  
ATOM   2367 2HD1 LEU C 185     -10.266   9.945 -17.850  1.00  0.00           H  
ATOM   2368 3HD1 LEU C 185     -11.498  11.125 -17.357  1.00  0.00           H  
ATOM   2369 1HD2 LEU C 185     -10.767  13.276 -19.490  1.00  0.00           H  
ATOM   2370 2HD2 LEU C 185     -11.047  13.578 -17.787  1.00  0.00           H  
ATOM   2371 3HD2 LEU C 185      -9.514  14.063 -18.564  1.00  0.00           H  
ATOM   2372  N   SER C 186      -8.247  13.331 -14.358  1.00  0.00           N  
ATOM   2373  CA  SER C 186      -8.065  13.062 -12.933  1.00  0.00           C  
ATOM   2374  C   SER C 186      -9.411  12.617 -12.387  1.00  0.00           C  
ATOM   2375  O   SER C 186      -9.748  12.831 -11.221  1.00  0.00           O  
ATOM   2376  CB  SER C 186      -7.570  14.284 -12.213  1.00  0.00           C  
ATOM   2377  OG  SER C 186      -6.322  14.698 -12.717  1.00  0.00           O  
ATOM   2378  H   SER C 186      -8.979  13.970 -14.641  1.00  0.00           H  
ATOM   2379  HA  SER C 186      -7.349  12.248 -12.796  1.00  0.00           H  
ATOM   2380 1HB  SER C 186      -8.300  15.093 -12.314  1.00  0.00           H  
ATOM   2381 2HB  SER C 186      -7.477  14.048 -11.158  1.00  0.00           H  
ATOM   2382  HG  SER C 186      -5.669  14.100 -12.331  1.00  0.00           H  
ATOM   2383  N   SER C 187     -10.180  12.014 -13.286  1.00  0.00           N  
ATOM   2384  CA  SER C 187     -11.528  11.517 -13.057  1.00  0.00           C  
ATOM   2385  C   SER C 187     -11.730  10.356 -13.980  1.00  0.00           C  
ATOM   2386  O   SER C 187     -10.882  10.066 -14.822  1.00  0.00           O  
ATOM   2387  CB  SER C 187     -12.588  12.507 -13.462  1.00  0.00           C  
ATOM   2388  OG  SER C 187     -12.629  12.600 -14.870  1.00  0.00           O  
ATOM   2389  H   SER C 187      -9.782  11.887 -14.201  1.00  0.00           H  
ATOM   2390  HA  SER C 187     -11.643  11.196 -12.021  1.00  0.00           H  
ATOM   2391 1HB  SER C 187     -13.559  12.191 -13.082  1.00  0.00           H  
ATOM   2392 2HB  SER C 187     -12.364  13.481 -13.036  1.00  0.00           H  
ATOM   2393  HG  SER C 187     -13.267  13.298 -15.080  1.00  0.00           H  
ATOM   2394  N   THR C 188     -12.881   9.736 -13.879  1.00  0.00           N  
ATOM   2395  CA  THR C 188     -13.199   8.605 -14.725  1.00  0.00           C  
ATOM   2396  C   THR C 188     -14.266   8.947 -15.781  1.00  0.00           C  
ATOM   2397  O   THR C 188     -15.047   8.084 -16.218  1.00  0.00           O  
ATOM   2398  CB  THR C 188     -13.585   7.411 -13.858  1.00  0.00           C  
ATOM   2399  OG1 THR C 188     -14.666   7.775 -13.000  1.00  0.00           O  
ATOM   2400  CG2 THR C 188     -12.399   6.941 -13.026  1.00  0.00           C  
ATOM   2401  H   THR C 188     -13.546  10.036 -13.183  1.00  0.00           H  
ATOM   2402  HA  THR C 188     -12.300   8.325 -15.257  1.00  0.00           H  
ATOM   2403  HB  THR C 188     -13.897   6.623 -14.502  1.00  0.00           H  
ATOM   2404  HG1 THR C 188     -15.159   6.982 -12.762  1.00  0.00           H  
ATOM   2405 1HG2 THR C 188     -12.698   6.077 -12.430  1.00  0.00           H  
ATOM   2406 2HG2 THR C 188     -11.581   6.662 -13.683  1.00  0.00           H  
ATOM   2407 3HG2 THR C 188     -12.073   7.743 -12.366  1.00  0.00           H  
ATOM   2408  N   LYS C 189     -14.296  10.238 -16.174  1.00  0.00           N  
ATOM   2409  CA  LYS C 189     -15.217  10.701 -17.211  1.00  0.00           C  
ATOM   2410  C   LYS C 189     -14.625  11.817 -18.088  1.00  0.00           C  
ATOM   2411  O   LYS C 189     -14.114  12.831 -17.602  1.00  0.00           O  
ATOM   2412  CB  LYS C 189     -16.530  11.168 -16.588  1.00  0.00           C  
ATOM   2413  CG  LYS C 189     -17.638  11.598 -17.574  1.00  0.00           C  
ATOM   2414  CD  LYS C 189     -18.932  11.967 -16.799  1.00  0.00           C  
ATOM   2415  CE  LYS C 189     -20.079  12.409 -17.713  1.00  0.00           C  
ATOM   2416  NZ  LYS C 189     -21.276  12.810 -16.923  1.00  0.00           N  
ATOM   2417  H   LYS C 189     -13.645  10.907 -15.758  1.00  0.00           H  
ATOM   2418  HA  LYS C 189     -15.438   9.861 -17.865  1.00  0.00           H  
ATOM   2419 1HB  LYS C 189     -16.937  10.364 -15.975  1.00  0.00           H  
ATOM   2420 2HB  LYS C 189     -16.331  12.013 -15.928  1.00  0.00           H  
ATOM   2421 1HG  LYS C 189     -17.296  12.466 -18.144  1.00  0.00           H  
ATOM   2422 2HG  LYS C 189     -17.838  10.790 -18.278  1.00  0.00           H  
ATOM   2423 1HD  LYS C 189     -19.261  11.098 -16.225  1.00  0.00           H  
ATOM   2424 2HD  LYS C 189     -18.713  12.774 -16.101  1.00  0.00           H  
ATOM   2425 1HE  LYS C 189     -19.753  13.257 -18.315  1.00  0.00           H  
ATOM   2426 2HE  LYS C 189     -20.354  11.600 -18.361  1.00  0.00           H  
ATOM   2427 1HZ  LYS C 189     -22.046  13.119 -17.532  1.00  0.00           H  
ATOM   2428 2HZ  LYS C 189     -21.596  12.034 -16.370  1.00  0.00           H  
ATOM   2429 3HZ  LYS C 189     -21.032  13.574 -16.315  1.00  0.00           H  
ATOM   2430  N   LEU C 190     -14.741  11.610 -19.388  1.00  0.00           N  
ATOM   2431  CA  LEU C 190     -14.279  12.523 -20.425  1.00  0.00           C  
ATOM   2432  C   LEU C 190     -15.305  12.724 -21.488  1.00  0.00           C  
ATOM   2433  O   LEU C 190     -15.902  11.761 -21.947  1.00  0.00           O  
ATOM   2434  CB  LEU C 190     -13.025  11.991 -21.106  1.00  0.00           C  
ATOM   2435  CG  LEU C 190     -12.580  12.696 -22.383  1.00  0.00           C  
ATOM   2436  CD1 LEU C 190     -12.133  14.126 -22.096  1.00  0.00           C  
ATOM   2437  CD2 LEU C 190     -11.461  11.885 -22.977  1.00  0.00           C  
ATOM   2438  H   LEU C 190     -15.166  10.730 -19.686  1.00  0.00           H  
ATOM   2439  HA  LEU C 190     -14.058  13.486 -19.967  1.00  0.00           H  
ATOM   2440 1HB  LEU C 190     -12.237  12.109 -20.442  1.00  0.00           H  
ATOM   2441 2HB  LEU C 190     -13.140  10.939 -21.310  1.00  0.00           H  
ATOM   2442  HG  LEU C 190     -13.411  12.738 -23.087  1.00  0.00           H  
ATOM   2443 1HD1 LEU C 190     -11.826  14.597 -23.031  1.00  0.00           H  
ATOM   2444 2HD1 LEU C 190     -12.947  14.695 -21.668  1.00  0.00           H  
ATOM   2445 3HD1 LEU C 190     -11.308  14.124 -21.413  1.00  0.00           H  
ATOM   2446 1HD2 LEU C 190     -11.118  12.337 -23.892  1.00  0.00           H  
ATOM   2447 2HD2 LEU C 190     -10.634  11.836 -22.270  1.00  0.00           H  
ATOM   2448 3HD2 LEU C 190     -11.831  10.888 -23.179  1.00  0.00           H  
ATOM   2449  N   THR C 191     -15.546  13.961 -21.865  1.00  0.00           N  
ATOM   2450  CA  THR C 191     -16.443  14.157 -22.973  1.00  0.00           C  
ATOM   2451  C   THR C 191     -15.687  14.736 -24.143  1.00  0.00           C  
ATOM   2452  O   THR C 191     -14.946  15.711 -23.997  1.00  0.00           O  
ATOM   2453  CB  THR C 191     -17.616  15.060 -22.601  1.00  0.00           C  
ATOM   2454  OG1 THR C 191     -18.333  14.468 -21.526  1.00  0.00           O  
ATOM   2455  CG2 THR C 191     -18.549  15.214 -23.790  1.00  0.00           C  
ATOM   2456  H   THR C 191     -15.074  14.743 -21.431  1.00  0.00           H  
ATOM   2457  HA  THR C 191     -16.845  13.198 -23.286  1.00  0.00           H  
ATOM   2458  HB  THR C 191     -17.249  16.038 -22.298  1.00  0.00           H  
ATOM   2459  HG1 THR C 191     -18.935  15.117 -21.160  1.00  0.00           H  
ATOM   2460 1HG2 THR C 191     -19.391  15.849 -23.514  1.00  0.00           H  
ATOM   2461 2HG2 THR C 191     -18.019  15.670 -24.623  1.00  0.00           H  
ATOM   2462 3HG2 THR C 191     -18.921  14.235 -24.094  1.00  0.00           H  
ATOM   2463  N   LEU C 192     -15.871  14.110 -25.294  1.00  0.00           N  
ATOM   2464  CA  LEU C 192     -15.297  14.575 -26.534  1.00  0.00           C  
ATOM   2465  C   LEU C 192     -16.423  15.172 -27.344  1.00  0.00           C  
ATOM   2466  O   LEU C 192     -17.517  14.620 -27.389  1.00  0.00           O  
ATOM   2467  CB  LEU C 192     -14.655  13.412 -27.276  1.00  0.00           C  
ATOM   2468  CG  LEU C 192     -13.552  12.708 -26.524  1.00  0.00           C  
ATOM   2469  CD1 LEU C 192     -13.128  11.463 -27.289  1.00  0.00           C  
ATOM   2470  CD2 LEU C 192     -12.376  13.683 -26.358  1.00  0.00           C  
ATOM   2471  H   LEU C 192     -16.479  13.294 -25.304  1.00  0.00           H  
ATOM   2472  HA  LEU C 192     -14.552  15.343 -26.332  1.00  0.00           H  
ATOM   2473 1HB  LEU C 192     -15.424  12.681 -27.488  1.00  0.00           H  
ATOM   2474 2HB  LEU C 192     -14.253  13.775 -28.221  1.00  0.00           H  
ATOM   2475  HG  LEU C 192     -13.915  12.393 -25.542  1.00  0.00           H  
ATOM   2476 1HD1 LEU C 192     -12.334  10.952 -26.744  1.00  0.00           H  
ATOM   2477 2HD1 LEU C 192     -13.983  10.796 -27.393  1.00  0.00           H  
ATOM   2478 3HD1 LEU C 192     -12.763  11.748 -28.277  1.00  0.00           H  
ATOM   2479 1HD2 LEU C 192     -11.567  13.203 -25.831  1.00  0.00           H  
ATOM   2480 2HD2 LEU C 192     -12.022  13.991 -27.342  1.00  0.00           H  
ATOM   2481 3HD2 LEU C 192     -12.707  14.562 -25.799  1.00  0.00           H  
ATOM   2482  N   LEU C 193     -16.193  16.283 -28.008  1.00  0.00           N  
ATOM   2483  CA  LEU C 193     -17.280  16.857 -28.788  1.00  0.00           C  
ATOM   2484  C   LEU C 193     -17.274  16.246 -30.156  1.00  0.00           C  
ATOM   2485  O   LEU C 193     -16.204  15.954 -30.673  1.00  0.00           O  
ATOM   2486  CB  LEU C 193     -17.133  18.356 -28.889  1.00  0.00           C  
ATOM   2487  CG  LEU C 193     -17.044  19.043 -27.585  1.00  0.00           C  
ATOM   2488  CD1 LEU C 193     -16.780  20.496 -27.840  1.00  0.00           C  
ATOM   2489  CD2 LEU C 193     -18.334  18.794 -26.798  1.00  0.00           C  
ATOM   2490  H   LEU C 193     -15.290  16.731 -27.970  1.00  0.00           H  
ATOM   2491  HA  LEU C 193     -18.230  16.629 -28.308  1.00  0.00           H  
ATOM   2492 1HB  LEU C 193     -16.248  18.586 -29.451  1.00  0.00           H  
ATOM   2493 2HB  LEU C 193     -17.997  18.753 -29.416  1.00  0.00           H  
ATOM   2494  HG  LEU C 193     -16.202  18.648 -27.018  1.00  0.00           H  
ATOM   2495 1HD1 LEU C 193     -16.695  21.021 -26.889  1.00  0.00           H  
ATOM   2496 2HD1 LEU C 193     -15.858  20.605 -28.400  1.00  0.00           H  
ATOM   2497 3HD1 LEU C 193     -17.604  20.915 -28.413  1.00  0.00           H  
ATOM   2498 1HD2 LEU C 193     -18.274  19.293 -25.831  1.00  0.00           H  
ATOM   2499 2HD2 LEU C 193     -19.190  19.181 -27.354  1.00  0.00           H  
ATOM   2500 3HD2 LEU C 193     -18.461  17.723 -26.642  1.00  0.00           H  
ATOM   2501  N   GLN C 194     -18.435  16.119 -30.791  1.00  0.00           N  
ATOM   2502  CA  GLN C 194     -18.470  15.555 -32.134  1.00  0.00           C  
ATOM   2503  C   GLN C 194     -17.578  16.319 -33.095  1.00  0.00           C  
ATOM   2504  O   GLN C 194     -16.936  15.737 -33.959  1.00  0.00           O  
ATOM   2505  CB  GLN C 194     -19.904  15.523 -32.628  1.00  0.00           C  
ATOM   2506  CG  GLN C 194     -20.111  14.882 -33.955  1.00  0.00           C  
ATOM   2507  CD  GLN C 194     -21.589  14.844 -34.291  1.00  0.00           C  
ATOM   2508  OE1 GLN C 194     -22.437  15.011 -33.382  1.00  0.00           O  
ATOM   2509  NE2 GLN C 194     -21.907  14.633 -35.568  1.00  0.00           N  
ATOM   2510  H   GLN C 194     -19.321  16.378 -30.349  1.00  0.00           H  
ATOM   2511  HA  GLN C 194     -18.091  14.548 -32.087  1.00  0.00           H  
ATOM   2512 1HB  GLN C 194     -20.513  14.979 -31.906  1.00  0.00           H  
ATOM   2513 2HB  GLN C 194     -20.294  16.539 -32.675  1.00  0.00           H  
ATOM   2514 1HG  GLN C 194     -19.589  15.464 -34.715  1.00  0.00           H  
ATOM   2515 2HG  GLN C 194     -19.733  13.863 -33.933  1.00  0.00           H  
ATOM   2516 1HE2 GLN C 194     -22.866  14.594 -35.855  1.00  0.00           H  
ATOM   2517 2HE2 GLN C 194     -21.183  14.508 -36.251  1.00  0.00           H  
ATOM   2518  N   ARG C 195     -17.497  17.627 -32.923  1.00  0.00           N  
ATOM   2519  CA  ARG C 195     -16.685  18.455 -33.794  1.00  0.00           C  
ATOM   2520  C   ARG C 195     -15.173  18.202 -33.668  1.00  0.00           C  
ATOM   2521  O   ARG C 195     -14.399  18.663 -34.506  1.00  0.00           O  
ATOM   2522  CB  ARG C 195     -16.956  19.924 -33.532  1.00  0.00           C  
ATOM   2523  CG  ARG C 195     -16.471  20.468 -32.180  1.00  0.00           C  
ATOM   2524  CD  ARG C 195     -16.752  21.934 -32.079  1.00  0.00           C  
ATOM   2525  NE  ARG C 195     -16.426  22.499 -30.781  1.00  0.00           N  
ATOM   2526  CZ  ARG C 195     -15.191  22.903 -30.419  1.00  0.00           C  
ATOM   2527  NH1 ARG C 195     -14.186  22.756 -31.258  1.00  0.00           N  
ATOM   2528  NH2 ARG C 195     -14.982  23.452 -29.232  1.00  0.00           N  
ATOM   2529  H   ARG C 195     -18.029  18.054 -32.180  1.00  0.00           H  
ATOM   2530  HA  ARG C 195     -16.975  18.238 -34.822  1.00  0.00           H  
ATOM   2531 1HB  ARG C 195     -16.483  20.519 -34.311  1.00  0.00           H  
ATOM   2532 2HB  ARG C 195     -18.028  20.105 -33.590  1.00  0.00           H  
ATOM   2533 1HG  ARG C 195     -16.991  19.958 -31.379  1.00  0.00           H  
ATOM   2534 2HG  ARG C 195     -15.396  20.310 -32.077  1.00  0.00           H  
ATOM   2535 1HD  ARG C 195     -16.171  22.461 -32.833  1.00  0.00           H  
ATOM   2536 2HD  ARG C 195     -17.815  22.103 -32.262  1.00  0.00           H  
ATOM   2537  HE  ARG C 195     -17.180  22.628 -30.118  1.00  0.00           H  
ATOM   2538 1HH1 ARG C 195     -14.342  22.338 -32.165  1.00  0.00           H  
ATOM   2539 2HH1 ARG C 195     -13.259  23.062 -30.995  1.00  0.00           H  
ATOM   2540 1HH2 ARG C 195     -15.749  23.600 -28.588  1.00  0.00           H  
ATOM   2541 2HH2 ARG C 195     -14.053  23.757 -28.977  1.00  0.00           H  
ATOM   2542  N   LYS C 196     -14.735  17.518 -32.613  1.00  0.00           N  
ATOM   2543  CA  LYS C 196     -13.315  17.273 -32.410  1.00  0.00           C  
ATOM   2544  C   LYS C 196     -12.812  16.006 -33.084  1.00  0.00           C  
ATOM   2545  O   LYS C 196     -11.610  15.726 -33.049  1.00  0.00           O  
ATOM   2546  CB  LYS C 196     -12.977  17.201 -30.922  1.00  0.00           C  
ATOM   2547  CG  LYS C 196     -13.094  18.511 -30.182  1.00  0.00           C  
ATOM   2548  CD  LYS C 196     -12.624  18.361 -28.734  1.00  0.00           C  
ATOM   2549  CE  LYS C 196     -12.636  19.697 -28.005  1.00  0.00           C  
ATOM   2550  NZ  LYS C 196     -12.136  19.574 -26.597  1.00  0.00           N  
ATOM   2551  H   LYS C 196     -15.392  17.114 -31.950  1.00  0.00           H  
ATOM   2552  HA  LYS C 196     -12.764  18.108 -32.840  1.00  0.00           H  
ATOM   2553 1HB  LYS C 196     -13.650  16.488 -30.441  1.00  0.00           H  
ATOM   2554 2HB  LYS C 196     -11.963  16.829 -30.800  1.00  0.00           H  
ATOM   2555 1HG  LYS C 196     -12.479  19.261 -30.680  1.00  0.00           H  
ATOM   2556 2HG  LYS C 196     -14.116  18.850 -30.203  1.00  0.00           H  
ATOM   2557 1HD  LYS C 196     -13.282  17.668 -28.209  1.00  0.00           H  
ATOM   2558 2HD  LYS C 196     -11.614  17.955 -28.718  1.00  0.00           H  
ATOM   2559 1HE  LYS C 196     -12.007  20.402 -28.544  1.00  0.00           H  
ATOM   2560 2HE  LYS C 196     -13.649  20.075 -27.984  1.00  0.00           H  
ATOM   2561 1HZ  LYS C 196     -12.162  20.479 -26.151  1.00  0.00           H  
ATOM   2562 2HZ  LYS C 196     -12.720  18.931 -26.080  1.00  0.00           H  
ATOM   2563 3HZ  LYS C 196     -11.183  19.232 -26.605  1.00  0.00           H  
ATOM   2564  N   LEU C 197     -13.703  15.229 -33.692  1.00  0.00           N  
ATOM   2565  CA  LEU C 197     -13.276  13.971 -34.301  1.00  0.00           C  
ATOM   2566  C   LEU C 197     -14.005  13.753 -35.626  1.00  0.00           C  
ATOM   2567  O   LEU C 197     -15.027  14.372 -35.897  1.00  0.00           O  
ATOM   2568  CB  LEU C 197     -13.399  12.822 -33.258  1.00  0.00           C  
ATOM   2569  CG  LEU C 197     -14.797  12.369 -32.790  1.00  0.00           C  
ATOM   2570  CD1 LEU C 197     -14.721  10.946 -32.212  1.00  0.00           C  
ATOM   2571  CD2 LEU C 197     -15.269  13.298 -31.745  1.00  0.00           C  
ATOM   2572  H   LEU C 197     -14.691  15.498 -33.727  1.00  0.00           H  
ATOM   2573  HA  LEU C 197     -12.218  14.049 -34.541  1.00  0.00           H  
ATOM   2574 1HB  LEU C 197     -12.915  11.964 -33.653  1.00  0.00           H  
ATOM   2575 2HB  LEU C 197     -12.853  13.123 -32.366  1.00  0.00           H  
ATOM   2576  HG  LEU C 197     -15.490  12.372 -33.635  1.00  0.00           H  
ATOM   2577 1HD1 LEU C 197     -15.713  10.642 -31.875  1.00  0.00           H  
ATOM   2578 2HD1 LEU C 197     -14.372  10.258 -32.975  1.00  0.00           H  
ATOM   2579 3HD1 LEU C 197     -14.034  10.934 -31.367  1.00  0.00           H  
ATOM   2580 1HD2 LEU C 197     -16.245  12.996 -31.404  1.00  0.00           H  
ATOM   2581 2HD2 LEU C 197     -14.579  13.296 -30.904  1.00  0.00           H  
ATOM   2582 3HD2 LEU C 197     -15.323  14.295 -32.168  1.00  0.00           H  
ATOM   2583  N   GLN C 198     -13.441  12.932 -36.502  1.00  0.00           N  
ATOM   2584  CA  GLN C 198     -14.000  12.843 -37.850  1.00  0.00           C  
ATOM   2585  C   GLN C 198     -15.417  12.260 -37.901  1.00  0.00           C  
ATOM   2586  O   GLN C 198     -15.745  11.369 -37.111  1.00  0.00           O  
ATOM   2587  CB  GLN C 198     -13.081  12.024 -38.769  1.00  0.00           C  
ATOM   2588  CG  GLN C 198     -11.719  12.669 -39.045  1.00  0.00           C  
ATOM   2589  CD  GLN C 198     -11.806  14.021 -39.737  1.00  0.00           C  
ATOM   2590  OE1 GLN C 198     -12.478  14.178 -40.768  1.00  0.00           O  
ATOM   2591  NE2 GLN C 198     -11.120  15.015 -39.173  1.00  0.00           N  
ATOM   2592  H   GLN C 198     -12.627  12.384 -36.237  1.00  0.00           H  
ATOM   2593  HA  GLN C 198     -14.006  13.858 -38.223  1.00  0.00           H  
ATOM   2594 1HB  GLN C 198     -12.881  11.061 -38.303  1.00  0.00           H  
ATOM   2595 2HB  GLN C 198     -13.582  11.825 -39.719  1.00  0.00           H  
ATOM   2596 1HG  GLN C 198     -11.195  12.798 -38.102  1.00  0.00           H  
ATOM   2597 2HG  GLN C 198     -11.153  12.013 -39.695  1.00  0.00           H  
ATOM   2598 1HE2 GLN C 198     -11.131  15.930 -39.582  1.00  0.00           H  
ATOM   2599 2HE2 GLN C 198     -10.589  14.846 -38.343  1.00  0.00           H  
ATOM   2600  N   PRO C 199     -16.289  12.781 -38.800  1.00  0.00           N  
ATOM   2601  CA  PRO C 199     -17.634  12.309 -39.076  1.00  0.00           C  
ATOM   2602  C   PRO C 199     -17.542  11.017 -39.835  1.00  0.00           C  
ATOM   2603  O   PRO C 199     -16.524  10.755 -40.481  1.00  0.00           O  
ATOM   2604  CB  PRO C 199     -18.230  13.421 -39.916  1.00  0.00           C  
ATOM   2605  CG  PRO C 199     -17.053  14.003 -40.649  1.00  0.00           C  
ATOM   2606  CD  PRO C 199     -15.890  13.911 -39.681  1.00  0.00           C  
ATOM   2607  HA  PRO C 199     -18.183  12.175 -38.133  1.00  0.00           H  
ATOM   2608 1HB  PRO C 199     -18.999  13.004 -40.583  1.00  0.00           H  
ATOM   2609 2HB  PRO C 199     -18.733  14.145 -39.259  1.00  0.00           H  
ATOM   2610 1HG  PRO C 199     -16.873  13.429 -41.569  1.00  0.00           H  
ATOM   2611 2HG  PRO C 199     -17.272  15.036 -40.956  1.00  0.00           H  
ATOM   2612 1HD  PRO C 199     -14.985  13.687 -40.265  1.00  0.00           H  
ATOM   2613 2HD  PRO C 199     -15.807  14.846 -39.095  1.00  0.00           H  
ATOM   2614  N   ALA C 200     -18.588  10.212 -39.751  1.00  0.00           N  
ATOM   2615  CA  ALA C 200     -18.656   8.912 -40.405  1.00  0.00           C  
ATOM   2616  C   ALA C 200     -17.329   8.188 -40.282  1.00  0.00           C  
ATOM   2617  O   ALA C 200     -16.763   7.731 -41.279  1.00  0.00           O  
ATOM   2618  CB  ALA C 200     -19.024   9.077 -41.865  1.00  0.00           C  
ATOM   2619  H   ALA C 200     -19.403  10.518 -39.230  1.00  0.00           H  
ATOM   2620  HA  ALA C 200     -19.416   8.315 -39.893  1.00  0.00           H  
ATOM   2621 1HB  ALA C 200     -19.081   8.106 -42.336  1.00  0.00           H  
ATOM   2622 2HB  ALA C 200     -19.988   9.581 -41.936  1.00  0.00           H  
ATOM   2623 3HB  ALA C 200     -18.259   9.677 -42.360  1.00  0.00           H  
ATOM   2624  N   ALA C 201     -16.854   8.030 -39.051  1.00  0.00           N  
ATOM   2625  CA  ALA C 201     -15.553   7.441 -38.840  1.00  0.00           C  
ATOM   2626  C   ALA C 201     -15.579   6.489 -37.688  1.00  0.00           C  
ATOM   2627  O   ALA C 201     -16.284   6.671 -36.695  1.00  0.00           O  
ATOM   2628  CB  ALA C 201     -14.536   8.527 -38.574  1.00  0.00           C  
ATOM   2629  H   ALA C 201     -17.368   8.415 -38.263  1.00  0.00           H  
ATOM   2630  HA  ALA C 201     -15.273   6.885 -39.734  1.00  0.00           H  
ATOM   2631 1HB  ALA C 201     -13.560   8.082 -38.421  1.00  0.00           H  
ATOM   2632 2HB  ALA C 201     -14.502   9.212 -39.423  1.00  0.00           H  
ATOM   2633 3HB  ALA C 201     -14.833   9.066 -37.687  1.00  0.00           H  
ATOM   2634  N   MET C 202     -14.797   5.445 -37.826  1.00  0.00           N  
ATOM   2635  CA  MET C 202     -14.738   4.459 -36.789  1.00  0.00           C  
ATOM   2636  C   MET C 202     -13.497   4.699 -35.974  1.00  0.00           C  
ATOM   2637  O   MET C 202     -12.405   4.882 -36.525  1.00  0.00           O  
ATOM   2638  CB  MET C 202     -14.815   3.089 -37.442  1.00  0.00           C  
ATOM   2639  CG  MET C 202     -14.829   1.936 -36.535  1.00  0.00           C  
ATOM   2640  SD  MET C 202     -15.033   0.407 -37.470  1.00  0.00           S  
ATOM   2641  CE  MET C 202     -16.839   0.436 -37.820  1.00  0.00           C  
ATOM   2642  H   MET C 202     -14.240   5.327 -38.662  1.00  0.00           H  
ATOM   2643  HA  MET C 202     -15.589   4.571 -36.130  1.00  0.00           H  
ATOM   2644 1HB  MET C 202     -15.717   3.030 -38.046  1.00  0.00           H  
ATOM   2645 2HB  MET C 202     -13.971   2.961 -38.119  1.00  0.00           H  
ATOM   2646 1HG  MET C 202     -13.895   1.888 -35.973  1.00  0.00           H  
ATOM   2647 2HG  MET C 202     -15.645   2.046 -35.837  1.00  0.00           H  
ATOM   2648 1HE  MET C 202     -17.114  -0.445 -38.402  1.00  0.00           H  
ATOM   2649 2HE  MET C 202     -17.401   0.448 -36.890  1.00  0.00           H  
ATOM   2650 3HE  MET C 202     -17.077   1.326 -38.402  1.00  0.00           H  
ATOM   2651  N   TYR C 203     -13.694   4.764 -34.662  1.00  0.00           N  
ATOM   2652  CA  TYR C 203     -12.632   5.008 -33.704  1.00  0.00           C  
ATOM   2653  C   TYR C 203     -12.386   3.886 -32.734  1.00  0.00           C  
ATOM   2654  O   TYR C 203     -13.307   3.177 -32.309  1.00  0.00           O  
ATOM   2655  CB  TYR C 203     -12.874   6.294 -32.922  1.00  0.00           C  
ATOM   2656  CG  TYR C 203     -12.576   7.558 -33.675  1.00  0.00           C  
ATOM   2657  CD1 TYR C 203     -13.458   8.147 -34.580  1.00  0.00           C  
ATOM   2658  CD2 TYR C 203     -11.357   8.145 -33.424  1.00  0.00           C  
ATOM   2659  CE1 TYR C 203     -13.078   9.338 -35.228  1.00  0.00           C  
ATOM   2660  CE2 TYR C 203     -10.983   9.301 -34.056  1.00  0.00           C  
ATOM   2661  CZ  TYR C 203     -11.823   9.905 -34.956  1.00  0.00           C  
ATOM   2662  OH  TYR C 203     -11.413  11.082 -35.568  1.00  0.00           O  
ATOM   2663  H   TYR C 203     -14.637   4.617 -34.308  1.00  0.00           H  
ATOM   2664  HA  TYR C 203     -11.705   5.140 -34.261  1.00  0.00           H  
ATOM   2665 1HB  TYR C 203     -13.921   6.324 -32.612  1.00  0.00           H  
ATOM   2666 2HB  TYR C 203     -12.263   6.287 -32.018  1.00  0.00           H  
ATOM   2667  HD1 TYR C 203     -14.430   7.693 -34.780  1.00  0.00           H  
ATOM   2668  HD2 TYR C 203     -10.680   7.679 -32.711  1.00  0.00           H  
ATOM   2669  HE1 TYR C 203     -13.754   9.818 -35.933  1.00  0.00           H  
ATOM   2670  HE2 TYR C 203     -10.009   9.743 -33.841  1.00  0.00           H  
ATOM   2671  HH  TYR C 203     -10.498  11.265 -35.320  1.00  0.00           H  
ATOM   2672  N   GLU C 204     -11.120   3.780 -32.359  1.00  0.00           N  
ATOM   2673  CA  GLU C 204     -10.659   2.876 -31.321  1.00  0.00           C  
ATOM   2674  C   GLU C 204     -10.262   3.691 -30.116  1.00  0.00           C  
ATOM   2675  O   GLU C 204      -9.475   4.636 -30.250  1.00  0.00           O  
ATOM   2676  CB  GLU C 204      -9.442   2.082 -31.779  1.00  0.00           C  
ATOM   2677  CG  GLU C 204      -8.958   1.100 -30.743  1.00  0.00           C  
ATOM   2678  CD  GLU C 204      -7.867   0.203 -31.200  1.00  0.00           C  
ATOM   2679  OE1 GLU C 204      -7.528   0.248 -32.356  1.00  0.00           O  
ATOM   2680  OE2 GLU C 204      -7.351  -0.548 -30.378  1.00  0.00           O  
ATOM   2681  H   GLU C 204     -10.439   4.397 -32.806  1.00  0.00           H  
ATOM   2682  HA  GLU C 204     -11.468   2.197 -31.038  1.00  0.00           H  
ATOM   2683 1HB  GLU C 204      -9.675   1.551 -32.692  1.00  0.00           H  
ATOM   2684 2HB  GLU C 204      -8.626   2.771 -31.999  1.00  0.00           H  
ATOM   2685 1HG  GLU C 204      -8.606   1.653 -29.873  1.00  0.00           H  
ATOM   2686 2HG  GLU C 204      -9.806   0.504 -30.438  1.00  0.00           H  
ATOM   2687  N   ILE C 205     -10.765   3.333 -28.939  1.00  0.00           N  
ATOM   2688  CA  ILE C 205     -10.388   4.082 -27.747  1.00  0.00           C  
ATOM   2689  C   ILE C 205     -10.021   3.157 -26.624  1.00  0.00           C  
ATOM   2690  O   ILE C 205     -10.624   2.094 -26.452  1.00  0.00           O  
ATOM   2691  CB  ILE C 205     -11.513   5.033 -27.328  1.00  0.00           C  
ATOM   2692  CG1 ILE C 205     -11.108   5.889 -26.187  1.00  0.00           C  
ATOM   2693  CG2 ILE C 205     -12.722   4.238 -26.933  1.00  0.00           C  
ATOM   2694  CD1 ILE C 205     -12.011   7.101 -26.057  1.00  0.00           C  
ATOM   2695  H   ILE C 205     -11.441   2.571 -28.878  1.00  0.00           H  
ATOM   2696  HA  ILE C 205      -9.517   4.676 -27.979  1.00  0.00           H  
ATOM   2697  HB  ILE C 205     -11.754   5.692 -28.158  1.00  0.00           H  
ATOM   2698 1HG1 ILE C 205     -11.164   5.311 -25.268  1.00  0.00           H  
ATOM   2699 2HG1 ILE C 205     -10.096   6.220 -26.315  1.00  0.00           H  
ATOM   2700 1HG2 ILE C 205     -13.512   4.907 -26.641  1.00  0.00           H  
ATOM   2701 2HG2 ILE C 205     -13.046   3.645 -27.767  1.00  0.00           H  
ATOM   2702 3HG2 ILE C 205     -12.471   3.596 -26.108  1.00  0.00           H  
ATOM   2703 1HD1 ILE C 205     -11.709   7.704 -25.225  1.00  0.00           H  
ATOM   2704 2HD1 ILE C 205     -11.945   7.691 -26.971  1.00  0.00           H  
ATOM   2705 3HD1 ILE C 205     -13.039   6.775 -25.908  1.00  0.00           H  
ATOM   2706  N   LYS C 206      -9.010   3.550 -25.865  1.00  0.00           N  
ATOM   2707  CA  LYS C 206      -8.544   2.770 -24.722  1.00  0.00           C  
ATOM   2708  C   LYS C 206      -8.011   3.656 -23.612  1.00  0.00           C  
ATOM   2709  O   LYS C 206      -7.662   4.806 -23.855  1.00  0.00           O  
ATOM   2710  CB  LYS C 206      -7.505   1.770 -25.201  1.00  0.00           C  
ATOM   2711  CG  LYS C 206      -6.297   2.377 -25.883  1.00  0.00           C  
ATOM   2712  CD  LYS C 206      -5.368   1.256 -26.372  1.00  0.00           C  
ATOM   2713  CE  LYS C 206      -4.057   1.773 -26.939  1.00  0.00           C  
ATOM   2714  NZ  LYS C 206      -3.214   0.653 -27.500  1.00  0.00           N  
ATOM   2715  H   LYS C 206      -8.545   4.424 -26.105  1.00  0.00           H  
ATOM   2716  HA  LYS C 206      -9.375   2.202 -24.325  1.00  0.00           H  
ATOM   2717 1HB  LYS C 206      -7.155   1.181 -24.347  1.00  0.00           H  
ATOM   2718 2HB  LYS C 206      -7.966   1.078 -25.906  1.00  0.00           H  
ATOM   2719 1HG  LYS C 206      -6.637   2.954 -26.744  1.00  0.00           H  
ATOM   2720 2HG  LYS C 206      -5.794   3.046 -25.234  1.00  0.00           H  
ATOM   2721 1HD  LYS C 206      -5.150   0.585 -25.548  1.00  0.00           H  
ATOM   2722 2HD  LYS C 206      -5.883   0.682 -27.149  1.00  0.00           H  
ATOM   2723 1HE  LYS C 206      -4.255   2.480 -27.698  1.00  0.00           H  
ATOM   2724 2HE  LYS C 206      -3.514   2.266 -26.175  1.00  0.00           H  
ATOM   2725 1HZ  LYS C 206      -2.355   1.037 -27.869  1.00  0.00           H  
ATOM   2726 2HZ  LYS C 206      -2.999  -0.023 -26.781  1.00  0.00           H  
ATOM   2727 3HZ  LYS C 206      -3.722   0.187 -28.241  1.00  0.00           H  
ATOM   2728  N   VAL C 207      -7.968   3.144 -22.382  1.00  0.00           N  
ATOM   2729  CA  VAL C 207      -7.429   3.966 -21.294  1.00  0.00           C  
ATOM   2730  C   VAL C 207      -6.384   3.237 -20.461  1.00  0.00           C  
ATOM   2731  O   VAL C 207      -6.365   2.003 -20.384  1.00  0.00           O  
ATOM   2732  CB  VAL C 207      -8.553   4.413 -20.328  1.00  0.00           C  
ATOM   2733  CG1 VAL C 207      -9.583   5.266 -20.993  1.00  0.00           C  
ATOM   2734  CG2 VAL C 207      -9.202   3.270 -19.848  1.00  0.00           C  
ATOM   2735  H   VAL C 207      -8.299   2.194 -22.206  1.00  0.00           H  
ATOM   2736  HA  VAL C 207      -6.966   4.845 -21.729  1.00  0.00           H  
ATOM   2737  HB  VAL C 207      -8.102   4.981 -19.508  1.00  0.00           H  
ATOM   2738 1HG1 VAL C 207     -10.342   5.549 -20.270  1.00  0.00           H  
ATOM   2739 2HG1 VAL C 207      -9.122   6.116 -21.374  1.00  0.00           H  
ATOM   2740 3HG1 VAL C 207     -10.048   4.719 -21.808  1.00  0.00           H  
ATOM   2741 1HG2 VAL C 207      -9.979   3.555 -19.138  1.00  0.00           H  
ATOM   2742 2HG2 VAL C 207      -9.648   2.725 -20.680  1.00  0.00           H  
ATOM   2743 3HG2 VAL C 207      -8.457   2.668 -19.382  1.00  0.00           H  
ATOM   2744  N   ARG C 208      -5.549   4.007 -19.778  1.00  0.00           N  
ATOM   2745  CA  ARG C 208      -4.574   3.442 -18.839  1.00  0.00           C  
ATOM   2746  C   ARG C 208      -4.328   4.381 -17.651  1.00  0.00           C  
ATOM   2747  O   ARG C 208      -4.698   5.556 -17.705  1.00  0.00           O  
ATOM   2748  CB  ARG C 208      -3.276   3.131 -19.525  1.00  0.00           C  
ATOM   2749  CG  ARG C 208      -2.627   4.294 -20.051  1.00  0.00           C  
ATOM   2750  CD  ARG C 208      -1.318   3.974 -20.625  1.00  0.00           C  
ATOM   2751  NE  ARG C 208      -0.689   5.156 -21.189  1.00  0.00           N  
ATOM   2752  CZ  ARG C 208       0.542   5.232 -21.670  1.00  0.00           C  
ATOM   2753  NH1 ARG C 208       1.353   4.186 -21.671  1.00  0.00           N  
ATOM   2754  NH2 ARG C 208       0.906   6.405 -22.150  1.00  0.00           N  
ATOM   2755  H   ARG C 208      -5.575   5.010 -19.964  1.00  0.00           H  
ATOM   2756  HA  ARG C 208      -4.971   2.504 -18.453  1.00  0.00           H  
ATOM   2757 1HB  ARG C 208      -2.591   2.667 -18.817  1.00  0.00           H  
ATOM   2758 2HB  ARG C 208      -3.431   2.427 -20.326  1.00  0.00           H  
ATOM   2759 1HG  ARG C 208      -3.252   4.750 -20.799  1.00  0.00           H  
ATOM   2760 2HG  ARG C 208      -2.504   4.981 -19.253  1.00  0.00           H  
ATOM   2761 1HD  ARG C 208      -0.690   3.604 -19.844  1.00  0.00           H  
ATOM   2762 2HD  ARG C 208      -1.404   3.221 -21.373  1.00  0.00           H  
ATOM   2763  HE  ARG C 208      -1.238   6.031 -21.269  1.00  0.00           H  
ATOM   2764 1HH1 ARG C 208       1.034   3.301 -21.297  1.00  0.00           H  
ATOM   2765 2HH1 ARG C 208       2.286   4.271 -22.043  1.00  0.00           H  
ATOM   2766 1HH2 ARG C 208       0.199   7.170 -22.136  1.00  0.00           H  
ATOM   2767 2HH2 ARG C 208       1.827   6.547 -22.531  1.00  0.00           H  
ATOM   2768  N   SER C 209      -3.711   3.875 -16.569  1.00  0.00           N  
ATOM   2769  CA  SER C 209      -3.517   4.718 -15.377  1.00  0.00           C  
ATOM   2770  C   SER C 209      -2.106   4.740 -14.785  1.00  0.00           C  
ATOM   2771  O   SER C 209      -1.332   3.799 -14.965  1.00  0.00           O  
ATOM   2772  CB  SER C 209      -4.428   4.229 -14.299  1.00  0.00           C  
ATOM   2773  OG  SER C 209      -5.763   4.228 -14.719  1.00  0.00           O  
ATOM   2774  H   SER C 209      -3.420   2.906 -16.562  1.00  0.00           H  
ATOM   2775  HA  SER C 209      -3.781   5.742 -15.635  1.00  0.00           H  
ATOM   2776 1HB  SER C 209      -4.132   3.225 -14.000  1.00  0.00           H  
ATOM   2777 2HB  SER C 209      -4.310   4.878 -13.451  1.00  0.00           H  
ATOM   2778  HG  SER C 209      -6.096   5.134 -14.636  1.00  0.00           H  
ATOM   2779  N   ILE C 210      -1.796   5.804 -14.026  1.00  0.00           N  
ATOM   2780  CA  ILE C 210      -0.501   5.920 -13.331  1.00  0.00           C  
ATOM   2781  C   ILE C 210      -0.688   6.576 -11.939  1.00  0.00           C  
ATOM   2782  O   ILE C 210      -1.565   7.427 -11.798  1.00  0.00           O  
ATOM   2783  CB  ILE C 210       0.437   6.746 -14.204  1.00  0.00           C  
ATOM   2784  CG1 ILE C 210       1.832   6.727 -13.694  1.00  0.00           C  
ATOM   2785  CG2 ILE C 210      -0.091   8.149 -14.254  1.00  0.00           C  
ATOM   2786  CD1 ILE C 210       2.813   7.158 -14.689  1.00  0.00           C  
ATOM   2787  H   ILE C 210      -2.473   6.568 -13.975  1.00  0.00           H  
ATOM   2788  HA  ILE C 210      -0.082   4.927 -13.244  1.00  0.00           H  
ATOM   2789  HB  ILE C 210       0.464   6.329 -15.183  1.00  0.00           H  
ATOM   2790 1HG1 ILE C 210       1.910   7.379 -12.822  1.00  0.00           H  
ATOM   2791 2HG1 ILE C 210       2.097   5.719 -13.418  1.00  0.00           H  
ATOM   2792 1HG2 ILE C 210       0.547   8.752 -14.890  1.00  0.00           H  
ATOM   2793 2HG2 ILE C 210      -1.099   8.137 -14.656  1.00  0.00           H  
ATOM   2794 3HG2 ILE C 210      -0.103   8.565 -13.243  1.00  0.00           H  
ATOM   2795 1HD1 ILE C 210       3.813   7.105 -14.248  1.00  0.00           H  
ATOM   2796 2HD1 ILE C 210       2.759   6.494 -15.553  1.00  0.00           H  
ATOM   2797 3HD1 ILE C 210       2.597   8.178 -14.994  1.00  0.00           H  
ATOM   2798  N   PRO C 211       0.054   6.213 -10.869  1.00  0.00           N  
ATOM   2799  CA  PRO C 211      -0.077   6.824  -9.563  1.00  0.00           C  
ATOM   2800  C   PRO C 211       0.226   8.294  -9.671  1.00  0.00           C  
ATOM   2801  O   PRO C 211       1.182   8.662 -10.362  1.00  0.00           O  
ATOM   2802  CB  PRO C 211       0.999   6.116  -8.743  1.00  0.00           C  
ATOM   2803  CG  PRO C 211       1.223   4.821  -9.447  1.00  0.00           C  
ATOM   2804  CD  PRO C 211       1.086   5.167 -10.897  1.00  0.00           C  
ATOM   2805  HA  PRO C 211      -1.071   6.662  -9.143  1.00  0.00           H  
ATOM   2806 1HB  PRO C 211       1.895   6.736  -8.706  1.00  0.00           H  
ATOM   2807 2HB  PRO C 211       0.655   5.991  -7.708  1.00  0.00           H  
ATOM   2808 1HG  PRO C 211       2.231   4.463  -9.237  1.00  0.00           H  
ATOM   2809 2HG  PRO C 211       0.527   4.053  -9.097  1.00  0.00           H  
ATOM   2810 1HD  PRO C 211       2.046   5.589 -11.189  1.00  0.00           H  
ATOM   2811 2HD  PRO C 211       0.842   4.313 -11.473  1.00  0.00           H  
ATOM   2812  N   ASP C 212      -0.510   9.125  -8.940  1.00  0.00           N  
ATOM   2813  CA  ASP C 212      -0.190  10.543  -8.967  1.00  0.00           C  
ATOM   2814  C   ASP C 212      -0.421  11.303  -7.661  1.00  0.00           C  
ATOM   2815  O   ASP C 212      -1.111  12.329  -7.661  1.00  0.00           O  
ATOM   2816  CB  ASP C 212      -1.004  11.230 -10.077  1.00  0.00           C  
ATOM   2817  CG  ASP C 212      -0.508  12.662 -10.406  1.00  0.00           C  
ATOM   2818  OD1 ASP C 212       0.649  12.952 -10.120  1.00  0.00           O  
ATOM   2819  OD2 ASP C 212      -1.302  13.455 -10.904  1.00  0.00           O  
ATOM   2820  H   ASP C 212      -1.316   8.781  -8.416  1.00  0.00           H  
ATOM   2821  HA  ASP C 212       0.866  10.633  -9.211  1.00  0.00           H  
ATOM   2822 1HB  ASP C 212      -0.952  10.626 -10.986  1.00  0.00           H  
ATOM   2823 2HB  ASP C 212      -2.053  11.279  -9.782  1.00  0.00           H  
ATOM   2824  N   HIS C 213       0.126  10.838  -6.531  1.00  0.00           N  
ATOM   2825  CA  HIS C 213      -0.021  11.695  -5.349  1.00  0.00           C  
ATOM   2826  C   HIS C 213       1.188  11.679  -4.432  1.00  0.00           C  
ATOM   2827  O   HIS C 213       2.011  12.603  -4.399  1.00  0.00           O  
ATOM   2828  CB  HIS C 213      -1.257  11.281  -4.545  1.00  0.00           C  
ATOM   2829  CG  HIS C 213      -1.414   9.799  -4.403  1.00  0.00           C  
ATOM   2830  ND1 HIS C 213      -1.282   8.932  -5.468  1.00  0.00           N  
ATOM   2831  CD2 HIS C 213      -1.693   9.031  -3.324  1.00  0.00           C  
ATOM   2832  CE1 HIS C 213      -1.473   7.693  -5.048  1.00  0.00           C  
ATOM   2833  NE2 HIS C 213      -1.724   7.727  -3.752  1.00  0.00           N  
ATOM   2834  H   HIS C 213       0.691   9.980  -6.514  1.00  0.00           H  
ATOM   2835  HA  HIS C 213      -0.151  12.726  -5.671  1.00  0.00           H  
ATOM   2836 1HB  HIS C 213      -1.204  11.716  -3.546  1.00  0.00           H  
ATOM   2837 2HB  HIS C 213      -2.152  11.675  -5.025  1.00  0.00           H  
ATOM   2838  HD1 HIS C 213      -1.003   9.175  -6.397  1.00  0.00           H  
ATOM   2839  HD2 HIS C 213      -1.879   9.266  -2.276  1.00  0.00           H  
ATOM   2840  HE1 HIS C 213      -1.409   6.856  -5.743  1.00  0.00           H  
ATOM   2841  N   TYR C 214       1.305  10.564  -3.745  1.00  0.00           N  
ATOM   2842  CA  TYR C 214       2.376  10.223  -2.834  1.00  0.00           C  
ATOM   2843  C   TYR C 214       3.103   9.119  -3.499  1.00  0.00           C  
ATOM   2844  O   TYR C 214       4.323   9.105  -3.599  1.00  0.00           O  
ATOM   2845  CB  TYR C 214       1.865   9.804  -1.454  1.00  0.00           C  
ATOM   2846  CG  TYR C 214       1.326  10.951  -0.628  1.00  0.00           C  
ATOM   2847  CD1 TYR C 214      -0.024  11.268  -0.679  1.00  0.00           C  
ATOM   2848  CD2 TYR C 214       2.181  11.687   0.179  1.00  0.00           C  
ATOM   2849  CE1 TYR C 214      -0.516  12.316   0.075  1.00  0.00           C  
ATOM   2850  CE2 TYR C 214       1.689  12.735   0.932  1.00  0.00           C  
ATOM   2851  CZ  TYR C 214       0.346  13.050   0.882  1.00  0.00           C  
ATOM   2852  OH  TYR C 214      -0.144  14.093   1.633  1.00  0.00           O  
ATOM   2853  H   TYR C 214       0.572   9.888  -3.860  1.00  0.00           H  
ATOM   2854  HA  TYR C 214       3.051  11.065  -2.703  1.00  0.00           H  
ATOM   2855 1HB  TYR C 214       1.071   9.065  -1.568  1.00  0.00           H  
ATOM   2856 2HB  TYR C 214       2.672   9.333  -0.894  1.00  0.00           H  
ATOM   2857  HD1 TYR C 214      -0.696  10.690  -1.314  1.00  0.00           H  
ATOM   2858  HD2 TYR C 214       3.241  11.438   0.218  1.00  0.00           H  
ATOM   2859  HE1 TYR C 214      -1.576  12.565   0.035  1.00  0.00           H  
ATOM   2860  HE2 TYR C 214       2.361  13.313   1.566  1.00  0.00           H  
ATOM   2861  HH  TYR C 214      -1.082  14.202   1.455  1.00  0.00           H  
ATOM   2862  N   PHE C 215       2.305   8.196  -3.974  1.00  0.00           N  
ATOM   2863  CA  PHE C 215       2.809   7.028  -4.623  1.00  0.00           C  
ATOM   2864  C   PHE C 215       3.188   7.454  -6.023  1.00  0.00           C  
ATOM   2865  O   PHE C 215       2.509   8.298  -6.633  1.00  0.00           O  
ATOM   2866  CB  PHE C 215       1.710   5.988  -4.657  1.00  0.00           C  
ATOM   2867  CG  PHE C 215       1.548   5.352  -3.336  1.00  0.00           C  
ATOM   2868  CD1 PHE C 215       0.712   5.940  -2.395  1.00  0.00           C  
ATOM   2869  CD2 PHE C 215       2.214   4.212  -3.011  1.00  0.00           C  
ATOM   2870  CE1 PHE C 215       0.553   5.403  -1.164  1.00  0.00           C  
ATOM   2871  CE2 PHE C 215       2.062   3.659  -1.756  1.00  0.00           C  
ATOM   2872  CZ  PHE C 215       1.225   4.270  -0.831  1.00  0.00           C  
ATOM   2873  H   PHE C 215       1.313   8.298  -3.850  1.00  0.00           H  
ATOM   2874  HA  PHE C 215       3.688   6.656  -4.095  1.00  0.00           H  
ATOM   2875 1HB  PHE C 215       0.766   6.450  -4.939  1.00  0.00           H  
ATOM   2876 2HB  PHE C 215       1.952   5.219  -5.394  1.00  0.00           H  
ATOM   2877  HD1 PHE C 215       0.180   6.852  -2.654  1.00  0.00           H  
ATOM   2878  HD2 PHE C 215       2.866   3.753  -3.756  1.00  0.00           H  
ATOM   2879  HE1 PHE C 215      -0.109   5.880  -0.439  1.00  0.00           H  
ATOM   2880  HE2 PHE C 215       2.597   2.749  -1.488  1.00  0.00           H  
ATOM   2881  HZ  PHE C 215       1.096   3.848   0.163  1.00  0.00           H  
ATOM   2882  N   LYS C 216       4.295   6.909  -6.499  1.00  0.00           N  
ATOM   2883  CA  LYS C 216       4.814   7.166  -7.831  1.00  0.00           C  
ATOM   2884  C   LYS C 216       5.028   5.844  -8.521  1.00  0.00           C  
ATOM   2885  O   LYS C 216       5.029   4.800  -7.853  1.00  0.00           O  
ATOM   2886  CB  LYS C 216       6.083   8.010  -7.772  1.00  0.00           C  
ATOM   2887  CG  LYS C 216       5.866   9.339  -7.020  1.00  0.00           C  
ATOM   2888  CD  LYS C 216       4.988  10.318  -7.840  1.00  0.00           C  
ATOM   2889  CE  LYS C 216       4.798  11.656  -7.114  1.00  0.00           C  
ATOM   2890  NZ  LYS C 216       3.941  12.593  -7.900  1.00  0.00           N  
ATOM   2891  H   LYS C 216       4.787   6.244  -5.898  1.00  0.00           H  
ATOM   2892  HA  LYS C 216       4.069   7.722  -8.401  1.00  0.00           H  
ATOM   2893 1HB  LYS C 216       6.872   7.458  -7.276  1.00  0.00           H  
ATOM   2894 2HB  LYS C 216       6.422   8.230  -8.780  1.00  0.00           H  
ATOM   2895 1HG  LYS C 216       5.394   9.157  -6.054  1.00  0.00           H  
ATOM   2896 2HG  LYS C 216       6.834   9.805  -6.840  1.00  0.00           H  
ATOM   2897 1HD  LYS C 216       5.458  10.505  -8.806  1.00  0.00           H  
ATOM   2898 2HD  LYS C 216       4.005   9.883  -8.023  1.00  0.00           H  
ATOM   2899 1HE  LYS C 216       4.317  11.466  -6.148  1.00  0.00           H  
ATOM   2900 2HE  LYS C 216       5.769  12.118  -6.942  1.00  0.00           H  
ATOM   2901 1HZ  LYS C 216       3.819  13.456  -7.391  1.00  0.00           H  
ATOM   2902 2HZ  LYS C 216       4.365  12.785  -8.795  1.00  0.00           H  
ATOM   2903 3HZ  LYS C 216       3.042  12.159  -8.048  1.00  0.00           H  
ATOM   2904  N   GLY C 217       5.150   5.852  -9.841  1.00  0.00           N  
ATOM   2905  CA  GLY C 217       5.307   4.570 -10.494  1.00  0.00           C  
ATOM   2906  C   GLY C 217       5.212   4.592 -12.011  1.00  0.00           C  
ATOM   2907  O   GLY C 217       5.705   5.494 -12.687  1.00  0.00           O  
ATOM   2908  H   GLY C 217       5.132   6.709 -10.373  1.00  0.00           H  
ATOM   2909 1HA  GLY C 217       6.269   4.146 -10.212  1.00  0.00           H  
ATOM   2910 2HA  GLY C 217       4.557   3.901 -10.106  1.00  0.00           H  
ATOM   2911  N   PHE C 218       4.613   3.542 -12.523  1.00  0.00           N  
ATOM   2912  CA  PHE C 218       4.547   3.278 -13.932  1.00  0.00           C  
ATOM   2913  C   PHE C 218       3.131   3.239 -14.464  1.00  0.00           C  
ATOM   2914  O   PHE C 218       2.170   3.166 -13.702  1.00  0.00           O  
ATOM   2915  CB  PHE C 218       5.162   1.922 -14.206  1.00  0.00           C  
ATOM   2916  CG  PHE C 218       6.499   1.771 -13.607  1.00  0.00           C  
ATOM   2917  CD1 PHE C 218       6.685   0.876 -12.566  1.00  0.00           C  
ATOM   2918  CD2 PHE C 218       7.564   2.532 -14.013  1.00  0.00           C  
ATOM   2919  CE1 PHE C 218       7.913   0.722 -11.982  1.00  0.00           C  
ATOM   2920  CE2 PHE C 218       8.799   2.383 -13.412  1.00  0.00           C  
ATOM   2921  CZ  PHE C 218       8.970   1.473 -12.401  1.00  0.00           C  
ATOM   2922  H   PHE C 218       4.182   2.885 -11.873  1.00  0.00           H  
ATOM   2923  HA  PHE C 218       5.098   4.058 -14.457  1.00  0.00           H  
ATOM   2924 1HB  PHE C 218       4.512   1.145 -13.805  1.00  0.00           H  
ATOM   2925 2HB  PHE C 218       5.238   1.756 -15.278  1.00  0.00           H  
ATOM   2926  HD1 PHE C 218       5.840   0.274 -12.218  1.00  0.00           H  
ATOM   2927  HD2 PHE C 218       7.428   3.258 -14.815  1.00  0.00           H  
ATOM   2928  HE1 PHE C 218       8.041   0.001 -11.183  1.00  0.00           H  
ATOM   2929  HE2 PHE C 218       9.641   2.988 -13.741  1.00  0.00           H  
ATOM   2930  HZ  PHE C 218       9.944   1.351 -11.931  1.00  0.00           H  
ATOM   2931  N   TRP C 219       3.002   3.275 -15.784  1.00  0.00           N  
ATOM   2932  CA  TRP C 219       1.700   3.133 -16.402  1.00  0.00           C  
ATOM   2933  C   TRP C 219       1.208   1.704 -16.292  1.00  0.00           C  
ATOM   2934  O   TRP C 219       1.977   0.749 -16.465  1.00  0.00           O  
ATOM   2935  CB  TRP C 219       1.743   3.478 -17.893  1.00  0.00           C  
ATOM   2936  CG  TRP C 219       1.875   4.905 -18.158  1.00  0.00           C  
ATOM   2937  CD1 TRP C 219       2.979   5.578 -18.573  1.00  0.00           C  
ATOM   2938  CD2 TRP C 219       0.836   5.880 -17.997  1.00  0.00           C  
ATOM   2939  NE1 TRP C 219       2.701   6.913 -18.668  1.00  0.00           N  
ATOM   2940  CE2 TRP C 219       1.380   7.113 -18.302  1.00  0.00           C  
ATOM   2941  CE3 TRP C 219      -0.500   5.803 -17.603  1.00  0.00           C  
ATOM   2942  CZ2 TRP C 219       0.640   8.277 -18.218  1.00  0.00           C  
ATOM   2943  CZ3 TRP C 219      -1.255   6.963 -17.524  1.00  0.00           C  
ATOM   2944  CH2 TRP C 219      -0.697   8.168 -17.817  1.00  0.00           C  
ATOM   2945  H   TRP C 219       3.822   3.374 -16.365  1.00  0.00           H  
ATOM   2946  HA  TRP C 219       0.998   3.791 -15.895  1.00  0.00           H  
ATOM   2947 1HB  TRP C 219       2.580   2.964 -18.358  1.00  0.00           H  
ATOM   2948 2HB  TRP C 219       0.847   3.106 -18.352  1.00  0.00           H  
ATOM   2949  HD1 TRP C 219       3.947   5.125 -18.786  1.00  0.00           H  
ATOM   2950  HE1 TRP C 219       3.353   7.632 -18.945  1.00  0.00           H  
ATOM   2951  HE3 TRP C 219      -0.939   4.836 -17.356  1.00  0.00           H  
ATOM   2952  HZ2 TRP C 219       1.066   9.252 -18.448  1.00  0.00           H  
ATOM   2953  HZ3 TRP C 219      -2.301   6.891 -17.212  1.00  0.00           H  
ATOM   2954  HH2 TRP C 219      -1.315   9.062 -17.740  1.00  0.00           H  
ATOM   2955  N   SER C 220      -0.088   1.584 -16.065  1.00  0.00           N  
ATOM   2956  CA  SER C 220      -0.793   0.324 -16.033  1.00  0.00           C  
ATOM   2957  C   SER C 220      -0.879  -0.199 -17.442  1.00  0.00           C  
ATOM   2958  O   SER C 220      -0.597   0.527 -18.394  1.00  0.00           O  
ATOM   2959  CB  SER C 220      -2.217   0.528 -15.601  1.00  0.00           C  
ATOM   2960  OG  SER C 220      -2.932   1.159 -16.635  1.00  0.00           O  
ATOM   2961  H   SER C 220      -0.618   2.423 -15.868  1.00  0.00           H  
ATOM   2962  HA  SER C 220      -0.270  -0.383 -15.390  1.00  0.00           H  
ATOM   2963 1HB  SER C 220      -2.678  -0.426 -15.353  1.00  0.00           H  
ATOM   2964 2HB  SER C 220      -2.233   1.149 -14.709  1.00  0.00           H  
ATOM   2965  HG  SER C 220      -3.072   0.457 -17.325  1.00  0.00           H  
ATOM   2966  N   GLU C 221      -1.291  -1.441 -17.584  1.00  0.00           N  
ATOM   2967  CA  GLU C 221      -1.539  -1.990 -18.896  1.00  0.00           C  
ATOM   2968  C   GLU C 221      -2.768  -1.286 -19.411  1.00  0.00           C  
ATOM   2969  O   GLU C 221      -3.481  -0.631 -18.642  1.00  0.00           O  
ATOM   2970  CB  GLU C 221      -1.779  -3.506 -18.859  1.00  0.00           C  
ATOM   2971  CG  GLU C 221      -0.557  -4.363 -18.515  1.00  0.00           C  
ATOM   2972  CD  GLU C 221       0.528  -4.360 -19.577  1.00  0.00           C  
ATOM   2973  OE1 GLU C 221       0.206  -4.524 -20.736  1.00  0.00           O  
ATOM   2974  OE2 GLU C 221       1.688  -4.208 -19.215  1.00  0.00           O  
ATOM   2975  H   GLU C 221      -1.472  -1.999 -16.764  1.00  0.00           H  
ATOM   2976  HA  GLU C 221      -0.700  -1.765 -19.554  1.00  0.00           H  
ATOM   2977 1HB  GLU C 221      -2.560  -3.729 -18.137  1.00  0.00           H  
ATOM   2978 2HB  GLU C 221      -2.146  -3.835 -19.836  1.00  0.00           H  
ATOM   2979 1HG  GLU C 221      -0.137  -3.990 -17.596  1.00  0.00           H  
ATOM   2980 2HG  GLU C 221      -0.883  -5.387 -18.345  1.00  0.00           H  
ATOM   2981  N   TRP C 222      -2.983  -1.356 -20.703  1.00  0.00           N  
ATOM   2982  CA  TRP C 222      -4.148  -0.727 -21.280  1.00  0.00           C  
ATOM   2983  C   TRP C 222      -5.400  -1.510 -20.982  1.00  0.00           C  
ATOM   2984  O   TRP C 222      -5.368  -2.735 -20.857  1.00  0.00           O  
ATOM   2985  CB  TRP C 222      -4.029  -0.624 -22.779  1.00  0.00           C  
ATOM   2986  CG  TRP C 222      -3.030   0.329 -23.267  1.00  0.00           C  
ATOM   2987  CD1 TRP C 222      -1.781   0.047 -23.733  1.00  0.00           C  
ATOM   2988  CD2 TRP C 222      -3.189   1.752 -23.376  1.00  0.00           C  
ATOM   2989  NE1 TRP C 222      -1.151   1.206 -24.126  1.00  0.00           N  
ATOM   2990  CE2 TRP C 222      -2.003   2.263 -23.910  1.00  0.00           C  
ATOM   2991  CE3 TRP C 222      -4.230   2.619 -23.078  1.00  0.00           C  
ATOM   2992  CZ2 TRP C 222      -1.829   3.629 -24.145  1.00  0.00           C  
ATOM   2993  CZ3 TRP C 222      -4.075   3.983 -23.316  1.00  0.00           C  
ATOM   2994  CH2 TRP C 222      -2.901   4.474 -23.833  1.00  0.00           C  
ATOM   2995  H   TRP C 222      -2.351  -1.883 -21.289  1.00  0.00           H  
ATOM   2996  HA  TRP C 222      -4.258   0.270 -20.858  1.00  0.00           H  
ATOM   2997 1HB  TRP C 222      -3.791  -1.605 -23.180  1.00  0.00           H  
ATOM   2998 2HB  TRP C 222      -4.998  -0.337 -23.182  1.00  0.00           H  
ATOM   2999  HD1 TRP C 222      -1.348  -0.952 -23.789  1.00  0.00           H  
ATOM   3000  HE1 TRP C 222      -0.214   1.267 -24.508  1.00  0.00           H  
ATOM   3001  HE3 TRP C 222      -5.154   2.225 -22.676  1.00  0.00           H  
ATOM   3002  HZ2 TRP C 222      -0.909   4.039 -24.555  1.00  0.00           H  
ATOM   3003  HZ3 TRP C 222      -4.908   4.657 -23.078  1.00  0.00           H  
ATOM   3004  HH2 TRP C 222      -2.807   5.551 -23.998  1.00  0.00           H  
ATOM   3005  N   SER C 223      -6.504  -0.794 -20.890  1.00  0.00           N  
ATOM   3006  CA  SER C 223      -7.816  -1.403 -20.784  1.00  0.00           C  
ATOM   3007  C   SER C 223      -8.077  -2.056 -22.131  1.00  0.00           C  
ATOM   3008  O   SER C 223      -7.341  -1.778 -23.076  1.00  0.00           O  
ATOM   3009  CB  SER C 223      -8.856  -0.333 -20.648  1.00  0.00           C  
ATOM   3010  OG  SER C 223      -8.985   0.345 -21.898  1.00  0.00           O  
ATOM   3011  H   SER C 223      -6.443   0.220 -20.902  1.00  0.00           H  
ATOM   3012  HA  SER C 223      -7.827  -2.109 -19.959  1.00  0.00           H  
ATOM   3013 1HB  SER C 223      -9.808  -0.739 -20.336  1.00  0.00           H  
ATOM   3014 2HB  SER C 223      -8.534   0.361 -19.882  1.00  0.00           H  
ATOM   3015  HG  SER C 223      -9.540  -0.264 -22.491  1.00  0.00           H  
ATOM   3016  N   PRO C 224      -9.058  -2.942 -22.269  1.00  0.00           N  
ATOM   3017  CA  PRO C 224      -9.502  -3.460 -23.546  1.00  0.00           C  
ATOM   3018  C   PRO C 224      -9.960  -2.268 -24.367  1.00  0.00           C  
ATOM   3019  O   PRO C 224     -10.355  -1.242 -23.798  1.00  0.00           O  
ATOM   3020  CB  PRO C 224     -10.658  -4.378 -23.163  1.00  0.00           C  
ATOM   3021  CG  PRO C 224     -10.431  -4.654 -21.699  1.00  0.00           C  
ATOM   3022  CD  PRO C 224      -9.840  -3.375 -21.132  1.00  0.00           C  
ATOM   3023  HA  PRO C 224      -8.688  -4.003 -24.043  1.00  0.00           H  
ATOM   3024 1HB  PRO C 224     -11.614  -3.881 -23.377  1.00  0.00           H  
ATOM   3025 2HB  PRO C 224     -10.623  -5.290 -23.788  1.00  0.00           H  
ATOM   3026 1HG  PRO C 224     -11.378  -4.943 -21.216  1.00  0.00           H  
ATOM   3027 2HG  PRO C 224      -9.749  -5.511 -21.593  1.00  0.00           H  
ATOM   3028 1HD  PRO C 224     -10.632  -2.666 -20.876  1.00  0.00           H  
ATOM   3029 2HD  PRO C 224      -9.210  -3.641 -20.272  1.00  0.00           H  
ATOM   3030  N   SER C 225      -9.834  -2.350 -25.682  1.00  0.00           N  
ATOM   3031  CA  SER C 225     -10.280  -1.222 -26.470  1.00  0.00           C  
ATOM   3032  C   SER C 225     -11.777  -1.258 -26.628  1.00  0.00           C  
ATOM   3033  O   SER C 225     -12.393  -2.323 -26.594  1.00  0.00           O  
ATOM   3034  CB  SER C 225      -9.634  -1.197 -27.820  1.00  0.00           C  
ATOM   3035  OG  SER C 225      -8.241  -1.016 -27.719  1.00  0.00           O  
ATOM   3036  H   SER C 225      -9.481  -3.191 -26.119  1.00  0.00           H  
ATOM   3037  HA  SER C 225     -10.017  -0.304 -25.948  1.00  0.00           H  
ATOM   3038 1HB  SER C 225      -9.864  -2.094 -28.369  1.00  0.00           H  
ATOM   3039 2HB  SER C 225     -10.061  -0.367 -28.370  1.00  0.00           H  
ATOM   3040  HG  SER C 225      -7.911  -0.915 -28.651  1.00  0.00           H  
ATOM   3041  N   TYR C 226     -12.353  -0.095 -26.836  1.00  0.00           N  
ATOM   3042  CA  TYR C 226     -13.767   0.044 -27.120  1.00  0.00           C  
ATOM   3043  C   TYR C 226     -13.851   0.655 -28.504  1.00  0.00           C  
ATOM   3044  O   TYR C 226     -13.056   1.537 -28.842  1.00  0.00           O  
ATOM   3045  CB  TYR C 226     -14.457   0.942 -26.097  1.00  0.00           C  
ATOM   3046  CG  TYR C 226     -15.953   1.072 -26.269  1.00  0.00           C  
ATOM   3047  CD1 TYR C 226     -16.784   0.145 -25.656  1.00  0.00           C  
ATOM   3048  CD2 TYR C 226     -16.504   2.095 -27.039  1.00  0.00           C  
ATOM   3049  CE1 TYR C 226     -18.149   0.249 -25.784  1.00  0.00           C  
ATOM   3050  CE2 TYR C 226     -17.880   2.186 -27.164  1.00  0.00           C  
ATOM   3051  CZ  TYR C 226     -18.695   1.280 -26.537  1.00  0.00           C  
ATOM   3052  OH  TYR C 226     -20.061   1.415 -26.638  1.00  0.00           O  
ATOM   3053  H   TYR C 226     -11.769   0.736 -26.801  1.00  0.00           H  
ATOM   3054  HA  TYR C 226     -14.244  -0.938 -27.143  1.00  0.00           H  
ATOM   3055 1HB  TYR C 226     -14.268   0.553 -25.092  1.00  0.00           H  
ATOM   3056 2HB  TYR C 226     -14.031   1.926 -26.134  1.00  0.00           H  
ATOM   3057  HD1 TYR C 226     -16.356  -0.657 -25.057  1.00  0.00           H  
ATOM   3058  HD2 TYR C 226     -15.858   2.821 -27.530  1.00  0.00           H  
ATOM   3059  HE1 TYR C 226     -18.799  -0.470 -25.285  1.00  0.00           H  
ATOM   3060  HE2 TYR C 226     -18.331   2.978 -27.746  1.00  0.00           H  
ATOM   3061  HH  TYR C 226     -20.260   2.224 -27.131  1.00  0.00           H  
ATOM   3062  N   TYR C 227     -14.750   0.163 -29.333  1.00  0.00           N  
ATOM   3063  CA  TYR C 227     -14.837   0.746 -30.664  1.00  0.00           C  
ATOM   3064  C   TYR C 227     -16.207   1.341 -30.925  1.00  0.00           C  
ATOM   3065  O   TYR C 227     -17.238   0.732 -30.611  1.00  0.00           O  
ATOM   3066  CB  TYR C 227     -14.544  -0.309 -31.699  1.00  0.00           C  
ATOM   3067  CG  TYR C 227     -13.139  -0.934 -31.671  1.00  0.00           C  
ATOM   3068  CD1 TYR C 227     -12.855  -2.006 -30.841  1.00  0.00           C  
ATOM   3069  CD2 TYR C 227     -12.187  -0.488 -32.536  1.00  0.00           C  
ATOM   3070  CE1 TYR C 227     -11.629  -2.633 -30.898  1.00  0.00           C  
ATOM   3071  CE2 TYR C 227     -10.966  -1.112 -32.597  1.00  0.00           C  
ATOM   3072  CZ  TYR C 227     -10.684  -2.175 -31.802  1.00  0.00           C  
ATOM   3073  OH  TYR C 227      -9.459  -2.794 -31.932  1.00  0.00           O  
ATOM   3074  H   TYR C 227     -15.370  -0.583 -29.047  1.00  0.00           H  
ATOM   3075  HA  TYR C 227     -14.112   1.547 -30.752  1.00  0.00           H  
ATOM   3076 1HB  TYR C 227     -15.270  -1.117 -31.594  1.00  0.00           H  
ATOM   3077 2HB  TYR C 227     -14.693   0.125 -32.686  1.00  0.00           H  
ATOM   3078  HD1 TYR C 227     -13.608  -2.365 -30.153  1.00  0.00           H  
ATOM   3079  HD2 TYR C 227     -12.406   0.351 -33.199  1.00  0.00           H  
ATOM   3080  HE1 TYR C 227     -11.422  -3.489 -30.249  1.00  0.00           H  
ATOM   3081  HE2 TYR C 227     -10.216  -0.764 -33.305  1.00  0.00           H  
ATOM   3082  HH  TYR C 227      -8.858  -2.210 -32.422  1.00  0.00           H  
ATOM   3083  N   PHE C 228     -16.213   2.498 -31.558  1.00  0.00           N  
ATOM   3084  CA  PHE C 228     -17.466   3.175 -31.839  1.00  0.00           C  
ATOM   3085  C   PHE C 228     -17.375   3.926 -33.148  1.00  0.00           C  
ATOM   3086  O   PHE C 228     -16.276   4.185 -33.636  1.00  0.00           O  
ATOM   3087  CB  PHE C 228     -17.804   4.112 -30.674  1.00  0.00           C  
ATOM   3088  CG  PHE C 228     -16.872   5.296 -30.475  1.00  0.00           C  
ATOM   3089  CD1 PHE C 228     -17.170   6.533 -31.026  1.00  0.00           C  
ATOM   3090  CD2 PHE C 228     -15.706   5.165 -29.756  1.00  0.00           C  
ATOM   3091  CE1 PHE C 228     -16.336   7.611 -30.851  1.00  0.00           C  
ATOM   3092  CE2 PHE C 228     -14.862   6.243 -29.581  1.00  0.00           C  
ATOM   3093  CZ  PHE C 228     -15.180   7.470 -30.129  1.00  0.00           C  
ATOM   3094  H   PHE C 228     -15.316   2.915 -31.819  1.00  0.00           H  
ATOM   3095  HA  PHE C 228     -18.259   2.435 -31.919  1.00  0.00           H  
ATOM   3096 1HB  PHE C 228     -18.815   4.495 -30.802  1.00  0.00           H  
ATOM   3097 2HB  PHE C 228     -17.801   3.536 -29.770  1.00  0.00           H  
ATOM   3098  HD1 PHE C 228     -18.090   6.648 -31.603  1.00  0.00           H  
ATOM   3099  HD2 PHE C 228     -15.450   4.199 -29.322  1.00  0.00           H  
ATOM   3100  HE1 PHE C 228     -16.593   8.575 -31.287  1.00  0.00           H  
ATOM   3101  HE2 PHE C 228     -13.947   6.125 -29.015  1.00  0.00           H  
ATOM   3102  HZ  PHE C 228     -14.515   8.322 -29.990  1.00  0.00           H  
ATOM   3103  N   ARG C 229     -18.521   4.280 -33.716  1.00  0.00           N  
ATOM   3104  CA  ARG C 229     -18.534   4.981 -34.993  1.00  0.00           C  
ATOM   3105  C   ARG C 229     -19.343   6.247 -34.888  1.00  0.00           C  
ATOM   3106  O   ARG C 229     -20.438   6.244 -34.302  1.00  0.00           O  
ATOM   3107  CB  ARG C 229     -19.081   4.088 -36.107  1.00  0.00           C  
ATOM   3108  CG  ARG C 229     -19.074   4.688 -37.450  1.00  0.00           C  
ATOM   3109  CD  ARG C 229     -19.676   3.798 -38.444  1.00  0.00           C  
ATOM   3110  NE  ARG C 229     -19.586   4.373 -39.766  1.00  0.00           N  
ATOM   3111  CZ  ARG C 229     -20.445   5.296 -40.246  1.00  0.00           C  
ATOM   3112  NH1 ARG C 229     -21.432   5.738 -39.485  1.00  0.00           N  
ATOM   3113  NH2 ARG C 229     -20.292   5.760 -41.473  1.00  0.00           N  
ATOM   3114  H   ARG C 229     -19.392   4.046 -33.264  1.00  0.00           H  
ATOM   3115  HA  ARG C 229     -17.524   5.260 -35.244  1.00  0.00           H  
ATOM   3116 1HB  ARG C 229     -18.460   3.218 -36.206  1.00  0.00           H  
ATOM   3117 2HB  ARG C 229     -20.093   3.761 -35.881  1.00  0.00           H  
ATOM   3118 1HG  ARG C 229     -19.643   5.612 -37.439  1.00  0.00           H  
ATOM   3119 2HG  ARG C 229     -18.053   4.898 -37.752  1.00  0.00           H  
ATOM   3120 1HD  ARG C 229     -19.165   2.839 -38.449  1.00  0.00           H  
ATOM   3121 2HD  ARG C 229     -20.722   3.654 -38.203  1.00  0.00           H  
ATOM   3122  HE  ARG C 229     -18.842   4.058 -40.370  1.00  0.00           H  
ATOM   3123 1HH1 ARG C 229     -21.537   5.383 -38.541  1.00  0.00           H  
ATOM   3124 2HH1 ARG C 229     -22.077   6.430 -39.834  1.00  0.00           H  
ATOM   3125 1HH2 ARG C 229     -19.528   5.422 -42.048  1.00  0.00           H  
ATOM   3126 2HH2 ARG C 229     -20.921   6.455 -41.830  1.00  0.00           H  
ATOM   3127  N   THR C 230     -18.775   7.334 -35.406  1.00  0.00           N  
ATOM   3128  CA  THR C 230     -19.410   8.634 -35.326  1.00  0.00           C  
ATOM   3129  C   THR C 230     -20.506   8.752 -36.408  1.00  0.00           C  
ATOM   3130  O   THR C 230     -20.491   7.987 -37.378  1.00  0.00           O  
ATOM   3131  CB  THR C 230     -18.327   9.720 -35.512  1.00  0.00           C  
ATOM   3132  OG1 THR C 230     -17.787   9.645 -36.824  1.00  0.00           O  
ATOM   3133  CG2 THR C 230     -17.183   9.474 -34.540  1.00  0.00           C  
ATOM   3134  H   THR C 230     -17.869   7.237 -35.868  1.00  0.00           H  
ATOM   3135  HA  THR C 230     -19.849   8.720 -34.337  1.00  0.00           H  
ATOM   3136  HB  THR C 230     -18.723  10.702 -35.343  1.00  0.00           H  
ATOM   3137  HG1 THR C 230     -17.139  10.378 -36.945  1.00  0.00           H  
ATOM   3138 1HG2 THR C 230     -16.413  10.231 -34.694  1.00  0.00           H  
ATOM   3139 2HG2 THR C 230     -17.532   9.519 -33.524  1.00  0.00           H  
ATOM   3140 3HG2 THR C 230     -16.764   8.488 -34.730  1.00  0.00           H  
ATOM   3141  N   PRO C 231     -21.453   9.706 -36.310  1.00  0.00           N  
ATOM   3142  CA  PRO C 231     -22.501   9.961 -37.293  1.00  0.00           C  
ATOM   3143  C   PRO C 231     -21.990  10.133 -38.711  1.00  0.00           C  
ATOM   3144  O   PRO C 231     -21.159  11.006 -38.970  1.00  0.00           O  
ATOM   3145  OXT PRO C 231     -22.394   9.417 -39.586  1.00  0.00           O  
ATOM   3146  CB  PRO C 231     -23.113  11.254 -36.758  1.00  0.00           C  
ATOM   3147  CG  PRO C 231     -22.898  11.175 -35.276  1.00  0.00           C  
ATOM   3148  CD  PRO C 231     -21.547  10.568 -35.107  1.00  0.00           C  
ATOM   3149  HA  PRO C 231     -23.231   9.141 -37.252  1.00  0.00           H  
ATOM   3150 1HB  PRO C 231     -22.604  12.118 -37.209  1.00  0.00           H  
ATOM   3151 2HB  PRO C 231     -24.171  11.317 -37.044  1.00  0.00           H  
ATOM   3152 1HG  PRO C 231     -22.969  12.171 -34.836  1.00  0.00           H  
ATOM   3153 2HG  PRO C 231     -23.696  10.574 -34.808  1.00  0.00           H  
ATOM   3154 1HD  PRO C 231     -20.800  11.362 -35.111  1.00  0.00           H  
ATOM   3155 2HD  PRO C 231     -21.567   9.995 -34.175  1.00  0.00           H  
TER                                                                             
