# Supplementary material for: Design of protein-binding proteins from the target structure alone
Source: Nature. 2022 Mar 24;605(7910):551–60. doi: 10.1038/s41586-022-04654-9 (PMC9117152; doi:10.1038/s41586-022-04654-9)
Supplement: Supplementary file 4 — Supplementary Data 1 Experimental data and analysis. This file contains all the experimental results and the analysis protocols. [file 41586_2022_4654_MOESM4_ESM.gz › supplemental_files/ngs_analysis/il7ra_grafting_experiment/disjoint_grafts/motif_hash_input/context/IL7_bcov_v3_r3_ems_3hM_3011_000000023_0001_0001_44_61_H_.._ems_p1-15H-GBL-16H-GABBL-16H_0168_0001_0001_0002_0001_0005_0001_0001_0001_trim.pdb]

SSBOND     CYS C   36    CYS C   51                                       2.04  
SSBOND     CYS C   68    CYS C   76                                       2.04  
SSBOND     CYS C  102    CYS C  112                                       2.06  
ATOM      1  N   ASP C  31      27.659  -9.069 -15.109  1.00  0.00           N  
ATOM      2  CA  ASP C  31      26.844  -8.017 -14.506  1.00  0.00           C  
ATOM      3  C   ASP C  31      25.527  -8.546 -13.958  1.00  0.00           C  
ATOM      4  O   ASP C  31      24.874  -9.387 -14.582  1.00  0.00           O  
ATOM      5  CB  ASP C  31      26.537  -6.900 -15.495  1.00  0.00           C  
ATOM      6  CG  ASP C  31      25.879  -5.710 -14.802  1.00  0.00           C  
ATOM      7  OD1 ASP C  31      26.597  -4.865 -14.333  1.00  0.00           O  
ATOM      8  OD2 ASP C  31      24.666  -5.678 -14.686  1.00  0.00           O  
ATOM      9 1H   ASP C  31      28.511  -8.674 -15.454  1.00  0.00           H  
ATOM     10 2H   ASP C  31      27.869  -9.764 -14.422  1.00  0.00           H  
ATOM     11 3H   ASP C  31      27.156  -9.488 -15.865  1.00  0.00           H  
ATOM     12  HA  ASP C  31      27.405  -7.590 -13.675  1.00  0.00           H  
ATOM     13 1HB  ASP C  31      27.459  -6.569 -15.971  1.00  0.00           H  
ATOM     14 2HB  ASP C  31      25.870  -7.269 -16.277  1.00  0.00           H  
ATOM     15  N   TYR C  32      25.156  -8.055 -12.773  1.00  0.00           N  
ATOM     16  CA  TYR C  32      23.944  -8.490 -12.084  1.00  0.00           C  
ATOM     17  C   TYR C  32      22.928  -7.354 -11.824  1.00  0.00           C  
ATOM     18  O   TYR C  32      22.323  -7.291 -10.740  1.00  0.00           O  
ATOM     19  CB  TYR C  32      24.322  -9.231 -10.796  1.00  0.00           C  
ATOM     20  CG  TYR C  32      25.179 -10.457 -11.089  1.00  0.00           C  
ATOM     21  CD1 TYR C  32      26.540 -10.432 -10.776  1.00  0.00           C  
ATOM     22  CD2 TYR C  32      24.630 -11.578 -11.718  1.00  0.00           C  
ATOM     23  CE1 TYR C  32      27.338 -11.523 -11.082  1.00  0.00           C  
ATOM     24  CE2 TYR C  32      25.437 -12.663 -12.024  1.00  0.00           C  
ATOM     25  CZ  TYR C  32      26.776 -12.639 -11.713  1.00  0.00           C  
ATOM     26  OH  TYR C  32      27.568 -13.720 -12.038  1.00  0.00           O  
ATOM     27  H   TYR C  32      25.735  -7.346 -12.342  1.00  0.00           H  
ATOM     28  HA  TYR C  32      23.436  -9.211 -12.724  1.00  0.00           H  
ATOM     29 1HB  TYR C  32      24.874  -8.586 -10.145  1.00  0.00           H  
ATOM     30 2HB  TYR C  32      23.423  -9.552 -10.266  1.00  0.00           H  
ATOM     31  HD1 TYR C  32      26.972  -9.556 -10.294  1.00  0.00           H  
ATOM     32  HD2 TYR C  32      23.570 -11.595 -11.978  1.00  0.00           H  
ATOM     33  HE1 TYR C  32      28.400 -11.506 -10.840  1.00  0.00           H  
ATOM     34  HE2 TYR C  32      25.018 -13.536 -12.522  1.00  0.00           H  
ATOM     35  HH  TYR C  32      28.469 -13.554 -11.753  1.00  0.00           H  
ATOM     36  N   SER C  33      22.811  -6.397 -12.759  1.00  0.00           N  
ATOM     37  CA  SER C  33      21.787  -5.350 -12.653  1.00  0.00           C  
ATOM     38  C   SER C  33      20.373  -5.926 -12.826  1.00  0.00           C  
ATOM     39  O   SER C  33      20.146  -6.828 -13.646  1.00  0.00           O  
ATOM     40  CB  SER C  33      22.005  -4.275 -13.700  1.00  0.00           C  
ATOM     41  OG  SER C  33      23.228  -3.629 -13.512  1.00  0.00           O  
ATOM     42  H   SER C  33      23.418  -6.395 -13.592  1.00  0.00           H  
ATOM     43  HA  SER C  33      21.859  -4.900 -11.663  1.00  0.00           H  
ATOM     44 1HB  SER C  33      21.974  -4.718 -14.698  1.00  0.00           H  
ATOM     45 2HB  SER C  33      21.194  -3.550 -13.644  1.00  0.00           H  
ATOM     46  HG  SER C  33      23.895  -4.230 -13.931  1.00  0.00           H  
ATOM     47  N   PHE C  34      19.414  -5.358 -12.095  1.00  0.00           N  
ATOM     48  CA  PHE C  34      18.017  -5.804 -12.145  1.00  0.00           C  
ATOM     49  C   PHE C  34      17.019  -4.677 -11.902  1.00  0.00           C  
ATOM     50  O   PHE C  34      17.379  -3.600 -11.399  1.00  0.00           O  
ATOM     51  CB  PHE C  34      17.762  -6.885 -11.093  1.00  0.00           C  
ATOM     52  CG  PHE C  34      17.943  -6.393  -9.688  1.00  0.00           C  
ATOM     53  CD1 PHE C  34      16.872  -5.881  -8.976  1.00  0.00           C  
ATOM     54  CD2 PHE C  34      19.179  -6.458  -9.065  1.00  0.00           C  
ATOM     55  CE1 PHE C  34      17.029  -5.438  -7.687  1.00  0.00           C  
ATOM     56  CE2 PHE C  34      19.337  -6.014  -7.763  1.00  0.00           C  
ATOM     57  CZ  PHE C  34      18.262  -5.508  -7.083  1.00  0.00           C  
ATOM     58  H   PHE C  34      19.671  -4.617 -11.463  1.00  0.00           H  
ATOM     59  HA  PHE C  34      17.819  -6.218 -13.132  1.00  0.00           H  
ATOM     60 1HB  PHE C  34      16.746  -7.257 -11.186  1.00  0.00           H  
ATOM     61 2HB  PHE C  34      18.433  -7.722 -11.254  1.00  0.00           H  
ATOM     62  HD1 PHE C  34      15.893  -5.834  -9.457  1.00  0.00           H  
ATOM     63  HD2 PHE C  34      20.037  -6.867  -9.608  1.00  0.00           H  
ATOM     64  HE1 PHE C  34      16.175  -5.037  -7.141  1.00  0.00           H  
ATOM     65  HE2 PHE C  34      20.319  -6.071  -7.279  1.00  0.00           H  
ATOM     66  HZ  PHE C  34      18.387  -5.162  -6.066  1.00  0.00           H  
ATOM     67  N   SER C  35      15.756  -4.962 -12.224  1.00  0.00           N  
ATOM     68  CA  SER C  35      14.666  -4.019 -11.999  1.00  0.00           C  
ATOM     69  C   SER C  35      13.487  -4.732 -11.365  1.00  0.00           C  
ATOM     70  O   SER C  35      13.318  -5.944 -11.541  1.00  0.00           O  
ATOM     71  CB  SER C  35      14.215  -3.412 -13.316  1.00  0.00           C  
ATOM     72  OG  SER C  35      13.638  -4.396 -14.164  1.00  0.00           O  
ATOM     73  H   SER C  35      15.558  -5.874 -12.638  1.00  0.00           H  
ATOM     74  HA  SER C  35      15.004  -3.234 -11.322  1.00  0.00           H  
ATOM     75 1HB  SER C  35      13.487  -2.623 -13.126  1.00  0.00           H  
ATOM     76 2HB  SER C  35      15.072  -2.957 -13.815  1.00  0.00           H  
ATOM     77  HG  SER C  35      14.374  -4.851 -14.591  1.00  0.00           H  
ATOM     78  N   CYS C  36      12.664  -3.976 -10.638  1.00  0.00           N  
ATOM     79  CA  CYS C  36      11.495  -4.559  -9.993  1.00  0.00           C  
ATOM     80  C   CYS C  36      10.248  -3.706 -10.148  1.00  0.00           C  
ATOM     81  O   CYS C  36      10.340  -2.488 -10.303  1.00  0.00           O  
ATOM     82  CB  CYS C  36      11.754  -4.746  -8.498  1.00  0.00           C  
ATOM     83  SG  CYS C  36      13.215  -5.742  -8.099  1.00  0.00           S  
ATOM     84  H   CYS C  36      12.850  -2.989 -10.527  1.00  0.00           H  
ATOM     85  HA  CYS C  36      11.303  -5.526 -10.450  1.00  0.00           H  
ATOM     86 1HB  CYS C  36      11.870  -3.770  -8.023  1.00  0.00           H  
ATOM     87 2HB  CYS C  36      10.888  -5.224  -8.047  1.00  0.00           H  
ATOM     88  N   TYR C  37       9.088  -4.342  -9.980  1.00  0.00           N  
ATOM     89  CA  TYR C  37       7.844  -3.583  -9.847  1.00  0.00           C  
ATOM     90  C   TYR C  37       6.940  -4.198  -8.795  1.00  0.00           C  
ATOM     91  O   TYR C  37       6.944  -5.410  -8.558  1.00  0.00           O  
ATOM     92  CB  TYR C  37       7.096  -3.472 -11.160  1.00  0.00           C  
ATOM     93  CG  TYR C  37       6.504  -4.734 -11.699  1.00  0.00           C  
ATOM     94  CD1 TYR C  37       7.222  -5.521 -12.562  1.00  0.00           C  
ATOM     95  CD2 TYR C  37       5.227  -5.091 -11.354  1.00  0.00           C  
ATOM     96  CE1 TYR C  37       6.652  -6.672 -13.096  1.00  0.00           C  
ATOM     97  CE2 TYR C  37       4.651  -6.247 -11.882  1.00  0.00           C  
ATOM     98  CZ  TYR C  37       5.367  -7.030 -12.753  1.00  0.00           C  
ATOM     99  OH  TYR C  37       4.814  -8.186 -13.268  1.00  0.00           O  
ATOM    100  H   TYR C  37       9.098  -5.357  -9.916  1.00  0.00           H  
ATOM    101  HA  TYR C  37       8.076  -2.576  -9.522  1.00  0.00           H  
ATOM    102 1HB  TYR C  37       6.285  -2.750 -11.032  1.00  0.00           H  
ATOM    103 2HB  TYR C  37       7.769  -3.068 -11.913  1.00  0.00           H  
ATOM    104  HD1 TYR C  37       8.243  -5.239 -12.835  1.00  0.00           H  
ATOM    105  HD2 TYR C  37       4.659  -4.461 -10.661  1.00  0.00           H  
ATOM    106  HE1 TYR C  37       7.226  -7.297 -13.784  1.00  0.00           H  
ATOM    107  HE2 TYR C  37       3.632  -6.529 -11.601  1.00  0.00           H  
ATOM    108  HH  TYR C  37       3.977  -8.368 -12.829  1.00  0.00           H  
ATOM    109  N   SER C  38       6.118  -3.367  -8.198  1.00  0.00           N  
ATOM    110  CA  SER C  38       5.223  -3.843  -7.166  1.00  0.00           C  
ATOM    111  C   SER C  38       3.796  -3.679  -7.571  1.00  0.00           C  
ATOM    112  O   SER C  38       3.456  -2.866  -8.426  1.00  0.00           O  
ATOM    113  CB  SER C  38       5.452  -3.081  -5.873  1.00  0.00           C  
ATOM    114  OG  SER C  38       5.034  -1.749  -6.007  1.00  0.00           O  
ATOM    115  H   SER C  38       6.141  -2.380  -8.450  1.00  0.00           H  
ATOM    116  HA  SER C  38       5.402  -4.897  -7.001  1.00  0.00           H  
ATOM    117 1HB  SER C  38       4.908  -3.562  -5.060  1.00  0.00           H  
ATOM    118 2HB  SER C  38       6.507  -3.108  -5.625  1.00  0.00           H  
ATOM    119  HG  SER C  38       5.531  -1.201  -5.329  1.00  0.00           H  
ATOM    120  N   GLN C  39       2.937  -4.420  -6.941  1.00  0.00           N  
ATOM    121  CA  GLN C  39       1.531  -4.204  -7.179  1.00  0.00           C  
ATOM    122  C   GLN C  39       0.863  -4.208  -5.829  1.00  0.00           C  
ATOM    123  O   GLN C  39       1.145  -5.075  -5.005  1.00  0.00           O  
ATOM    124  CB  GLN C  39       0.972  -5.267  -8.097  1.00  0.00           C  
ATOM    125  CG  GLN C  39       1.620  -5.350  -9.402  1.00  0.00           C  
ATOM    126  CD  GLN C  39       0.876  -6.261 -10.320  1.00  0.00           C  
ATOM    127  OE1 GLN C  39       0.851  -7.492 -10.160  1.00  0.00           O  
ATOM    128  NE2 GLN C  39       0.230  -5.647 -11.289  1.00  0.00           N  
ATOM    129  H   GLN C  39       3.274  -5.119  -6.281  1.00  0.00           H  
ATOM    130  HA  GLN C  39       1.374  -3.225  -7.632  1.00  0.00           H  
ATOM    131 1HB  GLN C  39       1.092  -6.218  -7.646  1.00  0.00           H  
ATOM    132 2HB  GLN C  39      -0.080  -5.081  -8.274  1.00  0.00           H  
ATOM    133 1HG  GLN C  39       1.699  -4.378  -9.830  1.00  0.00           H  
ATOM    134 2HG  GLN C  39       2.615  -5.767  -9.262  1.00  0.00           H  
ATOM    135 1HE2 GLN C  39      -0.311  -6.161 -11.953  1.00  0.00           H  
ATOM    136 2HE2 GLN C  39       0.290  -4.618 -11.334  1.00  0.00           H  
ATOM    137  N   LEU C  40      -0.015  -3.259  -5.573  1.00  0.00           N  
ATOM    138  CA  LEU C  40      -0.575  -3.224  -4.238  1.00  0.00           C  
ATOM    139  C   LEU C  40      -1.997  -3.732  -4.237  1.00  0.00           C  
ATOM    140  O   LEU C  40      -2.735  -3.515  -5.198  1.00  0.00           O  
ATOM    141  CB  LEU C  40      -0.438  -1.813  -3.674  1.00  0.00           C  
ATOM    142  CG  LEU C  40       1.074  -1.293  -3.671  1.00  0.00           C  
ATOM    143  CD1 LEU C  40       1.154   0.160  -3.174  1.00  0.00           C  
ATOM    144  CD2 LEU C  40       1.937  -2.211  -2.818  1.00  0.00           C  
ATOM    145  H   LEU C  40      -0.261  -2.568  -6.270  1.00  0.00           H  
ATOM    146  HA  LEU C  40       0.009  -3.875  -3.601  1.00  0.00           H  
ATOM    147 1HB  LEU C  40      -1.046  -1.137  -4.262  1.00  0.00           H  
ATOM    148 2HB  LEU C  40      -0.807  -1.809  -2.649  1.00  0.00           H  
ATOM    149  HG  LEU C  40       1.455  -1.311  -4.692  1.00  0.00           H  
ATOM    150 1HD1 LEU C  40       2.193   0.493  -3.200  1.00  0.00           H  
ATOM    151 2HD1 LEU C  40       0.567   0.800  -3.802  1.00  0.00           H  
ATOM    152 3HD1 LEU C  40       0.779   0.216  -2.157  1.00  0.00           H  
ATOM    153 1HD2 LEU C  40       2.972  -1.861  -2.843  1.00  0.00           H  
ATOM    154 2HD2 LEU C  40       1.574  -2.200  -1.790  1.00  0.00           H  
ATOM    155 3HD2 LEU C  40       1.894  -3.221  -3.198  1.00  0.00           H  
ATOM    156  N   GLU C  41      -2.358  -4.446  -3.167  1.00  0.00           N  
ATOM    157  CA  GLU C  41      -3.692  -5.033  -3.025  1.00  0.00           C  
ATOM    158  C   GLU C  41      -4.041  -5.820  -4.285  1.00  0.00           C  
ATOM    159  O   GLU C  41      -5.067  -5.587  -4.924  1.00  0.00           O  
ATOM    160  CB  GLU C  41      -4.728  -3.965  -2.773  1.00  0.00           C  
ATOM    161  CG  GLU C  41      -4.537  -3.212  -1.519  1.00  0.00           C  
ATOM    162  CD  GLU C  41      -5.690  -2.261  -1.268  1.00  0.00           C  
ATOM    163  OE1 GLU C  41      -6.710  -2.673  -0.771  1.00  0.00           O  
ATOM    164  OE2 GLU C  41      -5.579  -1.110  -1.654  1.00  0.00           O  
ATOM    165  H   GLU C  41      -1.676  -4.568  -2.417  1.00  0.00           H  
ATOM    166  HA  GLU C  41      -3.682  -5.727  -2.180  1.00  0.00           H  
ATOM    167 1HB  GLU C  41      -4.721  -3.267  -3.579  1.00  0.00           H  
ATOM    168 2HB  GLU C  41      -5.715  -4.425  -2.741  1.00  0.00           H  
ATOM    169 1HG  GLU C  41      -4.451  -3.916  -0.688  1.00  0.00           H  
ATOM    170 2HG  GLU C  41      -3.608  -2.658  -1.589  1.00  0.00           H  
ATOM    171  N   VAL C  42      -3.150  -6.703  -4.668  1.00  0.00           N  
ATOM    172  CA  VAL C  42      -3.256  -7.479  -5.884  1.00  0.00           C  
ATOM    173  C   VAL C  42      -4.326  -8.535  -5.779  1.00  0.00           C  
ATOM    174  O   VAL C  42      -5.094  -8.787  -6.700  1.00  0.00           O  
ATOM    175  CB  VAL C  42      -1.942  -8.182  -6.094  1.00  0.00           C  
ATOM    176  CG1 VAL C  42      -2.024  -9.093  -7.278  1.00  0.00           C  
ATOM    177  CG2 VAL C  42      -0.935  -7.176  -6.201  1.00  0.00           C  
ATOM    178  H   VAL C  42      -2.362  -6.865  -4.049  1.00  0.00           H  
ATOM    179  HA  VAL C  42      -3.481  -6.806  -6.716  1.00  0.00           H  
ATOM    180  HB  VAL C  42      -1.722  -8.808  -5.223  1.00  0.00           H  
ATOM    181 1HG1 VAL C  42      -1.069  -9.604  -7.407  1.00  0.00           H  
ATOM    182 2HG1 VAL C  42      -2.814  -9.825  -7.115  1.00  0.00           H  
ATOM    183 3HG1 VAL C  42      -2.248  -8.504  -8.169  1.00  0.00           H  
ATOM    184 1HG2 VAL C  42       0.036  -7.644  -6.325  1.00  0.00           H  
ATOM    185 2HG2 VAL C  42      -1.186  -6.573  -7.047  1.00  0.00           H  
ATOM    186 3HG2 VAL C  42      -0.934  -6.567  -5.300  1.00  0.00           H  
ATOM    187  N   ASN C  43      -4.314  -9.189  -4.638  1.00  0.00           N  
ATOM    188  CA  ASN C  43      -5.243 -10.257  -4.317  1.00  0.00           C  
ATOM    189  C   ASN C  43      -5.799  -9.945  -2.947  1.00  0.00           C  
ATOM    190  O   ASN C  43      -5.163 -10.178  -1.913  1.00  0.00           O  
ATOM    191  CB  ASN C  43      -4.572 -11.615  -4.390  1.00  0.00           C  
ATOM    192  CG  ASN C  43      -5.531 -12.767  -4.147  1.00  0.00           C  
ATOM    193  OD1 ASN C  43      -6.748 -12.562  -4.045  1.00  0.00           O  
ATOM    194  ND2 ASN C  43      -4.998 -13.979  -4.042  1.00  0.00           N  
ATOM    195  H   ASN C  43      -3.639  -8.888  -3.935  1.00  0.00           H  
ATOM    196  HA  ASN C  43      -6.074 -10.242  -5.024  1.00  0.00           H  
ATOM    197 1HB  ASN C  43      -4.139 -11.732  -5.383  1.00  0.00           H  
ATOM    198 2HB  ASN C  43      -3.764 -11.674  -3.692  1.00  0.00           H  
ATOM    199 1HD2 ASN C  43      -5.583 -14.774  -3.877  1.00  0.00           H  
ATOM    200 2HD2 ASN C  43      -4.001 -14.097  -4.124  1.00  0.00           H  
ATOM    201  N   GLY C  44      -6.966  -9.339  -2.932  1.00  0.00           N  
ATOM    202  CA  GLY C  44      -7.491  -8.853  -1.684  1.00  0.00           C  
ATOM    203  C   GLY C  44      -6.480  -7.861  -1.167  1.00  0.00           C  
ATOM    204  O   GLY C  44      -6.041  -7.003  -1.921  1.00  0.00           O  
ATOM    205  H   GLY C  44      -7.469  -9.188  -3.798  1.00  0.00           H  
ATOM    206 1HA  GLY C  44      -8.455  -8.374  -1.840  1.00  0.00           H  
ATOM    207 2HA  GLY C  44      -7.620  -9.673  -0.980  1.00  0.00           H  
ATOM    208  N   SER C  45      -6.094  -7.992   0.097  1.00  0.00           N  
ATOM    209  CA  SER C  45      -5.126  -7.082   0.689  1.00  0.00           C  
ATOM    210  C   SER C  45      -3.654  -7.434   0.432  1.00  0.00           C  
ATOM    211  O   SER C  45      -2.777  -6.677   0.839  1.00  0.00           O  
ATOM    212  CB  SER C  45      -5.366  -7.020   2.184  1.00  0.00           C  
ATOM    213  OG  SER C  45      -6.654  -6.547   2.466  1.00  0.00           O  
ATOM    214  H   SER C  45      -6.487  -8.733   0.657  1.00  0.00           H  
ATOM    215  HA  SER C  45      -5.300  -6.095   0.250  1.00  0.00           H  
ATOM    216 1HB  SER C  45      -5.239  -8.013   2.615  1.00  0.00           H  
ATOM    217 2HB  SER C  45      -4.627  -6.367   2.645  1.00  0.00           H  
ATOM    218  HG  SER C  45      -6.631  -6.244   3.377  1.00  0.00           H  
ATOM    219  N   GLN C  46      -3.344  -8.588  -0.158  1.00  0.00           N  
ATOM    220  CA  GLN C  46      -1.917  -8.858  -0.327  1.00  0.00           C  
ATOM    221  C   GLN C  46      -1.340  -8.103  -1.520  1.00  0.00           C  
ATOM    222  O   GLN C  46      -2.008  -7.873  -2.542  1.00  0.00           O  
ATOM    223  CB  GLN C  46      -1.576 -10.342  -0.421  1.00  0.00           C  
ATOM    224  CG  GLN C  46      -1.862 -10.978  -1.669  1.00  0.00           C  
ATOM    225  CD  GLN C  46      -1.422 -12.415  -1.626  1.00  0.00           C  
ATOM    226  OE1 GLN C  46      -1.518 -13.146  -2.630  1.00  0.00           O  
ATOM    227  NE2 GLN C  46      -0.924 -12.842  -0.444  1.00  0.00           N  
ATOM    228  H   GLN C  46      -4.058  -9.220  -0.525  1.00  0.00           H  
ATOM    229  HA  GLN C  46      -1.395  -8.479   0.549  1.00  0.00           H  
ATOM    230 1HB  GLN C  46      -0.517 -10.484  -0.232  1.00  0.00           H  
ATOM    231 2HB  GLN C  46      -2.117 -10.882   0.346  1.00  0.00           H  
ATOM    232 1HG  GLN C  46      -2.911 -10.945  -1.811  1.00  0.00           H  
ATOM    233 2HG  GLN C  46      -1.336 -10.460  -2.477  1.00  0.00           H  
ATOM    234 1HE2 GLN C  46      -0.610 -13.787  -0.339  1.00  0.00           H  
ATOM    235 2HE2 GLN C  46      -0.868 -12.209   0.326  1.00  0.00           H  
ATOM    236  N   HIS C  47      -0.067  -7.804  -1.397  1.00  0.00           N  
ATOM    237  CA  HIS C  47       0.724  -7.093  -2.360  1.00  0.00           C  
ATOM    238  C   HIS C  47       1.658  -8.048  -3.076  1.00  0.00           C  
ATOM    239  O   HIS C  47       1.924  -9.147  -2.573  1.00  0.00           O  
ATOM    240  CB  HIS C  47       1.597  -6.088  -1.636  1.00  0.00           C  
ATOM    241  CG  HIS C  47       0.848  -5.195  -0.703  1.00  0.00           C  
ATOM    242  ND1 HIS C  47      -0.186  -4.389  -1.098  1.00  0.00           N  
ATOM    243  CD2 HIS C  47       1.024  -4.964   0.619  1.00  0.00           C  
ATOM    244  CE1 HIS C  47      -0.622  -3.700  -0.051  1.00  0.00           C  
ATOM    245  NE2 HIS C  47       0.101  -4.030   0.994  1.00  0.00           N  
ATOM    246  H   HIS C  47       0.391  -8.088  -0.540  1.00  0.00           H  
ATOM    247  HA  HIS C  47       0.092  -6.595  -3.088  1.00  0.00           H  
ATOM    248 1HB  HIS C  47       2.338  -6.637  -1.055  1.00  0.00           H  
ATOM    249 2HB  HIS C  47       2.133  -5.480  -2.363  1.00  0.00           H  
ATOM    250  HD2 HIS C  47       1.769  -5.431   1.262  1.00  0.00           H  
ATOM    251  HE1 HIS C  47      -1.439  -2.979  -0.060  1.00  0.00           H  
ATOM    252  HE2 HIS C  47      -0.008  -3.656   1.923  1.00  0.00           H  
ATOM    253  N   SER C  48       2.251  -7.600  -4.186  1.00  0.00           N  
ATOM    254  CA  SER C  48       3.278  -8.418  -4.822  1.00  0.00           C  
ATOM    255  C   SER C  48       4.473  -7.584  -5.200  1.00  0.00           C  
ATOM    256  O   SER C  48       4.391  -6.366  -5.373  1.00  0.00           O  
ATOM    257  CB  SER C  48       2.793  -9.080  -6.085  1.00  0.00           C  
ATOM    258  OG  SER C  48       2.545  -8.124  -7.097  1.00  0.00           O  
ATOM    259  H   SER C  48       1.972  -6.700  -4.572  1.00  0.00           H  
ATOM    260  HA  SER C  48       3.598  -9.178  -4.121  1.00  0.00           H  
ATOM    261 1HB  SER C  48       3.548  -9.789  -6.422  1.00  0.00           H  
ATOM    262 2HB  SER C  48       1.885  -9.640  -5.871  1.00  0.00           H  
ATOM    263  HG  SER C  48       2.146  -8.608  -7.835  1.00  0.00           H  
ATOM    264  N   LEU C  49       5.584  -8.259  -5.354  1.00  0.00           N  
ATOM    265  CA  LEU C  49       6.802  -7.637  -5.837  1.00  0.00           C  
ATOM    266  C   LEU C  49       7.491  -8.560  -6.789  1.00  0.00           C  
ATOM    267  O   LEU C  49       7.787  -9.695  -6.430  1.00  0.00           O  
ATOM    268  CB  LEU C  49       7.696  -7.282  -4.671  1.00  0.00           C  
ATOM    269  CG  LEU C  49       9.063  -6.765  -4.964  1.00  0.00           C  
ATOM    270  CD1 LEU C  49       9.006  -5.434  -5.673  1.00  0.00           C  
ATOM    271  CD2 LEU C  49       9.756  -6.642  -3.649  1.00  0.00           C  
ATOM    272  H   LEU C  49       5.563  -9.252  -5.133  1.00  0.00           H  
ATOM    273  HA  LEU C  49       6.552  -6.731  -6.376  1.00  0.00           H  
ATOM    274 1HB  LEU C  49       7.189  -6.514  -4.091  1.00  0.00           H  
ATOM    275 2HB  LEU C  49       7.808  -8.141  -4.061  1.00  0.00           H  
ATOM    276  HG  LEU C  49       9.602  -7.461  -5.608  1.00  0.00           H  
ATOM    277 1HD1 LEU C  49      10.019  -5.075  -5.851  1.00  0.00           H  
ATOM    278 2HD1 LEU C  49       8.498  -5.554  -6.614  1.00  0.00           H  
ATOM    279 3HD1 LEU C  49       8.473  -4.719  -5.060  1.00  0.00           H  
ATOM    280 1HD2 LEU C  49      10.749  -6.282  -3.805  1.00  0.00           H  
ATOM    281 2HD2 LEU C  49       9.208  -5.956  -3.017  1.00  0.00           H  
ATOM    282 3HD2 LEU C  49       9.795  -7.617  -3.172  1.00  0.00           H  
ATOM    283  N   THR C  50       7.713  -8.093  -8.004  1.00  0.00           N  
ATOM    284  CA  THR C  50       8.308  -8.914  -9.035  1.00  0.00           C  
ATOM    285  C   THR C  50       9.589  -8.303  -9.577  1.00  0.00           C  
ATOM    286  O   THR C  50       9.639  -7.114  -9.899  1.00  0.00           O  
ATOM    287  CB  THR C  50       7.312  -9.116 -10.175  1.00  0.00           C  
ATOM    288  OG1 THR C  50       6.112  -9.717  -9.663  1.00  0.00           O  
ATOM    289  CG2 THR C  50       7.908 -10.016 -11.233  1.00  0.00           C  
ATOM    290  H   THR C  50       7.442  -7.135  -8.225  1.00  0.00           H  
ATOM    291  HA  THR C  50       8.557  -9.882  -8.614  1.00  0.00           H  
ATOM    292  HB  THR C  50       7.067  -8.154 -10.601  1.00  0.00           H  
ATOM    293  HG1 THR C  50       5.447  -9.744 -10.352  1.00  0.00           H  
ATOM    294 1HG2 THR C  50       7.185 -10.153 -12.037  1.00  0.00           H  
ATOM    295 2HG2 THR C  50       8.813  -9.567 -11.636  1.00  0.00           H  
ATOM    296 3HG2 THR C  50       8.151 -10.982 -10.792  1.00  0.00           H  
ATOM    297  N   CYS C  51      10.635  -9.115  -9.655  1.00  0.00           N  
ATOM    298  CA  CYS C  51      11.922  -8.661 -10.144  1.00  0.00           C  
ATOM    299  C   CYS C  51      12.430  -9.488 -11.309  1.00  0.00           C  
ATOM    300  O   CYS C  51      12.112 -10.674 -11.463  1.00  0.00           O  
ATOM    301  CB  CYS C  51      12.954  -8.674  -9.030  1.00  0.00           C  
ATOM    302  SG  CYS C  51      12.533  -7.603  -7.611  1.00  0.00           S  
ATOM    303  H   CYS C  51      10.517 -10.084  -9.380  1.00  0.00           H  
ATOM    304  HA  CYS C  51      11.817  -7.645 -10.491  1.00  0.00           H  
ATOM    305 1HB  CYS C  51      13.084  -9.694  -8.661  1.00  0.00           H  
ATOM    306 2HB  CYS C  51      13.917  -8.346  -9.430  1.00  0.00           H  
ATOM    307  N   ALA C  52      13.269  -8.865 -12.118  1.00  0.00           N  
ATOM    308  CA  ALA C  52      13.907  -9.565 -13.219  1.00  0.00           C  
ATOM    309  C   ALA C  52      15.245  -8.935 -13.547  1.00  0.00           C  
ATOM    310  O   ALA C  52      15.478  -7.755 -13.266  1.00  0.00           O  
ATOM    311  CB  ALA C  52      13.007  -9.558 -14.436  1.00  0.00           C  
ATOM    312  H   ALA C  52      13.449  -7.871 -11.956  1.00  0.00           H  
ATOM    313  HA  ALA C  52      14.086 -10.597 -12.914  1.00  0.00           H  
ATOM    314 1HB  ALA C  52      13.491 -10.106 -15.247  1.00  0.00           H  
ATOM    315 2HB  ALA C  52      12.063 -10.035 -14.189  1.00  0.00           H  
ATOM    316 3HB  ALA C  52      12.829  -8.531 -14.747  1.00  0.00           H  
ATOM    317  N   PHE C  53      16.135  -9.718 -14.151  1.00  0.00           N  
ATOM    318  CA  PHE C  53      17.430  -9.176 -14.544  1.00  0.00           C  
ATOM    319  C   PHE C  53      17.270  -8.405 -15.820  1.00  0.00           C  
ATOM    320  O   PHE C  53      16.490  -8.794 -16.690  1.00  0.00           O  
ATOM    321  CB  PHE C  53      18.487 -10.267 -14.702  1.00  0.00           C  
ATOM    322  CG  PHE C  53      18.917 -10.829 -13.385  1.00  0.00           C  
ATOM    323  CD1 PHE C  53      18.459 -12.062 -12.961  1.00  0.00           C  
ATOM    324  CD2 PHE C  53      19.752 -10.099 -12.548  1.00  0.00           C  
ATOM    325  CE1 PHE C  53      18.824 -12.552 -11.732  1.00  0.00           C  
ATOM    326  CE2 PHE C  53      20.115 -10.581 -11.322  1.00  0.00           C  
ATOM    327  CZ  PHE C  53      19.640 -11.811 -10.914  1.00  0.00           C  
ATOM    328  H   PHE C  53      15.910 -10.683 -14.355  1.00  0.00           H  
ATOM    329  HA  PHE C  53      17.777  -8.490 -13.772  1.00  0.00           H  
ATOM    330 1HB  PHE C  53      18.100 -11.077 -15.321  1.00  0.00           H  
ATOM    331 2HB  PHE C  53      19.362  -9.854 -15.204  1.00  0.00           H  
ATOM    332  HD1 PHE C  53      17.799 -12.641 -13.611  1.00  0.00           H  
ATOM    333  HD2 PHE C  53      20.113  -9.127 -12.875  1.00  0.00           H  
ATOM    334  HE1 PHE C  53      18.458 -13.526 -11.399  1.00  0.00           H  
ATOM    335  HE2 PHE C  53      20.766  -9.990 -10.676  1.00  0.00           H  
ATOM    336  HZ  PHE C  53      19.904 -12.206  -9.950  1.00  0.00           H  
ATOM    337  N   GLU C  54      18.007  -7.311 -15.939  1.00  0.00           N  
ATOM    338  CA  GLU C  54      17.916  -6.505 -17.146  1.00  0.00           C  
ATOM    339  C   GLU C  54      18.360  -7.274 -18.398  1.00  0.00           C  
ATOM    340  O   GLU C  54      17.747  -7.142 -19.458  1.00  0.00           O  
ATOM    341  CB  GLU C  54      18.697  -5.208 -16.949  1.00  0.00           C  
ATOM    342  CG  GLU C  54      18.028  -4.257 -15.933  1.00  0.00           C  
ATOM    343  CD  GLU C  54      18.844  -3.029 -15.578  1.00  0.00           C  
ATOM    344  OE1 GLU C  54      19.999  -2.979 -15.923  1.00  0.00           O  
ATOM    345  OE2 GLU C  54      18.301  -2.140 -14.953  1.00  0.00           O  
ATOM    346  H   GLU C  54      18.647  -7.056 -15.180  1.00  0.00           H  
ATOM    347  HA  GLU C  54      16.868  -6.235 -17.287  1.00  0.00           H  
ATOM    348 1HB  GLU C  54      19.701  -5.440 -16.585  1.00  0.00           H  
ATOM    349 2HB  GLU C  54      18.797  -4.689 -17.900  1.00  0.00           H  
ATOM    350 1HG  GLU C  54      17.070  -3.933 -16.336  1.00  0.00           H  
ATOM    351 2HG  GLU C  54      17.826  -4.816 -15.027  1.00  0.00           H  
ATOM    352  N   ASP C  55      19.405  -8.098 -18.265  1.00  0.00           N  
ATOM    353  CA  ASP C  55      19.885  -8.917 -19.376  1.00  0.00           C  
ATOM    354  C   ASP C  55      19.270 -10.305 -19.264  1.00  0.00           C  
ATOM    355  O   ASP C  55      19.532 -10.987 -18.277  1.00  0.00           O  
ATOM    356  CB  ASP C  55      21.404  -9.092 -19.385  1.00  0.00           C  
ATOM    357  CG  ASP C  55      22.163  -7.849 -19.767  1.00  0.00           C  
ATOM    358  OD1 ASP C  55      21.616  -7.006 -20.430  1.00  0.00           O  
ATOM    359  OD2 ASP C  55      23.330  -7.783 -19.442  1.00  0.00           O  
ATOM    360  H   ASP C  55      19.859  -8.153 -17.365  1.00  0.00           H  
ATOM    361  HA  ASP C  55      19.601  -8.423 -20.294  1.00  0.00           H  
ATOM    362 1HB  ASP C  55      21.735  -9.410 -18.395  1.00  0.00           H  
ATOM    363 2HB  ASP C  55      21.667  -9.891 -20.085  1.00  0.00           H  
ATOM    364  N   PRO C  56      18.536 -10.809 -20.265  1.00  0.00           N  
ATOM    365  CA  PRO C  56      17.847 -12.095 -20.239  1.00  0.00           C  
ATOM    366  C   PRO C  56      18.810 -13.252 -20.448  1.00  0.00           C  
ATOM    367  O   PRO C  56      18.725 -13.975 -21.443  1.00  0.00           O  
ATOM    368  CB  PRO C  56      16.885 -11.959 -21.420  1.00  0.00           C  
ATOM    369  CG  PRO C  56      17.588 -10.995 -22.350  1.00  0.00           C  
ATOM    370  CD  PRO C  56      18.252  -9.969 -21.421  1.00  0.00           C  
ATOM    371  HA  PRO C  56      17.304 -12.201 -19.287  1.00  0.00           H  
ATOM    372 1HB  PRO C  56      16.712 -12.946 -21.878  1.00  0.00           H  
ATOM    373 2HB  PRO C  56      15.909 -11.590 -21.072  1.00  0.00           H  
ATOM    374 1HG  PRO C  56      18.316 -11.537 -22.971  1.00  0.00           H  
ATOM    375 2HG  PRO C  56      16.860 -10.535 -23.037  1.00  0.00           H  
ATOM    376 1HD  PRO C  56      19.180  -9.599 -21.884  1.00  0.00           H  
ATOM    377 2HD  PRO C  56      17.541  -9.159 -21.172  1.00  0.00           H  
ATOM    378  N   ASP C  57      19.751 -13.375 -19.523  1.00  0.00           N  
ATOM    379  CA  ASP C  57      20.809 -14.354 -19.617  1.00  0.00           C  
ATOM    380  C   ASP C  57      21.049 -15.107 -18.289  1.00  0.00           C  
ATOM    381  O   ASP C  57      20.477 -14.762 -17.257  1.00  0.00           O  
ATOM    382  CB  ASP C  57      22.049 -13.628 -20.134  1.00  0.00           C  
ATOM    383  CG  ASP C  57      23.046 -14.536 -20.805  1.00  0.00           C  
ATOM    384  OD1 ASP C  57      22.886 -15.742 -20.749  1.00  0.00           O  
ATOM    385  OD2 ASP C  57      23.933 -14.011 -21.432  1.00  0.00           O  
ATOM    386  H   ASP C  57      19.731 -12.736 -18.736  1.00  0.00           H  
ATOM    387  HA  ASP C  57      20.521 -15.093 -20.364  1.00  0.00           H  
ATOM    388 1HB  ASP C  57      21.744 -12.861 -20.846  1.00  0.00           H  
ATOM    389 2HB  ASP C  57      22.542 -13.121 -19.302  1.00  0.00           H  
ATOM    390  N   VAL C  58      21.912 -16.126 -18.370  1.00  0.00           N  
ATOM    391  CA  VAL C  58      22.421 -17.035 -17.314  1.00  0.00           C  
ATOM    392  C   VAL C  58      21.622 -18.346 -17.240  1.00  0.00           C  
ATOM    393  O   VAL C  58      20.634 -18.459 -16.511  1.00  0.00           O  
ATOM    394  CB  VAL C  58      22.458 -16.409 -15.889  1.00  0.00           C  
ATOM    395  CG1 VAL C  58      22.997 -17.457 -14.937  1.00  0.00           C  
ATOM    396  CG2 VAL C  58      23.353 -15.141 -15.840  1.00  0.00           C  
ATOM    397  H   VAL C  58      22.282 -16.271 -19.307  1.00  0.00           H  
ATOM    398  HA  VAL C  58      23.450 -17.291 -17.571  1.00  0.00           H  
ATOM    399  HB  VAL C  58      21.449 -16.179 -15.570  1.00  0.00           H  
ATOM    400 1HG1 VAL C  58      23.005 -17.059 -13.923  1.00  0.00           H  
ATOM    401 2HG1 VAL C  58      22.379 -18.342 -14.986  1.00  0.00           H  
ATOM    402 3HG1 VAL C  58      24.010 -17.720 -15.231  1.00  0.00           H  
ATOM    403 1HG2 VAL C  58      23.362 -14.753 -14.822  1.00  0.00           H  
ATOM    404 2HG2 VAL C  58      24.367 -15.404 -16.137  1.00  0.00           H  
ATOM    405 3HG2 VAL C  58      22.973 -14.375 -16.507  1.00  0.00           H  
ATOM    406  N   ASN C  59      22.068 -19.344 -18.008  1.00  0.00           N  
ATOM    407  CA  ASN C  59      21.464 -20.682 -18.055  1.00  0.00           C  
ATOM    408  C   ASN C  59      21.483 -21.375 -16.697  1.00  0.00           C  
ATOM    409  O   ASN C  59      22.512 -21.382 -16.014  1.00  0.00           O  
ATOM    410  CB  ASN C  59      22.155 -21.562 -19.089  1.00  0.00           C  
ATOM    411  CG  ASN C  59      21.448 -22.907 -19.301  1.00  0.00           C  
ATOM    412  OD1 ASN C  59      20.212 -22.968 -19.384  1.00  0.00           O  
ATOM    413  ND2 ASN C  59      22.212 -23.973 -19.388  1.00  0.00           N  
ATOM    414  H   ASN C  59      22.878 -19.163 -18.585  1.00  0.00           H  
ATOM    415  HA  ASN C  59      20.417 -20.571 -18.343  1.00  0.00           H  
ATOM    416 1HB  ASN C  59      22.198 -21.038 -20.043  1.00  0.00           H  
ATOM    417 2HB  ASN C  59      23.179 -21.757 -18.772  1.00  0.00           H  
ATOM    418 1HD2 ASN C  59      21.799 -24.875 -19.523  1.00  0.00           H  
ATOM    419 2HD2 ASN C  59      23.203 -23.884 -19.311  1.00  0.00           H  
ATOM    420  N   THR C  60      20.349 -21.958 -16.301  1.00  0.00           N  
ATOM    421  CA  THR C  60      20.245 -22.666 -15.019  1.00  0.00           C  
ATOM    422  C   THR C  60      20.817 -21.868 -13.840  1.00  0.00           C  
ATOM    423  O   THR C  60      21.544 -22.400 -13.000  1.00  0.00           O  
ATOM    424  CB  THR C  60      20.942 -24.050 -15.099  1.00  0.00           C  
ATOM    425  OG1 THR C  60      22.337 -23.883 -15.434  1.00  0.00           O  
ATOM    426  CG2 THR C  60      20.278 -24.938 -16.146  1.00  0.00           C  
ATOM    427  H   THR C  60      19.542 -21.915 -16.910  1.00  0.00           H  
ATOM    428  HA  THR C  60      19.188 -22.836 -14.813  1.00  0.00           H  
ATOM    429  HB  THR C  60      20.874 -24.528 -14.125  1.00  0.00           H  
ATOM    430  HG1 THR C  60      22.614 -22.960 -15.247  1.00  0.00           H  
ATOM    431 1HG2 THR C  60      20.781 -25.903 -16.176  1.00  0.00           H  
ATOM    432 2HG2 THR C  60      19.230 -25.082 -15.888  1.00  0.00           H  
ATOM    433 3HG2 THR C  60      20.343 -24.472 -17.115  1.00  0.00           H  
ATOM    434  N   THR C  61      20.444 -20.601 -13.768  1.00  0.00           N  
ATOM    435  CA  THR C  61      20.932 -19.713 -12.740  1.00  0.00           C  
ATOM    436  C   THR C  61      20.644 -20.201 -11.335  1.00  0.00           C  
ATOM    437  O   THR C  61      19.573 -20.739 -11.063  1.00  0.00           O  
ATOM    438  CB  THR C  61      20.288 -18.331 -12.874  1.00  0.00           C  
ATOM    439  OG1 THR C  61      20.838 -17.468 -11.915  1.00  0.00           O  
ATOM    440  CG2 THR C  61      18.848 -18.415 -12.630  1.00  0.00           C  
ATOM    441  H   THR C  61      19.841 -20.233 -14.492  1.00  0.00           H  
ATOM    442  HA  THR C  61      22.011 -19.621 -12.856  1.00  0.00           H  
ATOM    443  HB  THR C  61      20.445 -17.936 -13.866  1.00  0.00           H  
ATOM    444  HG1 THR C  61      20.703 -16.565 -12.219  1.00  0.00           H  
ATOM    445 1HG2 THR C  61      18.409 -17.422 -12.715  1.00  0.00           H  
ATOM    446 2HG2 THR C  61      18.396 -19.082 -13.359  1.00  0.00           H  
ATOM    447 3HG2 THR C  61      18.692 -18.800 -11.624  1.00  0.00           H  
ATOM    448  N   ASN C  62      21.607 -19.965 -10.439  1.00  0.00           N  
ATOM    449  CA  ASN C  62      21.458 -20.263  -9.020  1.00  0.00           C  
ATOM    450  C   ASN C  62      21.394 -18.946  -8.256  1.00  0.00           C  
ATOM    451  O   ASN C  62      21.659 -18.889  -7.050  1.00  0.00           O  
ATOM    452  CB  ASN C  62      22.608 -21.137  -8.525  1.00  0.00           C  
ATOM    453  CG  ASN C  62      22.300 -21.914  -7.239  1.00  0.00           C  
ATOM    454  OD1 ASN C  62      21.186 -22.403  -7.030  1.00  0.00           O  
ATOM    455  ND2 ASN C  62      23.287 -22.047  -6.388  1.00  0.00           N  
ATOM    456  H   ASN C  62      22.461 -19.536 -10.760  1.00  0.00           H  
ATOM    457  HA  ASN C  62      20.516 -20.788  -8.860  1.00  0.00           H  
ATOM    458 1HB  ASN C  62      22.872 -21.852  -9.305  1.00  0.00           H  
ATOM    459 2HB  ASN C  62      23.480 -20.509  -8.348  1.00  0.00           H  
ATOM    460 1HD2 ASN C  62      23.148 -22.554  -5.536  1.00  0.00           H  
ATOM    461 2HD2 ASN C  62      24.180 -21.648  -6.591  1.00  0.00           H  
ATOM    462  N   LEU C  63      21.016 -17.884  -8.972  1.00  0.00           N  
ATOM    463  CA  LEU C  63      20.840 -16.582  -8.356  1.00  0.00           C  
ATOM    464  C   LEU C  63      19.502 -16.555  -7.652  1.00  0.00           C  
ATOM    465  O   LEU C  63      18.498 -17.053  -8.177  1.00  0.00           O  
ATOM    466  CB  LEU C  63      20.887 -15.478  -9.430  1.00  0.00           C  
ATOM    467  CG  LEU C  63      22.222 -15.347 -10.197  1.00  0.00           C  
ATOM    468  CD1 LEU C  63      22.082 -14.430 -11.404  1.00  0.00           C  
ATOM    469  CD2 LEU C  63      23.223 -14.761  -9.285  1.00  0.00           C  
ATOM    470  H   LEU C  63      20.850 -17.965  -9.972  1.00  0.00           H  
ATOM    471  HA  LEU C  63      21.625 -16.418  -7.619  1.00  0.00           H  
ATOM    472 1HB  LEU C  63      20.095 -15.660 -10.154  1.00  0.00           H  
ATOM    473 2HB  LEU C  63      20.690 -14.525  -8.943  1.00  0.00           H  
ATOM    474  HG  LEU C  63      22.547 -16.329 -10.526  1.00  0.00           H  
ATOM    475 1HD1 LEU C  63      23.038 -14.358 -11.913  1.00  0.00           H  
ATOM    476 2HD1 LEU C  63      21.338 -14.816 -12.093  1.00  0.00           H  
ATOM    477 3HD1 LEU C  63      21.789 -13.457 -11.069  1.00  0.00           H  
ATOM    478 1HD2 LEU C  63      24.185 -14.668  -9.792  1.00  0.00           H  
ATOM    479 2HD2 LEU C  63      22.886 -13.786  -8.974  1.00  0.00           H  
ATOM    480 3HD2 LEU C  63      23.316 -15.386  -8.439  1.00  0.00           H  
ATOM    481  N   GLU C  64      19.480 -15.937  -6.494  1.00  0.00           N  
ATOM    482  CA  GLU C  64      18.269 -15.795  -5.732  1.00  0.00           C  
ATOM    483  C   GLU C  64      18.114 -14.350  -5.282  1.00  0.00           C  
ATOM    484  O   GLU C  64      19.095 -13.629  -5.124  1.00  0.00           O  
ATOM    485  CB  GLU C  64      18.299 -16.754  -4.536  1.00  0.00           C  
ATOM    486  CG  GLU C  64      18.283 -18.260  -4.929  1.00  0.00           C  
ATOM    487  CD  GLU C  64      18.175 -19.209  -3.742  1.00  0.00           C  
ATOM    488  OE1 GLU C  64      18.179 -18.739  -2.632  1.00  0.00           O  
ATOM    489  OE2 GLU C  64      18.068 -20.397  -3.951  1.00  0.00           O  
ATOM    490  H   GLU C  64      20.345 -15.588  -6.110  1.00  0.00           H  
ATOM    491  HA  GLU C  64      17.419 -16.046  -6.361  1.00  0.00           H  
ATOM    492 1HB  GLU C  64      19.204 -16.572  -3.953  1.00  0.00           H  
ATOM    493 2HB  GLU C  64      17.442 -16.559  -3.890  1.00  0.00           H  
ATOM    494 1HG  GLU C  64      17.449 -18.441  -5.609  1.00  0.00           H  
ATOM    495 2HG  GLU C  64      19.204 -18.487  -5.466  1.00  0.00           H  
ATOM    496  N   PHE C  65      16.877 -13.925  -5.096  1.00  0.00           N  
ATOM    497  CA  PHE C  65      16.587 -12.589  -4.600  1.00  0.00           C  
ATOM    498  C   PHE C  65      16.106 -12.589  -3.157  1.00  0.00           C  
ATOM    499  O   PHE C  65      15.461 -13.541  -2.696  1.00  0.00           O  
ATOM    500  CB  PHE C  65      15.576 -11.896  -5.508  1.00  0.00           C  
ATOM    501  CG  PHE C  65      16.082 -11.350  -6.798  1.00  0.00           C  
ATOM    502  CD1 PHE C  65      16.408 -12.131  -7.851  1.00  0.00           C  
ATOM    503  CD2 PHE C  65      16.121  -9.998  -6.961  1.00  0.00           C  
ATOM    504  CE1 PHE C  65      16.784 -11.576  -9.047  1.00  0.00           C  
ATOM    505  CE2 PHE C  65      16.488  -9.434  -8.140  1.00  0.00           C  
ATOM    506  CZ  PHE C  65      16.823 -10.222  -9.197  1.00  0.00           C  
ATOM    507  H   PHE C  65      16.113 -14.561  -5.271  1.00  0.00           H  
ATOM    508  HA  PHE C  65      17.503 -12.007  -4.640  1.00  0.00           H  
ATOM    509 1HB  PHE C  65      14.791 -12.586  -5.752  1.00  0.00           H  
ATOM    510 2HB  PHE C  65      15.132 -11.071  -4.963  1.00  0.00           H  
ATOM    511  HD1 PHE C  65      16.375 -13.192  -7.737  1.00  0.00           H  
ATOM    512  HD2 PHE C  65      15.843  -9.375  -6.129  1.00  0.00           H  
ATOM    513  HE1 PHE C  65      17.041 -12.214  -9.872  1.00  0.00           H  
ATOM    514  HE2 PHE C  65      16.507  -8.373  -8.225  1.00  0.00           H  
ATOM    515  HZ  PHE C  65      17.120  -9.780 -10.147  1.00  0.00           H  
ATOM    516  N   GLU C  66      16.415 -11.495  -2.464  1.00  0.00           N  
ATOM    517  CA  GLU C  66      16.029 -11.266  -1.074  1.00  0.00           C  
ATOM    518  C   GLU C  66      15.661  -9.807  -0.840  1.00  0.00           C  
ATOM    519  O   GLU C  66      16.303  -8.907  -1.382  1.00  0.00           O  
ATOM    520  CB  GLU C  66      17.200 -11.616  -0.144  1.00  0.00           C  
ATOM    521  CG  GLU C  66      16.899 -11.568   1.377  1.00  0.00           C  
ATOM    522  CD  GLU C  66      18.112 -11.960   2.217  1.00  0.00           C  
ATOM    523  OE1 GLU C  66      19.157 -12.147   1.633  1.00  0.00           O  
ATOM    524  OE2 GLU C  66      18.003 -12.093   3.406  1.00  0.00           O  
ATOM    525  H   GLU C  66      17.005 -10.802  -2.927  1.00  0.00           H  
ATOM    526  HA  GLU C  66      15.166 -11.887  -0.832  1.00  0.00           H  
ATOM    527 1HB  GLU C  66      17.552 -12.621  -0.378  1.00  0.00           H  
ATOM    528 2HB  GLU C  66      18.027 -10.930  -0.338  1.00  0.00           H  
ATOM    529 1HG  GLU C  66      16.601 -10.560   1.651  1.00  0.00           H  
ATOM    530 2HG  GLU C  66      16.064 -12.236   1.603  1.00  0.00           H  
ATOM    531  N   ILE C  67      14.624  -9.563  -0.038  1.00  0.00           N  
ATOM    532  CA  ILE C  67      14.276  -8.185   0.311  1.00  0.00           C  
ATOM    533  C   ILE C  67      14.300  -7.989   1.796  1.00  0.00           C  
ATOM    534  O   ILE C  67      13.745  -8.790   2.549  1.00  0.00           O  
ATOM    535  CB  ILE C  67      12.894  -7.754  -0.225  1.00  0.00           C  
ATOM    536  CG1 ILE C  67      12.609  -6.278   0.165  1.00  0.00           C  
ATOM    537  CG2 ILE C  67      11.815  -8.666   0.274  1.00  0.00           C  
ATOM    538  CD1 ILE C  67      11.474  -5.670  -0.612  1.00  0.00           C  
ATOM    539  H   ILE C  67      14.112 -10.346   0.373  1.00  0.00           H  
ATOM    540  HA  ILE C  67      15.013  -7.537  -0.125  1.00  0.00           H  
ATOM    541  HB  ILE C  67      12.910  -7.778  -1.301  1.00  0.00           H  
ATOM    542 1HG1 ILE C  67      12.353  -6.234   1.224  1.00  0.00           H  
ATOM    543 2HG1 ILE C  67      13.508  -5.675   0.001  1.00  0.00           H  
ATOM    544 1HG2 ILE C  67      10.862  -8.342  -0.126  1.00  0.00           H  
ATOM    545 2HG2 ILE C  67      12.021  -9.690  -0.048  1.00  0.00           H  
ATOM    546 3HG2 ILE C  67      11.784  -8.626   1.355  1.00  0.00           H  
ATOM    547 1HD1 ILE C  67      11.314  -4.654  -0.288  1.00  0.00           H  
ATOM    548 2HD1 ILE C  67      11.724  -5.677  -1.665  1.00  0.00           H  
ATOM    549 3HD1 ILE C  67      10.566  -6.244  -0.444  1.00  0.00           H  
ATOM    550  N   CYS C  68      14.928  -6.898   2.219  1.00  0.00           N  
ATOM    551  CA  CYS C  68      15.009  -6.586   3.639  1.00  0.00           C  
ATOM    552  C   CYS C  68      14.689  -5.129   3.937  1.00  0.00           C  
ATOM    553  O   CYS C  68      15.083  -4.225   3.201  1.00  0.00           O  
ATOM    554  CB  CYS C  68      16.402  -6.891   4.171  1.00  0.00           C  
ATOM    555  SG  CYS C  68      16.905  -8.614   3.979  1.00  0.00           S  
ATOM    556  H   CYS C  68      15.377  -6.293   1.538  1.00  0.00           H  
ATOM    557  HA  CYS C  68      14.288  -7.204   4.163  1.00  0.00           H  
ATOM    558 1HB  CYS C  68      17.130  -6.268   3.654  1.00  0.00           H  
ATOM    559 2HB  CYS C  68      16.446  -6.640   5.230  1.00  0.00           H  
ATOM    560  N   GLY C  69      14.030  -4.882   5.053  1.00  0.00           N  
ATOM    561  CA  GLY C  69      13.752  -3.503   5.448  1.00  0.00           C  
ATOM    562  C   GLY C  69      12.393  -3.030   4.957  1.00  0.00           C  
ATOM    563  O   GLY C  69      11.864  -3.513   3.961  1.00  0.00           O  
ATOM    564  H   GLY C  69      13.745  -5.675   5.637  1.00  0.00           H  
ATOM    565 1HA  GLY C  69      13.787  -3.430   6.535  1.00  0.00           H  
ATOM    566 2HA  GLY C  69      14.529  -2.845   5.063  1.00  0.00           H  
ATOM    567  N   ALA C  70      11.799  -2.108   5.700  1.00  0.00           N  
ATOM    568  CA  ALA C  70      10.455  -1.591   5.423  1.00  0.00           C  
ATOM    569  C   ALA C  70       9.434  -2.742   5.382  1.00  0.00           C  
ATOM    570  O   ALA C  70       8.408  -2.645   4.702  1.00  0.00           O  
ATOM    571  CB  ALA C  70      10.409  -0.796   4.127  1.00  0.00           C  
ATOM    572  H   ALA C  70      12.299  -1.743   6.498  1.00  0.00           H  
ATOM    573  HA  ALA C  70      10.181  -0.923   6.241  1.00  0.00           H  
ATOM    574 1HB  ALA C  70       9.407  -0.396   3.980  1.00  0.00           H  
ATOM    575 2HB  ALA C  70      11.116   0.034   4.176  1.00  0.00           H  
ATOM    576 3HB  ALA C  70      10.649  -1.418   3.312  1.00  0.00           H  
ATOM    577  N   LEU C  71       9.740  -3.817   6.121  1.00  0.00           N  
ATOM    578  CA  LEU C  71       8.884  -4.979   6.252  1.00  0.00           C  
ATOM    579  C   LEU C  71       8.339  -4.987   7.672  1.00  0.00           C  
ATOM    580  O   LEU C  71       8.961  -4.442   8.583  1.00  0.00           O  
ATOM    581  CB  LEU C  71       9.617  -6.275   5.938  1.00  0.00           C  
ATOM    582  CG  LEU C  71      10.255  -6.383   4.559  1.00  0.00           C  
ATOM    583  CD1 LEU C  71      10.935  -7.669   4.471  1.00  0.00           C  
ATOM    584  CD2 LEU C  71       9.232  -6.247   3.492  1.00  0.00           C  
ATOM    585  H   LEU C  71      10.608  -3.814   6.630  1.00  0.00           H  
ATOM    586  HA  LEU C  71       8.057  -4.882   5.560  1.00  0.00           H  
ATOM    587 1HB  LEU C  71      10.416  -6.389   6.659  1.00  0.00           H  
ATOM    588 2HB  LEU C  71       8.925  -7.107   6.056  1.00  0.00           H  
ATOM    589  HG  LEU C  71      10.994  -5.625   4.448  1.00  0.00           H  
ATOM    590 1HD1 LEU C  71      11.421  -7.773   3.507  1.00  0.00           H  
ATOM    591 2HD1 LEU C  71      11.664  -7.738   5.245  1.00  0.00           H  
ATOM    592 3HD1 LEU C  71      10.204  -8.431   4.599  1.00  0.00           H  
ATOM    593 1HD2 LEU C  71       9.709  -6.333   2.513  1.00  0.00           H  
ATOM    594 2HD2 LEU C  71       8.486  -7.035   3.608  1.00  0.00           H  
ATOM    595 3HD2 LEU C  71       8.754  -5.272   3.580  1.00  0.00           H  
ATOM    596  N   VAL C  72       7.176  -5.590   7.842  1.00  0.00           N  
ATOM    597  CA  VAL C  72       6.467  -5.541   9.107  1.00  0.00           C  
ATOM    598  C   VAL C  72       6.708  -6.674  10.103  1.00  0.00           C  
ATOM    599  O   VAL C  72       7.122  -6.437  11.232  1.00  0.00           O  
ATOM    600  CB  VAL C  72       4.956  -5.485   8.811  1.00  0.00           C  
ATOM    601  CG1 VAL C  72       4.158  -5.496  10.106  1.00  0.00           C  
ATOM    602  CG2 VAL C  72       4.636  -4.245   7.990  1.00  0.00           C  
ATOM    603  H   VAL C  72       6.739  -6.015   7.032  1.00  0.00           H  
ATOM    604  HA  VAL C  72       6.747  -4.605   9.596  1.00  0.00           H  
ATOM    605  HB  VAL C  72       4.672  -6.376   8.251  1.00  0.00           H  
ATOM    606 1HG1 VAL C  72       3.093  -5.456   9.877  1.00  0.00           H  
ATOM    607 2HG1 VAL C  72       4.376  -6.409  10.660  1.00  0.00           H  
ATOM    608 3HG1 VAL C  72       4.432  -4.630  10.709  1.00  0.00           H  
ATOM    609 1HG2 VAL C  72       3.566  -4.212   7.783  1.00  0.00           H  
ATOM    610 2HG2 VAL C  72       4.925  -3.355   8.548  1.00  0.00           H  
ATOM    611 3HG2 VAL C  72       5.186  -4.279   7.049  1.00  0.00           H  
ATOM    612  N   GLU C  73       6.456  -7.911   9.729  1.00  0.00           N  
ATOM    613  CA  GLU C  73       6.650  -8.973  10.721  1.00  0.00           C  
ATOM    614  C   GLU C  73       8.110  -9.353  10.866  1.00  0.00           C  
ATOM    615  O   GLU C  73       8.584  -9.701  11.945  1.00  0.00           O  
ATOM    616  CB  GLU C  73       5.836 -10.213  10.342  1.00  0.00           C  
ATOM    617  CG  GLU C  73       5.932 -11.357  11.341  1.00  0.00           C  
ATOM    618  CD  GLU C  73       5.055 -12.524  10.981  1.00  0.00           C  
ATOM    619  OE1 GLU C  73       3.888 -12.316  10.751  1.00  0.00           O  
ATOM    620  OE2 GLU C  73       5.553 -13.624  10.934  1.00  0.00           O  
ATOM    621  H   GLU C  73       6.128  -8.110   8.800  1.00  0.00           H  
ATOM    622  HA  GLU C  73       6.302  -8.607  11.688  1.00  0.00           H  
ATOM    623 1HB  GLU C  73       4.785  -9.942  10.244  1.00  0.00           H  
ATOM    624 2HB  GLU C  73       6.170 -10.585   9.374  1.00  0.00           H  
ATOM    625 1HG  GLU C  73       6.966 -11.697  11.390  1.00  0.00           H  
ATOM    626 2HG  GLU C  73       5.652 -10.989  12.327  1.00  0.00           H  
ATOM    627  N   VAL C  74       8.795  -9.341   9.747  1.00  0.00           N  
ATOM    628  CA  VAL C  74      10.138  -9.845   9.658  1.00  0.00           C  
ATOM    629  C   VAL C  74      11.065  -8.787   9.166  1.00  0.00           C  
ATOM    630  O   VAL C  74      10.625  -7.756   8.676  1.00  0.00           O  
ATOM    631  CB  VAL C  74      10.183 -10.989   8.647  1.00  0.00           C  
ATOM    632  CG1 VAL C  74       9.277 -12.111   9.070  1.00  0.00           C  
ATOM    633  CG2 VAL C  74       9.774 -10.450   7.286  1.00  0.00           C  
ATOM    634  H   VAL C  74       8.347  -8.990   8.917  1.00  0.00           H  
ATOM    635  HA  VAL C  74      10.460 -10.185  10.642  1.00  0.00           H  
ATOM    636  HB  VAL C  74      11.198 -11.382   8.594  1.00  0.00           H  
ATOM    637 1HG1 VAL C  74       9.336 -12.917   8.341  1.00  0.00           H  
ATOM    638 2HG1 VAL C  74       9.586 -12.482  10.046  1.00  0.00           H  
ATOM    639 3HG1 VAL C  74       8.258 -11.758   9.128  1.00  0.00           H  
ATOM    640 1HG2 VAL C  74       9.826 -11.255   6.564  1.00  0.00           H  
ATOM    641 2HG2 VAL C  74       8.757 -10.062   7.329  1.00  0.00           H  
ATOM    642 3HG2 VAL C  74      10.453  -9.653   6.986  1.00  0.00           H  
ATOM    643  N   LYS C  75      12.359  -9.042   9.297  1.00  0.00           N  
ATOM    644  CA  LYS C  75      13.338  -8.123   8.746  1.00  0.00           C  
ATOM    645  C   LYS C  75      13.524  -8.401   7.263  1.00  0.00           C  
ATOM    646  O   LYS C  75      13.699  -7.467   6.476  1.00  0.00           O  
ATOM    647  CB  LYS C  75      14.679  -8.223   9.475  1.00  0.00           C  
ATOM    648  CG  LYS C  75      15.736  -7.226   8.964  1.00  0.00           C  
ATOM    649  CD  LYS C  75      17.035  -7.267   9.795  1.00  0.00           C  
ATOM    650  CE  LYS C  75      18.073  -6.271   9.252  1.00  0.00           C  
ATOM    651  NZ  LYS C  75      19.340  -6.291  10.033  1.00  0.00           N  
ATOM    652  H   LYS C  75      12.660  -9.887   9.759  1.00  0.00           H  
ATOM    653  HA  LYS C  75      12.962  -7.104   8.850  1.00  0.00           H  
ATOM    654 1HB  LYS C  75      14.535  -8.054  10.541  1.00  0.00           H  
ATOM    655 2HB  LYS C  75      15.084  -9.229   9.349  1.00  0.00           H  
ATOM    656 1HG  LYS C  75      15.974  -7.464   7.927  1.00  0.00           H  
ATOM    657 2HG  LYS C  75      15.326  -6.218   8.997  1.00  0.00           H  
ATOM    658 1HD  LYS C  75      16.814  -7.020  10.834  1.00  0.00           H  
ATOM    659 2HD  LYS C  75      17.456  -8.273   9.759  1.00  0.00           H  
ATOM    660 1HE  LYS C  75      18.294  -6.522   8.214  1.00  0.00           H  
ATOM    661 2HE  LYS C  75      17.653  -5.266   9.291  1.00  0.00           H  
ATOM    662 1HZ  LYS C  75      19.989  -5.623   9.641  1.00  0.00           H  
ATOM    663 2HZ  LYS C  75      19.147  -6.048  10.995  1.00  0.00           H  
ATOM    664 3HZ  LYS C  75      19.745  -7.216   9.994  1.00  0.00           H  
ATOM    665  N   CYS C  76      13.503  -9.700   6.891  1.00  0.00           N  
ATOM    666  CA  CYS C  76      13.719 -10.126   5.503  1.00  0.00           C  
ATOM    667  C   CYS C  76      12.749 -11.197   4.996  1.00  0.00           C  
ATOM    668  O   CYS C  76      12.306 -12.058   5.759  1.00  0.00           O  
ATOM    669  CB  CYS C  76      15.124 -10.682   5.332  1.00  0.00           C  
ATOM    670  SG  CYS C  76      16.441  -9.516   5.744  1.00  0.00           S  
ATOM    671  H   CYS C  76      13.338 -10.402   7.592  1.00  0.00           H  
ATOM    672  HA  CYS C  76      13.610  -9.257   4.873  1.00  0.00           H  
ATOM    673 1HB  CYS C  76      15.247 -11.565   5.954  1.00  0.00           H  
ATOM    674 2HB  CYS C  76      15.265 -10.997   4.290  1.00  0.00           H  
ATOM    675  N   LEU C  77      12.500 -11.175   3.678  1.00  0.00           N  
ATOM    676  CA  LEU C  77      11.714 -12.183   2.949  1.00  0.00           C  
ATOM    677  C   LEU C  77      12.503 -12.717   1.766  1.00  0.00           C  
ATOM    678  O   LEU C  77      13.259 -11.975   1.130  1.00  0.00           O  
ATOM    679  CB  LEU C  77      10.398 -11.589   2.409  1.00  0.00           C  
ATOM    680  CG  LEU C  77       9.398 -11.061   3.432  1.00  0.00           C  
ATOM    681  CD1 LEU C  77       8.351 -10.212   2.725  1.00  0.00           C  
ATOM    682  CD2 LEU C  77       8.729 -12.215   4.113  1.00  0.00           C  
ATOM    683  H   LEU C  77      12.905 -10.398   3.154  1.00  0.00           H  
ATOM    684  HA  LEU C  77      11.491 -13.012   3.620  1.00  0.00           H  
ATOM    685 1HB  LEU C  77      10.635 -10.778   1.744  1.00  0.00           H  
ATOM    686 2HB  LEU C  77       9.891 -12.362   1.824  1.00  0.00           H  
ATOM    687  HG  LEU C  77       9.907 -10.474   4.159  1.00  0.00           H  
ATOM    688 1HD1 LEU C  77       7.637  -9.834   3.456  1.00  0.00           H  
ATOM    689 2HD1 LEU C  77       8.840  -9.369   2.228  1.00  0.00           H  
ATOM    690 3HD1 LEU C  77       7.829 -10.818   1.986  1.00  0.00           H  
ATOM    691 1HD2 LEU C  77       8.015 -11.839   4.843  1.00  0.00           H  
ATOM    692 2HD2 LEU C  77       8.211 -12.820   3.371  1.00  0.00           H  
ATOM    693 3HD2 LEU C  77       9.484 -12.822   4.618  1.00  0.00           H  
ATOM    694  N   ASN C  78      12.307 -13.993   1.436  1.00  0.00           N  
ATOM    695  CA  ASN C  78      12.949 -14.553   0.245  1.00  0.00           C  
ATOM    696  C   ASN C  78      11.994 -14.582  -0.934  1.00  0.00           C  
ATOM    697  O   ASN C  78      10.794 -14.791  -0.751  1.00  0.00           O  
ATOM    698  CB  ASN C  78      13.463 -15.949   0.506  1.00  0.00           C  
ATOM    699  CG  ASN C  78      14.543 -15.979   1.520  1.00  0.00           C  
ATOM    700  OD1 ASN C  78      15.428 -15.120   1.549  1.00  0.00           O  
ATOM    701  ND2 ASN C  78      14.499 -16.973   2.368  1.00  0.00           N  
ATOM    702  H   ASN C  78      11.698 -14.572   1.997  1.00  0.00           H  
ATOM    703  HA  ASN C  78      13.790 -13.920  -0.039  1.00  0.00           H  
ATOM    704 1HB  ASN C  78      12.643 -16.581   0.845  1.00  0.00           H  
ATOM    705 2HB  ASN C  78      13.838 -16.375  -0.429  1.00  0.00           H  
ATOM    706 1HD2 ASN C  78      15.200 -17.062   3.078  1.00  0.00           H  
ATOM    707 2HD2 ASN C  78      13.767 -17.653   2.308  1.00  0.00           H  
ATOM    708  N   PHE C  79      12.544 -14.432  -2.136  1.00  0.00           N  
ATOM    709  CA  PHE C  79      11.781 -14.505  -3.374  1.00  0.00           C  
ATOM    710  C   PHE C  79      11.609 -15.907  -3.902  1.00  0.00           C  
ATOM    711  O   PHE C  79      12.482 -16.758  -3.751  1.00  0.00           O  
ATOM    712  CB  PHE C  79      12.451 -13.659  -4.431  1.00  0.00           C  
ATOM    713  CG  PHE C  79      12.292 -12.152  -4.269  1.00  0.00           C  
ATOM    714  CD1 PHE C  79      12.878 -11.471  -3.235  1.00  0.00           C  
ATOM    715  CD2 PHE C  79      11.630 -11.415  -5.217  1.00  0.00           C  
ATOM    716  CE1 PHE C  79      12.789 -10.103  -3.151  1.00  0.00           C  
ATOM    717  CE2 PHE C  79      11.526 -10.049  -5.136  1.00  0.00           C  
ATOM    718  CZ  PHE C  79      12.114  -9.389  -4.094  1.00  0.00           C  
ATOM    719  H   PHE C  79      13.547 -14.239  -2.207  1.00  0.00           H  
ATOM    720  HA  PHE C  79      10.796 -14.122  -3.201  1.00  0.00           H  
ATOM    721 1HB  PHE C  79      13.502 -13.899  -4.442  1.00  0.00           H  
ATOM    722 2HB  PHE C  79      12.040 -13.940  -5.400  1.00  0.00           H  
ATOM    723  HD1 PHE C  79      13.418 -12.025  -2.480  1.00  0.00           H  
ATOM    724  HD2 PHE C  79      11.206 -11.927  -6.034  1.00  0.00           H  
ATOM    725  HE1 PHE C  79      13.257  -9.600  -2.344  1.00  0.00           H  
ATOM    726  HE2 PHE C  79      10.988  -9.495  -5.908  1.00  0.00           H  
ATOM    727  HZ  PHE C  79      12.053  -8.306  -4.021  1.00  0.00           H  
ATOM    728  N   ARG C  80      10.479 -16.118  -4.556  1.00  0.00           N  
ATOM    729  CA  ARG C  80      10.138 -17.342  -5.251  1.00  0.00           C  
ATOM    730  C   ARG C  80      10.665 -17.196  -6.651  1.00  0.00           C  
ATOM    731  O   ARG C  80      10.855 -16.067  -7.103  1.00  0.00           O  
ATOM    732  CB  ARG C  80       8.638 -17.513  -5.328  1.00  0.00           C  
ATOM    733  CG  ARG C  80       7.965 -17.735  -4.028  1.00  0.00           C  
ATOM    734  CD  ARG C  80       6.495 -17.747  -4.172  1.00  0.00           C  
ATOM    735  NE  ARG C  80       6.043 -18.842  -5.018  1.00  0.00           N  
ATOM    736  CZ  ARG C  80       4.781 -18.990  -5.486  1.00  0.00           C  
ATOM    737  NH1 ARG C  80       3.848 -18.093  -5.197  1.00  0.00           N  
ATOM    738  NH2 ARG C  80       4.501 -20.053  -6.225  1.00  0.00           N  
ATOM    739  H   ARG C  80       9.798 -15.364  -4.605  1.00  0.00           H  
ATOM    740  HA  ARG C  80      10.605 -18.195  -4.757  1.00  0.00           H  
ATOM    741 1HB  ARG C  80       8.197 -16.619  -5.772  1.00  0.00           H  
ATOM    742 2HB  ARG C  80       8.401 -18.353  -5.979  1.00  0.00           H  
ATOM    743 1HG  ARG C  80       8.286 -18.662  -3.629  1.00  0.00           H  
ATOM    744 2HG  ARG C  80       8.238 -16.930  -3.339  1.00  0.00           H  
ATOM    745 1HD  ARG C  80       6.034 -17.863  -3.190  1.00  0.00           H  
ATOM    746 2HD  ARG C  80       6.168 -16.812  -4.613  1.00  0.00           H  
ATOM    747  HE  ARG C  80       6.716 -19.555  -5.260  1.00  0.00           H  
ATOM    748 1HH1 ARG C  80       4.071 -17.295  -4.618  1.00  0.00           H  
ATOM    749 2HH1 ARG C  80       2.900 -18.224  -5.537  1.00  0.00           H  
ATOM    750 1HH2 ARG C  80       5.221 -20.727  -6.416  1.00  0.00           H  
ATOM    751 2HH2 ARG C  80       3.549 -20.230  -6.589  1.00  0.00           H  
ATOM    752  N   LYS C  81      10.872 -18.298  -7.361  1.00  0.00           N  
ATOM    753  CA  LYS C  81      11.311 -18.174  -8.746  1.00  0.00           C  
ATOM    754  C   LYS C  81      10.468 -19.002  -9.690  1.00  0.00           C  
ATOM    755  O   LYS C  81      10.282 -20.201  -9.473  1.00  0.00           O  
ATOM    756  CB  LYS C  81      12.761 -18.621  -8.878  1.00  0.00           C  
ATOM    757  CG  LYS C  81      13.364 -18.495 -10.287  1.00  0.00           C  
ATOM    758  CD  LYS C  81      14.757 -19.102 -10.289  1.00  0.00           C  
ATOM    759  CE  LYS C  81      15.501 -18.938 -11.591  1.00  0.00           C  
ATOM    760  NZ  LYS C  81      14.918 -19.717 -12.725  1.00  0.00           N  
ATOM    761  H   LYS C  81      10.724 -19.210  -6.953  1.00  0.00           H  
ATOM    762  HA  LYS C  81      11.227 -17.136  -9.057  1.00  0.00           H  
ATOM    763 1HB  LYS C  81      13.379 -18.034  -8.204  1.00  0.00           H  
ATOM    764 2HB  LYS C  81      12.845 -19.663  -8.577  1.00  0.00           H  
ATOM    765 1HG  LYS C  81      12.738 -19.011 -11.020  1.00  0.00           H  
ATOM    766 2HG  LYS C  81      13.420 -17.439 -10.570  1.00  0.00           H  
ATOM    767 1HD  LYS C  81      15.352 -18.660  -9.499  1.00  0.00           H  
ATOM    768 2HD  LYS C  81      14.672 -20.167 -10.087  1.00  0.00           H  
ATOM    769 1HE  LYS C  81      15.533 -17.887 -11.868  1.00  0.00           H  
ATOM    770 2HE  LYS C  81      16.500 -19.290 -11.419  1.00  0.00           H  
ATOM    771 1HZ  LYS C  81      15.490 -19.579 -13.538  1.00  0.00           H  
ATOM    772 2HZ  LYS C  81      14.899 -20.695 -12.491  1.00  0.00           H  
ATOM    773 3HZ  LYS C  81      13.965 -19.400 -12.957  1.00  0.00           H  
ATOM    774  N   LEU C  82       9.944 -18.348 -10.718  1.00  0.00           N  
ATOM    775  CA  LEU C  82       9.195 -19.029 -11.760  1.00  0.00           C  
ATOM    776  C   LEU C  82       9.807 -18.671 -13.088  1.00  0.00           C  
ATOM    777  O   LEU C  82       9.935 -17.495 -13.424  1.00  0.00           O  
ATOM    778  CB  LEU C  82       7.708 -18.677 -11.764  1.00  0.00           C  
ATOM    779  CG  LEU C  82       6.898 -19.099 -10.534  1.00  0.00           C  
ATOM    780  CD1 LEU C  82       5.494 -18.547 -10.672  1.00  0.00           C  
ATOM    781  CD2 LEU C  82       6.863 -20.594 -10.431  1.00  0.00           C  
ATOM    782  H   LEU C  82      10.159 -17.354 -10.817  1.00  0.00           H  
ATOM    783  HA  LEU C  82       9.291 -20.104 -11.620  1.00  0.00           H  
ATOM    784 1HB  LEU C  82       7.614 -17.597 -11.872  1.00  0.00           H  
ATOM    785 2HB  LEU C  82       7.249 -19.145 -12.635  1.00  0.00           H  
ATOM    786  HG  LEU C  82       7.353 -18.704  -9.637  1.00  0.00           H  
ATOM    787 1HD1 LEU C  82       4.899 -18.839  -9.808  1.00  0.00           H  
ATOM    788 2HD1 LEU C  82       5.515 -17.469 -10.750  1.00  0.00           H  
ATOM    789 3HD1 LEU C  82       5.049 -18.950 -11.568  1.00  0.00           H  
ATOM    790 1HD2 LEU C  82       6.278 -20.882  -9.555  1.00  0.00           H  
ATOM    791 2HD2 LEU C  82       6.404 -21.015 -11.324  1.00  0.00           H  
ATOM    792 3HD2 LEU C  82       7.879 -20.977 -10.331  1.00  0.00           H  
ATOM    793  N   GLN C  83      10.157 -19.674 -13.868  1.00  0.00           N  
ATOM    794  CA  GLN C  83      10.800 -19.413 -15.135  1.00  0.00           C  
ATOM    795  C   GLN C  83      11.943 -18.412 -14.941  1.00  0.00           C  
ATOM    796  O   GLN C  83      12.877 -18.645 -14.160  1.00  0.00           O  
ATOM    797  CB  GLN C  83       9.795 -18.895 -16.170  1.00  0.00           C  
ATOM    798  CG  GLN C  83       8.756 -19.892 -16.551  1.00  0.00           C  
ATOM    799  CD  GLN C  83       7.790 -19.355 -17.596  1.00  0.00           C  
ATOM    800  OE1 GLN C  83       7.840 -18.178 -17.984  1.00  0.00           O  
ATOM    801  NE2 GLN C  83       6.893 -20.231 -18.038  1.00  0.00           N  
ATOM    802  H   GLN C  83      10.005 -20.626 -13.563  1.00  0.00           H  
ATOM    803  HA  GLN C  83      11.227 -20.342 -15.510  1.00  0.00           H  
ATOM    804 1HB  GLN C  83       9.289 -18.001 -15.806  1.00  0.00           H  
ATOM    805 2HB  GLN C  83      10.318 -18.637 -17.093  1.00  0.00           H  
ATOM    806 1HG  GLN C  83       9.250 -20.770 -16.961  1.00  0.00           H  
ATOM    807 2HG  GLN C  83       8.186 -20.163 -15.664  1.00  0.00           H  
ATOM    808 1HE2 GLN C  83       6.173 -19.973 -18.724  1.00  0.00           H  
ATOM    809 2HE2 GLN C  83       6.892 -21.165 -17.691  1.00  0.00           H  
ATOM    810  N   GLU C  84      11.857 -17.293 -15.650  1.00  0.00           N  
ATOM    811  CA  GLU C  84      12.883 -16.273 -15.671  1.00  0.00           C  
ATOM    812  C   GLU C  84      12.691 -15.118 -14.680  1.00  0.00           C  
ATOM    813  O   GLU C  84      13.466 -14.160 -14.704  1.00  0.00           O  
ATOM    814  CB  GLU C  84      12.958 -15.744 -17.102  1.00  0.00           C  
ATOM    815  CG  GLU C  84      13.421 -16.835 -18.132  1.00  0.00           C  
ATOM    816  CD  GLU C  84      13.524 -16.359 -19.613  1.00  0.00           C  
ATOM    817  OE1 GLU C  84      13.210 -15.226 -19.893  1.00  0.00           O  
ATOM    818  OE2 GLU C  84      13.917 -17.159 -20.444  1.00  0.00           O  
ATOM    819  H   GLU C  84      11.042 -17.142 -16.223  1.00  0.00           H  
ATOM    820  HA  GLU C  84      13.832 -16.753 -15.432  1.00  0.00           H  
ATOM    821 1HB  GLU C  84      11.974 -15.381 -17.404  1.00  0.00           H  
ATOM    822 2HB  GLU C  84      13.651 -14.904 -17.147  1.00  0.00           H  
ATOM    823 1HG  GLU C  84      14.395 -17.207 -17.819  1.00  0.00           H  
ATOM    824 2HG  GLU C  84      12.719 -17.668 -18.081  1.00  0.00           H  
ATOM    825  N   ILE C  85      11.658 -15.178 -13.833  1.00  0.00           N  
ATOM    826  CA  ILE C  85      11.393 -14.071 -12.904  1.00  0.00           C  
ATOM    827  C   ILE C  85      11.368 -14.473 -11.441  1.00  0.00           C  
ATOM    828  O   ILE C  85      11.138 -15.631 -11.076  1.00  0.00           O  
ATOM    829  CB  ILE C  85      10.035 -13.400 -13.175  1.00  0.00           C  
ATOM    830  CG1 ILE C  85       8.914 -14.440 -12.979  1.00  0.00           C  
ATOM    831  CG2 ILE C  85      10.007 -12.794 -14.550  1.00  0.00           C  
ATOM    832  CD1 ILE C  85       7.519 -13.855 -12.937  1.00  0.00           C  
ATOM    833  H   ILE C  85      11.055 -16.000 -13.830  1.00  0.00           H  
ATOM    834  HA  ILE C  85      12.174 -13.320 -13.023  1.00  0.00           H  
ATOM    835  HB  ILE C  85       9.878 -12.610 -12.436  1.00  0.00           H  
ATOM    836 1HG1 ILE C  85       8.960 -15.161 -13.797  1.00  0.00           H  
ATOM    837 2HG1 ILE C  85       9.093 -14.972 -12.044  1.00  0.00           H  
ATOM    838 1HG2 ILE C  85       9.045 -12.314 -14.714  1.00  0.00           H  
ATOM    839 2HG2 ILE C  85      10.803 -12.058 -14.631  1.00  0.00           H  
ATOM    840 3HG2 ILE C  85      10.155 -13.573 -15.296  1.00  0.00           H  
ATOM    841 1HD1 ILE C  85       6.793 -14.657 -12.796  1.00  0.00           H  
ATOM    842 2HD1 ILE C  85       7.450 -13.149 -12.108  1.00  0.00           H  
ATOM    843 3HD1 ILE C  85       7.314 -13.341 -13.874  1.00  0.00           H  
ATOM    844  N   TYR C  86      11.525 -13.472 -10.589  1.00  0.00           N  
ATOM    845  CA  TYR C  86      11.485 -13.696  -9.162  1.00  0.00           C  
ATOM    846  C   TYR C  86      10.375 -12.889  -8.535  1.00  0.00           C  
ATOM    847  O   TYR C  86      10.101 -11.774  -8.973  1.00  0.00           O  
ATOM    848  CB  TYR C  86      12.818 -13.278  -8.574  1.00  0.00           C  
ATOM    849  CG  TYR C  86      13.935 -14.092  -9.067  1.00  0.00           C  
ATOM    850  CD1 TYR C  86      14.518 -13.788 -10.287  1.00  0.00           C  
ATOM    851  CD2 TYR C  86      14.421 -15.122  -8.293  1.00  0.00           C  
ATOM    852  CE1 TYR C  86      15.580 -14.525 -10.737  1.00  0.00           C  
ATOM    853  CE2 TYR C  86      15.495 -15.849  -8.741  1.00  0.00           C  
ATOM    854  CZ  TYR C  86      16.072 -15.554  -9.961  1.00  0.00           C  
ATOM    855  OH  TYR C  86      17.146 -16.281 -10.408  1.00  0.00           O  
ATOM    856  H   TYR C  86      11.702 -12.528 -10.939  1.00  0.00           H  
ATOM    857  HA  TYR C  86      11.299 -14.743  -8.977  1.00  0.00           H  
ATOM    858 1HB  TYR C  86      13.019 -12.233  -8.822  1.00  0.00           H  
ATOM    859 2HB  TYR C  86      12.788 -13.358  -7.498  1.00  0.00           H  
ATOM    860  HD1 TYR C  86      14.130 -12.963 -10.887  1.00  0.00           H  
ATOM    861  HD2 TYR C  86      13.959 -15.350  -7.330  1.00  0.00           H  
ATOM    862  HE1 TYR C  86      16.037 -14.292 -11.695  1.00  0.00           H  
ATOM    863  HE2 TYR C  86      15.892 -16.665  -8.134  1.00  0.00           H  
ATOM    864  HH  TYR C  86      17.592 -16.710  -9.643  1.00  0.00           H  
ATOM    865  N   PHE C  87       9.719 -13.424  -7.507  1.00  0.00           N  
ATOM    866  CA  PHE C  87       8.697 -12.590  -6.868  1.00  0.00           C  
ATOM    867  C   PHE C  87       8.294 -13.003  -5.470  1.00  0.00           C  
ATOM    868  O   PHE C  87       8.532 -14.126  -5.027  1.00  0.00           O  
ATOM    869  CB  PHE C  87       7.444 -12.531  -7.737  1.00  0.00           C  
ATOM    870  CG  PHE C  87       6.846 -13.777  -7.849  1.00  0.00           C  
ATOM    871  CD1 PHE C  87       5.821 -14.126  -7.008  1.00  0.00           C  
ATOM    872  CD2 PHE C  87       7.330 -14.659  -8.747  1.00  0.00           C  
ATOM    873  CE1 PHE C  87       5.267 -15.360  -7.084  1.00  0.00           C  
ATOM    874  CE2 PHE C  87       6.814 -15.877  -8.833  1.00  0.00           C  
ATOM    875  CZ  PHE C  87       5.765 -16.253  -8.001  1.00  0.00           C  
ATOM    876  H   PHE C  87       9.961 -14.360  -7.186  1.00  0.00           H  
ATOM    877  HA  PHE C  87       9.101 -11.587  -6.804  1.00  0.00           H  
ATOM    878 1HB  PHE C  87       6.720 -11.845  -7.299  1.00  0.00           H  
ATOM    879 2HB  PHE C  87       7.671 -12.172  -8.730  1.00  0.00           H  
ATOM    880  HD1 PHE C  87       5.455 -13.399  -6.280  1.00  0.00           H  
ATOM    881  HD2 PHE C  87       8.153 -14.375  -9.401  1.00  0.00           H  
ATOM    882  HE1 PHE C  87       4.444 -15.636  -6.419  1.00  0.00           H  
ATOM    883  HE2 PHE C  87       7.226 -16.553  -9.555  1.00  0.00           H  
ATOM    884  HZ  PHE C  87       5.339 -17.251  -8.070  1.00  0.00           H  
ATOM    885  N   ILE C  88       7.626 -12.090  -4.785  1.00  0.00           N  
ATOM    886  CA  ILE C  88       6.993 -12.390  -3.507  1.00  0.00           C  
ATOM    887  C   ILE C  88       5.544 -11.919  -3.471  1.00  0.00           C  
ATOM    888  O   ILE C  88       5.162 -10.967  -4.157  1.00  0.00           O  
ATOM    889  CB  ILE C  88       7.789 -11.804  -2.327  1.00  0.00           C  
ATOM    890  CG1 ILE C  88       7.952 -10.392  -2.460  1.00  0.00           C  
ATOM    891  CG2 ILE C  88       9.103 -12.405  -2.196  1.00  0.00           C  
ATOM    892  CD1 ILE C  88       8.373  -9.770  -1.160  1.00  0.00           C  
ATOM    893  H   ILE C  88       7.540 -11.164  -5.205  1.00  0.00           H  
ATOM    894  HA  ILE C  88       6.985 -13.471  -3.380  1.00  0.00           H  
ATOM    895  HB  ILE C  88       7.226 -11.985  -1.409  1.00  0.00           H  
ATOM    896 1HG1 ILE C  88       8.725 -10.203  -3.206  1.00  0.00           H  
ATOM    897 2HG1 ILE C  88       7.017  -9.940  -2.794  1.00  0.00           H  
ATOM    898 1HG2 ILE C  88       9.630 -11.990  -1.338  1.00  0.00           H  
ATOM    899 2HG2 ILE C  88       8.972 -13.476  -2.058  1.00  0.00           H  
ATOM    900 3HG2 ILE C  88       9.666 -12.206  -3.089  1.00  0.00           H  
ATOM    901 1HD1 ILE C  88       8.519  -8.714  -1.293  1.00  0.00           H  
ATOM    902 2HD1 ILE C  88       7.605  -9.948  -0.408  1.00  0.00           H  
ATOM    903 3HD1 ILE C  88       9.312 -10.218  -0.836  1.00  0.00           H  
ATOM    904  N   GLU C  89       4.743 -12.602  -2.659  1.00  0.00           N  
ATOM    905  CA  GLU C  89       3.346 -12.246  -2.422  1.00  0.00           C  
ATOM    906  C   GLU C  89       3.179 -12.134  -0.915  1.00  0.00           C  
ATOM    907  O   GLU C  89       3.398 -13.101  -0.199  1.00  0.00           O  
ATOM    908  CB  GLU C  89       2.398 -13.300  -3.012  1.00  0.00           C  
ATOM    909  CG  GLU C  89       2.498 -13.449  -4.532  1.00  0.00           C  
ATOM    910  CD  GLU C  89       1.599 -14.561  -5.125  1.00  0.00           C  
ATOM    911  OE1 GLU C  89       1.913 -15.733  -4.944  1.00  0.00           O  
ATOM    912  OE2 GLU C  89       0.618 -14.231  -5.760  1.00  0.00           O  
ATOM    913  H   GLU C  89       5.126 -13.389  -2.155  1.00  0.00           H  
ATOM    914  HA  GLU C  89       3.133 -11.280  -2.870  1.00  0.00           H  
ATOM    915 1HB  GLU C  89       2.606 -14.267  -2.563  1.00  0.00           H  
ATOM    916 2HB  GLU C  89       1.367 -13.036  -2.763  1.00  0.00           H  
ATOM    917 1HG  GLU C  89       2.238 -12.492  -4.990  1.00  0.00           H  
ATOM    918 2HG  GLU C  89       3.532 -13.660  -4.783  1.00  0.00           H  
ATOM    919  N   THR C  90       2.885 -10.952  -0.422  1.00  0.00           N  
ATOM    920  CA  THR C  90       2.832 -10.787   1.014  1.00  0.00           C  
ATOM    921  C   THR C  90       1.919  -9.667   1.476  1.00  0.00           C  
ATOM    922  O   THR C  90       1.288  -8.988   0.689  1.00  0.00           O  
ATOM    923  CB  THR C  90       4.238 -10.535   1.579  1.00  0.00           C  
ATOM    924  OG1 THR C  90       4.187 -10.618   3.001  1.00  0.00           O  
ATOM    925  CG2 THR C  90       4.736  -9.140   1.180  1.00  0.00           C  
ATOM    926  H   THR C  90       2.674 -10.186  -1.062  1.00  0.00           H  
ATOM    927  HA  THR C  90       2.455 -11.713   1.445  1.00  0.00           H  
ATOM    928  HB  THR C  90       4.929 -11.289   1.199  1.00  0.00           H  
ATOM    929  HG1 THR C  90       4.183 -11.556   3.247  1.00  0.00           H  
ATOM    930 1HG2 THR C  90       5.728  -8.979   1.595  1.00  0.00           H  
ATOM    931 2HG2 THR C  90       4.782  -9.075   0.093  1.00  0.00           H  
ATOM    932 3HG2 THR C  90       4.070  -8.367   1.550  1.00  0.00           H  
ATOM    933  N   LYS C  91       1.845  -9.490   2.776  1.00  0.00           N  
ATOM    934  CA  LYS C  91       1.051  -8.444   3.394  1.00  0.00           C  
ATOM    935  C   LYS C  91       1.972  -7.644   4.276  1.00  0.00           C  
ATOM    936  O   LYS C  91       1.588  -6.635   4.881  1.00  0.00           O  
ATOM    937  CB  LYS C  91      -0.097  -9.023   4.212  1.00  0.00           C  
ATOM    938  CG  LYS C  91      -1.141  -9.796   3.431  1.00  0.00           C  
ATOM    939  CD  LYS C  91      -2.195 -10.356   4.360  1.00  0.00           C  
ATOM    940  CE  LYS C  91      -3.245 -11.152   3.614  1.00  0.00           C  
ATOM    941  NZ  LYS C  91      -4.219 -11.750   4.551  1.00  0.00           N  
ATOM    942  H   LYS C  91       2.434 -10.076   3.348  1.00  0.00           H  
ATOM    943  HA  LYS C  91       0.649  -7.783   2.623  1.00  0.00           H  
ATOM    944 1HB  LYS C  91       0.313  -9.695   4.967  1.00  0.00           H  
ATOM    945 2HB  LYS C  91      -0.615  -8.216   4.729  1.00  0.00           H  
ATOM    946 1HG  LYS C  91      -1.634  -9.120   2.738  1.00  0.00           H  
ATOM    947 2HG  LYS C  91      -0.674 -10.603   2.869  1.00  0.00           H  
ATOM    948 1HD  LYS C  91      -1.729 -10.997   5.113  1.00  0.00           H  
ATOM    949 2HD  LYS C  91      -2.702  -9.535   4.876  1.00  0.00           H  
ATOM    950 1HE  LYS C  91      -3.767 -10.488   2.933  1.00  0.00           H  
ATOM    951 2HE  LYS C  91      -2.770 -11.944   3.036  1.00  0.00           H  
ATOM    952 1HZ  LYS C  91      -4.925 -12.259   4.054  1.00  0.00           H  
ATOM    953 2HZ  LYS C  91      -3.743 -12.366   5.186  1.00  0.00           H  
ATOM    954 3HZ  LYS C  91      -4.657 -10.998   5.102  1.00  0.00           H  
ATOM    955  N   LYS C  92       3.216  -8.111   4.327  1.00  0.00           N  
ATOM    956  CA  LYS C  92       4.236  -7.607   5.223  1.00  0.00           C  
ATOM    957  C   LYS C  92       4.982  -6.378   4.740  1.00  0.00           C  
ATOM    958  O   LYS C  92       5.947  -5.966   5.368  1.00  0.00           O  
ATOM    959  CB  LYS C  92       5.173  -8.760   5.515  1.00  0.00           C  
ATOM    960  CG  LYS C  92       4.431  -9.839   6.294  1.00  0.00           C  
ATOM    961  CD  LYS C  92       5.217 -11.097   6.522  1.00  0.00           C  
ATOM    962  CE  LYS C  92       4.377 -12.062   7.362  1.00  0.00           C  
ATOM    963  NZ  LYS C  92       5.043 -13.377   7.567  1.00  0.00           N  
ATOM    964  H   LYS C  92       3.459  -8.922   3.760  1.00  0.00           H  
ATOM    965  HA  LYS C  92       3.742  -7.335   6.154  1.00  0.00           H  
ATOM    966 1HB  LYS C  92       5.551  -9.176   4.586  1.00  0.00           H  
ATOM    967 2HB  LYS C  92       6.024  -8.414   6.103  1.00  0.00           H  
ATOM    968 1HG  LYS C  92       4.147  -9.435   7.268  1.00  0.00           H  
ATOM    969 2HG  LYS C  92       3.519 -10.096   5.758  1.00  0.00           H  
ATOM    970 1HD  LYS C  92       5.452 -11.562   5.562  1.00  0.00           H  
ATOM    971 2HD  LYS C  92       6.148 -10.875   7.039  1.00  0.00           H  
ATOM    972 1HE  LYS C  92       4.199 -11.593   8.319  1.00  0.00           H  
ATOM    973 2HE  LYS C  92       3.416 -12.227   6.875  1.00  0.00           H  
ATOM    974 1HZ  LYS C  92       4.453 -13.958   8.150  1.00  0.00           H  
ATOM    975 2HZ  LYS C  92       5.194 -13.824   6.678  1.00  0.00           H  
ATOM    976 3HZ  LYS C  92       5.933 -13.238   8.029  1.00  0.00           H  
ATOM    977  N   PHE C  93       4.569  -5.781   3.632  1.00  0.00           N  
ATOM    978  CA  PHE C  93       5.244  -4.563   3.209  1.00  0.00           C  
ATOM    979  C   PHE C  93       4.720  -3.398   4.032  1.00  0.00           C  
ATOM    980  O   PHE C  93       3.511  -3.168   4.084  1.00  0.00           O  
ATOM    981  CB  PHE C  93       4.938  -4.221   1.767  1.00  0.00           C  
ATOM    982  CG  PHE C  93       5.472  -5.140   0.795  1.00  0.00           C  
ATOM    983  CD1 PHE C  93       6.693  -5.715   0.983  1.00  0.00           C  
ATOM    984  CD2 PHE C  93       4.766  -5.417  -0.348  1.00  0.00           C  
ATOM    985  CE1 PHE C  93       7.220  -6.572   0.049  1.00  0.00           C  
ATOM    986  CE2 PHE C  93       5.273  -6.278  -1.297  1.00  0.00           C  
ATOM    987  CZ  PHE C  93       6.501  -6.856  -1.094  1.00  0.00           C  
ATOM    988  H   PHE C  93       3.783  -6.149   3.117  1.00  0.00           H  
ATOM    989  HA  PHE C  93       6.320  -4.657   3.365  1.00  0.00           H  
ATOM    990 1HB  PHE C  93       3.867  -4.150   1.625  1.00  0.00           H  
ATOM    991 2HB  PHE C  93       5.352  -3.243   1.561  1.00  0.00           H  
ATOM    992  HD1 PHE C  93       7.235  -5.480   1.882  1.00  0.00           H  
ATOM    993  HD2 PHE C  93       3.795  -4.945  -0.497  1.00  0.00           H  
ATOM    994  HE1 PHE C  93       8.197  -7.021   0.218  1.00  0.00           H  
ATOM    995  HE2 PHE C  93       4.706  -6.500  -2.207  1.00  0.00           H  
ATOM    996  HZ  PHE C  93       6.891  -7.526  -1.838  1.00  0.00           H  
ATOM    997  N   LEU C  94       5.605  -2.644   4.656  1.00  0.00           N  
ATOM    998  CA  LEU C  94       5.170  -1.487   5.431  1.00  0.00           C  
ATOM    999  C   LEU C  94       4.669  -0.377   4.514  1.00  0.00           C  
ATOM   1000  O   LEU C  94       3.727   0.345   4.842  1.00  0.00           O  
ATOM   1001  CB  LEU C  94       6.321  -0.964   6.299  1.00  0.00           C  
ATOM   1002  CG  LEU C  94       5.944   0.108   7.329  1.00  0.00           C  
ATOM   1003  CD1 LEU C  94       4.986  -0.485   8.353  1.00  0.00           C  
ATOM   1004  CD2 LEU C  94       7.205   0.634   7.999  1.00  0.00           C  
ATOM   1005  H   LEU C  94       6.600  -2.859   4.610  1.00  0.00           H  
ATOM   1006  HA  LEU C  94       4.347  -1.795   6.073  1.00  0.00           H  
ATOM   1007 1HB  LEU C  94       6.758  -1.803   6.839  1.00  0.00           H  
ATOM   1008 2HB  LEU C  94       7.085  -0.542   5.646  1.00  0.00           H  
ATOM   1009  HG  LEU C  94       5.430   0.929   6.828  1.00  0.00           H  
ATOM   1010 1HD1 LEU C  94       4.718   0.277   9.085  1.00  0.00           H  
ATOM   1011 2HD1 LEU C  94       4.086  -0.836   7.849  1.00  0.00           H  
ATOM   1012 3HD1 LEU C  94       5.468  -1.321   8.860  1.00  0.00           H  
ATOM   1013 1HD2 LEU C  94       6.936   1.397   8.731  1.00  0.00           H  
ATOM   1014 2HD2 LEU C  94       7.719  -0.185   8.502  1.00  0.00           H  
ATOM   1015 3HD2 LEU C  94       7.863   1.069   7.247  1.00  0.00           H  
ATOM   1016  N   LEU C  95       5.382  -0.202   3.394  1.00  0.00           N  
ATOM   1017  CA  LEU C  95       5.154   0.846   2.398  1.00  0.00           C  
ATOM   1018  C   LEU C  95       5.490   2.257   2.904  1.00  0.00           C  
ATOM   1019  O   LEU C  95       5.078   3.263   2.321  1.00  0.00           O  
ATOM   1020  CB  LEU C  95       3.708   0.785   1.893  1.00  0.00           C  
ATOM   1021  CG  LEU C  95       3.277  -0.573   1.362  1.00  0.00           C  
ATOM   1022  CD1 LEU C  95       1.810  -0.496   0.974  1.00  0.00           C  
ATOM   1023  CD2 LEU C  95       4.163  -0.958   0.200  1.00  0.00           C  
ATOM   1024  H   LEU C  95       6.130  -0.860   3.224  1.00  0.00           H  
ATOM   1025  HA  LEU C  95       5.808   0.642   1.548  1.00  0.00           H  
ATOM   1026 1HB  LEU C  95       3.029   1.064   2.679  1.00  0.00           H  
ATOM   1027 2HB  LEU C  95       3.585   1.496   1.103  1.00  0.00           H  
ATOM   1028  HG  LEU C  95       3.372  -1.325   2.143  1.00  0.00           H  
ATOM   1029 1HD1 LEU C  95       1.480  -1.465   0.603  1.00  0.00           H  
ATOM   1030 2HD1 LEU C  95       1.217  -0.223   1.846  1.00  0.00           H  
ATOM   1031 3HD1 LEU C  95       1.681   0.255   0.201  1.00  0.00           H  
ATOM   1032 1HD2 LEU C  95       3.858  -1.934  -0.178  1.00  0.00           H  
ATOM   1033 2HD2 LEU C  95       4.074  -0.219  -0.595  1.00  0.00           H  
ATOM   1034 3HD2 LEU C  95       5.195  -1.005   0.538  1.00  0.00           H  
ATOM   1035  N   ILE C  96       6.287   2.305   3.966  1.00  0.00           N  
ATOM   1036  CA  ILE C  96       6.869   3.537   4.475  1.00  0.00           C  
ATOM   1037  C   ILE C  96       8.376   3.327   4.554  1.00  0.00           C  
ATOM   1038  O   ILE C  96       8.856   2.503   5.330  1.00  0.00           O  
ATOM   1039  CB  ILE C  96       6.303   3.912   5.857  1.00  0.00           C  
ATOM   1040  CG1 ILE C  96       4.813   4.244   5.751  1.00  0.00           C  
ATOM   1041  CG2 ILE C  96       7.073   5.083   6.447  1.00  0.00           C  
ATOM   1042  CD1 ILE C  96       3.911   3.218   6.397  1.00  0.00           C  
ATOM   1043  H   ILE C  96       6.532   1.435   4.407  1.00  0.00           H  
ATOM   1044  HA  ILE C  96       6.666   4.344   3.773  1.00  0.00           H  
ATOM   1045  HB  ILE C  96       6.389   3.058   6.529  1.00  0.00           H  
ATOM   1046 1HG1 ILE C  96       4.622   5.209   6.219  1.00  0.00           H  
ATOM   1047 2HG1 ILE C  96       4.533   4.330   4.701  1.00  0.00           H  
ATOM   1048 1HG2 ILE C  96       6.660   5.336   7.423  1.00  0.00           H  
ATOM   1049 2HG2 ILE C  96       8.122   4.811   6.557  1.00  0.00           H  
ATOM   1050 3HG2 ILE C  96       6.989   5.945   5.784  1.00  0.00           H  
ATOM   1051 1HD1 ILE C  96       2.870   3.523   6.280  1.00  0.00           H  
ATOM   1052 2HD1 ILE C  96       4.061   2.249   5.919  1.00  0.00           H  
ATOM   1053 3HD1 ILE C  96       4.148   3.140   7.457  1.00  0.00           H  
ATOM   1054  N   GLY C  97       9.117   4.078   3.760  1.00  0.00           N  
ATOM   1055  CA  GLY C  97      10.566   3.944   3.723  1.00  0.00           C  
ATOM   1056  C   GLY C  97      11.044   2.926   2.693  1.00  0.00           C  
ATOM   1057  O   GLY C  97      10.259   2.135   2.161  1.00  0.00           O  
ATOM   1058  H   GLY C  97       8.667   4.738   3.139  1.00  0.00           H  
ATOM   1059 1HA  GLY C  97      11.008   4.914   3.501  1.00  0.00           H  
ATOM   1060 2HA  GLY C  97      10.926   3.653   4.709  1.00  0.00           H  
ATOM   1061  N   LYS C  98      12.350   2.969   2.420  1.00  0.00           N  
ATOM   1062  CA  LYS C  98      12.970   2.090   1.442  1.00  0.00           C  
ATOM   1063  C   LYS C  98      13.348   0.754   2.013  1.00  0.00           C  
ATOM   1064  O   LYS C  98      13.578   0.611   3.216  1.00  0.00           O  
ATOM   1065  CB  LYS C  98      14.231   2.707   0.805  1.00  0.00           C  
ATOM   1066  CG  LYS C  98      13.991   3.936  -0.055  1.00  0.00           C  
ATOM   1067  CD  LYS C  98      15.290   4.475  -0.682  1.00  0.00           C  
ATOM   1068  CE  LYS C  98      15.014   5.721  -1.542  1.00  0.00           C  
ATOM   1069  NZ  LYS C  98      16.264   6.312  -2.122  1.00  0.00           N  
ATOM   1070  H   LYS C  98      12.926   3.637   2.906  1.00  0.00           H  
ATOM   1071  HA  LYS C  98      12.246   1.913   0.648  1.00  0.00           H  
ATOM   1072 1HB  LYS C  98      14.935   2.975   1.587  1.00  0.00           H  
ATOM   1073 2HB  LYS C  98      14.717   1.953   0.173  1.00  0.00           H  
ATOM   1074 1HG  LYS C  98      13.328   3.655  -0.855  1.00  0.00           H  
ATOM   1075 2HG  LYS C  98      13.515   4.717   0.537  1.00  0.00           H  
ATOM   1076 1HD  LYS C  98      16.006   4.722   0.098  1.00  0.00           H  
ATOM   1077 2HD  LYS C  98      15.719   3.705  -1.324  1.00  0.00           H  
ATOM   1078 1HE  LYS C  98      14.346   5.439  -2.356  1.00  0.00           H  
ATOM   1079 2HE  LYS C  98      14.520   6.474  -0.924  1.00  0.00           H  
ATOM   1080 1HZ  LYS C  98      16.025   7.123  -2.674  1.00  0.00           H  
ATOM   1081 2HZ  LYS C  98      16.884   6.588  -1.375  1.00  0.00           H  
ATOM   1082 3HZ  LYS C  98      16.728   5.635  -2.708  1.00  0.00           H  
ATOM   1083  N   SER C  99      13.468  -0.199   1.116  1.00  0.00           N  
ATOM   1084  CA  SER C  99      13.908  -1.541   1.425  1.00  0.00           C  
ATOM   1085  C   SER C  99      15.066  -1.915   0.504  1.00  0.00           C  
ATOM   1086  O   SER C  99      15.220  -1.348  -0.577  1.00  0.00           O  
ATOM   1087  CB  SER C  99      12.742  -2.485   1.242  1.00  0.00           C  
ATOM   1088  OG  SER C  99      12.308  -2.488  -0.078  1.00  0.00           O  
ATOM   1089  H   SER C  99      13.232   0.036   0.154  1.00  0.00           H  
ATOM   1090  HA  SER C  99      14.251  -1.583   2.461  1.00  0.00           H  
ATOM   1091 1HB  SER C  99      13.030  -3.491   1.545  1.00  0.00           H  
ATOM   1092 2HB  SER C  99      11.950  -2.185   1.857  1.00  0.00           H  
ATOM   1093  HG  SER C  99      11.685  -1.755  -0.145  1.00  0.00           H  
ATOM   1094  N   ASN C 100      15.879  -2.867   0.930  1.00  0.00           N  
ATOM   1095  CA  ASN C 100      16.997  -3.368   0.138  1.00  0.00           C  
ATOM   1096  C   ASN C 100      16.653  -4.621  -0.612  1.00  0.00           C  
ATOM   1097  O   ASN C 100      16.248  -5.606   0.003  1.00  0.00           O  
ATOM   1098  CB  ASN C 100      18.183  -3.728   1.026  1.00  0.00           C  
ATOM   1099  CG  ASN C 100      18.867  -2.592   1.722  1.00  0.00           C  
ATOM   1100  OD1 ASN C 100      19.665  -1.867   1.123  1.00  0.00           O  
ATOM   1101  ND2 ASN C 100      18.567  -2.414   2.986  1.00  0.00           N  
ATOM   1102  H   ASN C 100      15.690  -3.290   1.830  1.00  0.00           H  
ATOM   1103  HA  ASN C 100      17.286  -2.615  -0.595  1.00  0.00           H  
ATOM   1104 1HB  ASN C 100      17.848  -4.441   1.782  1.00  0.00           H  
ATOM   1105 2HB  ASN C 100      18.924  -4.245   0.410  1.00  0.00           H  
ATOM   1106 1HD2 ASN C 100      18.995  -1.674   3.504  1.00  0.00           H  
ATOM   1107 2HD2 ASN C 100      17.908  -3.021   3.434  1.00  0.00           H  
ATOM   1108  N   ILE C 101      16.844  -4.619  -1.919  1.00  0.00           N  
ATOM   1109  CA  ILE C 101      16.675  -5.854  -2.655  1.00  0.00           C  
ATOM   1110  C   ILE C 101      18.024  -6.309  -3.113  1.00  0.00           C  
ATOM   1111  O   ILE C 101      18.761  -5.560  -3.756  1.00  0.00           O  
ATOM   1112  CB  ILE C 101      15.739  -5.776  -3.859  1.00  0.00           C  
ATOM   1113  CG1 ILE C 101      14.357  -5.436  -3.414  1.00  0.00           C  
ATOM   1114  CG2 ILE C 101      15.748  -7.114  -4.619  1.00  0.00           C  
ATOM   1115  CD1 ILE C 101      13.473  -5.169  -4.552  1.00  0.00           C  
ATOM   1116  H   ILE C 101      17.126  -3.766  -2.401  1.00  0.00           H  
ATOM   1117  HA  ILE C 101      16.275  -6.607  -1.990  1.00  0.00           H  
ATOM   1118  HB  ILE C 101      16.074  -4.979  -4.521  1.00  0.00           H  
ATOM   1119 1HG1 ILE C 101      13.953  -6.256  -2.831  1.00  0.00           H  
ATOM   1120 2HG1 ILE C 101      14.391  -4.543  -2.783  1.00  0.00           H  
ATOM   1121 1HG2 ILE C 101      15.086  -7.052  -5.483  1.00  0.00           H  
ATOM   1122 2HG2 ILE C 101      16.759  -7.338  -4.958  1.00  0.00           H  
ATOM   1123 3HG2 ILE C 101      15.405  -7.911  -3.954  1.00  0.00           H  
ATOM   1124 1HD1 ILE C 101      12.495  -4.926  -4.197  1.00  0.00           H  
ATOM   1125 2HD1 ILE C 101      13.873  -4.341  -5.135  1.00  0.00           H  
ATOM   1126 3HD1 ILE C 101      13.419  -6.057  -5.170  1.00  0.00           H  
ATOM   1127  N   CYS C 102      18.387  -7.514  -2.721  1.00  0.00           N  
ATOM   1128  CA  CYS C 102      19.703  -8.011  -3.059  1.00  0.00           C  
ATOM   1129  C   CYS C 102      19.650  -9.313  -3.830  1.00  0.00           C  
ATOM   1130  O   CYS C 102      18.713 -10.106  -3.697  1.00  0.00           O  
ATOM   1131  CB  CYS C 102      20.528  -8.195  -1.791  1.00  0.00           C  
ATOM   1132  SG  CYS C 102      20.802  -6.639  -0.875  1.00  0.00           S  
ATOM   1133  H   CYS C 102      17.740  -8.087  -2.193  1.00  0.00           H  
ATOM   1134  HA  CYS C 102      20.202  -7.280  -3.682  1.00  0.00           H  
ATOM   1135 1HB  CYS C 102      20.025  -8.898  -1.127  1.00  0.00           H  
ATOM   1136 2HB  CYS C 102      21.501  -8.617  -2.047  1.00  0.00           H  
ATOM   1137  N   VAL C 103      20.689  -9.531  -4.612  1.00  0.00           N  
ATOM   1138  CA  VAL C 103      20.852 -10.762  -5.354  1.00  0.00           C  
ATOM   1139  C   VAL C 103      21.993 -11.554  -4.763  1.00  0.00           C  
ATOM   1140  O   VAL C 103      23.080 -11.010  -4.520  1.00  0.00           O  
ATOM   1141  CB  VAL C 103      21.120 -10.493  -6.828  1.00  0.00           C  
ATOM   1142  CG1 VAL C 103      21.301 -11.810  -7.547  1.00  0.00           C  
ATOM   1143  CG2 VAL C 103      19.972  -9.733  -7.393  1.00  0.00           C  
ATOM   1144  H   VAL C 103      21.391  -8.794  -4.697  1.00  0.00           H  
ATOM   1145  HA  VAL C 103      19.938 -11.344  -5.274  1.00  0.00           H  
ATOM   1146  HB  VAL C 103      22.040  -9.913  -6.934  1.00  0.00           H  
ATOM   1147 1HG1 VAL C 103      21.507 -11.618  -8.589  1.00  0.00           H  
ATOM   1148 2HG1 VAL C 103      22.129 -12.350  -7.114  1.00  0.00           H  
ATOM   1149 3HG1 VAL C 103      20.388 -12.407  -7.447  1.00  0.00           H  
ATOM   1150 1HG2 VAL C 103      20.135  -9.528  -8.442  1.00  0.00           H  
ATOM   1151 2HG2 VAL C 103      19.092 -10.341  -7.268  1.00  0.00           H  
ATOM   1152 3HG2 VAL C 103      19.854  -8.795  -6.859  1.00  0.00           H  
ATOM   1153  N   LYS C 104      21.702 -12.814  -4.476  1.00  0.00           N  
ATOM   1154  CA  LYS C 104      22.630 -13.719  -3.844  1.00  0.00           C  
ATOM   1155  C   LYS C 104      22.732 -15.089  -4.471  1.00  0.00           C  
ATOM   1156  O   LYS C 104      21.835 -15.536  -5.183  1.00  0.00           O  
ATOM   1157  CB  LYS C 104      22.249 -13.922  -2.373  1.00  0.00           C  
ATOM   1158  CG  LYS C 104      22.388 -12.709  -1.500  1.00  0.00           C  
ATOM   1159  CD  LYS C 104      22.053 -13.008  -0.063  1.00  0.00           C  
ATOM   1160  CE  LYS C 104      22.322 -11.791   0.822  1.00  0.00           C  
ATOM   1161  NZ  LYS C 104      21.897 -12.025   2.217  1.00  0.00           N  
ATOM   1162  H   LYS C 104      20.775 -13.153  -4.712  1.00  0.00           H  
ATOM   1163  HA  LYS C 104      23.609 -13.263  -3.905  1.00  0.00           H  
ATOM   1164 1HB  LYS C 104      21.214 -14.261  -2.313  1.00  0.00           H  
ATOM   1165 2HB  LYS C 104      22.875 -14.710  -1.941  1.00  0.00           H  
ATOM   1166 1HG  LYS C 104      23.394 -12.385  -1.540  1.00  0.00           H  
ATOM   1167 2HG  LYS C 104      21.744 -11.907  -1.858  1.00  0.00           H  
ATOM   1168 1HD  LYS C 104      20.995 -13.276   0.023  1.00  0.00           H  
ATOM   1169 2HD  LYS C 104      22.657 -13.851   0.284  1.00  0.00           H  
ATOM   1170 1HE  LYS C 104      23.392 -11.586   0.810  1.00  0.00           H  
ATOM   1171 2HE  LYS C 104      21.788 -10.924   0.429  1.00  0.00           H  
ATOM   1172 1HZ  LYS C 104      22.088 -11.215   2.777  1.00  0.00           H  
ATOM   1173 2HZ  LYS C 104      20.879 -12.194   2.198  1.00  0.00           H  
ATOM   1174 3HZ  LYS C 104      22.376 -12.822   2.602  1.00  0.00           H  
ATOM   1175  N   VAL C 105      23.845 -15.748  -4.189  1.00  0.00           N  
ATOM   1176  CA  VAL C 105      23.973 -17.173  -4.477  1.00  0.00           C  
ATOM   1177  C   VAL C 105      24.274 -17.811  -3.135  1.00  0.00           C  
ATOM   1178  O   VAL C 105      25.320 -17.550  -2.536  1.00  0.00           O  
ATOM   1179  CB  VAL C 105      25.090 -17.488  -5.470  1.00  0.00           C  
ATOM   1180  CG1 VAL C 105      25.150 -18.985  -5.692  1.00  0.00           C  
ATOM   1181  CG2 VAL C 105      24.819 -16.808  -6.734  1.00  0.00           C  
ATOM   1182  H   VAL C 105      24.571 -15.247  -3.669  1.00  0.00           H  
ATOM   1183  HA  VAL C 105      23.028 -17.564  -4.864  1.00  0.00           H  
ATOM   1184  HB  VAL C 105      26.045 -17.160  -5.063  1.00  0.00           H  
ATOM   1185 1HG1 VAL C 105      25.941 -19.220  -6.400  1.00  0.00           H  
ATOM   1186 2HG1 VAL C 105      25.344 -19.491  -4.749  1.00  0.00           H  
ATOM   1187 3HG1 VAL C 105      24.190 -19.313  -6.092  1.00  0.00           H  
ATOM   1188 1HG2 VAL C 105      25.603 -17.031  -7.452  1.00  0.00           H  
ATOM   1189 2HG2 VAL C 105      23.862 -17.174  -7.107  1.00  0.00           H  
ATOM   1190 3HG2 VAL C 105      24.773 -15.735  -6.566  1.00  0.00           H  
ATOM   1191  N   GLY C 106      23.375 -18.633  -2.629  1.00  0.00           N  
ATOM   1192  CA  GLY C 106      23.586 -19.100  -1.271  1.00  0.00           C  
ATOM   1193  C   GLY C 106      23.597 -17.856  -0.382  1.00  0.00           C  
ATOM   1194  O   GLY C 106      22.665 -17.053  -0.434  1.00  0.00           O  
ATOM   1195  H   GLY C 106      22.539 -18.875  -3.148  1.00  0.00           H  
ATOM   1196 1HA  GLY C 106      22.782 -19.774  -0.975  1.00  0.00           H  
ATOM   1197 2HA  GLY C 106      24.531 -19.637  -1.193  1.00  0.00           H  
ATOM   1198  N   GLU C 107      24.640 -17.684   0.422  1.00  0.00           N  
ATOM   1199  CA  GLU C 107      24.719 -16.519   1.302  1.00  0.00           C  
ATOM   1200  C   GLU C 107      25.630 -15.417   0.727  1.00  0.00           C  
ATOM   1201  O   GLU C 107      25.900 -14.417   1.398  1.00  0.00           O  
ATOM   1202  CB  GLU C 107      25.197 -16.957   2.692  1.00  0.00           C  
ATOM   1203  CG  GLU C 107      24.203 -17.914   3.393  1.00  0.00           C  
ATOM   1204  CD  GLU C 107      24.630 -18.382   4.791  1.00  0.00           C  
ATOM   1205  OE1 GLU C 107      25.712 -18.043   5.210  1.00  0.00           O  
ATOM   1206  OE2 GLU C 107      23.863 -19.120   5.424  1.00  0.00           O  
ATOM   1207  H   GLU C 107      25.387 -18.363   0.422  1.00  0.00           H  
ATOM   1208  HA  GLU C 107      23.720 -16.098   1.405  1.00  0.00           H  
ATOM   1209 1HB  GLU C 107      26.160 -17.461   2.608  1.00  0.00           H  
ATOM   1210 2HB  GLU C 107      25.336 -16.080   3.325  1.00  0.00           H  
ATOM   1211 1HG  GLU C 107      23.240 -17.409   3.474  1.00  0.00           H  
ATOM   1212 2HG  GLU C 107      24.066 -18.785   2.757  1.00  0.00           H  
ATOM   1213  N   LYS C 108      26.120 -15.613  -0.508  1.00  0.00           N  
ATOM   1214  CA  LYS C 108      27.047 -14.674  -1.148  1.00  0.00           C  
ATOM   1215  C   LYS C 108      26.358 -13.485  -1.798  1.00  0.00           C  
ATOM   1216  O   LYS C 108      25.547 -13.648  -2.709  1.00  0.00           O  
ATOM   1217  CB  LYS C 108      27.880 -15.389  -2.223  1.00  0.00           C  
ATOM   1218  CG  LYS C 108      28.941 -14.494  -2.918  1.00  0.00           C  
ATOM   1219  CD  LYS C 108      29.782 -15.278  -3.948  1.00  0.00           C  
ATOM   1220  CE  LYS C 108      30.796 -14.362  -4.655  1.00  0.00           C  
ATOM   1221  NZ  LYS C 108      31.624 -15.104  -5.646  1.00  0.00           N  
ATOM   1222  H   LYS C 108      25.836 -16.437  -1.032  1.00  0.00           H  
ATOM   1223  HA  LYS C 108      27.721 -14.289  -0.383  1.00  0.00           H  
ATOM   1224 1HB  LYS C 108      28.395 -16.240  -1.776  1.00  0.00           H  
ATOM   1225 2HB  LYS C 108      27.215 -15.783  -2.993  1.00  0.00           H  
ATOM   1226 1HG  LYS C 108      28.435 -13.670  -3.433  1.00  0.00           H  
ATOM   1227 2HG  LYS C 108      29.606 -14.070  -2.167  1.00  0.00           H  
ATOM   1228 1HD  LYS C 108      30.320 -16.082  -3.443  1.00  0.00           H  
ATOM   1229 2HD  LYS C 108      29.119 -15.721  -4.694  1.00  0.00           H  
ATOM   1230 1HE  LYS C 108      30.257 -13.566  -5.170  1.00  0.00           H  
ATOM   1231 2HE  LYS C 108      31.454 -13.917  -3.910  1.00  0.00           H  
ATOM   1232 1HZ  LYS C 108      32.273 -14.467  -6.086  1.00  0.00           H  
ATOM   1233 2HZ  LYS C 108      32.138 -15.837  -5.177  1.00  0.00           H  
ATOM   1234 3HZ  LYS C 108      31.026 -15.512  -6.350  1.00  0.00           H  
ATOM   1235  N   SER C 109      26.713 -12.283  -1.342  1.00  0.00           N  
ATOM   1236  CA  SER C 109      26.121 -11.027  -1.819  1.00  0.00           C  
ATOM   1237  C   SER C 109      26.788 -10.487  -3.094  1.00  0.00           C  
ATOM   1238  O   SER C 109      28.002 -10.274  -3.114  1.00  0.00           O  
ATOM   1239  CB  SER C 109      26.208 -10.013  -0.683  1.00  0.00           C  
ATOM   1240  OG  SER C 109      25.792  -8.747  -1.080  1.00  0.00           O  
ATOM   1241  H   SER C 109      27.400 -12.241  -0.601  1.00  0.00           H  
ATOM   1242  HA  SER C 109      25.080 -11.200  -2.057  1.00  0.00           H  
ATOM   1243 1HB  SER C 109      25.590 -10.353   0.147  1.00  0.00           H  
ATOM   1244 2HB  SER C 109      27.233  -9.960  -0.322  1.00  0.00           H  
ATOM   1245  HG  SER C 109      26.566  -8.319  -1.459  1.00  0.00           H  
ATOM   1246  N   LEU C 110      25.989 -10.267  -4.154  1.00  0.00           N  
ATOM   1247  CA  LEU C 110      26.505  -9.741  -5.425  1.00  0.00           C  
ATOM   1248  C   LEU C 110      26.178  -8.250  -5.599  1.00  0.00           C  
ATOM   1249  O   LEU C 110      27.059  -7.398  -5.461  1.00  0.00           O  
ATOM   1250  CB  LEU C 110      25.889 -10.537  -6.586  1.00  0.00           C  
ATOM   1251  CG  LEU C 110      26.219 -12.026  -6.604  1.00  0.00           C  
ATOM   1252  CD1 LEU C 110      25.396 -12.698  -7.661  1.00  0.00           C  
ATOM   1253  CD2 LEU C 110      27.696 -12.206  -6.878  1.00  0.00           C  
ATOM   1254  H   LEU C 110      24.993 -10.488  -4.092  1.00  0.00           H  
ATOM   1255  HA  LEU C 110      27.585  -9.864  -5.439  1.00  0.00           H  
ATOM   1256 1HB  LEU C 110      24.805 -10.455  -6.539  1.00  0.00           H  
ATOM   1257 2HB  LEU C 110      26.228 -10.104  -7.528  1.00  0.00           H  
ATOM   1258  HG  LEU C 110      25.962 -12.473  -5.635  1.00  0.00           H  
ATOM   1259 1HD1 LEU C 110      25.618 -13.760  -7.675  1.00  0.00           H  
ATOM   1260 2HD1 LEU C 110      24.353 -12.549  -7.433  1.00  0.00           H  
ATOM   1261 3HD1 LEU C 110      25.620 -12.270  -8.628  1.00  0.00           H  
ATOM   1262 1HD2 LEU C 110      27.934 -13.269  -6.891  1.00  0.00           H  
ATOM   1263 2HD2 LEU C 110      27.943 -11.764  -7.845  1.00  0.00           H  
ATOM   1264 3HD2 LEU C 110      28.272 -11.713  -6.090  1.00  0.00           H  
ATOM   1265  N   THR C 111      24.902  -7.945  -5.873  1.00  0.00           N  
ATOM   1266  CA  THR C 111      24.448  -6.564  -6.036  1.00  0.00           C  
ATOM   1267  C   THR C 111      23.203  -6.298  -5.192  1.00  0.00           C  
ATOM   1268  O   THR C 111      22.389  -7.201  -4.972  1.00  0.00           O  
ATOM   1269  CB  THR C 111      24.134  -6.252  -7.539  1.00  0.00           C  
ATOM   1270  OG1 THR C 111      23.076  -7.139  -8.019  1.00  0.00           O  
ATOM   1271  CG2 THR C 111      25.375  -6.427  -8.402  1.00  0.00           C  
ATOM   1272  H   THR C 111      24.232  -8.694  -5.964  1.00  0.00           H  
ATOM   1273  HA  THR C 111      25.236  -5.890  -5.696  1.00  0.00           H  
ATOM   1274  HB  THR C 111      23.789  -5.221  -7.622  1.00  0.00           H  
ATOM   1275  HG1 THR C 111      22.846  -6.974  -8.991  1.00  0.00           H  
ATOM   1276 1HG2 THR C 111      25.129  -6.193  -9.440  1.00  0.00           H  
ATOM   1277 2HG2 THR C 111      26.156  -5.753  -8.051  1.00  0.00           H  
ATOM   1278 3HG2 THR C 111      25.729  -7.449  -8.336  1.00  0.00           H  
ATOM   1279  N   CYS C 112      23.048  -5.046  -4.762  1.00  0.00           N  
ATOM   1280  CA  CYS C 112      21.854  -4.609  -4.047  1.00  0.00           C  
ATOM   1281  C   CYS C 112      21.321  -3.312  -4.602  1.00  0.00           C  
ATOM   1282  O   CYS C 112      22.079  -2.499  -5.130  1.00  0.00           O  
ATOM   1283  CB  CYS C 112      22.099  -4.404  -2.549  1.00  0.00           C  
ATOM   1284  SG  CYS C 112      22.569  -5.881  -1.623  1.00  0.00           S  
ATOM   1285  H   CYS C 112      23.773  -4.371  -4.959  1.00  0.00           H  
ATOM   1286  HA  CYS C 112      21.093  -5.360  -4.174  1.00  0.00           H  
ATOM   1287 1HB  CYS C 112      22.875  -3.658  -2.410  1.00  0.00           H  
ATOM   1288 2HB  CYS C 112      21.186  -4.005  -2.098  1.00  0.00           H  
ATOM   1289  N   LYS C 113      20.029  -3.098  -4.420  1.00  0.00           N  
ATOM   1290  CA  LYS C 113      19.390  -1.857  -4.814  1.00  0.00           C  
ATOM   1291  C   LYS C 113      18.361  -1.414  -3.788  1.00  0.00           C  
ATOM   1292  O   LYS C 113      17.519  -2.201  -3.357  1.00  0.00           O  
ATOM   1293  CB  LYS C 113      18.743  -2.040  -6.198  1.00  0.00           C  
ATOM   1294  CG  LYS C 113      18.055  -0.817  -6.787  1.00  0.00           C  
ATOM   1295  CD  LYS C 113      17.514  -1.098  -8.219  1.00  0.00           C  
ATOM   1296  CE  LYS C 113      18.637  -0.943  -9.253  1.00  0.00           C  
ATOM   1297  NZ  LYS C 113      18.150  -1.017 -10.657  1.00  0.00           N  
ATOM   1298  H   LYS C 113      19.474  -3.853  -4.020  1.00  0.00           H  
ATOM   1299  HA  LYS C 113      20.149  -1.078  -4.880  1.00  0.00           H  
ATOM   1300 1HB  LYS C 113      19.490  -2.393  -6.910  1.00  0.00           H  
ATOM   1301 2HB  LYS C 113      17.979  -2.804  -6.124  1.00  0.00           H  
ATOM   1302 1HG  LYS C 113      17.232  -0.515  -6.143  1.00  0.00           H  
ATOM   1303 2HG  LYS C 113      18.765   0.006  -6.832  1.00  0.00           H  
ATOM   1304 1HD  LYS C 113      17.126  -2.119  -8.276  1.00  0.00           H  
ATOM   1305 2HD  LYS C 113      16.707  -0.405  -8.454  1.00  0.00           H  
ATOM   1306 1HE  LYS C 113      19.106   0.027  -9.101  1.00  0.00           H  
ATOM   1307 2HE  LYS C 113      19.383  -1.726  -9.100  1.00  0.00           H  
ATOM   1308 1HZ  LYS C 113      18.923  -0.895 -11.290  1.00  0.00           H  
ATOM   1309 2HZ  LYS C 113      17.733  -1.931 -10.847  1.00  0.00           H  
ATOM   1310 3HZ  LYS C 113      17.469  -0.300 -10.827  1.00  0.00           H  
ATOM   1311  N   LYS C 114      18.439  -0.163  -3.357  1.00  0.00           N  
ATOM   1312  CA  LYS C 114      17.422   0.318  -2.440  1.00  0.00           C  
ATOM   1313  C   LYS C 114      16.268   0.903  -3.209  1.00  0.00           C  
ATOM   1314  O   LYS C 114      16.453   1.752  -4.084  1.00  0.00           O  
ATOM   1315  CB  LYS C 114      17.955   1.323  -1.431  1.00  0.00           C  
ATOM   1316  CG  LYS C 114      18.873   0.709  -0.444  1.00  0.00           C  
ATOM   1317  CD  LYS C 114      19.501   1.722   0.504  1.00  0.00           C  
ATOM   1318  CE  LYS C 114      18.483   2.226   1.531  1.00  0.00           C  
ATOM   1319  NZ  LYS C 114      19.127   3.063   2.604  1.00  0.00           N  
ATOM   1320  H   LYS C 114      19.165   0.454  -3.693  1.00  0.00           H  
ATOM   1321  HA  LYS C 114      17.045  -0.527  -1.877  1.00  0.00           H  
ATOM   1322 1HB  LYS C 114      18.471   2.132  -1.942  1.00  0.00           H  
ATOM   1323 2HB  LYS C 114      17.123   1.750  -0.880  1.00  0.00           H  
ATOM   1324 1HG  LYS C 114      18.275   0.022   0.147  1.00  0.00           H  
ATOM   1325 2HG  LYS C 114      19.650   0.142  -0.951  1.00  0.00           H  
ATOM   1326 1HD  LYS C 114      20.330   1.248   1.033  1.00  0.00           H  
ATOM   1327 2HD  LYS C 114      19.887   2.567  -0.063  1.00  0.00           H  
ATOM   1328 1HE  LYS C 114      17.730   2.823   1.019  1.00  0.00           H  
ATOM   1329 2HE  LYS C 114      17.994   1.367   1.997  1.00  0.00           H  
ATOM   1330 1HZ  LYS C 114      18.424   3.374   3.260  1.00  0.00           H  
ATOM   1331 2HZ  LYS C 114      19.819   2.508   3.089  1.00  0.00           H  
ATOM   1332 3HZ  LYS C 114      19.575   3.866   2.186  1.00  0.00           H  
ATOM   1333  N   ILE C 115      15.078   0.433  -2.899  1.00  0.00           N  
ATOM   1334  CA  ILE C 115      13.908   0.919  -3.584  1.00  0.00           C  
ATOM   1335  C   ILE C 115      12.820   1.297  -2.618  1.00  0.00           C  
ATOM   1336  O   ILE C 115      12.748   0.797  -1.497  1.00  0.00           O  
ATOM   1337  CB  ILE C 115      13.278  -0.149  -4.467  1.00  0.00           C  
ATOM   1338  CG1 ILE C 115      12.864  -1.270  -3.585  1.00  0.00           C  
ATOM   1339  CG2 ILE C 115      14.272  -0.668  -5.504  1.00  0.00           C  
ATOM   1340  CD1 ILE C 115      11.967  -2.194  -4.237  1.00  0.00           C  
ATOM   1341  H   ILE C 115      15.004  -0.267  -2.161  1.00  0.00           H  
ATOM   1342  HA  ILE C 115      14.172   1.793  -4.175  1.00  0.00           H  
ATOM   1343  HB  ILE C 115      12.392   0.256  -4.963  1.00  0.00           H  
ATOM   1344 1HG1 ILE C 115      13.761  -1.815  -3.270  1.00  0.00           H  
ATOM   1345 2HG1 ILE C 115      12.368  -0.880  -2.699  1.00  0.00           H  
ATOM   1346 1HG2 ILE C 115      13.802  -1.444  -6.108  1.00  0.00           H  
ATOM   1347 2HG2 ILE C 115      14.590   0.150  -6.147  1.00  0.00           H  
ATOM   1348 3HG2 ILE C 115      15.141  -1.091  -4.994  1.00  0.00           H  
ATOM   1349 1HD1 ILE C 115      11.710  -2.987  -3.544  1.00  0.00           H  
ATOM   1350 2HD1 ILE C 115      11.084  -1.646  -4.510  1.00  0.00           H  
ATOM   1351 3HD1 ILE C 115      12.432  -2.603  -5.121  1.00  0.00           H  
ATOM   1352  N   ASP C 116      11.930   2.135  -3.076  1.00  0.00           N  
ATOM   1353  CA  ASP C 116      10.724   2.435  -2.343  1.00  0.00           C  
ATOM   1354  C   ASP C 116       9.591   1.719  -3.050  1.00  0.00           C  
ATOM   1355  O   ASP C 116       9.286   1.993  -4.212  1.00  0.00           O  
ATOM   1356  CB  ASP C 116      10.484   3.926  -2.174  1.00  0.00           C  
ATOM   1357  CG  ASP C 116       9.268   4.229  -1.285  1.00  0.00           C  
ATOM   1358  OD1 ASP C 116       8.349   3.414  -1.222  1.00  0.00           O  
ATOM   1359  OD2 ASP C 116       9.256   5.272  -0.669  1.00  0.00           O  
ATOM   1360  H   ASP C 116      12.072   2.550  -3.988  1.00  0.00           H  
ATOM   1361  HA  ASP C 116      10.803   2.016  -1.339  1.00  0.00           H  
ATOM   1362 1HB  ASP C 116      11.350   4.391  -1.726  1.00  0.00           H  
ATOM   1363 2HB  ASP C 116      10.343   4.386  -3.143  1.00  0.00           H  
ATOM   1364  N   LEU C 117       8.999   0.757  -2.380  1.00  0.00           N  
ATOM   1365  CA  LEU C 117       7.971  -0.087  -2.960  1.00  0.00           C  
ATOM   1366  C   LEU C 117       6.773   0.712  -3.482  1.00  0.00           C  
ATOM   1367  O   LEU C 117       6.042   0.229  -4.356  1.00  0.00           O  
ATOM   1368  CB  LEU C 117       7.518  -1.073  -1.894  1.00  0.00           C  
ATOM   1369  CG  LEU C 117       8.586  -2.064  -1.494  1.00  0.00           C  
ATOM   1370  CD1 LEU C 117       8.204  -2.776  -0.190  1.00  0.00           C  
ATOM   1371  CD2 LEU C 117       8.727  -3.056  -2.605  1.00  0.00           C  
ATOM   1372  H   LEU C 117       9.279   0.603  -1.421  1.00  0.00           H  
ATOM   1373  HA  LEU C 117       8.411  -0.636  -3.788  1.00  0.00           H  
ATOM   1374 1HB  LEU C 117       7.223  -0.512  -1.007  1.00  0.00           H  
ATOM   1375 2HB  LEU C 117       6.652  -1.622  -2.263  1.00  0.00           H  
ATOM   1376  HG  LEU C 117       9.534  -1.539  -1.341  1.00  0.00           H  
ATOM   1377 1HD1 LEU C 117       8.980  -3.495   0.081  1.00  0.00           H  
ATOM   1378 2HD1 LEU C 117       8.093  -2.047   0.616  1.00  0.00           H  
ATOM   1379 3HD1 LEU C 117       7.271  -3.293  -0.346  1.00  0.00           H  
ATOM   1380 1HD2 LEU C 117       9.503  -3.768  -2.348  1.00  0.00           H  
ATOM   1381 2HD2 LEU C 117       7.781  -3.581  -2.751  1.00  0.00           H  
ATOM   1382 3HD2 LEU C 117       8.992  -2.537  -3.507  1.00  0.00           H  
ATOM   1383  N   THR C 118       6.576   1.940  -2.965  1.00  0.00           N  
ATOM   1384  CA  THR C 118       5.441   2.771  -3.354  1.00  0.00           C  
ATOM   1385  C   THR C 118       5.749   3.634  -4.569  1.00  0.00           C  
ATOM   1386  O   THR C 118       4.906   4.436  -4.986  1.00  0.00           O  
ATOM   1387  CB  THR C 118       4.997   3.673  -2.188  1.00  0.00           C  
ATOM   1388  OG1 THR C 118       6.030   4.623  -1.895  1.00  0.00           O  
ATOM   1389  CG2 THR C 118       4.714   2.840  -0.947  1.00  0.00           C  
ATOM   1390  H   THR C 118       7.238   2.319  -2.273  1.00  0.00           H  
ATOM   1391  HA  THR C 118       4.611   2.115  -3.615  1.00  0.00           H  
ATOM   1392  HB  THR C 118       4.094   4.214  -2.470  1.00  0.00           H  
ATOM   1393  HG1 THR C 118       6.802   4.163  -1.558  1.00  0.00           H  
ATOM   1394 1HG2 THR C 118       4.401   3.494  -0.133  1.00  0.00           H  
ATOM   1395 2HG2 THR C 118       3.921   2.124  -1.163  1.00  0.00           H  
ATOM   1396 3HG2 THR C 118       5.616   2.304  -0.655  1.00  0.00           H  
ATOM   1397  N   THR C 119       6.959   3.507  -5.106  1.00  0.00           N  
ATOM   1398  CA  THR C 119       7.363   4.305  -6.248  1.00  0.00           C  
ATOM   1399  C   THR C 119       7.613   3.462  -7.491  1.00  0.00           C  
ATOM   1400  O   THR C 119       8.040   3.985  -8.522  1.00  0.00           O  
ATOM   1401  CB  THR C 119       8.621   5.087  -5.932  1.00  0.00           C  
ATOM   1402  OG1 THR C 119       9.696   4.173  -5.659  1.00  0.00           O  
ATOM   1403  CG2 THR C 119       8.333   5.935  -4.688  1.00  0.00           C  
ATOM   1404  H   THR C 119       7.630   2.853  -4.707  1.00  0.00           H  
ATOM   1405  HA  THR C 119       6.567   5.005  -6.472  1.00  0.00           H  
ATOM   1406  HB  THR C 119       8.889   5.726  -6.770  1.00  0.00           H  
ATOM   1407  HG1 THR C 119       9.390   3.490  -5.028  1.00  0.00           H  
ATOM   1408 1HG2 THR C 119       9.218   6.508  -4.421  1.00  0.00           H  
ATOM   1409 2HG2 THR C 119       7.505   6.613  -4.893  1.00  0.00           H  
ATOM   1410 3HG2 THR C 119       8.063   5.283  -3.857  1.00  0.00           H  
ATOM   1411  N   ILE C 120       7.392   2.155  -7.375  1.00  0.00           N  
ATOM   1412  CA  ILE C 120       7.579   1.224  -8.481  1.00  0.00           C  
ATOM   1413  C   ILE C 120       6.266   0.469  -8.759  1.00  0.00           C  
ATOM   1414  O   ILE C 120       6.280  -0.707  -9.128  1.00  0.00           O  
ATOM   1415  CB  ILE C 120       8.701   0.214  -8.194  1.00  0.00           C  
ATOM   1416  CG1 ILE C 120       8.448  -0.556  -6.918  1.00  0.00           C  
ATOM   1417  CG2 ILE C 120       9.988   0.961  -8.053  1.00  0.00           C  
ATOM   1418  CD1 ILE C 120       9.346  -1.785  -6.774  1.00  0.00           C  
ATOM   1419  H   ILE C 120       7.061   1.799  -6.488  1.00  0.00           H  
ATOM   1420  HA  ILE C 120       7.846   1.785  -9.376  1.00  0.00           H  
ATOM   1421  HB  ILE C 120       8.786  -0.488  -8.999  1.00  0.00           H  
ATOM   1422 1HG1 ILE C 120       8.629   0.108  -6.074  1.00  0.00           H  
ATOM   1423 2HG1 ILE C 120       7.410  -0.870  -6.891  1.00  0.00           H  
ATOM   1424 1HG2 ILE C 120      10.797   0.255  -7.861  1.00  0.00           H  
ATOM   1425 2HG2 ILE C 120      10.189   1.505  -8.975  1.00  0.00           H  
ATOM   1426 3HG2 ILE C 120       9.913   1.664  -7.220  1.00  0.00           H  
ATOM   1427 1HD1 ILE C 120       9.122  -2.285  -5.844  1.00  0.00           H  
ATOM   1428 2HD1 ILE C 120       9.184  -2.468  -7.580  1.00  0.00           H  
ATOM   1429 3HD1 ILE C 120      10.385  -1.471  -6.785  1.00  0.00           H  
ATOM   1430  N   VAL C 121       5.131   1.109  -8.507  1.00  0.00           N  
ATOM   1431  CA  VAL C 121       3.854   0.419  -8.627  1.00  0.00           C  
ATOM   1432  C   VAL C 121       3.346   0.247 -10.063  1.00  0.00           C  
ATOM   1433  O   VAL C 121       3.315   1.198 -10.838  1.00  0.00           O  
ATOM   1434  CB  VAL C 121       2.771   1.178  -7.845  1.00  0.00           C  
ATOM   1435  CG1 VAL C 121       1.420   0.511  -8.066  1.00  0.00           C  
ATOM   1436  CG2 VAL C 121       3.131   1.249  -6.400  1.00  0.00           C  
ATOM   1437  H   VAL C 121       5.143   2.098  -8.251  1.00  0.00           H  
ATOM   1438  HA  VAL C 121       3.975  -0.558  -8.169  1.00  0.00           H  
ATOM   1439  HB  VAL C 121       2.709   2.179  -8.217  1.00  0.00           H  
ATOM   1440 1HG1 VAL C 121       0.675   1.061  -7.541  1.00  0.00           H  
ATOM   1441 2HG1 VAL C 121       1.174   0.507  -9.124  1.00  0.00           H  
ATOM   1442 3HG1 VAL C 121       1.457  -0.517  -7.697  1.00  0.00           H  
ATOM   1443 1HG2 VAL C 121       2.367   1.806  -5.855  1.00  0.00           H  
ATOM   1444 2HG2 VAL C 121       3.206   0.241  -5.999  1.00  0.00           H  
ATOM   1445 3HG2 VAL C 121       4.093   1.755  -6.302  1.00  0.00           H  
ATOM   1446  N   LYS C 122       2.950  -0.965 -10.422  1.00  0.00           N  
ATOM   1447  CA  LYS C 122       2.379  -1.244 -11.729  1.00  0.00           C  
ATOM   1448  C   LYS C 122       0.883  -1.607 -11.566  1.00  0.00           C  
ATOM   1449  O   LYS C 122       0.580  -2.719 -11.140  1.00  0.00           O  
ATOM   1450  CB  LYS C 122       3.108  -2.400 -12.385  1.00  0.00           C  
ATOM   1451  CG  LYS C 122       2.643  -2.682 -13.818  1.00  0.00           C  
ATOM   1452  CD  LYS C 122       3.456  -3.774 -14.468  1.00  0.00           C  
ATOM   1453  CE  LYS C 122       2.997  -4.039 -15.899  1.00  0.00           C  
ATOM   1454  NZ  LYS C 122       3.867  -5.075 -16.597  1.00  0.00           N  
ATOM   1455  H   LYS C 122       3.047  -1.713  -9.741  1.00  0.00           H  
ATOM   1456  HA  LYS C 122       2.512  -0.380 -12.370  1.00  0.00           H  
ATOM   1457 1HB  LYS C 122       4.176  -2.196 -12.403  1.00  0.00           H  
ATOM   1458 2HB  LYS C 122       2.947  -3.298 -11.794  1.00  0.00           H  
ATOM   1459 1HG  LYS C 122       1.586  -2.978 -13.807  1.00  0.00           H  
ATOM   1460 2HG  LYS C 122       2.734  -1.771 -14.417  1.00  0.00           H  
ATOM   1461 1HD  LYS C 122       4.513  -3.498 -14.467  1.00  0.00           H  
ATOM   1462 2HD  LYS C 122       3.334  -4.689 -13.899  1.00  0.00           H  
ATOM   1463 1HE  LYS C 122       1.966  -4.387 -15.884  1.00  0.00           H  
ATOM   1464 2HE  LYS C 122       3.044  -3.104 -16.461  1.00  0.00           H  
ATOM   1465 1HZ  LYS C 122       3.533  -5.221 -17.569  1.00  0.00           H  
ATOM   1466 2HZ  LYS C 122       4.822  -4.752 -16.625  1.00  0.00           H  
ATOM   1467 3HZ  LYS C 122       3.818  -5.952 -16.108  1.00  0.00           H  
ATOM   1468  N   PRO C 123      -0.069  -0.730 -11.901  1.00  0.00           N  
ATOM   1469  CA  PRO C 123      -1.499  -0.916 -11.728  1.00  0.00           C  
ATOM   1470  C   PRO C 123      -2.031  -2.098 -12.510  1.00  0.00           C  
ATOM   1471  O   PRO C 123      -1.421  -2.546 -13.485  1.00  0.00           O  
ATOM   1472  CB  PRO C 123      -2.098   0.373 -12.291  1.00  0.00           C  
ATOM   1473  CG  PRO C 123      -1.044   1.375 -12.122  1.00  0.00           C  
ATOM   1474  CD  PRO C 123       0.269   0.618 -12.346  1.00  0.00           C  
ATOM   1475  HA  PRO C 123      -1.725  -1.029 -10.667  1.00  0.00           H  
ATOM   1476 1HB  PRO C 123      -2.398   0.221 -13.331  1.00  0.00           H  
ATOM   1477 2HB  PRO C 123      -3.019   0.621 -11.742  1.00  0.00           H  
ATOM   1478 1HG  PRO C 123      -1.205   2.166 -12.844  1.00  0.00           H  
ATOM   1479 2HG  PRO C 123      -1.115   1.829 -11.132  1.00  0.00           H  
ATOM   1480 1HD  PRO C 123       0.563   0.622 -13.411  1.00  0.00           H  
ATOM   1481 2HD  PRO C 123       1.009   1.065 -11.698  1.00  0.00           H  
ATOM   1482  N   GLU C 124      -3.153  -2.619 -12.048  1.00  0.00           N  
ATOM   1483  CA  GLU C 124      -3.820  -3.689 -12.758  1.00  0.00           C  
ATOM   1484  C   GLU C 124      -4.377  -3.086 -14.058  1.00  0.00           C  
ATOM   1485  O   GLU C 124      -4.782  -1.916 -14.094  1.00  0.00           O  
ATOM   1486  CB  GLU C 124      -4.946  -4.283 -11.910  1.00  0.00           C  
ATOM   1487  CG  GLU C 124      -4.486  -4.976 -10.613  1.00  0.00           C  
ATOM   1488  CD  GLU C 124      -5.622  -5.635  -9.855  1.00  0.00           C  
ATOM   1489  OE1 GLU C 124      -6.674  -5.814 -10.430  1.00  0.00           O  
ATOM   1490  OE2 GLU C 124      -5.476  -5.872  -8.671  1.00  0.00           O  
ATOM   1491  H   GLU C 124      -3.587  -2.211 -11.223  1.00  0.00           H  
ATOM   1492  HA  GLU C 124      -3.098  -4.465 -13.005  1.00  0.00           H  
ATOM   1493 1HB  GLU C 124      -5.639  -3.490 -11.633  1.00  0.00           H  
ATOM   1494 2HB  GLU C 124      -5.505  -5.007 -12.505  1.00  0.00           H  
ATOM   1495 1HG  GLU C 124      -3.741  -5.731 -10.855  1.00  0.00           H  
ATOM   1496 2HG  GLU C 124      -4.016  -4.232  -9.967  1.00  0.00           H  
ATOM   1497  N   ALA C 125      -4.392  -3.854 -15.130  1.00  0.00           N  
ATOM   1498  CA  ALA C 125      -4.904  -3.288 -16.365  1.00  0.00           C  
ATOM   1499  C   ALA C 125      -6.395  -2.984 -16.235  1.00  0.00           C  
ATOM   1500  O   ALA C 125      -7.089  -3.654 -15.466  1.00  0.00           O  
ATOM   1501  CB  ALA C 125      -4.685  -4.215 -17.544  1.00  0.00           C  
ATOM   1502  H   ALA C 125      -4.056  -4.804 -15.094  1.00  0.00           H  
ATOM   1503  HA  ALA C 125      -4.340  -2.387 -16.554  1.00  0.00           H  
ATOM   1504 1HB  ALA C 125      -5.051  -3.741 -18.459  1.00  0.00           H  
ATOM   1505 2HB  ALA C 125      -3.623  -4.422 -17.651  1.00  0.00           H  
ATOM   1506 3HB  ALA C 125      -5.225  -5.146 -17.384  1.00  0.00           H  
ATOM   1507  N   PRO C 126      -6.896  -1.956 -16.920  1.00  0.00           N  
ATOM   1508  CA  PRO C 126      -8.293  -1.648 -17.131  1.00  0.00           C  
ATOM   1509  C   PRO C 126      -9.010  -2.777 -17.843  1.00  0.00           C  
ATOM   1510  O   PRO C 126      -8.374  -3.579 -18.542  1.00  0.00           O  
ATOM   1511  CB  PRO C 126      -8.250  -0.420 -18.004  1.00  0.00           C  
ATOM   1512  CG  PRO C 126      -6.856   0.111 -17.858  1.00  0.00           C  
ATOM   1513  CD  PRO C 126      -5.992  -1.092 -17.691  1.00  0.00           C  
ATOM   1514  HA  PRO C 126      -8.770  -1.434 -16.159  1.00  0.00           H  
ATOM   1515 1HB  PRO C 126      -8.511  -0.741 -18.997  1.00  0.00           H  
ATOM   1516 2HB  PRO C 126      -9.013   0.287 -17.683  1.00  0.00           H  
ATOM   1517 1HG  PRO C 126      -6.561   0.739 -18.703  1.00  0.00           H  
ATOM   1518 2HG  PRO C 126      -6.820   0.762 -16.972  1.00  0.00           H  
ATOM   1519 1HD  PRO C 126      -5.713  -1.528 -18.666  1.00  0.00           H  
ATOM   1520 2HD  PRO C 126      -5.125  -0.739 -17.103  1.00  0.00           H  
ATOM   1521  N   PHE C 127     -10.325  -2.829 -17.677  1.00  0.00           N  
ATOM   1522  CA  PHE C 127     -11.151  -3.867 -18.283  1.00  0.00           C  
ATOM   1523  C   PHE C 127     -12.550  -3.372 -18.658  1.00  0.00           C  
ATOM   1524  O   PHE C 127     -12.923  -2.229 -18.370  1.00  0.00           O  
ATOM   1525  CB  PHE C 127     -11.246  -5.046 -17.338  1.00  0.00           C  
ATOM   1526  CG  PHE C 127     -11.898  -4.713 -16.066  1.00  0.00           C  
ATOM   1527  CD1 PHE C 127     -13.244  -4.920 -15.904  1.00  0.00           C  
ATOM   1528  CD2 PHE C 127     -11.178  -4.183 -15.018  1.00  0.00           C  
ATOM   1529  CE1 PHE C 127     -13.880  -4.611 -14.730  1.00  0.00           C  
ATOM   1530  CE2 PHE C 127     -11.813  -3.876 -13.833  1.00  0.00           C  
ATOM   1531  CZ  PHE C 127     -13.164  -4.087 -13.687  1.00  0.00           C  
ATOM   1532  H   PHE C 127     -10.758  -2.126 -17.077  1.00  0.00           H  
ATOM   1533  HA  PHE C 127     -10.658  -4.205 -19.196  1.00  0.00           H  
ATOM   1534 1HB  PHE C 127     -11.808  -5.849 -17.807  1.00  0.00           H  
ATOM   1535 2HB  PHE C 127     -10.245  -5.418 -17.121  1.00  0.00           H  
ATOM   1536  HD1 PHE C 127     -13.811  -5.340 -16.729  1.00  0.00           H  
ATOM   1537  HD2 PHE C 127     -10.102  -4.010 -15.134  1.00  0.00           H  
ATOM   1538  HE1 PHE C 127     -14.955  -4.787 -14.640  1.00  0.00           H  
ATOM   1539  HE2 PHE C 127     -11.248  -3.469 -13.015  1.00  0.00           H  
ATOM   1540  HZ  PHE C 127     -13.663  -3.838 -12.752  1.00  0.00           H  
ATOM   1541  N   ASP C 128     -13.316  -4.212 -19.365  1.00  0.00           N  
ATOM   1542  CA  ASP C 128     -14.644  -3.813 -19.843  1.00  0.00           C  
ATOM   1543  C   ASP C 128     -14.597  -2.558 -20.678  1.00  0.00           C  
ATOM   1544  O   ASP C 128     -15.432  -1.673 -20.537  1.00  0.00           O  
ATOM   1545  CB  ASP C 128     -15.681  -3.625 -18.736  1.00  0.00           C  
ATOM   1546  CG  ASP C 128     -16.069  -4.920 -18.039  1.00  0.00           C  
ATOM   1547  OD1 ASP C 128     -16.001  -5.958 -18.668  1.00  0.00           O  
ATOM   1548  OD2 ASP C 128     -16.433  -4.866 -16.883  1.00  0.00           O  
ATOM   1549  H   ASP C 128     -12.974  -5.139 -19.576  1.00  0.00           H  
ATOM   1550  HA  ASP C 128     -15.018  -4.610 -20.485  1.00  0.00           H  
ATOM   1551 1HB  ASP C 128     -15.305  -2.926 -17.989  1.00  0.00           H  
ATOM   1552 2HB  ASP C 128     -16.578  -3.183 -19.164  1.00  0.00           H  
ATOM   1553  N   LEU C 129     -13.597  -2.473 -21.535  1.00  0.00           N  
ATOM   1554  CA  LEU C 129     -13.517  -1.363 -22.451  1.00  0.00           C  
ATOM   1555  C   LEU C 129     -14.641  -1.506 -23.445  1.00  0.00           C  
ATOM   1556  O   LEU C 129     -14.834  -2.580 -24.017  1.00  0.00           O  
ATOM   1557  CB  LEU C 129     -12.159  -1.307 -23.148  1.00  0.00           C  
ATOM   1558  CG  LEU C 129     -11.963  -0.163 -24.149  1.00  0.00           C  
ATOM   1559  CD1 LEU C 129     -11.971   1.156 -23.448  1.00  0.00           C  
ATOM   1560  CD2 LEU C 129     -10.628  -0.349 -24.808  1.00  0.00           C  
ATOM   1561  H   LEU C 129     -12.916  -3.214 -21.578  1.00  0.00           H  
ATOM   1562  HA  LEU C 129     -13.663  -0.442 -21.900  1.00  0.00           H  
ATOM   1563 1HB  LEU C 129     -11.380  -1.218 -22.392  1.00  0.00           H  
ATOM   1564 2HB  LEU C 129     -12.009  -2.241 -23.688  1.00  0.00           H  
ATOM   1565  HG  LEU C 129     -12.762  -0.171 -24.895  1.00  0.00           H  
ATOM   1566 1HD1 LEU C 129     -11.808   1.947 -24.172  1.00  0.00           H  
ATOM   1567 2HD1 LEU C 129     -12.927   1.299 -22.968  1.00  0.00           H  
ATOM   1568 3HD1 LEU C 129     -11.182   1.176 -22.704  1.00  0.00           H  
ATOM   1569 1HD2 LEU C 129     -10.454   0.457 -25.509  1.00  0.00           H  
ATOM   1570 2HD2 LEU C 129      -9.852  -0.331 -24.047  1.00  0.00           H  
ATOM   1571 3HD2 LEU C 129     -10.599  -1.308 -25.334  1.00  0.00           H  
ATOM   1572  N   SER C 130     -15.388  -0.436 -23.635  1.00  0.00           N  
ATOM   1573  CA  SER C 130     -16.510  -0.444 -24.555  1.00  0.00           C  
ATOM   1574  C   SER C 130     -16.722   0.921 -25.194  1.00  0.00           C  
ATOM   1575  O   SER C 130     -16.602   1.958 -24.534  1.00  0.00           O  
ATOM   1576  CB  SER C 130     -17.756  -0.848 -23.804  1.00  0.00           C  
ATOM   1577  OG  SER C 130     -18.875  -0.833 -24.634  1.00  0.00           O  
ATOM   1578  H   SER C 130     -15.188   0.390 -23.075  1.00  0.00           H  
ATOM   1579  HA  SER C 130     -16.308  -1.165 -25.341  1.00  0.00           H  
ATOM   1580 1HB  SER C 130     -17.621  -1.842 -23.378  1.00  0.00           H  
ATOM   1581 2HB  SER C 130     -17.909  -0.154 -22.975  1.00  0.00           H  
ATOM   1582  HG  SER C 130     -19.282   0.032 -24.503  1.00  0.00           H  
ATOM   1583  N   VAL C 131     -17.052   0.925 -26.487  1.00  0.00           N  
ATOM   1584  CA  VAL C 131     -17.320   2.184 -27.177  1.00  0.00           C  
ATOM   1585  C   VAL C 131     -18.730   2.200 -27.697  1.00  0.00           C  
ATOM   1586  O   VAL C 131     -19.167   1.245 -28.339  1.00  0.00           O  
ATOM   1587  CB  VAL C 131     -16.365   2.428 -28.358  1.00  0.00           C  
ATOM   1588  CG1 VAL C 131     -16.707   3.761 -29.029  1.00  0.00           C  
ATOM   1589  CG2 VAL C 131     -14.945   2.403 -27.864  1.00  0.00           C  
ATOM   1590  H   VAL C 131     -17.124   0.048 -26.986  1.00  0.00           H  
ATOM   1591  HA  VAL C 131     -17.195   2.996 -26.476  1.00  0.00           H  
ATOM   1592  HB  VAL C 131     -16.500   1.668 -29.106  1.00  0.00           H  
ATOM   1593 1HG1 VAL C 131     -16.035   3.927 -29.868  1.00  0.00           H  
ATOM   1594 2HG1 VAL C 131     -17.729   3.743 -29.391  1.00  0.00           H  
ATOM   1595 3HG1 VAL C 131     -16.596   4.571 -28.304  1.00  0.00           H  
ATOM   1596 1HG2 VAL C 131     -14.281   2.580 -28.701  1.00  0.00           H  
ATOM   1597 2HG2 VAL C 131     -14.814   3.170 -27.123  1.00  0.00           H  
ATOM   1598 3HG2 VAL C 131     -14.720   1.437 -27.421  1.00  0.00           H  
ATOM   1599  N   VAL C 132     -19.445   3.273 -27.404  1.00  0.00           N  
ATOM   1600  CA  VAL C 132     -20.806   3.422 -27.866  1.00  0.00           C  
ATOM   1601  C   VAL C 132     -20.994   4.638 -28.727  1.00  0.00           C  
ATOM   1602  O   VAL C 132     -20.639   5.750 -28.347  1.00  0.00           O  
ATOM   1603  CB  VAL C 132     -21.786   3.479 -26.686  1.00  0.00           C  
ATOM   1604  CG1 VAL C 132     -23.206   3.684 -27.196  1.00  0.00           C  
ATOM   1605  CG2 VAL C 132     -21.702   2.157 -25.913  1.00  0.00           C  
ATOM   1606  H   VAL C 132     -19.016   4.004 -26.840  1.00  0.00           H  
ATOM   1607  HA  VAL C 132     -21.057   2.549 -28.460  1.00  0.00           H  
ATOM   1608  HB  VAL C 132     -21.531   4.317 -26.037  1.00  0.00           H  
ATOM   1609 1HG1 VAL C 132     -23.894   3.719 -26.353  1.00  0.00           H  
ATOM   1610 2HG1 VAL C 132     -23.269   4.622 -27.746  1.00  0.00           H  
ATOM   1611 3HG1 VAL C 132     -23.481   2.861 -27.854  1.00  0.00           H  
ATOM   1612 1HG2 VAL C 132     -22.396   2.181 -25.075  1.00  0.00           H  
ATOM   1613 2HG2 VAL C 132     -21.964   1.332 -26.578  1.00  0.00           H  
ATOM   1614 3HG2 VAL C 132     -20.689   2.011 -25.538  1.00  0.00           H  
ATOM   1615  N   TYR C 133     -21.551   4.424 -29.905  1.00  0.00           N  
ATOM   1616  CA  TYR C 133     -21.827   5.522 -30.807  1.00  0.00           C  
ATOM   1617  C   TYR C 133     -23.199   6.089 -30.513  1.00  0.00           C  
ATOM   1618  O   TYR C 133     -24.177   5.346 -30.393  1.00  0.00           O  
ATOM   1619  CB  TYR C 133     -21.712   5.079 -32.265  1.00  0.00           C  
ATOM   1620  CG  TYR C 133     -22.061   6.176 -33.248  1.00  0.00           C  
ATOM   1621  CD1 TYR C 133     -21.219   7.264 -33.412  1.00  0.00           C  
ATOM   1622  CD2 TYR C 133     -23.220   6.081 -34.000  1.00  0.00           C  
ATOM   1623  CE1 TYR C 133     -21.529   8.262 -34.313  1.00  0.00           C  
ATOM   1624  CE2 TYR C 133     -23.536   7.070 -34.903  1.00  0.00           C  
ATOM   1625  CZ  TYR C 133     -22.702   8.163 -35.062  1.00  0.00           C  
ATOM   1626  OH  TYR C 133     -23.045   9.152 -35.974  1.00  0.00           O  
ATOM   1627  H   TYR C 133     -21.800   3.483 -30.173  1.00  0.00           H  
ATOM   1628  HA  TYR C 133     -21.101   6.313 -30.639  1.00  0.00           H  
ATOM   1629 1HB  TYR C 133     -20.700   4.742 -32.467  1.00  0.00           H  
ATOM   1630 2HB  TYR C 133     -22.379   4.235 -32.441  1.00  0.00           H  
ATOM   1631  HD1 TYR C 133     -20.316   7.338 -32.819  1.00  0.00           H  
ATOM   1632  HD2 TYR C 133     -23.883   5.222 -33.877  1.00  0.00           H  
ATOM   1633  HE1 TYR C 133     -20.864   9.118 -34.427  1.00  0.00           H  
ATOM   1634  HE2 TYR C 133     -24.452   6.994 -35.492  1.00  0.00           H  
ATOM   1635  HH  TYR C 133     -22.344   9.826 -36.016  1.00  0.00           H  
ATOM   1636  N   ARG C 134     -23.274   7.403 -30.364  1.00  0.00           N  
ATOM   1637  CA  ARG C 134     -24.553   8.030 -30.121  1.00  0.00           C  
ATOM   1638  C   ARG C 134     -24.944   8.842 -31.338  1.00  0.00           C  
ATOM   1639  O   ARG C 134     -24.410   9.933 -31.582  1.00  0.00           O  
ATOM   1640  CB  ARG C 134     -24.524   8.914 -28.899  1.00  0.00           C  
ATOM   1641  CG  ARG C 134     -24.158   8.199 -27.610  1.00  0.00           C  
ATOM   1642  CD  ARG C 134     -24.381   9.055 -26.420  1.00  0.00           C  
ATOM   1643  NE  ARG C 134     -23.579  10.277 -26.450  1.00  0.00           N  
ATOM   1644  CZ  ARG C 134     -23.711  11.296 -25.569  1.00  0.00           C  
ATOM   1645  NH1 ARG C 134     -24.591  11.213 -24.569  1.00  0.00           N  
ATOM   1646  NH2 ARG C 134     -22.959  12.374 -25.705  1.00  0.00           N  
ATOM   1647  H   ARG C 134     -22.424   7.963 -30.446  1.00  0.00           H  
ATOM   1648  HA  ARG C 134     -25.306   7.257 -29.963  1.00  0.00           H  
ATOM   1649 1HB  ARG C 134     -23.792   9.696 -29.052  1.00  0.00           H  
ATOM   1650 2HB  ARG C 134     -25.493   9.388 -28.760  1.00  0.00           H  
ATOM   1651 1HG  ARG C 134     -24.759   7.294 -27.511  1.00  0.00           H  
ATOM   1652 2HG  ARG C 134     -23.097   7.927 -27.641  1.00  0.00           H  
ATOM   1653 1HD  ARG C 134     -25.429   9.338 -26.373  1.00  0.00           H  
ATOM   1654 2HD  ARG C 134     -24.114   8.498 -25.522  1.00  0.00           H  
ATOM   1655  HE  ARG C 134     -22.877  10.391 -27.216  1.00  0.00           H  
ATOM   1656 1HH1 ARG C 134     -25.161  10.388 -24.459  1.00  0.00           H  
ATOM   1657 2HH1 ARG C 134     -24.688  11.981 -23.903  1.00  0.00           H  
ATOM   1658 1HH2 ARG C 134     -22.280  12.435 -26.493  1.00  0.00           H  
ATOM   1659 2HH2 ARG C 134     -23.045  13.138 -25.059  1.00  0.00           H  
ATOM   1660  N   GLU C 135     -25.859   8.265 -32.123  1.00  0.00           N  
ATOM   1661  CA  GLU C 135     -26.328   8.816 -33.396  1.00  0.00           C  
ATOM   1662  C   GLU C 135     -27.030  10.164 -33.227  1.00  0.00           C  
ATOM   1663  O   GLU C 135     -27.126  10.963 -34.171  1.00  0.00           O  
ATOM   1664  CB  GLU C 135     -27.216   7.767 -34.078  1.00  0.00           C  
ATOM   1665  CG  GLU C 135     -28.562   7.471 -33.377  1.00  0.00           C  
ATOM   1666  CD  GLU C 135     -29.387   6.360 -34.074  1.00  0.00           C  
ATOM   1667  OE1 GLU C 135     -28.990   5.917 -35.134  1.00  0.00           O  
ATOM   1668  OE2 GLU C 135     -30.399   5.971 -33.537  1.00  0.00           O  
ATOM   1669  H   GLU C 135     -26.229   7.370 -31.828  1.00  0.00           H  
ATOM   1670  HA  GLU C 135     -25.462   8.985 -34.034  1.00  0.00           H  
ATOM   1671 1HB  GLU C 135     -27.398   8.071 -35.102  1.00  0.00           H  
ATOM   1672 2HB  GLU C 135     -26.671   6.824 -34.124  1.00  0.00           H  
ATOM   1673 1HG  GLU C 135     -28.357   7.166 -32.351  1.00  0.00           H  
ATOM   1674 2HG  GLU C 135     -29.153   8.385 -33.339  1.00  0.00           H  
ATOM   1675  N   GLY C 136     -27.541  10.393 -32.014  1.00  0.00           N  
ATOM   1676  CA  GLY C 136     -28.163  11.649 -31.645  1.00  0.00           C  
ATOM   1677  C   GLY C 136     -27.095  12.746 -31.584  1.00  0.00           C  
ATOM   1678  O   GLY C 136     -27.170  13.766 -32.281  1.00  0.00           O  
ATOM   1679  H   GLY C 136     -27.452   9.667 -31.321  1.00  0.00           H  
ATOM   1680 1HA  GLY C 136     -28.938  11.906 -32.362  1.00  0.00           H  
ATOM   1681 2HA  GLY C 136     -28.642  11.547 -30.672  1.00  0.00           H  
ATOM   1682  N   ALA C 137     -26.082  12.484 -30.749  1.00  0.00           N  
ATOM   1683  CA  ALA C 137     -24.970  13.392 -30.460  1.00  0.00           C  
ATOM   1684  C   ALA C 137     -23.827  13.378 -31.485  1.00  0.00           C  
ATOM   1685  O   ALA C 137     -22.954  14.249 -31.444  1.00  0.00           O  
ATOM   1686  CB  ALA C 137     -24.398  13.039 -29.103  1.00  0.00           C  
ATOM   1687  H   ALA C 137     -26.093  11.602 -30.263  1.00  0.00           H  
ATOM   1688  HA  ALA C 137     -25.373  14.404 -30.430  1.00  0.00           H  
ATOM   1689 1HB  ALA C 137     -23.598  13.733 -28.848  1.00  0.00           H  
ATOM   1690 2HB  ALA C 137     -25.177  13.088 -28.347  1.00  0.00           H  
ATOM   1691 3HB  ALA C 137     -23.994  12.030 -29.140  1.00  0.00           H  
ATOM   1692  N   ASN C 138     -23.833  12.427 -32.417  1.00  0.00           N  
ATOM   1693  CA  ASN C 138     -22.738  12.293 -33.381  1.00  0.00           C  
ATOM   1694  C   ASN C 138     -21.371  12.177 -32.718  1.00  0.00           C  
ATOM   1695  O   ASN C 138     -20.397  12.847 -33.109  1.00  0.00           O  
ATOM   1696  CB  ASN C 138     -22.767  13.418 -34.389  1.00  0.00           C  
ATOM   1697  CG  ASN C 138     -23.922  13.265 -35.274  1.00  0.00           C  
ATOM   1698  OD1 ASN C 138     -24.932  13.966 -35.139  1.00  0.00           O  
ATOM   1699  ND2 ASN C 138     -23.793  12.362 -36.223  1.00  0.00           N  
ATOM   1700  H   ASN C 138     -24.559  11.718 -32.404  1.00  0.00           H  
ATOM   1701  HA  ASN C 138     -22.895  11.360 -33.927  1.00  0.00           H  
ATOM   1702 1HB  ASN C 138     -22.810  14.387 -33.902  1.00  0.00           H  
ATOM   1703 2HB  ASN C 138     -21.854  13.387 -34.989  1.00  0.00           H  
ATOM   1704 1HD2 ASN C 138     -24.534  12.207 -36.875  1.00  0.00           H  
ATOM   1705 2HD2 ASN C 138     -22.918  11.834 -36.310  1.00  0.00           H  
ATOM   1706  N   ASP C 139     -21.308  11.304 -31.711  1.00  0.00           N  
ATOM   1707  CA  ASP C 139     -20.041  11.062 -31.033  1.00  0.00           C  
ATOM   1708  C   ASP C 139     -19.852   9.613 -30.586  1.00  0.00           C  
ATOM   1709  O   ASP C 139     -20.765   8.789 -30.691  1.00  0.00           O  
ATOM   1710  CB  ASP C 139     -19.921  11.996 -29.820  1.00  0.00           C  
ATOM   1711  CG  ASP C 139     -20.997  11.788 -28.731  1.00  0.00           C  
ATOM   1712  OD1 ASP C 139     -21.623  10.748 -28.677  1.00  0.00           O  
ATOM   1713  OD2 ASP C 139     -21.180  12.689 -27.937  1.00  0.00           O  
ATOM   1714  H   ASP C 139     -22.165  10.812 -31.455  1.00  0.00           H  
ATOM   1715  HA  ASP C 139     -19.233  11.293 -31.722  1.00  0.00           H  
ATOM   1716 1HB  ASP C 139     -18.951  11.876 -29.366  1.00  0.00           H  
ATOM   1717 2HB  ASP C 139     -19.988  13.029 -30.165  1.00  0.00           H  
ATOM   1718  N   PHE C 140     -18.675   9.335 -30.015  1.00  0.00           N  
ATOM   1719  CA  PHE C 140     -18.307   8.013 -29.525  1.00  0.00           C  
ATOM   1720  C   PHE C 140     -17.916   8.058 -28.070  1.00  0.00           C  
ATOM   1721  O   PHE C 140     -16.942   8.721 -27.690  1.00  0.00           O  
ATOM   1722  CB  PHE C 140     -17.137   7.451 -30.327  1.00  0.00           C  
ATOM   1723  CG  PHE C 140     -17.429   7.227 -31.772  1.00  0.00           C  
ATOM   1724  CD1 PHE C 140     -17.321   8.261 -32.688  1.00  0.00           C  
ATOM   1725  CD2 PHE C 140     -17.817   5.976 -32.225  1.00  0.00           C  
ATOM   1726  CE1 PHE C 140     -17.599   8.033 -34.021  1.00  0.00           C  
ATOM   1727  CE2 PHE C 140     -18.090   5.764 -33.557  1.00  0.00           C  
ATOM   1728  CZ  PHE C 140     -17.979   6.806 -34.441  1.00  0.00           C  
ATOM   1729  H   PHE C 140     -17.981  10.069 -29.955  1.00  0.00           H  
ATOM   1730  HA  PHE C 140     -19.163   7.349 -29.626  1.00  0.00           H  
ATOM   1731 1HB  PHE C 140     -16.304   8.139 -30.260  1.00  0.00           H  
ATOM   1732 2HB  PHE C 140     -16.819   6.514 -29.890  1.00  0.00           H  
ATOM   1733  HD1 PHE C 140     -17.015   9.257 -32.347  1.00  0.00           H  
ATOM   1734  HD2 PHE C 140     -17.906   5.155 -31.512  1.00  0.00           H  
ATOM   1735  HE1 PHE C 140     -17.519   8.822 -34.739  1.00  0.00           H  
ATOM   1736  HE2 PHE C 140     -18.397   4.776 -33.904  1.00  0.00           H  
ATOM   1737  HZ  PHE C 140     -18.190   6.657 -35.474  1.00  0.00           H  
ATOM   1738  N   VAL C 141     -18.659   7.345 -27.250  1.00  0.00           N  
ATOM   1739  CA  VAL C 141     -18.403   7.374 -25.827  1.00  0.00           C  
ATOM   1740  C   VAL C 141     -17.605   6.162 -25.434  1.00  0.00           C  
ATOM   1741  O   VAL C 141     -18.032   5.034 -25.672  1.00  0.00           O  
ATOM   1742  CB  VAL C 141     -19.730   7.416 -25.065  1.00  0.00           C  
ATOM   1743  CG1 VAL C 141     -19.465   7.429 -23.593  1.00  0.00           C  
ATOM   1744  CG2 VAL C 141     -20.507   8.649 -25.495  1.00  0.00           C  
ATOM   1745  H   VAL C 141     -19.432   6.801 -27.612  1.00  0.00           H  
ATOM   1746  HA  VAL C 141     -17.828   8.268 -25.580  1.00  0.00           H  
ATOM   1747  HB  VAL C 141     -20.309   6.519 -25.294  1.00  0.00           H  
ATOM   1748 1HG1 VAL C 141     -20.411   7.448 -23.058  1.00  0.00           H  
ATOM   1749 2HG1 VAL C 141     -18.915   6.545 -23.330  1.00  0.00           H  
ATOM   1750 3HG1 VAL C 141     -18.873   8.315 -23.345  1.00  0.00           H  
ATOM   1751 1HG2 VAL C 141     -21.454   8.686 -24.963  1.00  0.00           H  
ATOM   1752 2HG2 VAL C 141     -19.925   9.543 -25.266  1.00  0.00           H  
ATOM   1753 3HG2 VAL C 141     -20.699   8.611 -26.575  1.00  0.00           H  
ATOM   1754  N   VAL C 142     -16.431   6.405 -24.873  1.00  0.00           N  
ATOM   1755  CA  VAL C 142     -15.494   5.362 -24.527  1.00  0.00           C  
ATOM   1756  C   VAL C 142     -15.485   5.167 -23.024  1.00  0.00           C  
ATOM   1757  O   VAL C 142     -15.142   6.089 -22.273  1.00  0.00           O  
ATOM   1758  CB  VAL C 142     -14.080   5.782 -24.958  1.00  0.00           C  
ATOM   1759  CG1 VAL C 142     -13.093   4.679 -24.610  1.00  0.00           C  
ATOM   1760  CG2 VAL C 142     -14.063   6.172 -26.445  1.00  0.00           C  
ATOM   1761  H   VAL C 142     -16.159   7.363 -24.701  1.00  0.00           H  
ATOM   1762  HA  VAL C 142     -15.782   4.432 -25.016  1.00  0.00           H  
ATOM   1763  HB  VAL C 142     -13.795   6.645 -24.384  1.00  0.00           H  
ATOM   1764 1HG1 VAL C 142     -12.084   4.992 -24.876  1.00  0.00           H  
ATOM   1765 2HG1 VAL C 142     -13.138   4.479 -23.539  1.00  0.00           H  
ATOM   1766 3HG1 VAL C 142     -13.352   3.772 -25.159  1.00  0.00           H  
ATOM   1767 1HG2 VAL C 142     -13.060   6.499 -26.722  1.00  0.00           H  
ATOM   1768 2HG2 VAL C 142     -14.347   5.334 -27.055  1.00  0.00           H  
ATOM   1769 3HG2 VAL C 142     -14.768   6.994 -26.610  1.00  0.00           H  
ATOM   1770  N   THR C 143     -15.866   3.974 -22.574  1.00  0.00           N  
ATOM   1771  CA  THR C 143     -15.923   3.724 -21.145  1.00  0.00           C  
ATOM   1772  C   THR C 143     -15.143   2.493 -20.765  1.00  0.00           C  
ATOM   1773  O   THR C 143     -14.977   1.561 -21.550  1.00  0.00           O  
ATOM   1774  CB  THR C 143     -17.374   3.545 -20.653  1.00  0.00           C  
ATOM   1775  OG1 THR C 143     -17.977   2.425 -21.308  1.00  0.00           O  
ATOM   1776  CG2 THR C 143     -18.169   4.759 -20.948  1.00  0.00           C  
ATOM   1777  H   THR C 143     -16.137   3.247 -23.238  1.00  0.00           H  
ATOM   1778  HA  THR C 143     -15.480   4.570 -20.619  1.00  0.00           H  
ATOM   1779  HB  THR C 143     -17.370   3.371 -19.578  1.00  0.00           H  
ATOM   1780  HG1 THR C 143     -17.989   2.580 -22.263  1.00  0.00           H  
ATOM   1781 1HG2 THR C 143     -19.188   4.621 -20.591  1.00  0.00           H  
ATOM   1782 2HG2 THR C 143     -17.717   5.615 -20.450  1.00  0.00           H  
ATOM   1783 3HG2 THR C 143     -18.176   4.915 -22.016  1.00  0.00           H  
ATOM   1784  N   PHE C 144     -14.690   2.471 -19.531  1.00  0.00           N  
ATOM   1785  CA  PHE C 144     -13.973   1.317 -19.006  1.00  0.00           C  
ATOM   1786  C   PHE C 144     -14.024   1.298 -17.490  1.00  0.00           C  
ATOM   1787  O   PHE C 144     -14.563   2.216 -16.871  1.00  0.00           O  
ATOM   1788  CB  PHE C 144     -12.552   1.302 -19.558  1.00  0.00           C  
ATOM   1789  CG  PHE C 144     -11.742   2.512 -19.248  1.00  0.00           C  
ATOM   1790  CD1 PHE C 144     -10.931   2.552 -18.153  1.00  0.00           C  
ATOM   1791  CD2 PHE C 144     -11.807   3.636 -20.082  1.00  0.00           C  
ATOM   1792  CE1 PHE C 144     -10.178   3.668 -17.886  1.00  0.00           C  
ATOM   1793  CE2 PHE C 144     -11.068   4.751 -19.812  1.00  0.00           C  
ATOM   1794  CZ  PHE C 144     -10.245   4.766 -18.711  1.00  0.00           C  
ATOM   1795  H   PHE C 144     -14.821   3.307 -18.951  1.00  0.00           H  
ATOM   1796  HA  PHE C 144     -14.468   0.412 -19.364  1.00  0.00           H  
ATOM   1797 1HB  PHE C 144     -12.027   0.428 -19.168  1.00  0.00           H  
ATOM   1798 2HB  PHE C 144     -12.587   1.194 -20.617  1.00  0.00           H  
ATOM   1799  HD1 PHE C 144     -10.884   1.685 -17.493  1.00  0.00           H  
ATOM   1800  HD2 PHE C 144     -12.450   3.619 -20.957  1.00  0.00           H  
ATOM   1801  HE1 PHE C 144      -9.533   3.682 -17.014  1.00  0.00           H  
ATOM   1802  HE2 PHE C 144     -11.129   5.618 -20.467  1.00  0.00           H  
ATOM   1803  HZ  PHE C 144      -9.654   5.645 -18.484  1.00  0.00           H  
ATOM   1804  N   ASN C 145     -13.482   0.256 -16.883  1.00  0.00           N  
ATOM   1805  CA  ASN C 145     -13.454   0.216 -15.440  1.00  0.00           C  
ATOM   1806  C   ASN C 145     -12.066  -0.215 -14.988  1.00  0.00           C  
ATOM   1807  O   ASN C 145     -11.252  -0.719 -15.768  1.00  0.00           O  
ATOM   1808  CB  ASN C 145     -14.525  -0.764 -14.938  1.00  0.00           C  
ATOM   1809  CG  ASN C 145     -14.924  -0.610 -13.439  1.00  0.00           C  
ATOM   1810  OD1 ASN C 145     -14.273   0.122 -12.678  1.00  0.00           O  
ATOM   1811  ND2 ASN C 145     -15.975  -1.311 -13.026  1.00  0.00           N  
ATOM   1812  H   ASN C 145     -13.108  -0.523 -17.426  1.00  0.00           H  
ATOM   1813  HA  ASN C 145     -13.641   1.214 -15.039  1.00  0.00           H  
ATOM   1814 1HB  ASN C 145     -15.423  -0.646 -15.545  1.00  0.00           H  
ATOM   1815 2HB  ASN C 145     -14.168  -1.769 -15.108  1.00  0.00           H  
ATOM   1816 1HD2 ASN C 145     -16.270  -1.257 -12.069  1.00  0.00           H  
ATOM   1817 2HD2 ASN C 145     -16.472  -1.895 -13.669  1.00  0.00           H  
ATOM   1818  N   THR C 146     -11.803  -0.026 -13.710  1.00  0.00           N  
ATOM   1819  CA  THR C 146     -10.547  -0.441 -13.117  1.00  0.00           C  
ATOM   1820  C   THR C 146     -10.783  -0.873 -11.704  1.00  0.00           C  
ATOM   1821  O   THR C 146     -11.539  -0.249 -10.954  1.00  0.00           O  
ATOM   1822  CB  THR C 146      -9.474   0.668 -13.131  1.00  0.00           C  
ATOM   1823  OG1 THR C 146      -8.284   0.177 -12.501  1.00  0.00           O  
ATOM   1824  CG2 THR C 146      -9.928   1.825 -12.387  1.00  0.00           C  
ATOM   1825  H   THR C 146     -12.538   0.372 -13.131  1.00  0.00           H  
ATOM   1826  HA  THR C 146     -10.158  -1.296 -13.669  1.00  0.00           H  
ATOM   1827  HB  THR C 146      -9.254   0.956 -14.162  1.00  0.00           H  
ATOM   1828  HG1 THR C 146      -7.744  -0.294 -13.156  1.00  0.00           H  
ATOM   1829 1HG2 THR C 146      -9.163   2.591 -12.393  1.00  0.00           H  
ATOM   1830 2HG2 THR C 146     -10.840   2.213 -12.837  1.00  0.00           H  
ATOM   1831 3HG2 THR C 146     -10.119   1.507 -11.375  1.00  0.00           H  
ATOM   1832  N   SER C 147     -10.038  -1.878 -11.298  1.00  0.00           N  
ATOM   1833  CA  SER C 147     -10.149  -2.386  -9.955  1.00  0.00           C  
ATOM   1834  C   SER C 147      -9.600  -1.408  -8.939  1.00  0.00           C  
ATOM   1835  O   SER C 147      -9.896  -1.505  -7.750  1.00  0.00           O  
ATOM   1836  CB  SER C 147      -9.420  -3.692  -9.866  1.00  0.00           C  
ATOM   1837  OG  SER C 147      -8.066  -3.494 -10.053  1.00  0.00           O  
ATOM   1838  H   SER C 147      -9.405  -2.325 -11.949  1.00  0.00           H  
ATOM   1839  HA  SER C 147     -11.205  -2.552  -9.737  1.00  0.00           H  
ATOM   1840 1HB  SER C 147      -9.594  -4.156  -8.899  1.00  0.00           H  
ATOM   1841 2HB  SER C 147      -9.797  -4.370 -10.631  1.00  0.00           H  
ATOM   1842  HG  SER C 147      -7.682  -4.390 -10.172  1.00  0.00           H  
ATOM   1843  N   HIS C 148      -8.843  -0.422  -9.397  1.00  0.00           N  
ATOM   1844  CA  HIS C 148      -8.251   0.515  -8.477  1.00  0.00           C  
ATOM   1845  C   HIS C 148      -9.245   1.424  -7.798  1.00  0.00           C  
ATOM   1846  O   HIS C 148      -8.982   1.941  -6.716  1.00  0.00           O  
ATOM   1847  CB  HIS C 148      -7.179   1.272  -9.177  1.00  0.00           C  
ATOM   1848  CG  HIS C 148      -5.979   0.415  -9.342  1.00  0.00           C  
ATOM   1849  ND1 HIS C 148      -4.878   0.546  -8.536  1.00  0.00           N  
ATOM   1850  CD2 HIS C 148      -5.713  -0.615 -10.190  1.00  0.00           C  
ATOM   1851  CE1 HIS C 148      -3.968  -0.341  -8.878  1.00  0.00           C  
ATOM   1852  NE2 HIS C 148      -4.449  -1.073  -9.891  1.00  0.00           N  
ATOM   1853  H   HIS C 148      -8.649  -0.338 -10.402  1.00  0.00           H  
ATOM   1854  HA  HIS C 148      -7.756  -0.040  -7.696  1.00  0.00           H  
ATOM   1855 1HB  HIS C 148      -7.548   1.574 -10.151  1.00  0.00           H  
ATOM   1856 2HB  HIS C 148      -6.914   2.169  -8.617  1.00  0.00           H  
ATOM   1857  HD1 HIS C 148      -4.774   1.273  -7.828  1.00  0.00           H  
ATOM   1858  HD2 HIS C 148      -6.290  -1.087 -10.983  1.00  0.00           H  
ATOM   1859  HE1 HIS C 148      -3.018  -0.387  -8.345  1.00  0.00           H  
ATOM   1860  N   LEU C 149     -10.426   1.578  -8.364  1.00  0.00           N  
ATOM   1861  CA  LEU C 149     -11.403   2.464  -7.745  1.00  0.00           C  
ATOM   1862  C   LEU C 149     -11.866   1.939  -6.392  1.00  0.00           C  
ATOM   1863  O   LEU C 149     -12.377   2.700  -5.576  1.00  0.00           O  
ATOM   1864  CB  LEU C 149     -12.602   2.641  -8.672  1.00  0.00           C  
ATOM   1865  CG  LEU C 149     -12.293   3.396  -9.966  1.00  0.00           C  
ATOM   1866  CD1 LEU C 149     -13.433   3.230 -10.943  1.00  0.00           C  
ATOM   1867  CD2 LEU C 149     -12.033   4.846  -9.652  1.00  0.00           C  
ATOM   1868  H   LEU C 149     -10.657   1.082  -9.229  1.00  0.00           H  
ATOM   1869  HA  LEU C 149     -10.931   3.434  -7.592  1.00  0.00           H  
ATOM   1870 1HB  LEU C 149     -12.976   1.651  -8.946  1.00  0.00           H  
ATOM   1871 2HB  LEU C 149     -13.384   3.175  -8.137  1.00  0.00           H  
ATOM   1872  HG  LEU C 149     -11.430   2.987 -10.405  1.00  0.00           H  
ATOM   1873 1HD1 LEU C 149     -13.196   3.753 -11.866  1.00  0.00           H  
ATOM   1874 2HD1 LEU C 149     -13.573   2.166 -11.154  1.00  0.00           H  
ATOM   1875 3HD1 LEU C 149     -14.344   3.639 -10.514  1.00  0.00           H  
ATOM   1876 1HD2 LEU C 149     -11.793   5.379 -10.574  1.00  0.00           H  
ATOM   1877 2HD2 LEU C 149     -12.919   5.286  -9.196  1.00  0.00           H  
ATOM   1878 3HD2 LEU C 149     -11.191   4.925  -8.959  1.00  0.00           H  
ATOM   1879  N   GLN C 150     -11.749   0.627  -6.183  1.00  0.00           N  
ATOM   1880  CA  GLN C 150     -12.197  -0.030  -4.962  1.00  0.00           C  
ATOM   1881  C   GLN C 150     -11.051  -0.346  -4.006  1.00  0.00           C  
ATOM   1882  O   GLN C 150     -11.251  -1.055  -3.019  1.00  0.00           O  
ATOM   1883  CB  GLN C 150     -12.950  -1.320  -5.300  1.00  0.00           C  
ATOM   1884  CG  GLN C 150     -14.189  -1.102  -6.159  1.00  0.00           C  
ATOM   1885  CD  GLN C 150     -15.236  -0.192  -5.472  1.00  0.00           C  
ATOM   1886  OE1 GLN C 150     -15.650  -0.441  -4.333  1.00  0.00           O  
ATOM   1887  NE2 GLN C 150     -15.658   0.866  -6.174  1.00  0.00           N  
ATOM   1888  H   GLN C 150     -11.280   0.046  -6.879  1.00  0.00           H  
ATOM   1889  HA  GLN C 150     -12.879   0.643  -4.444  1.00  0.00           H  
ATOM   1890 1HB  GLN C 150     -12.279  -1.994  -5.840  1.00  0.00           H  
ATOM   1891 2HB  GLN C 150     -13.246  -1.821  -4.383  1.00  0.00           H  
ATOM   1892 1HG  GLN C 150     -13.889  -0.638  -7.099  1.00  0.00           H  
ATOM   1893 2HG  GLN C 150     -14.651  -2.072  -6.352  1.00  0.00           H  
ATOM   1894 1HE2 GLN C 150     -16.333   1.492  -5.778  1.00  0.00           H  
ATOM   1895 2HE2 GLN C 150     -15.301   1.037  -7.091  1.00  0.00           H  
ATOM   1896  N   LYS C 151      -9.846   0.127  -4.318  1.00  0.00           N  
ATOM   1897  CA  LYS C 151      -8.673  -0.153  -3.494  1.00  0.00           C  
ATOM   1898  C   LYS C 151      -8.525   0.887  -2.408  1.00  0.00           C  
ATOM   1899  O   LYS C 151      -9.306   1.837  -2.353  1.00  0.00           O  
ATOM   1900  CB  LYS C 151      -7.413  -0.293  -4.337  1.00  0.00           C  
ATOM   1901  CG  LYS C 151      -7.419  -1.531  -5.257  1.00  0.00           C  
ATOM   1902  CD  LYS C 151      -6.063  -1.692  -5.943  1.00  0.00           C  
ATOM   1903  CE  LYS C 151      -6.035  -2.760  -7.044  1.00  0.00           C  
ATOM   1904  NZ  LYS C 151      -6.501  -4.079  -6.601  1.00  0.00           N  
ATOM   1905  H   LYS C 151      -9.722   0.719  -5.141  1.00  0.00           H  
ATOM   1906  HA  LYS C 151      -8.822  -1.112  -2.995  1.00  0.00           H  
ATOM   1907 1HB  LYS C 151      -7.306   0.594  -4.972  1.00  0.00           H  
ATOM   1908 2HB  LYS C 151      -6.541  -0.342  -3.702  1.00  0.00           H  
ATOM   1909 1HG  LYS C 151      -7.595  -2.418  -4.644  1.00  0.00           H  
ATOM   1910 2HG  LYS C 151      -8.209  -1.459  -5.977  1.00  0.00           H  
ATOM   1911 1HD  LYS C 151      -5.791  -0.743  -6.374  1.00  0.00           H  
ATOM   1912 2HD  LYS C 151      -5.308  -1.942  -5.215  1.00  0.00           H  
ATOM   1913 1HE  LYS C 151      -6.642  -2.438  -7.889  1.00  0.00           H  
ATOM   1914 2HE  LYS C 151      -4.999  -2.866  -7.373  1.00  0.00           H  
ATOM   1915 1HZ  LYS C 151      -6.386  -4.731  -7.398  1.00  0.00           H  
ATOM   1916 2HZ  LYS C 151      -5.951  -4.449  -5.832  1.00  0.00           H  
ATOM   1917 3HZ  LYS C 151      -7.456  -4.034  -6.320  1.00  0.00           H  
ATOM   1918  N   LYS C 152      -7.586   0.660  -1.486  1.00  0.00           N  
ATOM   1919  CA  LYS C 152      -7.386   1.557  -0.356  1.00  0.00           C  
ATOM   1920  C   LYS C 152      -6.111   2.389  -0.506  1.00  0.00           C  
ATOM   1921  O   LYS C 152      -6.053   3.515  -0.007  1.00  0.00           O  
ATOM   1922  CB  LYS C 152      -7.340   0.760   0.949  1.00  0.00           C  
ATOM   1923  CG  LYS C 152      -8.670   0.135   1.351  1.00  0.00           C  
ATOM   1924  CD  LYS C 152      -8.572  -0.547   2.707  1.00  0.00           C  
ATOM   1925  CE  LYS C 152      -9.912  -1.128   3.133  1.00  0.00           C  
ATOM   1926  NZ  LYS C 152     -10.884  -0.067   3.513  1.00  0.00           N  
ATOM   1927  H   LYS C 152      -6.960  -0.139  -1.577  1.00  0.00           H  
ATOM   1928  HA  LYS C 152      -8.232   2.240  -0.297  1.00  0.00           H  
ATOM   1929 1HB  LYS C 152      -6.606  -0.041   0.861  1.00  0.00           H  
ATOM   1930 2HB  LYS C 152      -7.018   1.411   1.762  1.00  0.00           H  
ATOM   1931 1HG  LYS C 152      -9.437   0.908   1.396  1.00  0.00           H  
ATOM   1932 2HG  LYS C 152      -8.965  -0.602   0.604  1.00  0.00           H  
ATOM   1933 1HD  LYS C 152      -7.836  -1.350   2.659  1.00  0.00           H  
ATOM   1934 2HD  LYS C 152      -8.247   0.176   3.455  1.00  0.00           H  
ATOM   1935 1HE  LYS C 152     -10.332  -1.712   2.315  1.00  0.00           H  
ATOM   1936 2HE  LYS C 152      -9.767  -1.792   3.985  1.00  0.00           H  
ATOM   1937 1HZ  LYS C 152     -11.757  -0.493   3.789  1.00  0.00           H  
ATOM   1938 2HZ  LYS C 152     -10.512   0.469   4.285  1.00  0.00           H  
ATOM   1939 3HZ  LYS C 152     -11.042   0.544   2.724  1.00  0.00           H  
ATOM   1940  N   TYR C 153      -5.109   1.843  -1.217  1.00  0.00           N  
ATOM   1941  CA  TYR C 153      -3.831   2.547  -1.401  1.00  0.00           C  
ATOM   1942  C   TYR C 153      -3.719   3.201  -2.803  1.00  0.00           C  
ATOM   1943  O   TYR C 153      -3.812   4.426  -2.945  1.00  0.00           O  
ATOM   1944  CB  TYR C 153      -2.665   1.583  -1.172  1.00  0.00           C  
ATOM   1945  CG  TYR C 153      -2.625   0.994   0.221  1.00  0.00           C  
ATOM   1946  CD1 TYR C 153      -3.382  -0.129   0.521  1.00  0.00           C  
ATOM   1947  CD2 TYR C 153      -1.832   1.578   1.198  1.00  0.00           C  
ATOM   1948  CE1 TYR C 153      -3.345  -0.667   1.793  1.00  0.00           C  
ATOM   1949  CE2 TYR C 153      -1.795   1.040   2.470  1.00  0.00           C  
ATOM   1950  CZ  TYR C 153      -2.548  -0.078   2.769  1.00  0.00           C  
ATOM   1951  OH  TYR C 153      -2.511  -0.613   4.035  1.00  0.00           O  
ATOM   1952  H   TYR C 153      -5.230   0.895  -1.574  1.00  0.00           H  
ATOM   1953  HA  TYR C 153      -3.756   3.338  -0.654  1.00  0.00           H  
ATOM   1954 1HB  TYR C 153      -2.726   0.761  -1.887  1.00  0.00           H  
ATOM   1955 2HB  TYR C 153      -1.724   2.102  -1.349  1.00  0.00           H  
ATOM   1956  HD1 TYR C 153      -4.005  -0.588  -0.247  1.00  0.00           H  
ATOM   1957  HD2 TYR C 153      -1.239   2.461   0.962  1.00  0.00           H  
ATOM   1958  HE1 TYR C 153      -3.939  -1.549   2.029  1.00  0.00           H  
ATOM   1959  HE2 TYR C 153      -1.173   1.499   3.238  1.00  0.00           H  
ATOM   1960  HH  TYR C 153      -1.801  -0.203   4.535  1.00  0.00           H  
ATOM   1961  N   VAL C 154      -3.625   2.414  -3.868  1.00  0.00           N  
ATOM   1962  CA  VAL C 154      -3.466   3.066  -5.165  1.00  0.00           C  
ATOM   1963  C   VAL C 154      -4.798   3.341  -5.818  1.00  0.00           C  
ATOM   1964  O   VAL C 154      -5.195   2.671  -6.767  1.00  0.00           O  
ATOM   1965  CB  VAL C 154      -2.623   2.190  -6.073  1.00  0.00           C  
ATOM   1966  CG1 VAL C 154      -2.312   2.917  -7.379  1.00  0.00           C  
ATOM   1967  CG2 VAL C 154      -1.385   1.828  -5.309  1.00  0.00           C  
ATOM   1968  H   VAL C 154      -3.603   1.409  -3.780  1.00  0.00           H  
ATOM   1969  HA  VAL C 154      -2.943   4.012  -5.019  1.00  0.00           H  
ATOM   1970  HB  VAL C 154      -3.173   1.288  -6.315  1.00  0.00           H  
ATOM   1971 1HG1 VAL C 154      -1.709   2.278  -8.025  1.00  0.00           H  
ATOM   1972 2HG1 VAL C 154      -3.246   3.166  -7.889  1.00  0.00           H  
ATOM   1973 3HG1 VAL C 154      -1.765   3.835  -7.164  1.00  0.00           H  
ATOM   1974 1HG2 VAL C 154      -0.765   1.180  -5.894  1.00  0.00           H  
ATOM   1975 2HG2 VAL C 154      -0.837   2.727  -5.057  1.00  0.00           H  
ATOM   1976 3HG2 VAL C 154      -1.677   1.313  -4.394  1.00  0.00           H  
ATOM   1977  N   LYS C 155      -5.452   4.377  -5.335  1.00  0.00           N  
ATOM   1978  CA  LYS C 155      -6.807   4.730  -5.779  1.00  0.00           C  
ATOM   1979  C   LYS C 155      -6.827   5.694  -6.940  1.00  0.00           C  
ATOM   1980  O   LYS C 155      -7.834   5.832  -7.633  1.00  0.00           O  
ATOM   1981  CB  LYS C 155      -7.564   5.360  -4.620  1.00  0.00           C  
ATOM   1982  CG  LYS C 155      -7.772   4.448  -3.467  1.00  0.00           C  
ATOM   1983  CD  LYS C 155      -8.640   5.100  -2.391  1.00  0.00           C  
ATOM   1984  CE  LYS C 155      -7.855   6.173  -1.639  1.00  0.00           C  
ATOM   1985  NZ  LYS C 155      -8.570   6.629  -0.425  1.00  0.00           N  
ATOM   1986  H   LYS C 155      -5.006   4.863  -4.556  1.00  0.00           H  
ATOM   1987  HA  LYS C 155      -7.317   3.817  -6.091  1.00  0.00           H  
ATOM   1988 1HB  LYS C 155      -7.019   6.231  -4.262  1.00  0.00           H  
ATOM   1989 2HB  LYS C 155      -8.540   5.697  -4.966  1.00  0.00           H  
ATOM   1990 1HG  LYS C 155      -8.264   3.544  -3.829  1.00  0.00           H  
ATOM   1991 2HG  LYS C 155      -6.809   4.166  -3.035  1.00  0.00           H  
ATOM   1992 1HD  LYS C 155      -9.522   5.546  -2.852  1.00  0.00           H  
ATOM   1993 2HD  LYS C 155      -8.968   4.340  -1.682  1.00  0.00           H  
ATOM   1994 1HE  LYS C 155      -6.886   5.766  -1.347  1.00  0.00           H  
ATOM   1995 2HE  LYS C 155      -7.695   7.024  -2.297  1.00  0.00           H  
ATOM   1996 1HZ  LYS C 155      -8.020   7.333   0.045  1.00  0.00           H  
ATOM   1997 2HZ  LYS C 155      -9.464   7.015  -0.684  1.00  0.00           H  
ATOM   1998 3HZ  LYS C 155      -8.706   5.840   0.192  1.00  0.00           H  
ATOM   1999  N   VAL C 156      -5.728   6.407  -7.105  1.00  0.00           N  
ATOM   2000  CA  VAL C 156      -5.639   7.445  -8.102  1.00  0.00           C  
ATOM   2001  C   VAL C 156      -4.700   7.102  -9.212  1.00  0.00           C  
ATOM   2002  O   VAL C 156      -3.489   6.958  -9.008  1.00  0.00           O  
ATOM   2003  CB  VAL C 156      -5.164   8.735  -7.447  1.00  0.00           C  
ATOM   2004  CG1 VAL C 156      -5.045   9.830  -8.471  1.00  0.00           C  
ATOM   2005  CG2 VAL C 156      -6.135   9.126  -6.379  1.00  0.00           C  
ATOM   2006  H   VAL C 156      -4.938   6.220  -6.507  1.00  0.00           H  
ATOM   2007  HA  VAL C 156      -6.630   7.604  -8.525  1.00  0.00           H  
ATOM   2008  HB  VAL C 156      -4.187   8.570  -7.013  1.00  0.00           H  
ATOM   2009 1HG1 VAL C 156      -4.702  10.744  -7.997  1.00  0.00           H  
ATOM   2010 2HG1 VAL C 156      -4.329   9.532  -9.240  1.00  0.00           H  
ATOM   2011 3HG1 VAL C 156      -6.018  10.003  -8.926  1.00  0.00           H  
ATOM   2012 1HG2 VAL C 156      -5.789  10.033  -5.904  1.00  0.00           H  
ATOM   2013 2HG2 VAL C 156      -7.118   9.294  -6.822  1.00  0.00           H  
ATOM   2014 3HG2 VAL C 156      -6.202   8.335  -5.638  1.00  0.00           H  
ATOM   2015  N   LEU C 157      -5.285   6.987 -10.382  1.00  0.00           N  
ATOM   2016  CA  LEU C 157      -4.587   6.626 -11.590  1.00  0.00           C  
ATOM   2017  C   LEU C 157      -4.759   7.661 -12.666  1.00  0.00           C  
ATOM   2018  O   LEU C 157      -5.779   8.350 -12.724  1.00  0.00           O  
ATOM   2019  CB  LEU C 157      -5.131   5.306 -12.146  1.00  0.00           C  
ATOM   2020  CG  LEU C 157      -5.012   4.065 -11.286  1.00  0.00           C  
ATOM   2021  CD1 LEU C 157      -5.771   2.956 -11.933  1.00  0.00           C  
ATOM   2022  CD2 LEU C 157      -3.579   3.689 -11.182  1.00  0.00           C  
ATOM   2023  H   LEU C 157      -6.285   7.136 -10.429  1.00  0.00           H  
ATOM   2024  HA  LEU C 157      -3.525   6.528 -11.367  1.00  0.00           H  
ATOM   2025 1HB  LEU C 157      -6.185   5.446 -12.369  1.00  0.00           H  
ATOM   2026 2HB  LEU C 157      -4.615   5.108 -13.087  1.00  0.00           H  
ATOM   2027  HG  LEU C 157      -5.420   4.243 -10.284  1.00  0.00           H  
ATOM   2028 1HD1 LEU C 157      -5.663   2.079 -11.364  1.00  0.00           H  
ATOM   2029 2HD1 LEU C 157      -6.818   3.226 -11.996  1.00  0.00           H  
ATOM   2030 3HD1 LEU C 157      -5.398   2.763 -12.908  1.00  0.00           H  
ATOM   2031 1HD2 LEU C 157      -3.480   2.791 -10.575  1.00  0.00           H  
ATOM   2032 2HD2 LEU C 157      -3.174   3.508 -12.177  1.00  0.00           H  
ATOM   2033 3HD2 LEU C 157      -3.057   4.499 -10.720  1.00  0.00           H  
ATOM   2034  N   MET C 158      -3.783   7.742 -13.548  1.00  0.00           N  
ATOM   2035  CA  MET C 158      -3.982   8.503 -14.763  1.00  0.00           C  
ATOM   2036  C   MET C 158      -4.175   7.439 -15.839  1.00  0.00           C  
ATOM   2037  O   MET C 158      -3.479   6.416 -15.850  1.00  0.00           O  
ATOM   2038  CB  MET C 158      -2.832   9.453 -15.101  1.00  0.00           C  
ATOM   2039  CG  MET C 158      -3.113  10.273 -16.400  1.00  0.00           C  
ATOM   2040  SD  MET C 158      -1.807  11.351 -16.868  1.00  0.00           S  
ATOM   2041  CE  MET C 158      -0.708  10.151 -17.647  1.00  0.00           C  
ATOM   2042  H   MET C 158      -2.932   7.205 -13.398  1.00  0.00           H  
ATOM   2043  HA  MET C 158      -4.904   9.081 -14.696  1.00  0.00           H  
ATOM   2044 1HB  MET C 158      -2.682  10.161 -14.281  1.00  0.00           H  
ATOM   2045 2HB  MET C 158      -1.914   8.897 -15.229  1.00  0.00           H  
ATOM   2046 1HG  MET C 158      -3.303   9.592 -17.235  1.00  0.00           H  
ATOM   2047 2HG  MET C 158      -4.014  10.875 -16.253  1.00  0.00           H  
ATOM   2048 1HE  MET C 158       0.185  10.657 -18.014  1.00  0.00           H  
ATOM   2049 2HE  MET C 158      -0.426   9.389 -16.922  1.00  0.00           H  
ATOM   2050 3HE  MET C 158      -1.225   9.678 -18.486  1.00  0.00           H  
ATOM   2051  N   HIS C 159      -5.147   7.633 -16.708  1.00  0.00           N  
ATOM   2052  CA  HIS C 159      -5.408   6.637 -17.726  1.00  0.00           C  
ATOM   2053  C   HIS C 159      -4.967   7.146 -19.100  1.00  0.00           C  
ATOM   2054  O   HIS C 159      -5.057   8.337 -19.391  1.00  0.00           O  
ATOM   2055  CB  HIS C 159      -6.900   6.295 -17.728  1.00  0.00           C  
ATOM   2056  CG  HIS C 159      -7.430   5.788 -16.403  1.00  0.00           C  
ATOM   2057  ND1 HIS C 159      -7.161   4.532 -15.928  1.00  0.00           N  
ATOM   2058  CD2 HIS C 159      -8.214   6.383 -15.470  1.00  0.00           C  
ATOM   2059  CE1 HIS C 159      -7.772   4.362 -14.758  1.00  0.00           C  
ATOM   2060  NE2 HIS C 159      -8.415   5.466 -14.456  1.00  0.00           N  
ATOM   2061  H   HIS C 159      -5.701   8.487 -16.675  1.00  0.00           H  
ATOM   2062  HA  HIS C 159      -4.849   5.728 -17.517  1.00  0.00           H  
ATOM   2063 1HB  HIS C 159      -7.458   7.170 -17.985  1.00  0.00           H  
ATOM   2064 2HB  HIS C 159      -7.096   5.542 -18.489  1.00  0.00           H  
ATOM   2065  HD2 HIS C 159      -8.614   7.392 -15.513  1.00  0.00           H  
ATOM   2066  HE1 HIS C 159      -7.740   3.454 -14.162  1.00  0.00           H  
ATOM   2067  HE2 HIS C 159      -8.965   5.627 -13.625  1.00  0.00           H  
ATOM   2068  N   ASP C 160      -4.527   6.227 -19.949  1.00  0.00           N  
ATOM   2069  CA  ASP C 160      -4.096   6.519 -21.320  1.00  0.00           C  
ATOM   2070  C   ASP C 160      -4.922   5.791 -22.358  1.00  0.00           C  
ATOM   2071  O   ASP C 160      -4.817   4.570 -22.497  1.00  0.00           O  
ATOM   2072  CB  ASP C 160      -2.633   6.132 -21.508  1.00  0.00           C  
ATOM   2073  CG  ASP C 160      -2.120   6.371 -22.917  1.00  0.00           C  
ATOM   2074  OD1 ASP C 160      -2.906   6.774 -23.726  1.00  0.00           O  
ATOM   2075  OD2 ASP C 160      -0.956   6.061 -23.221  1.00  0.00           O  
ATOM   2076  H   ASP C 160      -4.472   5.270 -19.617  1.00  0.00           H  
ATOM   2077  HA  ASP C 160      -4.201   7.591 -21.496  1.00  0.00           H  
ATOM   2078 1HB  ASP C 160      -2.051   6.748 -20.856  1.00  0.00           H  
ATOM   2079 2HB  ASP C 160      -2.486   5.116 -21.226  1.00  0.00           H  
ATOM   2080  N   VAL C 161      -5.790   6.514 -23.042  1.00  0.00           N  
ATOM   2081  CA  VAL C 161      -6.642   5.877 -24.022  1.00  0.00           C  
ATOM   2082  C   VAL C 161      -5.945   5.978 -25.351  1.00  0.00           C  
ATOM   2083  O   VAL C 161      -5.541   7.070 -25.745  1.00  0.00           O  
ATOM   2084  CB  VAL C 161      -8.003   6.576 -24.137  1.00  0.00           C  
ATOM   2085  CG1 VAL C 161      -8.831   5.844 -25.176  1.00  0.00           C  
ATOM   2086  CG2 VAL C 161      -8.706   6.671 -22.759  1.00  0.00           C  
ATOM   2087  H   VAL C 161      -5.827   7.524 -22.905  1.00  0.00           H  
ATOM   2088  HA  VAL C 161      -6.758   4.829 -23.781  1.00  0.00           H  
ATOM   2089  HB  VAL C 161      -7.848   7.575 -24.508  1.00  0.00           H  
ATOM   2090 1HG1 VAL C 161      -9.780   6.338 -25.296  1.00  0.00           H  
ATOM   2091 2HG1 VAL C 161      -8.309   5.837 -26.130  1.00  0.00           H  
ATOM   2092 3HG1 VAL C 161      -9.000   4.818 -24.851  1.00  0.00           H  
ATOM   2093 1HG2 VAL C 161      -9.656   7.189 -22.875  1.00  0.00           H  
ATOM   2094 2HG2 VAL C 161      -8.891   5.706 -22.348  1.00  0.00           H  
ATOM   2095 3HG2 VAL C 161      -8.069   7.234 -22.071  1.00  0.00           H  
ATOM   2096  N   ALA C 162      -5.783   4.872 -26.050  1.00  0.00           N  
ATOM   2097  CA  ALA C 162      -5.072   4.942 -27.302  1.00  0.00           C  
ATOM   2098  C   ALA C 162      -5.828   4.303 -28.432  1.00  0.00           C  
ATOM   2099  O   ALA C 162      -6.445   3.246 -28.283  1.00  0.00           O  
ATOM   2100  CB  ALA C 162      -3.727   4.269 -27.170  1.00  0.00           C  
ATOM   2101  H   ALA C 162      -6.121   3.988 -25.698  1.00  0.00           H  
ATOM   2102  HA  ALA C 162      -4.934   5.978 -27.530  1.00  0.00           H  
ATOM   2103 1HB  ALA C 162      -3.180   4.367 -28.106  1.00  0.00           H  
ATOM   2104 2HB  ALA C 162      -3.171   4.756 -26.369  1.00  0.00           H  
ATOM   2105 3HB  ALA C 162      -3.870   3.215 -26.935  1.00  0.00           H  
ATOM   2106  N   TYR C 163      -5.718   4.907 -29.605  1.00  0.00           N  
ATOM   2107  CA  TYR C 163      -6.385   4.323 -30.753  1.00  0.00           C  
ATOM   2108  C   TYR C 163      -5.721   4.572 -32.079  1.00  0.00           C  
ATOM   2109  O   TYR C 163      -4.963   5.531 -32.266  1.00  0.00           O  
ATOM   2110  CB  TYR C 163      -7.840   4.776 -30.794  1.00  0.00           C  
ATOM   2111  CG  TYR C 163      -8.024   6.266 -30.819  1.00  0.00           C  
ATOM   2112  CD1 TYR C 163      -8.072   6.948 -29.597  1.00  0.00           C  
ATOM   2113  CD2 TYR C 163      -8.152   6.965 -32.014  1.00  0.00           C  
ATOM   2114  CE1 TYR C 163      -8.248   8.318 -29.563  1.00  0.00           C  
ATOM   2115  CE2 TYR C 163      -8.333   8.346 -31.984  1.00  0.00           C  
ATOM   2116  CZ  TYR C 163      -8.382   9.023 -30.753  1.00  0.00           C  
ATOM   2117  OH  TYR C 163      -8.561  10.397 -30.714  1.00  0.00           O  
ATOM   2118  H   TYR C 163      -5.202   5.785 -29.666  1.00  0.00           H  
ATOM   2119  HA  TYR C 163      -6.389   3.256 -30.609  1.00  0.00           H  
ATOM   2120 1HB  TYR C 163      -8.318   4.360 -31.681  1.00  0.00           H  
ATOM   2121 2HB  TYR C 163      -8.360   4.393 -29.952  1.00  0.00           H  
ATOM   2122  HD1 TYR C 163      -7.970   6.392 -28.663  1.00  0.00           H  
ATOM   2123  HD2 TYR C 163      -8.111   6.433 -32.964  1.00  0.00           H  
ATOM   2124  HE1 TYR C 163      -8.287   8.840 -28.607  1.00  0.00           H  
ATOM   2125  HE2 TYR C 163      -8.435   8.901 -32.917  1.00  0.00           H  
ATOM   2126  HH  TYR C 163      -8.752  10.719 -31.599  1.00  0.00           H  
ATOM   2127  N   ARG C 164      -6.022   3.682 -33.012  1.00  0.00           N  
ATOM   2128  CA  ARG C 164      -5.505   3.832 -34.359  1.00  0.00           C  
ATOM   2129  C   ARG C 164      -6.493   3.353 -35.383  1.00  0.00           C  
ATOM   2130  O   ARG C 164      -7.362   2.519 -35.110  1.00  0.00           O  
ATOM   2131  CB  ARG C 164      -4.221   3.043 -34.583  1.00  0.00           C  
ATOM   2132  CG  ARG C 164      -4.358   1.556 -34.547  1.00  0.00           C  
ATOM   2133  CD  ARG C 164      -3.058   0.890 -34.878  1.00  0.00           C  
ATOM   2134  NE  ARG C 164      -3.140  -0.582 -34.764  1.00  0.00           N  
ATOM   2135  CZ  ARG C 164      -3.515  -1.453 -35.745  1.00  0.00           C  
ATOM   2136  NH1 ARG C 164      -3.805  -1.036 -36.960  1.00  0.00           N  
ATOM   2137  NH2 ARG C 164      -3.579  -2.754 -35.474  1.00  0.00           N  
ATOM   2138  H   ARG C 164      -6.632   2.903 -32.756  1.00  0.00           H  
ATOM   2139  HA  ARG C 164      -5.302   4.886 -34.540  1.00  0.00           H  
ATOM   2140 1HB  ARG C 164      -3.796   3.301 -35.555  1.00  0.00           H  
ATOM   2141 2HB  ARG C 164      -3.486   3.312 -33.828  1.00  0.00           H  
ATOM   2142 1HG  ARG C 164      -4.677   1.237 -33.562  1.00  0.00           H  
ATOM   2143 2HG  ARG C 164      -5.097   1.247 -35.286  1.00  0.00           H  
ATOM   2144 1HD  ARG C 164      -2.798   1.136 -35.889  1.00  0.00           H  
ATOM   2145 2HD  ARG C 164      -2.275   1.249 -34.225  1.00  0.00           H  
ATOM   2146  HE  ARG C 164      -2.942  -0.982 -33.857  1.00  0.00           H  
ATOM   2147 1HH1 ARG C 164      -3.695  -0.045 -37.212  1.00  0.00           H  
ATOM   2148 2HH1 ARG C 164      -4.070  -1.694 -37.678  1.00  0.00           H  
ATOM   2149 1HH2 ARG C 164      -3.334  -3.093 -34.544  1.00  0.00           H  
ATOM   2150 2HH2 ARG C 164      -3.856  -3.407 -36.192  1.00  0.00           H  
ATOM   2151  N   GLN C 165      -6.346   3.880 -36.587  1.00  0.00           N  
ATOM   2152  CA  GLN C 165      -7.161   3.476 -37.723  1.00  0.00           C  
ATOM   2153  C   GLN C 165      -6.590   2.195 -38.298  1.00  0.00           C  
ATOM   2154  O   GLN C 165      -5.379   2.054 -38.397  1.00  0.00           O  
ATOM   2155  CB  GLN C 165      -7.214   4.568 -38.796  1.00  0.00           C  
ATOM   2156  CG  GLN C 165      -8.218   4.287 -39.912  1.00  0.00           C  
ATOM   2157  CD  GLN C 165      -8.332   5.424 -40.902  1.00  0.00           C  
ATOM   2158  OE1 GLN C 165      -7.728   6.483 -40.726  1.00  0.00           O  
ATOM   2159  NE2 GLN C 165      -9.104   5.210 -41.965  1.00  0.00           N  
ATOM   2160  H   GLN C 165      -5.621   4.574 -36.728  1.00  0.00           H  
ATOM   2161  HA  GLN C 165      -8.178   3.272 -37.384  1.00  0.00           H  
ATOM   2162 1HB  GLN C 165      -7.483   5.516 -38.341  1.00  0.00           H  
ATOM   2163 2HB  GLN C 165      -6.226   4.686 -39.247  1.00  0.00           H  
ATOM   2164 1HG  GLN C 165      -7.931   3.408 -40.455  1.00  0.00           H  
ATOM   2165 2HG  GLN C 165      -9.194   4.131 -39.448  1.00  0.00           H  
ATOM   2166 1HE2 GLN C 165      -9.218   5.929 -42.657  1.00  0.00           H  
ATOM   2167 2HE2 GLN C 165      -9.563   4.328 -42.081  1.00  0.00           H  
ATOM   2168  N   GLU C 166      -7.453   1.298 -38.755  1.00  0.00           N  
ATOM   2169  CA  GLU C 166      -7.054   0.050 -39.418  1.00  0.00           C  
ATOM   2170  C   GLU C 166      -5.921   0.257 -40.436  1.00  0.00           C  
ATOM   2171  O   GLU C 166      -5.026  -0.577 -40.566  1.00  0.00           O  
ATOM   2172  CB  GLU C 166      -8.279  -0.492 -40.171  1.00  0.00           C  
ATOM   2173  CG  GLU C 166      -8.124  -1.830 -40.858  1.00  0.00           C  
ATOM   2174  CD  GLU C 166      -9.387  -2.233 -41.630  1.00  0.00           C  
ATOM   2175  OE1 GLU C 166     -10.255  -1.391 -41.824  1.00  0.00           O  
ATOM   2176  OE2 GLU C 166      -9.460  -3.366 -42.040  1.00  0.00           O  
ATOM   2177  H   GLU C 166      -8.449   1.458 -38.604  1.00  0.00           H  
ATOM   2178  HA  GLU C 166      -6.722  -0.658 -38.659  1.00  0.00           H  
ATOM   2179 1HB  GLU C 166      -9.100  -0.595 -39.465  1.00  0.00           H  
ATOM   2180 2HB  GLU C 166      -8.595   0.235 -40.920  1.00  0.00           H  
ATOM   2181 1HG  GLU C 166      -7.279  -1.785 -41.547  1.00  0.00           H  
ATOM   2182 2HG  GLU C 166      -7.909  -2.586 -40.105  1.00  0.00           H  
ATOM   2183  N   LYS C 167      -6.016   1.359 -41.181  1.00  0.00           N  
ATOM   2184  CA  LYS C 167      -5.094   1.797 -42.227  1.00  0.00           C  
ATOM   2185  C   LYS C 167      -3.617   1.847 -41.798  1.00  0.00           C  
ATOM   2186  O   LYS C 167      -2.727   1.506 -42.586  1.00  0.00           O  
ATOM   2187  CB  LYS C 167      -5.524   3.200 -42.681  1.00  0.00           C  
ATOM   2188  CG  LYS C 167      -4.645   3.864 -43.723  1.00  0.00           C  
ATOM   2189  CD  LYS C 167      -5.233   5.228 -44.166  1.00  0.00           C  
ATOM   2190  CE  LYS C 167      -4.980   6.351 -43.127  1.00  0.00           C  
ATOM   2191  NZ  LYS C 167      -3.531   6.763 -43.044  1.00  0.00           N  
ATOM   2192  H   LYS C 167      -6.800   1.952 -40.977  1.00  0.00           H  
ATOM   2193  HA  LYS C 167      -5.175   1.103 -43.063  1.00  0.00           H  
ATOM   2194 1HB  LYS C 167      -6.539   3.162 -43.070  1.00  0.00           H  
ATOM   2195 2HB  LYS C 167      -5.533   3.864 -41.813  1.00  0.00           H  
ATOM   2196 1HG  LYS C 167      -3.650   4.028 -43.296  1.00  0.00           H  
ATOM   2197 2HG  LYS C 167      -4.545   3.211 -44.589  1.00  0.00           H  
ATOM   2198 1HD  LYS C 167      -4.788   5.522 -45.115  1.00  0.00           H  
ATOM   2199 2HD  LYS C 167      -6.309   5.126 -44.306  1.00  0.00           H  
ATOM   2200 1HE  LYS C 167      -5.577   7.219 -43.403  1.00  0.00           H  
ATOM   2201 2HE  LYS C 167      -5.295   6.002 -42.143  1.00  0.00           H  
ATOM   2202 1HZ  LYS C 167      -3.433   7.487 -42.349  1.00  0.00           H  
ATOM   2203 2HZ  LYS C 167      -2.944   5.961 -42.746  1.00  0.00           H  
ATOM   2204 3HZ  LYS C 167      -3.208   7.098 -43.928  1.00  0.00           H  
ATOM   2205  N   ASP C 168      -3.370   2.333 -40.579  1.00  0.00           N  
ATOM   2206  CA  ASP C 168      -2.029   2.516 -40.038  1.00  0.00           C  
ATOM   2207  C   ASP C 168      -1.799   1.436 -38.984  1.00  0.00           C  
ATOM   2208  O   ASP C 168      -2.757   1.040 -38.327  1.00  0.00           O  
ATOM   2209  CB  ASP C 168      -1.935   3.897 -39.384  1.00  0.00           C  
ATOM   2210  CG  ASP C 168      -2.114   5.085 -40.376  1.00  0.00           C  
ATOM   2211  OD1 ASP C 168      -1.903   4.920 -41.562  1.00  0.00           O  
ATOM   2212  OD2 ASP C 168      -2.537   6.132 -39.948  1.00  0.00           O  
ATOM   2213  H   ASP C 168      -4.157   2.518 -39.963  1.00  0.00           H  
ATOM   2214  HA  ASP C 168      -1.294   2.410 -40.834  1.00  0.00           H  
ATOM   2215 1HB  ASP C 168      -2.692   3.976 -38.600  1.00  0.00           H  
ATOM   2216 2HB  ASP C 168      -0.966   3.988 -38.911  1.00  0.00           H  
ATOM   2217  N   GLU C 169      -0.554   0.989 -38.769  1.00  0.00           N  
ATOM   2218  CA  GLU C 169      -0.359   0.008 -37.690  1.00  0.00           C  
ATOM   2219  C   GLU C 169       0.392   0.517 -36.463  1.00  0.00           C  
ATOM   2220  O   GLU C 169       0.021   0.196 -35.334  1.00  0.00           O  
ATOM   2221  CB  GLU C 169       0.323  -1.259 -38.203  1.00  0.00           C  
ATOM   2222  CG  GLU C 169      -0.500  -2.043 -39.216  1.00  0.00           C  
ATOM   2223  CD  GLU C 169       0.200  -3.296 -39.698  1.00  0.00           C  
ATOM   2224  OE1 GLU C 169       1.335  -3.500 -39.333  1.00  0.00           O  
ATOM   2225  OE2 GLU C 169      -0.406  -4.048 -40.420  1.00  0.00           O  
ATOM   2226  H   GLU C 169       0.213   1.304 -39.343  1.00  0.00           H  
ATOM   2227  HA  GLU C 169      -1.334  -0.300 -37.346  1.00  0.00           H  
ATOM   2228 1HB  GLU C 169       1.273  -0.998 -38.668  1.00  0.00           H  
ATOM   2229 2HB  GLU C 169       0.541  -1.918 -37.362  1.00  0.00           H  
ATOM   2230 1HG  GLU C 169      -1.449  -2.321 -38.755  1.00  0.00           H  
ATOM   2231 2HG  GLU C 169      -0.718  -1.399 -40.065  1.00  0.00           H  
ATOM   2232  N   ASN C 170       1.432   1.320 -36.668  1.00  0.00           N  
ATOM   2233  CA  ASN C 170       2.220   1.789 -35.530  1.00  0.00           C  
ATOM   2234  C   ASN C 170       1.874   3.215 -35.133  1.00  0.00           C  
ATOM   2235  O   ASN C 170       2.499   3.785 -34.236  1.00  0.00           O  
ATOM   2236  CB  ASN C 170       3.700   1.702 -35.850  1.00  0.00           C  
ATOM   2237  CG  ASN C 170       4.176   0.289 -35.991  1.00  0.00           C  
ATOM   2238  OD1 ASN C 170       3.733  -0.608 -35.261  1.00  0.00           O  
ATOM   2239  ND2 ASN C 170       5.073   0.068 -36.926  1.00  0.00           N  
ATOM   2240  H   ASN C 170       1.701   1.572 -37.605  1.00  0.00           H  
ATOM   2241  HA  ASN C 170       2.007   1.153 -34.669  1.00  0.00           H  
ATOM   2242 1HB  ASN C 170       3.906   2.239 -36.775  1.00  0.00           H  
ATOM   2243 2HB  ASN C 170       4.269   2.186 -35.056  1.00  0.00           H  
ATOM   2244 1HD2 ASN C 170       5.429  -0.858 -37.070  1.00  0.00           H  
ATOM   2245 2HD2 ASN C 170       5.405   0.823 -37.493  1.00  0.00           H  
ATOM   2246  N   LYS C 171       0.895   3.805 -35.813  1.00  0.00           N  
ATOM   2247  CA  LYS C 171       0.545   5.186 -35.525  1.00  0.00           C  
ATOM   2248  C   LYS C 171      -0.667   5.248 -34.600  1.00  0.00           C  
ATOM   2249  O   LYS C 171      -1.797   4.974 -35.016  1.00  0.00           O  
ATOM   2250  CB  LYS C 171       0.301   5.956 -36.823  1.00  0.00           C  
ATOM   2251  CG  LYS C 171       0.018   7.445 -36.637  1.00  0.00           C  
ATOM   2252  CD  LYS C 171      -0.191   8.145 -37.998  1.00  0.00           C  
ATOM   2253  CE  LYS C 171      -0.495   9.638 -37.826  1.00  0.00           C  
ATOM   2254  NZ  LYS C 171      -0.710  10.305 -39.125  1.00  0.00           N  
ATOM   2255  H   LYS C 171       0.400   3.290 -36.521  1.00  0.00           H  
ATOM   2256  HA  LYS C 171       1.378   5.659 -35.005  1.00  0.00           H  
ATOM   2257 1HB  LYS C 171       1.158   5.848 -37.486  1.00  0.00           H  
ATOM   2258 2HB  LYS C 171      -0.563   5.537 -37.329  1.00  0.00           H  
ATOM   2259 1HG  LYS C 171      -0.879   7.567 -36.025  1.00  0.00           H  
ATOM   2260 2HG  LYS C 171       0.855   7.911 -36.118  1.00  0.00           H  
ATOM   2261 1HD  LYS C 171       0.711   8.043 -38.605  1.00  0.00           H  
ATOM   2262 2HD  LYS C 171      -1.016   7.668 -38.536  1.00  0.00           H  
ATOM   2263 1HE  LYS C 171      -1.371   9.784 -37.201  1.00  0.00           H  
ATOM   2264 2HE  LYS C 171       0.358  10.094 -37.340  1.00  0.00           H  
ATOM   2265 1HZ  LYS C 171      -0.847  11.323 -38.997  1.00  0.00           H  
ATOM   2266 2HZ  LYS C 171       0.100  10.193 -39.743  1.00  0.00           H  
ATOM   2267 3HZ  LYS C 171      -1.504   9.909 -39.581  1.00  0.00           H  
ATOM   2268  N   TRP C 172      -0.423   5.613 -33.351  1.00  0.00           N  
ATOM   2269  CA  TRP C 172      -1.475   5.654 -32.351  1.00  0.00           C  
ATOM   2270  C   TRP C 172      -1.690   7.070 -31.862  1.00  0.00           C  
ATOM   2271  O   TRP C 172      -0.743   7.854 -31.750  1.00  0.00           O  
ATOM   2272  CB  TRP C 172      -1.115   4.781 -31.140  1.00  0.00           C  
ATOM   2273  CG  TRP C 172      -1.054   3.295 -31.390  1.00  0.00           C  
ATOM   2274  CD1 TRP C 172       0.003   2.578 -31.844  1.00  0.00           C  
ATOM   2275  CD2 TRP C 172      -2.108   2.349 -31.169  1.00  0.00           C  
ATOM   2276  NE1 TRP C 172      -0.337   1.248 -31.939  1.00  0.00           N  
ATOM   2277  CE2 TRP C 172      -1.623   1.098 -31.537  1.00  0.00           C  
ATOM   2278  CE3 TRP C 172      -3.391   2.464 -30.705  1.00  0.00           C  
ATOM   2279  CZ2 TRP C 172      -2.404  -0.029 -31.469  1.00  0.00           C  
ATOM   2280  CZ3 TRP C 172      -4.184   1.342 -30.631  1.00  0.00           C  
ATOM   2281  CH2 TRP C 172      -3.701   0.126 -31.013  1.00  0.00           C  
ATOM   2282  H   TRP C 172       0.527   5.835 -33.081  1.00  0.00           H  
ATOM   2283  HA  TRP C 172      -2.405   5.298 -32.793  1.00  0.00           H  
ATOM   2284 1HB  TRP C 172      -0.145   5.094 -30.757  1.00  0.00           H  
ATOM   2285 2HB  TRP C 172      -1.846   4.963 -30.346  1.00  0.00           H  
ATOM   2286  HD1 TRP C 172       0.977   2.995 -32.105  1.00  0.00           H  
ATOM   2287  HE1 TRP C 172       0.275   0.507 -32.268  1.00  0.00           H  
ATOM   2288  HE3 TRP C 172      -3.751   3.426 -30.415  1.00  0.00           H  
ATOM   2289  HZ2 TRP C 172      -2.036  -1.011 -31.761  1.00  0.00           H  
ATOM   2290  HZ3 TRP C 172      -5.206   1.436 -30.262  1.00  0.00           H  
ATOM   2291  HH2 TRP C 172      -4.345  -0.733 -30.939  1.00  0.00           H  
ATOM   2292  N   THR C 173      -2.928   7.367 -31.529  1.00  0.00           N  
ATOM   2293  CA  THR C 173      -3.311   8.618 -30.916  1.00  0.00           C  
ATOM   2294  C   THR C 173      -3.550   8.344 -29.450  1.00  0.00           C  
ATOM   2295  O   THR C 173      -4.242   7.383 -29.135  1.00  0.00           O  
ATOM   2296  CB  THR C 173      -4.590   9.155 -31.564  1.00  0.00           C  
ATOM   2297  OG1 THR C 173      -4.344   9.404 -32.942  1.00  0.00           O  
ATOM   2298  CG2 THR C 173      -5.064  10.411 -30.883  1.00  0.00           C  
ATOM   2299  H   THR C 173      -3.654   6.677 -31.710  1.00  0.00           H  
ATOM   2300  HA  THR C 173      -2.503   9.343 -31.018  1.00  0.00           H  
ATOM   2301  HB  THR C 173      -5.366   8.395 -31.485  1.00  0.00           H  
ATOM   2302  HG1 THR C 173      -4.189   8.571 -33.398  1.00  0.00           H  
ATOM   2303 1HG2 THR C 173      -5.971  10.759 -31.363  1.00  0.00           H  
ATOM   2304 2HG2 THR C 173      -5.270  10.202 -29.831  1.00  0.00           H  
ATOM   2305 3HG2 THR C 173      -4.295  11.175 -30.959  1.00  0.00           H  
ATOM   2306  N   HIS C 174      -2.961   9.151 -28.560  1.00  0.00           N  
ATOM   2307  CA  HIS C 174      -3.107   8.935 -27.114  1.00  0.00           C  
ATOM   2308  C   HIS C 174      -3.807  10.101 -26.405  1.00  0.00           C  
ATOM   2309  O   HIS C 174      -3.464  11.263 -26.626  1.00  0.00           O  
ATOM   2310  CB  HIS C 174      -1.730   8.735 -26.477  1.00  0.00           C  
ATOM   2311  CG  HIS C 174      -0.972   7.519 -26.946  1.00  0.00           C  
ATOM   2312  ND1 HIS C 174      -0.813   6.393 -26.167  1.00  0.00           N  
ATOM   2313  CD2 HIS C 174      -0.336   7.254 -28.114  1.00  0.00           C  
ATOM   2314  CE1 HIS C 174      -0.103   5.488 -26.837  1.00  0.00           C  
ATOM   2315  NE2 HIS C 174       0.211   5.985 -28.011  1.00  0.00           N  
ATOM   2316  H   HIS C 174      -2.400   9.924 -28.891  1.00  0.00           H  
ATOM   2317  HA  HIS C 174      -3.690   8.038 -26.935  1.00  0.00           H  
ATOM   2318 1HB  HIS C 174      -1.116   9.616 -26.659  1.00  0.00           H  
ATOM   2319 2HB  HIS C 174      -1.857   8.646 -25.392  1.00  0.00           H  
ATOM   2320  HD1 HIS C 174      -0.933   6.344 -25.138  1.00  0.00           H  
ATOM   2321  HD2 HIS C 174      -0.192   7.837 -29.028  1.00  0.00           H  
ATOM   2322  HE1 HIS C 174       0.133   4.527 -26.385  1.00  0.00           H  
ATOM   2323  N   VAL C 175      -4.764   9.772 -25.531  1.00  0.00           N  
ATOM   2324  CA  VAL C 175      -5.527  10.747 -24.744  1.00  0.00           C  
ATOM   2325  C   VAL C 175      -5.445  10.475 -23.241  1.00  0.00           C  
ATOM   2326  O   VAL C 175      -5.785   9.385 -22.781  1.00  0.00           O  
ATOM   2327  CB  VAL C 175      -7.025  10.701 -25.148  1.00  0.00           C  
ATOM   2328  CG1 VAL C 175      -7.818  11.693 -24.328  1.00  0.00           C  
ATOM   2329  CG2 VAL C 175      -7.183  10.987 -26.634  1.00  0.00           C  
ATOM   2330  H   VAL C 175      -4.985   8.783 -25.429  1.00  0.00           H  
ATOM   2331  HA  VAL C 175      -5.129  11.743 -24.944  1.00  0.00           H  
ATOM   2332  HB  VAL C 175      -7.418   9.721 -24.937  1.00  0.00           H  
ATOM   2333 1HG1 VAL C 175      -8.853  11.637 -24.614  1.00  0.00           H  
ATOM   2334 2HG1 VAL C 175      -7.722  11.459 -23.264  1.00  0.00           H  
ATOM   2335 3HG1 VAL C 175      -7.443  12.697 -24.514  1.00  0.00           H  
ATOM   2336 1HG2 VAL C 175      -8.238  10.938 -26.903  1.00  0.00           H  
ATOM   2337 2HG2 VAL C 175      -6.794  11.980 -26.856  1.00  0.00           H  
ATOM   2338 3HG2 VAL C 175      -6.629  10.245 -27.213  1.00  0.00           H  
ATOM   2339  N   ASN C 176      -5.024  11.463 -22.451  1.00  0.00           N  
ATOM   2340  CA  ASN C 176      -4.961  11.224 -21.011  1.00  0.00           C  
ATOM   2341  C   ASN C 176      -6.270  11.570 -20.310  1.00  0.00           C  
ATOM   2342  O   ASN C 176      -6.868  12.614 -20.577  1.00  0.00           O  
ATOM   2343  CB  ASN C 176      -3.816  11.967 -20.369  1.00  0.00           C  
ATOM   2344  CG  ASN C 176      -2.481  11.444 -20.802  1.00  0.00           C  
ATOM   2345  OD1 ASN C 176      -2.264  10.233 -20.868  1.00  0.00           O  
ATOM   2346  ND2 ASN C 176      -1.569  12.333 -21.080  1.00  0.00           N  
ATOM   2347  H   ASN C 176      -4.750  12.354 -22.840  1.00  0.00           H  
ATOM   2348  HA  ASN C 176      -4.783  10.167 -20.856  1.00  0.00           H  
ATOM   2349 1HB  ASN C 176      -3.883  13.023 -20.607  1.00  0.00           H  
ATOM   2350 2HB  ASN C 176      -3.895  11.868 -19.287  1.00  0.00           H  
ATOM   2351 1HD2 ASN C 176      -0.656  12.039 -21.366  1.00  0.00           H  
ATOM   2352 2HD2 ASN C 176      -1.779  13.306 -21.005  1.00  0.00           H  
ATOM   2353  N   LEU C 177      -6.705  10.688 -19.415  1.00  0.00           N  
ATOM   2354  CA  LEU C 177      -7.888  10.895 -18.572  1.00  0.00           C  
ATOM   2355  C   LEU C 177      -7.563  10.783 -17.103  1.00  0.00           C  
ATOM   2356  O   LEU C 177      -6.606  10.112 -16.726  1.00  0.00           O  
ATOM   2357  CB  LEU C 177      -8.986   9.875 -18.803  1.00  0.00           C  
ATOM   2358  CG  LEU C 177      -9.473   9.683 -20.130  1.00  0.00           C  
ATOM   2359  CD1 LEU C 177     -10.452   8.521 -20.058  1.00  0.00           C  
ATOM   2360  CD2 LEU C 177     -10.123  10.963 -20.595  1.00  0.00           C  
ATOM   2361  H   LEU C 177      -6.156   9.837 -19.304  1.00  0.00           H  
ATOM   2362  HA  LEU C 177      -8.281  11.892 -18.763  1.00  0.00           H  
ATOM   2363 1HB  LEU C 177      -8.653   8.927 -18.445  1.00  0.00           H  
ATOM   2364 2HB  LEU C 177      -9.850  10.166 -18.207  1.00  0.00           H  
ATOM   2365  HG  LEU C 177      -8.655   9.413 -20.804  1.00  0.00           H  
ATOM   2366 1HD1 LEU C 177     -10.858   8.291 -21.010  1.00  0.00           H  
ATOM   2367 2HD1 LEU C 177      -9.924   7.654 -19.688  1.00  0.00           H  
ATOM   2368 3HD1 LEU C 177     -11.266   8.772 -19.368  1.00  0.00           H  
ATOM   2369 1HD2 LEU C 177     -10.506  10.841 -21.570  1.00  0.00           H  
ATOM   2370 2HD2 LEU C 177     -10.941  11.221 -19.916  1.00  0.00           H  
ATOM   2371 3HD2 LEU C 177      -9.384  11.766 -20.602  1.00  0.00           H  
ATOM   2372  N   SER C 178      -8.415  11.368 -16.274  1.00  0.00           N  
ATOM   2373  CA  SER C 178      -8.332  11.196 -14.824  1.00  0.00           C  
ATOM   2374  C   SER C 178      -9.687  10.691 -14.356  1.00  0.00           C  
ATOM   2375  O   SER C 178     -10.130  10.950 -13.235  1.00  0.00           O  
ATOM   2376  CB  SER C 178      -7.976  12.489 -14.148  1.00  0.00           C  
ATOM   2377  OG  SER C 178      -6.720  12.957 -14.580  1.00  0.00           O  
ATOM   2378  H   SER C 178      -9.161  11.938 -16.651  1.00  0.00           H  
ATOM   2379  HA  SER C 178      -7.579  10.443 -14.582  1.00  0.00           H  
ATOM   2380 1HB  SER C 178      -8.744  13.238 -14.355  1.00  0.00           H  
ATOM   2381 2HB  SER C 178      -7.953  12.322 -13.075  1.00  0.00           H  
ATOM   2382  HG  SER C 178      -6.063  12.428 -14.107  1.00  0.00           H  
ATOM   2383  N   SER C 179     -10.341   9.986 -15.271  1.00  0.00           N  
ATOM   2384  CA  SER C 179     -11.668   9.413 -15.116  1.00  0.00           C  
ATOM   2385  C   SER C 179     -11.720   8.188 -15.976  1.00  0.00           C  
ATOM   2386  O   SER C 179     -10.791   7.908 -16.729  1.00  0.00           O  
ATOM   2387  CB  SER C 179     -12.752  10.302 -15.662  1.00  0.00           C  
ATOM   2388  OG  SER C 179     -12.686  10.310 -17.073  1.00  0.00           O  
ATOM   2389  H   SER C 179      -9.863   9.834 -16.144  1.00  0.00           H  
ATOM   2390  HA  SER C 179     -11.845   9.145 -14.074  1.00  0.00           H  
ATOM   2391 1HB  SER C 179     -13.729   9.942 -15.340  1.00  0.00           H  
ATOM   2392 2HB  SER C 179     -12.627  11.312 -15.282  1.00  0.00           H  
ATOM   2393  HG  SER C 179     -13.349  10.949 -17.373  1.00  0.00           H  
ATOM   2394  N   THR C 180     -12.834   7.498 -15.925  1.00  0.00           N  
ATOM   2395  CA  THR C 180     -13.011   6.301 -16.719  1.00  0.00           C  
ATOM   2396  C   THR C 180     -14.008   6.507 -17.872  1.00  0.00           C  
ATOM   2397  O   THR C 180     -14.694   5.569 -18.313  1.00  0.00           O  
ATOM   2398  CB  THR C 180     -13.388   5.136 -15.810  1.00  0.00           C  
ATOM   2399  OG1 THR C 180     -14.555   5.474 -15.061  1.00  0.00           O  
ATOM   2400  CG2 THR C 180     -12.245   4.797 -14.863  1.00  0.00           C  
ATOM   2401  H   THR C 180     -13.571   7.792 -15.302  1.00  0.00           H  
ATOM   2402  HA  THR C 180     -12.056   6.052 -17.162  1.00  0.00           H  
ATOM   2403  HB  THR C 180     -13.597   4.291 -16.424  1.00  0.00           H  
ATOM   2404  HG1 THR C 180     -15.014   4.665 -14.811  1.00  0.00           H  
ATOM   2405 1HG2 THR C 180     -12.536   3.950 -14.238  1.00  0.00           H  
ATOM   2406 2HG2 THR C 180     -11.361   4.535 -15.437  1.00  0.00           H  
ATOM   2407 3HG2 THR C 180     -12.023   5.655 -14.231  1.00  0.00           H  
ATOM   2408  N   LYS C 181     -14.089   7.768 -18.348  1.00  0.00           N  
ATOM   2409  CA  LYS C 181     -14.951   8.106 -19.480  1.00  0.00           C  
ATOM   2410  C   LYS C 181     -14.362   9.206 -20.378  1.00  0.00           C  
ATOM   2411  O   LYS C 181     -13.957  10.279 -19.919  1.00  0.00           O  
ATOM   2412  CB  LYS C 181     -16.337   8.517 -18.989  1.00  0.00           C  
ATOM   2413  CG  LYS C 181     -17.386   8.813 -20.084  1.00  0.00           C  
ATOM   2414  CD  LYS C 181     -18.758   9.141 -19.434  1.00  0.00           C  
ATOM   2415  CE  LYS C 181     -19.854   9.450 -20.459  1.00  0.00           C  
ATOM   2416  NZ  LYS C 181     -21.133   9.817 -19.791  1.00  0.00           N  
ATOM   2417  H   LYS C 181     -13.517   8.503 -17.926  1.00  0.00           H  
ATOM   2418  HA  LYS C 181     -15.064   7.216 -20.094  1.00  0.00           H  
ATOM   2419 1HB  LYS C 181     -16.740   7.724 -18.361  1.00  0.00           H  
ATOM   2420 2HB  LYS C 181     -16.246   9.409 -18.371  1.00  0.00           H  
ATOM   2421 1HG  LYS C 181     -17.054   9.667 -20.680  1.00  0.00           H  
ATOM   2422 2HG  LYS C 181     -17.479   7.953 -20.747  1.00  0.00           H  
ATOM   2423 1HD  LYS C 181     -19.078   8.288 -18.832  1.00  0.00           H  
ATOM   2424 2HD  LYS C 181     -18.647  10.001 -18.775  1.00  0.00           H  
ATOM   2425 1HE  LYS C 181     -19.533  10.278 -21.090  1.00  0.00           H  
ATOM   2426 2HE  LYS C 181     -20.026   8.585 -21.073  1.00  0.00           H  
ATOM   2427 1HZ  LYS C 181     -21.870  10.037 -20.475  1.00  0.00           H  
ATOM   2428 2HZ  LYS C 181     -21.447   9.057 -19.214  1.00  0.00           H  
ATOM   2429 3HZ  LYS C 181     -20.985  10.632 -19.217  1.00  0.00           H  
ATOM   2430  N   LEU C 182     -14.359   8.917 -21.668  1.00  0.00           N  
ATOM   2431  CA  LEU C 182     -13.874   9.797 -22.722  1.00  0.00           C  
ATOM   2432  C   LEU C 182     -14.822   9.865 -23.870  1.00  0.00           C  
ATOM   2433  O   LEU C 182     -15.318   8.839 -24.312  1.00  0.00           O  
ATOM   2434  CB  LEU C 182     -12.538   9.314 -23.269  1.00  0.00           C  
ATOM   2435  CG  LEU C 182     -12.038   9.973 -24.549  1.00  0.00           C  
ATOM   2436  CD1 LEU C 182     -11.708  11.445 -24.321  1.00  0.00           C  
ATOM   2437  CD2 LEU C 182     -10.823   9.209 -25.002  1.00  0.00           C  
ATOM   2438  H   LEU C 182     -14.702   7.993 -21.941  1.00  0.00           H  
ATOM   2439  HA  LEU C 182     -13.753  10.798 -22.310  1.00  0.00           H  
ATOM   2440 1HB  LEU C 182     -11.816   9.523 -22.555  1.00  0.00           H  
ATOM   2441 2HB  LEU C 182     -12.570   8.246 -23.415  1.00  0.00           H  
ATOM   2442  HG  LEU C 182     -12.809   9.917 -25.318  1.00  0.00           H  
ATOM   2443 1HD1 LEU C 182     -11.357  11.881 -25.256  1.00  0.00           H  
ATOM   2444 2HD1 LEU C 182     -12.590  11.980 -23.993  1.00  0.00           H  
ATOM   2445 3HD1 LEU C 182     -10.943  11.539 -23.576  1.00  0.00           H  
ATOM   2446 1HD2 LEU C 182     -10.438   9.629 -25.916  1.00  0.00           H  
ATOM   2447 2HD2 LEU C 182     -10.056   9.259 -24.233  1.00  0.00           H  
ATOM   2448 3HD2 LEU C 182     -11.111   8.178 -25.169  1.00  0.00           H  
ATOM   2449  N   THR C 183     -15.110  11.059 -24.342  1.00  0.00           N  
ATOM   2450  CA  THR C 183     -15.926  11.128 -25.526  1.00  0.00           C  
ATOM   2451  C   THR C 183     -15.116  11.689 -26.668  1.00  0.00           C  
ATOM   2452  O   THR C 183     -14.454  12.719 -26.529  1.00  0.00           O  
ATOM   2453  CB  THR C 183     -17.180  11.969 -25.304  1.00  0.00           C  
ATOM   2454  OG1 THR C 183     -17.942  11.393 -24.250  1.00  0.00           O  
ATOM   2455  CG2 THR C 183     -18.022  11.991 -26.568  1.00  0.00           C  
ATOM   2456  H   THR C 183     -14.726  11.895 -23.924  1.00  0.00           H  
ATOM   2457  HA  THR C 183     -16.240  10.127 -25.807  1.00  0.00           H  
ATOM   2458  HB  THR C 183     -16.902  12.986 -25.034  1.00  0.00           H  
ATOM   2459  HG1 THR C 183     -18.612  12.020 -23.974  1.00  0.00           H  
ATOM   2460 1HG2 THR C 183     -18.923  12.580 -26.397  1.00  0.00           H  
ATOM   2461 2HG2 THR C 183     -17.457  12.432 -27.384  1.00  0.00           H  
ATOM   2462 3HG2 THR C 183     -18.305  10.972 -26.836  1.00  0.00           H  
ATOM   2463  N   LEU C 184     -15.166  10.987 -27.788  1.00  0.00           N  
ATOM   2464  CA  LEU C 184     -14.526  11.417 -29.008  1.00  0.00           C  
ATOM   2465  C   LEU C 184     -15.619  11.887 -29.937  1.00  0.00           C  
ATOM   2466  O   LEU C 184     -16.668  11.260 -30.031  1.00  0.00           O  
ATOM   2467  CB  LEU C 184     -13.754  10.258 -29.623  1.00  0.00           C  
ATOM   2468  CG  LEU C 184     -12.670   9.678 -28.747  1.00  0.00           C  
ATOM   2469  CD1 LEU C 184     -12.108   8.422 -29.396  1.00  0.00           C  
ATOM   2470  CD2 LEU C 184     -11.575  10.741 -28.560  1.00  0.00           C  
ATOM   2471  H   LEU C 184     -15.719  10.131 -27.794  1.00  0.00           H  
ATOM   2472  HA  LEU C 184     -13.850  12.244 -28.799  1.00  0.00           H  
ATOM   2473 1HB  LEU C 184     -14.454   9.465 -29.844  1.00  0.00           H  
ATOM   2474 2HB  LEU C 184     -13.303  10.592 -30.557  1.00  0.00           H  
ATOM   2475  HG  LEU C 184     -13.087   9.401 -27.777  1.00  0.00           H  
ATOM   2476 1HD1 LEU C 184     -11.328   8.002 -28.762  1.00  0.00           H  
ATOM   2477 2HD1 LEU C 184     -12.907   7.692 -29.519  1.00  0.00           H  
ATOM   2478 3HD1 LEU C 184     -11.686   8.671 -30.370  1.00  0.00           H  
ATOM   2479 1HD2 LEU C 184     -10.780  10.351 -27.943  1.00  0.00           H  
ATOM   2480 2HD2 LEU C 184     -11.165  11.012 -29.533  1.00  0.00           H  
ATOM   2481 3HD2 LEU C 184     -12.004  11.627 -28.085  1.00  0.00           H  
ATOM   2482  N   LEU C 185     -15.407  12.971 -30.652  1.00  0.00           N  
ATOM   2483  CA  LEU C 185     -16.462  13.422 -31.548  1.00  0.00           C  
ATOM   2484  C   LEU C 185     -16.306  12.735 -32.869  1.00  0.00           C  
ATOM   2485  O   LEU C 185     -15.182  12.487 -33.284  1.00  0.00           O  
ATOM   2486  CB  LEU C 185     -16.403  14.919 -31.732  1.00  0.00           C  
ATOM   2487  CG  LEU C 185     -16.463  15.685 -30.471  1.00  0.00           C  
ATOM   2488  CD1 LEU C 185     -16.276  17.136 -30.796  1.00  0.00           C  
ATOM   2489  CD2 LEU C 185     -17.792  15.393 -29.767  1.00  0.00           C  
ATOM   2490  H   LEU C 185     -14.540  13.480 -30.573  1.00  0.00           H  
ATOM   2491  HA  LEU C 185     -17.431  13.157 -31.128  1.00  0.00           H  
ATOM   2492 1HB  LEU C 185     -15.492  15.175 -32.238  1.00  0.00           H  
ATOM   2493 2HB  LEU C 185     -17.246  15.225 -32.348  1.00  0.00           H  
ATOM   2494  HG  LEU C 185     -15.644  15.384 -29.819  1.00  0.00           H  
ATOM   2495 1HD1 LEU C 185     -16.301  17.720 -29.877  1.00  0.00           H  
ATOM   2496 2HD1 LEU C 185     -15.322  17.277 -31.292  1.00  0.00           H  
ATOM   2497 3HD1 LEU C 185     -17.078  17.462 -31.456  1.00  0.00           H  
ATOM   2498 1HD2 LEU C 185     -17.842  15.949 -28.833  1.00  0.00           H  
ATOM   2499 2HD2 LEU C 185     -18.625  15.686 -30.411  1.00  0.00           H  
ATOM   2500 3HD2 LEU C 185     -17.860  14.326 -29.555  1.00  0.00           H  
ATOM   2501  N   GLN C 186     -17.402  12.491 -33.582  1.00  0.00           N  
ATOM   2502  CA  GLN C 186     -17.293  11.850 -34.885  1.00  0.00           C  
ATOM   2503  C   GLN C 186     -16.377  12.615 -35.822  1.00  0.00           C  
ATOM   2504  O   GLN C 186     -15.631  12.030 -36.596  1.00  0.00           O  
ATOM   2505  CB  GLN C 186     -18.677  11.690 -35.485  1.00  0.00           C  
ATOM   2506  CG  GLN C 186     -18.736  10.960 -36.780  1.00  0.00           C  
ATOM   2507  CD  GLN C 186     -20.176  10.800 -37.225  1.00  0.00           C  
ATOM   2508  OE1 GLN C 186     -21.103  10.966 -36.396  1.00  0.00           O  
ATOM   2509  NE2 GLN C 186     -20.376  10.487 -38.505  1.00  0.00           N  
ATOM   2510  H   GLN C 186     -18.336  12.714 -33.226  1.00  0.00           H  
ATOM   2511  HA  GLN C 186     -16.854  10.875 -34.746  1.00  0.00           H  
ATOM   2512 1HB  GLN C 186     -19.306  11.150 -34.779  1.00  0.00           H  
ATOM   2513 2HB  GLN C 186     -19.126  12.674 -35.627  1.00  0.00           H  
ATOM   2514 1HG  GLN C 186     -18.192  11.531 -37.534  1.00  0.00           H  
ATOM   2515 2HG  GLN C 186     -18.296   9.972 -36.664  1.00  0.00           H  
ATOM   2516 1HE2 GLN C 186     -21.305  10.366 -38.861  1.00  0.00           H  
ATOM   2517 2HE2 GLN C 186     -19.593  10.369 -39.120  1.00  0.00           H  
ATOM   2518  N   ARG C 187     -16.393  13.934 -35.727  1.00  0.00           N  
ATOM   2519  CA  ARG C 187     -15.568  14.763 -36.584  1.00  0.00           C  
ATOM   2520  C   ARG C 187     -14.058  14.623 -36.327  1.00  0.00           C  
ATOM   2521  O   ARG C 187     -13.250  15.086 -37.131  1.00  0.00           O  
ATOM   2522  CB  ARG C 187     -15.952  16.223 -36.437  1.00  0.00           C  
ATOM   2523  CG  ARG C 187     -15.615  16.877 -35.089  1.00  0.00           C  
ATOM   2524  CD  ARG C 187     -15.996  18.323 -35.103  1.00  0.00           C  
ATOM   2525  NE  ARG C 187     -15.815  18.983 -33.821  1.00  0.00           N  
ATOM   2526  CZ  ARG C 187     -14.641  19.490 -33.389  1.00  0.00           C  
ATOM   2527  NH1 ARG C 187     -13.563  19.364 -34.135  1.00  0.00           N  
ATOM   2528  NH2 ARG C 187     -14.567  20.120 -32.226  1.00  0.00           N  
ATOM   2529  H   ARG C 187     -17.010  14.366 -35.056  1.00  0.00           H  
ATOM   2530  HA  ARG C 187     -15.760  14.467 -37.615  1.00  0.00           H  
ATOM   2531 1HB  ARG C 187     -15.456  16.803 -37.213  1.00  0.00           H  
ATOM   2532 2HB  ARG C 187     -17.026  16.326 -36.591  1.00  0.00           H  
ATOM   2533 1HG  ARG C 187     -16.167  16.380 -34.301  1.00  0.00           H  
ATOM   2534 2HG  ARG C 187     -14.545  16.797 -34.892  1.00  0.00           H  
ATOM   2535 1HD  ARG C 187     -15.388  18.844 -35.840  1.00  0.00           H  
ATOM   2536 2HD  ARG C 187     -17.047  18.409 -35.380  1.00  0.00           H  
ATOM   2537  HE  ARG C 187     -16.627  19.099 -33.229  1.00  0.00           H  
ATOM   2538 1HH1 ARG C 187     -13.616  18.885 -35.024  1.00  0.00           H  
ATOM   2539 2HH1 ARG C 187     -12.682  19.747 -33.820  1.00  0.00           H  
ATOM   2540 1HH2 ARG C 187     -15.392  20.252 -31.655  1.00  0.00           H  
ATOM   2541 2HH2 ARG C 187     -13.684  20.501 -31.920  1.00  0.00           H  
ATOM   2542  N   LYS C 188     -13.664  14.032 -35.201  1.00  0.00           N  
ATOM   2543  CA  LYS C 188     -12.253  13.897 -34.874  1.00  0.00           C  
ATOM   2544  C   LYS C 188     -11.617  12.631 -35.427  1.00  0.00           C  
ATOM   2545  O   LYS C 188     -10.407  12.437 -35.281  1.00  0.00           O  
ATOM   2546  CB  LYS C 188     -12.031  13.936 -33.363  1.00  0.00           C  
ATOM   2547  CG  LYS C 188     -12.289  15.276 -32.718  1.00  0.00           C  
ATOM   2548  CD  LYS C 188     -11.930  15.242 -31.233  1.00  0.00           C  
ATOM   2549  CE  LYS C 188     -12.084  16.614 -30.593  1.00  0.00           C  
ATOM   2550  NZ  LYS C 188     -11.693  16.608 -29.146  1.00  0.00           N  
ATOM   2551  H   LYS C 188     -14.345  13.623 -34.566  1.00  0.00           H  
ATOM   2552  HA  LYS C 188     -11.723  14.742 -35.313  1.00  0.00           H  
ATOM   2553 1HB  LYS C 188     -12.695  13.208 -32.891  1.00  0.00           H  
ATOM   2554 2HB  LYS C 188     -11.009  13.640 -33.139  1.00  0.00           H  
ATOM   2555 1HG  LYS C 188     -11.685  16.035 -33.214  1.00  0.00           H  
ATOM   2556 2HG  LYS C 188     -13.327  15.542 -32.839  1.00  0.00           H  
ATOM   2557 1HD  LYS C 188     -12.583  14.538 -30.717  1.00  0.00           H  
ATOM   2558 2HD  LYS C 188     -10.901  14.908 -31.113  1.00  0.00           H  
ATOM   2559 1HE  LYS C 188     -11.459  17.328 -31.125  1.00  0.00           H  
ATOM   2560 2HE  LYS C 188     -13.119  16.924 -30.674  1.00  0.00           H  
ATOM   2561 1HZ  LYS C 188     -11.812  17.534 -28.761  1.00  0.00           H  
ATOM   2562 2HZ  LYS C 188     -12.276  15.958 -28.635  1.00  0.00           H  
ATOM   2563 3HZ  LYS C 188     -10.724  16.332 -29.058  1.00  0.00           H  
ATOM   2564  N   LEU C 189     -12.405  11.761 -36.050  1.00  0.00           N  
ATOM   2565  CA  LEU C 189     -11.851  10.501 -36.543  1.00  0.00           C  
ATOM   2566  C   LEU C 189     -12.455  10.157 -37.905  1.00  0.00           C  
ATOM   2567  O   LEU C 189     -13.489  10.689 -38.291  1.00  0.00           O  
ATOM   2568  CB  LEU C 189     -11.984   9.409 -35.442  1.00  0.00           C  
ATOM   2569  CG  LEU C 189     -13.383   8.889 -35.056  1.00  0.00           C  
ATOM   2570  CD1 LEU C 189     -13.263   7.512 -34.381  1.00  0.00           C  
ATOM   2571  CD2 LEU C 189     -13.999   9.843 -34.114  1.00  0.00           C  
ATOM   2572  H   LEU C 189     -13.402  11.958 -36.177  1.00  0.00           H  
ATOM   2573  HA  LEU C 189     -10.783  10.638 -36.706  1.00  0.00           H  
ATOM   2574 1HB  LEU C 189     -11.415   8.565 -35.743  1.00  0.00           H  
ATOM   2575 2HB  LEU C 189     -11.533   9.799 -34.532  1.00  0.00           H  
ATOM   2576  HG  LEU C 189     -14.003   8.793 -35.950  1.00  0.00           H  
ATOM   2577 1HD1 LEU C 189     -14.257   7.161 -34.104  1.00  0.00           H  
ATOM   2578 2HD1 LEU C 189     -12.808   6.805 -35.068  1.00  0.00           H  
ATOM   2579 3HD1 LEU C 189     -12.648   7.598 -33.487  1.00  0.00           H  
ATOM   2580 1HD2 LEU C 189     -14.977   9.496 -33.831  1.00  0.00           H  
ATOM   2581 2HD2 LEU C 189     -13.382   9.941 -33.224  1.00  0.00           H  
ATOM   2582 3HD2 LEU C 189     -14.082  10.807 -34.604  1.00  0.00           H  
ATOM   2583  N   GLN C 190     -11.771   9.328 -38.680  1.00  0.00           N  
ATOM   2584  CA  GLN C 190     -12.214   9.121 -40.059  1.00  0.00           C  
ATOM   2585  C   GLN C 190     -13.581   8.441 -40.181  1.00  0.00           C  
ATOM   2586  O   GLN C 190     -13.914   7.578 -39.364  1.00  0.00           O  
ATOM   2587  CB  GLN C 190     -11.172   8.316 -40.851  1.00  0.00           C  
ATOM   2588  CG  GLN C 190      -9.836   9.036 -41.063  1.00  0.00           C  
ATOM   2589  CD  GLN C 190      -9.953  10.336 -41.844  1.00  0.00           C  
ATOM   2590  OE1 GLN C 190     -10.561  10.388 -42.923  1.00  0.00           O  
ATOM   2591  NE2 GLN C 190      -9.366  11.402 -41.301  1.00  0.00           N  
ATOM   2592  H   GLN C 190     -10.947   8.852 -38.319  1.00  0.00           H  
ATOM   2593  HA  GLN C 190     -12.254  10.111 -40.495  1.00  0.00           H  
ATOM   2594 1HB  GLN C 190     -10.949   7.397 -40.311  1.00  0.00           H  
ATOM   2595 2HB  GLN C 190     -11.581   8.029 -41.822  1.00  0.00           H  
ATOM   2596 1HG  GLN C 190      -9.400   9.256 -40.092  1.00  0.00           H  
ATOM   2597 2HG  GLN C 190      -9.179   8.383 -41.624  1.00  0.00           H  
ATOM   2598 1HE2 GLN C 190      -9.401  12.288 -41.767  1.00  0.00           H  
ATOM   2599 2HE2 GLN C 190      -8.884  11.317 -40.430  1.00  0.00           H  
ATOM   2600  N   PRO C 191     -14.409   8.848 -41.176  1.00  0.00           N  
ATOM   2601  CA  PRO C 191     -15.694   8.270 -41.523  1.00  0.00           C  
ATOM   2602  C   PRO C 191     -15.459   6.945 -42.189  1.00  0.00           C  
ATOM   2603  O   PRO C 191     -14.379   6.717 -42.738  1.00  0.00           O  
ATOM   2604  CB  PRO C 191     -16.291   9.288 -42.475  1.00  0.00           C  
ATOM   2605  CG  PRO C 191     -15.097   9.906 -43.151  1.00  0.00           C  
ATOM   2606  CD  PRO C 191     -14.013   9.950 -42.094  1.00  0.00           C  
ATOM   2607  HA  PRO C 191     -16.309   8.154 -40.619  1.00  0.00           H  
ATOM   2608 1HB  PRO C 191     -16.976   8.781 -43.171  1.00  0.00           H  
ATOM   2609 2HB  PRO C 191     -16.890  10.012 -41.906  1.00  0.00           H  
ATOM   2610 1HG  PRO C 191     -14.808   9.292 -44.017  1.00  0.00           H  
ATOM   2611 2HG  PRO C 191     -15.357  10.901 -43.540  1.00  0.00           H  
ATOM   2612 1HD  PRO C 191     -13.052   9.752 -42.591  1.00  0.00           H  
ATOM   2613 2HD  PRO C 191     -14.035  10.922 -41.566  1.00  0.00           H  
ATOM   2614  N   ALA C 192     -16.456   6.077 -42.135  1.00  0.00           N  
ATOM   2615  CA  ALA C 192     -16.388   4.739 -42.709  1.00  0.00           C  
ATOM   2616  C   ALA C 192     -15.031   4.117 -42.438  1.00  0.00           C  
ATOM   2617  O   ALA C 192     -14.360   3.642 -43.359  1.00  0.00           O  
ATOM   2618  CB  ALA C 192     -16.646   4.794 -44.200  1.00  0.00           C  
ATOM   2619  H   ALA C 192     -17.328   6.355 -41.699  1.00  0.00           H  
ATOM   2620  HA  ALA C 192     -17.146   4.122 -42.220  1.00  0.00           H  
ATOM   2621 1HB  ALA C 192     -16.603   3.795 -44.612  1.00  0.00           H  
ATOM   2622 2HB  ALA C 192     -17.632   5.226 -44.377  1.00  0.00           H  
ATOM   2623 3HB  ALA C 192     -15.884   5.415 -44.672  1.00  0.00           H  
ATOM   2624  N   ALA C 193     -14.648   4.064 -41.168  1.00  0.00           N  
ATOM   2625  CA  ALA C 193     -13.334   3.578 -40.821  1.00  0.00           C  
ATOM   2626  C   ALA C 193     -13.391   2.696 -39.616  1.00  0.00           C  
ATOM   2627  O   ALA C 193     -14.184   2.886 -38.693  1.00  0.00           O  
ATOM   2628  CB  ALA C 193     -12.412   4.745 -40.547  1.00  0.00           C  
ATOM   2629  H   ALA C 193     -15.247   4.457 -40.448  1.00  0.00           H  
ATOM   2630  HA  ALA C 193     -12.947   2.992 -41.654  1.00  0.00           H  
ATOM   2631 1HB  ALA C 193     -11.426   4.377 -40.292  1.00  0.00           H  
ATOM   2632 2HB  ALA C 193     -12.354   5.380 -41.433  1.00  0.00           H  
ATOM   2633 3HB  ALA C 193     -12.814   5.312 -39.722  1.00  0.00           H  
ATOM   2634  N   MET C 194     -12.536   1.701 -39.627  1.00  0.00           N  
ATOM   2635  CA  MET C 194     -12.498   0.783 -38.529  1.00  0.00           C  
ATOM   2636  C   MET C 194     -11.345   1.155 -37.638  1.00  0.00           C  
ATOM   2637  O   MET C 194     -10.226   1.380 -38.115  1.00  0.00           O  
ATOM   2638  CB  MET C 194     -12.435  -0.624 -39.098  1.00  0.00           C  
ATOM   2639  CG  MET C 194     -12.449  -1.720 -38.124  1.00  0.00           C  
ATOM   2640  SD  MET C 194     -12.479  -3.312 -38.972  1.00  0.00           S  
ATOM   2641  CE  MET C 194     -14.248  -3.427 -39.461  1.00  0.00           C  
ATOM   2642  H   MET C 194     -11.906   1.573 -40.409  1.00  0.00           H  
ATOM   2643  HA  MET C 194     -13.405   0.874 -37.945  1.00  0.00           H  
ATOM   2644 1HB  MET C 194     -13.279  -0.780 -39.764  1.00  0.00           H  
ATOM   2645 2HB  MET C 194     -11.532  -0.733 -39.698  1.00  0.00           H  
ATOM   2646 1HG  MET C 194     -11.561  -1.672 -37.490  1.00  0.00           H  
ATOM   2647 2HG  MET C 194     -13.324  -1.626 -37.498  1.00  0.00           H  
ATOM   2648 1HE  MET C 194     -14.419  -4.358 -40.005  1.00  0.00           H  
ATOM   2649 2HE  MET C 194     -14.883  -3.400 -38.580  1.00  0.00           H  
ATOM   2650 3HE  MET C 194     -14.495  -2.592 -40.114  1.00  0.00           H  
ATOM   2651  N   TYR C 195     -11.651   1.282 -36.352  1.00  0.00           N  
ATOM   2652  CA  TYR C 195     -10.687   1.653 -35.332  1.00  0.00           C  
ATOM   2653  C   TYR C 195     -10.449   0.610 -34.277  1.00  0.00           C  
ATOM   2654  O   TYR C 195     -11.354  -0.134 -33.880  1.00  0.00           O  
ATOM   2655  CB  TYR C 195     -11.072   2.964 -34.654  1.00  0.00           C  
ATOM   2656  CG  TYR C 195     -10.796   4.199 -35.461  1.00  0.00           C  
ATOM   2657  CD1 TYR C 195     -11.637   4.672 -36.466  1.00  0.00           C  
ATOM   2658  CD2 TYR C 195      -9.641   4.882 -35.154  1.00  0.00           C  
ATOM   2659  CE1 TYR C 195     -11.282   5.848 -37.157  1.00  0.00           C  
ATOM   2660  CE2 TYR C 195      -9.292   6.022 -35.828  1.00  0.00           C  
ATOM   2661  CZ  TYR C 195     -10.093   6.514 -36.825  1.00  0.00           C  
ATOM   2662  OH  TYR C 195      -9.711   7.678 -37.478  1.00  0.00           O  
ATOM   2663  H   TYR C 195     -12.608   1.092 -36.062  1.00  0.00           H  
ATOM   2664  HA  TYR C 195      -9.729   1.816 -35.824  1.00  0.00           H  
ATOM   2665 1HB  TYR C 195     -12.141   2.940 -34.428  1.00  0.00           H  
ATOM   2666 2HB  TYR C 195     -10.537   3.050 -33.707  1.00  0.00           H  
ATOM   2667  HD1 TYR C 195     -12.559   4.141 -36.712  1.00  0.00           H  
ATOM   2668  HD2 TYR C 195      -8.997   4.505 -34.363  1.00  0.00           H  
ATOM   2669  HE1 TYR C 195     -11.929   6.238 -37.942  1.00  0.00           H  
ATOM   2670  HE2 TYR C 195      -8.369   6.542 -35.567  1.00  0.00           H  
ATOM   2671  HH  TYR C 195      -8.833   7.940 -37.172  1.00  0.00           H  
ATOM   2672  N   GLU C 196      -9.212   0.613 -33.800  1.00  0.00           N  
ATOM   2673  CA  GLU C 196      -8.781  -0.197 -32.676  1.00  0.00           C  
ATOM   2674  C   GLU C 196      -8.534   0.713 -31.497  1.00  0.00           C  
ATOM   2675  O   GLU C 196      -7.801   1.700 -31.629  1.00  0.00           O  
ATOM   2676  CB  GLU C 196      -7.483  -0.930 -32.987  1.00  0.00           C  
ATOM   2677  CG  GLU C 196      -7.022  -1.815 -31.858  1.00  0.00           C  
ATOM   2678  CD  GLU C 196      -5.842  -2.659 -32.171  1.00  0.00           C  
ATOM   2679  OE1 GLU C 196      -5.414  -2.658 -33.298  1.00  0.00           O  
ATOM   2680  OE2 GLU C 196      -5.348  -3.324 -31.267  1.00  0.00           O  
ATOM   2681  H   GLU C 196      -8.538   1.248 -34.232  1.00  0.00           H  
ATOM   2682  HA  GLU C 196      -9.564  -0.911 -32.413  1.00  0.00           H  
ATOM   2683 1HB  GLU C 196      -7.607  -1.528 -33.881  1.00  0.00           H  
ATOM   2684 2HB  GLU C 196      -6.696  -0.201 -33.186  1.00  0.00           H  
ATOM   2685 1HG  GLU C 196      -6.779  -1.191 -30.999  1.00  0.00           H  
ATOM   2686 2HG  GLU C 196      -7.852  -2.451 -31.582  1.00  0.00           H  
ATOM   2687  N   ILE C 197      -9.108   0.390 -30.341  1.00  0.00           N  
ATOM   2688  CA  ILE C 197      -8.876   1.231 -29.175  1.00  0.00           C  
ATOM   2689  C   ILE C 197      -8.542   0.401 -27.970  1.00  0.00           C  
ATOM   2690  O   ILE C 197      -9.088  -0.689 -27.777  1.00  0.00           O  
ATOM   2691  CB  ILE C 197     -10.089   2.127 -28.903  1.00  0.00           C  
ATOM   2692  CG1 ILE C 197      -9.833   3.073 -27.792  1.00  0.00           C  
ATOM   2693  CG2 ILE C 197     -11.273   1.274 -28.553  1.00  0.00           C  
ATOM   2694  CD1 ILE C 197     -10.818   4.225 -27.810  1.00  0.00           C  
ATOM   2695  H   ILE C 197      -9.736  -0.411 -30.284  1.00  0.00           H  
ATOM   2696  HA  ILE C 197      -8.029   1.870 -29.376  1.00  0.00           H  
ATOM   2697  HB  ILE C 197     -10.304   2.717 -29.789  1.00  0.00           H  
ATOM   2698 1HG1 ILE C 197      -9.927   2.548 -26.845  1.00  0.00           H  
ATOM   2699 2HG1 ILE C 197      -8.837   3.464 -27.862  1.00  0.00           H  
ATOM   2700 1HG2 ILE C 197     -12.125   1.904 -28.365  1.00  0.00           H  
ATOM   2701 2HG2 ILE C 197     -11.490   0.613 -29.370  1.00  0.00           H  
ATOM   2702 3HG2 ILE C 197     -11.049   0.701 -27.672  1.00  0.00           H  
ATOM   2703 1HD1 ILE C 197     -10.623   4.896 -26.996  1.00  0.00           H  
ATOM   2704 2HD1 ILE C 197     -10.716   4.765 -28.751  1.00  0.00           H  
ATOM   2705 3HD1 ILE C 197     -11.833   3.840 -27.719  1.00  0.00           H  
ATOM   2706  N   LYS C 198      -7.622   0.905 -27.162  1.00  0.00           N  
ATOM   2707  CA  LYS C 198      -7.202   0.227 -25.940  1.00  0.00           C  
ATOM   2708  C   LYS C 198      -6.817   1.210 -24.851  1.00  0.00           C  
ATOM   2709  O   LYS C 198      -6.524   2.367 -25.139  1.00  0.00           O  
ATOM   2710  CB  LYS C 198      -6.066  -0.725 -26.274  1.00  0.00           C  
ATOM   2711  CG  LYS C 198      -4.850  -0.079 -26.902  1.00  0.00           C  
ATOM   2712  CD  LYS C 198      -3.813  -1.159 -27.244  1.00  0.00           C  
ATOM   2713  CE  LYS C 198      -2.496  -0.588 -27.739  1.00  0.00           C  
ATOM   2714  NZ  LYS C 198      -1.543  -1.678 -28.165  1.00  0.00           N  
ATOM   2715  H   LYS C 198      -7.196   1.794 -27.421  1.00  0.00           H  
ATOM   2716  HA  LYS C 198      -8.025  -0.372 -25.572  1.00  0.00           H  
ATOM   2717 1HB  LYS C 198      -5.748  -1.237 -25.360  1.00  0.00           H  
ATOM   2718 2HB  LYS C 198      -6.424  -1.489 -26.965  1.00  0.00           H  
ATOM   2719 1HG  LYS C 198      -5.157   0.419 -27.823  1.00  0.00           H  
ATOM   2720 2HG  LYS C 198      -4.445   0.663 -26.263  1.00  0.00           H  
ATOM   2721 1HD  LYS C 198      -3.621  -1.763 -26.363  1.00  0.00           H  
ATOM   2722 2HD  LYS C 198      -4.226  -1.812 -28.020  1.00  0.00           H  
ATOM   2723 1HE  LYS C 198      -2.678   0.060 -28.553  1.00  0.00           H  
ATOM   2724 2HE  LYS C 198      -2.050  -0.016 -26.968  1.00  0.00           H  
ATOM   2725 1HZ  LYS C 198      -0.682  -1.257 -28.489  1.00  0.00           H  
ATOM   2726 2HZ  LYS C 198      -1.344  -2.295 -27.390  1.00  0.00           H  
ATOM   2727 3HZ  LYS C 198      -1.959  -2.219 -28.911  1.00  0.00           H  
ATOM   2728  N   VAL C 199      -6.842   0.774 -23.591  1.00  0.00           N  
ATOM   2729  CA  VAL C 199      -6.446   1.694 -22.519  1.00  0.00           C  
ATOM   2730  C   VAL C 199      -5.427   1.088 -21.565  1.00  0.00           C  
ATOM   2731  O   VAL C 199      -5.335  -0.135 -21.407  1.00  0.00           O  
ATOM   2732  CB  VAL C 199      -7.670   2.118 -21.673  1.00  0.00           C  
ATOM   2733  CG1 VAL C 199      -8.696   2.859 -22.467  1.00  0.00           C  
ATOM   2734  CG2 VAL C 199      -8.282   0.963 -21.172  1.00  0.00           C  
ATOM   2735  H   VAL C 199      -7.124  -0.184 -23.380  1.00  0.00           H  
ATOM   2736  HA  VAL C 199      -6.006   2.576 -22.973  1.00  0.00           H  
ATOM   2737  HB  VAL C 199      -7.323   2.762 -20.857  1.00  0.00           H  
ATOM   2738 1HG1 VAL C 199      -9.526   3.131 -21.824  1.00  0.00           H  
ATOM   2739 2HG1 VAL C 199      -8.260   3.715 -22.865  1.00  0.00           H  
ATOM   2740 3HG1 VAL C 199      -9.057   2.235 -23.278  1.00  0.00           H  
ATOM   2741 1HG2 VAL C 199      -9.129   1.236 -20.543  1.00  0.00           H  
ATOM   2742 2HG2 VAL C 199      -8.623   0.342 -21.999  1.00  0.00           H  
ATOM   2743 3HG2 VAL C 199      -7.540   0.442 -20.613  1.00  0.00           H  
ATOM   2744  N   ARG C 200      -4.700   1.952 -20.869  1.00  0.00           N  
ATOM   2745  CA  ARG C 200      -3.770   1.510 -19.825  1.00  0.00           C  
ATOM   2746  C   ARG C 200      -3.681   2.531 -18.684  1.00  0.00           C  
ATOM   2747  O   ARG C 200      -4.120   3.674 -18.839  1.00  0.00           O  
ATOM   2748  CB  ARG C 200      -2.404   1.251 -20.388  1.00  0.00           C  
ATOM   2749  CG  ARG C 200      -1.791   2.422 -20.935  1.00  0.00           C  
ATOM   2750  CD  ARG C 200      -0.421   2.161 -21.385  1.00  0.00           C  
ATOM   2751  NE  ARG C 200       0.175   3.347 -21.974  1.00  0.00           N  
ATOM   2752  CZ  ARG C 200       1.433   3.479 -22.361  1.00  0.00           C  
ATOM   2753  NH1 ARG C 200       2.307   2.495 -22.232  1.00  0.00           N  
ATOM   2754  NH2 ARG C 200       1.759   4.645 -22.886  1.00  0.00           N  
ATOM   2755  H   ARG C 200      -4.775   2.938 -21.120  1.00  0.00           H  
ATOM   2756  HA  ARG C 200      -4.136   0.572 -19.411  1.00  0.00           H  
ATOM   2757 1HB  ARG C 200      -1.750   0.876 -19.602  1.00  0.00           H  
ATOM   2758 2HB  ARG C 200      -2.449   0.492 -21.152  1.00  0.00           H  
ATOM   2759 1HG  ARG C 200      -2.381   2.790 -21.757  1.00  0.00           H  
ATOM   2760 2HG  ARG C 200      -1.777   3.162 -20.176  1.00  0.00           H  
ATOM   2761 1HD  ARG C 200       0.164   1.881 -20.537  1.00  0.00           H  
ATOM   2762 2HD  ARG C 200      -0.398   1.360 -22.089  1.00  0.00           H  
ATOM   2763  HE  ARG C 200      -0.421   4.175 -22.153  1.00  0.00           H  
ATOM   2764 1HH1 ARG C 200       2.017   1.614 -21.827  1.00  0.00           H  
ATOM   2765 2HH1 ARG C 200       3.261   2.623 -22.534  1.00  0.00           H  
ATOM   2766 1HH2 ARG C 200       1.006   5.358 -22.977  1.00  0.00           H  
ATOM   2767 2HH2 ARG C 200       2.698   4.828 -23.203  1.00  0.00           H  
ATOM   2768  N   SER C 201      -3.123   2.132 -17.527  1.00  0.00           N  
ATOM   2769  CA  SER C 201      -3.079   3.055 -16.380  1.00  0.00           C  
ATOM   2770  C   SER C 201      -1.725   3.208 -15.684  1.00  0.00           C  
ATOM   2771  O   SER C 201      -0.880   2.313 -15.745  1.00  0.00           O  
ATOM   2772  CB  SER C 201      -4.041   2.568 -15.346  1.00  0.00           C  
ATOM   2773  OG  SER C 201      -5.334   2.449 -15.866  1.00  0.00           O  
ATOM   2774  H   SER C 201      -2.772   1.188 -17.436  1.00  0.00           H  
ATOM   2775  HA  SER C 201      -3.387   4.042 -16.722  1.00  0.00           H  
ATOM   2776 1HB  SER C 201      -3.707   1.607 -14.961  1.00  0.00           H  
ATOM   2777 2HB  SER C 201      -4.035   3.272 -14.535  1.00  0.00           H  
ATOM   2778  HG  SER C 201      -5.731   3.334 -15.869  1.00  0.00           H  
ATOM   2779  N   ILE C 202      -1.545   4.333 -14.972  1.00  0.00           N  
ATOM   2780  CA  ILE C 202      -0.321   4.577 -14.189  1.00  0.00           C  
ATOM   2781  C   ILE C 202      -0.661   5.300 -12.860  1.00  0.00           C  
ATOM   2782  O   ILE C 202      -1.599   6.095 -12.841  1.00  0.00           O  
ATOM   2783  CB  ILE C 202       0.630   5.415 -15.038  1.00  0.00           C  
ATOM   2784  CG1 ILE C 202       1.978   5.519 -14.424  1.00  0.00           C  
ATOM   2785  CG2 ILE C 202       0.020   6.772 -15.217  1.00  0.00           C  
ATOM   2786  CD1 ILE C 202       3.006   5.958 -15.365  1.00  0.00           C  
ATOM   2787  H   ILE C 202      -2.272   5.051 -15.022  1.00  0.00           H  
ATOM   2788  HA  ILE C 202       0.152   3.623 -14.008  1.00  0.00           H  
ATOM   2789  HB  ILE C 202       0.763   4.944 -15.984  1.00  0.00           H  
ATOM   2790 1HG1 ILE C 202       1.944   6.226 -13.590  1.00  0.00           H  
ATOM   2791 2HG1 ILE C 202       2.283   4.550 -14.065  1.00  0.00           H  
ATOM   2792 1HG2 ILE C 202       0.667   7.380 -15.839  1.00  0.00           H  
ATOM   2793 2HG2 ILE C 202      -0.950   6.669 -15.693  1.00  0.00           H  
ATOM   2794 3HG2 ILE C 202      -0.099   7.244 -14.238  1.00  0.00           H  
ATOM   2795 1HD1 ILE C 202       3.970   5.999 -14.847  1.00  0.00           H  
ATOM   2796 2HD1 ILE C 202       3.064   5.243 -16.187  1.00  0.00           H  
ATOM   2797 3HD1 ILE C 202       2.751   6.941 -15.749  1.00  0.00           H  
ATOM   2798  N   PRO C 203       0.015   5.050 -11.715  1.00  0.00           N  
ATOM   2799  CA  PRO C 203      -0.261   5.726 -10.465  1.00  0.00           C  
ATOM   2800  C   PRO C 203      -0.043   7.205 -10.641  1.00  0.00           C  
ATOM   2801  O   PRO C 203       0.939   7.597 -11.280  1.00  0.00           O  
ATOM   2802  CB  PRO C 203       0.789   5.142  -9.521  1.00  0.00           C  
ATOM   2803  CG  PRO C 203       1.152   3.828 -10.122  1.00  0.00           C  
ATOM   2804  CD  PRO C 203       1.110   4.078 -11.598  1.00  0.00           C  
ATOM   2805  HA  PRO C 203      -1.273   5.521 -10.113  1.00  0.00           H  
ATOM   2806 1HB  PRO C 203       1.637   5.824  -9.455  1.00  0.00           H  
ATOM   2807 2HB  PRO C 203       0.371   5.054  -8.510  1.00  0.00           H  
ATOM   2808 1HG  PRO C 203       2.161   3.554  -9.814  1.00  0.00           H  
ATOM   2809 2HG  PRO C 203       0.481   3.035  -9.779  1.00  0.00           H  
ATOM   2810 1HD  PRO C 203       2.061   4.546 -11.843  1.00  0.00           H  
ATOM   2811 2HD  PRO C 203       0.965   3.178 -12.135  1.00  0.00           H  
ATOM   2812  N   ASP C 204      -0.888   8.025 -10.023  1.00  0.00           N  
ATOM   2813  CA  ASP C 204      -0.658   9.457 -10.116  1.00  0.00           C  
ATOM   2814  C   ASP C 204      -1.041  10.274  -8.882  1.00  0.00           C  
ATOM   2815  O   ASP C 204      -1.793  11.248  -9.000  1.00  0.00           O  
ATOM   2816  CB  ASP C 204      -1.422  10.021 -11.325  1.00  0.00           C  
ATOM   2817  CG  ASP C 204      -0.994  11.462 -11.705  1.00  0.00           C  
ATOM   2818  OD1 ASP C 204       0.115  11.848 -11.349  1.00  0.00           O  
ATOM   2819  OD2 ASP C 204      -1.794  12.168 -12.314  1.00  0.00           O  
ATOM   2820  H   ASP C 204      -1.710   7.656  -9.542  1.00  0.00           H  
ATOM   2821  HA  ASP C 204       0.407   9.605 -10.283  1.00  0.00           H  
ATOM   2822 1HB  ASP C 204      -1.258   9.371 -12.188  1.00  0.00           H  
ATOM   2823 2HB  ASP C 204      -2.492  10.015 -11.116  1.00  0.00           H  
ATOM   2824  N   HIS C 205      -0.558   9.914  -7.686  1.00  0.00           N  
ATOM   2825  CA  HIS C 205      -0.855  10.826  -6.576  1.00  0.00           C  
ATOM   2826  C   HIS C 205       0.275  10.947  -5.570  1.00  0.00           C  
ATOM   2827  O   HIS C 205       1.032  11.925  -5.532  1.00  0.00           O  
ATOM   2828  CB  HIS C 205      -2.123  10.376  -5.844  1.00  0.00           C  
ATOM   2829  CG  HIS C 205      -2.168   8.905  -5.568  1.00  0.00           C  
ATOM   2830  ND1 HIS C 205      -2.566   8.389  -4.353  1.00  0.00           N  
ATOM   2831  CD2 HIS C 205      -1.865   7.842  -6.349  1.00  0.00           C  
ATOM   2832  CE1 HIS C 205      -2.506   7.069  -4.399  1.00  0.00           C  
ATOM   2833  NE2 HIS C 205      -2.083   6.713  -5.598  1.00  0.00           N  
ATOM   2834  H   HIS C 205       0.057   9.099  -7.572  1.00  0.00           H  
ATOM   2835  HA  HIS C 205      -1.024  11.826  -6.972  1.00  0.00           H  
ATOM   2836 1HB  HIS C 205      -2.202  10.904  -4.894  1.00  0.00           H  
ATOM   2837 2HB  HIS C 205      -2.998  10.639  -6.438  1.00  0.00           H  
ATOM   2838  HD2 HIS C 205      -1.512   7.875  -7.380  1.00  0.00           H  
ATOM   2839  HE1 HIS C 205      -2.763   6.390  -3.586  1.00  0.00           H  
ATOM   2840  HE2 HIS C 205      -1.942   5.765  -5.917  1.00  0.00           H  
ATOM   2841  N   TYR C 206       0.408   9.884  -4.807  1.00  0.00           N  
ATOM   2842  CA  TYR C 206       1.420   9.670  -3.796  1.00  0.00           C  
ATOM   2843  C   TYR C 206       2.267   8.583  -4.333  1.00  0.00           C  
ATOM   2844  O   TYR C 206       3.491   8.646  -4.338  1.00  0.00           O  
ATOM   2845  CB  TYR C 206       0.827   9.298  -2.436  1.00  0.00           C  
ATOM   2846  CG  TYR C 206      -0.130  10.331  -1.884  1.00  0.00           C  
ATOM   2847  CD1 TYR C 206      -1.451   9.988  -1.632  1.00  0.00           C  
ATOM   2848  CD2 TYR C 206       0.312  11.621  -1.630  1.00  0.00           C  
ATOM   2849  CE1 TYR C 206      -2.325  10.932  -1.128  1.00  0.00           C  
ATOM   2850  CE2 TYR C 206      -0.562  12.564  -1.126  1.00  0.00           C  
ATOM   2851  CZ  TYR C 206      -1.876  12.223  -0.876  1.00  0.00           C  
ATOM   2852  OH  TYR C 206      -2.747  13.163  -0.374  1.00  0.00           O  
ATOM   2853  H   TYR C 206      -0.270   9.153  -4.934  1.00  0.00           H  
ATOM   2854  HA  TYR C 206       2.027  10.563  -3.667  1.00  0.00           H  
ATOM   2855 1HB  TYR C 206       0.295   8.350  -2.517  1.00  0.00           H  
ATOM   2856 2HB  TYR C 206       1.632   9.160  -1.714  1.00  0.00           H  
ATOM   2857  HD1 TYR C 206      -1.798   8.975  -1.831  1.00  0.00           H  
ATOM   2858  HD2 TYR C 206       1.349  11.891  -1.829  1.00  0.00           H  
ATOM   2859  HE1 TYR C 206      -3.362  10.663  -0.930  1.00  0.00           H  
ATOM   2860  HE2 TYR C 206      -0.215  13.579  -0.928  1.00  0.00           H  
ATOM   2861  HH  TYR C 206      -2.281  13.993  -0.246  1.00  0.00           H  
ATOM   2862  N   PHE C 207       1.571   7.581  -4.807  1.00  0.00           N  
ATOM   2863  CA  PHE C 207       2.199   6.414  -5.340  1.00  0.00           C  
ATOM   2864  C   PHE C 207       2.661   6.783  -6.732  1.00  0.00           C  
ATOM   2865  O   PHE C 207       1.982   7.542  -7.444  1.00  0.00           O  
ATOM   2866  CB  PHE C 207       1.238   5.224  -5.375  1.00  0.00           C  
ATOM   2867  CG  PHE C 207       0.954   4.635  -4.023  1.00  0.00           C  
ATOM   2868  CD1 PHE C 207      -0.054   5.152  -3.223  1.00  0.00           C  
ATOM   2869  CD2 PHE C 207       1.694   3.563  -3.547  1.00  0.00           C  
ATOM   2870  CE1 PHE C 207      -0.316   4.611  -1.978  1.00  0.00           C  
ATOM   2871  CE2 PHE C 207       1.433   3.019  -2.304  1.00  0.00           C  
ATOM   2872  CZ  PHE C 207       0.427   3.545  -1.519  1.00  0.00           C  
ATOM   2873  H   PHE C 207       0.568   7.622  -4.767  1.00  0.00           H  
ATOM   2874  HA  PHE C 207       3.055   6.134  -4.725  1.00  0.00           H  
ATOM   2875 1HB  PHE C 207       0.292   5.533  -5.817  1.00  0.00           H  
ATOM   2876 2HB  PHE C 207       1.653   4.440  -6.007  1.00  0.00           H  
ATOM   2877  HD1 PHE C 207      -0.643   5.995  -3.586  1.00  0.00           H  
ATOM   2878  HD2 PHE C 207       2.489   3.148  -4.167  1.00  0.00           H  
ATOM   2879  HE1 PHE C 207      -1.111   5.028  -1.360  1.00  0.00           H  
ATOM   2880  HE2 PHE C 207       2.022   2.177  -1.943  1.00  0.00           H  
ATOM   2881  HZ  PHE C 207       0.222   3.119  -0.538  1.00  0.00           H  
ATOM   2882  N   LYS C 208       3.836   6.288  -7.086  1.00  0.00           N  
ATOM   2883  CA  LYS C 208       4.443   6.503  -8.388  1.00  0.00           C  
ATOM   2884  C   LYS C 208       4.797   5.161  -8.975  1.00  0.00           C  
ATOM   2885  O   LYS C 208       4.810   4.160  -8.243  1.00  0.00           O  
ATOM   2886  CB  LYS C 208       5.647   7.433  -8.286  1.00  0.00           C  
ATOM   2887  CG  LYS C 208       5.287   8.783  -7.632  1.00  0.00           C  
ATOM   2888  CD  LYS C 208       4.416   9.656  -8.572  1.00  0.00           C  
ATOM   2889  CE  LYS C 208       4.084  11.014  -7.943  1.00  0.00           C  
ATOM   2890  NZ  LYS C 208       3.239  11.849  -8.848  1.00  0.00           N  
ATOM   2891  H   LYS C 208       4.320   5.696  -6.409  1.00  0.00           H  
ATOM   2892  HA  LYS C 208       3.713   6.972  -9.048  1.00  0.00           H  
ATOM   2893 1HB  LYS C 208       6.430   6.965  -7.701  1.00  0.00           H  
ATOM   2894 2HB  LYS C 208       6.048   7.621  -9.277  1.00  0.00           H  
ATOM   2895 1HG  LYS C 208       4.753   8.622  -6.695  1.00  0.00           H  
ATOM   2896 2HG  LYS C 208       6.206   9.324  -7.408  1.00  0.00           H  
ATOM   2897 1HD  LYS C 208       4.948   9.822  -9.509  1.00  0.00           H  
ATOM   2898 2HD  LYS C 208       3.481   9.144  -8.802  1.00  0.00           H  
ATOM   2899 1HE  LYS C 208       3.537  10.844  -7.008  1.00  0.00           H  
ATOM   2900 2HE  LYS C 208       5.007  11.548  -7.721  1.00  0.00           H  
ATOM   2901 1HZ  LYS C 208       3.022  12.728  -8.401  1.00  0.00           H  
ATOM   2902 2HZ  LYS C 208       3.723  12.021  -9.715  1.00  0.00           H  
ATOM   2903 3HZ  LYS C 208       2.384  11.349  -9.040  1.00  0.00           H  
ATOM   2904  N   GLY C 209       5.023   5.100 -10.280  1.00  0.00           N  
ATOM   2905  CA  GLY C 209       5.314   3.796 -10.835  1.00  0.00           C  
ATOM   2906  C   GLY C 209       5.340   3.723 -12.354  1.00  0.00           C  
ATOM   2907  O   GLY C 209       5.828   4.616 -13.046  1.00  0.00           O  
ATOM   2908  H   GLY C 209       4.994   5.922 -10.864  1.00  0.00           H  
ATOM   2909 1HA  GLY C 209       6.275   3.456 -10.455  1.00  0.00           H  
ATOM   2910 2HA  GLY C 209       4.578   3.101 -10.464  1.00  0.00           H  
ATOM   2911  N   PHE C 210       4.852   2.606 -12.843  1.00  0.00           N  
ATOM   2912  CA  PHE C 210       4.918   2.257 -14.233  1.00  0.00           C  
ATOM   2913  C   PHE C 210       3.554   2.090 -14.869  1.00  0.00           C  
ATOM   2914  O   PHE C 210       2.542   1.996 -14.180  1.00  0.00           O  
ATOM   2915  CB  PHE C 210       5.638   0.933 -14.372  1.00  0.00           C  
ATOM   2916  CG  PHE C 210       6.925   0.906 -13.657  1.00  0.00           C  
ATOM   2917  CD1 PHE C 210       7.076   0.086 -12.552  1.00  0.00           C  
ATOM   2918  CD2 PHE C 210       7.972   1.713 -14.021  1.00  0.00           C  
ATOM   2919  CE1 PHE C 210       8.256   0.047 -11.860  1.00  0.00           C  
ATOM   2920  CE2 PHE C 210       9.157   1.681 -13.312  1.00  0.00           C  
ATOM   2921  CZ  PHE C 210       9.297   0.843 -12.236  1.00  0.00           C  
ATOM   2922  H   PHE C 210       4.413   1.961 -12.187  1.00  0.00           H  
ATOM   2923  HA  PHE C 210       5.458   3.041 -14.763  1.00  0.00           H  
ATOM   2924 1HB  PHE C 210       5.005   0.137 -13.980  1.00  0.00           H  
ATOM   2925 2HB  PHE C 210       5.817   0.713 -15.423  1.00  0.00           H  
ATOM   2926  HD1 PHE C 210       6.243  -0.551 -12.238  1.00  0.00           H  
ATOM   2927  HD2 PHE C 210       7.860   2.382 -14.875  1.00  0.00           H  
ATOM   2928  HE1 PHE C 210       8.359  -0.617 -11.010  1.00  0.00           H  
ATOM   2929  HE2 PHE C 210       9.985   2.322 -13.607  1.00  0.00           H  
ATOM   2930  HZ  PHE C 210      10.232   0.813 -11.681  1.00  0.00           H  
ATOM   2931  N   TRP C 211       3.530   2.041 -16.194  1.00  0.00           N  
ATOM   2932  CA  TRP C 211       2.294   1.775 -16.900  1.00  0.00           C  
ATOM   2933  C   TRP C 211       1.887   0.324 -16.737  1.00  0.00           C  
ATOM   2934  O   TRP C 211       2.727  -0.585 -16.791  1.00  0.00           O  
ATOM   2935  CB  TRP C 211       2.435   2.034 -18.402  1.00  0.00           C  
ATOM   2936  CG  TRP C 211       2.499   3.448 -18.745  1.00  0.00           C  
ATOM   2937  CD1 TRP C 211       3.589   4.170 -19.116  1.00  0.00           C  
ATOM   2938  CD2 TRP C 211       1.392   4.360 -18.728  1.00  0.00           C  
ATOM   2939  NE1 TRP C 211       3.236   5.475 -19.316  1.00  0.00           N  
ATOM   2940  CE2 TRP C 211       1.882   5.606 -19.068  1.00  0.00           C  
ATOM   2941  CE3 TRP C 211       0.035   4.216 -18.434  1.00  0.00           C  
ATOM   2942  CZ2 TRP C 211       1.065   6.722 -19.114  1.00  0.00           C  
ATOM   2943  CZ3 TRP C 211      -0.795   5.326 -18.488  1.00  0.00           C  
ATOM   2944  CH2 TRP C 211      -0.291   6.546 -18.813  1.00  0.00           C  
ATOM   2945  H   TRP C 211       4.386   2.163 -16.716  1.00  0.00           H  
ATOM   2946  HA  TRP C 211       1.512   2.411 -16.491  1.00  0.00           H  
ATOM   2947 1HB  TRP C 211       3.337   1.550 -18.768  1.00  0.00           H  
ATOM   2948 2HB  TRP C 211       1.603   1.577 -18.904  1.00  0.00           H  
ATOM   2949  HD1 TRP C 211       4.597   3.770 -19.224  1.00  0.00           H  
ATOM   2950  HE1 TRP C 211       3.864   6.219 -19.587  1.00  0.00           H  
ATOM   2951  HE3 TRP C 211      -0.362   3.239 -18.161  1.00  0.00           H  
ATOM   2952  HZ2 TRP C 211       1.448   7.707 -19.372  1.00  0.00           H  
ATOM   2953  HZ3 TRP C 211      -1.857   5.201 -18.254  1.00  0.00           H  
ATOM   2954  HH2 TRP C 211      -0.967   7.400 -18.841  1.00  0.00           H  
ATOM   2955  N   SER C 212       0.587   0.129 -16.603  1.00  0.00           N  
ATOM   2956  CA  SER C 212      -0.037  -1.172 -16.546  1.00  0.00           C  
ATOM   2957  C   SER C 212       0.025  -1.782 -17.921  1.00  0.00           C  
ATOM   2958  O   SER C 212       0.336  -1.094 -18.892  1.00  0.00           O  
ATOM   2959  CB  SER C 212      -1.500  -1.042 -16.237  1.00  0.00           C  
ATOM   2960  OG  SER C 212      -2.169  -0.523 -17.361  1.00  0.00           O  
ATOM   2961  H   SER C 212      -0.009   0.939 -16.501  1.00  0.00           H  
ATOM   2962  HA  SER C 212       0.477  -1.804 -15.822  1.00  0.00           H  
ATOM   2963 1HB  SER C 212      -1.919  -2.010 -15.965  1.00  0.00           H  
ATOM   2964 2HB  SER C 212      -1.629  -0.373 -15.390  1.00  0.00           H  
ATOM   2965  HG  SER C 212      -2.208  -1.271 -18.014  1.00  0.00           H  
ATOM   2966  N   GLU C 213      -0.294  -3.054 -18.015  1.00  0.00           N  
ATOM   2967  CA  GLU C 213      -0.400  -3.695 -19.305  1.00  0.00           C  
ATOM   2968  C   GLU C 213      -1.626  -3.108 -19.956  1.00  0.00           C  
ATOM   2969  O   GLU C 213      -2.439  -2.460 -19.286  1.00  0.00           O  
ATOM   2970  CB  GLU C 213      -0.546  -5.219 -19.190  1.00  0.00           C  
ATOM   2971  CG  GLU C 213       0.697  -5.968 -18.701  1.00  0.00           C  
ATOM   2972  CD  GLU C 213       1.860  -5.957 -19.676  1.00  0.00           C  
ATOM   2973  OE1 GLU C 213       1.645  -6.229 -20.839  1.00  0.00           O  
ATOM   2974  OE2 GLU C 213       2.974  -5.688 -19.241  1.00  0.00           O  
ATOM   2975  H   GLU C 213      -0.505  -3.575 -17.177  1.00  0.00           H  
ATOM   2976  HA  GLU C 213       0.473  -3.452 -19.910  1.00  0.00           H  
ATOM   2977 1HB  GLU C 213      -1.366  -5.453 -18.518  1.00  0.00           H  
ATOM   2978 2HB  GLU C 213      -0.811  -5.629 -20.169  1.00  0.00           H  
ATOM   2979 1HG  GLU C 213       1.018  -5.513 -17.779  1.00  0.00           H  
ATOM   2980 2HG  GLU C 213       0.424  -7.000 -18.489  1.00  0.00           H  
ATOM   2981  N   TRP C 214      -1.732  -3.267 -21.253  1.00  0.00           N  
ATOM   2982  CA  TRP C 214      -2.884  -2.754 -21.956  1.00  0.00           C  
ATOM   2983  C   TRP C 214      -4.104  -3.602 -21.706  1.00  0.00           C  
ATOM   2984  O   TRP C 214      -4.003  -4.814 -21.502  1.00  0.00           O  
ATOM   2985  CB  TRP C 214      -2.651  -2.731 -23.446  1.00  0.00           C  
ATOM   2986  CG  TRP C 214      -1.677  -1.743 -23.915  1.00  0.00           C  
ATOM   2987  CD1 TRP C 214      -0.379  -1.967 -24.263  1.00  0.00           C  
ATOM   2988  CD2 TRP C 214      -1.917  -0.344 -24.128  1.00  0.00           C  
ATOM   2989  NE1 TRP C 214       0.207  -0.793 -24.680  1.00  0.00           N  
ATOM   2990  CE2 TRP C 214      -0.724   0.215 -24.599  1.00  0.00           C  
ATOM   2991  CE3 TRP C 214      -3.030   0.467 -23.970  1.00  0.00           C  
ATOM   2992  CZ2 TRP C 214      -0.618   1.573 -24.909  1.00  0.00           C  
ATOM   2993  CZ3 TRP C 214      -2.942   1.822 -24.283  1.00  0.00           C  
ATOM   2994  CH2 TRP C 214      -1.763   2.360 -24.738  1.00  0.00           C  
ATOM   2995  H   TRP C 214      -1.021  -3.783 -21.755  1.00  0.00           H  
ATOM   2996  HA  TRP C 214      -3.091  -1.744 -21.608  1.00  0.00           H  
ATOM   2997 1HB  TRP C 214      -2.321  -3.716 -23.765  1.00  0.00           H  
ATOM   2998 2HB  TRP C 214      -3.601  -2.534 -23.939  1.00  0.00           H  
ATOM   2999  HD1 TRP C 214       0.119  -2.936 -24.219  1.00  0.00           H  
ATOM   3000  HE1 TRP C 214       1.166  -0.692 -24.991  1.00  0.00           H  
ATOM   3001  HE3 TRP C 214      -3.957   0.036 -23.616  1.00  0.00           H  
ATOM   3002  HZ2 TRP C 214       0.306   2.019 -25.271  1.00  0.00           H  
ATOM   3003  HZ3 TRP C 214      -3.833   2.451 -24.155  1.00  0.00           H  
ATOM   3004  HH2 TRP C 214      -1.724   3.429 -24.965  1.00  0.00           H  
ATOM   3005  N   SER C 215      -5.254  -2.960 -21.745  1.00  0.00           N  
ATOM   3006  CA  SER C 215      -6.530  -3.650 -21.702  1.00  0.00           C  
ATOM   3007  C   SER C 215      -6.638  -4.397 -23.020  1.00  0.00           C  
ATOM   3008  O   SER C 215      -5.848  -4.124 -23.922  1.00  0.00           O  
ATOM   3009  CB  SER C 215      -7.643  -2.648 -21.713  1.00  0.00           C  
ATOM   3010  OG  SER C 215      -7.714  -2.054 -23.010  1.00  0.00           O  
ATOM   3011  H   SER C 215      -5.257  -1.946 -21.816  1.00  0.00           H  
ATOM   3012  HA  SER C 215      -6.563  -4.306 -20.836  1.00  0.00           H  
ATOM   3013 1HB  SER C 215      -8.589  -3.100 -21.451  1.00  0.00           H  
ATOM   3014 2HB  SER C 215      -7.428  -1.891 -20.970  1.00  0.00           H  
ATOM   3015  HG  SER C 215      -8.180  -2.733 -23.604  1.00  0.00           H  
ATOM   3016  N   PRO C 216      -7.548  -5.355 -23.177  1.00  0.00           N  
ATOM   3017  CA  PRO C 216      -7.852  -5.974 -24.448  1.00  0.00           C  
ATOM   3018  C   PRO C 216      -8.319  -4.866 -25.376  1.00  0.00           C  
ATOM   3019  O   PRO C 216      -8.822  -3.839 -24.905  1.00  0.00           O  
ATOM   3020  CB  PRO C 216      -8.974  -6.946 -24.097  1.00  0.00           C  
ATOM   3021  CG  PRO C 216      -8.850  -7.121 -22.605  1.00  0.00           C  
ATOM   3022  CD  PRO C 216      -8.389  -5.774 -22.078  1.00  0.00           C  
ATOM   3023  HA  PRO C 216      -6.969  -6.490 -24.847  1.00  0.00           H  
ATOM   3024 1HB  PRO C 216      -9.940  -6.529 -24.416  1.00  0.00           H  
ATOM   3025 2HB  PRO C 216      -8.832  -7.889 -24.659  1.00  0.00           H  
ATOM   3026 1HG  PRO C 216      -9.813  -7.444 -22.180  1.00  0.00           H  
ATOM   3027 2HG  PRO C 216      -8.126  -7.920 -22.394  1.00  0.00           H  
ATOM   3028 1HD  PRO C 216      -9.241  -5.106 -21.930  1.00  0.00           H  
ATOM   3029 2HD  PRO C 216      -7.816  -5.944 -21.158  1.00  0.00           H  
ATOM   3030  N   SER C 217      -8.082  -5.016 -26.669  1.00  0.00           N  
ATOM   3031  CA  SER C 217      -8.534  -3.969 -27.559  1.00  0.00           C  
ATOM   3032  C   SER C 217     -10.008  -4.116 -27.829  1.00  0.00           C  
ATOM   3033  O   SER C 217     -10.555  -5.217 -27.774  1.00  0.00           O  
ATOM   3034  CB  SER C 217      -7.784  -3.978 -28.856  1.00  0.00           C  
ATOM   3035  OG  SER C 217      -6.418  -3.697 -28.660  1.00  0.00           O  
ATOM   3036  H   SER C 217      -7.642  -5.855 -27.024  1.00  0.00           H  
ATOM   3037  HA  SER C 217      -8.373  -3.006 -27.078  1.00  0.00           H  
ATOM   3038 1HB  SER C 217      -7.911  -4.919 -29.362  1.00  0.00           H  
ATOM   3039 2HB  SER C 217      -8.217  -3.213 -29.488  1.00  0.00           H  
ATOM   3040  HG  SER C 217      -6.022  -3.627 -29.568  1.00  0.00           H  
ATOM   3041  N   TYR C 218     -10.637  -3.010 -28.154  1.00  0.00           N  
ATOM   3042  CA  TYR C 218     -12.030  -2.986 -28.554  1.00  0.00           C  
ATOM   3043  C   TYR C 218     -12.041  -2.463 -29.976  1.00  0.00           C  
ATOM   3044  O   TYR C 218     -11.279  -1.549 -30.308  1.00  0.00           O  
ATOM   3045  CB  TYR C 218     -12.856  -2.079 -27.645  1.00  0.00           C  
ATOM   3046  CG  TYR C 218     -14.339  -2.059 -27.941  1.00  0.00           C  
ATOM   3047  CD1 TYR C 218     -15.158  -3.002 -27.337  1.00  0.00           C  
ATOM   3048  CD2 TYR C 218     -14.887  -1.122 -28.816  1.00  0.00           C  
ATOM   3049  CE1 TYR C 218     -16.512  -2.997 -27.578  1.00  0.00           C  
ATOM   3050  CE2 TYR C 218     -16.251  -1.131 -29.053  1.00  0.00           C  
ATOM   3051  CZ  TYR C 218     -17.056  -2.051 -28.434  1.00  0.00           C  
ATOM   3052  OH  TYR C 218     -18.416  -2.013 -28.650  1.00  0.00           O  
ATOM   3053  H   TYR C 218     -10.113  -2.140 -28.127  1.00  0.00           H  
ATOM   3054  HA  TYR C 218     -12.441  -3.997 -28.552  1.00  0.00           H  
ATOM   3055 1HB  TYR C 218     -12.726  -2.396 -26.606  1.00  0.00           H  
ATOM   3056 2HB  TYR C 218     -12.491  -1.072 -27.710  1.00  0.00           H  
ATOM   3057  HD1 TYR C 218     -14.731  -3.738 -26.657  1.00  0.00           H  
ATOM   3058  HD2 TYR C 218     -14.249  -0.384 -29.300  1.00  0.00           H  
ATOM   3059  HE1 TYR C 218     -17.154  -3.729 -27.086  1.00  0.00           H  
ATOM   3060  HE2 TYR C 218     -16.702  -0.406 -29.717  1.00  0.00           H  
ATOM   3061  HH  TYR C 218     -18.623  -1.248 -29.205  1.00  0.00           H  
ATOM   3062  N   TYR C 219     -12.837  -3.063 -30.839  1.00  0.00           N  
ATOM   3063  CA  TYR C 219     -12.855  -2.566 -32.206  1.00  0.00           C  
ATOM   3064  C   TYR C 219     -14.234  -2.082 -32.609  1.00  0.00           C  
ATOM   3065  O   TYR C 219     -15.246  -2.742 -32.336  1.00  0.00           O  
ATOM   3066  CB  TYR C 219     -12.412  -3.657 -33.147  1.00  0.00           C  
ATOM   3067  CG  TYR C 219     -10.975  -4.179 -32.973  1.00  0.00           C  
ATOM   3068  CD1 TYR C 219     -10.688  -5.175 -32.055  1.00  0.00           C  
ATOM   3069  CD2 TYR C 219      -9.990  -3.721 -33.794  1.00  0.00           C  
ATOM   3070  CE1 TYR C 219      -9.424  -5.717 -31.980  1.00  0.00           C  
ATOM   3071  CE2 TYR C 219      -8.730  -4.260 -33.723  1.00  0.00           C  
ATOM   3072  CZ  TYR C 219      -8.443  -5.251 -32.841  1.00  0.00           C  
ATOM   3073  OH  TYR C 219      -7.173  -5.790 -32.839  1.00  0.00           O  
ATOM   3074  H   TYR C 219     -13.430  -3.832 -30.554  1.00  0.00           H  
ATOM   3075  HA  TYR C 219     -12.176  -1.723 -32.288  1.00  0.00           H  
ATOM   3076 1HB  TYR C 219     -13.089  -4.505 -33.045  1.00  0.00           H  
ATOM   3077 2HB  TYR C 219     -12.510  -3.292 -34.168  1.00  0.00           H  
ATOM   3078  HD1 TYR C 219     -11.468  -5.542 -31.403  1.00  0.00           H  
ATOM   3079  HD2 TYR C 219     -10.211  -2.942 -34.526  1.00  0.00           H  
ATOM   3080  HE1 TYR C 219      -9.213  -6.516 -31.262  1.00  0.00           H  
ATOM   3081  HE2 TYR C 219      -7.950  -3.906 -34.396  1.00  0.00           H  
ATOM   3082  HH  TYR C 219      -6.576  -5.200 -33.325  1.00  0.00           H  
ATOM   3083  N   PHE C 220     -14.262  -0.967 -33.313  1.00  0.00           N  
ATOM   3084  CA  PHE C 220     -15.529  -0.395 -33.731  1.00  0.00           C  
ATOM   3085  C   PHE C 220     -15.381   0.284 -35.074  1.00  0.00           C  
ATOM   3086  O   PHE C 220     -14.265   0.589 -35.492  1.00  0.00           O  
ATOM   3087  CB  PHE C 220     -16.018   0.583 -32.657  1.00  0.00           C  
ATOM   3088  CG  PHE C 220     -15.184   1.838 -32.462  1.00  0.00           C  
ATOM   3089  CD1 PHE C 220     -15.515   3.017 -33.113  1.00  0.00           C  
ATOM   3090  CD2 PHE C 220     -14.074   1.829 -31.650  1.00  0.00           C  
ATOM   3091  CE1 PHE C 220     -14.768   4.158 -32.943  1.00  0.00           C  
ATOM   3092  CE2 PHE C 220     -13.317   2.971 -31.480  1.00  0.00           C  
ATOM   3093  CZ  PHE C 220     -13.668   4.139 -32.127  1.00  0.00           C  
ATOM   3094  H   PHE C 220     -13.376  -0.505 -33.529  1.00  0.00           H  
ATOM   3095  HA  PHE C 220     -16.265  -1.191 -33.824  1.00  0.00           H  
ATOM   3096 1HB  PHE C 220     -17.038   0.887 -32.886  1.00  0.00           H  
ATOM   3097 2HB  PHE C 220     -16.051   0.062 -31.721  1.00  0.00           H  
ATOM   3098  HD1 PHE C 220     -16.391   3.035 -33.764  1.00  0.00           H  
ATOM   3099  HD2 PHE C 220     -13.792   0.911 -31.138  1.00  0.00           H  
ATOM   3100  HE1 PHE C 220     -15.050   5.075 -33.458  1.00  0.00           H  
ATOM   3101  HE2 PHE C 220     -12.444   2.951 -30.839  1.00  0.00           H  
ATOM   3102  HZ  PHE C 220     -13.072   5.041 -31.992  1.00  0.00           H  
ATOM   3103  N   ARG C 221     -16.498   0.525 -35.749  1.00  0.00           N  
ATOM   3104  CA  ARG C 221     -16.452   1.147 -37.065  1.00  0.00           C  
ATOM   3105  C   ARG C 221     -17.346   2.360 -37.104  1.00  0.00           C  
ATOM   3106  O   ARG C 221     -18.482   2.315 -36.603  1.00  0.00           O  
ATOM   3107  CB  ARG C 221     -16.848   0.155 -38.159  1.00  0.00           C  
ATOM   3108  CG  ARG C 221     -16.773   0.676 -39.533  1.00  0.00           C  
ATOM   3109  CD  ARG C 221     -17.234  -0.310 -40.512  1.00  0.00           C  
ATOM   3110  NE  ARG C 221     -17.075   0.193 -41.857  1.00  0.00           N  
ATOM   3111  CZ  ARG C 221     -17.948   1.025 -42.459  1.00  0.00           C  
ATOM   3112  NH1 ARG C 221     -19.020   1.443 -41.805  1.00  0.00           N  
ATOM   3113  NH2 ARG C 221     -17.727   1.425 -43.698  1.00  0.00           N  
ATOM   3114  H   ARG C 221     -17.385   0.257 -35.351  1.00  0.00           H  
ATOM   3115  HA  ARG C 221     -15.444   1.479 -37.255  1.00  0.00           H  
ATOM   3116 1HB  ARG C 221     -16.169  -0.674 -38.156  1.00  0.00           H  
ATOM   3117 2HB  ARG C 221     -17.854  -0.226 -37.991  1.00  0.00           H  
ATOM   3118 1HG  ARG C 221     -17.398   1.558 -39.624  1.00  0.00           H  
ATOM   3119 2HG  ARG C 221     -15.746   0.937 -39.769  1.00  0.00           H  
ATOM   3120 1HD  ARG C 221     -16.664  -1.230 -40.417  1.00  0.00           H  
ATOM   3121 2HD  ARG C 221     -18.285  -0.510 -40.343  1.00  0.00           H  
ATOM   3122  HE  ARG C 221     -16.265  -0.106 -42.381  1.00  0.00           H  
ATOM   3123 1HH1 ARG C 221     -19.178   1.137 -40.852  1.00  0.00           H  
ATOM   3124 2HH1 ARG C 221     -19.677   2.067 -42.246  1.00  0.00           H  
ATOM   3125 1HH2 ARG C 221     -16.899   1.109 -44.189  1.00  0.00           H  
ATOM   3126 2HH2 ARG C 221     -18.369   2.054 -44.146  1.00  0.00           H  
ATOM   3127  N   THR C 222     -16.809   3.450 -37.644  1.00  0.00           N  
ATOM   3128  CA  THR C 222     -17.530   4.707 -37.695  1.00  0.00           C  
ATOM   3129  C   THR C 222     -18.539   4.686 -38.864  1.00  0.00           C  
ATOM   3130  O   THR C 222     -18.398   3.869 -39.779  1.00  0.00           O  
ATOM   3131  CB  THR C 222     -16.506   5.851 -37.866  1.00  0.00           C  
ATOM   3132  OG1 THR C 222     -15.860   5.738 -39.126  1.00  0.00           O  
ATOM   3133  CG2 THR C 222     -15.431   5.740 -36.797  1.00  0.00           C  
ATOM   3134  H   THR C 222     -15.864   3.389 -38.028  1.00  0.00           H  
ATOM   3135  HA  THR C 222     -18.052   4.820 -36.751  1.00  0.00           H  
ATOM   3136  HB  THR C 222     -16.976   6.812 -37.790  1.00  0.00           H  
ATOM   3137  HG1 THR C 222     -15.252   6.505 -39.243  1.00  0.00           H  
ATOM   3138 1HG2 THR C 222     -14.700   6.538 -36.939  1.00  0.00           H  
ATOM   3139 2HG2 THR C 222     -15.861   5.820 -35.815  1.00  0.00           H  
ATOM   3140 3HG2 THR C 222     -14.935   4.775 -36.891  1.00  0.00           H  
ATOM   3141  N   PRO C 223     -19.550   5.576 -38.899  1.00  0.00           N  
ATOM   3142  CA  PRO C 223     -20.530   5.702 -39.973  1.00  0.00           C  
ATOM   3143  C   PRO C 223     -19.918   5.826 -41.356  1.00  0.00           C  
ATOM   3144  O   PRO C 223     -19.127   6.737 -41.606  1.00  0.00           O  
ATOM   3145  OXT PRO C 223     -20.204   5.034 -42.212  1.00  0.00           O  
ATOM   3146  CB  PRO C 223     -21.265   6.979 -39.570  1.00  0.00           C  
ATOM   3147  CG  PRO C 223     -21.165   7.001 -38.074  1.00  0.00           C  
ATOM   3148  CD  PRO C 223     -19.796   6.499 -37.764  1.00  0.00           C  
ATOM   3149  HA  PRO C 223     -21.208   4.837 -39.937  1.00  0.00           H  
ATOM   3150 1HB  PRO C 223     -20.777   7.848 -40.034  1.00  0.00           H  
ATOM   3151 2HB  PRO C 223     -22.298   6.952 -39.940  1.00  0.00           H  
ATOM   3152 1HG  PRO C 223     -21.334   8.014 -37.705  1.00  0.00           H  
ATOM   3153 2HG  PRO C 223     -21.957   6.374 -37.631  1.00  0.00           H  
ATOM   3154 1HD  PRO C 223     -19.104   7.341 -37.756  1.00  0.00           H  
ATOM   3155 2HD  PRO C 223     -19.856   5.976 -36.804  1.00  0.00           H  
TER                                                                             
