# Supplementary material for: Design of protein-binding proteins from the target structure alone
Source: Nature. 2022 Mar 24;605(7910):551–60. doi: 10.1038/s41586-022-04654-9 (PMC9117152; doi:10.1038/s41586-022-04654-9)
Supplement: Supplementary file 4 — Supplementary Data 1 Experimental data and analysis. This file contains all the experimental results and the analysis protocols. [file 41586_2022_4654_MOESM4_ESM.gz › supplemental_files/ngs_analysis/il7ra_grafting_experiment/disjoint_grafts/motif_hash_input/context/IL7_bcov_r3_ems_p1-15H-GBL-16H-GABBL-16H_0222_0001_0001_0001_000000016_0001_0001_trim.pdb]

SSBOND     CYS C   38    CYS C   53                                       2.04  
SSBOND     CYS C   70    CYS C   78                                       2.04  
SSBOND     CYS C  104    CYS C  114                                       2.06  
ATOM      1  N   ASP C  33      29.728 -10.312 -10.169  1.00  0.00           N  
ATOM      2  CA  ASP C  33      28.848  -9.246  -9.699  1.00  0.00           C  
ATOM      3  C   ASP C  33      27.452  -9.752  -9.362  1.00  0.00           C  
ATOM      4  O   ASP C  33      26.890 -10.582 -10.081  1.00  0.00           O  
ATOM      5  CB  ASP C  33      28.716  -8.126 -10.722  1.00  0.00           C  
ATOM      6  CG  ASP C  33      27.980  -6.923 -10.138  1.00  0.00           C  
ATOM      7  OD1 ASP C  33      28.631  -6.090  -9.562  1.00  0.00           O  
ATOM      8  OD2 ASP C  33      26.764  -6.870 -10.211  1.00  0.00           O  
ATOM      9 1H   ASP C  33      30.629  -9.934 -10.377  1.00  0.00           H  
ATOM     10 2H   ASP C  33      29.816 -11.011  -9.458  1.00  0.00           H  
ATOM     11 3H   ASP C  33      29.341 -10.725 -10.994  1.00  0.00           H  
ATOM     12  HA  ASP C  33      29.280  -8.827  -8.790  1.00  0.00           H  
ATOM     13 1HB  ASP C  33      29.707  -7.812 -11.049  1.00  0.00           H  
ATOM     14 2HB  ASP C  33      28.174  -8.484 -11.598  1.00  0.00           H  
ATOM     15  N   TYR C  34      26.910  -9.252  -8.248  1.00  0.00           N  
ATOM     16  CA  TYR C  34      25.599  -9.665  -7.756  1.00  0.00           C  
ATOM     17  C   TYR C  34      24.575  -8.511  -7.656  1.00  0.00           C  
ATOM     18  O   TYR C  34      23.809  -8.437  -6.679  1.00  0.00           O  
ATOM     19  CB  TYR C  34      25.760 -10.411  -6.426  1.00  0.00           C  
ATOM     20  CG  TYR C  34      26.632 -11.651  -6.583  1.00  0.00           C  
ATOM     21  CD1 TYR C  34      27.927 -11.649  -6.061  1.00  0.00           C  
ATOM     22  CD2 TYR C  34      26.170 -12.763  -7.293  1.00  0.00           C  
ATOM     23  CE1 TYR C  34      28.745 -12.753  -6.241  1.00  0.00           C  
ATOM     24  CE2 TYR C  34      26.997 -13.861  -7.471  1.00  0.00           C  
ATOM     25  CZ  TYR C  34      28.271 -13.859  -6.954  1.00  0.00           C  
ATOM     26  OH  TYR C  34      29.086 -14.953  -7.152  1.00  0.00           O  
ATOM     27  H   TYR C  34      27.427  -8.554  -7.732  1.00  0.00           H  
ATOM     28  HA  TYR C  34      25.184 -10.378  -8.468  1.00  0.00           H  
ATOM     29 1HB  TYR C  34      26.214  -9.774  -5.696  1.00  0.00           H  
ATOM     30 2HB  TYR C  34      24.784 -10.717  -6.042  1.00  0.00           H  
ATOM     31  HD1 TYR C  34      28.292 -10.779  -5.514  1.00  0.00           H  
ATOM     32  HD2 TYR C  34      25.164 -12.762  -7.717  1.00  0.00           H  
ATOM     33  HE1 TYR C  34      29.757 -12.752  -5.835  1.00  0.00           H  
ATOM     34  HE2 TYR C  34      26.647 -14.728  -8.031  1.00  0.00           H  
ATOM     35  HH  TYR C  34      29.934 -14.802  -6.728  1.00  0.00           H  
ATOM     36  N   SER C  35      24.620  -7.554  -8.596  1.00  0.00           N  
ATOM     37  CA  SER C  35      23.611  -6.490  -8.650  1.00  0.00           C  
ATOM     38  C   SER C  35      22.231  -7.041  -9.041  1.00  0.00           C  
ATOM     39  O   SER C  35      22.118  -7.940  -9.887  1.00  0.00           O  
ATOM     40  CB  SER C  35      24.008  -5.420  -9.649  1.00  0.00           C  
ATOM     41  OG  SER C  35      25.197  -4.794  -9.272  1.00  0.00           O  
ATOM     42  H   SER C  35      25.350  -7.564  -9.325  1.00  0.00           H  
ATOM     43  HA  SER C  35      23.536  -6.039  -7.660  1.00  0.00           H  
ATOM     44 1HB  SER C  35      24.124  -5.865 -10.639  1.00  0.00           H  
ATOM     45 2HB  SER C  35      23.209  -4.682  -9.719  1.00  0.00           H  
ATOM     46  HG  SER C  35      25.911  -5.407  -9.582  1.00  0.00           H  
ATOM     47  N   PHE C  36      21.181  -6.455  -8.466  1.00  0.00           N  
ATOM     48  CA  PHE C  36      19.800  -6.878  -8.733  1.00  0.00           C  
ATOM     49  C   PHE C  36      18.796  -5.733  -8.646  1.00  0.00           C  
ATOM     50  O   PHE C  36      19.092  -4.662  -8.093  1.00  0.00           O  
ATOM     51  CB  PHE C  36      19.366  -7.953  -7.734  1.00  0.00           C  
ATOM     52  CG  PHE C  36      19.332  -7.461  -6.318  1.00  0.00           C  
ATOM     53  CD1 PHE C  36      18.170  -6.929  -5.784  1.00  0.00           C  
ATOM     54  CD2 PHE C  36      20.454  -7.544  -5.508  1.00  0.00           C  
ATOM     55  CE1 PHE C  36      18.130  -6.486  -4.486  1.00  0.00           C  
ATOM     56  CE2 PHE C  36      20.412  -7.100  -4.198  1.00  0.00           C  
ATOM     57  CZ  PHE C  36      19.251  -6.575  -3.695  1.00  0.00           C  
ATOM     58  H   PHE C  36      21.348  -5.718  -7.800  1.00  0.00           H  
ATOM     59  HA  PHE C  36      19.751  -7.289  -9.739  1.00  0.00           H  
ATOM     60 1HB  PHE C  36      18.372  -8.309  -7.987  1.00  0.00           H  
ATOM     61 2HB  PHE C  36      20.042  -8.800  -7.789  1.00  0.00           H  
ATOM     62  HD1 PHE C  36      17.281  -6.867  -6.413  1.00  0.00           H  
ATOM     63  HD2 PHE C  36      21.379  -7.968  -5.909  1.00  0.00           H  
ATOM     64  HE1 PHE C  36      17.207  -6.070  -4.081  1.00  0.00           H  
ATOM     65  HE2 PHE C  36      21.303  -7.171  -3.565  1.00  0.00           H  
ATOM     66  HZ  PHE C  36      19.220  -6.228  -2.672  1.00  0.00           H  
ATOM     67  N   SER C  37      17.594  -5.996  -9.161  1.00  0.00           N  
ATOM     68  CA  SER C  37      16.498  -5.034  -9.106  1.00  0.00           C  
ATOM     69  C   SER C  37      15.223  -5.726  -8.664  1.00  0.00           C  
ATOM     70  O   SER C  37      15.063  -6.935  -8.866  1.00  0.00           O  
ATOM     71  CB  SER C  37      16.268  -4.421 -10.476  1.00  0.00           C  
ATOM     72  OG  SER C  37      15.814  -5.397 -11.406  1.00  0.00           O  
ATOM     73  H   SER C  37      17.447  -6.905  -9.602  1.00  0.00           H  
ATOM     74  HA  SER C  37      16.741  -4.254  -8.384  1.00  0.00           H  
ATOM     75 1HB  SER C  37      15.533  -3.621 -10.401  1.00  0.00           H  
ATOM     76 2HB  SER C  37      17.200  -3.981 -10.835  1.00  0.00           H  
ATOM     77  HG  SER C  37      16.600  -5.864 -11.714  1.00  0.00           H  
ATOM     78  N   CYS C  38      14.311  -4.955  -8.072  1.00  0.00           N  
ATOM     79  CA  CYS C  38      13.046  -5.517  -7.617  1.00  0.00           C  
ATOM     80  C   CYS C  38      11.854  -4.642  -7.964  1.00  0.00           C  
ATOM     81  O   CYS C  38      11.989  -3.427  -8.101  1.00  0.00           O  
ATOM     82  CB  CYS C  38      13.067  -5.706  -6.100  1.00  0.00           C  
ATOM     83  SG  CYS C  38      14.432  -6.725  -5.481  1.00  0.00           S  
ATOM     84  H   CYS C  38      14.494  -3.972  -7.933  1.00  0.00           H  
ATOM     85  HA  CYS C  38      12.911  -6.481  -8.100  1.00  0.00           H  
ATOM     86 1HB  CYS C  38      13.123  -4.731  -5.612  1.00  0.00           H  
ATOM     87 2HB  CYS C  38      12.134  -6.169  -5.790  1.00  0.00           H  
ATOM     88  N   TYR C  39      10.670  -5.258  -7.978  1.00  0.00           N  
ATOM     89  CA  TYR C  39       9.434  -4.478  -8.038  1.00  0.00           C  
ATOM     90  C   TYR C  39       8.367  -5.075  -7.141  1.00  0.00           C  
ATOM     91  O   TYR C  39       8.314  -6.286  -6.907  1.00  0.00           O  
ATOM     92  CB  TYR C  39       8.901  -4.356  -9.452  1.00  0.00           C  
ATOM     93  CG  TYR C  39       8.406  -5.614 -10.088  1.00  0.00           C  
ATOM     94  CD1 TYR C  39       9.262  -6.407 -10.808  1.00  0.00           C  
ATOM     95  CD2 TYR C  39       7.084  -5.960  -9.979  1.00  0.00           C  
ATOM     96  CE1 TYR C  39       8.788  -7.555 -11.437  1.00  0.00           C  
ATOM     97  CE2 TYR C  39       6.604  -7.112 -10.603  1.00  0.00           C  
ATOM     98  CZ  TYR C  39       7.459  -7.902 -11.330  1.00  0.00           C  
ATOM     99  OH  TYR C  39       7.000  -9.055 -11.937  1.00  0.00           O  
ATOM    100  H   TYR C  39      10.652  -6.273  -7.915  1.00  0.00           H  
ATOM    101  HA  TYR C  39       9.630  -3.475  -7.681  1.00  0.00           H  
ATOM    102 1HB  TYR C  39       8.076  -3.637  -9.446  1.00  0.00           H  
ATOM    103 2HB  TYR C  39       9.682  -3.943 -10.086  1.00  0.00           H  
ATOM    104  HD1 TYR C  39      10.317  -6.134 -10.893  1.00  0.00           H  
ATOM    105  HD2 TYR C  39       6.406  -5.324  -9.400  1.00  0.00           H  
ATOM    106  HE1 TYR C  39       9.472  -8.185 -12.009  1.00  0.00           H  
ATOM    107  HE2 TYR C  39       5.550  -7.386 -10.510  1.00  0.00           H  
ATOM    108  HH  TYR C  39       6.059  -9.158 -11.762  1.00  0.00           H  
ATOM    109  N   SER C  40       7.476  -4.229  -6.678  1.00  0.00           N  
ATOM    110  CA  SER C  40       6.424  -4.688  -5.797  1.00  0.00           C  
ATOM    111  C   SER C  40       5.080  -4.499  -6.419  1.00  0.00           C  
ATOM    112  O   SER C  40       4.892  -3.682  -7.315  1.00  0.00           O  
ATOM    113  CB  SER C  40       6.464  -3.928  -4.483  1.00  0.00           C  
ATOM    114  OG  SER C  40       6.093  -2.590  -4.679  1.00  0.00           O  
ATOM    115  H   SER C  40       7.556  -3.244  -6.922  1.00  0.00           H  
ATOM    116  HA  SER C  40       6.557  -5.745  -5.608  1.00  0.00           H  
ATOM    117 1HB  SER C  40       5.792  -4.399  -3.765  1.00  0.00           H  
ATOM    118 2HB  SER C  40       7.466  -3.971  -4.075  1.00  0.00           H  
ATOM    119  HG  SER C  40       6.490  -2.048  -3.932  1.00  0.00           H  
ATOM    120  N   GLN C  41       4.122  -5.225  -5.930  1.00  0.00           N  
ATOM    121  CA  GLN C  41       2.773  -4.985  -6.383  1.00  0.00           C  
ATOM    122  C   GLN C  41       1.904  -4.975  -5.153  1.00  0.00           C  
ATOM    123  O   GLN C  41       2.040  -5.846  -4.296  1.00  0.00           O  
ATOM    124  CB  GLN C  41       2.345  -6.040  -7.378  1.00  0.00           C  
ATOM    125  CG  GLN C  41       3.187  -6.136  -8.567  1.00  0.00           C  
ATOM    126  CD  GLN C  41       2.578  -7.035  -9.591  1.00  0.00           C  
ATOM    127  OE1 GLN C  41       2.509  -8.265  -9.438  1.00  0.00           O  
ATOM    128  NE2 GLN C  41       2.101  -6.411 -10.647  1.00  0.00           N  
ATOM    129  H   GLN C  41       4.340  -5.929  -5.226  1.00  0.00           H  
ATOM    130  HA  GLN C  41       2.706  -4.004  -6.854  1.00  0.00           H  
ATOM    131 1HB  GLN C  41       2.378  -6.992  -6.916  1.00  0.00           H  
ATOM    132 2HB  GLN C  41       1.336  -5.836  -7.715  1.00  0.00           H  
ATOM    133 1HG  GLN C  41       3.347  -5.165  -8.976  1.00  0.00           H  
ATOM    134 2HG  GLN C  41       4.141  -6.569  -8.275  1.00  0.00           H  
ATOM    135 1HE2 GLN C  41       1.660  -6.917 -11.387  1.00  0.00           H  
ATOM    136 2HE2 GLN C  41       2.184  -5.384 -10.681  1.00  0.00           H  
ATOM    137  N   LEU C  42       1.014  -4.010  -5.036  1.00  0.00           N  
ATOM    138  CA  LEU C  42       0.254  -3.965  -3.804  1.00  0.00           C  
ATOM    139  C   LEU C  42      -1.159  -4.447  -4.024  1.00  0.00           C  
ATOM    140  O   LEU C  42      -1.735  -4.219  -5.087  1.00  0.00           O  
ATOM    141  CB  LEU C  42       0.326  -2.556  -3.224  1.00  0.00           C  
ATOM    142  CG  LEU C  42       1.829  -2.062  -2.982  1.00  0.00           C  
ATOM    143  CD1 LEU C  42       1.854  -0.619  -2.454  1.00  0.00           C  
ATOM    144  CD2 LEU C  42       2.537  -3.009  -2.024  1.00  0.00           C  
ATOM    145  H   LEU C  42       0.891  -3.317  -5.762  1.00  0.00           H  
ATOM    146  HA  LEU C  42       0.721  -4.625  -3.085  1.00  0.00           H  
ATOM    147 1HB  LEU C  42      -0.169  -1.869  -3.900  1.00  0.00           H  
ATOM    148 2HB  LEU C  42      -0.199  -2.542  -2.270  1.00  0.00           H  
ATOM    149  HG  LEU C  42       2.360  -2.073  -3.934  1.00  0.00           H  
ATOM    150 1HD1 LEU C  42       2.891  -0.305  -2.315  1.00  0.00           H  
ATOM    151 2HD1 LEU C  42       1.380   0.040  -3.152  1.00  0.00           H  
ATOM    152 3HD1 LEU C  42       1.330  -0.571  -1.504  1.00  0.00           H  
ATOM    153 1HD2 LEU C  42       3.569  -2.678  -1.885  1.00  0.00           H  
ATOM    154 2HD2 LEU C  42       2.022  -3.007  -1.064  1.00  0.00           H  
ATOM    155 3HD2 LEU C  42       2.536  -4.012  -2.424  1.00  0.00           H  
ATOM    156  N   GLU C  43      -1.695  -5.154  -3.024  1.00  0.00           N  
ATOM    157  CA  GLU C  43      -3.044  -5.718  -3.091  1.00  0.00           C  
ATOM    158  C   GLU C  43      -3.206  -6.500  -4.391  1.00  0.00           C  
ATOM    159  O   GLU C  43      -4.118  -6.250  -5.181  1.00  0.00           O  
ATOM    160  CB  GLU C  43      -4.087  -4.631  -3.002  1.00  0.00           C  
ATOM    161  CG  GLU C  43      -4.048  -3.846  -1.753  1.00  0.00           C  
ATOM    162  CD  GLU C  43      -5.203  -2.868  -1.682  1.00  0.00           C  
ATOM    163  OE1 GLU C  43      -6.310  -3.265  -1.407  1.00  0.00           O  
ATOM    164  OE2 GLU C  43      -4.991  -1.708  -1.987  1.00  0.00           O  
ATOM    165  H   GLU C  43      -1.139  -5.287  -2.178  1.00  0.00           H  
ATOM    166  HA  GLU C  43      -3.178  -6.410  -2.256  1.00  0.00           H  
ATOM    167 1HB  GLU C  43      -3.967  -3.955  -3.818  1.00  0.00           H  
ATOM    168 2HB  GLU C  43      -5.078  -5.079  -3.086  1.00  0.00           H  
ATOM    169 1HG  GLU C  43      -4.089  -4.529  -0.901  1.00  0.00           H  
ATOM    170 2HG  GLU C  43      -3.107  -3.311  -1.713  1.00  0.00           H  
ATOM    171  N   VAL C  44      -2.283  -7.398  -4.632  1.00  0.00           N  
ATOM    172  CA  VAL C  44      -2.212  -8.174  -5.851  1.00  0.00           C  
ATOM    173  C   VAL C  44      -3.304  -9.211  -5.914  1.00  0.00           C  
ATOM    174  O   VAL C  44      -3.923  -9.452  -6.945  1.00  0.00           O  
ATOM    175  CB  VAL C  44      -0.894  -8.901  -5.855  1.00  0.00           C  
ATOM    176  CG1 VAL C  44      -0.807  -9.813  -7.037  1.00  0.00           C  
ATOM    177  CG2 VAL C  44       0.135  -7.913  -5.805  1.00  0.00           C  
ATOM    178  H   VAL C  44      -1.603  -7.574  -3.898  1.00  0.00           H  
ATOM    179  HA  VAL C  44      -2.293  -7.500  -6.707  1.00  0.00           H  
ATOM    180  HB  VAL C  44      -0.822  -9.527  -4.961  1.00  0.00           H  
ATOM    181 1HG1 VAL C  44       0.146 -10.340  -7.018  1.00  0.00           H  
ATOM    182 2HG1 VAL C  44      -1.626 -10.531  -6.999  1.00  0.00           H  
ATOM    183 3HG1 VAL C  44      -0.881  -9.222  -7.953  1.00  0.00           H  
ATOM    184 1HG2 VAL C  44       1.106  -8.397  -5.777  1.00  0.00           H  
ATOM    185 2HG2 VAL C  44       0.028  -7.307  -6.680  1.00  0.00           H  
ATOM    186 3HG2 VAL C  44       0.007  -7.302  -4.915  1.00  0.00           H  
ATOM    187  N   ASN C  45      -3.480  -9.865  -4.786  1.00  0.00           N  
ATOM    188  CA  ASN C  45      -4.467 -10.916  -4.614  1.00  0.00           C  
ATOM    189  C   ASN C  45      -5.223 -10.592  -3.347  1.00  0.00           C  
ATOM    190  O   ASN C  45      -4.758 -10.834  -2.227  1.00  0.00           O  
ATOM    191  CB  ASN C  45      -3.815 -12.284  -4.583  1.00  0.00           C  
ATOM    192  CG  ASN C  45      -4.820 -13.420  -4.493  1.00  0.00           C  
ATOM    193  OD1 ASN C  45      -6.035 -13.193  -4.581  1.00  0.00           O  
ATOM    194  ND2 ASN C  45      -4.331 -14.641  -4.308  1.00  0.00           N  
ATOM    195  H   ASN C  45      -2.917  -9.574  -3.986  1.00  0.00           H  
ATOM    196  HA  ASN C  45      -5.177 -10.887  -5.441  1.00  0.00           H  
ATOM    197 1HB  ASN C  45      -3.236 -12.411  -5.498  1.00  0.00           H  
ATOM    198 2HB  ASN C  45      -3.126 -12.358  -3.770  1.00  0.00           H  
ATOM    199 1HD2 ASN C  45      -4.949 -15.426  -4.237  1.00  0.00           H  
ATOM    200 2HD2 ASN C  45      -3.336 -14.776  -4.236  1.00  0.00           H  
ATOM    201  N   GLY C  46      -6.367  -9.965  -3.513  1.00  0.00           N  
ATOM    202  CA  GLY C  46      -7.071  -9.468  -2.360  1.00  0.00           C  
ATOM    203  C   GLY C  46      -6.135  -8.494  -1.692  1.00  0.00           C  
ATOM    204  O   GLY C  46      -5.570  -7.645  -2.367  1.00  0.00           O  
ATOM    205  H   GLY C  46      -6.726  -9.807  -4.445  1.00  0.00           H  
ATOM    206 1HA  GLY C  46      -7.990  -8.973  -2.664  1.00  0.00           H  
ATOM    207 2HA  GLY C  46      -7.321 -10.286  -1.685  1.00  0.00           H  
ATOM    208  N   SER C  47      -5.952  -8.630  -0.383  1.00  0.00           N  
ATOM    209  CA  SER C  47      -5.072  -7.736   0.352  1.00  0.00           C  
ATOM    210  C   SER C  47      -3.584  -8.113   0.326  1.00  0.00           C  
ATOM    211  O   SER C  47      -2.768  -7.371   0.865  1.00  0.00           O  
ATOM    212  CB  SER C  47      -5.548  -7.602   1.788  1.00  0.00           C  
ATOM    213  OG  SER C  47      -5.441  -8.811   2.488  1.00  0.00           O  
ATOM    214  H   SER C  47      -6.440  -9.362   0.108  1.00  0.00           H  
ATOM    215  HA  SER C  47      -5.159  -6.746  -0.106  1.00  0.00           H  
ATOM    216 1HB  SER C  47      -4.965  -6.833   2.296  1.00  0.00           H  
ATOM    217 2HB  SER C  47      -6.586  -7.272   1.790  1.00  0.00           H  
ATOM    218  HG  SER C  47      -5.834  -8.648   3.366  1.00  0.00           H  
ATOM    219  N   GLN C  48      -3.207  -9.273  -0.210  1.00  0.00           N  
ATOM    220  CA  GLN C  48      -1.776  -9.568  -0.155  1.00  0.00           C  
ATOM    221  C   GLN C  48      -1.008  -8.825  -1.243  1.00  0.00           C  
ATOM    222  O   GLN C  48      -1.505  -8.585  -2.357  1.00  0.00           O  
ATOM    223  CB  GLN C  48      -1.450 -11.058  -0.196  1.00  0.00           C  
ATOM    224  CG  GLN C  48      -1.549 -11.691  -1.475  1.00  0.00           C  
ATOM    225  CD  GLN C  48      -1.148 -13.136  -1.366  1.00  0.00           C  
ATOM    226  OE1 GLN C  48      -1.102 -13.867  -2.373  1.00  0.00           O  
ATOM    227  NE2 GLN C  48      -0.845 -13.569  -0.121  1.00  0.00           N  
ATOM    228  H   GLN C  48      -3.866  -9.893  -0.684  1.00  0.00           H  
ATOM    229  HA  GLN C  48      -1.389  -9.197   0.792  1.00  0.00           H  
ATOM    230 1HB  GLN C  48      -0.436 -11.219   0.154  1.00  0.00           H  
ATOM    231 2HB  GLN C  48      -2.113 -11.588   0.477  1.00  0.00           H  
ATOM    232 1HG  GLN C  48      -2.563 -11.639  -1.779  1.00  0.00           H  
ATOM    233 2HG  GLN C  48      -0.895 -11.184  -2.190  1.00  0.00           H  
ATOM    234 1HE2 GLN C  48      -0.568 -14.519   0.030  1.00  0.00           H  
ATOM    235 2HE2 GLN C  48      -0.896 -12.935   0.648  1.00  0.00           H  
ATOM    236  N   HIS C  49       0.236  -8.548  -0.924  1.00  0.00           N  
ATOM    237  CA  HIS C  49       1.179  -7.852  -1.751  1.00  0.00           C  
ATOM    238  C   HIS C  49       2.196  -8.824  -2.315  1.00  0.00           C  
ATOM    239  O   HIS C  49       2.361  -9.927  -1.778  1.00  0.00           O  
ATOM    240  CB  HIS C  49       1.946  -6.861  -0.900  1.00  0.00           C  
ATOM    241  CG  HIS C  49       1.077  -5.957  -0.092  1.00  0.00           C  
ATOM    242  ND1 HIS C  49       0.128  -5.135  -0.637  1.00  0.00           N  
ATOM    243  CD2 HIS C  49       1.053  -5.727   1.243  1.00  0.00           C  
ATOM    244  CE1 HIS C  49      -0.453  -4.438   0.331  1.00  0.00           C  
ATOM    245  NE2 HIS C  49       0.098  -4.778   1.473  1.00  0.00           N  
ATOM    246  H   HIS C  49       0.550  -8.838  -0.006  1.00  0.00           H  
ATOM    247  HA  HIS C  49       0.676  -7.345  -2.568  1.00  0.00           H  
ATOM    248 1HB  HIS C  49       2.581  -7.422  -0.212  1.00  0.00           H  
ATOM    249 2HB  HIS C  49       2.597  -6.262  -1.534  1.00  0.00           H  
ATOM    250  HD2 HIS C  49       1.683  -6.205   1.992  1.00  0.00           H  
ATOM    251  HE1 HIS C  49      -1.247  -3.706   0.198  1.00  0.00           H  
ATOM    252  HE2 HIS C  49      -0.146  -4.401   2.376  1.00  0.00           H  
ATOM    253  N   SER C  50       2.962  -8.388  -3.319  1.00  0.00           N  
ATOM    254  CA  SER C  50       4.060  -9.225  -3.789  1.00  0.00           C  
ATOM    255  C   SER C  50       5.314  -8.412  -3.976  1.00  0.00           C  
ATOM    256  O   SER C  50       5.281  -7.193  -4.158  1.00  0.00           O  
ATOM    257  CB  SER C  50       3.766  -9.880  -5.112  1.00  0.00           C  
ATOM    258  OG  SER C  50       3.698  -8.922  -6.151  1.00  0.00           O  
ATOM    259  H   SER C  50       2.761  -7.484  -3.743  1.00  0.00           H  
ATOM    260  HA  SER C  50       4.255  -9.989  -3.047  1.00  0.00           H  
ATOM    261 1HB  SER C  50       4.551 -10.604  -5.328  1.00  0.00           H  
ATOM    262 2HB  SER C  50       2.824 -10.422  -5.044  1.00  0.00           H  
ATOM    263  HG  SER C  50       3.412  -9.401  -6.943  1.00  0.00           H  
ATOM    264  N   LEU C  51       6.423  -9.107  -3.957  1.00  0.00           N  
ATOM    265  CA  LEU C  51       7.712  -8.506  -4.243  1.00  0.00           C  
ATOM    266  C   LEU C  51       8.524  -9.442  -5.079  1.00  0.00           C  
ATOM    267  O   LEU C  51       8.741 -10.582  -4.680  1.00  0.00           O  
ATOM    268  CB  LEU C  51       8.421  -8.165  -2.953  1.00  0.00           C  
ATOM    269  CG  LEU C  51       9.827  -7.673  -3.030  1.00  0.00           C  
ATOM    270  CD1 LEU C  51       9.904  -6.344  -3.738  1.00  0.00           C  
ATOM    271  CD2 LEU C  51      10.308  -7.559  -1.623  1.00  0.00           C  
ATOM    272  H   LEU C  51       6.352 -10.099  -3.743  1.00  0.00           H  
ATOM    273  HA  LEU C  51       7.565  -7.597  -4.814  1.00  0.00           H  
ATOM    274 1HB  LEU C  51       7.843  -7.387  -2.458  1.00  0.00           H  
ATOM    275 2HB  LEU C  51       8.421  -9.025  -2.334  1.00  0.00           H  
ATOM    276  HG  LEU C  51      10.446  -8.381  -3.583  1.00  0.00           H  
ATOM    277 1HD1 LEU C  51      10.938  -6.002  -3.756  1.00  0.00           H  
ATOM    278 2HD1 LEU C  51       9.546  -6.456  -4.747  1.00  0.00           H  
ATOM    279 3HD1 LEU C  51       9.295  -5.618  -3.216  1.00  0.00           H  
ATOM    280 1HD2 LEU C  51      11.319  -7.218  -1.623  1.00  0.00           H  
ATOM    281 2HD2 LEU C  51       9.680  -6.862  -1.083  1.00  0.00           H  
ATOM    282 3HD2 LEU C  51      10.255  -8.534  -1.146  1.00  0.00           H  
ATOM    283  N   THR C  52       8.941  -8.981  -6.244  1.00  0.00           N  
ATOM    284  CA  THR C  52       9.674  -9.815  -7.171  1.00  0.00           C  
ATOM    285  C   THR C  52      11.034  -9.227  -7.507  1.00  0.00           C  
ATOM    286  O   THR C  52      11.155  -8.039  -7.815  1.00  0.00           O  
ATOM    287  CB  THR C  52       8.864 -10.001  -8.451  1.00  0.00           C  
ATOM    288  OG1 THR C  52       7.588 -10.580  -8.134  1.00  0.00           O  
ATOM    289  CG2 THR C  52       9.600 -10.913  -9.406  1.00  0.00           C  
ATOM    290  H   THR C  52       8.724  -8.020  -6.502  1.00  0.00           H  
ATOM    291  HA  THR C  52       9.838 -10.786  -6.717  1.00  0.00           H  
ATOM    292  HB  THR C  52       8.704  -9.036  -8.910  1.00  0.00           H  
ATOM    293  HG1 THR C  52       7.037 -10.595  -8.917  1.00  0.00           H  
ATOM    294 1HG2 THR C  52       9.009 -11.039 -10.312  1.00  0.00           H  
ATOM    295 2HG2 THR C  52      10.565 -10.481  -9.663  1.00  0.00           H  
ATOM    296 3HG2 THR C  52       9.755 -11.883  -8.932  1.00  0.00           H  
ATOM    297  N   CYS C  53      12.065 -10.056  -7.422  1.00  0.00           N  
ATOM    298  CA  CYS C  53      13.420  -9.626  -7.706  1.00  0.00           C  
ATOM    299  C   CYS C  53      14.088 -10.462  -8.779  1.00  0.00           C  
ATOM    300  O   CYS C  53      13.778 -11.643  -8.981  1.00  0.00           O  
ATOM    301  CB  CYS C  53      14.267  -9.655  -6.445  1.00  0.00           C  
ATOM    302  SG  CYS C  53      13.650  -8.573  -5.108  1.00  0.00           S  
ATOM    303  H   CYS C  53      11.889 -11.022  -7.171  1.00  0.00           H  
ATOM    304  HA  CYS C  53      13.389  -8.608  -8.063  1.00  0.00           H  
ATOM    305 1HB  CYS C  53      14.319 -10.676  -6.061  1.00  0.00           H  
ATOM    306 2HB  CYS C  53      15.285  -9.345  -6.691  1.00  0.00           H  
ATOM    307  N   ALA C  54      15.054  -9.856  -9.446  1.00  0.00           N  
ATOM    308  CA  ALA C  54      15.843 -10.569 -10.436  1.00  0.00           C  
ATOM    309  C   ALA C  54      17.226  -9.962 -10.552  1.00  0.00           C  
ATOM    310  O   ALA C  54      17.433  -8.786 -10.237  1.00  0.00           O  
ATOM    311  CB  ALA C  54      15.143 -10.548 -11.778  1.00  0.00           C  
ATOM    312  H   ALA C  54      15.223  -8.865  -9.258  1.00  0.00           H  
ATOM    313  HA  ALA C  54      15.954 -11.602 -10.108  1.00  0.00           H  
ATOM    314 1HB  ALA C  54      15.737 -11.105 -12.505  1.00  0.00           H  
ATOM    315 2HB  ALA C  54      14.163 -11.009 -11.681  1.00  0.00           H  
ATOM    316 3HB  ALA C  54      15.033  -9.518 -12.112  1.00  0.00           H  
ATOM    317  N   PHE C  55      18.185 -10.761 -11.012  1.00  0.00           N  
ATOM    318  CA  PHE C  55      19.534 -10.243 -11.197  1.00  0.00           C  
ATOM    319  C   PHE C  55      19.588  -9.470 -12.482  1.00  0.00           C  
ATOM    320  O   PHE C  55      18.945  -9.847 -13.464  1.00  0.00           O  
ATOM    321  CB  PHE C  55      20.584 -11.351 -11.191  1.00  0.00           C  
ATOM    322  CG  PHE C  55      20.794 -11.920  -9.825  1.00  0.00           C  
ATOM    323  CD1 PHE C  55      20.255 -13.145  -9.480  1.00  0.00           C  
ATOM    324  CD2 PHE C  55      21.500 -11.204  -8.866  1.00  0.00           C  
ATOM    325  CE1 PHE C  55      20.416 -13.640  -8.209  1.00  0.00           C  
ATOM    326  CE2 PHE C  55      21.660 -11.691  -7.600  1.00  0.00           C  
ATOM    327  CZ  PHE C  55      21.106 -12.911  -7.273  1.00  0.00           C  
ATOM    328  H   PHE C  55      17.978 -11.723 -11.249  1.00  0.00           H  
ATOM    329  HA  PHE C  55      19.769  -9.562 -10.380  1.00  0.00           H  
ATOM    330 1HB  PHE C  55      20.285 -12.155 -11.865  1.00  0.00           H  
ATOM    331 2HB  PHE C  55      21.534 -10.955 -11.551  1.00  0.00           H  
ATOM    332  HD1 PHE C  55      19.694 -13.714 -10.225  1.00  0.00           H  
ATOM    333  HD2 PHE C  55      21.923 -10.237  -9.131  1.00  0.00           H  
ATOM    334  HE1 PHE C  55      19.985 -14.608  -7.939  1.00  0.00           H  
ATOM    335  HE2 PHE C  55      22.211 -11.110  -6.859  1.00  0.00           H  
ATOM    336  HZ  PHE C  55      21.210 -13.311  -6.280  1.00  0.00           H  
ATOM    337  N   GLU C  56      20.353  -8.390 -12.484  1.00  0.00           N  
ATOM    338  CA  GLU C  56      20.465  -7.584 -13.690  1.00  0.00           C  
ATOM    339  C   GLU C  56      21.084  -8.363 -14.859  1.00  0.00           C  
ATOM    340  O   GLU C  56      20.645  -8.222 -16.001  1.00  0.00           O  
ATOM    341  CB  GLU C  56      21.228  -6.301 -13.373  1.00  0.00           C  
ATOM    342  CG  GLU C  56      20.426  -5.335 -12.474  1.00  0.00           C  
ATOM    343  CD  GLU C  56      21.197  -4.122 -11.994  1.00  0.00           C  
ATOM    344  OE1 GLU C  56      22.392  -4.091 -12.157  1.00  0.00           O  
ATOM    345  OE2 GLU C  56      20.579  -3.223 -11.461  1.00  0.00           O  
ATOM    346  H   GLU C  56      20.872  -8.145 -11.635  1.00  0.00           H  
ATOM    347  HA  GLU C  56      19.455  -7.296 -13.991  1.00  0.00           H  
ATOM    348 1HB  GLU C  56      22.159  -6.549 -12.856  1.00  0.00           H  
ATOM    349 2HB  GLU C  56      21.485  -5.785 -14.296  1.00  0.00           H  
ATOM    350 1HG  GLU C  56      19.547  -4.997 -13.021  1.00  0.00           H  
ATOM    351 2HG  GLU C  56      20.075  -5.890 -11.609  1.00  0.00           H  
ATOM    352  N   ASP C  57      22.081  -9.204 -14.566  1.00  0.00           N  
ATOM    353  CA  ASP C  57      22.714 -10.033 -15.590  1.00  0.00           C  
ATOM    354  C   ASP C  57      22.065 -11.410 -15.577  1.00  0.00           C  
ATOM    355  O   ASP C  57      22.158 -12.095 -14.562  1.00  0.00           O  
ATOM    356  CB  ASP C  57      24.212 -10.234 -15.364  1.00  0.00           C  
ATOM    357  CG  ASP C  57      25.043  -9.005 -15.622  1.00  0.00           C  
ATOM    358  OD1 ASP C  57      24.620  -8.154 -16.362  1.00  0.00           O  
ATOM    359  OD2 ASP C  57      26.147  -8.959 -15.120  1.00  0.00           O  
ATOM    360  H   ASP C  57      22.389  -9.265 -13.607  1.00  0.00           H  
ATOM    361  HA  ASP C  57      22.584  -9.536 -16.541  1.00  0.00           H  
ATOM    362 1HB  ASP C  57      24.380 -10.556 -14.335  1.00  0.00           H  
ATOM    363 2HB  ASP C  57      24.567 -11.039 -16.015  1.00  0.00           H  
ATOM    364  N   PRO C  58      21.487 -11.903 -16.679  1.00  0.00           N  
ATOM    365  CA  PRO C  58      20.780 -13.177 -16.763  1.00  0.00           C  
ATOM    366  C   PRO C  58      21.743 -14.351 -16.822  1.00  0.00           C  
ATOM    367  O   PRO C  58      21.801 -15.074 -17.818  1.00  0.00           O  
ATOM    368  CB  PRO C  58      20.015 -13.026 -18.079  1.00  0.00           C  
ATOM    369  CG  PRO C  58      20.869 -12.074 -18.886  1.00  0.00           C  
ATOM    370  CD  PRO C  58      21.398 -11.060 -17.864  1.00  0.00           C  
ATOM    371  HA  PRO C  58      20.094 -13.272 -15.906  1.00  0.00           H  
ATOM    372 1HB  PRO C  58      19.899 -14.011 -18.559  1.00  0.00           H  
ATOM    373 2HB  PRO C  58      19.004 -12.641 -17.886  1.00  0.00           H  
ATOM    374 1HG  PRO C  58      21.676 -12.630 -19.388  1.00  0.00           H  
ATOM    375 2HG  PRO C  58      20.264 -11.603 -19.677  1.00  0.00           H  
ATOM    376 1HD  PRO C  58      22.393 -10.707 -18.176  1.00  0.00           H  
ATOM    377 2HD  PRO C  58      20.672 -10.237 -17.728  1.00  0.00           H  
ATOM    378  N   ASP C  59      22.526 -14.489 -15.762  1.00  0.00           N  
ATOM    379  CA  ASP C  59      23.570 -15.486 -15.692  1.00  0.00           C  
ATOM    380  C   ASP C  59      23.587 -16.241 -14.343  1.00  0.00           C  
ATOM    381  O   ASP C  59      22.868 -15.885 -13.412  1.00  0.00           O  
ATOM    382  CB  ASP C  59      24.887 -14.782 -16.009  1.00  0.00           C  
ATOM    383  CG  ASP C  59      25.962 -15.708 -16.515  1.00  0.00           C  
ATOM    384  OD1 ASP C  59      25.775 -16.912 -16.485  1.00  0.00           O  
ATOM    385  OD2 ASP C  59      26.943 -15.201 -16.997  1.00  0.00           O  
ATOM    386  H   ASP C  59      22.397 -13.848 -14.987  1.00  0.00           H  
ATOM    387  HA  ASP C  59      23.388 -16.220 -16.475  1.00  0.00           H  
ATOM    388 1HB  ASP C  59      24.710 -14.011 -16.760  1.00  0.00           H  
ATOM    389 2HB  ASP C  59      25.253 -14.280 -15.110  1.00  0.00           H  
ATOM    390  N   VAL C  60      24.434 -17.275 -14.290  1.00  0.00           N  
ATOM    391  CA  VAL C  60      24.758 -18.190 -13.169  1.00  0.00           C  
ATOM    392  C   VAL C  60      23.934 -19.488 -13.222  1.00  0.00           C  
ATOM    393  O   VAL C  60      22.844 -19.582 -12.655  1.00  0.00           O  
ATOM    394  CB  VAL C  60      24.584 -17.563 -11.755  1.00  0.00           C  
ATOM    395  CG1 VAL C  60      24.952 -18.619 -10.732  1.00  0.00           C  
ATOM    396  CG2 VAL C  60      25.481 -16.311 -11.567  1.00  0.00           C  
ATOM    397  H   VAL C  60      24.944 -17.428 -15.159  1.00  0.00           H  
ATOM    398  HA  VAL C  60      25.810 -18.465 -13.265  1.00  0.00           H  
ATOM    399  HB  VAL C  60      23.542 -17.316 -11.596  1.00  0.00           H  
ATOM    400 1HG1 VAL C  60      24.810 -18.220  -9.729  1.00  0.00           H  
ATOM    401 2HG1 VAL C  60      24.334 -19.493 -10.877  1.00  0.00           H  
ATOM    402 3HG1 VAL C  60      25.995 -18.899 -10.866  1.00  0.00           H  
ATOM    403 1HG2 VAL C  60      25.339 -15.921 -10.559  1.00  0.00           H  
ATOM    404 2HG2 VAL C  60      26.525 -16.591 -11.704  1.00  0.00           H  
ATOM    405 3HG2 VAL C  60      25.223 -15.539 -12.284  1.00  0.00           H  
ATOM    406  N   ASN C  61      24.476 -20.494 -13.913  1.00  0.00           N  
ATOM    407  CA  ASN C  61      23.865 -21.822 -14.054  1.00  0.00           C  
ATOM    408  C   ASN C  61      23.661 -22.514 -12.710  1.00  0.00           C  
ATOM    409  O   ASN C  61      24.571 -22.536 -11.876  1.00  0.00           O  
ATOM    410  CB  ASN C  61      24.692 -22.715 -14.969  1.00  0.00           C  
ATOM    411  CG  ASN C  61      24.004 -24.049 -15.290  1.00  0.00           C  
ATOM    412  OD1 ASN C  61      22.795 -24.089 -15.564  1.00  0.00           O  
ATOM    413  ND2 ASN C  61      24.754 -25.127 -15.258  1.00  0.00           N  
ATOM    414  H   ASN C  61      25.369 -20.329 -14.357  1.00  0.00           H  
ATOM    415  HA  ASN C  61      22.877 -21.693 -14.500  1.00  0.00           H  
ATOM    416 1HB  ASN C  61      24.892 -22.194 -15.904  1.00  0.00           H  
ATOM    417 2HB  ASN C  61      25.652 -22.927 -14.498  1.00  0.00           H  
ATOM    418 1HD2 ASN C  61      24.352 -26.022 -15.455  1.00  0.00           H  
ATOM    419 2HD2 ASN C  61      25.722 -25.055 -15.027  1.00  0.00           H  
ATOM    420  N   THR C  62      22.469 -23.075 -12.496  1.00  0.00           N  
ATOM    421  CA  THR C  62      22.155 -23.779 -11.246  1.00  0.00           C  
ATOM    422  C   THR C  62      22.551 -22.990  -9.993  1.00  0.00           C  
ATOM    423  O   THR C  62      23.130 -23.533  -9.049  1.00  0.00           O  
ATOM    424  CB  THR C  62      22.832 -25.175 -11.219  1.00  0.00           C  
ATOM    425  OG1 THR C  62      24.265 -25.034 -11.336  1.00  0.00           O  
ATOM    426  CG2 THR C  62      22.321 -26.054 -12.356  1.00  0.00           C  
ATOM    427  H   THR C  62      21.767 -23.019 -13.222  1.00  0.00           H  
ATOM    428  HA  THR C  62      21.076 -23.931 -11.207  1.00  0.00           H  
ATOM    429  HB  THR C  62      22.607 -25.651 -10.266  1.00  0.00           H  
ATOM    430  HG1 THR C  62      24.527 -24.116 -11.102  1.00  0.00           H  
ATOM    431 1HG2 THR C  62      22.806 -27.028 -12.308  1.00  0.00           H  
ATOM    432 2HG2 THR C  62      21.244 -26.180 -12.261  1.00  0.00           H  
ATOM    433 3HG2 THR C  62      22.543 -25.593 -13.304  1.00  0.00           H  
ATOM    434  N   THR C  63      22.193 -21.716  -9.977  1.00  0.00           N  
ATOM    435  CA  THR C  63      22.531 -20.835  -8.885  1.00  0.00           C  
ATOM    436  C   THR C  63      22.020 -21.316  -7.542  1.00  0.00           C  
ATOM    437  O   THR C  63      20.911 -21.836  -7.439  1.00  0.00           O  
ATOM    438  CB  THR C  63      21.940 -19.443  -9.116  1.00  0.00           C  
ATOM    439  OG1 THR C  63      22.350 -18.588  -8.081  1.00  0.00           O  
ATOM    440  CG2 THR C  63      20.479 -19.502  -9.099  1.00  0.00           C  
ATOM    441  H   THR C  63      21.716 -21.339 -10.785  1.00  0.00           H  
ATOM    442  HA  THR C  63      23.617 -20.763  -8.831  1.00  0.00           H  
ATOM    443  HB  THR C  63      22.256 -19.052 -10.070  1.00  0.00           H  
ATOM    444  HG1 THR C  63      22.278 -17.683  -8.401  1.00  0.00           H  
ATOM    445 1HG2 THR C  63      20.075 -18.501  -9.249  1.00  0.00           H  
ATOM    446 2HG2 THR C  63      20.133 -20.161  -9.890  1.00  0.00           H  
ATOM    447 3HG2 THR C  63      20.161 -19.883  -8.129  1.00  0.00           H  
ATOM    448  N   ASN C  64      22.836 -21.096  -6.507  1.00  0.00           N  
ATOM    449  CA  ASN C  64      22.465 -21.390  -5.129  1.00  0.00           C  
ATOM    450  C   ASN C  64      22.305 -20.069  -4.382  1.00  0.00           C  
ATOM    451  O   ASN C  64      22.380 -20.016  -3.150  1.00  0.00           O  
ATOM    452  CB  ASN C  64      23.508 -22.282  -4.462  1.00  0.00           C  
ATOM    453  CG  ASN C  64      22.991 -23.052  -3.242  1.00  0.00           C  
ATOM    454  OD1 ASN C  64      21.849 -23.522  -3.209  1.00  0.00           O  
ATOM    455  ND2 ASN C  64      23.831 -23.200  -2.246  1.00  0.00           N  
ATOM    456  H   ASN C  64      23.738 -20.681  -6.692  1.00  0.00           H  
ATOM    457  HA  ASN C  64      21.499 -21.897  -5.117  1.00  0.00           H  
ATOM    458 1HB  ASN C  64      23.877 -23.002  -5.193  1.00  0.00           H  
ATOM    459 2HB  ASN C  64      24.353 -21.668  -4.152  1.00  0.00           H  
ATOM    460 1HD2 ASN C  64      23.552 -23.702  -1.427  1.00  0.00           H  
ATOM    461 2HD2 ASN C  64      24.751 -22.816  -2.308  1.00  0.00           H  
ATOM    462  N   LEU C  65      22.061 -19.003  -5.147  1.00  0.00           N  
ATOM    463  CA  LEU C  65      21.815 -17.697  -4.564  1.00  0.00           C  
ATOM    464  C   LEU C  65      20.384 -17.646  -4.076  1.00  0.00           C  
ATOM    465  O   LEU C  65      19.465 -18.127  -4.751  1.00  0.00           O  
ATOM    466  CB  LEU C  65      22.046 -16.595  -5.617  1.00  0.00           C  
ATOM    467  CG  LEU C  65      23.485 -16.492  -6.170  1.00  0.00           C  
ATOM    468  CD1 LEU C  65      23.549 -15.574  -7.384  1.00  0.00           C  
ATOM    469  CD2 LEU C  65      24.346 -15.922  -5.115  1.00  0.00           C  
ATOM    470  H   LEU C  65      22.051 -19.082  -6.161  1.00  0.00           H  
ATOM    471  HA  LEU C  65      22.478 -17.545  -3.714  1.00  0.00           H  
ATOM    472 1HB  LEU C  65      21.371 -16.763  -6.454  1.00  0.00           H  
ATOM    473 2HB  LEU C  65      21.795 -15.637  -5.164  1.00  0.00           H  
ATOM    474  HG  LEU C  65      23.838 -17.479  -6.446  1.00  0.00           H  
ATOM    475 1HD1 LEU C  65      24.574 -15.521  -7.741  1.00  0.00           H  
ATOM    476 2HD1 LEU C  65      22.913 -15.947  -8.179  1.00  0.00           H  
ATOM    477 3HD1 LEU C  65      23.227 -14.595  -7.097  1.00  0.00           H  
ATOM    478 1HD2 LEU C  65      25.375 -15.848  -5.469  1.00  0.00           H  
ATOM    479 2HD2 LEU C  65      23.983 -14.940  -4.858  1.00  0.00           H  
ATOM    480 3HD2 LEU C  65      24.296 -16.547  -4.265  1.00  0.00           H  
ATOM    481  N   GLU C  66      20.193 -17.025  -2.936  1.00  0.00           N  
ATOM    482  CA  GLU C  66      18.881 -16.861  -2.370  1.00  0.00           C  
ATOM    483  C   GLU C  66      18.683 -15.413  -1.947  1.00  0.00           C  
ATOM    484  O   GLU C  66      19.640 -14.709  -1.639  1.00  0.00           O  
ATOM    485  CB  GLU C  66      18.708 -17.819  -1.185  1.00  0.00           C  
ATOM    486  CG  GLU C  66      18.727 -19.324  -1.578  1.00  0.00           C  
ATOM    487  CD  GLU C  66      18.420 -20.270  -0.422  1.00  0.00           C  
ATOM    488  OE1 GLU C  66      18.260 -19.799   0.675  1.00  0.00           O  
ATOM    489  OE2 GLU C  66      18.325 -21.457  -0.648  1.00  0.00           O  
ATOM    490  H   GLU C  66      20.994 -16.691  -2.422  1.00  0.00           H  
ATOM    491  HA  GLU C  66      18.135 -17.098  -3.123  1.00  0.00           H  
ATOM    492 1HB  GLU C  66      19.516 -17.652  -0.469  1.00  0.00           H  
ATOM    493 2HB  GLU C  66      17.766 -17.608  -0.679  1.00  0.00           H  
ATOM    494 1HG  GLU C  66      18.005 -19.492  -2.378  1.00  0.00           H  
ATOM    495 2HG  GLU C  66      19.716 -19.570  -1.966  1.00  0.00           H  
ATOM    496  N   PHE C  67      17.440 -14.967  -1.956  1.00  0.00           N  
ATOM    497  CA  PHE C  67      17.099 -13.625  -1.510  1.00  0.00           C  
ATOM    498  C   PHE C  67      16.401 -13.614  -0.158  1.00  0.00           C  
ATOM    499  O   PHE C  67      15.675 -14.555   0.196  1.00  0.00           O  
ATOM    500  CB  PHE C  67      16.254 -12.916  -2.562  1.00  0.00           C  
ATOM    501  CG  PHE C  67      16.964 -12.380  -3.757  1.00  0.00           C  
ATOM    502  CD1 PHE C  67      17.435 -13.167  -4.749  1.00  0.00           C  
ATOM    503  CD2 PHE C  67      17.051 -11.028  -3.910  1.00  0.00           C  
ATOM    504  CE1 PHE C  67      18.002 -12.620  -5.870  1.00  0.00           C  
ATOM    505  CE2 PHE C  67      17.607 -10.472  -5.015  1.00  0.00           C  
ATOM    506  CZ  PHE C  67      18.088 -11.267  -6.009  1.00  0.00           C  
ATOM    507  H   PHE C  67      16.702 -15.590  -2.248  1.00  0.00           H  
ATOM    508  HA  PHE C  67      18.020 -13.059  -1.406  1.00  0.00           H  
ATOM    509 1HB  PHE C  67      15.506 -13.593  -2.927  1.00  0.00           H  
ATOM    510 2HB  PHE C  67      15.745 -12.084  -2.091  1.00  0.00           H  
ATOM    511  HD1 PHE C  67      17.366 -14.228  -4.644  1.00  0.00           H  
ATOM    512  HD2 PHE C  67      16.659 -10.400  -3.129  1.00  0.00           H  
ATOM    513  HE1 PHE C  67      18.372 -13.263  -6.647  1.00  0.00           H  
ATOM    514  HE2 PHE C  67      17.657  -9.411  -5.094  1.00  0.00           H  
ATOM    515  HZ  PHE C  67      18.537 -10.831  -6.901  1.00  0.00           H  
ATOM    516  N   GLU C  68      16.617 -12.525   0.575  1.00  0.00           N  
ATOM    517  CA  GLU C  68      16.023 -12.288   1.889  1.00  0.00           C  
ATOM    518  C   GLU C  68      15.650 -10.821   2.065  1.00  0.00           C  
ATOM    519  O   GLU C  68      16.384  -9.934   1.630  1.00  0.00           O  
ATOM    520  CB  GLU C  68      17.031 -12.656   2.989  1.00  0.00           C  
ATOM    521  CG  GLU C  68      16.498 -12.601   4.446  1.00  0.00           C  
ATOM    522  CD  GLU C  68      17.559 -13.012   5.462  1.00  0.00           C  
ATOM    523  OE1 GLU C  68      18.679 -13.218   5.048  1.00  0.00           O  
ATOM    524  OE2 GLU C  68      17.264 -13.143   6.621  1.00  0.00           O  
ATOM    525  H   GLU C  68      17.285 -11.843   0.210  1.00  0.00           H  
ATOM    526  HA  GLU C  68      15.124 -12.893   1.993  1.00  0.00           H  
ATOM    527 1HB  GLU C  68      17.397 -13.668   2.812  1.00  0.00           H  
ATOM    528 2HB  GLU C  68      17.889 -11.984   2.926  1.00  0.00           H  
ATOM    529 1HG  GLU C  68      16.179 -11.588   4.670  1.00  0.00           H  
ATOM    530 2HG  GLU C  68      15.626 -13.254   4.538  1.00  0.00           H  
ATOM    531  N   ILE C  69      14.505 -10.559   2.696  1.00  0.00           N  
ATOM    532  CA  ILE C  69      14.131  -9.175   2.989  1.00  0.00           C  
ATOM    533  C   ILE C  69      13.929  -8.977   4.459  1.00  0.00           C  
ATOM    534  O   ILE C  69      13.249  -9.767   5.116  1.00  0.00           O  
ATOM    535  CB  ILE C  69      12.857  -8.721   2.245  1.00  0.00           C  
ATOM    536  CG1 ILE C  69      12.542  -7.239   2.587  1.00  0.00           C  
ATOM    537  CG2 ILE C  69      11.698  -9.612   2.572  1.00  0.00           C  
ATOM    538  CD1 ILE C  69      11.551  -6.613   1.643  1.00  0.00           C  
ATOM    539  H   ILE C  69      13.922 -11.333   3.023  1.00  0.00           H  
ATOM    540  HA  ILE C  69      14.938  -8.539   2.673  1.00  0.00           H  
ATOM    541  HB  ILE C  69      13.039  -8.748   1.186  1.00  0.00           H  
ATOM    542 1HG1 ILE C  69      12.125  -7.187   3.593  1.00  0.00           H  
ATOM    543 2HG1 ILE C  69      13.466  -6.652   2.564  1.00  0.00           H  
ATOM    544 1HG2 ILE C  69      10.824  -9.272   2.029  1.00  0.00           H  
ATOM    545 2HG2 ILE C  69      11.933 -10.639   2.284  1.00  0.00           H  
ATOM    546 3HG2 ILE C  69      11.500  -9.569   3.634  1.00  0.00           H  
ATOM    547 1HD1 ILE C  69      11.361  -5.593   1.939  1.00  0.00           H  
ATOM    548 2HD1 ILE C  69      11.961  -6.626   0.643  1.00  0.00           H  
ATOM    549 3HD1 ILE C  69      10.618  -7.171   1.669  1.00  0.00           H  
ATOM    550  N   CYS C  70      14.502  -7.896   4.976  1.00  0.00           N  
ATOM    551  CA  CYS C  70      14.366  -7.583   6.393  1.00  0.00           C  
ATOM    552  C   CYS C  70      14.029  -6.121   6.639  1.00  0.00           C  
ATOM    553  O   CYS C  70      14.548  -5.225   5.973  1.00  0.00           O  
ATOM    554  CB  CYS C  70      15.655  -7.911   7.133  1.00  0.00           C  
ATOM    555  SG  CYS C  70      16.151  -9.643   7.020  1.00  0.00           S  
ATOM    556  H   CYS C  70      15.061  -7.300   4.374  1.00  0.00           H  
ATOM    557  HA  CYS C  70      13.562  -8.189   6.797  1.00  0.00           H  
ATOM    558 1HB  CYS C  70      16.464  -7.301   6.736  1.00  0.00           H  
ATOM    559 2HB  CYS C  70      15.538  -7.660   8.187  1.00  0.00           H  
ATOM    560  N   GLY C  71      13.210  -5.860   7.639  1.00  0.00           N  
ATOM    561  CA  GLY C  71      12.897  -4.476   7.987  1.00  0.00           C  
ATOM    562  C   GLY C  71      11.639  -3.980   7.292  1.00  0.00           C  
ATOM    563  O   GLY C  71      11.264  -4.455   6.226  1.00  0.00           O  
ATOM    564  H   GLY C  71      12.824  -6.648   8.171  1.00  0.00           H  
ATOM    565 1HA  GLY C  71      12.765  -4.402   9.068  1.00  0.00           H  
ATOM    566 2HA  GLY C  71      13.736  -3.832   7.729  1.00  0.00           H  
ATOM    567  N   ALA C  72      10.953  -3.048   7.935  1.00  0.00           N  
ATOM    568  CA  ALA C  72       9.678  -2.508   7.454  1.00  0.00           C  
ATOM    569  C   ALA C  72       8.655  -3.641   7.253  1.00  0.00           C  
ATOM    570  O   ALA C  72       7.750  -3.527   6.422  1.00  0.00           O  
ATOM    571  CB  ALA C  72       9.847  -1.713   6.167  1.00  0.00           C  
ATOM    572  H   ALA C  72      11.330  -2.689   8.802  1.00  0.00           H  
ATOM    573  HA  ALA C  72       9.292  -1.833   8.220  1.00  0.00           H  
ATOM    574 1HB  ALA C  72       8.888  -1.297   5.866  1.00  0.00           H  
ATOM    575 2HB  ALA C  72      10.552  -0.897   6.326  1.00  0.00           H  
ATOM    576 3HB  ALA C  72      10.200  -2.342   5.398  1.00  0.00           H  
ATOM    577  N   LEU C  73       8.824  -4.720   8.029  1.00  0.00           N  
ATOM    578  CA  LEU C  73       7.939  -5.867   8.025  1.00  0.00           C  
ATOM    579  C   LEU C  73       7.180  -5.862   9.342  1.00  0.00           C  
ATOM    580  O   LEU C  73       7.662  -5.327  10.340  1.00  0.00           O  
ATOM    581  CB  LEU C  73       8.689  -7.175   7.828  1.00  0.00           C  
ATOM    582  CG  LEU C  73       9.535  -7.295   6.566  1.00  0.00           C  
ATOM    583  CD1 LEU C  73      10.197  -8.593   6.582  1.00  0.00           C  
ATOM    584  CD2 LEU C  73       8.696  -7.141   5.351  1.00  0.00           C  
ATOM    585  H   LEU C  73       9.604  -4.732   8.667  1.00  0.00           H  
ATOM    586  HA  LEU C  73       7.231  -5.756   7.212  1.00  0.00           H  
ATOM    587 1HB  LEU C  73       9.362  -7.303   8.665  1.00  0.00           H  
ATOM    588 2HB  LEU C  73       7.973  -7.995   7.833  1.00  0.00           H  
ATOM    589  HG  LEU C  73      10.295  -6.550   6.574  1.00  0.00           H  
ATOM    590 1HD1 LEU C  73      10.826  -8.706   5.707  1.00  0.00           H  
ATOM    591 2HD1 LEU C  73      10.794  -8.675   7.461  1.00  0.00           H  
ATOM    592 3HD1 LEU C  73       9.441  -9.342   6.592  1.00  0.00           H  
ATOM    593 1HD2 LEU C  73       9.319  -7.236   4.459  1.00  0.00           H  
ATOM    594 2HD2 LEU C  73       7.927  -7.916   5.346  1.00  0.00           H  
ATOM    595 3HD2 LEU C  73       8.227  -6.158   5.366  1.00  0.00           H  
ATOM    596  N   VAL C  74       5.995  -6.445   9.331  1.00  0.00           N  
ATOM    597  CA  VAL C  74       5.099  -6.382  10.469  1.00  0.00           C  
ATOM    598  C   VAL C  74       5.163  -7.518  11.489  1.00  0.00           C  
ATOM    599  O   VAL C  74       5.401  -7.286  12.669  1.00  0.00           O  
ATOM    600  CB  VAL C  74       3.699  -6.276   9.869  1.00  0.00           C  
ATOM    601  CG1 VAL C  74       2.669  -6.288  10.880  1.00  0.00           C  
ATOM    602  CG2 VAL C  74       3.635  -4.996   9.075  1.00  0.00           C  
ATOM    603  H   VAL C  74       5.682  -6.864   8.461  1.00  0.00           H  
ATOM    604  HA  VAL C  74       5.316  -5.451  10.997  1.00  0.00           H  
ATOM    605  HB  VAL C  74       3.530  -7.127   9.215  1.00  0.00           H  
ATOM    606 1HG1 VAL C  74       1.679  -6.206  10.419  1.00  0.00           H  
ATOM    607 2HG1 VAL C  74       2.727  -7.205  11.434  1.00  0.00           H  
ATOM    608 3HG1 VAL C  74       2.846  -5.439  11.524  1.00  0.00           H  
ATOM    609 1HG2 VAL C  74       2.673  -4.915   8.620  1.00  0.00           H  
ATOM    610 2HG2 VAL C  74       3.801  -4.153   9.741  1.00  0.00           H  
ATOM    611 3HG2 VAL C  74       4.394  -5.002   8.304  1.00  0.00           H  
ATOM    612  N   GLU C  75       4.951  -8.751  11.080  1.00  0.00           N  
ATOM    613  CA  GLU C  75       4.969  -9.815  12.088  1.00  0.00           C  
ATOM    614  C   GLU C  75       6.382 -10.219  12.457  1.00  0.00           C  
ATOM    615  O   GLU C  75       6.678 -10.574  13.597  1.00  0.00           O  
ATOM    616  CB  GLU C  75       4.226 -11.072  11.631  1.00  0.00           C  
ATOM    617  CG  GLU C  75       4.190 -12.166  12.733  1.00  0.00           C  
ATOM    618  CD  GLU C  75       3.352 -13.407  12.419  1.00  0.00           C  
ATOM    619  OE1 GLU C  75       2.663 -13.414  11.427  1.00  0.00           O  
ATOM    620  OE2 GLU C  75       3.448 -14.357  13.160  1.00  0.00           O  
ATOM    621  H   GLU C  75       4.767  -8.946  10.111  1.00  0.00           H  
ATOM    622  HA  GLU C  75       4.482  -9.441  12.990  1.00  0.00           H  
ATOM    623 1HB  GLU C  75       3.200 -10.815  11.357  1.00  0.00           H  
ATOM    624 2HB  GLU C  75       4.712 -11.478  10.754  1.00  0.00           H  
ATOM    625 1HG  GLU C  75       5.216 -12.485  12.925  1.00  0.00           H  
ATOM    626 2HG  GLU C  75       3.813 -11.712  13.648  1.00  0.00           H  
ATOM    627  N   VAL C  76       7.233 -10.221  11.459  1.00  0.00           N  
ATOM    628  CA  VAL C  76       8.564 -10.748  11.578  1.00  0.00           C  
ATOM    629  C   VAL C  76       9.575  -9.707  11.238  1.00  0.00           C  
ATOM    630  O   VAL C  76       9.234  -8.669  10.687  1.00  0.00           O  
ATOM    631  CB  VAL C  76       8.747 -11.894  10.585  1.00  0.00           C  
ATOM    632  CG1 VAL C  76       7.769 -13.002  10.863  1.00  0.00           C  
ATOM    633  CG2 VAL C  76       8.560 -11.352   9.178  1.00  0.00           C  
ATOM    634  H   VAL C  76       6.925  -9.863  10.570  1.00  0.00           H  
ATOM    635  HA  VAL C  76       8.724 -11.093  12.600  1.00  0.00           H  
ATOM    636  HB  VAL C  76       9.751 -12.303  10.688  1.00  0.00           H  
ATOM    637 1HG1 VAL C  76       7.926 -13.810  10.151  1.00  0.00           H  
ATOM    638 2HG1 VAL C  76       7.918 -13.376  11.875  1.00  0.00           H  
ATOM    639 3HG1 VAL C  76       6.759 -12.632  10.764  1.00  0.00           H  
ATOM    640 1HG2 VAL C  76       8.709 -12.157   8.472  1.00  0.00           H  
ATOM    641 2HG2 VAL C  76       7.554 -10.947   9.065  1.00  0.00           H  
ATOM    642 3HG2 VAL C  76       9.290 -10.565   8.987  1.00  0.00           H  
ATOM    643  N   LYS C  77      10.829  -9.983  11.568  1.00  0.00           N  
ATOM    644  CA  LYS C  77      11.897  -9.083  11.176  1.00  0.00           C  
ATOM    645  C   LYS C  77      12.306  -9.367   9.740  1.00  0.00           C  
ATOM    646  O   LYS C  77      12.617  -8.437   8.990  1.00  0.00           O  
ATOM    647  CB  LYS C  77      13.107  -9.205  12.104  1.00  0.00           C  
ATOM    648  CG  LYS C  77      14.246  -8.227  11.765  1.00  0.00           C  
ATOM    649  CD  LYS C  77      15.400  -8.289  12.788  1.00  0.00           C  
ATOM    650  CE  LYS C  77      16.527  -7.312  12.414  1.00  0.00           C  
ATOM    651  NZ  LYS C  77      17.656  -7.352  13.383  1.00  0.00           N  
ATOM    652  H   LYS C  77      11.039 -10.834  12.069  1.00  0.00           H  
ATOM    653  HA  LYS C  77      11.527  -8.059  11.222  1.00  0.00           H  
ATOM    654 1HB  LYS C  77      12.801  -9.033  13.135  1.00  0.00           H  
ATOM    655 2HB  LYS C  77      13.510 -10.218  12.041  1.00  0.00           H  
ATOM    656 1HG  LYS C  77      14.640  -8.469  10.777  1.00  0.00           H  
ATOM    657 2HG  LYS C  77      13.854  -7.213  11.735  1.00  0.00           H  
ATOM    658 1HD  LYS C  77      15.025  -8.037  13.780  1.00  0.00           H  
ATOM    659 2HD  LYS C  77      15.805  -9.302  12.817  1.00  0.00           H  
ATOM    660 1HE  LYS C  77      16.901  -7.566  11.423  1.00  0.00           H  
ATOM    661 2HE  LYS C  77      16.123  -6.299  12.390  1.00  0.00           H  
ATOM    662 1HZ  LYS C  77      18.369  -6.695  13.097  1.00  0.00           H  
ATOM    663 2HZ  LYS C  77      17.320  -7.105  14.304  1.00  0.00           H  
ATOM    664 3HZ  LYS C  77      18.048  -8.284  13.405  1.00  0.00           H  
ATOM    665  N   CYS C  78      12.320 -10.665   9.366  1.00  0.00           N  
ATOM    666  CA  CYS C  78      12.741 -11.097   8.029  1.00  0.00           C  
ATOM    667  C   CYS C  78      11.844 -12.152   7.377  1.00  0.00           C  
ATOM    668  O   CYS C  78      11.273 -13.004   8.061  1.00  0.00           O  
ATOM    669  CB  CYS C  78      14.146 -11.678   8.078  1.00  0.00           C  
ATOM    670  SG  CYS C  78      15.403 -10.534   8.690  1.00  0.00           S  
ATOM    671  H   CYS C  78      12.036 -11.364  10.034  1.00  0.00           H  
ATOM    672  HA  CYS C  78      12.747 -10.228   7.391  1.00  0.00           H  
ATOM    673 1HB  CYS C  78      14.155 -12.562   8.710  1.00  0.00           H  
ATOM    674 2HB  CYS C  78      14.442 -11.997   7.069  1.00  0.00           H  
ATOM    675  N   LEU C  79      11.803 -12.128   6.036  1.00  0.00           N  
ATOM    676  CA  LEU C  79      11.122 -13.123   5.192  1.00  0.00           C  
ATOM    677  C   LEU C  79      12.075 -13.673   4.145  1.00  0.00           C  
ATOM    678  O   LEU C  79      12.933 -12.945   3.635  1.00  0.00           O  
ATOM    679  CB  LEU C  79       9.916 -12.507   4.456  1.00  0.00           C  
ATOM    680  CG  LEU C  79       8.780 -11.958   5.311  1.00  0.00           C  
ATOM    681  CD1 LEU C  79       7.868 -11.096   4.450  1.00  0.00           C  
ATOM    682  CD2 LEU C  79       7.996 -13.097   5.887  1.00  0.00           C  
ATOM    683  H   LEU C  79      12.298 -11.360   5.582  1.00  0.00           H  
ATOM    684  HA  LEU C  79      10.783 -13.947   5.819  1.00  0.00           H  
ATOM    685 1HB  LEU C  79      10.268 -11.704   3.835  1.00  0.00           H  
ATOM    686 2HB  LEU C  79       9.492 -13.273   3.801  1.00  0.00           H  
ATOM    687  HG  LEU C  79       9.182 -11.374   6.106  1.00  0.00           H  
ATOM    688 1HD1 LEU C  79       7.057 -10.704   5.062  1.00  0.00           H  
ATOM    689 2HD1 LEU C  79       8.440 -10.265   4.031  1.00  0.00           H  
ATOM    690 3HD1 LEU C  79       7.455 -11.699   3.642  1.00  0.00           H  
ATOM    691 1HD2 LEU C  79       7.186 -12.706   6.497  1.00  0.00           H  
ATOM    692 2HD2 LEU C  79       7.588 -13.698   5.076  1.00  0.00           H  
ATOM    693 3HD2 LEU C  79       8.655 -13.713   6.503  1.00  0.00           H  
ATOM    694  N   ASN C  80      11.911 -14.946   3.788  1.00  0.00           N  
ATOM    695  CA  ASN C  80      12.721 -15.519   2.710  1.00  0.00           C  
ATOM    696  C   ASN C  80      11.959 -15.533   1.397  1.00  0.00           C  
ATOM    697  O   ASN C  80      10.743 -15.720   1.391  1.00  0.00           O  
ATOM    698  CB  ASN C  80      13.163 -16.923   3.047  1.00  0.00           C  
ATOM    699  CG  ASN C  80      14.071 -16.970   4.216  1.00  0.00           C  
ATOM    700  OD1 ASN C  80      14.956 -16.127   4.383  1.00  0.00           O  
ATOM    701  ND2 ASN C  80      13.878 -17.962   5.046  1.00  0.00           N  
ATOM    702  H   ASN C  80      11.213 -15.514   4.247  1.00  0.00           H  
ATOM    703  HA  ASN C  80      13.607 -14.900   2.561  1.00  0.00           H  
ATOM    704 1HB  ASN C  80      12.289 -17.541   3.252  1.00  0.00           H  
ATOM    705 2HB  ASN C  80      13.673 -17.356   2.181  1.00  0.00           H  
ATOM    706 1HD2 ASN C  80      14.459 -18.062   5.856  1.00  0.00           H  
ATOM    707 2HD2 ASN C  80      13.152 -18.628   4.872  1.00  0.00           H  
ATOM    708  N   PHE C  81      12.692 -15.394   0.296  1.00  0.00           N  
ATOM    709  CA  PHE C  81      12.129 -15.456  -1.046  1.00  0.00           C  
ATOM    710  C   PHE C  81      12.017 -16.855  -1.596  1.00  0.00           C  
ATOM    711  O   PHE C  81      12.841 -17.721  -1.312  1.00  0.00           O  
ATOM    712  CB  PHE C  81      12.970 -14.623  -1.986  1.00  0.00           C  
ATOM    713  CG  PHE C  81      12.814 -13.113  -1.848  1.00  0.00           C  
ATOM    714  CD1 PHE C  81      13.237 -12.442  -0.731  1.00  0.00           C  
ATOM    715  CD2 PHE C  81      12.329 -12.365  -2.888  1.00  0.00           C  
ATOM    716  CE1 PHE C  81      13.161 -11.073  -0.658  1.00  0.00           C  
ATOM    717  CE2 PHE C  81      12.239 -10.997  -2.822  1.00  0.00           C  
ATOM    718  CZ  PHE C  81      12.662 -10.347  -1.696  1.00  0.00           C  
ATOM    719  H   PHE C  81      13.696 -15.219   0.381  1.00  0.00           H  
ATOM    720  HA  PHE C  81      11.136 -15.055  -1.028  1.00  0.00           H  
ATOM    721 1HB  PHE C  81      14.006 -14.882  -1.835  1.00  0.00           H  
ATOM    722 2HB  PHE C  81      12.709 -14.898  -3.007  1.00  0.00           H  
ATOM    723  HD1 PHE C  81      13.638 -13.007   0.101  1.00  0.00           H  
ATOM    724  HD2 PHE C  81      12.033 -12.870  -3.765  1.00  0.00           H  
ATOM    725  HE1 PHE C  81      13.501 -10.578   0.215  1.00  0.00           H  
ATOM    726  HE2 PHE C  81      11.843 -10.433  -3.670  1.00  0.00           H  
ATOM    727  HZ  PHE C  81      12.609  -9.263  -1.631  1.00  0.00           H  
ATOM    728  N   ARG C  82      10.998 -17.047  -2.418  1.00  0.00           N  
ATOM    729  CA  ARG C  82      10.749 -18.267  -3.158  1.00  0.00           C  
ATOM    730  C   ARG C  82      11.489 -18.132  -4.460  1.00  0.00           C  
ATOM    731  O   ARG C  82      11.766 -17.007  -4.876  1.00  0.00           O  
ATOM    732  CB  ARG C  82       9.277 -18.412  -3.468  1.00  0.00           C  
ATOM    733  CG  ARG C  82       8.406 -18.619  -2.287  1.00  0.00           C  
ATOM    734  CD  ARG C  82       6.975 -18.603  -2.658  1.00  0.00           C  
ATOM    735  NE  ARG C  82       6.639 -19.691  -3.565  1.00  0.00           N  
ATOM    736  CZ  ARG C  82       5.463 -19.817  -4.223  1.00  0.00           C  
ATOM    737  NH1 ARG C  82       4.514 -18.902  -4.082  1.00  0.00           N  
ATOM    738  NH2 ARG C  82       5.279 -20.875  -4.997  1.00  0.00           N  
ATOM    739  H   ARG C  82      10.346 -16.282  -2.571  1.00  0.00           H  
ATOM    740  HA  ARG C  82      11.119 -19.128  -2.598  1.00  0.00           H  
ATOM    741 1HB  ARG C  82       8.924 -17.511  -3.975  1.00  0.00           H  
ATOM    742 2HB  ARG C  82       9.128 -19.250  -4.148  1.00  0.00           H  
ATOM    743 1HG  ARG C  82       8.643 -19.551  -1.846  1.00  0.00           H  
ATOM    744 2HG  ARG C  82       8.583 -17.818  -1.564  1.00  0.00           H  
ATOM    745 1HD  ARG C  82       6.366 -18.708  -1.760  1.00  0.00           H  
ATOM    746 2HD  ARG C  82       6.740 -17.662  -3.144  1.00  0.00           H  
ATOM    747  HE  ARG C  82       7.328 -20.417  -3.700  1.00  0.00           H  
ATOM    748 1HH1 ARG C  82       4.660 -18.106  -3.474  1.00  0.00           H  
ATOM    749 2HH1 ARG C  82       3.627 -19.015  -4.564  1.00  0.00           H  
ATOM    750 1HH2 ARG C  82       6.007 -21.563  -5.074  1.00  0.00           H  
ATOM    751 2HH2 ARG C  82       4.393 -21.036  -5.504  1.00  0.00           H  
ATOM    752  N   LYS C  83      11.784 -19.239  -5.131  1.00  0.00           N  
ATOM    753  CA  LYS C  83      12.435 -19.125  -6.431  1.00  0.00           C  
ATOM    754  C   LYS C  83      11.735 -19.939  -7.495  1.00  0.00           C  
ATOM    755  O   LYS C  83      11.496 -21.134  -7.311  1.00  0.00           O  
ATOM    756  CB  LYS C  83      13.879 -19.597  -6.337  1.00  0.00           C  
ATOM    757  CG  LYS C  83      14.697 -19.484  -7.635  1.00  0.00           C  
ATOM    758  CD  LYS C  83      16.063 -20.112  -7.421  1.00  0.00           C  
ATOM    759  CE  LYS C  83      17.003 -19.963  -8.591  1.00  0.00           C  
ATOM    760  NZ  LYS C  83      16.590 -20.735  -9.801  1.00  0.00           N  
ATOM    761  H   LYS C  83      11.559 -20.148  -4.751  1.00  0.00           H  
ATOM    762  HA  LYS C  83      12.419 -18.086  -6.749  1.00  0.00           H  
ATOM    763 1HB  LYS C  83      14.396 -19.019  -5.573  1.00  0.00           H  
ATOM    764 2HB  LYS C  83      13.899 -20.639  -6.026  1.00  0.00           H  
ATOM    765 1HG  LYS C  83      14.183 -19.992  -8.455  1.00  0.00           H  
ATOM    766 2HG  LYS C  83      14.812 -18.429  -7.906  1.00  0.00           H  
ATOM    767 1HD  LYS C  83      16.536 -19.676  -6.547  1.00  0.00           H  
ATOM    768 2HD  LYS C  83      15.931 -21.174  -7.234  1.00  0.00           H  
ATOM    769 1HE  LYS C  83      17.094 -18.914  -8.860  1.00  0.00           H  
ATOM    770 2HE  LYS C  83      17.957 -20.330  -8.266  1.00  0.00           H  
ATOM    771 1HZ  LYS C  83      17.284 -20.610 -10.517  1.00  0.00           H  
ATOM    772 2HZ  LYS C  83      16.520 -21.713  -9.573  1.00  0.00           H  
ATOM    773 3HZ  LYS C  83      15.689 -20.405 -10.179  1.00  0.00           H  
ATOM    774  N   LEU C  84      11.388 -19.278  -8.591  1.00  0.00           N  
ATOM    775  CA  LEU C  84      10.798 -19.947  -9.737  1.00  0.00           C  
ATOM    776  C   LEU C  84      11.614 -19.602 -10.953  1.00  0.00           C  
ATOM    777  O   LEU C  84      11.814 -18.429 -11.264  1.00  0.00           O  
ATOM    778  CB  LEU C  84       9.335 -19.570  -9.972  1.00  0.00           C  
ATOM    779  CG  LEU C  84       8.338 -19.972  -8.881  1.00  0.00           C  
ATOM    780  CD1 LEU C  84       6.983 -19.395  -9.234  1.00  0.00           C  
ATOM    781  CD2 LEU C  84       8.260 -21.465  -8.781  1.00  0.00           C  
ATOM    782  H   LEU C  84      11.633 -18.288  -8.654  1.00  0.00           H  
ATOM    783  HA  LEU C  84      10.852 -21.023  -9.586  1.00  0.00           H  
ATOM    784 1HB  LEU C  84       9.279 -18.488 -10.095  1.00  0.00           H  
ATOM    785 2HB  LEU C  84       9.009 -20.033 -10.901  1.00  0.00           H  
ATOM    786  HG  LEU C  84       8.657 -19.580  -7.924  1.00  0.00           H  
ATOM    787 1HD1 LEU C  84       6.256 -19.673  -8.472  1.00  0.00           H  
ATOM    788 2HD1 LEU C  84       7.035 -18.317  -9.310  1.00  0.00           H  
ATOM    789 3HD1 LEU C  84       6.674 -19.795 -10.188  1.00  0.00           H  
ATOM    790 1HD2 LEU C  84       7.542 -21.738  -8.005  1.00  0.00           H  
ATOM    791 2HD2 LEU C  84       7.938 -21.882  -9.733  1.00  0.00           H  
ATOM    792 3HD2 LEU C  84       9.242 -21.866  -8.525  1.00  0.00           H  
ATOM    793  N   GLN C  85      12.064 -20.613 -11.671  1.00  0.00           N  
ATOM    794  CA  GLN C  85      12.900 -20.364 -12.823  1.00  0.00           C  
ATOM    795  C   GLN C  85      14.016 -19.382 -12.453  1.00  0.00           C  
ATOM    796  O   GLN C  85      14.814 -19.630 -11.536  1.00  0.00           O  
ATOM    797  CB  GLN C  85      12.077 -19.831 -14.000  1.00  0.00           C  
ATOM    798  CG  GLN C  85      11.092 -20.810 -14.537  1.00  0.00           C  
ATOM    799  CD  GLN C  85      10.308 -20.258 -15.720  1.00  0.00           C  
ATOM    800  OE1 GLN C  85      10.439 -19.082 -16.094  1.00  0.00           O  
ATOM    801  NE2 GLN C  85       9.476 -21.119 -16.296  1.00  0.00           N  
ATOM    802  H   GLN C  85      11.850 -21.561 -11.395  1.00  0.00           H  
ATOM    803  HA  GLN C  85      13.364 -21.300 -13.128  1.00  0.00           H  
ATOM    804 1HB  GLN C  85      11.538 -18.926 -13.719  1.00  0.00           H  
ATOM    805 2HB  GLN C  85      12.742 -19.585 -14.831  1.00  0.00           H  
ATOM    806 1HG  GLN C  85      11.626 -21.697 -14.867  1.00  0.00           H  
ATOM    807 2HG  GLN C  85      10.386 -21.068 -13.750  1.00  0.00           H  
ATOM    808 1HE2 GLN C  85       8.876 -20.848 -17.086  1.00  0.00           H  
ATOM    809 2HE2 GLN C  85       9.406 -22.052 -15.954  1.00  0.00           H  
ATOM    810  N   GLU C  86      14.061 -18.263 -13.164  1.00  0.00           N  
ATOM    811  CA  GLU C  86      15.095 -17.262 -13.025  1.00  0.00           C  
ATOM    812  C   GLU C  86      14.772 -16.102 -12.074  1.00  0.00           C  
ATOM    813  O   GLU C  86      15.559 -15.158 -11.977  1.00  0.00           O  
ATOM    814  CB  GLU C  86      15.401 -16.737 -14.428  1.00  0.00           C  
ATOM    815  CG  GLU C  86      15.999 -17.836 -15.374  1.00  0.00           C  
ATOM    816  CD  GLU C  86      16.339 -17.364 -16.820  1.00  0.00           C  
ATOM    817  OE1 GLU C  86      16.093 -16.227 -17.145  1.00  0.00           O  
ATOM    818  OE2 GLU C  86      16.841 -18.173 -17.581  1.00  0.00           O  
ATOM    819  H   GLU C  86      13.348 -18.099 -13.858  1.00  0.00           H  
ATOM    820  HA  GLU C  86      15.987 -17.757 -12.642  1.00  0.00           H  
ATOM    821 1HB  GLU C  86      14.483 -16.356 -14.876  1.00  0.00           H  
ATOM    822 2HB  GLU C  86      16.107 -15.908 -14.363  1.00  0.00           H  
ATOM    823 1HG  GLU C  86      16.906 -18.225 -14.913  1.00  0.00           H  
ATOM    824 2HG  GLU C  86      15.283 -18.656 -15.433  1.00  0.00           H  
ATOM    825  N   ILE C  87      13.619 -16.143 -11.398  1.00  0.00           N  
ATOM    826  CA  ILE C  87      13.232 -15.030 -10.520  1.00  0.00           C  
ATOM    827  C   ILE C  87      12.974 -15.429  -9.080  1.00  0.00           C  
ATOM    828  O   ILE C  87      12.670 -16.583  -8.756  1.00  0.00           O  
ATOM    829  CB  ILE C  87      11.945 -14.336 -10.997  1.00  0.00           C  
ATOM    830  CG1 ILE C  87      10.789 -15.356 -10.980  1.00  0.00           C  
ATOM    831  CG2 ILE C  87      12.141 -13.732 -12.361  1.00  0.00           C  
ATOM    832  CD1 ILE C  87       9.415 -14.746 -11.153  1.00  0.00           C  
ATOM    833  H   ILE C  87      13.008 -16.954 -11.490  1.00  0.00           H  
ATOM    834  HA  ILE C  87      14.036 -14.293 -10.516  1.00  0.00           H  
ATOM    835  HB  ILE C  87      11.688 -13.542 -10.292  1.00  0.00           H  
ATOM    836 1HG1 ILE C  87      10.948 -16.079 -11.781  1.00  0.00           H  
ATOM    837 2HG1 ILE C  87      10.812 -15.890 -10.029  1.00  0.00           H  
ATOM    838 1HG2 ILE C  87      11.224 -13.236 -12.672  1.00  0.00           H  
ATOM    839 2HG2 ILE C  87      12.952 -13.011 -12.316  1.00  0.00           H  
ATOM    840 3HG2 ILE C  87      12.389 -14.515 -13.076  1.00  0.00           H  
ATOM    841 1HD1 ILE C  87       8.662 -15.535 -11.127  1.00  0.00           H  
ATOM    842 2HD1 ILE C  87       9.230 -14.038 -10.344  1.00  0.00           H  
ATOM    843 3HD1 ILE C  87       9.366 -14.230 -12.109  1.00  0.00           H  
ATOM    844  N   TYR C  88      13.014 -14.430  -8.212  1.00  0.00           N  
ATOM    845  CA  TYR C  88      12.749 -14.650  -6.809  1.00  0.00           C  
ATOM    846  C   TYR C  88      11.569 -13.824  -6.361  1.00  0.00           C  
ATOM    847  O   TYR C  88      11.386 -12.705  -6.835  1.00  0.00           O  
ATOM    848  CB  TYR C  88      13.981 -14.254  -6.020  1.00  0.00           C  
ATOM    849  CG  TYR C  88      15.148 -15.088  -6.335  1.00  0.00           C  
ATOM    850  CD1 TYR C  88      15.919 -14.796  -7.448  1.00  0.00           C  
ATOM    851  CD2 TYR C  88      15.488 -16.127  -5.498  1.00  0.00           C  
ATOM    852  CE1 TYR C  88      17.025 -15.553  -7.729  1.00  0.00           C  
ATOM    853  CE2 TYR C  88      16.605 -16.874  -5.775  1.00  0.00           C  
ATOM    854  CZ  TYR C  88      17.371 -16.590  -6.888  1.00  0.00           C  
ATOM    855  OH  TYR C  88      18.489 -17.336  -7.164  1.00  0.00           O  
ATOM    856  H   TYR C  88      13.260 -13.489  -8.530  1.00  0.00           H  
ATOM    857  HA  TYR C  88      12.519 -15.693  -6.656  1.00  0.00           H  
ATOM    858 1HB  TYR C  88      14.237 -13.214  -6.233  1.00  0.00           H  
ATOM    859 2HB  TYR C  88      13.783 -14.332  -4.962  1.00  0.00           H  
ATOM    860  HD1 TYR C  88      15.644 -13.964  -8.099  1.00  0.00           H  
ATOM    861  HD2 TYR C  88      14.877 -16.347  -4.619  1.00  0.00           H  
ATOM    862  HE1 TYR C  88      17.631 -15.327  -8.603  1.00  0.00           H  
ATOM    863  HE2 TYR C  88      16.887 -17.697  -5.114  1.00  0.00           H  
ATOM    864  HH  TYR C  88      18.802 -17.773  -6.338  1.00  0.00           H  
ATOM    865  N   PHE C  89      10.752 -14.345  -5.448  1.00  0.00           N  
ATOM    866  CA  PHE C  89       9.658 -13.493  -4.975  1.00  0.00           C  
ATOM    867  C   PHE C  89       9.037 -13.897  -3.656  1.00  0.00           C  
ATOM    868  O   PHE C  89       9.182 -15.023  -3.182  1.00  0.00           O  
ATOM    869  CB  PHE C  89       8.557 -13.414  -6.027  1.00  0.00           C  
ATOM    870  CG  PHE C  89       7.963 -14.650  -6.233  1.00  0.00           C  
ATOM    871  CD1 PHE C  89       6.813 -14.981  -5.562  1.00  0.00           C  
ATOM    872  CD2 PHE C  89       8.565 -15.541  -7.046  1.00  0.00           C  
ATOM    873  CE1 PHE C  89       6.257 -16.204  -5.725  1.00  0.00           C  
ATOM    874  CE2 PHE C  89       8.048 -16.749  -7.213  1.00  0.00           C  
ATOM    875  CZ  PHE C  89       6.876 -17.107  -6.555  1.00  0.00           C  
ATOM    876  H   PHE C  89      10.926 -15.285  -5.093  1.00  0.00           H  
ATOM    877  HA  PHE C  89      10.064 -12.498  -4.847  1.00  0.00           H  
ATOM    878 1HB  PHE C  89       7.784 -12.715  -5.705  1.00  0.00           H  
ATOM    879 2HB  PHE C  89       8.941 -13.060  -6.972  1.00  0.00           H  
ATOM    880  HD1 PHE C  89       6.351 -14.246  -4.899  1.00  0.00           H  
ATOM    881  HD2 PHE C  89       9.485 -15.271  -7.563  1.00  0.00           H  
ATOM    882  HE1 PHE C  89       5.336 -16.467  -5.197  1.00  0.00           H  
ATOM    883  HE2 PHE C  89       8.557 -17.433  -7.862  1.00  0.00           H  
ATOM    884  HZ  PHE C  89       6.450 -18.098  -6.691  1.00  0.00           H  
ATOM    885  N   ILE C  90       8.286 -12.971  -3.082  1.00  0.00           N  
ATOM    886  CA  ILE C  90       7.457 -13.258  -1.918  1.00  0.00           C  
ATOM    887  C   ILE C  90       6.029 -12.763  -2.107  1.00  0.00           C  
ATOM    888  O   ILE C  90       5.774 -11.805  -2.843  1.00  0.00           O  
ATOM    889  CB  ILE C  90       8.070 -12.685  -0.627  1.00  0.00           C  
ATOM    890  CG1 ILE C  90       8.277 -11.276  -0.732  1.00  0.00           C  
ATOM    891  CG2 ILE C  90       9.338 -13.308  -0.295  1.00  0.00           C  
ATOM    892  CD1 ILE C  90       8.504 -10.659   0.617  1.00  0.00           C  
ATOM    893  H   ILE C  90       8.282 -12.046  -3.510  1.00  0.00           H  
ATOM    894  HA  ILE C  90       7.411 -14.338  -1.795  1.00  0.00           H  
ATOM    895  HB  ILE C  90       7.369 -12.853   0.191  1.00  0.00           H  
ATOM    896 1HG1 ILE C  90       9.159 -11.102  -1.351  1.00  0.00           H  
ATOM    897 2HG1 ILE C  90       7.412 -10.808  -1.206  1.00  0.00           H  
ATOM    898 1HG2 ILE C  90       9.732 -12.901   0.635  1.00  0.00           H  
ATOM    899 2HG2 ILE C  90       9.167 -14.376  -0.180  1.00  0.00           H  
ATOM    900 3HG2 ILE C  90      10.036 -13.120  -1.090  1.00  0.00           H  
ATOM    901 1HD1 ILE C  90       8.687  -9.607   0.509  1.00  0.00           H  
ATOM    902 2HD1 ILE C  90       7.626 -10.822   1.242  1.00  0.00           H  
ATOM    903 3HD1 ILE C  90       9.374 -11.124   1.081  1.00  0.00           H  
ATOM    904  N   GLU C  91       5.100 -13.431  -1.429  1.00  0.00           N  
ATOM    905  CA  GLU C  91       3.690 -13.050  -1.412  1.00  0.00           C  
ATOM    906  C   GLU C  91       3.293 -12.933   0.051  1.00  0.00           C  
ATOM    907  O   GLU C  91       3.381 -13.903   0.791  1.00  0.00           O  
ATOM    908  CB  GLU C  91       2.826 -14.087  -2.143  1.00  0.00           C  
ATOM    909  CG  GLU C  91       3.160 -14.243  -3.629  1.00  0.00           C  
ATOM    910  CD  GLU C  91       2.345 -15.340  -4.355  1.00  0.00           C  
ATOM    911  OE1 GLU C  91       2.608 -16.518  -4.130  1.00  0.00           O  
ATOM    912  OE2 GLU C  91       1.479 -14.995  -5.135  1.00  0.00           O  
ATOM    913  H   GLU C  91       5.386 -14.223  -0.873  1.00  0.00           H  
ATOM    914  HA  GLU C  91       3.565 -12.081  -1.887  1.00  0.00           H  
ATOM    915 1HB  GLU C  91       2.944 -15.058  -1.668  1.00  0.00           H  
ATOM    916 2HB  GLU C  91       1.774 -13.805  -2.058  1.00  0.00           H  
ATOM    917 1HG  GLU C  91       2.991 -13.283  -4.122  1.00  0.00           H  
ATOM    918 2HG  GLU C  91       4.216 -14.473  -3.714  1.00  0.00           H  
ATOM    919  N   THR C  92       2.946 -11.745   0.494  1.00  0.00           N  
ATOM    920  CA  THR C  92       2.674 -11.577   1.905  1.00  0.00           C  
ATOM    921  C   THR C  92       1.719 -10.440   2.220  1.00  0.00           C  
ATOM    922  O   THR C  92       1.230  -9.752   1.345  1.00  0.00           O  
ATOM    923  CB  THR C  92       3.979 -11.348   2.681  1.00  0.00           C  
ATOM    924  OG1 THR C  92       3.706 -11.428   4.078  1.00  0.00           O  
ATOM    925  CG2 THR C  92       4.557  -9.963   2.365  1.00  0.00           C  
ATOM    926  H   THR C  92       2.850 -10.976  -0.171  1.00  0.00           H  
ATOM    927  HA  THR C  92       2.218 -12.496   2.271  1.00  0.00           H  
ATOM    928  HB  THR C  92       4.707 -12.114   2.412  1.00  0.00           H  
ATOM    929  HG1 THR C  92       3.648 -12.365   4.319  1.00  0.00           H  
ATOM    930 1HG2 THR C  92       5.476  -9.819   2.929  1.00  0.00           H  
ATOM    931 2HG2 THR C  92       4.773  -9.901   1.299  1.00  0.00           H  
ATOM    932 3HG2 THR C  92       3.856  -9.178   2.628  1.00  0.00           H  
ATOM    933  N   LYS C  93       1.448 -10.261   3.493  1.00  0.00           N  
ATOM    934  CA  LYS C  93       0.585  -9.199   3.981  1.00  0.00           C  
ATOM    935  C   LYS C  93       1.373  -8.415   4.998  1.00  0.00           C  
ATOM    936  O   LYS C  93       0.916  -7.398   5.536  1.00  0.00           O  
ATOM    937  CB  LYS C  93      -0.685  -9.757   4.611  1.00  0.00           C  
ATOM    938  CG  LYS C  93      -1.603 -10.522   3.679  1.00  0.00           C  
ATOM    939  CD  LYS C  93      -2.797 -11.065   4.434  1.00  0.00           C  
ATOM    940  CE  LYS C  93      -3.720 -11.863   3.538  1.00  0.00           C  
ATOM    941  NZ  LYS C  93      -4.843 -12.434   4.311  1.00  0.00           N  
ATOM    942  H   LYS C  93       1.930 -10.855   4.149  1.00  0.00           H  
ATOM    943  HA  LYS C  93       0.320  -8.533   3.159  1.00  0.00           H  
ATOM    944 1HB  LYS C  93      -0.410 -10.429   5.426  1.00  0.00           H  
ATOM    945 2HB  LYS C  93      -1.267  -8.940   5.035  1.00  0.00           H  
ATOM    946 1HG  LYS C  93      -1.973  -9.846   2.915  1.00  0.00           H  
ATOM    947 2HG  LYS C  93      -1.064 -11.340   3.201  1.00  0.00           H  
ATOM    948 1HD  LYS C  93      -2.463 -11.699   5.259  1.00  0.00           H  
ATOM    949 2HD  LYS C  93      -3.374 -10.235   4.852  1.00  0.00           H  
ATOM    950 1HE  LYS C  93      -4.114 -11.208   2.769  1.00  0.00           H  
ATOM    951 2HE  LYS C  93      -3.167 -12.671   3.060  1.00  0.00           H  
ATOM    952 1HZ  LYS C  93      -5.464 -12.946   3.713  1.00  0.00           H  
ATOM    953 2HZ  LYS C  93      -4.487 -13.043   5.026  1.00  0.00           H  
ATOM    954 3HZ  LYS C  93      -5.356 -11.669   4.770  1.00  0.00           H  
ATOM    955  N   LYS C  94       2.585  -8.903   5.239  1.00  0.00           N  
ATOM    956  CA  LYS C  94       3.462  -8.416   6.284  1.00  0.00           C  
ATOM    957  C   LYS C  94       4.294  -7.200   5.924  1.00  0.00           C  
ATOM    958  O   LYS C  94       5.158  -6.804   6.695  1.00  0.00           O  
ATOM    959  CB  LYS C  94       4.322  -9.584   6.717  1.00  0.00           C  
ATOM    960  CG  LYS C  94       3.449 -10.653   7.361  1.00  0.00           C  
ATOM    961  CD  LYS C  94       4.172 -11.917   7.720  1.00  0.00           C  
ATOM    962  CE  LYS C  94       3.189 -12.879   8.393  1.00  0.00           C  
ATOM    963  NZ  LYS C  94       3.806 -14.189   8.733  1.00  0.00           N  
ATOM    964  H   LYS C  94       2.899  -9.719   4.717  1.00  0.00           H  
ATOM    965  HA  LYS C  94       2.835  -8.134   7.127  1.00  0.00           H  
ATOM    966 1HB  LYS C  94       4.838 -10.003   5.857  1.00  0.00           H  
ATOM    967 2HB  LYS C  94       5.073  -9.253   7.435  1.00  0.00           H  
ATOM    968 1HG  LYS C  94       3.009 -10.243   8.273  1.00  0.00           H  
ATOM    969 2HG  LYS C  94       2.638 -10.903   6.678  1.00  0.00           H  
ATOM    970 1HD  LYS C  94       4.571 -12.382   6.815  1.00  0.00           H  
ATOM    971 2HD  LYS C  94       4.997 -11.705   8.396  1.00  0.00           H  
ATOM    972 1HE  LYS C  94       2.830 -12.402   9.293  1.00  0.00           H  
ATOM    973 2HE  LYS C  94       2.339 -13.051   7.732  1.00  0.00           H  
ATOM    974 1HZ  LYS C  94       3.115 -14.767   9.199  1.00  0.00           H  
ATOM    975 2HZ  LYS C  94       4.124 -14.644   7.894  1.00  0.00           H  
ATOM    976 3HZ  LYS C  94       4.589 -14.044   9.356  1.00  0.00           H  
ATOM    977  N   PHE C  95       4.069  -6.598   4.766  1.00  0.00           N  
ATOM    978  CA  PHE C  95       4.823  -5.392   4.455  1.00  0.00           C  
ATOM    979  C   PHE C  95       4.198  -4.217   5.187  1.00  0.00           C  
ATOM    980  O   PHE C  95       2.999  -3.965   5.052  1.00  0.00           O  
ATOM    981  CB  PHE C  95       4.751  -5.048   2.983  1.00  0.00           C  
ATOM    982  CG  PHE C  95       5.410  -5.979   2.104  1.00  0.00           C  
ATOM    983  CD1 PHE C  95       6.580  -6.570   2.474  1.00  0.00           C  
ATOM    984  CD2 PHE C  95       4.880  -6.251   0.868  1.00  0.00           C  
ATOM    985  CE1 PHE C  95       7.227  -7.439   1.632  1.00  0.00           C  
ATOM    986  CE2 PHE C  95       5.509  -7.124   0.009  1.00  0.00           C  
ATOM    987  CZ  PHE C  95       6.684  -7.719   0.395  1.00  0.00           C  
ATOM    988  H   PHE C  95       3.368  -6.953   4.135  1.00  0.00           H  
ATOM    989  HA  PHE C  95       5.860  -5.505   4.775  1.00  0.00           H  
ATOM    990 1HB  PHE C  95       3.716  -4.955   2.677  1.00  0.00           H  
ATOM    991 2HB  PHE C  95       5.210  -4.078   2.844  1.00  0.00           H  
ATOM    992  HD1 PHE C  95       6.985  -6.340   3.444  1.00  0.00           H  
ATOM    993  HD2 PHE C  95       3.950  -5.765   0.574  1.00  0.00           H  
ATOM    994  HE1 PHE C  95       8.162  -7.902   1.946  1.00  0.00           H  
ATOM    995  HE2 PHE C  95       5.081  -7.342  -0.975  1.00  0.00           H  
ATOM    996  HZ  PHE C  95       7.172  -8.397  -0.281  1.00  0.00           H  
ATOM    997  N   LEU C  96       4.989  -3.478   5.942  1.00  0.00           N  
ATOM    998  CA  LEU C  96       4.459  -2.312   6.641  1.00  0.00           C  
ATOM    999  C   LEU C  96       4.125  -1.194   5.658  1.00  0.00           C  
ATOM   1000  O   LEU C  96       3.157  -0.456   5.838  1.00  0.00           O  
ATOM   1001  CB  LEU C  96       5.470  -1.809   7.678  1.00  0.00           C  
ATOM   1002  CG  LEU C  96       5.034  -0.584   8.493  1.00  0.00           C  
ATOM   1003  CD1 LEU C  96       3.833  -0.949   9.356  1.00  0.00           C  
ATOM   1004  CD2 LEU C  96       6.196  -0.103   9.349  1.00  0.00           C  
ATOM   1005  H   LEU C  96       5.974  -3.710   6.051  1.00  0.00           H  
ATOM   1006  HA  LEU C  96       3.541  -2.604   7.147  1.00  0.00           H  
ATOM   1007 1HB  LEU C  96       5.680  -2.615   8.379  1.00  0.00           H  
ATOM   1008 2HB  LEU C  96       6.396  -1.552   7.164  1.00  0.00           H  
ATOM   1009  HG  LEU C  96       4.727   0.213   7.816  1.00  0.00           H  
ATOM   1010 1HD1 LEU C  96       3.523  -0.079   9.935  1.00  0.00           H  
ATOM   1011 2HD1 LEU C  96       3.011  -1.271   8.717  1.00  0.00           H  
ATOM   1012 3HD1 LEU C  96       4.105  -1.758  10.034  1.00  0.00           H  
ATOM   1013 1HD2 LEU C  96       5.886   0.768   9.927  1.00  0.00           H  
ATOM   1014 2HD2 LEU C  96       6.502  -0.899  10.027  1.00  0.00           H  
ATOM   1015 3HD2 LEU C  96       7.034   0.168   8.706  1.00  0.00           H  
ATOM   1016  N   LEU C  97       5.007  -1.034   4.664  1.00  0.00           N  
ATOM   1017  CA  LEU C  97       4.954   0.016   3.645  1.00  0.00           C  
ATOM   1018  C   LEU C  97       5.232   1.422   4.200  1.00  0.00           C  
ATOM   1019  O   LEU C  97       4.932   2.434   3.560  1.00  0.00           O  
ATOM   1020  CB  LEU C  97       3.604  -0.020   2.922  1.00  0.00           C  
ATOM   1021  CG  LEU C  97       3.232  -1.374   2.336  1.00  0.00           C  
ATOM   1022  CD1 LEU C  97       1.830  -1.282   1.760  1.00  0.00           C  
ATOM   1023  CD2 LEU C  97       4.258  -1.769   1.301  1.00  0.00           C  
ATOM   1024  H   LEU C  97       5.760  -1.706   4.611  1.00  0.00           H  
ATOM   1025  HA  LEU C  97       5.728  -0.201   2.908  1.00  0.00           H  
ATOM   1026 1HB  LEU C  97       2.816   0.278   3.592  1.00  0.00           H  
ATOM   1027 2HB  LEU C  97       3.619   0.687   2.120  1.00  0.00           H  
ATOM   1028  HG  LEU C  97       3.216  -2.128   3.122  1.00  0.00           H  
ATOM   1029 1HD1 LEU C  97       1.541  -2.248   1.347  1.00  0.00           H  
ATOM   1030 2HD1 LEU C  97       1.129  -1.003   2.546  1.00  0.00           H  
ATOM   1031 3HD1 LEU C  97       1.810  -0.530   0.979  1.00  0.00           H  
ATOM   1032 1HD2 LEU C  97       3.996  -2.740   0.885  1.00  0.00           H  
ATOM   1033 2HD2 LEU C  97       4.282  -1.027   0.503  1.00  0.00           H  
ATOM   1034 3HD2 LEU C  97       5.237  -1.825   1.772  1.00  0.00           H  
ATOM   1035  N   ILE C  98       5.855   1.458   5.372  1.00  0.00           N  
ATOM   1036  CA  ILE C  98       6.373   2.680   5.968  1.00  0.00           C  
ATOM   1037  C   ILE C  98       7.844   2.445   6.279  1.00  0.00           C  
ATOM   1038  O   ILE C  98       8.184   1.614   7.119  1.00  0.00           O  
ATOM   1039  CB  ILE C  98       5.606   3.068   7.246  1.00  0.00           C  
ATOM   1040  CG1 ILE C  98       4.109   3.194   6.953  1.00  0.00           C  
ATOM   1041  CG2 ILE C  98       6.151   4.366   7.820  1.00  0.00           C  
ATOM   1042  CD1 ILE C  98       3.245   3.235   8.193  1.00  0.00           C  
ATOM   1043  H   ILE C  98       6.013   0.585   5.845  1.00  0.00           H  
ATOM   1044  HA  ILE C  98       6.294   3.489   5.243  1.00  0.00           H  
ATOM   1045  HB  ILE C  98       5.716   2.278   7.989  1.00  0.00           H  
ATOM   1046 1HG1 ILE C  98       3.926   4.103   6.379  1.00  0.00           H  
ATOM   1047 2HG1 ILE C  98       3.785   2.352   6.341  1.00  0.00           H  
ATOM   1048 1HG2 ILE C  98       5.598   4.625   8.722  1.00  0.00           H  
ATOM   1049 2HG2 ILE C  98       7.206   4.241   8.064  1.00  0.00           H  
ATOM   1050 3HG2 ILE C  98       6.041   5.164   7.085  1.00  0.00           H  
ATOM   1051 1HD1 ILE C  98       2.198   3.325   7.904  1.00  0.00           H  
ATOM   1052 2HD1 ILE C  98       3.386   2.318   8.765  1.00  0.00           H  
ATOM   1053 3HD1 ILE C  98       3.527   4.091   8.804  1.00  0.00           H  
ATOM   1054  N   GLY C  99       8.713   3.182   5.610  1.00  0.00           N  
ATOM   1055  CA  GLY C  99      10.147   3.022   5.798  1.00  0.00           C  
ATOM   1056  C   GLY C  99      10.762   1.995   4.853  1.00  0.00           C  
ATOM   1057  O   GLY C  99      10.056   1.216   4.205  1.00  0.00           O  
ATOM   1058  H   GLY C  99       8.375   3.848   4.928  1.00  0.00           H  
ATOM   1059 1HA  GLY C  99      10.636   3.984   5.648  1.00  0.00           H  
ATOM   1060 2HA  GLY C  99      10.344   2.727   6.827  1.00  0.00           H  
ATOM   1061  N   LYS C 100      12.094   2.014   4.786  1.00  0.00           N  
ATOM   1062  CA  LYS C 100      12.844   1.123   3.916  1.00  0.00           C  
ATOM   1063  C   LYS C 100      13.105  -0.218   4.536  1.00  0.00           C  
ATOM   1064  O   LYS C 100      13.143  -0.363   5.760  1.00  0.00           O  
ATOM   1065  CB  LYS C 100      14.198   1.717   3.483  1.00  0.00           C  
ATOM   1066  CG  LYS C 100      14.117   2.952   2.601  1.00  0.00           C  
ATOM   1067  CD  LYS C 100      15.506   3.467   2.182  1.00  0.00           C  
ATOM   1068  CE  LYS C 100      15.388   4.718   1.295  1.00  0.00           C  
ATOM   1069  NZ  LYS C 100      16.724   5.286   0.916  1.00  0.00           N  
ATOM   1070  H   LYS C 100      12.600   2.673   5.357  1.00  0.00           H  
ATOM   1071  HA  LYS C 100      12.250   0.958   3.019  1.00  0.00           H  
ATOM   1072 1HB  LYS C 100      14.779   1.971   4.364  1.00  0.00           H  
ATOM   1073 2HB  LYS C 100      14.762   0.955   2.930  1.00  0.00           H  
ATOM   1074 1HG  LYS C 100      13.579   2.684   1.708  1.00  0.00           H  
ATOM   1075 2HG  LYS C 100      13.570   3.740   3.115  1.00  0.00           H  
ATOM   1076 1HD  LYS C 100      16.099   3.699   3.064  1.00  0.00           H  
ATOM   1077 2HD  LYS C 100      16.014   2.690   1.611  1.00  0.00           H  
ATOM   1078 1HE  LYS C 100      14.847   4.450   0.387  1.00  0.00           H  
ATOM   1079 2HE  LYS C 100      14.820   5.480   1.834  1.00  0.00           H  
ATOM   1080 1HZ  LYS C 100      16.587   6.102   0.337  1.00  0.00           H  
ATOM   1081 2HZ  LYS C 100      17.226   5.549   1.750  1.00  0.00           H  
ATOM   1082 3HZ  LYS C 100      17.259   4.601   0.405  1.00  0.00           H  
ATOM   1083  N   SER C 101      13.347  -1.174   3.668  1.00  0.00           N  
ATOM   1084  CA  SER C 101      13.710  -2.523   4.040  1.00  0.00           C  
ATOM   1085  C   SER C 101      14.991  -2.919   3.309  1.00  0.00           C  
ATOM   1086  O   SER C 101      15.321  -2.356   2.266  1.00  0.00           O  
ATOM   1087  CB  SER C 101      12.571  -3.448   3.677  1.00  0.00           C  
ATOM   1088  OG  SER C 101      12.347  -3.445   2.305  1.00  0.00           O  
ATOM   1089  H   SER C 101      13.266  -0.937   2.681  1.00  0.00           H  
ATOM   1090  HA  SER C 101      13.887  -2.570   5.116  1.00  0.00           H  
ATOM   1091 1HB  SER C 101      12.790  -4.457   4.021  1.00  0.00           H  
ATOM   1092 2HB  SER C 101      11.697  -3.132   4.161  1.00  0.00           H  
ATOM   1093  HG  SER C 101      11.755  -2.702   2.143  1.00  0.00           H  
ATOM   1094  N   ASN C 102      15.710  -3.884   3.854  1.00  0.00           N  
ATOM   1095  CA  ASN C 102      16.929  -4.405   3.246  1.00  0.00           C  
ATOM   1096  C   ASN C 102      16.684  -5.653   2.449  1.00  0.00           C  
ATOM   1097  O   ASN C 102      16.171  -6.630   2.994  1.00  0.00           O  
ATOM   1098  CB  ASN C 102      17.957  -4.785   4.306  1.00  0.00           C  
ATOM   1099  CG  ASN C 102      18.545  -3.659   5.101  1.00  0.00           C  
ATOM   1100  OD1 ASN C 102      19.439  -2.950   4.633  1.00  0.00           O  
ATOM   1101  ND2 ASN C 102      18.056  -3.474   6.304  1.00  0.00           N  
ATOM   1102  H   ASN C 102      15.377  -4.303   4.714  1.00  0.00           H  
ATOM   1103  HA  ASN C 102      17.341  -3.659   2.567  1.00  0.00           H  
ATOM   1104 1HB  ASN C 102      17.496  -5.490   5.002  1.00  0.00           H  
ATOM   1105 2HB  ASN C 102      18.775  -5.316   3.813  1.00  0.00           H  
ATOM   1106 1HD2 ASN C 102      18.412  -2.741   6.882  1.00  0.00           H  
ATOM   1107 2HD2 ASN C 102      17.325  -4.069   6.644  1.00  0.00           H  
ATOM   1108  N   ILE C 103      17.076  -5.656   1.189  1.00  0.00           N  
ATOM   1109  CA  ILE C 103      17.001  -6.889   0.434  1.00  0.00           C  
ATOM   1110  C   ILE C 103      18.397  -7.369   0.190  1.00  0.00           C  
ATOM   1111  O   ILE C 103      19.238  -6.633  -0.330  1.00  0.00           O  
ATOM   1112  CB  ILE C 103      16.265  -6.798  -0.901  1.00  0.00           C  
ATOM   1113  CG1 ILE C 103      14.837  -6.431  -0.675  1.00  0.00           C  
ATOM   1114  CG2 ILE C 103      16.368  -8.136  -1.651  1.00  0.00           C  
ATOM   1115  CD1 ILE C 103      14.144  -6.153  -1.937  1.00  0.00           C  
ATOM   1116  H   ILE C 103      17.443  -4.809   0.757  1.00  0.00           H  
ATOM   1117  HA  ILE C 103      16.490  -7.635   1.028  1.00  0.00           H  
ATOM   1118  HB  ILE C 103      16.713  -6.008  -1.503  1.00  0.00           H  
ATOM   1119 1HG1 ILE C 103      14.334  -7.242  -0.161  1.00  0.00           H  
ATOM   1120 2HG1 ILE C 103      14.788  -5.537  -0.047  1.00  0.00           H  
ATOM   1121 1HG2 ILE C 103      15.849  -8.064  -2.608  1.00  0.00           H  
ATOM   1122 2HG2 ILE C 103      17.415  -8.380  -1.830  1.00  0.00           H  
ATOM   1123 3HG2 ILE C 103      15.911  -8.927  -1.048  1.00  0.00           H  
ATOM   1124 1HD1 ILE C 103      13.129  -5.892  -1.737  1.00  0.00           H  
ATOM   1125 2HD1 ILE C 103      14.644  -5.335  -2.452  1.00  0.00           H  
ATOM   1126 3HD1 ILE C 103      14.171  -7.043  -2.554  1.00  0.00           H  
ATOM   1127  N   CYS C 104      18.674  -8.579   0.631  1.00  0.00           N  
ATOM   1128  CA  CYS C 104      20.018  -9.099   0.502  1.00  0.00           C  
ATOM   1129  C   CYS C 104      20.063 -10.402  -0.270  1.00  0.00           C  
ATOM   1130  O   CYS C 104      19.103 -11.177  -0.285  1.00  0.00           O  
ATOM   1131  CB  CYS C 104      20.632  -9.295   1.882  1.00  0.00           C  
ATOM   1132  SG  CYS C 104      20.788  -7.743   2.832  1.00  0.00           S  
ATOM   1133  H   CYS C 104      17.943  -9.140   1.054  1.00  0.00           H  
ATOM   1134  HA  CYS C 104      20.620  -8.378  -0.036  1.00  0.00           H  
ATOM   1135 1HB  CYS C 104      20.021  -9.988   2.460  1.00  0.00           H  
ATOM   1136 2HB  CYS C 104      21.626  -9.736   1.780  1.00  0.00           H  
ATOM   1137  N   VAL C 105      21.207 -10.638  -0.881  1.00  0.00           N  
ATOM   1138  CA  VAL C 105      21.461 -11.873  -1.590  1.00  0.00           C  
ATOM   1139  C   VAL C 105      22.482 -12.684  -0.831  1.00  0.00           C  
ATOM   1140  O   VAL C 105      23.528 -12.158  -0.421  1.00  0.00           O  
ATOM   1141  CB  VAL C 105      21.960 -11.611  -3.004  1.00  0.00           C  
ATOM   1142  CG1 VAL C 105      22.230 -12.933  -3.687  1.00  0.00           C  
ATOM   1143  CG2 VAL C 105      20.924 -10.836  -3.741  1.00  0.00           C  
ATOM   1144  H   VAL C 105      21.926  -9.914  -0.855  1.00  0.00           H  
ATOM   1145  HA  VAL C 105      20.536 -12.440  -1.653  1.00  0.00           H  
ATOM   1146  HB  VAL C 105      22.893 -11.044  -2.966  1.00  0.00           H  
ATOM   1147 1HG1 VAL C 105      22.599 -12.746  -4.684  1.00  0.00           H  
ATOM   1148 2HG1 VAL C 105      22.973 -13.484  -3.130  1.00  0.00           H  
ATOM   1149 3HG1 VAL C 105      21.304 -13.516  -3.730  1.00  0.00           H  
ATOM   1150 1HG2 VAL C 105      21.252 -10.635  -4.753  1.00  0.00           H  
ATOM   1151 2HG2 VAL C 105      20.026 -11.431  -3.754  1.00  0.00           H  
ATOM   1152 3HG2 VAL C 105      20.738  -9.895  -3.232  1.00  0.00           H  
ATOM   1153  N   LYS C 106      22.129 -13.939  -0.593  1.00  0.00           N  
ATOM   1154  CA  LYS C 106      22.931 -14.858   0.174  1.00  0.00           C  
ATOM   1155  C   LYS C 106      23.106 -16.230  -0.431  1.00  0.00           C  
ATOM   1156  O   LYS C 106      22.323 -16.663  -1.274  1.00  0.00           O  
ATOM   1157  CB  LYS C 106      22.323 -15.053   1.568  1.00  0.00           C  
ATOM   1158  CG  LYS C 106      22.346 -13.840   2.453  1.00  0.00           C  
ATOM   1159  CD  LYS C 106      21.787 -14.132   3.820  1.00  0.00           C  
ATOM   1160  CE  LYS C 106      21.937 -12.918   4.739  1.00  0.00           C  
ATOM   1161  NZ  LYS C 106      21.297 -13.142   6.050  1.00  0.00           N  
ATOM   1162  H   LYS C 106      21.244 -14.262  -0.970  1.00  0.00           H  
ATOM   1163  HA  LYS C 106      23.917 -14.420   0.267  1.00  0.00           H  
ATOM   1164 1HB  LYS C 106      21.286 -15.374   1.466  1.00  0.00           H  
ATOM   1165 2HB  LYS C 106      22.862 -15.851   2.091  1.00  0.00           H  
ATOM   1166 1HG  LYS C 106      23.350 -13.532   2.570  1.00  0.00           H  
ATOM   1167 2HG  LYS C 106      21.778 -13.028   1.999  1.00  0.00           H  
ATOM   1168 1HD  LYS C 106      20.725 -14.382   3.741  1.00  0.00           H  
ATOM   1169 2HD  LYS C 106      22.316 -14.985   4.255  1.00  0.00           H  
ATOM   1170 1HE  LYS C 106      22.999 -12.732   4.892  1.00  0.00           H  
ATOM   1171 2HE  LYS C 106      21.486 -12.043   4.267  1.00  0.00           H  
ATOM   1172 1HZ  LYS C 106      21.413 -12.335   6.634  1.00  0.00           H  
ATOM   1173 2HZ  LYS C 106      20.292 -13.294   5.874  1.00  0.00           H  
ATOM   1174 3HZ  LYS C 106      21.697 -13.948   6.503  1.00  0.00           H  
ATOM   1175  N   VAL C 107      24.151 -16.908   0.019  1.00  0.00           N  
ATOM   1176  CA  VAL C 107      24.297 -18.336  -0.248  1.00  0.00           C  
ATOM   1177  C   VAL C 107      24.374 -18.977   1.125  1.00  0.00           C  
ATOM   1178  O   VAL C 107      25.320 -18.733   1.879  1.00  0.00           O  
ATOM   1179  CB  VAL C 107      25.549 -18.672  -1.054  1.00  0.00           C  
ATOM   1180  CG1 VAL C 107      25.616 -20.169  -1.268  1.00  0.00           C  
ATOM   1181  CG2 VAL C 107      25.489 -17.988  -2.345  1.00  0.00           C  
ATOM   1182  H   VAL C 107      24.795 -16.419   0.646  1.00  0.00           H  
ATOM   1183  HA  VAL C 107      23.417 -18.712  -0.776  1.00  0.00           H  
ATOM   1184  HB  VAL C 107      26.435 -18.360  -0.504  1.00  0.00           H  
ATOM   1185 1HG1 VAL C 107      26.503 -20.419  -1.845  1.00  0.00           H  
ATOM   1186 2HG1 VAL C 107      25.652 -20.678  -0.307  1.00  0.00           H  
ATOM   1187 3HG1 VAL C 107      24.724 -20.481  -1.813  1.00  0.00           H  
ATOM   1188 1HG2 VAL C 107      26.371 -18.226  -2.932  1.00  0.00           H  
ATOM   1189 2HG2 VAL C 107      24.597 -18.338  -2.863  1.00  0.00           H  
ATOM   1190 3HG2 VAL C 107      25.436 -16.915  -2.184  1.00  0.00           H  
ATOM   1191  N   GLY C 108      23.394 -19.782   1.484  1.00  0.00           N  
ATOM   1192  CA  GLY C 108      23.384 -20.251   2.858  1.00  0.00           C  
ATOM   1193  C   GLY C 108      23.278 -19.006   3.739  1.00  0.00           C  
ATOM   1194  O   GLY C 108      22.380 -18.188   3.544  1.00  0.00           O  
ATOM   1195  H   GLY C 108      22.645 -20.011   0.841  1.00  0.00           H  
ATOM   1196 1HA  GLY C 108      22.531 -20.910   3.025  1.00  0.00           H  
ATOM   1197 2HA  GLY C 108      24.296 -20.804   3.081  1.00  0.00           H  
ATOM   1198  N   GLU C 109      24.186 -18.851   4.695  1.00  0.00           N  
ATOM   1199  CA  GLU C 109      24.148 -17.685   5.578  1.00  0.00           C  
ATOM   1200  C   GLU C 109      25.156 -16.601   5.153  1.00  0.00           C  
ATOM   1201  O   GLU C 109      25.336 -15.605   5.860  1.00  0.00           O  
ATOM   1202  CB  GLU C 109      24.396 -18.130   7.025  1.00  0.00           C  
ATOM   1203  CG  GLU C 109      23.290 -19.069   7.562  1.00  0.00           C  
ATOM   1204  CD  GLU C 109      23.487 -19.543   9.008  1.00  0.00           C  
ATOM   1205  OE1 GLU C 109      24.496 -19.221   9.591  1.00  0.00           O  
ATOM   1206  OE2 GLU C 109      22.618 -20.265   9.514  1.00  0.00           O  
ATOM   1207  H   GLU C 109      24.913 -19.542   4.810  1.00  0.00           H  
ATOM   1208  HA  GLU C 109      23.152 -17.248   5.526  1.00  0.00           H  
ATOM   1209 1HB  GLU C 109      25.352 -18.650   7.091  1.00  0.00           H  
ATOM   1210 2HB  GLU C 109      24.451 -17.254   7.673  1.00  0.00           H  
ATOM   1211 1HG  GLU C 109      22.335 -18.548   7.492  1.00  0.00           H  
ATOM   1212 2HG  GLU C 109      23.239 -19.939   6.912  1.00  0.00           H  
ATOM   1213  N   LYS C 110      25.828 -16.807   4.009  1.00  0.00           N  
ATOM   1214  CA  LYS C 110      26.859 -15.885   3.522  1.00  0.00           C  
ATOM   1215  C   LYS C 110      26.301 -14.686   2.774  1.00  0.00           C  
ATOM   1216  O   LYS C 110      25.638 -14.836   1.747  1.00  0.00           O  
ATOM   1217  CB  LYS C 110      27.838 -16.617   2.589  1.00  0.00           C  
ATOM   1218  CG  LYS C 110      29.009 -15.741   2.068  1.00  0.00           C  
ATOM   1219  CD  LYS C 110      29.985 -16.541   1.180  1.00  0.00           C  
ATOM   1220  CE  LYS C 110      31.113 -15.644   0.641  1.00  0.00           C  
ATOM   1221  NZ  LYS C 110      32.072 -16.402  -0.211  1.00  0.00           N  
ATOM   1222  H   LYS C 110      25.616 -17.626   3.446  1.00  0.00           H  
ATOM   1223  HA  LYS C 110      27.414 -15.511   4.383  1.00  0.00           H  
ATOM   1224 1HB  LYS C 110      28.262 -17.476   3.109  1.00  0.00           H  
ATOM   1225 2HB  LYS C 110      27.293 -17.000   1.724  1.00  0.00           H  
ATOM   1226 1HG  LYS C 110      28.603 -14.908   1.481  1.00  0.00           H  
ATOM   1227 2HG  LYS C 110      29.556 -15.328   2.913  1.00  0.00           H  
ATOM   1228 1HD  LYS C 110      30.424 -17.354   1.762  1.00  0.00           H  
ATOM   1229 2HD  LYS C 110      29.439 -16.974   0.340  1.00  0.00           H  
ATOM   1230 1HE  LYS C 110      30.675 -14.840   0.049  1.00  0.00           H  
ATOM   1231 2HE  LYS C 110      31.655 -15.210   1.479  1.00  0.00           H  
ATOM   1232 1HZ  LYS C 110      32.793 -15.776  -0.543  1.00  0.00           H  
ATOM   1233 2HZ  LYS C 110      32.494 -17.143   0.332  1.00  0.00           H  
ATOM   1234 3HZ  LYS C 110      31.584 -16.801  -0.999  1.00  0.00           H  
ATOM   1235  N   SER C 111      26.601 -13.489   3.281  1.00  0.00           N  
ATOM   1236  CA  SER C 111      26.112 -12.224   2.720  1.00  0.00           C  
ATOM   1237  C   SER C 111      26.979 -11.698   1.564  1.00  0.00           C  
ATOM   1238  O   SER C 111      28.185 -11.505   1.733  1.00  0.00           O  
ATOM   1239  CB  SER C 111      26.040 -11.210   3.857  1.00  0.00           C  
ATOM   1240  OG  SER C 111      25.713  -9.938   3.401  1.00  0.00           O  
ATOM   1241  H   SER C 111      27.165 -13.458   4.120  1.00  0.00           H  
ATOM   1242  HA  SER C 111      25.119 -12.379   2.322  1.00  0.00           H  
ATOM   1243 1HB  SER C 111      25.295 -11.538   4.580  1.00  0.00           H  
ATOM   1244 2HB  SER C 111      26.997 -11.175   4.373  1.00  0.00           H  
ATOM   1245  HG  SER C 111      26.544  -9.523   3.151  1.00  0.00           H  
ATOM   1246  N   LEU C 112      26.358 -11.465   0.394  1.00  0.00           N  
ATOM   1247  CA  LEU C 112      27.073 -10.951  -0.783  1.00  0.00           C  
ATOM   1248  C   LEU C 112      26.803  -9.454  -1.003  1.00  0.00           C  
ATOM   1249  O   LEU C 112      27.666  -8.618  -0.729  1.00  0.00           O  
ATOM   1250  CB  LEU C 112      26.631 -11.737  -2.025  1.00  0.00           C  
ATOM   1251  CG  LEU C 112      26.934 -13.232  -1.993  1.00  0.00           C  
ATOM   1252  CD1 LEU C 112      26.272 -13.892  -3.164  1.00  0.00           C  
ATOM   1253  CD2 LEU C 112      28.433 -13.437  -2.038  1.00  0.00           C  
ATOM   1254  H   LEU C 112      25.360 -11.669   0.299  1.00  0.00           H  
ATOM   1255  HA  LEU C 112      28.141 -11.092  -0.628  1.00  0.00           H  
ATOM   1256 1HB  LEU C 112      25.555 -11.637  -2.147  1.00  0.00           H  
ATOM   1257 2HB  LEU C 112      27.119 -11.312  -2.902  1.00  0.00           H  
ATOM   1258  HG  LEU C 112      26.526 -13.672  -1.076  1.00  0.00           H  
ATOM   1259 1HD1 LEU C 112      26.475 -14.957  -3.145  1.00  0.00           H  
ATOM   1260 2HD1 LEU C 112      25.209 -13.725  -3.099  1.00  0.00           H  
ATOM   1261 3HD1 LEU C 112      26.648 -13.469  -4.085  1.00  0.00           H  
ATOM   1262 1HD2 LEU C 112      28.651 -14.504  -2.016  1.00  0.00           H  
ATOM   1263 2HD2 LEU C 112      28.832 -13.001  -2.957  1.00  0.00           H  
ATOM   1264 3HD2 LEU C 112      28.891 -12.952  -1.172  1.00  0.00           H  
ATOM   1265  N   THR C 113      25.591  -9.128  -1.472  1.00  0.00           N  
ATOM   1266  CA  THR C 113      25.192  -7.739  -1.701  1.00  0.00           C  
ATOM   1267  C   THR C 113      23.835  -7.450  -1.061  1.00  0.00           C  
ATOM   1268  O   THR C 113      22.981  -8.338  -0.971  1.00  0.00           O  
ATOM   1269  CB  THR C 113      25.119  -7.424  -3.235  1.00  0.00           C  
ATOM   1270  OG1 THR C 113      24.134  -8.292  -3.874  1.00  0.00           O  
ATOM   1271  CG2 THR C 113      26.476  -7.622  -3.895  1.00  0.00           C  
ATOM   1272  H   THR C 113      24.930  -9.865  -1.666  1.00  0.00           H  
ATOM   1273  HA  THR C 113      25.929  -7.078  -1.242  1.00  0.00           H  
ATOM   1274  HB  THR C 113      24.811  -6.388  -3.369  1.00  0.00           H  
ATOM   1275  HG1 THR C 113      24.060  -8.126  -4.870  1.00  0.00           H  
ATOM   1276 1HG2 THR C 113      26.399  -7.384  -4.957  1.00  0.00           H  
ATOM   1277 2HG2 THR C 113      27.205  -6.961  -3.426  1.00  0.00           H  
ATOM   1278 3HG2 THR C 113      26.798  -8.650  -3.776  1.00  0.00           H  
ATOM   1279  N   CYS C 114      23.637  -6.196  -0.657  1.00  0.00           N  
ATOM   1280  CA  CYS C 114      22.355  -5.737  -0.137  1.00  0.00           C  
ATOM   1281  C   CYS C 114      21.937  -4.432  -0.765  1.00  0.00           C  
ATOM   1282  O   CYS C 114      22.781  -3.633  -1.169  1.00  0.00           O  
ATOM   1283  CB  CYS C 114      22.368  -5.533   1.382  1.00  0.00           C  
ATOM   1284  SG  CYS C 114      22.663  -7.017   2.368  1.00  0.00           S  
ATOM   1285  H   CYS C 114      24.395  -5.533  -0.739  1.00  0.00           H  
ATOM   1286  HA  CYS C 114      21.609  -6.475  -0.381  1.00  0.00           H  
ATOM   1287 1HB  CYS C 114      23.126  -4.800   1.640  1.00  0.00           H  
ATOM   1288 2HB  CYS C 114      21.402  -5.118   1.686  1.00  0.00           H  
ATOM   1289  N   LYS C 115      20.636  -4.195  -0.786  1.00  0.00           N  
ATOM   1290  CA  LYS C 115      20.087  -2.943  -1.273  1.00  0.00           C  
ATOM   1291  C   LYS C 115      18.919  -2.481  -0.419  1.00  0.00           C  
ATOM   1292  O   LYS C 115      18.007  -3.254  -0.125  1.00  0.00           O  
ATOM   1293  CB  LYS C 115      19.660  -3.118  -2.741  1.00  0.00           C  
ATOM   1294  CG  LYS C 115      19.095  -1.884  -3.429  1.00  0.00           C  
ATOM   1295  CD  LYS C 115      18.777  -2.157  -4.927  1.00  0.00           C  
ATOM   1296  CE  LYS C 115      20.050  -2.025  -5.775  1.00  0.00           C  
ATOM   1297  NZ  LYS C 115      19.786  -2.091  -7.237  1.00  0.00           N  
ATOM   1298  H   LYS C 115      20.013  -4.940  -0.478  1.00  0.00           H  
ATOM   1299  HA  LYS C 115      20.861  -2.178  -1.219  1.00  0.00           H  
ATOM   1300 1HB  LYS C 115      20.502  -3.485  -3.329  1.00  0.00           H  
ATOM   1301 2HB  LYS C 115      18.880  -3.868  -2.787  1.00  0.00           H  
ATOM   1302 1HG  LYS C 115      18.187  -1.566  -2.920  1.00  0.00           H  
ATOM   1303 2HG  LYS C 115      19.817  -1.073  -3.362  1.00  0.00           H  
ATOM   1304 1HD  LYS C 115      18.384  -3.171  -5.046  1.00  0.00           H  
ATOM   1305 2HD  LYS C 115      18.030  -1.449  -5.285  1.00  0.00           H  
ATOM   1306 1HE  LYS C 115      20.508  -1.064  -5.549  1.00  0.00           H  
ATOM   1307 2HE  LYS C 115      20.748  -2.822  -5.509  1.00  0.00           H  
ATOM   1308 1HZ  LYS C 115      20.651  -1.985  -7.741  1.00  0.00           H  
ATOM   1309 2HZ  LYS C 115      19.387  -2.998  -7.491  1.00  0.00           H  
ATOM   1310 3HZ  LYS C 115      19.154  -1.361  -7.509  1.00  0.00           H  
ATOM   1311  N   LYS C 116      18.951  -1.232   0.021  1.00  0.00           N  
ATOM   1312  CA  LYS C 116      17.813  -0.731   0.769  1.00  0.00           C  
ATOM   1313  C   LYS C 116      16.802  -0.128  -0.169  1.00  0.00           C  
ATOM   1314  O   LYS C 116      17.135   0.716  -1.004  1.00  0.00           O  
ATOM   1315  CB  LYS C 116      18.200   0.266   1.850  1.00  0.00           C  
ATOM   1316  CG  LYS C 116      18.941  -0.363   2.968  1.00  0.00           C  
ATOM   1317  CD  LYS C 116      19.431   0.641   4.003  1.00  0.00           C  
ATOM   1318  CE  LYS C 116      18.274   1.164   4.859  1.00  0.00           C  
ATOM   1319  NZ  LYS C 116      18.757   1.991   6.021  1.00  0.00           N  
ATOM   1320  H   LYS C 116      19.731  -0.627  -0.198  1.00  0.00           H  
ATOM   1321  HA  LYS C 116      17.338  -1.569   1.266  1.00  0.00           H  
ATOM   1322 1HB  LYS C 116      18.805   1.065   1.426  1.00  0.00           H  
ATOM   1323 2HB  LYS C 116      17.300   0.710   2.264  1.00  0.00           H  
ATOM   1324 1HG  LYS C 116      18.246  -1.038   3.457  1.00  0.00           H  
ATOM   1325 2HG  LYS C 116      19.778  -0.944   2.588  1.00  0.00           H  
ATOM   1326 1HD  LYS C 116      20.159   0.153   4.655  1.00  0.00           H  
ATOM   1327 2HD  LYS C 116      19.916   1.477   3.505  1.00  0.00           H  
ATOM   1328 1HE  LYS C 116      17.621   1.774   4.236  1.00  0.00           H  
ATOM   1329 2HE  LYS C 116      17.703   0.315   5.241  1.00  0.00           H  
ATOM   1330 1HZ  LYS C 116      17.966   2.316   6.559  1.00  0.00           H  
ATOM   1331 2HZ  LYS C 116      19.355   1.425   6.607  1.00  0.00           H  
ATOM   1332 3HZ  LYS C 116      19.280   2.786   5.679  1.00  0.00           H  
ATOM   1333  N   ILE C 117      15.571  -0.576  -0.048  1.00  0.00           N  
ATOM   1334  CA  ILE C 117      14.530  -0.072  -0.905  1.00  0.00           C  
ATOM   1335  C   ILE C 117      13.311   0.327  -0.120  1.00  0.00           C  
ATOM   1336  O   ILE C 117      13.058  -0.170   0.976  1.00  0.00           O  
ATOM   1337  CB  ILE C 117      14.026  -1.130  -1.877  1.00  0.00           C  
ATOM   1338  CG1 ILE C 117      13.463  -2.244  -1.071  1.00  0.00           C  
ATOM   1339  CG2 ILE C 117      15.159  -1.665  -2.750  1.00  0.00           C  
ATOM   1340  CD1 ILE C 117      12.661  -3.151  -1.855  1.00  0.00           C  
ATOM   1341  H   ILE C 117      15.371  -1.274   0.669  1.00  0.00           H  
ATOM   1342  HA  ILE C 117      14.898   0.797  -1.448  1.00  0.00           H  
ATOM   1343  HB  ILE C 117      13.233  -0.711  -2.502  1.00  0.00           H  
ATOM   1344 1HG1 ILE C 117      14.293  -2.803  -0.624  1.00  0.00           H  
ATOM   1345 2HG1 ILE C 117      12.845  -1.845  -0.270  1.00  0.00           H  
ATOM   1346 1HG2 ILE C 117      14.776  -2.434  -3.420  1.00  0.00           H  
ATOM   1347 2HG2 ILE C 117      15.585  -0.852  -3.334  1.00  0.00           H  
ATOM   1348 3HG2 ILE C 117      15.932  -2.103  -2.113  1.00  0.00           H  
ATOM   1349 1HD1 ILE C 117      12.288  -3.940  -1.210  1.00  0.00           H  
ATOM   1350 2HD1 ILE C 117      11.839  -2.589  -2.257  1.00  0.00           H  
ATOM   1351 3HD1 ILE C 117      13.249  -3.569  -2.658  1.00  0.00           H  
ATOM   1352  N   ASP C 118      12.519   1.179  -0.709  1.00  0.00           N  
ATOM   1353  CA  ASP C 118      11.219   1.502  -0.171  1.00  0.00           C  
ATOM   1354  C   ASP C 118      10.196   0.804  -1.047  1.00  0.00           C  
ATOM   1355  O   ASP C 118      10.080   1.082  -2.242  1.00  0.00           O  
ATOM   1356  CB  ASP C 118      10.982   2.997  -0.041  1.00  0.00           C  
ATOM   1357  CG  ASP C 118       9.648   3.322   0.651  1.00  0.00           C  
ATOM   1358  OD1 ASP C 118       8.709   2.532   0.552  1.00  0.00           O  
ATOM   1359  OD2 ASP C 118       9.565   4.356   1.277  1.00  0.00           O  
ATOM   1360  H   ASP C 118      12.807   1.591  -1.588  1.00  0.00           H  
ATOM   1361  HA  ASP C 118      11.134   1.083   0.832  1.00  0.00           H  
ATOM   1362 1HB  ASP C 118      11.775   3.447   0.536  1.00  0.00           H  
ATOM   1363 2HB  ASP C 118      10.999   3.457  -1.019  1.00  0.00           H  
ATOM   1364  N   LEU C 119       9.492  -0.147  -0.478  1.00  0.00           N  
ATOM   1365  CA  LEU C 119       8.551  -0.974  -1.211  1.00  0.00           C  
ATOM   1366  C   LEU C 119       7.463  -0.155  -1.912  1.00  0.00           C  
ATOM   1367  O   LEU C 119       6.868  -0.627  -2.890  1.00  0.00           O  
ATOM   1368  CB  LEU C 119       7.921  -1.949  -0.230  1.00  0.00           C  
ATOM   1369  CG  LEU C 119       8.897  -2.960   0.329  1.00  0.00           C  
ATOM   1370  CD1 LEU C 119       8.306  -3.663   1.558  1.00  0.00           C  
ATOM   1371  CD2 LEU C 119       9.189  -3.956  -0.749  1.00  0.00           C  
ATOM   1372  H   LEU C 119       9.617  -0.304   0.513  1.00  0.00           H  
ATOM   1373  HA  LEU C 119       9.105  -1.532  -1.962  1.00  0.00           H  
ATOM   1374 1HB  LEU C 119       7.503  -1.383   0.602  1.00  0.00           H  
ATOM   1375 2HB  LEU C 119       7.112  -2.483  -0.728  1.00  0.00           H  
ATOM   1376  HG  LEU C 119       9.819  -2.452   0.627  1.00  0.00           H  
ATOM   1377 1HD1 LEU C 119       9.017  -4.395   1.943  1.00  0.00           H  
ATOM   1378 2HD1 LEU C 119       8.084  -2.930   2.337  1.00  0.00           H  
ATOM   1379 3HD1 LEU C 119       7.398  -4.162   1.260  1.00  0.00           H  
ATOM   1380 1HD2 LEU C 119       9.903  -4.682  -0.377  1.00  0.00           H  
ATOM   1381 2HD2 LEU C 119       8.266  -4.463  -1.040  1.00  0.00           H  
ATOM   1382 3HD2 LEU C 119       9.599  -3.443  -1.598  1.00  0.00           H  
ATOM   1383  N   THR C 120       7.208   1.078  -1.431  1.00  0.00           N  
ATOM   1384  CA  THR C 120       6.163   1.927  -1.990  1.00  0.00           C  
ATOM   1385  C   THR C 120       6.671   2.783  -3.141  1.00  0.00           C  
ATOM   1386  O   THR C 120       5.917   3.598  -3.683  1.00  0.00           O  
ATOM   1387  CB  THR C 120       5.546   2.876  -0.935  1.00  0.00           C  
ATOM   1388  OG1 THR C 120       6.515   3.802  -0.446  1.00  0.00           O  
ATOM   1389  CG2 THR C 120       5.021   2.077   0.203  1.00  0.00           C  
ATOM   1390  H   THR C 120       7.763   1.446  -0.644  1.00  0.00           H  
ATOM   1391  HA  THR C 120       5.373   1.285  -2.378  1.00  0.00           H  
ATOM   1392  HB  THR C 120       4.749   3.438  -1.381  1.00  0.00           H  
ATOM   1393  HG1 THR C 120       7.229   3.323   0.030  1.00  0.00           H  
ATOM   1394 1HG2 THR C 120       4.579   2.746   0.943  1.00  0.00           H  
ATOM   1395 2HG2 THR C 120       4.269   1.383  -0.159  1.00  0.00           H  
ATOM   1396 3HG2 THR C 120       5.845   1.521   0.662  1.00  0.00           H  
ATOM   1397  N   THR C 121       7.947   2.635  -3.484  1.00  0.00           N  
ATOM   1398  CA  THR C 121       8.537   3.424  -4.549  1.00  0.00           C  
ATOM   1399  C   THR C 121       8.962   2.575  -5.738  1.00  0.00           C  
ATOM   1400  O   THR C 121       9.553   3.088  -6.690  1.00  0.00           O  
ATOM   1401  CB  THR C 121       9.744   4.184  -4.040  1.00  0.00           C  
ATOM   1402  OG1 THR C 121      10.747   3.252  -3.604  1.00  0.00           O  
ATOM   1403  CG2 THR C 121       9.282   5.039  -2.855  1.00  0.00           C  
ATOM   1404  H   THR C 121       8.537   1.969  -2.987  1.00  0.00           H  
ATOM   1405  HA  THR C 121       7.798   4.136  -4.893  1.00  0.00           H  
ATOM   1406  HB  THR C 121      10.150   4.816  -4.827  1.00  0.00           H  
ATOM   1407  HG1 THR C 121      10.335   2.575  -3.029  1.00  0.00           H  
ATOM   1408 1HG2 THR C 121      10.124   5.597  -2.454  1.00  0.00           H  
ATOM   1409 2HG2 THR C 121       8.507   5.731  -3.188  1.00  0.00           H  
ATOM   1410 3HG2 THR C 121       8.874   4.394  -2.077  1.00  0.00           H  
ATOM   1411  N   ILE C 122       8.704   1.271  -5.661  1.00  0.00           N  
ATOM   1412  CA  ILE C 122       9.044   0.336  -6.725  1.00  0.00           C  
ATOM   1413  C   ILE C 122       7.777  -0.398  -7.205  1.00  0.00           C  
ATOM   1414  O   ILE C 122       7.828  -1.573  -7.568  1.00  0.00           O  
ATOM   1415  CB  ILE C 122      10.090  -0.693  -6.268  1.00  0.00           C  
ATOM   1416  CG1 ILE C 122       9.629  -1.456  -5.048  1.00  0.00           C  
ATOM   1417  CG2 ILE C 122      11.352   0.031  -5.929  1.00  0.00           C  
ATOM   1418  CD1 ILE C 122      10.473  -2.700  -4.767  1.00  0.00           C  
ATOM   1419  H   ILE C 122       8.233   0.923  -4.835  1.00  0.00           H  
ATOM   1420  HA  ILE C 122       9.456   0.891  -7.566  1.00  0.00           H  
ATOM   1421  HB  ILE C 122      10.287  -1.397  -7.051  1.00  0.00           H  
ATOM   1422 1HG1 ILE C 122       9.687  -0.794  -4.186  1.00  0.00           H  
ATOM   1423 2HG1 ILE C 122       8.594  -1.753  -5.183  1.00  0.00           H  
ATOM   1424 1HG2 ILE C 122      12.110  -0.688  -5.615  1.00  0.00           H  
ATOM   1425 2HG2 ILE C 122      11.703   0.571  -6.808  1.00  0.00           H  
ATOM   1426 3HG2 ILE C 122      11.162   0.737  -5.117  1.00  0.00           H  
ATOM   1427 1HD1 ILE C 122      10.099  -3.193  -3.884  1.00  0.00           H  
ATOM   1428 2HD1 ILE C 122      10.426  -3.382  -5.588  1.00  0.00           H  
ATOM   1429 3HD1 ILE C 122      11.506  -2.404  -4.616  1.00  0.00           H  
ATOM   1430  N   VAL C 123       6.628   0.263  -7.131  1.00  0.00           N  
ATOM   1431  CA  VAL C 123       5.373  -0.406  -7.448  1.00  0.00           C  
ATOM   1432  C   VAL C 123       5.091  -0.570  -8.946  1.00  0.00           C  
ATOM   1433  O   VAL C 123       5.197   0.380  -9.715  1.00  0.00           O  
ATOM   1434  CB  VAL C 123       4.195   0.374  -6.843  1.00  0.00           C  
ATOM   1435  CG1 VAL C 123       2.884  -0.279  -7.259  1.00  0.00           C  
ATOM   1436  CG2 VAL C 123       4.336   0.453  -5.361  1.00  0.00           C  
ATOM   1437  H   VAL C 123       6.617   1.252  -6.874  1.00  0.00           H  
ATOM   1438  HA  VAL C 123       5.404  -1.383  -6.978  1.00  0.00           H  
ATOM   1439  HB  VAL C 123       4.202   1.372  -7.227  1.00  0.00           H  
ATOM   1440 1HG1 VAL C 123       2.075   0.284  -6.855  1.00  0.00           H  
ATOM   1441 2HG1 VAL C 123       2.799  -0.291  -8.342  1.00  0.00           H  
ATOM   1442 3HG1 VAL C 123       2.851  -1.305  -6.880  1.00  0.00           H  
ATOM   1443 1HG2 VAL C 123       3.506   1.025  -4.941  1.00  0.00           H  
ATOM   1444 2HG2 VAL C 123       4.337  -0.552  -4.945  1.00  0.00           H  
ATOM   1445 3HG2 VAL C 123       5.278   0.949  -5.123  1.00  0.00           H  
ATOM   1446  N   LYS C 124       4.735  -1.776  -9.363  1.00  0.00           N  
ATOM   1447  CA  LYS C 124       4.368  -2.048 -10.743  1.00  0.00           C  
ATOM   1448  C   LYS C 124       2.860  -2.384 -10.815  1.00  0.00           C  
ATOM   1449  O   LYS C 124       2.476  -3.489 -10.443  1.00  0.00           O  
ATOM   1450  CB  LYS C 124       5.170  -3.217 -11.280  1.00  0.00           C  
ATOM   1451  CG  LYS C 124       4.939  -3.484 -12.771  1.00  0.00           C  
ATOM   1452  CD  LYS C 124       5.783  -4.629 -13.275  1.00  0.00           C  
ATOM   1453  CE  LYS C 124       5.599  -4.845 -14.773  1.00  0.00           C  
ATOM   1454  NZ  LYS C 124       6.435  -6.007 -15.292  1.00  0.00           N  
ATOM   1455  H   LYS C 124       4.712  -2.524  -8.676  1.00  0.00           H  
ATOM   1456  HA  LYS C 124       4.615  -1.187 -11.354  1.00  0.00           H  
ATOM   1457 1HB  LYS C 124       6.231  -3.036 -11.122  1.00  0.00           H  
ATOM   1458 2HB  LYS C 124       4.896  -4.113 -10.728  1.00  0.00           H  
ATOM   1459 1HG  LYS C 124       3.880  -3.717 -12.940  1.00  0.00           H  
ATOM   1460 2HG  LYS C 124       5.185  -2.586 -13.345  1.00  0.00           H  
ATOM   1461 1HD  LYS C 124       6.836  -4.434 -13.059  1.00  0.00           H  
ATOM   1462 2HD  LYS C 124       5.485  -5.537 -12.762  1.00  0.00           H  
ATOM   1463 1HE  LYS C 124       4.548  -5.038 -14.979  1.00  0.00           H  
ATOM   1464 2HE  LYS C 124       5.899  -3.936 -15.298  1.00  0.00           H  
ATOM   1465 1HZ  LYS C 124       6.293  -6.117 -16.314  1.00  0.00           H  
ATOM   1466 2HZ  LYS C 124       7.410  -5.828 -15.115  1.00  0.00           H  
ATOM   1467 3HZ  LYS C 124       6.156  -6.860 -14.838  1.00  0.00           H  
ATOM   1468  N   PRO C 125       1.986  -1.491 -11.293  1.00  0.00           N  
ATOM   1469  CA  PRO C 125       0.544  -1.652 -11.344  1.00  0.00           C  
ATOM   1470  C   PRO C 125       0.120  -2.826 -12.200  1.00  0.00           C  
ATOM   1471  O   PRO C 125       0.865  -3.286 -13.069  1.00  0.00           O  
ATOM   1472  CB  PRO C 125       0.062  -0.353 -11.992  1.00  0.00           C  
ATOM   1473  CG  PRO C 125       1.094   0.630 -11.660  1.00  0.00           C  
ATOM   1474  CD  PRO C 125       2.412  -0.150 -11.677  1.00  0.00           C  
ATOM   1475  HA  PRO C 125       0.154  -1.759 -10.331  1.00  0.00           H  
ATOM   1476 1HB  PRO C 125      -0.076  -0.503 -13.065  1.00  0.00           H  
ATOM   1477 2HB  PRO C 125      -0.928  -0.089 -11.591  1.00  0.00           H  
ATOM   1478 1HG  PRO C 125       1.062   1.422 -12.398  1.00  0.00           H  
ATOM   1479 2HG  PRO C 125       0.879   1.088 -10.693  1.00  0.00           H  
ATOM   1480 1HD  PRO C 125       2.867  -0.155 -12.685  1.00  0.00           H  
ATOM   1481 2HD  PRO C 125       3.051   0.287 -10.925  1.00  0.00           H  
ATOM   1482  N   GLU C 126      -1.070  -3.327 -11.919  1.00  0.00           N  
ATOM   1483  CA  GLU C 126      -1.637  -4.386 -12.724  1.00  0.00           C  
ATOM   1484  C   GLU C 126      -1.975  -3.775 -14.094  1.00  0.00           C  
ATOM   1485  O   GLU C 126      -2.350  -2.599 -14.191  1.00  0.00           O  
ATOM   1486  CB  GLU C 126      -2.891  -4.960 -12.062  1.00  0.00           C  
ATOM   1487  CG  GLU C 126      -2.650  -5.658 -10.710  1.00  0.00           C  
ATOM   1488  CD  GLU C 126      -3.901  -6.297 -10.139  1.00  0.00           C  
ATOM   1489  OE1 GLU C 126      -4.854  -6.458 -10.871  1.00  0.00           O  
ATOM   1490  OE2 GLU C 126      -3.944  -6.534  -8.947  1.00  0.00           O  
ATOM   1491  H   GLU C 126      -1.619  -2.910 -11.170  1.00  0.00           H  
ATOM   1492  HA  GLU C 126      -0.899  -5.174 -12.858  1.00  0.00           H  
ATOM   1493 1HB  GLU C 126      -3.605  -4.154 -11.895  1.00  0.00           H  
ATOM   1494 2HB  GLU C 126      -3.364  -5.674 -12.738  1.00  0.00           H  
ATOM   1495 1HG  GLU C 126      -1.890  -6.428 -10.836  1.00  0.00           H  
ATOM   1496 2HG  GLU C 126      -2.273  -4.922  -9.999  1.00  0.00           H  
ATOM   1497  N   ALA C 127      -1.837  -4.545 -15.157  1.00  0.00           N  
ATOM   1498  CA  ALA C 127      -2.141  -3.972 -16.456  1.00  0.00           C  
ATOM   1499  C   ALA C 127      -3.629  -3.642 -16.559  1.00  0.00           C  
ATOM   1500  O   ALA C 127      -4.445  -4.299 -15.907  1.00  0.00           O  
ATOM   1501  CB  ALA C 127      -1.758  -4.904 -17.588  1.00  0.00           C  
ATOM   1502  H   ALA C 127      -1.527  -5.500 -15.070  1.00  0.00           H  
ATOM   1503  HA  ALA C 127      -1.539  -3.081 -16.554  1.00  0.00           H  
ATOM   1504 1HB  ALA C 127      -1.969  -4.426 -18.548  1.00  0.00           H  
ATOM   1505 2HB  ALA C 127      -0.696  -5.129 -17.529  1.00  0.00           H  
ATOM   1506 3HB  ALA C 127      -2.332  -5.825 -17.514  1.00  0.00           H  
ATOM   1507  N   PRO C 128      -3.999  -2.607 -17.311  1.00  0.00           N  
ATOM   1508  CA  PRO C 128      -5.341  -2.274 -17.737  1.00  0.00           C  
ATOM   1509  C   PRO C 128      -5.958  -3.392 -18.553  1.00  0.00           C  
ATOM   1510  O   PRO C 128      -5.236  -4.206 -19.145  1.00  0.00           O  
ATOM   1511  CB  PRO C 128      -5.142  -1.050 -18.591  1.00  0.00           C  
ATOM   1512  CG  PRO C 128      -3.779  -0.542 -18.229  1.00  0.00           C  
ATOM   1513  CD  PRO C 128      -2.971  -1.760 -17.934  1.00  0.00           C  
ATOM   1514  HA  PRO C 128      -5.960  -2.052 -16.850  1.00  0.00           H  
ATOM   1515 1HB  PRO C 128      -5.252  -1.366 -19.614  1.00  0.00           H  
ATOM   1516 2HB  PRO C 128      -5.933  -0.329 -18.392  1.00  0.00           H  
ATOM   1517 1HG  PRO C 128      -3.346   0.080 -19.018  1.00  0.00           H  
ATOM   1518 2HG  PRO C 128      -3.869   0.108 -17.348  1.00  0.00           H  
ATOM   1519 1HD  PRO C 128      -2.555  -2.203 -18.855  1.00  0.00           H  
ATOM   1520 2HD  PRO C 128      -2.198  -1.421 -17.220  1.00  0.00           H  
ATOM   1521  N   PHE C 129      -7.284  -3.422 -18.592  1.00  0.00           N  
ATOM   1522  CA  PHE C 129      -8.024  -4.446 -19.321  1.00  0.00           C  
ATOM   1523  C   PHE C 129      -9.338  -3.928 -19.907  1.00  0.00           C  
ATOM   1524  O   PHE C 129      -9.732  -2.777 -19.680  1.00  0.00           O  
ATOM   1525  CB  PHE C 129      -8.285  -5.621 -18.404  1.00  0.00           C  
ATOM   1526  CG  PHE C 129      -9.122  -5.275 -17.248  1.00  0.00           C  
ATOM   1527  CD1 PHE C 129     -10.481  -5.459 -17.300  1.00  0.00           C  
ATOM   1528  CD2 PHE C 129      -8.566  -4.757 -16.100  1.00  0.00           C  
ATOM   1529  CE1 PHE C 129     -11.287  -5.139 -16.240  1.00  0.00           C  
ATOM   1530  CE2 PHE C 129      -9.374  -4.438 -15.029  1.00  0.00           C  
ATOM   1531  CZ  PHE C 129     -10.735  -4.625 -15.097  1.00  0.00           C  
ATOM   1532  H   PHE C 129      -7.793  -2.710 -18.066  1.00  0.00           H  
ATOM   1533  HA  PHE C 129      -7.401  -4.793 -20.147  1.00  0.00           H  
ATOM   1534 1HB  PHE C 129      -8.780  -6.416 -18.955  1.00  0.00           H  
ATOM   1535 2HB  PHE C 129      -7.335  -6.010 -18.032  1.00  0.00           H  
ATOM   1536  HD1 PHE C 129     -10.918  -5.870 -18.204  1.00  0.00           H  
ATOM   1537  HD2 PHE C 129      -7.482  -4.603 -16.045  1.00  0.00           H  
ATOM   1538  HE1 PHE C 129     -12.366  -5.295 -16.319  1.00  0.00           H  
ATOM   1539  HE2 PHE C 129      -8.937  -4.041 -14.132  1.00  0.00           H  
ATOM   1540  HZ  PHE C 129     -11.369  -4.366 -14.251  1.00  0.00           H  
ATOM   1541  N   ASP C 130     -10.000  -4.756 -20.725  1.00  0.00           N  
ATOM   1542  CA  ASP C 130     -11.231  -4.333 -21.403  1.00  0.00           C  
ATOM   1543  C   ASP C 130     -11.033  -3.081 -22.219  1.00  0.00           C  
ATOM   1544  O   ASP C 130     -11.864  -2.182 -22.209  1.00  0.00           O  
ATOM   1545  CB  ASP C 130     -12.423  -4.126 -20.471  1.00  0.00           C  
ATOM   1546  CG  ASP C 130     -12.939  -5.413 -19.847  1.00  0.00           C  
ATOM   1547  OD1 ASP C 130     -12.797  -6.452 -20.462  1.00  0.00           O  
ATOM   1548  OD2 ASP C 130     -13.475  -5.354 -18.761  1.00  0.00           O  
ATOM   1549  H   ASP C 130      -9.646  -5.689 -20.883  1.00  0.00           H  
ATOM   1550  HA  ASP C 130     -11.514  -5.125 -22.097  1.00  0.00           H  
ATOM   1551 1HB  ASP C 130     -12.156  -3.434 -19.673  1.00  0.00           H  
ATOM   1552 2HB  ASP C 130     -13.235  -3.668 -21.032  1.00  0.00           H  
ATOM   1553  N   LEU C 131      -9.911  -3.015 -22.912  1.00  0.00           N  
ATOM   1554  CA  LEU C 131      -9.671  -1.907 -23.803  1.00  0.00           C  
ATOM   1555  C   LEU C 131     -10.629  -2.033 -24.958  1.00  0.00           C  
ATOM   1556  O   LEU C 131     -10.750  -3.104 -25.555  1.00  0.00           O  
ATOM   1557  CB  LEU C 131      -8.219  -1.876 -24.280  1.00  0.00           C  
ATOM   1558  CG  LEU C 131      -7.852  -0.737 -25.238  1.00  0.00           C  
ATOM   1559  CD1 LEU C 131      -7.945   0.583 -24.545  1.00  0.00           C  
ATOM   1560  CD2 LEU C 131      -6.434  -0.947 -25.681  1.00  0.00           C  
ATOM   1561  H   LEU C 131      -9.244  -3.767 -22.849  1.00  0.00           H  
ATOM   1562  HA  LEU C 131      -9.884  -0.983 -23.280  1.00  0.00           H  
ATOM   1563 1HB  LEU C 131      -7.566  -1.799 -23.413  1.00  0.00           H  
ATOM   1564 2HB  LEU C 131      -8.004  -2.814 -24.791  1.00  0.00           H  
ATOM   1565  HG  LEU C 131      -8.525  -0.733 -26.098  1.00  0.00           H  
ATOM   1566 1HD1 LEU C 131      -7.658   1.369 -25.233  1.00  0.00           H  
ATOM   1567 2HD1 LEU C 131      -8.961   0.743 -24.219  1.00  0.00           H  
ATOM   1568 3HD1 LEU C 131      -7.280   0.591 -23.687  1.00  0.00           H  
ATOM   1569 1HD2 LEU C 131      -6.140  -0.146 -26.346  1.00  0.00           H  
ATOM   1570 2HD2 LEU C 131      -5.785  -0.942 -24.809  1.00  0.00           H  
ATOM   1571 3HD2 LEU C 131      -6.341  -1.909 -26.198  1.00  0.00           H  
ATOM   1572  N   SER C 132     -11.318  -0.950 -25.261  1.00  0.00           N  
ATOM   1573  CA  SER C 132     -12.284  -0.940 -26.345  1.00  0.00           C  
ATOM   1574  C   SER C 132     -12.371   0.427 -27.007  1.00  0.00           C  
ATOM   1575  O   SER C 132     -12.337   1.463 -26.335  1.00  0.00           O  
ATOM   1576  CB  SER C 132     -13.639  -1.321 -25.796  1.00  0.00           C  
ATOM   1577  OG  SER C 132     -14.614  -1.292 -26.791  1.00  0.00           O  
ATOM   1578  H   SER C 132     -11.194  -0.127 -24.676  1.00  0.00           H  
ATOM   1579  HA  SER C 132     -11.976  -1.666 -27.091  1.00  0.00           H  
ATOM   1580 1HB  SER C 132     -13.589  -2.316 -25.353  1.00  0.00           H  
ATOM   1581 2HB  SER C 132     -13.907  -0.621 -25.001  1.00  0.00           H  
ATOM   1582  HG  SER C 132     -15.034  -0.426 -26.715  1.00  0.00           H  
ATOM   1583  N   VAL C 133     -12.497   0.435 -28.335  1.00  0.00           N  
ATOM   1584  CA  VAL C 133     -12.633   1.697 -29.058  1.00  0.00           C  
ATOM   1585  C   VAL C 133     -13.944   1.737 -29.789  1.00  0.00           C  
ATOM   1586  O   VAL C 133     -14.292   0.789 -30.492  1.00  0.00           O  
ATOM   1587  CB  VAL C 133     -11.501   1.923 -30.075  1.00  0.00           C  
ATOM   1588  CG1 VAL C 133     -11.713   3.260 -30.789  1.00  0.00           C  
ATOM   1589  CG2 VAL C 133     -10.176   1.874 -29.367  1.00  0.00           C  
ATOM   1590  H   VAL C 133     -12.505  -0.442 -28.841  1.00  0.00           H  
ATOM   1591  HA  VAL C 133     -12.603   2.509 -28.345  1.00  0.00           H  
ATOM   1592  HB  VAL C 133     -11.532   1.164 -30.836  1.00  0.00           H  
ATOM   1593 1HG1 VAL C 133     -10.915   3.413 -31.515  1.00  0.00           H  
ATOM   1594 2HG1 VAL C 133     -12.666   3.259 -31.306  1.00  0.00           H  
ATOM   1595 3HG1 VAL C 133     -11.702   4.070 -30.056  1.00  0.00           H  
ATOM   1596 1HG2 VAL C 133      -9.387   2.038 -30.091  1.00  0.00           H  
ATOM   1597 2HG2 VAL C 133     -10.149   2.641 -28.614  1.00  0.00           H  
ATOM   1598 3HG2 VAL C 133     -10.039   0.906 -28.895  1.00  0.00           H  
ATOM   1599  N   VAL C 134     -14.677   2.823 -29.610  1.00  0.00           N  
ATOM   1600  CA  VAL C 134     -15.948   2.994 -30.277  1.00  0.00           C  
ATOM   1601  C   VAL C 134     -15.978   4.212 -31.156  1.00  0.00           C  
ATOM   1602  O   VAL C 134     -15.667   5.318 -30.724  1.00  0.00           O  
ATOM   1603  CB  VAL C 134     -17.098   3.069 -29.263  1.00  0.00           C  
ATOM   1604  CG1 VAL C 134     -18.418   3.298 -29.987  1.00  0.00           C  
ATOM   1605  CG2 VAL C 134     -17.157   1.748 -28.488  1.00  0.00           C  
ATOM   1606  H   VAL C 134     -14.329   3.547 -28.985  1.00  0.00           H  
ATOM   1607  HA  VAL C 134     -16.118   2.124 -30.904  1.00  0.00           H  
ATOM   1608  HB  VAL C 134     -16.932   3.905 -28.582  1.00  0.00           H  
ATOM   1609 1HG1 VAL C 134     -19.227   3.347 -29.261  1.00  0.00           H  
ATOM   1610 2HG1 VAL C 134     -18.378   4.237 -30.540  1.00  0.00           H  
ATOM   1611 3HG1 VAL C 134     -18.600   2.480 -30.682  1.00  0.00           H  
ATOM   1612 1HG2 VAL C 134     -17.971   1.786 -27.768  1.00  0.00           H  
ATOM   1613 2HG2 VAL C 134     -17.326   0.927 -29.186  1.00  0.00           H  
ATOM   1614 3HG2 VAL C 134     -16.217   1.586 -27.961  1.00  0.00           H  
ATOM   1615  N   TYR C 135     -16.349   4.007 -32.406  1.00  0.00           N  
ATOM   1616  CA  TYR C 135     -16.462   5.107 -33.339  1.00  0.00           C  
ATOM   1617  C   TYR C 135     -17.855   5.699 -33.260  1.00  0.00           C  
ATOM   1618  O   TYR C 135     -18.851   4.972 -33.293  1.00  0.00           O  
ATOM   1619  CB  TYR C 135     -16.131   4.660 -34.761  1.00  0.00           C  
ATOM   1620  CG  TYR C 135     -16.305   5.761 -35.786  1.00  0.00           C  
ATOM   1621  CD1 TYR C 135     -15.429   6.835 -35.816  1.00  0.00           C  
ATOM   1622  CD2 TYR C 135     -17.334   5.684 -36.709  1.00  0.00           C  
ATOM   1623  CE1 TYR C 135     -15.579   7.837 -36.753  1.00  0.00           C  
ATOM   1624  CE2 TYR C 135     -17.490   6.677 -37.648  1.00  0.00           C  
ATOM   1625  CZ  TYR C 135     -16.624   7.756 -37.675  1.00  0.00           C  
ATOM   1626  OH  TYR C 135     -16.804   8.749 -38.628  1.00  0.00           O  
ATOM   1627  H   TYR C 135     -16.570   3.070 -32.711  1.00  0.00           H  
ATOM   1628  HA  TYR C 135     -15.758   5.886 -33.059  1.00  0.00           H  
ATOM   1629 1HB  TYR C 135     -15.106   4.306 -34.805  1.00  0.00           H  
ATOM   1630 2HB  TYR C 135     -16.777   3.827 -35.040  1.00  0.00           H  
ATOM   1631  HD1 TYR C 135     -14.628   6.894 -35.090  1.00  0.00           H  
ATOM   1632  HD2 TYR C 135     -18.023   4.837 -36.691  1.00  0.00           H  
ATOM   1633  HE1 TYR C 135     -14.890   8.681 -36.762  1.00  0.00           H  
ATOM   1634  HE2 TYR C 135     -18.304   6.616 -38.372  1.00  0.00           H  
ATOM   1635  HH  TYR C 135     -16.094   9.411 -38.560  1.00  0.00           H  
ATOM   1636  N   ARG C 136     -17.928   7.013 -33.124  1.00  0.00           N  
ATOM   1637  CA  ARG C 136     -19.219   7.664 -33.081  1.00  0.00           C  
ATOM   1638  C   ARG C 136     -19.401   8.480 -34.343  1.00  0.00           C  
ATOM   1639  O   ARG C 136     -18.818   9.561 -34.499  1.00  0.00           O  
ATOM   1640  CB  ARG C 136     -19.364   8.548 -31.868  1.00  0.00           C  
ATOM   1641  CG  ARG C 136     -19.214   7.829 -30.539  1.00  0.00           C  
ATOM   1642  CD  ARG C 136     -19.603   8.691 -29.397  1.00  0.00           C  
ATOM   1643  NE  ARG C 136     -18.786   9.899 -29.302  1.00  0.00           N  
ATOM   1644  CZ  ARG C 136     -19.035  10.921 -28.450  1.00  0.00           C  
ATOM   1645  NH1 ARG C 136     -20.060  10.855 -27.598  1.00  0.00           N  
ATOM   1646  NH2 ARG C 136     -18.253  11.986 -28.467  1.00  0.00           N  
ATOM   1647  H   ARG C 136     -17.066   7.559 -33.072  1.00  0.00           H  
ATOM   1648  HA  ARG C 136     -20.000   6.904 -33.042  1.00  0.00           H  
ATOM   1649 1HB  ARG C 136     -18.605   9.317 -31.905  1.00  0.00           H  
ATOM   1650 2HB  ARG C 136     -20.334   9.039 -31.881  1.00  0.00           H  
ATOM   1651 1HG  ARG C 136     -19.839   6.935 -30.535  1.00  0.00           H  
ATOM   1652 2HG  ARG C 136     -18.166   7.539 -30.406  1.00  0.00           H  
ATOM   1653 1HD  ARG C 136     -20.641   8.991 -29.511  1.00  0.00           H  
ATOM   1654 2HD  ARG C 136     -19.488   8.131 -28.469  1.00  0.00           H  
ATOM   1655  HE  ARG C 136     -17.972   9.999 -29.949  1.00  0.00           H  
ATOM   1656 1HH1 ARG C 136     -20.653  10.041 -27.578  1.00  0.00           H  
ATOM   1657 2HH1 ARG C 136     -20.246  11.626 -26.954  1.00  0.00           H  
ATOM   1658 1HH2 ARG C 136     -17.459  12.034 -29.140  1.00  0.00           H  
ATOM   1659 2HH2 ARG C 136     -18.425  12.752 -27.841  1.00  0.00           H  
ATOM   1660  N   GLU C 137     -20.194   7.918 -35.260  1.00  0.00           N  
ATOM   1661  CA  GLU C 137     -20.449   8.474 -36.591  1.00  0.00           C  
ATOM   1662  C   GLU C 137     -21.146   9.835 -36.531  1.00  0.00           C  
ATOM   1663  O   GLU C 137     -21.081  10.634 -37.478  1.00  0.00           O  
ATOM   1664  CB  GLU C 137     -21.238   7.440 -37.404  1.00  0.00           C  
ATOM   1665  CG  GLU C 137     -22.683   7.169 -36.920  1.00  0.00           C  
ATOM   1666  CD  GLU C 137     -23.409   6.070 -37.738  1.00  0.00           C  
ATOM   1667  OE1 GLU C 137     -22.859   5.619 -38.724  1.00  0.00           O  
ATOM   1668  OE2 GLU C 137     -24.498   5.701 -37.366  1.00  0.00           O  
ATOM   1669  H   GLU C 137     -20.620   7.029 -35.028  1.00  0.00           H  
ATOM   1670  HA  GLU C 137     -19.492   8.627 -37.086  1.00  0.00           H  
ATOM   1671 1HB  GLU C 137     -21.254   7.745 -38.444  1.00  0.00           H  
ATOM   1672 2HB  GLU C 137     -20.710   6.488 -37.365  1.00  0.00           H  
ATOM   1673 1HG  GLU C 137     -22.646   6.862 -35.876  1.00  0.00           H  
ATOM   1674 2HG  GLU C 137     -23.256   8.093 -36.974  1.00  0.00           H  
ATOM   1675  N   GLY C 138     -21.835  10.074 -35.412  1.00  0.00           N  
ATOM   1676  CA  GLY C 138     -22.485  11.341 -35.142  1.00  0.00           C  
ATOM   1677  C   GLY C 138     -21.421  12.420 -34.915  1.00  0.00           C  
ATOM   1678  O   GLY C 138     -21.369  13.440 -35.613  1.00  0.00           O  
ATOM   1679  H   GLY C 138     -21.867   9.348 -34.714  1.00  0.00           H  
ATOM   1680 1HA  GLY C 138     -23.135  11.611 -35.971  1.00  0.00           H  
ATOM   1681 2HA  GLY C 138     -23.110  11.249 -34.256  1.00  0.00           H  
ATOM   1682  N   ALA C 139     -20.555  12.142 -33.933  1.00  0.00           N  
ATOM   1683  CA  ALA C 139     -19.485  13.031 -33.475  1.00  0.00           C  
ATOM   1684  C   ALA C 139     -18.197  12.995 -34.310  1.00  0.00           C  
ATOM   1685  O   ALA C 139     -17.327  13.852 -34.133  1.00  0.00           O  
ATOM   1686  CB  ALA C 139     -19.138  12.669 -32.045  1.00  0.00           C  
ATOM   1687  H   ALA C 139     -20.656  11.260 -33.456  1.00  0.00           H  
ATOM   1688  HA  ALA C 139     -19.870  14.050 -33.506  1.00  0.00           H  
ATOM   1689 1HB  ALA C 139     -18.374  13.351 -31.669  1.00  0.00           H  
ATOM   1690 2HB  ALA C 139     -20.023  12.734 -31.419  1.00  0.00           H  
ATOM   1691 3HB  ALA C 139     -18.749  11.655 -32.020  1.00  0.00           H  
ATOM   1692  N   ASN C 140     -18.074  12.043 -35.232  1.00  0.00           N  
ATOM   1693  CA  ASN C 140     -16.846  11.889 -36.015  1.00  0.00           C  
ATOM   1694  C   ASN C 140     -15.601  11.750 -35.148  1.00  0.00           C  
ATOM   1695  O   ASN C 140     -14.566  12.404 -35.382  1.00  0.00           O  
ATOM   1696  CB  ASN C 140     -16.699  13.012 -37.014  1.00  0.00           C  
ATOM   1697  CG  ASN C 140     -17.706  12.879 -38.067  1.00  0.00           C  
ATOM   1698  OD1 ASN C 140     -18.712  13.599 -38.089  1.00  0.00           O  
ATOM   1699  ND2 ASN C 140     -17.447  11.973 -38.986  1.00  0.00           N  
ATOM   1700  H   ASN C 140     -18.806  11.347 -35.332  1.00  0.00           H  
ATOM   1701  HA  ASN C 140     -16.932  10.959 -36.579  1.00  0.00           H  
ATOM   1702 1HB  ASN C 140     -16.800  13.983 -36.538  1.00  0.00           H  
ATOM   1703 2HB  ASN C 140     -15.705  12.965 -37.466  1.00  0.00           H  
ATOM   1704 1HD2 ASN C 140     -18.081  11.830 -39.744  1.00  0.00           H  
ATOM   1705 2HD2 ASN C 140     -16.579  11.430 -38.938  1.00  0.00           H  
ATOM   1706  N   ASP C 141     -15.710  10.879 -34.145  1.00  0.00           N  
ATOM   1707  CA  ASP C 141     -14.568  10.614 -33.278  1.00  0.00           C  
ATOM   1708  C   ASP C 141     -14.476   9.163 -32.809  1.00  0.00           C  
ATOM   1709  O   ASP C 141     -15.376   8.356 -33.056  1.00  0.00           O  
ATOM   1710  CB  ASP C 141     -14.621  11.549 -32.060  1.00  0.00           C  
ATOM   1711  CG  ASP C 141     -15.858  11.363 -31.152  1.00  0.00           C  
ATOM   1712  OD1 ASP C 141     -16.503  10.333 -31.198  1.00  0.00           O  
ATOM   1713  OD2 ASP C 141     -16.145  12.268 -30.395  1.00  0.00           O  
ATOM   1714  H   ASP C 141     -16.605  10.402 -34.025  1.00  0.00           H  
ATOM   1715  HA  ASP C 141     -13.658  10.831 -33.833  1.00  0.00           H  
ATOM   1716 1HB  ASP C 141     -13.736  11.412 -31.460  1.00  0.00           H  
ATOM   1717 2HB  ASP C 141     -14.615  12.583 -32.411  1.00  0.00           H  
ATOM   1718  N   PHE C 142     -13.406   8.866 -32.063  1.00  0.00           N  
ATOM   1719  CA  PHE C 142     -13.141   7.540 -31.523  1.00  0.00           C  
ATOM   1720  C   PHE C 142     -12.981   7.579 -30.025  1.00  0.00           C  
ATOM   1721  O   PHE C 142     -12.067   8.227 -29.498  1.00  0.00           O  
ATOM   1722  CB  PHE C 142     -11.871   6.955 -32.134  1.00  0.00           C  
ATOM   1723  CG  PHE C 142     -11.939   6.733 -33.608  1.00  0.00           C  
ATOM   1724  CD1 PHE C 142     -11.674   7.763 -34.495  1.00  0.00           C  
ATOM   1725  CD2 PHE C 142     -12.274   5.488 -34.115  1.00  0.00           C  
ATOM   1726  CE1 PHE C 142     -11.747   7.537 -35.855  1.00  0.00           C  
ATOM   1727  CE2 PHE C 142     -12.340   5.277 -35.473  1.00  0.00           C  
ATOM   1728  CZ  PHE C 142     -12.077   6.315 -36.329  1.00  0.00           C  
ATOM   1729  H   PHE C 142     -12.717   9.588 -31.895  1.00  0.00           H  
ATOM   1730  HA  PHE C 142     -13.983   6.890 -31.756  1.00  0.00           H  
ATOM   1731 1HB  PHE C 142     -11.047   7.629 -31.939  1.00  0.00           H  
ATOM   1732 2HB  PHE C 142     -11.641   6.015 -31.655  1.00  0.00           H  
ATOM   1733  HD1 PHE C 142     -11.408   8.755 -34.110  1.00  0.00           H  
ATOM   1734  HD2 PHE C 142     -12.486   4.669 -33.425  1.00  0.00           H  
ATOM   1735  HE1 PHE C 142     -11.544   8.323 -36.552  1.00  0.00           H  
ATOM   1736  HE2 PHE C 142     -12.607   4.293 -35.864  1.00  0.00           H  
ATOM   1737  HZ  PHE C 142     -12.128   6.167 -37.383  1.00  0.00           H  
ATOM   1738  N   VAL C 143     -13.854   6.881 -29.331  1.00  0.00           N  
ATOM   1739  CA  VAL C 143     -13.822   6.908 -27.885  1.00  0.00           C  
ATOM   1740  C   VAL C 143     -13.115   5.682 -27.375  1.00  0.00           C  
ATOM   1741  O   VAL C 143     -13.520   4.561 -27.677  1.00  0.00           O  
ATOM   1742  CB  VAL C 143     -15.250   6.973 -27.339  1.00  0.00           C  
ATOM   1743  CG1 VAL C 143     -15.216   6.985 -25.843  1.00  0.00           C  
ATOM   1744  CG2 VAL C 143     -15.930   8.219 -27.884  1.00  0.00           C  
ATOM   1745  H   VAL C 143     -14.571   6.350 -29.810  1.00  0.00           H  
ATOM   1746  HA  VAL C 143     -13.277   7.792 -27.551  1.00  0.00           H  
ATOM   1747  HB  VAL C 143     -15.801   6.086 -27.656  1.00  0.00           H  
ATOM   1748 1HG1 VAL C 143     -16.234   7.020 -25.461  1.00  0.00           H  
ATOM   1749 2HG1 VAL C 143     -14.729   6.092 -25.498  1.00  0.00           H  
ATOM   1750 3HG1 VAL C 143     -14.655   7.861 -25.506  1.00  0.00           H  
ATOM   1751 1HG2 VAL C 143     -16.946   8.273 -27.504  1.00  0.00           H  
ATOM   1752 2HG2 VAL C 143     -15.374   9.103 -27.565  1.00  0.00           H  
ATOM   1753 3HG2 VAL C 143     -15.951   8.182 -28.979  1.00  0.00           H  
ATOM   1754  N   VAL C 144     -12.039   5.906 -26.638  1.00  0.00           N  
ATOM   1755  CA  VAL C 144     -11.184   4.848 -26.153  1.00  0.00           C  
ATOM   1756  C   VAL C 144     -11.413   4.654 -24.666  1.00  0.00           C  
ATOM   1757  O   VAL C 144     -11.174   5.572 -23.869  1.00  0.00           O  
ATOM   1758  CB  VAL C 144      -9.714   5.243 -26.358  1.00  0.00           C  
ATOM   1759  CG1 VAL C 144      -8.812   4.123 -25.863  1.00  0.00           C  
ATOM   1760  CG2 VAL C 144      -9.461   5.630 -27.823  1.00  0.00           C  
ATOM   1761  H   VAL C 144     -11.780   6.859 -26.425  1.00  0.00           H  
ATOM   1762  HA  VAL C 144     -11.409   3.921 -26.680  1.00  0.00           H  
ATOM   1763  HB  VAL C 144      -9.507   6.101 -25.745  1.00  0.00           H  
ATOM   1764 1HG1 VAL C 144      -7.770   4.417 -25.969  1.00  0.00           H  
ATOM   1765 2HG1 VAL C 144      -9.026   3.924 -24.812  1.00  0.00           H  
ATOM   1766 3HG1 VAL C 144      -8.999   3.220 -26.448  1.00  0.00           H  
ATOM   1767 1HG2 VAL C 144      -8.420   5.940 -27.942  1.00  0.00           H  
ATOM   1768 2HG2 VAL C 144      -9.660   4.797 -28.472  1.00  0.00           H  
ATOM   1769 3HG2 VAL C 144     -10.116   6.465 -28.094  1.00  0.00           H  
ATOM   1770  N   THR C 145     -11.879   3.469 -24.282  1.00  0.00           N  
ATOM   1771  CA  THR C 145     -12.162   3.222 -22.880  1.00  0.00           C  
ATOM   1772  C   THR C 145     -11.472   1.979 -22.384  1.00  0.00           C  
ATOM   1773  O   THR C 145     -11.202   1.043 -23.136  1.00  0.00           O  
ATOM   1774  CB  THR C 145     -13.674   3.069 -22.619  1.00  0.00           C  
ATOM   1775  OG1 THR C 145     -14.188   1.958 -23.359  1.00  0.00           O  
ATOM   1776  CG2 THR C 145     -14.393   4.296 -23.033  1.00  0.00           C  
ATOM   1777  H   THR C 145     -12.057   2.746 -24.980  1.00  0.00           H  
ATOM   1778  HA  THR C 145     -11.791   4.061 -22.291  1.00  0.00           H  
ATOM   1779  HB  THR C 145     -13.840   2.897 -21.556  1.00  0.00           H  
ATOM   1780  HG1 THR C 145     -14.050   2.112 -24.306  1.00  0.00           H  
ATOM   1781 1HG2 THR C 145     -15.458   4.177 -22.839  1.00  0.00           H  
ATOM   1782 2HG2 THR C 145     -14.009   5.145 -22.471  1.00  0.00           H  
ATOM   1783 3HG2 THR C 145     -14.232   4.449 -24.090  1.00  0.00           H  
ATOM   1784  N   PHE C 146     -11.216   1.950 -21.096  1.00  0.00           N  
ATOM   1785  CA  PHE C 146     -10.609   0.785 -20.466  1.00  0.00           C  
ATOM   1786  C   PHE C 146     -10.895   0.769 -18.978  1.00  0.00           C  
ATOM   1787  O   PHE C 146     -11.507   1.698 -18.448  1.00  0.00           O  
ATOM   1788  CB  PHE C 146      -9.120   0.745 -20.792  1.00  0.00           C  
ATOM   1789  CG  PHE C 146      -8.347   1.940 -20.357  1.00  0.00           C  
ATOM   1790  CD1 PHE C 146      -7.714   1.966 -19.149  1.00  0.00           C  
ATOM   1791  CD2 PHE C 146      -8.263   3.065 -21.188  1.00  0.00           C  
ATOM   1792  CE1 PHE C 146      -6.993   3.070 -18.767  1.00  0.00           C  
ATOM   1793  CE2 PHE C 146      -7.555   4.167 -20.805  1.00  0.00           C  
ATOM   1794  CZ  PHE C 146      -6.912   4.168 -19.590  1.00  0.00           C  
ATOM   1795  H   PHE C 146     -11.421   2.789 -20.541  1.00  0.00           H  
ATOM   1796  HA  PHE C 146     -11.058  -0.112 -20.899  1.00  0.00           H  
ATOM   1797 1HB  PHE C 146      -8.677  -0.138 -20.326  1.00  0.00           H  
ATOM   1798 2HB  PHE C 146      -8.993   0.637 -21.843  1.00  0.00           H  
ATOM   1799  HD1 PHE C 146      -7.786   1.100 -18.492  1.00  0.00           H  
ATOM   1800  HD2 PHE C 146      -8.763   3.059 -22.152  1.00  0.00           H  
ATOM   1801  HE1 PHE C 146      -6.490   3.074 -17.805  1.00  0.00           H  
ATOM   1802  HE2 PHE C 146      -7.499   5.034 -21.460  1.00  0.00           H  
ATOM   1803  HZ  PHE C 146      -6.349   5.037 -19.272  1.00  0.00           H  
ATOM   1804  N   ASN C 147     -10.472  -0.281 -18.295  1.00  0.00           N  
ATOM   1805  CA  ASN C 147     -10.668  -0.319 -16.865  1.00  0.00           C  
ATOM   1806  C   ASN C 147      -9.376  -0.773 -16.204  1.00  0.00           C  
ATOM   1807  O   ASN C 147      -8.459  -1.293 -16.848  1.00  0.00           O  
ATOM   1808  CB  ASN C 147     -11.821  -1.280 -16.537  1.00  0.00           C  
ATOM   1809  CG  ASN C 147     -12.445  -1.117 -15.116  1.00  0.00           C  
ATOM   1810  OD1 ASN C 147     -11.907  -0.396 -14.263  1.00  0.00           O  
ATOM   1811  ND2 ASN C 147     -13.560  -1.799 -14.872  1.00  0.00           N  
ATOM   1812  H   ASN C 147     -10.032  -1.067 -18.774  1.00  0.00           H  
ATOM   1813  HA  ASN C 147     -10.898   0.683 -16.496  1.00  0.00           H  
ATOM   1814 1HB  ASN C 147     -12.613  -1.146 -17.275  1.00  0.00           H  
ATOM   1815 2HB  ASN C 147     -11.461  -2.291 -16.650  1.00  0.00           H  
ATOM   1816 1HD2 ASN C 147     -13.999  -1.739 -13.973  1.00  0.00           H  
ATOM   1817 2HD2 ASN C 147     -13.962  -2.375 -15.585  1.00  0.00           H  
ATOM   1818  N   THR C 148      -9.311  -0.587 -14.900  1.00  0.00           N  
ATOM   1819  CA  THR C 148      -8.169  -1.024 -14.119  1.00  0.00           C  
ATOM   1820  C   THR C 148      -8.630  -1.449 -12.760  1.00  0.00           C  
ATOM   1821  O   THR C 148      -9.482  -0.810 -12.137  1.00  0.00           O  
ATOM   1822  CB  THR C 148      -7.088   0.068 -13.965  1.00  0.00           C  
ATOM   1823  OG1 THR C 148      -6.020  -0.442 -13.156  1.00  0.00           O  
ATOM   1824  CG2 THR C 148      -7.633   1.234 -13.302  1.00  0.00           C  
ATOM   1825  H   THR C 148     -10.119  -0.176 -14.441  1.00  0.00           H  
ATOM   1826  HA  THR C 148      -7.715  -1.885 -14.606  1.00  0.00           H  
ATOM   1827  HB  THR C 148      -6.705   0.349 -14.950  1.00  0.00           H  
ATOM   1828  HG1 THR C 148      -5.391  -0.921 -13.720  1.00  0.00           H  
ATOM   1829 1HG2 THR C 148      -6.863   1.987 -13.189  1.00  0.00           H  
ATOM   1830 2HG2 THR C 148      -8.457   1.636 -13.889  1.00  0.00           H  
ATOM   1831 3HG2 THR C 148      -7.986   0.923 -12.332  1.00  0.00           H  
ATOM   1832  N   SER C 149      -7.974  -2.465 -12.245  1.00  0.00           N  
ATOM   1833  CA  SER C 149      -8.301  -2.969 -10.936  1.00  0.00           C  
ATOM   1834  C   SER C 149      -7.899  -2.000  -9.846  1.00  0.00           C  
ATOM   1835  O   SER C 149      -8.378  -2.090  -8.717  1.00  0.00           O  
ATOM   1836  CB  SER C 149      -7.618  -4.288 -10.738  1.00  0.00           C  
ATOM   1837  OG  SER C 149      -6.248  -4.114 -10.712  1.00  0.00           O  
ATOM   1838  H   SER C 149      -7.256  -2.925 -12.791  1.00  0.00           H  
ATOM   1839  HA  SER C 149      -9.380  -3.117 -10.885  1.00  0.00           H  
ATOM   1840 1HB  SER C 149      -7.947  -4.748  -9.809  1.00  0.00           H  
ATOM   1841 2HB  SER C 149      -7.884  -4.961 -11.552  1.00  0.00           H  
ATOM   1842  HG  SER C 149      -5.866  -5.016 -10.771  1.00  0.00           H  
ATOM   1843  N   HIS C 150      -7.064  -1.028 -10.181  1.00  0.00           N  
ATOM   1844  CA  HIS C 150      -6.605  -0.100  -9.178  1.00  0.00           C  
ATOM   1845  C   HIS C 150      -7.677   0.827  -8.661  1.00  0.00           C  
ATOM   1846  O   HIS C 150      -7.576   1.342  -7.550  1.00  0.00           O  
ATOM   1847  CB  HIS C 150      -5.425   0.638  -9.702  1.00  0.00           C  
ATOM   1848  CG  HIS C 150      -4.229  -0.239  -9.681  1.00  0.00           C  
ATOM   1849  ND1 HIS C 150      -3.262  -0.125  -8.715  1.00  0.00           N  
ATOM   1850  CD2 HIS C 150      -3.854  -1.277 -10.477  1.00  0.00           C  
ATOM   1851  CE1 HIS C 150      -2.326  -1.028  -8.913  1.00  0.00           C  
ATOM   1852  NE2 HIS C 150      -2.658  -1.757  -9.987  1.00  0.00           N  
ATOM   1853  H   HIS C 150      -6.714  -0.948 -11.143  1.00  0.00           H  
ATOM   1854  HA  HIS C 150      -6.247  -0.661  -8.330  1.00  0.00           H  
ATOM   1855 1HB  HIS C 150      -5.633   0.945 -10.721  1.00  0.00           H  
ATOM   1856 2HB  HIS C 150      -5.234   1.531  -9.107  1.00  0.00           H  
ATOM   1857  HD1 HIS C 150      -3.255   0.603  -8.000  1.00  0.00           H  
ATOM   1858  HD2 HIS C 150      -4.311  -1.743 -11.348  1.00  0.00           H  
ATOM   1859  HE1 HIS C 150      -1.470  -1.089  -8.240  1.00  0.00           H  
ATOM   1860  N   LEU C 151      -8.753   1.001  -9.402  1.00  0.00           N  
ATOM   1861  CA  LEU C 151      -9.798   1.904  -8.942  1.00  0.00           C  
ATOM   1862  C   LEU C 151     -10.475   1.391  -7.677  1.00  0.00           C  
ATOM   1863  O   LEU C 151     -11.092   2.160  -6.950  1.00  0.00           O  
ATOM   1864  CB  LEU C 151     -10.836   2.101 -10.043  1.00  0.00           C  
ATOM   1865  CG  LEU C 151     -10.318   2.851 -11.272  1.00  0.00           C  
ATOM   1866  CD1 LEU C 151     -11.295   2.703 -12.414  1.00  0.00           C  
ATOM   1867  CD2 LEU C 151     -10.085   4.296 -10.917  1.00  0.00           C  
ATOM   1868  H   LEU C 151      -8.856   0.508 -10.294  1.00  0.00           H  
ATOM   1869  HA  LEU C 151      -9.339   2.867  -8.716  1.00  0.00           H  
ATOM   1870 1HB  LEU C 151     -11.179   1.117 -10.375  1.00  0.00           H  
ATOM   1871 2HB  LEU C 151     -11.682   2.647  -9.635  1.00  0.00           H  
ATOM   1872  HG  LEU C 151      -9.403   2.428 -11.572  1.00  0.00           H  
ATOM   1873 1HD1 LEU C 151     -10.908   3.223 -13.288  1.00  0.00           H  
ATOM   1874 2HD1 LEU C 151     -11.418   1.642 -12.647  1.00  0.00           H  
ATOM   1875 3HD1 LEU C 151     -12.255   3.128 -12.131  1.00  0.00           H  
ATOM   1876 1HD2 LEU C 151      -9.697   4.826 -11.790  1.00  0.00           H  
ATOM   1877 2HD2 LEU C 151     -11.024   4.751 -10.604  1.00  0.00           H  
ATOM   1878 3HD2 LEU C 151      -9.360   4.361 -10.102  1.00  0.00           H  
ATOM   1879  N   GLN C 152     -10.415   0.077  -7.455  1.00  0.00           N  
ATOM   1880  CA  GLN C 152     -11.058  -0.571  -6.318  1.00  0.00           C  
ATOM   1881  C   GLN C 152     -10.080  -0.905  -5.197  1.00  0.00           C  
ATOM   1882  O   GLN C 152     -10.442  -1.608  -4.254  1.00  0.00           O  
ATOM   1883  CB  GLN C 152     -11.771  -1.848  -6.771  1.00  0.00           C  
ATOM   1884  CG  GLN C 152     -12.858  -1.611  -7.811  1.00  0.00           C  
ATOM   1885  CD  GLN C 152     -13.983  -0.681  -7.294  1.00  0.00           C  
ATOM   1886  OE1 GLN C 152     -14.573  -0.921  -6.233  1.00  0.00           O  
ATOM   1887  NE2 GLN C 152     -14.273   0.383  -8.051  1.00  0.00           N  
ATOM   1888  H   GLN C 152      -9.854  -0.514  -8.070  1.00  0.00           H  
ATOM   1889  HA  GLN C 152     -11.800   0.114  -5.912  1.00  0.00           H  
ATOM   1890 1HB  GLN C 152     -11.036  -2.535  -7.202  1.00  0.00           H  
ATOM   1891 2HB  GLN C 152     -12.215  -2.344  -5.911  1.00  0.00           H  
ATOM   1892 1HG  GLN C 152     -12.408  -1.153  -8.693  1.00  0.00           H  
ATOM   1893 2HG  GLN C 152     -13.301  -2.572  -8.075  1.00  0.00           H  
ATOM   1894 1HE2 GLN C 152     -14.990   1.021  -7.765  1.00  0.00           H  
ATOM   1895 2HE2 GLN C 152     -13.775   0.546  -8.902  1.00  0.00           H  
ATOM   1896  N   LYS C 153      -8.832  -0.453  -5.317  1.00  0.00           N  
ATOM   1897  CA  LYS C 153      -7.807  -0.753  -4.322  1.00  0.00           C  
ATOM   1898  C   LYS C 153      -7.811   0.286  -3.224  1.00  0.00           C  
ATOM   1899  O   LYS C 153      -8.575   1.250  -3.291  1.00  0.00           O  
ATOM   1900  CB  LYS C 153      -6.434  -0.915  -4.960  1.00  0.00           C  
ATOM   1901  CG  LYS C 153      -6.318  -2.155  -5.869  1.00  0.00           C  
ATOM   1902  CD  LYS C 153      -4.876  -2.338  -6.340  1.00  0.00           C  
ATOM   1903  CE  LYS C 153      -4.696  -3.408  -7.425  1.00  0.00           C  
ATOM   1904  NZ  LYS C 153      -5.246  -4.719  -7.060  1.00  0.00           N  
ATOM   1905  H   LYS C 153      -8.572   0.135  -6.111  1.00  0.00           H  
ATOM   1906  HA  LYS C 153      -8.049  -1.707  -3.853  1.00  0.00           H  
ATOM   1907 1HB  LYS C 153      -6.214  -0.032  -5.569  1.00  0.00           H  
ATOM   1908 2HB  LYS C 153      -5.671  -0.979  -4.198  1.00  0.00           H  
ATOM   1909 1HG  LYS C 153      -6.601  -3.038  -5.292  1.00  0.00           H  
ATOM   1910 2HG  LYS C 153      -6.987  -2.072  -6.703  1.00  0.00           H  
ATOM   1911 1HD  LYS C 153      -4.525  -1.395  -6.723  1.00  0.00           H  
ATOM   1912 2HD  LYS C 153      -4.245  -2.600  -5.505  1.00  0.00           H  
ATOM   1913 1HE  LYS C 153      -5.160  -3.078  -8.353  1.00  0.00           H  
ATOM   1914 2HE  LYS C 153      -3.624  -3.533  -7.590  1.00  0.00           H  
ATOM   1915 1HZ  LYS C 153      -5.021  -5.375  -7.830  1.00  0.00           H  
ATOM   1916 2HZ  LYS C 153      -4.828  -5.096  -6.215  1.00  0.00           H  
ATOM   1917 3HZ  LYS C 153      -6.233  -4.659  -6.929  1.00  0.00           H  
ATOM   1918  N   LYS C 154      -7.031   0.045  -2.168  1.00  0.00           N  
ATOM   1919  CA  LYS C 154      -6.993   0.940  -1.020  1.00  0.00           C  
ATOM   1920  C   LYS C 154      -5.696   1.749  -0.970  1.00  0.00           C  
ATOM   1921  O   LYS C 154      -5.696   2.875  -0.467  1.00  0.00           O  
ATOM   1922  CB  LYS C 154      -7.164   0.144   0.275  1.00  0.00           C  
ATOM   1923  CG  LYS C 154      -8.463  -0.647   0.359  1.00  0.00           C  
ATOM   1924  CD  LYS C 154      -9.674   0.274   0.336  1.00  0.00           C  
ATOM   1925  CE  LYS C 154      -9.710   1.172   1.564  1.00  0.00           C  
ATOM   1926  NZ  LYS C 154     -11.013   1.879   1.698  1.00  0.00           N  
ATOM   1927  H   LYS C 154      -6.412  -0.765  -2.162  1.00  0.00           H  
ATOM   1928  HA  LYS C 154      -7.825   1.638  -1.093  1.00  0.00           H  
ATOM   1929 1HB  LYS C 154      -6.338  -0.559   0.383  1.00  0.00           H  
ATOM   1930 2HB  LYS C 154      -7.130   0.823   1.127  1.00  0.00           H  
ATOM   1931 1HG  LYS C 154      -8.526  -1.336  -0.484  1.00  0.00           H  
ATOM   1932 2HG  LYS C 154      -8.476  -1.227   1.281  1.00  0.00           H  
ATOM   1933 1HD  LYS C 154      -9.640   0.898  -0.558  1.00  0.00           H  
ATOM   1934 2HD  LYS C 154     -10.585  -0.323   0.308  1.00  0.00           H  
ATOM   1935 1HE  LYS C 154      -9.543   0.573   2.458  1.00  0.00           H  
ATOM   1936 2HE  LYS C 154      -8.915   1.914   1.497  1.00  0.00           H  
ATOM   1937 1HZ  LYS C 154     -10.997   2.463   2.523  1.00  0.00           H  
ATOM   1938 2HZ  LYS C 154     -11.170   2.454   0.882  1.00  0.00           H  
ATOM   1939 3HZ  LYS C 154     -11.757   1.202   1.781  1.00  0.00           H  
ATOM   1940  N   TYR C 155      -4.605   1.185  -1.517  1.00  0.00           N  
ATOM   1941  CA  TYR C 155      -3.302   1.867  -1.499  1.00  0.00           C  
ATOM   1942  C   TYR C 155      -2.963   2.516  -2.867  1.00  0.00           C  
ATOM   1943  O   TYR C 155      -3.011   3.742  -3.019  1.00  0.00           O  
ATOM   1944  CB  TYR C 155      -2.203   0.884  -1.092  1.00  0.00           C  
ATOM   1945  CG  TYR C 155      -2.276   0.451   0.356  1.00  0.00           C  
ATOM   1946  CD1 TYR C 155      -2.876  -0.754   0.690  1.00  0.00           C  
ATOM   1947  CD2 TYR C 155      -1.744   1.260   1.349  1.00  0.00           C  
ATOM   1948  CE1 TYR C 155      -2.943  -1.149   2.012  1.00  0.00           C  
ATOM   1949  CE2 TYR C 155      -1.812   0.865   2.671  1.00  0.00           C  
ATOM   1950  CZ  TYR C 155      -2.408  -0.334   3.003  1.00  0.00           C  
ATOM   1951  OH  TYR C 155      -2.475  -0.728   4.320  1.00  0.00           O  
ATOM   1952  H   TYR C 155      -4.685   0.239  -1.890  1.00  0.00           H  
ATOM   1953  HA  TYR C 155      -3.330   2.658  -0.749  1.00  0.00           H  
ATOM   1954 1HB  TYR C 155      -2.262  -0.008  -1.717  1.00  0.00           H  
ATOM   1955 2HB  TYR C 155      -1.227   1.338  -1.262  1.00  0.00           H  
ATOM   1956  HD1 TYR C 155      -3.294  -1.390  -0.091  1.00  0.00           H  
ATOM   1957  HD2 TYR C 155      -1.274   2.208   1.087  1.00  0.00           H  
ATOM   1958  HE1 TYR C 155      -3.414  -2.096   2.274  1.00  0.00           H  
ATOM   1959  HE2 TYR C 155      -1.394   1.501   3.452  1.00  0.00           H  
ATOM   1960  HH  TYR C 155      -2.108  -0.038   4.878  1.00  0.00           H  
ATOM   1961  N   VAL C 156      -2.718   1.726  -3.905  1.00  0.00           N  
ATOM   1962  CA  VAL C 156      -2.348   2.373  -5.161  1.00  0.00           C  
ATOM   1963  C   VAL C 156      -3.558   2.670  -6.012  1.00  0.00           C  
ATOM   1964  O   VAL C 156      -3.814   2.006  -7.012  1.00  0.00           O  
ATOM   1965  CB  VAL C 156      -1.390   1.481  -5.928  1.00  0.00           C  
ATOM   1966  CG1 VAL C 156      -0.870   2.200  -7.170  1.00  0.00           C  
ATOM   1967  CG2 VAL C 156      -0.291   1.101  -4.982  1.00  0.00           C  
ATOM   1968  H   VAL C 156      -2.727   0.722  -3.816  1.00  0.00           H  
ATOM   1969  HA  VAL C 156      -1.839   3.310  -4.935  1.00  0.00           H  
ATOM   1970  HB  VAL C 156      -1.912   0.588  -6.253  1.00  0.00           H  
ATOM   1971 1HG1 VAL C 156      -0.185   1.550  -7.716  1.00  0.00           H  
ATOM   1972 2HG1 VAL C 156      -1.710   2.463  -7.818  1.00  0.00           H  
ATOM   1973 3HG1 VAL C 156      -0.346   3.110  -6.873  1.00  0.00           H  
ATOM   1974 1HG2 VAL C 156       0.401   0.442  -5.465  1.00  0.00           H  
ATOM   1975 2HG2 VAL C 156       0.226   1.992  -4.649  1.00  0.00           H  
ATOM   1976 3HG2 VAL C 156      -0.729   0.593  -4.123  1.00  0.00           H  
ATOM   1977  N   LYS C 157      -4.261   3.719  -5.636  1.00  0.00           N  
ATOM   1978  CA  LYS C 157      -5.524   4.094  -6.284  1.00  0.00           C  
ATOM   1979  C   LYS C 157      -5.347   5.057  -7.433  1.00  0.00           C  
ATOM   1980  O   LYS C 157      -6.232   5.211  -8.274  1.00  0.00           O  
ATOM   1981  CB  LYS C 157      -6.483   4.704  -5.261  1.00  0.00           C  
ATOM   1982  CG  LYS C 157      -7.891   4.953  -5.788  1.00  0.00           C  
ATOM   1983  CD  LYS C 157      -8.818   5.434  -4.682  1.00  0.00           C  
ATOM   1984  CE  LYS C 157     -10.233   5.646  -5.199  1.00  0.00           C  
ATOM   1985  NZ  LYS C 157     -11.128   6.212  -4.153  1.00  0.00           N  
ATOM   1986  H   LYS C 157      -3.933   4.197  -4.796  1.00  0.00           H  
ATOM   1987  HA  LYS C 157      -5.995   3.189  -6.672  1.00  0.00           H  
ATOM   1988 1HB  LYS C 157      -6.562   4.044  -4.397  1.00  0.00           H  
ATOM   1989 2HB  LYS C 157      -6.084   5.656  -4.911  1.00  0.00           H  
ATOM   1990 1HG  LYS C 157      -7.856   5.706  -6.576  1.00  0.00           H  
ATOM   1991 2HG  LYS C 157      -8.289   4.031  -6.209  1.00  0.00           H  
ATOM   1992 1HD  LYS C 157      -8.840   4.697  -3.878  1.00  0.00           H  
ATOM   1993 2HD  LYS C 157      -8.444   6.375  -4.278  1.00  0.00           H  
ATOM   1994 1HE  LYS C 157     -10.212   6.327  -6.048  1.00  0.00           H  
ATOM   1995 2HE  LYS C 157     -10.644   4.694  -5.534  1.00  0.00           H  
ATOM   1996 1HZ  LYS C 157     -12.055   6.337  -4.534  1.00  0.00           H  
ATOM   1997 2HZ  LYS C 157     -11.170   5.579  -3.366  1.00  0.00           H  
ATOM   1998 3HZ  LYS C 157     -10.768   7.104  -3.847  1.00  0.00           H  
ATOM   1999  N   VAL C 158      -4.223   5.751  -7.424  1.00  0.00           N  
ATOM   2000  CA  VAL C 158      -3.964   6.785  -8.394  1.00  0.00           C  
ATOM   2001  C   VAL C 158      -2.870   6.424  -9.346  1.00  0.00           C  
ATOM   2002  O   VAL C 158      -1.707   6.260  -8.956  1.00  0.00           O  
ATOM   2003  CB  VAL C 158      -3.587   8.096  -7.679  1.00  0.00           C  
ATOM   2004  CG1 VAL C 158      -3.254   9.179  -8.694  1.00  0.00           C  
ATOM   2005  CG2 VAL C 158      -4.726   8.538  -6.773  1.00  0.00           C  
ATOM   2006  H   VAL C 158      -3.540   5.551  -6.712  1.00  0.00           H  
ATOM   2007  HA  VAL C 158      -4.874   6.961  -8.965  1.00  0.00           H  
ATOM   2008  HB  VAL C 158      -2.690   7.928  -7.082  1.00  0.00           H  
ATOM   2009 1HG1 VAL C 158      -2.989  10.099  -8.172  1.00  0.00           H  
ATOM   2010 2HG1 VAL C 158      -2.413   8.856  -9.308  1.00  0.00           H  
ATOM   2011 3HG1 VAL C 158      -4.120   9.360  -9.330  1.00  0.00           H  
ATOM   2012 1HG2 VAL C 158      -4.452   9.465  -6.270  1.00  0.00           H  
ATOM   2013 2HG2 VAL C 158      -5.624   8.699  -7.370  1.00  0.00           H  
ATOM   2014 3HG2 VAL C 158      -4.919   7.765  -6.029  1.00  0.00           H  
ATOM   2015  N   LEU C 159      -3.268   6.317 -10.592  1.00  0.00           N  
ATOM   2016  CA  LEU C 159      -2.397   5.942 -11.677  1.00  0.00           C  
ATOM   2017  C   LEU C 159      -2.382   6.978 -12.766  1.00  0.00           C  
ATOM   2018  O   LEU C 159      -3.369   7.685 -12.981  1.00  0.00           O  
ATOM   2019  CB  LEU C 159      -2.871   4.632 -12.313  1.00  0.00           C  
ATOM   2020  CG  LEU C 159      -2.909   3.390 -11.446  1.00  0.00           C  
ATOM   2021  CD1 LEU C 159      -3.575   2.292 -12.205  1.00  0.00           C  
ATOM   2022  CD2 LEU C 159      -1.516   2.990 -11.122  1.00  0.00           C  
ATOM   2023  H   LEU C 159      -4.246   6.484 -10.794  1.00  0.00           H  
ATOM   2024  HA  LEU C 159      -1.384   5.827 -11.293  1.00  0.00           H  
ATOM   2025 1HB  LEU C 159      -3.875   4.789 -12.697  1.00  0.00           H  
ATOM   2026 2HB  LEU C 159      -2.219   4.422 -13.163  1.00  0.00           H  
ATOM   2027  HG  LEU C 159      -3.465   3.575 -10.520  1.00  0.00           H  
ATOM   2028 1HD1 LEU C 159      -3.572   1.414 -11.628  1.00  0.00           H  
ATOM   2029 2HD1 LEU C 159      -4.595   2.580 -12.431  1.00  0.00           H  
ATOM   2030 3HD1 LEU C 159      -3.058   2.092 -13.111  1.00  0.00           H  
ATOM   2031 1HD2 LEU C 159      -1.527   2.091 -10.507  1.00  0.00           H  
ATOM   2032 2HD2 LEU C 159      -0.963   2.801 -12.040  1.00  0.00           H  
ATOM   2033 3HD2 LEU C 159      -1.058   3.791 -10.583  1.00  0.00           H  
ATOM   2034  N   MET C 160      -1.280   7.041 -13.486  1.00  0.00           N  
ATOM   2035  CA  MET C 160      -1.275   7.804 -14.716  1.00  0.00           C  
ATOM   2036  C   MET C 160      -1.318   6.742 -15.811  1.00  0.00           C  
ATOM   2037  O   MET C 160      -0.646   5.707 -15.715  1.00  0.00           O  
ATOM   2038  CB  MET C 160      -0.070   8.733 -14.871  1.00  0.00           C  
ATOM   2039  CG  MET C 160      -0.132   9.556 -16.196  1.00  0.00           C  
ATOM   2040  SD  MET C 160       1.249  10.613 -16.454  1.00  0.00           S  
ATOM   2041  CE  MET C 160       2.435   9.395 -17.052  1.00  0.00           C  
ATOM   2042  H   MET C 160      -0.472   6.490 -13.206  1.00  0.00           H  
ATOM   2043  HA  MET C 160      -2.186   8.397 -14.793  1.00  0.00           H  
ATOM   2044 1HB  MET C 160      -0.037   9.439 -14.036  1.00  0.00           H  
ATOM   2045 2HB  MET C 160       0.847   8.161 -14.856  1.00  0.00           H  
ATOM   2046 1HG  MET C 160      -0.201   8.878 -17.052  1.00  0.00           H  
ATOM   2047 2HG  MET C 160      -1.034  10.173 -16.191  1.00  0.00           H  
ATOM   2048 1HE  MET C 160       3.384   9.884 -17.274  1.00  0.00           H  
ATOM   2049 2HE  MET C 160       2.589   8.628 -16.292  1.00  0.00           H  
ATOM   2050 3HE  MET C 160       2.049   8.928 -17.962  1.00  0.00           H  
ATOM   2051  N   HIS C 161      -2.138   6.951 -16.820  1.00  0.00           N  
ATOM   2052  CA  HIS C 161      -2.256   5.958 -17.867  1.00  0.00           C  
ATOM   2053  C   HIS C 161      -1.599   6.457 -19.155  1.00  0.00           C  
ATOM   2054  O   HIS C 161      -1.621   7.650 -19.455  1.00  0.00           O  
ATOM   2055  CB  HIS C 161      -3.735   5.642 -18.100  1.00  0.00           C  
ATOM   2056  CG  HIS C 161      -4.473   5.146 -16.875  1.00  0.00           C  
ATOM   2057  ND1 HIS C 161      -4.301   3.886 -16.365  1.00  0.00           N  
ATOM   2058  CD2 HIS C 161      -5.383   5.755 -16.074  1.00  0.00           C  
ATOM   2059  CE1 HIS C 161      -5.090   3.729 -15.305  1.00  0.00           C  
ATOM   2060  NE2 HIS C 161      -5.754   4.843 -15.105  1.00  0.00           N  
ATOM   2061  H   HIS C 161      -2.677   7.815 -16.872  1.00  0.00           H  
ATOM   2062  HA  HIS C 161      -1.752   5.040 -17.575  1.00  0.00           H  
ATOM   2063 1HB  HIS C 161      -4.231   6.526 -18.440  1.00  0.00           H  
ATOM   2064 2HB  HIS C 161      -3.824   4.892 -18.884  1.00  0.00           H  
ATOM   2065  HD2 HIS C 161      -5.754   6.771 -16.179  1.00  0.00           H  
ATOM   2066  HE1 HIS C 161      -5.166   2.821 -14.712  1.00  0.00           H  
ATOM   2067  HE2 HIS C 161      -6.423   5.014 -14.369  1.00  0.00           H  
ATOM   2068  N   ASP C 162      -1.048   5.529 -19.926  1.00  0.00           N  
ATOM   2069  CA  ASP C 162      -0.404   5.812 -21.213  1.00  0.00           C  
ATOM   2070  C   ASP C 162      -1.071   5.096 -22.368  1.00  0.00           C  
ATOM   2071  O   ASP C 162      -0.967   3.874 -22.490  1.00  0.00           O  
ATOM   2072  CB  ASP C 162       1.064   5.400 -21.174  1.00  0.00           C  
ATOM   2073  CG  ASP C 162       1.793   5.626 -22.485  1.00  0.00           C  
ATOM   2074  OD1 ASP C 162       1.148   6.041 -23.406  1.00  0.00           O  
ATOM   2075  OD2 ASP C 162       2.983   5.294 -22.606  1.00  0.00           O  
ATOM   2076  H   ASP C 162      -1.061   4.572 -19.591  1.00  0.00           H  
ATOM   2077  HA  ASP C 162      -0.462   6.885 -21.403  1.00  0.00           H  
ATOM   2078 1HB  ASP C 162       1.548   6.007 -20.439  1.00  0.00           H  
ATOM   2079 2HB  ASP C 162       1.147   4.382 -20.873  1.00  0.00           H  
ATOM   2080  N   VAL C 163      -1.811   5.834 -23.178  1.00  0.00           N  
ATOM   2081  CA  VAL C 163      -2.511   5.210 -24.279  1.00  0.00           C  
ATOM   2082  C   VAL C 163      -1.614   5.297 -25.484  1.00  0.00           C  
ATOM   2083  O   VAL C 163      -1.135   6.382 -25.809  1.00  0.00           O  
ATOM   2084  CB  VAL C 163      -3.825   5.932 -24.603  1.00  0.00           C  
ATOM   2085  CG1 VAL C 163      -4.494   5.214 -25.760  1.00  0.00           C  
ATOM   2086  CG2 VAL C 163      -4.733   6.040 -23.352  1.00  0.00           C  
ATOM   2087  H   VAL C 163      -1.851   6.844 -23.047  1.00  0.00           H  
ATOM   2088  HA  VAL C 163      -2.681   4.164 -24.060  1.00  0.00           H  
ATOM   2089  HB  VAL C 163      -3.597   6.928 -24.944  1.00  0.00           H  
ATOM   2090 1HG1 VAL C 163      -5.404   5.724 -26.025  1.00  0.00           H  
ATOM   2091 2HG1 VAL C 163      -3.830   5.197 -26.620  1.00  0.00           H  
ATOM   2092 3HG1 VAL C 163      -4.728   4.190 -25.467  1.00  0.00           H  
ATOM   2093 1HG2 VAL C 163      -5.643   6.575 -23.612  1.00  0.00           H  
ATOM   2094 2HG2 VAL C 163      -4.996   5.079 -22.975  1.00  0.00           H  
ATOM   2095 3HG2 VAL C 163      -4.200   6.593 -22.571  1.00  0.00           H  
ATOM   2096  N   ALA C 164      -1.365   4.187 -26.151  1.00  0.00           N  
ATOM   2097  CA  ALA C 164      -0.467   4.243 -27.277  1.00  0.00           C  
ATOM   2098  C   ALA C 164      -1.050   3.616 -28.511  1.00  0.00           C  
ATOM   2099  O   ALA C 164      -1.701   2.569 -28.461  1.00  0.00           O  
ATOM   2100  CB  ALA C 164       0.829   3.547 -26.938  1.00  0.00           C  
ATOM   2101  H   ALA C 164      -1.770   3.310 -25.856  1.00  0.00           H  
ATOM   2102  HA  ALA C 164      -0.277   5.276 -27.480  1.00  0.00           H  
ATOM   2103 1HB  ALA C 164       1.516   3.633 -27.777  1.00  0.00           H  
ATOM   2104 2HB  ALA C 164       1.263   4.026 -26.061  1.00  0.00           H  
ATOM   2105 3HB  ALA C 164       0.632   2.496 -26.729  1.00  0.00           H  
ATOM   2106  N   TYR C 165      -0.749   4.215 -29.652  1.00  0.00           N  
ATOM   2107  CA  TYR C 165      -1.240   3.641 -30.890  1.00  0.00           C  
ATOM   2108  C   TYR C 165      -0.374   3.877 -32.096  1.00  0.00           C  
ATOM   2109  O   TYR C 165       0.421   4.823 -32.162  1.00  0.00           O  
ATOM   2110  CB  TYR C 165      -2.663   4.119 -31.156  1.00  0.00           C  
ATOM   2111  CG  TYR C 165      -2.814   5.612 -31.208  1.00  0.00           C  
ATOM   2112  CD1 TYR C 165      -3.040   6.296 -30.007  1.00  0.00           C  
ATOM   2113  CD2 TYR C 165      -2.743   6.313 -32.408  1.00  0.00           C  
ATOM   2114  CE1 TYR C 165      -3.196   7.669 -29.999  1.00  0.00           C  
ATOM   2115  CE2 TYR C 165      -2.902   7.696 -32.404  1.00  0.00           C  
ATOM   2116  CZ  TYR C 165      -3.130   8.375 -31.195  1.00  0.00           C  
ATOM   2117  OH  TYR C 165      -3.289   9.753 -31.182  1.00  0.00           O  
ATOM   2118  H   TYR C 165      -0.214   5.084 -29.632  1.00  0.00           H  
ATOM   2119  HA  TYR C 165      -1.284   2.575 -30.750  1.00  0.00           H  
ATOM   2120 1HB  TYR C 165      -3.004   3.711 -32.106  1.00  0.00           H  
ATOM   2121 2HB  TYR C 165      -3.313   3.747 -30.405  1.00  0.00           H  
ATOM   2122  HD1 TYR C 165      -3.094   5.741 -29.070  1.00  0.00           H  
ATOM   2123  HD2 TYR C 165      -2.563   5.778 -33.339  1.00  0.00           H  
ATOM   2124  HE1 TYR C 165      -3.374   8.193 -29.060  1.00  0.00           H  
ATOM   2125  HE2 TYR C 165      -2.848   8.251 -33.340  1.00  0.00           H  
ATOM   2126  HH  TYR C 165      -3.334  10.077 -32.086  1.00  0.00           H  
ATOM   2127  N   ARG C 166      -0.541   2.991 -33.067  1.00  0.00           N  
ATOM   2128  CA  ARG C 166       0.181   3.129 -34.317  1.00  0.00           C  
ATOM   2129  C   ARG C 166      -0.644   2.667 -35.482  1.00  0.00           C  
ATOM   2130  O   ARG C 166      -1.560   1.848 -35.348  1.00  0.00           O  
ATOM   2131  CB  ARG C 166       1.470   2.318 -34.340  1.00  0.00           C  
ATOM   2132  CG  ARG C 166       1.303   0.834 -34.327  1.00  0.00           C  
ATOM   2133  CD  ARG C 166       2.627   0.145 -34.455  1.00  0.00           C  
ATOM   2134  NE  ARG C 166       2.503  -1.325 -34.356  1.00  0.00           N  
ATOM   2135  CZ  ARG C 166       2.269  -2.191 -35.385  1.00  0.00           C  
ATOM   2136  NH1 ARG C 166       2.179  -1.771 -36.630  1.00  0.00           N  
ATOM   2137  NH2 ARG C 166       2.143  -3.490 -35.127  1.00  0.00           N  
ATOM   2138  H   ARG C 166      -1.197   2.224 -32.908  1.00  0.00           H  
ATOM   2139  HA  ARG C 166       0.428   4.180 -34.463  1.00  0.00           H  
ATOM   2140 1HB  ARG C 166       2.046   2.567 -35.233  1.00  0.00           H  
ATOM   2141 2HB  ARG C 166       2.083   2.575 -33.479  1.00  0.00           H  
ATOM   2142 1HG  ARG C 166       0.830   0.521 -33.405  1.00  0.00           H  
ATOM   2143 2HG  ARG C 166       0.682   0.537 -35.173  1.00  0.00           H  
ATOM   2144 1HD  ARG C 166       3.045   0.385 -35.413  1.00  0.00           H  
ATOM   2145 2HD  ARG C 166       3.306   0.491 -33.689  1.00  0.00           H  
ATOM   2146  HE  ARG C 166       2.552  -1.727 -33.430  1.00  0.00           H  
ATOM   2147 1HH1 ARG C 166       2.343  -0.782 -36.860  1.00  0.00           H  
ATOM   2148 2HH1 ARG C 166       2.016  -2.425 -37.380  1.00  0.00           H  
ATOM   2149 1HH2 ARG C 166       2.234  -3.832 -34.172  1.00  0.00           H  
ATOM   2150 2HH2 ARG C 166       1.968  -4.139 -35.880  1.00  0.00           H  
ATOM   2151  N   GLN C 167      -0.303   3.190 -36.648  1.00  0.00           N  
ATOM   2152  CA  GLN C 167      -0.938   2.797 -37.898  1.00  0.00           C  
ATOM   2153  C   GLN C 167      -0.308   1.505 -38.378  1.00  0.00           C  
ATOM   2154  O   GLN C 167       0.902   1.344 -38.288  1.00  0.00           O  
ATOM   2155  CB  GLN C 167      -0.806   3.888 -38.964  1.00  0.00           C  
ATOM   2156  CG  GLN C 167      -1.629   3.623 -40.223  1.00  0.00           C  
ATOM   2157  CD  GLN C 167      -1.568   4.761 -41.217  1.00  0.00           C  
ATOM   2158  OE1 GLN C 167      -0.981   5.809 -40.948  1.00  0.00           O  
ATOM   2159  NE2 GLN C 167      -2.169   4.558 -42.387  1.00  0.00           N  
ATOM   2160  H   GLN C 167       0.446   3.870 -36.675  1.00  0.00           H  
ATOM   2161  HA  GLN C 167      -2.000   2.611 -37.721  1.00  0.00           H  
ATOM   2162 1HB  GLN C 167      -1.126   4.842 -38.555  1.00  0.00           H  
ATOM   2163 2HB  GLN C 167       0.243   3.989 -39.257  1.00  0.00           H  
ATOM   2164 1HG  GLN C 167      -1.277   2.739 -40.717  1.00  0.00           H  
ATOM   2165 2HG  GLN C 167      -2.667   3.484 -39.916  1.00  0.00           H  
ATOM   2166 1HE2 GLN C 167      -2.163   5.278 -43.088  1.00  0.00           H  
ATOM   2167 2HE2 GLN C 167      -2.620   3.683 -42.575  1.00  0.00           H  
ATOM   2168  N   GLU C 168      -1.105   0.623 -38.965  1.00  0.00           N  
ATOM   2169  CA  GLU C 168      -0.630  -0.632 -39.559  1.00  0.00           C  
ATOM   2170  C   GLU C 168       0.651  -0.446 -40.389  1.00  0.00           C  
ATOM   2171  O   GLU C 168       1.541  -1.296 -40.379  1.00  0.00           O  
ATOM   2172  CB  GLU C 168      -1.733  -1.154 -40.494  1.00  0.00           C  
ATOM   2173  CG  GLU C 168      -1.495  -2.496 -41.150  1.00  0.00           C  
ATOM   2174  CD  GLU C 168      -2.630  -2.878 -42.110  1.00  0.00           C  
ATOM   2175  OE1 GLU C 168      -3.443  -2.021 -42.436  1.00  0.00           O  
ATOM   2176  OE2 GLU C 168      -2.659  -4.010 -42.526  1.00  0.00           O  
ATOM   2177  H   GLU C 168      -2.109   0.800 -38.970  1.00  0.00           H  
ATOM   2178  HA  GLU C 168      -0.431  -1.344 -38.759  1.00  0.00           H  
ATOM   2179 1HB  GLU C 168      -2.655  -1.243 -39.924  1.00  0.00           H  
ATOM   2180 2HB  GLU C 168      -1.915  -0.423 -41.282  1.00  0.00           H  
ATOM   2181 1HG  GLU C 168      -0.554  -2.467 -41.700  1.00  0.00           H  
ATOM   2182 2HG  GLU C 168      -1.412  -3.254 -40.375  1.00  0.00           H  
ATOM   2183  N   LYS C 169       0.692   0.655 -41.138  1.00  0.00           N  
ATOM   2184  CA  LYS C 169       1.773   1.076 -42.028  1.00  0.00           C  
ATOM   2185  C   LYS C 169       3.166   1.101 -41.376  1.00  0.00           C  
ATOM   2186  O   LYS C 169       4.161   0.744 -42.016  1.00  0.00           O  
ATOM   2187  CB  LYS C 169       1.442   2.485 -42.542  1.00  0.00           C  
ATOM   2188  CG  LYS C 169       2.484   3.132 -43.435  1.00  0.00           C  
ATOM   2189  CD  LYS C 169       1.995   4.505 -43.963  1.00  0.00           C  
ATOM   2190  CE  LYS C 169       2.103   5.626 -42.896  1.00  0.00           C  
ATOM   2191  NZ  LYS C 169       3.529   6.013 -42.588  1.00  0.00           N  
ATOM   2192  H   LYS C 169      -0.103   1.262 -41.058  1.00  0.00           H  
ATOM   2193  HA  LYS C 169       1.810   0.382 -42.867  1.00  0.00           H  
ATOM   2194 1HB  LYS C 169       0.500   2.465 -43.083  1.00  0.00           H  
ATOM   2195 2HB  LYS C 169       1.311   3.151 -41.685  1.00  0.00           H  
ATOM   2196 1HG  LYS C 169       3.403   3.280 -42.858  1.00  0.00           H  
ATOM   2197 2HG  LYS C 169       2.706   2.476 -44.275  1.00  0.00           H  
ATOM   2198 1HD  LYS C 169       2.586   4.789 -44.831  1.00  0.00           H  
ATOM   2199 2HD  LYS C 169       0.951   4.421 -44.268  1.00  0.00           H  
ATOM   2200 1HE  LYS C 169       1.571   6.503 -43.260  1.00  0.00           H  
ATOM   2201 2HE  LYS C 169       1.634   5.284 -41.972  1.00  0.00           H  
ATOM   2202 1HZ  LYS C 169       3.530   6.737 -41.887  1.00  0.00           H  
ATOM   2203 2HZ  LYS C 169       4.048   5.202 -42.204  1.00  0.00           H  
ATOM   2204 3HZ  LYS C 169       3.991   6.341 -43.412  1.00  0.00           H  
ATOM   2205  N   ASP C 170       3.229   1.585 -40.132  1.00  0.00           N  
ATOM   2206  CA  ASP C 170       4.472   1.745 -39.389  1.00  0.00           C  
ATOM   2207  C   ASP C 170       4.518   0.663 -38.314  1.00  0.00           C  
ATOM   2208  O   ASP C 170       3.462   0.284 -37.813  1.00  0.00           O  
ATOM   2209  CB  ASP C 170       4.487   3.124 -38.726  1.00  0.00           C  
ATOM   2210  CG  ASP C 170       4.485   4.315 -39.733  1.00  0.00           C  
ATOM   2211  OD1 ASP C 170       4.874   4.144 -40.872  1.00  0.00           O  
ATOM   2212  OD2 ASP C 170       4.020   5.370 -39.374  1.00  0.00           O  
ATOM   2213  H   ASP C 170       2.360   1.784 -39.645  1.00  0.00           H  
ATOM   2214  HA  ASP C 170       5.320   1.626 -40.061  1.00  0.00           H  
ATOM   2215 1HB  ASP C 170       3.620   3.219 -38.069  1.00  0.00           H  
ATOM   2216 2HB  ASP C 170       5.374   3.200 -38.109  1.00  0.00           H  
ATOM   2217  N   GLU C 171       5.705   0.195 -37.909  1.00  0.00           N  
ATOM   2218  CA  GLU C 171       5.714  -0.788 -36.813  1.00  0.00           C  
ATOM   2219  C   GLU C 171       6.274  -0.290 -35.484  1.00  0.00           C  
ATOM   2220  O   GLU C 171       5.727  -0.603 -34.427  1.00  0.00           O  
ATOM   2221  CB  GLU C 171       6.445  -2.067 -37.216  1.00  0.00           C  
ATOM   2222  CG  GLU C 171       5.777  -2.838 -38.344  1.00  0.00           C  
ATOM   2223  CD  GLU C 171       6.521  -4.104 -38.714  1.00  0.00           C  
ATOM   2224  OE1 GLU C 171       7.582  -4.327 -38.178  1.00  0.00           O  
ATOM   2225  OE2 GLU C 171       6.022  -4.846 -39.523  1.00  0.00           O  
ATOM   2226  H   GLU C 171       6.558   0.496 -38.355  1.00  0.00           H  
ATOM   2227  HA  GLU C 171       4.692  -1.079 -36.625  1.00  0.00           H  
ATOM   2228 1HB  GLU C 171       7.461  -1.823 -37.528  1.00  0.00           H  
ATOM   2229 2HB  GLU C 171       6.519  -2.728 -36.352  1.00  0.00           H  
ATOM   2230 1HG  GLU C 171       4.762  -3.100 -38.036  1.00  0.00           H  
ATOM   2231 2HG  GLU C 171       5.703  -2.192 -39.217  1.00  0.00           H  
ATOM   2232  N   ASN C 172       7.348   0.495 -35.524  1.00  0.00           N  
ATOM   2233  CA  ASN C 172       7.957   0.952 -34.277  1.00  0.00           C  
ATOM   2234  C   ASN C 172       7.578   2.383 -33.936  1.00  0.00           C  
ATOM   2235  O   ASN C 172       8.066   2.944 -32.953  1.00  0.00           O  
ATOM   2236  CB  ASN C 172       9.468   0.839 -34.364  1.00  0.00           C  
ATOM   2237  CG  ASN C 172       9.935  -0.582 -34.431  1.00  0.00           C  
ATOM   2238  OD1 ASN C 172       9.369  -1.470 -33.778  1.00  0.00           O  
ATOM   2239  ND2 ASN C 172      10.962  -0.821 -35.216  1.00  0.00           N  
ATOM   2240  H   ASN C 172       7.763   0.741 -36.408  1.00  0.00           H  
ATOM   2241  HA  ASN C 172       7.603   0.321 -33.461  1.00  0.00           H  
ATOM   2242 1HB  ASN C 172       9.823   1.370 -35.245  1.00  0.00           H  
ATOM   2243 2HB  ASN C 172       9.915   1.314 -33.491  1.00  0.00           H  
ATOM   2244 1HD2 ASN C 172      11.320  -1.753 -35.303  1.00  0.00           H  
ATOM   2245 2HD2 ASN C 172      11.391  -0.073 -35.724  1.00  0.00           H  
ATOM   2246  N   LYS C 173       6.727   2.989 -34.759  1.00  0.00           N  
ATOM   2247  CA  LYS C 173       6.361   4.377 -34.528  1.00  0.00           C  
ATOM   2248  C   LYS C 173       5.021   4.461 -33.803  1.00  0.00           C  
ATOM   2249  O   LYS C 173       3.965   4.207 -34.389  1.00  0.00           O  
ATOM   2250  CB  LYS C 173       6.335   5.149 -35.848  1.00  0.00           C  
ATOM   2251  CG  LYS C 173       6.053   6.644 -35.706  1.00  0.00           C  
ATOM   2252  CD  LYS C 173       6.069   7.345 -37.082  1.00  0.00           C  
ATOM   2253  CE  LYS C 173       5.769   8.843 -36.957  1.00  0.00           C  
ATOM   2254  NZ  LYS C 173       5.768   9.512 -38.273  1.00  0.00           N  
ATOM   2255  H   LYS C 173       6.340   2.482 -35.537  1.00  0.00           H  
ATOM   2256  HA  LYS C 173       7.111   4.837 -33.885  1.00  0.00           H  
ATOM   2257 1HB  LYS C 173       7.282   5.025 -36.370  1.00  0.00           H  
ATOM   2258 2HB  LYS C 173       5.552   4.746 -36.481  1.00  0.00           H  
ATOM   2259 1HG  LYS C 173       5.076   6.783 -35.238  1.00  0.00           H  
ATOM   2260 2HG  LYS C 173       6.810   7.096 -35.064  1.00  0.00           H  
ATOM   2261 1HD  LYS C 173       7.052   7.225 -37.543  1.00  0.00           H  
ATOM   2262 2HD  LYS C 173       5.327   6.882 -37.741  1.00  0.00           H  
ATOM   2263 1HE  LYS C 173       4.809   9.007 -36.475  1.00  0.00           H  
ATOM   2264 2HE  LYS C 173       6.546   9.285 -36.346  1.00  0.00           H  
ATOM   2265 1HZ  LYS C 173       5.632  10.533 -38.167  1.00  0.00           H  
ATOM   2266 2HZ  LYS C 173       6.662   9.384 -38.759  1.00  0.00           H  
ATOM   2267 3HZ  LYS C 173       5.047   9.129 -38.846  1.00  0.00           H  
ATOM   2268  N   TRP C 174       5.075   4.824 -32.530  1.00  0.00           N  
ATOM   2269  CA  TRP C 174       3.882   4.885 -31.706  1.00  0.00           C  
ATOM   2270  C   TRP C 174       3.618   6.306 -31.254  1.00  0.00           C  
ATOM   2271  O   TRP C 174       4.549   7.073 -30.996  1.00  0.00           O  
ATOM   2272  CB  TRP C 174       4.034   4.008 -30.455  1.00  0.00           C  
ATOM   2273  CG  TRP C 174       4.110   2.521 -30.693  1.00  0.00           C  
ATOM   2274  CD1 TRP C 174       5.215   1.787 -30.978  1.00  0.00           C  
ATOM   2275  CD2 TRP C 174       3.020   1.591 -30.641  1.00  0.00           C  
ATOM   2276  NE1 TRP C 174       4.873   0.462 -31.127  1.00  0.00           N  
ATOM   2277  CE2 TRP C 174       3.537   0.332 -30.931  1.00  0.00           C  
ATOM   2278  CE3 TRP C 174       1.682   1.726 -30.383  1.00  0.00           C  
ATOM   2279  CZ2 TRP C 174       2.739  -0.783 -30.987  1.00  0.00           C  
ATOM   2280  CZ3 TRP C 174       0.870   0.617 -30.435  1.00  0.00           C  
ATOM   2281  CH2 TRP C 174       1.389  -0.607 -30.739  1.00  0.00           C  
ATOM   2282  H   TRP C 174       5.975   5.030 -32.115  1.00  0.00           H  
ATOM   2283  HA  TRP C 174       3.026   4.545 -32.287  1.00  0.00           H  
ATOM   2284 1HB  TRP C 174       4.937   4.306 -29.924  1.00  0.00           H  
ATOM   2285 2HB  TRP C 174       3.191   4.202 -29.785  1.00  0.00           H  
ATOM   2286  HD1 TRP C 174       6.223   2.189 -31.084  1.00  0.00           H  
ATOM   2287  HE1 TRP C 174       5.517  -0.288 -31.357  1.00  0.00           H  
ATOM   2288  HE3 TRP C 174       1.296   2.694 -30.152  1.00  0.00           H  
ATOM   2289  HZ2 TRP C 174       3.133  -1.770 -31.220  1.00  0.00           H  
ATOM   2290  HZ3 TRP C 174      -0.194   0.727 -30.230  1.00  0.00           H  
ATOM   2291  HH2 TRP C 174       0.728  -1.456 -30.767  1.00  0.00           H  
ATOM   2292  N   THR C 175       2.349   6.624 -31.117  1.00  0.00           N  
ATOM   2293  CA  THR C 175       1.897   7.883 -30.569  1.00  0.00           C  
ATOM   2294  C   THR C 175       1.428   7.615 -29.158  1.00  0.00           C  
ATOM   2295  O   THR C 175       0.679   6.667 -28.956  1.00  0.00           O  
ATOM   2296  CB  THR C 175       0.743   8.440 -31.408  1.00  0.00           C  
ATOM   2297  OG1 THR C 175       1.203   8.683 -32.731  1.00  0.00           O  
ATOM   2298  CG2 THR C 175       0.192   9.706 -30.807  1.00  0.00           C  
ATOM   2299  H   THR C 175       1.648   5.947 -31.410  1.00  0.00           H  
ATOM   2300  HA  THR C 175       2.723   8.593 -30.544  1.00  0.00           H  
ATOM   2301  HB  THR C 175      -0.050   7.694 -31.450  1.00  0.00           H  
ATOM   2302  HG1 THR C 175       1.413   7.845 -33.157  1.00  0.00           H  
ATOM   2303 1HG2 THR C 175      -0.623  10.069 -31.422  1.00  0.00           H  
ATOM   2304 2HG2 THR C 175      -0.179   9.503 -29.800  1.00  0.00           H  
ATOM   2305 3HG2 THR C 175       0.977  10.456 -30.763  1.00  0.00           H  
ATOM   2306  N   HIS C 176       1.886   8.414 -28.187  1.00  0.00           N  
ATOM   2307  CA  HIS C 176       1.514   8.201 -26.781  1.00  0.00           C  
ATOM   2308  C   HIS C 176       0.732   9.381 -26.188  1.00  0.00           C  
ATOM   2309  O   HIS C 176       1.126  10.537 -26.352  1.00  0.00           O  
ATOM   2310  CB  HIS C 176       2.771   7.979 -25.939  1.00  0.00           C  
ATOM   2311  CG  HIS C 176       3.571   6.748 -26.285  1.00  0.00           C  
ATOM   2312  ND1 HIS C 176       3.587   5.622 -25.489  1.00  0.00           N  
ATOM   2313  CD2 HIS C 176       4.375   6.468 -27.340  1.00  0.00           C  
ATOM   2314  CE1 HIS C 176       4.376   4.702 -26.042  1.00  0.00           C  
ATOM   2315  NE2 HIS C 176       4.877   5.190 -27.153  1.00  0.00           N  
ATOM   2316  H   HIS C 176       2.505   9.176 -28.427  1.00  0.00           H  
ATOM   2317  HA  HIS C 176       0.895   7.315 -26.696  1.00  0.00           H  
ATOM   2318 1HB  HIS C 176       3.421   8.848 -26.024  1.00  0.00           H  
ATOM   2319 2HB  HIS C 176       2.476   7.895 -24.886  1.00  0.00           H  
ATOM   2320  HD1 HIS C 176       3.309   5.579 -24.492  1.00  0.00           H  
ATOM   2321  HD2 HIS C 176       4.669   7.046 -28.221  1.00  0.00           H  
ATOM   2322  HE1 HIS C 176       4.522   3.739 -25.558  1.00  0.00           H  
ATOM   2323  N   VAL C 177      -0.354   9.070 -25.474  1.00  0.00           N  
ATOM   2324  CA  VAL C 177      -1.213  10.059 -24.813  1.00  0.00           C  
ATOM   2325  C   VAL C 177      -1.370   9.788 -23.316  1.00  0.00           C  
ATOM   2326  O   VAL C 177      -1.796   8.705 -22.916  1.00  0.00           O  
ATOM   2327  CB  VAL C 177      -2.631  10.038 -25.445  1.00  0.00           C  
ATOM   2328  CG1 VAL C 177      -3.524  11.044 -24.757  1.00  0.00           C  
ATOM   2329  CG2 VAL C 177      -2.551  10.324 -26.938  1.00  0.00           C  
ATOM   2330  H   VAL C 177      -0.606   8.084 -25.408  1.00  0.00           H  
ATOM   2331  HA  VAL C 177      -0.772  11.047 -24.948  1.00  0.00           H  
ATOM   2332  HB  VAL C 177      -3.069   9.066 -25.299  1.00  0.00           H  
ATOM   2333 1HG1 VAL C 177      -4.504  11.007 -25.201  1.00  0.00           H  
ATOM   2334 2HG1 VAL C 177      -3.598  10.811 -23.691  1.00  0.00           H  
ATOM   2335 3HG1 VAL C 177      -3.108  12.042 -24.881  1.00  0.00           H  
ATOM   2336 1HG2 VAL C 177      -3.552  10.294 -27.367  1.00  0.00           H  
ATOM   2337 2HG2 VAL C 177      -2.116  11.310 -27.096  1.00  0.00           H  
ATOM   2338 3HG2 VAL C 177      -1.928   9.573 -27.424  1.00  0.00           H  
ATOM   2339  N   ASN C 178      -1.059  10.770 -22.469  1.00  0.00           N  
ATOM   2340  CA  ASN C 178      -1.225  10.532 -21.037  1.00  0.00           C  
ATOM   2341  C   ASN C 178      -2.620  10.901 -20.548  1.00  0.00           C  
ATOM   2342  O   ASN C 178      -3.153  11.955 -20.903  1.00  0.00           O  
ATOM   2343  CB  ASN C 178      -0.181  11.256 -20.225  1.00  0.00           C  
ATOM   2344  CG  ASN C 178       1.196  10.711 -20.448  1.00  0.00           C  
ATOM   2345  OD1 ASN C 178       1.402   9.498 -20.485  1.00  0.00           O  
ATOM   2346  ND2 ASN C 178       2.154  11.587 -20.581  1.00  0.00           N  
ATOM   2347  H   ASN C 178      -0.713  11.655 -22.810  1.00  0.00           H  
ATOM   2348  HA  ASN C 178      -1.091   9.472 -20.857  1.00  0.00           H  
ATOM   2349 1HB  ASN C 178      -0.194  12.313 -20.467  1.00  0.00           H  
ATOM   2350 2HB  ASN C 178      -0.426  11.157 -19.168  1.00  0.00           H  
ATOM   2351 1HD2 ASN C 178       3.096  11.278 -20.725  1.00  0.00           H  
ATOM   2352 2HD2 ASN C 178       1.950  12.563 -20.535  1.00  0.00           H  
ATOM   2353  N   LEU C 179      -3.204  10.029 -19.731  1.00  0.00           N  
ATOM   2354  CA  LEU C 179      -4.500  10.258 -19.082  1.00  0.00           C  
ATOM   2355  C   LEU C 179      -4.410  10.141 -17.582  1.00  0.00           C  
ATOM   2356  O   LEU C 179      -3.535   9.455 -17.061  1.00  0.00           O  
ATOM   2357  CB  LEU C 179      -5.566   9.256 -19.482  1.00  0.00           C  
ATOM   2358  CG  LEU C 179      -5.847   9.072 -20.869  1.00  0.00           C  
ATOM   2359  CD1 LEU C 179      -6.844   7.927 -20.951  1.00  0.00           C  
ATOM   2360  CD2 LEU C 179      -6.395  10.363 -21.426  1.00  0.00           C  
ATOM   2361  H   LEU C 179      -2.694   9.169 -19.538  1.00  0.00           H  
ATOM   2362  HA  LEU C 179      -4.842  11.260 -19.331  1.00  0.00           H  
ATOM   2363 1HB  LEU C 179      -5.308   8.302 -19.080  1.00  0.00           H  
ATOM   2364 2HB  LEU C 179      -6.507   9.562 -19.025  1.00  0.00           H  
ATOM   2365  HG  LEU C 179      -4.939   8.788 -21.409  1.00  0.00           H  
ATOM   2366 1HD1 LEU C 179      -7.103   7.703 -21.955  1.00  0.00           H  
ATOM   2367 2HD1 LEU C 179      -6.395   7.050 -20.506  1.00  0.00           H  
ATOM   2368 3HD1 LEU C 179      -7.751   8.191 -20.394  1.00  0.00           H  
ATOM   2369 1HD2 LEU C 179      -6.625  10.248 -22.448  1.00  0.00           H  
ATOM   2370 2HD2 LEU C 179      -7.304  10.636 -20.880  1.00  0.00           H  
ATOM   2371 3HD2 LEU C 179      -5.651  11.152 -21.317  1.00  0.00           H  
ATOM   2372  N   SER C 180      -5.369  10.743 -16.894  1.00  0.00           N  
ATOM   2373  CA  SER C 180      -5.515  10.571 -15.449  1.00  0.00           C  
ATOM   2374  C   SER C 180      -6.935  10.091 -15.197  1.00  0.00           C  
ATOM   2375  O   SER C 180      -7.542  10.359 -14.158  1.00  0.00           O  
ATOM   2376  CB  SER C 180      -5.246  11.859 -14.724  1.00  0.00           C  
ATOM   2377  OG  SER C 180      -3.931  12.305 -14.955  1.00  0.00           O  
ATOM   2378  H   SER C 180      -6.037  11.325 -17.381  1.00  0.00           H  
ATOM   2379  HA  SER C 180      -4.822   9.806 -15.093  1.00  0.00           H  
ATOM   2380 1HB  SER C 180      -5.960  12.621 -15.047  1.00  0.00           H  
ATOM   2381 2HB  SER C 180      -5.393  11.694 -13.661  1.00  0.00           H  
ATOM   2382  HG  SER C 180      -3.364  11.766 -14.387  1.00  0.00           H  
ATOM   2383  N   SER C 181      -7.451   9.396 -16.204  1.00  0.00           N  
ATOM   2384  CA  SER C 181      -8.796   8.845 -16.256  1.00  0.00           C  
ATOM   2385  C   SER C 181      -8.735   7.621 -17.115  1.00  0.00           C  
ATOM   2386  O   SER C 181      -7.705   7.324 -17.716  1.00  0.00           O  
ATOM   2387  CB  SER C 181      -9.767   9.752 -16.964  1.00  0.00           C  
ATOM   2388  OG  SER C 181      -9.483   9.757 -18.347  1.00  0.00           O  
ATOM   2389  H   SER C 181      -6.847   9.234 -16.992  1.00  0.00           H  
ATOM   2390  HA  SER C 181      -9.138   8.582 -15.255  1.00  0.00           H  
ATOM   2391 1HB  SER C 181     -10.788   9.411 -16.796  1.00  0.00           H  
ATOM   2392 2HB  SER C 181      -9.683  10.762 -16.568  1.00  0.00           H  
ATOM   2393  HG  SER C 181     -10.080  10.407 -18.746  1.00  0.00           H  
ATOM   2394  N   THR C 182      -9.855   6.950 -17.239  1.00  0.00           N  
ATOM   2395  CA  THR C 182      -9.927   5.755 -18.052  1.00  0.00           C  
ATOM   2396  C   THR C 182     -10.729   5.977 -19.346  1.00  0.00           C  
ATOM   2397  O   THR C 182     -11.355   5.049 -19.889  1.00  0.00           O  
ATOM   2398  CB  THR C 182     -10.461   4.598 -17.214  1.00  0.00           C  
ATOM   2399  OG1 THR C 182     -11.724   4.958 -16.654  1.00  0.00           O  
ATOM   2400  CG2 THR C 182      -9.485   4.241 -16.101  1.00  0.00           C  
ATOM   2401  H   THR C 182     -10.674   7.258 -16.737  1.00  0.00           H  
ATOM   2402  HA  THR C 182      -8.920   5.490 -18.342  1.00  0.00           H  
ATOM   2403  HB  THR C 182     -10.587   3.757 -17.854  1.00  0.00           H  
ATOM   2404  HG1 THR C 182     -12.231   4.157 -16.480  1.00  0.00           H  
ATOM   2405 1HG2 THR C 182      -9.884   3.400 -15.531  1.00  0.00           H  
ATOM   2406 2HG2 THR C 182      -8.528   3.962 -16.532  1.00  0.00           H  
ATOM   2407 3HG2 THR C 182      -9.349   5.095 -15.442  1.00  0.00           H  
ATOM   2408  N   LYS C 183     -10.714   7.237 -19.827  1.00  0.00           N  
ATOM   2409  CA  LYS C 183     -11.384   7.589 -21.079  1.00  0.00           C  
ATOM   2410  C   LYS C 183     -10.645   8.677 -21.873  1.00  0.00           C  
ATOM   2411  O   LYS C 183     -10.297   9.744 -21.357  1.00  0.00           O  
ATOM   2412  CB  LYS C 183     -12.822   8.026 -20.808  1.00  0.00           C  
ATOM   2413  CG  LYS C 183     -13.682   8.341 -22.052  1.00  0.00           C  
ATOM   2414  CD  LYS C 183     -15.132   8.695 -21.623  1.00  0.00           C  
ATOM   2415  CE  LYS C 183     -16.050   9.024 -22.806  1.00  0.00           C  
ATOM   2416  NZ  LYS C 183     -17.409   9.415 -22.343  1.00  0.00           N  
ATOM   2417  H   LYS C 183     -10.203   7.963 -19.321  1.00  0.00           H  
ATOM   2418  HA  LYS C 183     -11.416   6.700 -21.704  1.00  0.00           H  
ATOM   2419 1HB  LYS C 183     -13.332   7.238 -20.253  1.00  0.00           H  
ATOM   2420 2HB  LYS C 183     -12.812   8.915 -20.181  1.00  0.00           H  
ATOM   2421 1HG  LYS C 183     -13.245   9.187 -22.587  1.00  0.00           H  
ATOM   2422 2HG  LYS C 183     -13.687   7.482 -22.724  1.00  0.00           H  
ATOM   2423 1HD  LYS C 183     -15.558   7.847 -21.080  1.00  0.00           H  
ATOM   2424 2HD  LYS C 183     -15.108   9.553 -20.953  1.00  0.00           H  
ATOM   2425 1HE  LYS C 183     -15.618   9.848 -23.375  1.00  0.00           H  
ATOM   2426 2HE  LYS C 183     -16.140   8.164 -23.441  1.00  0.00           H  
ATOM   2427 1HZ  LYS C 183     -18.026   9.651 -23.133  1.00  0.00           H  
ATOM   2428 2HZ  LYS C 183     -17.823   8.662 -21.825  1.00  0.00           H  
ATOM   2429 3HZ  LYS C 183     -17.338  10.227 -21.750  1.00  0.00           H  
ATOM   2430  N   LEU C 184     -10.446   8.386 -23.148  1.00  0.00           N  
ATOM   2431  CA  LEU C 184      -9.788   9.257 -24.112  1.00  0.00           C  
ATOM   2432  C   LEU C 184     -10.545   9.340 -25.394  1.00  0.00           C  
ATOM   2433  O   LEU C 184     -10.984   8.321 -25.908  1.00  0.00           O  
ATOM   2434  CB  LEU C 184      -8.392   8.750 -24.446  1.00  0.00           C  
ATOM   2435  CG  LEU C 184      -7.690   9.394 -25.635  1.00  0.00           C  
ATOM   2436  CD1 LEU C 184      -7.370  10.862 -25.360  1.00  0.00           C  
ATOM   2437  CD2 LEU C 184      -6.435   8.607 -25.897  1.00  0.00           C  
ATOM   2438  H   LEU C 184     -10.758   7.468 -23.471  1.00  0.00           H  
ATOM   2439  HA  LEU C 184      -9.715  10.256 -23.685  1.00  0.00           H  
ATOM   2440 1HB  LEU C 184      -7.785   8.951 -23.629  1.00  0.00           H  
ATOM   2441 2HB  LEU C 184      -8.419   7.681 -24.594  1.00  0.00           H  
ATOM   2442  HG  LEU C 184      -8.336   9.350 -26.513  1.00  0.00           H  
ATOM   2443 1HD1 LEU C 184      -6.873  11.287 -26.231  1.00  0.00           H  
ATOM   2444 2HD1 LEU C 184      -8.282  11.413 -25.170  1.00  0.00           H  
ATOM   2445 3HD1 LEU C 184      -6.727  10.943 -24.507  1.00  0.00           H  
ATOM   2446 1HD2 LEU C 184      -5.906   9.016 -26.741  1.00  0.00           H  
ATOM   2447 2HD2 LEU C 184      -5.792   8.645 -25.019  1.00  0.00           H  
ATOM   2448 3HD2 LEU C 184      -6.713   7.580 -26.105  1.00  0.00           H  
ATOM   2449  N   THR C 185     -10.736  10.538 -25.903  1.00  0.00           N  
ATOM   2450  CA  THR C 185     -11.357  10.618 -27.199  1.00  0.00           C  
ATOM   2451  C   THR C 185     -10.369  11.163 -28.202  1.00  0.00           C  
ATOM   2452  O   THR C 185      -9.720  12.183 -27.959  1.00  0.00           O  
ATOM   2453  CB  THR C 185     -12.615  11.482 -27.174  1.00  0.00           C  
ATOM   2454  OG1 THR C 185     -13.541  10.921 -26.251  1.00  0.00           O  
ATOM   2455  CG2 THR C 185     -13.252  11.514 -28.552  1.00  0.00           C  
ATOM   2456  H   THR C 185     -10.407  11.368 -25.430  1.00  0.00           H  
ATOM   2457  HA  THR C 185     -11.640   9.623 -27.527  1.00  0.00           H  
ATOM   2458  HB  THR C 185     -12.365  12.494 -26.864  1.00  0.00           H  
ATOM   2459  HG1 THR C 185     -14.235  11.559 -26.081  1.00  0.00           H  
ATOM   2460 1HG2 THR C 185     -14.157  12.120 -28.523  1.00  0.00           H  
ATOM   2461 2HG2 THR C 185     -12.559  11.944 -29.271  1.00  0.00           H  
ATOM   2462 3HG2 THR C 185     -13.507  10.500 -28.862  1.00  0.00           H  
ATOM   2463  N   LEU C 186     -10.258  10.461 -29.316  1.00  0.00           N  
ATOM   2464  CA  LEU C 186      -9.428  10.877 -30.421  1.00  0.00           C  
ATOM   2465  C   LEU C 186     -10.355  11.366 -31.509  1.00  0.00           C  
ATOM   2466  O   LEU C 186     -11.388  10.757 -31.764  1.00  0.00           O  
ATOM   2467  CB  LEU C 186      -8.590   9.705 -30.912  1.00  0.00           C  
ATOM   2468  CG  LEU C 186      -7.667   9.107 -29.878  1.00  0.00           C  
ATOM   2469  CD1 LEU C 186      -7.033   7.840 -30.433  1.00  0.00           C  
ATOM   2470  CD2 LEU C 186      -6.596  10.150 -29.520  1.00  0.00           C  
ATOM   2471  H   LEU C 186     -10.818   9.615 -29.409  1.00  0.00           H  
ATOM   2472  HA  LEU C 186      -8.779  11.693 -30.109  1.00  0.00           H  
ATOM   2473 1HB  LEU C 186      -9.262   8.924 -31.241  1.00  0.00           H  
ATOM   2474 2HB  LEU C 186      -7.992  10.030 -31.763  1.00  0.00           H  
ATOM   2475  HG  LEU C 186      -8.236   8.837 -28.985  1.00  0.00           H  
ATOM   2476 1HD1 LEU C 186      -6.370   7.406 -29.685  1.00  0.00           H  
ATOM   2477 2HD1 LEU C 186      -7.817   7.125 -30.681  1.00  0.00           H  
ATOM   2478 3HD1 LEU C 186      -6.461   8.079 -31.329  1.00  0.00           H  
ATOM   2479 1HD2 LEU C 186      -5.915   9.746 -28.787  1.00  0.00           H  
ATOM   2480 2HD2 LEU C 186      -6.034  10.412 -30.416  1.00  0.00           H  
ATOM   2481 3HD2 LEU C 186      -7.078  11.044 -29.117  1.00  0.00           H  
ATOM   2482  N   LEU C 187     -10.016  12.444 -32.180  1.00  0.00           N  
ATOM   2483  CA  LEU C 187     -10.912  12.913 -33.228  1.00  0.00           C  
ATOM   2484  C   LEU C 187     -10.565  12.220 -34.510  1.00  0.00           C  
ATOM   2485  O   LEU C 187      -9.395  11.953 -34.746  1.00  0.00           O  
ATOM   2486  CB  LEU C 187     -10.799  14.407 -33.400  1.00  0.00           C  
ATOM   2487  CG  LEU C 187     -11.040  15.176 -32.162  1.00  0.00           C  
ATOM   2488  CD1 LEU C 187     -10.780  16.624 -32.453  1.00  0.00           C  
ATOM   2489  CD2 LEU C 187     -12.467  14.909 -31.673  1.00  0.00           C  
ATOM   2490  H   LEU C 187      -9.164  12.938 -31.967  1.00  0.00           H  
ATOM   2491  HA  LEU C 187     -11.938  12.665 -32.965  1.00  0.00           H  
ATOM   2492 1HB  LEU C 187      -9.817  14.647 -33.759  1.00  0.00           H  
ATOM   2493 2HB  LEU C 187     -11.531  14.726 -34.138  1.00  0.00           H  
ATOM   2494  HG  LEU C 187     -10.337  14.862 -31.392  1.00  0.00           H  
ATOM   2495 1HD1 LEU C 187     -10.936  17.209 -31.548  1.00  0.00           H  
ATOM   2496 2HD1 LEU C 187      -9.758  16.747 -32.795  1.00  0.00           H  
ATOM   2497 3HD1 LEU C 187     -11.464  16.962 -33.228  1.00  0.00           H  
ATOM   2498 1HD2 LEU C 187     -12.651  15.467 -30.757  1.00  0.00           H  
ATOM   2499 2HD2 LEU C 187     -13.186  15.215 -32.437  1.00  0.00           H  
ATOM   2500 3HD2 LEU C 187     -12.586  13.843 -31.475  1.00  0.00           H  
ATOM   2501  N   GLN C 188     -11.541  11.994 -35.385  1.00  0.00           N  
ATOM   2502  CA  GLN C 188     -11.242  11.350 -36.656  1.00  0.00           C  
ATOM   2503  C   GLN C 188     -10.179  12.098 -37.439  1.00  0.00           C  
ATOM   2504  O   GLN C 188      -9.333  11.498 -38.089  1.00  0.00           O  
ATOM   2505  CB  GLN C 188     -12.519  11.213 -37.464  1.00  0.00           C  
ATOM   2506  CG  GLN C 188     -12.388  10.482 -38.753  1.00  0.00           C  
ATOM   2507  CD  GLN C 188     -13.745  10.347 -39.417  1.00  0.00           C  
ATOM   2508  OE1 GLN C 188     -14.787  10.530 -38.742  1.00  0.00           O  
ATOM   2509  NE2 GLN C 188     -13.749  10.035 -40.713  1.00  0.00           N  
ATOM   2510  H   GLN C 188     -12.515  12.234 -35.179  1.00  0.00           H  
ATOM   2511  HA  GLN C 188     -10.847  10.367 -36.452  1.00  0.00           H  
ATOM   2512 1HB  GLN C 188     -13.259  10.685 -36.864  1.00  0.00           H  
ATOM   2513 2HB  GLN C 188     -12.923  12.204 -37.673  1.00  0.00           H  
ATOM   2514 1HG  GLN C 188     -11.724  11.040 -39.413  1.00  0.00           H  
ATOM   2515 2HG  GLN C 188     -11.990   9.485 -38.571  1.00  0.00           H  
ATOM   2516 1HE2 GLN C 188     -14.613   9.930 -41.209  1.00  0.00           H  
ATOM   2517 2HE2 GLN C 188     -12.883   9.901 -41.199  1.00  0.00           H  
ATOM   2518  N   ARG C 189     -10.186  13.416 -37.347  1.00  0.00           N  
ATOM   2519  CA  ARG C 189      -9.224  14.230 -38.063  1.00  0.00           C  
ATOM   2520  C   ARG C 189      -7.775  14.064 -37.575  1.00  0.00           C  
ATOM   2521  O   ARG C 189      -6.844  14.512 -38.244  1.00  0.00           O  
ATOM   2522  CB  ARG C 189      -9.601  15.696 -37.977  1.00  0.00           C  
ATOM   2523  CG  ARG C 189      -9.466  16.347 -36.591  1.00  0.00           C  
ATOM   2524  CD  ARG C 189      -9.815  17.799 -36.663  1.00  0.00           C  
ATOM   2525  NE  ARG C 189      -9.824  18.458 -35.368  1.00  0.00           N  
ATOM   2526  CZ  ARG C 189      -8.722  18.945 -34.758  1.00  0.00           C  
ATOM   2527  NH1 ARG C 189      -7.544  18.799 -35.329  1.00  0.00           N  
ATOM   2528  NH2 ARG C 189      -8.818  19.575 -33.597  1.00  0.00           N  
ATOM   2529  H   ARG C 189     -10.893  13.860 -36.778  1.00  0.00           H  
ATOM   2530  HA  ARG C 189      -9.259  13.936 -39.113  1.00  0.00           H  
ATOM   2531 1HB  ARG C 189      -8.981  16.267 -38.666  1.00  0.00           H  
ATOM   2532 2HB  ARG C 189     -10.636  15.818 -38.294  1.00  0.00           H  
ATOM   2533 1HG  ARG C 189     -10.141  15.860 -35.898  1.00  0.00           H  
ATOM   2534 2HG  ARG C 189      -8.440  16.249 -36.232  1.00  0.00           H  
ATOM   2535 1HD  ARG C 189      -9.091  18.309 -37.296  1.00  0.00           H  
ATOM   2536 2HD  ARG C 189     -10.810  17.902 -37.099  1.00  0.00           H  
ATOM   2537  HE  ARG C 189     -10.716  18.588 -34.908  1.00  0.00           H  
ATOM   2538 1HH1 ARG C 189      -7.467  18.319 -36.214  1.00  0.00           H  
ATOM   2539 2HH1 ARG C 189      -6.717  19.167 -34.880  1.00  0.00           H  
ATOM   2540 1HH2 ARG C 189      -9.720  19.723 -33.161  1.00  0.00           H  
ATOM   2541 2HH2 ARG C 189      -7.987  19.942 -33.157  1.00  0.00           H  
ATOM   2542  N   LYS C 190      -7.571  13.469 -36.402  1.00  0.00           N  
ATOM   2543  CA  LYS C 190      -6.230  13.310 -35.862  1.00  0.00           C  
ATOM   2544  C   LYS C 190      -5.538  12.032 -36.309  1.00  0.00           C  
ATOM   2545  O   LYS C 190      -4.369  11.817 -35.978  1.00  0.00           O  
ATOM   2546  CB  LYS C 190      -6.245  13.346 -34.334  1.00  0.00           C  
ATOM   2547  CG  LYS C 190      -6.578  14.692 -33.736  1.00  0.00           C  
ATOM   2548  CD  LYS C 190      -6.456  14.654 -32.211  1.00  0.00           C  
ATOM   2549  CE  LYS C 190      -6.686  16.028 -31.602  1.00  0.00           C  
ATOM   2550  NZ  LYS C 190      -6.527  16.017 -30.111  1.00  0.00           N  
ATOM   2551  H   LYS C 190      -8.349  13.072 -35.882  1.00  0.00           H  
ATOM   2552  HA  LYS C 190      -5.624  14.144 -36.212  1.00  0.00           H  
ATOM   2553 1HB  LYS C 190      -6.986  12.630 -33.971  1.00  0.00           H  
ATOM   2554 2HB  LYS C 190      -5.275  13.034 -33.954  1.00  0.00           H  
ATOM   2555 1HG  LYS C 190      -5.890  15.440 -34.129  1.00  0.00           H  
ATOM   2556 2HG  LYS C 190      -7.579  14.975 -34.017  1.00  0.00           H  
ATOM   2557 1HD  LYS C 190      -7.193  13.960 -31.805  1.00  0.00           H  
ATOM   2558 2HD  LYS C 190      -5.464  14.302 -31.933  1.00  0.00           H  
ATOM   2559 1HE  LYS C 190      -5.974  16.731 -32.029  1.00  0.00           H  
ATOM   2560 2HE  LYS C 190      -7.690  16.355 -31.843  1.00  0.00           H  
ATOM   2561 1HZ  LYS C 190      -6.688  16.946 -29.749  1.00  0.00           H  
ATOM   2562 2HZ  LYS C 190      -7.193  15.378 -29.699  1.00  0.00           H  
ATOM   2563 3HZ  LYS C 190      -5.588  15.725 -29.873  1.00  0.00           H  
ATOM   2564  N   LEU C 191      -6.235  11.174 -37.048  1.00  0.00           N  
ATOM   2565  CA  LEU C 191      -5.633   9.904 -37.451  1.00  0.00           C  
ATOM   2566  C   LEU C 191      -6.025   9.568 -38.891  1.00  0.00           C  
ATOM   2567  O   LEU C 191      -6.976  10.118 -39.432  1.00  0.00           O  
ATOM   2568  CB  LEU C 191      -5.954   8.817 -36.386  1.00  0.00           C  
ATOM   2569  CG  LEU C 191      -7.404   8.317 -36.226  1.00  0.00           C  
ATOM   2570  CD1 LEU C 191      -7.412   6.939 -35.542  1.00  0.00           C  
ATOM   2571  CD2 LEU C 191      -8.146   9.281 -35.391  1.00  0.00           C  
ATOM   2572  H   LEU C 191      -7.196  11.389 -37.329  1.00  0.00           H  
ATOM   2573  HA  LEU C 191      -4.551  10.022 -37.446  1.00  0.00           H  
ATOM   2574 1HB  LEU C 191      -5.356   7.964 -36.594  1.00  0.00           H  
ATOM   2575 2HB  LEU C 191      -5.647   9.202 -35.415  1.00  0.00           H  
ATOM   2576  HG  LEU C 191      -7.877   8.230 -37.207  1.00  0.00           H  
ATOM   2577 1HD1 LEU C 191      -8.442   6.603 -35.427  1.00  0.00           H  
ATOM   2578 2HD1 LEU C 191      -6.864   6.225 -36.151  1.00  0.00           H  
ATOM   2579 3HD1 LEU C 191      -6.944   7.017 -34.563  1.00  0.00           H  
ATOM   2580 1HD2 LEU C 191      -9.162   8.948 -35.265  1.00  0.00           H  
ATOM   2581 2HD2 LEU C 191      -7.676   9.370 -34.414  1.00  0.00           H  
ATOM   2582 3HD2 LEU C 191      -8.137  10.246 -35.886  1.00  0.00           H  
ATOM   2583  N   GLN C 192      -5.242   8.728 -39.551  1.00  0.00           N  
ATOM   2584  CA  GLN C 192      -5.469   8.525 -40.982  1.00  0.00           C  
ATOM   2585  C   GLN C 192      -6.813   7.869 -41.316  1.00  0.00           C  
ATOM   2586  O   GLN C 192      -7.283   7.013 -40.561  1.00  0.00           O  
ATOM   2587  CB  GLN C 192      -4.331   7.702 -41.604  1.00  0.00           C  
ATOM   2588  CG  GLN C 192      -2.967   8.399 -41.606  1.00  0.00           C  
ATOM   2589  CD  GLN C 192      -2.939   9.698 -42.395  1.00  0.00           C  
ATOM   2590  OE1 GLN C 192      -3.361   9.756 -43.559  1.00  0.00           O  
ATOM   2591  NE2 GLN C 192      -2.435  10.758 -41.763  1.00  0.00           N  
ATOM   2592  H   GLN C 192      -4.493   8.238 -39.067  1.00  0.00           H  
ATOM   2593  HA  GLN C 192      -5.425   9.515 -41.418  1.00  0.00           H  
ATOM   2594 1HB  GLN C 192      -4.211   6.780 -41.038  1.00  0.00           H  
ATOM   2595 2HB  GLN C 192      -4.590   7.420 -42.628  1.00  0.00           H  
ATOM   2596 1HG  GLN C 192      -2.682   8.612 -40.578  1.00  0.00           H  
ATOM   2597 2HG  GLN C 192      -2.242   7.732 -42.058  1.00  0.00           H  
ATOM   2598 1HE2 GLN C 192      -2.382  11.643 -42.228  1.00  0.00           H  
ATOM   2599 2HE2 GLN C 192      -2.103  10.667 -40.824  1.00  0.00           H  
ATOM   2600  N   PRO C 193      -7.469   8.288 -42.427  1.00  0.00           N  
ATOM   2601  CA  PRO C 193      -8.695   7.732 -42.970  1.00  0.00           C  
ATOM   2602  C   PRO C 193      -8.382   6.403 -43.593  1.00  0.00           C  
ATOM   2603  O   PRO C 193      -7.234   6.155 -43.967  1.00  0.00           O  
ATOM   2604  CB  PRO C 193      -9.119   8.759 -44.002  1.00  0.00           C  
ATOM   2605  CG  PRO C 193      -7.824   9.355 -44.484  1.00  0.00           C  
ATOM   2606  CD  PRO C 193      -6.917   9.382 -43.271  1.00  0.00           C  
ATOM   2607  HA  PRO C 193      -9.445   7.628 -42.172  1.00  0.00           H  
ATOM   2608 1HB  PRO C 193      -9.696   8.263 -44.797  1.00  0.00           H  
ATOM   2609 2HB  PRO C 193      -9.786   9.494 -43.532  1.00  0.00           H  
ATOM   2610 1HG  PRO C 193      -7.415   8.736 -45.295  1.00  0.00           H  
ATOM   2611 2HG  PRO C 193      -8.003  10.354 -44.906  1.00  0.00           H  
ATOM   2612 1HD  PRO C 193      -5.894   9.171 -43.613  1.00  0.00           H  
ATOM   2613 2HD  PRO C 193      -7.006  10.354 -42.749  1.00  0.00           H  
ATOM   2614  N   ALA C 194      -9.390   5.551 -43.696  1.00  0.00           N  
ATOM   2615  CA  ALA C 194      -9.258   4.212 -44.253  1.00  0.00           C  
ATOM   2616  C   ALA C 194      -7.970   3.567 -43.776  1.00  0.00           C  
ATOM   2617  O   ALA C 194      -7.172   3.080 -44.582  1.00  0.00           O  
ATOM   2618  CB  ALA C 194      -9.280   4.270 -45.766  1.00  0.00           C  
ATOM   2619  H   ALA C 194     -10.314   5.846 -43.400  1.00  0.00           H  
ATOM   2620  HA  ALA C 194     -10.093   3.609 -43.888  1.00  0.00           H  
ATOM   2621 1HB  ALA C 194      -9.191   3.269 -46.168  1.00  0.00           H  
ATOM   2622 2HB  ALA C 194     -10.218   4.718 -46.094  1.00  0.00           H  
ATOM   2623 3HB  ALA C 194      -8.443   4.876 -46.114  1.00  0.00           H  
ATOM   2624  N   ALA C 195      -7.789   3.509 -42.462  1.00  0.00           N  
ATOM   2625  CA  ALA C 195      -6.553   3.002 -41.916  1.00  0.00           C  
ATOM   2626  C   ALA C 195      -6.812   2.122 -40.736  1.00  0.00           C  
ATOM   2627  O   ALA C 195      -7.736   2.328 -39.947  1.00  0.00           O  
ATOM   2628  CB  ALA C 195      -5.665   4.152 -41.501  1.00  0.00           C  
ATOM   2629  H   ALA C 195      -8.486   3.914 -41.843  1.00  0.00           H  
ATOM   2630  HA  ALA C 195      -6.052   2.407 -42.679  1.00  0.00           H  
ATOM   2631 1HB  ALA C 195      -4.738   3.769 -41.097  1.00  0.00           H  
ATOM   2632 2HB  ALA C 195      -5.459   4.786 -42.365  1.00  0.00           H  
ATOM   2633 3HB  ALA C 195      -6.180   4.728 -40.747  1.00  0.00           H  
ATOM   2634  N   MET C 196      -5.983   1.113 -40.615  1.00  0.00           N  
ATOM   2635  CA  MET C 196      -6.132   0.195 -39.525  1.00  0.00           C  
ATOM   2636  C   MET C 196      -5.125   0.549 -38.466  1.00  0.00           C  
ATOM   2637  O   MET C 196      -3.943   0.754 -38.762  1.00  0.00           O  
ATOM   2638  CB  MET C 196      -6.006  -1.212 -40.078  1.00  0.00           C  
ATOM   2639  CG  MET C 196      -6.190  -2.307 -39.120  1.00  0.00           C  
ATOM   2640  SD  MET C 196      -6.116  -3.900 -39.964  1.00  0.00           S  
ATOM   2641  CE  MET C 196      -7.790  -3.985 -40.722  1.00  0.00           C  
ATOM   2642  H   MET C 196      -5.243   0.973 -41.289  1.00  0.00           H  
ATOM   2643  HA  MET C 196      -7.117   0.304 -39.088  1.00  0.00           H  
ATOM   2644 1HB  MET C 196      -6.738  -1.355 -40.868  1.00  0.00           H  
ATOM   2645 2HB  MET C 196      -5.022  -1.339 -40.531  1.00  0.00           H  
ATOM   2646 1HG  MET C 196      -5.412  -2.274 -38.355  1.00  0.00           H  
ATOM   2647 2HG  MET C 196      -7.152  -2.197 -38.638  1.00  0.00           H  
ATOM   2648 1HE  MET C 196      -7.891  -4.913 -41.288  1.00  0.00           H  
ATOM   2649 2HE  MET C 196      -8.553  -3.946 -39.951  1.00  0.00           H  
ATOM   2650 3HE  MET C 196      -7.918  -3.146 -41.405  1.00  0.00           H  
ATOM   2651  N   TYR C 197      -5.625   0.684 -37.242  1.00  0.00           N  
ATOM   2652  CA  TYR C 197      -4.825   1.040 -36.085  1.00  0.00           C  
ATOM   2653  C   TYR C 197      -4.771  -0.006 -35.007  1.00  0.00           C  
ATOM   2654  O   TYR C 197      -5.739  -0.734 -34.756  1.00  0.00           O  
ATOM   2655  CB  TYR C 197      -5.288   2.358 -35.473  1.00  0.00           C  
ATOM   2656  CG  TYR C 197      -4.867   3.588 -36.225  1.00  0.00           C  
ATOM   2657  CD1 TYR C 197      -5.531   4.073 -37.349  1.00  0.00           C  
ATOM   2658  CD2 TYR C 197      -3.762   4.250 -35.740  1.00  0.00           C  
ATOM   2659  CE1 TYR C 197      -5.052   5.241 -37.975  1.00  0.00           C  
ATOM   2660  CE2 TYR C 197      -3.291   5.383 -36.349  1.00  0.00           C  
ATOM   2661  CZ  TYR C 197      -3.918   5.887 -37.459  1.00  0.00           C  
ATOM   2662  OH  TYR C 197      -3.417   7.043 -38.043  1.00  0.00           O  
ATOM   2663  H   TYR C 197      -6.618   0.510 -37.105  1.00  0.00           H  
ATOM   2664  HA  TYR C 197      -3.799   1.184 -36.422  1.00  0.00           H  
ATOM   2665 1HB  TYR C 197      -6.379   2.353 -35.417  1.00  0.00           H  
ATOM   2666 2HB  TYR C 197      -4.906   2.435 -34.454  1.00  0.00           H  
ATOM   2667  HD1 TYR C 197      -6.412   3.558 -37.737  1.00  0.00           H  
ATOM   2668  HD2 TYR C 197      -3.256   3.863 -34.858  1.00  0.00           H  
ATOM   2669  HE1 TYR C 197      -5.561   5.641 -38.850  1.00  0.00           H  
ATOM   2670  HE2 TYR C 197      -2.412   5.887 -35.946  1.00  0.00           H  
ATOM   2671  HH  TYR C 197      -2.593   7.289 -37.603  1.00  0.00           H  
ATOM   2672  N   GLU C 198      -3.624  -0.024 -34.344  1.00  0.00           N  
ATOM   2673  CA  GLU C 198      -3.386  -0.839 -33.167  1.00  0.00           C  
ATOM   2674  C   GLU C 198      -3.309   0.068 -31.962  1.00  0.00           C  
ATOM   2675  O   GLU C 198      -2.548   1.041 -31.979  1.00  0.00           O  
ATOM   2676  CB  GLU C 198      -2.068  -1.595 -33.274  1.00  0.00           C  
ATOM   2677  CG  GLU C 198      -1.804  -2.486 -32.088  1.00  0.00           C  
ATOM   2678  CD  GLU C 198      -0.605  -3.352 -32.216  1.00  0.00           C  
ATOM   2679  OE1 GLU C 198      -0.009  -3.361 -33.263  1.00  0.00           O  
ATOM   2680  OE2 GLU C 198      -0.269  -4.024 -31.246  1.00  0.00           O  
ATOM   2681  H   GLU C 198      -2.880   0.598 -34.665  1.00  0.00           H  
ATOM   2682  HA  GLU C 198      -4.213  -1.539 -33.030  1.00  0.00           H  
ATOM   2683 1HB  GLU C 198      -2.063  -2.192 -34.176  1.00  0.00           H  
ATOM   2684 2HB  GLU C 198      -1.248  -0.881 -33.348  1.00  0.00           H  
ATOM   2685 1HG  GLU C 198      -1.684  -1.864 -31.201  1.00  0.00           H  
ATOM   2686 2HG  GLU C 198      -2.677  -3.105 -31.943  1.00  0.00           H  
ATOM   2687  N   ILE C 199      -4.061  -0.243 -30.910  1.00  0.00           N  
ATOM   2688  CA  ILE C 199      -3.998   0.596 -29.722  1.00  0.00           C  
ATOM   2689  C   ILE C 199      -3.870  -0.239 -28.481  1.00  0.00           C  
ATOM   2690  O   ILE C 199      -4.458  -1.319 -28.376  1.00  0.00           O  
ATOM   2691  CB  ILE C 199      -5.223   1.512 -29.641  1.00  0.00           C  
ATOM   2692  CG1 ILE C 199      -5.125   2.457 -28.502  1.00  0.00           C  
ATOM   2693  CG2 ILE C 199      -6.462   0.681 -29.479  1.00  0.00           C  
ATOM   2694  CD1 ILE C 199      -6.076   3.625 -28.671  1.00  0.00           C  
ATOM   2695  H   ILE C 199      -4.704  -1.033 -30.953  1.00  0.00           H  
ATOM   2696  HA  ILE C 199      -3.119   1.219 -29.789  1.00  0.00           H  
ATOM   2697  HB  ILE C 199      -5.288   2.105 -30.549  1.00  0.00           H  
ATOM   2698 1HG1 ILE C 199      -5.375   1.934 -27.581  1.00  0.00           H  
ATOM   2699 2HG1 ILE C 199      -4.124   2.830 -28.416  1.00  0.00           H  
ATOM   2700 1HG2 ILE C 199      -7.322   1.326 -29.425  1.00  0.00           H  
ATOM   2701 2HG2 ILE C 199      -6.561   0.023 -30.320  1.00  0.00           H  
ATOM   2702 3HG2 ILE C 199      -6.386   0.105 -28.574  1.00  0.00           H  
ATOM   2703 1HD1 ILE C 199      -5.999   4.293 -27.836  1.00  0.00           H  
ATOM   2704 2HD1 ILE C 199      -5.820   4.161 -29.584  1.00  0.00           H  
ATOM   2705 3HD1 ILE C 199      -7.099   3.257 -28.739  1.00  0.00           H  
ATOM   2706  N   LYS C 200      -3.078   0.251 -27.540  1.00  0.00           N  
ATOM   2707  CA  LYS C 200      -2.864  -0.432 -26.268  1.00  0.00           C  
ATOM   2708  C   LYS C 200      -2.636   0.545 -25.130  1.00  0.00           C  
ATOM   2709  O   LYS C 200      -2.282   1.696 -25.369  1.00  0.00           O  
ATOM   2710  CB  LYS C 200      -1.707  -1.404 -26.422  1.00  0.00           C  
ATOM   2711  CG  LYS C 200      -0.398  -0.781 -26.856  1.00  0.00           C  
ATOM   2712  CD  LYS C 200       0.662  -1.879 -27.030  1.00  0.00           C  
ATOM   2713  CE  LYS C 200       2.049  -1.331 -27.315  1.00  0.00           C  
ATOM   2714  NZ  LYS C 200       3.039  -2.438 -27.585  1.00  0.00           N  
ATOM   2715  H   LYS C 200      -2.602   1.132 -27.728  1.00  0.00           H  
ATOM   2716  HA  LYS C 200      -3.745  -1.017 -26.032  1.00  0.00           H  
ATOM   2717 1HB  LYS C 200      -1.542  -1.919 -25.470  1.00  0.00           H  
ATOM   2718 2HB  LYS C 200      -1.968  -2.164 -27.160  1.00  0.00           H  
ATOM   2719 1HG  LYS C 200      -0.549  -0.282 -27.815  1.00  0.00           H  
ATOM   2720 2HG  LYS C 200      -0.085  -0.042 -26.163  1.00  0.00           H  
ATOM   2721 1HD  LYS C 200       0.704  -2.483 -26.129  1.00  0.00           H  
ATOM   2722 2HD  LYS C 200       0.364  -2.529 -27.859  1.00  0.00           H  
ATOM   2723 1HE  LYS C 200       2.007  -0.684 -28.147  1.00  0.00           H  
ATOM   2724 2HE  LYS C 200       2.380  -0.763 -26.483  1.00  0.00           H  
ATOM   2725 1HZ  LYS C 200       3.947  -2.033 -27.772  1.00  0.00           H  
ATOM   2726 2HZ  LYS C 200       3.105  -3.056 -26.787  1.00  0.00           H  
ATOM   2727 3HZ  LYS C 200       2.736  -2.976 -28.386  1.00  0.00           H  
ATOM   2728  N   VAL C 201      -2.864   0.112 -23.890  1.00  0.00           N  
ATOM   2729  CA  VAL C 201      -2.622   1.026 -22.769  1.00  0.00           C  
ATOM   2730  C   VAL C 201      -1.775   0.404 -21.668  1.00  0.00           C  
ATOM   2731  O   VAL C 201      -1.730  -0.820 -21.500  1.00  0.00           O  
ATOM   2732  CB  VAL C 201      -3.955   1.473 -22.122  1.00  0.00           C  
ATOM   2733  CG1 VAL C 201      -4.834   2.228 -23.066  1.00  0.00           C  
ATOM   2734  CG2 VAL C 201      -4.657   0.330 -21.722  1.00  0.00           C  
ATOM   2735  H   VAL C 201      -3.192  -0.840 -23.727  1.00  0.00           H  
ATOM   2736  HA  VAL C 201      -2.102   1.900 -23.147  1.00  0.00           H  
ATOM   2737  HB  VAL C 201      -3.729   2.114 -21.263  1.00  0.00           H  
ATOM   2738 1HG1 VAL C 201      -5.749   2.516 -22.558  1.00  0.00           H  
ATOM   2739 2HG1 VAL C 201      -4.327   3.076 -23.391  1.00  0.00           H  
ATOM   2740 3HG1 VAL C 201      -5.075   1.609 -23.923  1.00  0.00           H  
ATOM   2741 1HG2 VAL C 201      -5.588   0.618 -21.232  1.00  0.00           H  
ATOM   2742 2HG2 VAL C 201      -4.876  -0.288 -22.592  1.00  0.00           H  
ATOM   2743 3HG2 VAL C 201      -4.019  -0.203 -21.056  1.00  0.00           H  
ATOM   2744  N   ARG C 202      -1.150   1.256 -20.868  1.00  0.00           N  
ATOM   2745  CA  ARG C 202      -0.402   0.801 -19.693  1.00  0.00           C  
ATOM   2746  C   ARG C 202      -0.473   1.822 -18.550  1.00  0.00           C  
ATOM   2747  O   ARG C 202      -0.862   2.971 -18.770  1.00  0.00           O  
ATOM   2748  CB  ARG C 202       1.031   0.517 -20.037  1.00  0.00           C  
ATOM   2749  CG  ARG C 202       1.742   1.676 -20.481  1.00  0.00           C  
ATOM   2750  CD  ARG C 202       3.160   1.390 -20.714  1.00  0.00           C  
ATOM   2751  NE  ARG C 202       3.861   2.565 -21.201  1.00  0.00           N  
ATOM   2752  CZ  ARG C 202       5.166   2.675 -21.389  1.00  0.00           C  
ATOM   2753  NH1 ARG C 202       5.992   1.675 -21.128  1.00  0.00           N  
ATOM   2754  NH2 ARG C 202       5.590   3.834 -21.854  1.00  0.00           N  
ATOM   2755  H   ARG C 202      -1.168   2.244 -21.126  1.00  0.00           H  
ATOM   2756  HA  ARG C 202      -0.843  -0.130 -19.341  1.00  0.00           H  
ATOM   2757 1HB  ARG C 202       1.549   0.132 -19.160  1.00  0.00           H  
ATOM   2758 2HB  ARG C 202       1.092  -0.243 -20.799  1.00  0.00           H  
ATOM   2759 1HG  ARG C 202       1.292   2.054 -21.384  1.00  0.00           H  
ATOM   2760 2HG  ARG C 202       1.651   2.417 -19.727  1.00  0.00           H  
ATOM   2761 1HD  ARG C 202       3.602   1.099 -19.787  1.00  0.00           H  
ATOM   2762 2HD  ARG C 202       3.277   0.590 -21.409  1.00  0.00           H  
ATOM   2763  HE  ARG C 202       3.314   3.405 -21.469  1.00  0.00           H  
ATOM   2764 1HH1 ARG C 202       5.627   0.799 -20.775  1.00  0.00           H  
ATOM   2765 2HH1 ARG C 202       6.983   1.787 -21.278  1.00  0.00           H  
ATOM   2766 1HH2 ARG C 202       4.872   4.561 -22.059  1.00  0.00           H  
ATOM   2767 2HH2 ARG C 202       6.569   4.000 -22.021  1.00  0.00           H  
ATOM   2768  N   SER C 203      -0.107   1.415 -17.321  1.00  0.00           N  
ATOM   2769  CA  SER C 203      -0.227   2.339 -16.181  1.00  0.00           C  
ATOM   2770  C   SER C 203       1.006   2.469 -15.282  1.00  0.00           C  
ATOM   2771  O   SER C 203       1.834   1.560 -15.212  1.00  0.00           O  
ATOM   2772  CB  SER C 203      -1.345   1.870 -15.309  1.00  0.00           C  
ATOM   2773  OG  SER C 203      -2.544   1.771 -16.023  1.00  0.00           O  
ATOM   2774  H   SER C 203       0.209   0.465 -17.179  1.00  0.00           H  
ATOM   2775  HA  SER C 203      -0.460   3.330 -16.564  1.00  0.00           H  
ATOM   2776 1HB  SER C 203      -1.091   0.904 -14.876  1.00  0.00           H  
ATOM   2777 2HB  SER C 203      -1.454   2.576 -14.506  1.00  0.00           H  
ATOM   2778  HG  SER C 203      -2.921   2.661 -16.088  1.00  0.00           H  
ATOM   2779  N   ILE C 204       1.092   3.592 -14.550  1.00  0.00           N  
ATOM   2780  CA  ILE C 204       2.185   3.816 -13.586  1.00  0.00           C  
ATOM   2781  C   ILE C 204       1.655   4.547 -12.325  1.00  0.00           C  
ATOM   2782  O   ILE C 204       0.739   5.358 -12.451  1.00  0.00           O  
ATOM   2783  CB  ILE C 204       3.270   4.636 -14.277  1.00  0.00           C  
ATOM   2784  CG1 ILE C 204       4.509   4.717 -13.459  1.00  0.00           C  
ATOM   2785  CG2 ILE C 204       2.718   6.003 -14.545  1.00  0.00           C  
ATOM   2786  CD1 ILE C 204       5.677   5.137 -14.229  1.00  0.00           C  
ATOM   2787  H   ILE C 204       0.395   4.322 -14.710  1.00  0.00           H  
ATOM   2788  HA  ILE C 204       2.607   2.854 -13.334  1.00  0.00           H  
ATOM   2789  HB  ILE C 204       3.539   4.161 -15.191  1.00  0.00           H  
ATOM   2790 1HG1 ILE C 204       4.358   5.426 -12.641  1.00  0.00           H  
ATOM   2791 2HG1 ILE C 204       4.737   3.744 -13.060  1.00  0.00           H  
ATOM   2792 1HG2 ILE C 204       3.465   6.599 -15.058  1.00  0.00           H  
ATOM   2793 2HG2 ILE C 204       1.833   5.917 -15.166  1.00  0.00           H  
ATOM   2794 3HG2 ILE C 204       2.457   6.478 -13.596  1.00  0.00           H  
ATOM   2795 1HD1 ILE C 204       6.550   5.163 -13.569  1.00  0.00           H  
ATOM   2796 2HD1 ILE C 204       5.849   4.420 -15.034  1.00  0.00           H  
ATOM   2797 3HD1 ILE C 204       5.502   6.124 -14.647  1.00  0.00           H  
ATOM   2798  N   PRO C 205       2.140   4.287 -11.089  1.00  0.00           N  
ATOM   2799  CA  PRO C 205       1.686   4.970  -9.896  1.00  0.00           C  
ATOM   2800  C   PRO C 205       1.954   6.444 -10.035  1.00  0.00           C  
ATOM   2801  O   PRO C 205       3.030   6.818 -10.513  1.00  0.00           O  
ATOM   2802  CB  PRO C 205       2.566   4.368  -8.801  1.00  0.00           C  
ATOM   2803  CG  PRO C 205       2.995   3.048  -9.341  1.00  0.00           C  
ATOM   2804  CD  PRO C 205       3.187   3.296 -10.804  1.00  0.00           C  
ATOM   2805  HA  PRO C 205       0.628   4.782  -9.705  1.00  0.00           H  
ATOM   2806 1HB  PRO C 205       3.406   5.036  -8.603  1.00  0.00           H  
ATOM   2807 2HB  PRO C 205       1.995   4.289  -7.867  1.00  0.00           H  
ATOM   2808 1HG  PRO C 205       3.939   2.757  -8.880  1.00  0.00           H  
ATOM   2809 2HG  PRO C 205       2.266   2.267  -9.107  1.00  0.00           H  
ATOM   2810 1HD  PRO C 205       4.171   3.750 -10.898  1.00  0.00           H  
ATOM   2811 2HD  PRO C 205       3.114   2.399 -11.359  1.00  0.00           H  
ATOM   2812  N   ASP C 206       1.037   7.279  -9.555  1.00  0.00           N  
ATOM   2813  CA  ASP C 206       1.303   8.707  -9.608  1.00  0.00           C  
ATOM   2814  C   ASP C 206       0.749   9.533  -8.448  1.00  0.00           C  
ATOM   2815  O   ASP C 206       0.041  10.520  -8.680  1.00  0.00           O  
ATOM   2816  CB  ASP C 206       0.747   9.283 -10.921  1.00  0.00           C  
ATOM   2817  CG  ASP C 206       1.260  10.712 -11.233  1.00  0.00           C  
ATOM   2818  OD1 ASP C 206       2.313  11.073 -10.716  1.00  0.00           O  
ATOM   2819  OD2 ASP C 206       0.576  11.434 -11.953  1.00  0.00           O  
ATOM   2820  H   ASP C 206       0.145   6.926  -9.207  1.00  0.00           H  
ATOM   2821  HA  ASP C 206       2.384   8.837  -9.608  1.00  0.00           H  
ATOM   2822 1HB  ASP C 206       1.026   8.625 -11.748  1.00  0.00           H  
ATOM   2823 2HB  ASP C 206      -0.343   9.301 -10.878  1.00  0.00           H  
ATOM   2824  N   HIS C 207       1.033   9.166  -7.193  1.00  0.00           N  
ATOM   2825  CA  HIS C 207       0.584  10.086  -6.140  1.00  0.00           C  
ATOM   2826  C   HIS C 207       1.546  10.188  -4.971  1.00  0.00           C  
ATOM   2827  O   HIS C 207       2.304  11.153  -4.816  1.00  0.00           O  
ATOM   2828  CB  HIS C 207      -0.790   9.659  -5.614  1.00  0.00           C  
ATOM   2829  CG  HIS C 207      -1.289  10.502  -4.481  1.00  0.00           C  
ATOM   2830  ND1 HIS C 207      -0.922  10.278  -3.171  1.00  0.00           N  
ATOM   2831  CD2 HIS C 207      -2.125  11.566  -4.462  1.00  0.00           C  
ATOM   2832  CE1 HIS C 207      -1.512  11.171  -2.394  1.00  0.00           C  
ATOM   2833  NE2 HIS C 207      -2.246  11.963  -3.153  1.00  0.00           N  
ATOM   2834  H   HIS C 207       1.609   8.341  -6.985  1.00  0.00           H  
ATOM   2835  HA  HIS C 207       0.495  11.087  -6.557  1.00  0.00           H  
ATOM   2836 1HB  HIS C 207      -1.521   9.707  -6.423  1.00  0.00           H  
ATOM   2837 2HB  HIS C 207      -0.745   8.625  -5.275  1.00  0.00           H  
ATOM   2838  HD2 HIS C 207      -2.611  12.023  -5.325  1.00  0.00           H  
ATOM   2839  HE1 HIS C 207      -1.408  11.241  -1.312  1.00  0.00           H  
ATOM   2840  HE2 HIS C 207      -2.809  12.737  -2.829  1.00  0.00           H  
ATOM   2841  N   TYR C 208       1.539   9.124  -4.198  1.00  0.00           N  
ATOM   2842  CA  TYR C 208       2.380   8.894  -3.043  1.00  0.00           C  
ATOM   2843  C   TYR C 208       3.281   7.791  -3.442  1.00  0.00           C  
ATOM   2844  O   TYR C 208       4.491   7.833  -3.257  1.00  0.00           O  
ATOM   2845  CB  TYR C 208       1.576   8.534  -1.791  1.00  0.00           C  
ATOM   2846  CG  TYR C 208       2.424   8.018  -0.649  1.00  0.00           C  
ATOM   2847  CD1 TYR C 208       3.229   8.893   0.067  1.00  0.00           C  
ATOM   2848  CD2 TYR C 208       2.396   6.672  -0.317  1.00  0.00           C  
ATOM   2849  CE1 TYR C 208       4.003   8.422   1.110  1.00  0.00           C  
ATOM   2850  CE2 TYR C 208       3.170   6.202   0.726  1.00  0.00           C  
ATOM   2851  CZ  TYR C 208       3.971   7.071   1.438  1.00  0.00           C  
ATOM   2852  OH  TYR C 208       4.742   6.603   2.476  1.00  0.00           O  
ATOM   2853  H   TYR C 208       0.877   8.405  -4.429  1.00  0.00           H  
ATOM   2854  HA  TYR C 208       2.974   9.777  -2.820  1.00  0.00           H  
ATOM   2855 1HB  TYR C 208       1.032   9.413  -1.442  1.00  0.00           H  
ATOM   2856 2HB  TYR C 208       0.839   7.770  -2.039  1.00  0.00           H  
ATOM   2857  HD1 TYR C 208       3.251   9.951  -0.194  1.00  0.00           H  
ATOM   2858  HD2 TYR C 208       1.764   5.985  -0.880  1.00  0.00           H  
ATOM   2859  HE1 TYR C 208       4.635   9.109   1.672  1.00  0.00           H  
ATOM   2860  HE2 TYR C 208       3.149   5.143   0.986  1.00  0.00           H  
ATOM   2861  HH  TYR C 208       4.606   5.657   2.573  1.00  0.00           H  
ATOM   2862  N   PHE C 209       2.649   6.800  -4.020  1.00  0.00           N  
ATOM   2863  CA  PHE C 209       3.332   5.623  -4.451  1.00  0.00           C  
ATOM   2864  C   PHE C 209       4.011   5.982  -5.753  1.00  0.00           C  
ATOM   2865  O   PHE C 209       3.464   6.751  -6.562  1.00  0.00           O  
ATOM   2866  CB  PHE C 209       2.309   4.528  -4.663  1.00  0.00           C  
ATOM   2867  CG  PHE C 209       1.725   4.100  -3.378  1.00  0.00           C  
ATOM   2868  CD1 PHE C 209       0.496   4.616  -2.984  1.00  0.00           C  
ATOM   2869  CD2 PHE C 209       2.370   3.226  -2.562  1.00  0.00           C  
ATOM   2870  CE1 PHE C 209      -0.065   4.270  -1.805  1.00  0.00           C  
ATOM   2871  CE2 PHE C 209       1.806   2.869  -1.353  1.00  0.00           C  
ATOM   2872  CZ  PHE C 209       0.580   3.404  -0.979  1.00  0.00           C  
ATOM   2873  H   PHE C 209       1.653   6.859  -4.136  1.00  0.00           H  
ATOM   2874  HA  PHE C 209       4.077   5.329  -3.710  1.00  0.00           H  
ATOM   2875 1HB  PHE C 209       1.509   4.883  -5.310  1.00  0.00           H  
ATOM   2876 2HB  PHE C 209       2.783   3.668  -5.140  1.00  0.00           H  
ATOM   2877  HD1 PHE C 209      -0.020   5.317  -3.636  1.00  0.00           H  
ATOM   2878  HD2 PHE C 209       3.332   2.821  -2.879  1.00  0.00           H  
ATOM   2879  HE1 PHE C 209      -1.032   4.686  -1.513  1.00  0.00           H  
ATOM   2880  HE2 PHE C 209       2.322   2.173  -0.692  1.00  0.00           H  
ATOM   2881  HZ  PHE C 209       0.125   3.135  -0.029  1.00  0.00           H  
ATOM   2882  N   LYS C 210       5.218   5.466  -5.921  1.00  0.00           N  
ATOM   2883  CA  LYS C 210       6.023   5.668  -7.114  1.00  0.00           C  
ATOM   2884  C   LYS C 210       6.440   4.319  -7.640  1.00  0.00           C  
ATOM   2885  O   LYS C 210       6.322   3.319  -6.917  1.00  0.00           O  
ATOM   2886  CB  LYS C 210       7.212   6.577  -6.825  1.00  0.00           C  
ATOM   2887  CG  LYS C 210       6.774   7.981  -6.357  1.00  0.00           C  
ATOM   2888  CD  LYS C 210       6.181   8.810  -7.525  1.00  0.00           C  
ATOM   2889  CE  LYS C 210       5.840  10.240  -7.090  1.00  0.00           C  
ATOM   2890  NZ  LYS C 210       5.382  11.073  -8.244  1.00  0.00           N  
ATOM   2891  H   LYS C 210       5.581   4.866  -5.178  1.00  0.00           H  
ATOM   2892  HA  LYS C 210       5.412   6.148  -7.878  1.00  0.00           H  
ATOM   2893 1HB  LYS C 210       7.838   6.138  -6.057  1.00  0.00           H  
ATOM   2894 2HB  LYS C 210       7.818   6.682  -7.719  1.00  0.00           H  
ATOM   2895 1HG  LYS C 210       6.033   7.902  -5.560  1.00  0.00           H  
ATOM   2896 2HG  LYS C 210       7.641   8.508  -5.960  1.00  0.00           H  
ATOM   2897 1HD  LYS C 210       6.901   8.851  -8.341  1.00  0.00           H  
ATOM   2898 2HD  LYS C 210       5.272   8.338  -7.899  1.00  0.00           H  
ATOM   2899 1HE  LYS C 210       5.037  10.200  -6.345  1.00  0.00           H  
ATOM   2900 2HE  LYS C 210       6.717  10.703  -6.641  1.00  0.00           H  
ATOM   2901 1HZ  LYS C 210       5.148  12.002  -7.926  1.00  0.00           H  
ATOM   2902 2HZ  LYS C 210       6.107  11.126  -8.943  1.00  0.00           H  
ATOM   2903 3HZ  LYS C 210       4.566  10.639  -8.648  1.00  0.00           H  
ATOM   2904  N   GLY C 211       6.865   4.252  -8.895  1.00  0.00           N  
ATOM   2905  CA  GLY C 211       7.216   2.942  -9.400  1.00  0.00           C  
ATOM   2906  C   GLY C 211       7.477   2.867 -10.895  1.00  0.00           C  
ATOM   2907  O   GLY C 211       8.081   3.750 -11.503  1.00  0.00           O  
ATOM   2908  H   GLY C 211       6.942   5.073  -9.475  1.00  0.00           H  
ATOM   2909 1HA  GLY C 211       8.100   2.587  -8.874  1.00  0.00           H  
ATOM   2910 2HA  GLY C 211       6.420   2.262  -9.148  1.00  0.00           H  
ATOM   2911  N   PHE C 212       7.051   1.758 -11.456  1.00  0.00           N  
ATOM   2912  CA  PHE C 212       7.326   1.406 -12.819  1.00  0.00           C  
ATOM   2913  C   PHE C 212       6.075   1.261 -13.659  1.00  0.00           C  
ATOM   2914  O   PHE C 212       4.966   1.186 -13.136  1.00  0.00           O  
ATOM   2915  CB  PHE C 212       8.035   0.069 -12.846  1.00  0.00           C  
ATOM   2916  CG  PHE C 212       9.194   0.021 -11.941  1.00  0.00           C  
ATOM   2917  CD1 PHE C 212       9.158  -0.799 -10.824  1.00  0.00           C  
ATOM   2918  CD2 PHE C 212      10.300   0.809 -12.136  1.00  0.00           C  
ATOM   2919  CE1 PHE C 212      10.214  -0.857  -9.958  1.00  0.00           C  
ATOM   2920  CE2 PHE C 212      11.359   0.758 -11.252  1.00  0.00           C  
ATOM   2921  CZ  PHE C 212      11.316  -0.081 -10.167  1.00  0.00           C  
ATOM   2922  H   PHE C 212       6.505   1.121 -10.876  1.00  0.00           H  
ATOM   2923  HA  PHE C 212       7.955   2.179 -13.258  1.00  0.00           H  
ATOM   2924 1HB  PHE C 212       7.336  -0.716 -12.559  1.00  0.00           H  
ATOM   2925 2HB  PHE C 212       8.371  -0.154 -13.857  1.00  0.00           H  
ATOM   2926  HD1 PHE C 212       8.275  -1.421 -10.645  1.00  0.00           H  
ATOM   2927  HD2 PHE C 212      10.334   1.477 -12.996  1.00  0.00           H  
ATOM   2928  HE1 PHE C 212      10.172  -1.522  -9.103  1.00  0.00           H  
ATOM   2929  HE2 PHE C 212      12.235   1.383 -11.413  1.00  0.00           H  
ATOM   2930  HZ  PHE C 212      12.152  -0.126  -9.473  1.00  0.00           H  
ATOM   2931  N   TRP C 213       6.256   1.211 -14.972  1.00  0.00           N  
ATOM   2932  CA  TRP C 213       5.139   0.964 -15.861  1.00  0.00           C  
ATOM   2933  C   TRP C 213       4.687  -0.479 -15.765  1.00  0.00           C  
ATOM   2934  O   TRP C 213       5.509  -1.402 -15.689  1.00  0.00           O  
ATOM   2935  CB  TRP C 213       5.516   1.219 -17.323  1.00  0.00           C  
ATOM   2936  CG  TRP C 213       5.656   2.632 -17.650  1.00  0.00           C  
ATOM   2937  CD1 TRP C 213       6.801   3.335 -17.850  1.00  0.00           C  
ATOM   2938  CD2 TRP C 213       4.573   3.561 -17.803  1.00  0.00           C  
ATOM   2939  NE1 TRP C 213       6.504   4.646 -18.100  1.00  0.00           N  
ATOM   2940  CE2 TRP C 213       5.129   4.799 -18.062  1.00  0.00           C  
ATOM   2941  CE3 TRP C 213       3.184   3.440 -17.720  1.00  0.00           C  
ATOM   2942  CZ2 TRP C 213       4.348   5.928 -18.232  1.00  0.00           C  
ATOM   2943  CZ3 TRP C 213       2.392   4.564 -17.899  1.00  0.00           C  
ATOM   2944  CH2 TRP C 213       2.959   5.773 -18.142  1.00  0.00           C  
ATOM   2945  H   TRP C 213       7.184   1.317 -15.354  1.00  0.00           H  
ATOM   2946  HA  TRP C 213       4.315   1.615 -15.578  1.00  0.00           H  
ATOM   2947 1HB  TRP C 213       6.456   0.721 -17.544  1.00  0.00           H  
ATOM   2948 2HB  TRP C 213       4.765   0.775 -17.949  1.00  0.00           H  
ATOM   2949  HD1 TRP C 213       7.807   2.919 -17.802  1.00  0.00           H  
ATOM   2950  HE1 TRP C 213       7.177   5.378 -18.271  1.00  0.00           H  
ATOM   2951  HE3 TRP C 213       2.736   2.469 -17.512  1.00  0.00           H  
ATOM   2952  HZ2 TRP C 213       4.781   6.906 -18.427  1.00  0.00           H  
ATOM   2953  HZ3 TRP C 213       1.304   4.455 -17.831  1.00  0.00           H  
ATOM   2954  HH2 TRP C 213       2.308   6.639 -18.273  1.00  0.00           H  
ATOM   2955  N   SER C 214       3.379  -0.651 -15.835  1.00  0.00           N  
ATOM   2956  CA  SER C 214       2.732  -1.940 -15.877  1.00  0.00           C  
ATOM   2957  C   SER C 214       2.995  -2.553 -17.226  1.00  0.00           C  
ATOM   2958  O   SER C 214       3.464  -1.873 -18.137  1.00  0.00           O  
ATOM   2959  CB  SER C 214       1.239  -1.785 -15.799  1.00  0.00           C  
ATOM   2960  OG  SER C 214       0.763  -1.256 -17.012  1.00  0.00           O  
ATOM   2961  H   SER C 214       2.787   0.170 -15.825  1.00  0.00           H  
ATOM   2962  HA  SER C 214       3.115  -2.580 -15.082  1.00  0.00           H  
ATOM   2963 1HB  SER C 214       0.768  -2.745 -15.596  1.00  0.00           H  
ATOM   2964 2HB  SER C 214       0.993  -1.112 -14.982  1.00  0.00           H  
ATOM   2965  HG  SER C 214       0.812  -2.005 -17.664  1.00  0.00           H  
ATOM   2966  N   GLU C 215       2.672  -3.821 -17.370  1.00  0.00           N  
ATOM   2967  CA  GLU C 215       2.757  -4.462 -18.662  1.00  0.00           C  
ATOM   2968  C   GLU C 215       1.657  -3.855 -19.494  1.00  0.00           C  
ATOM   2969  O   GLU C 215       0.762  -3.191 -18.958  1.00  0.00           O  
ATOM   2970  CB  GLU C 215       2.569  -5.982 -18.573  1.00  0.00           C  
ATOM   2971  CG  GLU C 215       3.708  -6.752 -17.897  1.00  0.00           C  
ATOM   2972  CD  GLU C 215       5.009  -6.759 -18.679  1.00  0.00           C  
ATOM   2973  OE1 GLU C 215       4.973  -7.010 -19.866  1.00  0.00           O  
ATOM   2974  OE2 GLU C 215       6.047  -6.525 -18.071  1.00  0.00           O  
ATOM   2975  H   GLU C 215       2.325  -4.336 -16.576  1.00  0.00           H  
ATOM   2976  HA  GLU C 215       3.718  -4.233 -19.123  1.00  0.00           H  
ATOM   2977 1HB  GLU C 215       1.650  -6.202 -18.036  1.00  0.00           H  
ATOM   2978 2HB  GLU C 215       2.452  -6.389 -19.582  1.00  0.00           H  
ATOM   2979 1HG  GLU C 215       3.888  -6.303 -16.935  1.00  0.00           H  
ATOM   2980 2HG  GLU C 215       3.388  -7.780 -17.734  1.00  0.00           H  
ATOM   2981  N   TRP C 216       1.751  -4.014 -20.793  1.00  0.00           N  
ATOM   2982  CA  TRP C 216       0.732  -3.482 -21.665  1.00  0.00           C  
ATOM   2983  C   TRP C 216      -0.527  -4.308 -21.608  1.00  0.00           C  
ATOM   2984  O   TRP C 216      -0.481  -5.521 -21.393  1.00  0.00           O  
ATOM   2985  CB  TRP C 216       1.192  -3.465 -23.101  1.00  0.00           C  
ATOM   2986  CG  TRP C 216       2.242  -2.491 -23.413  1.00  0.00           C  
ATOM   2987  CD1 TRP C 216       3.574  -2.735 -23.558  1.00  0.00           C  
ATOM   2988  CD2 TRP C 216       2.059  -1.089 -23.657  1.00  0.00           C  
ATOM   2989  NE1 TRP C 216       4.234  -1.571 -23.877  1.00  0.00           N  
ATOM   2990  CE2 TRP C 216       3.318  -0.548 -23.938  1.00  0.00           C  
ATOM   2991  CE3 TRP C 216       0.947  -0.261 -23.669  1.00  0.00           C  
ATOM   2992  CZ2 TRP C 216       3.490   0.808 -24.224  1.00  0.00           C  
ATOM   2993  CZ3 TRP C 216       1.101   1.091 -23.963  1.00  0.00           C  
ATOM   2994  CH2 TRP C 216       2.344   1.613 -24.229  1.00  0.00           C  
ATOM   2995  H   TRP C 216       2.522  -4.542 -21.179  1.00  0.00           H  
ATOM   2996  HA  TRP C 216       0.490  -2.468 -21.352  1.00  0.00           H  
ATOM   2997 1HB  TRP C 216       1.554  -4.455 -23.365  1.00  0.00           H  
ATOM   2998 2HB  TRP C 216       0.333  -3.256 -23.735  1.00  0.00           H  
ATOM   2999  HD1 TRP C 216       4.045  -3.712 -23.440  1.00  0.00           H  
ATOM   3000  HE1 TRP C 216       5.231  -1.484 -24.037  1.00  0.00           H  
ATOM   3001  HE3 TRP C 216      -0.030  -0.679 -23.463  1.00  0.00           H  
ATOM   3002  HZ2 TRP C 216       4.465   1.240 -24.440  1.00  0.00           H  
ATOM   3003  HZ3 TRP C 216       0.211   1.735 -23.971  1.00  0.00           H  
ATOM   3004  HH2 TRP C 216       2.434   2.680 -24.445  1.00  0.00           H  
ATOM   3005  N   SER C 217      -1.646  -3.647 -21.825  1.00  0.00           N  
ATOM   3006  CA  SER C 217      -2.924  -4.314 -21.981  1.00  0.00           C  
ATOM   3007  C   SER C 217      -2.841  -5.061 -23.301  1.00  0.00           C  
ATOM   3008  O   SER C 217      -1.916  -4.803 -24.069  1.00  0.00           O  
ATOM   3009  CB  SER C 217      -4.005  -3.293 -22.164  1.00  0.00           C  
ATOM   3010  OG  SER C 217      -3.864  -2.699 -23.455  1.00  0.00           O  
ATOM   3011  H   SER C 217      -1.621  -2.633 -21.894  1.00  0.00           H  
ATOM   3012  HA  SER C 217      -3.103  -4.968 -21.131  1.00  0.00           H  
ATOM   3013 1HB  SER C 217      -4.989  -3.728 -22.052  1.00  0.00           H  
ATOM   3014 2HB  SER C 217      -3.896  -2.539 -21.395  1.00  0.00           H  
ATOM   3015  HG  SER C 217      -4.244  -3.371 -24.115  1.00  0.00           H  
ATOM   3016  N   PRO C 218      -3.731  -6.003 -23.598  1.00  0.00           N  
ATOM   3017  CA  PRO C 218      -3.846  -6.619 -24.901  1.00  0.00           C  
ATOM   3018  C   PRO C 218      -4.143  -5.505 -25.889  1.00  0.00           C  
ATOM   3019  O   PRO C 218      -4.695  -4.468 -25.501  1.00  0.00           O  
ATOM   3020  CB  PRO C 218      -5.025  -7.571 -24.730  1.00  0.00           C  
ATOM   3021  CG  PRO C 218      -5.137  -7.745 -23.237  1.00  0.00           C  
ATOM   3022  CD  PRO C 218      -4.741  -6.405 -22.643  1.00  0.00           C  
ATOM   3023  HA  PRO C 218      -2.919  -7.151 -25.159  1.00  0.00           H  
ATOM   3024 1HB  PRO C 218      -5.922  -7.138 -25.195  1.00  0.00           H  
ATOM   3025 2HB  PRO C 218      -4.813  -8.517 -25.265  1.00  0.00           H  
ATOM   3026 1HG  PRO C 218      -6.159  -8.053 -22.967  1.00  0.00           H  
ATOM   3027 2HG  PRO C 218      -4.467  -8.557 -22.917  1.00  0.00           H  
ATOM   3028 1HD  PRO C 218      -5.595  -5.723 -22.629  1.00  0.00           H  
ATOM   3029 2HD  PRO C 218      -4.321  -6.583 -21.645  1.00  0.00           H  
ATOM   3030  N   SER C 219      -3.711  -5.661 -27.130  1.00  0.00           N  
ATOM   3031  CA  SER C 219      -4.001  -4.607 -28.078  1.00  0.00           C  
ATOM   3032  C   SER C 219      -5.418  -4.729 -28.574  1.00  0.00           C  
ATOM   3033  O   SER C 219      -5.986  -5.821 -28.606  1.00  0.00           O  
ATOM   3034  CB  SER C 219      -3.059  -4.632 -29.243  1.00  0.00           C  
ATOM   3035  OG  SER C 219      -1.736  -4.375 -28.837  1.00  0.00           O  
ATOM   3036  H   SER C 219      -3.236  -6.508 -27.414  1.00  0.00           H  
ATOM   3037  HA  SER C 219      -3.901  -3.647 -27.577  1.00  0.00           H  
ATOM   3038 1HB  SER C 219      -3.124  -5.570 -29.764  1.00  0.00           H  
ATOM   3039 2HB  SER C 219      -3.375  -3.859 -29.933  1.00  0.00           H  
ATOM   3040  HG  SER C 219      -1.202  -4.313 -29.672  1.00  0.00           H  
ATOM   3041  N   TYR C 220      -5.969  -3.613 -28.991  1.00  0.00           N  
ATOM   3042  CA  TYR C 220      -7.283  -3.565 -29.602  1.00  0.00           C  
ATOM   3043  C   TYR C 220      -7.064  -3.044 -31.008  1.00  0.00           C  
ATOM   3044  O   TYR C 220      -6.245  -2.144 -31.217  1.00  0.00           O  
ATOM   3045  CB  TYR C 220      -8.224  -2.643 -28.832  1.00  0.00           C  
ATOM   3046  CG  TYR C 220      -9.643  -2.600 -29.352  1.00  0.00           C  
ATOM   3047  CD1 TYR C 220     -10.560  -3.531 -28.880  1.00  0.00           C  
ATOM   3048  CD2 TYR C 220     -10.036  -1.657 -30.300  1.00  0.00           C  
ATOM   3049  CE1 TYR C 220     -11.861  -3.505 -29.326  1.00  0.00           C  
ATOM   3050  CE2 TYR C 220     -11.349  -1.647 -30.744  1.00  0.00           C  
ATOM   3051  CZ  TYR C 220     -12.253  -2.553 -30.255  1.00  0.00           C  
ATOM   3052  OH  TYR C 220     -13.564  -2.495 -30.677  1.00  0.00           O  
ATOM   3053  H   TYR C 220      -5.441  -2.752 -28.882  1.00  0.00           H  
ATOM   3054  HA  TYR C 220      -7.706  -4.569 -29.665  1.00  0.00           H  
ATOM   3055 1HB  TYR C 220      -8.260  -2.959 -27.785  1.00  0.00           H  
ATOM   3056 2HB  TYR C 220      -7.837  -1.642 -28.841  1.00  0.00           H  
ATOM   3057  HD1 TYR C 220     -10.254  -4.271 -28.143  1.00  0.00           H  
ATOM   3058  HD2 TYR C 220      -9.322  -0.931 -30.681  1.00  0.00           H  
ATOM   3059  HE1 TYR C 220     -12.581  -4.225 -28.939  1.00  0.00           H  
ATOM   3060  HE2 TYR C 220     -11.680  -0.917 -31.469  1.00  0.00           H  
ATOM   3061  HH  TYR C 220     -13.670  -1.729 -31.259  1.00  0.00           H  
ATOM   3062  N   TYR C 221      -7.727  -3.632 -31.985  1.00  0.00           N  
ATOM   3063  CA  TYR C 221      -7.524  -3.136 -33.338  1.00  0.00           C  
ATOM   3064  C   TYR C 221      -8.814  -2.630 -33.949  1.00  0.00           C  
ATOM   3065  O   TYR C 221      -9.868  -3.271 -33.838  1.00  0.00           O  
ATOM   3066  CB  TYR C 221      -6.958  -4.236 -34.199  1.00  0.00           C  
ATOM   3067  CG  TYR C 221      -5.577  -4.784 -33.805  1.00  0.00           C  
ATOM   3068  CD1 TYR C 221      -5.453  -5.782 -32.855  1.00  0.00           C  
ATOM   3069  CD2 TYR C 221      -4.467  -4.345 -34.464  1.00  0.00           C  
ATOM   3070  CE1 TYR C 221      -4.225  -6.346 -32.584  1.00  0.00           C  
ATOM   3071  CE2 TYR C 221      -3.244  -4.906 -34.199  1.00  0.00           C  
ATOM   3072  CZ  TYR C 221      -3.115  -5.899 -33.283  1.00  0.00           C  
ATOM   3073  OH  TYR C 221      -1.870  -6.460 -33.084  1.00  0.00           O  
ATOM   3074  H   TYR C 221      -8.370  -4.390 -31.797  1.00  0.00           H  
ATOM   3075  HA  TYR C 221      -6.826  -2.306 -33.313  1.00  0.00           H  
ATOM   3076 1HB  TYR C 221      -7.659  -5.073 -34.206  1.00  0.00           H  
ATOM   3077 2HB  TYR C 221      -6.891  -3.872 -35.224  1.00  0.00           H  
ATOM   3078  HD1 TYR C 221      -6.331  -6.135 -32.331  1.00  0.00           H  
ATOM   3079  HD2 TYR C 221      -4.558  -3.564 -35.221  1.00  0.00           H  
ATOM   3080  HE1 TYR C 221      -4.142  -7.147 -31.843  1.00  0.00           H  
ATOM   3081  HE2 TYR C 221      -2.363  -4.567 -34.742  1.00  0.00           H  
ATOM   3082  HH  TYR C 221      -1.194  -5.880 -33.467  1.00  0.00           H  
ATOM   3083  N   PHE C 222      -8.714  -1.515 -34.648  1.00  0.00           N  
ATOM   3084  CA  PHE C 222      -9.891  -0.923 -35.256  1.00  0.00           C  
ATOM   3085  C   PHE C 222      -9.525  -0.248 -36.560  1.00  0.00           C  
ATOM   3086  O   PHE C 222      -8.352   0.037 -36.799  1.00  0.00           O  
ATOM   3087  CB  PHE C 222     -10.524   0.066 -34.270  1.00  0.00           C  
ATOM   3088  CG  PHE C 222      -9.708   1.306 -33.947  1.00  0.00           C  
ATOM   3089  CD1 PHE C 222      -9.914   2.490 -34.641  1.00  0.00           C  
ATOM   3090  CD2 PHE C 222      -8.738   1.280 -32.972  1.00  0.00           C  
ATOM   3091  CE1 PHE C 222      -9.182   3.618 -34.355  1.00  0.00           C  
ATOM   3092  CE2 PHE C 222      -7.997   2.408 -32.686  1.00  0.00           C  
ATOM   3093  CZ  PHE C 222      -8.223   3.581 -33.377  1.00  0.00           C  
ATOM   3094  H   PHE C 222      -7.797  -1.070 -34.723  1.00  0.00           H  
ATOM   3095  HA  PHE C 222     -10.617  -1.706 -35.464  1.00  0.00           H  
ATOM   3096 1HB  PHE C 222     -11.491   0.387 -34.655  1.00  0.00           H  
ATOM   3097 2HB  PHE C 222     -10.710  -0.453 -33.352  1.00  0.00           H  
ATOM   3098  HD1 PHE C 222     -10.677   2.522 -35.420  1.00  0.00           H  
ATOM   3099  HD2 PHE C 222      -8.556   0.358 -32.423  1.00  0.00           H  
ATOM   3100  HE1 PHE C 222      -9.366   4.538 -34.907  1.00  0.00           H  
ATOM   3101  HE2 PHE C 222      -7.235   2.374 -31.917  1.00  0.00           H  
ATOM   3102  HZ  PHE C 222      -7.640   4.473 -33.151  1.00  0.00           H  
ATOM   3103  N   ARG C 223     -10.519   0.011 -37.400  1.00  0.00           N  
ATOM   3104  CA  ARG C 223     -10.258   0.631 -38.692  1.00  0.00           C  
ATOM   3105  C   ARG C 223     -11.114   1.858 -38.867  1.00  0.00           C  
ATOM   3106  O   ARG C 223     -12.315   1.835 -38.549  1.00  0.00           O  
ATOM   3107  CB  ARG C 223     -10.498  -0.356 -39.835  1.00  0.00           C  
ATOM   3108  CG  ARG C 223     -10.201   0.161 -41.180  1.00  0.00           C  
ATOM   3109  CD  ARG C 223     -10.522  -0.818 -42.220  1.00  0.00           C  
ATOM   3110  NE  ARG C 223     -10.148  -0.320 -43.523  1.00  0.00           N  
ATOM   3111  CZ  ARG C 223     -10.903   0.526 -44.252  1.00  0.00           C  
ATOM   3112  NH1 ARG C 223     -12.055   0.964 -43.772  1.00  0.00           N  
ATOM   3113  NH2 ARG C 223     -10.485   0.921 -45.443  1.00  0.00           N  
ATOM   3114  H   ARG C 223     -11.461  -0.240 -37.144  1.00  0.00           H  
ATOM   3115  HA  ARG C 223      -9.228   0.945 -38.723  1.00  0.00           H  
ATOM   3116 1HB  ARG C 223      -9.841  -1.196 -39.727  1.00  0.00           H  
ATOM   3117 2HB  ARG C 223     -11.523  -0.720 -39.826  1.00  0.00           H  
ATOM   3118 1HG  ARG C 223     -10.790   1.054 -41.366  1.00  0.00           H  
ATOM   3119 2HG  ARG C 223      -9.146   0.405 -41.254  1.00  0.00           H  
ATOM   3120 1HD  ARG C 223      -9.989  -1.748 -42.039  1.00  0.00           H  
ATOM   3121 2HD  ARG C 223     -11.590  -1.001 -42.216  1.00  0.00           H  
ATOM   3122  HE  ARG C 223      -9.272  -0.633 -43.916  1.00  0.00           H  
ATOM   3123 1HH1 ARG C 223     -12.365   0.661 -42.855  1.00  0.00           H  
ATOM   3124 2HH1 ARG C 223     -12.626   1.599 -44.309  1.00  0.00           H  
ATOM   3125 1HH2 ARG C 223      -9.597   0.589 -45.799  1.00  0.00           H  
ATOM   3126 2HH2 ARG C 223     -11.038   1.560 -45.983  1.00  0.00           H  
ATOM   3127  N   THR C 224     -10.481   2.939 -39.317  1.00  0.00           N  
ATOM   3128  CA  THR C 224     -11.164   4.207 -39.477  1.00  0.00           C  
ATOM   3129  C   THR C 224     -11.980   4.202 -40.789  1.00  0.00           C  
ATOM   3130  O   THR C 224     -11.713   3.381 -41.671  1.00  0.00           O  
ATOM   3131  CB  THR C 224     -10.107   5.334 -39.486  1.00  0.00           C  
ATOM   3132  OG1 THR C 224      -9.272   5.205 -40.629  1.00  0.00           O  
ATOM   3133  CG2 THR C 224      -9.214   5.207 -38.262  1.00  0.00           C  
ATOM   3134  H   THR C 224      -9.489   2.861 -39.549  1.00  0.00           H  
ATOM   3135  HA  THR C 224     -11.824   4.331 -38.626  1.00  0.00           H  
ATOM   3136  HB  THR C 224     -10.565   6.303 -39.485  1.00  0.00           H  
ATOM   3137  HG1 THR C 224      -8.641   5.962 -40.649  1.00  0.00           H  
ATOM   3138 1HG2 THR C 224      -8.456   5.992 -38.288  1.00  0.00           H  
ATOM   3139 2HG2 THR C 224      -9.792   5.297 -37.360  1.00  0.00           H  
ATOM   3140 3HG2 THR C 224      -8.726   4.234 -38.277  1.00  0.00           H  
ATOM   3141  N   PRO C 225     -12.957   5.109 -40.979  1.00  0.00           N  
ATOM   3142  CA  PRO C 225     -13.757   5.250 -42.192  1.00  0.00           C  
ATOM   3143  C   PRO C 225     -12.935   5.362 -43.464  1.00  0.00           C  
ATOM   3144  O   PRO C 225     -12.099   6.259 -43.586  1.00  0.00           O  
ATOM   3145  OXT PRO C 225     -13.098   4.574 -44.355  1.00  0.00           O  
ATOM   3146  CB  PRO C 225     -14.523   6.541 -41.907  1.00  0.00           C  
ATOM   3147  CG  PRO C 225     -14.656   6.563 -40.413  1.00  0.00           C  
ATOM   3148  CD  PRO C 225     -13.361   6.039 -39.896  1.00  0.00           C  
ATOM   3149  HA  PRO C 225     -14.446   4.398 -42.263  1.00  0.00           H  
ATOM   3150 1HB  PRO C 225     -13.954   7.401 -42.289  1.00  0.00           H  
ATOM   3151 2HB  PRO C 225     -15.486   6.531 -42.432  1.00  0.00           H  
ATOM   3152 1HG  PRO C 225     -14.864   7.579 -40.073  1.00  0.00           H  
ATOM   3153 2HG  PRO C 225     -15.518   5.950 -40.099  1.00  0.00           H  
ATOM   3154 1HD  PRO C 225     -12.663   6.869 -39.784  1.00  0.00           H  
ATOM   3155 2HD  PRO C 225     -13.577   5.524 -38.954  1.00  0.00           H  
TER                                                                             
