# Supplementary material for: Design of protein-binding proteins from the target structure alone
Source: Nature. 2022 Mar 24;605(7910):551–60. doi: 10.1038/s41586-022-04654-9 (PMC9117152; doi:10.1038/s41586-022-04654-9)
Supplement: Supplementary file 4 — Supplementary Data 1 Experimental data and analysis. This file contains all the experimental results and the analysis protocols. [file 41586_2022_4654_MOESM4_ESM.gz › supplemental_files/ngs_analysis/il7ra_grafting_experiment/disjoint_grafts/motif_hash_input/context/IL7_longxing_Grafting2_ems_3hM_1894_0002_0004_0001_0001_trim.pdb]

SSBOND     CYS C   42    CYS C   57                                       2.04  
SSBOND     CYS C   74    CYS C   82                                       2.04  
SSBOND     CYS C  108    CYS C  118                                       2.06  
ATOM      1  N   ASP C  37      54.533  27.271  19.554  1.00  0.00           N  
ATOM      2  CA  ASP C  37      53.811  28.357  20.213  1.00  0.00           C  
ATOM      3  C   ASP C  37      52.485  27.898  20.801  1.00  0.00           C  
ATOM      4  O   ASP C  37      51.755  27.117  20.185  1.00  0.00           O  
ATOM      5  CB  ASP C  37      53.539  29.515  19.263  1.00  0.00           C  
ATOM      6  CG  ASP C  37      52.986  30.727  20.010  1.00  0.00           C  
ATOM      7  OD1 ASP C  37      53.773  31.512  20.469  1.00  0.00           O  
ATOM      8  OD2 ASP C  37      51.782  30.833  20.174  1.00  0.00           O  
ATOM      9 1H   ASP C  37      55.394  27.619  19.186  1.00  0.00           H  
ATOM     10 2H   ASP C  37      54.723  26.546  20.217  1.00  0.00           H  
ATOM     11 3H   ASP C  37      53.975  26.903  18.810  1.00  0.00           H  
ATOM     12  HA  ASP C  37      54.430  28.726  21.031  1.00  0.00           H  
ATOM     13 1HB  ASP C  37      54.461  29.800  18.759  1.00  0.00           H  
ATOM     14 2HB  ASP C  37      52.821  29.210  18.500  1.00  0.00           H  
ATOM     15  N   TYR C  38      52.191  28.382  22.011  1.00  0.00           N  
ATOM     16  CA  TYR C  38      50.981  28.008  22.738  1.00  0.00           C  
ATOM     17  C   TYR C  38      50.051  29.198  23.064  1.00  0.00           C  
ATOM     18  O   TYR C  38      49.493  29.272  24.172  1.00  0.00           O  
ATOM     19  CB  TYR C  38      51.360  27.211  23.992  1.00  0.00           C  
ATOM     20  CG  TYR C  38      52.121  25.939  23.637  1.00  0.00           C  
ATOM     21  CD1 TYR C  38      53.491  25.866  23.896  1.00  0.00           C  
ATOM     22  CD2 TYR C  38      51.474  24.873  23.004  1.00  0.00           C  
ATOM     23  CE1 TYR C  38      54.202  24.733  23.534  1.00  0.00           C  
ATOM     24  CE2 TYR C  38      52.194  23.746  22.642  1.00  0.00           C  
ATOM     25  CZ  TYR C  38      53.544  23.674  22.900  1.00  0.00           C  
ATOM     26  OH  TYR C  38      54.248  22.551  22.518  1.00  0.00           O  
ATOM     27  H   TYR C  38      52.831  29.041  22.435  1.00  0.00           H  
ATOM     28  HA  TYR C  38      50.404  27.337  22.102  1.00  0.00           H  
ATOM     29 1HB  TYR C  38      51.978  27.802  24.634  1.00  0.00           H  
ATOM     30 2HB  TYR C  38      50.463  26.937  24.552  1.00  0.00           H  
ATOM     31  HD1 TYR C  38      53.999  26.699  24.381  1.00  0.00           H  
ATOM     32  HD2 TYR C  38      50.406  24.933  22.786  1.00  0.00           H  
ATOM     33  HE1 TYR C  38      55.271  24.674  23.734  1.00  0.00           H  
ATOM     34  HE2 TYR C  38      51.700  22.916  22.140  1.00  0.00           H  
ATOM     35  HH  TYR C  38      55.168  22.651  22.772  1.00  0.00           H  
ATOM     36  N   SER C  39      49.960  30.185  22.157  1.00  0.00           N  
ATOM     37  CA  SER C  39      49.011  31.291  22.327  1.00  0.00           C  
ATOM     38  C   SER C  39      47.557  30.811  22.198  1.00  0.00           C  
ATOM     39  O   SER C  39      47.242  29.947  21.366  1.00  0.00           O  
ATOM     40  CB  SER C  39      49.258  32.376  21.297  1.00  0.00           C  
ATOM     41  OG  SER C  39      50.526  32.940  21.451  1.00  0.00           O  
ATOM     42  H   SER C  39      50.534  30.169  21.300  1.00  0.00           H  
ATOM     43  HA  SER C  39      49.150  31.711  23.324  1.00  0.00           H  
ATOM     44 1HB  SER C  39      49.161  31.962  20.292  1.00  0.00           H  
ATOM     45 2HB  SER C  39      48.498  33.150  21.402  1.00  0.00           H  
ATOM     46  HG  SER C  39      51.137  32.308  20.993  1.00  0.00           H  
ATOM     47  N   PHE C  40      46.666  31.420  22.979  1.00  0.00           N  
ATOM     48  CA  PHE C  40      45.242  31.065  22.975  1.00  0.00           C  
ATOM     49  C   PHE C  40      44.329  32.247  23.283  1.00  0.00           C  
ATOM     50  O   PHE C  40      44.776  33.286  23.796  1.00  0.00           O  
ATOM     51  CB  PHE C  40      44.958  29.976  24.011  1.00  0.00           C  
ATOM     52  CG  PHE C  40      45.225  30.420  25.418  1.00  0.00           C  
ATOM     53  CD1 PHE C  40      44.218  30.984  26.184  1.00  0.00           C  
ATOM     54  CD2 PHE C  40      46.477  30.256  25.990  1.00  0.00           C  
ATOM     55  CE1 PHE C  40      44.454  31.382  27.475  1.00  0.00           C  
ATOM     56  CE2 PHE C  40      46.713  30.656  27.294  1.00  0.00           C  
ATOM     57  CZ  PHE C  40      45.702  31.216  28.029  1.00  0.00           C  
ATOM     58  H   PHE C  40      46.994  32.127  23.618  1.00  0.00           H  
ATOM     59  HA  PHE C  40      44.980  30.690  21.987  1.00  0.00           H  
ATOM     60 1HB  PHE C  40      43.917  29.673  23.949  1.00  0.00           H  
ATOM     61 2HB  PHE C  40      45.567  29.103  23.803  1.00  0.00           H  
ATOM     62  HD1 PHE C  40      43.228  31.108  25.742  1.00  0.00           H  
ATOM     63  HD2 PHE C  40      47.283  29.805  25.404  1.00  0.00           H  
ATOM     64  HE1 PHE C  40      43.650  31.826  28.063  1.00  0.00           H  
ATOM     65  HE2 PHE C  40      47.707  30.522  27.738  1.00  0.00           H  
ATOM     66  HZ  PHE C  40      45.888  31.527  29.047  1.00  0.00           H  
ATOM     67  N   SER C  41      43.039  32.052  23.005  1.00  0.00           N  
ATOM     68  CA  SER C  41      42.021  33.057  23.295  1.00  0.00           C  
ATOM     69  C   SER C  41      40.824  32.404  23.959  1.00  0.00           C  
ATOM     70  O   SER C  41      40.571  31.210  23.761  1.00  0.00           O  
ATOM     71  CB  SER C  41      41.560  33.724  22.012  1.00  0.00           C  
ATOM     72  OG  SER C  41      40.890  32.801  21.164  1.00  0.00           O  
ATOM     73  H   SER C  41      42.767  31.165  22.578  1.00  0.00           H  
ATOM     74  HA  SER C  41      42.435  33.801  23.975  1.00  0.00           H  
ATOM     75 1HB  SER C  41      40.893  34.552  22.248  1.00  0.00           H  
ATOM     76 2HB  SER C  41      42.426  34.136  21.489  1.00  0.00           H  
ATOM     77  HG  SER C  41      41.576  32.311  20.699  1.00  0.00           H  
ATOM     78  N   CYS C  42      40.079  33.192  24.735  1.00  0.00           N  
ATOM     79  CA  CYS C  42      38.901  32.668  25.413  1.00  0.00           C  
ATOM     80  C   CYS C  42      37.707  33.603  25.327  1.00  0.00           C  
ATOM     81  O   CYS C  42      37.871  34.816  25.197  1.00  0.00           O  
ATOM     82  CB  CYS C  42      39.205  32.427  26.892  1.00  0.00           C  
ATOM     83  SG  CYS C  42      40.613  31.331  27.209  1.00  0.00           S  
ATOM     84  H   CYS C  42      40.333  34.161  24.862  1.00  0.00           H  
ATOM     85  HA  CYS C  42      38.630  31.727  24.941  1.00  0.00           H  
ATOM     86 1HB  CYS C  42      39.401  33.381  27.384  1.00  0.00           H  
ATOM     87 2HB  CYS C  42      38.328  31.992  27.365  1.00  0.00           H  
ATOM     88  N   TYR C  43      36.515  33.038  25.527  1.00  0.00           N  
ATOM     89  CA  TYR C  43      35.329  33.870  25.726  1.00  0.00           C  
ATOM     90  C   TYR C  43      34.428  33.287  26.798  1.00  0.00           C  
ATOM     91  O   TYR C  43      34.363  32.072  27.008  1.00  0.00           O  
ATOM     92  CB  TYR C  43      34.540  34.062  24.446  1.00  0.00           C  
ATOM     93  CG  TYR C  43      33.877  32.847  23.883  1.00  0.00           C  
ATOM     94  CD1 TYR C  43      34.541  32.049  22.987  1.00  0.00           C  
ATOM     95  CD2 TYR C  43      32.589  32.545  24.240  1.00  0.00           C  
ATOM     96  CE1 TYR C  43      33.906  30.944  22.432  1.00  0.00           C  
ATOM     97  CE2 TYR C  43      31.948  31.434  23.690  1.00  0.00           C  
ATOM     98  CZ  TYR C  43      32.609  30.640  22.787  1.00  0.00           C  
ATOM     99  OH  TYR C  43      31.992  29.529  22.249  1.00  0.00           O  
ATOM    100  H   TYR C  43      36.462  32.022  25.566  1.00  0.00           H  
ATOM    101  HA  TYR C  43      35.638  34.852  26.064  1.00  0.00           H  
ATOM    102 1HB  TYR C  43      33.765  34.811  24.631  1.00  0.00           H  
ATOM    103 2HB  TYR C  43      35.202  34.467  23.685  1.00  0.00           H  
ATOM    104  HD1 TYR C  43      35.570  32.287  22.705  1.00  0.00           H  
ATOM    105  HD2 TYR C  43      32.064  33.183  24.959  1.00  0.00           H  
ATOM    106  HE1 TYR C  43      34.438  30.310  21.718  1.00  0.00           H  
ATOM    107  HE2 TYR C  43      30.920  31.196  23.980  1.00  0.00           H  
ATOM    108  HH  TYR C  43      31.098  29.454  22.599  1.00  0.00           H  
ATOM    109  N   SER C  44      33.685  34.154  27.447  1.00  0.00           N  
ATOM    110  CA  SER C  44      32.801  33.709  28.503  1.00  0.00           C  
ATOM    111  C   SER C  44      31.373  33.975  28.159  1.00  0.00           C  
ATOM    112  O   SER C  44      31.054  34.829  27.337  1.00  0.00           O  
ATOM    113  CB  SER C  44      33.128  34.422  29.803  1.00  0.00           C  
ATOM    114  OG  SER C  44      32.790  35.780  29.717  1.00  0.00           O  
ATOM    115  H   SER C  44      33.762  35.143  27.217  1.00  0.00           H  
ATOM    116  HA  SER C  44      32.918  32.642  28.636  1.00  0.00           H  
ATOM    117 1HB  SER C  44      32.587  33.954  30.625  1.00  0.00           H  
ATOM    118 2HB  SER C  44      34.188  34.324  30.007  1.00  0.00           H  
ATOM    119  HG  SER C  44      33.348  36.279  30.386  1.00  0.00           H  
ATOM    120  N   GLN C  45      30.492  33.274  28.805  1.00  0.00           N  
ATOM    121  CA  GLN C  45      29.096  33.585  28.628  1.00  0.00           C  
ATOM    122  C   GLN C  45      28.481  33.589  30.003  1.00  0.00           C  
ATOM    123  O   GLN C  45      28.738  32.685  30.796  1.00  0.00           O  
ATOM    124  CB  GLN C  45      28.435  32.583  27.709  1.00  0.00           C  
ATOM    125  CG  GLN C  45      29.028  32.489  26.379  1.00  0.00           C  
ATOM    126  CD  GLN C  45      28.192  31.652  25.470  1.00  0.00           C  
ATOM    127  OE1 GLN C  45      28.092  30.421  25.604  1.00  0.00           O  
ATOM    128  NE2 GLN C  45      27.553  32.331  24.540  1.00  0.00           N  
ATOM    129  H   GLN C  45      30.809  32.538  29.435  1.00  0.00           H  
ATOM    130  HA  GLN C  45      28.985  34.583  28.204  1.00  0.00           H  
ATOM    131 1HB  GLN C  45      28.508  31.616  28.135  1.00  0.00           H  
ATOM    132 2HB  GLN C  45      27.391  32.842  27.577  1.00  0.00           H  
ATOM    133 1HG  GLN C  45      29.154  33.465  25.970  1.00  0.00           H  
ATOM    134 2HG  GLN C  45      29.998  32.007  26.472  1.00  0.00           H  
ATOM    135 1HE2 GLN C  45      26.955  31.869  23.887  1.00  0.00           H  
ATOM    136 2HE2 GLN C  45      27.678  33.354  24.515  1.00  0.00           H  
ATOM    137  N   LEU C  46      27.677  34.585  30.316  1.00  0.00           N  
ATOM    138  CA  LEU C  46      27.172  34.621  31.672  1.00  0.00           C  
ATOM    139  C   LEU C  46      25.720  34.205  31.718  1.00  0.00           C  
ATOM    140  O   LEU C  46      24.962  34.493  30.793  1.00  0.00           O  
ATOM    141  CB  LEU C  46      27.420  36.006  32.263  1.00  0.00           C  
ATOM    142  CG  LEU C  46      28.963  36.424  32.227  1.00  0.00           C  
ATOM    143  CD1 LEU C  46      29.159  37.848  32.774  1.00  0.00           C  
ATOM    144  CD2 LEU C  46      29.792  35.417  33.012  1.00  0.00           C  
ATOM    145  H   LEU C  46      27.449  35.307  29.646  1.00  0.00           H  
ATOM    146  HA  LEU C  46      27.736  33.918  32.270  1.00  0.00           H  
ATOM    147 1HB  LEU C  46      26.842  36.735  31.711  1.00  0.00           H  
ATOM    148 2HB  LEU C  46      27.085  36.010  33.299  1.00  0.00           H  
ATOM    149  HG  LEU C  46      29.306  36.421  31.192  1.00  0.00           H  
ATOM    150 1HD1 LEU C  46      30.217  38.111  32.721  1.00  0.00           H  
ATOM    151 2HD1 LEU C  46      28.595  38.550  32.193  1.00  0.00           H  
ATOM    152 3HD1 LEU C  46      28.826  37.889  33.806  1.00  0.00           H  
ATOM    153 1HD2 LEU C  46      30.847  35.699  32.960  1.00  0.00           H  
ATOM    154 2HD2 LEU C  46      29.468  35.412  34.052  1.00  0.00           H  
ATOM    155 3HD2 LEU C  46      29.667  34.429  32.598  1.00  0.00           H  
ATOM    156  N   GLU C  47      25.355  33.489  32.785  1.00  0.00           N  
ATOM    157  CA  GLU C  47      23.993  32.984  32.966  1.00  0.00           C  
ATOM    158  C   GLU C  47      23.546  32.253  31.703  1.00  0.00           C  
ATOM    159  O   GLU C  47      22.513  32.568  31.112  1.00  0.00           O  
ATOM    160  CB  GLU C  47      23.039  34.109  33.284  1.00  0.00           C  
ATOM    161  CG  GLU C  47      23.344  34.837  34.531  1.00  0.00           C  
ATOM    162  CD  GLU C  47      22.270  35.858  34.849  1.00  0.00           C  
ATOM    163  OE1 GLU C  47      21.222  35.496  35.327  1.00  0.00           O  
ATOM    164  OE2 GLU C  47      22.470  37.018  34.533  1.00  0.00           O  
ATOM    165  H   GLU C  47      26.056  33.304  33.504  1.00  0.00           H  
ATOM    166  HA  GLU C  47      23.990  32.270  33.795  1.00  0.00           H  
ATOM    167 1HB  GLU C  47      23.042  34.813  32.484  1.00  0.00           H  
ATOM    168 2HB  GLU C  47      22.029  33.708  33.368  1.00  0.00           H  
ATOM    169 1HG  GLU C  47      23.429  34.121  35.351  1.00  0.00           H  
ATOM    170 2HG  GLU C  47      24.301  35.331  34.413  1.00  0.00           H  
ATOM    171  N   VAL C  48      24.362  31.326  31.266  1.00  0.00           N  
ATOM    172  CA  VAL C  48      24.160  30.589  30.037  1.00  0.00           C  
ATOM    173  C   VAL C  48      23.029  29.601  30.160  1.00  0.00           C  
ATOM    174  O   VAL C  48      22.212  29.421  29.265  1.00  0.00           O  
ATOM    175  CB  VAL C  48      25.417  29.809  29.759  1.00  0.00           C  
ATOM    176  CG1 VAL C  48      25.231  28.937  28.558  1.00  0.00           C  
ATOM    177  CG2 VAL C  48      26.483  30.751  29.636  1.00  0.00           C  
ATOM    178  H   VAL C  48      25.162  31.097  31.849  1.00  0.00           H  
ATOM    179  HA  VAL C  48      23.948  31.295  29.231  1.00  0.00           H  
ATOM    180  HB  VAL C  48      25.629  29.148  30.606  1.00  0.00           H  
ATOM    181 1HG1 VAL C  48      26.146  28.370  28.379  1.00  0.00           H  
ATOM    182 2HG1 VAL C  48      24.403  28.253  28.734  1.00  0.00           H  
ATOM    183 3HG1 VAL C  48      25.012  29.562  27.691  1.00  0.00           H  
ATOM    184 1HG2 VAL C  48      27.416  30.226  29.463  1.00  0.00           H  
ATOM    185 2HG2 VAL C  48      26.240  31.391  28.815  1.00  0.00           H  
ATOM    186 3HG2 VAL C  48      26.556  31.335  30.550  1.00  0.00           H  
ATOM    187  N   ASN C  49      23.042  28.918  31.284  1.00  0.00           N  
ATOM    188  CA  ASN C  49      22.059  27.904  31.617  1.00  0.00           C  
ATOM    189  C   ASN C  49      21.577  28.216  33.016  1.00  0.00           C  
ATOM    190  O   ASN C  49      22.236  27.916  34.018  1.00  0.00           O  
ATOM    191  CB  ASN C  49      22.638  26.509  31.487  1.00  0.00           C  
ATOM    192  CG  ASN C  49      21.617  25.414  31.741  1.00  0.00           C  
ATOM    193  OD1 ASN C  49      20.420  25.694  31.896  1.00  0.00           O  
ATOM    194  ND2 ASN C  49      22.074  24.168  31.797  1.00  0.00           N  
ATOM    195  H   ASN C  49      23.762  29.158  31.967  1.00  0.00           H  
ATOM    196  HA  ASN C  49      21.205  27.990  30.945  1.00  0.00           H  
ATOM    197 1HB  ASN C  49      23.025  26.389  30.475  1.00  0.00           H  
ATOM    198 2HB  ASN C  49      23.466  26.380  32.151  1.00  0.00           H  
ATOM    199 1HD2 ASN C  49      21.445  23.409  31.966  1.00  0.00           H  
ATOM    200 2HD2 ASN C  49      23.058  23.989  31.673  1.00  0.00           H  
ATOM    201  N   GLY C  50      20.453  28.894  33.090  1.00  0.00           N  
ATOM    202  CA  GLY C  50      20.009  29.381  34.370  1.00  0.00           C  
ATOM    203  C   GLY C  50      21.101  30.293  34.869  1.00  0.00           C  
ATOM    204  O   GLY C  50      21.565  31.140  34.118  1.00  0.00           O  
ATOM    205  H   GLY C  50      19.929  29.099  32.250  1.00  0.00           H  
ATOM    206 1HA  GLY C  50      19.073  29.924  34.263  1.00  0.00           H  
ATOM    207 2HA  GLY C  50      19.855  28.552  35.060  1.00  0.00           H  
ATOM    208  N   SER C  51      21.526  30.105  36.113  1.00  0.00           N  
ATOM    209  CA  SER C  51      22.573  30.936  36.686  1.00  0.00           C  
ATOM    210  C   SER C  51      24.008  30.498  36.363  1.00  0.00           C  
ATOM    211  O   SER C  51      24.947  31.187  36.752  1.00  0.00           O  
ATOM    212  CB  SER C  51      22.394  30.975  38.192  1.00  0.00           C  
ATOM    213  OG  SER C  51      22.594  29.708  38.754  1.00  0.00           O  
ATOM    214  H   SER C  51      21.108  29.377  36.671  1.00  0.00           H  
ATOM    215  HA  SER C  51      22.446  31.943  36.278  1.00  0.00           H  
ATOM    216 1HB  SER C  51      23.101  31.684  38.623  1.00  0.00           H  
ATOM    217 2HB  SER C  51      21.391  31.327  38.429  1.00  0.00           H  
ATOM    218  HG  SER C  51      22.376  29.793  39.684  1.00  0.00           H  
ATOM    219  N   GLN C  52      24.220  29.342  35.735  1.00  0.00           N  
ATOM    220  CA  GLN C  52      25.619  28.987  35.503  1.00  0.00           C  
ATOM    221  C   GLN C  52      26.197  29.733  34.306  1.00  0.00           C  
ATOM    222  O   GLN C  52      25.507  30.031  33.317  1.00  0.00           O  
ATOM    223  CB  GLN C  52      25.859  27.487  35.362  1.00  0.00           C  
ATOM    224  CG  GLN C  52      25.490  26.903  34.110  1.00  0.00           C  
ATOM    225  CD  GLN C  52      25.834  25.439  34.104  1.00  0.00           C  
ATOM    226  OE1 GLN C  52      25.649  24.741  33.089  1.00  0.00           O  
ATOM    227  NE2 GLN C  52      26.350  24.952  35.255  1.00  0.00           N  
ATOM    228  H   GLN C  52      23.453  28.766  35.382  1.00  0.00           H  
ATOM    229  HA  GLN C  52      26.198  29.308  36.366  1.00  0.00           H  
ATOM    230 1HB  GLN C  52      26.913  27.272  35.509  1.00  0.00           H  
ATOM    231 2HB  GLN C  52      25.312  26.963  36.135  1.00  0.00           H  
ATOM    232 1HG  GLN C  52      24.440  27.008  34.006  1.00  0.00           H  
ATOM    233 2HG  GLN C  52      26.021  27.406  33.297  1.00  0.00           H  
ATOM    234 1HE2 GLN C  52      26.604  23.987  35.325  1.00  0.00           H  
ATOM    235 2HE2 GLN C  52      26.479  25.561  36.034  1.00  0.00           H  
ATOM    236  N   HIS C  53      27.491  29.947  34.385  1.00  0.00           N  
ATOM    237  CA  HIS C  53      28.289  30.631  33.408  1.00  0.00           C  
ATOM    238  C   HIS C  53      29.131  29.636  32.634  1.00  0.00           C  
ATOM    239  O   HIS C  53      29.344  28.511  33.100  1.00  0.00           O  
ATOM    240  CB  HIS C  53      29.252  31.560  34.120  1.00  0.00           C  
ATOM    241  CG  HIS C  53      28.595  32.491  35.084  1.00  0.00           C  
ATOM    242  ND1 HIS C  53      27.593  33.356  34.734  1.00  0.00           N  
ATOM    243  CD2 HIS C  53      28.841  32.708  36.397  1.00  0.00           C  
ATOM    244  CE1 HIS C  53      27.242  34.066  35.798  1.00  0.00           C  
ATOM    245  NE2 HIS C  53      27.989  33.692  36.812  1.00  0.00           N  
ATOM    246  H   HIS C  53      27.962  29.613  35.216  1.00  0.00           H  
ATOM    247  HA  HIS C  53      27.663  31.187  32.717  1.00  0.00           H  
ATOM    248 1HB  HIS C  53      29.966  30.950  34.673  1.00  0.00           H  
ATOM    249 2HB  HIS C  53      29.811  32.137  33.386  1.00  0.00           H  
ATOM    250  HD2 HIS C  53      29.585  32.197  37.007  1.00  0.00           H  
ATOM    251  HE1 HIS C  53      26.468  34.831  35.825  1.00  0.00           H  
ATOM    252  HE2 HIS C  53      27.941  34.069  37.745  1.00  0.00           H  
ATOM    253  N   SER C  54      29.709  30.075  31.511  1.00  0.00           N  
ATOM    254  CA  SER C  54      30.656  29.209  30.816  1.00  0.00           C  
ATOM    255  C   SER C  54      31.887  29.975  30.410  1.00  0.00           C  
ATOM    256  O   SER C  54      31.877  31.200  30.269  1.00  0.00           O  
ATOM    257  CB  SER C  54      30.081  28.612  29.559  1.00  0.00           C  
ATOM    258  OG  SER C  54      29.859  29.606  28.578  1.00  0.00           O  
ATOM    259  H   SER C  54      29.474  31.000  31.157  1.00  0.00           H  
ATOM    260  HA  SER C  54      30.952  28.413  31.487  1.00  0.00           H  
ATOM    261 1HB  SER C  54      30.775  27.863  29.177  1.00  0.00           H  
ATOM    262 2HB  SER C  54      29.146  28.108  29.795  1.00  0.00           H  
ATOM    263  HG  SER C  54      29.404  29.168  27.845  1.00  0.00           H  
ATOM    264  N   LEU C  55      32.945  29.235  30.197  1.00  0.00           N  
ATOM    265  CA  LEU C  55      34.182  29.790  29.680  1.00  0.00           C  
ATOM    266  C   LEU C  55      34.772  28.850  28.680  1.00  0.00           C  
ATOM    267  O   LEU C  55      35.008  27.689  29.001  1.00  0.00           O  
ATOM    268  CB  LEU C  55      35.140  30.057  30.817  1.00  0.00           C  
ATOM    269  CG  LEU C  55      36.526  30.496  30.482  1.00  0.00           C  
ATOM    270  CD1 LEU C  55      36.526  31.845  29.807  1.00  0.00           C  
ATOM    271  CD2 LEU C  55      37.275  30.540  31.771  1.00  0.00           C  
ATOM    272  H   LEU C  55      32.869  28.239  30.395  1.00  0.00           H  
ATOM    273  HA  LEU C  55      33.970  30.723  29.173  1.00  0.00           H  
ATOM    274 1HB  LEU C  55      34.706  30.841  31.435  1.00  0.00           H  
ATOM    275 2HB  LEU C  55      35.221  29.177  31.402  1.00  0.00           H  
ATOM    276  HG  LEU C  55      36.994  29.784  29.800  1.00  0.00           H  
ATOM    277 1HD1 LEU C  55      37.552  32.145  29.598  1.00  0.00           H  
ATOM    278 2HD1 LEU C  55      35.975  31.782  28.885  1.00  0.00           H  
ATOM    279 3HD1 LEU C  55      36.064  32.576  30.458  1.00  0.00           H  
ATOM    280 1HD2 LEU C  55      38.282  30.841  31.584  1.00  0.00           H  
ATOM    281 2HD2 LEU C  55      36.797  31.242  32.441  1.00  0.00           H  
ATOM    282 3HD2 LEU C  55      37.271  29.552  32.223  1.00  0.00           H  
ATOM    283  N   THR C  56      34.978  29.333  27.468  1.00  0.00           N  
ATOM    284  CA  THR C  56      35.479  28.501  26.396  1.00  0.00           C  
ATOM    285  C   THR C  56      36.774  29.043  25.818  1.00  0.00           C  
ATOM    286  O   THR C  56      36.889  30.235  25.522  1.00  0.00           O  
ATOM    287  CB  THR C  56      34.429  28.393  25.293  1.00  0.00           C  
ATOM    288  OG1 THR C  56      33.214  27.856  25.837  1.00  0.00           O  
ATOM    289  CG2 THR C  56      34.925  27.485  24.190  1.00  0.00           C  
ATOM    290  H   THR C  56      34.761  30.311  27.281  1.00  0.00           H  
ATOM    291  HA  THR C  56      35.681  27.509  26.785  1.00  0.00           H  
ATOM    292  HB  THR C  56      34.230  29.379  24.899  1.00  0.00           H  
ATOM    293  HG1 THR C  56      32.521  27.889  25.176  1.00  0.00           H  
ATOM    294 1HG2 THR C  56      34.164  27.415  23.413  1.00  0.00           H  
ATOM    295 2HG2 THR C  56      35.840  27.886  23.762  1.00  0.00           H  
ATOM    296 3HG2 THR C  56      35.122  26.494  24.599  1.00  0.00           H  
ATOM    297  N   CYS C  57      37.762  28.169  25.680  1.00  0.00           N  
ATOM    298  CA  CYS C  57      39.056  28.552  25.150  1.00  0.00           C  
ATOM    299  C   CYS C  57      39.464  27.725  23.947  1.00  0.00           C  
ATOM    300  O   CYS C  57      39.065  26.566  23.779  1.00  0.00           O  
ATOM    301  CB  CYS C  57      40.127  28.445  26.221  1.00  0.00           C  
ATOM    302  SG  CYS C  57      39.831  29.505  27.680  1.00  0.00           S  
ATOM    303  H   CYS C  57      37.592  27.203  25.936  1.00  0.00           H  
ATOM    304  HA  CYS C  57      39.004  29.582  24.831  1.00  0.00           H  
ATOM    305 1HB  CYS C  57      40.204  27.410  26.562  1.00  0.00           H  
ATOM    306 2HB  CYS C  57      41.093  28.722  25.791  1.00  0.00           H  
ATOM    307  N   ALA C  58      40.311  28.313  23.120  1.00  0.00           N  
ATOM    308  CA  ALA C  58      40.860  27.602  21.979  1.00  0.00           C  
ATOM    309  C   ALA C  58      42.222  28.154  21.612  1.00  0.00           C  
ATOM    310  O   ALA C  58      42.541  29.309  21.910  1.00  0.00           O  
ATOM    311  CB  ALA C  58      39.916  27.698  20.799  1.00  0.00           C  
ATOM    312  H   ALA C  58      40.560  29.289  23.298  1.00  0.00           H  
ATOM    313  HA  ALA C  58      40.983  26.554  22.253  1.00  0.00           H  
ATOM    314 1HB  ALA C  58      40.333  27.141  19.957  1.00  0.00           H  
ATOM    315 2HB  ALA C  58      38.953  27.276  21.072  1.00  0.00           H  
ATOM    316 3HB  ALA C  58      39.793  28.742  20.519  1.00  0.00           H  
ATOM    317  N   PHE C  59      43.035  27.332  20.955  1.00  0.00           N  
ATOM    318  CA  PHE C  59      44.347  27.800  20.524  1.00  0.00           C  
ATOM    319  C   PHE C  59      44.189  28.612  19.274  1.00  0.00           C  
ATOM    320  O   PHE C  59      43.352  28.296  18.426  1.00  0.00           O  
ATOM    321  CB  PHE C  59      45.325  26.649  20.299  1.00  0.00           C  
ATOM    322  CG  PHE C  59      45.767  26.028  21.584  1.00  0.00           C  
ATOM    323  CD1 PHE C  59      45.246  24.817  21.999  1.00  0.00           C  
ATOM    324  CD2 PHE C  59      46.682  26.680  22.402  1.00  0.00           C  
ATOM    325  CE1 PHE C  59      45.626  24.274  23.201  1.00  0.00           C  
ATOM    326  CE2 PHE C  59      47.060  26.146  23.601  1.00  0.00           C  
ATOM    327  CZ  PHE C  59      46.521  24.940  24.001  1.00  0.00           C  
ATOM    328  H   PHE C  59      42.741  26.389  20.739  1.00  0.00           H  
ATOM    329  HA  PHE C  59      44.766  28.442  21.297  1.00  0.00           H  
ATOM    330 1HB  PHE C  59      44.863  25.881  19.677  1.00  0.00           H  
ATOM    331 2HB  PHE C  59      46.204  27.017  19.771  1.00  0.00           H  
ATOM    332  HD1 PHE C  59      44.524  24.298  21.365  1.00  0.00           H  
ATOM    333  HD2 PHE C  59      47.093  27.634  22.083  1.00  0.00           H  
ATOM    334  HE1 PHE C  59      45.209  23.318  23.528  1.00  0.00           H  
ATOM    335  HE2 PHE C  59      47.774  26.677  24.232  1.00  0.00           H  
ATOM    336  HZ  PHE C  59      46.796  24.504  24.945  1.00  0.00           H  
ATOM    337  N   GLU C  60      44.989  29.659  19.150  1.00  0.00           N  
ATOM    338  CA  GLU C  60      44.904  30.501  17.967  1.00  0.00           C  
ATOM    339  C   GLU C  60      45.249  29.737  16.681  1.00  0.00           C  
ATOM    340  O   GLU C  60      44.606  29.935  15.649  1.00  0.00           O  
ATOM    341  CB  GLU C  60      45.774  31.739  18.162  1.00  0.00           C  
ATOM    342  CG  GLU C  60      45.207  32.706  19.223  1.00  0.00           C  
ATOM    343  CD  GLU C  60      46.113  33.869  19.575  1.00  0.00           C  
ATOM    344  OE1 GLU C  60      47.254  33.855  19.185  1.00  0.00           O  
ATOM    345  OE2 GLU C  60      45.653  34.776  20.240  1.00  0.00           O  
ATOM    346  H   GLU C  60      45.673  29.854  19.889  1.00  0.00           H  
ATOM    347  HA  GLU C  60      43.872  30.840  17.874  1.00  0.00           H  
ATOM    348 1HB  GLU C  60      46.774  31.435  18.482  1.00  0.00           H  
ATOM    349 2HB  GLU C  60      45.873  32.275  17.219  1.00  0.00           H  
ATOM    350 1HG  GLU C  60      44.258  33.100  18.865  1.00  0.00           H  
ATOM    351 2HG  GLU C  60      45.003  32.139  20.125  1.00  0.00           H  
ATOM    352  N   ASP C  61      46.244  28.845  16.753  1.00  0.00           N  
ATOM    353  CA  ASP C  61      46.627  28.026  15.605  1.00  0.00           C  
ATOM    354  C   ASP C  61      45.928  26.677  15.710  1.00  0.00           C  
ATOM    355  O   ASP C  61      46.183  25.955  16.669  1.00  0.00           O  
ATOM    356  CB  ASP C  61      48.130  27.755  15.532  1.00  0.00           C  
ATOM    357  CG  ASP C  61      48.953  28.957  15.149  1.00  0.00           C  
ATOM    358  OD1 ASP C  61      48.437  29.849  14.527  1.00  0.00           O  
ATOM    359  OD2 ASP C  61      50.134  28.938  15.427  1.00  0.00           O  
ATOM    360  H   ASP C  61      46.727  28.739  17.632  1.00  0.00           H  
ATOM    361  HA  ASP C  61      46.341  28.560  14.710  1.00  0.00           H  
ATOM    362 1HB  ASP C  61      48.478  27.392  16.500  1.00  0.00           H  
ATOM    363 2HB  ASP C  61      48.314  26.959  14.804  1.00  0.00           H  
ATOM    364  N   PRO C  62      45.126  26.246  14.728  1.00  0.00           N  
ATOM    365  CA  PRO C  62      44.356  25.007  14.751  1.00  0.00           C  
ATOM    366  C   PRO C  62      45.234  23.796  14.477  1.00  0.00           C  
ATOM    367  O   PRO C  62      45.065  23.106  13.471  1.00  0.00           O  
ATOM    368  CB  PRO C  62      43.361  25.234  13.613  1.00  0.00           C  
ATOM    369  CG  PRO C  62      44.088  26.177  12.678  1.00  0.00           C  
ATOM    370  CD  PRO C  62      44.852  27.131  13.605  1.00  0.00           C  
ATOM    371  HA  PRO C  62      43.845  24.912  15.721  1.00  0.00           H  
ATOM    372 1HB  PRO C  62      43.108  24.271  13.139  1.00  0.00           H  
ATOM    373 2HB  PRO C  62      42.425  25.654  14.007  1.00  0.00           H  
ATOM    374 1HG  PRO C  62      44.754  25.606  12.016  1.00  0.00           H  
ATOM    375 2HG  PRO C  62      43.365  26.700  12.034  1.00  0.00           H  
ATOM    376 1HD  PRO C  62      45.785  27.452  13.115  1.00  0.00           H  
ATOM    377 2HD  PRO C  62      44.206  27.980  13.900  1.00  0.00           H  
ATOM    378  N   ASP C  63      46.199  23.590  15.361  1.00  0.00           N  
ATOM    379  CA  ASP C  63      47.188  22.549  15.202  1.00  0.00           C  
ATOM    380  C   ASP C  63      47.429  21.749  16.502  1.00  0.00           C  
ATOM    381  O   ASP C  63      46.921  22.103  17.564  1.00  0.00           O  
ATOM    382  CB  ASP C  63      48.452  23.207  14.653  1.00  0.00           C  
ATOM    383  CG  ASP C  63      49.362  22.255  13.922  1.00  0.00           C  
ATOM    384  OD1 ASP C  63      49.125  21.061  13.956  1.00  0.00           O  
ATOM    385  OD2 ASP C  63      50.255  22.739  13.272  1.00  0.00           O  
ATOM    386  H   ASP C  63      46.252  24.209  16.163  1.00  0.00           H  
ATOM    387  HA  ASP C  63      46.824  21.849  14.451  1.00  0.00           H  
ATOM    388 1HB  ASP C  63      48.169  24.011  13.972  1.00  0.00           H  
ATOM    389 2HB  ASP C  63      49.008  23.661  15.477  1.00  0.00           H  
ATOM    390  N   VAL C  64      48.221  20.679  16.363  1.00  0.00           N  
ATOM    391  CA  VAL C  64      48.711  19.713  17.377  1.00  0.00           C  
ATOM    392  C   VAL C  64      47.831  18.454  17.453  1.00  0.00           C  
ATOM    393  O   VAL C  64      46.867  18.385  18.218  1.00  0.00           O  
ATOM    394  CB  VAL C  64      48.842  20.299  18.813  1.00  0.00           C  
ATOM    395  CG1 VAL C  64      49.347  19.194  19.719  1.00  0.00           C  
ATOM    396  CG2 VAL C  64      49.819  21.505  18.857  1.00  0.00           C  
ATOM    397  H   VAL C  64      48.545  20.535  15.409  1.00  0.00           H  
ATOM    398  HA  VAL C  64      49.710  19.398  17.073  1.00  0.00           H  
ATOM    399  HB  VAL C  64      47.863  20.585  19.177  1.00  0.00           H  
ATOM    400 1HG1 VAL C  64      49.419  19.564  20.741  1.00  0.00           H  
ATOM    401 2HG1 VAL C  64      48.671  18.352  19.675  1.00  0.00           H  
ATOM    402 3HG1 VAL C  64      50.329  18.874  19.380  1.00  0.00           H  
ATOM    403 1HG2 VAL C  64      49.892  21.865  19.882  1.00  0.00           H  
ATOM    404 2HG2 VAL C  64      50.802  21.184  18.514  1.00  0.00           H  
ATOM    405 3HG2 VAL C  64      49.466  22.310  18.222  1.00  0.00           H  
ATOM    406  N   ASN C  65      48.182  17.450  16.645  1.00  0.00           N  
ATOM    407  CA  ASN C  65      47.492  16.154  16.591  1.00  0.00           C  
ATOM    408  C   ASN C  65      47.519  15.427  17.931  1.00  0.00           C  
ATOM    409  O   ASN C  65      48.570  15.337  18.572  1.00  0.00           O  
ATOM    410  CB  ASN C  65      48.084  15.258  15.511  1.00  0.00           C  
ATOM    411  CG  ASN C  65      47.286  13.965  15.298  1.00  0.00           C  
ATOM    412  OD1 ASN C  65      46.047  13.984  15.264  1.00  0.00           O  
ATOM    413  ND2 ASN C  65      47.978  12.857  15.155  1.00  0.00           N  
ATOM    414  H   ASN C  65      48.980  17.593  16.040  1.00  0.00           H  
ATOM    415  HA  ASN C  65      46.445  16.339  16.348  1.00  0.00           H  
ATOM    416 1HB  ASN C  65      48.123  15.803  14.567  1.00  0.00           H  
ATOM    417 2HB  ASN C  65      49.106  14.992  15.781  1.00  0.00           H  
ATOM    418 1HD2 ASN C  65      47.504  11.986  15.018  1.00  0.00           H  
ATOM    419 2HD2 ASN C  65      48.974  12.882  15.194  1.00  0.00           H  
ATOM    420  N   THR C  66      46.365  14.908  18.358  1.00  0.00           N  
ATOM    421  CA  THR C  66      46.265  14.175  19.627  1.00  0.00           C  
ATOM    422  C   THR C  66      46.931  14.904  20.800  1.00  0.00           C  
ATOM    423  O   THR C  66      47.655  14.306  21.598  1.00  0.00           O  
ATOM    424  CB  THR C  66      46.867  12.752  19.487  1.00  0.00           C  
ATOM    425  OG1 THR C  66      48.255  12.838  19.097  1.00  0.00           O  
ATOM    426  CG2 THR C  66      46.105  11.934  18.451  1.00  0.00           C  
ATOM    427  H   THR C  66      45.539  15.018  17.783  1.00  0.00           H  
ATOM    428  HA  THR C  66      45.207  14.067  19.871  1.00  0.00           H  
ATOM    429  HB  THR C  66      46.809  12.255  20.453  1.00  0.00           H  
ATOM    430  HG1 THR C  66      48.600  13.735  19.298  1.00  0.00           H  
ATOM    431 1HG2 THR C  66      46.543  10.939  18.378  1.00  0.00           H  
ATOM    432 2HG2 THR C  66      45.061  11.850  18.750  1.00  0.00           H  
ATOM    433 3HG2 THR C  66      46.160  12.418  17.490  1.00  0.00           H  
ATOM    434  N   THR C  67      46.644  16.191  20.916  1.00  0.00           N  
ATOM    435  CA  THR C  67      47.228  17.020  21.944  1.00  0.00           C  
ATOM    436  C   THR C  67      46.962  16.515  23.348  1.00  0.00           C  
ATOM    437  O   THR C  67      45.870  16.039  23.650  1.00  0.00           O  
ATOM    438  CB  THR C  67      46.670  18.442  21.868  1.00  0.00           C  
ATOM    439  OG1 THR C  67      47.310  19.244  22.825  1.00  0.00           O  
ATOM    440  CG2 THR C  67      45.237  18.443  22.166  1.00  0.00           C  
ATOM    441  H   THR C  67      46.039  16.615  20.225  1.00  0.00           H  
ATOM    442  HA  THR C  67      48.305  17.046  21.787  1.00  0.00           H  
ATOM    443  HB  THR C  67      46.814  18.852  20.880  1.00  0.00           H  
ATOM    444  HG1 THR C  67      47.222  20.161  22.547  1.00  0.00           H  
ATOM    445 1HG2 THR C  67      44.860  19.464  22.121  1.00  0.00           H  
ATOM    446 2HG2 THR C  67      44.716  17.826  21.440  1.00  0.00           H  
ATOM    447 3HG2 THR C  67      45.095  18.044  23.169  1.00  0.00           H  
ATOM    448  N   ASN C  68      47.973  16.666  24.210  1.00  0.00           N  
ATOM    449  CA  ASN C  68      47.859  16.342  25.626  1.00  0.00           C  
ATOM    450  C   ASN C  68      47.909  17.641  26.423  1.00  0.00           C  
ATOM    451  O   ASN C  68      48.223  17.650  27.618  1.00  0.00           O  
ATOM    452  CB  ASN C  68      48.967  15.384  26.056  1.00  0.00           C  
ATOM    453  CG  ASN C  68      48.659  14.596  27.334  1.00  0.00           C  
ATOM    454  OD1 ASN C  68      47.526  14.174  27.576  1.00  0.00           O  
ATOM    455  ND2 ASN C  68      49.668  14.379  28.143  1.00  0.00           N  
ATOM    456  H   ASN C  68      48.840  17.048  23.865  1.00  0.00           H  
ATOM    457  HA  ASN C  68      46.891  15.874  25.812  1.00  0.00           H  
ATOM    458 1HB  ASN C  68      49.155  14.674  25.249  1.00  0.00           H  
ATOM    459 2HB  ASN C  68      49.885  15.951  26.211  1.00  0.00           H  
ATOM    460 1HD2 ASN C  68      49.530  13.861  28.987  1.00  0.00           H  
ATOM    461 2HD2 ASN C  68      50.576  14.726  27.913  1.00  0.00           H  
ATOM    462  N   LEU C  69      47.574  18.742  25.747  1.00  0.00           N  
ATOM    463  CA  LEU C  69      47.506  20.037  26.399  1.00  0.00           C  
ATOM    464  C   LEU C  69      46.200  20.131  27.157  1.00  0.00           C  
ATOM    465  O   LEU C  69      45.147  19.711  26.661  1.00  0.00           O  
ATOM    466  CB  LEU C  69      47.583  21.163  25.350  1.00  0.00           C  
ATOM    467  CG  LEU C  69      48.895  21.229  24.535  1.00  0.00           C  
ATOM    468  CD1 LEU C  69      48.767  22.181  23.354  1.00  0.00           C  
ATOM    469  CD2 LEU C  69      49.963  21.731  25.420  1.00  0.00           C  
ATOM    470  H   LEU C  69      47.364  18.697  24.753  1.00  0.00           H  
ATOM    471  HA  LEU C  69      48.327  20.132  27.108  1.00  0.00           H  
ATOM    472 1HB  LEU C  69      46.754  21.049  24.653  1.00  0.00           H  
ATOM    473 2HB  LEU C  69      47.464  22.114  25.865  1.00  0.00           H  
ATOM    474  HG  LEU C  69      49.144  20.237  24.173  1.00  0.00           H  
ATOM    475 1HD1 LEU C  69      49.706  22.206  22.811  1.00  0.00           H  
ATOM    476 2HD1 LEU C  69      47.976  21.858  22.686  1.00  0.00           H  
ATOM    477 3HD1 LEU C  69      48.548  23.162  23.720  1.00  0.00           H  
ATOM    478 1HD2 LEU C  69      50.909  21.776  24.879  1.00  0.00           H  
ATOM    479 2HD2 LEU C  69      49.699  22.717  25.765  1.00  0.00           H  
ATOM    480 3HD2 LEU C  69      50.047  21.081  26.249  1.00  0.00           H  
ATOM    481  N   GLU C  70      46.262  20.720  28.328  1.00  0.00           N  
ATOM    482  CA  GLU C  70      45.093  20.919  29.141  1.00  0.00           C  
ATOM    483  C   GLU C  70      45.049  22.359  29.630  1.00  0.00           C  
ATOM    484  O   GLU C  70      46.080  23.011  29.765  1.00  0.00           O  
ATOM    485  CB  GLU C  70      45.106  19.929  30.312  1.00  0.00           C  
ATOM    486  CG  GLU C  70      44.979  18.438  29.885  1.00  0.00           C  
ATOM    487  CD  GLU C  70      44.857  17.468  31.054  1.00  0.00           C  
ATOM    488  OE1 GLU C  70      44.934  17.908  32.174  1.00  0.00           O  
ATOM    489  OE2 GLU C  70      44.665  16.295  30.821  1.00  0.00           O  
ATOM    490  H   GLU C  70      47.162  21.002  28.685  1.00  0.00           H  
ATOM    491  HA  GLU C  70      44.205  20.739  28.541  1.00  0.00           H  
ATOM    492 1HB  GLU C  70      46.042  20.039  30.864  1.00  0.00           H  
ATOM    493 2HB  GLU C  70      44.289  20.162  30.996  1.00  0.00           H  
ATOM    494 1HG  GLU C  70      44.110  18.328  29.236  1.00  0.00           H  
ATOM    495 2HG  GLU C  70      45.863  18.166  29.307  1.00  0.00           H  
ATOM    496  N   PHE C  71      43.850  22.856  29.874  1.00  0.00           N  
ATOM    497  CA  PHE C  71      43.666  24.195  30.412  1.00  0.00           C  
ATOM    498  C   PHE C  71      43.242  24.189  31.873  1.00  0.00           C  
ATOM    499  O   PHE C  71      42.555  23.269  32.337  1.00  0.00           O  
ATOM    500  CB  PHE C  71      42.668  24.974  29.562  1.00  0.00           C  
ATOM    501  CG  PHE C  71      43.159  25.521  28.266  1.00  0.00           C  
ATOM    502  CD1 PHE C  71      43.391  24.750  27.182  1.00  0.00           C  
ATOM    503  CD2 PHE C  71      43.282  26.872  28.135  1.00  0.00           C  
ATOM    504  CE1 PHE C  71      43.757  25.312  25.986  1.00  0.00           C  
ATOM    505  CE2 PHE C  71      43.640  27.443  26.957  1.00  0.00           C  
ATOM    506  CZ  PHE C  71      43.880  26.664  25.868  1.00  0.00           C  
ATOM    507  H   PHE C  71      43.040  22.275  29.715  1.00  0.00           H  
ATOM    508  HA  PHE C  71      44.616  24.719  30.349  1.00  0.00           H  
ATOM    509 1HB  PHE C  71      41.832  24.341  29.332  1.00  0.00           H  
ATOM    510 2HB  PHE C  71      42.299  25.810  30.143  1.00  0.00           H  
ATOM    511  HD1 PHE C  71      43.293  23.690  27.270  1.00  0.00           H  
ATOM    512  HD2 PHE C  71      43.079  27.489  28.993  1.00  0.00           H  
ATOM    513  HE1 PHE C  71      43.939  24.681  25.135  1.00  0.00           H  
ATOM    514  HE2 PHE C  71      43.726  28.502  26.898  1.00  0.00           H  
ATOM    515  HZ  PHE C  71      44.169  27.111  24.918  1.00  0.00           H  
ATOM    516  N   GLU C  72      43.647  25.243  32.578  1.00  0.00           N  
ATOM    517  CA  GLU C  72      43.330  25.460  33.988  1.00  0.00           C  
ATOM    518  C   GLU C  72      43.066  26.934  34.269  1.00  0.00           C  
ATOM    519  O   GLU C  72      43.744  27.804  33.722  1.00  0.00           O  
ATOM    520  CB  GLU C  72      44.511  25.013  34.861  1.00  0.00           C  
ATOM    521  CG  GLU C  72      44.273  25.042  36.395  1.00  0.00           C  
ATOM    522  CD  GLU C  72      45.488  24.553  37.176  1.00  0.00           C  
ATOM    523  OE1 GLU C  72      46.495  24.314  36.547  1.00  0.00           O  
ATOM    524  OE2 GLU C  72      45.417  24.399  38.366  1.00  0.00           O  
ATOM    525  H   GLU C  72      44.263  25.909  32.108  1.00  0.00           H  
ATOM    526  HA  GLU C  72      42.439  24.890  34.249  1.00  0.00           H  
ATOM    527 1HB  GLU C  72      44.787  23.993  34.591  1.00  0.00           H  
ATOM    528 2HB  GLU C  72      45.372  25.649  34.650  1.00  0.00           H  
ATOM    529 1HG  GLU C  72      44.051  26.060  36.702  1.00  0.00           H  
ATOM    530 2HG  GLU C  72      43.405  24.424  36.639  1.00  0.00           H  
ATOM    531  N   ILE C  73      42.079  27.222  35.117  1.00  0.00           N  
ATOM    532  CA  ILE C  73      41.834  28.610  35.512  1.00  0.00           C  
ATOM    533  C   ILE C  73      41.928  28.767  36.998  1.00  0.00           C  
ATOM    534  O   ILE C  73      41.351  27.983  37.755  1.00  0.00           O  
ATOM    535  CB  ILE C  73      40.463  29.142  35.041  1.00  0.00           C  
ATOM    536  CG1 ILE C  73      40.289  30.623  35.476  1.00  0.00           C  
ATOM    537  CG2 ILE C  73      39.348  28.288  35.561  1.00  0.00           C  
ATOM    538  CD1 ILE C  73      39.166  31.321  34.760  1.00  0.00           C  
ATOM    539  H   ILE C  73      41.533  26.464  35.531  1.00  0.00           H  
ATOM    540  HA  ILE C  73      42.595  29.222  35.062  1.00  0.00           H  
ATOM    541  HB  ILE C  73      40.436  29.145  33.965  1.00  0.00           H  
ATOM    542 1HG1 ILE C  73      40.077  30.655  36.546  1.00  0.00           H  
ATOM    543 2HG1 ILE C  73      41.218  31.172  35.292  1.00  0.00           H  
ATOM    544 1HG2 ILE C  73      38.404  28.682  35.206  1.00  0.00           H  
ATOM    545 2HG2 ILE C  73      39.474  27.262  35.206  1.00  0.00           H  
ATOM    546 3HG2 ILE C  73      39.360  28.302  36.643  1.00  0.00           H  
ATOM    547 1HD1 ILE C  73      39.084  32.336  35.114  1.00  0.00           H  
ATOM    548 2HD1 ILE C  73      39.375  31.326  33.699  1.00  0.00           H  
ATOM    549 3HD1 ILE C  73      38.231  30.801  34.951  1.00  0.00           H  
ATOM    550  N   CYS C  74      42.640  29.805  37.421  1.00  0.00           N  
ATOM    551  CA  CYS C  74      42.796  30.075  38.844  1.00  0.00           C  
ATOM    552  C   CYS C  74      42.582  31.540  39.188  1.00  0.00           C  
ATOM    553  O   CYS C  74      43.005  32.436  38.457  1.00  0.00           O  
ATOM    554  CB  CYS C  74      44.185  29.668  39.312  1.00  0.00           C  
ATOM    555  SG  CYS C  74      44.568  27.922  39.061  1.00  0.00           S  
ATOM    556  H   CYS C  74      43.101  30.397  36.737  1.00  0.00           H  
ATOM    557  HA  CYS C  74      42.057  29.490  39.381  1.00  0.00           H  
ATOM    558 1HB  CYS C  74      44.931  30.257  38.781  1.00  0.00           H  
ATOM    559 2HB  CYS C  74      44.286  29.888  40.375  1.00  0.00           H  
ATOM    560  N   GLY C  75      41.984  31.801  40.335  1.00  0.00           N  
ATOM    561  CA  GLY C  75      41.810  33.184  40.772  1.00  0.00           C  
ATOM    562  C   GLY C  75      40.467  33.755  40.346  1.00  0.00           C  
ATOM    563  O   GLY C  75      39.871  33.332  39.361  1.00  0.00           O  
ATOM    564  H   GLY C  75      41.671  31.012  40.911  1.00  0.00           H  
ATOM    565 1HA  GLY C  75      41.892  33.226  41.858  1.00  0.00           H  
ATOM    566 2HA  GLY C  75      42.613  33.801  40.371  1.00  0.00           H  
ATOM    567  N   ALA C  76      39.963  34.693  41.133  1.00  0.00           N  
ATOM    568  CA  ALA C  76      38.646  35.302  40.922  1.00  0.00           C  
ATOM    569  C   ALA C  76      37.551  34.220  40.895  1.00  0.00           C  
ATOM    570  O   ALA C  76      36.508  34.399  40.259  1.00  0.00           O  
ATOM    571  CB  ALA C  76      38.601  36.131  39.648  1.00  0.00           C  
ATOM    572  H   ALA C  76      40.515  35.006  41.919  1.00  0.00           H  
ATOM    573  HA  ALA C  76      38.446  35.965  41.765  1.00  0.00           H  
ATOM    574 1HB  ALA C  76      37.622  36.598  39.549  1.00  0.00           H  
ATOM    575 2HB  ALA C  76      39.362  36.912  39.687  1.00  0.00           H  
ATOM    576 3HB  ALA C  76      38.769  35.516  38.810  1.00  0.00           H  
ATOM    577  N   LEU C  77      37.815  33.109  41.596  1.00  0.00           N  
ATOM    578  CA  LEU C  77      36.891  32.000  41.735  1.00  0.00           C  
ATOM    579  C   LEU C  77      36.402  31.992  43.174  1.00  0.00           C  
ATOM    580  O   LEU C  77      37.092  32.473  44.072  1.00  0.00           O  
ATOM    581  CB  LEU C  77      37.527  30.669  41.362  1.00  0.00           C  
ATOM    582  CG  LEU C  77      38.098  30.555  39.955  1.00  0.00           C  
ATOM    583  CD1 LEU C  77      38.689  29.229  39.809  1.00  0.00           C  
ATOM    584  CD2 LEU C  77      37.043  30.782  38.935  1.00  0.00           C  
ATOM    585  H   LEU C  77      38.701  33.043  42.070  1.00  0.00           H  
ATOM    586  HA  LEU C  77      36.047  32.168  41.078  1.00  0.00           H  
ATOM    587 1HB  LEU C  77      38.346  30.489  42.046  1.00  0.00           H  
ATOM    588 2HB  LEU C  77      36.789  29.880  41.493  1.00  0.00           H  
ATOM    589  HG  LEU C  77      38.881  31.265  39.829  1.00  0.00           H  
ATOM    590 1HD1 LEU C  77      39.125  29.118  38.824  1.00  0.00           H  
ATOM    591 2HD1 LEU C  77      39.443  29.094  40.549  1.00  0.00           H  
ATOM    592 3HD1 LEU C  77      37.914  28.514  39.952  1.00  0.00           H  
ATOM    593 1HD2 LEU C  77      37.472  30.691  37.935  1.00  0.00           H  
ATOM    594 2HD2 LEU C  77      36.252  30.042  39.067  1.00  0.00           H  
ATOM    595 3HD2 LEU C  77      36.635  31.784  39.066  1.00  0.00           H  
ATOM    596  N   VAL C  78      35.210  31.460  43.377  1.00  0.00           N  
ATOM    597  CA  VAL C  78      34.554  31.521  44.670  1.00  0.00           C  
ATOM    598  C   VAL C  78      34.759  30.350  45.629  1.00  0.00           C  
ATOM    599  O   VAL C  78      35.231  30.531  46.746  1.00  0.00           O  
ATOM    600  CB  VAL C  78      33.040  31.681  44.435  1.00  0.00           C  
ATOM    601  CG1 VAL C  78      32.295  31.712  45.762  1.00  0.00           C  
ATOM    602  CG2 VAL C  78      32.771  32.946  43.634  1.00  0.00           C  
ATOM    603  H   VAL C  78      34.715  31.084  42.575  1.00  0.00           H  
ATOM    604  HA  VAL C  78      34.912  32.425  45.169  1.00  0.00           H  
ATOM    605  HB  VAL C  78      32.674  30.815  43.882  1.00  0.00           H  
ATOM    606 1HG1 VAL C  78      31.227  31.826  45.576  1.00  0.00           H  
ATOM    607 2HG1 VAL C  78      32.474  30.783  46.302  1.00  0.00           H  
ATOM    608 3HG1 VAL C  78      32.651  32.553  46.358  1.00  0.00           H  
ATOM    609 1HG2 VAL C  78      31.699  33.052  43.472  1.00  0.00           H  
ATOM    610 2HG2 VAL C  78      33.142  33.811  44.184  1.00  0.00           H  
ATOM    611 3HG2 VAL C  78      33.279  32.882  42.673  1.00  0.00           H  
ATOM    612  N   GLU C  79      34.414  29.141  45.237  1.00  0.00           N  
ATOM    613  CA  GLU C  79      34.576  28.044  46.196  1.00  0.00           C  
ATOM    614  C   GLU C  79      36.013  27.569  46.273  1.00  0.00           C  
ATOM    615  O   GLU C  79      36.505  27.164  47.325  1.00  0.00           O  
ATOM    616  CB  GLU C  79      33.671  26.868  45.821  1.00  0.00           C  
ATOM    617  CG  GLU C  79      33.755  25.682  46.771  1.00  0.00           C  
ATOM    618  CD  GLU C  79      33.209  25.987  48.138  1.00  0.00           C  
ATOM    619  OE1 GLU C  79      32.403  26.880  48.250  1.00  0.00           O  
ATOM    620  OE2 GLU C  79      33.597  25.326  49.072  1.00  0.00           O  
ATOM    621  H   GLU C  79      34.039  28.987  44.318  1.00  0.00           H  
ATOM    622  HA  GLU C  79      34.290  28.407  47.184  1.00  0.00           H  
ATOM    623 1HB  GLU C  79      32.633  27.203  45.795  1.00  0.00           H  
ATOM    624 2HB  GLU C  79      33.927  26.516  44.822  1.00  0.00           H  
ATOM    625 1HG  GLU C  79      33.196  24.849  46.346  1.00  0.00           H  
ATOM    626 2HG  GLU C  79      34.797  25.376  46.862  1.00  0.00           H  
ATOM    627  N   VAL C  80      36.655  27.565  45.129  1.00  0.00           N  
ATOM    628  CA  VAL C  80      37.958  26.980  44.975  1.00  0.00           C  
ATOM    629  C   VAL C  80      38.932  27.988  44.471  1.00  0.00           C  
ATOM    630  O   VAL C  80      38.541  29.058  44.023  1.00  0.00           O  
ATOM    631  CB  VAL C  80      37.891  25.861  43.937  1.00  0.00           C  
ATOM    632  CG1 VAL C  80      36.934  24.786  44.372  1.00  0.00           C  
ATOM    633  CG2 VAL C  80      37.461  26.459  42.608  1.00  0.00           C  
ATOM    634  H   VAL C  80      36.199  27.966  44.326  1.00  0.00           H  
ATOM    635  HA  VAL C  80      38.295  26.594  45.937  1.00  0.00           H  
ATOM    636  HB  VAL C  80      38.876  25.408  43.832  1.00  0.00           H  
ATOM    637 1HG1 VAL C  80      36.912  23.997  43.622  1.00  0.00           H  
ATOM    638 2HG1 VAL C  80      37.257  24.373  45.325  1.00  0.00           H  
ATOM    639 3HG1 VAL C  80      35.942  25.200  44.480  1.00  0.00           H  
ATOM    640 1HG2 VAL C  80      37.434  25.671  41.865  1.00  0.00           H  
ATOM    641 2HG2 VAL C  80      36.473  26.907  42.702  1.00  0.00           H  
ATOM    642 3HG2 VAL C  80      38.177  27.220  42.298  1.00  0.00           H  
ATOM    643  N   LYS C  81      40.211  27.649  44.545  1.00  0.00           N  
ATOM    644  CA  LYS C  81      41.225  28.517  43.976  1.00  0.00           C  
ATOM    645  C   LYS C  81      41.337  28.265  42.481  1.00  0.00           C  
ATOM    646  O   LYS C  81      41.541  29.206  41.709  1.00  0.00           O  
ATOM    647  CB  LYS C  81      42.584  28.313  44.648  1.00  0.00           C  
ATOM    648  CG  LYS C  81      43.683  29.252  44.118  1.00  0.00           C  
ATOM    649  CD  LYS C  81      45.008  29.108  44.896  1.00  0.00           C  
ATOM    650  CE  LYS C  81      46.087  30.048  44.333  1.00  0.00           C  
ATOM    651  NZ  LYS C  81      47.379  29.928  45.063  1.00  0.00           N  
ATOM    652  H   LYS C  81      40.474  26.775  44.974  1.00  0.00           H  
ATOM    653  HA  LYS C  81      40.921  29.555  44.118  1.00  0.00           H  
ATOM    654 1HB  LYS C  81      42.492  28.465  45.723  1.00  0.00           H  
ATOM    655 2HB  LYS C  81      42.918  27.287  44.485  1.00  0.00           H  
ATOM    656 1HG  LYS C  81      43.866  29.025  43.067  1.00  0.00           H  
ATOM    657 2HG  LYS C  81      43.341  30.283  44.189  1.00  0.00           H  
ATOM    658 1HD  LYS C  81      44.843  29.344  45.947  1.00  0.00           H  
ATOM    659 2HD  LYS C  81      45.361  28.078  44.822  1.00  0.00           H  
ATOM    660 1HE  LYS C  81      46.251  29.809  43.283  1.00  0.00           H  
ATOM    661 2HE  LYS C  81      45.735  31.077  44.410  1.00  0.00           H  
ATOM    662 1HZ  LYS C  81      48.055  30.562  44.659  1.00  0.00           H  
ATOM    663 2HZ  LYS C  81      47.240  30.159  46.037  1.00  0.00           H  
ATOM    664 3HZ  LYS C  81      47.721  28.980  44.987  1.00  0.00           H  
ATOM    665  N   CYS C  82      41.217  26.981  42.080  1.00  0.00           N  
ATOM    666  CA  CYS C  82      41.352  26.578  40.676  1.00  0.00           C  
ATOM    667  C   CYS C  82      40.296  25.583  40.183  1.00  0.00           C  
ATOM    668  O   CYS C  82      39.827  24.734  40.943  1.00  0.00           O  
ATOM    669  CB  CYS C  82      42.711  25.938  40.436  1.00  0.00           C  
ATOM    670  SG  CYS C  82      44.115  27.006  40.822  1.00  0.00           S  
ATOM    671  H   CYS C  82      41.034  26.273  42.771  1.00  0.00           H  
ATOM    672  HA  CYS C  82      41.276  27.467  40.071  1.00  0.00           H  
ATOM    673 1HB  CYS C  82      42.799  25.033  41.032  1.00  0.00           H  
ATOM    674 2HB  CYS C  82      42.792  25.641  39.382  1.00  0.00           H  
ATOM    675  N   LEU C  83      39.999  25.655  38.877  1.00  0.00           N  
ATOM    676  CA  LEU C  83      39.121  24.717  38.157  1.00  0.00           C  
ATOM    677  C   LEU C  83      39.829  24.165  36.931  1.00  0.00           C  
ATOM    678  O   LEU C  83      40.606  24.874  36.283  1.00  0.00           O  
ATOM    679  CB  LEU C  83      37.827  25.408  37.684  1.00  0.00           C  
ATOM    680  CG  LEU C  83      36.902  25.970  38.757  1.00  0.00           C  
ATOM    681  CD1 LEU C  83      35.886  26.903  38.113  1.00  0.00           C  
ATOM    682  CD2 LEU C  83      36.187  24.843  39.435  1.00  0.00           C  
ATOM    683  H   LEU C  83      40.433  26.417  38.355  1.00  0.00           H  
ATOM    684  HA  LEU C  83      38.871  23.888  38.817  1.00  0.00           H  
ATOM    685 1HB  LEU C  83      38.091  26.220  37.030  1.00  0.00           H  
ATOM    686 2HB  LEU C  83      37.251  24.685  37.100  1.00  0.00           H  
ATOM    687  HG  LEU C  83      37.474  26.504  39.478  1.00  0.00           H  
ATOM    688 1HD1 LEU C  83      35.225  27.304  38.880  1.00  0.00           H  
ATOM    689 2HD1 LEU C  83      36.409  27.725  37.618  1.00  0.00           H  
ATOM    690 3HD1 LEU C  83      35.298  26.351  37.380  1.00  0.00           H  
ATOM    691 1HD2 LEU C  83      35.526  25.242  40.202  1.00  0.00           H  
ATOM    692 2HD2 LEU C  83      35.604  24.292  38.699  1.00  0.00           H  
ATOM    693 3HD2 LEU C  83      36.920  24.175  39.894  1.00  0.00           H  
ATOM    694  N   ASN C  84      39.539  22.913  36.580  1.00  0.00           N  
ATOM    695  CA  ASN C  84      40.097  22.344  35.352  1.00  0.00           C  
ATOM    696  C   ASN C  84      39.097  22.405  34.211  1.00  0.00           C  
ATOM    697  O   ASN C  84      37.895  22.269  34.437  1.00  0.00           O  
ATOM    698  CB  ASN C  84      40.529  20.912  35.560  1.00  0.00           C  
ATOM    699  CG  ASN C  84      41.643  20.787  36.530  1.00  0.00           C  
ATOM    700  OD1 ASN C  84      42.581  21.587  36.542  1.00  0.00           O  
ATOM    701  ND2 ASN C  84      41.566  19.776  37.356  1.00  0.00           N  
ATOM    702  H   ASN C  84      38.915  22.360  37.151  1.00  0.00           H  
ATOM    703  HA  ASN C  84      40.966  22.929  35.049  1.00  0.00           H  
ATOM    704 1HB  ASN C  84      39.683  20.325  35.917  1.00  0.00           H  
ATOM    705 2HB  ASN C  84      40.840  20.488  34.601  1.00  0.00           H  
ATOM    706 1HD2 ASN C  84      42.287  19.625  38.035  1.00  0.00           H  
ATOM    707 2HD2 ASN C  84      40.790  19.147  37.310  1.00  0.00           H  
ATOM    708  N   PHE C  85      39.610  22.551  32.992  1.00  0.00           N  
ATOM    709  CA  PHE C  85      38.797  22.558  31.784  1.00  0.00           C  
ATOM    710  C   PHE C  85      38.514  21.184  31.232  1.00  0.00           C  
ATOM    711  O   PHE C  85      39.336  20.276  31.328  1.00  0.00           O  
ATOM    712  CB  PHE C  85      39.479  23.387  30.721  1.00  0.00           C  
ATOM    713  CG  PHE C  85      39.425  24.896  30.925  1.00  0.00           C  
ATOM    714  CD1 PHE C  85      40.091  25.512  31.950  1.00  0.00           C  
ATOM    715  CD2 PHE C  85      38.779  25.698  30.020  1.00  0.00           C  
ATOM    716  CE1 PHE C  85      40.094  26.879  32.071  1.00  0.00           C  
ATOM    717  CE2 PHE C  85      38.766  27.065  30.136  1.00  0.00           C  
ATOM    718  CZ  PHE C  85      39.434  27.660  31.171  1.00  0.00           C  
ATOM    719  H   PHE C  85      40.619  22.681  32.886  1.00  0.00           H  
ATOM    720  HA  PHE C  85      37.847  22.999  32.005  1.00  0.00           H  
ATOM    721 1HB  PHE C  85      40.512  23.080  30.662  1.00  0.00           H  
ATOM    722 2HB  PHE C  85      39.014  23.157  29.763  1.00  0.00           H  
ATOM    723  HD1 PHE C  85      40.621  24.904  32.672  1.00  0.00           H  
ATOM    724  HD2 PHE C  85      38.292  25.235  29.207  1.00  0.00           H  
ATOM    725  HE1 PHE C  85      40.623  27.330  32.871  1.00  0.00           H  
ATOM    726  HE2 PHE C  85      38.238  27.673  29.399  1.00  0.00           H  
ATOM    727  HZ  PHE C  85      39.446  28.741  31.271  1.00  0.00           H  
ATOM    728  N   ARG C  86      37.349  21.063  30.618  1.00  0.00           N  
ATOM    729  CA  ARG C  86      36.904  19.881  29.910  1.00  0.00           C  
ATOM    730  C   ARG C  86      37.385  20.028  28.493  1.00  0.00           C  
ATOM    731  O   ARG C  86      37.630  21.154  28.060  1.00  0.00           O  
ATOM    732  CB  ARG C  86      35.394  19.807  29.888  1.00  0.00           C  
ATOM    733  CG  ARG C  86      34.758  19.595  31.209  1.00  0.00           C  
ATOM    734  CD  ARG C  86      33.285  19.680  31.123  1.00  0.00           C  
ATOM    735  NE  ARG C  86      32.732  18.637  30.272  1.00  0.00           N  
ATOM    736  CZ  ARG C  86      31.446  18.579  29.854  1.00  0.00           C  
ATOM    737  NH1 ARG C  86      30.583  19.526  30.202  1.00  0.00           N  
ATOM    738  NH2 ARG C  86      31.069  17.555  29.105  1.00  0.00           N  
ATOM    739  H   ARG C  86      36.717  21.859  30.613  1.00  0.00           H  
ATOM    740  HA  ARG C  86      37.333  18.987  30.365  1.00  0.00           H  
ATOM    741 1HB  ARG C  86      34.995  20.739  29.484  1.00  0.00           H  
ATOM    742 2HB  ARG C  86      35.078  19.002  29.228  1.00  0.00           H  
ATOM    743 1HG  ARG C  86      35.033  18.639  31.573  1.00  0.00           H  
ATOM    744 2HG  ARG C  86      35.108  20.364  31.904  1.00  0.00           H  
ATOM    745 1HD  ARG C  86      32.856  19.571  32.120  1.00  0.00           H  
ATOM    746 2HD  ARG C  86      33.004  20.645  30.715  1.00  0.00           H  
ATOM    747  HE  ARG C  86      33.349  17.889  29.987  1.00  0.00           H  
ATOM    748 1HH1 ARG C  86      30.879  20.293  30.789  1.00  0.00           H  
ATOM    749 2HH1 ARG C  86      29.616  19.462  29.898  1.00  0.00           H  
ATOM    750 1HH2 ARG C  86      31.737  16.842  28.868  1.00  0.00           H  
ATOM    751 2HH2 ARG C  86      30.094  17.446  28.776  1.00  0.00           H  
ATOM    752  N   LYS C  87      37.493  18.934  27.750  1.00  0.00           N  
ATOM    753  CA  LYS C  87      37.886  19.065  26.352  1.00  0.00           C  
ATOM    754  C   LYS C  87      36.956  18.316  25.424  1.00  0.00           C  
ATOM    755  O   LYS C  87      36.701  17.127  25.620  1.00  0.00           O  
ATOM    756  CB  LYS C  87      39.297  18.530  26.152  1.00  0.00           C  
ATOM    757  CG  LYS C  87      39.853  18.653  24.723  1.00  0.00           C  
ATOM    758  CD  LYS C  87      41.202  17.957  24.651  1.00  0.00           C  
ATOM    759  CE  LYS C  87      41.904  18.106  23.324  1.00  0.00           C  
ATOM    760  NZ  LYS C  87      41.226  17.397  22.197  1.00  0.00           N  
ATOM    761  H   LYS C  87      37.302  18.023  28.143  1.00  0.00           H  
ATOM    762  HA  LYS C  87      37.858  20.113  26.069  1.00  0.00           H  
ATOM    763 1HB  LYS C  87      39.978  19.059  26.814  1.00  0.00           H  
ATOM    764 2HB  LYS C  87      39.326  17.477  26.427  1.00  0.00           H  
ATOM    765 1HG  LYS C  87      39.167  18.198  24.005  1.00  0.00           H  
ATOM    766 2HG  LYS C  87      39.969  19.710  24.463  1.00  0.00           H  
ATOM    767 1HD  LYS C  87      41.855  18.338  25.427  1.00  0.00           H  
ATOM    768 2HD  LYS C  87      41.054  16.895  24.832  1.00  0.00           H  
ATOM    769 1HE  LYS C  87      41.997  19.159  23.072  1.00  0.00           H  
ATOM    770 2HE  LYS C  87      42.883  17.682  23.448  1.00  0.00           H  
ATOM    771 1HZ  LYS C  87      41.775  17.518  21.365  1.00  0.00           H  
ATOM    772 2HZ  LYS C  87      41.150  16.417  22.408  1.00  0.00           H  
ATOM    773 3HZ  LYS C  87      40.288  17.783  22.011  1.00  0.00           H  
ATOM    774  N   LEU C  88      36.436  19.029  24.432  1.00  0.00           N  
ATOM    775  CA  LEU C  88      35.605  18.424  23.406  1.00  0.00           C  
ATOM    776  C   LEU C  88      36.188  18.776  22.064  1.00  0.00           C  
ATOM    777  O   LEU C  88      36.379  19.950  21.749  1.00  0.00           O  
ATOM    778  CB  LEU C  88      34.145  18.869  23.469  1.00  0.00           C  
ATOM    779  CG  LEU C  88      33.355  18.463  24.717  1.00  0.00           C  
ATOM    780  CD1 LEU C  88      31.987  19.109  24.649  1.00  0.00           C  
ATOM    781  CD2 LEU C  88      33.226  16.971  24.781  1.00  0.00           C  
ATOM    782  H   LEU C  88      36.711  20.009  24.348  1.00  0.00           H  
ATOM    783  HA  LEU C  88      35.637  17.341  23.517  1.00  0.00           H  
ATOM    784 1HB  LEU C  88      34.117  19.956  23.394  1.00  0.00           H  
ATOM    785 2HB  LEU C  88      33.625  18.458  22.604  1.00  0.00           H  
ATOM    786  HG  LEU C  88      33.869  18.801  25.607  1.00  0.00           H  
ATOM    787 1HD1 LEU C  88      31.407  18.829  25.528  1.00  0.00           H  
ATOM    788 2HD1 LEU C  88      32.074  20.185  24.602  1.00  0.00           H  
ATOM    789 3HD1 LEU C  88      31.482  18.763  23.761  1.00  0.00           H  
ATOM    790 1HD2 LEU C  88      32.657  16.695  25.670  1.00  0.00           H  
ATOM    791 2HD2 LEU C  88      32.708  16.608  23.895  1.00  0.00           H  
ATOM    792 3HD2 LEU C  88      34.218  16.520  24.830  1.00  0.00           H  
ATOM    793  N   GLN C  89      36.443  17.772  21.247  1.00  0.00           N  
ATOM    794  CA  GLN C  89      37.052  18.025  19.962  1.00  0.00           C  
ATOM    795  C   GLN C  89      38.263  18.945  20.133  1.00  0.00           C  
ATOM    796  O   GLN C  89      39.210  18.634  20.871  1.00  0.00           O  
ATOM    797  CB  GLN C  89      36.044  18.631  18.980  1.00  0.00           C  
ATOM    798  CG  GLN C  89      34.928  17.712  18.619  1.00  0.00           C  
ATOM    799  CD  GLN C  89      33.959  18.336  17.625  1.00  0.00           C  
ATOM    800  OE1 GLN C  89      34.071  19.518  17.262  1.00  0.00           O  
ATOM    801  NE2 GLN C  89      32.992  17.531  17.198  1.00  0.00           N  
ATOM    802  H   GLN C  89      36.241  16.825  21.536  1.00  0.00           H  
ATOM    803  HA  GLN C  89      37.403  17.080  19.548  1.00  0.00           H  
ATOM    804 1HB  GLN C  89      35.611  19.546  19.384  1.00  0.00           H  
ATOM    805 2HB  GLN C  89      36.547  18.879  18.043  1.00  0.00           H  
ATOM    806 1HG  GLN C  89      35.349  16.816  18.168  1.00  0.00           H  
ATOM    807 2HG  GLN C  89      34.376  17.456  19.520  1.00  0.00           H  
ATOM    808 1HE2 GLN C  89      32.264  17.852  16.547  1.00  0.00           H  
ATOM    809 2HE2 GLN C  89      32.945  16.590  17.524  1.00  0.00           H  
ATOM    810  N   GLU C  90      38.223  20.086  19.454  1.00  0.00           N  
ATOM    811  CA  GLU C  90      39.311  21.038  19.416  1.00  0.00           C  
ATOM    812  C   GLU C  90      39.232  22.177  20.440  1.00  0.00           C  
ATOM    813  O   GLU C  90      40.067  23.084  20.407  1.00  0.00           O  
ATOM    814  CB  GLU C  90      39.365  21.597  17.995  1.00  0.00           C  
ATOM    815  CG  GLU C  90      39.717  20.506  16.923  1.00  0.00           C  
ATOM    816  CD  GLU C  90      39.794  21.012  15.450  1.00  0.00           C  
ATOM    817  OE1 GLU C  90      39.544  22.170  15.209  1.00  0.00           O  
ATOM    818  OE2 GLU C  90      40.102  20.210  14.586  1.00  0.00           O  
ATOM    819  H   GLU C  90      37.399  20.302  18.917  1.00  0.00           H  
ATOM    820  HA  GLU C  90      40.236  20.493  19.606  1.00  0.00           H  
ATOM    821 1HB  GLU C  90      38.397  22.030  17.742  1.00  0.00           H  
ATOM    822 2HB  GLU C  90      40.109  22.393  17.942  1.00  0.00           H  
ATOM    823 1HG  GLU C  90      40.677  20.065  17.189  1.00  0.00           H  
ATOM    824 2HG  GLU C  90      38.966  19.718  16.983  1.00  0.00           H  
ATOM    825  N   ILE C  91      38.231  22.162  21.326  1.00  0.00           N  
ATOM    826  CA  ILE C  91      38.074  23.259  22.290  1.00  0.00           C  
ATOM    827  C   ILE C  91      38.078  22.823  23.743  1.00  0.00           C  
ATOM    828  O   ILE C  91      37.789  21.673  24.090  1.00  0.00           O  
ATOM    829  CB  ILE C  91      36.753  24.022  22.089  1.00  0.00           C  
ATOM    830  CG1 ILE C  91      35.575  23.051  22.305  1.00  0.00           C  
ATOM    831  CG2 ILE C  91      36.711  24.663  20.730  1.00  0.00           C  
ATOM    832  CD1 ILE C  91      34.223  23.723  22.416  1.00  0.00           C  
ATOM    833  H   ILE C  91      37.576  21.380  21.334  1.00  0.00           H  
ATOM    834  HA  ILE C  91      38.897  23.961  22.157  1.00  0.00           H  
ATOM    835  HB  ILE C  91      36.675  24.801  22.851  1.00  0.00           H  
ATOM    836 1HG1 ILE C  91      35.542  22.350  21.469  1.00  0.00           H  
ATOM    837 2HG1 ILE C  91      35.755  22.485  23.219  1.00  0.00           H  
ATOM    838 1HG2 ILE C  91      35.777  25.208  20.615  1.00  0.00           H  
ATOM    839 2HG2 ILE C  91      37.548  25.349  20.635  1.00  0.00           H  
ATOM    840 3HG2 ILE C  91      36.779  23.896  19.960  1.00  0.00           H  
ATOM    841 1HD1 ILE C  91      33.453  22.964  22.567  1.00  0.00           H  
ATOM    842 2HD1 ILE C  91      34.231  24.409  23.264  1.00  0.00           H  
ATOM    843 3HD1 ILE C  91      34.016  24.272  21.501  1.00  0.00           H  
ATOM    844  N   TYR C  92      38.332  23.789  24.611  1.00  0.00           N  
ATOM    845  CA  TYR C  92      38.332  23.532  26.033  1.00  0.00           C  
ATOM    846  C   TYR C  92      37.302  24.391  26.722  1.00  0.00           C  
ATOM    847  O   TYR C  92      37.084  25.533  26.321  1.00  0.00           O  
ATOM    848  CB  TYR C  92      39.711  23.850  26.577  1.00  0.00           C  
ATOM    849  CG  TYR C  92      40.754  22.979  26.021  1.00  0.00           C  
ATOM    850  CD1 TYR C  92      41.308  23.276  24.787  1.00  0.00           C  
ATOM    851  CD2 TYR C  92      41.202  21.901  26.752  1.00  0.00           C  
ATOM    852  CE1 TYR C  92      42.302  22.484  24.277  1.00  0.00           C  
ATOM    853  CE2 TYR C  92      42.208  21.118  26.245  1.00  0.00           C  
ATOM    854  CZ  TYR C  92      42.756  21.406  25.010  1.00  0.00           C  
ATOM    855  OH  TYR C  92      43.762  20.624  24.503  1.00  0.00           O  
ATOM    856  H   TYR C  92      38.557  24.729  24.275  1.00  0.00           H  
ATOM    857  HA  TYR C  92      38.087  22.495  26.201  1.00  0.00           H  
ATOM    858 1HB  TYR C  92      39.970  24.886  26.345  1.00  0.00           H  
ATOM    859 2HB  TYR C  92      39.717  23.744  27.652  1.00  0.00           H  
ATOM    860  HD1 TYR C  92      40.951  24.139  24.221  1.00  0.00           H  
ATOM    861  HD2 TYR C  92      40.764  21.678  27.727  1.00  0.00           H  
ATOM    862  HE1 TYR C  92      42.736  22.712  23.307  1.00  0.00           H  
ATOM    863  HE2 TYR C  92      42.575  20.264  26.817  1.00  0.00           H  
ATOM    864  HH  TYR C  92      44.210  20.148  25.240  1.00  0.00           H  
ATOM    865  N   PHE C  93      36.652  23.874  27.762  1.00  0.00           N  
ATOM    866  CA  PHE C  93      35.711  24.754  28.460  1.00  0.00           C  
ATOM    867  C   PHE C  93      35.337  24.332  29.863  1.00  0.00           C  
ATOM    868  O   PHE C  93      35.518  23.186  30.271  1.00  0.00           O  
ATOM    869  CB  PHE C  93      34.433  24.915  27.644  1.00  0.00           C  
ATOM    870  CG  PHE C  93      33.754  23.712  27.524  1.00  0.00           C  
ATOM    871  CD1 PHE C  93      32.742  23.403  28.396  1.00  0.00           C  
ATOM    872  CD2 PHE C  93      34.147  22.828  26.584  1.00  0.00           C  
ATOM    873  CE1 PHE C  93      32.109  22.209  28.310  1.00  0.00           C  
ATOM    874  CE2 PHE C  93      33.552  21.647  26.487  1.00  0.00           C  
ATOM    875  CZ  PHE C  93      32.514  21.313  27.351  1.00  0.00           C  
ATOM    876  H   PHE C  93      36.845  22.916  28.052  1.00  0.00           H  
ATOM    877  HA  PHE C  93      36.181  25.728  28.532  1.00  0.00           H  
ATOM    878 1HB  PHE C  93      33.770  25.632  28.128  1.00  0.00           H  
ATOM    879 2HB  PHE C  93      34.644  25.288  26.653  1.00  0.00           H  
ATOM    880  HD1 PHE C  93      32.451  24.131  29.157  1.00  0.00           H  
ATOM    881  HD2 PHE C  93      34.961  23.079  25.905  1.00  0.00           H  
ATOM    882  HE1 PHE C  93      31.296  21.965  29.000  1.00  0.00           H  
ATOM    883  HE2 PHE C  93      33.893  20.968  25.732  1.00  0.00           H  
ATOM    884  HZ  PHE C  93      32.024  20.345  27.273  1.00  0.00           H  
ATOM    885  N   ILE C  94      34.756  25.268  30.596  1.00  0.00           N  
ATOM    886  CA  ILE C  94      34.154  24.977  31.890  1.00  0.00           C  
ATOM    887  C   ILE C  94      32.741  25.537  31.995  1.00  0.00           C  
ATOM    888  O   ILE C  94      32.395  26.530  31.347  1.00  0.00           O  
ATOM    889  CB  ILE C  94      35.031  25.480  33.052  1.00  0.00           C  
ATOM    890  CG1 ILE C  94      35.276  26.883  32.947  1.00  0.00           C  
ATOM    891  CG2 ILE C  94      36.309  24.797  33.113  1.00  0.00           C  
ATOM    892  CD1 ILE C  94      35.782  27.443  34.243  1.00  0.00           C  
ATOM    893  H   ILE C  94      34.713  26.208  30.200  1.00  0.00           H  
ATOM    894  HA  ILE C  94      34.081  23.896  31.993  1.00  0.00           H  
ATOM    895  HB  ILE C  94      34.494  25.310  33.986  1.00  0.00           H  
ATOM    896 1HG1 ILE C  94      36.031  27.044  32.176  1.00  0.00           H  
ATOM    897 2HG1 ILE C  94      34.359  27.400  32.660  1.00  0.00           H  
ATOM    898 1HG2 ILE C  94      36.894  25.156  33.959  1.00  0.00           H  
ATOM    899 2HG2 ILE C  94      36.116  23.733  33.231  1.00  0.00           H  
ATOM    900 3HG2 ILE C  94      36.847  24.985  32.203  1.00  0.00           H  
ATOM    901 1HD1 ILE C  94      35.988  28.490  34.131  1.00  0.00           H  
ATOM    902 2HD1 ILE C  94      35.033  27.292  35.021  1.00  0.00           H  
ATOM    903 3HD1 ILE C  94      36.703  26.929  34.521  1.00  0.00           H  
ATOM    904  N   GLU C  95      31.929  24.887  32.822  1.00  0.00           N  
ATOM    905  CA  GLU C  95      30.568  25.325  33.123  1.00  0.00           C  
ATOM    906  C   GLU C  95      30.466  25.409  34.638  1.00  0.00           C  
ATOM    907  O   GLU C  95      30.650  24.411  35.322  1.00  0.00           O  
ATOM    908  CB  GLU C  95      29.532  24.349  32.547  1.00  0.00           C  
ATOM    909  CG  GLU C  95      29.564  24.233  31.022  1.00  0.00           C  
ATOM    910  CD  GLU C  95      28.571  23.198  30.439  1.00  0.00           C  
ATOM    911  OE1 GLU C  95      28.816  22.003  30.576  1.00  0.00           O  
ATOM    912  OE2 GLU C  95      27.589  23.607  29.854  1.00  0.00           O  
ATOM    913  H   GLU C  95      32.279  24.064  33.293  1.00  0.00           H  
ATOM    914  HA  GLU C  95      30.401  26.314  32.706  1.00  0.00           H  
ATOM    915 1HB  GLU C  95      29.694  23.359  32.964  1.00  0.00           H  
ATOM    916 2HB  GLU C  95      28.531  24.671  32.844  1.00  0.00           H  
ATOM    917 1HG  GLU C  95      29.349  25.216  30.596  1.00  0.00           H  
ATOM    918 2HG  GLU C  95      30.570  23.962  30.725  1.00  0.00           H  
ATOM    919  N   THR C  96      30.269  26.593  35.169  1.00  0.00           N  
ATOM    920  CA  THR C  96      30.282  26.725  36.609  1.00  0.00           C  
ATOM    921  C   THR C  96      29.461  27.889  37.133  1.00  0.00           C  
ATOM    922  O   THR C  96      28.846  28.627  36.387  1.00  0.00           O  
ATOM    923  CB  THR C  96      31.721  26.873  37.124  1.00  0.00           C  
ATOM    924  OG1 THR C  96      31.719  26.757  38.544  1.00  0.00           O  
ATOM    925  CG2 THR C  96      32.293  28.243  36.737  1.00  0.00           C  
ATOM    926  H   THR C  96      30.084  27.388  34.555  1.00  0.00           H  
ATOM    927  HA  THR C  96      29.862  25.814  37.034  1.00  0.00           H  
ATOM    928  HB  THR C  96      32.347  26.086  36.699  1.00  0.00           H  
ATOM    929  HG1 THR C  96      31.666  25.814  38.769  1.00  0.00           H  
ATOM    930 1HG2 THR C  96      33.308  28.330  37.116  1.00  0.00           H  
ATOM    931 2HG2 THR C  96      32.302  28.332  35.652  1.00  0.00           H  
ATOM    932 3HG2 THR C  96      31.692  29.048  37.152  1.00  0.00           H  
ATOM    933  N   LYS C  97      29.448  28.037  38.439  1.00  0.00           N  
ATOM    934  CA  LYS C  97      28.748  29.116  39.111  1.00  0.00           C  
ATOM    935  C   LYS C  97      29.752  29.832  39.975  1.00  0.00           C  
ATOM    936  O   LYS C  97      29.457  30.848  40.617  1.00  0.00           O  
ATOM    937  CB  LYS C  97      27.578  28.597  39.950  1.00  0.00           C  
ATOM    938  CG  LYS C  97      26.454  27.967  39.139  1.00  0.00           C  
ATOM    939  CD  LYS C  97      25.314  27.511  40.036  1.00  0.00           C  
ATOM    940  CE  LYS C  97      24.176  26.908  39.224  1.00  0.00           C  
ATOM    941  NZ  LYS C  97      23.022  26.526  40.082  1.00  0.00           N  
ATOM    942  H   LYS C  97      30.020  27.401  38.973  1.00  0.00           H  
ATOM    943  HA  LYS C  97      28.360  29.821  38.373  1.00  0.00           H  
ATOM    944 1HB  LYS C  97      27.941  27.850  40.657  1.00  0.00           H  
ATOM    945 2HB  LYS C  97      27.153  29.417  40.529  1.00  0.00           H  
ATOM    946 1HG  LYS C  97      26.072  28.693  38.420  1.00  0.00           H  
ATOM    947 2HG  LYS C  97      26.839  27.107  38.590  1.00  0.00           H  
ATOM    948 1HD  LYS C  97      25.681  26.763  40.741  1.00  0.00           H  
ATOM    949 2HD  LYS C  97      24.932  28.361  40.600  1.00  0.00           H  
ATOM    950 1HE  LYS C  97      23.838  27.629  38.481  1.00  0.00           H  
ATOM    951 2HE  LYS C  97      24.533  26.020  38.702  1.00  0.00           H  
ATOM    952 1HZ  LYS C  97      22.291  26.130  39.507  1.00  0.00           H  
ATOM    953 2HZ  LYS C  97      23.320  25.842  40.764  1.00  0.00           H  
ATOM    954 3HZ  LYS C  97      22.670  27.344  40.557  1.00  0.00           H  
ATOM    955  N   LYS C  98      30.964  29.286  39.965  1.00  0.00           N  
ATOM    956  CA  LYS C  98      32.048  29.701  40.831  1.00  0.00           C  
ATOM    957  C   LYS C  98      32.852  30.892  40.347  1.00  0.00           C  
ATOM    958  O   LYS C  98      33.865  31.226  40.946  1.00  0.00           O  
ATOM    959  CB  LYS C  98      32.919  28.484  41.059  1.00  0.00           C  
ATOM    960  CG  LYS C  98      32.137  27.432  41.835  1.00  0.00           C  
ATOM    961  CD  LYS C  98      32.846  26.120  41.999  1.00  0.00           C  
ATOM    962  CE  LYS C  98      31.951  25.166  42.793  1.00  0.00           C  
ATOM    963  NZ  LYS C  98      32.523  23.797  42.904  1.00  0.00           N  
ATOM    964  H   LYS C  98      31.132  28.475  39.371  1.00  0.00           H  
ATOM    965  HA  LYS C  98      31.608  29.980  41.787  1.00  0.00           H  
ATOM    966 1HB  LYS C  98      33.238  28.072  40.106  1.00  0.00           H  
ATOM    967 2HB  LYS C  98      33.809  28.759  41.626  1.00  0.00           H  
ATOM    968 1HG  LYS C  98      31.914  27.824  42.830  1.00  0.00           H  
ATOM    969 2HG  LYS C  98      31.191  27.249  41.325  1.00  0.00           H  
ATOM    970 1HD  LYS C  98      33.054  25.688  41.017  1.00  0.00           H  
ATOM    971 2HD  LYS C  98      33.789  26.261  42.525  1.00  0.00           H  
ATOM    972 1HE  LYS C  98      31.822  25.586  43.781  1.00  0.00           H  
ATOM    973 2HE  LYS C  98      30.975  25.101  42.316  1.00  0.00           H  
ATOM    974 1HZ  LYS C  98      31.902  23.224  43.462  1.00  0.00           H  
ATOM    975 2HZ  LYS C  98      32.629  23.397  41.987  1.00  0.00           H  
ATOM    976 3HZ  LYS C  98      33.427  23.842  43.358  1.00  0.00           H  
ATOM    977  N   PHE C  99      32.437  31.542  39.270  1.00  0.00           N  
ATOM    978  CA  PHE C  99      33.172  32.725  38.849  1.00  0.00           C  
ATOM    979  C   PHE C  99      32.757  33.899  39.719  1.00  0.00           C  
ATOM    980  O   PHE C  99      31.568  34.205  39.825  1.00  0.00           O  
ATOM    981  CB  PHE C  99      32.834  33.122  37.429  1.00  0.00           C  
ATOM    982  CG  PHE C  99      33.272  32.197  36.416  1.00  0.00           C  
ATOM    983  CD1 PHE C  99      34.473  31.563  36.529  1.00  0.00           C  
ATOM    984  CD2 PHE C  99      32.497  31.976  35.306  1.00  0.00           C  
ATOM    985  CE1 PHE C  99      34.909  30.699  35.555  1.00  0.00           C  
ATOM    986  CE2 PHE C  99      32.911  31.110  34.319  1.00  0.00           C  
ATOM    987  CZ  PHE C  99      34.119  30.471  34.447  1.00  0.00           C  
ATOM    988  H   PHE C  99      31.610  31.238  38.779  1.00  0.00           H  
ATOM    989  HA  PHE C  99      34.245  32.559  38.960  1.00  0.00           H  
ATOM    990 1HB  PHE C  99      31.765  33.263  37.331  1.00  0.00           H  
ATOM    991 2HB  PHE C  99      33.301  34.078  37.230  1.00  0.00           H  
ATOM    992  HD1 PHE C  99      35.071  31.754  37.402  1.00  0.00           H  
ATOM    993  HD2 PHE C  99      31.543  32.496  35.216  1.00  0.00           H  
ATOM    994  HE1 PHE C  99      35.870  30.201  35.665  1.00  0.00           H  
ATOM    995  HE2 PHE C  99      32.287  30.932  33.436  1.00  0.00           H  
ATOM    996  HZ  PHE C  99      34.438  29.798  33.672  1.00  0.00           H  
ATOM    997  N   LEU C 100      33.712  34.580  40.325  1.00  0.00           N  
ATOM    998  CA  LEU C 100      33.382  35.742  41.142  1.00  0.00           C  
ATOM    999  C   LEU C 100      32.919  36.905  40.272  1.00  0.00           C  
ATOM   1000  O   LEU C 100      32.039  37.677  40.654  1.00  0.00           O  
ATOM   1001  CB  LEU C 100      34.597  36.168  41.976  1.00  0.00           C  
ATOM   1002  CG  LEU C 100      34.371  37.352  42.924  1.00  0.00           C  
ATOM   1003  CD1 LEU C 100      33.268  37.006  43.915  1.00  0.00           C  
ATOM   1004  CD2 LEU C 100      35.670  37.681  43.645  1.00  0.00           C  
ATOM   1005  H   LEU C 100      34.688  34.303  40.234  1.00  0.00           H  
ATOM   1006  HA  LEU C 100      32.566  35.471  41.809  1.00  0.00           H  
ATOM   1007 1HB  LEU C 100      34.921  35.320  42.577  1.00  0.00           H  
ATOM   1008 2HB  LEU C 100      35.407  36.437  41.298  1.00  0.00           H  
ATOM   1009  HG  LEU C 100      34.044  38.220  42.351  1.00  0.00           H  
ATOM   1010 1HD1 LEU C 100      33.107  37.848  44.589  1.00  0.00           H  
ATOM   1011 2HD1 LEU C 100      32.346  36.795  43.374  1.00  0.00           H  
ATOM   1012 3HD1 LEU C 100      33.560  36.130  44.493  1.00  0.00           H  
ATOM   1013 1HD2 LEU C 100      35.510  38.524  44.318  1.00  0.00           H  
ATOM   1014 2HD2 LEU C 100      35.997  36.815  44.219  1.00  0.00           H  
ATOM   1015 3HD2 LEU C 100      36.436  37.942  42.914  1.00  0.00           H  
ATOM   1016  N   LEU C 101      33.599  37.062  39.129  1.00  0.00           N  
ATOM   1017  CA  LEU C 101      33.401  38.148  38.167  1.00  0.00           C  
ATOM   1018  C   LEU C 101      33.847  39.521  38.692  1.00  0.00           C  
ATOM   1019  O   LEU C 101      33.478  40.566  38.148  1.00  0.00           O  
ATOM   1020  CB  LEU C 101      31.921  38.215  37.769  1.00  0.00           C  
ATOM   1021  CG  LEU C 101      31.319  36.914  37.225  1.00  0.00           C  
ATOM   1022  CD1 LEU C 101      29.842  37.123  36.926  1.00  0.00           C  
ATOM   1023  CD2 LEU C 101      32.075  36.486  35.977  1.00  0.00           C  
ATOM   1024  H   LEU C 101      34.296  36.362  38.914  1.00  0.00           H  
ATOM   1025  HA  LEU C 101      34.008  37.924  37.287  1.00  0.00           H  
ATOM   1026 1HB  LEU C 101      31.340  38.510  38.641  1.00  0.00           H  
ATOM   1027 2HB  LEU C 101      31.801  38.980  37.003  1.00  0.00           H  
ATOM   1028  HG  LEU C 101      31.398  36.132  37.982  1.00  0.00           H  
ATOM   1029 1HD1 LEU C 101      29.413  36.197  36.540  1.00  0.00           H  
ATOM   1030 2HD1 LEU C 101      29.321  37.408  37.842  1.00  0.00           H  
ATOM   1031 3HD1 LEU C 101      29.729  37.911  36.184  1.00  0.00           H  
ATOM   1032 1HD2 LEU C 101      31.647  35.561  35.591  1.00  0.00           H  
ATOM   1033 2HD2 LEU C 101      31.994  37.266  35.218  1.00  0.00           H  
ATOM   1034 3HD2 LEU C 101      33.125  36.327  36.223  1.00  0.00           H  
ATOM   1035  N   ILE C 102      34.685  39.491  39.721  1.00  0.00           N  
ATOM   1036  CA  ILE C 102      35.365  40.670  40.236  1.00  0.00           C  
ATOM   1037  C   ILE C 102      36.857  40.363  40.250  1.00  0.00           C  
ATOM   1038  O   ILE C 102      37.312  39.491  40.987  1.00  0.00           O  
ATOM   1039  CB  ILE C 102      34.878  41.045  41.647  1.00  0.00           C  
ATOM   1040  CG1 ILE C 102      33.358  41.232  41.655  1.00  0.00           C  
ATOM   1041  CG2 ILE C 102      35.575  42.306  42.133  1.00  0.00           C  
ATOM   1042  CD1 ILE C 102      32.887  42.435  40.870  1.00  0.00           C  
ATOM   1043  H   ILE C 102      34.890  38.597  40.133  1.00  0.00           H  
ATOM   1044  HA  ILE C 102      35.187  41.506  39.561  1.00  0.00           H  
ATOM   1045  HB  ILE C 102      35.098  40.230  42.337  1.00  0.00           H  
ATOM   1046 1HG1 ILE C 102      32.880  40.346  41.241  1.00  0.00           H  
ATOM   1047 2HG1 ILE C 102      33.010  41.340  42.683  1.00  0.00           H  
ATOM   1048 1HG2 ILE C 102      35.219  42.557  43.132  1.00  0.00           H  
ATOM   1049 2HG2 ILE C 102      36.651  42.137  42.164  1.00  0.00           H  
ATOM   1050 3HG2 ILE C 102      35.356  43.129  41.452  1.00  0.00           H  
ATOM   1051 1HD1 ILE C 102      31.800  42.502  40.923  1.00  0.00           H  
ATOM   1052 2HD1 ILE C 102      33.327  43.340  41.291  1.00  0.00           H  
ATOM   1053 3HD1 ILE C 102      33.194  42.333  39.830  1.00  0.00           H  
ATOM   1054  N   GLY C 103      37.614  41.085  39.444  1.00  0.00           N  
ATOM   1055  CA  GLY C 103      39.048  40.860  39.346  1.00  0.00           C  
ATOM   1056  C   GLY C 103      39.420  39.841  38.275  1.00  0.00           C  
ATOM   1057  O   GLY C 103      38.566  39.114  37.756  1.00  0.00           O  
ATOM   1058  H   GLY C 103      37.184  41.788  38.857  1.00  0.00           H  
ATOM   1059 1HA  GLY C 103      39.544  41.805  39.129  1.00  0.00           H  
ATOM   1060 2HA  GLY C 103      39.426  40.522  40.310  1.00  0.00           H  
ATOM   1061  N   LYS C 104      40.714  39.807  37.951  1.00  0.00           N  
ATOM   1062  CA  LYS C 104      41.239  38.916  36.930  1.00  0.00           C  
ATOM   1063  C   LYS C 104      41.552  37.544  37.454  1.00  0.00           C  
ATOM   1064  O   LYS C 104      41.817  37.357  38.643  1.00  0.00           O  
ATOM   1065  CB  LYS C 104      42.512  39.467  36.258  1.00  0.00           C  
ATOM   1066  CG  LYS C 104      42.319  40.731  35.437  1.00  0.00           C  
ATOM   1067  CD  LYS C 104      43.626  41.203  34.772  1.00  0.00           C  
ATOM   1068  CE  LYS C 104      43.398  42.487  33.954  1.00  0.00           C  
ATOM   1069  NZ  LYS C 104      44.661  43.012  33.340  1.00  0.00           N  
ATOM   1070  H   LYS C 104      41.351  40.425  38.430  1.00  0.00           H  
ATOM   1071  HA  LYS C 104      40.475  38.805  36.161  1.00  0.00           H  
ATOM   1072 1HB  LYS C 104      43.261  39.668  37.017  1.00  0.00           H  
ATOM   1073 2HB  LYS C 104      42.923  38.701  35.589  1.00  0.00           H  
ATOM   1074 1HG  LYS C 104      41.610  40.515  34.656  1.00  0.00           H  
ATOM   1075 2HG  LYS C 104      41.917  41.525  36.065  1.00  0.00           H  
ATOM   1076 1HD  LYS C 104      44.385  41.384  35.529  1.00  0.00           H  
ATOM   1077 2HD  LYS C 104      43.981  40.425  34.095  1.00  0.00           H  
ATOM   1078 1HE  LYS C 104      42.683  42.269  33.160  1.00  0.00           H  
ATOM   1079 2HE  LYS C 104      42.977  43.252  34.609  1.00  0.00           H  
ATOM   1080 1HZ  LYS C 104      44.454  43.851  32.816  1.00  0.00           H  
ATOM   1081 2HZ  LYS C 104      45.325  43.229  34.068  1.00  0.00           H  
ATOM   1082 3HZ  LYS C 104      45.058  42.322  32.720  1.00  0.00           H  
ATOM   1083  N   SER C 105      41.575  36.609  36.532  1.00  0.00           N  
ATOM   1084  CA  SER C 105      41.939  35.234  36.792  1.00  0.00           C  
ATOM   1085  C   SER C 105      43.034  34.810  35.817  1.00  0.00           C  
ATOM   1086  O   SER C 105      43.184  35.394  34.744  1.00  0.00           O  
ATOM   1087  CB  SER C 105      40.708  34.371  36.633  1.00  0.00           C  
ATOM   1088  OG  SER C 105      40.225  34.430  35.332  1.00  0.00           O  
ATOM   1089  H   SER C 105      41.318  36.882  35.585  1.00  0.00           H  
ATOM   1090  HA  SER C 105      42.318  35.144  37.812  1.00  0.00           H  
ATOM   1091 1HB  SER C 105      40.942  33.342  36.902  1.00  0.00           H  
ATOM   1092 2HB  SER C 105      39.961  34.706  37.286  1.00  0.00           H  
ATOM   1093  HG  SER C 105      39.648  35.202  35.307  1.00  0.00           H  
ATOM   1094  N   ASN C 106      43.800  33.798  36.188  1.00  0.00           N  
ATOM   1095  CA  ASN C 106      44.852  33.247  35.341  1.00  0.00           C  
ATOM   1096  C   ASN C 106      44.399  32.039  34.576  1.00  0.00           C  
ATOM   1097  O   ASN C 106      43.955  31.066  35.185  1.00  0.00           O  
ATOM   1098  CB  ASN C 106      46.046  32.790  36.172  1.00  0.00           C  
ATOM   1099  CG  ASN C 106      46.828  33.862  36.866  1.00  0.00           C  
ATOM   1100  OD1 ASN C 106      47.647  34.550  36.251  1.00  0.00           O  
ATOM   1101  ND2 ASN C 106      46.590  34.026  38.146  1.00  0.00           N  
ATOM   1102  H   ASN C 106      43.619  33.366  37.085  1.00  0.00           H  
ATOM   1103  HA  ASN C 106      45.161  33.999  34.615  1.00  0.00           H  
ATOM   1104 1HB  ASN C 106      45.694  32.082  36.926  1.00  0.00           H  
ATOM   1105 2HB  ASN C 106      46.727  32.243  35.516  1.00  0.00           H  
ATOM   1106 1HD2 ASN C 106      47.085  34.724  38.662  1.00  0.00           H  
ATOM   1107 2HD2 ASN C 106      45.913  33.451  38.606  1.00  0.00           H  
ATOM   1108  N   ILE C 107      44.540  32.062  33.264  1.00  0.00           N  
ATOM   1109  CA  ILE C 107      44.263  30.859  32.507  1.00  0.00           C  
ATOM   1110  C   ILE C 107      45.562  30.331  31.985  1.00  0.00           C  
ATOM   1111  O   ILE C 107      46.321  31.048  31.331  1.00  0.00           O  
ATOM   1112  CB  ILE C 107      43.289  31.027  31.343  1.00  0.00           C  
ATOM   1113  CG1 ILE C 107      41.950  31.443  31.850  1.00  0.00           C  
ATOM   1114  CG2 ILE C 107      43.182  29.712  30.554  1.00  0.00           C  
ATOM   1115  CD1 ILE C 107      41.042  31.793  30.755  1.00  0.00           C  
ATOM   1116  H   ILE C 107      44.858  32.907  32.790  1.00  0.00           H  
ATOM   1117  HA  ILE C 107      43.842  30.117  33.169  1.00  0.00           H  
ATOM   1118  HB  ILE C 107      43.650  31.818  30.686  1.00  0.00           H  
ATOM   1119 1HG1 ILE C 107      41.517  30.638  32.432  1.00  0.00           H  
ATOM   1120 2HG1 ILE C 107      42.066  32.318  32.498  1.00  0.00           H  
ATOM   1121 1HG2 ILE C 107      42.493  29.837  29.718  1.00  0.00           H  
ATOM   1122 2HG2 ILE C 107      44.162  29.432  30.169  1.00  0.00           H  
ATOM   1123 3HG2 ILE C 107      42.813  28.921  31.214  1.00  0.00           H  
ATOM   1124 1HD1 ILE C 107      40.097  32.089  31.154  1.00  0.00           H  
ATOM   1125 2HD1 ILE C 107      41.471  32.607  30.173  1.00  0.00           H  
ATOM   1126 3HD1 ILE C 107      40.907  30.924  30.121  1.00  0.00           H  
ATOM   1127  N   CYS C 108      45.861  29.096  32.334  1.00  0.00           N  
ATOM   1128  CA  CYS C 108      47.128  28.525  31.933  1.00  0.00           C  
ATOM   1129  C   CYS C 108      46.962  27.249  31.135  1.00  0.00           C  
ATOM   1130  O   CYS C 108      45.981  26.514  31.287  1.00  0.00           O  
ATOM   1131  CB  CYS C 108      47.987  28.257  33.163  1.00  0.00           C  
ATOM   1132  SG  CYS C 108      48.396  29.768  34.102  1.00  0.00           S  
ATOM   1133  H   CYS C 108      45.199  28.552  32.875  1.00  0.00           H  
ATOM   1134  HA  CYS C 108      47.649  29.239  31.307  1.00  0.00           H  
ATOM   1135 1HB  CYS C 108      47.466  27.570  33.830  1.00  0.00           H  
ATOM   1136 2HB  CYS C 108      48.920  27.780  32.859  1.00  0.00           H  
ATOM   1137  N   VAL C 109      47.954  26.986  30.307  1.00  0.00           N  
ATOM   1138  CA  VAL C 109      48.009  25.766  29.532  1.00  0.00           C  
ATOM   1139  C   VAL C 109      49.117  24.888  30.058  1.00  0.00           C  
ATOM   1140  O   VAL C 109      50.246  25.355  30.270  1.00  0.00           O  
ATOM   1141  CB  VAL C 109      48.237  26.054  28.054  1.00  0.00           C  
ATOM   1142  CG1 VAL C 109      48.304  24.748  27.298  1.00  0.00           C  
ATOM   1143  CG2 VAL C 109      47.119  26.900  27.554  1.00  0.00           C  
ATOM   1144  H   VAL C 109      48.698  27.678  30.211  1.00  0.00           H  
ATOM   1145  HA  VAL C 109      47.062  25.241  29.635  1.00  0.00           H  
ATOM   1146  HB  VAL C 109      49.188  26.577  27.925  1.00  0.00           H  
ATOM   1147 1HG1 VAL C 109      48.482  24.952  26.254  1.00  0.00           H  
ATOM   1148 2HG1 VAL C 109      49.111  24.145  27.686  1.00  0.00           H  
ATOM   1149 3HG1 VAL C 109      47.359  24.207  27.422  1.00  0.00           H  
ATOM   1150 1HG2 VAL C 109      47.256  27.121  26.504  1.00  0.00           H  
ATOM   1151 2HG2 VAL C 109      46.207  26.347  27.700  1.00  0.00           H  
ATOM   1152 3HG2 VAL C 109      47.083  27.831  28.114  1.00  0.00           H  
ATOM   1153  N   LYS C 110      48.757  23.642  30.328  1.00  0.00           N  
ATOM   1154  CA  LYS C 110      49.648  22.664  30.901  1.00  0.00           C  
ATOM   1155  C   LYS C 110      49.637  21.307  30.239  1.00  0.00           C  
ATOM   1156  O   LYS C 110      48.687  20.936  29.553  1.00  0.00           O  
ATOM   1157  CB  LYS C 110      49.311  22.448  32.381  1.00  0.00           C  
ATOM   1158  CG  LYS C 110      49.563  23.627  33.275  1.00  0.00           C  
ATOM   1159  CD  LYS C 110      49.264  23.313  34.717  1.00  0.00           C  
ATOM   1160  CE  LYS C 110      49.646  24.488  35.619  1.00  0.00           C  
ATOM   1161  NZ  LYS C 110      49.259  24.245  37.024  1.00  0.00           N  
ATOM   1162  H   LYS C 110      47.802  23.369  30.121  1.00  0.00           H  
ATOM   1163  HA  LYS C 110      50.652  23.058  30.812  1.00  0.00           H  
ATOM   1164 1HB  LYS C 110      48.259  22.176  32.474  1.00  0.00           H  
ATOM   1165 2HB  LYS C 110      49.900  21.610  32.769  1.00  0.00           H  
ATOM   1166 1HG  LYS C 110      50.586  23.885  33.203  1.00  0.00           H  
ATOM   1167 2HG  LYS C 110      48.960  24.478  32.962  1.00  0.00           H  
ATOM   1168 1HD  LYS C 110      48.195  23.112  34.838  1.00  0.00           H  
ATOM   1169 2HD  LYS C 110      49.824  22.424  35.021  1.00  0.00           H  
ATOM   1170 1HE  LYS C 110      50.725  24.623  35.569  1.00  0.00           H  
ATOM   1171 2HE  LYS C 110      49.154  25.396  35.267  1.00  0.00           H  
ATOM   1172 1HZ  LYS C 110      49.523  25.027  37.594  1.00  0.00           H  
ATOM   1173 2HZ  LYS C 110      48.232  24.143  37.041  1.00  0.00           H  
ATOM   1174 3HZ  LYS C 110      49.699  23.410  37.371  1.00  0.00           H  
ATOM   1175  N   VAL C 111      50.716  20.572  30.461  1.00  0.00           N  
ATOM   1176  CA  VAL C 111      50.740  19.149  30.136  1.00  0.00           C  
ATOM   1177  C   VAL C 111      51.050  18.459  31.450  1.00  0.00           C  
ATOM   1178  O   VAL C 111      52.133  18.638  32.012  1.00  0.00           O  
ATOM   1179  CB  VAL C 111      51.795  18.788  29.092  1.00  0.00           C  
ATOM   1180  CG1 VAL C 111      51.750  17.298  28.832  1.00  0.00           C  
ATOM   1181  CG2 VAL C 111      51.521  19.517  27.856  1.00  0.00           C  
ATOM   1182  H   VAL C 111      51.491  21.012  30.963  1.00  0.00           H  
ATOM   1183  HA  VAL C 111      49.758  18.829  29.778  1.00  0.00           H  
ATOM   1184  HB  VAL C 111      52.784  19.044  29.468  1.00  0.00           H  
ATOM   1185 1HG1 VAL C 111      52.497  17.031  28.088  1.00  0.00           H  
ATOM   1186 2HG1 VAL C 111      51.946  16.756  29.755  1.00  0.00           H  
ATOM   1187 3HG1 VAL C 111      50.755  17.042  28.464  1.00  0.00           H  
ATOM   1188 1HG2 VAL C 111      52.261  19.263  27.102  1.00  0.00           H  
ATOM   1189 2HG2 VAL C 111      50.530  19.224  27.512  1.00  0.00           H  
ATOM   1190 3HG2 VAL C 111      51.552  20.586  28.052  1.00  0.00           H  
ATOM   1191  N   GLY C 112      50.120  17.684  31.972  1.00  0.00           N  
ATOM   1192  CA  GLY C 112      50.352  17.169  33.310  1.00  0.00           C  
ATOM   1193  C   GLY C 112      50.477  18.387  34.226  1.00  0.00           C  
ATOM   1194  O   GLY C 112      49.598  19.248  34.229  1.00  0.00           O  
ATOM   1195  H   GLY C 112      49.251  17.508  31.481  1.00  0.00           H  
ATOM   1196 1HA  GLY C 112      49.518  16.541  33.622  1.00  0.00           H  
ATOM   1197 2HA  GLY C 112      51.262  16.571  33.337  1.00  0.00           H  
ATOM   1198  N   GLU C 113      51.559  18.471  34.991  1.00  0.00           N  
ATOM   1199  CA  GLU C 113      51.747  19.607  35.894  1.00  0.00           C  
ATOM   1200  C   GLU C 113      52.705  20.663  35.308  1.00  0.00           C  
ATOM   1201  O   GLU C 113      53.064  21.625  35.992  1.00  0.00           O  
ATOM   1202  CB  GLU C 113      52.249  19.104  37.253  1.00  0.00           C  
ATOM   1203  CG  GLU C 113      51.223  18.195  37.972  1.00  0.00           C  
ATOM   1204  CD  GLU C 113      51.671  17.664  39.340  1.00  0.00           C  
ATOM   1205  OE1 GLU C 113      52.788  17.923  39.724  1.00  0.00           O  
ATOM   1206  OE2 GLU C 113      50.883  16.962  39.986  1.00  0.00           O  
ATOM   1207  H   GLU C 113      52.261  17.747  34.945  1.00  0.00           H  
ATOM   1208  HA  GLU C 113      50.782  20.087  36.047  1.00  0.00           H  
ATOM   1209 1HB  GLU C 113      53.172  18.542  37.119  1.00  0.00           H  
ATOM   1210 2HB  GLU C 113      52.469  19.954  37.900  1.00  0.00           H  
ATOM   1211 1HG  GLU C 113      50.298  18.757  38.102  1.00  0.00           H  
ATOM   1212 2HG  GLU C 113      51.005  17.350  37.322  1.00  0.00           H  
ATOM   1213  N   LYS C 114      53.133  20.467  34.051  1.00  0.00           N  
ATOM   1214  CA  LYS C 114      54.094  21.362  33.397  1.00  0.00           C  
ATOM   1215  C   LYS C 114      53.459  22.608  32.802  1.00  0.00           C  
ATOM   1216  O   LYS C 114      52.605  22.520  31.920  1.00  0.00           O  
ATOM   1217  CB  LYS C 114      54.838  20.622  32.273  1.00  0.00           C  
ATOM   1218  CG  LYS C 114      55.926  21.466  31.557  1.00  0.00           C  
ATOM   1219  CD  LYS C 114      56.675  20.657  30.477  1.00  0.00           C  
ATOM   1220  CE  LYS C 114      57.718  21.523  29.751  1.00  0.00           C  
ATOM   1221  NZ  LYS C 114      58.458  20.756  28.711  1.00  0.00           N  
ATOM   1222  H   LYS C 114      52.777  19.677  33.520  1.00  0.00           H  
ATOM   1223  HA  LYS C 114      54.820  21.683  34.143  1.00  0.00           H  
ATOM   1224 1HB  LYS C 114      55.313  19.729  32.679  1.00  0.00           H  
ATOM   1225 2HB  LYS C 114      54.119  20.292  31.521  1.00  0.00           H  
ATOM   1226 1HG  LYS C 114      55.456  22.333  31.082  1.00  0.00           H  
ATOM   1227 2HG  LYS C 114      56.645  21.826  32.290  1.00  0.00           H  
ATOM   1228 1HD  LYS C 114      57.178  19.806  30.940  1.00  0.00           H  
ATOM   1229 2HD  LYS C 114      55.957  20.276  29.747  1.00  0.00           H  
ATOM   1230 1HE  LYS C 114      57.212  22.365  29.276  1.00  0.00           H  
ATOM   1231 2HE  LYS C 114      58.431  21.907  30.479  1.00  0.00           H  
ATOM   1232 1HZ  LYS C 114      59.130  21.362  28.260  1.00  0.00           H  
ATOM   1233 2HZ  LYS C 114      58.941  19.980  29.141  1.00  0.00           H  
ATOM   1234 3HZ  LYS C 114      57.807  20.405  28.022  1.00  0.00           H  
ATOM   1235  N   SER C 115      53.908  23.773  33.271  1.00  0.00           N  
ATOM   1236  CA  SER C 115      53.381  25.075  32.847  1.00  0.00           C  
ATOM   1237  C   SER C 115      54.032  25.604  31.559  1.00  0.00           C  
ATOM   1238  O   SER C 115      55.256  25.740  31.496  1.00  0.00           O  
ATOM   1239  CB  SER C 115      53.576  26.053  34.002  1.00  0.00           C  
ATOM   1240  OG  SER C 115      53.228  27.353  33.650  1.00  0.00           O  
ATOM   1241  H   SER C 115      54.624  23.752  33.985  1.00  0.00           H  
ATOM   1242  HA  SER C 115      52.322  24.976  32.646  1.00  0.00           H  
ATOM   1243 1HB  SER C 115      52.970  25.732  34.847  1.00  0.00           H  
ATOM   1244 2HB  SER C 115      54.616  26.031  34.323  1.00  0.00           H  
ATOM   1245  HG  SER C 115      54.014  27.740  33.254  1.00  0.00           H  
ATOM   1246  N   LEU C 116      53.209  25.902  30.537  1.00  0.00           N  
ATOM   1247  CA  LEU C 116      53.709  26.426  29.258  1.00  0.00           C  
ATOM   1248  C   LEU C 116      53.472  27.939  29.132  1.00  0.00           C  
ATOM   1249  O   LEU C 116      54.411  28.729  29.254  1.00  0.00           O  
ATOM   1250  CB  LEU C 116      52.999  25.701  28.105  1.00  0.00           C  
ATOM   1251  CG  LEU C 116      53.229  24.194  28.041  1.00  0.00           C  
ATOM   1252  CD1 LEU C 116      52.327  23.605  27.000  1.00  0.00           C  
ATOM   1253  CD2 LEU C 116      54.680  23.925  27.710  1.00  0.00           C  
ATOM   1254  H   LEU C 116      52.203  25.743  30.634  1.00  0.00           H  
ATOM   1255  HA  LEU C 116      54.777  26.235  29.199  1.00  0.00           H  
ATOM   1256 1HB  LEU C 116      51.925  25.852  28.196  1.00  0.00           H  
ATOM   1257 2HB  LEU C 116      53.329  26.134  27.161  1.00  0.00           H  
ATOM   1258  HG  LEU C 116      52.977  23.741  29.009  1.00  0.00           H  
ATOM   1259 1HD1 LEU C 116      52.479  22.531  26.954  1.00  0.00           H  
ATOM   1260 2HD1 LEU C 116      51.305  23.815  27.269  1.00  0.00           H  
ATOM   1261 3HD1 LEU C 116      52.545  24.041  26.036  1.00  0.00           H  
ATOM   1262 1HD2 LEU C 116      54.847  22.851  27.664  1.00  0.00           H  
ATOM   1263 2HD2 LEU C 116      54.922  24.375  26.744  1.00  0.00           H  
ATOM   1264 3HD2 LEU C 116      55.315  24.361  28.487  1.00  0.00           H  
ATOM   1265  N   THR C 117      52.209  28.331  28.916  1.00  0.00           N  
ATOM   1266  CA  THR C 117      51.840  29.743  28.803  1.00  0.00           C  
ATOM   1267  C   THR C 117      50.647  30.065  29.702  1.00  0.00           C  
ATOM   1268  O   THR C 117      49.785  29.211  29.933  1.00  0.00           O  
ATOM   1269  CB  THR C 117      51.489  30.112  27.322  1.00  0.00           C  
ATOM   1270  OG1 THR C 117      50.360  29.305  26.863  1.00  0.00           O  
ATOM   1271  CG2 THR C 117      52.683  29.882  26.407  1.00  0.00           C  
ATOM   1272  H   THR C 117      51.489  27.630  28.835  1.00  0.00           H  
ATOM   1273  HA  THR C 117      52.682  30.355  29.127  1.00  0.00           H  
ATOM   1274  HB  THR C 117      51.207  31.164  27.276  1.00  0.00           H  
ATOM   1275  HG1 THR C 117      50.105  29.507  25.904  1.00  0.00           H  
ATOM   1276 1HG2 THR C 117      52.413  30.158  25.385  1.00  0.00           H  
ATOM   1277 2HG2 THR C 117      53.517  30.497  26.743  1.00  0.00           H  
ATOM   1278 3HG2 THR C 117      52.973  28.838  26.434  1.00  0.00           H  
ATOM   1279  N   CYS C 118      50.590  31.313  30.167  1.00  0.00           N  
ATOM   1280  CA  CYS C 118      49.455  31.807  30.938  1.00  0.00           C  
ATOM   1281  C   CYS C 118      48.986  33.149  30.436  1.00  0.00           C  
ATOM   1282  O   CYS C 118      49.774  33.926  29.897  1.00  0.00           O  
ATOM   1283  CB  CYS C 118      49.770  31.958  32.430  1.00  0.00           C  
ATOM   1284  SG  CYS C 118      50.179  30.431  33.302  1.00  0.00           S  
ATOM   1285  H   CYS C 118      51.349  31.946  29.957  1.00  0.00           H  
ATOM   1286  HA  CYS C 118      48.643  31.109  30.825  1.00  0.00           H  
ATOM   1287 1HB  CYS C 118      50.597  32.649  32.555  1.00  0.00           H  
ATOM   1288 2HB  CYS C 118      48.902  32.402  32.926  1.00  0.00           H  
ATOM   1289  N   LYS C 119      47.718  33.440  30.673  1.00  0.00           N  
ATOM   1290  CA  LYS C 119      47.146  34.729  30.334  1.00  0.00           C  
ATOM   1291  C   LYS C 119      46.188  35.210  31.410  1.00  0.00           C  
ATOM   1292  O   LYS C 119      45.314  34.467  31.856  1.00  0.00           O  
ATOM   1293  CB  LYS C 119      46.436  34.623  28.973  1.00  0.00           C  
ATOM   1294  CG  LYS C 119      45.805  35.902  28.441  1.00  0.00           C  
ATOM   1295  CD  LYS C 119      45.192  35.691  27.026  1.00  0.00           C  
ATOM   1296  CE  LYS C 119      46.283  35.803  25.952  1.00  0.00           C  
ATOM   1297  NZ  LYS C 119      45.738  35.795  24.566  1.00  0.00           N  
ATOM   1298  H   LYS C 119      47.132  32.712  31.078  1.00  0.00           H  
ATOM   1299  HA  LYS C 119      47.951  35.459  30.256  1.00  0.00           H  
ATOM   1300 1HB  LYS C 119      47.132  34.243  28.223  1.00  0.00           H  
ATOM   1301 2HB  LYS C 119      45.630  33.905  29.059  1.00  0.00           H  
ATOM   1302 1HG  LYS C 119      45.028  36.236  29.125  1.00  0.00           H  
ATOM   1303 2HG  LYS C 119      46.563  36.680  28.387  1.00  0.00           H  
ATOM   1304 1HD  LYS C 119      44.737  34.699  26.960  1.00  0.00           H  
ATOM   1305 2HD  LYS C 119      44.424  36.441  26.839  1.00  0.00           H  
ATOM   1306 1HE  LYS C 119      46.818  36.737  26.107  1.00  0.00           H  
ATOM   1307 2HE  LYS C 119      46.982  34.971  26.056  1.00  0.00           H  
ATOM   1308 1HZ  LYS C 119      46.493  35.885  23.907  1.00  0.00           H  
ATOM   1309 2HZ  LYS C 119      45.257  34.914  24.373  1.00  0.00           H  
ATOM   1310 3HZ  LYS C 119      45.099  36.558  24.441  1.00  0.00           H  
ATOM   1311  N   LYS C 120      46.363  36.442  31.866  1.00  0.00           N  
ATOM   1312  CA  LYS C 120      45.415  36.964  32.834  1.00  0.00           C  
ATOM   1313  C   LYS C 120      44.272  37.640  32.125  1.00  0.00           C  
ATOM   1314  O   LYS C 120      44.479  38.498  31.263  1.00  0.00           O  
ATOM   1315  CB  LYS C 120      46.050  37.907  33.844  1.00  0.00           C  
ATOM   1316  CG  LYS C 120      46.963  37.211  34.779  1.00  0.00           C  
ATOM   1317  CD  LYS C 120      47.689  38.156  35.726  1.00  0.00           C  
ATOM   1318  CE  LYS C 120      46.745  38.696  36.803  1.00  0.00           C  
ATOM   1319  NZ  LYS C 120      47.480  39.463  37.870  1.00  0.00           N  
ATOM   1320  H   LYS C 120      47.114  37.021  31.515  1.00  0.00           H  
ATOM   1321  HA  LYS C 120      45.006  36.130  33.392  1.00  0.00           H  
ATOM   1322 1HB  LYS C 120      46.598  38.694  33.331  1.00  0.00           H  
ATOM   1323 2HB  LYS C 120      45.269  38.372  34.436  1.00  0.00           H  
ATOM   1324 1HG  LYS C 120      46.345  36.547  35.376  1.00  0.00           H  
ATOM   1325 2HG  LYS C 120      47.683  36.609  34.230  1.00  0.00           H  
ATOM   1326 1HD  LYS C 120      48.505  37.617  36.211  1.00  0.00           H  
ATOM   1327 2HD  LYS C 120      48.107  38.990  35.165  1.00  0.00           H  
ATOM   1328 1HE  LYS C 120      46.013  39.353  36.335  1.00  0.00           H  
ATOM   1329 2HE  LYS C 120      46.219  37.858  37.268  1.00  0.00           H  
ATOM   1330 1HZ  LYS C 120      46.824  39.800  38.561  1.00  0.00           H  
ATOM   1331 2HZ  LYS C 120      48.153  38.853  38.314  1.00  0.00           H  
ATOM   1332 3HZ  LYS C 120      47.962  40.247  37.454  1.00  0.00           H  
ATOM   1333  N   ILE C 121      43.068  37.239  32.471  1.00  0.00           N  
ATOM   1334  CA  ILE C 121      41.907  37.816  31.845  1.00  0.00           C  
ATOM   1335  C   ILE C 121      40.882  38.237  32.862  1.00  0.00           C  
ATOM   1336  O   ILE C 121      40.822  37.715  33.973  1.00  0.00           O  
ATOM   1337  CB  ILE C 121      41.175  36.813  30.963  1.00  0.00           C  
ATOM   1338  CG1 ILE C 121      40.726  35.698  31.834  1.00  0.00           C  
ATOM   1339  CG2 ILE C 121      42.092  36.260  29.874  1.00  0.00           C  
ATOM   1340  CD1 ILE C 121      39.746  34.850  31.199  1.00  0.00           C  
ATOM   1341  H   ILE C 121      42.977  36.527  33.195  1.00  0.00           H  
ATOM   1342  HA  ILE C 121      42.203  38.686  31.264  1.00  0.00           H  
ATOM   1343  HB  ILE C 121      40.297  37.285  30.514  1.00  0.00           H  
ATOM   1344 1HG1 ILE C 121      41.598  35.089  32.099  1.00  0.00           H  
ATOM   1345 2HG1 ILE C 121      40.292  36.095  32.749  1.00  0.00           H  
ATOM   1346 1HG2 ILE C 121      41.551  35.532  29.271  1.00  0.00           H  
ATOM   1347 2HG2 ILE C 121      42.437  37.074  29.238  1.00  0.00           H  
ATOM   1348 3HG2 ILE C 121      42.952  35.770  30.339  1.00  0.00           H  
ATOM   1349 1HD1 ILE C 121      39.466  34.056  31.882  1.00  0.00           H  
ATOM   1350 2HD1 ILE C 121      38.890  35.459  30.975  1.00  0.00           H  
ATOM   1351 3HD1 ILE C 121      40.148  34.435  30.286  1.00  0.00           H  
ATOM   1352  N   ASP C 122      40.032  39.142  32.459  1.00  0.00           N  
ATOM   1353  CA  ASP C 122      38.877  39.500  33.246  1.00  0.00           C  
ATOM   1354  C   ASP C 122      37.673  38.876  32.568  1.00  0.00           C  
ATOM   1355  O   ASP C 122      37.342  39.198  31.426  1.00  0.00           O  
ATOM   1356  CB  ASP C 122      38.740  40.998  33.458  1.00  0.00           C  
ATOM   1357  CG  ASP C 122      37.560  41.357  34.374  1.00  0.00           C  
ATOM   1358  OD1 ASP C 122      36.604  40.586  34.457  1.00  0.00           O  
ATOM   1359  OD2 ASP C 122      37.611  42.398  34.992  1.00  0.00           O  
ATOM   1360  H   ASP C 122      40.165  39.571  31.552  1.00  0.00           H  
ATOM   1361  HA  ASP C 122      38.967  39.051  34.236  1.00  0.00           H  
ATOM   1362 1HB  ASP C 122      39.642  41.391  33.904  1.00  0.00           H  
ATOM   1363 2HB  ASP C 122      38.617  41.492  32.505  1.00  0.00           H  
ATOM   1364  N   LEU C 123      37.046  37.936  33.239  1.00  0.00           N  
ATOM   1365  CA  LEU C 123      35.945  37.174  32.681  1.00  0.00           C  
ATOM   1366  C   LEU C 123      34.782  38.061  32.226  1.00  0.00           C  
ATOM   1367  O   LEU C 123      33.988  37.648  31.371  1.00  0.00           O  
ATOM   1368  CB  LEU C 123      35.470  36.193  33.742  1.00  0.00           C  
ATOM   1369  CG  LEU C 123      36.487  35.128  34.079  1.00  0.00           C  
ATOM   1370  CD1 LEU C 123      36.112  34.412  35.382  1.00  0.00           C  
ATOM   1371  CD2 LEU C 123      36.523  34.154  32.943  1.00  0.00           C  
ATOM   1372  H   LEU C 123      37.353  37.740  34.182  1.00  0.00           H  
ATOM   1373  HA  LEU C 123      36.317  36.620  31.824  1.00  0.00           H  
ATOM   1374 1HB  LEU C 123      35.243  36.749  34.651  1.00  0.00           H  
ATOM   1375 2HB  LEU C 123      34.559  35.707  33.394  1.00  0.00           H  
ATOM   1376  HG  LEU C 123      37.473  35.589  34.204  1.00  0.00           H  
ATOM   1377 1HD1 LEU C 123      36.852  33.640  35.607  1.00  0.00           H  
ATOM   1378 2HD1 LEU C 123      36.078  35.128  36.206  1.00  0.00           H  
ATOM   1379 3HD1 LEU C 123      35.143  33.958  35.253  1.00  0.00           H  
ATOM   1380 1HD2 LEU C 123      37.263  33.390  33.154  1.00  0.00           H  
ATOM   1381 2HD2 LEU C 123      35.540  33.693  32.823  1.00  0.00           H  
ATOM   1382 3HD2 LEU C 123      36.786  34.676  32.042  1.00  0.00           H  
ATOM   1383  N   THR C 124      34.684  39.286  32.779  1.00  0.00           N  
ATOM   1384  CA  THR C 124      33.592  40.197  32.454  1.00  0.00           C  
ATOM   1385  C   THR C 124      33.908  41.069  31.248  1.00  0.00           C  
ATOM   1386  O   THR C 124      33.103  41.933  30.883  1.00  0.00           O  
ATOM   1387  CB  THR C 124      33.235  41.134  33.633  1.00  0.00           C  
ATOM   1388  OG1 THR C 124      34.322  42.004  33.945  1.00  0.00           O  
ATOM   1389  CG2 THR C 124      32.905  40.319  34.832  1.00  0.00           C  
ATOM   1390  H   THR C 124      35.396  39.604  33.452  1.00  0.00           H  
ATOM   1391  HA  THR C 124      32.712  39.601  32.211  1.00  0.00           H  
ATOM   1392  HB  THR C 124      32.393  41.742  33.365  1.00  0.00           H  
ATOM   1393  HG1 THR C 124      35.098  41.480  34.241  1.00  0.00           H  
ATOM   1394 1HG2 THR C 124      32.646  40.981  35.660  1.00  0.00           H  
ATOM   1395 2HG2 THR C 124      32.066  39.669  34.606  1.00  0.00           H  
ATOM   1396 3HG2 THR C 124      33.776  39.717  35.106  1.00  0.00           H  
ATOM   1397  N   THR C 125      35.086  40.879  30.660  1.00  0.00           N  
ATOM   1398  CA  THR C 125      35.497  41.679  29.522  1.00  0.00           C  
ATOM   1399  C   THR C 125      35.644  40.854  28.251  1.00  0.00           C  
ATOM   1400  O   THR C 125      36.064  41.374  27.216  1.00  0.00           O  
ATOM   1401  CB  THR C 125      36.814  42.371  29.806  1.00  0.00           C  
ATOM   1402  OG1 THR C 125      37.836  41.384  30.018  1.00  0.00           O  
ATOM   1403  CG2 THR C 125      36.628  43.206  31.077  1.00  0.00           C  
ATOM   1404  H   THR C 125      35.728  40.174  31.017  1.00  0.00           H  
ATOM   1405  HA  THR C 125      34.739  42.433  29.346  1.00  0.00           H  
ATOM   1406  HB  THR C 125      37.092  43.010  28.971  1.00  0.00           H  
ATOM   1407  HG1 THR C 125      37.507  40.704  30.641  1.00  0.00           H  
ATOM   1408 1HG2 THR C 125      37.557  43.716  31.322  1.00  0.00           H  
ATOM   1409 2HG2 THR C 125      35.838  43.941  30.917  1.00  0.00           H  
ATOM   1410 3HG2 THR C 125      36.347  42.555  31.905  1.00  0.00           H  
ATOM   1411  N   ILE C 126      35.344  39.561  28.345  1.00  0.00           N  
ATOM   1412  CA  ILE C 126      35.428  38.648  27.211  1.00  0.00           C  
ATOM   1413  C   ILE C 126      34.059  37.985  26.968  1.00  0.00           C  
ATOM   1414  O   ILE C 126      33.983  36.821  26.573  1.00  0.00           O  
ATOM   1415  CB  ILE C 126      36.492  37.562  27.431  1.00  0.00           C  
ATOM   1416  CG1 ILE C 126      36.239  36.778  28.698  1.00  0.00           C  
ATOM   1417  CG2 ILE C 126      37.828  38.222  27.538  1.00  0.00           C  
ATOM   1418  CD1 ILE C 126      37.061  35.490  28.778  1.00  0.00           C  
ATOM   1419  H   ILE C 126      35.024  39.204  29.237  1.00  0.00           H  
ATOM   1420  HA  ILE C 126      35.696  39.213  26.320  1.00  0.00           H  
ATOM   1421  HB  ILE C 126      36.501  36.877  26.607  1.00  0.00           H  
ATOM   1422 1HG1 ILE C 126      36.493  37.407  29.549  1.00  0.00           H  
ATOM   1423 2HG1 ILE C 126      35.184  36.529  28.759  1.00  0.00           H  
ATOM   1424 1HG2 ILE C 126      38.598  37.461  27.681  1.00  0.00           H  
ATOM   1425 2HG2 ILE C 126      38.029  38.776  26.622  1.00  0.00           H  
ATOM   1426 3HG2 ILE C 126      37.832  38.906  28.388  1.00  0.00           H  
ATOM   1427 1HD1 ILE C 126      36.842  34.983  29.704  1.00  0.00           H  
ATOM   1428 2HD1 ILE C 126      36.825  34.840  27.964  1.00  0.00           H  
ATOM   1429 3HD1 ILE C 126      38.117  35.738  28.734  1.00  0.00           H  
ATOM   1430  N   VAL C 127      32.978  38.690  27.281  1.00  0.00           N  
ATOM   1431  CA  VAL C 127      31.656  38.085  27.196  1.00  0.00           C  
ATOM   1432  C   VAL C 127      31.083  37.983  25.777  1.00  0.00           C  
ATOM   1433  O   VAL C 127      31.084  38.954  25.026  1.00  0.00           O  
ATOM   1434  CB  VAL C 127      30.655  38.893  28.037  1.00  0.00           C  
ATOM   1435  CG1 VAL C 127      29.257  38.310  27.865  1.00  0.00           C  
ATOM   1436  CG2 VAL C 127      31.079  38.913  29.466  1.00  0.00           C  
ATOM   1437  H   VAL C 127      33.064  39.669  27.559  1.00  0.00           H  
ATOM   1438  HA  VAL C 127      31.730  37.092  27.626  1.00  0.00           H  
ATOM   1439  HB  VAL C 127      30.637  39.902  27.687  1.00  0.00           H  
ATOM   1440 1HG1 VAL C 127      28.570  38.893  28.432  1.00  0.00           H  
ATOM   1441 2HG1 VAL C 127      28.967  38.342  26.819  1.00  0.00           H  
ATOM   1442 3HG1 VAL C 127      29.249  37.275  28.214  1.00  0.00           H  
ATOM   1443 1HG2 VAL C 127      30.374  39.503  30.054  1.00  0.00           H  
ATOM   1444 2HG2 VAL C 127      31.111  37.894  29.846  1.00  0.00           H  
ATOM   1445 3HG2 VAL C 127      32.073  39.359  29.530  1.00  0.00           H  
ATOM   1446  N   LYS C 128      30.596  36.808  25.407  1.00  0.00           N  
ATOM   1447  CA  LYS C 128      29.958  36.600  24.117  1.00  0.00           C  
ATOM   1448  C   LYS C 128      28.450  36.329  24.331  1.00  0.00           C  
ATOM   1449  O   LYS C 128      28.092  35.228  24.743  1.00  0.00           O  
ATOM   1450  CB  LYS C 128      30.586  35.417  23.407  1.00  0.00           C  
ATOM   1451  CG  LYS C 128      30.057  35.209  21.983  1.00  0.00           C  
ATOM   1452  CD  LYS C 128      30.734  34.047  21.297  1.00  0.00           C  
ATOM   1453  CE  LYS C 128      30.252  33.888  19.858  1.00  0.00           C  
ATOM   1454  NZ  LYS C 128      30.916  32.711  19.158  1.00  0.00           N  
ATOM   1455  H   LYS C 128      30.671  36.039  26.066  1.00  0.00           H  
ATOM   1456  HA  LYS C 128      30.123  37.469  23.492  1.00  0.00           H  
ATOM   1457 1HB  LYS C 128      31.665  35.548  23.358  1.00  0.00           H  
ATOM   1458 2HB  LYS C 128      30.382  34.515  23.978  1.00  0.00           H  
ATOM   1459 1HG  LYS C 128      28.976  35.024  22.018  1.00  0.00           H  
ATOM   1460 2HG  LYS C 128      30.228  36.114  21.394  1.00  0.00           H  
ATOM   1461 1HD  LYS C 128      31.817  34.193  21.307  1.00  0.00           H  
ATOM   1462 2HD  LYS C 128      30.500  33.136  21.835  1.00  0.00           H  
ATOM   1463 1HE  LYS C 128      29.173  33.745  19.857  1.00  0.00           H  
ATOM   1464 2HE  LYS C 128      30.484  34.801  19.307  1.00  0.00           H  
ATOM   1465 1HZ  LYS C 128      30.573  32.641  18.181  1.00  0.00           H  
ATOM   1466 2HZ  LYS C 128      31.915  32.844  19.145  1.00  0.00           H  
ATOM   1467 3HZ  LYS C 128      30.693  31.856  19.637  1.00  0.00           H  
ATOM   1468  N   PRO C 129      27.544  37.273  24.055  1.00  0.00           N  
ATOM   1469  CA  PRO C 129      26.113  37.174  24.280  1.00  0.00           C  
ATOM   1470  C   PRO C 129      25.476  36.049  23.493  1.00  0.00           C  
ATOM   1471  O   PRO C 129      26.018  35.587  22.484  1.00  0.00           O  
ATOM   1472  CB  PRO C 129      25.577  38.513  23.771  1.00  0.00           C  
ATOM   1473  CG  PRO C 129      26.700  39.440  23.921  1.00  0.00           C  
ATOM   1474  CD  PRO C 129      27.951  38.608  23.628  1.00  0.00           C  
ATOM   1475  HA  PRO C 129      25.920  37.048  25.347  1.00  0.00           H  
ATOM   1476 1HB  PRO C 129      25.229  38.406  22.741  1.00  0.00           H  
ATOM   1477 2HB  PRO C 129      24.696  38.805  24.362  1.00  0.00           H  
ATOM   1478 1HG  PRO C 129      26.563  40.258  23.225  1.00  0.00           H  
ATOM   1479 2HG  PRO C 129      26.696  39.873  24.923  1.00  0.00           H  
ATOM   1480 1HD  PRO C 129      28.202  38.617  22.552  1.00  0.00           H  
ATOM   1481 2HD  PRO C 129      28.744  38.992  24.253  1.00  0.00           H  
ATOM   1482  N   GLU C 130      24.341  35.588  23.987  1.00  0.00           N  
ATOM   1483  CA  GLU C 130      23.579  34.581  23.280  1.00  0.00           C  
ATOM   1484  C   GLU C 130      23.013  35.251  22.018  1.00  0.00           C  
ATOM   1485  O   GLU C 130      22.683  36.446  22.025  1.00  0.00           O  
ATOM   1486  CB  GLU C 130      22.451  34.039  24.158  1.00  0.00           C  
ATOM   1487  CG  GLU C 130      22.915  33.285  25.419  1.00  0.00           C  
ATOM   1488  CD  GLU C 130      21.769  32.681  26.206  1.00  0.00           C  
ATOM   1489  OE1 GLU C 130      20.685  32.584  25.670  1.00  0.00           O  
ATOM   1490  OE2 GLU C 130      21.944  32.404  27.378  1.00  0.00           O  
ATOM   1491  H   GLU C 130      23.967  36.002  24.838  1.00  0.00           H  
ATOM   1492  HA  GLU C 130      24.240  33.768  22.986  1.00  0.00           H  
ATOM   1493 1HB  GLU C 130      21.822  34.867  24.482  1.00  0.00           H  
ATOM   1494 2HB  GLU C 130      21.823  33.368  23.569  1.00  0.00           H  
ATOM   1495 1HG  GLU C 130      23.599  32.489  25.130  1.00  0.00           H  
ATOM   1496 2HG  GLU C 130      23.456  33.981  26.063  1.00  0.00           H  
ATOM   1497  N   ALA C 131      22.908  34.514  20.930  1.00  0.00           N  
ATOM   1498  CA  ALA C 131      22.387  35.143  19.729  1.00  0.00           C  
ATOM   1499  C   ALA C 131      20.924  35.537  19.926  1.00  0.00           C  
ATOM   1500  O   ALA C 131      20.219  34.893  20.705  1.00  0.00           O  
ATOM   1501  CB  ALA C 131      22.500  34.234  18.521  1.00  0.00           C  
ATOM   1502  H   ALA C 131      23.183  33.543  20.931  1.00  0.00           H  
ATOM   1503  HA  ALA C 131      23.000  36.010  19.538  1.00  0.00           H  
ATOM   1504 1HB  ALA C 131      22.131  34.753  17.633  1.00  0.00           H  
ATOM   1505 2HB  ALA C 131      23.542  33.963  18.367  1.00  0.00           H  
ATOM   1506 3HB  ALA C 131      21.908  33.335  18.682  1.00  0.00           H  
ATOM   1507  N   PRO C 132      20.465  36.612  19.285  1.00  0.00           N  
ATOM   1508  CA  PRO C 132      19.084  37.014  19.137  1.00  0.00           C  
ATOM   1509  C   PRO C 132      18.269  35.951  18.428  1.00  0.00           C  
ATOM   1510  O   PRO C 132      18.824  35.129  17.686  1.00  0.00           O  
ATOM   1511  CB  PRO C 132      19.173  38.258  18.291  1.00  0.00           C  
ATOM   1512  CG  PRO C 132      20.603  38.696  18.393  1.00  0.00           C  
ATOM   1513  CD  PRO C 132      21.393  37.436  18.499  1.00  0.00           C  
ATOM   1514  HA  PRO C 132      18.660  37.232  20.132  1.00  0.00           H  
ATOM   1515 1HB  PRO C 132      18.853  37.981  17.301  1.00  0.00           H  
ATOM   1516 2HB  PRO C 132      18.470  39.004  18.659  1.00  0.00           H  
ATOM   1517 1HG  PRO C 132      20.905  39.324  17.551  1.00  0.00           H  
ATOM   1518 2HG  PRO C 132      20.715  39.321  19.291  1.00  0.00           H  
ATOM   1519 1HD  PRO C 132      21.606  37.008  17.504  1.00  0.00           H  
ATOM   1520 2HD  PRO C 132      22.301  37.718  19.061  1.00  0.00           H  
ATOM   1521  N   PHE C 133      16.960  35.978  18.645  1.00  0.00           N  
ATOM   1522  CA  PHE C 133      16.046  35.011  18.048  1.00  0.00           C  
ATOM   1523  C   PHE C 133      14.670  35.603  17.741  1.00  0.00           C  
ATOM   1524  O   PHE C 133      14.382  36.761  18.070  1.00  0.00           O  
ATOM   1525  CB  PHE C 133      15.911  33.817  18.969  1.00  0.00           C  
ATOM   1526  CG  PHE C 133      15.334  34.159  20.274  1.00  0.00           C  
ATOM   1527  CD1 PHE C 133      13.984  34.035  20.487  1.00  0.00           C  
ATOM   1528  CD2 PHE C 133      16.127  34.613  21.304  1.00  0.00           C  
ATOM   1529  CE1 PHE C 133      13.417  34.354  21.691  1.00  0.00           C  
ATOM   1530  CE2 PHE C 133      15.562  34.930  22.520  1.00  0.00           C  
ATOM   1531  CZ  PHE C 133      14.206  34.804  22.717  1.00  0.00           C  
ATOM   1532  H   PHE C 133      16.597  36.692  19.277  1.00  0.00           H  
ATOM   1533  HA  PHE C 133      16.481  34.666  17.109  1.00  0.00           H  
ATOM   1534 1HB  PHE C 133      15.281  33.064  18.505  1.00  0.00           H  
ATOM   1535 2HB  PHE C 133      16.895  33.376  19.136  1.00  0.00           H  
ATOM   1536  HD1 PHE C 133      13.358  33.675  19.675  1.00  0.00           H  
ATOM   1537  HD2 PHE C 133      17.207  34.718  21.149  1.00  0.00           H  
ATOM   1538  HE1 PHE C 133      12.337  34.247  21.822  1.00  0.00           H  
ATOM   1539  HE2 PHE C 133      16.184  35.277  23.324  1.00  0.00           H  
ATOM   1540  HZ  PHE C 133      13.762  35.061  23.676  1.00  0.00           H  
ATOM   1541  N   ASP C 134      13.824  34.832  17.046  1.00  0.00           N  
ATOM   1542  CA  ASP C 134      12.508  35.327  16.630  1.00  0.00           C  
ATOM   1543  C   ASP C 134      12.603  36.597  15.824  1.00  0.00           C  
ATOM   1544  O   ASP C 134      11.834  37.530  16.018  1.00  0.00           O  
ATOM   1545  CB  ASP C 134      11.528  35.553  17.782  1.00  0.00           C  
ATOM   1546  CG  ASP C 134      11.084  34.268  18.464  1.00  0.00           C  
ATOM   1547  OD1 ASP C 134      11.054  33.245  17.807  1.00  0.00           O  
ATOM   1548  OD2 ASP C 134      10.775  34.314  19.636  1.00  0.00           O  
ATOM   1549  H   ASP C 134      14.097  33.891  16.800  1.00  0.00           H  
ATOM   1550  HA  ASP C 134      12.058  34.572  15.985  1.00  0.00           H  
ATOM   1551 1HB  ASP C 134      11.977  36.208  18.529  1.00  0.00           H  
ATOM   1552 2HB  ASP C 134      10.645  36.061  17.400  1.00  0.00           H  
ATOM   1553  N   LEU C 135      13.573  36.640  14.929  1.00  0.00           N  
ATOM   1554  CA  LEU C 135      13.689  37.767  14.036  1.00  0.00           C  
ATOM   1555  C   LEU C 135      12.521  37.720  13.086  1.00  0.00           C  
ATOM   1556  O   LEU C 135      12.238  36.676  12.497  1.00  0.00           O  
ATOM   1557  CB  LEU C 135      15.021  37.754  13.288  1.00  0.00           C  
ATOM   1558  CG  LEU C 135      15.251  38.906  12.304  1.00  0.00           C  
ATOM   1559  CD1 LEU C 135      15.353  40.206  13.033  1.00  0.00           C  
ATOM   1560  CD2 LEU C 135      16.545  38.653  11.589  1.00  0.00           C  
ATOM   1561  H   LEU C 135      14.202  35.859  14.842  1.00  0.00           H  
ATOM   1562  HA  LEU C 135      13.625  38.681  14.614  1.00  0.00           H  
ATOM   1563 1HB  LEU C 135      15.832  37.775  14.013  1.00  0.00           H  
ATOM   1564 2HB  LEU C 135      15.091  36.824  12.723  1.00  0.00           H  
ATOM   1565  HG  LEU C 135      14.425  38.966  11.590  1.00  0.00           H  
ATOM   1566 1HD1 LEU C 135      15.537  41.003  12.319  1.00  0.00           H  
ATOM   1567 2HD1 LEU C 135      14.427  40.397  13.553  1.00  0.00           H  
ATOM   1568 3HD1 LEU C 135      16.170  40.160  13.745  1.00  0.00           H  
ATOM   1569 1HD2 LEU C 135      16.743  39.462  10.899  1.00  0.00           H  
ATOM   1570 2HD2 LEU C 135      17.349  38.604  12.319  1.00  0.00           H  
ATOM   1571 3HD2 LEU C 135      16.493  37.706  11.043  1.00  0.00           H  
ATOM   1572  N   SER C 136      11.839  38.840  12.950  1.00  0.00           N  
ATOM   1573  CA  SER C 136      10.684  38.928  12.075  1.00  0.00           C  
ATOM   1574  C   SER C 136      10.536  40.319  11.477  1.00  0.00           C  
ATOM   1575  O   SER C 136      10.748  41.329  12.156  1.00  0.00           O  
ATOM   1576  CB  SER C 136       9.444  38.585  12.866  1.00  0.00           C  
ATOM   1577  OG  SER C 136       8.298  38.693  12.081  1.00  0.00           O  
ATOM   1578  H   SER C 136      12.113  39.637  13.520  1.00  0.00           H  
ATOM   1579  HA  SER C 136      10.808  38.215  11.265  1.00  0.00           H  
ATOM   1580 1HB  SER C 136       9.530  37.573  13.263  1.00  0.00           H  
ATOM   1581 2HB  SER C 136       9.369  39.265  13.717  1.00  0.00           H  
ATOM   1582  HG  SER C 136       7.956  39.581  12.245  1.00  0.00           H  
ATOM   1583  N   VAL C 137      10.158  40.377  10.198  1.00  0.00           N  
ATOM   1584  CA  VAL C 137       9.945  41.668   9.548  1.00  0.00           C  
ATOM   1585  C   VAL C 137       8.521  41.787   9.086  1.00  0.00           C  
ATOM   1586  O   VAL C 137       7.999  40.878   8.440  1.00  0.00           O  
ATOM   1587  CB  VAL C 137      10.869  41.881   8.336  1.00  0.00           C  
ATOM   1588  CG1 VAL C 137      10.586  43.249   7.710  1.00  0.00           C  
ATOM   1589  CG2 VAL C 137      12.302  41.754   8.773  1.00  0.00           C  
ATOM   1590  H   VAL C 137      10.010  39.519   9.682  1.00  0.00           H  
ATOM   1591  HA  VAL C 137      10.150  42.452  10.263  1.00  0.00           H  
ATOM   1592  HB  VAL C 137      10.657  41.150   7.577  1.00  0.00           H  
ATOM   1593 1HG1 VAL C 137      11.235  43.393   6.848  1.00  0.00           H  
ATOM   1594 2HG1 VAL C 137       9.552  43.303   7.388  1.00  0.00           H  
ATOM   1595 3HG1 VAL C 137      10.777  44.031   8.448  1.00  0.00           H  
ATOM   1596 1HG2 VAL C 137      12.944  41.910   7.915  1.00  0.00           H  
ATOM   1597 2HG2 VAL C 137      12.510  42.492   9.526  1.00  0.00           H  
ATOM   1598 3HG2 VAL C 137      12.482  40.765   9.185  1.00  0.00           H  
ATOM   1599  N   VAL C 138       7.889  42.895   9.432  1.00  0.00           N  
ATOM   1600  CA  VAL C 138       6.523  43.142   9.028  1.00  0.00           C  
ATOM   1601  C   VAL C 138       6.381  44.390   8.203  1.00  0.00           C  
ATOM   1602  O   VAL C 138       6.822  45.467   8.594  1.00  0.00           O  
ATOM   1603  CB  VAL C 138       5.594  43.231  10.247  1.00  0.00           C  
ATOM   1604  CG1 VAL C 138       4.173  43.539   9.799  1.00  0.00           C  
ATOM   1605  CG2 VAL C 138       5.622  41.887  10.985  1.00  0.00           C  
ATOM   1606  H   VAL C 138       8.384  43.582   9.995  1.00  0.00           H  
ATOM   1607  HA  VAL C 138       6.193  42.302   8.424  1.00  0.00           H  
ATOM   1608  HB  VAL C 138       5.927  44.035  10.904  1.00  0.00           H  
ATOM   1609 1HG1 VAL C 138       3.521  43.597  10.669  1.00  0.00           H  
ATOM   1610 2HG1 VAL C 138       4.150  44.494   9.273  1.00  0.00           H  
ATOM   1611 3HG1 VAL C 138       3.820  42.754   9.133  1.00  0.00           H  
ATOM   1612 1HG2 VAL C 138       4.965  41.934  11.850  1.00  0.00           H  
ATOM   1613 2HG2 VAL C 138       5.283  41.098  10.312  1.00  0.00           H  
ATOM   1614 3HG2 VAL C 138       6.637  41.667  11.315  1.00  0.00           H  
ATOM   1615  N   TYR C 139       5.767  44.242   7.044  1.00  0.00           N  
ATOM   1616  CA  TYR C 139       5.528  45.377   6.178  1.00  0.00           C  
ATOM   1617  C   TYR C 139       4.207  46.023   6.540  1.00  0.00           C  
ATOM   1618  O   TYR C 139       3.190  45.341   6.682  1.00  0.00           O  
ATOM   1619  CB  TYR C 139       5.558  44.965   4.708  1.00  0.00           C  
ATOM   1620  CG  TYR C 139       5.246  46.107   3.765  1.00  0.00           C  
ATOM   1621  CD1 TYR C 139       6.151  47.143   3.595  1.00  0.00           C  
ATOM   1622  CD2 TYR C 139       4.058  46.106   3.054  1.00  0.00           C  
ATOM   1623  CE1 TYR C 139       5.874  48.182   2.730  1.00  0.00           C  
ATOM   1624  CE2 TYR C 139       3.774  47.138   2.189  1.00  0.00           C  
ATOM   1625  CZ  TYR C 139       4.671  48.178   2.024  1.00  0.00           C  
ATOM   1626  OH  TYR C 139       4.360  49.210   1.149  1.00  0.00           O  
ATOM   1627  H   TYR C 139       5.448  43.326   6.764  1.00  0.00           H  
ATOM   1628  HA  TYR C 139       6.309  46.116   6.336  1.00  0.00           H  
ATOM   1629 1HB  TYR C 139       6.537  44.568   4.459  1.00  0.00           H  
ATOM   1630 2HB  TYR C 139       4.831  44.171   4.539  1.00  0.00           H  
ATOM   1631  HD1 TYR C 139       7.077  47.143   4.154  1.00  0.00           H  
ATOM   1632  HD2 TYR C 139       3.345  45.290   3.183  1.00  0.00           H  
ATOM   1633  HE1 TYR C 139       6.589  48.996   2.610  1.00  0.00           H  
ATOM   1634  HE2 TYR C 139       2.835  47.136   1.633  1.00  0.00           H  
ATOM   1635  HH  TYR C 139       5.100  49.840   1.098  1.00  0.00           H  
ATOM   1636  N   ARG C 140       4.223  47.334   6.722  1.00  0.00           N  
ATOM   1637  CA  ARG C 140       2.998  48.035   7.030  1.00  0.00           C  
ATOM   1638  C   ARG C 140       2.615  48.901   5.849  1.00  0.00           C  
ATOM   1639  O   ARG C 140       3.208  49.962   5.609  1.00  0.00           O  
ATOM   1640  CB  ARG C 140       3.131  48.884   8.271  1.00  0.00           C  
ATOM   1641  CG  ARG C 140       3.499  48.114   9.527  1.00  0.00           C  
ATOM   1642  CD  ARG C 140       3.377  48.953  10.744  1.00  0.00           C  
ATOM   1643  NE  ARG C 140       4.254  50.121  10.710  1.00  0.00           N  
ATOM   1644  CZ  ARG C 140       4.222  51.124  11.619  1.00  0.00           C  
ATOM   1645  NH1 ARG C 140       3.376  51.072  12.650  1.00  0.00           N  
ATOM   1646  NH2 ARG C 140       5.036  52.156  11.477  1.00  0.00           N  
ATOM   1647  H   ARG C 140       5.105  47.842   6.619  1.00  0.00           H  
ATOM   1648  HA  ARG C 140       2.204  47.308   7.201  1.00  0.00           H  
ATOM   1649 1HB  ARG C 140       3.905  49.621   8.105  1.00  0.00           H  
ATOM   1650 2HB  ARG C 140       2.201  49.415   8.458  1.00  0.00           H  
ATOM   1651 1HG  ARG C 140       2.845  47.248   9.629  1.00  0.00           H  
ATOM   1652 2HG  ARG C 140       4.538  47.776   9.447  1.00  0.00           H  
ATOM   1653 1HD  ARG C 140       2.352  49.301  10.839  1.00  0.00           H  
ATOM   1654 2HD  ARG C 140       3.641  48.358  11.618  1.00  0.00           H  
ATOM   1655  HE  ARG C 140       4.933  50.209   9.921  1.00  0.00           H  
ATOM   1656 1HH1 ARG C 140       2.759  50.283  12.764  1.00  0.00           H  
ATOM   1657 2HH1 ARG C 140       3.355  51.828  13.337  1.00  0.00           H  
ATOM   1658 1HH2 ARG C 140       5.688  52.192  10.665  1.00  0.00           H  
ATOM   1659 2HH2 ARG C 140       5.024  52.906  12.144  1.00  0.00           H  
ATOM   1660  N   GLU C 141       1.635  48.404   5.088  1.00  0.00           N  
ATOM   1661  CA  GLU C 141       1.154  49.016   3.847  1.00  0.00           C  
ATOM   1662  C   GLU C 141       0.548  50.401   4.075  1.00  0.00           C  
ATOM   1663  O   GLU C 141       0.467  51.228   3.155  1.00  0.00           O  
ATOM   1664  CB  GLU C 141       0.175  48.043   3.177  1.00  0.00           C  
ATOM   1665  CG  GLU C 141      -1.161  47.816   3.924  1.00  0.00           C  
ATOM   1666  CD  GLU C 141      -2.081  46.778   3.235  1.00  0.00           C  
ATOM   1667  OE1 GLU C 141      -1.755  46.339   2.151  1.00  0.00           O  
ATOM   1668  OE2 GLU C 141      -3.095  46.441   3.803  1.00  0.00           O  
ATOM   1669  H   GLU C 141       1.219  47.527   5.377  1.00  0.00           H  
ATOM   1670  HA  GLU C 141       2.004  49.145   3.180  1.00  0.00           H  
ATOM   1671 1HB  GLU C 141      -0.027  48.384   2.169  1.00  0.00           H  
ATOM   1672 2HB  GLU C 141       0.655  47.069   3.089  1.00  0.00           H  
ATOM   1673 1HG  GLU C 141      -0.936  47.472   4.934  1.00  0.00           H  
ATOM   1674 2HG  GLU C 141      -1.689  48.765   4.008  1.00  0.00           H  
ATOM   1675  N   GLY C 142       0.099  50.631   5.313  1.00  0.00           N  
ATOM   1676  CA  GLY C 142      -0.426  51.915   5.735  1.00  0.00           C  
ATOM   1677  C   GLY C 142       0.712  52.939   5.779  1.00  0.00           C  
ATOM   1678  O   GLY C 142       0.676  53.979   5.109  1.00  0.00           O  
ATOM   1679  H   GLY C 142       0.167  49.883   5.985  1.00  0.00           H  
ATOM   1680 1HA  GLY C 142      -1.210  52.239   5.055  1.00  0.00           H  
ATOM   1681 2HA  GLY C 142      -0.873  51.818   6.723  1.00  0.00           H  
ATOM   1682  N   ALA C 143       1.737  52.593   6.566  1.00  0.00           N  
ATOM   1683  CA  ALA C 143       2.916  53.419   6.831  1.00  0.00           C  
ATOM   1684  C   ALA C 143       4.015  53.359   5.761  1.00  0.00           C  
ATOM   1685  O   ALA C 143       4.944  54.171   5.788  1.00  0.00           O  
ATOM   1686  CB  ALA C 143       3.515  52.996   8.156  1.00  0.00           C  
ATOM   1687  H   ALA C 143       1.688  51.700   7.032  1.00  0.00           H  
ATOM   1688  HA  ALA C 143       2.580  54.454   6.901  1.00  0.00           H  
ATOM   1689 1HB  ALA C 143       4.368  53.631   8.395  1.00  0.00           H  
ATOM   1690 2HB  ALA C 143       2.770  53.076   8.944  1.00  0.00           H  
ATOM   1691 3HB  ALA C 143       3.851  51.966   8.080  1.00  0.00           H  
ATOM   1692  N   ASN C 144       3.912  52.435   4.809  1.00  0.00           N  
ATOM   1693  CA  ASN C 144       4.959  52.256   3.800  1.00  0.00           C  
ATOM   1694  C   ASN C 144       6.339  52.036   4.404  1.00  0.00           C  
ATOM   1695  O   ASN C 144       7.340  52.653   3.991  1.00  0.00           O  
ATOM   1696  CB  ASN C 144       4.964  53.405   2.819  1.00  0.00           C  
ATOM   1697  CG  ASN C 144       3.768  53.349   1.978  1.00  0.00           C  
ATOM   1698  OD1 ASN C 144       2.812  54.109   2.167  1.00  0.00           O  
ATOM   1699  ND2 ASN C 144       3.804  52.464   1.003  1.00  0.00           N  
ATOM   1700  H   ASN C 144       3.144  51.773   4.835  1.00  0.00           H  
ATOM   1701  HA  ASN C 144       4.721  51.349   3.239  1.00  0.00           H  
ATOM   1702 1HB  ASN C 144       5.001  54.362   3.330  1.00  0.00           H  
ATOM   1703 2HB  ASN C 144       5.849  53.333   2.183  1.00  0.00           H  
ATOM   1704 1HD2 ASN C 144       3.031  52.372   0.378  1.00  0.00           H  
ATOM   1705 2HD2 ASN C 144       4.639  51.884   0.870  1.00  0.00           H  
ATOM   1706  N   ASP C 145       6.385  51.136   5.388  1.00  0.00           N  
ATOM   1707  CA  ASP C 145       7.659  50.796   6.010  1.00  0.00           C  
ATOM   1708  C   ASP C 145       7.770  49.327   6.415  1.00  0.00           C  
ATOM   1709  O   ASP C 145       6.802  48.566   6.327  1.00  0.00           O  
ATOM   1710  CB  ASP C 145       7.885  51.689   7.238  1.00  0.00           C  
ATOM   1711  CG  ASP C 145       6.840  51.522   8.364  1.00  0.00           C  
ATOM   1712  OD1 ASP C 145       6.151  50.523   8.420  1.00  0.00           O  
ATOM   1713  OD2 ASP C 145       6.747  52.413   9.185  1.00  0.00           O  
ATOM   1714  H   ASP C 145       5.508  50.693   5.666  1.00  0.00           H  
ATOM   1715  HA  ASP C 145       8.453  50.993   5.294  1.00  0.00           H  
ATOM   1716 1HB  ASP C 145       8.861  51.497   7.650  1.00  0.00           H  
ATOM   1717 2HB  ASP C 145       7.871  52.733   6.920  1.00  0.00           H  
ATOM   1718  N   PHE C 146       8.948  48.960   6.932  1.00  0.00           N  
ATOM   1719  CA  PHE C 146       9.249  47.606   7.376  1.00  0.00           C  
ATOM   1720  C   PHE C 146       9.696  47.588   8.816  1.00  0.00           C  
ATOM   1721  O   PHE C 146      10.725  48.179   9.171  1.00  0.00           O  
ATOM   1722  CB  PHE C 146      10.348  46.990   6.516  1.00  0.00           C  
ATOM   1723  CG  PHE C 146       9.987  46.823   5.078  1.00  0.00           C  
ATOM   1724  CD1 PHE C 146      10.128  47.870   4.183  1.00  0.00           C  
ATOM   1725  CD2 PHE C 146       9.501  45.612   4.613  1.00  0.00           C  
ATOM   1726  CE1 PHE C 146       9.785  47.694   2.857  1.00  0.00           C  
ATOM   1727  CE2 PHE C 146       9.164  45.451   3.289  1.00  0.00           C  
ATOM   1728  CZ  PHE C 146       9.310  46.505   2.424  1.00  0.00           C  
ATOM   1729  H   PHE C 146       9.690  49.647   6.982  1.00  0.00           H  
ATOM   1730  HA  PHE C 146       8.348  47.000   7.294  1.00  0.00           H  
ATOM   1731 1HB  PHE C 146      11.226  47.622   6.565  1.00  0.00           H  
ATOM   1732 2HB  PHE C 146      10.620  46.025   6.918  1.00  0.00           H  
ATOM   1733  HD1 PHE C 146      10.511  48.835   4.535  1.00  0.00           H  
ATOM   1734  HD2 PHE C 146       9.385  44.780   5.310  1.00  0.00           H  
ATOM   1735  HE1 PHE C 146       9.889  48.495   2.154  1.00  0.00           H  
ATOM   1736  HE2 PHE C 146       8.780  44.494   2.932  1.00  0.00           H  
ATOM   1737  HZ  PHE C 146       9.050  46.397   1.398  1.00  0.00           H  
ATOM   1738  N   VAL C 147       8.941  46.904   9.648  1.00  0.00           N  
ATOM   1739  CA  VAL C 147       9.252  46.880  11.060  1.00  0.00           C  
ATOM   1740  C   VAL C 147       9.985  45.610  11.392  1.00  0.00           C  
ATOM   1741  O   VAL C 147       9.477  44.518  11.146  1.00  0.00           O  
ATOM   1742  CB  VAL C 147       7.961  46.987  11.875  1.00  0.00           C  
ATOM   1743  CG1 VAL C 147       8.283  46.945  13.335  1.00  0.00           C  
ATOM   1744  CG2 VAL C 147       7.250  48.278  11.505  1.00  0.00           C  
ATOM   1745  H   VAL C 147       8.121  46.419   9.304  1.00  0.00           H  
ATOM   1746  HA  VAL C 147       9.893  47.729  11.304  1.00  0.00           H  
ATOM   1747  HB  VAL C 147       7.317  46.135  11.648  1.00  0.00           H  
ATOM   1748 1HG1 VAL C 147       7.361  47.010  13.907  1.00  0.00           H  
ATOM   1749 2HG1 VAL C 147       8.784  46.021  13.555  1.00  0.00           H  
ATOM   1750 3HG1 VAL C 147       8.939  47.785  13.580  1.00  0.00           H  
ATOM   1751 1HG2 VAL C 147       6.328  48.361  12.075  1.00  0.00           H  
ATOM   1752 2HG2 VAL C 147       7.898  49.127  11.732  1.00  0.00           H  
ATOM   1753 3HG2 VAL C 147       7.015  48.280  10.433  1.00  0.00           H  
ATOM   1754  N   VAL C 148      11.193  45.764  11.912  1.00  0.00           N  
ATOM   1755  CA  VAL C 148      12.074  44.655  12.196  1.00  0.00           C  
ATOM   1756  C   VAL C 148      12.127  44.420  13.693  1.00  0.00           C  
ATOM   1757  O   VAL C 148      12.557  45.300  14.451  1.00  0.00           O  
ATOM   1758  CB  VAL C 148      13.494  44.995  11.720  1.00  0.00           C  
ATOM   1759  CG1 VAL C 148      14.421  43.823  12.003  1.00  0.00           C  
ATOM   1760  CG2 VAL C 148      13.479  45.420  10.242  1.00  0.00           C  
ATOM   1761  H   VAL C 148      11.533  46.697  12.095  1.00  0.00           H  
ATOM   1762  HA  VAL C 148      11.707  43.757  11.698  1.00  0.00           H  
ATOM   1763  HB  VAL C 148      13.855  45.823  12.301  1.00  0.00           H  
ATOM   1764 1HG1 VAL C 148      15.436  44.078  11.704  1.00  0.00           H  
ATOM   1765 2HG1 VAL C 148      14.404  43.598  13.070  1.00  0.00           H  
ATOM   1766 3HG1 VAL C 148      14.082  42.949  11.443  1.00  0.00           H  
ATOM   1767 1HG2 VAL C 148      14.490  45.689   9.932  1.00  0.00           H  
ATOM   1768 2HG2 VAL C 148      13.120  44.617   9.625  1.00  0.00           H  
ATOM   1769 3HG2 VAL C 148      12.824  46.289  10.124  1.00  0.00           H  
ATOM   1770  N   THR C 149      11.687  43.243  14.130  1.00  0.00           N  
ATOM   1771  CA  THR C 149      11.669  42.961  15.554  1.00  0.00           C  
ATOM   1772  C   THR C 149      12.382  41.674  15.875  1.00  0.00           C  
ATOM   1773  O   THR C 149      12.457  40.753  15.062  1.00  0.00           O  
ATOM   1774  CB  THR C 149      10.229  42.862  16.099  1.00  0.00           C  
ATOM   1775  OG1 THR C 149       9.531  41.799  15.443  1.00  0.00           O  
ATOM   1776  CG2 THR C 149       9.503  44.132  15.864  1.00  0.00           C  
ATOM   1777  H   THR C 149      11.344  42.552  13.461  1.00  0.00           H  
ATOM   1778  HA  THR C 149      12.186  43.763  16.081  1.00  0.00           H  
ATOM   1779  HB  THR C 149      10.263  42.662  17.169  1.00  0.00           H  
ATOM   1780  HG1 THR C 149       9.492  41.980  14.494  1.00  0.00           H  
ATOM   1781 1HG2 THR C 149       8.492  44.050  16.257  1.00  0.00           H  
ATOM   1782 2HG2 THR C 149      10.029  44.944  16.362  1.00  0.00           H  
ATOM   1783 3HG2 THR C 149       9.465  44.314  14.800  1.00  0.00           H  
ATOM   1784  N   PHE C 150      12.879  41.592  17.088  1.00  0.00           N  
ATOM   1785  CA  PHE C 150      13.539  40.381  17.558  1.00  0.00           C  
ATOM   1786  C   PHE C 150      13.545  40.327  19.074  1.00  0.00           C  
ATOM   1787  O   PHE C 150      13.092  41.261  19.735  1.00  0.00           O  
ATOM   1788  CB  PHE C 150      14.935  40.290  16.949  1.00  0.00           C  
ATOM   1789  CG  PHE C 150      15.832  41.437  17.254  1.00  0.00           C  
ATOM   1790  CD1 PHE C 150      16.686  41.399  18.316  1.00  0.00           C  
ATOM   1791  CD2 PHE C 150      15.808  42.584  16.449  1.00  0.00           C  
ATOM   1792  CE1 PHE C 150      17.518  42.459  18.578  1.00  0.00           C  
ATOM   1793  CE2 PHE C 150      16.626  43.643  16.713  1.00  0.00           C  
ATOM   1794  CZ  PHE C 150      17.490  43.579  17.780  1.00  0.00           C  
ATOM   1795  H   PHE C 150      12.825  42.419  17.693  1.00  0.00           H  
ATOM   1796  HA  PHE C 150      12.974  39.519  17.199  1.00  0.00           H  
ATOM   1797 1HB  PHE C 150      15.417  39.375  17.299  1.00  0.00           H  
ATOM   1798 2HB  PHE C 150      14.853  40.211  15.890  1.00  0.00           H  
ATOM   1799  HD1 PHE C 150      16.700  40.516  18.955  1.00  0.00           H  
ATOM   1800  HD2 PHE C 150      15.133  42.629  15.600  1.00  0.00           H  
ATOM   1801  HE1 PHE C 150      18.196  42.411  19.424  1.00  0.00           H  
ATOM   1802  HE2 PHE C 150      16.597  44.527  16.080  1.00  0.00           H  
ATOM   1803  HZ  PHE C 150      18.144  44.413  18.004  1.00  0.00           H  
ATOM   1804  N   ASN C 151      14.042  39.237  19.634  1.00  0.00           N  
ATOM   1805  CA  ASN C 151      14.123  39.159  21.074  1.00  0.00           C  
ATOM   1806  C   ASN C 151      15.496  38.629  21.460  1.00  0.00           C  
ATOM   1807  O   ASN C 151      16.246  38.094  20.637  1.00  0.00           O  
ATOM   1808  CB  ASN C 151      13.011  38.237  21.595  1.00  0.00           C  
ATOM   1809  CG  ASN C 151      12.679  38.378  23.112  1.00  0.00           C  
ATOM   1810  OD1 ASN C 151      13.404  39.049  23.863  1.00  0.00           O  
ATOM   1811  ND2 ASN C 151      11.601  37.735  23.551  1.00  0.00           N  
ATOM   1812  H   ASN C 151      14.344  38.450  19.060  1.00  0.00           H  
ATOM   1813  HA  ASN C 151      14.016  40.156  21.505  1.00  0.00           H  
ATOM   1814 1HB  ASN C 151      12.099  38.427  21.027  1.00  0.00           H  
ATOM   1815 2HB  ASN C 151      13.295  37.215  21.390  1.00  0.00           H  
ATOM   1816 1HD2 ASN C 151      11.347  37.784  24.519  1.00  0.00           H  
ATOM   1817 2HD2 ASN C 151      11.044  37.199  22.915  1.00  0.00           H  
ATOM   1818  N   THR C 152      15.819  38.768  22.731  1.00  0.00           N  
ATOM   1819  CA  THR C 152      17.068  38.259  23.264  1.00  0.00           C  
ATOM   1820  C   THR C 152      16.859  37.807  24.675  1.00  0.00           C  
ATOM   1821  O   THR C 152      16.173  38.459  25.468  1.00  0.00           O  
ATOM   1822  CB  THR C 152      18.209  39.297  23.233  1.00  0.00           C  
ATOM   1823  OG1 THR C 152      19.389  38.715  23.803  1.00  0.00           O  
ATOM   1824  CG2 THR C 152      17.859  40.461  24.021  1.00  0.00           C  
ATOM   1825  H   THR C 152      15.135  39.197  23.348  1.00  0.00           H  
ATOM   1826  HA  THR C 152      17.379  37.395  22.677  1.00  0.00           H  
ATOM   1827  HB  THR C 152      18.407  39.597  22.200  1.00  0.00           H  
ATOM   1828  HG1 THR C 152      19.871  38.229  23.114  1.00  0.00           H  
ATOM   1829 1HG2 THR C 152      18.671  41.177  24.002  1.00  0.00           H  
ATOM   1830 2HG2 THR C 152      16.958  40.918  23.619  1.00  0.00           H  
ATOM   1831 3HG2 THR C 152      17.688  40.129  25.033  1.00  0.00           H  
ATOM   1832  N   SER C 153      17.552  36.747  25.028  1.00  0.00           N  
ATOM   1833  CA  SER C 153      17.460  36.213  26.362  1.00  0.00           C  
ATOM   1834  C   SER C 153      18.110  37.127  27.377  1.00  0.00           C  
ATOM   1835  O   SER C 153      17.854  37.019  28.575  1.00  0.00           O  
ATOM   1836  CB  SER C 153      18.105  34.861  26.391  1.00  0.00           C  
ATOM   1837  OG  SER C 153      19.462  34.976  26.154  1.00  0.00           O  
ATOM   1838  H   SER C 153      18.129  36.276  24.342  1.00  0.00           H  
ATOM   1839  HA  SER C 153      16.405  36.108  26.618  1.00  0.00           H  
ATOM   1840 1HB  SER C 153      17.940  34.385  27.354  1.00  0.00           H  
ATOM   1841 2HB  SER C 153      17.656  34.229  25.627  1.00  0.00           H  
ATOM   1842  HG  SER C 153      19.782  34.062  26.000  1.00  0.00           H  
ATOM   1843  N   HIS C 154      18.910  38.074  26.912  1.00  0.00           N  
ATOM   1844  CA  HIS C 154      19.597  38.948  27.830  1.00  0.00           C  
ATOM   1845  C   HIS C 154      18.690  39.901  28.569  1.00  0.00           C  
ATOM   1846  O   HIS C 154      19.027  40.373  29.651  1.00  0.00           O  
ATOM   1847  CB  HIS C 154      20.687  39.653  27.105  1.00  0.00           C  
ATOM   1848  CG  HIS C 154      21.823  38.726  26.873  1.00  0.00           C  
ATOM   1849  ND1 HIS C 154      22.958  38.764  27.639  1.00  0.00           N  
ATOM   1850  CD2 HIS C 154      21.990  37.705  25.990  1.00  0.00           C  
ATOM   1851  CE1 HIS C 154      23.795  37.831  27.240  1.00  0.00           C  
ATOM   1852  NE2 HIS C 154      23.232  37.158  26.228  1.00  0.00           N  
ATOM   1853  H   HIS C 154      19.071  38.172  25.903  1.00  0.00           H  
ATOM   1854  HA  HIS C 154      20.084  38.343  28.578  1.00  0.00           H  
ATOM   1855 1HB  HIS C 154      20.301  40.003  26.154  1.00  0.00           H  
ATOM   1856 2HB  HIS C 154      21.031  40.518  27.675  1.00  0.00           H  
ATOM   1857  HD1 HIS C 154      23.137  39.464  28.361  1.00  0.00           H  
ATOM   1858  HD2 HIS C 154      21.355  37.292  25.208  1.00  0.00           H  
ATOM   1859  HE1 HIS C 154      24.760  37.710  27.735  1.00  0.00           H  
ATOM   1860  N   LEU C 155      17.500  40.144  28.054  1.00  0.00           N  
ATOM   1861  CA  LEU C 155      16.607  41.074  28.731  1.00  0.00           C  
ATOM   1862  C   LEU C 155      16.164  40.546  30.089  1.00  0.00           C  
ATOM   1863  O   LEU C 155      15.735  41.316  30.942  1.00  0.00           O  
ATOM   1864  CB  LEU C 155      15.388  41.351  27.857  1.00  0.00           C  
ATOM   1865  CG  LEU C 155      15.694  42.121  26.571  1.00  0.00           C  
ATOM   1866  CD1 LEU C 155      14.510  42.055  25.637  1.00  0.00           C  
ATOM   1867  CD2 LEU C 155      16.059  43.542  26.912  1.00  0.00           C  
ATOM   1868  H   LEU C 155      17.205  39.686  27.187  1.00  0.00           H  
ATOM   1869  HA  LEU C 155      17.147  42.008  28.888  1.00  0.00           H  
ATOM   1870 1HB  LEU C 155      14.942  40.394  27.573  1.00  0.00           H  
ATOM   1871 2HB  LEU C 155      14.662  41.917  28.436  1.00  0.00           H  
ATOM   1872  HG  LEU C 155      16.512  41.671  26.088  1.00  0.00           H  
ATOM   1873 1HD1 LEU C 155      14.744  42.587  24.719  1.00  0.00           H  
ATOM   1874 2HD1 LEU C 155      14.293  41.008  25.405  1.00  0.00           H  
ATOM   1875 3HD1 LEU C 155      13.644  42.508  26.113  1.00  0.00           H  
ATOM   1876 1HD2 LEU C 155      16.296  44.085  25.995  1.00  0.00           H  
ATOM   1877 2HD2 LEU C 155      15.221  44.024  27.414  1.00  0.00           H  
ATOM   1878 3HD2 LEU C 155      16.931  43.548  27.572  1.00  0.00           H  
ATOM   1879  N   GLN C 156      16.203  39.224  30.263  1.00  0.00           N  
ATOM   1880  CA  GLN C 156      15.760  38.566  31.486  1.00  0.00           C  
ATOM   1881  C   GLN C 156      16.919  38.154  32.388  1.00  0.00           C  
ATOM   1882  O   GLN C 156      16.712  37.434  33.365  1.00  0.00           O  
ATOM   1883  CB  GLN C 156      14.914  37.335  31.148  1.00  0.00           C  
ATOM   1884  CG  GLN C 156      13.660  37.653  30.344  1.00  0.00           C  
ATOM   1885  CD  GLN C 156      12.700  38.610  31.092  1.00  0.00           C  
ATOM   1886  OE1 GLN C 156      12.315  38.359  32.241  1.00  0.00           O  
ATOM   1887  NE2 GLN C 156      12.322  39.711  30.432  1.00  0.00           N  
ATOM   1888  H   GLN C 156      16.607  38.632  29.536  1.00  0.00           H  
ATOM   1889  HA  GLN C 156      15.144  39.268  32.045  1.00  0.00           H  
ATOM   1890 1HB  GLN C 156      15.519  36.633  30.567  1.00  0.00           H  
ATOM   1891 2HB  GLN C 156      14.621  36.831  32.065  1.00  0.00           H  
ATOM   1892 1HG  GLN C 156      13.953  38.122  29.404  1.00  0.00           H  
ATOM   1893 2HG  GLN C 156      13.129  36.721  30.147  1.00  0.00           H  
ATOM   1894 1HE2 GLN C 156      11.705  40.369  30.868  1.00  0.00           H  
ATOM   1895 2HE2 GLN C 156      12.654  39.883  29.507  1.00  0.00           H  
ATOM   1896  N   LYS C 157      18.140  38.557  32.039  1.00  0.00           N  
ATOM   1897  CA  LYS C 157      19.323  38.181  32.808  1.00  0.00           C  
ATOM   1898  C   LYS C 157      19.580  39.182  33.912  1.00  0.00           C  
ATOM   1899  O   LYS C 157      18.864  40.178  34.019  1.00  0.00           O  
ATOM   1900  CB  LYS C 157      20.538  37.984  31.913  1.00  0.00           C  
ATOM   1901  CG  LYS C 157      20.416  36.774  30.964  1.00  0.00           C  
ATOM   1902  CD  LYS C 157      21.732  36.542  30.223  1.00  0.00           C  
ATOM   1903  CE  LYS C 157      21.648  35.505  29.096  1.00  0.00           C  
ATOM   1904  NZ  LYS C 157      21.117  34.206  29.526  1.00  0.00           N  
ATOM   1905  H   LYS C 157      18.270  39.160  31.225  1.00  0.00           H  
ATOM   1906  HA  LYS C 157      19.131  37.222  33.291  1.00  0.00           H  
ATOM   1907 1HB  LYS C 157      20.680  38.879  31.297  1.00  0.00           H  
ATOM   1908 2HB  LYS C 157      21.429  37.860  32.511  1.00  0.00           H  
ATOM   1909 1HG  LYS C 157      20.202  35.884  31.561  1.00  0.00           H  
ATOM   1910 2HG  LYS C 157      19.606  36.918  30.276  1.00  0.00           H  
ATOM   1911 1HD  LYS C 157      22.051  37.482  29.804  1.00  0.00           H  
ATOM   1912 2HD  LYS C 157      22.495  36.224  30.915  1.00  0.00           H  
ATOM   1913 1HE  LYS C 157      21.032  35.886  28.285  1.00  0.00           H  
ATOM   1914 2HE  LYS C 157      22.661  35.342  28.723  1.00  0.00           H  
ATOM   1915 1HZ  LYS C 157      21.159  33.569  28.710  1.00  0.00           H  
ATOM   1916 2HZ  LYS C 157      21.673  33.782  30.264  1.00  0.00           H  
ATOM   1917 3HZ  LYS C 157      20.179  34.303  29.847  1.00  0.00           H  
ATOM   1918  N   LYS C 158      20.536  38.872  34.790  1.00  0.00           N  
ATOM   1919  CA  LYS C 158      20.837  39.726  35.932  1.00  0.00           C  
ATOM   1920  C   LYS C 158      22.156  40.478  35.750  1.00  0.00           C  
ATOM   1921  O   LYS C 158      22.306  41.585  36.272  1.00  0.00           O  
ATOM   1922  CB  LYS C 158      20.881  38.895  37.215  1.00  0.00           C  
ATOM   1923  CG  LYS C 158      19.535  38.320  37.639  1.00  0.00           C  
ATOM   1924  CD  LYS C 158      19.613  37.692  39.022  1.00  0.00           C  
ATOM   1925  CE  LYS C 158      18.282  37.078  39.428  1.00  0.00           C  
ATOM   1926  NZ  LYS C 158      17.193  38.091  39.474  1.00  0.00           N  
ATOM   1927  H   LYS C 158      21.105  38.037  34.656  1.00  0.00           H  
ATOM   1928  HA  LYS C 158      20.040  40.460  36.040  1.00  0.00           H  
ATOM   1929 1HB  LYS C 158      21.574  38.063  37.087  1.00  0.00           H  
ATOM   1930 2HB  LYS C 158      21.255  39.509  38.034  1.00  0.00           H  
ATOM   1931 1HG  LYS C 158      18.788  39.114  37.651  1.00  0.00           H  
ATOM   1932 2HG  LYS C 158      19.222  37.562  36.922  1.00  0.00           H  
ATOM   1933 1HD  LYS C 158      20.379  36.914  39.026  1.00  0.00           H  
ATOM   1934 2HD  LYS C 158      19.889  38.452  39.752  1.00  0.00           H  
ATOM   1935 1HE  LYS C 158      18.008  36.300  38.716  1.00  0.00           H  
ATOM   1936 2HE  LYS C 158      18.377  36.621  40.413  1.00  0.00           H  
ATOM   1937 1HZ  LYS C 158      16.329  37.645  39.746  1.00  0.00           H  
ATOM   1938 2HZ  LYS C 158      17.427  38.809  40.145  1.00  0.00           H  
ATOM   1939 3HZ  LYS C 158      17.082  38.508  38.560  1.00  0.00           H  
ATOM   1940  N   TYR C 159      23.094  39.888  34.988  1.00  0.00           N  
ATOM   1941  CA  TYR C 159      24.406  40.514  34.769  1.00  0.00           C  
ATOM   1942  C   TYR C 159      24.506  41.194  33.379  1.00  0.00           C  
ATOM   1943  O   TYR C 159      24.488  42.426  33.269  1.00  0.00           O  
ATOM   1944  CB  TYR C 159      25.515  39.472  34.930  1.00  0.00           C  
ATOM   1945  CG  TYR C 159      25.614  38.896  36.325  1.00  0.00           C  
ATOM   1946  CD1 TYR C 159      24.999  37.689  36.622  1.00  0.00           C  
ATOM   1947  CD2 TYR C 159      26.320  39.575  37.306  1.00  0.00           C  
ATOM   1948  CE1 TYR C 159      25.090  37.164  37.897  1.00  0.00           C  
ATOM   1949  CE2 TYR C 159      26.412  39.050  38.580  1.00  0.00           C  
ATOM   1950  CZ  TYR C 159      25.799  37.849  38.876  1.00  0.00           C  
ATOM   1951  OH  TYR C 159      25.890  37.325  40.146  1.00  0.00           O  
ATOM   1952  H   TYR C 159      22.898  38.959  34.613  1.00  0.00           H  
ATOM   1953  HA  TYR C 159      24.561  41.279  35.531  1.00  0.00           H  
ATOM   1954 1HB  TYR C 159      25.345  38.650  34.233  1.00  0.00           H  
ATOM   1955 2HB  TYR C 159      26.476  39.920  34.678  1.00  0.00           H  
ATOM   1956  HD1 TYR C 159      24.443  37.155  35.851  1.00  0.00           H  
ATOM   1957  HD2 TYR C 159      26.803  40.524  37.072  1.00  0.00           H  
ATOM   1958  HE1 TYR C 159      24.606  36.216  38.131  1.00  0.00           H  
ATOM   1959  HE2 TYR C 159      26.967  39.584  39.353  1.00  0.00           H  
ATOM   1960  HH  TYR C 159      25.390  36.506  40.190  1.00  0.00           H  
ATOM   1961  N   VAL C 160      24.509  40.430  32.293  1.00  0.00           N  
ATOM   1962  CA  VAL C 160      24.660  41.104  31.006  1.00  0.00           C  
ATOM   1963  C   VAL C 160      23.324  41.480  30.413  1.00  0.00           C  
ATOM   1964  O   VAL C 160      22.849  40.861  29.466  1.00  0.00           O  
ATOM   1965  CB  VAL C 160      25.409  40.200  30.046  1.00  0.00           C  
ATOM   1966  CG1 VAL C 160      25.716  40.939  28.745  1.00  0.00           C  
ATOM   1967  CG2 VAL C 160      26.649  39.741  30.751  1.00  0.00           C  
ATOM   1968  H   VAL C 160      24.468  39.425  32.357  1.00  0.00           H  
ATOM   1969  HA  VAL C 160      25.247  42.011  31.153  1.00  0.00           H  
ATOM   1970  HB  VAL C 160      24.792  39.341  29.804  1.00  0.00           H  
ATOM   1971 1HG1 VAL C 160      26.250  40.279  28.061  1.00  0.00           H  
ATOM   1972 2HG1 VAL C 160      24.780  41.258  28.279  1.00  0.00           H  
ATOM   1973 3HG1 VAL C 160      26.328  41.814  28.958  1.00  0.00           H  
ATOM   1974 1HG2 VAL C 160      27.203  39.069  30.127  1.00  0.00           H  
ATOM   1975 2HG2 VAL C 160      27.263  40.597  31.001  1.00  0.00           H  
ATOM   1976 3HG2 VAL C 160      26.361  39.222  31.665  1.00  0.00           H  
ATOM   1977  N   LYS C 161      22.757  42.543  30.946  1.00  0.00           N  
ATOM   1978  CA  LYS C 161      21.412  42.992  30.564  1.00  0.00           C  
ATOM   1979  C   LYS C 161      21.410  43.986  29.427  1.00  0.00           C  
ATOM   1980  O   LYS C 161      20.388  44.205  28.778  1.00  0.00           O  
ATOM   1981  CB  LYS C 161      20.698  43.607  31.769  1.00  0.00           C  
ATOM   1982  CG  LYS C 161      20.364  42.616  32.875  1.00  0.00           C  
ATOM   1983  CD  LYS C 161      19.863  43.327  34.123  1.00  0.00           C  
ATOM   1984  CE  LYS C 161      18.435  43.820  33.943  1.00  0.00           C  
ATOM   1985  NZ  LYS C 161      17.467  42.696  33.829  1.00  0.00           N  
ATOM   1986  H   LYS C 161      23.263  42.979  31.717  1.00  0.00           H  
ATOM   1987  HA  LYS C 161      20.833  42.122  30.252  1.00  0.00           H  
ATOM   1988 1HB  LYS C 161      21.322  44.392  32.200  1.00  0.00           H  
ATOM   1989 2HB  LYS C 161      19.767  44.070  31.443  1.00  0.00           H  
ATOM   1990 1HG  LYS C 161      19.595  41.926  32.527  1.00  0.00           H  
ATOM   1991 2HG  LYS C 161      21.254  42.040  33.129  1.00  0.00           H  
ATOM   1992 1HD  LYS C 161      19.897  42.643  34.972  1.00  0.00           H  
ATOM   1993 2HD  LYS C 161      20.507  44.180  34.339  1.00  0.00           H  
ATOM   1994 1HE  LYS C 161      18.154  44.441  34.793  1.00  0.00           H  
ATOM   1995 2HE  LYS C 161      18.371  44.430  33.041  1.00  0.00           H  
ATOM   1996 1HZ  LYS C 161      16.534  43.063  33.711  1.00  0.00           H  
ATOM   1997 2HZ  LYS C 161      17.707  42.124  33.032  1.00  0.00           H  
ATOM   1998 3HZ  LYS C 161      17.503  42.134  34.668  1.00  0.00           H  
ATOM   1999  N   VAL C 162      22.546  44.631  29.236  1.00  0.00           N  
ATOM   2000  CA  VAL C 162      22.663  45.686  28.260  1.00  0.00           C  
ATOM   2001  C   VAL C 162      23.535  45.312  27.105  1.00  0.00           C  
ATOM   2002  O   VAL C 162      24.741  45.087  27.257  1.00  0.00           O  
ATOM   2003  CB  VAL C 162      23.245  46.926  28.924  1.00  0.00           C  
ATOM   2004  CG1 VAL C 162      23.399  48.036  27.922  1.00  0.00           C  
ATOM   2005  CG2 VAL C 162      22.341  47.352  30.037  1.00  0.00           C  
ATOM   2006  H   VAL C 162      23.344  44.379  29.797  1.00  0.00           H  
ATOM   2007  HA  VAL C 162      21.669  45.919  27.881  1.00  0.00           H  
ATOM   2008  HB  VAL C 162      24.224  46.688  29.317  1.00  0.00           H  
ATOM   2009 1HG1 VAL C 162      23.817  48.914  28.402  1.00  0.00           H  
ATOM   2010 2HG1 VAL C 162      24.065  47.712  27.119  1.00  0.00           H  
ATOM   2011 3HG1 VAL C 162      22.422  48.282  27.508  1.00  0.00           H  
ATOM   2012 1HG2 VAL C 162      22.763  48.224  30.519  1.00  0.00           H  
ATOM   2013 2HG2 VAL C 162      21.356  47.594  29.636  1.00  0.00           H  
ATOM   2014 3HG2 VAL C 162      22.250  46.549  30.762  1.00  0.00           H  
ATOM   2015  N   LEU C 163      22.899  45.265  25.957  1.00  0.00           N  
ATOM   2016  CA  LEU C 163      23.526  44.891  24.715  1.00  0.00           C  
ATOM   2017  C   LEU C 163      23.380  45.962  23.670  1.00  0.00           C  
ATOM   2018  O   LEU C 163      22.405  46.716  23.669  1.00  0.00           O  
ATOM   2019  CB  LEU C 163      22.877  43.623  24.150  1.00  0.00           C  
ATOM   2020  CG  LEU C 163      22.948  42.356  24.977  1.00  0.00           C  
ATOM   2021  CD1 LEU C 163      22.096  41.313  24.335  1.00  0.00           C  
ATOM   2022  CD2 LEU C 163      24.356  41.887  25.017  1.00  0.00           C  
ATOM   2023  H   LEU C 163      21.910  45.479  25.953  1.00  0.00           H  
ATOM   2024  HA  LEU C 163      24.587  44.720  24.893  1.00  0.00           H  
ATOM   2025 1HB  LEU C 163      21.827  43.836  23.972  1.00  0.00           H  
ATOM   2026 2HB  LEU C 163      23.343  43.416  23.185  1.00  0.00           H  
ATOM   2027  HG  LEU C 163      22.589  42.533  25.997  1.00  0.00           H  
ATOM   2028 1HD1 LEU C 163      22.168  40.417  24.878  1.00  0.00           H  
ATOM   2029 2HD1 LEU C 163      21.066  41.652  24.317  1.00  0.00           H  
ATOM   2030 3HD1 LEU C 163      22.419  41.122  23.341  1.00  0.00           H  
ATOM   2031 1HD2 LEU C 163      24.419  40.970  25.599  1.00  0.00           H  
ATOM   2032 2HD2 LEU C 163      24.712  41.706  24.004  1.00  0.00           H  
ATOM   2033 3HD2 LEU C 163      24.946  42.650  25.477  1.00  0.00           H  
ATOM   2034  N   MET C 164      24.325  46.003  22.752  1.00  0.00           N  
ATOM   2035  CA  MET C 164      24.129  46.806  21.564  1.00  0.00           C  
ATOM   2036  C   MET C 164      23.826  45.784  20.473  1.00  0.00           C  
ATOM   2037  O   MET C 164      24.454  44.720  20.410  1.00  0.00           O  
ATOM   2038  CB  MET C 164      25.325  47.689  21.202  1.00  0.00           C  
ATOM   2039  CG  MET C 164      25.044  48.562  19.938  1.00  0.00           C  
ATOM   2040  SD  MET C 164      26.401  49.564  19.441  1.00  0.00           S  
ATOM   2041  CE  MET C 164      27.379  48.317  18.582  1.00  0.00           C  
ATOM   2042  H   MET C 164      25.144  45.409  22.856  1.00  0.00           H  
ATOM   2043  HA  MET C 164      23.249  47.439  21.681  1.00  0.00           H  
ATOM   2044 1HB  MET C 164      25.553  48.362  22.034  1.00  0.00           H  
ATOM   2045 2HB  MET C 164      26.199  47.080  21.021  1.00  0.00           H  
ATOM   2046 1HG  MET C 164      24.774  47.920  19.096  1.00  0.00           H  
ATOM   2047 2HG  MET C 164      24.195  49.219  20.140  1.00  0.00           H  
ATOM   2048 1HE  MET C 164      28.289  48.771  18.189  1.00  0.00           H  
ATOM   2049 2HE  MET C 164      27.641  47.516  19.273  1.00  0.00           H  
ATOM   2050 3HE  MET C 164      26.796  47.904  17.754  1.00  0.00           H  
ATOM   2051  N   HIS C 165      22.837  46.062  19.647  1.00  0.00           N  
ATOM   2052  CA  HIS C 165      22.473  45.110  18.618  1.00  0.00           C  
ATOM   2053  C   HIS C 165      22.893  45.626  17.240  1.00  0.00           C  
ATOM   2054  O   HIS C 165      22.870  46.827  16.980  1.00  0.00           O  
ATOM   2055  CB  HIS C 165      20.964  44.865  18.668  1.00  0.00           C  
ATOM   2056  CG  HIS C 165      20.452  44.357  19.999  1.00  0.00           C  
ATOM   2057  ND1 HIS C 165      20.662  43.076  20.436  1.00  0.00           N  
ATOM   2058  CD2 HIS C 165      19.741  44.975  20.976  1.00  0.00           C  
ATOM   2059  CE1 HIS C 165      20.086  42.913  21.624  1.00  0.00           C  
ATOM   2060  NE2 HIS C 165      19.523  44.046  21.975  1.00  0.00           N  
ATOM   2061  H   HIS C 165      22.340  46.949  19.722  1.00  0.00           H  
ATOM   2062  HA  HIS C 165      22.979  44.163  18.784  1.00  0.00           H  
ATOM   2063 1HB  HIS C 165      20.454  45.780  18.454  1.00  0.00           H  
ATOM   2064 2HB  HIS C 165      20.690  44.146  17.897  1.00  0.00           H  
ATOM   2065  HD2 HIS C 165      19.403  46.007  20.971  1.00  0.00           H  
ATOM   2066  HE1 HIS C 165      20.085  41.991  22.197  1.00  0.00           H  
ATOM   2067  HE2 HIS C 165      19.015  44.218  22.831  1.00  0.00           H  
ATOM   2068  N   ASP C 166      23.240  44.702  16.353  1.00  0.00           N  
ATOM   2069  CA  ASP C 166      23.637  45.001  14.973  1.00  0.00           C  
ATOM   2070  C   ASP C 166      22.726  44.354  13.952  1.00  0.00           C  
ATOM   2071  O   ASP C 166      22.747  43.133  13.781  1.00  0.00           O  
ATOM   2072  CB  ASP C 166      25.063  44.527  14.717  1.00  0.00           C  
ATOM   2073  CG  ASP C 166      25.537  44.768  13.295  1.00  0.00           C  
ATOM   2074  OD1 ASP C 166      24.747  45.240  12.528  1.00  0.00           O  
ATOM   2075  OD2 ASP C 166      26.665  44.393  12.938  1.00  0.00           O  
ATOM   2076  H   ASP C 166      23.246  43.736  16.661  1.00  0.00           H  
ATOM   2077  HA  ASP C 166      23.594  46.082  14.826  1.00  0.00           H  
ATOM   2078 1HB  ASP C 166      25.708  45.088  15.360  1.00  0.00           H  
ATOM   2079 2HB  ASP C 166      25.155  43.496  14.970  1.00  0.00           H  
ATOM   2080  N   VAL C 167      21.881  45.148  13.320  1.00  0.00           N  
ATOM   2081  CA  VAL C 167      20.953  44.592  12.361  1.00  0.00           C  
ATOM   2082  C   VAL C 167      21.604  44.682  11.007  1.00  0.00           C  
ATOM   2083  O   VAL C 167      22.061  45.756  10.623  1.00  0.00           O  
ATOM   2084  CB  VAL C 167      19.637  45.379  12.316  1.00  0.00           C  
ATOM   2085  CG1 VAL C 167      18.723  44.728  11.294  1.00  0.00           C  
ATOM   2086  CG2 VAL C 167      18.994  45.482  13.722  1.00  0.00           C  
ATOM   2087  H   VAL C 167      21.914  46.154  13.482  1.00  0.00           H  
ATOM   2088  HA  VAL C 167      20.779  43.547  12.582  1.00  0.00           H  
ATOM   2089  HB  VAL C 167      19.841  46.375  11.962  1.00  0.00           H  
ATOM   2090 1HG1 VAL C 167      17.805  45.284  11.223  1.00  0.00           H  
ATOM   2091 2HG1 VAL C 167      19.208  44.711  10.320  1.00  0.00           H  
ATOM   2092 3HG1 VAL C 167      18.501  43.706  11.601  1.00  0.00           H  
ATOM   2093 1HG2 VAL C 167      18.076  46.063  13.656  1.00  0.00           H  
ATOM   2094 2HG2 VAL C 167      18.763  44.521  14.118  1.00  0.00           H  
ATOM   2095 3HG2 VAL C 167      19.692  45.987  14.397  1.00  0.00           H  
ATOM   2096  N   ALA C 168      21.667  43.586  10.277  1.00  0.00           N  
ATOM   2097  CA  ALA C 168      22.333  43.643   9.000  1.00  0.00           C  
ATOM   2098  C   ALA C 168      21.495  43.082   7.887  1.00  0.00           C  
ATOM   2099  O   ALA C 168      20.816  42.063   8.035  1.00  0.00           O  
ATOM   2100  CB  ALA C 168      23.635  42.883   9.063  1.00  0.00           C  
ATOM   2101  H   ALA C 168      21.286  42.717  10.622  1.00  0.00           H  
ATOM   2102  HA  ALA C 168      22.528  44.673   8.790  1.00  0.00           H  
ATOM   2103 1HB  ALA C 168      24.151  42.969   8.108  1.00  0.00           H  
ATOM   2104 2HB  ALA C 168      24.252  43.312   9.852  1.00  0.00           H  
ATOM   2105 3HB  ALA C 168      23.433  41.834   9.279  1.00  0.00           H  
ATOM   2106  N   TYR C 169      21.597  43.707   6.724  1.00  0.00           N  
ATOM   2107  CA  TYR C 169      20.851  43.196   5.591  1.00  0.00           C  
ATOM   2108  C   TYR C 169      21.478  43.437   4.245  1.00  0.00           C  
ATOM   2109  O   TYR C 169      22.290  44.350   4.051  1.00  0.00           O  
ATOM   2110  CB  TYR C 169      19.428  43.742   5.618  1.00  0.00           C  
ATOM   2111  CG  TYR C 169      19.340  45.241   5.634  1.00  0.00           C  
ATOM   2112  CD1 TYR C 169      19.384  45.893   6.873  1.00  0.00           C  
ATOM   2113  CD2 TYR C 169      19.211  45.978   4.462  1.00  0.00           C  
ATOM   2114  CE1 TYR C 169      19.298  47.271   6.945  1.00  0.00           C  
ATOM   2115  CE2 TYR C 169      19.121  47.366   4.530  1.00  0.00           C  
ATOM   2116  CZ  TYR C 169      19.164  48.013   5.778  1.00  0.00           C  
ATOM   2117  OH  TYR C 169      19.076  49.394   5.856  1.00  0.00           O  
ATOM   2118  H   TYR C 169      22.167  44.552   6.663  1.00  0.00           H  
ATOM   2119  HA  TYR C 169      20.784  42.129   5.710  1.00  0.00           H  
ATOM   2120 1HB  TYR C 169      18.890  43.380   4.742  1.00  0.00           H  
ATOM   2121 2HB  TYR C 169      18.917  43.371   6.470  1.00  0.00           H  
ATOM   2122  HD1 TYR C 169      19.486  45.309   7.789  1.00  0.00           H  
ATOM   2123  HD2 TYR C 169      19.181  45.467   3.499  1.00  0.00           H  
ATOM   2124  HE1 TYR C 169      19.330  47.770   7.914  1.00  0.00           H  
ATOM   2125  HE2 TYR C 169      19.019  47.950   3.616  1.00  0.00           H  
ATOM   2126  HH  TYR C 169      18.873  49.751   4.987  1.00  0.00           H  
ATOM   2127  N   ARG C 170      21.086  42.591   3.304  1.00  0.00           N  
ATOM   2128  CA  ARG C 170      21.559  42.743   1.942  1.00  0.00           C  
ATOM   2129  C   ARG C 170      20.504  42.354   0.947  1.00  0.00           C  
ATOM   2130  O   ARG C 170      19.594  41.570   1.236  1.00  0.00           O  
ATOM   2131  CB  ARG C 170      22.780  41.879   1.649  1.00  0.00           C  
ATOM   2132  CG  ARG C 170      22.549  40.404   1.660  1.00  0.00           C  
ATOM   2133  CD  ARG C 170      23.790  39.664   1.263  1.00  0.00           C  
ATOM   2134  NE  ARG C 170      23.618  38.199   1.349  1.00  0.00           N  
ATOM   2135  CZ  ARG C 170      23.151  37.378   0.365  1.00  0.00           C  
ATOM   2136  NH1 ARG C 170      22.843  37.841  -0.829  1.00  0.00           N  
ATOM   2137  NH2 ARG C 170      23.014  36.076   0.611  1.00  0.00           N  
ATOM   2138  H   ARG C 170      20.437  41.847   3.567  1.00  0.00           H  
ATOM   2139  HA  ARG C 170      21.823  43.786   1.777  1.00  0.00           H  
ATOM   2140 1HB  ARG C 170      23.183  42.132   0.665  1.00  0.00           H  
ATOM   2141 2HB  ARG C 170      23.560  42.084   2.379  1.00  0.00           H  
ATOM   2142 1HG  ARG C 170      22.249  40.082   2.649  1.00  0.00           H  
ATOM   2143 2HG  ARG C 170      21.764  40.160   0.945  1.00  0.00           H  
ATOM   2144 1HD  ARG C 170      24.026  39.918   0.248  1.00  0.00           H  
ATOM   2145 2HD  ARG C 170      24.619  39.957   1.891  1.00  0.00           H  
ATOM   2146  HE  ARG C 170      23.824  37.766   2.238  1.00  0.00           H  
ATOM   2147 1HH1 ARG C 170      23.006  38.828  -1.064  1.00  0.00           H  
ATOM   2148 2HH1 ARG C 170      22.509  37.218  -1.550  1.00  0.00           H  
ATOM   2149 1HH2 ARG C 170      23.272  35.700   1.522  1.00  0.00           H  
ATOM   2150 2HH2 ARG C 170      22.668  35.460  -0.110  1.00  0.00           H  
ATOM   2151  N   GLN C 171      20.638  42.902  -0.249  1.00  0.00           N  
ATOM   2152  CA  GLN C 171      19.756  42.579  -1.361  1.00  0.00           C  
ATOM   2153  C   GLN C 171      20.221  41.279  -1.987  1.00  0.00           C  
ATOM   2154  O   GLN C 171      21.416  41.064  -2.138  1.00  0.00           O  
ATOM   2155  CB  GLN C 171      19.732  43.699  -2.405  1.00  0.00           C  
ATOM   2156  CG  GLN C 171      18.671  43.511  -3.487  1.00  0.00           C  
ATOM   2157  CD  GLN C 171      18.594  44.678  -4.446  1.00  0.00           C  
ATOM   2158  OE1 GLN C 171      19.272  45.691  -4.270  1.00  0.00           O  
ATOM   2159  NE2 GLN C 171      17.769  44.540  -5.481  1.00  0.00           N  
ATOM   2160  H   GLN C 171      21.400  43.551  -0.403  1.00  0.00           H  
ATOM   2161  HA  GLN C 171      18.742  42.432  -0.987  1.00  0.00           H  
ATOM   2162 1HB  GLN C 171      19.543  44.651  -1.918  1.00  0.00           H  
ATOM   2163 2HB  GLN C 171      20.709  43.766  -2.893  1.00  0.00           H  
ATOM   2164 1HG  GLN C 171      18.879  42.629  -4.061  1.00  0.00           H  
ATOM   2165 2HG  GLN C 171      17.705  43.406  -2.989  1.00  0.00           H  
ATOM   2166 1HE2 GLN C 171      17.676  45.282  -6.153  1.00  0.00           H  
ATOM   2167 2HE2 GLN C 171      17.249  43.692  -5.599  1.00  0.00           H  
ATOM   2168  N   GLU C 172      19.284  40.451  -2.431  1.00  0.00           N  
ATOM   2169  CA  GLU C 172      19.576  39.198  -3.137  1.00  0.00           C  
ATOM   2170  C   GLU C 172      20.681  39.358  -4.195  1.00  0.00           C  
ATOM   2171  O   GLU C 172      21.515  38.473  -4.379  1.00  0.00           O  
ATOM   2172  CB  GLU C 172      18.291  38.754  -3.853  1.00  0.00           C  
ATOM   2173  CG  GLU C 172      18.333  37.426  -4.575  1.00  0.00           C  
ATOM   2174  CD  GLU C 172      17.017  37.124  -5.304  1.00  0.00           C  
ATOM   2175  OE1 GLU C 172      16.199  38.023  -5.445  1.00  0.00           O  
ATOM   2176  OE2 GLU C 172      16.855  36.007  -5.735  1.00  0.00           O  
ATOM   2177  H   GLU C 172      18.308  40.670  -2.236  1.00  0.00           H  
ATOM   2178  HA  GLU C 172      19.891  38.451  -2.408  1.00  0.00           H  
ATOM   2179 1HB  GLU C 172      17.493  38.686  -3.118  1.00  0.00           H  
ATOM   2180 2HB  GLU C 172      17.995  39.518  -4.573  1.00  0.00           H  
ATOM   2181 1HG  GLU C 172      19.150  37.434  -5.296  1.00  0.00           H  
ATOM   2182 2HG  GLU C 172      18.528  36.640  -3.849  1.00  0.00           H  
ATOM   2183  N   LYS C 173      20.629  40.482  -4.909  1.00  0.00           N  
ATOM   2184  CA  LYS C 173      21.537  40.887  -5.981  1.00  0.00           C  
ATOM   2185  C   LYS C 173      23.029  40.832  -5.610  1.00  0.00           C  
ATOM   2186  O   LYS C 173      23.865  40.456  -6.440  1.00  0.00           O  
ATOM   2187  CB  LYS C 173      21.181  42.326  -6.385  1.00  0.00           C  
ATOM   2188  CG  LYS C 173      22.061  42.959  -7.445  1.00  0.00           C  
ATOM   2189  CD  LYS C 173      21.546  44.368  -7.833  1.00  0.00           C  
ATOM   2190  CE  LYS C 173      21.911  45.446  -6.779  1.00  0.00           C  
ATOM   2191  NZ  LYS C 173      23.386  45.762  -6.743  1.00  0.00           N  
ATOM   2192  H   LYS C 173      19.893  41.118  -4.660  1.00  0.00           H  
ATOM   2193  HA  LYS C 173      21.379  40.222  -6.828  1.00  0.00           H  
ATOM   2194 1HB  LYS C 173      20.152  42.363  -6.735  1.00  0.00           H  
ATOM   2195 2HB  LYS C 173      21.249  42.966  -5.502  1.00  0.00           H  
ATOM   2196 1HG  LYS C 173      23.080  43.048  -7.054  1.00  0.00           H  
ATOM   2197 2HG  LYS C 173      22.086  42.325  -8.330  1.00  0.00           H  
ATOM   2198 1HD  LYS C 173      21.973  44.658  -8.792  1.00  0.00           H  
ATOM   2199 2HD  LYS C 173      20.461  44.340  -7.933  1.00  0.00           H  
ATOM   2200 1HE  LYS C 173      21.361  46.357  -7.010  1.00  0.00           H  
ATOM   2201 2HE  LYS C 173      21.611  45.093  -5.790  1.00  0.00           H  
ATOM   2202 1HZ  LYS C 173      23.556  46.461  -6.035  1.00  0.00           H  
ATOM   2203 2HZ  LYS C 173      23.929  44.918  -6.486  1.00  0.00           H  
ATOM   2204 3HZ  LYS C 173      23.696  46.099  -7.630  1.00  0.00           H  
ATOM   2205  N   ASP C 174      23.354  41.270  -4.391  1.00  0.00           N  
ATOM   2206  CA  ASP C 174      24.723  41.353  -3.900  1.00  0.00           C  
ATOM   2207  C   ASP C 174      24.923  40.235  -2.881  1.00  0.00           C  
ATOM   2208  O   ASP C 174      23.967  39.883  -2.196  1.00  0.00           O  
ATOM   2209  CB  ASP C 174      24.931  42.708  -3.218  1.00  0.00           C  
ATOM   2210  CG  ASP C 174      24.790  43.931  -4.174  1.00  0.00           C  
ATOM   2211  OD1 ASP C 174      24.944  43.783  -5.371  1.00  0.00           O  
ATOM   2212  OD2 ASP C 174      24.453  44.991  -3.705  1.00  0.00           O  
ATOM   2213  H   ASP C 174      22.604  41.489  -3.740  1.00  0.00           H  
ATOM   2214  HA  ASP C 174      25.419  41.222  -4.726  1.00  0.00           H  
ATOM   2215 1HB  ASP C 174      24.212  42.816  -2.403  1.00  0.00           H  
ATOM   2216 2HB  ASP C 174      25.922  42.726  -2.783  1.00  0.00           H  
ATOM   2217  N   GLU C 175      26.143  39.704  -2.726  1.00  0.00           N  
ATOM   2218  CA  GLU C 175      26.316  38.685  -1.678  1.00  0.00           C  
ATOM   2219  C   GLU C 175      27.145  39.114  -0.471  1.00  0.00           C  
ATOM   2220  O   GLU C 175      26.797  38.789   0.664  1.00  0.00           O  
ATOM   2221  CB  GLU C 175      26.895  37.391  -2.247  1.00  0.00           C  
ATOM   2222  CG  GLU C 175      25.985  36.687  -3.244  1.00  0.00           C  
ATOM   2223  CD  GLU C 175      26.583  35.405  -3.782  1.00  0.00           C  
ATOM   2224  OE1 GLU C 175      27.716  35.119  -3.467  1.00  0.00           O  
ATOM   2225  OE2 GLU C 175      25.903  34.711  -4.496  1.00  0.00           O  
ATOM   2226  H   GLU C 175      26.907  39.984  -3.322  1.00  0.00           H  
ATOM   2227  HA  GLU C 175      25.337  38.431  -1.303  1.00  0.00           H  
ATOM   2228 1HB  GLU C 175      27.841  37.603  -2.744  1.00  0.00           H  
ATOM   2229 2HB  GLU C 175      27.102  36.698  -1.431  1.00  0.00           H  
ATOM   2230 1HG  GLU C 175      25.037  36.458  -2.752  1.00  0.00           H  
ATOM   2231 2HG  GLU C 175      25.776  37.365  -4.069  1.00  0.00           H  
ATOM   2232  N   ASN C 176      28.226  39.854  -0.699  1.00  0.00           N  
ATOM   2233  CA  ASN C 176      29.086  40.243   0.418  1.00  0.00           C  
ATOM   2234  C   ASN C 176      28.848  41.677   0.861  1.00  0.00           C  
ATOM   2235  O   ASN C 176      29.542  42.183   1.746  1.00  0.00           O  
ATOM   2236  CB  ASN C 176      30.544  40.070   0.037  1.00  0.00           C  
ATOM   2237  CG  ASN C 176      30.921  38.634  -0.156  1.00  0.00           C  
ATOM   2238  OD1 ASN C 176      30.450  37.749   0.571  1.00  0.00           O  
ATOM   2239  ND2 ASN C 176      31.766  38.380  -1.131  1.00  0.00           N  
ATOM   2240  H   ASN C 176      28.475  40.113  -1.639  1.00  0.00           H  
ATOM   2241  HA  ASN C 176      28.865  39.600   1.271  1.00  0.00           H  
ATOM   2242 1HB  ASN C 176      30.748  40.617  -0.883  1.00  0.00           H  
ATOM   2243 2HB  ASN C 176      31.173  40.496   0.818  1.00  0.00           H  
ATOM   2244 1HD2 ASN C 176      32.056  37.437  -1.310  1.00  0.00           H  
ATOM   2245 2HD2 ASN C 176      32.123  39.126  -1.693  1.00  0.00           H  
ATOM   2246  N   LYS C 177      27.884  42.346   0.234  1.00  0.00           N  
ATOM   2247  CA  LYS C 177      27.635  43.738   0.568  1.00  0.00           C  
ATOM   2248  C   LYS C 177      26.466  43.853   1.541  1.00  0.00           C  
ATOM   2249  O   LYS C 177      25.305  43.663   1.164  1.00  0.00           O  
ATOM   2250  CB  LYS C 177      27.392  44.555  -0.702  1.00  0.00           C  
ATOM   2251  CG  LYS C 177      27.212  46.054  -0.470  1.00  0.00           C  
ATOM   2252  CD  LYS C 177      26.997  46.801  -1.805  1.00  0.00           C  
ATOM   2253  CE  LYS C 177      26.797  48.305  -1.587  1.00  0.00           C  
ATOM   2254  NZ  LYS C 177      26.574  49.017  -2.861  1.00  0.00           N  
ATOM   2255  H   LYS C 177      27.330  41.881  -0.465  1.00  0.00           H  
ATOM   2256  HA  LYS C 177      28.516  44.144   1.064  1.00  0.00           H  
ATOM   2257 1HB  LYS C 177      28.215  44.410  -1.400  1.00  0.00           H  
ATOM   2258 2HB  LYS C 177      26.484  44.205  -1.182  1.00  0.00           H  
ATOM   2259 1HG  LYS C 177      26.350  46.217   0.180  1.00  0.00           H  
ATOM   2260 2HG  LYS C 177      28.097  46.452   0.026  1.00  0.00           H  
ATOM   2261 1HD  LYS C 177      27.866  46.656  -2.450  1.00  0.00           H  
ATOM   2262 2HD  LYS C 177      26.122  46.391  -2.321  1.00  0.00           H  
ATOM   2263 1HE  LYS C 177      25.958  48.491  -0.923  1.00  0.00           H  
ATOM   2264 2HE  LYS C 177      27.697  48.693  -1.127  1.00  0.00           H  
ATOM   2265 1HZ  LYS C 177      26.509  50.038  -2.704  1.00  0.00           H  
ATOM   2266 2HZ  LYS C 177      27.349  48.869  -3.514  1.00  0.00           H  
ATOM   2267 3HZ  LYS C 177      25.739  48.684  -3.292  1.00  0.00           H  
ATOM   2268  N   TRP C 178      26.781  44.170   2.788  1.00  0.00           N  
ATOM   2269  CA  TRP C 178      25.772  44.253   3.829  1.00  0.00           C  
ATOM   2270  C   TRP C 178      25.668  45.667   4.359  1.00  0.00           C  
ATOM   2271  O   TRP C 178      26.667  46.386   4.451  1.00  0.00           O  
ATOM   2272  CB  TRP C 178      26.121  43.328   5.005  1.00  0.00           C  
ATOM   2273  CG  TRP C 178      26.076  41.848   4.719  1.00  0.00           C  
ATOM   2274  CD1 TRP C 178      27.065  41.077   4.204  1.00  0.00           C  
ATOM   2275  CD2 TRP C 178      24.973  40.966   4.962  1.00  0.00           C  
ATOM   2276  NE1 TRP C 178      26.636  39.775   4.093  1.00  0.00           N  
ATOM   2277  CE2 TRP C 178      25.360  39.696   4.545  1.00  0.00           C  
ATOM   2278  CE3 TRP C 178      23.720  41.150   5.482  1.00  0.00           C  
ATOM   2279  CZ2 TRP C 178      24.512  38.619   4.621  1.00  0.00           C  
ATOM   2280  CZ3 TRP C 178      22.860  40.079   5.563  1.00  0.00           C  
ATOM   2281  CH2 TRP C 178      23.247  38.846   5.133  1.00  0.00           C  
ATOM   2282  H   TRP C 178      27.752  44.324   3.025  1.00  0.00           H  
ATOM   2283  HA  TRP C 178      24.805  43.968   3.417  1.00  0.00           H  
ATOM   2284 1HB  TRP C 178      27.124  43.569   5.355  1.00  0.00           H  
ATOM   2285 2HB  TRP C 178      25.435  43.536   5.831  1.00  0.00           H  
ATOM   2286  HD1 TRP C 178      28.052  41.438   3.911  1.00  0.00           H  
ATOM   2287  HE1 TRP C 178      27.185  39.004   3.722  1.00  0.00           H  
ATOM   2288  HE3 TRP C 178      23.435  42.125   5.808  1.00  0.00           H  
ATOM   2289  HZ2 TRP C 178      24.804  37.624   4.291  1.00  0.00           H  
ATOM   2290  HZ3 TRP C 178      21.861  40.229   5.977  1.00  0.00           H  
ATOM   2291  HH2 TRP C 178      22.552  38.027   5.215  1.00  0.00           H  
ATOM   2292  N   THR C 179      24.466  46.033   4.747  1.00  0.00           N  
ATOM   2293  CA  THR C 179      24.188  47.290   5.404  1.00  0.00           C  
ATOM   2294  C   THR C 179      23.988  46.995   6.871  1.00  0.00           C  
ATOM   2295  O   THR C 179      23.247  46.072   7.192  1.00  0.00           O  
ATOM   2296  CB  THR C 179      22.922  47.924   4.820  1.00  0.00           C  
ATOM   2297  OG1 THR C 179      23.131  48.191   3.439  1.00  0.00           O  
ATOM   2298  CG2 THR C 179      22.558  49.190   5.547  1.00  0.00           C  
ATOM   2299  H   THR C 179      23.690  45.396   4.579  1.00  0.00           H  
ATOM   2300  HA  THR C 179      25.036  47.965   5.286  1.00  0.00           H  
ATOM   2301  HB  THR C 179      22.102  47.213   4.913  1.00  0.00           H  
ATOM   2302  HG1 THR C 179      23.214  47.360   2.959  1.00  0.00           H  
ATOM   2303 1HG2 THR C 179      21.657  49.608   5.112  1.00  0.00           H  
ATOM   2304 2HG2 THR C 179      22.379  48.969   6.602  1.00  0.00           H  
ATOM   2305 3HG2 THR C 179      23.371  49.905   5.458  1.00  0.00           H  
ATOM   2306  N   HIS C 180      24.662  47.740   7.756  1.00  0.00           N  
ATOM   2307  CA  HIS C 180      24.557  47.496   9.201  1.00  0.00           C  
ATOM   2308  C   HIS C 180      23.961  48.686   9.964  1.00  0.00           C  
ATOM   2309  O   HIS C 180      24.370  49.830   9.756  1.00  0.00           O  
ATOM   2310  CB  HIS C 180      25.942  47.193   9.778  1.00  0.00           C  
ATOM   2311  CG  HIS C 180      26.603  45.945   9.249  1.00  0.00           C  
ATOM   2312  ND1 HIS C 180      26.720  44.791   9.993  1.00  0.00           N  
ATOM   2313  CD2 HIS C 180      27.176  45.674   8.049  1.00  0.00           C  
ATOM   2314  CE1 HIS C 180      27.346  43.862   9.271  1.00  0.00           C  
ATOM   2315  NE2 HIS C 180      27.645  44.371   8.099  1.00  0.00           N  
ATOM   2316  H   HIS C 180      25.258  48.483   7.421  1.00  0.00           H  
ATOM   2317  HA  HIS C 180      23.925  46.634   9.383  1.00  0.00           H  
ATOM   2318 1HB  HIS C 180      26.602  48.038   9.595  1.00  0.00           H  
ATOM   2319 2HB  HIS C 180      25.850  47.082  10.864  1.00  0.00           H  
ATOM   2320  HD1 HIS C 180      26.637  44.721  11.023  1.00  0.00           H  
ATOM   2321  HD2 HIS C 180      27.321  46.272   7.146  1.00  0.00           H  
ATOM   2322  HE1 HIS C 180      27.536  42.876   9.690  1.00  0.00           H  
ATOM   2323  N   VAL C 181      23.019  48.397  10.868  1.00  0.00           N  
ATOM   2324  CA  VAL C 181      22.352  49.398  11.706  1.00  0.00           C  
ATOM   2325  C   VAL C 181      22.474  49.083  13.199  1.00  0.00           C  
ATOM   2326  O   VAL C 181      22.081  48.005  13.647  1.00  0.00           O  
ATOM   2327  CB  VAL C 181      20.840  49.458  11.362  1.00  0.00           C  
ATOM   2328  CG1 VAL C 181      20.144  50.476  12.235  1.00  0.00           C  
ATOM   2329  CG2 VAL C 181      20.644  49.790   9.890  1.00  0.00           C  
ATOM   2330  H   VAL C 181      22.739  47.421  10.956  1.00  0.00           H  
ATOM   2331  HA  VAL C 181      22.805  50.371  11.514  1.00  0.00           H  
ATOM   2332  HB  VAL C 181      20.392  48.500  11.566  1.00  0.00           H  
ATOM   2333 1HG1 VAL C 181      19.097  50.494  11.989  1.00  0.00           H  
ATOM   2334 2HG1 VAL C 181      20.265  50.210  13.289  1.00  0.00           H  
ATOM   2335 3HG1 VAL C 181      20.576  51.459  12.058  1.00  0.00           H  
ATOM   2336 1HG2 VAL C 181      19.578  49.817   9.662  1.00  0.00           H  
ATOM   2337 2HG2 VAL C 181      21.087  50.762   9.676  1.00  0.00           H  
ATOM   2338 3HG2 VAL C 181      21.125  49.031   9.273  1.00  0.00           H  
ATOM   2339  N   ASN C 182      22.987  50.022  13.994  1.00  0.00           N  
ATOM   2340  CA  ASN C 182      23.090  49.742  15.424  1.00  0.00           C  
ATOM   2341  C   ASN C 182      21.833  50.153  16.185  1.00  0.00           C  
ATOM   2342  O   ASN C 182      21.294  51.239  15.966  1.00  0.00           O  
ATOM   2343  CB  ASN C 182      24.304  50.394  16.037  1.00  0.00           C  
ATOM   2344  CG  ASN C 182      25.585  49.802  15.536  1.00  0.00           C  
ATOM   2345  OD1 ASN C 182      25.723  48.582  15.430  1.00  0.00           O  
ATOM   2346  ND2 ASN C 182      26.539  50.640  15.242  1.00  0.00           N  
ATOM   2347  H   ASN C 182      23.303  50.903  13.614  1.00  0.00           H  
ATOM   2348  HA  ASN C 182      23.205  48.672  15.548  1.00  0.00           H  
ATOM   2349 1HB  ASN C 182      24.295  51.458  15.829  1.00  0.00           H  
ATOM   2350 2HB  ASN C 182      24.262  50.270  17.119  1.00  0.00           H  
ATOM   2351 1HD2 ASN C 182      27.420  50.299  14.911  1.00  0.00           H  
ATOM   2352 2HD2 ASN C 182      26.395  51.623  15.351  1.00  0.00           H  
ATOM   2353  N   LEU C 183      21.377  49.278  17.076  1.00  0.00           N  
ATOM   2354  CA  LEU C 183      20.243  49.538  17.970  1.00  0.00           C  
ATOM   2355  C   LEU C 183      20.615  49.368  19.421  1.00  0.00           C  
ATOM   2356  O   LEU C 183      21.541  48.628  19.745  1.00  0.00           O  
ATOM   2357  CB  LEU C 183      19.074  48.596  17.759  1.00  0.00           C  
ATOM   2358  CG  LEU C 183      18.525  48.469  16.449  1.00  0.00           C  
ATOM   2359  CD1 LEU C 183      17.474  47.373  16.534  1.00  0.00           C  
ATOM   2360  CD2 LEU C 183      17.946  49.801  16.035  1.00  0.00           C  
ATOM   2361  H   LEU C 183      21.874  48.392  17.145  1.00  0.00           H  
ATOM   2362  HA  LEU C 183      19.908  50.562  17.818  1.00  0.00           H  
ATOM   2363 1HB  LEU C 183      19.358  47.620  18.082  1.00  0.00           H  
ATOM   2364 2HB  LEU C 183      18.253  48.927  18.395  1.00  0.00           H  
ATOM   2365  HG  LEU C 183      19.298  48.161  15.737  1.00  0.00           H  
ATOM   2366 1HD1 LEU C 183      17.019  47.193  15.593  1.00  0.00           H  
ATOM   2367 2HD1 LEU C 183      17.956  46.464  16.864  1.00  0.00           H  
ATOM   2368 3HD1 LEU C 183      16.705  47.661  17.260  1.00  0.00           H  
ATOM   2369 1HD2 LEU C 183      17.520  49.727  15.074  1.00  0.00           H  
ATOM   2370 2HD2 LEU C 183      17.173  50.096  16.752  1.00  0.00           H  
ATOM   2371 3HD2 LEU C 183      18.737  50.551  16.017  1.00  0.00           H  
ATOM   2372  N   SER C 184      19.836  49.985  20.297  1.00  0.00           N  
ATOM   2373  CA  SER C 184      19.963  49.771  21.738  1.00  0.00           C  
ATOM   2374  C   SER C 184      18.597  49.342  22.248  1.00  0.00           C  
ATOM   2375  O   SER C 184      18.215  49.600  23.391  1.00  0.00           O  
ATOM   2376  CB  SER C 184      20.428  51.021  22.429  1.00  0.00           C  
ATOM   2377  OG  SER C 184      21.694  51.419  21.958  1.00  0.00           O  
ATOM   2378  H   SER C 184      19.114  50.610  19.963  1.00  0.00           H  
ATOM   2379  HA  SER C 184      20.675  48.965  21.932  1.00  0.00           H  
ATOM   2380 1HB  SER C 184      19.701  51.822  22.269  1.00  0.00           H  
ATOM   2381 2HB  SER C 184      20.479  50.826  23.496  1.00  0.00           H  
ATOM   2382  HG  SER C 184      22.332  50.837  22.393  1.00  0.00           H  
ATOM   2383  N   SER C 185      17.865  48.704  21.343  1.00  0.00           N  
ATOM   2384  CA  SER C 185      16.510  48.212  21.539  1.00  0.00           C  
ATOM   2385  C   SER C 185      16.346  47.016  20.653  1.00  0.00           C  
ATOM   2386  O   SER C 185      17.226  46.696  19.857  1.00  0.00           O  
ATOM   2387  CB  SER C 185      15.465  49.182  21.056  1.00  0.00           C  
ATOM   2388  OG  SER C 185      15.478  49.222  19.644  1.00  0.00           O  
ATOM   2389  H   SER C 185      18.298  48.544  20.449  1.00  0.00           H  
ATOM   2390  HA  SER C 185      16.356  47.929  22.580  1.00  0.00           H  
ATOM   2391 1HB  SER C 185      14.480  48.878  21.409  1.00  0.00           H  
ATOM   2392 2HB  SER C 185      15.670  50.172  21.454  1.00  0.00           H  
ATOM   2393  HG  SER C 185      14.847  49.909  19.385  1.00  0.00           H  
ATOM   2394  N   THR C 186      15.193  46.397  20.733  1.00  0.00           N  
ATOM   2395  CA  THR C 186      14.909  45.234  19.919  1.00  0.00           C  
ATOM   2396  C   THR C 186      13.884  45.533  18.811  1.00  0.00           C  
ATOM   2397  O   THR C 186      13.122  44.651  18.377  1.00  0.00           O  
ATOM   2398  CB  THR C 186      14.492  44.072  20.815  1.00  0.00           C  
ATOM   2399  OG1 THR C 186      13.378  44.464  21.616  1.00  0.00           O  
ATOM   2400  CG2 THR C 186      15.645  43.638  21.710  1.00  0.00           C  
ATOM   2401  H   THR C 186      14.501  46.721  21.391  1.00  0.00           H  
ATOM   2402  HA  THR C 186      15.828  44.936  19.433  1.00  0.00           H  
ATOM   2403  HB  THR C 186      14.207  43.258  20.190  1.00  0.00           H  
ATOM   2404  HG1 THR C 186      12.877  43.679  21.865  1.00  0.00           H  
ATOM   2405 1HG2 THR C 186      15.325  42.796  22.326  1.00  0.00           H  
ATOM   2406 2HG2 THR C 186      16.489  43.336  21.097  1.00  0.00           H  
ATOM   2407 3HG2 THR C 186      15.944  44.465  22.352  1.00  0.00           H  
ATOM   2408  N   LYS C 187      13.866  46.807  18.368  1.00  0.00           N  
ATOM   2409  CA  LYS C 187      12.985  47.228  17.280  1.00  0.00           C  
ATOM   2410  C   LYS C 187      13.609  48.312  16.385  1.00  0.00           C  
ATOM   2411  O   LYS C 187      14.100  49.344  16.851  1.00  0.00           O  
ATOM   2412  CB  LYS C 187      11.648  47.714  17.834  1.00  0.00           C  
ATOM   2413  CG  LYS C 187      10.580  48.106  16.790  1.00  0.00           C  
ATOM   2414  CD  LYS C 187       9.256  48.499  17.500  1.00  0.00           C  
ATOM   2415  CE  LYS C 187       8.144  48.903  16.527  1.00  0.00           C  
ATOM   2416  NZ  LYS C 187       6.916  49.328  17.253  1.00  0.00           N  
ATOM   2417  H   LYS C 187      14.500  47.493  18.784  1.00  0.00           H  
ATOM   2418  HA  LYS C 187      12.791  46.363  16.650  1.00  0.00           H  
ATOM   2419 1HB  LYS C 187      11.218  46.932  18.459  1.00  0.00           H  
ATOM   2420 2HB  LYS C 187      11.821  48.583  18.470  1.00  0.00           H  
ATOM   2421 1HG  LYS C 187      10.943  48.954  16.204  1.00  0.00           H  
ATOM   2422 2HG  LYS C 187      10.409  47.272  16.109  1.00  0.00           H  
ATOM   2423 1HD  LYS C 187       8.907  47.652  18.093  1.00  0.00           H  
ATOM   2424 2HD  LYS C 187       9.446  49.333  18.175  1.00  0.00           H  
ATOM   2425 1HE  LYS C 187       8.492  49.728  15.906  1.00  0.00           H  
ATOM   2426 2HE  LYS C 187       7.896  48.068  15.899  1.00  0.00           H  
ATOM   2427 1HZ  LYS C 187       6.170  49.613  16.605  1.00  0.00           H  
ATOM   2428 2HZ  LYS C 187       6.577  48.573  17.823  1.00  0.00           H  
ATOM   2429 3HZ  LYS C 187       7.136  50.116  17.842  1.00  0.00           H  
ATOM   2430  N   LEU C 188      13.544  48.056  15.089  1.00  0.00           N  
ATOM   2431  CA  LEU C 188      14.044  48.930  14.037  1.00  0.00           C  
ATOM   2432  C   LEU C 188      13.059  49.088  12.929  1.00  0.00           C  
ATOM   2433  O   LEU C 188      12.481  48.106  12.484  1.00  0.00           O  
ATOM   2434  CB  LEU C 188      15.324  48.377  13.427  1.00  0.00           C  
ATOM   2435  CG  LEU C 188      15.816  49.034  12.142  1.00  0.00           C  
ATOM   2436  CD1 LEU C 188      16.252  50.475  12.391  1.00  0.00           C  
ATOM   2437  CD2 LEU C 188      16.958  48.204  11.622  1.00  0.00           C  
ATOM   2438  H   LEU C 188      13.132  47.163  14.809  1.00  0.00           H  
ATOM   2439  HA  LEU C 188      14.245  49.910  14.467  1.00  0.00           H  
ATOM   2440 1HB  LEU C 188      16.085  48.522  14.116  1.00  0.00           H  
ATOM   2441 2HB  LEU C 188      15.219  47.317  13.257  1.00  0.00           H  
ATOM   2442  HG  LEU C 188      15.012  49.048  11.404  1.00  0.00           H  
ATOM   2443 1HD1 LEU C 188      16.593  50.910  11.451  1.00  0.00           H  
ATOM   2444 2HD1 LEU C 188      15.421  51.058  12.767  1.00  0.00           H  
ATOM   2445 3HD1 LEU C 188      17.050  50.500  13.105  1.00  0.00           H  
ATOM   2446 1HD2 LEU C 188      17.335  48.621  10.703  1.00  0.00           H  
ATOM   2447 2HD2 LEU C 188      17.758  48.184  12.360  1.00  0.00           H  
ATOM   2448 3HD2 LEU C 188      16.597  47.198  11.444  1.00  0.00           H  
ATOM   2449  N   THR C 189      12.831  50.309  12.497  1.00  0.00           N  
ATOM   2450  CA  THR C 189      11.977  50.460  11.348  1.00  0.00           C  
ATOM   2451  C   THR C 189      12.777  50.997  10.188  1.00  0.00           C  
ATOM   2452  O   THR C 189      13.509  51.979  10.325  1.00  0.00           O  
ATOM   2453  CB  THR C 189      10.789  51.373  11.640  1.00  0.00           C  
ATOM   2454  OG1 THR C 189      10.032  50.820  12.709  1.00  0.00           O  
ATOM   2455  CG2 THR C 189       9.902  51.480  10.411  1.00  0.00           C  
ATOM   2456  H   THR C 189      13.284  51.108  12.919  1.00  0.00           H  
ATOM   2457  HA  THR C 189      11.588  49.488  11.057  1.00  0.00           H  
ATOM   2458  HB  THR C 189      11.142  52.363  11.921  1.00  0.00           H  
ATOM   2459  HG1 THR C 189       9.415  51.481  13.026  1.00  0.00           H  
ATOM   2460 1HG2 THR C 189       9.049  52.121  10.631  1.00  0.00           H  
ATOM   2461 2HG2 THR C 189      10.463  51.905   9.583  1.00  0.00           H  
ATOM   2462 3HG2 THR C 189       9.544  50.489  10.131  1.00  0.00           H  
ATOM   2463  N   LEU C 190      12.639  50.328   9.055  1.00  0.00           N  
ATOM   2464  CA  LEU C 190      13.259  50.747   7.821  1.00  0.00           C  
ATOM   2465  C   LEU C 190      12.164  51.310   6.947  1.00  0.00           C  
ATOM   2466  O   LEU C 190      11.073  50.753   6.881  1.00  0.00           O  
ATOM   2467  CB  LEU C 190      13.930  49.558   7.149  1.00  0.00           C  
ATOM   2468  CG  LEU C 190      15.005  48.887   7.968  1.00  0.00           C  
ATOM   2469  CD1 LEU C 190      15.460  47.616   7.268  1.00  0.00           C  
ATOM   2470  CD2 LEU C 190      16.174  49.872   8.138  1.00  0.00           C  
ATOM   2471  H   LEU C 190      12.032  49.510   9.052  1.00  0.00           H  
ATOM   2472  HA  LEU C 190      13.994  51.524   8.022  1.00  0.00           H  
ATOM   2473 1HB  LEU C 190      13.172  48.817   6.936  1.00  0.00           H  
ATOM   2474 2HB  LEU C 190      14.367  49.887   6.206  1.00  0.00           H  
ATOM   2475  HG  LEU C 190      14.608  48.612   8.947  1.00  0.00           H  
ATOM   2476 1HD1 LEU C 190      16.234  47.129   7.862  1.00  0.00           H  
ATOM   2477 2HD1 LEU C 190      14.611  46.941   7.159  1.00  0.00           H  
ATOM   2478 3HD1 LEU C 190      15.861  47.862   6.284  1.00  0.00           H  
ATOM   2479 1HD2 LEU C 190      16.964  49.417   8.713  1.00  0.00           H  
ATOM   2480 2HD2 LEU C 190      16.564  50.142   7.156  1.00  0.00           H  
ATOM   2481 3HD2 LEU C 190      15.820  50.772   8.649  1.00  0.00           H  
ATOM   2482  N   LEU C 191      12.418  52.396   6.249  1.00  0.00           N  
ATOM   2483  CA  LEU C 191      11.360  52.936   5.407  1.00  0.00           C  
ATOM   2484  C   LEU C 191      11.420  52.274   4.065  1.00  0.00           C  
ATOM   2485  O   LEU C 191      12.509  51.966   3.601  1.00  0.00           O  
ATOM   2486  CB  LEU C 191      11.509  54.430   5.255  1.00  0.00           C  
ATOM   2487  CG  LEU C 191      11.546  55.166   6.534  1.00  0.00           C  
ATOM   2488  CD1 LEU C 191      11.817  56.610   6.236  1.00  0.00           C  
ATOM   2489  CD2 LEU C 191      10.230  54.943   7.283  1.00  0.00           C  
ATOM   2490  H   LEU C 191      13.318  52.846   6.306  1.00  0.00           H  
ATOM   2491  HA  LEU C 191      10.393  52.723   5.858  1.00  0.00           H  
ATOM   2492 1HB  LEU C 191      12.414  54.641   4.719  1.00  0.00           H  
ATOM   2493 2HB  LEU C 191      10.664  54.805   4.681  1.00  0.00           H  
ATOM   2494  HG  LEU C 191      12.368  54.796   7.147  1.00  0.00           H  
ATOM   2495 1HD1 LEU C 191      11.866  57.171   7.168  1.00  0.00           H  
ATOM   2496 2HD1 LEU C 191      12.759  56.701   5.706  1.00  0.00           H  
ATOM   2497 3HD1 LEU C 191      11.014  57.004   5.616  1.00  0.00           H  
ATOM   2498 1HD2 LEU C 191      10.252  55.478   8.232  1.00  0.00           H  
ATOM   2499 2HD2 LEU C 191       9.394  55.306   6.680  1.00  0.00           H  
ATOM   2500 3HD2 LEU C 191      10.098  53.879   7.474  1.00  0.00           H  
ATOM   2501  N   GLN C 192      10.285  52.119   3.391  1.00  0.00           N  
ATOM   2502  CA  GLN C 192      10.302  51.506   2.070  1.00  0.00           C  
ATOM   2503  C   GLN C 192      11.229  52.235   1.115  1.00  0.00           C  
ATOM   2504  O   GLN C 192      11.905  51.623   0.299  1.00  0.00           O  
ATOM   2505  CB  GLN C 192       8.889  51.449   1.523  1.00  0.00           C  
ATOM   2506  CG  GLN C 192       8.734  50.761   0.213  1.00  0.00           C  
ATOM   2507  CD  GLN C 192       7.271  50.706  -0.179  1.00  0.00           C  
ATOM   2508  OE1 GLN C 192       6.389  50.904   0.690  1.00  0.00           O  
ATOM   2509  NE2 GLN C 192       7.003  50.445  -1.458  1.00  0.00           N  
ATOM   2510  H   GLN C 192       9.382  52.392   3.788  1.00  0.00           H  
ATOM   2511  HA  GLN C 192      10.682  50.501   2.169  1.00  0.00           H  
ATOM   2512 1HB  GLN C 192       8.254  50.930   2.239  1.00  0.00           H  
ATOM   2513 2HB  GLN C 192       8.499  52.463   1.423  1.00  0.00           H  
ATOM   2514 1HG  GLN C 192       9.285  51.315  -0.548  1.00  0.00           H  
ATOM   2515 2HG  GLN C 192       9.113  49.744   0.287  1.00  0.00           H  
ATOM   2516 1HE2 GLN C 192       6.056  50.393  -1.780  1.00  0.00           H  
ATOM   2517 2HE2 GLN C 192       7.752  50.296  -2.107  1.00  0.00           H  
ATOM   2518  N   ARG C 193      11.302  53.549   1.241  1.00  0.00           N  
ATOM   2519  CA  ARG C 193      12.145  54.346   0.371  1.00  0.00           C  
ATOM   2520  C   ARG C 193      13.652  54.103   0.565  1.00  0.00           C  
ATOM   2521  O   ARG C 193      14.457  54.534  -0.260  1.00  0.00           O  
ATOM   2522  CB  ARG C 193      11.862  55.823   0.567  1.00  0.00           C  
ATOM   2523  CG  ARG C 193      12.294  56.419   1.914  1.00  0.00           C  
ATOM   2524  CD  ARG C 193      12.007  57.886   1.948  1.00  0.00           C  
ATOM   2525  NE  ARG C 193      12.279  58.502   3.237  1.00  0.00           N  
ATOM   2526  CZ  ARG C 193      13.498  58.921   3.633  1.00  0.00           C  
ATOM   2527  NH1 ARG C 193      14.538  58.745   2.843  1.00  0.00           N  
ATOM   2528  NH2 ARG C 193      13.659  59.515   4.807  1.00  0.00           N  
ATOM   2529  H   ARG C 193      10.740  54.002   1.946  1.00  0.00           H  
ATOM   2530  HA  ARG C 193      11.896  54.089  -0.658  1.00  0.00           H  
ATOM   2531 1HB  ARG C 193      12.363  56.390  -0.215  1.00  0.00           H  
ATOM   2532 2HB  ARG C 193      10.792  55.998   0.460  1.00  0.00           H  
ATOM   2533 1HG  ARG C 193      11.744  55.939   2.713  1.00  0.00           H  
ATOM   2534 2HG  ARG C 193      13.365  56.267   2.065  1.00  0.00           H  
ATOM   2535 1HD  ARG C 193      12.619  58.387   1.200  1.00  0.00           H  
ATOM   2536 2HD  ARG C 193      10.954  58.046   1.716  1.00  0.00           H  
ATOM   2537  HE  ARG C 193      11.499  58.654   3.863  1.00  0.00           H  
ATOM   2538 1HH1 ARG C 193      14.419  58.293   1.947  1.00  0.00           H  
ATOM   2539 2HH1 ARG C 193      15.453  59.063   3.132  1.00  0.00           H  
ATOM   2540 1HH2 ARG C 193      12.866  59.685   5.413  1.00  0.00           H  
ATOM   2541 2HH2 ARG C 193      14.575  59.831   5.087  1.00  0.00           H  
ATOM   2542  N   LYS C 194      14.050  53.460   1.661  1.00  0.00           N  
ATOM   2543  CA  LYS C 194      15.461  53.227   1.927  1.00  0.00           C  
ATOM   2544  C   LYS C 194      15.992  51.937   1.321  1.00  0.00           C  
ATOM   2545  O   LYS C 194      17.192  51.663   1.414  1.00  0.00           O  
ATOM   2546  CB  LYS C 194      15.742  53.213   3.429  1.00  0.00           C  
ATOM   2547  CG  LYS C 194      15.595  54.550   4.114  1.00  0.00           C  
ATOM   2548  CD  LYS C 194      16.009  54.455   5.583  1.00  0.00           C  
ATOM   2549  CE  LYS C 194      15.966  55.817   6.261  1.00  0.00           C  
ATOM   2550  NZ  LYS C 194      16.411  55.750   7.691  1.00  0.00           N  
ATOM   2551  H   LYS C 194      13.368  53.079   2.312  1.00  0.00           H  
ATOM   2552  HA  LYS C 194      16.027  54.047   1.487  1.00  0.00           H  
ATOM   2553 1HB  LYS C 194      15.051  52.516   3.910  1.00  0.00           H  
ATOM   2554 2HB  LYS C 194      16.751  52.848   3.605  1.00  0.00           H  
ATOM   2555 1HG  LYS C 194      16.227  55.282   3.613  1.00  0.00           H  
ATOM   2556 2HG  LYS C 194      14.573  54.884   4.042  1.00  0.00           H  
ATOM   2557 1HD  LYS C 194      15.333  53.780   6.108  1.00  0.00           H  
ATOM   2558 2HD  LYS C 194      17.019  54.055   5.654  1.00  0.00           H  
ATOM   2559 1HE  LYS C 194      16.615  56.505   5.720  1.00  0.00           H  
ATOM   2560 2HE  LYS C 194      14.951  56.194   6.228  1.00  0.00           H  
ATOM   2561 1HZ  LYS C 194      16.366  56.672   8.101  1.00  0.00           H  
ATOM   2562 2HZ  LYS C 194      15.808  55.125   8.208  1.00  0.00           H  
ATOM   2563 3HZ  LYS C 194      17.363  55.412   7.733  1.00  0.00           H  
ATOM   2564  N   LEU C 195      15.126  51.135   0.710  1.00  0.00           N  
ATOM   2565  CA  LEU C 195      15.579  49.856   0.166  1.00  0.00           C  
ATOM   2566  C   LEU C 195      14.902  49.586  -1.178  1.00  0.00           C  
ATOM   2567  O   LEU C 195      13.890  50.192  -1.511  1.00  0.00           O  
ATOM   2568  CB  LEU C 195      15.417  48.747   1.246  1.00  0.00           C  
ATOM   2569  CG  LEU C 195      14.003  48.308   1.677  1.00  0.00           C  
ATOM   2570  CD1 LEU C 195      14.059  46.909   2.312  1.00  0.00           C  
ATOM   2571  CD2 LEU C 195      13.490  49.275   2.666  1.00  0.00           C  
ATOM   2572  H   LEU C 195      14.140  51.399   0.627  1.00  0.00           H  
ATOM   2573  HA  LEU C 195      16.646  49.928  -0.036  1.00  0.00           H  
ATOM   2574 1HB  LEU C 195      15.918  47.875   0.903  1.00  0.00           H  
ATOM   2575 2HB  LEU C 195      15.928  49.083   2.146  1.00  0.00           H  
ATOM   2576  HG  LEU C 195      13.343  48.277   0.807  1.00  0.00           H  
ATOM   2577 1HD1 LEU C 195      13.055  46.615   2.621  1.00  0.00           H  
ATOM   2578 2HD1 LEU C 195      14.439  46.193   1.590  1.00  0.00           H  
ATOM   2579 3HD1 LEU C 195      14.713  46.930   3.182  1.00  0.00           H  
ATOM   2580 1HD2 LEU C 195      12.503  48.983   2.981  1.00  0.00           H  
ATOM   2581 2HD2 LEU C 195      14.146  49.307   3.533  1.00  0.00           H  
ATOM   2582 3HD2 LEU C 195      13.450  50.255   2.205  1.00  0.00           H  
ATOM   2583  N   GLN C 196      15.501  48.735  -1.998  1.00  0.00           N  
ATOM   2584  CA  GLN C 196      14.993  48.592  -3.363  1.00  0.00           C  
ATOM   2585  C   GLN C 196      13.581  48.004  -3.446  1.00  0.00           C  
ATOM   2586  O   GLN C 196      13.225  47.143  -2.637  1.00  0.00           O  
ATOM   2587  CB  GLN C 196      15.950  47.743  -4.215  1.00  0.00           C  
ATOM   2588  CG  GLN C 196      17.319  48.382  -4.463  1.00  0.00           C  
ATOM   2589  CD  GLN C 196      17.256  49.706  -5.210  1.00  0.00           C  
ATOM   2590  OE1 GLN C 196      16.617  49.822  -6.266  1.00  0.00           O  
ATOM   2591  NE2 GLN C 196      17.925  50.720  -4.663  1.00  0.00           N  
ATOM   2592  H   GLN C 196      16.305  48.199  -1.682  1.00  0.00           H  
ATOM   2593  HA  GLN C 196      15.000  49.593  -3.775  1.00  0.00           H  
ATOM   2594 1HB  GLN C 196      16.134  46.799  -3.705  1.00  0.00           H  
ATOM   2595 2HB  GLN C 196      15.485  47.506  -5.175  1.00  0.00           H  
ATOM   2596 1HG  GLN C 196      17.807  48.549  -3.507  1.00  0.00           H  
ATOM   2597 2HG  GLN C 196      17.912  47.703  -5.065  1.00  0.00           H  
ATOM   2598 1HE2 GLN C 196      17.928  51.618  -5.107  1.00  0.00           H  
ATOM   2599 2HE2 GLN C 196      18.429  50.585  -3.811  1.00  0.00           H  
ATOM   2600  N   PRO C 197      12.743  48.487  -4.398  1.00  0.00           N  
ATOM   2601  CA  PRO C 197      11.412  48.002  -4.707  1.00  0.00           C  
ATOM   2602  C   PRO C 197      11.535  46.682  -5.412  1.00  0.00           C  
ATOM   2603  O   PRO C 197      12.576  46.400  -6.008  1.00  0.00           O  
ATOM   2604  CB  PRO C 197      10.846  49.080  -5.611  1.00  0.00           C  
ATOM   2605  CG  PRO C 197      12.050  49.637  -6.319  1.00  0.00           C  
ATOM   2606  CD  PRO C 197      13.175  49.584  -5.305  1.00  0.00           C  
ATOM   2607  HA  PRO C 197      10.825  47.902  -3.782  1.00  0.00           H  
ATOM   2608 1HB  PRO C 197      10.103  48.636  -6.290  1.00  0.00           H  
ATOM   2609 2HB  PRO C 197      10.317  49.826  -5.002  1.00  0.00           H  
ATOM   2610 1HG  PRO C 197      12.266  49.029  -7.210  1.00  0.00           H  
ATOM   2611 2HG  PRO C 197      11.841  50.657  -6.674  1.00  0.00           H  
ATOM   2612 1HD  PRO C 197      14.101  49.341  -5.845  1.00  0.00           H  
ATOM   2613 2HD  PRO C 197      13.234  50.541  -4.754  1.00  0.00           H  
ATOM   2614  N   ALA C 198      10.486  45.878  -5.339  1.00  0.00           N  
ATOM   2615  CA  ALA C 198      10.446  44.553  -5.945  1.00  0.00           C  
ATOM   2616  C   ALA C 198      11.769  43.839  -5.743  1.00  0.00           C  
ATOM   2617  O   ALA C 198      12.373  43.347  -6.700  1.00  0.00           O  
ATOM   2618  CB  ALA C 198      10.135  44.663  -7.423  1.00  0.00           C  
ATOM   2619  H   ALA C 198       9.652  46.200  -4.862  1.00  0.00           H  
ATOM   2620  HA  ALA C 198       9.669  43.974  -5.440  1.00  0.00           H  
ATOM   2621 1HB  ALA C 198      10.097  43.674  -7.860  1.00  0.00           H  
ATOM   2622 2HB  ALA C 198       9.174  45.161  -7.551  1.00  0.00           H  
ATOM   2623 3HB  ALA C 198      10.917  45.246  -7.911  1.00  0.00           H  
ATOM   2624  N   ALA C 199      12.197  43.730  -4.491  1.00  0.00           N  
ATOM   2625  CA  ALA C 199      13.489  43.153  -4.208  1.00  0.00           C  
ATOM   2626  C   ALA C 199      13.421  42.245  -3.022  1.00  0.00           C  
ATOM   2627  O   ALA C 199      12.678  42.462  -2.064  1.00  0.00           O  
ATOM   2628  CB  ALA C 199      14.494  44.251  -3.944  1.00  0.00           C  
ATOM   2629  H   ALA C 199      11.653  44.142  -3.738  1.00  0.00           H  
ATOM   2630  HA  ALA C 199      13.805  42.564  -5.069  1.00  0.00           H  
ATOM   2631 1HB  ALA C 199      15.463  43.815  -3.737  1.00  0.00           H  
ATOM   2632 2HB  ALA C 199      14.559  44.904  -4.816  1.00  0.00           H  
ATOM   2633 3HB  ALA C 199      14.162  44.822  -3.090  1.00  0.00           H  
ATOM   2634  N   MET C 200      14.208  41.199  -3.090  1.00  0.00           N  
ATOM   2635  CA  MET C 200      14.229  40.252  -2.016  1.00  0.00           C  
ATOM   2636  C   MET C 200      15.437  40.527  -1.163  1.00  0.00           C  
ATOM   2637  O   MET C 200      16.549  40.693  -1.678  1.00  0.00           O  
ATOM   2638  CB  MET C 200      14.180  38.860  -2.618  1.00  0.00           C  
ATOM   2639  CG  MET C 200      14.132  37.741  -1.670  1.00  0.00           C  
ATOM   2640  SD  MET C 200      13.967  36.177  -2.553  1.00  0.00           S  
ATOM   2641  CE  MET C 200      12.176  36.188  -2.972  1.00  0.00           C  
ATOM   2642  H   MET C 200      14.799  41.051  -3.899  1.00  0.00           H  
ATOM   2643  HA  MET C 200      13.353  40.386  -1.394  1.00  0.00           H  
ATOM   2644 1HB  MET C 200      13.302  38.775  -3.254  1.00  0.00           H  
ATOM   2645 2HB  MET C 200      15.050  38.709  -3.257  1.00  0.00           H  
ATOM   2646 1HG  MET C 200      15.045  37.717  -1.072  1.00  0.00           H  
ATOM   2647 2HG  MET C 200      13.290  37.875  -1.007  1.00  0.00           H  
ATOM   2648 1HE  MET C 200      11.924  35.284  -3.531  1.00  0.00           H  
ATOM   2649 2HE  MET C 200      11.579  36.233  -2.066  1.00  0.00           H  
ATOM   2650 3HE  MET C 200      11.958  37.054  -3.596  1.00  0.00           H  
ATOM   2651  N   TYR C 201      15.189  40.641   0.137  1.00  0.00           N  
ATOM   2652  CA  TYR C 201      16.214  40.924   1.126  1.00  0.00           C  
ATOM   2653  C   TYR C 201      16.424  39.841   2.146  1.00  0.00           C  
ATOM   2654  O   TYR C 201      15.489  39.146   2.562  1.00  0.00           O  
ATOM   2655  CB  TYR C 201      15.940  42.239   1.849  1.00  0.00           C  
ATOM   2656  CG  TYR C 201      16.264  43.474   1.060  1.00  0.00           C  
ATOM   2657  CD1 TYR C 201      15.419  44.024   0.100  1.00  0.00           C  
ATOM   2658  CD2 TYR C 201      17.471  44.075   1.337  1.00  0.00           C  
ATOM   2659  CE1 TYR C 201      15.821  45.192  -0.578  1.00  0.00           C  
ATOM   2660  CE2 TYR C 201      17.867  45.208   0.676  1.00  0.00           C  
ATOM   2661  CZ  TYR C 201      17.062  45.773  -0.278  1.00  0.00           C  
ATOM   2662  OH  TYR C 201      17.493  46.928  -0.918  1.00  0.00           O  
ATOM   2663  H   TYR C 201      14.234  40.504   0.460  1.00  0.00           H  
ATOM   2664  HA  TYR C 201      17.161  41.038   0.600  1.00  0.00           H  
ATOM   2665 1HB  TYR C 201      14.881  42.277   2.117  1.00  0.00           H  
ATOM   2666 2HB  TYR C 201      16.516  42.267   2.775  1.00  0.00           H  
ATOM   2667  HD1 TYR C 201      14.456  43.558  -0.123  1.00  0.00           H  
ATOM   2668  HD2 TYR C 201      18.119  43.639   2.094  1.00  0.00           H  
ATOM   2669  HE1 TYR C 201      15.171  45.641  -1.328  1.00  0.00           H  
ATOM   2670  HE2 TYR C 201      18.829  45.661   0.914  1.00  0.00           H  
ATOM   2671  HH  TYR C 201      18.397  47.126  -0.640  1.00  0.00           H  
ATOM   2672  N   GLU C 202      17.676  39.753   2.574  1.00  0.00           N  
ATOM   2673  CA  GLU C 202      18.097  38.889   3.661  1.00  0.00           C  
ATOM   2674  C   GLU C 202      18.446  39.751   4.850  1.00  0.00           C  
ATOM   2675  O   GLU C 202      19.236  40.692   4.711  1.00  0.00           O  
ATOM   2676  CB  GLU C 202      19.332  38.083   3.281  1.00  0.00           C  
ATOM   2677  CG  GLU C 202      19.776  37.141   4.370  1.00  0.00           C  
ATOM   2678  CD  GLU C 202      20.885  36.230   3.990  1.00  0.00           C  
ATOM   2679  OE1 GLU C 202      21.267  36.231   2.846  1.00  0.00           O  
ATOM   2680  OE2 GLU C 202      21.370  35.513   4.859  1.00  0.00           O  
ATOM   2681  H   GLU C 202      18.372  40.355   2.130  1.00  0.00           H  
ATOM   2682  HA  GLU C 202      17.279  38.220   3.939  1.00  0.00           H  
ATOM   2683 1HB  GLU C 202      19.136  37.518   2.380  1.00  0.00           H  
ATOM   2684 2HB  GLU C 202      20.156  38.765   3.069  1.00  0.00           H  
ATOM   2685 1HG  GLU C 202      20.093  37.725   5.233  1.00  0.00           H  
ATOM   2686 2HG  GLU C 202      18.916  36.554   4.664  1.00  0.00           H  
ATOM   2687  N   ILE C 203      17.898  39.436   6.020  1.00  0.00           N  
ATOM   2688  CA  ILE C 203      18.228  40.231   7.195  1.00  0.00           C  
ATOM   2689  C   ILE C 203      18.553  39.350   8.366  1.00  0.00           C  
ATOM   2690  O   ILE C 203      17.946  38.292   8.555  1.00  0.00           O  
ATOM   2691  CB  ILE C 203      17.087  41.194   7.535  1.00  0.00           C  
ATOM   2692  CG1 ILE C 203      17.446  42.094   8.656  1.00  0.00           C  
ATOM   2693  CG2 ILE C 203      15.864  40.410   7.913  1.00  0.00           C  
ATOM   2694  CD1 ILE C 203      16.536  43.306   8.705  1.00  0.00           C  
ATOM   2695  H   ILE C 203      17.222  38.675   6.083  1.00  0.00           H  
ATOM   2696  HA  ILE C 203      19.106  40.819   6.975  1.00  0.00           H  
ATOM   2697  HB  ILE C 203      16.876  41.820   6.672  1.00  0.00           H  
ATOM   2698 1HG1 ILE C 203      17.354  41.551   9.595  1.00  0.00           H  
ATOM   2699 2HG1 ILE C 203      18.462  42.422   8.556  1.00  0.00           H  
ATOM   2700 1HG2 ILE C 203      15.063  41.087   8.149  1.00  0.00           H  
ATOM   2701 2HG2 ILE C 203      15.574  39.786   7.090  1.00  0.00           H  
ATOM   2702 3HG2 ILE C 203      16.085  39.801   8.770  1.00  0.00           H  
ATOM   2703 1HD1 ILE C 203      16.805  43.942   9.525  1.00  0.00           H  
ATOM   2704 2HD1 ILE C 203      16.637  43.862   7.774  1.00  0.00           H  
ATOM   2705 3HD1 ILE C 203      15.503  42.984   8.827  1.00  0.00           H  
ATOM   2706  N   LYS C 204      19.534  39.774   9.148  1.00  0.00           N  
ATOM   2707  CA  LYS C 204      19.956  39.040  10.336  1.00  0.00           C  
ATOM   2708  C   LYS C 204      20.445  39.968  11.432  1.00  0.00           C  
ATOM   2709  O   LYS C 204      20.801  41.111  11.159  1.00  0.00           O  
ATOM   2710  CB  LYS C 204      21.015  38.026   9.936  1.00  0.00           C  
ATOM   2711  CG  LYS C 204      22.247  38.610   9.278  1.00  0.00           C  
ATOM   2712  CD  LYS C 204      23.197  37.476   8.869  1.00  0.00           C  
ATOM   2713  CE  LYS C 204      24.529  37.973   8.335  1.00  0.00           C  
ATOM   2714  NZ  LYS C 204      25.392  36.836   7.847  1.00  0.00           N  
ATOM   2715  H   LYS C 204      20.006  40.641   8.893  1.00  0.00           H  
ATOM   2716  HA  LYS C 204      19.111  38.485  10.723  1.00  0.00           H  
ATOM   2717 1HB  LYS C 204      21.331  37.470  10.824  1.00  0.00           H  
ATOM   2718 2HB  LYS C 204      20.583  37.306   9.240  1.00  0.00           H  
ATOM   2719 1HG  LYS C 204      21.940  39.152   8.383  1.00  0.00           H  
ATOM   2720 2HG  LYS C 204      22.722  39.306   9.921  1.00  0.00           H  
ATOM   2721 1HD  LYS C 204      23.384  36.837   9.728  1.00  0.00           H  
ATOM   2722 2HD  LYS C 204      22.714  36.870   8.096  1.00  0.00           H  
ATOM   2723 1HE  LYS C 204      24.357  38.652   7.544  1.00  0.00           H  
ATOM   2724 2HE  LYS C 204      25.041  38.496   9.100  1.00  0.00           H  
ATOM   2725 1HZ  LYS C 204      26.266  37.209   7.498  1.00  0.00           H  
ATOM   2726 2HZ  LYS C 204      25.581  36.189   8.600  1.00  0.00           H  
ATOM   2727 3HZ  LYS C 204      24.914  36.341   7.107  1.00  0.00           H  
ATOM   2728  N   VAL C 205      20.440  39.503  12.682  1.00  0.00           N  
ATOM   2729  CA  VAL C 205      20.936  40.368  13.757  1.00  0.00           C  
ATOM   2730  C   VAL C 205      21.949  39.674  14.656  1.00  0.00           C  
ATOM   2731  O   VAL C 205      21.968  38.444  14.782  1.00  0.00           O  
ATOM   2732  CB  VAL C 205      19.775  40.848  14.661  1.00  0.00           C  
ATOM   2733  CG1 VAL C 205      18.770  41.673  13.926  1.00  0.00           C  
ATOM   2734  CG2 VAL C 205      19.108  39.722  15.158  1.00  0.00           C  
ATOM   2735  H   VAL C 205      20.105  38.560  12.881  1.00  0.00           H  
ATOM   2736  HA  VAL C 205      21.414  41.231  13.307  1.00  0.00           H  
ATOM   2737  HB  VAL C 205      20.193  41.447  15.478  1.00  0.00           H  
ATOM   2738 1HG1 VAL C 205      17.984  41.981  14.608  1.00  0.00           H  
ATOM   2739 2HG1 VAL C 205      19.246  42.509  13.533  1.00  0.00           H  
ATOM   2740 3HG1 VAL C 205      18.339  41.095  13.115  1.00  0.00           H  
ATOM   2741 1HG2 VAL C 205      18.305  40.031  15.827  1.00  0.00           H  
ATOM   2742 2HG2 VAL C 205      18.696  39.145  14.331  1.00  0.00           H  
ATOM   2743 3HG2 VAL C 205      19.835  39.138  15.674  1.00  0.00           H  
ATOM   2744  N   ARG C 206      22.756  40.472  15.342  1.00  0.00           N  
ATOM   2745  CA  ARG C 206      23.695  39.946  16.338  1.00  0.00           C  
ATOM   2746  C   ARG C 206      23.893  40.929  17.498  1.00  0.00           C  
ATOM   2747  O   ARG C 206      23.524  42.101  17.386  1.00  0.00           O  
ATOM   2748  CB  ARG C 206      25.019  39.614  15.715  1.00  0.00           C  
ATOM   2749  CG  ARG C 206      25.685  40.757  15.172  1.00  0.00           C  
ATOM   2750  CD  ARG C 206      27.017  40.421  14.661  1.00  0.00           C  
ATOM   2751  NE  ARG C 206      27.665  41.582  14.077  1.00  0.00           N  
ATOM   2752  CZ  ARG C 206      28.914  41.643  13.644  1.00  0.00           C  
ATOM   2753  NH1 ARG C 206      29.726  40.601  13.715  1.00  0.00           N  
ATOM   2754  NH2 ARG C 206      29.296  42.799  13.135  1.00  0.00           N  
ATOM   2755  H   ARG C 206      22.735  41.467  15.117  1.00  0.00           H  
ATOM   2756  HA  ARG C 206      23.285  39.022  16.745  1.00  0.00           H  
ATOM   2757 1HB  ARG C 206      25.677  39.178  16.466  1.00  0.00           H  
ATOM   2758 2HB  ARG C 206      24.897  38.880  14.936  1.00  0.00           H  
ATOM   2759 1HG  ARG C 206      25.089  41.184  14.384  1.00  0.00           H  
ATOM   2760 2HG  ARG C 206      25.777  41.475  15.948  1.00  0.00           H  
ATOM   2761 1HD  ARG C 206      27.614  40.080  15.477  1.00  0.00           H  
ATOM   2762 2HD  ARG C 206      26.960  39.640  13.937  1.00  0.00           H  
ATOM   2763  HE  ARG C 206      27.118  42.452  13.942  1.00  0.00           H  
ATOM   2764 1HH1 ARG C 206      29.395  39.731  14.109  1.00  0.00           H  
ATOM   2765 2HH1 ARG C 206      30.674  40.677  13.378  1.00  0.00           H  
ATOM   2766 1HH2 ARG C 206      28.587  43.562  13.091  1.00  0.00           H  
ATOM   2767 2HH2 ARG C 206      30.232  42.930  12.786  1.00  0.00           H  
ATOM   2768  N   SER C 207      24.469  40.466  18.622  1.00  0.00           N  
ATOM   2769  CA  SER C 207      24.615  41.355  19.787  1.00  0.00           C  
ATOM   2770  C   SER C 207      26.003  41.403  20.433  1.00  0.00           C  
ATOM   2771  O   SER C 207      26.784  40.458  20.317  1.00  0.00           O  
ATOM   2772  CB  SER C 207      23.665  40.904  20.848  1.00  0.00           C  
ATOM   2773  OG  SER C 207      22.348  40.881  20.377  1.00  0.00           O  
ATOM   2774  H   SER C 207      24.761  39.500  18.677  1.00  0.00           H  
ATOM   2775  HA  SER C 207      24.359  42.367  19.481  1.00  0.00           H  
ATOM   2776 1HB  SER C 207      23.950  39.914  21.197  1.00  0.00           H  
ATOM   2777 2HB  SER C 207      23.747  41.585  21.674  1.00  0.00           H  
ATOM   2778  HG  SER C 207      22.008  41.788  20.411  1.00  0.00           H  
ATOM   2779  N   ILE C 208      26.281  42.496  21.162  1.00  0.00           N  
ATOM   2780  CA  ILE C 208      27.548  42.642  21.901  1.00  0.00           C  
ATOM   2781  C   ILE C 208      27.307  43.351  23.259  1.00  0.00           C  
ATOM   2782  O   ILE C 208      26.423  44.203  23.334  1.00  0.00           O  
ATOM   2783  CB  ILE C 208      28.518  43.438  21.035  1.00  0.00           C  
ATOM   2784  CG1 ILE C 208      29.892  43.443  21.598  1.00  0.00           C  
ATOM   2785  CG2 ILE C 208      27.989  44.835  20.911  1.00  0.00           C  
ATOM   2786  CD1 ILE C 208      30.910  43.840  20.628  1.00  0.00           C  
ATOM   2787  H   ILE C 208      25.601  43.260  21.158  1.00  0.00           H  
ATOM   2788  HA  ILE C 208      27.965  41.655  22.042  1.00  0.00           H  
ATOM   2789  HB  ILE C 208      28.585  42.984  20.074  1.00  0.00           H  
ATOM   2790 1HG1 ILE C 208      29.935  44.129  22.448  1.00  0.00           H  
ATOM   2791 2HG1 ILE C 208      30.148  42.448  21.923  1.00  0.00           H  
ATOM   2792 1HG2 ILE C 208      28.650  45.417  20.277  1.00  0.00           H  
ATOM   2793 2HG2 ILE C 208      26.998  44.805  20.470  1.00  0.00           H  
ATOM   2794 3HG2 ILE C 208      27.938  45.290  21.903  1.00  0.00           H  
ATOM   2795 1HD1 ILE C 208      31.893  43.808  21.109  1.00  0.00           H  
ATOM   2796 2HD1 ILE C 208      30.892  43.143  19.788  1.00  0.00           H  
ATOM   2797 3HD1 ILE C 208      30.704  44.846  20.276  1.00  0.00           H  
ATOM   2798  N   PRO C 209      28.008  43.029  24.370  1.00  0.00           N  
ATOM   2799  CA  PRO C 209      27.825  43.689  25.646  1.00  0.00           C  
ATOM   2800  C   PRO C 209      28.130  45.155  25.495  1.00  0.00           C  
ATOM   2801  O   PRO C 209      29.111  45.500  24.827  1.00  0.00           O  
ATOM   2802  CB  PRO C 209      28.870  43.015  26.533  1.00  0.00           C  
ATOM   2803  CG  PRO C 209      29.124  41.697  25.888  1.00  0.00           C  
ATOM   2804  CD  PRO C 209      29.042  41.988  24.421  1.00  0.00           C  
ATOM   2805  HA  PRO C 209      26.816  43.540  26.033  1.00  0.00           H  
ATOM   2806 1HB  PRO C 209      29.762  43.640  26.582  1.00  0.00           H  
ATOM   2807 2HB  PRO C 209      28.487  42.928  27.557  1.00  0.00           H  
ATOM   2808 1HG  PRO C 209      30.125  41.352  26.149  1.00  0.00           H  
ATOM   2809 2HG  PRO C 209      28.418  40.940  26.239  1.00  0.00           H  
ATOM   2810 1HD  PRO C 209      30.010  42.402  24.150  1.00  0.00           H  
ATOM   2811 2HD  PRO C 209      28.821  41.113  23.868  1.00  0.00           H  
ATOM   2812  N   ASP C 210      27.365  46.011  26.164  1.00  0.00           N  
ATOM   2813  CA  ASP C 210      27.683  47.428  26.096  1.00  0.00           C  
ATOM   2814  C   ASP C 210      27.401  48.236  27.362  1.00  0.00           C  
ATOM   2815  O   ASP C 210      26.710  49.259  27.297  1.00  0.00           O  
ATOM   2816  CB  ASP C 210      26.912  48.070  24.931  1.00  0.00           C  
ATOM   2817  CG  ASP C 210      27.417  49.489  24.567  1.00  0.00           C  
ATOM   2818  OD1 ASP C 210      28.562  49.795  24.887  1.00  0.00           O  
ATOM   2819  OD2 ASP C 210      26.641  50.261  24.008  1.00  0.00           O  
ATOM   2820  H   ASP C 210      26.540  45.684  26.670  1.00  0.00           H  
ATOM   2821  HA  ASP C 210      28.748  47.512  25.890  1.00  0.00           H  
ATOM   2822 1HB  ASP C 210      27.000  47.432  24.048  1.00  0.00           H  
ATOM   2823 2HB  ASP C 210      25.851  48.126  25.183  1.00  0.00           H  
ATOM   2824  N   HIS C 211      27.905  47.815  28.529  1.00  0.00           N  
ATOM   2825  CA  HIS C 211      27.711  48.716  29.671  1.00  0.00           C  
ATOM   2826  C   HIS C 211      28.884  48.738  30.634  1.00  0.00           C  
ATOM   2827  O   HIS C 211      29.703  49.666  30.664  1.00  0.00           O  
ATOM   2828  CB  HIS C 211      26.445  48.329  30.442  1.00  0.00           C  
ATOM   2829  CG  HIS C 211      26.120  49.258  31.570  1.00  0.00           C  
ATOM   2830  ND1 HIS C 211      25.654  50.540  31.367  1.00  0.00           N  
ATOM   2831  CD2 HIS C 211      26.194  49.092  32.912  1.00  0.00           C  
ATOM   2832  CE1 HIS C 211      25.454  51.123  32.537  1.00  0.00           C  
ATOM   2833  NE2 HIS C 211      25.775  50.266  33.489  1.00  0.00           N  
ATOM   2834  H   HIS C 211      28.470  46.960  28.600  1.00  0.00           H  
ATOM   2835  HA  HIS C 211      27.591  49.734  29.305  1.00  0.00           H  
ATOM   2836 1HB  HIS C 211      25.594  48.310  29.760  1.00  0.00           H  
ATOM   2837 2HB  HIS C 211      26.560  47.325  30.850  1.00  0.00           H  
ATOM   2838  HD1 HIS C 211      25.416  50.950  30.486  1.00  0.00           H  
ATOM   2839  HD2 HIS C 211      26.505  48.256  33.539  1.00  0.00           H  
ATOM   2840  HE1 HIS C 211      25.083  52.146  32.591  1.00  0.00           H  
ATOM   2841  N   TYR C 212      28.976  47.650  31.367  1.00  0.00           N  
ATOM   2842  CA  TYR C 212      30.011  47.347  32.331  1.00  0.00           C  
ATOM   2843  C   TYR C 212      30.765  46.222  31.736  1.00  0.00           C  
ATOM   2844  O   TYR C 212      31.989  46.207  31.684  1.00  0.00           O  
ATOM   2845  CB  TYR C 212      29.429  46.912  33.676  1.00  0.00           C  
ATOM   2846  CG  TYR C 212      30.469  46.242  34.587  1.00  0.00           C  
ATOM   2847  CD1 TYR C 212      31.264  46.929  35.483  1.00  0.00           C  
ATOM   2848  CD2 TYR C 212      30.638  44.893  34.440  1.00  0.00           C  
ATOM   2849  CE1 TYR C 212      32.209  46.235  36.228  1.00  0.00           C  
ATOM   2850  CE2 TYR C 212      31.564  44.208  35.149  1.00  0.00           C  
ATOM   2851  CZ  TYR C 212      32.351  44.850  36.040  1.00  0.00           C  
ATOM   2852  OH  TYR C 212      33.299  44.121  36.730  1.00  0.00           O  
ATOM   2853  H   TYR C 212      28.248  46.968  31.250  1.00  0.00           H  
ATOM   2854  HA  TYR C 212      30.679  48.196  32.456  1.00  0.00           H  
ATOM   2855 1HB  TYR C 212      29.017  47.775  34.200  1.00  0.00           H  
ATOM   2856 2HB  TYR C 212      28.613  46.211  33.518  1.00  0.00           H  
ATOM   2857  HD1 TYR C 212      31.157  47.985  35.595  1.00  0.00           H  
ATOM   2858  HD2 TYR C 212      30.031  44.371  33.733  1.00  0.00           H  
ATOM   2859  HE1 TYR C 212      32.841  46.768  36.935  1.00  0.00           H  
ATOM   2860  HE2 TYR C 212      31.679  43.133  34.997  1.00  0.00           H  
ATOM   2861  HH  TYR C 212      33.284  43.200  36.428  1.00  0.00           H  
ATOM   2862  N   PHE C 213      29.987  45.278  31.267  1.00  0.00           N  
ATOM   2863  CA  PHE C 213      30.518  44.088  30.683  1.00  0.00           C  
ATOM   2864  C   PHE C 213      30.950  44.462  29.283  1.00  0.00           C  
ATOM   2865  O   PHE C 213      30.294  45.281  28.615  1.00  0.00           O  
ATOM   2866  CB  PHE C 213      29.481  42.962  30.658  1.00  0.00           C  
ATOM   2867  CG  PHE C 213      29.087  42.474  32.024  1.00  0.00           C  
ATOM   2868  CD1 PHE C 213      28.001  43.027  32.686  1.00  0.00           C  
ATOM   2869  CD2 PHE C 213      29.799  41.461  32.646  1.00  0.00           C  
ATOM   2870  CE1 PHE C 213      27.637  42.578  33.942  1.00  0.00           C  
ATOM   2871  CE2 PHE C 213      29.436  41.010  33.901  1.00  0.00           C  
ATOM   2872  CZ  PHE C 213      28.353  41.569  34.550  1.00  0.00           C  
ATOM   2873  H   PHE C 213      28.992  45.382  31.348  1.00  0.00           H  
ATOM   2874  HA  PHE C 213      31.377  43.739  31.257  1.00  0.00           H  
ATOM   2875 1HB  PHE C 213      28.584  43.306  30.148  1.00  0.00           H  
ATOM   2876 2HB  PHE C 213      29.875  42.118  30.095  1.00  0.00           H  
ATOM   2877  HD1 PHE C 213      27.434  43.825  32.207  1.00  0.00           H  
ATOM   2878  HD2 PHE C 213      30.654  41.019  32.134  1.00  0.00           H  
ATOM   2879  HE1 PHE C 213      26.782  43.022  34.451  1.00  0.00           H  
ATOM   2880  HE2 PHE C 213      30.005  40.212  34.379  1.00  0.00           H  
ATOM   2881  HZ  PHE C 213      28.068  41.216  35.539  1.00  0.00           H  
ATOM   2882  N   LYS C 214      32.076  43.903  28.871  1.00  0.00           N  
ATOM   2883  CA  LYS C 214      32.645  44.112  27.551  1.00  0.00           C  
ATOM   2884  C   LYS C 214      32.888  42.765  26.920  1.00  0.00           C  
ATOM   2885  O   LYS C 214      32.865  41.747  27.627  1.00  0.00           O  
ATOM   2886  CB  LYS C 214      33.909  44.960  27.627  1.00  0.00           C  
ATOM   2887  CG  LYS C 214      33.662  46.317  28.319  1.00  0.00           C  
ATOM   2888  CD  LYS C 214      32.812  47.261  27.431  1.00  0.00           C  
ATOM   2889  CE  LYS C 214      32.592  48.624  28.099  1.00  0.00           C  
ATOM   2890  NZ  LYS C 214      31.760  49.527  27.247  1.00  0.00           N  
ATOM   2891  H   LYS C 214      32.546  43.264  29.514  1.00  0.00           H  
ATOM   2892  HA  LYS C 214      31.922  44.643  26.932  1.00  0.00           H  
ATOM   2893 1HB  LYS C 214      34.681  44.430  28.173  1.00  0.00           H  
ATOM   2894 2HB  LYS C 214      34.287  45.144  26.625  1.00  0.00           H  
ATOM   2895 1HG  LYS C 214      33.154  46.170  29.274  1.00  0.00           H  
ATOM   2896 2HG  LYS C 214      34.621  46.793  28.516  1.00  0.00           H  
ATOM   2897 1HD  LYS C 214      33.317  47.414  26.477  1.00  0.00           H  
ATOM   2898 2HD  LYS C 214      31.838  46.815  27.229  1.00  0.00           H  
ATOM   2899 1HE  LYS C 214      32.077  48.469  29.054  1.00  0.00           H  
ATOM   2900 2HE  LYS C 214      33.554  49.096  28.288  1.00  0.00           H  
ATOM   2901 1HZ  LYS C 214      31.617  50.408  27.719  1.00  0.00           H  
ATOM   2902 2HZ  LYS C 214      32.215  49.688  26.362  1.00  0.00           H  
ATOM   2903 3HZ  LYS C 214      30.869  49.084  27.085  1.00  0.00           H  
ATOM   2904  N   GLY C 215      33.061  42.724  25.605  1.00  0.00           N  
ATOM   2905  CA  GLY C 215      33.245  41.418  25.009  1.00  0.00           C  
ATOM   2906  C   GLY C 215      33.208  41.383  23.489  1.00  0.00           C  
ATOM   2907  O   GLY C 215      33.726  42.260  22.799  1.00  0.00           O  
ATOM   2908  H   GLY C 215      33.062  43.560  25.042  1.00  0.00           H  
ATOM   2909 1HA  GLY C 215      34.196  41.008  25.343  1.00  0.00           H  
ATOM   2910 2HA  GLY C 215      32.481  40.763  25.393  1.00  0.00           H  
ATOM   2911  N   PHE C 216      32.631  40.312  22.995  1.00  0.00           N  
ATOM   2912  CA  PHE C 216      32.621  39.995  21.595  1.00  0.00           C  
ATOM   2913  C   PHE C 216      31.226  39.932  21.011  1.00  0.00           C  
ATOM   2914  O   PHE C 216      30.236  39.884  21.737  1.00  0.00           O  
ATOM   2915  CB  PHE C 216      33.247  38.631  21.398  1.00  0.00           C  
ATOM   2916  CG  PHE C 216      34.562  38.509  22.050  1.00  0.00           C  
ATOM   2917  CD1 PHE C 216      34.713  37.656  23.130  1.00  0.00           C  
ATOM   2918  CD2 PHE C 216      35.640  39.257  21.652  1.00  0.00           C  
ATOM   2919  CE1 PHE C 216      35.918  37.529  23.764  1.00  0.00           C  
ATOM   2920  CE2 PHE C 216      36.853  39.136  22.302  1.00  0.00           C  
ATOM   2921  CZ  PHE C 216      36.989  38.266  23.353  1.00  0.00           C  
ATOM   2922  H   PHE C 216      32.177  39.679  23.653  1.00  0.00           H  
ATOM   2923  HA  PHE C 216      33.190  40.756  21.063  1.00  0.00           H  
ATOM   2924 1HB  PHE C 216      32.585  37.868  21.804  1.00  0.00           H  
ATOM   2925 2HB  PHE C 216      33.363  38.424  20.336  1.00  0.00           H  
ATOM   2926  HD1 PHE C 216      33.857  37.064  23.471  1.00  0.00           H  
ATOM   2927  HD2 PHE C 216      35.531  39.950  20.818  1.00  0.00           H  
ATOM   2928  HE1 PHE C 216      36.019  36.840  24.595  1.00  0.00           H  
ATOM   2929  HE2 PHE C 216      37.705  39.731  21.981  1.00  0.00           H  
ATOM   2930  HZ  PHE C 216      37.945  38.166  23.863  1.00  0.00           H  
ATOM   2931  N   TRP C 217      31.148  39.918  19.687  1.00  0.00           N  
ATOM   2932  CA  TRP C 217      29.871  39.749  19.025  1.00  0.00           C  
ATOM   2933  C   TRP C 217      29.377  38.323  19.170  1.00  0.00           C  
ATOM   2934  O   TRP C 217      30.154  37.364  19.062  1.00  0.00           O  
ATOM   2935  CB  TRP C 217      29.971  40.037  17.525  1.00  0.00           C  
ATOM   2936  CG  TRP C 217      30.112  41.452  17.212  1.00  0.00           C  
ATOM   2937  CD1 TRP C 217      31.231  42.113  16.815  1.00  0.00           C  
ATOM   2938  CD2 TRP C 217      29.066  42.431  17.294  1.00  0.00           C  
ATOM   2939  NE1 TRP C 217      30.955  43.442  16.660  1.00  0.00           N  
ATOM   2940  CE2 TRP C 217      29.622  43.652  16.964  1.00  0.00           C  
ATOM   2941  CE3 TRP C 217      27.715  42.365  17.637  1.00  0.00           C  
ATOM   2942  CZ2 TRP C 217      28.877  44.817  16.975  1.00  0.00           C  
ATOM   2943  CZ3 TRP C 217      26.956  43.526  17.642  1.00  0.00           C  
ATOM   2944  CH2 TRP C 217      27.524  44.719  17.325  1.00  0.00           C  
ATOM   2945  H   TRP C 217      31.989  39.998  19.134  1.00  0.00           H  
ATOM   2946  HA  TRP C 217      29.148  40.423  19.479  1.00  0.00           H  
ATOM   2947 1HB  TRP C 217      30.825  39.506  17.112  1.00  0.00           H  
ATOM   2948 2HB  TRP C 217      29.094  39.646  17.046  1.00  0.00           H  
ATOM   2949  HD1 TRP C 217      32.207  41.654  16.659  1.00  0.00           H  
ATOM   2950  HE1 TRP C 217      31.618  44.152  16.380  1.00  0.00           H  
ATOM   2951  HE3 TRP C 217      27.268  41.408  17.903  1.00  0.00           H  
ATOM   2952  HZ2 TRP C 217      29.310  45.783  16.725  1.00  0.00           H  
ATOM   2953  HZ3 TRP C 217      25.898  43.462  17.914  1.00  0.00           H  
ATOM   2954  HH2 TRP C 217      26.903  45.615  17.343  1.00  0.00           H  
ATOM   2955  N   SER C 218      28.074  38.208  19.352  1.00  0.00           N  
ATOM   2956  CA  SER C 218      27.370  36.948  19.403  1.00  0.00           C  
ATOM   2957  C   SER C 218      27.339  36.371  18.013  1.00  0.00           C  
ATOM   2958  O   SER C 218      27.657  37.062  17.046  1.00  0.00           O  
ATOM   2959  CB  SER C 218      25.931  37.163  19.773  1.00  0.00           C  
ATOM   2960  OG  SER C 218      25.255  37.752  18.688  1.00  0.00           O  
ATOM   2961  H   SER C 218      27.536  39.052  19.496  1.00  0.00           H  
ATOM   2962  HA  SER C 218      27.869  36.267  20.092  1.00  0.00           H  
ATOM   2963 1HB  SER C 218      25.462  36.218  20.039  1.00  0.00           H  
ATOM   2964 2HB  SER C 218      25.878  37.817  20.639  1.00  0.00           H  
ATOM   2965  HG  SER C 218      25.142  37.025  18.021  1.00  0.00           H  
ATOM   2966  N   GLU C 219      26.935  35.124  17.903  1.00  0.00           N  
ATOM   2967  CA  GLU C 219      26.740  34.525  16.603  1.00  0.00           C  
ATOM   2968  C   GLU C 219      25.530  35.205  16.016  1.00  0.00           C  
ATOM   2969  O   GLU C 219      24.786  35.886  16.732  1.00  0.00           O  
ATOM   2970  CB  GLU C 219      26.500  33.011  16.689  1.00  0.00           C  
ATOM   2971  CG  GLU C 219      27.710  32.172  17.113  1.00  0.00           C  
ATOM   2972  CD  GLU C 219      28.834  32.136  16.094  1.00  0.00           C  
ATOM   2973  OE1 GLU C 219      28.559  31.927  14.931  1.00  0.00           O  
ATOM   2974  OE2 GLU C 219      29.979  32.306  16.496  1.00  0.00           O  
ATOM   2975  H   GLU C 219      26.724  34.597  18.736  1.00  0.00           H  
ATOM   2976  HA  GLU C 219      27.603  34.727  15.971  1.00  0.00           H  
ATOM   2977 1HB  GLU C 219      25.692  32.812  17.387  1.00  0.00           H  
ATOM   2978 2HB  GLU C 219      26.172  32.644  15.712  1.00  0.00           H  
ATOM   2979 1HG  GLU C 219      28.092  32.581  18.032  1.00  0.00           H  
ATOM   2980 2HG  GLU C 219      27.379  31.153  17.309  1.00  0.00           H  
ATOM   2981  N   TRP C 220      25.364  35.086  14.720  1.00  0.00           N  
ATOM   2982  CA  TRP C 220      24.222  35.689  14.076  1.00  0.00           C  
ATOM   2983  C   TRP C 220      22.960  34.914  14.354  1.00  0.00           C  
ATOM   2984  O   TRP C 220      22.990  33.694  14.527  1.00  0.00           O  
ATOM   2985  CB  TRP C 220      24.398  35.735  12.579  1.00  0.00           C  
ATOM   2986  CG  TRP C 220      25.415  36.672  12.094  1.00  0.00           C  
ATOM   2987  CD1 TRP C 220      26.681  36.375  11.688  1.00  0.00           C  
ATOM   2988  CD2 TRP C 220      25.258  38.089  11.925  1.00  0.00           C  
ATOM   2989  NE1 TRP C 220      27.324  37.520  11.275  1.00  0.00           N  
ATOM   2990  CE2 TRP C 220      26.465  38.582  11.419  1.00  0.00           C  
ATOM   2991  CE3 TRP C 220      24.207  38.964  12.149  1.00  0.00           C  
ATOM   2992  CZ2 TRP C 220      26.646  39.939  11.139  1.00  0.00           C  
ATOM   2993  CZ3 TRP C 220      24.369  40.318  11.865  1.00  0.00           C  
ATOM   2994  CH2 TRP C 220      25.562  40.793  11.376  1.00  0.00           C  
ATOM   2995  H   TRP C 220      26.020  34.539  14.179  1.00  0.00           H  
ATOM   2996  HA  TRP C 220      24.094  36.701  14.455  1.00  0.00           H  
ATOM   2997 1HB  TRP C 220      24.652  34.740  12.224  1.00  0.00           H  
ATOM   2998 2HB  TRP C 220      23.445  36.004  12.129  1.00  0.00           H  
ATOM   2999  HD1 TRP C 220      27.117  35.376  11.687  1.00  0.00           H  
ATOM   3000  HE1 TRP C 220      28.276  37.568  10.928  1.00  0.00           H  
ATOM   3001  HE3 TRP C 220      23.268  38.583  12.530  1.00  0.00           H  
ATOM   3002  HZ2 TRP C 220      27.581  40.336  10.750  1.00  0.00           H  
ATOM   3003  HZ3 TRP C 220      23.527  40.999  12.046  1.00  0.00           H  
ATOM   3004  HH2 TRP C 220      25.661  41.863  11.174  1.00  0.00           H  
ATOM   3005  N   SER C 221      21.853  35.629  14.376  1.00  0.00           N  
ATOM   3006  CA  SER C 221      20.538  35.021  14.454  1.00  0.00           C  
ATOM   3007  C   SER C 221      20.331  34.316  13.124  1.00  0.00           C  
ATOM   3008  O   SER C 221      21.103  34.561  12.199  1.00  0.00           O  
ATOM   3009  CB  SER C 221      19.492  36.092  14.510  1.00  0.00           C  
ATOM   3010  OG  SER C 221      19.411  36.723  13.231  1.00  0.00           O  
ATOM   3011  H   SER C 221      21.913  36.642  14.329  1.00  0.00           H  
ATOM   3012  HA  SER C 221      20.496  34.346  15.306  1.00  0.00           H  
ATOM   3013 1HB  SER C 221      18.530  35.695  14.800  1.00  0.00           H  
ATOM   3014 2HB  SER C 221      19.784  36.815  15.262  1.00  0.00           H  
ATOM   3015  HG  SER C 221      18.880  36.090  12.641  1.00  0.00           H  
ATOM   3016  N   PRO C 222      19.357  33.423  12.982  1.00  0.00           N  
ATOM   3017  CA  PRO C 222      18.964  32.857  11.710  1.00  0.00           C  
ATOM   3018  C   PRO C 222      18.535  34.015  10.828  1.00  0.00           C  
ATOM   3019  O   PRO C 222      18.117  35.060  11.342  1.00  0.00           O  
ATOM   3020  CB  PRO C 222      17.796  31.950  12.083  1.00  0.00           C  
ATOM   3021  CG  PRO C 222      17.966  31.729  13.565  1.00  0.00           C  
ATOM   3022  CD  PRO C 222      18.533  33.030  14.103  1.00  0.00           C  
ATOM   3023  HA  PRO C 222      19.797  32.296  11.265  1.00  0.00           H  
ATOM   3024 1HB  PRO C 222      16.848  32.434  11.812  1.00  0.00           H  
ATOM   3025 2HB  PRO C 222      17.855  31.014  11.495  1.00  0.00           H  
ATOM   3026 1HG  PRO C 222      17.001  31.456  14.021  1.00  0.00           H  
ATOM   3027 2HG  PRO C 222      18.645  30.880  13.728  1.00  0.00           H  
ATOM   3028 1HD  PRO C 222      17.731  33.747  14.302  1.00  0.00           H  
ATOM   3029 2HD  PRO C 222      19.130  32.800  14.995  1.00  0.00           H  
ATOM   3030  N   SER C 223      18.712  33.883   9.523  1.00  0.00           N  
ATOM   3031  CA  SER C 223      18.295  34.979   8.676  1.00  0.00           C  
ATOM   3032  C   SER C 223      16.805  34.933   8.461  1.00  0.00           C  
ATOM   3033  O   SER C 223      16.190  33.869   8.513  1.00  0.00           O  
ATOM   3034  CB  SER C 223      18.993  34.956   7.351  1.00  0.00           C  
ATOM   3035  OG  SER C 223      20.380  35.145   7.499  1.00  0.00           O  
ATOM   3036  H   SER C 223      19.083  33.028   9.131  1.00  0.00           H  
ATOM   3037  HA  SER C 223      18.536  35.918   9.172  1.00  0.00           H  
ATOM   3038 1HB  SER C 223      18.786  34.038   6.828  1.00  0.00           H  
ATOM   3039 2HB  SER C 223      18.585  35.763   6.754  1.00  0.00           H  
ATOM   3040  HG  SER C 223      20.745  35.213   6.577  1.00  0.00           H  
ATOM   3041  N   TYR C 224      16.237  36.085   8.187  1.00  0.00           N  
ATOM   3042  CA  TYR C 224      14.834  36.208   7.844  1.00  0.00           C  
ATOM   3043  C   TYR C 224      14.802  36.767   6.436  1.00  0.00           C  
ATOM   3044  O   TYR C 224      15.608  37.639   6.095  1.00  0.00           O  
ATOM   3045  CB  TYR C 224      14.104  37.142   8.806  1.00  0.00           C  
ATOM   3046  CG  TYR C 224      12.617  37.269   8.567  1.00  0.00           C  
ATOM   3047  CD1 TYR C 224      11.758  36.362   9.175  1.00  0.00           C  
ATOM   3048  CD2 TYR C 224      12.100  38.265   7.739  1.00  0.00           C  
ATOM   3049  CE1 TYR C 224      10.400  36.464   8.985  1.00  0.00           C  
ATOM   3050  CE2 TYR C 224      10.730  38.352   7.553  1.00  0.00           C  
ATOM   3051  CZ  TYR C 224       9.888  37.468   8.176  1.00  0.00           C  
ATOM   3052  OH  TYR C 224       8.528  37.601   8.013  1.00  0.00           O  
ATOM   3053  H   TYR C 224      16.817  36.919   8.213  1.00  0.00           H  
ATOM   3054  HA  TYR C 224      14.359  35.226   7.839  1.00  0.00           H  
ATOM   3055 1HB  TYR C 224      14.249  36.789   9.831  1.00  0.00           H  
ATOM   3056 2HB  TYR C 224      14.532  38.124   8.752  1.00  0.00           H  
ATOM   3057  HD1 TYR C 224      12.159  35.581   9.819  1.00  0.00           H  
ATOM   3058  HD2 TYR C 224      12.767  38.973   7.250  1.00  0.00           H  
ATOM   3059  HE1 TYR C 224       9.729  35.761   9.482  1.00  0.00           H  
ATOM   3060  HE2 TYR C 224      10.306  39.123   6.926  1.00  0.00           H  
ATOM   3061  HH  TYR C 224       8.352  38.393   7.486  1.00  0.00           H  
ATOM   3062  N   TYR C 225      13.937  36.241   5.592  1.00  0.00           N  
ATOM   3063  CA  TYR C 225      13.899  36.773   4.238  1.00  0.00           C  
ATOM   3064  C   TYR C 225      12.540  37.354   3.902  1.00  0.00           C  
ATOM   3065  O   TYR C 225      11.499  36.753   4.199  1.00  0.00           O  
ATOM   3066  CB  TYR C 225      14.235  35.680   3.255  1.00  0.00           C  
ATOM   3067  CG  TYR C 225      15.638  35.061   3.362  1.00  0.00           C  
ATOM   3068  CD1 TYR C 225      15.890  34.021   4.243  1.00  0.00           C  
ATOM   3069  CD2 TYR C 225      16.623  35.478   2.519  1.00  0.00           C  
ATOM   3070  CE1 TYR C 225      17.118  33.396   4.256  1.00  0.00           C  
ATOM   3071  CE2 TYR C 225      17.846  34.855   2.529  1.00  0.00           C  
ATOM   3072  CZ  TYR C 225      18.097  33.822   3.373  1.00  0.00           C  
ATOM   3073  OH  TYR C 225      19.327  33.202   3.315  1.00  0.00           O  
ATOM   3074  H   TYR C 225      13.307  35.504   5.882  1.00  0.00           H  
ATOM   3075  HA  TYR C 225      14.627  37.573   4.148  1.00  0.00           H  
ATOM   3076 1HB  TYR C 225      13.506  34.876   3.362  1.00  0.00           H  
ATOM   3077 2HB  TYR C 225      14.124  36.077   2.248  1.00  0.00           H  
ATOM   3078  HD1 TYR C 225      15.111  33.687   4.912  1.00  0.00           H  
ATOM   3079  HD2 TYR C 225      16.429  36.291   1.817  1.00  0.00           H  
ATOM   3080  HE1 TYR C 225      17.300  32.565   4.944  1.00  0.00           H  
ATOM   3081  HE2 TYR C 225      18.624  35.177   1.839  1.00  0.00           H  
ATOM   3082  HH  TYR C 225      19.945  33.766   2.823  1.00  0.00           H  
ATOM   3083  N   PHE C 226      12.557  38.486   3.225  1.00  0.00           N  
ATOM   3084  CA  PHE C 226      11.314  39.148   2.871  1.00  0.00           C  
ATOM   3085  C   PHE C 226      11.454  39.850   1.539  1.00  0.00           C  
ATOM   3086  O   PHE C 226      12.571  40.094   1.085  1.00  0.00           O  
ATOM   3087  CB  PHE C 226      10.931  40.128   3.986  1.00  0.00           C  
ATOM   3088  CG  PHE C 226      11.852  41.320   4.177  1.00  0.00           C  
ATOM   3089  CD1 PHE C 226      11.573  42.535   3.567  1.00  0.00           C  
ATOM   3090  CD2 PHE C 226      12.989  41.221   4.945  1.00  0.00           C  
ATOM   3091  CE1 PHE C 226      12.400  43.621   3.734  1.00  0.00           C  
ATOM   3092  CE2 PHE C 226      13.824  42.306   5.111  1.00  0.00           C  
ATOM   3093  CZ  PHE C 226      13.526  43.511   4.506  1.00  0.00           C  
ATOM   3094  H   PHE C 226      13.462  38.896   2.984  1.00  0.00           H  
ATOM   3095  HA  PHE C 226      10.526  38.403   2.789  1.00  0.00           H  
ATOM   3096 1HB  PHE C 226       9.925  40.502   3.804  1.00  0.00           H  
ATOM   3097 2HB  PHE C 226      10.900  39.586   4.910  1.00  0.00           H  
ATOM   3098  HD1 PHE C 226      10.677  42.626   2.950  1.00  0.00           H  
ATOM   3099  HD2 PHE C 226      13.229  40.273   5.425  1.00  0.00           H  
ATOM   3100  HE1 PHE C 226      12.159  44.567   3.250  1.00  0.00           H  
ATOM   3101  HE2 PHE C 226      14.717  42.214   5.717  1.00  0.00           H  
ATOM   3102  HZ  PHE C 226      14.184  44.369   4.638  1.00  0.00           H  
ATOM   3103  N   ARG C 227      10.331  40.179   0.914  1.00  0.00           N  
ATOM   3104  CA  ARG C 227      10.366  40.830  -0.387  1.00  0.00           C  
ATOM   3105  C   ARG C 227       9.552  42.098  -0.362  1.00  0.00           C  
ATOM   3106  O   ARG C 227       8.435  42.113   0.182  1.00  0.00           O  
ATOM   3107  CB  ARG C 227       9.865  39.894  -1.487  1.00  0.00           C  
ATOM   3108  CG  ARG C 227       9.922  40.443  -2.850  1.00  0.00           C  
ATOM   3109  CD  ARG C 227       9.360  39.515  -3.833  1.00  0.00           C  
ATOM   3110  NE  ARG C 227       9.500  40.040  -5.172  1.00  0.00           N  
ATOM   3111  CZ  ARG C 227       8.660  40.941  -5.719  1.00  0.00           C  
ATOM   3112  NH1 ARG C 227       7.643  41.409  -5.014  1.00  0.00           N  
ATOM   3113  NH2 ARG C 227       8.860  41.357  -6.957  1.00  0.00           N  
ATOM   3114  H   ARG C 227       9.444  39.958   1.342  1.00  0.00           H  
ATOM   3115  HA  ARG C 227      11.385  41.102  -0.610  1.00  0.00           H  
ATOM   3116 1HB  ARG C 227      10.489  39.023  -1.529  1.00  0.00           H  
ATOM   3117 2HB  ARG C 227       8.844  39.574  -1.288  1.00  0.00           H  
ATOM   3118 1HG  ARG C 227       9.353  41.366  -2.897  1.00  0.00           H  
ATOM   3119 2HG  ARG C 227      10.953  40.644  -3.121  1.00  0.00           H  
ATOM   3120 1HD  ARG C 227       9.872  38.557  -3.781  1.00  0.00           H  
ATOM   3121 2HD  ARG C 227       8.305  39.377  -3.628  1.00  0.00           H  
ATOM   3122  HE  ARG C 227      10.269  39.703  -5.734  1.00  0.00           H  
ATOM   3123 1HH1 ARG C 227       7.502  41.090  -4.063  1.00  0.00           H  
ATOM   3124 2HH1 ARG C 227       7.011  42.085  -5.415  1.00  0.00           H  
ATOM   3125 1HH2 ARG C 227       9.646  41.001  -7.487  1.00  0.00           H  
ATOM   3126 2HH2 ARG C 227       8.244  42.037  -7.365  1.00  0.00           H  
ATOM   3127  N   THR C 228      10.137  43.165  -0.899  1.00  0.00           N  
ATOM   3128  CA  THR C 228       9.497  44.466  -0.892  1.00  0.00           C  
ATOM   3129  C   THR C 228       8.444  44.539  -2.019  1.00  0.00           C  
ATOM   3130  O   THR C 228       8.498  43.738  -2.958  1.00  0.00           O  
ATOM   3131  CB  THR C 228      10.585  45.547  -1.077  1.00  0.00           C  
ATOM   3132  OG1 THR C 228      11.174  45.426  -2.364  1.00  0.00           O  
ATOM   3133  CG2 THR C 228      11.692  45.340  -0.055  1.00  0.00           C  
ATOM   3134  H   THR C 228      11.061  43.054  -1.321  1.00  0.00           H  
ATOM   3135  HA  THR C 228       9.020  44.588   0.075  1.00  0.00           H  
ATOM   3136  HB  THR C 228      10.182  46.534  -0.960  1.00  0.00           H  
ATOM   3137  HG1 THR C 228      11.824  46.156  -2.489  1.00  0.00           H  
ATOM   3138 1HG2 THR C 228      12.466  46.092  -0.208  1.00  0.00           H  
ATOM   3139 2HG2 THR C 228      11.306  45.421   0.944  1.00  0.00           H  
ATOM   3140 3HG2 THR C 228      12.120  44.348  -0.192  1.00  0.00           H  
ATOM   3141  N   PRO C 229       7.493  45.493  -1.994  1.00  0.00           N  
ATOM   3142  CA  PRO C 229       6.482  45.708  -3.025  1.00  0.00           C  
ATOM   3143  C   PRO C 229       7.048  45.828  -4.428  1.00  0.00           C  
ATOM   3144  O   PRO C 229       7.886  46.693  -4.688  1.00  0.00           O  
ATOM   3145  OXT PRO C 229       6.679  45.078  -5.290  1.00  0.00           O  
ATOM   3146  CB  PRO C 229       5.848  47.018  -2.564  1.00  0.00           C  
ATOM   3147  CG  PRO C 229       6.005  46.996  -1.072  1.00  0.00           C  
ATOM   3148  CD  PRO C 229       7.350  46.400  -0.829  1.00  0.00           C  
ATOM   3149  HA  PRO C 229       5.752  44.887  -2.982  1.00  0.00           H  
ATOM   3150 1HB  PRO C 229       6.372  47.866  -3.027  1.00  0.00           H  
ATOM   3151 2HB  PRO C 229       4.802  47.067  -2.893  1.00  0.00           H  
ATOM   3152 1HG  PRO C 229       5.916  48.007  -0.674  1.00  0.00           H  
ATOM   3153 2HG  PRO C 229       5.191  46.409  -0.613  1.00  0.00           H  
ATOM   3154 1HD  PRO C 229       8.095  47.196  -0.833  1.00  0.00           H  
ATOM   3155 2HD  PRO C 229       7.294  45.862   0.122  1.00  0.00           H  
TER                                                                             
