# Supplementary material for: Design of protein-binding proteins from the target structure alone
Source: Nature. 2022 Mar 24;605(7910):551–60. doi: 10.1038/s41586-022-04654-9 (PMC9117152; doi:10.1038/s41586-022-04654-9)
Supplement: Supplementary file 4 — Supplementary Data 1 Experimental data and analysis. This file contains all the experimental results and the analysis protocols. [file 41586_2022_4654_MOESM4_ESM.gz › supplemental_files/ngs_analysis/il7ra_grafting_experiment/disjoint_grafts/motif_hash_input/motif/IL7_bcov_r3_ems_p1-15H-GBL-16H-GABBL-16H_0222_0001_0001_0001_000000016_0001_0001_trim.pdb]

ATOM      1  N   ASP A   1      -8.881  14.514  -1.151  1.00  0.00           N  
ATOM      2  CA  ASP A   1      -7.936  13.463  -1.508  1.00  0.00           C  
ATOM      3  C   ASP A   1      -8.117  12.235  -0.625  1.00  0.00           C  
ATOM      4  O   ASP A   1      -7.444  12.085   0.395  1.00  0.00           O  
ATOM      5  CB  ASP A   1      -6.497  13.974  -1.392  1.00  0.00           C  
ATOM      6  CG  ASP A   1      -5.472  12.983  -1.925  1.00  0.00           C  
ATOM      7  OD1 ASP A   1      -5.779  11.816  -1.987  1.00  0.00           O  
ATOM      8  OD2 ASP A   1      -4.391  13.402  -2.264  1.00  0.00           O  
ATOM      9 1H   ASP A   1      -8.740  15.306  -1.745  1.00  0.00           H  
ATOM     10 2H   ASP A   1      -9.815  14.175  -1.264  1.00  0.00           H  
ATOM     11 3H   ASP A   1      -8.737  14.783  -0.199  1.00  0.00           H  
ATOM     12  HA  ASP A   1      -8.111  13.176  -2.545  1.00  0.00           H  
ATOM     13 1HB  ASP A   1      -6.398  14.909  -1.943  1.00  0.00           H  
ATOM     14 2HB  ASP A   1      -6.269  14.184  -0.347  1.00  0.00           H  
ATOM     15  N   GLU A   2      -9.031  11.357  -1.024  1.00  0.00           N  
ATOM     16  CA  GLU A   2      -9.397  10.206  -0.205  1.00  0.00           C  
ATOM     17  C   GLU A   2      -8.184   9.336   0.096  1.00  0.00           C  
ATOM     18  O   GLU A   2      -8.031   8.830   1.207  1.00  0.00           O  
ATOM     19  CB  GLU A   2     -10.472   9.373  -0.906  1.00  0.00           C  
ATOM     20  CG  GLU A   2     -10.970   8.182  -0.099  1.00  0.00           C  
ATOM     21  CD  GLU A   2     -12.032   7.394  -0.814  1.00  0.00           C  
ATOM     22  OE1 GLU A   2     -12.354   7.738  -1.925  1.00  0.00           O  
ATOM     23  OE2 GLU A   2     -12.523   6.446  -0.247  1.00  0.00           O  
ATOM     24  H   GLU A   2      -9.485  11.488  -1.916  1.00  0.00           H  
ATOM     25  HA  GLU A   2      -9.811  10.571   0.736  1.00  0.00           H  
ATOM     26 1HB  GLU A   2     -11.331  10.005  -1.134  1.00  0.00           H  
ATOM     27 2HB  GLU A   2     -10.082   8.997  -1.852  1.00  0.00           H  
ATOM     28 1HG  GLU A   2     -10.128   7.524   0.115  1.00  0.00           H  
ATOM     29 2HG  GLU A   2     -11.366   8.540   0.850  1.00  0.00           H  
ATOM     30  N   LEU A   3      -7.322   9.168  -0.899  1.00  0.00           N  
ATOM     31  CA  LEU A   3      -6.152   8.307  -0.763  1.00  0.00           C  
ATOM     32  C   LEU A   3      -5.200   8.836   0.303  1.00  0.00           C  
ATOM     33  O   LEU A   3      -4.727   8.084   1.156  1.00  0.00           O  
ATOM     34  CB  LEU A   3      -5.416   8.197  -2.104  1.00  0.00           C  
ATOM     35  CG  LEU A   3      -4.077   7.448  -2.069  1.00  0.00           C  
ATOM     36  CD1 LEU A   3      -4.300   6.034  -1.549  1.00  0.00           C  
ATOM     37  CD2 LEU A   3      -3.469   7.428  -3.464  1.00  0.00           C  
ATOM     38  H   LEU A   3      -7.479   9.647  -1.774  1.00  0.00           H  
ATOM     39  HA  LEU A   3      -6.487   7.313  -0.470  1.00  0.00           H  
ATOM     40 1HB  LEU A   3      -6.063   7.685  -2.814  1.00  0.00           H  
ATOM     41 2HB  LEU A   3      -5.223   9.202  -2.479  1.00  0.00           H  
ATOM     42  HG  LEU A   3      -3.396   7.952  -1.383  1.00  0.00           H  
ATOM     43 1HD1 LEU A   3      -3.348   5.502  -1.524  1.00  0.00           H  
ATOM     44 2HD1 LEU A   3      -4.717   6.078  -0.543  1.00  0.00           H  
ATOM     45 3HD1 LEU A   3      -4.991   5.509  -2.207  1.00  0.00           H  
ATOM     46 1HD2 LEU A   3      -2.518   6.897  -3.438  1.00  0.00           H  
ATOM     47 2HD2 LEU A   3      -4.149   6.923  -4.150  1.00  0.00           H  
ATOM     48 3HD2 LEU A   3      -3.305   8.451  -3.803  1.00  0.00           H  
ATOM     49  N   ALA A   4      -4.923  10.135   0.249  1.00  0.00           N  
ATOM     50  CA  ALA A   4      -4.036  10.769   1.217  1.00  0.00           C  
ATOM     51  C   ALA A   4      -4.558  10.597   2.637  1.00  0.00           C  
ATOM     52  O   ALA A   4      -3.789  10.344   3.565  1.00  0.00           O  
ATOM     53  CB  ALA A   4      -3.866  12.247   0.891  1.00  0.00           C  
ATOM     54  H   ALA A   4      -5.336  10.696  -0.482  1.00  0.00           H  
ATOM     55  HA  ALA A   4      -3.055  10.300   1.147  1.00  0.00           H  
ATOM     56 1HB  ALA A   4      -3.202  12.706   1.623  1.00  0.00           H  
ATOM     57 2HB  ALA A   4      -3.439  12.352  -0.105  1.00  0.00           H  
ATOM     58 3HB  ALA A   4      -4.837  12.740   0.921  1.00  0.00           H  
ATOM     59  N   VAL A   5      -5.869  10.738   2.801  1.00  0.00           N  
ATOM     60  CA  VAL A   5      -6.499  10.581   4.107  1.00  0.00           C  
ATOM     61  C   VAL A   5      -6.345   9.158   4.625  1.00  0.00           C  
ATOM     62  O   VAL A   5      -6.012   8.944   5.792  1.00  0.00           O  
ATOM     63  CB  VAL A   5      -7.996  10.934   4.025  1.00  0.00           C  
ATOM     64  CG1 VAL A   5      -8.697  10.591   5.331  1.00  0.00           C  
ATOM     65  CG2 VAL A   5      -8.163  12.409   3.694  1.00  0.00           C  
ATOM     66  H   VAL A   5      -6.445  10.957   2.002  1.00  0.00           H  
ATOM     67  HA  VAL A   5      -6.018  11.262   4.809  1.00  0.00           H  
ATOM     68  HB  VAL A   5      -8.459  10.331   3.243  1.00  0.00           H  
ATOM     69 1HG1 VAL A   5      -9.754  10.846   5.255  1.00  0.00           H  
ATOM     70 2HG1 VAL A   5      -8.595   9.524   5.529  1.00  0.00           H  
ATOM     71 3HG1 VAL A   5      -8.245  11.157   6.145  1.00  0.00           H  
ATOM     72 1HG2 VAL A   5      -9.223  12.651   3.637  1.00  0.00           H  
ATOM     73 2HG2 VAL A   5      -7.694  13.011   4.473  1.00  0.00           H  
ATOM     74 3HG2 VAL A   5      -7.689  12.623   2.736  1.00  0.00           H  
ATOM     75  N   TYR A   6      -6.590   8.185   3.755  1.00  0.00           N  
ATOM     76  CA  TYR A   6      -6.424   6.779   4.105  1.00  0.00           C  
ATOM     77  C   TYR A   6      -4.996   6.485   4.543  1.00  0.00           C  
ATOM     78  O   TYR A   6      -4.768   5.884   5.591  1.00  0.00           O  
ATOM     79  CB  TYR A   6      -6.812   5.883   2.927  1.00  0.00           C  
ATOM     80  CG  TYR A   6      -6.503   4.419   3.146  1.00  0.00           C  
ATOM     81  CD1 TYR A   6      -7.308   3.657   3.980  1.00  0.00           C  
ATOM     82  CD2 TYR A   6      -5.415   3.837   2.512  1.00  0.00           C  
ATOM     83  CE1 TYR A   6      -7.026   2.320   4.180  1.00  0.00           C  
ATOM     84  CE2 TYR A   6      -5.133   2.500   2.712  1.00  0.00           C  
ATOM     85  CZ  TYR A   6      -5.934   1.742   3.542  1.00  0.00           C  
ATOM     86  OH  TYR A   6      -5.653   0.410   3.741  1.00  0.00           O  
ATOM     87  H   TYR A   6      -6.899   8.427   2.823  1.00  0.00           H  
ATOM     88  HA  TYR A   6      -7.097   6.549   4.931  1.00  0.00           H  
ATOM     89 1HB  TYR A   6      -7.881   5.980   2.732  1.00  0.00           H  
ATOM     90 2HB  TYR A   6      -6.285   6.212   2.032  1.00  0.00           H  
ATOM     91  HD1 TYR A   6      -8.163   4.115   4.479  1.00  0.00           H  
ATOM     92  HD2 TYR A   6      -4.782   4.436   1.857  1.00  0.00           H  
ATOM     93  HE1 TYR A   6      -7.658   1.722   4.836  1.00  0.00           H  
ATOM     94  HE2 TYR A   6      -4.277   2.043   2.214  1.00  0.00           H  
ATOM     95  HH  TYR A   6      -4.884   0.165   3.221  1.00  0.00           H  
ATOM     96  N   LEU A   7      -4.034   6.918   3.734  1.00  0.00           N  
ATOM     97  CA  LEU A   7      -2.628   6.639   4.000  1.00  0.00           C  
ATOM     98  C   LEU A   7      -2.168   7.311   5.287  1.00  0.00           C  
ATOM     99  O   LEU A   7      -1.458   6.706   6.093  1.00  0.00           O  
ATOM    100  CB  LEU A   7      -1.762   7.118   2.828  1.00  0.00           C  
ATOM    101  CG  LEU A   7      -1.986   6.392   1.495  1.00  0.00           C  
ATOM    102  CD1 LEU A   7      -1.253   7.132   0.384  1.00  0.00           C  
ATOM    103  CD2 LEU A   7      -1.498   4.956   1.610  1.00  0.00           C  
ATOM    104  H   LEU A   7      -4.283   7.450   2.913  1.00  0.00           H  
ATOM    105  HA  LEU A   7      -2.501   5.561   4.102  1.00  0.00           H  
ATOM    106 1HB  LEU A   7      -1.953   8.177   2.664  1.00  0.00           H  
ATOM    107 2HB  LEU A   7      -0.713   6.997   3.098  1.00  0.00           H  
ATOM    108  HG  LEU A   7      -3.049   6.396   1.253  1.00  0.00           H  
ATOM    109 1HD1 LEU A   7      -1.413   6.617  -0.564  1.00  0.00           H  
ATOM    110 2HD1 LEU A   7      -1.636   8.150   0.311  1.00  0.00           H  
ATOM    111 3HD1 LEU A   7      -0.187   7.159   0.606  1.00  0.00           H  
ATOM    112 1HD2 LEU A   7      -1.658   4.440   0.662  1.00  0.00           H  
ATOM    113 2HD2 LEU A   7      -0.435   4.951   1.850  1.00  0.00           H  
ATOM    114 3HD2 LEU A   7      -2.051   4.446   2.399  1.00  0.00           H  
ATOM    115  N   LEU A   8      -2.575   8.560   5.477  1.00  0.00           N  
ATOM    116  CA  LEU A   8      -2.133   9.345   6.621  1.00  0.00           C  
ATOM    117  C   LEU A   8      -2.638   8.748   7.928  1.00  0.00           C  
ATOM    118  O   LEU A   8      -1.902   8.663   8.910  1.00  0.00           O  
ATOM    119  CB  LEU A   8      -2.622  10.794   6.491  1.00  0.00           C  
ATOM    120  CG  LEU A   8      -1.890  11.653   5.451  1.00  0.00           C  
ATOM    121  CD1 LEU A   8      -2.722  12.888   5.136  1.00  0.00           C  
ATOM    122  CD2 LEU A   8      -0.520  12.038   5.985  1.00  0.00           C  
ATOM    123  H   LEU A   8      -3.208   8.977   4.808  1.00  0.00           H  
ATOM    124  HA  LEU A   8      -1.042   9.350   6.639  1.00  0.00           H  
ATOM    125 1HB  LEU A   8      -3.677  10.781   6.228  1.00  0.00           H  
ATOM    126 2HB  LEU A   8      -2.517  11.286   7.459  1.00  0.00           H  
ATOM    127  HG  LEU A   8      -1.774  11.083   4.527  1.00  0.00           H  
ATOM    128 1HD1 LEU A   8      -2.202  13.496   4.396  1.00  0.00           H  
ATOM    129 2HD1 LEU A   8      -3.689  12.583   4.737  1.00  0.00           H  
ATOM    130 3HD1 LEU A   8      -2.870  13.468   6.045  1.00  0.00           H  
ATOM    131 1HD2 LEU A   8       0.001  12.646   5.244  1.00  0.00           H  
ATOM    132 2HD2 LEU A   8      -0.633  12.607   6.906  1.00  0.00           H  
ATOM    133 3HD2 LEU A   8       0.062  11.136   6.184  1.00  0.00           H  
ATOM    134  N   ARG A   9      -3.902   8.335   7.933  1.00  0.00           N  
ATOM    135  CA  ARG A   9      -4.497   7.707   9.107  1.00  0.00           C  
ATOM    136  C   ARG A   9      -3.857   6.356   9.393  1.00  0.00           C  
ATOM    137  O   ARG A   9      -3.627   6.000  10.548  1.00  0.00           O  
ATOM    138  CB  ARG A   9      -5.995   7.525   8.914  1.00  0.00           C  
ATOM    139  CG  ARG A   9      -6.804   8.813   8.929  1.00  0.00           C  
ATOM    140  CD  ARG A   9      -8.242   8.561   8.659  1.00  0.00           C  
ATOM    141  NE  ARG A   9      -8.996   9.799   8.538  1.00  0.00           N  
ATOM    142  CZ  ARG A   9     -10.306   9.870   8.234  1.00  0.00           C  
ATOM    143  NH1 ARG A   9     -10.993   8.769   8.023  1.00  0.00           N  
ATOM    144  NH2 ARG A   9     -10.902  11.047   8.147  1.00  0.00           N  
ATOM    145  H   ARG A   9      -4.464   8.458   7.104  1.00  0.00           H  
ATOM    146  HA  ARG A   9      -4.338   8.360   9.966  1.00  0.00           H  
ATOM    147 1HB  ARG A   9      -6.182   7.029   7.963  1.00  0.00           H  
ATOM    148 2HB  ARG A   9      -6.388   6.881   9.701  1.00  0.00           H  
ATOM    149 1HG  ARG A   9      -6.716   9.287   9.907  1.00  0.00           H  
ATOM    150 2HG  ARG A   9      -6.424   9.489   8.162  1.00  0.00           H  
ATOM    151 1HD  ARG A   9      -8.346   8.007   7.727  1.00  0.00           H  
ATOM    152 2HD  ARG A   9      -8.669   7.981   9.476  1.00  0.00           H  
ATOM    153  HE  ARG A   9      -8.502  10.668   8.694  1.00  0.00           H  
ATOM    154 1HH1 ARG A   9     -10.538   7.870   8.089  1.00  0.00           H  
ATOM    155 2HH1 ARG A   9     -11.975   8.823   7.794  1.00  0.00           H  
ATOM    156 1HH2 ARG A   9     -10.374  11.894   8.310  1.00  0.00           H  
ATOM    157 2HH2 ARG A   9     -11.883  11.100   7.919  1.00  0.00           H  
ATOM    158  N   TYR A  10      -3.573   5.606   8.334  1.00  0.00           N  
ATOM    159  CA  TYR A  10      -2.862   4.339   8.462  1.00  0.00           C  
ATOM    160  C   TYR A  10      -1.500   4.536   9.116  1.00  0.00           C  
ATOM    161  O   TYR A  10      -1.135   3.812  10.043  1.00  0.00           O  
ATOM    162  CB  TYR A  10      -2.702   3.674   7.093  1.00  0.00           C  
ATOM    163  CG  TYR A  10      -1.766   2.485   7.097  1.00  0.00           C  
ATOM    164  CD1 TYR A  10      -2.183   1.276   7.634  1.00  0.00           C  
ATOM    165  CD2 TYR A  10      -0.492   2.605   6.563  1.00  0.00           C  
ATOM    166  CE1 TYR A  10      -1.328   0.191   7.637  1.00  0.00           C  
ATOM    167  CE2 TYR A  10       0.363   1.519   6.567  1.00  0.00           C  
ATOM    168  CZ  TYR A  10      -0.052   0.316   7.101  1.00  0.00           C  
ATOM    169  OH  TYR A  10       0.800  -0.765   7.105  1.00  0.00           O  
ATOM    170  H   TYR A  10      -3.858   5.919   7.418  1.00  0.00           H  
ATOM    171  HA  TYR A  10      -3.456   3.668   9.085  1.00  0.00           H  
ATOM    172 1HB  TYR A  10      -3.677   3.339   6.735  1.00  0.00           H  
ATOM    173 2HB  TYR A  10      -2.323   4.402   6.376  1.00  0.00           H  
ATOM    174  HD1 TYR A  10      -3.185   1.182   8.053  1.00  0.00           H  
ATOM    175  HD2 TYR A  10      -0.164   3.555   6.142  1.00  0.00           H  
ATOM    176  HE1 TYR A  10      -1.655  -0.759   8.060  1.00  0.00           H  
ATOM    177  HE2 TYR A  10       1.365   1.613   6.148  1.00  0.00           H  
ATOM    178  HH  TYR A  10       1.624  -0.523   6.676  1.00  0.00           H  
ATOM    179  N   ILE A  11      -0.752   5.520   8.630  1.00  0.00           N  
ATOM    180  CA  ILE A  11       0.592   5.780   9.128  1.00  0.00           C  
ATOM    181  C   ILE A  11       0.575   6.104  10.617  1.00  0.00           C  
ATOM    182  O   ILE A  11       1.380   5.581  11.386  1.00  0.00           O  
ATOM    183  CB  ILE A  11       1.248   6.940   8.356  1.00  0.00           C  
ATOM    184  CG1 ILE A  11       1.547   6.520   6.914  1.00  0.00           C  
ATOM    185  CG2 ILE A  11       2.520   7.392   9.056  1.00  0.00           C  
ATOM    186  CD1 ILE A  11       1.821   7.680   5.985  1.00  0.00           C  
ATOM    187  H   ILE A  11      -1.125   6.103   7.894  1.00  0.00           H  
ATOM    188  HA  ILE A  11       1.199   4.886   8.974  1.00  0.00           H  
ATOM    189  HB  ILE A  11       0.556   7.779   8.303  1.00  0.00           H  
ATOM    190 1HG1 ILE A  11       2.413   5.859   6.900  1.00  0.00           H  
ATOM    191 2HG1 ILE A  11       0.701   5.958   6.516  1.00  0.00           H  
ATOM    192 1HG2 ILE A  11       2.971   8.211   8.497  1.00  0.00           H  
ATOM    193 2HG2 ILE A  11       2.280   7.729  10.064  1.00  0.00           H  
ATOM    194 3HG2 ILE A  11       3.222   6.560   9.110  1.00  0.00           H  
ATOM    195 1HD1 ILE A  11       2.023   7.303   4.982  1.00  0.00           H  
ATOM    196 2HD1 ILE A  11       0.951   8.337   5.957  1.00  0.00           H  
ATOM    197 3HD1 ILE A  11       2.685   8.237   6.343  1.00  0.00           H  
ATOM    198  N   LEU A  12      -0.350   6.971  11.018  1.00  0.00           N  
ATOM    199  CA  LEU A  12      -0.471   7.370  12.414  1.00  0.00           C  
ATOM    200  C   LEU A  12      -0.749   6.168  13.308  1.00  0.00           C  
ATOM    201  O   LEU A  12      -0.098   5.983  14.336  1.00  0.00           O  
ATOM    202  CB  LEU A  12      -1.593   8.405  12.572  1.00  0.00           C  
ATOM    203  CG  LEU A  12      -1.654   9.116  13.930  1.00  0.00           C  
ATOM    204  CD1 LEU A  12      -2.048  10.572  13.723  1.00  0.00           C  
ATOM    205  CD2 LEU A  12      -2.650   8.403  14.832  1.00  0.00           C  
ATOM    206  H   LEU A  12      -0.983   7.364  10.336  1.00  0.00           H  
ATOM    207  HA  LEU A  12       0.467   7.829  12.726  1.00  0.00           H  
ATOM    208 1HB  LEU A  12      -1.473   9.167  11.804  1.00  0.00           H  
ATOM    209 2HB  LEU A  12      -2.550   7.907  12.415  1.00  0.00           H  
ATOM    210  HG  LEU A  12      -0.668   9.100  14.394  1.00  0.00           H  
ATOM    211 1HD1 LEU A  12      -2.092  11.078  14.688  1.00  0.00           H  
ATOM    212 2HD1 LEU A  12      -1.309  11.063  13.091  1.00  0.00           H  
ATOM    213 3HD1 LEU A  12      -3.026  10.620  13.245  1.00  0.00           H  
ATOM    214 1HD2 LEU A  12      -2.694   8.908  15.798  1.00  0.00           H  
ATOM    215 2HD2 LEU A  12      -3.637   8.419  14.370  1.00  0.00           H  
ATOM    216 3HD2 LEU A  12      -2.335   7.370  14.977  1.00  0.00           H  
ATOM    217  N   LYS A  13      -1.719   5.353  12.910  1.00  0.00           N  
ATOM    218  CA  LYS A  13      -2.103   4.181  13.688  1.00  0.00           C  
ATOM    219  C   LYS A  13      -0.958   3.179  13.776  1.00  0.00           C  
ATOM    220  O   LYS A  13      -0.748   2.551  14.813  1.00  0.00           O  
ATOM    221  CB  LYS A  13      -3.338   3.515  13.080  1.00  0.00           C  
ATOM    222  CG  LYS A  13      -4.628   4.304  13.254  1.00  0.00           C  
ATOM    223  CD  LYS A  13      -5.800   3.602  12.585  1.00  0.00           C  
ATOM    224  CE  LYS A  13      -7.088   4.396  12.748  1.00  0.00           C  
ATOM    225  NZ  LYS A  13      -8.241   3.728  12.085  1.00  0.00           N  
ATOM    226  H   LYS A  13      -2.205   5.550  12.046  1.00  0.00           H  
ATOM    227  HA  LYS A  13      -2.362   4.504  14.696  1.00  0.00           H  
ATOM    228 1HB  LYS A  13      -3.181   3.362  12.011  1.00  0.00           H  
ATOM    229 2HB  LYS A  13      -3.482   2.533  13.532  1.00  0.00           H  
ATOM    230 1HG  LYS A  13      -4.844   4.419  14.317  1.00  0.00           H  
ATOM    231 2HG  LYS A  13      -4.511   5.295  12.816  1.00  0.00           H  
ATOM    232 1HD  LYS A  13      -5.592   3.479  11.521  1.00  0.00           H  
ATOM    233 2HD  LYS A  13      -5.935   2.615  13.027  1.00  0.00           H  
ATOM    234 1HE  LYS A  13      -7.312   4.512  13.808  1.00  0.00           H  
ATOM    235 2HE  LYS A  13      -6.962   5.388  12.316  1.00  0.00           H  
ATOM    236 1HZ  LYS A  13      -9.074   4.285  12.216  1.00  0.00           H  
ATOM    237 2HZ  LYS A  13      -8.053   3.632  11.097  1.00  0.00           H  
ATOM    238 3HZ  LYS A  13      -8.381   2.814  12.491  1.00  0.00           H  
ATOM    239  N   ALA A  14      -0.219   3.036  12.681  1.00  0.00           N  
ATOM    240  CA  ALA A  14       0.874   2.073  12.616  1.00  0.00           C  
ATOM    241  C   ALA A  14       1.880   2.307  13.734  1.00  0.00           C  
ATOM    242  O   ALA A  14       2.392   1.359  14.331  1.00  0.00           O  
ATOM    243  CB  ALA A  14       1.564   2.145  11.261  1.00  0.00           C  
ATOM    244  H   ALA A  14      -0.419   3.607  11.873  1.00  0.00           H  
ATOM    245  HA  ALA A  14       0.459   1.070  12.721  1.00  0.00           H  
ATOM    246 1HB  ALA A  14       2.378   1.421  11.229  1.00  0.00           H  
ATOM    247 2HB  ALA A  14       0.845   1.918  10.475  1.00  0.00           H  
ATOM    248 3HB  ALA A  14       1.963   3.147  11.109  1.00  0.00           H  
ATOM    249  N   VAL A  15       2.162   3.575  14.016  1.00  0.00           N  
ATOM    250  CA  VAL A  15       3.109   3.935  15.064  1.00  0.00           C  
ATOM    251  C   VAL A  15       2.540   3.642  16.445  1.00  0.00           C  
ATOM    252  O   VAL A  15       3.222   3.079  17.303  1.00  0.00           O  
ATOM    253  CB  VAL A  15       3.471   5.429  14.966  1.00  0.00           C  
ATOM    254  CG1 VAL A  15       4.370   5.836  16.124  1.00  0.00           C  
ATOM    255  CG2 VAL A  15       4.146   5.712  13.633  1.00  0.00           C  
ATOM    256  H   VAL A  15       1.708   4.307  13.490  1.00  0.00           H  
ATOM    257  HA  VAL A  15       4.017   3.347  14.929  1.00  0.00           H  
ATOM    258  HB  VAL A  15       2.558   6.020  15.045  1.00  0.00           H  
ATOM    259 1HG1 VAL A  15       4.616   6.895  16.039  1.00  0.00           H  
ATOM    260 2HG1 VAL A  15       3.853   5.658  17.066  1.00  0.00           H  
ATOM    261 3HG1 VAL A  15       5.288   5.248  16.096  1.00  0.00           H  
ATOM    262 1HG2 VAL A  15       4.399   6.770  13.570  1.00  0.00           H  
ATOM    263 2HG2 VAL A  15       5.056   5.116  13.552  1.00  0.00           H  
ATOM    264 3HG2 VAL A  15       3.469   5.452  12.819  1.00  0.00           H  
ATOM    265  N   ARG A  16       1.286   4.027  16.657  1.00  0.00           N  
ATOM    266  CA  ARG A  16       0.630   3.829  17.945  1.00  0.00           C  
ATOM    267  C   ARG A  16       0.500   2.348  18.276  1.00  0.00           C  
ATOM    268  O   ARG A  16       0.511   1.960  19.445  1.00  0.00           O  
ATOM    269  OXT ARG A  16       0.385   1.544  17.393  1.00  0.00           O  
ATOM    270  CB  ARG A  16      -0.751   4.467  17.945  1.00  0.00           C  
ATOM    271  CG  ARG A  16      -0.754   5.987  18.005  1.00  0.00           C  
ATOM    272  CD  ARG A  16      -2.129   6.529  18.142  1.00  0.00           C  
ATOM    273  NE  ARG A  16      -2.129   7.974  18.309  1.00  0.00           N  
ATOM    274  CZ  ARG A  16      -3.235   8.726  18.465  1.00  0.00           C  
ATOM    275  NH1 ARG A  16      -4.421   8.158  18.475  1.00  0.00           N  
ATOM    276  NH2 ARG A  16      -3.129  10.035  18.609  1.00  0.00           N  
ATOM    277  H   ARG A  16       0.771   4.466  15.907  1.00  0.00           H  
ATOM    278  HA  ARG A  16       1.232   4.310  18.715  1.00  0.00           H  
ATOM    279 1HB  ARG A  16      -1.289   4.172  17.046  1.00  0.00           H  
ATOM    280 2HB  ARG A  16      -1.320   4.103  18.801  1.00  0.00           H  
ATOM    281 1HG  ARG A  16      -0.167   6.318  18.862  1.00  0.00           H  
ATOM    282 2HG  ARG A  16      -0.317   6.387  17.089  1.00  0.00           H  
ATOM    283 1HD  ARG A  16      -2.706   6.289  17.249  1.00  0.00           H  
ATOM    284 2HD  ARG A  16      -2.610   6.086  19.014  1.00  0.00           H  
ATOM    285  HE  ARG A  16      -1.235   8.447  18.306  1.00  0.00           H  
ATOM    286 1HH1 ARG A  16      -4.502   7.157  18.365  1.00  0.00           H  
ATOM    287 2HH1 ARG A  16      -5.250   8.722  18.593  1.00  0.00           H  
ATOM    288 1HH2 ARG A  16      -2.218  10.472  18.602  1.00  0.00           H  
ATOM    289 2HH2 ARG A  16      -3.958  10.599  18.727  1.00  0.00           H  
TER                                                                             
ATOM    291  N   GLU B  17       9.915   8.612  13.093  1.00  0.00           N  
ATOM    292  CA  GLU B  17      10.727   9.243  12.062  1.00  0.00           C  
ATOM    293  C   GLU B  17      10.199   8.921  10.668  1.00  0.00           C  
ATOM    294  O   GLU B  17      10.047   9.810   9.831  1.00  0.00           O  
ATOM    295  CB  GLU B  17      12.185   8.794  12.183  1.00  0.00           C  
ATOM    296  CG  GLU B  17      13.120   9.407  11.150  1.00  0.00           C  
ATOM    297  CD  GLU B  17      14.546   8.957  11.311  1.00  0.00           C  
ATOM    298  OE1 GLU B  17      14.813   8.210  12.221  1.00  0.00           O  
ATOM    299  OE2 GLU B  17      15.368   9.360  10.523  1.00  0.00           O  
ATOM    300 1H   GLU B  17      10.284   8.840  13.994  1.00  0.00           H  
ATOM    301 2H   GLU B  17       8.974   8.942  13.025  1.00  0.00           H  
ATOM    302 3H   GLU B  17       9.929   7.620  12.969  1.00  0.00           H  
ATOM    303  HA  GLU B  17      10.696  10.323  12.207  1.00  0.00           H  
ATOM    304 1HB  GLU B  17      12.564   9.050  13.172  1.00  0.00           H  
ATOM    305 2HB  GLU B  17      12.241   7.710  12.082  1.00  0.00           H  
ATOM    306 1HG  GLU B  17      12.775   9.133  10.154  1.00  0.00           H  
ATOM    307 2HG  GLU B  17      13.075  10.492  11.235  1.00  0.00           H  
ATOM    308  N   GLU B  18       9.920   7.645  10.427  1.00  0.00           N  
ATOM    309  CA  GLU B  18       9.441   7.198   9.126  1.00  0.00           C  
ATOM    310  C   GLU B  18       8.003   7.644   8.886  1.00  0.00           C  
ATOM    311  O   GLU B  18       7.620   7.956   7.759  1.00  0.00           O  
ATOM    312  CB  GLU B  18       9.538   5.674   9.016  1.00  0.00           C  
ATOM    313  CG  GLU B  18      10.961   5.134   9.010  1.00  0.00           C  
ATOM    314  CD  GLU B  18      11.732   5.532   7.782  1.00  0.00           C  
ATOM    315  OE1 GLU B  18      11.123   5.981   6.841  1.00  0.00           O  
ATOM    316  OE2 GLU B  18      12.932   5.386   7.785  1.00  0.00           O  
ATOM    317  H   GLU B  18      10.043   6.967  11.166  1.00  0.00           H  
ATOM    318  HA  GLU B  18      10.075   7.634   8.355  1.00  0.00           H  
ATOM    319 1HB  GLU B  18       9.010   5.215   9.852  1.00  0.00           H  
ATOM    320 2HB  GLU B  18       9.051   5.343   8.099  1.00  0.00           H  
ATOM    321 1HG  GLU B  18      11.484   5.508   9.890  1.00  0.00           H  
ATOM    322 2HG  GLU B  18      10.926   4.048   9.076  1.00  0.00           H  
ATOM    323  N   ALA B  19       7.211   7.675   9.951  1.00  0.00           N  
ATOM    324  CA  ALA B  19       5.828   8.130   9.868  1.00  0.00           C  
ATOM    325  C   ALA B  19       5.755   9.592   9.450  1.00  0.00           C  
ATOM    326  O   ALA B  19       4.904   9.978   8.649  1.00  0.00           O  
ATOM    327  CB  ALA B  19       5.121   7.923  11.198  1.00  0.00           C  
ATOM    328  H   ALA B  19       7.576   7.376  10.846  1.00  0.00           H  
ATOM    329  HA  ALA B  19       5.311   7.526   9.121  1.00  0.00           H  
ATOM    330 1HB  ALA B  19       4.088   8.266  11.120  1.00  0.00           H  
ATOM    331 2HB  ALA B  19       5.131   6.863  11.456  1.00  0.00           H  
ATOM    332 3HB  ALA B  19       5.633   8.488  11.976  1.00  0.00           H  
ATOM    333  N   GLU B  20       6.651  10.406  10.001  1.00  0.00           N  
ATOM    334  CA  GLU B  20       6.692  11.828   9.681  1.00  0.00           C  
ATOM    335  C   GLU B  20       7.105  12.055   8.233  1.00  0.00           C  
ATOM    336  O   GLU B  20       6.495  12.854   7.521  1.00  0.00           O  
ATOM    337  CB  GLU B  20       7.659  12.557  10.617  1.00  0.00           C  
ATOM    338  CG  GLU B  20       7.711  14.065  10.416  1.00  0.00           C  
ATOM    339  CD  GLU B  20       8.622  14.754  11.395  1.00  0.00           C  
ATOM    340  OE1 GLU B  20       8.838  14.218  12.455  1.00  0.00           O  
ATOM    341  OE2 GLU B  20       9.101  15.818  11.081  1.00  0.00           O  
ATOM    342  H   GLU B  20       7.320  10.029  10.655  1.00  0.00           H  
ATOM    343  HA  GLU B  20       5.695  12.244   9.831  1.00  0.00           H  
ATOM    344 1HB  GLU B  20       7.376  12.367  11.653  1.00  0.00           H  
ATOM    345 2HB  GLU B  20       8.667  12.166  10.476  1.00  0.00           H  
ATOM    346 1HG  GLU B  20       8.059  14.275   9.405  1.00  0.00           H  
ATOM    347 2HG  GLU B  20       6.705  14.470  10.517  1.00  0.00           H  
ATOM    348  N   LYS B  21       8.145  11.352   7.802  1.00  0.00           N  
ATOM    349  CA  LYS B  21       8.656  11.493   6.444  1.00  0.00           C  
ATOM    350  C   LYS B  21       7.614  11.069   5.416  1.00  0.00           C  
ATOM    351  O   LYS B  21       7.436  11.726   4.392  1.00  0.00           O  
ATOM    352  CB  LYS B  21       9.935  10.674   6.265  1.00  0.00           C  
ATOM    353  CG  LYS B  21      11.151  11.241   6.986  1.00  0.00           C  
ATOM    354  CD  LYS B  21      12.368  10.347   6.803  1.00  0.00           C  
ATOM    355  CE  LYS B  21      13.577  10.897   7.547  1.00  0.00           C  
ATOM    356  NZ  LYS B  21      14.762  10.007   7.416  1.00  0.00           N  
ATOM    357  H   LYS B  21       8.595  10.703   8.432  1.00  0.00           H  
ATOM    358  HA  LYS B  21       8.908  12.539   6.274  1.00  0.00           H  
ATOM    359 1HB  LYS B  21       9.772   9.660   6.630  1.00  0.00           H  
ATOM    360 2HB  LYS B  21      10.178  10.605   5.204  1.00  0.00           H  
ATOM    361 1HG  LYS B  21      11.377  12.233   6.594  1.00  0.00           H  
ATOM    362 2HG  LYS B  21      10.934  11.330   8.050  1.00  0.00           H  
ATOM    363 1HD  LYS B  21      12.146   9.347   7.176  1.00  0.00           H  
ATOM    364 2HD  LYS B  21      12.610  10.274   5.742  1.00  0.00           H  
ATOM    365 1HE  LYS B  21      13.830  11.880   7.153  1.00  0.00           H  
ATOM    366 2HE  LYS B  21      13.334  11.005   8.604  1.00  0.00           H  
ATOM    367 1HZ  LYS B  21      15.540  10.406   7.923  1.00  0.00           H  
ATOM    368 2HZ  LYS B  21      14.545   9.097   7.796  1.00  0.00           H  
ATOM    369 3HZ  LYS B  21      15.009   9.915   6.441  1.00  0.00           H  
ATOM    370  N   ALA B  22       6.926   9.968   5.699  1.00  0.00           N  
ATOM    371  CA  ALA B  22       5.875   9.473   4.818  1.00  0.00           C  
ATOM    372  C   ALA B  22       4.725  10.467   4.721  1.00  0.00           C  
ATOM    373  O   ALA B  22       4.206  10.724   3.634  1.00  0.00           O  
ATOM    374  CB  ALA B  22       5.368   8.124   5.304  1.00  0.00           C  
ATOM    375  H   ALA B  22       7.137   9.458   6.546  1.00  0.00           H  
ATOM    376  HA  ALA B  22       6.298   9.329   3.823  1.00  0.00           H  
ATOM    377 1HB  ALA B  22       4.583   7.768   4.636  1.00  0.00           H  
ATOM    378 2HB  ALA B  22       6.189   7.407   5.312  1.00  0.00           H  
ATOM    379 3HB  ALA B  22       4.967   8.227   6.311  1.00  0.00           H  
ATOM    380  N   ALA B  23       4.333  11.024   5.862  1.00  0.00           N  
ATOM    381  CA  ALA B  23       3.278  12.030   5.900  1.00  0.00           C  
ATOM    382  C   ALA B  23       3.702  13.301   5.177  1.00  0.00           C  
ATOM    383  O   ALA B  23       2.899  13.940   4.497  1.00  0.00           O  
ATOM    384  CB  ALA B  23       2.895  12.342   7.339  1.00  0.00           C  
ATOM    385  H   ALA B  23       4.775  10.741   6.724  1.00  0.00           H  
ATOM    386  HA  ALA B  23       2.395  11.626   5.405  1.00  0.00           H  
ATOM    387 1HB  ALA B  23       2.110  13.095   7.351  1.00  0.00           H  
ATOM    388 2HB  ALA B  23       2.539  11.435   7.826  1.00  0.00           H  
ATOM    389 3HB  ALA B  23       3.767  12.719   7.872  1.00  0.00           H  
ATOM    390  N   ARG B  24       4.972  13.663   5.327  1.00  0.00           N  
ATOM    391  CA  ARG B  24       5.504  14.868   4.698  1.00  0.00           C  
ATOM    392  C   ARG B  24       5.450  14.767   3.180  1.00  0.00           C  
ATOM    393  O   ARG B  24       5.132  15.739   2.495  1.00  0.00           O  
ATOM    394  CB  ARG B  24       6.941  15.112   5.136  1.00  0.00           C  
ATOM    395  CG  ARG B  24       7.500  16.476   4.765  1.00  0.00           C  
ATOM    396  CD  ARG B  24       8.835  16.706   5.374  1.00  0.00           C  
ATOM    397  NE  ARG B  24       8.771  16.740   6.826  1.00  0.00           N  
ATOM    398  CZ  ARG B  24       8.395  17.813   7.550  1.00  0.00           C  
ATOM    399  NH1 ARG B  24       8.053  18.928   6.944  1.00  0.00           N  
ATOM    400  NH2 ARG B  24       8.370  17.743   8.869  1.00  0.00           N  
ATOM    401  H   ARG B  24       5.585  13.090   5.889  1.00  0.00           H  
ATOM    402  HA  ARG B  24       4.899  15.718   5.014  1.00  0.00           H  
ATOM    403 1HB  ARG B  24       7.014  15.008   6.218  1.00  0.00           H  
ATOM    404 2HB  ARG B  24       7.589  14.357   4.691  1.00  0.00           H  
ATOM    405 1HG  ARG B  24       7.600  16.546   3.682  1.00  0.00           H  
ATOM    406 2HG  ARG B  24       6.823  17.255   5.119  1.00  0.00           H  
ATOM    407 1HD  ARG B  24       9.511  15.903   5.081  1.00  0.00           H  
ATOM    408 2HD  ARG B  24       9.233  17.659   5.027  1.00  0.00           H  
ATOM    409  HE  ARG B  24       9.027  15.900   7.328  1.00  0.00           H  
ATOM    410 1HH1 ARG B  24       8.073  18.981   5.935  1.00  0.00           H  
ATOM    411 2HH1 ARG B  24       7.772  19.732   7.486  1.00  0.00           H  
ATOM    412 1HH2 ARG B  24       8.632  16.885   9.335  1.00  0.00           H  
ATOM    413 2HH2 ARG B  24       8.088  18.546   9.412  1.00  0.00           H  
ATOM    414  N   ARG B  25       5.763  13.586   2.658  1.00  0.00           N  
ATOM    415  CA  ARG B  25       5.680  13.335   1.224  1.00  0.00           C  
ATOM    416  C   ARG B  25       4.255  13.504   0.718  1.00  0.00           C  
ATOM    417  O   ARG B  25       4.032  14.026  -0.376  1.00  0.00           O  
ATOM    418  CB  ARG B  25       6.168  11.932   0.897  1.00  0.00           C  
ATOM    419  CG  ARG B  25       7.674  11.742   0.984  1.00  0.00           C  
ATOM    420  CD  ARG B  25       8.112  10.503   0.291  1.00  0.00           C  
ATOM    421  NE  ARG B  25       7.624   9.307   0.957  1.00  0.00           N  
ATOM    422  CZ  ARG B  25       8.265   8.672   1.957  1.00  0.00           C  
ATOM    423  NH1 ARG B  25       9.416   9.131   2.396  1.00  0.00           N  
ATOM    424  NH2 ARG B  25       7.736   7.589   2.499  1.00  0.00           N  
ATOM    425  H   ARG B  25       6.065  12.843   3.271  1.00  0.00           H  
ATOM    426  HA  ARG B  25       6.322  14.051   0.709  1.00  0.00           H  
ATOM    427 1HB  ARG B  25       5.706  11.218   1.578  1.00  0.00           H  
ATOM    428 2HB  ARG B  25       5.860  11.666  -0.114  1.00  0.00           H  
ATOM    429 1HG  ARG B  25       8.175  12.591   0.519  1.00  0.00           H  
ATOM    430 2HG  ARG B  25       7.972  11.672   2.031  1.00  0.00           H  
ATOM    431 1HD  ARG B  25       7.732  10.504  -0.731  1.00  0.00           H  
ATOM    432 2HD  ARG B  25       9.201  10.463   0.272  1.00  0.00           H  
ATOM    433  HE  ARG B  25       6.740   8.924   0.647  1.00  0.00           H  
ATOM    434 1HH1 ARG B  25       9.820   9.960   1.982  1.00  0.00           H  
ATOM    435 2HH1 ARG B  25       9.897   8.656   3.146  1.00  0.00           H  
ATOM    436 1HH2 ARG B  25       6.851   7.236   2.162  1.00  0.00           H  
ATOM    437 2HH2 ARG B  25       8.217   7.113   3.248  1.00  0.00           H  
ATOM    438  N   ILE B  26       3.290  13.059   1.516  1.00  0.00           N  
ATOM    439  CA  ILE B  26       1.882  13.189   1.162  1.00  0.00           C  
ATOM    440  C   ILE B  26       1.447  14.649   1.156  1.00  0.00           C  
ATOM    441  O   ILE B  26       0.715  15.084   0.267  1.00  0.00           O  
ATOM    442  CB  ILE B  26       0.995  12.393   2.137  1.00  0.00           C  
ATOM    443  CG1 ILE B  26       1.238  10.890   1.973  1.00  0.00           C  
ATOM    444  CG2 ILE B  26      -0.472  12.726   1.915  1.00  0.00           C  
ATOM    445  CD1 ILE B  26       0.618  10.049   3.065  1.00  0.00           C  
ATOM    446  H   ILE B  26       3.539  12.620   2.392  1.00  0.00           H  
ATOM    447  HA  ILE B  26       1.737  12.776   0.163  1.00  0.00           H  
ATOM    448  HB  ILE B  26       1.264  12.645   3.162  1.00  0.00           H  
ATOM    449 1HG1 ILE B  26       0.834  10.559   1.017  1.00  0.00           H  
ATOM    450 2HG1 ILE B  26       2.310  10.694   1.960  1.00  0.00           H  
ATOM    451 1HG2 ILE B  26      -1.084  12.154   2.611  1.00  0.00           H  
ATOM    452 2HG2 ILE B  26      -0.632  13.791   2.081  1.00  0.00           H  
ATOM    453 3HG2 ILE B  26      -0.752  12.472   0.892  1.00  0.00           H  
ATOM    454 1HD1 ILE B  26       0.833   8.996   2.880  1.00  0.00           H  
ATOM    455 2HD1 ILE B  26       1.034  10.340   4.030  1.00  0.00           H  
ATOM    456 3HD1 ILE B  26      -0.461  10.202   3.074  1.00  0.00           H  
ATOM    457  N   GLU B  27       1.903  15.402   2.152  1.00  0.00           N  
ATOM    458  CA  GLU B  27       1.614  16.828   2.229  1.00  0.00           C  
ATOM    459  C   GLU B  27       2.103  17.556   0.982  1.00  0.00           C  
ATOM    460  O   GLU B  27       1.427  18.448   0.467  1.00  0.00           O  
ATOM    461  CB  GLU B  27       2.263  17.437   3.474  1.00  0.00           C  
ATOM    462  CG  GLU B  27       1.957  18.913   3.684  1.00  0.00           C  
ATOM    463  CD  GLU B  27       2.433  19.425   5.015  1.00  0.00           C  
ATOM    464  OE1 GLU B  27       3.297  18.811   5.592  1.00  0.00           O  
ATOM    465  OE2 GLU B  27       1.931  20.433   5.455  1.00  0.00           O  
ATOM    466  H   GLU B  27       2.463  14.974   2.875  1.00  0.00           H  
ATOM    467  HA  GLU B  27       0.535  16.961   2.310  1.00  0.00           H  
ATOM    468 1HB  GLU B  27       1.927  16.897   4.360  1.00  0.00           H  
ATOM    469 2HB  GLU B  27       3.345  17.325   3.413  1.00  0.00           H  
ATOM    470 1HG  GLU B  27       2.438  19.489   2.893  1.00  0.00           H  
ATOM    471 2HG  GLU B  27       0.882  19.066   3.604  1.00  0.00           H  
ATOM    472  N   LYS B  28       3.279  17.170   0.501  1.00  0.00           N  
ATOM    473  CA  LYS B  28       3.885  17.824  -0.654  1.00  0.00           C  
ATOM    474  C   LYS B  28       3.004  17.690  -1.890  1.00  0.00           C  
ATOM    475  O   LYS B  28       2.751  18.669  -2.592  1.00  0.00           O  
ATOM    476  CB  LYS B  28       5.272  17.242  -0.933  1.00  0.00           C  
ATOM    477  CG  LYS B  28       6.350  17.689   0.046  1.00  0.00           C  
ATOM    478  CD  LYS B  28       7.700  17.081  -0.303  1.00  0.00           C  
ATOM    479  CE  LYS B  28       8.789  17.572   0.640  1.00  0.00           C  
ATOM    480  NZ  LYS B  28      10.115  16.981   0.313  1.00  0.00           N  
ATOM    481  H   LYS B  28       3.766  16.404   0.944  1.00  0.00           H  
ATOM    482  HA  LYS B  28       4.010  18.883  -0.426  1.00  0.00           H  
ATOM    483 1HB  LYS B  28       5.223  16.154  -0.903  1.00  0.00           H  
ATOM    484 2HB  LYS B  28       5.592  17.528  -1.935  1.00  0.00           H  
ATOM    485 1HG  LYS B  28       6.433  18.776   0.025  1.00  0.00           H  
ATOM    486 2HG  LYS B  28       6.073  17.383   1.055  1.00  0.00           H  
ATOM    487 1HD  LYS B  28       7.638  15.994  -0.239  1.00  0.00           H  
ATOM    488 2HD  LYS B  28       7.968  17.353  -1.324  1.00  0.00           H  
ATOM    489 1HE  LYS B  28       8.863  18.656   0.576  1.00  0.00           H  
ATOM    490 2HE  LYS B  28       8.530  17.307   1.664  1.00  0.00           H  
ATOM    491 1HZ  LYS B  28      10.808  17.330   0.960  1.00  0.00           H  
ATOM    492 2HZ  LYS B  28      10.063  15.974   0.387  1.00  0.00           H  
ATOM    493 3HZ  LYS B  28      10.375  17.236  -0.629  1.00  0.00           H  
ATOM    494  N   VAL B  29       2.539  16.473  -2.149  1.00  0.00           N  
ATOM    495  CA  VAL B  29       1.760  16.190  -3.350  1.00  0.00           C  
ATOM    496  C   VAL B  29       0.338  16.721  -3.221  1.00  0.00           C  
ATOM    497  O   VAL B  29      -0.324  16.993  -4.223  1.00  0.00           O  
ATOM    498  CB  VAL B  29       1.717  14.673  -3.615  1.00  0.00           C  
ATOM    499  CG1 VAL B  29       0.801  13.984  -2.614  1.00  0.00           C  
ATOM    500  CG2 VAL B  29       1.255  14.410  -5.040  1.00  0.00           C  
ATOM    501  H   VAL B  29       2.728  15.724  -1.498  1.00  0.00           H  
ATOM    502  HA  VAL B  29       2.242  16.681  -4.196  1.00  0.00           H  
ATOM    503  HB  VAL B  29       2.716  14.260  -3.473  1.00  0.00           H  
ATOM    504 1HG1 VAL B  29       0.782  12.913  -2.816  1.00  0.00           H  
ATOM    505 2HG1 VAL B  29       1.171  14.156  -1.604  1.00  0.00           H  
ATOM    506 3HG1 VAL B  29      -0.208  14.388  -2.706  1.00  0.00           H  
ATOM    507 1HG2 VAL B  29       1.227  13.336  -5.220  1.00  0.00           H  
ATOM    508 2HG2 VAL B  29       0.258  14.828  -5.182  1.00  0.00           H  
ATOM    509 3HG2 VAL B  29       1.948  14.877  -5.739  1.00  0.00           H  
ATOM    510  N   LEU B  30      -0.124  16.865  -1.984  1.00  0.00           N  
ATOM    511  CA  LEU B  30      -1.391  17.537  -1.714  1.00  0.00           C  
ATOM    512  C   LEU B  30      -1.319  19.015  -2.074  1.00  0.00           C  
ATOM    513  O   LEU B  30      -2.226  19.554  -2.706  1.00  0.00           O  
ATOM    514  CB  LEU B  30      -1.768  17.384  -0.236  1.00  0.00           C  
ATOM    515  CG  LEU B  30      -2.279  15.999   0.180  1.00  0.00           C  
ATOM    516  CD1 LEU B  30      -2.348  15.917   1.699  1.00  0.00           C  
ATOM    517  CD2 LEU B  30      -3.646  15.753  -0.443  1.00  0.00           C  
ATOM    518  H   LEU B  30       0.415  16.501  -1.213  1.00  0.00           H  
ATOM    519  HA  LEU B  30      -2.167  17.066  -2.318  1.00  0.00           H  
ATOM    520 1HB  LEU B  30      -0.893  17.610   0.372  1.00  0.00           H  
ATOM    521 2HB  LEU B  30      -2.547  18.109   0.001  1.00  0.00           H  
ATOM    522  HG  LEU B  30      -1.581  15.235  -0.164  1.00  0.00           H  
ATOM    523 1HD1 LEU B  30      -2.711  14.932   1.995  1.00  0.00           H  
ATOM    524 2HD1 LEU B  30      -1.354  16.077   2.117  1.00  0.00           H  
ATOM    525 3HD1 LEU B  30      -3.027  16.681   2.074  1.00  0.00           H  
ATOM    526 1HD2 LEU B  30      -4.009  14.768  -0.148  1.00  0.00           H  
ATOM    527 2HD2 LEU B  30      -4.345  16.516  -0.098  1.00  0.00           H  
ATOM    528 3HD2 LEU B  30      -3.564  15.800  -1.529  1.00  0.00           H  
ATOM    529  N   LYS B  31      -0.232  19.665  -1.668  1.00  0.00           N  
ATOM    530  CA  LYS B  31      -0.045  21.084  -1.940  1.00  0.00           C  
ATOM    531  C   LYS B  31       0.232  21.331  -3.418  1.00  0.00           C  
ATOM    532  O   LYS B  31      -0.196  22.341  -3.980  1.00  0.00           O  
ATOM    533  CB  LYS B  31       1.095  21.646  -1.089  1.00  0.00           C  
ATOM    534  CG  LYS B  31       0.770  21.776   0.393  1.00  0.00           C  
ATOM    535  CD  LYS B  31       1.959  22.312   1.175  1.00  0.00           C  
ATOM    536  CE  LYS B  31       1.610  22.520   2.642  1.00  0.00           C  
ATOM    537  NZ  LYS B  31       2.793  22.938   3.442  1.00  0.00           N  
ATOM    538  H   LYS B  31       0.482  19.161  -1.158  1.00  0.00           H  
ATOM    539  HA  LYS B  31      -0.955  21.615  -1.663  1.00  0.00           H  
ATOM    540 1HB  LYS B  31       1.971  21.003  -1.184  1.00  0.00           H  
ATOM    541 2HB  LYS B  31       1.373  22.633  -1.458  1.00  0.00           H  
ATOM    542 1HG  LYS B  31      -0.075  22.454   0.522  1.00  0.00           H  
ATOM    543 2HG  LYS B  31       0.493  20.800   0.792  1.00  0.00           H  
ATOM    544 1HD  LYS B  31       2.789  21.607   1.104  1.00  0.00           H  
ATOM    545 2HD  LYS B  31       2.276  23.263   0.749  1.00  0.00           H  
ATOM    546 1HE  LYS B  31       0.841  23.286   2.727  1.00  0.00           H  
ATOM    547 2HE  LYS B  31       1.216  21.593   3.057  1.00  0.00           H  
ATOM    548 1HZ  LYS B  31       2.521  23.065   4.406  1.00  0.00           H  
ATOM    549 2HZ  LYS B  31       3.508  22.226   3.385  1.00  0.00           H  
ATOM    550 3HZ  LYS B  31       3.156  23.808   3.078  1.00  0.00           H  
ATOM    551  N   SER B  32       0.949  20.404  -4.043  1.00  0.00           N  
ATOM    552  CA  SER B  32       1.305  20.532  -5.451  1.00  0.00           C  
ATOM    553  C   SER B  32       0.064  20.555  -6.334  1.00  0.00           C  
ATOM    554  O   SER B  32      -0.960  19.956  -5.999  1.00  0.00           O  
ATOM    555  OXT SER B  32       0.074  21.161  -7.370  1.00  0.00           O  
ATOM    556  CB  SER B  32       2.210  19.387  -5.866  1.00  0.00           C  
ATOM    557  OG  SER B  32       3.424  19.429  -5.167  1.00  0.00           O  
ATOM    558  H   SER B  32       1.254  19.589  -3.530  1.00  0.00           H  
ATOM    559  HA  SER B  32       1.849  21.467  -5.587  1.00  0.00           H  
ATOM    560 1HB  SER B  32       1.708  18.439  -5.674  1.00  0.00           H  
ATOM    561 2HB  SER B  32       2.401  19.445  -6.937  1.00  0.00           H  
ATOM    562  HG  SER B  32       3.231  19.108  -4.283  1.00  0.00           H  
TER                                                                             
REMARK PDBinfo-LABEL:    2 KEEP
REMARK PDBinfo-LABEL:    3 KEEP
REMARK PDBinfo-LABEL:    6 KEEP
REMARK PDBinfo-LABEL:    7 KEEP
REMARK PDBinfo-LABEL:   10 KEEP
REMARK PDBinfo-LABEL:   11 KEEP
REMARK PDBinfo-LABEL:   14 KEEP
REMARK PDBinfo-LABEL:   17 KEEP
REMARK PDBinfo-LABEL:   18 KEEP
REMARK PDBinfo-LABEL:   19 KEEP
REMARK PDBinfo-LABEL:   21 KEEP
REMARK PDBinfo-LABEL:   22 KEEP
REMARK PDBinfo-LABEL:   25 KEEP
REMARK PDBinfo-LABEL:   26 KEEP
REMARK PDBinfo-LABEL:   28 KEEP
REMARK PDBinfo-LABEL:   29 KEEP
