# Supplementary material for: Design of protein-binding proteins from the target structure alone
Source: Nature. 2022 Mar 24;605(7910):551–60. doi: 10.1038/s41586-022-04654-9 (PMC9117152; doi:10.1038/s41586-022-04654-9)
Supplement: Supplementary file 4 — Supplementary Data 1 Experimental data and analysis. This file contains all the experimental results and the analysis protocols. [file 41586_2022_4654_MOESM4_ESM.gz › supplemental_files/ngs_analysis/il7ra_grafting_experiment/disjoint_grafts/motif_hash_input/motif/IL7_longxing_Grafting2_ems_3hM_305_0001_0003_0001_0001_trim.pdb]

ATOM      1  N   ASP A   1      36.242  47.784  38.238  1.00  0.00           N  
ATOM      2  CA  ASP A   1      34.958  48.472  38.284  1.00  0.00           C  
ATOM      3  C   ASP A   1      34.196  48.131  39.558  1.00  0.00           C  
ATOM      4  O   ASP A   1      33.777  46.990  39.754  1.00  0.00           O  
ATOM      5  CB  ASP A   1      34.111  48.108  37.062  1.00  0.00           C  
ATOM      6  CG  ASP A   1      32.822  48.915  36.974  1.00  0.00           C  
ATOM      7  OD1 ASP A   1      32.274  49.237  38.001  1.00  0.00           O  
ATOM      8  OD2 ASP A   1      32.399  49.202  35.879  1.00  0.00           O  
ATOM      9 1H   ASP A   1      36.721  48.026  37.394  1.00  0.00           H  
ATOM     10 2H   ASP A   1      36.797  48.058  39.025  1.00  0.00           H  
ATOM     11 3H   ASP A   1      36.093  46.796  38.264  1.00  0.00           H  
ATOM     12  HA  ASP A   1      35.140  49.547  38.263  1.00  0.00           H  
ATOM     13 1HB  ASP A   1      34.690  48.276  36.154  1.00  0.00           H  
ATOM     14 2HB  ASP A   1      33.857  47.049  37.098  1.00  0.00           H  
ATOM     15  N   GLN A   2      34.019  49.126  40.421  1.00  0.00           N  
ATOM     16  CA  GLN A   2      33.443  48.901  41.741  1.00  0.00           C  
ATOM     17  C   GLN A   2      31.921  48.905  41.686  1.00  0.00           C  
ATOM     18  O   GLN A   2      31.259  48.280  42.516  1.00  0.00           O  
ATOM     19  CB  GLN A   2      33.928  49.955  42.726  1.00  0.00           C  
ATOM     20  CG  GLN A   2      35.417  49.891  42.976  1.00  0.00           C  
ATOM     21  CD  GLN A   2      35.878  50.861  44.029  1.00  0.00           C  
ATOM     22  OE1 GLN A   2      35.178  51.076  45.037  1.00  0.00           O  
ATOM     23  NE2 GLN A   2      37.047  51.436  43.835  1.00  0.00           N  
ATOM     24  H   GLN A   2      34.289  50.062  40.154  1.00  0.00           H  
ATOM     25  HA  GLN A   2      33.777  47.930  42.104  1.00  0.00           H  
ATOM     26 1HB  GLN A   2      33.679  50.950  42.349  1.00  0.00           H  
ATOM     27 2HB  GLN A   2      33.413  49.830  43.676  1.00  0.00           H  
ATOM     28 1HG  GLN A   2      35.681  48.882  43.286  1.00  0.00           H  
ATOM     29 2HG  GLN A   2      35.933  50.135  42.052  1.00  0.00           H  
ATOM     30 1HE2 GLN A   2      37.414  52.088  44.519  1.00  0.00           H  
ATOM     31 2HE2 GLN A   2      37.588  51.229  43.017  1.00  0.00           H  
ATOM     32  N   GLU A   3      31.370  49.615  40.707  1.00  0.00           N  
ATOM     33  CA  GLU A   3      29.932  49.613  40.476  1.00  0.00           C  
ATOM     34  C   GLU A   3      29.453  48.249  39.993  1.00  0.00           C  
ATOM     35  O   GLU A   3      28.386  47.780  40.389  1.00  0.00           O  
ATOM     36  CB  GLU A   3      29.556  50.689  39.454  1.00  0.00           C  
ATOM     37  CG  GLU A   3      29.695  52.116  39.963  1.00  0.00           C  
ATOM     38  CD  GLU A   3      29.267  53.143  38.952  1.00  0.00           C  
ATOM     39  OE1 GLU A   3      28.722  52.764  37.943  1.00  0.00           O  
ATOM     40  OE2 GLU A   3      29.485  54.308  39.188  1.00  0.00           O  
ATOM     41  H   GLU A   3      31.965  50.167  40.106  1.00  0.00           H  
ATOM     42  HA  GLU A   3      29.429  49.847  41.415  1.00  0.00           H  
ATOM     43 1HB  GLU A   3      30.186  50.586  38.570  1.00  0.00           H  
ATOM     44 2HB  GLU A   3      28.523  50.545  39.137  1.00  0.00           H  
ATOM     45 1HG  GLU A   3      29.087  52.231  40.860  1.00  0.00           H  
ATOM     46 2HG  GLU A   3      30.734  52.294  40.237  1.00  0.00           H  
ATOM     47  N   LEU A   4      30.247  47.618  39.135  1.00  0.00           N  
ATOM     48  CA  LEU A   4      29.956  46.267  38.671  1.00  0.00           C  
ATOM     49  C   LEU A   4      30.048  45.260  39.811  1.00  0.00           C  
ATOM     50  O   LEU A   4      29.249  44.328  39.894  1.00  0.00           O  
ATOM     51  CB  LEU A   4      30.926  45.871  37.551  1.00  0.00           C  
ATOM     52  CG  LEU A   4      30.789  44.435  37.029  1.00  0.00           C  
ATOM     53  CD1 LEU A   4      29.350  44.186  36.598  1.00  0.00           C  
ATOM     54  CD2 LEU A   4      31.751  44.222  35.870  1.00  0.00           C  
ATOM     55  H   LEU A   4      31.077  48.085  38.796  1.00  0.00           H  
ATOM     56  HA  LEU A   4      28.940  46.250  38.272  1.00  0.00           H  
ATOM     57 1HB  LEU A   4      30.779  46.545  36.709  1.00  0.00           H  
ATOM     58 2HB  LEU A   4      31.946  45.995  37.915  1.00  0.00           H  
ATOM     59  HG  LEU A   4      31.023  43.732  37.829  1.00  0.00           H  
ATOM     60 1HD1 LEU A   4      29.252  43.166  36.227  1.00  0.00           H  
ATOM     61 2HD1 LEU A   4      28.685  44.326  37.450  1.00  0.00           H  
ATOM     62 3HD1 LEU A   4      29.080  44.887  35.808  1.00  0.00           H  
ATOM     63 1HD2 LEU A   4      31.654  43.201  35.499  1.00  0.00           H  
ATOM     64 2HD2 LEU A   4      31.516  44.923  35.068  1.00  0.00           H  
ATOM     65 3HD2 LEU A   4      32.773  44.388  36.210  1.00  0.00           H  
ATOM     66  N   ALA A   5      31.027  45.455  40.686  1.00  0.00           N  
ATOM     67  CA  ALA A   5      31.181  44.612  41.865  1.00  0.00           C  
ATOM     68  C   ALA A   5      29.933  44.654  42.738  1.00  0.00           C  
ATOM     69  O   ALA A   5      29.507  43.635  43.280  1.00  0.00           O  
ATOM     70  CB  ALA A   5      32.401  45.039  42.667  1.00  0.00           C  
ATOM     71  H   ALA A   5      31.684  46.206  40.530  1.00  0.00           H  
ATOM     72  HA  ALA A   5      31.342  43.584  41.537  1.00  0.00           H  
ATOM     73 1HB  ALA A   5      32.503  44.399  43.544  1.00  0.00           H  
ATOM     74 2HB  ALA A   5      33.293  44.948  42.046  1.00  0.00           H  
ATOM     75 3HB  ALA A   5      32.285  46.074  42.983  1.00  0.00           H  
ATOM     76  N   LYS A   6      29.350  45.839  42.871  1.00  0.00           N  
ATOM     77  CA  LYS A   6      28.084  45.999  43.577  1.00  0.00           C  
ATOM     78  C   LYS A   6      26.968  45.228  42.883  1.00  0.00           C  
ATOM     79  O   LYS A   6      26.189  44.528  43.531  1.00  0.00           O  
ATOM     80  CB  LYS A   6      27.713  47.478  43.686  1.00  0.00           C  
ATOM     81  CG  LYS A   6      26.437  47.751  44.471  1.00  0.00           C  
ATOM     82  CD  LYS A   6      26.128  49.240  44.524  1.00  0.00           C  
ATOM     83  CE  LYS A   6      24.818  49.508  45.250  1.00  0.00           C  
ATOM     84  NZ  LYS A   6      24.470  50.955  45.254  1.00  0.00           N  
ATOM     85  H   LYS A   6      29.795  46.654  42.473  1.00  0.00           H  
ATOM     86  HA  LYS A   6      28.201  45.609  44.589  1.00  0.00           H  
ATOM     87 1HB  LYS A   6      28.525  48.022  44.169  1.00  0.00           H  
ATOM     88 2HB  LYS A   6      27.588  47.897  42.687  1.00  0.00           H  
ATOM     89 1HG  LYS A   6      25.602  47.232  43.999  1.00  0.00           H  
ATOM     90 2HG  LYS A   6      26.547  47.375  45.487  1.00  0.00           H  
ATOM     91 1HD  LYS A   6      26.934  49.760  45.041  1.00  0.00           H  
ATOM     92 2HD  LYS A   6      26.057  49.633  43.510  1.00  0.00           H  
ATOM     93 1HE  LYS A   6      24.014  48.955  44.767  1.00  0.00           H  
ATOM     94 2HE  LYS A   6      24.897  49.164  46.281  1.00  0.00           H  
ATOM     95 1HZ  LYS A   6      23.598  51.091  45.744  1.00  0.00           H  
ATOM     96 2HZ  LYS A   6      25.202  51.477  45.717  1.00  0.00           H  
ATOM     97 3HZ  LYS A   6      24.376  51.282  44.303  1.00  0.00           H  
ATOM     98  N   ILE A   7      26.893  45.362  41.565  1.00  0.00           N  
ATOM     99  CA  ILE A   7      25.882  44.666  40.777  1.00  0.00           C  
ATOM    100  C   ILE A   7      26.037  43.156  40.893  1.00  0.00           C  
ATOM    101  O   ILE A   7      25.055  42.433  41.054  1.00  0.00           O  
ATOM    102  CB  ILE A   7      25.960  45.078  39.296  1.00  0.00           C  
ATOM    103  CG1 ILE A   7      25.520  46.534  39.123  1.00  0.00           C  
ATOM    104  CG2 ILE A   7      25.104  44.155  38.442  1.00  0.00           C  
ATOM    105  CD1 ILE A   7      25.872  47.122  37.776  1.00  0.00           C  
ATOM    106  H   ILE A   7      27.557  45.962  41.093  1.00  0.00           H  
ATOM    107  HA  ILE A   7      24.897  44.947  41.157  1.00  0.00           H  
ATOM    108  HB  ILE A   7      26.993  45.018  38.955  1.00  0.00           H  
ATOM    109 1HG1 ILE A   7      24.441  46.606  39.255  1.00  0.00           H  
ATOM    110 2HG1 ILE A   7      25.985  47.148  39.894  1.00  0.00           H  
ATOM    111 1HG2 ILE A   7      25.170  44.460  37.398  1.00  0.00           H  
ATOM    112 2HG2 ILE A   7      25.461  43.131  38.543  1.00  0.00           H  
ATOM    113 3HG2 ILE A   7      24.066  44.212  38.772  1.00  0.00           H  
ATOM    114 1HD1 ILE A   7      25.529  48.156  37.729  1.00  0.00           H  
ATOM    115 2HD1 ILE A   7      26.953  47.092  37.637  1.00  0.00           H  
ATOM    116 3HD1 ILE A   7      25.389  46.544  36.989  1.00  0.00           H  
ATOM    117  N   ILE A   8      27.277  42.687  40.807  1.00  0.00           N  
ATOM    118  CA  ILE A   8      27.569  41.263  40.945  1.00  0.00           C  
ATOM    119  C   ILE A   8      27.163  40.749  42.320  1.00  0.00           C  
ATOM    120  O   ILE A   8      26.473  39.735  42.434  1.00  0.00           O  
ATOM    121  CB  ILE A   8      29.065  40.984  40.713  1.00  0.00           C  
ATOM    122  CG1 ILE A   8      29.427  41.201  39.241  1.00  0.00           C  
ATOM    123  CG2 ILE A   8      29.415  39.569  41.146  1.00  0.00           C  
ATOM    124  CD1 ILE A   8      30.914  41.289  38.984  1.00  0.00           C  
ATOM    125  H   ILE A   8      28.037  43.331  40.642  1.00  0.00           H  
ATOM    126  HA  ILE A   8      27.003  40.720  40.186  1.00  0.00           H  
ATOM    127  HB  ILE A   8      29.661  41.689  41.291  1.00  0.00           H  
ATOM    128 1HG1 ILE A   8      29.025  40.384  38.643  1.00  0.00           H  
ATOM    129 2HG1 ILE A   8      28.966  42.123  38.885  1.00  0.00           H  
ATOM    130 1HG2 ILE A   8      30.476  39.388  40.975  1.00  0.00           H  
ATOM    131 2HG2 ILE A   8      29.194  39.448  42.206  1.00  0.00           H  
ATOM    132 3HG2 ILE A   8      28.827  38.855  40.569  1.00  0.00           H  
ATOM    133 1HD1 ILE A   8      31.091  41.444  37.920  1.00  0.00           H  
ATOM    134 2HD1 ILE A   8      31.332  42.125  39.547  1.00  0.00           H  
ATOM    135 3HD1 ILE A   8      31.392  40.363  39.300  1.00  0.00           H  
ATOM    136  N   ALA A   9      27.591  41.456  43.361  1.00  0.00           N  
ATOM    137  CA  ALA A   9      27.270  41.072  44.729  1.00  0.00           C  
ATOM    138  C   ALA A   9      25.763  41.015  44.946  1.00  0.00           C  
ATOM    139  O   ALA A   9      25.259  40.134  45.642  1.00  0.00           O  
ATOM    140  CB  ALA A   9      27.898  42.023  45.694  1.00  0.00           C  
ATOM    141  H   ALA A   9      28.155  42.275  43.200  1.00  0.00           H  
ATOM    142  HA  ALA A   9      27.689  40.082  44.920  1.00  0.00           H  
ATOM    143 1HB  ALA A   9      27.681  41.713  46.712  1.00  0.00           H  
ATOM    144 2HB  ALA A   9      28.979  42.029  45.533  1.00  0.00           H  
ATOM    145 3HB  ALA A   9      27.491  43.016  45.507  1.00  0.00           H  
ATOM    146  N   THR A  10      25.048  41.959  44.345  1.00  0.00           N  
ATOM    147  CA  THR A  10      23.594  41.996  44.443  1.00  0.00           C  
ATOM    148  C   THR A  10      22.963  40.796  43.751  1.00  0.00           C  
ATOM    149  O   THR A  10      22.094  40.129  44.313  1.00  0.00           O  
ATOM    150  CB  THR A  10      23.030  43.295  43.838  1.00  0.00           C  
ATOM    151  OG1 THR A  10      23.578  44.425  44.529  1.00  0.00           O  
ATOM    152  CG2 THR A  10      21.514  43.323  43.952  1.00  0.00           C  
ATOM    153  H   THR A  10      25.524  42.670  43.808  1.00  0.00           H  
ATOM    154  HA  THR A  10      23.315  41.980  45.498  1.00  0.00           H  
ATOM    155  HB  THR A  10      23.310  43.358  42.786  1.00  0.00           H  
ATOM    156  HG1 THR A  10      24.503  44.528  44.289  1.00  0.00           H  
ATOM    157 1HG2 THR A  10      21.133  44.248  43.518  1.00  0.00           H  
ATOM    158 2HG2 THR A  10      21.092  42.472  43.417  1.00  0.00           H  
ATOM    159 3HG2 THR A  10      21.227  43.270  45.001  1.00  0.00           H  
ATOM    160  N   ALA A  11      23.405  40.524  42.529  1.00  0.00           N  
ATOM    161  CA  ALA A  11      22.908  39.383  41.768  1.00  0.00           C  
ATOM    162  C   ALA A  11      23.233  38.070  42.471  1.00  0.00           C  
ATOM    163  O   ALA A  11      22.414  37.152  42.500  1.00  0.00           O  
ATOM    164  CB  ALA A  11      23.490  39.390  40.362  1.00  0.00           C  
ATOM    165  H   ALA A  11      24.105  41.125  42.114  1.00  0.00           H  
ATOM    166  HA  ALA A  11      21.825  39.472  41.679  1.00  0.00           H  
ATOM    167 1HB  ALA A  11      23.111  38.532  39.806  1.00  0.00           H  
ATOM    168 2HB  ALA A  11      23.201  40.308  39.853  1.00  0.00           H  
ATOM    169 3HB  ALA A  11      24.576  39.333  40.418  1.00  0.00           H  
ATOM    170  N   VAL A  12      24.435  37.988  43.035  1.00  0.00           N  
ATOM    171  CA  VAL A  12      24.858  36.802  43.766  1.00  0.00           C  
ATOM    172  C   VAL A  12      23.969  36.555  44.976  1.00  0.00           C  
ATOM    173  O   VAL A  12      23.541  35.427  45.226  1.00  0.00           O  
ATOM    174  CB  VAL A  12      26.319  36.952  44.229  1.00  0.00           C  
ATOM    175  CG1 VAL A  12      26.659  35.899  45.272  1.00  0.00           C  
ATOM    176  CG2 VAL A  12      27.254  36.849  43.033  1.00  0.00           C  
ATOM    177  H   VAL A  12      25.070  38.770  42.954  1.00  0.00           H  
ATOM    178  HA  VAL A  12      24.787  35.942  43.100  1.00  0.00           H  
ATOM    179  HB  VAL A  12      26.442  37.926  44.704  1.00  0.00           H  
ATOM    180 1HG1 VAL A  12      27.695  36.020  45.588  1.00  0.00           H  
ATOM    181 2HG1 VAL A  12      26.001  36.015  46.134  1.00  0.00           H  
ATOM    182 3HG1 VAL A  12      26.525  34.906  44.843  1.00  0.00           H  
ATOM    183 1HG2 VAL A  12      28.285  36.957  43.368  1.00  0.00           H  
ATOM    184 2HG2 VAL A  12      27.127  35.877  42.555  1.00  0.00           H  
ATOM    185 3HG2 VAL A  12      27.020  37.638  42.319  1.00  0.00           H  
ATOM    186  N   TYR A  13      23.694  37.614  45.730  1.00  0.00           N  
ATOM    187  CA  TYR A  13      22.801  37.527  46.879  1.00  0.00           C  
ATOM    188  C   TYR A  13      21.421  37.028  46.469  1.00  0.00           C  
ATOM    189  O   TYR A  13      20.889  36.087  47.059  1.00  0.00           O  
ATOM    190  CB  TYR A  13      22.689  38.887  47.572  1.00  0.00           C  
ATOM    191  CG  TYR A  13      21.724  38.900  48.738  1.00  0.00           C  
ATOM    192  CD1 TYR A  13      22.169  38.571  50.009  1.00  0.00           C  
ATOM    193  CD2 TYR A  13      20.396  39.241  48.534  1.00  0.00           C  
ATOM    194  CE1 TYR A  13      21.287  38.583  51.074  1.00  0.00           C  
ATOM    195  CE2 TYR A  13      19.514  39.254  49.598  1.00  0.00           C  
ATOM    196  CZ  TYR A  13      19.957  38.926  50.863  1.00  0.00           C  
ATOM    197  OH  TYR A  13      19.079  38.939  51.923  1.00  0.00           O  
ATOM    198  H   TYR A  13      24.114  38.503  45.499  1.00  0.00           H  
ATOM    199  HA  TYR A  13      23.226  36.825  47.597  1.00  0.00           H  
ATOM    200 1HB  TYR A  13      23.671  39.190  47.940  1.00  0.00           H  
ATOM    201 2HB  TYR A  13      22.363  39.637  46.852  1.00  0.00           H  
ATOM    202  HD1 TYR A  13      23.213  38.303  50.170  1.00  0.00           H  
ATOM    203  HD2 TYR A  13      20.047  39.499  47.534  1.00  0.00           H  
ATOM    204  HE1 TYR A  13      21.637  38.325  52.073  1.00  0.00           H  
ATOM    205  HE2 TYR A  13      18.470  39.522  49.437  1.00  0.00           H  
ATOM    206  HH  TYR A  13      18.205  38.688  51.616  1.00  0.00           H  
ATOM    207  N   GLU A  14      20.846  37.664  45.454  1.00  0.00           N  
ATOM    208  CA  GLU A  14      19.490  37.345  45.018  1.00  0.00           C  
ATOM    209  C   GLU A  14      19.368  35.878  44.623  1.00  0.00           C  
ATOM    210  O   GLU A  14      18.397  35.209  44.975  1.00  0.00           O  
ATOM    211  CB  GLU A  14      19.085  38.235  43.841  1.00  0.00           C  
ATOM    212  CG  GLU A  14      17.657  38.026  43.357  1.00  0.00           C  
ATOM    213  CD  GLU A  14      17.254  39.001  42.286  1.00  0.00           C  
ATOM    214  OE1 GLU A  14      18.047  39.847  41.951  1.00  0.00           O  
ATOM    215  OE2 GLU A  14      16.151  38.898  41.803  1.00  0.00           O  
ATOM    216  H   GLU A  14      21.360  38.384  44.969  1.00  0.00           H  
ATOM    217  HA  GLU A  14      18.807  37.541  45.846  1.00  0.00           H  
ATOM    218 1HB  GLU A  14      19.193  39.282  44.123  1.00  0.00           H  
ATOM    219 2HB  GLU A  14      19.753  38.052  43.000  1.00  0.00           H  
ATOM    220 1HG  GLU A  14      17.562  37.013  42.965  1.00  0.00           H  
ATOM    221 2HG  GLU A  14      16.980  38.123  44.205  1.00  0.00           H  
ATOM    222  N   GLN A  15      20.361  35.386  43.892  1.00  0.00           N  
ATOM    223  CA  GLN A  15      20.361  34.000  43.433  1.00  0.00           C  
ATOM    224  C   GLN A  15      20.437  33.033  44.609  1.00  0.00           C  
ATOM    225  O   GLN A  15      19.683  32.064  44.677  1.00  0.00           O  
ATOM    226  CB  GLN A  15      21.529  33.753  42.475  1.00  0.00           C  
ATOM    227  CG  GLN A  15      21.381  34.434  41.125  1.00  0.00           C  
ATOM    228  CD  GLN A  15      22.641  34.333  40.286  1.00  0.00           C  
ATOM    229  OE1 GLN A  15      23.747  34.599  40.766  1.00  0.00           O  
ATOM    230  NE2 GLN A  15      22.481  33.949  39.024  1.00  0.00           N  
ATOM    231  H   GLN A  15      21.136  35.984  43.642  1.00  0.00           H  
ATOM    232  HA  GLN A  15      19.434  33.814  42.890  1.00  0.00           H  
ATOM    233 1HB  GLN A  15      22.454  34.105  42.931  1.00  0.00           H  
ATOM    234 2HB  GLN A  15      21.636  32.682  42.301  1.00  0.00           H  
ATOM    235 1HG  GLN A  15      20.566  33.960  40.578  1.00  0.00           H  
ATOM    236 2HG  GLN A  15      21.160  35.490  41.285  1.00  0.00           H  
ATOM    237 1HE2 GLN A  15      23.276  33.863  38.422  1.00  0.00           H  
ATOM    238 2HE2 GLN A  15      21.567  33.743  38.677  1.00  0.00           H  
ATOM    239  N   ALA A  16      21.355  33.303  45.530  1.00  0.00           N  
ATOM    240  CA  ALA A  16      21.574  32.422  46.675  1.00  0.00           C  
ATOM    241  C   ALA A  16      20.391  32.459  47.631  1.00  0.00           C  
ATOM    242  O   ALA A  16      20.009  31.438  48.201  1.00  0.00           O  
ATOM    243  CB  ALA A  16      22.824  32.828  47.388  1.00  0.00           C  
ATOM    244  H   ALA A  16      21.914  34.137  45.439  1.00  0.00           H  
ATOM    245  HA  ALA A  16      21.697  31.404  46.306  1.00  0.00           H  
ATOM    246 1HB  ALA A  16      22.969  32.170  48.223  1.00  0.00           H  
ATOM    247 2HB  ALA A  16      23.656  32.763  46.700  1.00  0.00           H  
ATOM    248 3HB  ALA A  16      22.712  33.846  47.727  1.00  0.00           H  
ATOM    249  N   GLU A  17      19.814  33.644  47.807  1.00  0.00           N  
ATOM    250  CA  GLU A  17      18.685  33.820  48.713  1.00  0.00           C  
ATOM    251  C   GLU A  17      17.462  33.057  48.221  1.00  0.00           C  
ATOM    252  O   GLU A  17      16.772  32.400  49.003  1.00  0.00           O  
ATOM    253  CB  GLU A  17      18.346  35.305  48.862  1.00  0.00           C  
ATOM    254  CG  GLU A  17      17.224  35.598  49.849  1.00  0.00           C  
ATOM    255  CD  GLU A  17      16.914  37.065  49.962  1.00  0.00           C  
ATOM    256  OE1 GLU A  17      16.654  37.678  48.955  1.00  0.00           O  
ATOM    257  OE2 GLU A  17      16.937  37.573  51.058  1.00  0.00           O  
ATOM    258  H   GLU A  17      20.165  34.444  47.298  1.00  0.00           H  
ATOM    259  HA  GLU A  17      18.966  33.436  49.695  1.00  0.00           H  
ATOM    260 1HB  GLU A  17      19.232  35.849  49.191  1.00  0.00           H  
ATOM    261 2HB  GLU A  17      18.054  35.710  47.894  1.00  0.00           H  
ATOM    262 1HG  GLU A  17      16.326  35.072  49.529  1.00  0.00           H  
ATOM    263 2HG  GLU A  17      17.508  35.214  50.828  1.00  0.00           H  
ATOM    264  N   LYS A  18      17.195  33.147  46.922  1.00  0.00           N  
ATOM    265  CA  LYS A  18      16.049  32.470  46.327  1.00  0.00           C  
ATOM    266  C   LYS A  18      16.275  30.966  46.256  1.00  0.00           C  
ATOM    267  O   LYS A  18      15.336  30.182  46.394  1.00  0.00           O  
ATOM    268  OXT LYS A  18      17.378  30.533  46.064  1.00  0.00           O  
ATOM    269  CB  LYS A  18      15.760  33.019  44.928  1.00  0.00           C  
ATOM    270  CG  LYS A  18      15.266  34.490  44.867  1.00  0.00           C  
ATOM    271  CD  LYS A  18      13.871  34.687  45.487  1.00  0.00           C  
ATOM    272  CE  LYS A  18      13.386  36.123  45.298  1.00  0.00           C  
ATOM    273  NZ  LYS A  18      12.056  36.352  45.937  1.00  0.00           N  
ATOM    274  H   LYS A  18      17.802  33.699  46.335  1.00  0.00           H  
ATOM    275  HA  LYS A  18      15.173  32.664  46.946  1.00  0.00           H  
ATOM    276 1HB  LYS A  18      16.678  32.965  44.336  1.00  0.00           H  
ATOM    277 2HB  LYS A  18      15.018  32.390  44.437  1.00  0.00           H  
ATOM    278 1HG  LYS A  18      15.970  35.115  45.418  1.00  0.00           H  
ATOM    279 2HG  LYS A  18      15.252  34.823  43.831  1.00  0.00           H  
ATOM    280 1HD  LYS A  18      13.160  33.998  45.031  1.00  0.00           H  
ATOM    281 2HD  LYS A  18      13.910  34.495  46.556  1.00  0.00           H  
ATOM    282 1HE  LYS A  18      14.113  36.804  45.741  1.00  0.00           H  
ATOM    283 2HE  LYS A  18      13.305  36.333  44.232  1.00  0.00           H  
ATOM    284 1HZ  LYS A  18      11.772  37.312  45.788  1.00  0.00           H  
ATOM    285 2HZ  LYS A  18      11.369  35.734  45.526  1.00  0.00           H  
ATOM    286 3HZ  LYS A  18      12.123  36.173  46.928  1.00  0.00           H  
TER                                                                             
ATOM    288  N   GLU B  19      24.941  25.387  49.361  1.00  0.00           N  
ATOM    289  CA  GLU B  19      26.025  25.467  48.390  1.00  0.00           C  
ATOM    290  C   GLU B  19      26.136  26.867  47.801  1.00  0.00           C  
ATOM    291  O   GLU B  19      27.234  27.364  47.550  1.00  0.00           O  
ATOM    292  CB  GLU B  19      25.815  24.447  47.269  1.00  0.00           C  
ATOM    293  CG  GLU B  19      26.897  24.457  46.198  1.00  0.00           C  
ATOM    294  CD  GLU B  19      26.767  23.317  45.226  1.00  0.00           C  
ATOM    295  OE1 GLU B  19      26.389  23.559  44.105  1.00  0.00           O  
ATOM    296  OE2 GLU B  19      27.047  22.205  45.604  1.00  0.00           O  
ATOM    297 1H   GLU B  19      24.892  24.459  49.730  1.00  0.00           H  
ATOM    298 2H   GLU B  19      25.111  26.033  50.105  1.00  0.00           H  
ATOM    299 3H   GLU B  19      24.075  25.614  48.915  1.00  0.00           H  
ATOM    300  HA  GLU B  19      26.961  25.228  48.898  1.00  0.00           H  
ATOM    301 1HB  GLU B  19      25.773  23.443  47.693  1.00  0.00           H  
ATOM    302 2HB  GLU B  19      24.858  24.634  46.780  1.00  0.00           H  
ATOM    303 1HG  GLU B  19      26.842  25.395  45.650  1.00  0.00           H  
ATOM    304 2HG  GLU B  19      27.871  24.405  46.681  1.00  0.00           H  
ATOM    305  N   ASP B  20      24.989  27.502  47.580  1.00  0.00           N  
ATOM    306  CA  ASP B  20      24.947  28.792  46.901  1.00  0.00           C  
ATOM    307  C   ASP B  20      25.162  29.938  47.882  1.00  0.00           C  
ATOM    308  O   ASP B  20      25.774  30.949  47.543  1.00  0.00           O  
ATOM    309  CB  ASP B  20      23.609  28.975  46.180  1.00  0.00           C  
ATOM    310  CG  ASP B  20      23.444  28.039  44.991  1.00  0.00           C  
ATOM    311  OD1 ASP B  20      24.420  27.773  44.329  1.00  0.00           O  
ATOM    312  OD2 ASP B  20      22.345  27.598  44.755  1.00  0.00           O  
ATOM    313  H   ASP B  20      24.126  27.080  47.888  1.00  0.00           H  
ATOM    314  HA  ASP B  20      25.741  28.818  46.154  1.00  0.00           H  
ATOM    315 1HB  ASP B  20      22.791  28.798  46.879  1.00  0.00           H  
ATOM    316 2HB  ASP B  20      23.522  30.004  45.828  1.00  0.00           H  
ATOM    317  N   LEU B  21      24.893  29.753  48.478  1.00  0.00           N  
ATOM    318  CA  LEU B  21      24.970  30.514  49.724  1.00  0.00           C  
ATOM    319  C   LEU B  21      26.414  30.492  50.259  1.00  0.00           C  
ATOM    320  O   LEU B  21      26.960  31.534  50.627  1.00  0.00           O  
ATOM    321  CB  LEU B  21      24.009  29.933  50.768  1.00  0.00           C  
ATOM    322  CG  LEU B  21      22.531  30.302  50.590  1.00  0.00           C  
ATOM    323  CD1 LEU B  21      21.670  29.379  51.441  1.00  0.00           C  
ATOM    324  CD2 LEU B  21      22.320  31.758  50.977  1.00  0.00           C  
ATOM    325  H   LEU B  21      24.471  28.838  48.489  1.00  0.00           H  
ATOM    326  HA  LEU B  21      24.683  31.547  49.527  1.00  0.00           H  
ATOM    327 1HB  LEU B  21      24.084  28.847  50.743  1.00  0.00           H  
ATOM    328 2HB  LEU B  21      24.319  30.276  51.755  1.00  0.00           H  
ATOM    329  HG  LEU B  21      22.243  30.159  49.547  1.00  0.00           H  
ATOM    330 1HD1 LEU B  21      20.619  29.642  51.314  1.00  0.00           H  
ATOM    331 2HD1 LEU B  21      21.825  28.346  51.130  1.00  0.00           H  
ATOM    332 3HD1 LEU B  21      21.947  29.489  52.489  1.00  0.00           H  
ATOM    333 1HD2 LEU B  21      21.270  32.022  50.850  1.00  0.00           H  
ATOM    334 2HD2 LEU B  21      22.607  31.902  52.019  1.00  0.00           H  
ATOM    335 3HD2 LEU B  21      22.935  32.397  50.341  1.00  0.00           H  
ATOM    336  N   ARG B  22      27.049  29.312  50.267  1.00  0.00           N  
ATOM    337  CA  ARG B  22      28.476  29.244  50.581  1.00  0.00           C  
ATOM    338  C   ARG B  22      29.279  30.044  49.574  1.00  0.00           C  
ATOM    339  O   ARG B  22      30.129  30.866  49.933  1.00  0.00           O  
ATOM    340  CB  ARG B  22      28.965  27.804  50.587  1.00  0.00           C  
ATOM    341  CG  ARG B  22      30.448  27.634  50.874  1.00  0.00           C  
ATOM    342  CD  ARG B  22      30.874  26.217  50.739  1.00  0.00           C  
ATOM    343  NE  ARG B  22      32.321  26.078  50.799  1.00  0.00           N  
ATOM    344  CZ  ARG B  22      33.026  25.912  51.935  1.00  0.00           C  
ATOM    345  NH1 ARG B  22      32.407  25.868  53.093  1.00  0.00           N  
ATOM    346  NH2 ARG B  22      34.342  25.795  51.884  1.00  0.00           N  
ATOM    347  H   ARG B  22      26.546  28.467  50.045  1.00  0.00           H  
ATOM    348  HA  ARG B  22      28.635  29.684  51.560  1.00  0.00           H  
ATOM    349 1HB  ARG B  22      28.418  27.237  51.339  1.00  0.00           H  
ATOM    350 2HB  ARG B  22      28.761  27.346  49.619  1.00  0.00           H  
ATOM    351 1HG  ARG B  22      31.027  28.233  50.172  1.00  0.00           H  
ATOM    352 2HG  ARG B  22      30.662  27.960  51.892  1.00  0.00           H  
ATOM    353 1HD  ARG B  22      30.441  25.628  51.547  1.00  0.00           H  
ATOM    354 2HD  ARG B  22      30.533  25.824  49.782  1.00  0.00           H  
ATOM    355  HE  ARG B  22      32.832  26.106  49.927  1.00  0.00           H  
ATOM    356 1HH1 ARG B  22      31.402  25.958  53.132  1.00  0.00           H  
ATOM    357 2HH1 ARG B  22      32.936  25.745  53.945  1.00  0.00           H  
ATOM    358 1HH2 ARG B  22      34.818  25.829  50.993  1.00  0.00           H  
ATOM    359 2HH2 ARG B  22      34.871  25.672  52.734  1.00  0.00           H  
ATOM    360  N   LEU B  23      28.993  29.848  48.298  1.00  0.00           N  
ATOM    361  CA  LEU B  23      29.711  30.622  47.318  1.00  0.00           C  
ATOM    362  C   LEU B  23      29.355  32.087  47.452  1.00  0.00           C  
ATOM    363  O   LEU B  23      30.229  32.948  47.347  1.00  0.00           O  
ATOM    364  CB  LEU B  23      29.386  30.127  45.903  1.00  0.00           C  
ATOM    365  CG  LEU B  23      29.912  28.730  45.549  1.00  0.00           C  
ATOM    366  CD1 LEU B  23      29.297  28.274  44.233  1.00  0.00           C  
ATOM    367  CD2 LEU B  23      31.430  28.767  45.461  1.00  0.00           C  
ATOM    368  H   LEU B  23      28.299  29.158  48.002  1.00  0.00           H  
ATOM    369  HA  LEU B  23      30.778  30.513  47.505  1.00  0.00           H  
ATOM    370 1HB  LEU B  23      28.304  30.115  45.779  1.00  0.00           H  
ATOM    371 2HB  LEU B  23      29.804  30.831  45.184  1.00  0.00           H  
ATOM    372  HG  LEU B  23      29.610  28.022  46.321  1.00  0.00           H  
ATOM    373 1HD1 LEU B  23      29.671  27.281  43.982  1.00  0.00           H  
ATOM    374 2HD1 LEU B  23      28.212  28.238  44.331  1.00  0.00           H  
ATOM    375 3HD1 LEU B  23      29.568  28.974  43.443  1.00  0.00           H  
ATOM    376 1HD2 LEU B  23      31.804  27.774  45.210  1.00  0.00           H  
ATOM    377 2HD2 LEU B  23      31.732  29.474  44.688  1.00  0.00           H  
ATOM    378 3HD2 LEU B  23      31.843  29.079  46.420  1.00  0.00           H  
ATOM    379  N   ALA B  24      28.093  32.393  47.749  1.00  0.00           N  
ATOM    380  CA  ALA B  24      27.721  33.789  47.820  1.00  0.00           C  
ATOM    381  C   ALA B  24      28.504  34.470  48.918  1.00  0.00           C  
ATOM    382  O   ALA B  24      28.949  35.604  48.738  1.00  0.00           O  
ATOM    383  CB  ALA B  24      26.233  33.942  48.038  1.00  0.00           C  
ATOM    384  H   ALA B  24      27.390  31.665  47.873  1.00  0.00           H  
ATOM    385  HA  ALA B  24      27.980  34.280  46.888  1.00  0.00           H  
ATOM    386 1HB  ALA B  24      25.967  34.996  48.071  1.00  0.00           H  
ATOM    387 2HB  ALA B  24      25.705  33.465  47.218  1.00  0.00           H  
ATOM    388 3HB  ALA B  24      25.963  33.466  48.973  1.00  0.00           H  
ATOM    389  N   ILE B  25      28.721  33.789  50.047  1.00  0.00           N  
ATOM    390  CA  ILE B  25      29.477  34.419  51.125  1.00  0.00           C  
ATOM    391  C   ILE B  25      30.890  34.716  50.666  1.00  0.00           C  
ATOM    392  O   ILE B  25      31.392  35.832  50.848  1.00  0.00           O  
ATOM    393  CB  ILE B  25      29.517  33.526  52.377  1.00  0.00           C  
ATOM    394  CG1 ILE B  25      28.125  33.430  53.009  1.00  0.00           C  
ATOM    395  CG2 ILE B  25      30.524  34.064  53.382  1.00  0.00           C  
ATOM    396  CD1 ILE B  25      27.990  32.313  54.020  1.00  0.00           C  
ATOM    397  H   ILE B  25      28.328  32.854  50.165  1.00  0.00           H  
ATOM    398  HA  ILE B  25      28.995  35.358  51.390  1.00  0.00           H  
ATOM    399  HB  ILE B  25      29.806  32.514  52.094  1.00  0.00           H  
ATOM    400 1HG1 ILE B  25      27.884  34.370  53.504  1.00  0.00           H  
ATOM    401 2HG1 ILE B  25      27.381  33.272  52.227  1.00  0.00           H  
ATOM    402 1HG2 ILE B  25      30.539  33.421  54.262  1.00  0.00           H  
ATOM    403 2HG2 ILE B  25      31.515  34.082  52.930  1.00  0.00           H  
ATOM    404 3HG2 ILE B  25      30.241  35.074  53.676  1.00  0.00           H  
ATOM    405 1HD1 ILE B  25      26.977  32.308  54.422  1.00  0.00           H  
ATOM    406 2HD1 ILE B  25      28.192  31.358  53.536  1.00  0.00           H  
ATOM    407 3HD1 ILE B  25      28.701  32.468  54.830  1.00  0.00           H  
ATOM    408  N   LEU B  26      31.514  33.755  50.003  1.00  0.00           N  
ATOM    409  CA  LEU B  26      32.864  33.966  49.547  1.00  0.00           C  
ATOM    410  C   LEU B  26      32.915  35.054  48.511  1.00  0.00           C  
ATOM    411  O   LEU B  26      33.824  35.878  48.504  1.00  0.00           O  
ATOM    412  CB  LEU B  26      33.439  32.668  48.966  1.00  0.00           C  
ATOM    413  CG  LEU B  26      33.680  31.538  49.974  1.00  0.00           C  
ATOM    414  CD1 LEU B  26      33.995  30.249  49.227  1.00  0.00           C  
ATOM    415  CD2 LEU B  26      34.820  31.922  50.906  1.00  0.00           C  
ATOM    416  H   LEU B  26      31.046  32.861  49.834  1.00  0.00           H  
ATOM    417  HA  LEU B  26      33.476  34.267  50.399  1.00  0.00           H  
ATOM    418 1HB  LEU B  26      32.754  32.294  48.207  1.00  0.00           H  
ATOM    419 2HB  LEU B  26      34.392  32.894  48.487  1.00  0.00           H  
ATOM    420  HG  LEU B  26      32.775  31.371  50.558  1.00  0.00           H  
ATOM    421 1HD1 LEU B  26      34.166  29.445  49.944  1.00  0.00           H  
ATOM    422 2HD1 LEU B  26      33.155  29.987  48.583  1.00  0.00           H  
ATOM    423 3HD1 LEU B  26      34.889  30.389  48.620  1.00  0.00           H  
ATOM    424 1HD2 LEU B  26      34.991  31.119  51.623  1.00  0.00           H  
ATOM    425 2HD2 LEU B  26      35.727  32.087  50.323  1.00  0.00           H  
ATOM    426 3HD2 LEU B  26      34.561  32.836  51.440  1.00  0.00           H  
ATOM    427  N   LYS B  27      31.907  35.112  47.666  1.00  0.00           N  
ATOM    428  CA  LYS B  27      31.884  36.147  46.664  1.00  0.00           C  
ATOM    429  C   LYS B  27      31.784  37.512  47.314  1.00  0.00           C  
ATOM    430  O   LYS B  27      32.506  38.435  46.939  1.00  0.00           O  
ATOM    431  CB  LYS B  27      30.714  35.885  45.716  1.00  0.00           C  
ATOM    432  CG  LYS B  27      30.954  34.702  44.798  1.00  0.00           C  
ATOM    433  CD  LYS B  27      29.778  34.382  43.934  1.00  0.00           C  
ATOM    434  CE  LYS B  27      30.102  33.197  43.073  1.00  0.00           C  
ATOM    435  NZ  LYS B  27      28.962  32.732  42.284  1.00  0.00           N  
ATOM    436  H   LYS B  27      31.177  34.400  47.685  1.00  0.00           H  
ATOM    437  HA  LYS B  27      32.816  36.099  46.107  1.00  0.00           H  
ATOM    438 1HB  LYS B  27      29.814  35.696  46.292  1.00  0.00           H  
ATOM    439 2HB  LYS B  27      30.536  36.765  45.103  1.00  0.00           H  
ATOM    440 1HG  LYS B  27      31.770  34.954  44.144  1.00  0.00           H  
ATOM    441 2HG  LYS B  27      31.242  33.838  45.365  1.00  0.00           H  
ATOM    442 1HD  LYS B  27      28.913  34.149  44.552  1.00  0.00           H  
ATOM    443 2HD  LYS B  27      29.538  35.235  43.301  1.00  0.00           H  
ATOM    444 1HE  LYS B  27      30.899  33.471  42.385  1.00  0.00           H  
ATOM    445 2HE  LYS B  27      30.448  32.383  43.713  1.00  0.00           H  
ATOM    446 1HZ  LYS B  27      29.294  31.930  41.730  1.00  0.00           H  
ATOM    447 2HZ  LYS B  27      28.210  32.447  42.890  1.00  0.00           H  
ATOM    448 3HZ  LYS B  27      28.652  33.465  41.672  1.00  0.00           H  
ATOM    449  N   LEU B  28      30.968  37.644  48.353  1.00  0.00           N  
ATOM    450  CA  LEU B  28      30.774  38.961  48.926  1.00  0.00           C  
ATOM    451  C   LEU B  28      32.047  39.436  49.626  1.00  0.00           C  
ATOM    452  O   LEU B  28      32.406  40.615  49.558  1.00  0.00           O  
ATOM    453  CB  LEU B  28      29.605  38.939  49.919  1.00  0.00           C  
ATOM    454  CG  LEU B  28      28.268  39.468  49.384  1.00  0.00           C  
ATOM    455  CD1 LEU B  28      28.353  40.977  49.205  1.00  0.00           C  
ATOM    456  CD2 LEU B  28      27.939  38.779  48.068  1.00  0.00           C  
ATOM    457  H   LEU B  28      30.445  36.838  48.694  1.00  0.00           H  
ATOM    458  HA  LEU B  28      30.518  39.633  48.131  1.00  0.00           H  
ATOM    459 1HB  LEU B  28      29.447  37.913  50.247  1.00  0.00           H  
ATOM    460 2HB  LEU B  28      29.875  39.539  50.788  1.00  0.00           H  
ATOM    461  HG  LEU B  28      27.479  39.262  50.108  1.00  0.00           H  
ATOM    462 1HD1 LEU B  28      27.403  41.353  48.825  1.00  0.00           H  
ATOM    463 2HD1 LEU B  28      28.570  41.446  50.165  1.00  0.00           H  
ATOM    464 3HD1 LEU B  28      29.146  41.215  48.497  1.00  0.00           H  
ATOM    465 1HD2 LEU B  28      26.988  39.155  47.688  1.00  0.00           H  
ATOM    466 2HD2 LEU B  28      28.727  38.985  47.343  1.00  0.00           H  
ATOM    467 3HD2 LEU B  28      27.867  37.703  48.228  1.00  0.00           H  
ATOM    468  N   GLU B  29      32.742  38.504  50.282  1.00  0.00           N  
ATOM    469  CA  GLU B  29      33.963  38.806  51.012  1.00  0.00           C  
ATOM    470  C   GLU B  29      35.075  39.381  50.138  1.00  0.00           C  
ATOM    471  O   GLU B  29      35.808  40.293  50.552  1.00  0.00           O  
ATOM    472  CB  GLU B  29      34.469  37.541  51.709  1.00  0.00           C  
ATOM    473  CG  GLU B  29      33.634  37.106  52.906  1.00  0.00           C  
ATOM    474  CD  GLU B  29      34.147  35.848  53.549  1.00  0.00           C  
ATOM    475  OE1 GLU B  29      35.062  35.263  53.021  1.00  0.00           O  
ATOM    476  OE2 GLU B  29      33.623  35.471  54.571  1.00  0.00           O  
ATOM    477  H   GLU B  29      32.398  37.542  50.287  1.00  0.00           H  
ATOM    478  HA  GLU B  29      33.720  39.531  51.789  1.00  0.00           H  
ATOM    479 1HB  GLU B  29      34.488  36.716  50.997  1.00  0.00           H  
ATOM    480 2HB  GLU B  29      35.491  37.699  52.054  1.00  0.00           H  
ATOM    481 1HG  GLU B  29      33.635  37.905  53.646  1.00  0.00           H  
ATOM    482 2HG  GLU B  29      32.607  36.950  52.581  1.00  0.00           H  
ATOM    483  N   MET B  30      35.223  38.845  48.924  1.00  0.00           N  
ATOM    484  CA  MET B  30      36.281  39.323  48.049  1.00  0.00           C  
ATOM    485  C   MET B  30      35.834  40.599  47.373  1.00  0.00           C  
ATOM    486  O   MET B  30      36.637  41.494  47.114  1.00  0.00           O  
ATOM    487  CB  MET B  30      36.650  38.262  47.014  1.00  0.00           C  
ATOM    488  CG  MET B  30      37.422  37.076  47.576  1.00  0.00           C  
ATOM    489  SD  MET B  30      38.070  35.994  46.286  1.00  0.00           S  
ATOM    490  CE  MET B  30      36.631  34.987  45.935  1.00  0.00           C  
ATOM    491  H   MET B  30      34.607  38.104  48.612  1.00  0.00           H  
ATOM    492  HA  MET B  30      37.159  39.544  48.653  1.00  0.00           H  
ATOM    493 1HB  MET B  30      35.744  37.879  46.546  1.00  0.00           H  
ATOM    494 2HB  MET B  30      37.258  38.715  46.229  1.00  0.00           H  
ATOM    495 1HG  MET B  30      38.258  37.437  48.175  1.00  0.00           H  
ATOM    496 2HG  MET B  30      36.769  36.490  48.221  1.00  0.00           H  
ATOM    497 1HE  MET B  30      36.874  34.266  45.154  1.00  0.00           H  
ATOM    498 2HE  MET B  30      36.329  34.457  46.839  1.00  0.00           H  
ATOM    499 3HE  MET B  30      35.814  35.625  45.599  1.00  0.00           H  
ATOM    500  N   ALA B  31      34.531  40.718  47.142  1.00  0.00           N  
ATOM    501  CA  ALA B  31      33.974  41.912  46.569  1.00  0.00           C  
ATOM    502  C   ALA B  31      34.248  43.084  47.480  1.00  0.00           C  
ATOM    503  O   ALA B  31      34.594  44.163  47.001  1.00  0.00           O  
ATOM    504  CB  ALA B  31      32.480  41.773  46.366  1.00  0.00           C  
ATOM    505  H   ALA B  31      33.883  39.956  47.345  1.00  0.00           H  
ATOM    506  HA  ALA B  31      34.464  42.088  45.611  1.00  0.00           H  
ATOM    507 1HB  ALA B  31      32.078  42.684  45.925  1.00  0.00           H  
ATOM    508 2HB  ALA B  31      32.276  40.931  45.715  1.00  0.00           H  
ATOM    509 3HB  ALA B  31      32.003  41.597  47.331  1.00  0.00           H  
ATOM    510  N   ILE B  32      34.148  42.875  48.800  1.00  0.00           N  
ATOM    511  CA  ILE B  32      34.455  43.953  49.726  1.00  0.00           C  
ATOM    512  C   ILE B  32      35.927  44.287  49.724  1.00  0.00           C  
ATOM    513  O   ILE B  32      36.290  45.463  49.686  1.00  0.00           O  
ATOM    514  CB  ILE B  32      34.018  43.587  51.156  1.00  0.00           C  
ATOM    515  CG1 ILE B  32      32.491  43.492  51.240  1.00  0.00           C  
ATOM    516  CG2 ILE B  32      34.547  44.609  52.151  1.00  0.00           C  
ATOM    517  CD1 ILE B  32      31.990  42.805  52.490  1.00  0.00           C  
ATOM    518  H   ILE B  32      33.835  41.978  49.173  1.00  0.00           H  
ATOM    519  HA  ILE B  32      33.901  44.823  49.401  1.00  0.00           H  
ATOM    520  HB  ILE B  32      34.409  42.604  51.416  1.00  0.00           H  
ATOM    521 1HG1 ILE B  32      32.063  44.493  51.205  1.00  0.00           H  
ATOM    522 2HG1 ILE B  32      32.113  42.945  50.377  1.00  0.00           H  
ATOM    523 1HG2 ILE B  32      34.228  44.336  53.157  1.00  0.00           H  
ATOM    524 2HG2 ILE B  32      35.635  44.628  52.108  1.00  0.00           H  
ATOM    525 3HG2 ILE B  32      34.156  45.595  51.902  1.00  0.00           H  
ATOM    526 1HD1 ILE B  32      30.901  42.776  52.478  1.00  0.00           H  
ATOM    527 2HD1 ILE B  32      32.380  41.788  52.527  1.00  0.00           H  
ATOM    528 3HD1 ILE B  32      32.328  43.356  53.368  1.00  0.00           H  
ATOM    529  N   LYS B  33      36.790  43.280  49.703  1.00  0.00           N  
ATOM    530  CA  LYS B  33      38.218  43.546  49.692  1.00  0.00           C  
ATOM    531  C   LYS B  33      38.615  44.362  48.463  1.00  0.00           C  
ATOM    532  O   LYS B  33      39.086  45.503  48.571  1.00  0.00           O  
ATOM    533  CB  LYS B  33      39.005  42.235  49.736  1.00  0.00           C  
ATOM    534  CG  LYS B  33      38.950  41.512  51.075  1.00  0.00           C  
ATOM    535  CD  LYS B  33      39.723  40.202  51.028  1.00  0.00           C  
ATOM    536  CE  LYS B  33      39.653  39.470  52.360  1.00  0.00           C  
ATOM    537  NZ  LYS B  33      40.385  38.174  52.321  1.00  0.00           N  
ATOM    538  H   LYS B  33      36.453  42.313  49.739  1.00  0.00           H  
ATOM    539  HA  LYS B  33      38.478  44.109  50.588  1.00  0.00           H  
ATOM    540 1HB  LYS B  33      38.624  41.556  48.973  1.00  0.00           H  
ATOM    541 2HB  LYS B  33      40.053  42.432  49.505  1.00  0.00           H  
ATOM    542 1HG  LYS B  33      39.377  42.149  51.850  1.00  0.00           H  
ATOM    543 2HG  LYS B  33      37.912  41.303  51.332  1.00  0.00           H  
ATOM    544 1HD  LYS B  33      39.307  39.562  50.248  1.00  0.00           H  
ATOM    545 2HD  LYS B  33      40.767  40.404  50.790  1.00  0.00           H  
ATOM    546 1HE  LYS B  33      40.085  40.094  53.141  1.00  0.00           H  
ATOM    547 2HE  LYS B  33      38.611  39.276  52.615  1.00  0.00           H  
ATOM    548 1HZ  LYS B  33      40.315  37.721  53.221  1.00  0.00           H  
ATOM    549 2HZ  LYS B  33      39.980  37.579  51.612  1.00  0.00           H  
ATOM    550 3HZ  LYS B  33      41.357  38.343  52.105  1.00  0.00           H  
ATOM    551  N   HIS B  34      37.958  44.262  47.158  1.00  0.00           N  
ATOM    552  CA  HIS B  34      38.091  44.918  45.863  1.00  0.00           C  
ATOM    553  C   HIS B  34      37.560  46.346  45.912  1.00  0.00           C  
ATOM    554  O   HIS B  34      38.240  47.285  45.497  1.00  0.00           O  
ATOM    555  CB  HIS B  34      37.351  44.129  44.777  1.00  0.00           C  
ATOM    556  CG  HIS B  34      37.489  44.717  43.407  1.00  0.00           C  
ATOM    557  ND1 HIS B  34      38.634  44.578  42.651  1.00  0.00           N  
ATOM    558  CD2 HIS B  34      36.628  45.444  42.658  1.00  0.00           C  
ATOM    559  CE1 HIS B  34      38.469  45.196  41.493  1.00  0.00           C  
ATOM    560  NE2 HIS B  34      37.261  45.729  41.474  1.00  0.00           N  
ATOM    561  H   HIS B  34      37.391  43.431  47.232  1.00  0.00           H  
ATOM    562  HA  HIS B  34      39.147  44.947  45.596  1.00  0.00           H  
ATOM    563 1HB  HIS B  34      37.729  43.106  44.750  1.00  0.00           H  
ATOM    564 2HB  HIS B  34      36.291  44.080  45.023  1.00  0.00           H  
ATOM    565  HD1 HIS B  34      39.436  44.030  42.887  1.00  0.00           H  
ATOM    566  HD2 HIS B  34      35.613  45.802  42.834  1.00  0.00           H  
ATOM    567  HE1 HIS B  34      39.265  45.201  40.749  1.00  0.00           H  
ATOM    568  N   VAL B  35      36.344  46.504  46.422  1.00  0.00           N  
ATOM    569  CA  VAL B  35      35.679  47.802  46.432  1.00  0.00           C  
ATOM    570  C   VAL B  35      36.241  48.700  47.528  1.00  0.00           C  
ATOM    571  O   VAL B  35      36.399  48.275  48.672  1.00  0.00           O  
ATOM    572  OXT VAL B  35      36.535  49.837  47.280  1.00  0.00           O  
ATOM    573  CB  VAL B  35      34.164  47.625  46.644  1.00  0.00           C  
ATOM    574  CG1 VAL B  35      33.490  48.976  46.825  1.00  0.00           C  
ATOM    575  CG2 VAL B  35      33.561  46.874  45.467  1.00  0.00           C  
ATOM    576  H   VAL B  35      35.867  45.704  46.814  1.00  0.00           H  
ATOM    577  HA  VAL B  35      35.844  48.281  45.468  1.00  0.00           H  
ATOM    578  HB  VAL B  35      33.998  47.058  47.561  1.00  0.00           H  
ATOM    579 1HG1 VAL B  35      32.419  48.832  46.974  1.00  0.00           H  
ATOM    580 2HG1 VAL B  35      33.912  49.480  47.694  1.00  0.00           H  
ATOM    581 3HG1 VAL B  35      33.653  49.586  45.936  1.00  0.00           H  
ATOM    582 1HG2 VAL B  35      32.490  46.752  45.624  1.00  0.00           H  
ATOM    583 2HG2 VAL B  35      33.732  47.438  44.550  1.00  0.00           H  
ATOM    584 3HG2 VAL B  35      34.029  45.893  45.382  1.00  0.00           H  
TER                                                                             
REMARK PDBinfo-LABEL:    3 KEEP
REMARK PDBinfo-LABEL:    4 KEEP
REMARK PDBinfo-LABEL:    5 KEEP
REMARK PDBinfo-LABEL:    7 KEEP
REMARK PDBinfo-LABEL:    8 KEEP
REMARK PDBinfo-LABEL:   11 KEEP
REMARK PDBinfo-LABEL:   12 KEEP
REMARK PDBinfo-LABEL:   14 KEEP
REMARK PDBinfo-LABEL:   15 KEEP
REMARK PDBinfo-LABEL:   19 KEEP
REMARK PDBinfo-LABEL:   20 KEEP
REMARK PDBinfo-LABEL:   22 KEEP
REMARK PDBinfo-LABEL:   23 KEEP
REMARK PDBinfo-LABEL:   26 KEEP
REMARK PDBinfo-LABEL:   27 KEEP
REMARK PDBinfo-LABEL:   30 KEEP
REMARK PDBinfo-LABEL:   31 KEEP
REMARK PDBinfo-LABEL:   34 KEEP
