# Supplementary material for: Design of protein-binding proteins from the target structure alone
Source: Nature. 2022 Mar 24;605(7910):551–60. doi: 10.1038/s41586-022-04654-9 (PMC9117152; doi:10.1038/s41586-022-04654-9)
Supplement: Supplementary file 4 — Supplementary Data 1 Experimental data and analysis. This file contains all the experimental results and the analysis protocols. [file 41586_2022_4654_MOESM4_ESM.gz › supplemental_files/ngs_analysis/il7ra_grafting_experiment/disjoint_grafts/motif_hash_input/motif/IL7_bcov_r2_ems_3hM_1129_000000027_0001_0001_trim.pdb]

ATOM      1  N   LYS A   1       3.511  15.633   6.543  1.00  0.00           N  
ATOM      2  CA  LYS A   1       2.228  15.421   5.883  1.00  0.00           C  
ATOM      3  C   LYS A   1       2.180  14.061   5.198  1.00  0.00           C  
ATOM      4  O   LYS A   1       1.114  13.455   5.079  1.00  0.00           O  
ATOM      5  CB  LYS A   1       1.958  16.532   4.867  1.00  0.00           C  
ATOM      6  CG  LYS A   1       1.634  17.886   5.484  1.00  0.00           C  
ATOM      7  CD  LYS A   1       1.324  18.922   4.415  1.00  0.00           C  
ATOM      8  CE  LYS A   1       0.735  20.187   5.022  1.00  0.00           C  
ATOM      9  NZ  LYS A   1       1.751  20.963   5.785  1.00  0.00           N  
ATOM     10 1H   LYS A   1       3.516  16.531   6.983  1.00  0.00           H  
ATOM     11 2H   LYS A   1       3.653  14.923   7.233  1.00  0.00           H  
ATOM     12 3H   LYS A   1       4.246  15.591   5.866  1.00  0.00           H  
ATOM     13  HA  LYS A   1       1.441  15.464   6.635  1.00  0.00           H  
ATOM     14 1HB  LYS A   1       2.831  16.659   4.225  1.00  0.00           H  
ATOM     15 2HB  LYS A   1       1.122  16.247   4.229  1.00  0.00           H  
ATOM     16 1HG  LYS A   1       0.771  17.787   6.143  1.00  0.00           H  
ATOM     17 2HG  LYS A   1       2.483  18.228   6.076  1.00  0.00           H  
ATOM     18 1HD  LYS A   1       2.241  19.178   3.880  1.00  0.00           H  
ATOM     19 2HD  LYS A   1       0.612  18.507   3.702  1.00  0.00           H  
ATOM     20 1HE  LYS A   1       0.335  20.818   4.230  1.00  0.00           H  
ATOM     21 2HE  LYS A   1      -0.081  19.922   5.694  1.00  0.00           H  
ATOM     22 1HZ  LYS A   1       1.322  21.791   6.172  1.00  0.00           H  
ATOM     23 2HZ  LYS A   1       2.117  20.392   6.535  1.00  0.00           H  
ATOM     24 3HZ  LYS A   1       2.504  21.231   5.169  1.00  0.00           H  
ATOM     25  N   LYS A   2       3.336  13.587   4.752  1.00  0.00           N  
ATOM     26  CA  LYS A   2       3.442  12.262   4.154  1.00  0.00           C  
ATOM     27  C   LYS A   2       2.881  11.192   5.082  1.00  0.00           C  
ATOM     28  O   LYS A   2       2.211  10.260   4.638  1.00  0.00           O  
ATOM     29  CB  LYS A   2       4.898  11.946   3.807  1.00  0.00           C  
ATOM     30  CG  LYS A   2       5.112  10.573   3.183  1.00  0.00           C  
ATOM     31  CD  LYS A   2       6.573  10.355   2.816  1.00  0.00           C  
ATOM     32  CE  LYS A   2       6.813   8.938   2.317  1.00  0.00           C  
ATOM     33  NZ  LYS A   2       8.244   8.700   1.985  1.00  0.00           N  
ATOM     34  H   LYS A   2       4.166  14.158   4.827  1.00  0.00           H  
ATOM     35  HA  LYS A   2       2.871  12.254   3.226  1.00  0.00           H  
ATOM     36 1HB  LYS A   2       5.276  12.693   3.109  1.00  0.00           H  
ATOM     37 2HB  LYS A   2       5.508  12.002   4.709  1.00  0.00           H  
ATOM     38 1HG  LYS A   2       4.804   9.801   3.888  1.00  0.00           H  
ATOM     39 2HG  LYS A   2       4.503  10.483   2.284  1.00  0.00           H  
ATOM     40 1HD  LYS A   2       6.861  11.060   2.035  1.00  0.00           H  
ATOM     41 2HD  LYS A   2       7.198  10.533   3.691  1.00  0.00           H  
ATOM     42 1HE  LYS A   2       6.507   8.226   3.082  1.00  0.00           H  
ATOM     43 2HE  LYS A   2       6.212   8.759   1.425  1.00  0.00           H  
ATOM     44 1HZ  LYS A   2       8.361   7.751   1.659  1.00  0.00           H  
ATOM     45 2HZ  LYS A   2       8.534   9.343   1.262  1.00  0.00           H  
ATOM     46 3HZ  LYS A   2       8.810   8.844   2.810  1.00  0.00           H  
ATOM     47  N   LEU A   3       3.159  11.333   6.373  1.00  0.00           N  
ATOM     48  CA  LEU A   3       2.770  10.326   7.356  1.00  0.00           C  
ATOM     49  C   LEU A   3       1.296  10.451   7.720  1.00  0.00           C  
ATOM     50  O   LEU A   3       0.626   9.455   7.988  1.00  0.00           O  
ATOM     51  CB  LEU A   3       3.628  10.459   8.621  1.00  0.00           C  
ATOM     52  CG  LEU A   3       5.135  10.241   8.429  1.00  0.00           C  
ATOM     53  CD1 LEU A   3       5.861  10.535   9.734  1.00  0.00           C  
ATOM     54  CD2 LEU A   3       5.386   8.812   7.972  1.00  0.00           C  
ATOM     55  H   LEU A   3       3.651  12.156   6.683  1.00  0.00           H  
ATOM     56  HA  LEU A   3       2.940   9.338   6.923  1.00  0.00           H  
ATOM     57 1HB  LEU A   3       3.488  11.458   9.031  1.00  0.00           H  
ATOM     58 2HB  LEU A   3       3.279   9.734   9.356  1.00  0.00           H  
ATOM     59  HG  LEU A   3       5.510  10.934   7.675  1.00  0.00           H  
ATOM     60 1HD1 LEU A   3       6.931  10.380   9.598  1.00  0.00           H  
ATOM     61 2HD1 LEU A   3       5.680  11.569  10.027  1.00  0.00           H  
ATOM     62 3HD1 LEU A   3       5.494   9.867  10.513  1.00  0.00           H  
ATOM     63 1HD2 LEU A   3       6.457   8.657   7.835  1.00  0.00           H  
ATOM     64 2HD2 LEU A   3       5.013   8.118   8.726  1.00  0.00           H  
ATOM     65 3HD2 LEU A   3       4.870   8.635   7.029  1.00  0.00           H  
ATOM     66  N   GLU A   4       0.798  11.683   7.730  1.00  0.00           N  
ATOM     67  CA  GLU A   4      -0.612  11.939   7.998  1.00  0.00           C  
ATOM     68  C   GLU A   4      -1.500  11.255   6.965  1.00  0.00           C  
ATOM     69  O   GLU A   4      -2.516  10.649   7.310  1.00  0.00           O  
ATOM     70  CB  GLU A   4      -0.889  13.444   8.008  1.00  0.00           C  
ATOM     71  CG  GLU A   4      -2.327  13.816   8.342  1.00  0.00           C  
ATOM     72  CD  GLU A   4      -2.537  15.301   8.450  1.00  0.00           C  
ATOM     73  OE1 GLU A   4      -1.580  16.027   8.330  1.00  0.00           O  
ATOM     74  OE2 GLU A   4      -3.656  15.709   8.654  1.00  0.00           O  
ATOM     75  H   GLU A   4       1.412  12.465   7.547  1.00  0.00           H  
ATOM     76  HA  GLU A   4      -0.854  11.541   8.985  1.00  0.00           H  
ATOM     77 1HB  GLU A   4      -0.240  13.928   8.738  1.00  0.00           H  
ATOM     78 2HB  GLU A   4      -0.654  13.864   7.031  1.00  0.00           H  
ATOM     79 1HG  GLU A   4      -2.983  13.424   7.565  1.00  0.00           H  
ATOM     80 2HG  GLU A   4      -2.604  13.345   9.285  1.00  0.00           H  
ATOM     81  N   TRP A   5      -1.112  11.356   5.699  1.00  0.00           N  
ATOM     82  CA  TRP A   5      -1.853  10.716   4.618  1.00  0.00           C  
ATOM     83  C   TRP A   5      -1.898   9.204   4.799  1.00  0.00           C  
ATOM     84  O   TRP A   5      -2.959   8.590   4.702  1.00  0.00           O  
ATOM     85  CB  TRP A   5      -1.222  11.053   3.266  1.00  0.00           C  
ATOM     86  CG  TRP A   5      -2.008  10.546   2.095  1.00  0.00           C  
ATOM     87  CD1 TRP A   5      -1.744   9.431   1.358  1.00  0.00           C  
ATOM     88  CD2 TRP A   5      -3.198  11.136   1.519  1.00  0.00           C  
ATOM     89  NE1 TRP A   5      -2.683   9.287   0.366  1.00  0.00           N  
ATOM     90  CE2 TRP A   5      -3.581  10.321   0.450  1.00  0.00           C  
ATOM     91  CE3 TRP A   5      -3.958  12.273   1.820  1.00  0.00           C  
ATOM     92  CZ2 TRP A   5      -4.693  10.604  -0.327  1.00  0.00           C  
ATOM     93  CZ3 TRP A   5      -5.074  12.556   1.042  1.00  0.00           C  
ATOM     94  CH2 TRP A   5      -5.432  11.742  -0.004  1.00  0.00           C  
ATOM     95  H   TRP A   5      -0.283  11.888   5.479  1.00  0.00           H  
ATOM     96  HA  TRP A   5      -2.874  11.100   4.623  1.00  0.00           H  
ATOM     97 1HB  TRP A   5      -1.122  12.134   3.170  1.00  0.00           H  
ATOM     98 2HB  TRP A   5      -0.220  10.627   3.216  1.00  0.00           H  
ATOM     99  HD1 TRP A   5      -0.911   8.753   1.530  1.00  0.00           H  
ATOM    100  HE1 TRP A   5      -2.708   8.543  -0.317  1.00  0.00           H  
ATOM    101  HE3 TRP A   5      -3.680  12.921   2.650  1.00  0.00           H  
ATOM    102  HZ2 TRP A   5      -4.993   9.970  -1.161  1.00  0.00           H  
ATOM    103  HZ3 TRP A   5      -5.660  13.444   1.282  1.00  0.00           H  
ATOM    104  HH2 TRP A   5      -6.314  11.994  -0.594  1.00  0.00           H  
ATOM    105  N   LEU A   6      -0.740   8.610   5.065  1.00  0.00           N  
ATOM    106  CA  LEU A   6      -0.628   7.160   5.170  1.00  0.00           C  
ATOM    107  C   LEU A   6      -1.402   6.633   6.371  1.00  0.00           C  
ATOM    108  O   LEU A   6      -2.021   5.571   6.305  1.00  0.00           O  
ATOM    109  CB  LEU A   6       0.846   6.749   5.283  1.00  0.00           C  
ATOM    110  CG  LEU A   6       1.705   7.003   4.037  1.00  0.00           C  
ATOM    111  CD1 LEU A   6       3.174   6.804   4.384  1.00  0.00           C  
ATOM    112  CD2 LEU A   6       1.273   6.062   2.923  1.00  0.00           C  
ATOM    113  H   LEU A   6       0.085   9.178   5.197  1.00  0.00           H  
ATOM    114  HA  LEU A   6      -1.041   6.716   4.263  1.00  0.00           H  
ATOM    115 1HB  LEU A   6       1.295   7.294   6.112  1.00  0.00           H  
ATOM    116 2HB  LEU A   6       0.893   5.684   5.507  1.00  0.00           H  
ATOM    117  HG  LEU A   6       1.576   8.035   3.711  1.00  0.00           H  
ATOM    118 1HD1 LEU A   6       3.784   6.984   3.499  1.00  0.00           H  
ATOM    119 2HD1 LEU A   6       3.460   7.503   5.170  1.00  0.00           H  
ATOM    120 3HD1 LEU A   6       3.330   5.783   4.730  1.00  0.00           H  
ATOM    121 1HD2 LEU A   6       1.883   6.243   2.037  1.00  0.00           H  
ATOM    122 2HD2 LEU A   6       1.402   5.029   3.248  1.00  0.00           H  
ATOM    123 3HD2 LEU A   6       0.224   6.238   2.683  1.00  0.00           H  
ATOM    124  N   LEU A   7      -1.366   7.383   7.467  1.00  0.00           N  
ATOM    125  CA  LEU A   7      -2.127   7.031   8.659  1.00  0.00           C  
ATOM    126  C   LEU A   7      -3.625   7.135   8.407  1.00  0.00           C  
ATOM    127  O   LEU A   7      -4.394   6.262   8.814  1.00  0.00           O  
ATOM    128  CB  LEU A   7      -1.735   7.944   9.828  1.00  0.00           C  
ATOM    129  CG  LEU A   7      -0.344   7.696  10.427  1.00  0.00           C  
ATOM    130  CD1 LEU A   7       0.003   8.824  11.389  1.00  0.00           C  
ATOM    131  CD2 LEU A   7      -0.329   6.350  11.135  1.00  0.00           C  
ATOM    132  H   LEU A   7      -0.797   8.218   7.472  1.00  0.00           H  
ATOM    133  HA  LEU A   7      -1.888   6.004   8.933  1.00  0.00           H  
ATOM    134 1HB  LEU A   7      -1.769   8.977   9.488  1.00  0.00           H  
ATOM    135 2HB  LEU A   7      -2.466   7.820  10.626  1.00  0.00           H  
ATOM    136  HG  LEU A   7       0.400   7.696   9.631  1.00  0.00           H  
ATOM    137 1HD1 LEU A   7       0.991   8.649  11.814  1.00  0.00           H  
ATOM    138 2HD1 LEU A   7       0.003   9.773  10.852  1.00  0.00           H  
ATOM    139 3HD1 LEU A   7      -0.736   8.860  12.189  1.00  0.00           H  
ATOM    140 1HD2 LEU A   7       0.660   6.173  11.560  1.00  0.00           H  
ATOM    141 2HD2 LEU A   7      -1.072   6.349  11.932  1.00  0.00           H  
ATOM    142 3HD2 LEU A   7      -0.562   5.560  10.421  1.00  0.00           H  
ATOM    143  N   LYS A   8      -4.036   8.205   7.736  1.00  0.00           N  
ATOM    144  CA  LYS A   8      -5.442   8.414   7.413  1.00  0.00           C  
ATOM    145  C   LYS A   8      -5.969   7.312   6.502  1.00  0.00           C  
ATOM    146  O   LYS A   8      -7.067   6.798   6.706  1.00  0.00           O  
ATOM    147  CB  LYS A   8      -5.641   9.781   6.755  1.00  0.00           C  
ATOM    148  CG  LYS A   8      -7.091  10.122   6.441  1.00  0.00           C  
ATOM    149  CD  LYS A   8      -7.220  11.535   5.891  1.00  0.00           C  
ATOM    150  CE  LYS A   8      -8.668  11.875   5.571  1.00  0.00           C  
ATOM    151  NZ  LYS A   8      -8.811  13.260   5.046  1.00  0.00           N  
ATOM    152  H   LYS A   8      -3.354   8.891   7.441  1.00  0.00           H  
ATOM    153  HA  LYS A   8      -6.015   8.406   8.339  1.00  0.00           H  
ATOM    154 1HB  LYS A   8      -5.248  10.560   7.408  1.00  0.00           H  
ATOM    155 2HB  LYS A   8      -5.078   9.821   5.822  1.00  0.00           H  
ATOM    156 1HG  LYS A   8      -7.480   9.418   5.705  1.00  0.00           H  
ATOM    157 2HG  LYS A   8      -7.689  10.039   7.348  1.00  0.00           H  
ATOM    158 1HD  LYS A   8      -6.841  12.247   6.625  1.00  0.00           H  
ATOM    159 2HD  LYS A   8      -6.626  11.626   4.981  1.00  0.00           H  
ATOM    160 1HE  LYS A   8      -9.050  11.177   4.827  1.00  0.00           H  
ATOM    161 2HE  LYS A   8      -9.273  11.778   6.472  1.00  0.00           H  
ATOM    162 1HZ  LYS A   8      -9.784  13.447   4.847  1.00  0.00           H  
ATOM    163 2HZ  LYS A   8      -8.477  13.919   5.736  1.00  0.00           H  
ATOM    164 3HZ  LYS A   8      -8.270  13.357   4.198  1.00  0.00           H  
ATOM    165  N   ALA A   9      -5.179   6.955   5.496  1.00  0.00           N  
ATOM    166  CA  ALA A   9      -5.571   5.926   4.539  1.00  0.00           C  
ATOM    167  C   ALA A   9      -5.814   4.593   5.236  1.00  0.00           C  
ATOM    168  O   ALA A   9      -6.756   3.873   4.907  1.00  0.00           O  
ATOM    169  CB  ALA A   9      -4.510   5.773   3.460  1.00  0.00           C  
ATOM    170  H   ALA A   9      -4.281   7.409   5.389  1.00  0.00           H  
ATOM    171  HA  ALA A   9      -6.495   6.241   4.054  1.00  0.00           H  
ATOM    172 1HB  ALA A   9      -4.817   5.001   2.754  1.00  0.00           H  
ATOM    173 2HB  ALA A   9      -4.389   6.719   2.932  1.00  0.00           H  
ATOM    174 3HB  ALA A   9      -3.564   5.490   3.918  1.00  0.00           H  
ATOM    175  N   THR A  10      -4.959   4.270   6.201  1.00  0.00           N  
ATOM    176  CA  THR A  10      -5.130   3.066   7.004  1.00  0.00           C  
ATOM    177  C   THR A  10      -6.389   3.147   7.859  1.00  0.00           C  
ATOM    178  O   THR A  10      -7.131   2.174   7.980  1.00  0.00           O  
ATOM    179  CB  THR A  10      -3.906   2.825   7.907  1.00  0.00           C  
ATOM    180  OG1 THR A  10      -2.726   2.721   7.100  1.00  0.00           O  
ATOM    181  CG2 THR A  10      -4.080   1.545   8.711  1.00  0.00           C  
ATOM    182  H   THR A  10      -4.170   4.875   6.381  1.00  0.00           H  
ATOM    183  HA  THR A  10      -5.218   2.211   6.331  1.00  0.00           H  
ATOM    184  HB  THR A  10      -3.788   3.664   8.592  1.00  0.00           H  
ATOM    185  HG1 THR A  10      -1.951   2.875   7.645  1.00  0.00           H  
ATOM    186 1HG2 THR A  10      -3.206   1.391   9.343  1.00  0.00           H  
ATOM    187 2HG2 THR A  10      -4.970   1.625   9.334  1.00  0.00           H  
ATOM    188 3HG2 THR A  10      -4.188   0.701   8.031  1.00  0.00           H  
ATOM    189  N   GLU A  11      -6.623   4.315   8.448  1.00  0.00           N  
ATOM    190  CA  GLU A  11      -7.832   4.551   9.226  1.00  0.00           C  
ATOM    191  C   GLU A  11      -9.080   4.362   8.374  1.00  0.00           C  
ATOM    192  O   GLU A  11     -10.096   3.852   8.845  1.00  0.00           O  
ATOM    193  CB  GLU A  11      -7.818   5.961   9.820  1.00  0.00           C  
ATOM    194  CG  GLU A  11      -8.960   6.248  10.784  1.00  0.00           C  
ATOM    195  CD  GLU A  11      -8.771   7.528  11.550  1.00  0.00           C  
ATOM    196  OE1 GLU A  11      -7.727   8.122  11.429  1.00  0.00           O  
ATOM    197  OE2 GLU A  11      -9.672   7.912  12.258  1.00  0.00           O  
ATOM    198  H   GLU A  11      -5.943   5.058   8.356  1.00  0.00           H  
ATOM    199  HA  GLU A  11      -7.859   3.837  10.050  1.00  0.00           H  
ATOM    200 1HB  GLU A  11      -6.881   6.121  10.355  1.00  0.00           H  
ATOM    201 2HB  GLU A  11      -7.865   6.695   9.016  1.00  0.00           H  
ATOM    202 1HG  GLU A  11      -9.891   6.310  10.220  1.00  0.00           H  
ATOM    203 2HG  GLU A  11      -9.047   5.420  11.486  1.00  0.00           H  
ATOM    204  N   GLU A  12      -9.000   4.780   7.114  1.00  0.00           N  
ATOM    205  CA  GLU A  12     -10.099   4.598   6.174  1.00  0.00           C  
ATOM    206  C   GLU A  12     -10.335   3.120   5.885  1.00  0.00           C  
ATOM    207  O   GLU A  12     -11.472   2.685   5.712  1.00  0.00           O  
ATOM    208  CB  GLU A  12      -9.814   5.345   4.869  1.00  0.00           C  
ATOM    209  CG  GLU A  12      -9.898   6.861   4.982  1.00  0.00           C  
ATOM    210  CD  GLU A  12      -9.616   7.560   3.682  1.00  0.00           C  
ATOM    211  OE1 GLU A  12      -9.213   6.905   2.751  1.00  0.00           O  
ATOM    212  OE2 GLU A  12      -9.804   8.753   3.619  1.00  0.00           O  
ATOM    213  H   GLU A  12      -8.154   5.236   6.801  1.00  0.00           H  
ATOM    214  HA  GLU A  12     -11.004   5.015   6.615  1.00  0.00           H  
ATOM    215 1HB  GLU A  12      -8.816   5.090   4.515  1.00  0.00           H  
ATOM    216 2HB  GLU A  12     -10.524   5.027   4.106  1.00  0.00           H  
ATOM    217 1HG  GLU A  12     -10.897   7.135   5.320  1.00  0.00           H  
ATOM    218 2HG  GLU A  12      -9.185   7.198   5.733  1.00  0.00           H  
ATOM    219  N   LEU A  13      -9.251   2.352   5.828  1.00  0.00           N  
ATOM    220  CA  LEU A  13      -9.342   0.908   5.643  1.00  0.00           C  
ATOM    221  C   LEU A  13     -10.005   0.243   6.842  1.00  0.00           C  
ATOM    222  O   LEU A  13     -10.776  -0.707   6.688  1.00  0.00           O  
ATOM    223  CB  LEU A  13      -7.946   0.311   5.427  1.00  0.00           C  
ATOM    224  CG  LEU A  13      -7.339   0.528   4.035  1.00  0.00           C  
ATOM    225  CD1 LEU A  13      -5.849   0.214   4.075  1.00  0.00           C  
ATOM    226  CD2 LEU A  13      -8.056  -0.355   3.024  1.00  0.00           C  
ATOM    227  H   LEU A  13      -8.340   2.780   5.916  1.00  0.00           H  
ATOM    228  HA  LEU A  13      -9.943   0.712   4.756  1.00  0.00           H  
ATOM    229 1HB  LEU A  13      -7.265   0.747   6.156  1.00  0.00           H  
ATOM    230 2HB  LEU A  13      -7.996  -0.763   5.603  1.00  0.00           H  
ATOM    231  HG  LEU A  13      -7.451   1.574   3.747  1.00  0.00           H  
ATOM    232 1HD1 LEU A  13      -5.418   0.368   3.086  1.00  0.00           H  
ATOM    233 2HD1 LEU A  13      -5.358   0.873   4.791  1.00  0.00           H  
ATOM    234 3HD1 LEU A  13      -5.704  -0.823   4.376  1.00  0.00           H  
ATOM    235 1HD2 LEU A  13      -7.625  -0.200   2.035  1.00  0.00           H  
ATOM    236 2HD2 LEU A  13      -7.943  -1.401   3.310  1.00  0.00           H  
ATOM    237 3HD2 LEU A  13      -9.115  -0.097   3.003  1.00  0.00           H  
ATOM    238  N   ILE A  14      -9.703   0.743   8.034  1.00  0.00           N  
ATOM    239  CA  ILE A  14     -10.308   0.231   9.256  1.00  0.00           C  
ATOM    240  C   ILE A  14     -11.813   0.473   9.269  1.00  0.00           C  
ATOM    241  O   ILE A  14     -12.594  -0.425   9.585  1.00  0.00           O  
ATOM    242  CB  ILE A  14      -9.672   0.881  10.498  1.00  0.00           C  
ATOM    243  CG1 ILE A  14      -8.216   0.433  10.649  1.00  0.00           C  
ATOM    244  CG2 ILE A  14     -10.470   0.538  11.747  1.00  0.00           C  
ATOM    245  CD1 ILE A  14      -7.444   1.207  11.693  1.00  0.00           C  
ATOM    246  H   ILE A  14      -9.035   1.498   8.096  1.00  0.00           H  
ATOM    247  HA  ILE A  14     -10.128  -0.844   9.309  1.00  0.00           H  
ATOM    248  HB  ILE A  14      -9.657   1.964  10.375  1.00  0.00           H  
ATOM    249 1HG1 ILE A  14      -8.186  -0.623  10.915  1.00  0.00           H  
ATOM    250 2HG1 ILE A  14      -7.701   0.543   9.694  1.00  0.00           H  
ATOM    251 1HG2 ILE A  14     -10.006   1.005  12.615  1.00  0.00           H  
ATOM    252 2HG2 ILE A  14     -11.489   0.905  11.639  1.00  0.00           H  
ATOM    253 3HG2 ILE A  14     -10.486  -0.544  11.882  1.00  0.00           H  
ATOM    254 1HD1 ILE A  14      -6.421   0.832  11.741  1.00  0.00           H  
ATOM    255 2HD1 ILE A  14      -7.431   2.264  11.427  1.00  0.00           H  
ATOM    256 3HD1 ILE A  14      -7.921   1.082  12.664  1.00  0.00           H  
ATOM    257  N   GLU A  15     -12.214   1.691   8.924  1.00  0.00           N  
ATOM    258  CA  GLU A  15     -13.626   2.051   8.881  1.00  0.00           C  
ATOM    259  C   GLU A  15     -14.354   1.285   7.783  1.00  0.00           C  
ATOM    260  O   GLU A  15     -15.497   0.859   7.961  1.00  0.00           O  
ATOM    261  CB  GLU A  15     -13.787   3.557   8.659  1.00  0.00           C  
ATOM    262  CG  GLU A  15     -15.227   4.047   8.693  1.00  0.00           C  
ATOM    263  CD  GLU A  15     -15.867   3.891  10.044  1.00  0.00           C  
ATOM    264  OE1 GLU A  15     -15.152   3.815  11.014  1.00  0.00           O  
ATOM    265  OE2 GLU A  15     -17.073   3.848  10.107  1.00  0.00           O  
ATOM    266  H   GLU A  15     -11.522   2.388   8.686  1.00  0.00           H  
ATOM    267  HA  GLU A  15     -14.077   1.798   9.841  1.00  0.00           H  
ATOM    268 1HB  GLU A  15     -13.231   4.098   9.425  1.00  0.00           H  
ATOM    269 2HB  GLU A  15     -13.363   3.830   7.693  1.00  0.00           H  
ATOM    270 1HG  GLU A  15     -15.248   5.100   8.413  1.00  0.00           H  
ATOM    271 2HG  GLU A  15     -15.806   3.492   7.956  1.00  0.00           H  
ATOM    272  N   GLU A  16     -13.689   1.114   6.646  1.00  0.00           N  
ATOM    273  CA  GLU A  16     -14.268   0.391   5.520  1.00  0.00           C  
ATOM    274  C   GLU A  16     -14.536  -1.064   5.880  1.00  0.00           C  
ATOM    275  O   GLU A  16     -15.627  -1.582   5.636  1.00  0.00           O  
ATOM    276  CB  GLU A  16     -13.341   0.463   4.304  1.00  0.00           C  
ATOM    277  CG  GLU A  16     -13.946  -0.083   3.019  1.00  0.00           C  
ATOM    278  CD  GLU A  16     -14.915   0.869   2.378  1.00  0.00           C  
ATOM    279  OE1 GLU A  16     -14.942   2.012   2.767  1.00  0.00           O  
ATOM    280  OE2 GLU A  16     -15.630   0.454   1.496  1.00  0.00           O  
ATOM    281  H   GLU A  16     -12.757   1.494   6.560  1.00  0.00           H  
ATOM    282  HA  GLU A  16     -15.213   0.866   5.253  1.00  0.00           H  
ATOM    283 1HB  GLU A  16     -13.056   1.501   4.126  1.00  0.00           H  
ATOM    284 2HB  GLU A  16     -12.428  -0.096   4.509  1.00  0.00           H  
ATOM    285 1HG  GLU A  16     -13.142  -0.295   2.314  1.00  0.00           H  
ATOM    286 2HG  GLU A  16     -14.455  -1.020   3.239  1.00  0.00           H  
ATOM    287  N   ALA A  17     -13.538  -1.721   6.459  1.00  0.00           N  
ATOM    288  CA  ALA A  17     -13.671  -3.113   6.868  1.00  0.00           C  
ATOM    289  C   ALA A  17     -14.721  -3.268   7.960  1.00  0.00           C  
ATOM    290  O   ALA A  17     -15.469  -4.248   7.980  1.00  0.00           O  
ATOM    291  CB  ALA A  17     -12.330  -3.655   7.343  1.00  0.00           C  
ATOM    292  H   ALA A  17     -12.663  -1.242   6.620  1.00  0.00           H  
ATOM    293  HA  ALA A  17     -13.975  -3.700   6.001  1.00  0.00           H  
ATOM    294 1HB  ALA A  17     -12.446  -4.696   7.645  1.00  0.00           H  
ATOM    295 2HB  ALA A  17     -11.604  -3.591   6.533  1.00  0.00           H  
ATOM    296 3HB  ALA A  17     -11.980  -3.068   8.191  1.00  0.00           H  
ATOM    297  N   LYS A  18     -14.774  -2.299   8.866  1.00  0.00           N  
ATOM    298  CA  LYS A  18     -15.735  -2.325   9.962  1.00  0.00           C  
ATOM    299  C   LYS A  18     -17.165  -2.247   9.443  1.00  0.00           C  
ATOM    300  O   LYS A  18     -18.032  -3.014   9.865  1.00  0.00           O  
ATOM    301  CB  LYS A  18     -15.467  -1.179  10.938  1.00  0.00           C  
ATOM    302  CG  LYS A  18     -16.361  -1.179  12.171  1.00  0.00           C  
ATOM    303  CD  LYS A  18     -15.939  -0.104  13.160  1.00  0.00           C  
ATOM    304  CE  LYS A  18     -16.845  -0.088  14.382  1.00  0.00           C  
ATOM    305  NZ  LYS A  18     -16.416   0.929  15.380  1.00  0.00           N  
ATOM    306  H   LYS A  18     -14.132  -1.522   8.792  1.00  0.00           H  
ATOM    307  HA  LYS A  18     -15.612  -3.262  10.506  1.00  0.00           H  
ATOM    308 1HB  LYS A  18     -14.431  -1.224  11.276  1.00  0.00           H  
ATOM    309 2HB  LYS A  18     -15.603  -0.226  10.426  1.00  0.00           H  
ATOM    310 1HG  LYS A  18     -17.394  -1.000  11.871  1.00  0.00           H  
ATOM    311 2HG  LYS A  18     -16.307  -2.152  12.659  1.00  0.00           H  
ATOM    312 1HD  LYS A  18     -14.912  -0.287  13.481  1.00  0.00           H  
ATOM    313 2HD  LYS A  18     -15.980   0.872  12.677  1.00  0.00           H  
ATOM    314 1HE  LYS A  18     -17.866   0.131  14.075  1.00  0.00           H  
ATOM    315 2HE  LYS A  18     -16.834  -1.070  14.856  1.00  0.00           H  
ATOM    316 1HZ  LYS A  18     -17.041   0.907  16.174  1.00  0.00           H  
ATOM    317 2HZ  LYS A  18     -15.475   0.724  15.687  1.00  0.00           H  
ATOM    318 3HZ  LYS A  18     -16.440   1.846  14.959  1.00  0.00           H  
ATOM    319  N   ARG A  19     -17.407  -1.318   8.526  1.00  0.00           N  
ATOM    320  CA  ARG A  19     -18.741  -1.114   7.973  1.00  0.00           C  
ATOM    321  C   ARG A  19     -19.221  -2.351   7.227  1.00  0.00           C  
ATOM    322  O   ARG A  19     -20.407  -2.682   7.249  1.00  0.00           O  
ATOM    323  OXT ARG A  19     -18.440  -3.018   6.607  1.00  0.00           O  
ATOM    324  CB  ARG A  19     -18.754   0.080   7.031  1.00  0.00           C  
ATOM    325  CG  ARG A  19     -18.654   1.435   7.713  1.00  0.00           C  
ATOM    326  CD  ARG A  19     -18.588   2.544   6.727  1.00  0.00           C  
ATOM    327  NE  ARG A  19     -18.443   3.838   7.374  1.00  0.00           N  
ATOM    328  CZ  ARG A  19     -18.456   5.021   6.730  1.00  0.00           C  
ATOM    329  NH1 ARG A  19     -18.608   5.057   5.425  1.00  0.00           N  
ATOM    330  NH2 ARG A  19     -18.316   6.145   7.411  1.00  0.00           N  
ATOM    331  H   ARG A  19     -16.646  -0.735   8.204  1.00  0.00           H  
ATOM    332  HA  ARG A  19     -19.428  -0.912   8.794  1.00  0.00           H  
ATOM    333 1HB  ARG A  19     -17.922   0.001   6.332  1.00  0.00           H  
ATOM    334 2HB  ARG A  19     -19.674   0.072   6.446  1.00  0.00           H  
ATOM    335 1HG  ARG A  19     -19.529   1.590   8.345  1.00  0.00           H  
ATOM    336 2HG  ARG A  19     -17.752   1.468   8.327  1.00  0.00           H  
ATOM    337 1HD  ARG A  19     -17.733   2.394   6.068  1.00  0.00           H  
ATOM    338 2HD  ARG A  19     -19.503   2.559   6.136  1.00  0.00           H  
ATOM    339  HE  ARG A  19     -18.324   3.850   8.378  1.00  0.00           H  
ATOM    340 1HH1 ARG A  19     -18.715   4.198   4.905  1.00  0.00           H  
ATOM    341 2HH1 ARG A  19     -18.618   5.944   4.942  1.00  0.00           H  
ATOM    342 1HH2 ARG A  19     -18.199   6.117   8.414  1.00  0.00           H  
ATOM    343 2HH2 ARG A  19     -18.326   7.031   6.928  1.00  0.00           H  
TER                                                                             
ATOM    345  N   ASP B  20     -11.477 -10.125   8.945  1.00  0.00           N  
ATOM    346  CA  ASP B  20     -10.099 -10.422   8.564  1.00  0.00           C  
ATOM    347  C   ASP B  20      -9.370  -9.163   8.116  1.00  0.00           C  
ATOM    348  O   ASP B  20      -8.217  -8.938   8.486  1.00  0.00           O  
ATOM    349  CB  ASP B  20     -10.066 -11.466   7.445  1.00  0.00           C  
ATOM    350  CG  ASP B  20     -10.474 -12.855   7.915  1.00  0.00           C  
ATOM    351  OD1 ASP B  20     -10.464 -13.085   9.102  1.00  0.00           O  
ATOM    352  OD2 ASP B  20     -10.795 -13.672   7.085  1.00  0.00           O  
ATOM    353 1H   ASP B  20     -11.932 -10.967   9.234  1.00  0.00           H  
ATOM    354 2H   ASP B  20     -11.481  -9.468   9.699  1.00  0.00           H  
ATOM    355 3H   ASP B  20     -11.963  -9.736   8.163  1.00  0.00           H  
ATOM    356  HA  ASP B  20      -9.584 -10.837   9.432  1.00  0.00           H  
ATOM    357 1HB  ASP B  20     -10.734 -11.158   6.641  1.00  0.00           H  
ATOM    358 2HB  ASP B  20      -9.058 -11.521   7.030  1.00  0.00           H  
ATOM    359  N   GLU B  21     -10.047  -8.345   7.317  1.00  0.00           N  
ATOM    360  CA  GLU B  21      -9.471  -7.095   6.836  1.00  0.00           C  
ATOM    361  C   GLU B  21      -9.421  -6.050   7.944  1.00  0.00           C  
ATOM    362  O   GLU B  21      -8.513  -5.219   7.988  1.00  0.00           O  
ATOM    363  CB  GLU B  21     -10.277  -6.557   5.651  1.00  0.00           C  
ATOM    364  CG  GLU B  21     -10.148  -7.382   4.378  1.00  0.00           C  
ATOM    365  CD  GLU B  21      -8.749  -7.393   3.828  1.00  0.00           C  
ATOM    366  OE1 GLU B  21      -8.208  -6.336   3.608  1.00  0.00           O  
ATOM    367  OE2 GLU B  21      -8.219  -8.461   3.628  1.00  0.00           O  
ATOM    368  H   GLU B  21     -10.983  -8.597   7.035  1.00  0.00           H  
ATOM    369  HA  GLU B  21      -8.454  -7.291   6.494  1.00  0.00           H  
ATOM    370 1HB  GLU B  21     -11.333  -6.517   5.918  1.00  0.00           H  
ATOM    371 2HB  GLU B  21      -9.957  -5.540   5.425  1.00  0.00           H  
ATOM    372 1HG  GLU B  21     -10.452  -8.407   4.589  1.00  0.00           H  
ATOM    373 2HG  GLU B  21     -10.825  -6.978   3.626  1.00  0.00           H  
ATOM    374  N   LEU B  22     -10.405  -6.096   8.838  1.00  0.00           N  
ATOM    375  CA  LEU B  22     -10.465  -5.162   9.956  1.00  0.00           C  
ATOM    376  C   LEU B  22      -9.304  -5.378  10.917  1.00  0.00           C  
ATOM    377  O   LEU B  22      -8.653  -4.423  11.342  1.00  0.00           O  
ATOM    378  CB  LEU B  22     -11.793  -5.319  10.707  1.00  0.00           C  
ATOM    379  CG  LEU B  22     -11.984  -4.401  11.921  1.00  0.00           C  
ATOM    380  CD1 LEU B  22     -11.918  -2.947  11.473  1.00  0.00           C  
ATOM    381  CD2 LEU B  22     -13.318  -4.708  12.585  1.00  0.00           C  
ATOM    382  H   LEU B  22     -11.125  -6.796   8.741  1.00  0.00           H  
ATOM    383  HA  LEU B  22     -10.411  -4.147   9.563  1.00  0.00           H  
ATOM    384 1HB  LEU B  22     -12.609  -5.125  10.013  1.00  0.00           H  
ATOM    385 2HB  LEU B  22     -11.876  -6.349  11.054  1.00  0.00           H  
ATOM    386  HG  LEU B  22     -11.176  -4.567  12.634  1.00  0.00           H  
ATOM    387 1HD1 LEU B  22     -12.053  -2.294  12.336  1.00  0.00           H  
ATOM    388 2HD1 LEU B  22     -10.946  -2.750  11.019  1.00  0.00           H  
ATOM    389 3HD1 LEU B  22     -12.705  -2.754  10.745  1.00  0.00           H  
ATOM    390 1HD2 LEU B  22     -13.453  -4.055  13.448  1.00  0.00           H  
ATOM    391 2HD2 LEU B  22     -14.126  -4.540  11.873  1.00  0.00           H  
ATOM    392 3HD2 LEU B  22     -13.331  -5.748  12.911  1.00  0.00           H  
ATOM    393  N   LYS B  23      -9.049  -6.635  11.259  1.00  0.00           N  
ATOM    394  CA  LYS B  23      -7.938  -6.982  12.137  1.00  0.00           C  
ATOM    395  C   LYS B  23      -6.606  -6.555  11.530  1.00  0.00           C  
ATOM    396  O   LYS B  23      -5.747  -6.005  12.222  1.00  0.00           O  
ATOM    397  CB  LYS B  23      -7.929  -8.485  12.422  1.00  0.00           C  
ATOM    398  CG  LYS B  23      -9.032  -8.953  13.361  1.00  0.00           C  
ATOM    399  CD  LYS B  23      -9.014 -10.466  13.524  1.00  0.00           C  
ATOM    400  CE  LYS B  23     -10.152 -10.941  14.415  1.00  0.00           C  
ATOM    401  NZ  LYS B  23     -10.182 -12.424  14.535  1.00  0.00           N  
ATOM    402  H   LYS B  23      -9.641  -7.371  10.902  1.00  0.00           H  
ATOM    403  HA  LYS B  23      -8.071  -6.464  13.087  1.00  0.00           H  
ATOM    404 1HB  LYS B  23      -8.031  -9.034  11.485  1.00  0.00           H  
ATOM    405 2HB  LYS B  23      -6.972  -8.766  12.863  1.00  0.00           H  
ATOM    406 1HG  LYS B  23      -8.900  -8.489  14.339  1.00  0.00           H  
ATOM    407 2HG  LYS B  23     -10.001  -8.651  12.963  1.00  0.00           H  
ATOM    408 1HD  LYS B  23      -9.107 -10.939  12.546  1.00  0.00           H  
ATOM    409 2HD  LYS B  23      -8.066 -10.772  13.968  1.00  0.00           H  
ATOM    410 1HE  LYS B  23     -10.040 -10.510  15.409  1.00  0.00           H  
ATOM    411 2HE  LYS B  23     -11.102 -10.604  14.002  1.00  0.00           H  
ATOM    412 1HZ  LYS B  23     -10.950 -12.698  15.132  1.00  0.00           H  
ATOM    413 2HZ  LYS B  23     -10.305 -12.835  13.620  1.00  0.00           H  
ATOM    414 3HZ  LYS B  23      -9.313 -12.748  14.935  1.00  0.00           H  
ATOM    415  N   TRP B  24      -6.439  -6.812  10.238  1.00  0.00           N  
ATOM    416  CA  TRP B  24      -5.234  -6.403   9.526  1.00  0.00           C  
ATOM    417  C   TRP B  24      -5.083  -4.888   9.521  1.00  0.00           C  
ATOM    418  O   TRP B  24      -4.018  -4.359   9.840  1.00  0.00           O  
ATOM    419  CB  TRP B  24      -5.264  -6.920   8.086  1.00  0.00           C  
ATOM    420  CG  TRP B  24      -4.279  -6.239   7.185  1.00  0.00           C  
ATOM    421  CD1 TRP B  24      -2.940  -6.481   7.109  1.00  0.00           C  
ATOM    422  CD2 TRP B  24      -4.552  -5.194   6.220  1.00  0.00           C  
ATOM    423  NE1 TRP B  24      -2.363  -5.663   6.170  1.00  0.00           N  
ATOM    424  CE2 TRP B  24      -3.335  -4.869   5.615  1.00  0.00           C  
ATOM    425  CE3 TRP B  24      -5.715  -4.519   5.827  1.00  0.00           C  
ATOM    426  CZ2 TRP B  24      -3.241  -3.894   4.634  1.00  0.00           C  
ATOM    427  CZ3 TRP B  24      -5.620  -3.542   4.843  1.00  0.00           C  
ATOM    428  CH2 TRP B  24      -4.415  -3.239   4.262  1.00  0.00           C  
ATOM    429  H   TRP B  24      -7.165  -7.300   9.736  1.00  0.00           H  
ATOM    430  HA  TRP B  24      -4.371  -6.839  10.028  1.00  0.00           H  
ATOM    431 1HB  TRP B  24      -5.052  -7.989   8.079  1.00  0.00           H  
ATOM    432 2HB  TRP B  24      -6.262  -6.781   7.670  1.00  0.00           H  
ATOM    433  HD1 TRP B  24      -2.406  -7.217   7.708  1.00  0.00           H  
ATOM    434  HE1 TRP B  24      -1.383  -5.646   5.927  1.00  0.00           H  
ATOM    435  HE3 TRP B  24      -6.675  -4.758   6.284  1.00  0.00           H  
ATOM    436  HZ2 TRP B  24      -2.292  -3.639   4.161  1.00  0.00           H  
ATOM    437  HZ3 TRP B  24      -6.530  -3.021   4.544  1.00  0.00           H  
ATOM    438  HH2 TRP B  24      -4.376  -2.468   3.493  1.00  0.00           H  
ATOM    439  N   ALA B  25      -6.156  -4.191   9.158  1.00  0.00           N  
ATOM    440  CA  ALA B  25      -6.118  -2.742   9.023  1.00  0.00           C  
ATOM    441  C   ALA B  25      -5.735  -2.076  10.338  1.00  0.00           C  
ATOM    442  O   ALA B  25      -5.012  -1.078  10.354  1.00  0.00           O  
ATOM    443  CB  ALA B  25      -7.463  -2.218   8.539  1.00  0.00           C  
ATOM    444  H   ALA B  25      -7.020  -4.682   8.972  1.00  0.00           H  
ATOM    445  HA  ALA B  25      -5.373  -2.483   8.271  1.00  0.00           H  
ATOM    446 1HB  ALA B  25      -7.418  -1.135   8.444  1.00  0.00           H  
ATOM    447 2HB  ALA B  25      -7.697  -2.660   7.569  1.00  0.00           H  
ATOM    448 3HB  ALA B  25      -8.238  -2.489   9.254  1.00  0.00           H  
ATOM    449  N   ILE B  26      -6.226  -2.629  11.441  1.00  0.00           N  
ATOM    450  CA  ILE B  26      -5.884  -2.129  12.768  1.00  0.00           C  
ATOM    451  C   ILE B  26      -4.437  -2.449  13.120  1.00  0.00           C  
ATOM    452  O   ILE B  26      -3.702  -1.586  13.602  1.00  0.00           O  
ATOM    453  CB  ILE B  26      -6.818  -2.725  13.837  1.00  0.00           C  
ATOM    454  CG1 ILE B  26      -8.245  -2.201  13.653  1.00  0.00           C  
ATOM    455  CG2 ILE B  26      -6.305  -2.401  15.232  1.00  0.00           C  
ATOM    456  CD1 ILE B  26      -9.280  -2.954  14.456  1.00  0.00           C  
ATOM    457  H   ILE B  26      -6.852  -3.418  11.359  1.00  0.00           H  
ATOM    458  HA  ILE B  26      -6.016  -1.048  12.775  1.00  0.00           H  
ATOM    459  HB  ILE B  26      -6.862  -3.807  13.719  1.00  0.00           H  
ATOM    460 1HG1 ILE B  26      -8.286  -1.151  13.940  1.00  0.00           H  
ATOM    461 2HG1 ILE B  26      -8.521  -2.262  12.600  1.00  0.00           H  
ATOM    462 1HG2 ILE B  26      -6.977  -2.830  15.975  1.00  0.00           H  
ATOM    463 2HG2 ILE B  26      -5.308  -2.822  15.359  1.00  0.00           H  
ATOM    464 3HG2 ILE B  26      -6.262  -1.320  15.362  1.00  0.00           H  
ATOM    465 1HD1 ILE B  26     -10.266  -2.525  14.273  1.00  0.00           H  
ATOM    466 2HD1 ILE B  26      -9.280  -4.003  14.159  1.00  0.00           H  
ATOM    467 3HD1 ILE B  26      -9.044  -2.877  15.517  1.00  0.00           H  
ATOM    468  N   ARG B  27      -4.034  -3.690  12.876  1.00  0.00           N  
ATOM    469  CA  ARG B  27      -2.669  -4.121  13.153  1.00  0.00           C  
ATOM    470  C   ARG B  27      -1.662  -3.316  12.342  1.00  0.00           C  
ATOM    471  O   ARG B  27      -0.568  -3.011  12.817  1.00  0.00           O  
ATOM    472  CB  ARG B  27      -2.500  -5.600  12.840  1.00  0.00           C  
ATOM    473  CG  ARG B  27      -3.152  -6.543  13.839  1.00  0.00           C  
ATOM    474  CD  ARG B  27      -3.140  -7.948  13.356  1.00  0.00           C  
ATOM    475  NE  ARG B  27      -3.772  -8.853  14.303  1.00  0.00           N  
ATOM    476  CZ  ARG B  27      -4.062 -10.144  14.051  1.00  0.00           C  
ATOM    477  NH1 ARG B  27      -3.771 -10.666  12.880  1.00  0.00           N  
ATOM    478  NH2 ARG B  27      -4.638 -10.885  14.981  1.00  0.00           N  
ATOM    479  H   ARG B  27      -4.690  -4.354  12.490  1.00  0.00           H  
ATOM    480  HA  ARG B  27      -2.465  -3.967  14.213  1.00  0.00           H  
ATOM    481 1HB  ARG B  27      -2.922  -5.815  11.860  1.00  0.00           H  
ATOM    482 2HB  ARG B  27      -1.438  -5.845  12.801  1.00  0.00           H  
ATOM    483 1HG  ARG B  27      -2.614  -6.501  14.785  1.00  0.00           H  
ATOM    484 2HG  ARG B  27      -4.189  -6.245  13.997  1.00  0.00           H  
ATOM    485 1HD  ARG B  27      -3.678  -8.013  12.411  1.00  0.00           H  
ATOM    486 2HD  ARG B  27      -2.110  -8.273  13.210  1.00  0.00           H  
ATOM    487  HE  ARG B  27      -4.010  -8.487  15.216  1.00  0.00           H  
ATOM    488 1HH1 ARG B  27      -3.331 -10.100  12.170  1.00  0.00           H  
ATOM    489 2HH1 ARG B  27      -3.989 -11.634  12.691  1.00  0.00           H  
ATOM    490 1HH2 ARG B  27      -4.862 -10.484  15.881  1.00  0.00           H  
ATOM    491 2HH2 ARG B  27      -4.856 -11.852  14.792  1.00  0.00           H  
ATOM    492  N   LEU B  28      -2.037  -2.973  11.113  1.00  0.00           N  
ATOM    493  CA  LEU B  28      -1.208  -2.126  10.267  1.00  0.00           C  
ATOM    494  C   LEU B  28      -1.038  -0.738  10.871  1.00  0.00           C  
ATOM    495  O   LEU B  28       0.068  -0.201  10.918  1.00  0.00           O  
ATOM    496  CB  LEU B  28      -1.825  -2.010   8.868  1.00  0.00           C  
ATOM    497  CG  LEU B  28      -1.115  -1.050   7.905  1.00  0.00           C  
ATOM    498  CD1 LEU B  28       0.323  -1.506   7.700  1.00  0.00           C  
ATOM    499  CD2 LEU B  28      -1.868  -1.007   6.584  1.00  0.00           C  
ATOM    500  H   LEU B  28      -2.922  -3.307  10.759  1.00  0.00           H  
ATOM    501  HA  LEU B  28      -0.223  -2.587  10.173  1.00  0.00           H  
ATOM    502 1HB  LEU B  28      -1.830  -2.997   8.407  1.00  0.00           H  
ATOM    503 2HB  LEU B  28      -2.857  -1.675   8.970  1.00  0.00           H  
ATOM    504  HG  LEU B  28      -1.089  -0.051   8.341  1.00  0.00           H  
ATOM    505 1HD1 LEU B  28       0.828  -0.824   7.016  1.00  0.00           H  
ATOM    506 2HD1 LEU B  28       0.844  -1.509   8.658  1.00  0.00           H  
ATOM    507 3HD1 LEU B  28       0.329  -2.511   7.280  1.00  0.00           H  
ATOM    508 1HD2 LEU B  28      -1.364  -0.323   5.899  1.00  0.00           H  
ATOM    509 2HD2 LEU B  28      -1.894  -2.005   6.146  1.00  0.00           H  
ATOM    510 3HD2 LEU B  28      -2.887  -0.660   6.757  1.00  0.00           H  
ATOM    511  N   LEU B  29      -2.143  -0.161  11.334  1.00  0.00           N  
ATOM    512  CA  LEU B  29      -2.118   1.163  11.943  1.00  0.00           C  
ATOM    513  C   LEU B  29      -1.318   1.156  13.238  1.00  0.00           C  
ATOM    514  O   LEU B  29      -0.658   2.141  13.576  1.00  0.00           O  
ATOM    515  CB  LEU B  29      -3.547   1.647  12.219  1.00  0.00           C  
ATOM    516  CG  LEU B  29      -3.675   3.092  12.719  1.00  0.00           C  
ATOM    517  CD1 LEU B  29      -3.034   4.036  11.711  1.00  0.00           C  
ATOM    518  CD2 LEU B  29      -5.144   3.429  12.927  1.00  0.00           C  
ATOM    519  H   LEU B  29      -3.022  -0.654  11.260  1.00  0.00           H  
ATOM    520  HA  LEU B  29      -1.651   1.857  11.246  1.00  0.00           H  
ATOM    521 1HB  LEU B  29      -4.126   1.561  11.302  1.00  0.00           H  
ATOM    522 2HB  LEU B  29      -3.995   0.996  12.970  1.00  0.00           H  
ATOM    523  HG  LEU B  29      -3.141   3.199  13.663  1.00  0.00           H  
ATOM    524 1HD1 LEU B  29      -3.125   5.063  12.066  1.00  0.00           H  
ATOM    525 2HD1 LEU B  29      -1.980   3.785  11.596  1.00  0.00           H  
ATOM    526 3HD1 LEU B  29      -3.538   3.939  10.750  1.00  0.00           H  
ATOM    527 1HD2 LEU B  29      -5.235   4.456  13.282  1.00  0.00           H  
ATOM    528 2HD2 LEU B  29      -5.679   3.323  11.983  1.00  0.00           H  
ATOM    529 3HD2 LEU B  29      -5.572   2.750  13.664  1.00  0.00           H  
ATOM    530  N   ILE B  30      -1.377   0.042  13.962  1.00  0.00           N  
ATOM    531  CA  ILE B  30      -0.578  -0.131  15.168  1.00  0.00           C  
ATOM    532  C   ILE B  30       0.912  -0.094  14.855  1.00  0.00           C  
ATOM    533  O   ILE B  30       1.685   0.576  15.539  1.00  0.00           O  
ATOM    534  CB  ILE B  30      -0.923  -1.457  15.869  1.00  0.00           C  
ATOM    535  CG1 ILE B  30      -2.317  -1.382  16.498  1.00  0.00           C  
ATOM    536  CG2 ILE B  30       0.122  -1.790  16.923  1.00  0.00           C  
ATOM    537  CD1 ILE B  30      -2.831  -2.711  17.004  1.00  0.00           C  
ATOM    538  H   ILE B  30      -1.992  -0.702  13.668  1.00  0.00           H  
ATOM    539  HA  ILE B  30      -0.811   0.682  15.858  1.00  0.00           H  
ATOM    540  HB  ILE B  30      -0.952  -2.260  15.133  1.00  0.00           H  
ATOM    541 1HG1 ILE B  30      -2.303  -0.681  17.332  1.00  0.00           H  
ATOM    542 2HG1 ILE B  30      -3.027  -1.000  15.764  1.00  0.00           H  
ATOM    543 1HG2 ILE B  30      -0.138  -2.730  17.409  1.00  0.00           H  
ATOM    544 2HG2 ILE B  30       1.098  -1.884  16.449  1.00  0.00           H  
ATOM    545 3HG2 ILE B  30       0.155  -0.994  17.667  1.00  0.00           H  
ATOM    546 1HD1 ILE B  30      -3.824  -2.577  17.435  1.00  0.00           H  
ATOM    547 2HD1 ILE B  30      -2.888  -3.419  16.176  1.00  0.00           H  
ATOM    548 3HD1 ILE B  30      -2.155  -3.096  17.766  1.00  0.00           H  
ATOM    549  N   ARG B  31       1.309  -0.817  13.812  1.00  0.00           N  
ATOM    550  CA  ARG B  31       2.702  -0.837  13.381  1.00  0.00           C  
ATOM    551  C   ARG B  31       3.139   0.528  12.865  1.00  0.00           C  
ATOM    552  O   ARG B  31       4.250   0.979  13.142  1.00  0.00           O  
ATOM    553  CB  ARG B  31       2.909  -1.880  12.293  1.00  0.00           C  
ATOM    554  CG  ARG B  31       4.363  -2.190  11.973  1.00  0.00           C  
ATOM    555  CD  ARG B  31       4.993  -3.019  13.033  1.00  0.00           C  
ATOM    556  NE  ARG B  31       4.720  -4.435  12.848  1.00  0.00           N  
ATOM    557  CZ  ARG B  31       3.867  -5.154  13.604  1.00  0.00           C  
ATOM    558  NH1 ARG B  31       3.214  -4.577  14.588  1.00  0.00           N  
ATOM    559  NH2 ARG B  31       3.687  -6.439  13.355  1.00  0.00           N  
ATOM    560  H   ARG B  31       0.629  -1.367  13.309  1.00  0.00           H  
ATOM    561  HA  ARG B  31       3.325  -1.104  14.236  1.00  0.00           H  
ATOM    562 1HB  ARG B  31       2.430  -2.812  12.586  1.00  0.00           H  
ATOM    563 2HB  ARG B  31       2.434  -1.543  11.371  1.00  0.00           H  
ATOM    564 1HG  ARG B  31       4.420  -2.736  11.031  1.00  0.00           H  
ATOM    565 2HG  ARG B  31       4.924  -1.258  11.888  1.00  0.00           H  
ATOM    566 1HD  ARG B  31       6.073  -2.875  13.013  1.00  0.00           H  
ATOM    567 2HD  ARG B  31       4.606  -2.721  14.006  1.00  0.00           H  
ATOM    568  HE  ARG B  31       5.203  -4.913  12.100  1.00  0.00           H  
ATOM    569 1HH1 ARG B  31       3.352  -3.595  14.778  1.00  0.00           H  
ATOM    570 2HH1 ARG B  31       2.575  -5.116  15.155  1.00  0.00           H  
ATOM    571 1HH2 ARG B  31       4.188  -6.883  12.598  1.00  0.00           H  
ATOM    572 2HH2 ARG B  31       3.048  -6.978  13.921  1.00  0.00           H  
ATOM    573  N   GLN B  32       2.259   1.181  12.114  1.00  0.00           N  
ATOM    574  CA  GLN B  32       2.545   2.503  11.573  1.00  0.00           C  
ATOM    575  C   GLN B  32       2.634   3.546  12.682  1.00  0.00           C  
ATOM    576  O   GLN B  32       3.519   4.400  12.671  1.00  0.00           O  
ATOM    577  CB  GLN B  32       1.474   2.909  10.557  1.00  0.00           C  
ATOM    578  CG  GLN B  32       1.494   2.097   9.273  1.00  0.00           C  
ATOM    579  CD  GLN B  32       0.340   2.444   8.351  1.00  0.00           C  
ATOM    580  OE1 GLN B  32      -0.726   2.872   8.802  1.00  0.00           O  
ATOM    581  NE2 GLN B  32       0.547   2.262   7.052  1.00  0.00           N  
ATOM    582  H   GLN B  32       1.367   0.748  11.913  1.00  0.00           H  
ATOM    583  HA  GLN B  32       3.502   2.463  11.051  1.00  0.00           H  
ATOM    584 1HB  GLN B  32       0.487   2.803  11.007  1.00  0.00           H  
ATOM    585 2HB  GLN B  32       1.602   3.959  10.293  1.00  0.00           H  
ATOM    586 1HG  GLN B  32       2.426   2.295   8.745  1.00  0.00           H  
ATOM    587 2HG  GLN B  32       1.424   1.038   9.524  1.00  0.00           H  
ATOM    588 1HE2 GLN B  32      -0.177   2.474   6.395  1.00  0.00           H  
ATOM    589 2HE2 GLN B  32       1.427   1.913   6.730  1.00  0.00           H  
ATOM    590  N   ALA B  33       1.715   3.465  13.635  1.00  0.00           N  
ATOM    591  CA  ALA B  33       1.681   4.408  14.748  1.00  0.00           C  
ATOM    592  C   ALA B  33       2.904   4.248  15.643  1.00  0.00           C  
ATOM    593  O   ALA B  33       3.467   5.232  16.120  1.00  0.00           O  
ATOM    594  CB  ALA B  33       0.405   4.229  15.556  1.00  0.00           C  
ATOM    595  H   ALA B  33       1.019   2.735  13.590  1.00  0.00           H  
ATOM    596  HA  ALA B  33       1.675   5.422  14.343  1.00  0.00           H  
ATOM    597 1HB  ALA B  33       0.394   4.940  16.382  1.00  0.00           H  
ATOM    598 2HB  ALA B  33      -0.459   4.402  14.916  1.00  0.00           H  
ATOM    599 3HB  ALA B  33       0.366   3.214  15.952  1.00  0.00           H  
ATOM    600  N   ARG B  34       3.308   3.003  15.867  1.00  0.00           N  
ATOM    601  CA  ARG B  34       4.483   2.714  16.677  1.00  0.00           C  
ATOM    602  C   ARG B  34       5.762   3.138  15.968  1.00  0.00           C  
ATOM    603  O   ARG B  34       6.706   3.612  16.599  1.00  0.00           O  
ATOM    604  CB  ARG B  34       4.555   1.229  17.003  1.00  0.00           C  
ATOM    605  CG  ARG B  34       3.562   0.756  18.053  1.00  0.00           C  
ATOM    606  CD  ARG B  34       3.667  -0.707  18.288  1.00  0.00           C  
ATOM    607  NE  ARG B  34       2.689  -1.172  19.259  1.00  0.00           N  
ATOM    608  CZ  ARG B  34       2.850  -1.112  20.595  1.00  0.00           C  
ATOM    609  NH1 ARG B  34       3.953  -0.606  21.102  1.00  0.00           N  
ATOM    610  NH2 ARG B  34       1.900  -1.562  21.396  1.00  0.00           N  
ATOM    611  H   ARG B  34       2.787   2.237  15.463  1.00  0.00           H  
ATOM    612  HA  ARG B  34       4.403   3.269  17.614  1.00  0.00           H  
ATOM    613 1HB  ARG B  34       4.378   0.650  16.098  1.00  0.00           H  
ATOM    614 2HB  ARG B  34       5.555   0.983  17.360  1.00  0.00           H  
ATOM    615 1HG  ARG B  34       3.756   1.269  18.995  1.00  0.00           H  
ATOM    616 2HG  ARG B  34       2.547   0.978  17.721  1.00  0.00           H  
ATOM    617 1HD  ARG B  34       3.497  -1.238  17.352  1.00  0.00           H  
ATOM    618 2HD  ARG B  34       4.661  -0.944  18.664  1.00  0.00           H  
ATOM    619  HE  ARG B  34       1.828  -1.568  18.906  1.00  0.00           H  
ATOM    620 1HH1 ARG B  34       4.679  -0.262  20.490  1.00  0.00           H  
ATOM    621 2HH1 ARG B  34       4.073  -0.562  22.104  1.00  0.00           H  
ATOM    622 1HH2 ARG B  34       1.053  -1.951  21.006  1.00  0.00           H  
ATOM    623 2HH2 ARG B  34       2.021  -1.518  22.397  1.00  0.00           H  
ATOM    624  N   TRP B  35       5.785   2.964  14.651  1.00  0.00           N  
ATOM    625  CA  TRP B  35       6.896   3.441  13.834  1.00  0.00           C  
ATOM    626  C   TRP B  35       7.123   4.934  14.033  1.00  0.00           C  
ATOM    627  O   TRP B  35       8.257   5.380  14.209  1.00  0.00           O  
ATOM    628  CB  TRP B  35       6.633   3.154  12.355  1.00  0.00           C  
ATOM    629  CG  TRP B  35       7.773   3.535  11.460  1.00  0.00           C  
ATOM    630  CD1 TRP B  35       8.093   4.790  11.037  1.00  0.00           C  
ATOM    631  CD2 TRP B  35       8.756   2.650  10.869  1.00  0.00           C  
ATOM    632  NE1 TRP B  35       9.201   4.748  10.227  1.00  0.00           N  
ATOM    633  CE2 TRP B  35       9.621   3.447  10.115  1.00  0.00           C  
ATOM    634  CE3 TRP B  35       8.968   1.267  10.921  1.00  0.00           C  
ATOM    635  CZ2 TRP B  35      10.686   2.909   9.410  1.00  0.00           C  
ATOM    636  CZ3 TRP B  35      10.037   0.728  10.215  1.00  0.00           C  
ATOM    637  CH2 TRP B  35      10.874   1.529   9.480  1.00  0.00           C  
ATOM    638  H   TRP B  35       5.014   2.489  14.203  1.00  0.00           H  
ATOM    639  HA  TRP B  35       7.799   2.907  14.134  1.00  0.00           H  
ATOM    640 1HB  TRP B  35       6.432   2.091  12.221  1.00  0.00           H  
ATOM    641 2HB  TRP B  35       5.746   3.698  12.031  1.00  0.00           H  
ATOM    642  HD1 TRP B  35       7.549   5.694  11.303  1.00  0.00           H  
ATOM    643  HE1 TRP B  35       9.637   5.545   9.785  1.00  0.00           H  
ATOM    644  HE3 TRP B  35       8.308   0.626  11.505  1.00  0.00           H  
ATOM    645  HZ2 TRP B  35      11.362   3.529   8.820  1.00  0.00           H  
ATOM    646  HZ3 TRP B  35      10.195  -0.350  10.260  1.00  0.00           H  
ATOM    647  HH2 TRP B  35      11.704   1.073   8.939  1.00  0.00           H  
ATOM    648  N   ILE B  36       6.039   5.702  14.002  1.00  0.00           N  
ATOM    649  CA  ILE B  36       6.131   7.157  14.007  1.00  0.00           C  
ATOM    650  C   ILE B  36       6.282   7.695  15.423  1.00  0.00           C  
ATOM    651  O   ILE B  36       7.127   8.551  15.686  1.00  0.00           O  
ATOM    652  CB  ILE B  36       4.890   7.788  13.348  1.00  0.00           C  
ATOM    653  CG1 ILE B  36       4.804   7.383  11.874  1.00  0.00           C  
ATOM    654  CG2 ILE B  36       4.926   9.302  13.487  1.00  0.00           C  
ATOM    655  CD1 ILE B  36       3.465   7.677  11.238  1.00  0.00           C  
ATOM    656  H   ILE B  36       5.128   5.266  13.974  1.00  0.00           H  
ATOM    657  HA  ILE B  36       7.006   7.450  13.425  1.00  0.00           H  
ATOM    658  HB  ILE B  36       3.990   7.410  13.832  1.00  0.00           H  
ATOM    659 1HG1 ILE B  36       5.574   7.907  11.308  1.00  0.00           H  
ATOM    660 2HG1 ILE B  36       5.000   6.315  11.778  1.00  0.00           H  
ATOM    661 1HG2 ILE B  36       4.043   9.732  13.016  1.00  0.00           H  
ATOM    662 2HG2 ILE B  36       4.941   9.570  14.543  1.00  0.00           H  
ATOM    663 3HG2 ILE B  36       5.822   9.691  13.002  1.00  0.00           H  
ATOM    664 1HD1 ILE B  36       3.482   7.362  10.194  1.00  0.00           H  
ATOM    665 2HD1 ILE B  36       2.683   7.133  11.768  1.00  0.00           H  
ATOM    666 3HD1 ILE B  36       3.264   8.746  11.290  1.00  0.00           H  
ATOM    667  N   CYS B  37       5.459   7.187  16.335  1.00  0.00           N  
ATOM    668  CA  CYS B  37       5.407   7.709  17.695  1.00  0.00           C  
ATOM    669  C   CYS B  37       6.769   7.617  18.373  1.00  0.00           C  
ATOM    670  O   CYS B  37       7.564   6.725  18.074  1.00  0.00           O  
ATOM    671  OXT CYS B  37       7.078   8.421  19.207  1.00  0.00           O  
ATOM    672  CB  CYS B  37       4.378   6.943  18.527  1.00  0.00           C  
ATOM    673  SG  CYS B  37       4.236   7.515  20.237  1.00  0.00           S  
ATOM    674  H   CYS B  37       4.854   6.419  16.078  1.00  0.00           H  
ATOM    675  HA  CYS B  37       5.108   8.756  17.653  1.00  0.00           H  
ATOM    676 1HB  CYS B  37       3.396   7.029  18.060  1.00  0.00           H  
ATOM    677 2HB  CYS B  37       4.639   5.885  18.545  1.00  0.00           H  
ATOM    678  HG  CYS B  37       5.542   7.536  20.484  1.00  0.00           H  
TER                                                                             
REMARK PDBinfo-LABEL:    2 KEEP
REMARK PDBinfo-LABEL:    5 KEEP
REMARK PDBinfo-LABEL:    6 KEEP
REMARK PDBinfo-LABEL:    9 KEEP
REMARK PDBinfo-LABEL:   10 KEEP
REMARK PDBinfo-LABEL:   12 KEEP
REMARK PDBinfo-LABEL:   13 KEEP
REMARK PDBinfo-LABEL:   16 KEEP
REMARK PDBinfo-LABEL:   20 KEEP
REMARK PDBinfo-LABEL:   21 KEEP
REMARK PDBinfo-LABEL:   24 KEEP
REMARK PDBinfo-LABEL:   25 KEEP
REMARK PDBinfo-LABEL:   28 KEEP
REMARK PDBinfo-LABEL:   31 KEEP
REMARK PDBinfo-LABEL:   32 KEEP
REMARK PDBinfo-LABEL:   35 KEEP
