# Supplementary material for: Design of protein-binding proteins from the target structure alone
Source: Nature. 2022 Mar 24;605(7910):551–60. doi: 10.1038/s41586-022-04654-9 (PMC9117152; doi:10.1038/s41586-022-04654-9)
Supplement: Supplementary file 4 — Supplementary Data 1 Experimental data and analysis. This file contains all the experimental results and the analysis protocols. [file 41586_2022_4654_MOESM4_ESM.gz › supplemental_files/ngs_analysis/il7ra_grafting_experiment/disjoint_grafts/motif_hash_input/motif/IL7_bcov_v3_r3_ems_3hC_436_0002_000000017_0001_0001_47_64_H_.._ems_p1-15H-GBL-16H-GABBL-16H_0382_0001_0001_0001_0001_0001_0001_0001_0001_trim.pdb]

ATOM      1  N   ASP A   1      -6.237  12.083   4.052  1.00  0.00           N  
ATOM      2  CA  ASP A   1      -5.570  11.106   3.200  1.00  0.00           C  
ATOM      3  C   ASP A   1      -5.375   9.782   3.924  1.00  0.00           C  
ATOM      4  O   ASP A   1      -4.410   9.605   4.669  1.00  0.00           O  
ATOM      5  CB  ASP A   1      -4.214  11.642   2.731  1.00  0.00           C  
ATOM      6  CG  ASP A   1      -3.490  10.682   1.797  1.00  0.00           C  
ATOM      7  OD1 ASP A   1      -3.777   9.508   1.842  1.00  0.00           O  
ATOM      8  OD2 ASP A   1      -2.656  11.131   1.047  1.00  0.00           O  
ATOM      9 1H   ASP A   1      -6.351  12.941   3.550  1.00  0.00           H  
ATOM     10 2H   ASP A   1      -7.134  11.733   4.322  1.00  0.00           H  
ATOM     11 3H   ASP A   1      -5.684  12.246   4.869  1.00  0.00           H  
ATOM     12  HA  ASP A   1      -6.190  10.935   2.317  1.00  0.00           H  
ATOM     13 1HB  ASP A   1      -4.357  12.590   2.213  1.00  0.00           H  
ATOM     14 2HB  ASP A   1      -3.579  11.832   3.596  1.00  0.00           H  
ATOM     15  N   GLU A   2      -6.299   8.851   3.704  1.00  0.00           N  
ATOM     16  CA  GLU A   2      -6.330   7.607   4.464  1.00  0.00           C  
ATOM     17  C   GLU A   2      -5.011   6.854   4.341  1.00  0.00           C  
ATOM     18  O   GLU A   2      -4.515   6.289   5.316  1.00  0.00           O  
ATOM     19  CB  GLU A   2      -7.481   6.719   3.987  1.00  0.00           C  
ATOM     20  CG  GLU A   2      -7.599   5.392   4.723  1.00  0.00           C  
ATOM     21  CD  GLU A   2      -8.722   4.536   4.209  1.00  0.00           C  
ATOM     22  OE1 GLU A   2      -9.404   4.961   3.308  1.00  0.00           O  
ATOM     23  OE2 GLU A   2      -8.899   3.454   4.718  1.00  0.00           O  
ATOM     24  H   GLU A   2      -6.998   9.011   2.993  1.00  0.00           H  
ATOM     25  HA  GLU A   2      -6.500   7.846   5.513  1.00  0.00           H  
ATOM     26 1HB  GLU A   2      -8.425   7.252   4.105  1.00  0.00           H  
ATOM     27 2HB  GLU A   2      -7.358   6.503   2.925  1.00  0.00           H  
ATOM     28 1HG  GLU A   2      -6.663   4.846   4.617  1.00  0.00           H  
ATOM     29 2HG  GLU A   2      -7.755   5.590   5.783  1.00  0.00           H  
ATOM     30  N   LEU A   3      -4.448   6.850   3.137  1.00  0.00           N  
ATOM     31  CA  LEU A   3      -3.226   6.102   2.866  1.00  0.00           C  
ATOM     32  C   LEU A   3      -2.032   6.718   3.583  1.00  0.00           C  
ATOM     33  O   LEU A   3      -1.212   6.008   4.166  1.00  0.00           O  
ATOM     34  CB  LEU A   3      -2.956   6.056   1.357  1.00  0.00           C  
ATOM     35  CG  LEU A   3      -1.678   5.323   0.932  1.00  0.00           C  
ATOM     36  CD1 LEU A   3      -1.714   3.893   1.455  1.00  0.00           C  
ATOM     37  CD2 LEU A   3      -1.559   5.347  -0.585  1.00  0.00           C  
ATOM     38  H   LEU A   3      -4.876   7.378   2.391  1.00  0.00           H  
ATOM     39  HA  LEU A   3      -3.360   5.079   3.223  1.00  0.00           H  
ATOM     40 1HB  LEU A   3      -3.797   5.567   0.868  1.00  0.00           H  
ATOM     41 2HB  LEU A   3      -2.891   7.079   0.985  1.00  0.00           H  
ATOM     42  HG  LEU A   3      -0.811   5.817   1.372  1.00  0.00           H  
ATOM     43 1HD1 LEU A   3      -0.805   3.372   1.153  1.00  0.00           H  
ATOM     44 2HD1 LEU A   3      -1.779   3.906   2.543  1.00  0.00           H  
ATOM     45 3HD1 LEU A   3      -2.581   3.378   1.044  1.00  0.00           H  
ATOM     46 1HD2 LEU A   3      -0.649   4.827  -0.887  1.00  0.00           H  
ATOM     47 2HD2 LEU A   3      -2.424   4.852  -1.026  1.00  0.00           H  
ATOM     48 3HD2 LEU A   3      -1.517   6.381  -0.930  1.00  0.00           H  
ATOM     49  N   ALA A   4      -1.940   8.043   3.538  1.00  0.00           N  
ATOM     50  CA  ALA A   4      -0.854   8.758   4.196  1.00  0.00           C  
ATOM     51  C   ALA A   4      -0.876   8.530   5.702  1.00  0.00           C  
ATOM     52  O   ALA A   4       0.172   8.443   6.341  1.00  0.00           O  
ATOM     53  CB  ALA A   4      -0.934  10.247   3.885  1.00  0.00           C  
ATOM     54  H   ALA A   4      -2.641   8.568   3.035  1.00  0.00           H  
ATOM     55  HA  ALA A   4       0.094   8.388   3.800  1.00  0.00           H  
ATOM     56 1HB  ALA A   4      -0.116  10.767   4.383  1.00  0.00           H  
ATOM     57 2HB  ALA A   4      -0.857  10.397   2.807  1.00  0.00           H  
ATOM     58 3HB  ALA A   4      -1.884  10.641   4.240  1.00  0.00           H  
ATOM     59  N   VAL A   5      -2.076   8.435   6.263  1.00  0.00           N  
ATOM     60  CA  VAL A   5      -2.237   8.159   7.685  1.00  0.00           C  
ATOM     61  C   VAL A   5      -1.704   6.777   8.042  1.00  0.00           C  
ATOM     62  O   VAL A   5      -0.974   6.615   9.021  1.00  0.00           O  
ATOM     63  CB  VAL A   5      -3.723   8.252   8.082  1.00  0.00           C  
ATOM     64  CG1 VAL A   5      -3.926   7.758   9.506  1.00  0.00           C  
ATOM     65  CG2 VAL A   5      -4.209   9.686   7.934  1.00  0.00           C  
ATOM     66  H   VAL A   5      -2.897   8.556   5.690  1.00  0.00           H  
ATOM     67  HA  VAL A   5      -1.676   8.907   8.249  1.00  0.00           H  
ATOM     68  HB  VAL A   5      -4.305   7.602   7.429  1.00  0.00           H  
ATOM     69 1HG1 VAL A   5      -4.982   7.830   9.769  1.00  0.00           H  
ATOM     70 2HG1 VAL A   5      -3.605   6.719   9.579  1.00  0.00           H  
ATOM     71 3HG1 VAL A   5      -3.339   8.369  10.191  1.00  0.00           H  
ATOM     72 1HG2 VAL A   5      -5.260   9.744   8.215  1.00  0.00           H  
ATOM     73 2HG2 VAL A   5      -3.623  10.338   8.582  1.00  0.00           H  
ATOM     74 3HG2 VAL A   5      -4.093  10.005   6.898  1.00  0.00           H  
ATOM     75  N   LEU A   6      -2.071   5.782   7.243  1.00  0.00           N  
ATOM     76  CA  LEU A   6      -1.579   4.423   7.435  1.00  0.00           C  
ATOM     77  C   LEU A   6      -0.060   4.368   7.329  1.00  0.00           C  
ATOM     78  O   LEU A   6       0.609   3.769   8.172  1.00  0.00           O  
ATOM     79  CB  LEU A   6      -2.205   3.482   6.398  1.00  0.00           C  
ATOM     80  CG  LEU A   6      -1.666   2.046   6.393  1.00  0.00           C  
ATOM     81  CD1 LEU A   6      -1.975   1.381   7.727  1.00  0.00           C  
ATOM     82  CD2 LEU A   6      -2.290   1.273   5.240  1.00  0.00           C  
ATOM     83  H   LEU A   6      -2.708   5.971   6.482  1.00  0.00           H  
ATOM     84  HA  LEU A   6      -1.874   4.087   8.429  1.00  0.00           H  
ATOM     85 1HB  LEU A   6      -3.278   3.432   6.578  1.00  0.00           H  
ATOM     86 2HB  LEU A   6      -2.043   3.901   5.405  1.00  0.00           H  
ATOM     87  HG  LEU A   6      -0.582   2.064   6.273  1.00  0.00           H  
ATOM     88 1HD1 LEU A   6      -1.592   0.361   7.724  1.00  0.00           H  
ATOM     89 2HD1 LEU A   6      -1.500   1.943   8.532  1.00  0.00           H  
ATOM     90 3HD1 LEU A   6      -3.053   1.363   7.884  1.00  0.00           H  
ATOM     91 1HD2 LEU A   6      -1.906   0.253   5.235  1.00  0.00           H  
ATOM     92 2HD2 LEU A   6      -3.374   1.253   5.360  1.00  0.00           H  
ATOM     93 3HD2 LEU A   6      -2.038   1.760   4.297  1.00  0.00           H  
ATOM     94  N   LEU A   7       0.479   4.996   6.291  1.00  0.00           N  
ATOM     95  CA  LEU A   7       1.912   4.945   6.026  1.00  0.00           C  
ATOM     96  C   LEU A   7       2.702   5.613   7.143  1.00  0.00           C  
ATOM     97  O   LEU A   7       3.726   5.093   7.589  1.00  0.00           O  
ATOM     98  CB  LEU A   7       2.228   5.629   4.690  1.00  0.00           C  
ATOM     99  CG  LEU A   7       1.716   4.907   3.436  1.00  0.00           C  
ATOM    100  CD1 LEU A   7       1.785   5.851   2.243  1.00  0.00           C  
ATOM    101  CD2 LEU A   7       2.549   3.657   3.194  1.00  0.00           C  
ATOM    102  H   LEU A   7      -0.119   5.519   5.669  1.00  0.00           H  
ATOM    103  HA  LEU A   7       2.216   3.901   5.957  1.00  0.00           H  
ATOM    104 1HB  LEU A   7       1.793   6.627   4.698  1.00  0.00           H  
ATOM    105 2HB  LEU A   7       3.310   5.727   4.597  1.00  0.00           H  
ATOM    106  HG  LEU A   7       0.673   4.626   3.579  1.00  0.00           H  
ATOM    107 1HD1 LEU A   7       1.421   5.339   1.353  1.00  0.00           H  
ATOM    108 2HD1 LEU A   7       1.166   6.727   2.436  1.00  0.00           H  
ATOM    109 3HD1 LEU A   7       2.817   6.163   2.086  1.00  0.00           H  
ATOM    110 1HD2 LEU A   7       2.185   3.144   2.303  1.00  0.00           H  
ATOM    111 2HD2 LEU A   7       3.593   3.938   3.050  1.00  0.00           H  
ATOM    112 3HD2 LEU A   7       2.467   2.993   4.054  1.00  0.00           H  
ATOM    113  N   ALA A   8       2.222   6.767   7.596  1.00  0.00           N  
ATOM    114  CA  ALA A   8       2.879   7.503   8.668  1.00  0.00           C  
ATOM    115  C   ALA A   8       2.866   6.710   9.968  1.00  0.00           C  
ATOM    116  O   ALA A   8       3.844   6.711  10.717  1.00  0.00           O  
ATOM    117  CB  ALA A   8       2.212   8.857   8.866  1.00  0.00           C  
ATOM    118  H   ALA A   8       1.380   7.142   7.184  1.00  0.00           H  
ATOM    119  HA  ALA A   8       3.915   7.685   8.379  1.00  0.00           H  
ATOM    120 1HB  ALA A   8       2.713   9.394   9.671  1.00  0.00           H  
ATOM    121 2HB  ALA A   8       2.281   9.435   7.945  1.00  0.00           H  
ATOM    122 3HB  ALA A   8       1.165   8.711   9.127  1.00  0.00           H  
ATOM    123  N   ARG A   9       1.755   6.033  10.232  1.00  0.00           N  
ATOM    124  CA  ARG A   9       1.636   5.186  11.413  1.00  0.00           C  
ATOM    125  C   ARG A   9       2.522   3.952  11.297  1.00  0.00           C  
ATOM    126  O   ARG A   9       3.077   3.480  12.289  1.00  0.00           O  
ATOM    127  CB  ARG A   9       0.192   4.752  11.618  1.00  0.00           C  
ATOM    128  CG  ARG A   9      -0.054   3.918  12.866  1.00  0.00           C  
ATOM    129  CD  ARG A   9       0.119   4.720  14.104  1.00  0.00           C  
ATOM    130  NE  ARG A   9      -0.081   3.918  15.301  1.00  0.00           N  
ATOM    131  CZ  ARG A   9       0.887   3.217  15.922  1.00  0.00           C  
ATOM    132  NH1 ARG A   9       2.114   3.228  15.450  1.00  0.00           N  
ATOM    133  NH2 ARG A   9       0.604   2.517  17.007  1.00  0.00           N  
ATOM    134  H   ARG A   9       0.972   6.108   9.599  1.00  0.00           H  
ATOM    135  HA  ARG A   9       1.950   5.762  12.285  1.00  0.00           H  
ATOM    136 1HB  ARG A   9      -0.447   5.632  11.678  1.00  0.00           H  
ATOM    137 2HB  ARG A   9      -0.137   4.166  10.760  1.00  0.00           H  
ATOM    138 1HG  ARG A   9      -1.073   3.530  12.848  1.00  0.00           H  
ATOM    139 2HG  ARG A   9       0.651   3.087  12.893  1.00  0.00           H  
ATOM    140 1HD  ARG A   9       1.127   5.131  14.134  1.00  0.00           H  
ATOM    141 2HD  ARG A   9      -0.605   5.534  14.115  1.00  0.00           H  
ATOM    142  HE  ARG A   9      -1.012   3.884  15.694  1.00  0.00           H  
ATOM    143 1HH1 ARG A   9       2.330   3.763  14.620  1.00  0.00           H  
ATOM    144 2HH1 ARG A   9       2.839   2.703  15.915  1.00  0.00           H  
ATOM    145 1HH2 ARG A   9      -0.339   2.508  17.371  1.00  0.00           H  
ATOM    146 2HH2 ARG A   9       1.329   1.992  17.473  1.00  0.00           H  
ATOM    147  N   ARG A  10       2.648   3.434  10.080  1.00  0.00           N  
ATOM    148  CA  ARG A  10       3.476   2.259   9.831  1.00  0.00           C  
ATOM    149  C   ARG A  10       4.944   2.551  10.110  1.00  0.00           C  
ATOM    150  O   ARG A  10       5.666   1.704  10.637  1.00  0.00           O  
ATOM    151  CB  ARG A  10       3.321   1.789   8.392  1.00  0.00           C  
ATOM    152  CG  ARG A  10       4.036   0.488   8.064  1.00  0.00           C  
ATOM    153  CD  ARG A  10       3.463  -0.659   8.813  1.00  0.00           C  
ATOM    154  NE  ARG A  10       3.883  -1.935   8.256  1.00  0.00           N  
ATOM    155  CZ  ARG A  10       3.624  -3.135   8.812  1.00  0.00           C  
ATOM    156  NH1 ARG A  10       2.947  -3.205   9.937  1.00  0.00           N  
ATOM    157  NH2 ARG A  10       4.050  -4.240   8.226  1.00  0.00           N  
ATOM    158  H   ARG A  10       2.159   3.864   9.309  1.00  0.00           H  
ATOM    159  HA  ARG A  10       3.145   1.457  10.491  1.00  0.00           H  
ATOM    160 1HB  ARG A  10       2.264   1.649   8.167  1.00  0.00           H  
ATOM    161 2HB  ARG A  10       3.701   2.555   7.716  1.00  0.00           H  
ATOM    162 1HG  ARG A  10       3.944   0.281   6.997  1.00  0.00           H  
ATOM    163 2HG  ARG A  10       5.091   0.577   8.326  1.00  0.00           H  
ATOM    164 1HD  ARG A  10       3.792  -0.616   9.851  1.00  0.00           H  
ATOM    165 2HD  ARG A  10       2.376  -0.612   8.775  1.00  0.00           H  
ATOM    166  HE  ARG A  10       4.406  -1.921   7.391  1.00  0.00           H  
ATOM    167 1HH1 ARG A  10       2.622  -2.360  10.385  1.00  0.00           H  
ATOM    168 2HH1 ARG A  10       2.753  -4.105  10.353  1.00  0.00           H  
ATOM    169 1HH2 ARG A  10       4.571  -4.185   7.361  1.00  0.00           H  
ATOM    170 2HH2 ARG A  10       3.856  -5.139   8.643  1.00  0.00           H  
ATOM    171  N   VAL A  11       5.382   3.754   9.757  1.00  0.00           N  
ATOM    172  CA  VAL A  11       6.732   4.202  10.072  1.00  0.00           C  
ATOM    173  C   VAL A  11       6.959   4.249  11.578  1.00  0.00           C  
ATOM    174  O   VAL A  11       7.970   3.760  12.079  1.00  0.00           O  
ATOM    175  CB  VAL A  11       6.984   5.598   9.472  1.00  0.00           C  
ATOM    176  CG1 VAL A  11       8.307   6.161   9.970  1.00  0.00           C  
ATOM    177  CG2 VAL A  11       6.969   5.520   7.953  1.00  0.00           C  
ATOM    178  H   VAL A  11       4.762   4.375   9.254  1.00  0.00           H  
ATOM    179  HA  VAL A  11       7.442   3.500   9.634  1.00  0.00           H  
ATOM    180  HB  VAL A  11       6.199   6.276   9.809  1.00  0.00           H  
ATOM    181 1HG1 VAL A  11       8.469   7.148   9.537  1.00  0.00           H  
ATOM    182 2HG1 VAL A  11       8.281   6.242  11.057  1.00  0.00           H  
ATOM    183 3HG1 VAL A  11       9.119   5.498   9.674  1.00  0.00           H  
ATOM    184 1HG2 VAL A  11       7.147   6.510   7.536  1.00  0.00           H  
ATOM    185 2HG2 VAL A  11       7.750   4.838   7.616  1.00  0.00           H  
ATOM    186 3HG2 VAL A  11       5.999   5.154   7.617  1.00  0.00           H  
ATOM    187  N   LEU A  12       6.010   4.843  12.296  1.00  0.00           N  
ATOM    188  CA  LEU A  12       6.094   4.937  13.748  1.00  0.00           C  
ATOM    189  C   LEU A  12       6.093   3.556  14.391  1.00  0.00           C  
ATOM    190  O   LEU A  12       6.850   3.296  15.327  1.00  0.00           O  
ATOM    191  CB  LEU A  12       4.923   5.763  14.294  1.00  0.00           C  
ATOM    192  CG  LEU A  12       4.907   5.972  15.814  1.00  0.00           C  
ATOM    193  CD1 LEU A  12       6.169   6.709  16.239  1.00  0.00           C  
ATOM    194  CD2 LEU A  12       3.660   6.750  16.207  1.00  0.00           C  
ATOM    195  H   LEU A  12       5.210   5.239  11.821  1.00  0.00           H  
ATOM    196  HA  LEU A  12       7.025   5.445  14.008  1.00  0.00           H  
ATOM    197 1HB  LEU A  12       4.942   6.746  13.826  1.00  0.00           H  
ATOM    198 2HB  LEU A  12       3.991   5.270  14.018  1.00  0.00           H  
ATOM    199  HG  LEU A  12       4.903   5.003  16.314  1.00  0.00           H  
ATOM    200 1HD1 LEU A  12       6.158   6.857  17.319  1.00  0.00           H  
ATOM    201 2HD1 LEU A  12       7.045   6.122  15.963  1.00  0.00           H  
ATOM    202 3HD1 LEU A  12       6.210   7.677  15.741  1.00  0.00           H  
ATOM    203 1HD2 LEU A  12       3.648   6.897  17.288  1.00  0.00           H  
ATOM    204 2HD2 LEU A  12       3.664   7.719  15.709  1.00  0.00           H  
ATOM    205 3HD2 LEU A  12       2.773   6.191  15.908  1.00  0.00           H  
ATOM    206  N   GLU A  13       5.239   2.674  13.884  1.00  0.00           N  
ATOM    207  CA  GLU A  13       5.198   1.292  14.350  1.00  0.00           C  
ATOM    208  C   GLU A  13       6.551   0.614  14.179  1.00  0.00           C  
ATOM    209  O   GLU A  13       7.050  -0.036  15.097  1.00  0.00           O  
ATOM    210  CB  GLU A  13       4.124   0.506  13.595  1.00  0.00           C  
ATOM    211  CG  GLU A  13       4.048  -0.969  13.964  1.00  0.00           C  
ATOM    212  CD  GLU A  13       3.101  -1.743  13.090  1.00  0.00           C  
ATOM    213  OE1 GLU A  13       2.478  -1.145  12.246  1.00  0.00           O  
ATOM    214  OE2 GLU A  13       3.001  -2.935  13.266  1.00  0.00           O  
ATOM    215  H   GLU A  13       4.603   2.968  13.158  1.00  0.00           H  
ATOM    216  HA  GLU A  13       4.938   1.292  15.408  1.00  0.00           H  
ATOM    217 1HB  GLU A  13       3.147   0.949  13.785  1.00  0.00           H  
ATOM    218 2HB  GLU A  13       4.310   0.572  12.523  1.00  0.00           H  
ATOM    219 1HG  GLU A  13       5.043  -1.406  13.879  1.00  0.00           H  
ATOM    220 2HG  GLU A  13       3.730  -1.056  15.002  1.00  0.00           H  
ATOM    221  N   ALA A  14       7.141   0.769  12.998  1.00  0.00           N  
ATOM    222  CA  ALA A  14       8.441   0.176  12.708  1.00  0.00           C  
ATOM    223  C   ALA A  14       9.519   0.732  13.628  1.00  0.00           C  
ATOM    224  O   ALA A  14      10.396   0.001  14.084  1.00  0.00           O  
ATOM    225  CB  ALA A  14       8.816   0.409  11.252  1.00  0.00           C  
ATOM    226  H   ALA A  14       6.676   1.310  12.284  1.00  0.00           H  
ATOM    227  HA  ALA A  14       8.371  -0.903  12.862  1.00  0.00           H  
ATOM    228 1HB  ALA A  14       9.789  -0.039  11.050  1.00  0.00           H  
ATOM    229 2HB  ALA A  14       8.066  -0.045  10.604  1.00  0.00           H  
ATOM    230 3HB  ALA A  14       8.863   1.480  11.056  1.00  0.00           H  
ATOM    231  N   LEU A  15       9.446   2.031  13.897  1.00  0.00           N  
ATOM    232  CA  LEU A  15      10.421   2.691  14.757  1.00  0.00           C  
ATOM    233  C   LEU A  15      10.310   2.199  16.194  1.00  0.00           C  
ATOM    234  O   LEU A  15      11.316   1.992  16.871  1.00  0.00           O  
ATOM    235  CB  LEU A  15      10.223   4.211  14.713  1.00  0.00           C  
ATOM    236  CG  LEU A  15      10.678   4.904  13.422  1.00  0.00           C  
ATOM    237  CD1 LEU A  15      10.079   6.303  13.358  1.00  0.00           C  
ATOM    238  CD2 LEU A  15      12.198   4.957  13.382  1.00  0.00           C  
ATOM    239  H   LEU A  15       8.696   2.577  13.496  1.00  0.00           H  
ATOM    240  HA  LEU A  15      11.420   2.462  14.387  1.00  0.00           H  
ATOM    241 1HB  LEU A  15       9.165   4.428  14.850  1.00  0.00           H  
ATOM    242 2HB  LEU A  15      10.774   4.658  15.541  1.00  0.00           H  
ATOM    243  HG  LEU A  15      10.311   4.345  12.561  1.00  0.00           H  
ATOM    244 1HD1 LEU A  15      10.402   6.795  12.441  1.00  0.00           H  
ATOM    245 2HD1 LEU A  15       8.992   6.234  13.369  1.00  0.00           H  
ATOM    246 3HD1 LEU A  15      10.415   6.882  14.218  1.00  0.00           H  
ATOM    247 1HD2 LEU A  15      12.521   5.449  12.464  1.00  0.00           H  
ATOM    248 2HD2 LEU A  15      12.565   5.517  14.243  1.00  0.00           H  
ATOM    249 3HD2 LEU A  15      12.598   3.944  13.411  1.00  0.00           H  
ATOM    250  N   GLU A  16       9.077   2.015  16.658  1.00  0.00           N  
ATOM    251  CA  GLU A  16       8.832   1.511  18.004  1.00  0.00           C  
ATOM    252  C   GLU A  16       9.301   0.070  18.147  1.00  0.00           C  
ATOM    253  O   GLU A  16       9.839  -0.317  19.184  1.00  0.00           O  
ATOM    254  OXT GLU A  16       9.148  -0.703  17.242  1.00  0.00           O  
ATOM    255  CB  GLU A  16       7.344   1.609  18.348  1.00  0.00           C  
ATOM    256  CG  GLU A  16       6.839   3.029  18.558  1.00  0.00           C  
ATOM    257  CD  GLU A  16       5.345   3.103  18.711  1.00  0.00           C  
ATOM    258  OE1 GLU A  16       4.695   2.109  18.492  1.00  0.00           O  
ATOM    259  OE2 GLU A  16       4.853   4.154  19.047  1.00  0.00           O  
ATOM    260  H   GLU A  16       8.291   2.226  16.061  1.00  0.00           H  
ATOM    261  HA  GLU A  16       9.385   2.131  18.710  1.00  0.00           H  
ATOM    262 1HB  GLU A  16       6.755   1.159  17.548  1.00  0.00           H  
ATOM    263 2HB  GLU A  16       7.143   1.044  19.259  1.00  0.00           H  
ATOM    264 1HG  GLU A  16       7.305   3.440  19.454  1.00  0.00           H  
ATOM    265 2HG  GLU A  16       7.143   3.641  17.710  1.00  0.00           H  
TER                                                                             
ATOM    267  N   GLU B  17      16.417   4.928  11.403  1.00  0.00           N  
ATOM    268  CA  GLU B  17      15.949   6.308  11.449  1.00  0.00           C  
ATOM    269  C   GLU B  17      16.059   6.972  10.083  1.00  0.00           C  
ATOM    270  O   GLU B  17      15.215   7.787   9.709  1.00  0.00           O  
ATOM    271  CB  GLU B  17      16.748   7.108  12.481  1.00  0.00           C  
ATOM    272  CG  GLU B  17      16.566   6.640  13.918  1.00  0.00           C  
ATOM    273  CD  GLU B  17      17.401   5.435  14.250  1.00  0.00           C  
ATOM    274  OE1 GLU B  17      18.112   4.972  13.391  1.00  0.00           O  
ATOM    275  OE2 GLU B  17      17.329   4.976  15.366  1.00  0.00           O  
ATOM    276 1H   GLU B  17      16.334   4.517  12.311  1.00  0.00           H  
ATOM    277 2H   GLU B  17      15.864   4.410  10.751  1.00  0.00           H  
ATOM    278 3H   GLU B  17      17.375   4.910  11.116  1.00  0.00           H  
ATOM    279  HA  GLU B  17      14.902   6.308  11.755  1.00  0.00           H  
ATOM    280 1HB  GLU B  17      17.810   7.051  12.243  1.00  0.00           H  
ATOM    281 2HB  GLU B  17      16.458   8.157  12.432  1.00  0.00           H  
ATOM    282 1HG  GLU B  17      16.837   7.452  14.591  1.00  0.00           H  
ATOM    283 2HG  GLU B  17      15.515   6.404  14.081  1.00  0.00           H  
ATOM    284  N   GLU B  18      17.103   6.619   9.342  1.00  0.00           N  
ATOM    285  CA  GLU B  18      17.369   7.237   8.048  1.00  0.00           C  
ATOM    286  C   GLU B  18      16.279   6.896   7.041  1.00  0.00           C  
ATOM    287  O   GLU B  18      15.792   7.769   6.320  1.00  0.00           O  
ATOM    288  CB  GLU B  18      18.730   6.789   7.512  1.00  0.00           C  
ATOM    289  CG  GLU B  18      19.922   7.341   8.282  1.00  0.00           C  
ATOM    290  CD  GLU B  18      21.238   6.826   7.771  1.00  0.00           C  
ATOM    291  OE1 GLU B  18      21.229   5.948   6.941  1.00  0.00           O  
ATOM    292  OE2 GLU B  18      22.254   7.310   8.210  1.00  0.00           O  
ATOM    293  H   GLU B  18      17.730   5.903   9.682  1.00  0.00           H  
ATOM    294  HA  GLU B  18      17.396   8.319   8.181  1.00  0.00           H  
ATOM    295 1HB  GLU B  18      18.791   5.701   7.537  1.00  0.00           H  
ATOM    296 2HB  GLU B  18      18.832   7.099   6.472  1.00  0.00           H  
ATOM    297 1HG  GLU B  18      19.917   8.428   8.208  1.00  0.00           H  
ATOM    298 2HG  GLU B  18      19.816   7.075   9.333  1.00  0.00           H  
ATOM    299  N   ASP B  19      15.900   5.624   6.994  1.00  0.00           N  
ATOM    300  CA  ASP B  19      14.854   5.169   6.084  1.00  0.00           C  
ATOM    301  C   ASP B  19      13.480   5.638   6.545  1.00  0.00           C  
ATOM    302  O   ASP B  19      12.612   5.948   5.730  1.00  0.00           O  
ATOM    303  CB  ASP B  19      14.867   3.642   5.972  1.00  0.00           C  
ATOM    304  CG  ASP B  19      15.890   3.131   4.966  1.00  0.00           C  
ATOM    305  OD1 ASP B  19      16.509   3.939   4.315  1.00  0.00           O  
ATOM    306  OD2 ASP B  19      16.042   1.937   4.859  1.00  0.00           O  
ATOM    307  H   ASP B  19      16.345   4.956   7.604  1.00  0.00           H  
ATOM    308  HA  ASP B  19      15.051   5.584   5.096  1.00  0.00           H  
ATOM    309 1HB  ASP B  19      15.089   3.208   6.947  1.00  0.00           H  
ATOM    310 2HB  ASP B  19      13.879   3.290   5.674  1.00  0.00           H  
ATOM    311  N   ALA B  20      13.288   5.686   7.861  1.00  0.00           N  
ATOM    312  CA  ALA B  20      12.048   6.194   8.433  1.00  0.00           C  
ATOM    313  C   ALA B  20      11.837   7.662   8.085  1.00  0.00           C  
ATOM    314  O   ALA B  20      10.710   8.103   7.867  1.00  0.00           O  
ATOM    315  CB  ALA B  20      12.045   6.004   9.943  1.00  0.00           C  
ATOM    316  H   ALA B  20      14.020   5.365   8.478  1.00  0.00           H  
ATOM    317  HA  ALA B  20      11.215   5.616   8.028  1.00  0.00           H  
ATOM    318 1HB  ALA B  20      11.112   6.387  10.357  1.00  0.00           H  
ATOM    319 2HB  ALA B  20      12.137   4.943  10.178  1.00  0.00           H  
ATOM    320 3HB  ALA B  20      12.884   6.545  10.379  1.00  0.00           H  
ATOM    321  N   ASP B  21      12.933   8.414   8.032  1.00  0.00           N  
ATOM    322  CA  ASP B  21      12.876   9.822   7.661  1.00  0.00           C  
ATOM    323  C   ASP B  21      12.530   9.989   6.186  1.00  0.00           C  
ATOM    324  O   ASP B  21      11.718  10.839   5.821  1.00  0.00           O  
ATOM    325  CB  ASP B  21      14.211  10.510   7.959  1.00  0.00           C  
ATOM    326  CG  ASP B  21      14.167  12.014   7.729  1.00  0.00           C  
ATOM    327  OD1 ASP B  21      13.338  12.663   8.323  1.00  0.00           O  
ATOM    328  OD2 ASP B  21      14.962  12.501   6.961  1.00  0.00           O  
ATOM    329  H   ASP B  21      13.824   7.999   8.256  1.00  0.00           H  
ATOM    330  HA  ASP B  21      12.103  10.307   8.257  1.00  0.00           H  
ATOM    331 1HB  ASP B  21      14.492  10.324   8.996  1.00  0.00           H  
ATOM    332 2HB  ASP B  21      14.990  10.083   7.327  1.00  0.00           H  
ATOM    333  N   GLU B  22      13.153   9.173   5.341  1.00  0.00           N  
ATOM    334  CA  GLU B  22      12.874   9.193   3.911  1.00  0.00           C  
ATOM    335  C   GLU B  22      11.404   8.916   3.632  1.00  0.00           C  
ATOM    336  O   GLU B  22      10.789   9.567   2.786  1.00  0.00           O  
ATOM    337  CB  GLU B  22      13.744   8.166   3.184  1.00  0.00           C  
ATOM    338  CG  GLU B  22      13.581   8.164   1.670  1.00  0.00           C  
ATOM    339  CD  GLU B  22      14.513   7.205   0.983  1.00  0.00           C  
ATOM    340  OE1 GLU B  22      15.291   6.575   1.658  1.00  0.00           O  
ATOM    341  OE2 GLU B  22      14.447   7.102  -0.219  1.00  0.00           O  
ATOM    342  H   GLU B  22      13.836   8.522   5.701  1.00  0.00           H  
ATOM    343  HA  GLU B  22      13.125  10.182   3.524  1.00  0.00           H  
ATOM    344 1HB  GLU B  22      14.794   8.355   3.407  1.00  0.00           H  
ATOM    345 2HB  GLU B  22      13.507   7.166   3.547  1.00  0.00           H  
ATOM    346 1HG  GLU B  22      12.554   7.892   1.426  1.00  0.00           H  
ATOM    347 2HG  GLU B  22      13.761   9.170   1.295  1.00  0.00           H  
ATOM    348  N   SER B  23      10.843   7.947   4.347  1.00  0.00           N  
ATOM    349  CA  SER B  23       9.429   7.617   4.214  1.00  0.00           C  
ATOM    350  C   SER B  23       8.548   8.763   4.692  1.00  0.00           C  
ATOM    351  O   SER B  23       7.599   9.154   4.013  1.00  0.00           O  
ATOM    352  CB  SER B  23       9.111   6.360   5.001  1.00  0.00           C  
ATOM    353  OG  SER B  23       7.755   6.026   4.887  1.00  0.00           O  
ATOM    354  H   SER B  23      11.411   7.425   5.000  1.00  0.00           H  
ATOM    355  HA  SER B  23       9.216   7.427   3.162  1.00  0.00           H  
ATOM    356 1HB  SER B  23       9.724   5.537   4.635  1.00  0.00           H  
ATOM    357 2HB  SER B  23       9.364   6.515   6.049  1.00  0.00           H  
ATOM    358  HG  SER B  23       7.630   5.734   3.981  1.00  0.00           H  
ATOM    359  N   ALA B  24       8.868   9.299   5.865  1.00  0.00           N  
ATOM    360  CA  ALA B  24       8.101  10.399   6.438  1.00  0.00           C  
ATOM    361  C   ALA B  24       8.069  11.598   5.500  1.00  0.00           C  
ATOM    362  O   ALA B  24       7.050  12.276   5.378  1.00  0.00           O  
ATOM    363  CB  ALA B  24       8.678  10.799   7.789  1.00  0.00           C  
ATOM    364  H   ALA B  24       9.662   8.935   6.372  1.00  0.00           H  
ATOM    365  HA  ALA B  24       7.077  10.058   6.605  1.00  0.00           H  
ATOM    366 1HB  ALA B  24       8.096  11.620   8.205  1.00  0.00           H  
ATOM    367 2HB  ALA B  24       8.640   9.947   8.469  1.00  0.00           H  
ATOM    368 3HB  ALA B  24       9.712  11.116   7.662  1.00  0.00           H  
ATOM    369  N   ASP B  25       9.194  11.854   4.838  1.00  0.00           N  
ATOM    370  CA  ASP B  25       9.286  12.950   3.882  1.00  0.00           C  
ATOM    371  C   ASP B  25       8.444  12.674   2.643  1.00  0.00           C  
ATOM    372  O   ASP B  25       7.713  13.543   2.170  1.00  0.00           O  
ATOM    373  CB  ASP B  25      10.743  13.185   3.475  1.00  0.00           C  
ATOM    374  CG  ASP B  25      10.928  14.441   2.634  1.00  0.00           C  
ATOM    375  OD1 ASP B  25      10.746  15.515   3.157  1.00  0.00           O  
ATOM    376  OD2 ASP B  25      11.249  14.314   1.477  1.00  0.00           O  
ATOM    377  H   ASP B  25      10.004  11.276   5.003  1.00  0.00           H  
ATOM    378  HA  ASP B  25       8.917  13.859   4.359  1.00  0.00           H  
ATOM    379 1HB  ASP B  25      11.361  13.270   4.369  1.00  0.00           H  
ATOM    380 2HB  ASP B  25      11.105  12.328   2.907  1.00  0.00           H  
ATOM    381  N   ARG B  26       8.545  11.387   2.143  1.00  0.00           N  
ATOM    382  CA  ARG B  26       7.749  11.096   0.956  1.00  0.00           C  
ATOM    383  C   ARG B  26       6.263  11.255   1.237  1.00  0.00           C  
ATOM    384  O   ARG B  26       5.501  11.702   0.377  1.00  0.00           O  
ATOM    385  CB  ARG B  26       8.022   9.684   0.460  1.00  0.00           C  
ATOM    386  CG  ARG B  26       9.346   9.504  -0.263  1.00  0.00           C  
ATOM    387  CD  ARG B  26       9.741   8.074  -0.340  1.00  0.00           C  
ATOM    388  NE  ARG B  26       8.743   7.273  -1.029  1.00  0.00           N  
ATOM    389  CZ  ARG B  26       8.718   5.925  -1.040  1.00  0.00           C  
ATOM    390  NH1 ARG B  26       9.642   5.246  -0.396  1.00  0.00           N  
ATOM    391  NH2 ARG B  26       7.765   5.287  -1.697  1.00  0.00           N  
ATOM    392  H   ARG B  26       9.146  10.670   2.518  1.00  0.00           H  
ATOM    393  HA  ARG B  26       8.034  11.797   0.170  1.00  0.00           H  
ATOM    394 1HB  ARG B  26       8.010   8.994   1.304  1.00  0.00           H  
ATOM    395 2HB  ARG B  26       7.230   9.379  -0.223  1.00  0.00           H  
ATOM    396 1HG  ARG B  26       9.263   9.891  -1.279  1.00  0.00           H  
ATOM    397 2HG  ARG B  26      10.128  10.048   0.269  1.00  0.00           H  
ATOM    398 1HD  ARG B  26      10.683   7.985  -0.881  1.00  0.00           H  
ATOM    399 2HD  ARG B  26       9.863   7.676   0.667  1.00  0.00           H  
ATOM    400  HE  ARG B  26       8.016   7.760  -1.534  1.00  0.00           H  
ATOM    401 1HH1 ARG B  26      10.370   5.733   0.107  1.00  0.00           H  
ATOM    402 2HH1 ARG B  26       9.624   4.237  -0.404  1.00  0.00           H  
ATOM    403 1HH2 ARG B  26       7.056   5.810  -2.192  1.00  0.00           H  
ATOM    404 2HH2 ARG B  26       7.746   4.278  -1.706  1.00  0.00           H  
ATOM    405  N   ILE B  27       5.850  10.884   2.445  1.00  0.00           N  
ATOM    406  CA  ILE B  27       4.448  10.959   2.834  1.00  0.00           C  
ATOM    407  C   ILE B  27       3.963  12.402   2.879  1.00  0.00           C  
ATOM    408  O   ILE B  27       2.922  12.737   2.314  1.00  0.00           O  
ATOM    409  CB  ILE B  27       4.223  10.298   4.206  1.00  0.00           C  
ATOM    410  CG1 ILE B  27       4.502   8.795   4.127  1.00  0.00           C  
ATOM    411  CG2 ILE B  27       2.806  10.555   4.695  1.00  0.00           C  
ATOM    412  CD1 ILE B  27       4.675   8.134   5.476  1.00  0.00           C  
ATOM    413  H   ILE B  27       6.528  10.544   3.113  1.00  0.00           H  
ATOM    414  HA  ILE B  27       3.854  10.417   2.095  1.00  0.00           H  
ATOM    415  HB  ILE B  27       4.927  10.712   4.928  1.00  0.00           H  
ATOM    416 1HG1 ILE B  27       3.682   8.300   3.607  1.00  0.00           H  
ATOM    417 2HG1 ILE B  27       5.408   8.623   3.546  1.00  0.00           H  
ATOM    418 1HG2 ILE B  27       2.664  10.081   5.666  1.00  0.00           H  
ATOM    419 2HG2 ILE B  27       2.642  11.628   4.788  1.00  0.00           H  
ATOM    420 3HG2 ILE B  27       2.094  10.140   3.981  1.00  0.00           H  
ATOM    421 1HD1 ILE B  27       4.869   7.071   5.338  1.00  0.00           H  
ATOM    422 2HD1 ILE B  27       5.514   8.592   6.000  1.00  0.00           H  
ATOM    423 3HD1 ILE B  27       3.766   8.263   6.063  1.00  0.00           H  
ATOM    424  N   GLU B  28       4.764  13.242   3.528  1.00  0.00           N  
ATOM    425  CA  GLU B  28       4.435  14.653   3.677  1.00  0.00           C  
ATOM    426  C   GLU B  28       4.344  15.345   2.322  1.00  0.00           C  
ATOM    427  O   GLU B  28       3.450  16.159   2.089  1.00  0.00           O  
ATOM    428  CB  GLU B  28       5.479  15.354   4.550  1.00  0.00           C  
ATOM    429  CG  GLU B  28       5.158  16.807   4.870  1.00  0.00           C  
ATOM    430  CD  GLU B  28       6.115  17.413   5.858  1.00  0.00           C  
ATOM    431  OE1 GLU B  28       6.977  16.711   6.329  1.00  0.00           O  
ATOM    432  OE2 GLU B  28       5.983  18.580   6.143  1.00  0.00           O  
ATOM    433  H   GLU B  28       5.621  12.890   3.932  1.00  0.00           H  
ATOM    434  HA  GLU B  28       3.469  14.733   4.176  1.00  0.00           H  
ATOM    435 1HB  GLU B  28       5.582  14.818   5.494  1.00  0.00           H  
ATOM    436 2HB  GLU B  28       6.448  15.327   4.051  1.00  0.00           H  
ATOM    437 1HG  GLU B  28       5.190  17.386   3.948  1.00  0.00           H  
ATOM    438 2HG  GLU B  28       4.146  16.865   5.268  1.00  0.00           H  
ATOM    439  N   GLU B  29       5.273  15.014   1.432  1.00  0.00           N  
ATOM    440  CA  GLU B  29       5.292  15.593   0.095  1.00  0.00           C  
ATOM    441  C   GLU B  29       4.110  15.109  -0.733  1.00  0.00           C  
ATOM    442  O   GLU B  29       3.573  15.848  -1.559  1.00  0.00           O  
ATOM    443  CB  GLU B  29       6.602  15.248  -0.618  1.00  0.00           C  
ATOM    444  CG  GLU B  29       7.828  15.958  -0.059  1.00  0.00           C  
ATOM    445  CD  GLU B  29       7.735  17.454  -0.163  1.00  0.00           C  
ATOM    446  OE1 GLU B  29       7.489  17.942  -1.241  1.00  0.00           O  
ATOM    447  OE2 GLU B  29       7.910  18.111   0.836  1.00  0.00           O  
ATOM    448  H   GLU B  29       5.984  14.344   1.688  1.00  0.00           H  
ATOM    449  HA  GLU B  29       5.232  16.679   0.187  1.00  0.00           H  
ATOM    450 1HB  GLU B  29       6.779  14.174  -0.553  1.00  0.00           H  
ATOM    451 2HB  GLU B  29       6.520  15.503  -1.674  1.00  0.00           H  
ATOM    452 1HG  GLU B  29       7.947  15.684   0.989  1.00  0.00           H  
ATOM    453 2HG  GLU B  29       8.710  15.615  -0.598  1.00  0.00           H  
ATOM    454  N   ALA B  30       3.710  13.862  -0.510  1.00  0.00           N  
ATOM    455  CA  ALA B  30       2.526  13.309  -1.159  1.00  0.00           C  
ATOM    456  C   ALA B  30       1.270  14.070  -0.752  1.00  0.00           C  
ATOM    457  O   ALA B  30       0.361  14.261  -1.560  1.00  0.00           O  
ATOM    458  CB  ALA B  30       2.380  11.832  -0.825  1.00  0.00           C  
ATOM    459  H   ALA B  30       4.238  13.282   0.126  1.00  0.00           H  
ATOM    460  HA  ALA B  30       2.652  13.392  -2.238  1.00  0.00           H  
ATOM    461 1HB  ALA B  30       1.492  11.434  -1.315  1.00  0.00           H  
ATOM    462 2HB  ALA B  30       3.260  11.291  -1.174  1.00  0.00           H  
ATOM    463 3HB  ALA B  30       2.284  11.710   0.252  1.00  0.00           H  
ATOM    464  N   LEU B  31       1.226  14.504   0.503  1.00  0.00           N  
ATOM    465  CA  LEU B  31       0.106  15.291   1.003  1.00  0.00           C  
ATOM    466  C   LEU B  31       0.045  16.653   0.326  1.00  0.00           C  
ATOM    467  O   LEU B  31      -1.036  17.160   0.023  1.00  0.00           O  
ATOM    468  CB  LEU B  31       0.222  15.473   2.522  1.00  0.00           C  
ATOM    469  CG  LEU B  31       0.022  14.205   3.361  1.00  0.00           C  
ATOM    470  CD1 LEU B  31       0.401  14.488   4.808  1.00  0.00           C  
ATOM    471  CD2 LEU B  31      -1.426  13.748   3.255  1.00  0.00           C  
ATOM    472  H   LEU B  31       1.989  14.281   1.128  1.00  0.00           H  
ATOM    473  HA  LEU B  31      -0.817  14.753   0.790  1.00  0.00           H  
ATOM    474 1HB  LEU B  31       1.210  15.869   2.750  1.00  0.00           H  
ATOM    475 2HB  LEU B  31      -0.522  16.203   2.842  1.00  0.00           H  
ATOM    476  HG  LEU B  31       0.679  13.417   2.992  1.00  0.00           H  
ATOM    477 1HD1 LEU B  31       0.259  13.586   5.405  1.00  0.00           H  
ATOM    478 2HD1 LEU B  31       1.446  14.793   4.857  1.00  0.00           H  
ATOM    479 3HD1 LEU B  31      -0.229  15.285   5.200  1.00  0.00           H  
ATOM    480 1HD2 LEU B  31      -1.568  12.846   3.850  1.00  0.00           H  
ATOM    481 2HD2 LEU B  31      -2.084  14.535   3.625  1.00  0.00           H  
ATOM    482 3HD2 LEU B  31      -1.665  13.536   2.212  1.00  0.00           H  
ATOM    483  N   LYS B  32       1.211  17.245   0.090  1.00  0.00           N  
ATOM    484  CA  LYS B  32       1.294  18.531  -0.591  1.00  0.00           C  
ATOM    485  C   LYS B  32       0.760  18.437  -2.015  1.00  0.00           C  
ATOM    486  O   LYS B  32       0.037  19.319  -2.478  1.00  0.00           O  
ATOM    487  CB  LYS B  32       2.737  19.038  -0.603  1.00  0.00           C  
ATOM    488  CG  LYS B  32       3.264  19.466   0.760  1.00  0.00           C  
ATOM    489  CD  LYS B  32       4.716  19.913   0.676  1.00  0.00           C  
ATOM    490  CE  LYS B  32       5.289  20.201   2.056  1.00  0.00           C  
ATOM    491  NZ  LYS B  32       6.746  20.498   2.003  1.00  0.00           N  
ATOM    492  H   LYS B  32       2.062  16.790   0.390  1.00  0.00           H  
ATOM    493  HA  LYS B  32       0.692  19.254  -0.040  1.00  0.00           H  
ATOM    494 1HB  LYS B  32       3.394  18.257  -0.986  1.00  0.00           H  
ATOM    495 2HB  LYS B  32       2.817  19.892  -1.275  1.00  0.00           H  
ATOM    496 1HG  LYS B  32       2.661  20.290   1.142  1.00  0.00           H  
ATOM    497 2HG  LYS B  32       3.190  18.631   1.457  1.00  0.00           H  
ATOM    498 1HD  LYS B  32       5.311  19.132   0.200  1.00  0.00           H  
ATOM    499 2HD  LYS B  32       4.784  20.816   0.070  1.00  0.00           H  
ATOM    500 1HE  LYS B  32       4.772  21.054   2.493  1.00  0.00           H  
ATOM    501 2HE  LYS B  32       5.131  19.338   2.703  1.00  0.00           H  
ATOM    502 1HZ  LYS B  32       7.087  20.683   2.936  1.00  0.00           H  
ATOM    503 2HZ  LYS B  32       7.238  19.705   1.615  1.00  0.00           H  
ATOM    504 3HZ  LYS B  32       6.904  21.309   1.421  1.00  0.00           H  
ATOM    505  N   LYS B  33       1.122  17.360  -2.707  1.00  0.00           N  
ATOM    506  CA  LYS B  33       0.669  17.140  -4.076  1.00  0.00           C  
ATOM    507  C   LYS B  33       1.247  18.187  -5.021  1.00  0.00           C  
ATOM    508  O   LYS B  33       1.506  19.322  -4.622  1.00  0.00           O  
ATOM    509  OXT LYS B  33       1.452  17.909  -6.170  1.00  0.00           O  
ATOM    510  CB  LYS B  33      -0.859  17.157  -4.144  1.00  0.00           C  
ATOM    511  CG  LYS B  33      -1.535  16.024  -3.382  1.00  0.00           C  
ATOM    512  CD  LYS B  33      -3.050  16.106  -3.498  1.00  0.00           C  
ATOM    513  CE  LYS B  33      -3.726  14.974  -2.740  1.00  0.00           C  
ATOM    514  NZ  LYS B  33      -5.210  15.070  -2.802  1.00  0.00           N  
ATOM    515  H   LYS B  33       1.727  16.677  -2.273  1.00  0.00           H  
ATOM    516  HA  LYS B  33       1.005  16.155  -4.397  1.00  0.00           H  
ATOM    517 1HB  LYS B  33      -1.231  18.099  -3.741  1.00  0.00           H  
ATOM    518 2HB  LYS B  33      -1.178  17.097  -5.184  1.00  0.00           H  
ATOM    519 1HG  LYS B  33      -1.200  15.066  -3.782  1.00  0.00           H  
ATOM    520 2HG  LYS B  33      -1.256  16.076  -2.330  1.00  0.00           H  
ATOM    521 1HD  LYS B  33      -3.394  17.059  -3.095  1.00  0.00           H  
ATOM    522 2HD  LYS B  33      -3.338  16.050  -4.548  1.00  0.00           H  
ATOM    523 1HE  LYS B  33      -3.418  14.018  -3.163  1.00  0.00           H  
ATOM    524 2HE  LYS B  33      -3.417  15.000  -1.695  1.00  0.00           H  
ATOM    525 1HZ  LYS B  33      -5.619  14.303  -2.288  1.00  0.00           H  
ATOM    526 2HZ  LYS B  33      -5.508  15.946  -2.395  1.00  0.00           H  
ATOM    527 3HZ  LYS B  33      -5.510  15.028  -3.765  1.00  0.00           H  
TER                                                                             
REMARK PDBinfo-LABEL:    1 KEEP
REMARK PDBinfo-LABEL:    2 KEEP
REMARK PDBinfo-LABEL:    3 KEEP
REMARK PDBinfo-LABEL:    4 KEEP
REMARK PDBinfo-LABEL:    6 KEEP
REMARK PDBinfo-LABEL:    7 KEEP
REMARK PDBinfo-LABEL:   10 KEEP
REMARK PDBinfo-LABEL:   11 KEEP
REMARK PDBinfo-LABEL:   13 KEEP
REMARK PDBinfo-LABEL:   14 KEEP
REMARK PDBinfo-LABEL:   18 KEEP
REMARK PDBinfo-LABEL:   19 KEEP
REMARK PDBinfo-LABEL:   22 KEEP
REMARK PDBinfo-LABEL:   23 KEEP
REMARK PDBinfo-LABEL:   26 KEEP
REMARK PDBinfo-LABEL:   27 KEEP
REMARK PDBinfo-LABEL:   30 KEEP
REMARK PDBinfo-LABEL:   31 KEEP
