# Supplementary material for: Design of protein-binding proteins from the target structure alone
Source: Nature. 2022 Mar 24;605(7910):551–60. doi: 10.1038/s41586-022-04654-9 (PMC9117152; doi:10.1038/s41586-022-04654-9)
Supplement: Supplementary file 4 — Supplementary Data 1 Experimental data and analysis. This file contains all the experimental results and the analysis protocols. [file 41586_2022_4654_MOESM4_ESM.gz › supplemental_files/ngs_analysis/il7ra_grafting_experiment/disjoint_grafts/motif_hash_input/motif/IL7_longxing_Grafting2_ems_3hM_843_0001_0012_0001_0001_trim.pdb]

ATOM      1  N   ASP A   1      25.322  25.275  45.728  1.00  0.00           N  
ATOM      2  CA  ASP A   1      24.201  26.090  46.185  1.00  0.00           C  
ATOM      3  C   ASP A   1      24.402  27.555  45.820  1.00  0.00           C  
ATOM      4  O   ASP A   1      25.484  28.110  46.009  1.00  0.00           O  
ATOM      5  CB  ASP A   1      24.022  25.952  47.693  1.00  0.00           C  
ATOM      6  CG  ASP A   1      22.799  26.652  48.166  1.00  0.00           C  
ATOM      7  OD1 ASP A   1      21.739  26.132  47.963  1.00  0.00           O  
ATOM      8  OD2 ASP A   1      22.916  27.753  48.664  1.00  0.00           O  
ATOM      9 1H   ASP A   1      25.164  24.320  45.981  1.00  0.00           H  
ATOM     10 2H   ASP A   1      25.404  25.348  44.735  1.00  0.00           H  
ATOM     11 3H   ASP A   1      26.166  25.598  46.156  1.00  0.00           H  
ATOM     12  HA  ASP A   1      23.292  25.729  45.702  1.00  0.00           H  
ATOM     13 1HB  ASP A   1      23.942  24.894  47.956  1.00  0.00           H  
ATOM     14 2HB  ASP A   1      24.889  26.348  48.208  1.00  0.00           H  
ATOM     15  N   ASP A   2      23.352  28.178  45.296  1.00  0.00           N  
ATOM     16  CA  ASP A   2      23.443  29.544  44.795  1.00  0.00           C  
ATOM     17  C   ASP A   2      23.438  30.552  45.935  1.00  0.00           C  
ATOM     18  O   ASP A   2      24.108  31.583  45.869  1.00  0.00           O  
ATOM     19  CB  ASP A   2      22.285  29.841  43.838  1.00  0.00           C  
ATOM     20  CG  ASP A   2      22.441  29.158  42.487  1.00  0.00           C  
ATOM     21  OD1 ASP A   2      22.111  27.999  42.386  1.00  0.00           O  
ATOM     22  OD2 ASP A   2      22.890  29.800  41.567  1.00  0.00           O  
ATOM     23  H   ASP A   2      22.467  27.694  45.244  1.00  0.00           H  
ATOM     24  HA  ASP A   2      24.376  29.646  44.239  1.00  0.00           H  
ATOM     25 1HB  ASP A   2      21.347  29.513  44.289  1.00  0.00           H  
ATOM     26 2HB  ASP A   2      22.212  30.917  43.680  1.00  0.00           H  
ATOM     27  N   THR A   3      22.681  30.250  46.984  1.00  0.00           N  
ATOM     28  CA  THR A   3      22.598  31.123  48.147  1.00  0.00           C  
ATOM     29  C   THR A   3      23.933  31.194  48.878  1.00  0.00           C  
ATOM     30  O   THR A   3      24.407  32.277  49.220  1.00  0.00           O  
ATOM     31  CB  THR A   3      21.498  30.657  49.135  1.00  0.00           C  
ATOM     32  OG1 THR A   3      20.210  30.680  48.493  1.00  0.00           O  
ATOM     33  CG2 THR A   3      21.449  31.625  50.323  1.00  0.00           C  
ATOM     34  H   THR A   3      22.149  29.390  46.973  1.00  0.00           H  
ATOM     35  HA  THR A   3      22.330  32.124  47.811  1.00  0.00           H  
ATOM     36  HB  THR A   3      21.711  29.652  49.486  1.00  0.00           H  
ATOM     37  HG1 THR A   3      19.585  30.168  49.018  1.00  0.00           H  
ATOM     38 1HG2 THR A   3      20.669  31.306  51.012  1.00  0.00           H  
ATOM     39 2HG2 THR A   3      22.402  31.635  50.849  1.00  0.00           H  
ATOM     40 3HG2 THR A   3      21.225  32.631  49.962  1.00  0.00           H  
ATOM     41  N   LYS A   4      24.536  30.033  49.115  1.00  0.00           N  
ATOM     42  CA  LYS A   4      25.861  29.966  49.717  1.00  0.00           C  
ATOM     43  C   LYS A   4      26.899  30.651  48.837  1.00  0.00           C  
ATOM     44  O   LYS A   4      27.841  31.269  49.337  1.00  0.00           O  
ATOM     45  CB  LYS A   4      26.263  28.512  49.968  1.00  0.00           C  
ATOM     46  CG  LYS A   4      27.625  28.341  50.629  1.00  0.00           C  
ATOM     47  CD  LYS A   4      27.933  26.873  50.886  1.00  0.00           C  
ATOM     48  CE  LYS A   4      29.312  26.696  51.505  1.00  0.00           C  
ATOM     49  NZ  LYS A   4      29.636  25.265  51.745  1.00  0.00           N  
ATOM     50  H   LYS A   4      24.061  29.174  48.872  1.00  0.00           H  
ATOM     51  HA  LYS A   4      25.831  30.475  50.680  1.00  0.00           H  
ATOM     52 1HB  LYS A   4      25.519  28.035  50.607  1.00  0.00           H  
ATOM     53 2HB  LYS A   4      26.279  27.969  49.023  1.00  0.00           H  
ATOM     54 1HG  LYS A   4      28.398  28.758  49.983  1.00  0.00           H  
ATOM     55 2HG  LYS A   4      27.640  28.877  51.576  1.00  0.00           H  
ATOM     56 1HD  LYS A   4      27.185  26.456  51.561  1.00  0.00           H  
ATOM     57 2HD  LYS A   4      27.895  26.323  49.945  1.00  0.00           H  
ATOM     58 1HE  LYS A   4      30.066  27.121  50.843  1.00  0.00           H  
ATOM     59 2HE  LYS A   4      29.354  27.229  52.455  1.00  0.00           H  
ATOM     60 1HZ  LYS A   4      30.556  25.190  52.156  1.00  0.00           H  
ATOM     61 2HZ  LYS A   4      28.954  24.865  52.374  1.00  0.00           H  
ATOM     62 3HZ  LYS A   4      29.618  24.764  50.867  1.00  0.00           H  
ATOM     63  N   LEU A   5      27.174  30.465  47.376  1.00  0.00           N  
ATOM     64  CA  LEU A   5      28.111  31.113  46.495  1.00  0.00           C  
ATOM     65  C   LEU A   5      27.800  32.591  46.404  1.00  0.00           C  
ATOM     66  O   LEU A   5      28.711  33.416  46.420  1.00  0.00           O  
ATOM     67  CB  LEU A   5      28.061  30.477  45.100  1.00  0.00           C  
ATOM     68  CG  LEU A   5      28.629  29.056  44.997  1.00  0.00           C  
ATOM     69  CD1 LEU A   5      28.272  28.462  43.641  1.00  0.00           C  
ATOM     70  CD2 LEU A   5      30.137  29.096  45.195  1.00  0.00           C  
ATOM     71  H   LEU A   5      26.407  29.906  46.995  1.00  0.00           H  
ATOM     72  HA  LEU A   5      29.111  31.002  46.911  1.00  0.00           H  
ATOM     73 1HB  LEU A   5      27.025  30.444  44.770  1.00  0.00           H  
ATOM     74 2HB  LEU A   5      28.621  31.108  44.410  1.00  0.00           H  
ATOM     75  HG  LEU A   5      28.179  28.427  45.765  1.00  0.00           H  
ATOM     76 1HD1 LEU A   5      28.675  27.452  43.568  1.00  0.00           H  
ATOM     77 2HD1 LEU A   5      27.187  28.428  43.534  1.00  0.00           H  
ATOM     78 3HD1 LEU A   5      28.695  29.080  42.850  1.00  0.00           H  
ATOM     79 1HD2 LEU A   5      30.541  28.085  45.123  1.00  0.00           H  
ATOM     80 2HD2 LEU A   5      30.589  29.723  44.427  1.00  0.00           H  
ATOM     81 3HD2 LEU A   5      30.364  29.507  46.179  1.00  0.00           H  
ATOM     82  N   ALA A   6      26.519  32.952  46.377  1.00  0.00           N  
ATOM     83  CA  ALA A   6      26.201  34.362  46.276  1.00  0.00           C  
ATOM     84  C   ALA A   6      26.711  35.086  47.501  1.00  0.00           C  
ATOM     85  O   ALA A   6      27.243  36.189  47.381  1.00  0.00           O  
ATOM     86  CB  ALA A   6      24.723  34.552  46.123  1.00  0.00           C  
ATOM     87  H   ALA A   6      25.774  32.256  46.372  1.00  0.00           H  
ATOM     88  HA  ALA A   6      26.708  34.786  45.417  1.00  0.00           H  
ATOM     89 1HB  ALA A   6      24.497  35.603  46.050  1.00  0.00           H  
ATOM     90 2HB  ALA A   6      24.382  34.040  45.228  1.00  0.00           H  
ATOM     91 3HB  ALA A   6      24.228  34.130  46.993  1.00  0.00           H  
ATOM     92  N   ARG A   7      26.598  34.474  48.683  1.00  0.00           N  
ATOM     93  CA  ARG A   7      27.084  35.148  49.884  1.00  0.00           C  
ATOM     94  C   ARG A   7      28.596  35.236  49.856  1.00  0.00           C  
ATOM     95  O   ARG A   7      29.176  36.264  50.229  1.00  0.00           O  
ATOM     96  CB  ARG A   7      26.642  34.411  51.140  1.00  0.00           C  
ATOM     97  CG  ARG A   7      25.162  34.534  51.466  1.00  0.00           C  
ATOM     98  CD  ARG A   7      24.766  33.623  52.570  1.00  0.00           C  
ATOM     99  NE  ARG A   7      23.360  33.767  52.913  1.00  0.00           N  
ATOM    100  CZ  ARG A   7      22.671  32.909  53.691  1.00  0.00           C  
ATOM    101  NH1 ARG A   7      23.270  31.854  54.196  1.00  0.00           N  
ATOM    102  NH2 ARG A   7      21.393  33.129  53.945  1.00  0.00           N  
ATOM    103  H   ARG A   7      26.144  33.562  48.748  1.00  0.00           H  
ATOM    104  HA  ARG A   7      26.679  36.157  49.909  1.00  0.00           H  
ATOM    105 1HB  ARG A   7      26.871  33.352  51.039  1.00  0.00           H  
ATOM    106 2HB  ARG A   7      27.202  34.786  51.997  1.00  0.00           H  
ATOM    107 1HG  ARG A   7      24.940  35.558  51.770  1.00  0.00           H  
ATOM    108 2HG  ARG A   7      24.573  34.283  50.584  1.00  0.00           H  
ATOM    109 1HD  ARG A   7      24.939  32.590  52.269  1.00  0.00           H  
ATOM    110 2HD  ARG A   7      25.358  33.846  53.456  1.00  0.00           H  
ATOM    111  HE  ARG A   7      22.865  34.566  52.543  1.00  0.00           H  
ATOM    112 1HH1 ARG A   7      24.248  31.686  54.002  1.00  0.00           H  
ATOM    113 2HH1 ARG A   7      22.754  31.212  54.780  1.00  0.00           H  
ATOM    114 1HH2 ARG A   7      20.933  33.940  53.556  1.00  0.00           H  
ATOM    115 2HH2 ARG A   7      20.877  32.486  54.528  1.00  0.00           H  
ATOM    116  N   ARG A   8      29.244  34.198  49.347  1.00  0.00           N  
ATOM    117  CA  ARG A   8      30.680  34.245  49.229  1.00  0.00           C  
ATOM    118  C   ARG A   8      31.100  35.280  48.223  1.00  0.00           C  
ATOM    119  O   ARG A   8      32.068  36.005  48.432  1.00  0.00           O  
ATOM    120  CB  ARG A   8      31.231  32.888  48.817  1.00  0.00           C  
ATOM    121  CG  ARG A   8      31.170  31.819  49.897  1.00  0.00           C  
ATOM    122  CD  ARG A   8      31.623  30.498  49.389  1.00  0.00           C  
ATOM    123  NE  ARG A   8      33.030  30.515  49.017  1.00  0.00           N  
ATOM    124  CZ  ARG A   8      34.050  30.325  49.876  1.00  0.00           C  
ATOM    125  NH1 ARG A   8      33.806  30.106  51.149  1.00  0.00           N  
ATOM    126  NH2 ARG A   8      35.297  30.357  49.439  1.00  0.00           N  
ATOM    127  H   ARG A   8      28.728  33.365  49.056  1.00  0.00           H  
ATOM    128  HA  ARG A   8      31.098  34.511  50.200  1.00  0.00           H  
ATOM    129 1HB  ARG A   8      30.678  32.517  47.955  1.00  0.00           H  
ATOM    130 2HB  ARG A   8      32.273  32.994  48.516  1.00  0.00           H  
ATOM    131 1HG  ARG A   8      31.813  32.105  50.730  1.00  0.00           H  
ATOM    132 2HG  ARG A   8      30.143  31.716  50.250  1.00  0.00           H  
ATOM    133 1HD  ARG A   8      31.484  29.744  50.162  1.00  0.00           H  
ATOM    134 2HD  ARG A   8      31.042  30.228  48.508  1.00  0.00           H  
ATOM    135  HE  ARG A   8      33.257  30.680  48.046  1.00  0.00           H  
ATOM    136 1HH1 ARG A   8      32.852  30.081  51.483  1.00  0.00           H  
ATOM    137 2HH1 ARG A   8      34.571  29.964  51.793  1.00  0.00           H  
ATOM    138 1HH2 ARG A   8      35.484  30.525  48.460  1.00  0.00           H  
ATOM    139 2HH2 ARG A   8      36.061  30.216  50.082  1.00  0.00           H  
ATOM    140  N   LYS A   9      30.343  35.411  47.156  1.00  0.00           N  
ATOM    141  CA  LYS A   9      30.696  36.382  46.152  1.00  0.00           C  
ATOM    142  C   LYS A   9      30.661  37.782  46.734  1.00  0.00           C  
ATOM    143  O   LYS A   9      31.598  38.556  46.552  1.00  0.00           O  
ATOM    144  CB  LYS A   9      29.735  36.239  44.971  1.00  0.00           C  
ATOM    145  CG  LYS A   9      30.023  35.010  44.128  1.00  0.00           C  
ATOM    146  CD  LYS A   9      29.009  34.786  43.056  1.00  0.00           C  
ATOM    147  CE  LYS A   9      29.319  33.506  42.339  1.00  0.00           C  
ATOM    148  NZ  LYS A   9      28.312  33.148  41.340  1.00  0.00           N  
ATOM    149  H   LYS A   9      29.545  34.791  47.011  1.00  0.00           H  
ATOM    150  HA  LYS A   9      31.709  36.174  45.821  1.00  0.00           H  
ATOM    151 1HB  LYS A   9      28.716  36.174  45.334  1.00  0.00           H  
ATOM    152 2HB  LYS A   9      29.807  37.115  44.335  1.00  0.00           H  
ATOM    153 1HG  LYS A   9      30.972  35.160  43.642  1.00  0.00           H  
ATOM    154 2HG  LYS A   9      30.104  34.139  44.747  1.00  0.00           H  
ATOM    155 1HD  LYS A   9      28.012  34.720  43.491  1.00  0.00           H  
ATOM    156 2HD  LYS A   9      29.027  35.613  42.346  1.00  0.00           H  
ATOM    157 1HE  LYS A   9      30.274  33.613  41.830  1.00  0.00           H  
ATOM    158 2HE  LYS A   9      29.393  32.700  43.072  1.00  0.00           H  
ATOM    159 1HZ  LYS A   9      28.624  32.267  40.907  1.00  0.00           H  
ATOM    160 2HZ  LYS A   9      27.414  33.017  41.779  1.00  0.00           H  
ATOM    161 3HZ  LYS A   9      28.253  33.869  40.644  1.00  0.00           H  
ATOM    162  N   VAL A  10      29.637  38.097  47.520  1.00  0.00           N  
ATOM    163  CA  VAL A  10      29.556  39.446  48.051  1.00  0.00           C  
ATOM    164  C   VAL A  10      30.687  39.702  49.045  1.00  0.00           C  
ATOM    165  O   VAL A  10      31.329  40.755  49.019  1.00  0.00           O  
ATOM    166  CB  VAL A  10      28.174  39.693  48.674  1.00  0.00           C  
ATOM    167  CG1 VAL A  10      28.141  41.034  49.427  1.00  0.00           C  
ATOM    168  CG2 VAL A  10      27.150  39.698  47.543  1.00  0.00           C  
ATOM    169  H   VAL A  10      28.896  37.418  47.689  1.00  0.00           H  
ATOM    170  HA  VAL A  10      29.627  40.130  47.227  1.00  0.00           H  
ATOM    171  HB  VAL A  10      27.940  38.894  49.386  1.00  0.00           H  
ATOM    172 1HG1 VAL A  10      27.146  41.187  49.842  1.00  0.00           H  
ATOM    173 2HG1 VAL A  10      28.860  41.022  50.235  1.00  0.00           H  
ATOM    174 3HG1 VAL A  10      28.381  41.843  48.747  1.00  0.00           H  
ATOM    175 1HG2 VAL A  10      26.180  39.866  47.939  1.00  0.00           H  
ATOM    176 2HG2 VAL A  10      27.393  40.488  46.849  1.00  0.00           H  
ATOM    177 3HG2 VAL A  10      27.165  38.743  47.021  1.00  0.00           H  
ATOM    178  N   LYS A  11      30.944  38.717  49.910  1.00  0.00           N  
ATOM    179  CA  LYS A  11      32.025  38.792  50.881  1.00  0.00           C  
ATOM    180  C   LYS A  11      33.407  38.960  50.252  1.00  0.00           C  
ATOM    181  O   LYS A  11      34.267  39.682  50.780  1.00  0.00           O  
ATOM    182  CB  LYS A  11      32.013  37.543  51.764  1.00  0.00           C  
ATOM    183  CG  LYS A  11      30.862  37.488  52.759  1.00  0.00           C  
ATOM    184  CD  LYS A  11      30.898  36.205  53.576  1.00  0.00           C  
ATOM    185  CE  LYS A  11      29.747  36.147  54.569  1.00  0.00           C  
ATOM    186  NZ  LYS A  11      29.771  34.897  55.377  1.00  0.00           N  
ATOM    187  H   LYS A  11      30.352  37.885  49.905  1.00  0.00           H  
ATOM    188  HA  LYS A  11      31.834  39.643  51.534  1.00  0.00           H  
ATOM    189 1HB  LYS A  11      31.954  36.654  51.135  1.00  0.00           H  
ATOM    190 2HB  LYS A  11      32.945  37.485  52.326  1.00  0.00           H  
ATOM    191 1HG  LYS A  11      30.924  38.341  53.436  1.00  0.00           H  
ATOM    192 2HG  LYS A  11      29.914  37.540  52.224  1.00  0.00           H  
ATOM    193 1HD  LYS A  11      30.834  35.346  52.907  1.00  0.00           H  
ATOM    194 2HD  LYS A  11      31.840  36.148  54.123  1.00  0.00           H  
ATOM    195 1HE  LYS A  11      29.804  37.001  55.242  1.00  0.00           H  
ATOM    196 2HE  LYS A  11      28.800  36.198  54.032  1.00  0.00           H  
ATOM    197 1HZ  LYS A  11      28.993  34.897  56.021  1.00  0.00           H  
ATOM    198 2HZ  LYS A  11      29.700  34.097  54.763  1.00  0.00           H  
ATOM    199 3HZ  LYS A  11      30.637  34.847  55.895  1.00  0.00           H  
ATOM    200  N   LEU A  12      33.639  38.282  49.125  1.00  0.00           N  
ATOM    201  CA  LEU A  12      34.887  38.486  48.406  1.00  0.00           C  
ATOM    202  C   LEU A  12      34.889  39.863  47.783  1.00  0.00           C  
ATOM    203  O   LEU A  12      35.879  40.589  47.851  1.00  0.00           O  
ATOM    204  CB  LEU A  12      35.072  37.417  47.322  1.00  0.00           C  
ATOM    205  CG  LEU A  12      35.303  35.987  47.829  1.00  0.00           C  
ATOM    206  CD1 LEU A  12      35.108  35.004  46.683  1.00  0.00           C  
ATOM    207  CD2 LEU A  12      36.702  35.877  48.415  1.00  0.00           C  
ATOM    208  H   LEU A  12      32.955  37.626  48.769  1.00  0.00           H  
ATOM    209  HA  LEU A  12      35.711  38.431  49.117  1.00  0.00           H  
ATOM    210 1HB  LEU A  12      34.186  37.405  46.691  1.00  0.00           H  
ATOM    211 2HB  LEU A  12      35.928  37.692  46.706  1.00  0.00           H  
ATOM    212  HG  LEU A  12      34.567  35.752  48.599  1.00  0.00           H  
ATOM    213 1HD1 LEU A  12      35.272  33.989  47.044  1.00  0.00           H  
ATOM    214 2HD1 LEU A  12      34.094  35.091  46.296  1.00  0.00           H  
ATOM    215 3HD1 LEU A  12      35.820  35.227  45.889  1.00  0.00           H  
ATOM    216 1HD2 LEU A  12      36.866  34.862  48.776  1.00  0.00           H  
ATOM    217 2HD2 LEU A  12      37.438  36.112  47.646  1.00  0.00           H  
ATOM    218 3HD2 LEU A  12      36.808  36.577  49.242  1.00  0.00           H  
ATOM    219  N   ALA A  13      33.749  40.258  47.225  1.00  0.00           N  
ATOM    220  CA  ALA A  13      33.641  41.519  46.543  1.00  0.00           C  
ATOM    221  C   ALA A  13      33.883  42.643  47.522  1.00  0.00           C  
ATOM    222  O   ALA A  13      34.609  43.585  47.204  1.00  0.00           O  
ATOM    223  CB  ALA A  13      32.277  41.703  45.965  1.00  0.00           C  
ATOM    224  H   ALA A  13      32.916  39.671  47.244  1.00  0.00           H  
ATOM    225  HA  ALA A  13      34.396  41.553  45.759  1.00  0.00           H  
ATOM    226 1HB  ALA A  13      32.237  42.671  45.470  1.00  0.00           H  
ATOM    227 2HB  ALA A  13      32.055  40.919  45.259  1.00  0.00           H  
ATOM    228 3HB  ALA A  13      31.552  41.672  46.774  1.00  0.00           H  
ATOM    229  N   LEU A  14      33.326  42.534  48.737  1.00  0.00           N  
ATOM    230  CA  LEU A  14      33.458  43.624  49.688  1.00  0.00           C  
ATOM    231  C   LEU A  14      34.886  43.786  50.156  1.00  0.00           C  
ATOM    232  O   LEU A  14      35.293  44.892  50.510  1.00  0.00           O  
ATOM    233  CB  LEU A  14      32.546  43.383  50.899  1.00  0.00           C  
ATOM    234  CG  LEU A  14      31.039  43.433  50.618  1.00  0.00           C  
ATOM    235  CD1 LEU A  14      30.278  42.923  51.833  1.00  0.00           C  
ATOM    236  CD2 LEU A  14      30.634  44.861  50.280  1.00  0.00           C  
ATOM    237  H   LEU A  14      32.785  41.711  49.001  1.00  0.00           H  
ATOM    238  HA  LEU A  14      33.150  44.530  49.189  1.00  0.00           H  
ATOM    239 1HB  LEU A  14      32.773  42.401  51.314  1.00  0.00           H  
ATOM    240 2HB  LEU A  14      32.769  44.134  51.656  1.00  0.00           H  
ATOM    241  HG  LEU A  14      30.803  42.781  49.777  1.00  0.00           H  
ATOM    242 1HD1 LEU A  14      29.207  42.959  51.634  1.00  0.00           H  
ATOM    243 2HD1 LEU A  14      30.573  41.894  52.041  1.00  0.00           H  
ATOM    244 3HD1 LEU A  14      30.508  43.547  52.696  1.00  0.00           H  
ATOM    245 1HD2 LEU A  14      29.563  44.897  50.079  1.00  0.00           H  
ATOM    246 2HD2 LEU A  14      30.868  45.514  51.120  1.00  0.00           H  
ATOM    247 3HD2 LEU A  14      31.180  45.195  49.397  1.00  0.00           H  
ATOM    248  N   THR A  15      35.552  42.689  50.271  1.00  0.00           N  
ATOM    249  CA  THR A  15      36.962  42.626  50.636  1.00  0.00           C  
ATOM    250  C   THR A  15      37.830  43.337  49.606  1.00  0.00           C  
ATOM    251  O   THR A  15      38.741  44.088  49.959  1.00  0.00           O  
ATOM    252  CB  THR A  15      37.451  41.151  50.806  1.00  0.00           C  
ATOM    253  OG1 THR A  15      36.679  40.465  51.848  1.00  0.00           O  
ATOM    254  CG2 THR A  15      38.924  41.166  51.221  1.00  0.00           C  
ATOM    255  H   THR A  15      35.151  41.938  49.728  1.00  0.00           H  
ATOM    256  HA  THR A  15      37.091  43.119  51.602  1.00  0.00           H  
ATOM    257  HB  THR A  15      37.380  40.609  49.892  1.00  0.00           H  
ATOM    258  HG1 THR A  15      35.757  40.202  51.518  1.00  0.00           H  
ATOM    259 1HG2 THR A  15      39.264  40.141  51.348  1.00  0.00           H  
ATOM    260 2HG2 THR A  15      39.531  41.650  50.458  1.00  0.00           H  
ATOM    261 3HG2 THR A  15      39.031  41.703  52.161  1.00  0.00           H  
ATOM    262  N   ILE A  16      37.544  43.096  48.330  1.00  0.00           N  
ATOM    263  CA  ILE A  16      38.228  43.792  47.247  1.00  0.00           C  
ATOM    264  C   ILE A  16      37.982  45.294  47.314  1.00  0.00           C  
ATOM    265  O   ILE A  16      38.895  46.093  47.105  1.00  0.00           O  
ATOM    266  CB  ILE A  16      37.772  43.258  45.877  1.00  0.00           C  
ATOM    267  CG1 ILE A  16      38.248  41.816  45.681  1.00  0.00           C  
ATOM    268  CG2 ILE A  16      38.289  44.150  44.759  1.00  0.00           C  
ATOM    269  CD1 ILE A  16      37.584  41.106  44.523  1.00  0.00           C  
ATOM    270  H   ILE A  16      36.835  42.413  48.107  1.00  0.00           H  
ATOM    271  HA  ILE A  16      39.298  43.609  47.341  1.00  0.00           H  
ATOM    272  HB  ILE A  16      36.683  43.238  45.838  1.00  0.00           H  
ATOM    273 1HG1 ILE A  16      39.325  41.809  45.513  1.00  0.00           H  
ATOM    274 2HG1 ILE A  16      38.055  41.242  46.587  1.00  0.00           H  
ATOM    275 1HG2 ILE A  16      37.958  43.757  43.798  1.00  0.00           H  
ATOM    276 2HG2 ILE A  16      37.902  45.159  44.891  1.00  0.00           H  
ATOM    277 3HG2 ILE A  16      39.379  44.172  44.786  1.00  0.00           H  
ATOM    278 1HD1 ILE A  16      37.973  40.090  44.448  1.00  0.00           H  
ATOM    279 2HD1 ILE A  16      36.506  41.070  44.688  1.00  0.00           H  
ATOM    280 3HD1 ILE A  16      37.793  41.642  43.599  1.00  0.00           H  
ATOM    281  N   VAL A  17      36.742  45.673  47.610  1.00  0.00           N  
ATOM    282  CA  VAL A  17      36.382  47.078  47.745  1.00  0.00           C  
ATOM    283  C   VAL A  17      37.180  47.746  48.858  1.00  0.00           C  
ATOM    284  O   VAL A  17      37.756  48.815  48.666  1.00  0.00           O  
ATOM    285  CB  VAL A  17      34.877  47.218  48.040  1.00  0.00           C  
ATOM    286  CG1 VAL A  17      34.545  48.646  48.446  1.00  0.00           C  
ATOM    287  CG2 VAL A  17      34.070  46.802  46.820  1.00  0.00           C  
ATOM    288  H   VAL A  17      36.031  44.967  47.744  1.00  0.00           H  
ATOM    289  HA  VAL A  17      36.604  47.584  46.807  1.00  0.00           H  
ATOM    290  HB  VAL A  17      34.620  46.576  48.883  1.00  0.00           H  
ATOM    291 1HG1 VAL A  17      33.477  48.727  48.651  1.00  0.00           H  
ATOM    292 2HG1 VAL A  17      35.107  48.909  49.342  1.00  0.00           H  
ATOM    293 3HG1 VAL A  17      34.810  49.326  47.637  1.00  0.00           H  
ATOM    294 1HG2 VAL A  17      33.006  46.903  47.036  1.00  0.00           H  
ATOM    295 2HG2 VAL A  17      34.331  47.441  45.976  1.00  0.00           H  
ATOM    296 3HG2 VAL A  17      34.292  45.764  46.572  1.00  0.00           H  
ATOM    297  N   LYS A  18      37.208  47.107  50.025  1.00  0.00           N  
ATOM    298  CA  LYS A  18      37.912  47.650  51.178  1.00  0.00           C  
ATOM    299  C   LYS A  18      39.398  47.823  50.884  1.00  0.00           C  
ATOM    300  O   LYS A  18      40.025  48.774  51.349  1.00  0.00           O  
ATOM    301  OXT LYS A  18      39.969  47.026  50.192  1.00  0.00           O  
ATOM    302  CB  LYS A  18      37.717  46.748  52.397  1.00  0.00           C  
ATOM    303  CG  LYS A  18      36.324  46.809  53.009  1.00  0.00           C  
ATOM    304  CD  LYS A  18      36.192  45.849  54.182  1.00  0.00           C  
ATOM    305  CE  LYS A  18      34.794  45.894  54.780  1.00  0.00           C  
ATOM    306  NZ  LYS A  18      34.645  44.944  55.916  1.00  0.00           N  
ATOM    307  H   LYS A  18      36.727  46.222  50.112  1.00  0.00           H  
ATOM    308  HA  LYS A  18      37.489  48.627  51.416  1.00  0.00           H  
ATOM    309 1HB  LYS A  18      37.915  45.712  52.119  1.00  0.00           H  
ATOM    310 2HB  LYS A  18      38.434  47.022  53.171  1.00  0.00           H  
ATOM    311 1HG  LYS A  18      36.123  47.823  53.356  1.00  0.00           H  
ATOM    312 2HG  LYS A  18      35.583  46.549  52.253  1.00  0.00           H  
ATOM    313 1HD  LYS A  18      36.403  44.833  53.847  1.00  0.00           H  
ATOM    314 2HD  LYS A  18      36.915  46.116  54.953  1.00  0.00           H  
ATOM    315 1HE  LYS A  18      34.582  46.901  55.135  1.00  0.00           H  
ATOM    316 2HE  LYS A  18      34.062  45.640  54.014  1.00  0.00           H  
ATOM    317 1HZ  LYS A  18      33.706  45.003  56.284  1.00  0.00           H  
ATOM    318 2HZ  LYS A  18      34.821  44.002  55.595  1.00  0.00           H  
ATOM    319 3HZ  LYS A  18      35.306  45.180  56.643  1.00  0.00           H  
TER                                                                             
ATOM    321  N   GLU B  19      37.239  53.586  41.310  1.00  0.00           N  
ATOM    322  CA  GLU B  19      36.792  52.868  40.123  1.00  0.00           C  
ATOM    323  C   GLU B  19      36.835  51.361  40.341  1.00  0.00           C  
ATOM    324  O   GLU B  19      35.914  50.641  39.958  1.00  0.00           O  
ATOM    325  CB  GLU B  19      37.655  53.279  38.932  1.00  0.00           C  
ATOM    326  CG  GLU B  19      37.451  54.744  38.500  1.00  0.00           C  
ATOM    327  CD  GLU B  19      38.178  55.729  39.398  1.00  0.00           C  
ATOM    328  OE1 GLU B  19      38.951  55.279  40.220  1.00  0.00           O  
ATOM    329  OE2 GLU B  19      37.954  56.905  39.274  1.00  0.00           O  
ATOM    330 1H   GLU B  19      37.201  54.570  41.139  1.00  0.00           H  
ATOM    331 2H   GLU B  19      36.644  53.359  42.081  1.00  0.00           H  
ATOM    332 3H   GLU B  19      38.179  53.322  41.525  1.00  0.00           H  
ATOM    333  HA  GLU B  19      35.764  53.160  39.908  1.00  0.00           H  
ATOM    334 1HB  GLU B  19      38.709  53.136  39.178  1.00  0.00           H  
ATOM    335 2HB  GLU B  19      37.429  52.639  38.080  1.00  0.00           H  
ATOM    336 1HG  GLU B  19      37.805  54.868  37.477  1.00  0.00           H  
ATOM    337 2HG  GLU B  19      36.384  54.966  38.518  1.00  0.00           H  
ATOM    338  N   GLU B  20      37.911  50.890  40.962  1.00  0.00           N  
ATOM    339  CA  GLU B  20      38.045  49.477  41.299  1.00  0.00           C  
ATOM    340  C   GLU B  20      36.961  49.041  42.276  1.00  0.00           C  
ATOM    341  O   GLU B  20      36.364  47.976  42.121  1.00  0.00           O  
ATOM    342  CB  GLU B  20      39.427  49.190  41.893  1.00  0.00           C  
ATOM    343  CG  GLU B  20      39.703  47.704  42.196  1.00  0.00           C  
ATOM    344  CD  GLU B  20      41.092  47.455  42.750  1.00  0.00           C  
ATOM    345  OE1 GLU B  20      41.772  48.409  43.081  1.00  0.00           O  
ATOM    346  OE2 GLU B  20      41.483  46.323  42.807  1.00  0.00           O  
ATOM    347  H   GLU B  20      38.659  51.526  41.204  1.00  0.00           H  
ATOM    348  HA  GLU B  20      37.947  48.892  40.385  1.00  0.00           H  
ATOM    349 1HB  GLU B  20      40.192  49.535  41.197  1.00  0.00           H  
ATOM    350 2HB  GLU B  20      39.551  49.763  42.807  1.00  0.00           H  
ATOM    351 1HG  GLU B  20      38.973  47.351  42.929  1.00  0.00           H  
ATOM    352 2HG  GLU B  20      39.565  47.124  41.284  1.00  0.00           H  
ATOM    353  N   ALA B  21      36.709  49.872  43.282  1.00  0.00           N  
ATOM    354  CA  ALA B  21      35.657  49.599  44.254  1.00  0.00           C  
ATOM    355  C   ALA B  21      34.289  49.556  43.588  1.00  0.00           C  
ATOM    356  O   ALA B  21      33.462  48.700  43.901  1.00  0.00           O  
ATOM    357  CB  ALA B  21      35.688  50.689  45.289  1.00  0.00           C  
ATOM    358  H   ALA B  21      37.260  50.712  43.377  1.00  0.00           H  
ATOM    359  HA  ALA B  21      35.852  48.631  44.714  1.00  0.00           H  
ATOM    360 1HB  ALA B  21      34.947  50.521  45.985  1.00  0.00           H  
ATOM    361 2HB  ALA B  21      36.659  50.713  45.773  1.00  0.00           H  
ATOM    362 3HB  ALA B  21      35.507  51.634  44.809  1.00  0.00           H  
ATOM    363  N   ASP B  22      34.055  50.484  42.665  1.00  0.00           N  
ATOM    364  CA  ASP B  22      32.765  50.593  41.998  1.00  0.00           C  
ATOM    365  C   ASP B  22      32.477  49.358  41.153  1.00  0.00           C  
ATOM    366  O   ASP B  22      31.344  48.880  41.100  1.00  0.00           O  
ATOM    367  CB  ASP B  22      32.666  51.852  41.125  1.00  0.00           C  
ATOM    368  CG  ASP B  22      32.421  53.207  41.890  1.00  0.00           C  
ATOM    369  OD1 ASP B  22      32.061  53.200  43.041  1.00  0.00           O  
ATOM    370  OD2 ASP B  22      32.582  54.246  41.272  1.00  0.00           O  
ATOM    371  H   ASP B  22      34.791  51.134  42.424  1.00  0.00           H  
ATOM    372  HA  ASP B  22      31.988  50.687  42.757  1.00  0.00           H  
ATOM    373 1HB  ASP B  22      33.598  51.951  40.563  1.00  0.00           H  
ATOM    374 2HB  ASP B  22      31.868  51.718  40.397  1.00  0.00           H  
ATOM    375  N   ARG B  23      33.510  48.844  40.494  1.00  0.00           N  
ATOM    376  CA  ARG B  23      33.376  47.649  39.669  1.00  0.00           C  
ATOM    377  C   ARG B  23      32.995  46.439  40.510  1.00  0.00           C  
ATOM    378  O   ARG B  23      32.123  45.656  40.129  1.00  0.00           O  
ATOM    379  CB  ARG B  23      34.673  47.359  38.929  1.00  0.00           C  
ATOM    380  CG  ARG B  23      34.991  48.322  37.795  1.00  0.00           C  
ATOM    381  CD  ARG B  23      36.011  47.764  36.871  1.00  0.00           C  
ATOM    382  NE  ARG B  23      37.306  47.620  37.516  1.00  0.00           N  
ATOM    383  CZ  ARG B  23      38.250  48.581  37.560  1.00  0.00           C  
ATOM    384  NH1 ARG B  23      38.029  49.746  36.994  1.00  0.00           N  
ATOM    385  NH2 ARG B  23      39.397  48.351  38.172  1.00  0.00           N  
ATOM    386  H   ARG B  23      34.412  49.293  40.566  1.00  0.00           H  
ATOM    387  HA  ARG B  23      32.591  47.826  38.932  1.00  0.00           H  
ATOM    388 1HB  ARG B  23      35.506  47.390  39.630  1.00  0.00           H  
ATOM    389 2HB  ARG B  23      34.636  46.356  38.508  1.00  0.00           H  
ATOM    390 1HG  ARG B  23      34.084  48.524  37.225  1.00  0.00           H  
ATOM    391 2HG  ARG B  23      35.375  49.256  38.207  1.00  0.00           H  
ATOM    392 1HD  ARG B  23      35.690  46.783  36.525  1.00  0.00           H  
ATOM    393 2HD  ARG B  23      36.128  48.430  36.016  1.00  0.00           H  
ATOM    394  HE  ARG B  23      37.512  46.736  37.962  1.00  0.00           H  
ATOM    395 1HH1 ARG B  23      37.150  49.921  36.526  1.00  0.00           H  
ATOM    396 2HH1 ARG B  23      38.736  50.466  37.027  1.00  0.00           H  
ATOM    397 1HH2 ARG B  23      39.568  47.454  38.607  1.00  0.00           H  
ATOM    398 2HH2 ARG B  23      40.106  49.070  38.206  1.00  0.00           H  
ATOM    399  N   ALA B  24      33.652  46.290  41.656  1.00  0.00           N  
ATOM    400  CA  ALA B  24      33.357  45.194  42.571  1.00  0.00           C  
ATOM    401  C   ALA B  24      31.941  45.298  43.117  1.00  0.00           C  
ATOM    402  O   ALA B  24      31.241  44.294  43.255  1.00  0.00           O  
ATOM    403  CB  ALA B  24      34.368  45.205  43.697  1.00  0.00           C  
ATOM    404  H   ALA B  24      34.373  46.953  41.898  1.00  0.00           H  
ATOM    405  HA  ALA B  24      33.453  44.253  42.026  1.00  0.00           H  
ATOM    406 1HB  ALA B  24      34.184  44.390  44.394  1.00  0.00           H  
ATOM    407 2HB  ALA B  24      35.373  45.113  43.284  1.00  0.00           H  
ATOM    408 3HB  ALA B  24      34.279  46.136  44.193  1.00  0.00           H  
ATOM    409  N   LEU B  25      31.518  46.520  43.427  1.00  0.00           N  
ATOM    410  CA  LEU B  25      30.173  46.761  43.937  1.00  0.00           C  
ATOM    411  C   LEU B  25      29.120  46.442  42.882  1.00  0.00           C  
ATOM    412  O   LEU B  25      28.074  45.871  43.190  1.00  0.00           O  
ATOM    413  CB  LEU B  25      30.031  48.220  44.387  1.00  0.00           C  
ATOM    414  CG  LEU B  25      30.804  48.605  45.654  1.00  0.00           C  
ATOM    415  CD1 LEU B  25      30.838  50.121  45.789  1.00  0.00           C  
ATOM    416  CD2 LEU B  25      30.146  47.962  46.866  1.00  0.00           C  
ATOM    417  H   LEU B  25      32.147  47.302  43.308  1.00  0.00           H  
ATOM    418  HA  LEU B  25      30.010  46.117  44.801  1.00  0.00           H  
ATOM    419 1HB  LEU B  25      30.374  48.867  43.581  1.00  0.00           H  
ATOM    420 2HB  LEU B  25      28.976  48.427  44.567  1.00  0.00           H  
ATOM    421  HG  LEU B  25      31.834  48.255  45.573  1.00  0.00           H  
ATOM    422 1HD1 LEU B  25      31.388  50.395  46.690  1.00  0.00           H  
ATOM    423 2HD1 LEU B  25      31.332  50.553  44.919  1.00  0.00           H  
ATOM    424 3HD1 LEU B  25      29.820  50.503  45.856  1.00  0.00           H  
ATOM    425 1HD2 LEU B  25      30.696  48.235  47.767  1.00  0.00           H  
ATOM    426 2HD2 LEU B  25      29.116  48.313  46.949  1.00  0.00           H  
ATOM    427 3HD2 LEU B  25      30.151  46.879  46.752  1.00  0.00           H  
ATOM    428  N   HIS B  26      29.404  46.814  41.640  1.00  0.00           N  
ATOM    429  CA  HIS B  26      28.485  46.560  40.536  1.00  0.00           C  
ATOM    430  C   HIS B  26      28.040  45.103  40.516  1.00  0.00           C  
ATOM    431  O   HIS B  26      26.846  44.811  40.470  1.00  0.00           O  
ATOM    432  CB  HIS B  26      29.136  46.919  39.195  1.00  0.00           C  
ATOM    433  CG  HIS B  26      28.254  46.663  38.012  1.00  0.00           C  
ATOM    434  ND1 HIS B  26      27.212  47.496  37.667  1.00  0.00           N  
ATOM    435  CD2 HIS B  26      28.261  45.667  37.095  1.00  0.00           C  
ATOM    436  CE1 HIS B  26      26.615  47.024  36.587  1.00  0.00           C  
ATOM    437  NE2 HIS B  26      27.231  45.915  36.221  1.00  0.00           N  
ATOM    438  H   HIS B  26      30.277  47.288  41.454  1.00  0.00           H  
ATOM    439  HA  HIS B  26      27.608  47.192  40.663  1.00  0.00           H  
ATOM    440 1HB  HIS B  26      29.410  47.974  39.195  1.00  0.00           H  
ATOM    441 2HB  HIS B  26      30.052  46.343  39.069  1.00  0.00           H  
ATOM    442  HD1 HIS B  26      26.983  48.368  38.101  1.00  0.00           H  
ATOM    443  HD2 HIS B  26      28.893  44.788  36.959  1.00  0.00           H  
ATOM    444  HE1 HIS B  26      25.761  47.545  36.152  1.00  0.00           H  
ATOM    445  N   ILE B  27      29.007  44.193  40.551  1.00  0.00           N  
ATOM    446  CA  ILE B  27      28.717  42.765  40.536  1.00  0.00           C  
ATOM    447  C   ILE B  27      28.090  42.315  41.850  1.00  0.00           C  
ATOM    448  O   ILE B  27      27.123  41.554  41.861  1.00  0.00           O  
ATOM    449  CB  ILE B  27      29.994  41.948  40.270  1.00  0.00           C  
ATOM    450  CG1 ILE B  27      30.570  42.291  38.893  1.00  0.00           C  
ATOM    451  CG2 ILE B  27      29.705  40.459  40.373  1.00  0.00           C  
ATOM    452  CD1 ILE B  27      29.651  41.947  37.744  1.00  0.00           C  
ATOM    453  H   ILE B  27      29.969  44.497  40.590  1.00  0.00           H  
ATOM    454  HA  ILE B  27      28.013  42.564  39.726  1.00  0.00           H  
ATOM    455  HB  ILE B  27      30.755  42.212  41.004  1.00  0.00           H  
ATOM    456 1HG1 ILE B  27      30.790  43.357  38.847  1.00  0.00           H  
ATOM    457 2HG1 ILE B  27      31.510  41.758  38.748  1.00  0.00           H  
ATOM    458 1HG2 ILE B  27      30.618  39.896  40.181  1.00  0.00           H  
ATOM    459 2HG2 ILE B  27      29.339  40.228  41.372  1.00  0.00           H  
ATOM    460 3HG2 ILE B  27      28.948  40.183  39.637  1.00  0.00           H  
ATOM    461 1HD1 ILE B  27      30.128  42.219  36.802  1.00  0.00           H  
ATOM    462 2HD1 ILE B  27      29.445  40.876  37.750  1.00  0.00           H  
ATOM    463 3HD1 ILE B  27      28.716  42.497  37.848  1.00  0.00           H  
ATOM    464  N   ALA B  28      28.646  42.794  42.958  1.00  0.00           N  
ATOM    465  CA  ALA B  28      28.185  42.393  44.281  1.00  0.00           C  
ATOM    466  C   ALA B  28      26.714  42.731  44.481  1.00  0.00           C  
ATOM    467  O   ALA B  28      25.962  41.960  45.077  1.00  0.00           O  
ATOM    468  CB  ALA B  28      28.985  43.085  45.352  1.00  0.00           C  
ATOM    469  H   ALA B  28      29.406  43.456  42.881  1.00  0.00           H  
ATOM    470  HA  ALA B  28      28.311  41.313  44.377  1.00  0.00           H  
ATOM    471 1HB  ALA B  28      28.660  42.743  46.319  1.00  0.00           H  
ATOM    472 2HB  ALA B  28      29.999  42.863  45.217  1.00  0.00           H  
ATOM    473 3HB  ALA B  28      28.843  44.155  45.269  1.00  0.00           H  
ATOM    474  N   GLU B  29      26.304  43.891  43.976  1.00  0.00           N  
ATOM    475  CA  GLU B  29      24.920  44.330  44.087  1.00  0.00           C  
ATOM    476  C   GLU B  29      23.985  43.408  43.314  1.00  0.00           C  
ATOM    477  O   GLU B  29      22.904  43.060  43.790  1.00  0.00           O  
ATOM    478  CB  GLU B  29      24.774  45.765  43.575  1.00  0.00           C  
ATOM    479  CG  GLU B  29      23.393  46.371  43.788  1.00  0.00           C  
ATOM    480  CD  GLU B  29      23.366  47.857  43.562  1.00  0.00           C  
ATOM    481  OE1 GLU B  29      24.401  48.417  43.294  1.00  0.00           O  
ATOM    482  OE2 GLU B  29      22.308  48.433  43.658  1.00  0.00           O  
ATOM    483  H   GLU B  29      26.973  44.484  43.503  1.00  0.00           H  
ATOM    484  HA  GLU B  29      24.635  44.314  45.139  1.00  0.00           H  
ATOM    485 1HB  GLU B  29      25.501  46.405  44.074  1.00  0.00           H  
ATOM    486 2HB  GLU B  29      24.991  45.794  42.507  1.00  0.00           H  
ATOM    487 1HG  GLU B  29      22.690  45.898  43.104  1.00  0.00           H  
ATOM    488 2HG  GLU B  29      23.068  46.157  44.805  1.00  0.00           H  
ATOM    489  N   ILE B  30      24.409  43.011  42.117  1.00  0.00           N  
ATOM    490  CA  ILE B  30      23.653  42.059  41.314  1.00  0.00           C  
ATOM    491  C   ILE B  30      23.536  40.714  42.018  1.00  0.00           C  
ATOM    492  O   ILE B  30      22.471  40.098  42.029  1.00  0.00           O  
ATOM    493  CB  ILE B  30      24.310  41.861  39.935  1.00  0.00           C  
ATOM    494  CG1 ILE B  30      24.236  43.154  39.118  1.00  0.00           C  
ATOM    495  CG2 ILE B  30      23.643  40.717  39.188  1.00  0.00           C  
ATOM    496  CD1 ILE B  30      25.139  43.163  37.907  1.00  0.00           C  
ATOM    497  H   ILE B  30      25.278  43.379  41.756  1.00  0.00           H  
ATOM    498  HA  ILE B  30      22.650  42.459  41.155  1.00  0.00           H  
ATOM    499  HB  ILE B  30      25.367  41.631  40.065  1.00  0.00           H  
ATOM    500 1HG1 ILE B  30      23.212  43.313  38.782  1.00  0.00           H  
ATOM    501 2HG1 ILE B  30      24.506  44.000  39.751  1.00  0.00           H  
ATOM    502 1HG2 ILE B  30      24.118  40.591  38.215  1.00  0.00           H  
ATOM    503 2HG2 ILE B  30      23.746  39.798  39.763  1.00  0.00           H  
ATOM    504 3HG2 ILE B  30      22.585  40.941  39.048  1.00  0.00           H  
ATOM    505 1HD1 ILE B  30      25.032  44.112  37.380  1.00  0.00           H  
ATOM    506 2HD1 ILE B  30      26.175  43.040  38.224  1.00  0.00           H  
ATOM    507 3HD1 ILE B  30      24.864  42.346  37.241  1.00  0.00           H  
ATOM    508  N   VAL B  31      24.639  40.262  42.608  1.00  0.00           N  
ATOM    509  CA  VAL B  31      24.656  38.997  43.333  1.00  0.00           C  
ATOM    510  C   VAL B  31      23.678  39.021  44.504  1.00  0.00           C  
ATOM    511  O   VAL B  31      22.921  38.074  44.709  1.00  0.00           O  
ATOM    512  CB  VAL B  31      26.074  38.701  43.857  1.00  0.00           C  
ATOM    513  CG1 VAL B  31      26.048  37.537  44.836  1.00  0.00           C  
ATOM    514  CG2 VAL B  31      27.005  38.405  42.691  1.00  0.00           C  
ATOM    515  H   VAL B  31      25.486  40.808  42.551  1.00  0.00           H  
ATOM    516  HA  VAL B  31      24.362  38.202  42.650  1.00  0.00           H  
ATOM    517  HB  VAL B  31      26.439  39.572  44.402  1.00  0.00           H  
ATOM    518 1HG1 VAL B  31      27.058  37.342  45.196  1.00  0.00           H  
ATOM    519 2HG1 VAL B  31      25.404  37.785  45.680  1.00  0.00           H  
ATOM    520 3HG1 VAL B  31      25.664  36.648  44.335  1.00  0.00           H  
ATOM    521 1HG2 VAL B  31      28.006  38.197  43.069  1.00  0.00           H  
ATOM    522 2HG2 VAL B  31      26.636  37.538  42.143  1.00  0.00           H  
ATOM    523 3HG2 VAL B  31      27.040  39.267  42.025  1.00  0.00           H  
ATOM    524  N   ALA B  32      23.704  40.107  45.266  1.00  0.00           N  
ATOM    525  CA  ALA B  32      22.811  40.264  46.408  1.00  0.00           C  
ATOM    526  C   ALA B  32      21.350  40.219  45.973  1.00  0.00           C  
ATOM    527  O   ALA B  32      20.504  39.657  46.668  1.00  0.00           O  
ATOM    528  CB  ALA B  32      23.110  41.581  47.091  1.00  0.00           C  
ATOM    529  H   ALA B  32      24.359  40.846  45.052  1.00  0.00           H  
ATOM    530  HA  ALA B  32      22.992  39.445  47.104  1.00  0.00           H  
ATOM    531 1HB  ALA B  32      22.482  41.668  47.924  1.00  0.00           H  
ATOM    532 2HB  ALA B  32      24.143  41.612  47.409  1.00  0.00           H  
ATOM    533 3HB  ALA B  32      22.927  42.399  46.402  1.00  0.00           H  
ATOM    534  N   ASP B  33      21.062  40.812  44.822  1.00  0.00           N  
ATOM    535  CA  ASP B  33      19.717  40.791  44.263  1.00  0.00           C  
ATOM    536  C   ASP B  33      19.384  39.425  43.678  1.00  0.00           C  
ATOM    537  O   ASP B  33      18.249  38.955  43.775  1.00  0.00           O  
ATOM    538  CB  ASP B  33      19.567  41.865  43.184  1.00  0.00           C  
ATOM    539  CG  ASP B  33      18.112  42.177  42.856  1.00  0.00           C  
ATOM    540  OD1 ASP B  33      17.416  42.648  43.725  1.00  0.00           O  
ATOM    541  OD2 ASP B  33      17.711  41.942  41.741  1.00  0.00           O  
ATOM    542  H   ASP B  33      21.796  41.293  44.319  1.00  0.00           H  
ATOM    543  HA  ASP B  33      19.006  41.012  45.062  1.00  0.00           H  
ATOM    544 1HB  ASP B  33      20.054  42.783  43.512  1.00  0.00           H  
ATOM    545 2HB  ASP B  33      20.066  41.536  42.272  1.00  0.00           H  
ATOM    546  N   GLU B  34      20.379  38.790  43.069  1.00  0.00           N  
ATOM    547  CA  GLU B  34      20.162  37.547  42.335  1.00  0.00           C  
ATOM    548  C   GLU B  34      19.494  36.500  43.214  1.00  0.00           C  
ATOM    549  O   GLU B  34      18.615  35.765  42.759  1.00  0.00           O  
ATOM    550  CB  GLU B  34      21.488  37.005  41.798  1.00  0.00           C  
ATOM    551  CG  GLU B  34      21.353  35.763  40.929  1.00  0.00           C  
ATOM    552  CD  GLU B  34      22.657  35.332  40.317  1.00  0.00           C  
ATOM    553  OE1 GLU B  34      23.684  35.677  40.851  1.00  0.00           O  
ATOM    554  OE2 GLU B  34      22.626  34.658  39.315  1.00  0.00           O  
ATOM    555  H   GLU B  34      21.311  39.174  43.119  1.00  0.00           H  
ATOM    556  HA  GLU B  34      19.513  37.760  41.484  1.00  0.00           H  
ATOM    557 1HB  GLU B  34      21.983  37.775  41.206  1.00  0.00           H  
ATOM    558 2HB  GLU B  34      22.145  36.760  42.632  1.00  0.00           H  
ATOM    559 1HG  GLU B  34      20.963  34.947  41.537  1.00  0.00           H  
ATOM    560 2HG  GLU B  34      20.634  35.964  40.135  1.00  0.00           H  
ATOM    561  N   VAL B  35      19.911  36.434  44.471  1.00  0.00           N  
ATOM    562  CA  VAL B  35      19.379  35.450  45.407  1.00  0.00           C  
ATOM    563  C   VAL B  35      18.429  36.097  46.407  1.00  0.00           C  
ATOM    564  O   VAL B  35      18.060  35.488  47.411  1.00  0.00           O  
ATOM    565  OXT VAL B  35      18.031  37.214  46.221  1.00  0.00           O  
ATOM    566  CB  VAL B  35      20.527  34.760  46.167  1.00  0.00           C  
ATOM    567  CG1 VAL B  35      21.417  33.990  45.203  1.00  0.00           C  
ATOM    568  CG2 VAL B  35      21.333  35.794  46.937  1.00  0.00           C  
ATOM    569  H   VAL B  35      20.616  37.083  44.791  1.00  0.00           H  
ATOM    570  HA  VAL B  35      18.830  34.696  44.840  1.00  0.00           H  
ATOM    571  HB  VAL B  35      20.105  34.035  46.864  1.00  0.00           H  
ATOM    572 1HG1 VAL B  35      22.223  33.508  45.757  1.00  0.00           H  
ATOM    573 2HG1 VAL B  35      20.827  33.231  44.690  1.00  0.00           H  
ATOM    574 3HG1 VAL B  35      21.841  34.678  44.472  1.00  0.00           H  
ATOM    575 1HG2 VAL B  35      22.143  35.299  47.473  1.00  0.00           H  
ATOM    576 2HG2 VAL B  35      21.750  36.522  46.241  1.00  0.00           H  
ATOM    577 3HG2 VAL B  35      20.685  36.304  47.650  1.00  0.00           H  
TER                                                                             
REMARK PDBinfo-LABEL:    2 KEEP
REMARK PDBinfo-LABEL:    5 KEEP
REMARK PDBinfo-LABEL:    6 KEEP
REMARK PDBinfo-LABEL:    8 KEEP
REMARK PDBinfo-LABEL:    9 KEEP
REMARK PDBinfo-LABEL:   12 KEEP
REMARK PDBinfo-LABEL:   13 KEEP
REMARK PDBinfo-LABEL:   16 KEEP
REMARK PDBinfo-LABEL:   20 KEEP
REMARK PDBinfo-LABEL:   23 KEEP
REMARK PDBinfo-LABEL:   24 KEEP
REMARK PDBinfo-LABEL:   26 KEEP
REMARK PDBinfo-LABEL:   27 KEEP
REMARK PDBinfo-LABEL:   30 KEEP
REMARK PDBinfo-LABEL:   31 KEEP
REMARK PDBinfo-LABEL:   34 KEEP
