# Supplementary material for: Design of protein-binding proteins from the target structure alone
Source: Nature. 2022 Mar 24;605(7910):551–60. doi: 10.1038/s41586-022-04654-9 (PMC9117152; doi:10.1038/s41586-022-04654-9)
Supplement: Supplementary file 4 — Supplementary Data 1 Experimental data and analysis. This file contains all the experimental results and the analysis protocols. [file 41586_2022_4654_MOESM4_ESM.gz › supplemental_files/ngs_analysis/il7ra_grafting_experiment/disjoint_grafts/disjoint_info.txt]

IL7_bcov_v3_r3_HEEH_04578_000000011_0001_0001_44_64_H_.._ems_3hC_1310_0001_0001_0013_0001_0001_0001_trim.pdb 3:4:7:8:11:14:15:18	3:7:8:10:11:14:15:17:18 n2 c4 n6 c1
IL7_longxing_Grafting2_ems_3hM_1894_0002_0004_0001_0001_trim.pdb 1:2:4:5:8:9:11:12:15:16	1:2:4:5:6:8:9:12:13:16:17 n0 c3 n0 c1
IL7_bcov_v3_r3_ems_3hM_3011_000000023_0001_0001_44_61_H_.._ems_p1-15H-GBL-16H-GABBL-16H_0168_0001_0001_0002_0001_0005_0001_0001_0001_trim.pdb 3:4:6:7:10:11:14	3:4:7:8:10:11:14:15 n5 c1 n0 c4
IL7_longxing_Grafting2_ems_3hM_305_0001_0003_0001_0001_trim.pdb 3:4:5:7:8:11:12:14:15	1:2:4:5:8:9:12:13:16 n3 c3 n0 c4
IL7_bcov_r2_ems_3hM_540_000000033_0001_0001_trim.pdb 3:4:6:7:10:11:13:14:17:18	1:2:4:5:6:8:9:12:13:16 n2 c6 n0 c9
IL7_bcov_r2_ems_3hM_1129_000000027_0001_0001_trim.pdb 2:5:6:9:10:12:13:16	1:2:5:6:9:12:13:16 n1 c3 n1 c2
IL7_bcov_r3_ems_p1-15H-GBL-16H-GABBL-16H_0222_0001_0001_0001_000000016_0001_0001_trim.pdb 2:3:6:7:10:11:14	1:2:3:5:6:9:10:12:13 n1 c2 n1 c3
IL7_longxing_Grafting2_ems_3hM_843_0001_0012_0001_0001_trim.pdb 2:5:6:8:9:12:13:16	2:5:6:8:9:12:13:16 n1 c2 n4 c1
IL7_bcov_v3_r3_ems_3hC_436_0002_000000017_0001_0001_47_64_H_.._ems_p1-15H-GBL-16H-GABBL-16H_0382_0001_0001_0001_0001_0001_0001_0001_0001_trim.pdb 1:2:3:4:6:7:10:11:13:14	2:3:6:7:10:11:14:15 n0 c2 n2 c3
IL7_longxing_Grafting2_ems_3hM_2512_0001_0006_0001_0001_trim.pdb 2:3:6:7:10:11:13:14:17	2:3:6:9:10:13:14:17 n1 c2 n1 c3
