# Supplementary material for: Design of protein-binding proteins from the target structure alone
Source: Nature. 2022 Mar 24;605(7910):551–60. doi: 10.1038/s41586-022-04654-9 (PMC9117152; doi:10.1038/s41586-022-04654-9)
Supplement: Supplementary file 4 — Supplementary Data 1 Experimental data and analysis. This file contains all the experimental results and the analysis protocols. [file 41586_2022_4654_MOESM4_ESM.gz › supplemental_files/ngs_analysis/il7ra_grafting_experiment/il7ra_point_mutations.txt]

IL7_longxing_Grafting2_ems_3hM_843_0001_0012_0001_0001
8Q 31Y 9H 31K 32E 9E

IL7_bcov_v3_r3_ems_3hC_436_0002_000000017_0001_0001_47_64_H_.._ems_p1-15H-GBL-16H-GABBL-16H_0382_0001_0001_0001_0001_0001_0001_0001_0001
23F 28S 45H 27L 24E 48E

IL7_bcov_r2_ems_3hM_540_000000033_0001_0001
52M 32L 54Q 55K 29E 55E

IL7_bcov_r3_ems_p1-15H-GBL-16H-GABBL-16H_0222_0001_0001_0001_000000016_0001_0001
44E 20Q   27F   23H   24E  48E

IL7_bcov_v3_r3_ems_3hM_3011_000000023_0001_0001_44_61_H_.._ems_p1-15H-GBL-16H-GABBL-16H_0168_0001_0001_0002_0001_0005_0001_0001_0001
29Y 27H  7E 10V 10F  22A

IL7_bcov_v3_r3_HEEH_04578_000000011_0001_0001_44_64_H_.._ems_3hC_1310_0001_0001_0013_0001_0001_0001
33Y 38Y 11H 8E 7L 34E

IL7_longxing_Grafting2_ems_3hM_1894_0002_0004_0001_0001
31H 52L   31Q   27V  53R 34L

IL7_longxing_Grafting2_ems_3hM_2512_0001_0006_0001_0001
27Y 35I 24K  32Q    54M 28E

IL7_longxing_Grafting2_ems_3hM_305_0001_0003_0001_0001
7Y     34Q   15L 30E 15K 31M

IL7_bcov_r2_ems_3hM_1129_000000027_0001_0001
29I 58Q    51I  33S 59E  59M

IL7_bcov_r3_ems_p1-16H-GBL-16H-GABBL-15H_0203_0001_0001_0002_000000017_0001_0001
48K 12E  9M  51E 51K  13F
