# Supplementary material for: Design of protein-binding proteins from the target structure alone
Source: Nature. 2022 Mar 24;605(7910):551–60. doi: 10.1038/s41586-022-04654-9 (PMC9117152; doi:10.1038/s41586-022-04654-9)
Supplement: Supplementary file 4 — Supplementary Data 1 Experimental data and analysis. This file contains all the experimental results and the analysis protocols. [file 41586_2022_4654_MOESM4_ESM.gz › supplemental_files/ngs_analysis/il7ra_grafting_experiment/README]

Data for the IL7RA grafting experiment (the graph with RMSD on the x-axis and success rate on the y)

The actual experiment performed was a lot bigger than what is listed in the parent. In addition to congiguous
  motifs, disjoint motifs were grafted too. (They're just the contiguous ones with the loop removed)
  Additionally, a set of 6 point mutants was made accross the board for every motif. These point mutants
  were performed in order to try to separate binding for the right/wrong reason.

Files here:
motif_parents/ -- the original structures
contiguous_grafts/contiguous_info.txt -- Info describing rules for grafting contiguous motifs
contiguous_grafts/grepables.list -- regexes for pulling out the contiguous motifs from final sequences
contiguous_grafts/motif_hash_input -- The input pdbs for MotifGraft
disjoint_grafts/disjoint_info.txt -- Info describing the rules for grafting disjoint motifs
disjoint_grafts/motif_hash_input -- The input pdbs for MotifGraft
il7ra_point_mutations.txt -- The specific point mutations applied to each graft
il7_rebuild_super.xml -- The motif graft protocol
il7ra_grafting_exp.sc -- The important analysis data

The grafting procedure went like this:
  For every combination of scaffold and motif, try to use the MotifGraft mover to superimpose the binder onto the interface.
  If there's a successful match, copy over the "hotspot" residues and record the RMSD
  All the scaffolds used here came from the scaffolds/ folder.
 
The following command is more-or-less what we ran:
rosetta_scripts -beta_nov16 -parser:protocol il7_rebuild_super.xml -parser:script_vars targetpdb=$target motifpdb=$motif hotspots=$hotspots
    delta_string=$delta size_delta=0:0

Where variables took on the following values (all of which come from the *_info.txt files):

$target - the corresponding file in motif_hash_input/context
$motif - the corresponding file in motif_hash_input/motif
$hotspots - column 2 in *_info.txt
$delta - columns 3+ in *_info.txt. If there are 2 columns, the format is: 3:4. If there are 4 columns. 3:4,5:6

After we got the MotifGraft outputs, we held the hotspot residues fixed and ran normal sequence design. For this, you can use the paper_interface_design.xml
  from the cao_2021_protocol/.

The last step was filtering, we grossly overestimated the RMSD cutoff for this experiment. 80% of the designs we chose were < 1.5A with the remaining < 3.0A.
   Several careful experiments were planned including making sure that each design was grafted at least 5 times using different faces of the helical bundle.
   The point mutants were also spiked in to give extra credibility.
   Knowing now that the critical cutoff is closer to 0.5 than to 1.5, we should have picked different designs...


il7ra_grafting_exp.sc contains the results of the experiment

contiguous_super_rmsd -- CA RMSD of the contiguous motif from greppables.list when the scaffold atoms are aligned 
target_super_rmsd -- CA RMSD of the motif segments incorperated into the scaffold superimposing as the basis of calculation
scaff_type -- The classification of each scaffold
cut_mode -- A post-analysis trying to classify each dock type. This only mattered for the disjoint grafts.
    no_cut -- Came from a contiguous motif
    different_abego -- Same loop length as the original but dramatically different phi/psi
    longer_loop -- A loop that is longer than the original
    new_topo -- The helices are no longer directly connected and there is new secondary structure in between
    reverse -- There is a loop on the other side of the helices now
    foldit -- This design came from foldit players
dock -- Who was the parent motif
mut -- Which of the 6 point mutants was applied
special -- Wacky experiments. polyX = core to poly X. *asp = buried asps. l* = different linker

The next 4 are better described in estimate_affinity_from_ngs.py
kd_lb -- The lowerbound on the kd (nM)
kd_ub -- The upperbound on the kd (nM)
low_conf -- Too few counts, hard to interpret
avid_doesnt_agree -- The design performed better in the non-avid rounds than the avid rounds. Something weird is happening

description -- The name
