# Supplementary material for: Design of protein-binding proteins from the target structure alone
Source: Nature. 2022 Mar 24;605(7910):551–60. doi: 10.1038/s41586-022-04654-9 (PMC9117152; doi:10.1038/s41586-022-04654-9)
Supplement: Supplementary file 4 — Supplementary Data 1 Experimental data and analysis. This file contains all the experimental results and the analysis protocols. [file 41586_2022_4654_MOESM4_ESM.gz › supplemental_files/ngs_analysis/affinities/EGFR_ssm.sc]

kd_lb kd_ub low_conf avid_doesnt_agree avid_lb avid_ub lowest_conc highest_conc binder_4000_nm binder_400_nm target description
2256.2439532067697 3978.3625765149495 False False NaN NaN 10.0 1000.0 True False EGFR_ssm cside_mot_3h_hb1_1541_000000003_0001_2_11_H_._ems_3hC_921_0001_0001_0002_0001__1__A
2278.8063927388366 3978.3625765149495 False False NaN NaN 10.0 1000.0 True False EGFR_ssm cside_mot_3h_hb1_1541_000000003_0001_2_11_H_._ems_3hC_921_0001_0001_0002_0001__1__C
2347.856505245217 3978.3625765149495 False False NaN NaN 10.0 1000.0 True False EGFR_ssm cside_mot_3h_hb1_1541_000000003_0001_2_11_H_._ems_3hC_921_0001_0001_0002_0001__1__E
2371.3350702976686 3978.3625765149495 False False NaN NaN 10.0 1000.0 True False EGFR_ssm cside_mot_3h_hb1_1541_000000003_0001_2_11_H_._ems_3hC_921_0001_0001_0002_0001__1__D
2125.4838656895513 3978.3625765149495 False False NaN NaN 10.0 1000.0 True False EGFR_ssm cside_mot_3h_hb1_1541_000000003_0001_2_11_H_._ems_3hC_921_0001_0001_0002_0001__1__G
2347.856505245217 3978.3625765149495 False False NaN NaN 10.0 1000.0 True False EGFR_ssm cside_mot_3h_hb1_1541_000000003_0001_2_11_H_._ems_3hC_921_0001_0001_0002_0001__1__F
2278.8063927388366 3978.3625765149495 False False NaN NaN 10.0 1000.0 True False EGFR_ssm cside_mot_3h_hb1_1541_000000003_0001_2_11_H_._ems_3hC_921_0001_0001_0002_0001__1__I
2347.856505245217 3978.3625765149495 False False NaN NaN 10.0 1000.0 True False EGFR_ssm cside_mot_3h_hb1_1541_000000003_0001_2_11_H_._ems_3hC_921_0001_0001_0002_0001__1__H
1886.2590099197778 3978.3625765149495 False False NaN NaN 10.0 1000.0 True False EGFR_ssm cside_mot_3h_hb1_1541_000000003_0001_2_11_H_._ems_3hC_921_0001_0001_0002_0001__1__K
2146.7387043464482 3978.3625765149495 False False NaN NaN 10.0 1000.0 True False EGFR_ssm cside_mot_3h_hb1_1541_000000003_0001_2_11_H_._ems_3hC_921_0001_0001_0002_0001__1__M
1943.4145441793557 5470.012540396191 False False NaN NaN 10.0 1000.0 True False EGFR_ssm cside_mot_3h_hb1_1541_000000003_0001_2_11_H_._ems_3hC_921_0001_0001_0002_0001__1__L
2256.2439532067697 3978.3625765149495 False False NaN NaN 10.0 1000.0 True False EGFR_ssm cside_mot_3h_hb1_1541_000000003_0001_2_11_H_._ems_3hC_921_0001_0001_0002_0001__1__N
2371.3350702976686 3978.3625765149495 False False NaN NaN 10.0 1000.0 True False EGFR_ssm cside_mot_3h_hb1_1541_000000003_0001_2_11_H_._ems_3hC_921_0001_0001_0002_0001__1__Q
2347.856505245217 3978.3625765149495 False False NaN NaN 10.0 1000.0 True False EGFR_ssm cside_mot_3h_hb1_1541_000000003_0001_2_11_H_._ems_3hC_921_0001_0001_0002_0001__1__P
2168.206091389912 3978.3625765149495 False False NaN NaN 10.0 1000.0 True False EGFR_ssm cside_mot_3h_hb1_1541_000000003_0001_2_11_H_._ems_3hC_921_0001_0001_0002_0001__1__R
2168.206091389912 3978.3625765149495 False False NaN NaN 10.0 1000.0 True False EGFR_ssm cside_mot_3h_hb1_1541_000000003_0001_2_11_H_._ems_3hC_921_0001_0001_0002_0001__1__T
2146.7387043464482 3978.3625765149495 False False NaN NaN 10.0 1000.0 True False EGFR_ssm cside_mot_3h_hb1_1541_000000003_0001_2_11_H_._ems_3hC_921_0001_0001_0002_0001__1__W
2301.5944566662247 3978.3625765149495 False False NaN NaN 10.0 1000.0 True False EGFR_ssm cside_mot_3h_hb1_1541_000000003_0001_2_11_H_._ems_3hC_921_0001_0001_0002_0001__1__V
2256.2439532067697 3978.3625765149495 False False NaN NaN 10.0 1000.0 True False EGFR_ssm cside_mot_3h_hb1_1541_000000003_0001_2_11_H_._ems_3hC_921_0001_0001_0002_0001__1__Y
2371.3350702976686 3978.3625765149495 False False NaN NaN 10.0 1000.0 True False EGFR_ssm cside_mot_3h_hb1_1541_000000003_0001_2_11_H_._ems_3hC_921_0001_0001_0002_0001__2__A
2233.9049041651188 3978.3625765149495 False False NaN NaN 10.0 1000.0 True False EGFR_ssm cside_mot_3h_hb1_1541_000000003_0001_2_11_H_._ems_3hC_921_0001_0001_0002_0001__2__C
1500.4092407982278 3978.3625765149495 False False NaN NaN 10.0 1000.0 True False EGFR_ssm cside_mot_3h_hb1_1541_000000003_0001_2_11_H_._ems_3hC_921_0001_0001_0002_0001__2__E
2301.5944566662247 3978.3625765149495 False False NaN NaN 10.0 1000.0 True False EGFR_ssm cside_mot_3h_hb1_1541_000000003_0001_2_11_H_._ems_3hC_921_0001_0001_0002_0001__2__D
2278.8063927388366 3978.3625765149495 False False NaN NaN 10.0 1000.0 True False EGFR_ssm cside_mot_3h_hb1_1541_000000003_0001_2_11_H_._ems_3hC_921_0001_0001_0002_0001__2__G
2042.548217443015 3978.3625765149495 False False NaN NaN 10.0 1000.0 True False EGFR_ssm cside_mot_3h_hb1_1541_000000003_0001_2_11_H_._ems_3hC_921_0001_0001_0002_0001__2__F
2371.3350702976686 3978.3625765149495 False False NaN NaN 10.0 1000.0 True False EGFR_ssm cside_mot_3h_hb1_1541_000000003_0001_2_11_H_._ems_3hC_921_0001_0001_0002_0001__2__I
2211.787033826849 3978.3625765149495 False False NaN NaN 10.0 1000.0 True False EGFR_ssm cside_mot_3h_hb1_1541_000000003_0001_2_11_H_._ems_3hC_921_0001_0001_0002_0001__2__H
1886.2590099197778 3978.3625765149495 False False NaN NaN 10.0 1000.0 True False EGFR_ssm cside_mot_3h_hb1_1541_000000003_0001_2_11_H_._ems_3hC_921_0001_0001_0002_0001__2__K
1886.2590099197778 3978.3625765149495 False False NaN NaN 10.0 1000.0 True False EGFR_ssm cside_mot_3h_hb1_1541_000000003_0001_2_11_H_._ems_3hC_921_0001_0001_0002_0001__2__M
2168.206091389912 3978.3625765149495 False False NaN NaN 10.0 1000.0 True False EGFR_ssm cside_mot_3h_hb1_1541_000000003_0001_2_11_H_._ems_3hC_921_0001_0001_0002_0001__2__L
1962.8486896211507 3978.3625765149495 False False NaN NaN 10.0 1000.0 True False EGFR_ssm cside_mot_3h_hb1_1541_000000003_0001_2_11_H_._ems_3hC_921_0001_0001_0002_0001__2__N
2467.620783205386 3978.3625765149495 False False NaN NaN 10.0 1000.0 True False EGFR_ssm cside_mot_3h_hb1_1541_000000003_0001_2_11_H_._ems_3hC_921_0001_0001_0002_0001__2__Q
2371.3350702976686 3978.3625765149495 False False NaN NaN 10.0 1000.0 True False EGFR_ssm cside_mot_3h_hb1_1541_000000003_0001_2_11_H_._ems_3hC_921_0001_0001_0002_0001__2__S
2062.9736996174447 3978.3625765149495 False False NaN NaN 10.0 1000.0 True False EGFR_ssm cside_mot_3h_hb1_1541_000000003_0001_2_11_H_._ems_3hC_921_0001_0001_0002_0001__2__R
1886.2590099197778 3978.3625765149495 False False NaN NaN 10.0 1000.0 True False EGFR_ssm cside_mot_3h_hb1_1541_000000003_0001_2_11_H_._ems_3hC_921_0001_0001_0002_0001__2__T
2189.8881523038112 3978.3625765149495 False False NaN NaN 10.0 1000.0 True False EGFR_ssm cside_mot_3h_hb1_1541_000000003_0001_2_11_H_._ems_3hC_921_0001_0001_0002_0001__2__W
2042.548217443015 5001.450304775979 False False NaN NaN 10.0 1000.0 True False EGFR_ssm cside_mot_3h_hb1_1541_000000003_0001_2_11_H_._ems_3hC_921_0001_0001_0002_0001__2__V
2256.2439532067697 3978.3625765149495 False False NaN NaN 10.0 1000.0 True False EGFR_ssm cside_mot_3h_hb1_1541_000000003_0001_2_11_H_._ems_3hC_921_0001_0001_0002_0001__2__Y
2104.4394709797543 3978.3625765149495 False False NaN NaN 10.0 1000.0 True False EGFR_ssm cside_mot_3h_hb1_1541_000000003_0001_2_11_H_._ems_3hC_921_0001_0001_0002_0001__3__A
2233.9049041651188 3978.3625765149495 False False NaN NaN 10.0 1000.0 True False EGFR_ssm cside_mot_3h_hb1_1541_000000003_0001_2_11_H_._ems_3hC_921_0001_0001_0002_0001__3__C
1982.4771765173616 3978.3625765149495 False False NaN NaN 10.0 1000.0 True False EGFR_ssm cside_mot_3h_hb1_1541_000000003_0001_2_11_H_._ems_3hC_921_0001_0001_0002_0001__3__E
2002.3019482825348 3978.3625765149495 False False NaN NaN 10.0 1000.0 True False EGFR_ssm cside_mot_3h_hb1_1541_000000003_0001_2_11_H_._ems_3hC_921_0001_0001_0002_0001__3__G
1886.2590099197778 3978.3625765149495 False False NaN NaN 10.0 1000.0 True False EGFR_ssm cside_mot_3h_hb1_1541_000000003_0001_2_11_H_._ems_3hC_921_0001_0001_0002_0001__3__F
1849.0922555825673 6808.61136206757 False False NaN NaN 10.0 1000.0 True False EGFR_ssm cside_mot_3h_hb1_1541_000000003_0001_2_11_H_._ems_3hC_921_0001_0001_0002_0001__3__I
1962.8486896211507 3978.3625765149495 False False NaN NaN 10.0 1000.0 True False EGFR_ssm cside_mot_3h_hb1_1541_000000003_0001_2_11_H_._ems_3hC_921_0001_0001_0002_0001__3__H
2002.3019482825348 3978.3625765149495 False False NaN NaN 10.0 1000.0 True False EGFR_ssm cside_mot_3h_hb1_1541_000000003_0001_2_11_H_._ems_3hC_921_0001_0001_0002_0001__3__K
1982.4771765173616 3978.3625765149495 False False NaN NaN 10.0 1000.0 True False EGFR_ssm cside_mot_3h_hb1_1541_000000003_0001_2_11_H_._ems_3hC_921_0001_0001_0002_0001__3__M
2104.4394709797543 3978.3625765149495 False False NaN NaN 10.0 1000.0 True False EGFR_ssm cside_mot_3h_hb1_1541_000000003_0001_2_11_H_._ems_3hC_921_0001_0001_0002_0001__3__L
1830.7844114678887 3978.3625765149495 False False NaN NaN 10.0 1000.0 True False EGFR_ssm cside_mot_3h_hb1_1541_000000003_0001_2_11_H_._ems_3hC_921_0001_0001_0002_0001__3__N
1943.4145441793557 4758.708353264661 False False NaN NaN 10.0 1000.0 True False EGFR_ssm cside_mot_3h_hb1_1541_000000003_0001_2_11_H_._ems_3hC_921_0001_0001_0002_0001__3__Q
3392.8321940178494 8144.103293668667 False False NaN NaN 10.0 1000.0 False False EGFR_ssm cside_mot_3h_hb1_1541_000000003_0001_2_11_H_._ems_3hC_921_0001_0001_0002_0001__3__P
2125.4838656895513 4394.587324926346 False False NaN NaN 10.0 1000.0 True False EGFR_ssm cside_mot_3h_hb1_1541_000000003_0001_2_11_H_._ems_3hC_921_0001_0001_0002_0001__3__S
1982.4771765173616 3978.3625765149495 False False NaN NaN 10.0 1000.0 True False EGFR_ssm cside_mot_3h_hb1_1541_000000003_0001_2_11_H_._ems_3hC_921_0001_0001_0002_0001__3__R
2211.787033826849 3978.3625765149495 False False NaN NaN 10.0 1000.0 True False EGFR_ssm cside_mot_3h_hb1_1541_000000003_0001_2_11_H_._ems_3hC_921_0001_0001_0002_0001__3__T
2042.548217443015 3978.3625765149495 False False NaN NaN 10.0 1000.0 True False EGFR_ssm cside_mot_3h_hb1_1541_000000003_0001_2_11_H_._ems_3hC_921_0001_0001_0002_0001__3__W
1924.1728160191644 3978.3625765149495 False False NaN NaN 10.0 1000.0 True False EGFR_ssm cside_mot_3h_hb1_1541_000000003_0001_2_11_H_._ems_3hC_921_0001_0001_0002_0001__3__V
2042.548217443015 3978.3625765149495 False False NaN NaN 10.0 1000.0 True False EGFR_ssm cside_mot_3h_hb1_1541_000000003_0001_2_11_H_._ems_3hC_921_0001_0001_0002_0001__3__Y
2211.787033826849 3978.3625765149495 False False NaN NaN 10.0 1000.0 True False EGFR_ssm cside_mot_3h_hb1_1541_000000003_0001_2_11_H_._ems_3hC_921_0001_0001_0002_0001__4__A
2301.5944566662247 3978.3625765149495 False False NaN NaN 10.0 1000.0 True False EGFR_ssm cside_mot_3h_hb1_1541_000000003_0001_2_11_H_._ems_3hC_921_0001_0001_0002_0001__4__C
2211.787033826849 3978.3625765149495 False False NaN NaN 10.0 1000.0 True False EGFR_ssm cside_mot_3h_hb1_1541_000000003_0001_2_11_H_._ems_3hC_921_0001_0001_0002_0001__4__D
1812.6578331365238 4951.930994827699 False False NaN NaN 10.0 1000.0 True False EGFR_ssm cside_mot_3h_hb1_1541_000000003_0001_2_11_H_._ems_3hC_921_0001_0001_0002_0001__4__G
4438.533198175604 8559.53441069828 False False NaN NaN 10.0 1000.0 False False EGFR_ssm cside_mot_3h_hb1_1541_000000003_0001_2_11_H_._ems_3hC_921_0001_0001_0002_0001__4__F
2189.8881523038112 3978.3625765149495 False False NaN NaN 10.0 1000.0 True False EGFR_ssm cside_mot_3h_hb1_1541_000000003_0001_2_11_H_._ems_3hC_921_0001_0001_0002_0001__4__I
1886.2590099197778 6945.464450445125 False False NaN NaN 10.0 1000.0 True False EGFR_ssm cside_mot_3h_hb1_1541_000000003_0001_2_11_H_._ems_3hC_921_0001_0001_0002_0001__4__H
3325.9799960963146 9741.548596453227 False False NaN NaN 10.0 1000.0 False False EGFR_ssm cside_mot_3h_hb1_1541_000000003_0001_2_11_H_._ems_3hC_921_0001_0001_0002_0001__4__K
1812.6578331365238 4351.0765593330125 False False NaN NaN 10.0 1000.0 True False EGFR_ssm cside_mot_3h_hb1_1541_000000003_0001_2_11_H_._ems_3hC_921_0001_0001_0002_0001__4__M
1962.8486896211507 5749.038154129428 False False NaN NaN 10.0 1000.0 True False EGFR_ssm cside_mot_3h_hb1_1541_000000003_0001_2_11_H_._ems_3hC_921_0001_0001_0002_0001__4__L
1886.2590099197778 6350.514744884566 False False NaN NaN 10.0 1000.0 True False EGFR_ssm cside_mot_3h_hb1_1541_000000003_0001_2_11_H_._ems_3hC_921_0001_0001_0002_0001__4__N
2189.8881523038112 3978.3625765149495 False False NaN NaN 10.0 1000.0 True False EGFR_ssm cside_mot_3h_hb1_1541_000000003_0001_2_11_H_._ems_3hC_921_0001_0001_0002_0001__4__Q
1905.1216000189752 5923.239759237706 False False NaN NaN 10.0 1000.0 True False EGFR_ssm cside_mot_3h_hb1_1541_000000003_0001_2_11_H_._ems_3hC_921_0001_0001_0002_0001__4__P
2042.548217443015 3978.3625765149495 False False NaN NaN 10.0 1000.0 True False EGFR_ssm cside_mot_3h_hb1_1541_000000003_0001_2_11_H_._ems_3hC_921_0001_0001_0002_0001__4__S
37699.43450683901 857523.8417276953 False False NaN NaN 10.0 1000.0 False False EGFR_ssm cside_mot_3h_hb1_1541_000000003_0001_2_11_H_._ems_3hC_921_0001_0001_0002_0001__4__R
2062.9736996174447 3978.3625765149495 False False NaN NaN 10.0 1000.0 True False EGFR_ssm cside_mot_3h_hb1_1541_000000003_0001_2_11_H_._ems_3hC_921_0001_0001_0002_0001__4__T
11652.3287629265 inf False False NaN NaN 10.0 1000.0 True False EGFR_ssm cside_mot_3h_hb1_1541_000000003_0001_2_11_H_._ems_3hC_921_0001_0001_0002_0001__4__W
2168.206091389912 3978.3625765149495 False False NaN NaN 10.0 1000.0 True False EGFR_ssm cside_mot_3h_hb1_1541_000000003_0001_2_11_H_._ems_3hC_921_0001_0001_0002_0001__4__V
1982.4771765173616 6478.160091256744 False False NaN NaN 10.0 1000.0 True False EGFR_ssm cside_mot_3h_hb1_1541_000000003_0001_2_11_H_._ems_3hC_921_0001_0001_0002_0001__4__Y
2371.3350702976686 3978.3625765149495 False False NaN NaN 10.0 1000.0 True False EGFR_ssm cside_mot_3h_hb1_1541_000000003_0001_2_11_H_._ems_3hC_921_0001_0001_0002_0001__5__C
17176.960105909104 55023.351449874426 False False NaN NaN 10.0 1000.0 False False EGFR_ssm cside_mot_3h_hb1_1541_000000003_0001_2_11_H_._ems_3hC_921_0001_0001_0002_0001__5__E
11422.731852687486 inf False False NaN NaN 10.0 1000.0 False False EGFR_ssm cside_mot_3h_hb1_1541_000000003_0001_2_11_H_._ems_3hC_921_0001_0001_0002_0001__5__D
2893.479434156528 12871.420164094001 False False NaN NaN 10.0 1000.0 False False EGFR_ssm cside_mot_3h_hb1_1541_000000003_0001_2_11_H_._ems_3hC_921_0001_0001_0002_0001__5__G
93235.18782070855 inf False False NaN NaN 10.0 1000.0 True False EGFR_ssm cside_mot_3h_hb1_1541_000000003_0001_2_11_H_._ems_3hC_921_0001_0001_0002_0001__5__F
2371.3350702976686 3978.3625765149495 False False NaN NaN 10.0 1000.0 True False EGFR_ssm cside_mot_3h_hb1_1541_000000003_0001_2_11_H_._ems_3hC_921_0001_0001_0002_0001__5__I
119567.7879227179 inf False False NaN NaN 10.0 1000.0 False False EGFR_ssm cside_mot_3h_hb1_1541_000000003_0001_2_11_H_._ems_3hC_921_0001_0001_0002_0001__5__H
109325.59019401298 inf False False NaN NaN 10.0 1000.0 False False EGFR_ssm cside_mot_3h_hb1_1541_000000003_0001_2_11_H_._ems_3hC_921_0001_0001_0002_0001__5__K
96060.30724686387 inf False False NaN NaN 10.0 1000.0 False False EGFR_ssm cside_mot_3h_hb1_1541_000000003_0001_2_11_H_._ems_3hC_921_0001_0001_0002_0001__5__M
46925.08403430361 inf False False NaN NaN 10.0 1000.0 False False EGFR_ssm cside_mot_3h_hb1_1541_000000003_0001_2_11_H_._ems_3hC_921_0001_0001_0002_0001__5__L
85248.64524496204 inf False False NaN NaN 10.0 1000.0 False False EGFR_ssm cside_mot_3h_hb1_1541_000000003_0001_2_11_H_._ems_3hC_921_0001_0001_0002_0001__5__N
133397.99626616793 inf False False NaN NaN 10.0 1000.0 True False EGFR_ssm cside_mot_3h_hb1_1541_000000003_0001_2_11_H_._ems_3hC_921_0001_0001_0002_0001__5__Q
2002.3019482825348 5635.759390382737 False False NaN NaN 10.0 1000.0 True False EGFR_ssm cside_mot_3h_hb1_1541_000000003_0001_2_11_H_._ems_3hC_921_0001_0001_0002_0001__5__P
4307.99659339902 13799.904589748183 False False NaN NaN 10.0 1000.0 False False EGFR_ssm cside_mot_3h_hb1_1541_000000003_0001_2_11_H_._ems_3hC_921_0001_0001_0002_0001__5__S
128192.85240517936 inf False False NaN NaN 10.0 1000.0 False False EGFR_ssm cside_mot_3h_hb1_1541_000000003_0001_2_11_H_._ems_3hC_921_0001_0001_0002_0001__5__R
2347.856505245217 3978.3625765149495 False False NaN NaN 10.0 1000.0 True False EGFR_ssm cside_mot_3h_hb1_1541_000000003_0001_2_11_H_._ems_3hC_921_0001_0001_0002_0001__5__T
150316.20116216896 inf False False NaN NaN 10.0 1000.0 False False EGFR_ssm cside_mot_3h_hb1_1541_000000003_0001_2_11_H_._ems_3hC_921_0001_0001_0002_0001__5__W
2301.5944566662247 3978.3625765149495 False False NaN NaN 10.0 1000.0 True False EGFR_ssm cside_mot_3h_hb1_1541_000000003_0001_2_11_H_._ems_3hC_921_0001_0001_0002_0001__5__V
87831.76444452965 inf False False NaN NaN 10.0 1000.0 False False EGFR_ssm cside_mot_3h_hb1_1541_000000003_0001_2_11_H_._ems_3hC_921_0001_0001_0002_0001__5__Y
2467.620783205386 3978.3625765149495 False False NaN NaN 10.0 1000.0 True False EGFR_ssm cside_mot_3h_hb1_1541_000000003_0001_2_11_H_._ems_3hC_921_0001_0001_0002_0001__6__A
2104.4394709797543 3978.3625765149495 False False NaN NaN 10.0 1000.0 True False EGFR_ssm cside_mot_3h_hb1_1541_000000003_0001_2_11_H_._ems_3hC_921_0001_0001_0002_0001__6__C
1007.7545761573363 3293.049501085464 False False NaN NaN 10.0 1000.0 True False EGFR_ssm cside_mot_3h_hb1_1541_000000003_0001_2_11_H_._ems_3hC_921_0001_0001_0002_0001__6__E
2347.856505245217 3978.3625765149495 False False NaN NaN 10.0 1000.0 True False EGFR_ssm cside_mot_3h_hb1_1541_000000003_0001_2_11_H_._ems_3hC_921_0001_0001_0002_0001__6__D
2278.8063927388366 3978.3625765149495 False False NaN NaN 10.0 1000.0 True False EGFR_ssm cside_mot_3h_hb1_1541_000000003_0001_2_11_H_._ems_3hC_921_0001_0001_0002_0001__6__G
2301.5944566662247 3978.3625765149495 False False NaN NaN 10.0 1000.0 True False EGFR_ssm cside_mot_3h_hb1_1541_000000003_0001_2_11_H_._ems_3hC_921_0001_0001_0002_0001__6__F
2371.3350702976686 3978.3625765149495 False False NaN NaN 10.0 1000.0 True False EGFR_ssm cside_mot_3h_hb1_1541_000000003_0001_2_11_H_._ems_3hC_921_0001_0001_0002_0001__6__I
2347.856505245217 3978.3625765149495 False False NaN NaN 10.0 1000.0 True False EGFR_ssm cside_mot_3h_hb1_1541_000000003_0001_2_11_H_._ems_3hC_921_0001_0001_0002_0001__6__H
2347.856505245217 3978.3625765149495 False False NaN NaN 10.0 1000.0 True False EGFR_ssm cside_mot_3h_hb1_1541_000000003_0001_2_11_H_._ems_3hC_921_0001_0001_0002_0001__6__M
2062.9736996174447 3978.3625765149495 False False NaN NaN 10.0 1000.0 True False EGFR_ssm cside_mot_3h_hb1_1541_000000003_0001_2_11_H_._ems_3hC_921_0001_0001_0002_0001__6__L
2371.3350702976686 3978.3625765149495 False False NaN NaN 10.0 1000.0 True False EGFR_ssm cside_mot_3h_hb1_1541_000000003_0001_2_11_H_._ems_3hC_921_0001_0001_0002_0001__6__N
2395.048421000645 3978.3625765149495 False False NaN NaN 10.0 1000.0 True False EGFR_ssm cside_mot_3h_hb1_1541_000000003_0001_2_11_H_._ems_3hC_921_0001_0001_0002_0001__6__Q
2278.8063927388366 6876.69747568825 False False NaN NaN 10.0 1000.0 False False EGFR_ssm cside_mot_3h_hb1_1541_000000003_0001_2_11_H_._ems_3hC_921_0001_0001_0002_0001__6__P
2395.048421000645 3978.3625765149495 False False NaN NaN 10.0 1000.0 True False EGFR_ssm cside_mot_3h_hb1_1541_000000003_0001_2_11_H_._ems_3hC_921_0001_0001_0002_0001__6__S
2002.3019482825348 3978.3625765149495 False False NaN NaN 10.0 1000.0 True False EGFR_ssm cside_mot_3h_hb1_1541_000000003_0001_2_11_H_._ems_3hC_921_0001_0001_0002_0001__6__R
2083.6034366136187 3978.3625765149495 False False NaN NaN 10.0 1000.0 True False EGFR_ssm cside_mot_3h_hb1_1541_000000003_0001_2_11_H_._ems_3hC_921_0001_0001_0002_0001__6__T
2725.7885142531964 3978.3625765149495 False False NaN NaN 10.0 1000.0 True False EGFR_ssm cside_mot_3h_hb1_1541_000000003_0001_2_11_H_._ems_3hC_921_0001_0001_0002_0001__6__W
2371.3350702976686 3978.3625765149495 False False NaN NaN 10.0 1000.0 True False EGFR_ssm cside_mot_3h_hb1_1541_000000003_0001_2_11_H_._ems_3hC_921_0001_0001_0002_0001__6__V
2211.787033826849 3978.3625765149495 False False NaN NaN 10.0 1000.0 True False EGFR_ssm cside_mot_3h_hb1_1541_000000003_0001_2_11_H_._ems_3hC_921_0001_0001_0002_0001__6__Y
2371.3350702976686 3978.3625765149495 False False NaN NaN 10.0 1000.0 True False EGFR_ssm cside_mot_3h_hb1_1541_000000003_0001_2_11_H_._ems_3hC_921_0001_0001_0002_0001__7__A
2042.548217443015 3978.3625765149495 False False NaN NaN 10.0 1000.0 True False EGFR_ssm cside_mot_3h_hb1_1541_000000003_0001_2_11_H_._ems_3hC_921_0001_0001_0002_0001__7__C
2443.188894262759 3978.3625765149495 False False NaN NaN 10.0 1000.0 True False EGFR_ssm cside_mot_3h_hb1_1541_000000003_0001_2_11_H_._ems_3hC_921_0001_0001_0002_0001__7__E
1905.1216000189752 3978.3625765149495 False False NaN NaN 10.0 1000.0 True False EGFR_ssm cside_mot_3h_hb1_1541_000000003_0001_2_11_H_._ems_3hC_921_0001_0001_0002_0001__7__D
2083.6034366136187 3978.3625765149495 False False NaN NaN 10.0 1000.0 True False EGFR_ssm cside_mot_3h_hb1_1541_000000003_0001_2_11_H_._ems_3hC_921_0001_0001_0002_0001__7__G
2233.9049041651188 3978.3625765149495 False False NaN NaN 10.0 1000.0 True False EGFR_ssm cside_mot_3h_hb1_1541_000000003_0001_2_11_H_._ems_3hC_921_0001_0001_0002_0001__7__F
2301.5944566662247 3978.3625765149495 False False NaN NaN 10.0 1000.0 True False EGFR_ssm cside_mot_3h_hb1_1541_000000003_0001_2_11_H_._ems_3hC_921_0001_0001_0002_0001__7__I
2347.856505245217 3978.3625765149495 False False NaN NaN 10.0 1000.0 True False EGFR_ssm cside_mot_3h_hb1_1541_000000003_0001_2_11_H_._ems_3hC_921_0001_0001_0002_0001__7__H
2395.048421000645 3978.3625765149495 False False NaN NaN 10.0 1000.0 True False EGFR_ssm cside_mot_3h_hb1_1541_000000003_0001_2_11_H_._ems_3hC_921_0001_0001_0002_0001__7__M
2211.787033826849 3978.3625765149495 False False NaN NaN 10.0 1000.0 True False EGFR_ssm cside_mot_3h_hb1_1541_000000003_0001_2_11_H_._ems_3hC_921_0001_0001_0002_0001__7__L
2395.048421000645 3978.3625765149495 False False NaN NaN 10.0 1000.0 True False EGFR_ssm cside_mot_3h_hb1_1541_000000003_0001_2_11_H_._ems_3hC_921_0001_0001_0002_0001__7__N
2324.6104012328883 3978.3625765149495 False False NaN NaN 10.0 1000.0 True False EGFR_ssm cside_mot_3h_hb1_1541_000000003_0001_2_11_H_._ems_3hC_921_0001_0001_0002_0001__7__Q
46460.479241884816 inf False False NaN NaN 10.0 1000.0 False False EGFR_ssm cside_mot_3h_hb1_1541_000000003_0001_2_11_H_._ems_3hC_921_0001_0001_0002_0001__7__P
2301.5944566662247 3978.3625765149495 False False NaN NaN 10.0 1000.0 True False EGFR_ssm cside_mot_3h_hb1_1541_000000003_0001_2_11_H_._ems_3hC_921_0001_0001_0002_0001__7__S
2301.5944566662247 3978.3625765149495 False False NaN NaN 10.0 1000.0 True False EGFR_ssm cside_mot_3h_hb1_1541_000000003_0001_2_11_H_._ems_3hC_921_0001_0001_0002_0001__7__R
2256.2439532067697 3978.3625765149495 False False NaN NaN 10.0 1000.0 True False EGFR_ssm cside_mot_3h_hb1_1541_000000003_0001_2_11_H_._ems_3hC_921_0001_0001_0002_0001__7__T
2146.7387043464482 3978.3625765149495 False False NaN NaN 10.0 1000.0 True False EGFR_ssm cside_mot_3h_hb1_1541_000000003_0001_2_11_H_._ems_3hC_921_0001_0001_0002_0001__7__W
2278.8063927388366 3978.3625765149495 False False NaN NaN 10.0 1000.0 True False EGFR_ssm cside_mot_3h_hb1_1541_000000003_0001_2_11_H_._ems_3hC_921_0001_0001_0002_0001__7__V
2371.3350702976686 3978.3625765149495 False False NaN NaN 10.0 1000.0 True False EGFR_ssm cside_mot_3h_hb1_1541_000000003_0001_2_11_H_._ems_3hC_921_0001_0001_0002_0001__7__Y
10977.020790730468 57257.52016237869 False False NaN NaN 10.0 1000.0 False False EGFR_ssm cside_mot_3h_hb1_1541_000000003_0001_2_11_H_._ems_3hC_921_0001_0001_0002_0001__8__A
8559.53441069828 19548.98287480583 False False NaN NaN 10.0 1000.0 False False EGFR_ssm cside_mot_3h_hb1_1541_000000003_0001_2_11_H_._ems_3hC_921_0001_0001_0002_0001__8__C
124422.7195792097 inf False False NaN NaN 10.0 1000.0 False False EGFR_ssm cside_mot_3h_hb1_1541_000000003_0001_2_11_H_._ems_3hC_921_0001_0001_0002_0001__8__E
2808.3826320235803 9549.601604208638 False False NaN NaN 10.0 1000.0 False False EGFR_ssm cside_mot_3h_hb1_1541_000000003_0001_2_11_H_._ems_3hC_921_0001_0001_0002_0001__8__D
95109.21509590493 inf False False NaN NaN 10.0 1000.0 False False EGFR_ssm cside_mot_3h_hb1_1541_000000003_0001_2_11_H_._ems_3hC_921_0001_0001_0002_0001__8__G
2189.8881523038112 3978.3625765149495 False False NaN NaN 10.0 1000.0 True False EGFR_ssm cside_mot_3h_hb1_1541_000000003_0001_2_11_H_._ems_3hC_921_0001_0001_0002_0001__8__F
2256.2439532067697 3978.3625765149495 False False NaN NaN 10.0 1000.0 True False EGFR_ssm cside_mot_3h_hb1_1541_000000003_0001_2_11_H_._ems_3hC_921_0001_0001_0002_0001__8__I
14943.319222036542 42060.06576646248 False False NaN NaN 10.0 1000.0 False False EGFR_ssm cside_mot_3h_hb1_1541_000000003_0001_2_11_H_._ems_3hC_921_0001_0001_0002_0001__8__H
66474.2033699934 inf False False NaN NaN 10.0 1000.0 False False EGFR_ssm cside_mot_3h_hb1_1541_000000003_0001_2_11_H_._ems_3hC_921_0001_0001_0002_0001__8__K
2104.4394709797543 4223.112041367534 False False NaN NaN 10.0 1000.0 True False EGFR_ssm cside_mot_3h_hb1_1541_000000003_0001_2_11_H_._ems_3hC_921_0001_0001_0002_0001__8__M
57830.095364002416 inf False False NaN NaN 10.0 1000.0 False False EGFR_ssm cside_mot_3h_hb1_1541_000000003_0001_2_11_H_._ems_3hC_921_0001_0001_0002_0001__8__N
86101.13169741156 inf False False NaN NaN 10.0 1000.0 True False EGFR_ssm cside_mot_3h_hb1_1541_000000003_0001_2_11_H_._ems_3hC_921_0001_0001_0002_0001__8__Q
114902.29402702165 inf False False NaN NaN 10.0 1000.0 True False EGFR_ssm cside_mot_3h_hb1_1541_000000003_0001_2_11_H_._ems_3hC_921_0001_0001_0002_0001__8__P
42480.66642412706 1368833.960265189 False False NaN NaN 10.0 1000.0 False False EGFR_ssm cside_mot_3h_hb1_1541_000000003_0001_2_11_H_._ems_3hC_921_0001_0001_0002_0001__8__S
125666.94677500188 inf False False NaN NaN 10.0 1000.0 True False EGFR_ssm cside_mot_3h_hb1_1541_000000003_0001_2_11_H_._ems_3hC_921_0001_0001_0002_0001__8__R
4438.533198175604 9741.548596453227 False False NaN NaN 10.0 1000.0 False False EGFR_ssm cside_mot_3h_hb1_1541_000000003_0001_2_11_H_._ems_3hC_921_0001_0001_0002_0001__8__T
2371.3350702976686 3978.3625765149495 False False NaN NaN 10.0 1000.0 True False EGFR_ssm cside_mot_3h_hb1_1541_000000003_0001_2_11_H_._ems_3hC_921_0001_0001_0002_0001__8__W
2104.4394709797543 7372.750469430405 False False NaN NaN 10.0 1000.0 False False EGFR_ssm cside_mot_3h_hb1_1541_000000003_0001_2_11_H_._ems_3hC_921_0001_0001_0002_0001__8__V
2022.3249677653598 3978.3625765149495 False False NaN NaN 10.0 1000.0 True False EGFR_ssm cside_mot_3h_hb1_1541_000000003_0001_2_11_H_._ems_3hC_921_0001_0001_0002_0001__8__Y
150316.20116216896 inf False False NaN NaN 10.0 1000.0 False False EGFR_ssm cside_mot_3h_hb1_1541_000000003_0001_2_11_H_._ems_3hC_921_0001_0001_0002_0001__9__A
87831.76444452965 inf False False NaN NaN 10.0 1000.0 False False EGFR_ssm cside_mot_3h_hb1_1541_000000003_0001_2_11_H_._ems_3hC_921_0001_0001_0002_0001__9__C
150316.20116216896 inf False False NaN NaN 10.0 1000.0 False False EGFR_ssm cside_mot_3h_hb1_1541_000000003_0001_2_11_H_._ems_3hC_921_0001_0001_0002_0001__9__E
150316.20116216896 inf False False NaN NaN 10.0 1000.0 False False EGFR_ssm cside_mot_3h_hb1_1541_000000003_0001_2_11_H_._ems_3hC_921_0001_0001_0002_0001__9__D
150316.20116216896 inf False False NaN NaN 10.0 1000.0 False False EGFR_ssm cside_mot_3h_hb1_1541_000000003_0001_2_11_H_._ems_3hC_921_0001_0001_0002_0001__9__G
128192.85240517936 inf False False NaN NaN 10.0 1000.0 False False EGFR_ssm cside_mot_3h_hb1_1541_000000003_0001_2_11_H_._ems_3hC_921_0001_0001_0002_0001__9__F
5749.038154129428 14218.055498722146 False False NaN NaN 10.0 1000.0 False False EGFR_ssm cside_mot_3h_hb1_1541_000000003_0001_2_11_H_._ems_3hC_921_0001_0001_0002_0001__9__I
125666.94677500188 inf False False NaN NaN 10.0 1000.0 False False EGFR_ssm cside_mot_3h_hb1_1541_000000003_0001_2_11_H_._ems_3hC_921_0001_0001_0002_0001__9__H
150316.20116216896 inf False False NaN NaN 10.0 1000.0 False False EGFR_ssm cside_mot_3h_hb1_1541_000000003_0001_2_11_H_._ems_3hC_921_0001_0001_0002_0001__9__K
inf inf True False NaN NaN 10.0 1000.0 True False EGFR_ssm cside_mot_3h_hb1_1541_000000003_0001_2_11_H_._ems_3hC_921_0001_0001_0002_0001__9__M
141604.66108633403 inf False False NaN NaN 10.0 1000.0 False False EGFR_ssm cside_mot_3h_hb1_1541_000000003_0001_2_11_H_._ems_3hC_921_0001_0001_0002_0001__9__N
71269.34343612082 inf False False NaN NaN 10.0 1000.0 True False EGFR_ssm cside_mot_3h_hb1_1541_000000003_0001_2_11_H_._ems_3hC_921_0001_0001_0002_0001__9__Q
136079.29599111783 inf False False NaN NaN 10.0 1000.0 True False EGFR_ssm cside_mot_3h_hb1_1541_000000003_0001_2_11_H_._ems_3hC_921_0001_0001_0002_0001__9__P
145895.42392191108 inf False False NaN NaN 10.0 1000.0 False False EGFR_ssm cside_mot_3h_hb1_1541_000000003_0001_2_11_H_._ems_3hC_921_0001_0001_0002_0001__9__S
140202.63473894473 inf False False NaN NaN 10.0 1000.0 False False EGFR_ssm cside_mot_3h_hb1_1541_000000003_0001_2_11_H_._ems_3hC_921_0001_0001_0002_0001__9__R
137440.08895102885 inf False False NaN NaN 10.0 1000.0 False False EGFR_ssm cside_mot_3h_hb1_1541_000000003_0001_2_11_H_._ems_3hC_921_0001_0001_0002_0001__9__T
147354.3781611303 inf False False NaN NaN 10.0 1000.0 False False EGFR_ssm cside_mot_3h_hb1_1541_000000003_0001_2_11_H_._ems_3hC_921_0001_0001_0002_0001__9__W
120763.46580194493 inf False False NaN NaN 10.0 1000.0 False False EGFR_ssm cside_mot_3h_hb1_1541_000000003_0001_2_11_H_._ems_3hC_921_0001_0001_0002_0001__9__V
150316.20116216896 inf False False NaN NaN 10.0 1000.0 False False EGFR_ssm cside_mot_3h_hb1_1541_000000003_0001_2_11_H_._ems_3hC_921_0001_0001_0002_0001__9__Y
2278.8063927388366 3978.3625765149495 False False NaN NaN 10.0 1000.0 True False EGFR_ssm cside_mot_3h_hb1_1541_000000003_0001_2_11_H_._ems_3hC_921_0001_0001_0002_0001__10__A
2347.856505245217 3978.3625765149495 False False NaN NaN 10.0 1000.0 True False EGFR_ssm cside_mot_3h_hb1_1541_000000003_0001_2_11_H_._ems_3hC_921_0001_0001_0002_0001__10__C
2443.188894262759 3978.3625765149495 False False NaN NaN 10.0 1000.0 True False EGFR_ssm cside_mot_3h_hb1_1541_000000003_0001_2_11_H_._ems_3hC_921_0001_0001_0002_0001__10__E
2211.787033826849 3978.3625765149495 False False NaN NaN 10.0 1000.0 True False EGFR_ssm cside_mot_3h_hb1_1541_000000003_0001_2_11_H_._ems_3hC_921_0001_0001_0002_0001__10__D
1905.1216000189752 3978.3625765149495 False False NaN NaN 10.0 1000.0 True False EGFR_ssm cside_mot_3h_hb1_1541_000000003_0001_2_11_H_._ems_3hC_921_0001_0001_0002_0001__10__G
2002.3019482825348 3978.3625765149495 False False NaN NaN 10.0 1000.0 True False EGFR_ssm cside_mot_3h_hb1_1541_000000003_0001_2_11_H_._ems_3hC_921_0001_0001_0002_0001__10__F
2371.3350702976686 3978.3625765149495 False False NaN NaN 10.0 1000.0 True False EGFR_ssm cside_mot_3h_hb1_1541_000000003_0001_2_11_H_._ems_3hC_921_0001_0001_0002_0001__10__I
2002.3019482825348 3978.3625765149495 False False NaN NaN 10.0 1000.0 True False EGFR_ssm cside_mot_3h_hb1_1541_000000003_0001_2_11_H_._ems_3hC_921_0001_0001_0002_0001__10__H
2347.856505245217 3978.3625765149495 False False NaN NaN 10.0 1000.0 True False EGFR_ssm cside_mot_3h_hb1_1541_000000003_0001_2_11_H_._ems_3hC_921_0001_0001_0002_0001__10__K
2278.8063927388366 3978.3625765149495 False False NaN NaN 10.0 1000.0 True False EGFR_ssm cside_mot_3h_hb1_1541_000000003_0001_2_11_H_._ems_3hC_921_0001_0001_0002_0001__10__M
2371.3350702976686 3978.3625765149495 False False NaN NaN 10.0 1000.0 True False EGFR_ssm cside_mot_3h_hb1_1541_000000003_0001_2_11_H_._ems_3hC_921_0001_0001_0002_0001__10__L
1867.5831781383924 3978.3625765149495 False False NaN NaN 10.0 1000.0 True False EGFR_ssm cside_mot_3h_hb1_1541_000000003_0001_2_11_H_._ems_3hC_921_0001_0001_0002_0001__10__N
90493.1547389632 inf False False NaN NaN 10.0 1000.0 True False EGFR_ssm cside_mot_3h_hb1_1541_000000003_0001_2_11_H_._ems_3hC_921_0001_0001_0002_0001__10__P
2125.4838656895513 3978.3625765149495 False False NaN NaN 10.0 1000.0 True False EGFR_ssm cside_mot_3h_hb1_1541_000000003_0001_2_11_H_._ems_3hC_921_0001_0001_0002_0001__10__S
2168.206091389912 3978.3625765149495 False False NaN NaN 10.0 1000.0 True False EGFR_ssm cside_mot_3h_hb1_1541_000000003_0001_2_11_H_._ems_3hC_921_0001_0001_0002_0001__10__R
2062.9736996174447 3978.3625765149495 False False NaN NaN 10.0 1000.0 True False EGFR_ssm cside_mot_3h_hb1_1541_000000003_0001_2_11_H_._ems_3hC_921_0001_0001_0002_0001__10__T
2395.048421000645 3978.3625765149495 False False NaN NaN 10.0 1000.0 True False EGFR_ssm cside_mot_3h_hb1_1541_000000003_0001_2_11_H_._ems_3hC_921_0001_0001_0002_0001__10__W
2211.787033826849 3978.3625765149495 False False NaN NaN 10.0 1000.0 True False EGFR_ssm cside_mot_3h_hb1_1541_000000003_0001_2_11_H_._ems_3hC_921_0001_0001_0002_0001__10__V
1759.3478344061816 3978.3625765149495 False False NaN NaN 10.0 1000.0 True False EGFR_ssm cside_mot_3h_hb1_1541_000000003_0001_2_11_H_._ems_3hC_921_0001_0001_0002_0001__10__Y
2256.2439532067697 3978.3625765149495 False False NaN NaN 10.0 1000.0 True False EGFR_ssm cside_mot_3h_hb1_1541_000000003_0001_2_11_H_._ems_3hC_921_0001_0001_0002_0001__11__A
2062.9736996174447 3978.3625765149495 False False NaN NaN 10.0 1000.0 True False EGFR_ssm cside_mot_3h_hb1_1541_000000003_0001_2_11_H_._ems_3hC_921_0001_0001_0002_0001__11__C
1924.1728160191644 4482.918530157363 False False NaN NaN 10.0 1000.0 True False EGFR_ssm cside_mot_3h_hb1_1541_000000003_0001_2_11_H_._ems_3hC_921_0001_0001_0002_0001__11__D
11197.658908624146 48830.43061568336 False False NaN NaN 10.0 1000.0 False False EGFR_ssm cside_mot_3h_hb1_1541_000000003_0001_2_11_H_._ems_3hC_921_0001_0001_0002_0001__11__G
4664.942998985055 12743.9803604891 False False NaN NaN 10.0 1000.0 False False EGFR_ssm cside_mot_3h_hb1_1541_000000003_0001_2_11_H_._ems_3hC_921_0001_0001_0002_0001__11__F
1776.941312750243 8063.468607592735 False False NaN NaN 10.0 1000.0 False False EGFR_ssm cside_mot_3h_hb1_1541_000000003_0001_2_11_H_._ems_3hC_921_0001_0001_0002_0001__11__I
1812.6578331365238 7446.477974124701 False False NaN NaN 10.0 1000.0 True False EGFR_ssm cside_mot_3h_hb1_1541_000000003_0001_2_11_H_._ems_3hC_921_0001_0001_0002_0001__11__H
2083.6034366136187 3978.3625765149495 False False NaN NaN 10.0 1000.0 True False EGFR_ssm cside_mot_3h_hb1_1541_000000003_0001_2_11_H_._ems_3hC_921_0001_0001_0002_0001__11__K
2022.3249677653598 3978.3625765149495 False False NaN NaN 10.0 1000.0 True False EGFR_ssm cside_mot_3h_hb1_1541_000000003_0001_2_11_H_._ems_3hC_921_0001_0001_0002_0001__11__M
1962.8486896211507 3978.3625765149495 False False NaN NaN 10.0 1000.0 True False EGFR_ssm cside_mot_3h_hb1_1541_000000003_0001_2_11_H_._ems_3hC_921_0001_0001_0002_0001__11__L
4758.708353264661 17176.960105909104 False False NaN NaN 10.0 1000.0 False False EGFR_ssm cside_mot_3h_hb1_1541_000000003_0001_2_11_H_._ems_3hC_921_0001_0001_0002_0001__11__N
2371.3350702976686 3978.3625765149495 False False NaN NaN 10.0 1000.0 True False EGFR_ssm cside_mot_3h_hb1_1541_000000003_0001_2_11_H_._ems_3hC_921_0001_0001_0002_0001__11__Q
123190.81146456419 inf False False NaN NaN 10.0 1000.0 False False EGFR_ssm cside_mot_3h_hb1_1541_000000003_0001_2_11_H_._ems_3hC_921_0001_0001_0002_0001__11__P
1724.6817316010006 3978.3625765149495 False False NaN NaN 10.0 1000.0 True False EGFR_ssm cside_mot_3h_hb1_1541_000000003_0001_2_11_H_._ems_3hC_921_0001_0001_0002_0001__11__S
2168.206091389912 3978.3625765149495 False False NaN NaN 10.0 1000.0 True False EGFR_ssm cside_mot_3h_hb1_1541_000000003_0001_2_11_H_._ems_3hC_921_0001_0001_0002_0001__11__R
2324.6104012328883 8645.129754805268 False False NaN NaN 10.0 1000.0 False False EGFR_ssm cside_mot_3h_hb1_1541_000000003_0001_2_11_H_._ems_3hC_921_0001_0001_0002_0001__11__T
2864.831122927256 8559.53441069828 False False NaN NaN 10.0 1000.0 False False EGFR_ssm cside_mot_3h_hb1_1541_000000003_0001_2_11_H_._ems_3hC_921_0001_0001_0002_0001__11__W
3196.201402391595 9838.964082417768 False False NaN NaN 10.0 1000.0 False False EGFR_ssm cside_mot_3h_hb1_1541_000000003_0001_2_11_H_._ems_3hC_921_0001_0001_0002_0001__11__V
2593.4942429844937 8996.156689820671 False False NaN NaN 10.0 1000.0 False False EGFR_ssm cside_mot_3h_hb1_1541_000000003_0001_2_11_H_._ems_3hC_921_0001_0001_0002_0001__11__Y
2301.5944566662247 3978.3625765149495 False False NaN NaN 10.0 1000.0 True False EGFR_ssm cside_mot_3h_hb1_1541_000000003_0001_2_11_H_._ems_3hC_921_0001_0001_0002_0001__12__C
111523.03455691261 inf False False NaN NaN 10.0 1000.0 False False EGFR_ssm cside_mot_3h_hb1_1541_000000003_0001_2_11_H_._ems_3hC_921_0001_0001_0002_0001__12__E
31832.55378275916 inf False False NaN NaN 10.0 1000.0 True False EGFR_ssm cside_mot_3h_hb1_1541_000000003_0001_2_11_H_._ems_3hC_921_0001_0001_0002_0001__12__D
24576.258316532665 inf False False NaN NaN 10.0 1000.0 False False EGFR_ssm cside_mot_3h_hb1_1541_000000003_0001_2_11_H_._ems_3hC_921_0001_0001_0002_0001__12__G
16838.506132642957 41231.31630865839 False False NaN NaN 10.0 1000.0 False False EGFR_ssm cside_mot_3h_hb1_1541_000000003_0001_2_11_H_._ems_3hC_921_0001_0001_0002_0001__12__F
27970.07444823857 inf False False NaN NaN 10.0 1000.0 True False EGFR_ssm cside_mot_3h_hb1_1541_000000003_0001_2_11_H_._ems_3hC_921_0001_0001_0002_0001__12__I
110418.8460959532 inf False False NaN NaN 10.0 1000.0 False False EGFR_ssm cside_mot_3h_hb1_1541_000000003_0001_2_11_H_._ems_3hC_921_0001_0001_0002_0001__12__H
102989.6513336239 inf False False NaN NaN 10.0 1000.0 False False EGFR_ssm cside_mot_3h_hb1_1541_000000003_0001_2_11_H_._ems_3hC_921_0001_0001_0002_0001__12__K
33125.08311487988 219390.5896295512 False False NaN NaN 10.0 1000.0 False False EGFR_ssm cside_mot_3h_hb1_1541_000000003_0001_2_11_H_._ems_3hC_921_0001_0001_0002_0001__12__M
10444.258634525944 26878.691778478344 False False NaN NaN 10.0 1000.0 False False EGFR_ssm cside_mot_3h_hb1_1541_000000003_0001_2_11_H_._ems_3hC_921_0001_0001_0002_0001__12__L
144450.91477416953 inf False False NaN NaN 10.0 1000.0 False False EGFR_ssm cside_mot_3h_hb1_1541_000000003_0001_2_11_H_._ems_3hC_921_0001_0001_0002_0001__12__N
150316.20116216896 inf False False NaN NaN 10.0 1000.0 False False EGFR_ssm cside_mot_3h_hb1_1541_000000003_0001_2_11_H_._ems_3hC_921_0001_0001_0002_0001__12__Q
129474.78092923124 inf False False NaN NaN 10.0 1000.0 True False EGFR_ssm cside_mot_3h_hb1_1541_000000003_0001_2_11_H_._ems_3hC_921_0001_0001_0002_0001__12__P
13394.051437151064 33125.08311487988 False False NaN NaN 10.0 1000.0 False False EGFR_ssm cside_mot_3h_hb1_1541_000000003_0001_2_11_H_._ems_3hC_921_0001_0001_0002_0001__12__S
145895.42392191108 inf False False NaN NaN 10.0 1000.0 False False EGFR_ssm cside_mot_3h_hb1_1541_000000003_0001_2_11_H_._ems_3hC_921_0001_0001_0002_0001__12__R
32797.11199493056 133397.99626616793 False False NaN NaN 10.0 1000.0 False False EGFR_ssm cside_mot_3h_hb1_1541_000000003_0001_2_11_H_._ems_3hC_921_0001_0001_0002_0001__12__T
98971.03061675113 inf False False NaN NaN 10.0 1000.0 False False EGFR_ssm cside_mot_3h_hb1_1541_000000003_0001_2_11_H_._ems_3hC_921_0001_0001_0002_0001__12__W
19355.428588916653 90493.1547389632 False False NaN NaN 10.0 1000.0 False False EGFR_ssm cside_mot_3h_hb1_1541_000000003_0001_2_11_H_._ems_3hC_921_0001_0001_0002_0001__12__V
1812.6578331365238 3978.3625765149495 False False NaN NaN 10.0 1000.0 True False EGFR_ssm cside_mot_3h_hb1_1541_000000003_0001_2_11_H_._ems_3hC_921_0001_0001_0002_0001__12__Y
2753.0463993957273 9455.051093275873 False False NaN NaN 10.0 1000.0 False False EGFR_ssm cside_mot_3h_hb1_1541_000000003_0001_2_11_H_._ems_3hC_921_0001_0001_0002_0001__13__A
31517.3799829299 inf False False NaN NaN 10.0 1000.0 False False EGFR_ssm cside_mot_3h_hb1_1541_000000003_0001_2_11_H_._ems_3hC_921_0001_0001_0002_0001__13__C
6102.719847182369 9549.601604208638 False False NaN NaN 10.0 1000.0 False False EGFR_ssm cside_mot_3h_hb1_1541_000000003_0001_2_11_H_._ems_3hC_921_0001_0001_0002_0001__13__D
5692.116984286569 13937.903635645675 False False NaN NaN 10.0 1000.0 False False EGFR_ssm cside_mot_3h_hb1_1541_000000003_0001_2_11_H_._ems_3hC_921_0001_0001_0002_0001__13__G
12617.802337117913 71269.34343612082 False False NaN NaN 10.0 1000.0 False False EGFR_ssm cside_mot_3h_hb1_1541_000000003_0001_2_11_H_._ems_3hC_921_0001_0001_0002_0001__13__F
45545.02425437196 inf False False NaN NaN 10.0 1000.0 False False EGFR_ssm cside_mot_3h_hb1_1541_000000003_0001_2_11_H_._ems_3hC_921_0001_0001_0002_0001__13__I
6478.160091256744 17874.41356581902 False False NaN NaN 10.0 1000.0 False False EGFR_ssm cside_mot_3h_hb1_1541_000000003_0001_2_11_H_._ems_3hC_921_0001_0001_0002_0001__13__H
25829.894484529534 92312.0671492165 False False NaN NaN 10.0 1000.0 False False EGFR_ssm cside_mot_3h_hb1_1541_000000003_0001_2_11_H_._ems_3hC_921_0001_0001_0002_0001__13__K
17348.729706968174 57830.095364002416 False False NaN NaN 10.0 1000.0 False False EGFR_ssm cside_mot_3h_hb1_1541_000000003_0001_2_11_H_._ems_3hC_921_0001_0001_0002_0001__13__M
15396.116737783474 97020.91031933259 False False NaN NaN 10.0 1000.0 False False EGFR_ssm cside_mot_3h_hb1_1541_000000003_0001_2_11_H_._ems_3hC_921_0001_0001_0002_0001__13__L
40018.709395272235 394619.9602733015 False False NaN NaN 10.0 1000.0 False False EGFR_ssm cside_mot_3h_hb1_1541_000000003_0001_2_11_H_._ems_3hC_921_0001_0001_0002_0001__13__N
9176.97943928608 15396.116737783474 False False NaN NaN 10.0 1000.0 False False EGFR_ssm cside_mot_3h_hb1_1541_000000003_0001_2_11_H_._ems_3hC_921_0001_0001_0002_0001__13__Q
145895.42392191108 inf False False NaN NaN 10.0 1000.0 False False EGFR_ssm cside_mot_3h_hb1_1541_000000003_0001_2_11_H_._ems_3hC_921_0001_0001_0002_0001__13__P
5101.979455901974 42905.47308836836 False False NaN NaN 10.0 1000.0 False False EGFR_ssm cside_mot_3h_hb1_1541_000000003_0001_2_11_H_._ems_3hC_921_0001_0001_0002_0001__13__S
19548.98287480583 320206.54091753217 False False NaN NaN 10.0 1000.0 False False EGFR_ssm cside_mot_3h_hb1_1541_000000003_0001_2_11_H_._ems_3hC_921_0001_0001_0002_0001__13__R
13527.991951522585 40823.08545411727 False False NaN NaN 10.0 1000.0 False False EGFR_ssm cside_mot_3h_hb1_1541_000000003_0001_2_11_H_._ems_3hC_921_0001_0001_0002_0001__13__T
16343.288158162499 48830.43061568336 False False NaN NaN 10.0 1000.0 False False EGFR_ssm cside_mot_3h_hb1_1541_000000003_0001_2_11_H_._ems_3hC_921_0001_0001_0002_0001__13__W
74904.79621539157 inf False False NaN NaN 10.0 1000.0 False False EGFR_ssm cside_mot_3h_hb1_1541_000000003_0001_2_11_H_._ems_3hC_921_0001_0001_0002_0001__13__V
2042.548217443015 8307.799769871404 False False NaN NaN 10.0 1000.0 False False EGFR_ssm cside_mot_3h_hb1_1541_000000003_0001_2_11_H_._ems_3hC_921_0001_0001_0002_0001__13__Y
2418.998905210653 3978.3625765149495 False False NaN NaN 10.0 1000.0 True False EGFR_ssm cside_mot_3h_hb1_1541_000000003_0001_2_11_H_._ems_3hC_921_0001_0001_0002_0001__14__A
1849.0922555825673 3978.3625765149495 False False NaN NaN 10.0 1000.0 True False EGFR_ssm cside_mot_3h_hb1_1541_000000003_0001_2_11_H_._ems_3hC_921_0001_0001_0002_0001__14__C
1830.7844114678887 3978.3625765149495 False False NaN NaN 10.0 1000.0 True False EGFR_ssm cside_mot_3h_hb1_1541_000000003_0001_2_11_H_._ems_3hC_921_0001_0001_0002_0001__14__E
2042.548217443015 5051.464807823733 False False NaN NaN 10.0 1000.0 True False EGFR_ssm cside_mot_3h_hb1_1541_000000003_0001_2_11_H_._ems_3hC_921_0001_0001_0002_0001__14__D
1924.1728160191644 3978.3625765149495 False False NaN NaN 10.0 1000.0 True False EGFR_ssm cside_mot_3h_hb1_1541_000000003_0001_2_11_H_._ems_3hC_921_0001_0001_0002_0001__14__G
2324.6104012328883 3978.3625765149495 False False NaN NaN 10.0 1000.0 True False EGFR_ssm cside_mot_3h_hb1_1541_000000003_0001_2_11_H_._ems_3hC_921_0001_0001_0002_0001__14__F
2062.9736996174447 3978.3625765149495 False False NaN NaN 10.0 1000.0 True False EGFR_ssm cside_mot_3h_hb1_1541_000000003_0001_2_11_H_._ems_3hC_921_0001_0001_0002_0001__14__I
1561.3318726156915 3978.3625765149495 False False NaN NaN 10.0 1000.0 True False EGFR_ssm cside_mot_3h_hb1_1541_000000003_0001_2_11_H_._ems_3hC_921_0001_0001_0002_0001__14__H
2168.206091389912 3978.3625765149495 False False NaN NaN 10.0 1000.0 True False EGFR_ssm cside_mot_3h_hb1_1541_000000003_0001_2_11_H_._ems_3hC_921_0001_0001_0002_0001__14__M
1640.9754896605446 6350.514744884566 False False NaN NaN 10.0 1000.0 True False EGFR_ssm cside_mot_3h_hb1_1541_000000003_0001_2_11_H_._ems_3hC_921_0001_0001_0002_0001__14__L
2146.7387043464482 3978.3625765149495 False False NaN NaN 10.0 1000.0 True False EGFR_ssm cside_mot_3h_hb1_1541_000000003_0001_2_11_H_._ems_3hC_921_0001_0001_0002_0001__14__N
1982.4771765173616 3978.3625765149495 False False NaN NaN 10.0 1000.0 True False EGFR_ssm cside_mot_3h_hb1_1541_000000003_0001_2_11_H_._ems_3hC_921_0001_0001_0002_0001__14__Q
137440.08895102885 inf False False NaN NaN 10.0 1000.0 True False EGFR_ssm cside_mot_3h_hb1_1541_000000003_0001_2_11_H_._ems_3hC_921_0001_0001_0002_0001__14__P
1867.5831781383924 3978.3625765149495 False False NaN NaN 10.0 1000.0 True False EGFR_ssm cside_mot_3h_hb1_1541_000000003_0001_2_11_H_._ems_3hC_921_0001_0001_0002_0001__14__S
1943.4145441793557 3978.3625765149495 False False NaN NaN 10.0 1000.0 True False EGFR_ssm cside_mot_3h_hb1_1541_000000003_0001_2_11_H_._ems_3hC_921_0001_0001_0002_0001__14__R
1867.5831781383924 3978.3625765149495 False False NaN NaN 10.0 1000.0 True False EGFR_ssm cside_mot_3h_hb1_1541_000000003_0001_2_11_H_._ems_3hC_921_0001_0001_0002_0001__14__T
1794.710725877745 3978.3625765149495 False False NaN NaN 10.0 1000.0 True False EGFR_ssm cside_mot_3h_hb1_1541_000000003_0001_2_11_H_._ems_3hC_921_0001_0001_0002_0001__14__W
2146.7387043464482 3978.3625765149495 False False NaN NaN 10.0 1000.0 True False EGFR_ssm cside_mot_3h_hb1_1541_000000003_0001_2_11_H_._ems_3hC_921_0001_0001_0002_0001__14__V
2233.9049041651188 3978.3625765149495 False False NaN NaN 10.0 1000.0 True False EGFR_ssm cside_mot_3h_hb1_1541_000000003_0001_2_11_H_._ems_3hC_921_0001_0001_0002_0001__14__Y
4438.533198175604 11536.959171214368 False False NaN NaN 10.0 1000.0 False False EGFR_ssm cside_mot_3h_hb1_1541_000000003_0001_2_11_H_._ems_3hC_921_0001_0001_0002_0001__15__A
6163.747045654197 17348.729706968174 False False NaN NaN 10.0 1000.0 False False EGFR_ssm cside_mot_3h_hb1_1541_000000003_0001_2_11_H_._ems_3hC_921_0001_0001_0002_0001__15__C
1724.6817316010006 3978.3625765149495 False False NaN NaN 10.0 1000.0 True False EGFR_ssm cside_mot_3h_hb1_1541_000000003_0001_2_11_H_._ems_3hC_921_0001_0001_0002_0001__15__E
121971.10045996447 inf False False NaN NaN 10.0 1000.0 False False EGFR_ssm cside_mot_3h_hb1_1541_000000003_0001_2_11_H_._ems_3hC_921_0001_0001_0002_0001__15__D
150316.20116216896 inf False False NaN NaN 10.0 1000.0 False False EGFR_ssm cside_mot_3h_hb1_1541_000000003_0001_2_11_H_._ems_3hC_921_0001_0001_0002_0001__15__G
1690.6986879727492 7299.752940030099 False False NaN NaN 10.0 1000.0 True False EGFR_ssm cside_mot_3h_hb1_1541_000000003_0001_2_11_H_._ems_3hC_921_0001_0001_0002_0001__15__F
2125.4838656895513 3978.3625765149495 False False NaN NaN 10.0 1000.0 True False EGFR_ssm cside_mot_3h_hb1_1541_000000003_0001_2_11_H_._ems_3hC_921_0001_0001_0002_0001__15__I
6741.199368383728 19548.98287480583 False False NaN NaN 10.0 1000.0 False False EGFR_ssm cside_mot_3h_hb1_1541_000000003_0001_2_11_H_._ems_3hC_921_0001_0001_0002_0001__15__H
42905.47308836836 inf False False NaN NaN 10.0 1000.0 True False EGFR_ssm cside_mot_3h_hb1_1541_000000003_0001_2_11_H_._ems_3hC_921_0001_0001_0002_0001__15__K
1470.8452512481408 3978.3625765149495 False False NaN NaN 10.0 1000.0 True False EGFR_ssm cside_mot_3h_hb1_1541_000000003_0001_2_11_H_._ems_3hC_921_0001_0001_0002_0001__15__M
92312.0671492165 inf False False NaN NaN 10.0 1000.0 False False EGFR_ssm cside_mot_3h_hb1_1541_000000003_0001_2_11_H_._ems_3hC_921_0001_0001_0002_0001__15__N
12005.40597677194 27693.143018057974 False False NaN NaN 10.0 1000.0 False False EGFR_ssm cside_mot_3h_hb1_1541_000000003_0001_2_11_H_._ems_3hC_921_0001_0001_0002_0001__15__Q
97991.1194225258 inf False False NaN NaN 10.0 1000.0 False False EGFR_ssm cside_mot_3h_hb1_1541_000000003_0001_2_11_H_._ems_3hC_921_0001_0001_0002_0001__15__P
82741.49519893897 inf False False NaN NaN 10.0 1000.0 False False EGFR_ssm cside_mot_3h_hb1_1541_000000003_0001_2_11_H_._ems_3hC_921_0001_0001_0002_0001__15__S
67810.33485773024 inf False False NaN NaN 10.0 1000.0 False False EGFR_ssm cside_mot_3h_hb1_1541_000000003_0001_2_11_H_._ems_3hC_921_0001_0001_0002_0001__15__R
94167.5396989157 inf False False NaN NaN 10.0 1000.0 False False EGFR_ssm cside_mot_3h_hb1_1541_000000003_0001_2_11_H_._ems_3hC_921_0001_0001_0002_0001__15__T
1849.0922555825673 5256.574535395262 False False NaN NaN 10.0 1000.0 True False EGFR_ssm cside_mot_3h_hb1_1541_000000003_0001_2_11_H_._ems_3hC_921_0001_0001_0002_0001__15__W
1776.941312750243 6163.747045654197 False False NaN NaN 10.0 1000.0 True False EGFR_ssm cside_mot_3h_hb1_1541_000000003_0001_2_11_H_._ems_3hC_921_0001_0001_0002_0001__15__V
2104.4394709797543 4618.755444539664 False False NaN NaN 10.0 1000.0 True False EGFR_ssm cside_mot_3h_hb1_1541_000000003_0001_2_11_H_._ems_3hC_921_0001_0001_0002_0001__15__Y
90493.1547389632 inf False False NaN NaN 10.0 1000.0 False False EGFR_ssm cside_mot_3h_hb1_1541_000000003_0001_2_11_H_._ems_3hC_921_0001_0001_0002_0001__16__C
5001.450304775979 inf False False NaN NaN 10.0 1000.0 True False EGFR_ssm cside_mot_3h_hb1_1541_000000003_0001_2_11_H_._ems_3hC_921_0001_0001_0002_0001__16__E
132077.22402590874 inf False False NaN NaN 10.0 1000.0 False False EGFR_ssm cside_mot_3h_hb1_1541_000000003_0001_2_11_H_._ems_3hC_921_0001_0001_0002_0001__16__D
80308.08006489262 inf False False NaN NaN 10.0 1000.0 True False EGFR_ssm cside_mot_3h_hb1_1541_000000003_0001_2_11_H_._ems_3hC_921_0001_0001_0002_0001__16__G
95109.21509590493 inf False False NaN NaN 10.0 1000.0 False False EGFR_ssm cside_mot_3h_hb1_1541_000000003_0001_2_11_H_._ems_3hC_921_0001_0001_0002_0001__16__F
117211.83013696494 inf False False NaN NaN 10.0 1000.0 False False EGFR_ssm cside_mot_3h_hb1_1541_000000003_0001_2_11_H_._ems_3hC_921_0001_0001_0002_0001__16__I
42905.47308836836 947239.8086400279 False False NaN NaN 10.0 1000.0 False False EGFR_ssm cside_mot_3h_hb1_1541_000000003_0001_2_11_H_._ems_3hC_921_0001_0001_0002_0001__16__H
118383.94843833445 inf False False NaN NaN 10.0 1000.0 False False EGFR_ssm cside_mot_3h_hb1_1541_000000003_0001_2_11_H_._ems_3hC_921_0001_0001_0002_0001__16__K
57257.52016237869 inf False False NaN NaN 10.0 1000.0 False False EGFR_ssm cside_mot_3h_hb1_1541_000000003_0001_2_11_H_._ems_3hC_921_0001_0001_0002_0001__16__M
71982.03687048207 inf False False NaN NaN 10.0 1000.0 False False EGFR_ssm cside_mot_3h_hb1_1541_000000003_0001_2_11_H_._ems_3hC_921_0001_0001_0002_0001__16__L
69173.3225883707 inf False False NaN NaN 10.0 1000.0 False False EGFR_ssm cside_mot_3h_hb1_1541_000000003_0001_2_11_H_._ems_3hC_921_0001_0001_0002_0001__16__N
150316.20116216896 inf False False NaN NaN 10.0 1000.0 False False EGFR_ssm cside_mot_3h_hb1_1541_000000003_0001_2_11_H_._ems_3hC_921_0001_0001_0002_0001__16__Q
150316.20116216896 inf False False NaN NaN 10.0 1000.0 True False EGFR_ssm cside_mot_3h_hb1_1541_000000003_0001_2_11_H_._ems_3hC_921_0001_0001_0002_0001__16__P
22695.76222670931 inf False False NaN NaN 10.0 1000.0 True False EGFR_ssm cside_mot_3h_hb1_1541_000000003_0001_2_11_H_._ems_3hC_921_0001_0001_0002_0001__16__S
150316.20116216896 inf False False NaN NaN 10.0 1000.0 False False EGFR_ssm cside_mot_3h_hb1_1541_000000003_0001_2_11_H_._ems_3hC_921_0001_0001_0002_0001__16__R
97020.91031933259 inf False False NaN NaN 10.0 1000.0 True False EGFR_ssm cside_mot_3h_hb1_1541_000000003_0001_2_11_H_._ems_3hC_921_0001_0001_0002_0001__16__T
73428.87581157874 inf False False NaN NaN 10.0 1000.0 False False EGFR_ssm cside_mot_3h_hb1_1541_000000003_0001_2_11_H_._ems_3hC_921_0001_0001_0002_0001__16__W
15550.077905161292 inf False False NaN NaN 10.0 1000.0 True False EGFR_ssm cside_mot_3h_hb1_1541_000000003_0001_2_11_H_._ems_3hC_921_0001_0001_0002_0001__16__V
86101.13169741156 inf False False NaN NaN 10.0 1000.0 False False EGFR_ssm cside_mot_3h_hb1_1541_000000003_0001_2_11_H_._ems_3hC_921_0001_0001_0002_0001__16__Y
2168.206091389912 3978.3625765149495 False False NaN NaN 10.0 1000.0 True False EGFR_ssm cside_mot_3h_hb1_1541_000000003_0001_2_11_H_._ems_3hC_921_0001_0001_0002_0001__17__A
2062.9736996174447 6102.719847182369 False False NaN NaN 10.0 1000.0 True False EGFR_ssm cside_mot_3h_hb1_1541_000000003_0001_2_11_H_._ems_3hC_921_0001_0001_0002_0001__17__C
2893.479434156528 10238.465478409891 False False NaN NaN 10.0 1000.0 False False EGFR_ssm cside_mot_3h_hb1_1541_000000003_0001_2_11_H_._ems_3hC_921_0001_0001_0002_0001__17__E
32472.388113792607 inf False False NaN NaN 10.0 1000.0 False False EGFR_ssm cside_mot_3h_hb1_1541_000000003_0001_2_11_H_._ems_3hC_921_0001_0001_0002_0001__17__D
1545.8731412036552 8907.085831505625 False False NaN NaN 10.0 1000.0 True False EGFR_ssm cside_mot_3h_hb1_1541_000000003_0001_2_11_H_._ems_3hC_921_0001_0001_0002_0001__17__G
2062.9736996174447 5101.979455901974 False False NaN NaN 10.0 1000.0 True False EGFR_ssm cside_mot_3h_hb1_1541_000000003_0001_2_11_H_._ems_3hC_921_0001_0001_0002_0001__17__F
2211.787033826849 3978.3625765149495 False False NaN NaN 10.0 1000.0 True False EGFR_ssm cside_mot_3h_hb1_1541_000000003_0001_2_11_H_._ems_3hC_921_0001_0001_0002_0001__17__I
2022.3249677653598 5982.4721568300865 False False NaN NaN 10.0 1000.0 True False EGFR_ssm cside_mot_3h_hb1_1541_000000003_0001_2_11_H_._ems_3hC_921_0001_0001_0002_0001__17__H
2371.3350702976686 3978.3625765149495 False False NaN NaN 10.0 1000.0 True False EGFR_ssm cside_mot_3h_hb1_1541_000000003_0001_2_11_H_._ems_3hC_921_0001_0001_0002_0001__17__K
2002.3019482825348 3978.3625765149495 False False NaN NaN 10.0 1000.0 True False EGFR_ssm cside_mot_3h_hb1_1541_000000003_0001_2_11_H_._ems_3hC_921_0001_0001_0002_0001__17__M
2002.3019482825348 3978.3625765149495 False False NaN NaN 10.0 1000.0 True False EGFR_ssm cside_mot_3h_hb1_1541_000000003_0001_2_11_H_._ems_3hC_921_0001_0001_0002_0001__17__L
4098.910940945931 8818.89686287685 False False NaN NaN 10.0 1000.0 False False EGFR_ssm cside_mot_3h_hb1_1541_000000003_0001_2_11_H_._ems_3hC_921_0001_0001_0002_0001__17__N
2062.9736996174447 3978.3625765149495 False False NaN NaN 10.0 1000.0 True False EGFR_ssm cside_mot_3h_hb1_1541_000000003_0001_2_11_H_._ems_3hC_921_0001_0001_0002_0001__17__Q
65164.39895107678 inf False False NaN NaN 10.0 1000.0 True False EGFR_ssm cside_mot_3h_hb1_1541_000000003_0001_2_11_H_._ems_3hC_921_0001_0001_0002_0001__17__P
1759.3478344061816 8559.53441069828 False False NaN NaN 10.0 1000.0 False False EGFR_ssm cside_mot_3h_hb1_1541_000000003_0001_2_11_H_._ems_3hC_921_0001_0001_0002_0001__17__S
1830.7844114678887 6741.199368383728 False False NaN NaN 10.0 1000.0 True False EGFR_ssm cside_mot_3h_hb1_1541_000000003_0001_2_11_H_._ems_3hC_921_0001_0001_0002_0001__17__T
1812.6578331365238 3978.3625765149495 False False NaN NaN 10.0 1000.0 True False EGFR_ssm cside_mot_3h_hb1_1541_000000003_0001_2_11_H_._ems_3hC_921_0001_0001_0002_0001__17__W
1924.1728160191644 4307.99659339902 False False NaN NaN 10.0 1000.0 True False EGFR_ssm cside_mot_3h_hb1_1541_000000003_0001_2_11_H_._ems_3hC_921_0001_0001_0002_0001__17__V
1867.5831781383924 6876.69747568825 False False NaN NaN 10.0 1000.0 True False EGFR_ssm cside_mot_3h_hb1_1541_000000003_0001_2_11_H_._ems_3hC_921_0001_0001_0002_0001__17__Y
2211.787033826849 3978.3625765149495 False False NaN NaN 10.0 1000.0 True False EGFR_ssm cside_mot_3h_hb1_1541_000000003_0001_2_11_H_._ems_3hC_921_0001_0001_0002_0001__18__A
1724.6817316010006 4223.112041367534 False False NaN NaN 10.0 1000.0 True False EGFR_ssm cside_mot_3h_hb1_1541_000000003_0001_2_11_H_._ems_3hC_921_0001_0001_0002_0001__18__C
1924.1728160191644 3978.3625765149495 False False NaN NaN 10.0 1000.0 True False EGFR_ssm cside_mot_3h_hb1_1541_000000003_0001_2_11_H_._ems_3hC_921_0001_0001_0002_0001__18__E
1962.8486896211507 3978.3625765149495 False False NaN NaN 10.0 1000.0 True False EGFR_ssm cside_mot_3h_hb1_1541_000000003_0001_2_11_H_._ems_3hC_921_0001_0001_0002_0001__18__D
2371.3350702976686 3978.3625765149495 False False NaN NaN 10.0 1000.0 True False EGFR_ssm cside_mot_3h_hb1_1541_000000003_0001_2_11_H_._ems_3hC_921_0001_0001_0002_0001__18__G
2256.2439532067697 3978.3625765149495 False False NaN NaN 10.0 1000.0 True False EGFR_ssm cside_mot_3h_hb1_1541_000000003_0001_2_11_H_._ems_3hC_921_0001_0001_0002_0001__18__F
2146.7387043464482 3978.3625765149495 False False NaN NaN 10.0 1000.0 True False EGFR_ssm cside_mot_3h_hb1_1541_000000003_0001_2_11_H_._ems_3hC_921_0001_0001_0002_0001__18__I
2233.9049041651188 3978.3625765149495 False False NaN NaN 10.0 1000.0 True False EGFR_ssm cside_mot_3h_hb1_1541_000000003_0001_2_11_H_._ems_3hC_921_0001_0001_0002_0001__18__H
2022.3249677653598 3978.3625765149495 False False NaN NaN 10.0 1000.0 True False EGFR_ssm cside_mot_3h_hb1_1541_000000003_0001_2_11_H_._ems_3hC_921_0001_0001_0002_0001__18__M
1924.1728160191644 3978.3625765149495 False False NaN NaN 10.0 1000.0 True False EGFR_ssm cside_mot_3h_hb1_1541_000000003_0001_2_11_H_._ems_3hC_921_0001_0001_0002_0001__18__L
2189.8881523038112 3978.3625765149495 False False NaN NaN 10.0 1000.0 True False EGFR_ssm cside_mot_3h_hb1_1541_000000003_0001_2_11_H_._ems_3hC_921_0001_0001_0002_0001__18__N
2256.2439532067697 3978.3625765149495 False False NaN NaN 10.0 1000.0 True False EGFR_ssm cside_mot_3h_hb1_1541_000000003_0001_2_11_H_._ems_3hC_921_0001_0001_0002_0001__18__Q
12492.873601106858 inf False False NaN NaN 10.0 1000.0 True False EGFR_ssm cside_mot_3h_hb1_1541_000000003_0001_2_11_H_._ems_3hC_921_0001_0001_0002_0001__18__P
2347.856505245217 3978.3625765149495 False False NaN NaN 10.0 1000.0 True False EGFR_ssm cside_mot_3h_hb1_1541_000000003_0001_2_11_H_._ems_3hC_921_0001_0001_0002_0001__18__S
2042.548217443015 3978.3625765149495 False False NaN NaN 10.0 1000.0 True False EGFR_ssm cside_mot_3h_hb1_1541_000000003_0001_2_11_H_._ems_3hC_921_0001_0001_0002_0001__18__R
2002.3019482825348 3978.3625765149495 False False NaN NaN 10.0 1000.0 True False EGFR_ssm cside_mot_3h_hb1_1541_000000003_0001_2_11_H_._ems_3hC_921_0001_0001_0002_0001__18__T
1776.941312750243 4573.025192613525 False False NaN NaN 10.0 1000.0 True False EGFR_ssm cside_mot_3h_hb1_1541_000000003_0001_2_11_H_._ems_3hC_921_0001_0001_0002_0001__18__W
2189.8881523038112 3978.3625765149495 False False NaN NaN 10.0 1000.0 True False EGFR_ssm cside_mot_3h_hb1_1541_000000003_0001_2_11_H_._ems_3hC_921_0001_0001_0002_0001__18__V
1867.5831781383924 3978.3625765149495 False False NaN NaN 10.0 1000.0 True False EGFR_ssm cside_mot_3h_hb1_1541_000000003_0001_2_11_H_._ems_3hC_921_0001_0001_0002_0001__18__Y
2347.856505245217 3978.3625765149495 False False NaN NaN 10.0 1000.0 True False EGFR_ssm cside_mot_3h_hb1_1541_000000003_0001_2_11_H_._ems_3hC_921_0001_0001_0002_0001__19__A
2324.6104012328883 3978.3625765149495 False False NaN NaN 10.0 1000.0 True False EGFR_ssm cside_mot_3h_hb1_1541_000000003_0001_2_11_H_._ems_3hC_921_0001_0001_0002_0001__19__C
2042.548217443015 5256.574535395262 False False NaN NaN 10.0 1000.0 True False EGFR_ssm cside_mot_3h_hb1_1541_000000003_0001_2_11_H_._ems_3hC_921_0001_0001_0002_0001__19__E
6808.61136206757 17697.43917407826 False False NaN NaN 10.0 1000.0 False False EGFR_ssm cside_mot_3h_hb1_1541_000000003_0001_2_11_H_._ems_3hC_921_0001_0001_0002_0001__19__D
1776.941312750243 3978.3625765149495 False False NaN NaN 10.0 1000.0 True False EGFR_ssm cside_mot_3h_hb1_1541_000000003_0001_2_11_H_._ems_3hC_921_0001_0001_0002_0001__19__G
1982.4771765173616 3978.3625765149495 False False NaN NaN 10.0 1000.0 True False EGFR_ssm cside_mot_3h_hb1_1541_000000003_0001_2_11_H_._ems_3hC_921_0001_0001_0002_0001__19__F
1673.9590970027223 3978.3625765149495 False False NaN NaN 10.0 1000.0 True False EGFR_ssm cside_mot_3h_hb1_1541_000000003_0001_2_11_H_._ems_3hC_921_0001_0001_0002_0001__19__I
3228.1634164155075 8731.581052353311 False False NaN NaN 10.0 1000.0 False False EGFR_ssm cside_mot_3h_hb1_1541_000000003_0001_2_11_H_._ems_3hC_921_0001_0001_0002_0001__19__H
2146.7387043464482 3978.3625765149495 False False NaN NaN 10.0 1000.0 True False EGFR_ssm cside_mot_3h_hb1_1541_000000003_0001_2_11_H_._ems_3hC_921_0001_0001_0002_0001__19__K
987.8978297787831 2951.638370783073 False False NaN NaN 10.0 1000.0 True False EGFR_ssm cside_mot_3h_hb1_1541_000000003_0001_2_11_H_._ems_3hC_921_0001_0001_0002_0001__19__M
718.5021471865917 1830.7844114678887 False False NaN NaN 10.0 1000.0 True False EGFR_ssm cside_mot_3h_hb1_1541_000000003_0001_2_11_H_._ems_3hC_921_0001_0001_0002_0001__19__L
1830.7844114678887 6808.61136206757 False False NaN NaN 10.0 1000.0 True False EGFR_ssm cside_mot_3h_hb1_1541_000000003_0001_2_11_H_._ems_3hC_921_0001_0001_0002_0001__19__N
124422.7195792097 inf False False NaN NaN 10.0 1000.0 True False EGFR_ssm cside_mot_3h_hb1_1541_000000003_0001_2_11_H_._ems_3hC_921_0001_0001_0002_0001__19__P
2347.856505245217 3978.3625765149495 False False NaN NaN 10.0 1000.0 True False EGFR_ssm cside_mot_3h_hb1_1541_000000003_0001_2_11_H_._ems_3hC_921_0001_0001_0002_0001__19__S
2645.623477268483 3978.3625765149495 False False NaN NaN 10.0 1000.0 True False EGFR_ssm cside_mot_3h_hb1_1541_000000003_0001_2_11_H_._ems_3hC_921_0001_0001_0002_0001__19__R
711.3882645411801 2893.479434156528 False False NaN NaN 10.0 1000.0 True False EGFR_ssm cside_mot_3h_hb1_1541_000000003_0001_2_11_H_._ems_3hC_921_0001_0001_0002_0001__19__T
1812.6578331365238 4758.708353264661 False False NaN NaN 10.0 1000.0 True False EGFR_ssm cside_mot_3h_hb1_1541_000000003_0001_2_11_H_._ems_3hC_921_0001_0001_0002_0001__19__W
2211.787033826849 3978.3625765149495 False False NaN NaN 10.0 1000.0 True False EGFR_ssm cside_mot_3h_hb1_1541_000000003_0001_2_11_H_._ems_3hC_921_0001_0001_0002_0001__19__V
1924.1728160191644 3978.3625765149495 False False NaN NaN 10.0 1000.0 True False EGFR_ssm cside_mot_3h_hb1_1541_000000003_0001_2_11_H_._ems_3hC_921_0001_0001_0002_0001__19__Y
2042.548217443015 3978.3625765149495 False False NaN NaN 10.0 1000.0 True False EGFR_ssm cside_mot_3h_hb1_1541_000000003_0001_2_11_H_._ems_3hC_921_0001_0001_0002_0001__20__A
2256.2439532067697 3978.3625765149495 False False NaN NaN 10.0 1000.0 True False EGFR_ssm cside_mot_3h_hb1_1541_000000003_0001_2_11_H_._ems_3hC_921_0001_0001_0002_0001__20__C
2347.856505245217 3978.3625765149495 False False NaN NaN 10.0 1000.0 True False EGFR_ssm cside_mot_3h_hb1_1541_000000003_0001_2_11_H_._ems_3hC_921_0001_0001_0002_0001__20__E
2062.9736996174447 3978.3625765149495 False False NaN NaN 10.0 1000.0 True False EGFR_ssm cside_mot_3h_hb1_1541_000000003_0001_2_11_H_._ems_3hC_921_0001_0001_0002_0001__20__D
2211.787033826849 3978.3625765149495 False False NaN NaN 10.0 1000.0 True False EGFR_ssm cside_mot_3h_hb1_1541_000000003_0001_2_11_H_._ems_3hC_921_0001_0001_0002_0001__20__G
2593.4942429844937 7372.750469430405 False False NaN NaN 10.0 1000.0 False False EGFR_ssm cside_mot_3h_hb1_1541_000000003_0001_2_11_H_._ems_3hC_921_0001_0001_0002_0001__20__F
9361.436726015727 46460.479241884816 False False NaN NaN 10.0 1000.0 False False EGFR_ssm cside_mot_3h_hb1_1541_000000003_0001_2_11_H_._ems_3hC_921_0001_0001_0002_0001__20__I
1830.7844114678887 3978.3625765149495 False False NaN NaN 10.0 1000.0 True False EGFR_ssm cside_mot_3h_hb1_1541_000000003_0001_2_11_H_._ems_3hC_921_0001_0001_0002_0001__20__H
2146.7387043464482 4223.112041367534 False False NaN NaN 10.0 1000.0 True False EGFR_ssm cside_mot_3h_hb1_1541_000000003_0001_2_11_H_._ems_3hC_921_0001_0001_0002_0001__20__K
1812.6578331365238 4711.592428974908 False False NaN NaN 10.0 1000.0 True False EGFR_ssm cside_mot_3h_hb1_1541_000000003_0001_2_11_H_._ems_3hC_921_0001_0001_0002_0001__20__M
10036.72726047436 19941.917430589423 False False NaN NaN 10.0 1000.0 False False EGFR_ssm cside_mot_3h_hb1_1541_000000003_0001_2_11_H_._ems_3hC_921_0001_0001_0002_0001__20__L
1962.8486896211507 4902.901975076926 False False NaN NaN 10.0 1000.0 True False EGFR_ssm cside_mot_3h_hb1_1541_000000003_0001_2_11_H_._ems_3hC_921_0001_0001_0002_0001__20__Q
3747.7975093195623 10760.730115410697 False False NaN NaN 10.0 1000.0 False False EGFR_ssm cside_mot_3h_hb1_1541_000000003_0001_2_11_H_._ems_3hC_921_0001_0001_0002_0001__20__P
2233.9049041651188 3978.3625765149495 False False NaN NaN 10.0 1000.0 True False EGFR_ssm cside_mot_3h_hb1_1541_000000003_0001_2_11_H_._ems_3hC_921_0001_0001_0002_0001__20__S
1982.4771765173616 5415.854000392274 False False NaN NaN 10.0 1000.0 True False EGFR_ssm cside_mot_3h_hb1_1541_000000003_0001_2_11_H_._ems_3hC_921_0001_0001_0002_0001__20__R
1812.6578331365238 6102.719847182369 False False NaN NaN 10.0 1000.0 True False EGFR_ssm cside_mot_3h_hb1_1541_000000003_0001_2_11_H_._ems_3hC_921_0001_0001_0002_0001__20__T
29987.70561702153 221584.49552584646 False False NaN NaN 10.0 1000.0 False False EGFR_ssm cside_mot_3h_hb1_1541_000000003_0001_2_11_H_._ems_3hC_921_0001_0001_0002_0001__20__W
8063.468607592735 18233.689278491976 False False NaN NaN 10.0 1000.0 False False EGFR_ssm cside_mot_3h_hb1_1541_000000003_0001_2_11_H_._ems_3hC_921_0001_0001_0002_0001__20__V
4018.146202280102 10444.258634525944 False False NaN NaN 10.0 1000.0 False False EGFR_ssm cside_mot_3h_hb1_1541_000000003_0001_2_11_H_._ems_3hC_921_0001_0001_0002_0001__20__Y
6350.514744884566 inf False False NaN NaN 10.0 1000.0 True False EGFR_ssm cside_mot_3h_hb1_1541_000000003_0001_2_11_H_._ems_3hC_921_0001_0001_0002_0001__21__A
22695.76222670931 inf False False NaN NaN 10.0 1000.0 False False EGFR_ssm cside_mot_3h_hb1_1541_000000003_0001_2_11_H_._ems_3hC_921_0001_0001_0002_0001__21__C
17006.891193969397 111523.03455691261 False False NaN NaN 10.0 1000.0 False False EGFR_ssm cside_mot_3h_hb1_1541_000000003_0001_2_11_H_._ems_3hC_921_0001_0001_0002_0001__21__E
62001.68965546678 inf False False NaN NaN 10.0 1000.0 True False EGFR_ssm cside_mot_3h_hb1_1541_000000003_0001_2_11_H_._ems_3hC_921_0001_0001_0002_0001__21__G
87831.76444452965 inf False False NaN NaN 10.0 1000.0 False False EGFR_ssm cside_mot_3h_hb1_1541_000000003_0001_2_11_H_._ems_3hC_921_0001_0001_0002_0001__21__F
54478.565791954934 inf False False NaN NaN 10.0 1000.0 False False EGFR_ssm cside_mot_3h_hb1_1541_000000003_0001_2_11_H_._ems_3hC_921_0001_0001_0002_0001__21__I
16838.506132642957 inf False False NaN NaN 10.0 1000.0 False False EGFR_ssm cside_mot_3h_hb1_1541_000000003_0001_2_11_H_._ems_3hC_921_0001_0001_0002_0001__21__H
43767.87309744455 inf False False NaN NaN 10.0 1000.0 False False EGFR_ssm cside_mot_3h_hb1_1541_000000003_0001_2_11_H_._ems_3hC_921_0001_0001_0002_0001__21__K
70563.70637239693 inf False False NaN NaN 10.0 1000.0 False False EGFR_ssm cside_mot_3h_hb1_1541_000000003_0001_2_11_H_._ems_3hC_921_0001_0001_0002_0001__21__M
74163.16456969458 inf False False NaN NaN 10.0 1000.0 False False EGFR_ssm cside_mot_3h_hb1_1541_000000003_0001_2_11_H_._ems_3hC_921_0001_0001_0002_0001__21__L
6478.160091256744 29396.829347143947 False False NaN NaN 10.0 1000.0 False False EGFR_ssm cside_mot_3h_hb1_1541_000000003_0001_2_11_H_._ems_3hC_921_0001_0001_0002_0001__21__N
14360.236053709352 136079.29599111783 False False NaN NaN 10.0 1000.0 False False EGFR_ssm cside_mot_3h_hb1_1541_000000003_0001_2_11_H_._ems_3hC_921_0001_0001_0002_0001__21__Q
97020.91031933259 inf False False NaN NaN 10.0 1000.0 False False EGFR_ssm cside_mot_3h_hb1_1541_000000003_0001_2_11_H_._ems_3hC_921_0001_0001_0002_0001__21__P
13663.271871037796 24332.92902626995 False False NaN NaN 10.0 1000.0 False False EGFR_ssm cside_mot_3h_hb1_1541_000000003_0001_2_11_H_._ems_3hC_921_0001_0001_0002_0001__21__S
76410.38261932091 inf False False NaN NaN 10.0 1000.0 False False EGFR_ssm cside_mot_3h_hb1_1541_000000003_0001_2_11_H_._ems_3hC_921_0001_0001_0002_0001__21__R
50813.141908706835 1355281.1487774139 False False NaN NaN 10.0 1000.0 False False EGFR_ssm cside_mot_3h_hb1_1541_000000003_0001_2_11_H_._ems_3hC_921_0001_0001_0002_0001__21__T
69865.05581425433 inf False False NaN NaN 10.0 1000.0 False False EGFR_ssm cside_mot_3h_hb1_1541_000000003_0001_2_11_H_._ems_3hC_921_0001_0001_0002_0001__21__W
33790.89728548896 1144368.8910344364 False False NaN NaN 10.0 1000.0 False False EGFR_ssm cside_mot_3h_hb1_1541_000000003_0001_2_11_H_._ems_3hC_921_0001_0001_0002_0001__21__V
15705.578684212916 inf False False NaN NaN 10.0 1000.0 True False EGFR_ssm cside_mot_3h_hb1_1541_000000003_0001_2_11_H_._ems_3hC_921_0001_0001_0002_0001__21__Y
2324.6104012328883 3978.3625765149495 False False NaN NaN 10.0 1000.0 True False EGFR_ssm cside_mot_3h_hb1_1541_000000003_0001_2_11_H_._ems_3hC_921_0001_0001_0002_0001__22__A
26349.075363668566 inf False False NaN NaN 10.0 1000.0 False False EGFR_ssm cside_mot_3h_hb1_1541_000000003_0001_2_11_H_._ems_3hC_921_0001_0001_0002_0001__22__C
11536.959171214368 668670.0308940521 False False NaN NaN 10.0 1000.0 False False EGFR_ssm cside_mot_3h_hb1_1541_000000003_0001_2_11_H_._ems_3hC_921_0001_0001_0002_0001__22__E
7983.63228474529 16506.721039744105 False False NaN NaN 10.0 1000.0 False False EGFR_ssm cside_mot_3h_hb1_1541_000000003_0001_2_11_H_._ems_3hC_921_0001_0001_0002_0001__22__D
4018.146202280102 26088.19342937485 False False NaN NaN 10.0 1000.0 False False EGFR_ssm cside_mot_3h_hb1_1541_000000003_0001_2_11_H_._ems_3hC_921_0001_0001_0002_0001__22__G
59582.40508362707 inf False False NaN NaN 10.0 1000.0 False False EGFR_ssm cside_mot_3h_hb1_1541_000000003_0001_2_11_H_._ems_3hC_921_0001_0001_0002_0001__22__F
27147.478696263097 219390.5896295512 False False NaN NaN 10.0 1000.0 False False EGFR_ssm cside_mot_3h_hb1_1541_000000003_0001_2_11_H_._ems_3hC_921_0001_0001_0002_0001__22__I
11652.3287629265 35869.71837543518 False False NaN NaN 10.0 1000.0 False False EGFR_ssm cside_mot_3h_hb1_1541_000000003_0001_2_11_H_._ems_3hC_921_0001_0001_0002_0001__22__H
2168.206091389912 3978.3625765149495 False False NaN NaN 10.0 1000.0 True False EGFR_ssm cside_mot_3h_hb1_1541_000000003_0001_2_11_H_._ems_3hC_921_0001_0001_0002_0001__22__K
7826.323188653361 15396.116737783474 False False NaN NaN 10.0 1000.0 False False EGFR_ssm cside_mot_3h_hb1_1541_000000003_0001_2_11_H_._ems_3hC_921_0001_0001_0002_0001__22__M
718.5021471865917 inf False False NaN NaN 10.0 1000.0 True False EGFR_ssm cside_mot_3h_hb1_1541_000000003_0001_2_11_H_._ems_3hC_921_0001_0001_0002_0001__22__L
4394.587324926346 12369.181783274109 False False NaN NaN 10.0 1000.0 False False EGFR_ssm cside_mot_3h_hb1_1541_000000003_0001_2_11_H_._ems_3hC_921_0001_0001_0002_0001__22__N
1962.8486896211507 3978.3625765149495 False False NaN NaN 10.0 1000.0 True False EGFR_ssm cside_mot_3h_hb1_1541_000000003_0001_2_11_H_._ems_3hC_921_0001_0001_0002_0001__22__Q
1886.2590099197778 3978.3625765149495 False False NaN NaN 10.0 1000.0 True False EGFR_ssm cside_mot_3h_hb1_1541_000000003_0001_2_11_H_._ems_3hC_921_0001_0001_0002_0001__22__P
2083.6034366136187 4951.930994827699 False False NaN NaN 10.0 1000.0 True False EGFR_ssm cside_mot_3h_hb1_1541_000000003_0001_2_11_H_._ems_3hC_921_0001_0001_0002_0001__22__S
625.0702616136559 11886.54057106134 False False NaN NaN 10.0 1000.0 True False EGFR_ssm cside_mot_3h_hb1_1541_000000003_0001_2_11_H_._ems_3hC_921_0001_0001_0002_0001__22__T
53939.174051440496 inf False False NaN NaN 10.0 1000.0 False False EGFR_ssm cside_mot_3h_hb1_1541_000000003_0001_2_11_H_._ems_3hC_921_0001_0001_0002_0001__22__W
9361.436726015727 14648.87679838893 False False NaN NaN 10.0 1000.0 False False EGFR_ssm cside_mot_3h_hb1_1541_000000003_0001_2_11_H_._ems_3hC_921_0001_0001_0002_0001__22__V
33456.333946028644 675356.7312029931 False False NaN NaN 10.0 1000.0 False False EGFR_ssm cside_mot_3h_hb1_1541_000000003_0001_2_11_H_._ems_3hC_921_0001_0001_0002_0001__22__Y
79512.95055929957 inf False False NaN NaN 10.0 1000.0 False False EGFR_ssm cside_mot_3h_hb1_1541_000000003_0001_2_11_H_._ems_3hC_921_0001_0001_0002_0001__23__A
116051.31696729195 inf False False NaN NaN 10.0 1000.0 False False EGFR_ssm cside_mot_3h_hb1_1541_000000003_0001_2_11_H_._ems_3hC_921_0001_0001_0002_0001__23__C
64519.20688225419 inf False False NaN NaN 10.0 1000.0 False False EGFR_ssm cside_mot_3h_hb1_1541_000000003_0001_2_11_H_._ems_3hC_921_0001_0001_0002_0001__23__E
61387.811540066075 inf False False NaN NaN 10.0 1000.0 False False EGFR_ssm cside_mot_3h_hb1_1541_000000003_0001_2_11_H_._ems_3hC_921_0001_0001_0002_0001__23__D
92312.0671492165 inf False False NaN NaN 10.0 1000.0 False False EGFR_ssm cside_mot_3h_hb1_1541_000000003_0001_2_11_H_._ems_3hC_921_0001_0001_0002_0001__23__G
5635.759390382737 13394.051437151064 False False NaN NaN 10.0 1000.0 False False EGFR_ssm cside_mot_3h_hb1_1541_000000003_0001_2_11_H_._ems_3hC_921_0001_0001_0002_0001__23__F
2211.787033826849 6876.69747568825 False False NaN NaN 10.0 1000.0 False False EGFR_ssm cside_mot_3h_hb1_1541_000000003_0001_2_11_H_._ems_3hC_921_0001_0001_0002_0001__23__I
1830.7844114678887 4664.942998985055 False False NaN NaN 10.0 1000.0 True False EGFR_ssm cside_mot_3h_hb1_1541_000000003_0001_2_11_H_._ems_3hC_921_0001_0001_0002_0001__23__H
25070.24110869496 inf False False NaN NaN 10.0 1000.0 False False EGFR_ssm cside_mot_3h_hb1_1541_000000003_0001_2_11_H_._ems_3hC_921_0001_0001_0002_0001__23__K
2146.7387043464482 3978.3625765149495 False False NaN NaN 10.0 1000.0 True False EGFR_ssm cside_mot_3h_hb1_1541_000000003_0001_2_11_H_._ems_3hC_921_0001_0001_0002_0001__23__L
46925.08403430361 inf False False NaN NaN 10.0 1000.0 True False EGFR_ssm cside_mot_3h_hb1_1541_000000003_0001_2_11_H_._ems_3hC_921_0001_0001_0002_0001__23__N
48346.96100562706 inf False False NaN NaN 10.0 1000.0 True False EGFR_ssm cside_mot_3h_hb1_1541_000000003_0001_2_11_H_._ems_3hC_921_0001_0001_0002_0001__23__Q
93235.18782070855 inf False False NaN NaN 10.0 1000.0 True False EGFR_ssm cside_mot_3h_hb1_1541_000000003_0001_2_11_H_._ems_3hC_921_0001_0001_0002_0001__23__P
65164.39895107678 inf False False NaN NaN 10.0 1000.0 False False EGFR_ssm cside_mot_3h_hb1_1541_000000003_0001_2_11_H_._ems_3hC_921_0001_0001_0002_0001__23__S
37326.1727790485 inf False False NaN NaN 10.0 1000.0 False False EGFR_ssm cside_mot_3h_hb1_1541_000000003_0001_2_11_H_._ems_3hC_921_0001_0001_0002_0001__23__R
1470.8452512481408 3978.3625765149495 False False NaN NaN 10.0 1000.0 True False EGFR_ssm cside_mot_3h_hb1_1541_000000003_0001_2_11_H_._ems_3hC_921_0001_0001_0002_0001__23__T
68488.43820630759 inf False False NaN NaN 10.0 1000.0 False False EGFR_ssm cside_mot_3h_hb1_1541_000000003_0001_2_11_H_._ems_3hC_921_0001_0001_0002_0001__23__W
27147.478696263097 inf False False NaN NaN 10.0 1000.0 True False EGFR_ssm cside_mot_3h_hb1_1541_000000003_0001_2_11_H_._ems_3hC_921_0001_0001_0002_0001__23__V
55573.58496437321 inf False False NaN NaN 10.0 1000.0 False False EGFR_ssm cside_mot_3h_hb1_1541_000000003_0001_2_11_H_._ems_3hC_921_0001_0001_0002_0001__23__Y
44205.55182841902 inf False False NaN NaN 10.0 1000.0 False False EGFR_ssm cside_mot_3h_hb1_1541_000000003_0001_2_11_H_._ems_3hC_921_0001_0001_0002_0001__24__A
51834.48606107191 inf False False NaN NaN 10.0 1000.0 False False EGFR_ssm cside_mot_3h_hb1_1541_000000003_0001_2_11_H_._ems_3hC_921_0001_0001_0002_0001__24__C
11768.852050555774 inf False False NaN NaN 10.0 1000.0 True False EGFR_ssm cside_mot_3h_hb1_1541_000000003_0001_2_11_H_._ems_3hC_921_0001_0001_0002_0001__24__D
73428.87581157874 inf False False NaN NaN 10.0 1000.0 True False EGFR_ssm cside_mot_3h_hb1_1541_000000003_0001_2_11_H_._ems_3hC_921_0001_0001_0002_0001__24__G
68488.43820630759 inf False False NaN NaN 10.0 1000.0 False False EGFR_ssm cside_mot_3h_hb1_1541_000000003_0001_2_11_H_._ems_3hC_921_0001_0001_0002_0001__24__F
29690.797640615405 247214.80776998945 False False NaN NaN 10.0 1000.0 False False EGFR_ssm cside_mot_3h_hb1_1541_000000003_0001_2_11_H_._ems_3hC_921_0001_0001_0002_0001__24__I
69865.05581425433 inf False False NaN NaN 10.0 1000.0 False False EGFR_ssm cside_mot_3h_hb1_1541_000000003_0001_2_11_H_._ems_3hC_921_0001_0001_0002_0001__24__H
40823.08545411727 inf False False NaN NaN 10.0 1000.0 False False EGFR_ssm cside_mot_3h_hb1_1541_000000003_0001_2_11_H_._ems_3hC_921_0001_0001_0002_0001__24__K
53939.174051440496 inf False False NaN NaN 10.0 1000.0 False False EGFR_ssm cside_mot_3h_hb1_1541_000000003_0001_2_11_H_._ems_3hC_921_0001_0001_0002_0001__24__M
96060.30724686387 inf False False NaN NaN 10.0 1000.0 False False EGFR_ssm cside_mot_3h_hb1_1541_000000003_0001_2_11_H_._ems_3hC_921_0001_0001_0002_0001__24__L
68488.43820630759 inf False False NaN NaN 10.0 1000.0 False False EGFR_ssm cside_mot_3h_hb1_1541_000000003_0001_2_11_H_._ems_3hC_921_0001_0001_0002_0001__24__N
69173.3225883707 inf False False NaN NaN 10.0 1000.0 True False EGFR_ssm cside_mot_3h_hb1_1541_000000003_0001_2_11_H_._ems_3hC_921_0001_0001_0002_0001__24__Q
91398.0862863529 inf False False NaN NaN 10.0 1000.0 False False EGFR_ssm cside_mot_3h_hb1_1541_000000003_0001_2_11_H_._ems_3hC_921_0001_0001_0002_0001__24__P
65816.04294058759 inf False False NaN NaN 10.0 1000.0 False False EGFR_ssm cside_mot_3h_hb1_1541_000000003_0001_2_11_H_._ems_3hC_921_0001_0001_0002_0001__24__S
81111.1608655416 inf False False NaN NaN 10.0 1000.0 False False EGFR_ssm cside_mot_3h_hb1_1541_000000003_0001_2_11_H_._ems_3hC_921_0001_0001_0002_0001__24__R
89597.18290986466 inf False False NaN NaN 10.0 1000.0 False False EGFR_ssm cside_mot_3h_hb1_1541_000000003_0001_2_11_H_._ems_3hC_921_0001_0001_0002_0001__24__T
72701.85723918695 inf False False NaN NaN 10.0 1000.0 False False EGFR_ssm cside_mot_3h_hb1_1541_000000003_0001_2_11_H_._ems_3hC_921_0001_0001_0002_0001__24__W
56129.32081401698 inf False False NaN NaN 10.0 1000.0 True False EGFR_ssm cside_mot_3h_hb1_1541_000000003_0001_2_11_H_._ems_3hC_921_0001_0001_0002_0001__24__V
59582.40508362707 inf False False NaN NaN 10.0 1000.0 False False EGFR_ssm cside_mot_3h_hb1_1541_000000003_0001_2_11_H_._ems_3hC_921_0001_0001_0002_0001__24__Y
7299.752940030099 30590.4584999237 False False NaN NaN 10.0 1000.0 False False EGFR_ssm cside_mot_3h_hb1_1541_000000003_0001_2_11_H_._ems_3hC_921_0001_0001_0002_0001__25__A
930.6444434610736 12005.40597677194 False False NaN NaN 10.0 1000.0 True False EGFR_ssm cside_mot_3h_hb1_1541_000000003_0001_2_11_H_._ems_3hC_921_0001_0001_0002_0001__25__C
2981.154754490903 9937.353723241951 False False NaN NaN 10.0 1000.0 False False EGFR_ssm cside_mot_3h_hb1_1541_000000003_0001_2_11_H_._ems_3hC_921_0001_0001_0002_0001__25__E
93235.18782070855 inf False False NaN NaN 10.0 1000.0 False False EGFR_ssm cside_mot_3h_hb1_1541_000000003_0001_2_11_H_._ems_3hC_921_0001_0001_0002_0001__25__D
52876.359230899434 390712.8319537643 False False NaN NaN 10.0 1000.0 False False EGFR_ssm cside_mot_3h_hb1_1541_000000003_0001_2_11_H_._ems_3hC_921_0001_0001_0002_0001__25__G
11886.54057106134 19744.47270355387 False False NaN NaN 10.0 1000.0 False False EGFR_ssm cside_mot_3h_hb1_1541_000000003_0001_2_11_H_._ems_3hC_921_0001_0001_0002_0001__25__F
268.2946828964042 1080.4493073458968 False False NaN NaN 10.0 1000.0 True False EGFR_ssm cside_mot_3h_hb1_1541_000000003_0001_2_11_H_._ems_3hC_921_0001_0001_0002_0001__25__I
28249.775192720976 171073.8584829231 False False NaN NaN 10.0 1000.0 False False EGFR_ssm cside_mot_3h_hb1_1541_000000003_0001_2_11_H_._ems_3hC_921_0001_0001_0002_0001__25__H
18974.050180292776 249686.9558476895 False False NaN NaN 10.0 1000.0 False False EGFR_ssm cside_mot_3h_hb1_1541_000000003_0001_2_11_H_._ems_3hC_921_0001_0001_0002_0001__25__K
1217.4773233061062 3978.3625765149495 False False NaN NaN 10.0 1000.0 True False EGFR_ssm cside_mot_3h_hb1_1541_000000003_0001_2_11_H_._ems_3hC_921_0001_0001_0002_0001__25__M
45094.083420170224 inf False False NaN NaN 10.0 1000.0 False False EGFR_ssm cside_mot_3h_hb1_1541_000000003_0001_2_11_H_._ems_3hC_921_0001_0001_0002_0001__25__N
1924.1728160191644 5864.593821027438 False False NaN NaN 10.0 1000.0 True False EGFR_ssm cside_mot_3h_hb1_1541_000000003_0001_2_11_H_._ems_3hC_921_0001_0001_0002_0001__25__Q
70563.70637239693 inf False False NaN NaN 10.0 1000.0 False False EGFR_ssm cside_mot_3h_hb1_1541_000000003_0001_2_11_H_._ems_3hC_921_0001_0001_0002_0001__25__P
5692.116984286569 9645.097620250732 False False NaN NaN 10.0 1000.0 False False EGFR_ssm cside_mot_3h_hb1_1541_000000003_0001_2_11_H_._ems_3hC_921_0001_0001_0002_0001__25__S
14795.365566372802 34128.80625834387 False False NaN NaN 10.0 1000.0 False False EGFR_ssm cside_mot_3h_hb1_1541_000000003_0001_2_11_H_._ems_3hC_921_0001_0001_0002_0001__25__R
2022.3249677653598 3978.3625765149495 False False NaN NaN 10.0 1000.0 True False EGFR_ssm cside_mot_3h_hb1_1541_000000003_0001_2_11_H_._ems_3hC_921_0001_0001_0002_0001__25__T
8063.468607592735 20751.63924536023 False False NaN NaN 10.0 1000.0 False False EGFR_ssm cside_mot_3h_hb1_1541_000000003_0001_2_11_H_._ems_3hC_921_0001_0001_0002_0001__25__W
1181.6714953262258 3978.3625765149495 False False NaN NaN 10.0 1000.0 True False EGFR_ssm cside_mot_3h_hb1_1541_000000003_0001_2_11_H_._ems_3hC_921_0001_0001_0002_0001__25__V
7085.068285899069 18786.188297319568 False False NaN NaN 10.0 1000.0 False False EGFR_ssm cside_mot_3h_hb1_1541_000000003_0001_2_11_H_._ems_3hC_921_0001_0001_0002_0001__25__Y
76410.38261932091 inf False False NaN NaN 10.0 1000.0 True False EGFR_ssm cside_mot_3h_hb1_1541_000000003_0001_2_11_H_._ems_3hC_921_0001_0001_0002_0001__26__C
53939.174051440496 inf False False NaN NaN 10.0 1000.0 False False EGFR_ssm cside_mot_3h_hb1_1541_000000003_0001_2_11_H_._ems_3hC_921_0001_0001_0002_0001__26__E
inf inf True False NaN NaN 10.0 1000.0 True False EGFR_ssm cside_mot_3h_hb1_1541_000000003_0001_2_11_H_._ems_3hC_921_0001_0001_0002_0001__26__D
1830.7844114678887 3978.3625765149495 False False NaN NaN 10.0 1000.0 True False EGFR_ssm cside_mot_3h_hb1_1541_000000003_0001_2_11_H_._ems_3hC_921_0001_0001_0002_0001__26__G
81111.1608655416 inf False False NaN NaN 10.0 1000.0 False False EGFR_ssm cside_mot_3h_hb1_1541_000000003_0001_2_11_H_._ems_3hC_921_0001_0001_0002_0001__26__F
49811.92227105858 inf False False NaN NaN 10.0 1000.0 False False EGFR_ssm cside_mot_3h_hb1_1541_000000003_0001_2_11_H_._ems_3hC_921_0001_0001_0002_0001__26__I
62621.70655202137 inf False False NaN NaN 10.0 1000.0 False False EGFR_ssm cside_mot_3h_hb1_1541_000000003_0001_2_11_H_._ems_3hC_921_0001_0001_0002_0001__26__H
2062.9736996174447 4951.930994827699 False False NaN NaN 10.0 1000.0 True False EGFR_ssm cside_mot_3h_hb1_1541_000000003_0001_2_11_H_._ems_3hC_921_0001_0001_0002_0001__26__K
1741.928548917012 6876.69747568825 False False NaN NaN 10.0 1000.0 True False EGFR_ssm cside_mot_3h_hb1_1541_000000003_0001_2_11_H_._ems_3hC_921_0001_0001_0002_0001__26__M
74904.79621539157 inf False False NaN NaN 10.0 1000.0 False False EGFR_ssm cside_mot_3h_hb1_1541_000000003_0001_2_11_H_._ems_3hC_921_0001_0001_0002_0001__26__L
66474.2033699934 inf False False NaN NaN 10.0 1000.0 False False EGFR_ssm cside_mot_3h_hb1_1541_000000003_0001_2_11_H_._ems_3hC_921_0001_0001_0002_0001__26__N
48830.43061568336 inf False False NaN NaN 10.0 1000.0 False False EGFR_ssm cside_mot_3h_hb1_1541_000000003_0001_2_11_H_._ems_3hC_921_0001_0001_0002_0001__26__Q
106110.34075868408 inf False False NaN NaN 10.0 1000.0 False False EGFR_ssm cside_mot_3h_hb1_1541_000000003_0001_2_11_H_._ems_3hC_921_0001_0001_0002_0001__26__P
7372.750469430405 44647.60734670316 False False NaN NaN 10.0 1000.0 False False EGFR_ssm cside_mot_3h_hb1_1541_000000003_0001_2_11_H_._ems_3hC_921_0001_0001_0002_0001__26__S
20546.177470653718 336540.29261208314 False False NaN NaN 10.0 1000.0 False False EGFR_ssm cside_mot_3h_hb1_1541_000000003_0001_2_11_H_._ems_3hC_921_0001_0001_0002_0001__26__R
70563.70637239693 inf False False NaN NaN 10.0 1000.0 True False EGFR_ssm cside_mot_3h_hb1_1541_000000003_0001_2_11_H_._ems_3hC_921_0001_0001_0002_0001__26__T
86101.13169741156 inf False False NaN NaN 10.0 1000.0 False False EGFR_ssm cside_mot_3h_hb1_1541_000000003_0001_2_11_H_._ems_3hC_921_0001_0001_0002_0001__26__W
66474.2033699934 inf False False NaN NaN 10.0 1000.0 True False EGFR_ssm cside_mot_3h_hb1_1541_000000003_0001_2_11_H_._ems_3hC_921_0001_0001_0002_0001__26__V
91398.0862863529 inf False False NaN NaN 10.0 1000.0 False False EGFR_ssm cside_mot_3h_hb1_1541_000000003_0001_2_11_H_._ems_3hC_921_0001_0001_0002_0001__26__Y
144450.91477416953 inf False False NaN NaN 10.0 1000.0 False False EGFR_ssm cside_mot_3h_hb1_1541_000000003_0001_2_11_H_._ems_3hC_921_0001_0001_0002_0001__27__A
48830.43061568336 1573439.3395287679 False False NaN NaN 10.0 1000.0 False False EGFR_ssm cside_mot_3h_hb1_1541_000000003_0001_2_11_H_._ems_3hC_921_0001_0001_0002_0001__27__C
73428.87581157874 inf False False NaN NaN 10.0 1000.0 False False EGFR_ssm cside_mot_3h_hb1_1541_000000003_0001_2_11_H_._ems_3hC_921_0001_0001_0002_0001__27__E
74904.79621539157 inf False False NaN NaN 10.0 1000.0 True False EGFR_ssm cside_mot_3h_hb1_1541_000000003_0001_2_11_H_._ems_3hC_921_0001_0001_0002_0001__27__D
74163.16456969458 inf False False NaN NaN 10.0 1000.0 False False EGFR_ssm cside_mot_3h_hb1_1541_000000003_0001_2_11_H_._ems_3hC_921_0001_0001_0002_0001__27__G
12617.802337117913 inf False False NaN NaN 10.0 1000.0 False False EGFR_ssm cside_mot_3h_hb1_1541_000000003_0001_2_11_H_._ems_3hC_921_0001_0001_0002_0001__27__F
68488.43820630759 inf False False NaN NaN 10.0 1000.0 False False EGFR_ssm cside_mot_3h_hb1_1541_000000003_0001_2_11_H_._ems_3hC_921_0001_0001_0002_0001__27__I
54478.565791954934 inf False False NaN NaN 10.0 1000.0 True False EGFR_ssm cside_mot_3h_hb1_1541_000000003_0001_2_11_H_._ems_3hC_921_0001_0001_0002_0001__27__H
70563.70637239693 inf False False NaN NaN 10.0 1000.0 False False EGFR_ssm cside_mot_3h_hb1_1541_000000003_0001_2_11_H_._ems_3hC_921_0001_0001_0002_0001__27__K
117211.83013696494 inf False False NaN NaN 10.0 1000.0 False False EGFR_ssm cside_mot_3h_hb1_1541_000000003_0001_2_11_H_._ems_3hC_921_0001_0001_0002_0001__27__M
88710.08208897486 inf False False NaN NaN 10.0 1000.0 False False EGFR_ssm cside_mot_3h_hb1_1541_000000003_0001_2_11_H_._ems_3hC_921_0001_0001_0002_0001__27__L
39230.18272254902 inf False False NaN NaN 10.0 1000.0 True False EGFR_ssm cside_mot_3h_hb1_1541_000000003_0001_2_11_H_._ems_3hC_921_0001_0001_0002_0001__27__N
72701.85723918695 inf False False NaN NaN 10.0 1000.0 False False EGFR_ssm cside_mot_3h_hb1_1541_000000003_0001_2_11_H_._ems_3hC_921_0001_0001_0002_0001__27__Q
121971.10045996447 inf False False NaN NaN 10.0 1000.0 False False EGFR_ssm cside_mot_3h_hb1_1541_000000003_0001_2_11_H_._ems_3hC_921_0001_0001_0002_0001__27__P
123190.81146456419 inf False False NaN NaN 10.0 1000.0 False False EGFR_ssm cside_mot_3h_hb1_1541_000000003_0001_2_11_H_._ems_3hC_921_0001_0001_0002_0001__27__S
48830.43061568336 inf False False NaN NaN 10.0 1000.0 False False EGFR_ssm cside_mot_3h_hb1_1541_000000003_0001_2_11_H_._ems_3hC_921_0001_0001_0002_0001__27__R
43767.87309744455 inf False False NaN NaN 10.0 1000.0 False False EGFR_ssm cside_mot_3h_hb1_1541_000000003_0001_2_11_H_._ems_3hC_921_0001_0001_0002_0001__27__T
59582.40508362707 inf False False NaN NaN 10.0 1000.0 False False EGFR_ssm cside_mot_3h_hb1_1541_000000003_0001_2_11_H_._ems_3hC_921_0001_0001_0002_0001__27__W
118383.94843833445 inf False False NaN NaN 10.0 1000.0 False False EGFR_ssm cside_mot_3h_hb1_1541_000000003_0001_2_11_H_._ems_3hC_921_0001_0001_0002_0001__27__V
119567.7879227179 inf False False NaN NaN 10.0 1000.0 True False EGFR_ssm cside_mot_3h_hb1_1541_000000003_0001_2_11_H_._ems_3hC_921_0001_0001_0002_0001__28__A
492.2841653067993 15705.578684212916 False False NaN NaN 10.0 1000.0 True False EGFR_ssm cside_mot_3h_hb1_1541_000000003_0001_2_11_H_._ems_3hC_921_0001_0001_0002_0001__28__C
107171.44416627099 inf False False NaN NaN 10.0 1000.0 False False EGFR_ssm cside_mot_3h_hb1_1541_000000003_0001_2_11_H_._ems_3hC_921_0001_0001_0002_0001__28__E
51321.27332779394 inf False False NaN NaN 10.0 1000.0 True False EGFR_ssm cside_mot_3h_hb1_1541_000000003_0001_2_11_H_._ems_3hC_921_0001_0001_0002_0001__28__D
141604.66108633403 inf False False NaN NaN 10.0 1000.0 True False EGFR_ssm cside_mot_3h_hb1_1541_000000003_0001_2_11_H_._ems_3hC_921_0001_0001_0002_0001__28__G
22028.283216952426 inf False False NaN NaN 10.0 1000.0 True False EGFR_ssm cside_mot_3h_hb1_1541_000000003_0001_2_11_H_._ems_3hC_921_0001_0001_0002_0001__28__F
2002.3019482825348 3978.3625765149495 False False NaN NaN 10.0 1000.0 True False EGFR_ssm cside_mot_3h_hb1_1541_000000003_0001_2_11_H_._ems_3hC_921_0001_0001_0002_0001__28__I
150316.20116216896 inf False False NaN NaN 10.0 1000.0 False False EGFR_ssm cside_mot_3h_hb1_1541_000000003_0001_2_11_H_._ems_3hC_921_0001_0001_0002_0001__28__H
147354.3781611303 inf False False NaN NaN 10.0 1000.0 False False EGFR_ssm cside_mot_3h_hb1_1541_000000003_0001_2_11_H_._ems_3hC_921_0001_0001_0002_0001__28__K
43767.87309744455 inf False False NaN NaN 10.0 1000.0 False False EGFR_ssm cside_mot_3h_hb1_1541_000000003_0001_2_11_H_._ems_3hC_921_0001_0001_0002_0001__28__M
10238.465478409891 22471.051709613163 False False NaN NaN 10.0 1000.0 False False EGFR_ssm cside_mot_3h_hb1_1541_000000003_0001_2_11_H_._ems_3hC_921_0001_0001_0002_0001__28__L
55023.351449874426 1056805.4712009912 False False NaN NaN 10.0 1000.0 False False EGFR_ssm cside_mot_3h_hb1_1541_000000003_0001_2_11_H_._ems_3hC_921_0001_0001_0002_0001__28__N
108243.15860793377 inf False False NaN NaN 10.0 1000.0 False False EGFR_ssm cside_mot_3h_hb1_1541_000000003_0001_2_11_H_._ems_3hC_921_0001_0001_0002_0001__28__Q
145895.42392191108 inf False False NaN NaN 10.0 1000.0 False False EGFR_ssm cside_mot_3h_hb1_1541_000000003_0001_2_11_H_._ems_3hC_921_0001_0001_0002_0001__28__P
150316.20116216896 inf False False NaN NaN 10.0 1000.0 False False EGFR_ssm cside_mot_3h_hb1_1541_000000003_0001_2_11_H_._ems_3hC_921_0001_0001_0002_0001__28__S
117211.83013696494 inf False False NaN NaN 10.0 1000.0 False False EGFR_ssm cside_mot_3h_hb1_1541_000000003_0001_2_11_H_._ems_3hC_921_0001_0001_0002_0001__28__R
126923.61624275199 inf False False NaN NaN 10.0 1000.0 False False EGFR_ssm cside_mot_3h_hb1_1541_000000003_0001_2_11_H_._ems_3hC_921_0001_0001_0002_0001__28__T
113764.6475515067 inf False False NaN NaN 10.0 1000.0 False False EGFR_ssm cside_mot_3h_hb1_1541_000000003_0001_2_11_H_._ems_3hC_921_0001_0001_0002_0001__28__W
93235.18782070855 inf False False NaN NaN 10.0 1000.0 False False EGFR_ssm cside_mot_3h_hb1_1541_000000003_0001_2_11_H_._ems_3hC_921_0001_0001_0002_0001__28__Y
6945.464450445125 14077.282672002115 False False NaN NaN 10.0 1000.0 False False EGFR_ssm cside_mot_3h_hb1_1541_000000003_0001_2_11_H_._ems_3hC_921_0001_0001_0002_0001__29__A
16021.260815765589 695820.7155151751 False False NaN NaN 10.0 1000.0 False False EGFR_ssm cside_mot_3h_hb1_1541_000000003_0001_2_11_H_._ems_3hC_921_0001_0001_0002_0001__29__C
1181.6714953262258 9549.601604208638 False False NaN NaN 10.0 1000.0 True False EGFR_ssm cside_mot_3h_hb1_1541_000000003_0001_2_11_H_._ems_3hC_921_0001_0001_0002_0001__29__D
12871.420164094001 23617.30118312026 False False NaN NaN 10.0 1000.0 False False EGFR_ssm cside_mot_3h_hb1_1541_000000003_0001_2_11_H_._ems_3hC_921_0001_0001_0002_0001__29__G
4573.025192613525 22028.283216952426 False False NaN NaN 10.0 1000.0 False False EGFR_ssm cside_mot_3h_hb1_1541_000000003_0001_2_11_H_._ems_3hC_921_0001_0001_0002_0001__29__F
6674.454820181916 51321.27332779394 False False NaN NaN 10.0 1000.0 False False EGFR_ssm cside_mot_3h_hb1_1541_000000003_0001_2_11_H_._ems_3hC_921_0001_0001_0002_0001__29__I
2125.4838656895513 4438.533198175604 False False NaN NaN 10.0 1000.0 True False EGFR_ssm cside_mot_3h_hb1_1541_000000003_0001_2_11_H_._ems_3hC_921_0001_0001_0002_0001__29__H
3228.1634164155075 12369.181783274109 False False NaN NaN 10.0 1000.0 False False EGFR_ssm cside_mot_3h_hb1_1541_000000003_0001_2_11_H_._ems_3hC_921_0001_0001_0002_0001__29__K
4181.299050858942 13394.051437151064 False False NaN NaN 10.0 1000.0 False False EGFR_ssm cside_mot_3h_hb1_1541_000000003_0001_2_11_H_._ems_3hC_921_0001_0001_0002_0001__29__M
13937.903635645675 30287.582673191762 False False NaN NaN 10.0 1000.0 False False EGFR_ssm cside_mot_3h_hb1_1541_000000003_0001_2_11_H_._ems_3hC_921_0001_0001_0002_0001__29__L
2324.6104012328883 7904.586420539886 False False NaN NaN 10.0 1000.0 False False EGFR_ssm cside_mot_3h_hb1_1541_000000003_0001_2_11_H_._ems_3hC_921_0001_0001_0002_0001__29__N
9455.051093275873 16671.78825014156 False False NaN NaN 10.0 1000.0 False False EGFR_ssm cside_mot_3h_hb1_1541_000000003_0001_2_11_H_._ems_3hC_921_0001_0001_0002_0001__29__Q
126923.61624275199 inf False False NaN NaN 10.0 1000.0 True False EGFR_ssm cside_mot_3h_hb1_1541_000000003_0001_2_11_H_._ems_3hC_921_0001_0001_0002_0001__29__P
11886.54057106134 18600.186432989693 False False NaN NaN 10.0 1000.0 False False EGFR_ssm cside_mot_3h_hb1_1541_000000003_0001_2_11_H_._ems_3hC_921_0001_0001_0002_0001__29__S
6350.514744884566 42060.06576646248 False False NaN NaN 10.0 1000.0 False False EGFR_ssm cside_mot_3h_hb1_1541_000000003_0001_2_11_H_._ems_3hC_921_0001_0001_0002_0001__29__R
3823.128239256884 8907.085831505625 False False NaN NaN 10.0 1000.0 False False EGFR_ssm cside_mot_3h_hb1_1541_000000003_0001_2_11_H_._ems_3hC_921_0001_0001_0002_0001__29__T
17176.960105909104 49318.73492184023 False False NaN NaN 10.0 1000.0 False False EGFR_ssm cside_mot_3h_hb1_1541_000000003_0001_2_11_H_._ems_3hC_921_0001_0001_0002_0001__29__W
5524.712665800157 12125.460036539667 False False NaN NaN 10.0 1000.0 False False EGFR_ssm cside_mot_3h_hb1_1541_000000003_0001_2_11_H_._ems_3hC_921_0001_0001_0002_0001__29__V
13937.903635645675 62621.70655202137 False False NaN NaN 10.0 1000.0 False False EGFR_ssm cside_mot_3h_hb1_1541_000000003_0001_2_11_H_._ems_3hC_921_0001_0001_0002_0001__29__Y
46925.08403430361 inf False False NaN NaN 10.0 1000.0 False False EGFR_ssm cside_mot_3h_hb1_1541_000000003_0001_2_11_H_._ems_3hC_921_0001_0001_0002_0001__30__A
33456.333946028644 inf False False NaN NaN 10.0 1000.0 True False EGFR_ssm cside_mot_3h_hb1_1541_000000003_0001_2_11_H_._ems_3hC_921_0001_0001_0002_0001__30__C
64519.20688225419 inf False False NaN NaN 10.0 1000.0 False False EGFR_ssm cside_mot_3h_hb1_1541_000000003_0001_2_11_H_._ems_3hC_921_0001_0001_0002_0001__30__E
39622.484549774534 inf False False NaN NaN 10.0 1000.0 False False EGFR_ssm cside_mot_3h_hb1_1541_000000003_0001_2_11_H_._ems_3hC_921_0001_0001_0002_0001__30__D
46925.08403430361 inf False False NaN NaN 10.0 1000.0 False False EGFR_ssm cside_mot_3h_hb1_1541_000000003_0001_2_11_H_._ems_3hC_921_0001_0001_0002_0001__30__G
725.6871686584575 inf False False NaN NaN 10.0 1000.0 True False EGFR_ssm cside_mot_3h_hb1_1541_000000003_0001_2_11_H_._ems_3hC_921_0001_0001_0002_0001__30__I
65164.39895107678 inf False False NaN NaN 10.0 1000.0 False False EGFR_ssm cside_mot_3h_hb1_1541_000000003_0001_2_11_H_._ems_3hC_921_0001_0001_0002_0001__30__H
43767.87309744455 inf False False NaN NaN 10.0 1000.0 False False EGFR_ssm cside_mot_3h_hb1_1541_000000003_0001_2_11_H_._ems_3hC_921_0001_0001_0002_0001__30__K
2395.048421000645 3978.3625765149495 False False NaN NaN 10.0 1000.0 True False EGFR_ssm cside_mot_3h_hb1_1541_000000003_0001_2_11_H_._ems_3hC_921_0001_0001_0002_0001__30__M
2104.4394709797543 3978.3625765149495 False False NaN NaN 10.0 1000.0 True False EGFR_ssm cside_mot_3h_hb1_1541_000000003_0001_2_11_H_._ems_3hC_921_0001_0001_0002_0001__30__L
51834.48606107191 inf False False NaN NaN 10.0 1000.0 False False EGFR_ssm cside_mot_3h_hb1_1541_000000003_0001_2_11_H_._ems_3hC_921_0001_0001_0002_0001__30__N
42905.47308836836 inf False False NaN NaN 10.0 1000.0 False False EGFR_ssm cside_mot_3h_hb1_1541_000000003_0001_2_11_H_._ems_3hC_921_0001_0001_0002_0001__30__Q
43334.527819252 inf False False NaN NaN 10.0 1000.0 False False EGFR_ssm cside_mot_3h_hb1_1541_000000003_0001_2_11_H_._ems_3hC_921_0001_0001_0002_0001__30__P
55573.58496437321 inf False False NaN NaN 10.0 1000.0 False False EGFR_ssm cside_mot_3h_hb1_1541_000000003_0001_2_11_H_._ems_3hC_921_0001_0001_0002_0001__30__S
123190.81146456419 inf False False NaN NaN 10.0 1000.0 False False EGFR_ssm cside_mot_3h_hb1_1541_000000003_0001_2_11_H_._ems_3hC_921_0001_0001_0002_0001__30__R
48346.96100562706 inf False False NaN NaN 10.0 1000.0 False False EGFR_ssm cside_mot_3h_hb1_1541_000000003_0001_2_11_H_._ems_3hC_921_0001_0001_0002_0001__30__T
37326.1727790485 inf False False NaN NaN 10.0 1000.0 False False EGFR_ssm cside_mot_3h_hb1_1541_000000003_0001_2_11_H_._ems_3hC_921_0001_0001_0002_0001__30__W
75653.8441775454 inf False False NaN NaN 10.0 1000.0 True False EGFR_ssm cside_mot_3h_hb1_1541_000000003_0001_2_11_H_._ems_3hC_921_0001_0001_0002_0001__30__V
656.9551269745886 inf False False NaN NaN 10.0 1000.0 True False EGFR_ssm cside_mot_3h_hb1_1541_000000003_0001_2_11_H_._ems_3hC_921_0001_0001_0002_0001__30__Y
97020.91031933259 inf False False NaN NaN 10.0 1000.0 False False EGFR_ssm cside_mot_3h_hb1_1541_000000003_0001_2_11_H_._ems_3hC_921_0001_0001_0002_0001__31__A
130769.52873852341 inf False False NaN NaN 10.0 1000.0 False False EGFR_ssm cside_mot_3h_hb1_1541_000000003_0001_2_11_H_._ems_3hC_921_0001_0001_0002_0001__31__C
90493.1547389632 inf False False NaN NaN 10.0 1000.0 False False EGFR_ssm cside_mot_3h_hb1_1541_000000003_0001_2_11_H_._ems_3hC_921_0001_0001_0002_0001__31__E
17176.960105909104 inf False False NaN NaN 10.0 1000.0 False False EGFR_ssm cside_mot_3h_hb1_1541_000000003_0001_2_11_H_._ems_3hC_921_0001_0001_0002_0001__31__D
80308.08006489262 inf False False NaN NaN 10.0 1000.0 False False EGFR_ssm cside_mot_3h_hb1_1541_000000003_0001_2_11_H_._ems_3hC_921_0001_0001_0002_0001__31__G
101969.95181546932 inf False False NaN NaN 10.0 1000.0 False False EGFR_ssm cside_mot_3h_hb1_1541_000000003_0001_2_11_H_._ems_3hC_921_0001_0001_0002_0001__31__F
89597.18290986466 inf False False NaN NaN 10.0 1000.0 False False EGFR_ssm cside_mot_3h_hb1_1541_000000003_0001_2_11_H_._ems_3hC_921_0001_0001_0002_0001__31__I
42060.06576646248 inf False False NaN NaN 10.0 1000.0 False False EGFR_ssm cside_mot_3h_hb1_1541_000000003_0001_2_11_H_._ems_3hC_921_0001_0001_0002_0001__31__H
21810.18140292322 inf False False NaN NaN 10.0 1000.0 False False EGFR_ssm cside_mot_3h_hb1_1541_000000003_0001_2_11_H_._ems_3hC_921_0001_0001_0002_0001__31__K
4664.942998985055 inf False False NaN NaN 10.0 1000.0 True False EGFR_ssm cside_mot_3h_hb1_1541_000000003_0001_2_11_H_._ems_3hC_921_0001_0001_0002_0001__31__M
44647.60734670316 inf False False NaN NaN 10.0 1000.0 False False EGFR_ssm cside_mot_3h_hb1_1541_000000003_0001_2_11_H_._ems_3hC_921_0001_0001_0002_0001__31__N
65164.39895107678 inf False False NaN NaN 10.0 1000.0 True False EGFR_ssm cside_mot_3h_hb1_1541_000000003_0001_2_11_H_._ems_3hC_921_0001_0001_0002_0001__31__Q
inf inf True False NaN NaN 10.0 1000.0 True False EGFR_ssm cside_mot_3h_hb1_1541_000000003_0001_2_11_H_._ems_3hC_921_0001_0001_0002_0001__31__P
17176.960105909104 inf False False NaN NaN 10.0 1000.0 False False EGFR_ssm cside_mot_3h_hb1_1541_000000003_0001_2_11_H_._ems_3hC_921_0001_0001_0002_0001__31__S
34128.80625834387 inf False False NaN NaN 10.0 1000.0 True False EGFR_ssm cside_mot_3h_hb1_1541_000000003_0001_2_11_H_._ems_3hC_921_0001_0001_0002_0001__31__R
150316.20116216896 inf False False NaN NaN 10.0 1000.0 False False EGFR_ssm cside_mot_3h_hb1_1541_000000003_0001_2_11_H_._ems_3hC_921_0001_0001_0002_0001__31__T
111523.03455691261 inf False False NaN NaN 10.0 1000.0 False False EGFR_ssm cside_mot_3h_hb1_1541_000000003_0001_2_11_H_._ems_3hC_921_0001_0001_0002_0001__31__W
62001.68965546678 inf False False NaN NaN 10.0 1000.0 False False EGFR_ssm cside_mot_3h_hb1_1541_000000003_0001_2_11_H_._ems_3hC_921_0001_0001_0002_0001__31__V
150316.20116216896 inf False False NaN NaN 10.0 1000.0 False False EGFR_ssm cside_mot_3h_hb1_1541_000000003_0001_2_11_H_._ems_3hC_921_0001_0001_0002_0001__31__Y
1867.5831781383924 3978.3625765149495 False False NaN NaN 10.0 1000.0 True False EGFR_ssm cside_mot_3h_hb1_1541_000000003_0001_2_11_H_._ems_3hC_921_0001_0001_0002_0001__32__A
2371.3350702976686 3978.3625765149495 False False NaN NaN 10.0 1000.0 True False EGFR_ssm cside_mot_3h_hb1_1541_000000003_0001_2_11_H_._ems_3hC_921_0001_0001_0002_0001__32__C
2233.9049041651188 3978.3625765149495 False False NaN NaN 10.0 1000.0 True False EGFR_ssm cside_mot_3h_hb1_1541_000000003_0001_2_11_H_._ems_3hC_921_0001_0001_0002_0001__32__E
1849.0922555825673 3978.3625765149495 False False NaN NaN 10.0 1000.0 True False EGFR_ssm cside_mot_3h_hb1_1541_000000003_0001_2_11_H_._ems_3hC_921_0001_0001_0002_0001__32__D
1812.6578331365238 4098.910940945931 False False NaN NaN 10.0 1000.0 True False EGFR_ssm cside_mot_3h_hb1_1541_000000003_0001_2_11_H_._ems_3hC_921_0001_0001_0002_0001__32__G
2002.3019482825348 3978.3625765149495 False False NaN NaN 10.0 1000.0 True False EGFR_ssm cside_mot_3h_hb1_1541_000000003_0001_2_11_H_._ems_3hC_921_0001_0001_0002_0001__32__F
1241.9486175045583 11422.731852687486 False False NaN NaN 10.0 1000.0 True False EGFR_ssm cside_mot_3h_hb1_1541_000000003_0001_2_11_H_._ems_3hC_921_0001_0001_0002_0001__32__I
1640.9754896605446 8063.468607592735 False False NaN NaN 10.0 1000.0 True False EGFR_ssm cside_mot_3h_hb1_1541_000000003_0001_2_11_H_._ems_3hC_921_0001_0001_0002_0001__32__H
2189.8881523038112 3978.3625765149495 False False NaN NaN 10.0 1000.0 True False EGFR_ssm cside_mot_3h_hb1_1541_000000003_0001_2_11_H_._ems_3hC_921_0001_0001_0002_0001__32__M
5362.2316835567035 14648.87679838893 False False NaN NaN 10.0 1000.0 False False EGFR_ssm cside_mot_3h_hb1_1541_000000003_0001_2_11_H_._ems_3hC_921_0001_0001_0002_0001__32__L
2256.2439532067697 3978.3625765149495 False False NaN NaN 10.0 1000.0 True False EGFR_ssm cside_mot_3h_hb1_1541_000000003_0001_2_11_H_._ems_3hC_921_0001_0001_0002_0001__32__N
2168.206091389912 3978.3625765149495 False False NaN NaN 10.0 1000.0 True False EGFR_ssm cside_mot_3h_hb1_1541_000000003_0001_2_11_H_._ems_3hC_921_0001_0001_0002_0001__32__Q
inf inf True False NaN NaN 10.0 1000.0 True False EGFR_ssm cside_mot_3h_hb1_1541_000000003_0001_2_11_H_._ems_3hC_921_0001_0001_0002_0001__32__P
1982.4771765173616 4058.3276643029058 False False NaN NaN 10.0 1000.0 True False EGFR_ssm cside_mot_3h_hb1_1541_000000003_0001_2_11_H_._ems_3hC_921_0001_0001_0002_0001__32__S
1962.8486896211507 3978.3625765149495 False False NaN NaN 10.0 1000.0 True False EGFR_ssm cside_mot_3h_hb1_1541_000000003_0001_2_11_H_._ems_3hC_921_0001_0001_0002_0001__32__R
2233.9049041651188 3978.3625765149495 False False NaN NaN 10.0 1000.0 True False EGFR_ssm cside_mot_3h_hb1_1541_000000003_0001_2_11_H_._ems_3hC_921_0001_0001_0002_0001__32__T
2168.206091389912 3978.3625765149495 False False NaN NaN 10.0 1000.0 True False EGFR_ssm cside_mot_3h_hb1_1541_000000003_0001_2_11_H_._ems_3hC_921_0001_0001_0002_0001__32__W
2301.5944566662247 3978.3625765149495 False False NaN NaN 10.0 1000.0 True False EGFR_ssm cside_mot_3h_hb1_1541_000000003_0001_2_11_H_._ems_3hC_921_0001_0001_0002_0001__32__V
2146.7387043464482 3978.3625765149495 False False NaN NaN 10.0 1000.0 True False EGFR_ssm cside_mot_3h_hb1_1541_000000003_0001_2_11_H_._ems_3hC_921_0001_0001_0002_0001__32__Y
2083.6034366136187 3978.3625765149495 False False NaN NaN 10.0 1000.0 True False EGFR_ssm cside_mot_3h_hb1_1541_000000003_0001_2_11_H_._ems_3hC_921_0001_0001_0002_0001__33__A
109325.59019401298 inf False False NaN NaN 10.0 1000.0 False False EGFR_ssm cside_mot_3h_hb1_1541_000000003_0001_2_11_H_._ems_3hC_921_0001_0001_0002_0001__33__C
1943.4145441793557 3978.3625765149495 False False NaN NaN 10.0 1000.0 True False EGFR_ssm cside_mot_3h_hb1_1541_000000003_0001_2_11_H_._ems_3hC_921_0001_0001_0002_0001__33__E
2395.048421000645 3978.3625765149495 False False NaN NaN 10.0 1000.0 True False EGFR_ssm cside_mot_3h_hb1_1541_000000003_0001_2_11_H_._ems_3hC_921_0001_0001_0002_0001__33__D
1943.4145441793557 3978.3625765149495 False False NaN NaN 10.0 1000.0 True False EGFR_ssm cside_mot_3h_hb1_1541_000000003_0001_2_11_H_._ems_3hC_921_0001_0001_0002_0001__33__G
45094.083420170224 1900886.1490646608 False False NaN NaN 10.0 1000.0 False False EGFR_ssm cside_mot_3h_hb1_1541_000000003_0001_2_11_H_._ems_3hC_921_0001_0001_0002_0001__33__F
26612.566117305272 252183.8254061661 False False NaN NaN 10.0 1000.0 False False EGFR_ssm cside_mot_3h_hb1_1541_000000003_0001_2_11_H_._ems_3hC_921_0001_0001_0002_0001__33__I
5864.593821027438 inf False False NaN NaN 10.0 1000.0 True False EGFR_ssm cside_mot_3h_hb1_1541_000000003_0001_2_11_H_._ems_3hC_921_0001_0001_0002_0001__33__K
1592.7146432552663 11309.635497710395 False False NaN NaN 10.0 1000.0 True False EGFR_ssm cside_mot_3h_hb1_1541_000000003_0001_2_11_H_._ems_3hC_921_0001_0001_0002_0001__33__M
37326.1727790485 inf False False NaN NaN 10.0 1000.0 True False EGFR_ssm cside_mot_3h_hb1_1541_000000003_0001_2_11_H_._ems_3hC_921_0001_0001_0002_0001__33__L
2189.8881523038112 3978.3625765149495 False False NaN NaN 10.0 1000.0 True False EGFR_ssm cside_mot_3h_hb1_1541_000000003_0001_2_11_H_._ems_3hC_921_0001_0001_0002_0001__33__N
2233.9049041651188 3978.3625765149495 False False NaN NaN 10.0 1000.0 True False EGFR_ssm cside_mot_3h_hb1_1541_000000003_0001_2_11_H_._ems_3hC_921_0001_0001_0002_0001__33__Q
89597.18290986466 inf False False NaN NaN 10.0 1000.0 True False EGFR_ssm cside_mot_3h_hb1_1541_000000003_0001_2_11_H_._ems_3hC_921_0001_0001_0002_0001__33__P
978.1166631473103 3228.1634164155075 False False NaN NaN 10.0 1000.0 True False EGFR_ssm cside_mot_3h_hb1_1541_000000003_0001_2_11_H_._ems_3hC_921_0001_0001_0002_0001__33__S
13799.904589748183 77174.48644551403 False False NaN NaN 10.0 1000.0 False False EGFR_ssm cside_mot_3h_hb1_1541_000000003_0001_2_11_H_._ems_3hC_921_0001_0001_0002_0001__33__R
2395.048421000645 3978.3625765149495 False False NaN NaN 10.0 1000.0 True False EGFR_ssm cside_mot_3h_hb1_1541_000000003_0001_2_11_H_._ems_3hC_921_0001_0001_0002_0001__33__T
1657.3852445571497 8307.799769871404 False False NaN NaN 10.0 1000.0 False False EGFR_ssm cside_mot_3h_hb1_1541_000000003_0001_2_11_H_._ems_3hC_921_0001_0001_0002_0001__33__W
6350.514744884566 15092.752414256916 False False NaN NaN 10.0 1000.0 False False EGFR_ssm cside_mot_3h_hb1_1541_000000003_0001_2_11_H_._ems_3hC_921_0001_0001_0002_0001__33__V
2042.548217443015 4181.299050858942 False False NaN NaN 10.0 1000.0 True False EGFR_ssm cside_mot_3h_hb1_1541_000000003_0001_2_11_H_._ems_3hC_921_0001_0001_0002_0001__33__Y
2301.5944566662247 3978.3625765149495 False False NaN NaN 10.0 1000.0 True False EGFR_ssm cside_mot_3h_hb1_1541_000000003_0001_2_11_H_._ems_3hC_921_0001_0001_0002_0001__34__A
4711.592428974908 8907.085831505625 False False NaN NaN 10.0 1000.0 False False EGFR_ssm cside_mot_3h_hb1_1541_000000003_0001_2_11_H_._ems_3hC_921_0001_0001_0002_0001__34__C
228.8074101109546 987.8978297787831 False False NaN NaN 10.0 1000.0 True False EGFR_ssm cside_mot_3h_hb1_1541_000000003_0001_2_11_H_._ems_3hC_921_0001_0001_0002_0001__34__E
2467.620783205386 3978.3625765149495 False False NaN NaN 10.0 1000.0 True False EGFR_ssm cside_mot_3h_hb1_1541_000000003_0001_2_11_H_._ems_3hC_921_0001_0001_0002_0001__34__D
4181.299050858942 10868.337416564813 False False NaN NaN 10.0 1000.0 False False EGFR_ssm cside_mot_3h_hb1_1541_000000003_0001_2_11_H_._ems_3hC_921_0001_0001_0002_0001__34__G
1924.1728160191644 5362.2316835567035 False False NaN NaN 10.0 1000.0 True False EGFR_ssm cside_mot_3h_hb1_1541_000000003_0001_2_11_H_._ems_3hC_921_0001_0001_0002_0001__34__F
372.5781660813463 656.9551269745886 False False NaN NaN 10.0 1000.0 True False EGFR_ssm cside_mot_3h_hb1_1541_000000003_0001_2_11_H_._ems_3hC_921_0001_0001_0002_0001__34__I
2371.3350702976686 6808.61136206757 False False NaN NaN 10.0 1000.0 True False EGFR_ssm cside_mot_3h_hb1_1541_000000003_0001_2_11_H_._ems_3hC_921_0001_0001_0002_0001__34__H
25829.894484529534 inf False False NaN NaN 10.0 1000.0 True False EGFR_ssm cside_mot_3h_hb1_1541_000000003_0001_2_11_H_._ems_3hC_921_0001_0001_0002_0001__34__K
770.3315525635396 2467.620783205386 False False NaN NaN 10.0 1000.0 True False EGFR_ssm cside_mot_3h_hb1_1541_000000003_0001_2_11_H_._ems_3hC_921_0001_0001_0002_0001__34__M
238.09790847917392 399.4542232790084 False False NaN NaN 10.0 1000.0 True True EGFR_ssm cside_mot_3h_hb1_1541_000000003_0001_2_11_H_._ems_3hC_921_0001_0001_0002_0001__34__L
215.54693048588007 958.8439007423879 False False NaN NaN 10.0 1000.0 True False EGFR_ssm cside_mot_3h_hb1_1541_000000003_0001_2_11_H_._ems_3hC_921_0001_0001_0002_0001__34__N
825.8996903468498 1943.4145441793557 False False NaN NaN 10.0 1000.0 True False EGFR_ssm cside_mot_3h_hb1_1541_000000003_0001_2_11_H_._ems_3hC_921_0001_0001_0002_0001__34__Q
16343.288158162499 inf False False NaN NaN 10.0 1000.0 True False EGFR_ssm cside_mot_3h_hb1_1541_000000003_0001_2_11_H_._ems_3hC_921_0001_0001_0002_0001__34__P
436.8772011118218 1358.3009123954391 False False NaN NaN 10.0 1000.0 True False EGFR_ssm cside_mot_3h_hb1_1541_000000003_0001_2_11_H_._ems_3hC_921_0001_0001_0002_0001__34__S
6102.719847182369 46925.08403430361 False False NaN NaN 10.0 1000.0 False False EGFR_ssm cside_mot_3h_hb1_1541_000000003_0001_2_11_H_._ems_3hC_921_0001_0001_0002_0001__34__R
2517.2199609478153 6945.464450445125 False False NaN NaN 10.0 1000.0 False False EGFR_ssm cside_mot_3h_hb1_1541_000000003_0001_2_11_H_._ems_3hC_921_0001_0001_0002_0001__34__T
2146.7387043464482 3978.3625765149495 False False NaN NaN 10.0 1000.0 True False EGFR_ssm cside_mot_3h_hb1_1541_000000003_0001_2_11_H_._ems_3hC_921_0001_0001_0002_0001__34__W
183.82300532166522 497.2070069598672 False False NaN NaN 10.0 1000.0 True True EGFR_ssm cside_mot_3h_hb1_1541_000000003_0001_2_11_H_._ems_3hC_921_0001_0001_0002_0001__34__Y
134731.97622882944 inf False False NaN NaN 10.0 1000.0 False False EGFR_ssm cside_mot_3h_hb1_1541_000000003_0001_2_11_H_._ems_3hC_921_0001_0001_0002_0001__35__A
126923.61624275199 inf False False NaN NaN 10.0 1000.0 True False EGFR_ssm cside_mot_3h_hb1_1541_000000003_0001_2_11_H_._ems_3hC_921_0001_0001_0002_0001__35__C
141604.66108633403 inf False False NaN NaN 10.0 1000.0 False False EGFR_ssm cside_mot_3h_hb1_1541_000000003_0001_2_11_H_._ems_3hC_921_0001_0001_0002_0001__35__E
145895.42392191108 inf False False NaN NaN 10.0 1000.0 False False EGFR_ssm cside_mot_3h_hb1_1541_000000003_0001_2_11_H_._ems_3hC_921_0001_0001_0002_0001__35__D
129474.78092923124 inf False False NaN NaN 10.0 1000.0 True False EGFR_ssm cside_mot_3h_hb1_1541_000000003_0001_2_11_H_._ems_3hC_921_0001_0001_0002_0001__35__G
2062.9736996174447 3978.3625765149495 False False NaN NaN 10.0 1000.0 True False EGFR_ssm cside_mot_3h_hb1_1541_000000003_0001_2_11_H_._ems_3hC_921_0001_0001_0002_0001__35__F
inf inf True False NaN NaN 10.0 1000.0 True False EGFR_ssm cside_mot_3h_hb1_1541_000000003_0001_2_11_H_._ems_3hC_921_0001_0001_0002_0001__35__I
7826.323188653361 20751.63924536023 False False NaN NaN 10.0 1000.0 False False EGFR_ssm cside_mot_3h_hb1_1541_000000003_0001_2_11_H_._ems_3hC_921_0001_0001_0002_0001__35__H
143020.70769719747 inf False False NaN NaN 10.0 1000.0 False False EGFR_ssm cside_mot_3h_hb1_1541_000000003_0001_2_11_H_._ems_3hC_921_0001_0001_0002_0001__35__K
20141.33660489533 196644.98888518248 False False NaN NaN 10.0 1000.0 False False EGFR_ssm cside_mot_3h_hb1_1541_000000003_0001_2_11_H_._ems_3hC_921_0001_0001_0002_0001__35__M
42480.66642412706 235216.40706144326 False False NaN NaN 10.0 1000.0 False False EGFR_ssm cside_mot_3h_hb1_1541_000000003_0001_2_11_H_._ems_3hC_921_0001_0001_0002_0001__35__N
145895.42392191108 inf False False NaN NaN 10.0 1000.0 False False EGFR_ssm cside_mot_3h_hb1_1541_000000003_0001_2_11_H_._ems_3hC_921_0001_0001_0002_0001__35__Q
8818.89686287685 inf False False NaN NaN 10.0 1000.0 True False EGFR_ssm cside_mot_3h_hb1_1541_000000003_0001_2_11_H_._ems_3hC_921_0001_0001_0002_0001__35__P
99960.7409229187 inf False False NaN NaN 10.0 1000.0 False False EGFR_ssm cside_mot_3h_hb1_1541_000000003_0001_2_11_H_._ems_3hC_921_0001_0001_0002_0001__35__S
9741.548596453227 491189.7231264572 False False NaN NaN 10.0 1000.0 False False EGFR_ssm cside_mot_3h_hb1_1541_000000003_0001_2_11_H_._ems_3hC_921_0001_0001_0002_0001__35__R
150316.20116216896 inf False False NaN NaN 10.0 1000.0 False False EGFR_ssm cside_mot_3h_hb1_1541_000000003_0001_2_11_H_._ems_3hC_921_0001_0001_0002_0001__35__T
2168.206091389912 6102.719847182369 False False NaN NaN 10.0 1000.0 True False EGFR_ssm cside_mot_3h_hb1_1541_000000003_0001_2_11_H_._ems_3hC_921_0001_0001_0002_0001__35__W
4806.2954367973025 inf False False NaN NaN 10.0 1000.0 True False EGFR_ssm cside_mot_3h_hb1_1541_000000003_0001_2_11_H_._ems_3hC_921_0001_0001_0002_0001__35__V
2301.5944566662247 3978.3625765149495 False False NaN NaN 10.0 1000.0 True False EGFR_ssm cside_mot_3h_hb1_1541_000000003_0001_2_11_H_._ems_3hC_921_0001_0001_0002_0001__35__Y
2146.7387043464482 3978.3625765149495 False False NaN NaN 10.0 1000.0 True False EGFR_ssm cside_mot_3h_hb1_1541_000000003_0001_2_11_H_._ems_3hC_921_0001_0001_0002_0001__36__A
2278.8063927388366 3978.3625765149495 False False NaN NaN 10.0 1000.0 True False EGFR_ssm cside_mot_3h_hb1_1541_000000003_0001_2_11_H_._ems_3hC_921_0001_0001_0002_0001__36__C
2146.7387043464482 3978.3625765149495 False False NaN NaN 10.0 1000.0 True False EGFR_ssm cside_mot_3h_hb1_1541_000000003_0001_2_11_H_._ems_3hC_921_0001_0001_0002_0001__36__D
5415.854000392274 13663.271871037796 False False NaN NaN 10.0 1000.0 False False EGFR_ssm cside_mot_3h_hb1_1541_000000003_0001_2_11_H_._ems_3hC_921_0001_0001_0002_0001__36__G
1830.7844114678887 4854.358391165279 False False NaN NaN 10.0 1000.0 True False EGFR_ssm cside_mot_3h_hb1_1541_000000003_0001_2_11_H_._ems_3hC_921_0001_0001_0002_0001__36__F
4058.3276643029058 9268.749233678931 False False NaN NaN 10.0 1000.0 False False EGFR_ssm cside_mot_3h_hb1_1541_000000003_0001_2_11_H_._ems_3hC_921_0001_0001_0002_0001__36__I
1905.1216000189752 5806.528535670726 False False NaN NaN 10.0 1000.0 False False EGFR_ssm cside_mot_3h_hb1_1541_000000003_0001_2_11_H_._ems_3hC_921_0001_0001_0002_0001__36__H
1962.8486896211507 4758.708353264661 False False NaN NaN 10.0 1000.0 True False EGFR_ssm cside_mot_3h_hb1_1541_000000003_0001_2_11_H_._ems_3hC_921_0001_0001_0002_0001__36__K
2022.3249677653598 3978.3625765149495 False False NaN NaN 10.0 1000.0 True False EGFR_ssm cside_mot_3h_hb1_1541_000000003_0001_2_11_H_._ems_3hC_921_0001_0001_0002_0001__36__M
2753.0463993957273 8996.156689820671 False False NaN NaN 10.0 1000.0 False False EGFR_ssm cside_mot_3h_hb1_1541_000000003_0001_2_11_H_._ems_3hC_921_0001_0001_0002_0001__36__L
1849.0922555825673 4758.708353264661 False False NaN NaN 10.0 1000.0 True False EGFR_ssm cside_mot_3h_hb1_1541_000000003_0001_2_11_H_._ems_3hC_921_0001_0001_0002_0001__36__N
2211.787033826849 3978.3625765149495 False False NaN NaN 10.0 1000.0 True False EGFR_ssm cside_mot_3h_hb1_1541_000000003_0001_2_11_H_._ems_3hC_921_0001_0001_0002_0001__36__Q
121971.10045996447 inf False False NaN NaN 10.0 1000.0 False False EGFR_ssm cside_mot_3h_hb1_1541_000000003_0001_2_11_H_._ems_3hC_921_0001_0001_0002_0001__36__P
2211.787033826849 3978.3625765149495 False False NaN NaN 10.0 1000.0 True False EGFR_ssm cside_mot_3h_hb1_1541_000000003_0001_2_11_H_._ems_3hC_921_0001_0001_0002_0001__36__S
5524.712665800157 13130.135709392285 False False NaN NaN 10.0 1000.0 False False EGFR_ssm cside_mot_3h_hb1_1541_000000003_0001_2_11_H_._ems_3hC_921_0001_0001_0002_0001__36__R
2645.623477268483 9176.97943928608 False False NaN NaN 10.0 1000.0 False False EGFR_ssm cside_mot_3h_hb1_1541_000000003_0001_2_11_H_._ems_3hC_921_0001_0001_0002_0001__36__T
2593.4942429844937 10548.701220871191 False False NaN NaN 10.0 1000.0 False False EGFR_ssm cside_mot_3h_hb1_1541_000000003_0001_2_11_H_._ems_3hC_921_0001_0001_0002_0001__36__W
1962.8486896211507 7014.919094949581 False False NaN NaN 10.0 1000.0 True False EGFR_ssm cside_mot_3h_hb1_1541_000000003_0001_2_11_H_._ems_3hC_921_0001_0001_0002_0001__36__V
1943.4145441793557 6478.160091256744 False False NaN NaN 10.0 1000.0 False False EGFR_ssm cside_mot_3h_hb1_1541_000000003_0001_2_11_H_._ems_3hC_921_0001_0001_0002_0001__36__Y
38457.19314042646 242343.69941181212 False False NaN NaN 10.0 1000.0 False False EGFR_ssm cside_mot_3h_hb1_1541_000000003_0001_2_11_H_._ems_3hC_921_0001_0001_0002_0001__37__A
110418.8460959532 inf False False NaN NaN 10.0 1000.0 False False EGFR_ssm cside_mot_3h_hb1_1541_000000003_0001_2_11_H_._ems_3hC_921_0001_0001_0002_0001__37__C
2301.5944566662247 3978.3625765149495 False False NaN NaN 10.0 1000.0 True False EGFR_ssm cside_mot_3h_hb1_1541_000000003_0001_2_11_H_._ems_3hC_921_0001_0001_0002_0001__37__E
1344.8523885103348 3978.3625765149495 False False NaN NaN 10.0 1000.0 True False EGFR_ssm cside_mot_3h_hb1_1541_000000003_0001_2_11_H_._ems_3hC_921_0001_0001_0002_0001__37__D
5749.038154129428 11768.852050555774 False False NaN NaN 10.0 1000.0 False False EGFR_ssm cside_mot_3h_hb1_1541_000000003_0001_2_11_H_._ems_3hC_921_0001_0001_0002_0001__37__G
73428.87581157874 inf False False NaN NaN 10.0 1000.0 False False EGFR_ssm cside_mot_3h_hb1_1541_000000003_0001_2_11_H_._ems_3hC_921_0001_0001_0002_0001__37__F
8645.129754805268 inf False False NaN NaN 10.0 1000.0 True False EGFR_ssm cside_mot_3h_hb1_1541_000000003_0001_2_11_H_._ems_3hC_921_0001_0001_0002_0001__37__I
14360.236053709352 69173.3225883707 False False NaN NaN 10.0 1000.0 False False EGFR_ssm cside_mot_3h_hb1_1541_000000003_0001_2_11_H_._ems_3hC_921_0001_0001_0002_0001__37__H
inf inf True False NaN NaN 10.0 1000.0 True False EGFR_ssm cside_mot_3h_hb1_1541_000000003_0001_2_11_H_._ems_3hC_921_0001_0001_0002_0001__37__K
59582.40508362707 inf False False NaN NaN 10.0 1000.0 False False EGFR_ssm cside_mot_3h_hb1_1541_000000003_0001_2_11_H_._ems_3hC_921_0001_0001_0002_0001__37__M
98971.03061675113 inf False False NaN NaN 10.0 1000.0 False False EGFR_ssm cside_mot_3h_hb1_1541_000000003_0001_2_11_H_._ems_3hC_921_0001_0001_0002_0001__37__L
2168.206091389912 3978.3625765149495 False False NaN NaN 10.0 1000.0 True False EGFR_ssm cside_mot_3h_hb1_1541_000000003_0001_2_11_H_._ems_3hC_921_0001_0001_0002_0001__37__Q
140202.63473894473 inf False False NaN NaN 10.0 1000.0 False False EGFR_ssm cside_mot_3h_hb1_1541_000000003_0001_2_11_H_._ems_3hC_921_0001_0001_0002_0001__37__P
1830.7844114678887 5204.529242965602 False False NaN NaN 10.0 1000.0 True False EGFR_ssm cside_mot_3h_hb1_1541_000000003_0001_2_11_H_._ems_3hC_921_0001_0001_0002_0001__37__S
44647.60734670316 1088827.7337838528 False False NaN NaN 10.0 1000.0 False False EGFR_ssm cside_mot_3h_hb1_1541_000000003_0001_2_11_H_._ems_3hC_921_0001_0001_0002_0001__37__R
2593.4942429844937 7748.834840250847 False False NaN NaN 10.0 1000.0 False False EGFR_ssm cside_mot_3h_hb1_1541_000000003_0001_2_11_H_._ems_3hC_921_0001_0001_0002_0001__37__T
79512.95055929957 inf False False NaN NaN 10.0 1000.0 False False EGFR_ssm cside_mot_3h_hb1_1541_000000003_0001_2_11_H_._ems_3hC_921_0001_0001_0002_0001__37__W
81922.27247419693 inf False False NaN NaN 10.0 1000.0 False False EGFR_ssm cside_mot_3h_hb1_1541_000000003_0001_2_11_H_._ems_3hC_921_0001_0001_0002_0001__37__V
6225.384516110732 inf False False NaN NaN 10.0 1000.0 True False EGFR_ssm cside_mot_3h_hb1_1541_000000003_0001_2_11_H_._ems_3hC_921_0001_0001_0002_0001__37__Y
49318.73492184023 inf False False NaN NaN 10.0 1000.0 False False EGFR_ssm cside_mot_3h_hb1_1541_000000003_0001_2_11_H_._ems_3hC_921_0001_0001_0002_0001__38__C
150316.20116216896 inf False False NaN NaN 10.0 1000.0 False False EGFR_ssm cside_mot_3h_hb1_1541_000000003_0001_2_11_H_._ems_3hC_921_0001_0001_0002_0001__38__E
inf inf True False NaN NaN 10.0 1000.0 True False EGFR_ssm cside_mot_3h_hb1_1541_000000003_0001_2_11_H_._ems_3hC_921_0001_0001_0002_0001__38__D
2301.5944566662247 5415.854000392274 False False NaN NaN 10.0 1000.0 True False EGFR_ssm cside_mot_3h_hb1_1541_000000003_0001_2_11_H_._ems_3hC_921_0001_0001_0002_0001__38__G
150316.20116216896 inf False False NaN NaN 10.0 1000.0 False False EGFR_ssm cside_mot_3h_hb1_1541_000000003_0001_2_11_H_._ems_3hC_921_0001_0001_0002_0001__38__F
92312.0671492165 inf False False NaN NaN 10.0 1000.0 True False EGFR_ssm cside_mot_3h_hb1_1541_000000003_0001_2_11_H_._ems_3hC_921_0001_0001_0002_0001__38__I
88710.08208897486 inf False False NaN NaN 10.0 1000.0 False False EGFR_ssm cside_mot_3h_hb1_1541_000000003_0001_2_11_H_._ems_3hC_921_0001_0001_0002_0001__38__H
84404.5992524376 inf False False NaN NaN 10.0 1000.0 False False EGFR_ssm cside_mot_3h_hb1_1541_000000003_0001_2_11_H_._ems_3hC_921_0001_0001_0002_0001__38__K
98971.03061675113 inf False False NaN NaN 10.0 1000.0 False False EGFR_ssm cside_mot_3h_hb1_1541_000000003_0001_2_11_H_._ems_3hC_921_0001_0001_0002_0001__38__M
74904.79621539157 inf False False NaN NaN 10.0 1000.0 False False EGFR_ssm cside_mot_3h_hb1_1541_000000003_0001_2_11_H_._ems_3hC_921_0001_0001_0002_0001__38__L
16671.78825014156 1355281.1487774139 False False NaN NaN 10.0 1000.0 False False EGFR_ssm cside_mot_3h_hb1_1541_000000003_0001_2_11_H_._ems_3hC_921_0001_0001_0002_0001__38__N
89597.18290986466 inf False False NaN NaN 10.0 1000.0 False False EGFR_ssm cside_mot_3h_hb1_1541_000000003_0001_2_11_H_._ems_3hC_921_0001_0001_0002_0001__38__Q
29987.70561702153 inf False False NaN NaN 10.0 1000.0 True False EGFR_ssm cside_mot_3h_hb1_1541_000000003_0001_2_11_H_._ems_3hC_921_0001_0001_0002_0001__38__P
2062.9736996174447 4806.2954367973025 False False NaN NaN 10.0 1000.0 True False EGFR_ssm cside_mot_3h_hb1_1541_000000003_0001_2_11_H_._ems_3hC_921_0001_0001_0002_0001__38__S
129474.78092923124 inf False False NaN NaN 10.0 1000.0 True False EGFR_ssm cside_mot_3h_hb1_1541_000000003_0001_2_11_H_._ems_3hC_921_0001_0001_0002_0001__38__R
15396.116737783474 78725.69362306898 False False NaN NaN 10.0 1000.0 False False EGFR_ssm cside_mot_3h_hb1_1541_000000003_0001_2_11_H_._ems_3hC_921_0001_0001_0002_0001__38__T
93235.18782070855 inf False False NaN NaN 10.0 1000.0 False False EGFR_ssm cside_mot_3h_hb1_1541_000000003_0001_2_11_H_._ems_3hC_921_0001_0001_0002_0001__38__W
293.4299434233179 inf False False NaN NaN 10.0 1000.0 True False EGFR_ssm cside_mot_3h_hb1_1541_000000003_0001_2_11_H_._ems_3hC_921_0001_0001_0002_0001__38__V
22028.283216952426 247214.80776998945 False False NaN NaN 10.0 1000.0 False False EGFR_ssm cside_mot_3h_hb1_1541_000000003_0001_2_11_H_._ems_3hC_921_0001_0001_0002_0001__38__Y
2233.9049041651188 3978.3625765149495 False False NaN NaN 10.0 1000.0 True False EGFR_ssm cside_mot_3h_hb1_1541_000000003_0001_2_11_H_._ems_3hC_921_0001_0001_0002_0001__39__A
1358.3009123954391 3978.3625765149495 False False NaN NaN 10.0 1000.0 True False EGFR_ssm cside_mot_3h_hb1_1541_000000003_0001_2_11_H_._ems_3hC_921_0001_0001_0002_0001__39__C
533.07320947699 1500.4092407982278 False False NaN NaN 10.0 1000.0 True False EGFR_ssm cside_mot_3h_hb1_1541_000000003_0001_2_11_H_._ems_3hC_921_0001_0001_0002_0001__39__E
2371.3350702976686 3978.3625765149495 False False NaN NaN 10.0 1000.0 True False EGFR_ssm cside_mot_3h_hb1_1541_000000003_0001_2_11_H_._ems_3hC_921_0001_0001_0002_0001__39__D
2104.4394709797543 4664.942998985055 False False NaN NaN 10.0 1000.0 True False EGFR_ssm cside_mot_3h_hb1_1541_000000003_0001_2_11_H_._ems_3hC_921_0001_0001_0002_0001__39__G
2256.2439532067697 3978.3625765149495 False False NaN NaN 10.0 1000.0 True False EGFR_ssm cside_mot_3h_hb1_1541_000000003_0001_2_11_H_._ems_3hC_921_0001_0001_0002_0001__39__F
1028.0104431380992 2567.8160821628653 False False NaN NaN 10.0 1000.0 True False EGFR_ssm cside_mot_3h_hb1_1541_000000003_0001_2_11_H_._ems_3hC_921_0001_0001_0002_0001__39__I
2347.856505245217 3978.3625765149495 False False NaN NaN 10.0 1000.0 True False EGFR_ssm cside_mot_3h_hb1_1541_000000003_0001_2_11_H_._ems_3hC_921_0001_0001_0002_0001__39__H
885.4762553150905 2893.479434156528 False False NaN NaN 10.0 1000.0 True False EGFR_ssm cside_mot_3h_hb1_1541_000000003_0001_2_11_H_._ems_3hC_921_0001_0001_0002_0001__39__M
747.6762155559777 2395.048421000645 False False NaN NaN 10.0 1000.0 True False EGFR_ssm cside_mot_3h_hb1_1541_000000003_0001_2_11_H_._ems_3hC_921_0001_0001_0002_0001__39__L
1530.5674665382714 3978.3625765149495 False False NaN NaN 10.0 1000.0 True False EGFR_ssm cside_mot_3h_hb1_1541_000000003_0001_2_11_H_._ems_3hC_921_0001_0001_0002_0001__39__N
1794.710725877745 3978.3625765149495 False False NaN NaN 10.0 1000.0 True False EGFR_ssm cside_mot_3h_hb1_1541_000000003_0001_2_11_H_._ems_3hC_921_0001_0001_0002_0001__39__Q
94167.5396989157 inf False False NaN NaN 10.0 1000.0 True False EGFR_ssm cside_mot_3h_hb1_1541_000000003_0001_2_11_H_._ems_3hC_921_0001_0001_0002_0001__39__P
2301.5944566662247 3978.3625765149495 False False NaN NaN 10.0 1000.0 True False EGFR_ssm cside_mot_3h_hb1_1541_000000003_0001_2_11_H_._ems_3hC_921_0001_0001_0002_0001__39__S
2324.6104012328883 3978.3625765149495 False False NaN NaN 10.0 1000.0 True False EGFR_ssm cside_mot_3h_hb1_1541_000000003_0001_2_11_H_._ems_3hC_921_0001_0001_0002_0001__39__R
1886.2590099197778 3978.3625765149495 False False NaN NaN 10.0 1000.0 True False EGFR_ssm cside_mot_3h_hb1_1541_000000003_0001_2_11_H_._ems_3hC_921_0001_0001_0002_0001__39__T
2278.8063927388366 3978.3625765149495 False False NaN NaN 10.0 1000.0 True False EGFR_ssm cside_mot_3h_hb1_1541_000000003_0001_2_11_H_._ems_3hC_921_0001_0001_0002_0001__39__W
1102.1663384235487 2922.4142284980926 False False NaN NaN 10.0 1000.0 True False EGFR_ssm cside_mot_3h_hb1_1541_000000003_0001_2_11_H_._ems_3hC_921_0001_0001_0002_0001__39__V
2233.9049041651188 3978.3625765149495 False False NaN NaN 10.0 1000.0 True False EGFR_ssm cside_mot_3h_hb1_1541_000000003_0001_2_11_H_._ems_3hC_921_0001_0001_0002_0001__39__Y
2467.620783205386 3978.3625765149495 False False NaN NaN 10.0 1000.0 True False EGFR_ssm cside_mot_3h_hb1_1541_000000003_0001_2_11_H_._ems_3hC_921_0001_0001_0002_0001__40__A
2211.787033826849 3978.3625765149495 False False NaN NaN 10.0 1000.0 True False EGFR_ssm cside_mot_3h_hb1_1541_000000003_0001_2_11_H_._ems_3hC_921_0001_0001_0002_0001__40__C
2146.7387043464482 3978.3625765149495 False False NaN NaN 10.0 1000.0 True False EGFR_ssm cside_mot_3h_hb1_1541_000000003_0001_2_11_H_._ems_3hC_921_0001_0001_0002_0001__40__E
2347.856505245217 3978.3625765149495 False False NaN NaN 10.0 1000.0 True False EGFR_ssm cside_mot_3h_hb1_1541_000000003_0001_2_11_H_._ems_3hC_921_0001_0001_0002_0001__40__D
2211.787033826849 3978.3625765149495 False False NaN NaN 10.0 1000.0 True False EGFR_ssm cside_mot_3h_hb1_1541_000000003_0001_2_11_H_._ems_3hC_921_0001_0001_0002_0001__40__G
2062.9736996174447 3978.3625765149495 False False NaN NaN 10.0 1000.0 True False EGFR_ssm cside_mot_3h_hb1_1541_000000003_0001_2_11_H_._ems_3hC_921_0001_0001_0002_0001__40__F
2042.548217443015 3978.3625765149495 False False NaN NaN 10.0 1000.0 True False EGFR_ssm cside_mot_3h_hb1_1541_000000003_0001_2_11_H_._ems_3hC_921_0001_0001_0002_0001__40__I
1830.7844114678887 3978.3625765149495 False False NaN NaN 10.0 1000.0 True False EGFR_ssm cside_mot_3h_hb1_1541_000000003_0001_2_11_H_._ems_3hC_921_0001_0001_0002_0001__40__H
2062.9736996174447 3978.3625765149495 False False NaN NaN 10.0 1000.0 True False EGFR_ssm cside_mot_3h_hb1_1541_000000003_0001_2_11_H_._ems_3hC_921_0001_0001_0002_0001__40__K
2211.787033826849 3978.3625765149495 False False NaN NaN 10.0 1000.0 True False EGFR_ssm cside_mot_3h_hb1_1541_000000003_0001_2_11_H_._ems_3hC_921_0001_0001_0002_0001__40__M
2278.8063927388366 3978.3625765149495 False False NaN NaN 10.0 1000.0 True False EGFR_ssm cside_mot_3h_hb1_1541_000000003_0001_2_11_H_._ems_3hC_921_0001_0001_0002_0001__40__L
2347.856505245217 3978.3625765149495 False False NaN NaN 10.0 1000.0 True False EGFR_ssm cside_mot_3h_hb1_1541_000000003_0001_2_11_H_._ems_3hC_921_0001_0001_0002_0001__40__N
2371.3350702976686 3978.3625765149495 False False NaN NaN 10.0 1000.0 True False EGFR_ssm cside_mot_3h_hb1_1541_000000003_0001_2_11_H_._ems_3hC_921_0001_0001_0002_0001__40__Q
18974.050180292776 265047.73497454426 False False NaN NaN 10.0 1000.0 False False EGFR_ssm cside_mot_3h_hb1_1541_000000003_0001_2_11_H_._ems_3hC_921_0001_0001_0002_0001__40__P
2211.787033826849 3978.3625765149495 False False NaN NaN 10.0 1000.0 True False EGFR_ssm cside_mot_3h_hb1_1541_000000003_0001_2_11_H_._ems_3hC_921_0001_0001_0002_0001__40__S
2211.787033826849 3978.3625765149495 False False NaN NaN 10.0 1000.0 True False EGFR_ssm cside_mot_3h_hb1_1541_000000003_0001_2_11_H_._ems_3hC_921_0001_0001_0002_0001__40__T
1741.928548917012 3978.3625765149495 False False NaN NaN 10.0 1000.0 True False EGFR_ssm cside_mot_3h_hb1_1541_000000003_0001_2_11_H_._ems_3hC_921_0001_0001_0002_0001__40__W
1982.4771765173616 3978.3625765149495 False False NaN NaN 10.0 1000.0 True False EGFR_ssm cside_mot_3h_hb1_1541_000000003_0001_2_11_H_._ems_3hC_921_0001_0001_0002_0001__40__V
1886.2590099197778 3978.3625765149495 False False NaN NaN 10.0 1000.0 True False EGFR_ssm cside_mot_3h_hb1_1541_000000003_0001_2_11_H_._ems_3hC_921_0001_0001_0002_0001__40__Y
403.4487655117984 894.3310178682412 False False NaN NaN 10.0 1000.0 True False EGFR_ssm cside_mot_3h_hb1_1541_000000003_0001_2_11_H_._ems_3hC_921_0001_0001_0002_0001__41__A
2062.9736996174447 3978.3625765149495 False False NaN NaN 10.0 1000.0 True False EGFR_ssm cside_mot_3h_hb1_1541_000000003_0001_2_11_H_._ems_3hC_921_0001_0001_0002_0001__41__C
238.09790847917392 399.4542232790084 False False NaN NaN 10.0 1000.0 True True EGFR_ssm cside_mot_3h_hb1_1541_000000003_0001_2_11_H_._ems_3hC_921_0001_0001_0002_0001__41__E
238.09790847917392 399.4542232790084 False False NaN NaN 10.0 1000.0 True True EGFR_ssm cside_mot_3h_hb1_1541_000000003_0001_2_11_H_._ems_3hC_921_0001_0001_0002_0001__41__D
361.6206973315043 987.8978297787831 False False NaN NaN 10.0 1000.0 True False EGFR_ssm cside_mot_3h_hb1_1541_000000003_0001_2_11_H_._ems_3hC_921_0001_0001_0002_0001__41__G
2301.5944566662247 3978.3625765149495 False False NaN NaN 10.0 1000.0 True False EGFR_ssm cside_mot_3h_hb1_1541_000000003_0001_2_11_H_._ems_3hC_921_0001_0001_0002_0001__41__F
1146.9187114505621 3978.3625765149495 False False NaN NaN 10.0 1000.0 True False EGFR_ssm cside_mot_3h_hb1_1541_000000003_0001_2_11_H_._ems_3hC_921_0001_0001_0002_0001__41__I
1924.1728160191644 3978.3625765149495 False False NaN NaN 10.0 1000.0 True False EGFR_ssm cside_mot_3h_hb1_1541_000000003_0001_2_11_H_._ems_3hC_921_0001_0001_0002_0001__41__H
41231.31630865839 inf False False NaN NaN 10.0 1000.0 True False EGFR_ssm cside_mot_3h_hb1_1541_000000003_0001_2_11_H_._ems_3hC_921_0001_0001_0002_0001__41__K
697.3711053241641 2211.787033826849 False False NaN NaN 10.0 1000.0 True False EGFR_ssm cside_mot_3h_hb1_1541_000000003_0001_2_11_H_._ems_3hC_921_0001_0001_0002_0001__41__M
725.6871686584575 2324.6104012328883 False False NaN NaN 10.0 1000.0 True False EGFR_ssm cside_mot_3h_hb1_1541_000000003_0001_2_11_H_._ems_3hC_921_0001_0001_0002_0001__41__N
178.41679792765916 690.4664409150141 False False NaN NaN 10.0 1000.0 True True EGFR_ssm cside_mot_3h_hb1_1541_000000003_0001_2_11_H_._ems_3hC_921_0001_0001_0002_0001__41__Q
50310.0414937692 inf False False NaN NaN 10.0 1000.0 True False EGFR_ssm cside_mot_3h_hb1_1541_000000003_0001_2_11_H_._ems_3hC_921_0001_0001_0002_0001__41__P
468.39149184154826 1158.3878985650686 False False NaN NaN 10.0 1000.0 True False EGFR_ssm cside_mot_3h_hb1_1541_000000003_0001_2_11_H_._ems_3hC_921_0001_0001_0002_0001__41__S
1849.0922555825673 5051.464807823733 False False NaN NaN 10.0 1000.0 True False EGFR_ssm cside_mot_3h_hb1_1541_000000003_0001_2_11_H_._ems_3hC_921_0001_0001_0002_0001__41__R
178.41679792765916 670.1599250267775 False False NaN NaN 10.0 1000.0 True True EGFR_ssm cside_mot_3h_hb1_1541_000000003_0001_2_11_H_._ems_3hC_921_0001_0001_0002_0001__41__T
1707.6056748524763 3978.3625765149495 False False NaN NaN 10.0 1000.0 True False EGFR_ssm cside_mot_3h_hb1_1541_000000003_0001_2_11_H_._ems_3hC_921_0001_0001_0002_0001__41__W
1229.652096539167 3978.3625765149495 False False NaN NaN 10.0 1000.0 True False EGFR_ssm cside_mot_3h_hb1_1541_000000003_0001_2_11_H_._ems_3hC_921_0001_0001_0002_0001__41__V
281.9804081125133 1080.4493073458968 False False NaN NaN 10.0 1000.0 True False EGFR_ssm cside_mot_3h_hb1_1541_000000003_0001_2_11_H_._ems_3hC_921_0001_0001_0002_0001__41__Y
2002.3019482825348 7446.477974124701 False False NaN NaN 10.0 1000.0 False False EGFR_ssm cside_mot_3h_hb1_1541_000000003_0001_2_11_H_._ems_3hC_921_0001_0001_0002_0001__42__A
2301.5944566662247 7983.63228474529 False False NaN NaN 10.0 1000.0 False False EGFR_ssm cside_mot_3h_hb1_1541_000000003_0001_2_11_H_._ems_3hC_921_0001_0001_0002_0001__42__C
2189.8881523038112 3978.3625765149495 False False NaN NaN 10.0 1000.0 True False EGFR_ssm cside_mot_3h_hb1_1541_000000003_0001_2_11_H_._ems_3hC_921_0001_0001_0002_0001__42__E
2395.048421000645 3978.3625765149495 False False NaN NaN 10.0 1000.0 True False EGFR_ssm cside_mot_3h_hb1_1541_000000003_0001_2_11_H_._ems_3hC_921_0001_0001_0002_0001__42__D
2256.2439532067697 3978.3625765149495 False False NaN NaN 10.0 1000.0 True False EGFR_ssm cside_mot_3h_hb1_1541_000000003_0001_2_11_H_._ems_3hC_921_0001_0001_0002_0001__42__G
20751.63924536023 323408.6063267077 False False NaN NaN 10.0 1000.0 False False EGFR_ssm cside_mot_3h_hb1_1541_000000003_0001_2_11_H_._ems_3hC_921_0001_0001_0002_0001__42__F
6478.160091256744 inf False False NaN NaN 10.0 1000.0 True False EGFR_ssm cside_mot_3h_hb1_1541_000000003_0001_2_11_H_._ems_3hC_921_0001_0001_0002_0001__42__I
2418.998905210653 16343.288158162499 False False NaN NaN 10.0 1000.0 False False EGFR_ssm cside_mot_3h_hb1_1541_000000003_0001_2_11_H_._ems_3hC_921_0001_0001_0002_0001__42__H
3010.966302035814 7826.323188653361 False False NaN NaN 10.0 1000.0 False False EGFR_ssm cside_mot_3h_hb1_1541_000000003_0001_2_11_H_._ems_3hC_921_0001_0001_0002_0001__42__K
12246.714636905072 55573.58496437321 False False NaN NaN 10.0 1000.0 False False EGFR_ssm cside_mot_3h_hb1_1541_000000003_0001_2_11_H_._ems_3hC_921_0001_0001_0002_0001__42__M
67810.33485773024 inf False False NaN NaN 10.0 1000.0 False False EGFR_ssm cside_mot_3h_hb1_1541_000000003_0001_2_11_H_._ems_3hC_921_0001_0001_0002_0001__42__L
1867.5831781383924 3978.3625765149495 False False NaN NaN 10.0 1000.0 True False EGFR_ssm cside_mot_3h_hb1_1541_000000003_0001_2_11_H_._ems_3hC_921_0001_0001_0002_0001__42__Q
27147.478696263097 161159.31326039007 False False NaN NaN 10.0 1000.0 False False EGFR_ssm cside_mot_3h_hb1_1541_000000003_0001_2_11_H_._ems_3hC_921_0001_0001_0002_0001__42__P
1924.1728160191644 3978.3625765149495 False False NaN NaN 10.0 1000.0 True False EGFR_ssm cside_mot_3h_hb1_1541_000000003_0001_2_11_H_._ems_3hC_921_0001_0001_0002_0001__42__S
10977.020790730468 21810.18140292322 False False NaN NaN 10.0 1000.0 False False EGFR_ssm cside_mot_3h_hb1_1541_000000003_0001_2_11_H_._ems_3hC_921_0001_0001_0002_0001__42__R
17348.729706968174 75653.8441775454 False False NaN NaN 10.0 1000.0 False False EGFR_ssm cside_mot_3h_hb1_1541_000000003_0001_2_11_H_._ems_3hC_921_0001_0001_0002_0001__42__T
86101.13169741156 inf False False NaN NaN 10.0 1000.0 False False EGFR_ssm cside_mot_3h_hb1_1541_000000003_0001_2_11_H_._ems_3hC_921_0001_0001_0002_0001__42__W
8390.877767570124 71982.03687048207 False False NaN NaN 10.0 1000.0 False False EGFR_ssm cside_mot_3h_hb1_1541_000000003_0001_2_11_H_._ems_3hC_921_0001_0001_0002_0001__42__V
6478.160091256744 inf False False NaN NaN 10.0 1000.0 False False EGFR_ssm cside_mot_3h_hb1_1541_000000003_0001_2_11_H_._ems_3hC_921_0001_0001_0002_0001__42__Y
78725.69362306898 inf False False NaN NaN 10.0 1000.0 False False EGFR_ssm cside_mot_3h_hb1_1541_000000003_0001_2_11_H_._ems_3hC_921_0001_0001_0002_0001__43__A
76410.38261932091 inf False False NaN NaN 10.0 1000.0 False False EGFR_ssm cside_mot_3h_hb1_1541_000000003_0001_2_11_H_._ems_3hC_921_0001_0001_0002_0001__43__C
16021.260815765589 inf False False NaN NaN 10.0 1000.0 True False EGFR_ssm cside_mot_3h_hb1_1541_000000003_0001_2_11_H_._ems_3hC_921_0001_0001_0002_0001__43__E
138814.48984053926 inf False False NaN NaN 10.0 1000.0 True False EGFR_ssm cside_mot_3h_hb1_1541_000000003_0001_2_11_H_._ems_3hC_921_0001_0001_0002_0001__43__G
93235.18782070855 inf False False NaN NaN 10.0 1000.0 True False EGFR_ssm cside_mot_3h_hb1_1541_000000003_0001_2_11_H_._ems_3hC_921_0001_0001_0002_0001__43__F
141604.66108633403 inf False False NaN NaN 10.0 1000.0 False False EGFR_ssm cside_mot_3h_hb1_1541_000000003_0001_2_11_H_._ems_3hC_921_0001_0001_0002_0001__43__I
82741.49519893897 inf False False NaN NaN 10.0 1000.0 False False EGFR_ssm cside_mot_3h_hb1_1541_000000003_0001_2_11_H_._ems_3hC_921_0001_0001_0002_0001__43__H
111523.03455691261 inf False False NaN NaN 10.0 1000.0 False False EGFR_ssm cside_mot_3h_hb1_1541_000000003_0001_2_11_H_._ems_3hC_921_0001_0001_0002_0001__43__K
94167.5396989157 inf False False NaN NaN 10.0 1000.0 False False EGFR_ssm cside_mot_3h_hb1_1541_000000003_0001_2_11_H_._ems_3hC_921_0001_0001_0002_0001__43__M
90493.1547389632 inf False False NaN NaN 10.0 1000.0 False False EGFR_ssm cside_mot_3h_hb1_1541_000000003_0001_2_11_H_._ems_3hC_921_0001_0001_0002_0001__43__L
90493.1547389632 inf False False NaN NaN 10.0 1000.0 False False EGFR_ssm cside_mot_3h_hb1_1541_000000003_0001_2_11_H_._ems_3hC_921_0001_0001_0002_0001__43__N
83568.91015092826 inf False False NaN NaN 10.0 1000.0 False False EGFR_ssm cside_mot_3h_hb1_1541_000000003_0001_2_11_H_._ems_3hC_921_0001_0001_0002_0001__43__Q
119567.7879227179 inf False False NaN NaN 10.0 1000.0 False False EGFR_ssm cside_mot_3h_hb1_1541_000000003_0001_2_11_H_._ems_3hC_921_0001_0001_0002_0001__43__P
99960.7409229187 inf False False NaN NaN 10.0 1000.0 False False EGFR_ssm cside_mot_3h_hb1_1541_000000003_0001_2_11_H_._ems_3hC_921_0001_0001_0002_0001__43__S
129474.78092923124 inf False False NaN NaN 10.0 1000.0 False False EGFR_ssm cside_mot_3h_hb1_1541_000000003_0001_2_11_H_._ems_3hC_921_0001_0001_0002_0001__43__R
150316.20116216896 inf False False NaN NaN 10.0 1000.0 False False EGFR_ssm cside_mot_3h_hb1_1541_000000003_0001_2_11_H_._ems_3hC_921_0001_0001_0002_0001__43__T
65816.04294058759 inf False False NaN NaN 10.0 1000.0 False False EGFR_ssm cside_mot_3h_hb1_1541_000000003_0001_2_11_H_._ems_3hC_921_0001_0001_0002_0001__43__W
21810.18140292322 inf False False NaN NaN 10.0 1000.0 True False EGFR_ssm cside_mot_3h_hb1_1541_000000003_0001_2_11_H_._ems_3hC_921_0001_0001_0002_0001__43__V
0.0 267698.2123242899 True False NaN NaN 10.0 1000.0 True False EGFR_ssm cside_mot_3h_hb1_1541_000000003_0001_2_11_H_._ems_3hC_921_0001_0001_0002_0001__43__Y
1091.2538004193555 3710.6906032866927 False False NaN NaN 10.0 1000.0 True False EGFR_ssm cside_mot_3h_hb1_1541_000000003_0001_2_11_H_._ems_3hC_921_0001_0001_0002_0001__44__A
2256.2439532067697 3978.3625765149495 False False NaN NaN 10.0 1000.0 True False EGFR_ssm cside_mot_3h_hb1_1541_000000003_0001_2_11_H_._ems_3hC_921_0001_0001_0002_0001__44__C
383.86765709177723 1217.4773233061062 False False NaN NaN 10.0 1000.0 True False EGFR_ssm cside_mot_3h_hb1_1541_000000003_0001_2_11_H_._ems_3hC_921_0001_0001_0002_0001__44__E
644.0105156108109 2022.3249677653598 False False NaN NaN 10.0 1000.0 True False EGFR_ssm cside_mot_3h_hb1_1541_000000003_0001_2_11_H_._ems_3hC_921_0001_0001_0002_0001__44__D
2395.048421000645 3978.3625765149495 False False NaN NaN 10.0 1000.0 True False EGFR_ssm cside_mot_3h_hb1_1541_000000003_0001_2_11_H_._ems_3hC_921_0001_0001_0002_0001__44__G
2395.048421000645 3978.3625765149495 False False NaN NaN 10.0 1000.0 True False EGFR_ssm cside_mot_3h_hb1_1541_000000003_0001_2_11_H_._ems_3hC_921_0001_0001_0002_0001__44__F
1413.4533762253527 3978.3625765149495 False False NaN NaN 10.0 1000.0 True False EGFR_ssm cside_mot_3h_hb1_1541_000000003_0001_2_11_H_._ems_3hC_921_0001_0001_0002_0001__44__I
1048.6734530451747 3565.9007342155983 False False NaN NaN 10.0 1000.0 True False EGFR_ssm cside_mot_3h_hb1_1541_000000003_0001_2_11_H_._ems_3hC_921_0001_0001_0002_0001__44__H
1640.9754896605446 3978.3625765149495 False False NaN NaN 10.0 1000.0 True False EGFR_ssm cside_mot_3h_hb1_1541_000000003_0001_2_11_H_._ems_3hC_921_0001_0001_0002_0001__44__M
1545.8731412036552 3978.3625765149495 False False NaN NaN 10.0 1000.0 True False EGFR_ssm cside_mot_3h_hb1_1541_000000003_0001_2_11_H_._ems_3hC_921_0001_0001_0002_0001__44__L
2395.048421000645 3978.3625765149495 False False NaN NaN 10.0 1000.0 True False EGFR_ssm cside_mot_3h_hb1_1541_000000003_0001_2_11_H_._ems_3hC_921_0001_0001_0002_0001__44__N
1812.6578331365238 3978.3625765149495 False False NaN NaN 10.0 1000.0 True False EGFR_ssm cside_mot_3h_hb1_1541_000000003_0001_2_11_H_._ems_3hC_921_0001_0001_0002_0001__44__Q
2022.3249677653598 3978.3625765149495 False False NaN NaN 10.0 1000.0 True False EGFR_ssm cside_mot_3h_hb1_1541_000000003_0001_2_11_H_._ems_3hC_921_0001_0001_0002_0001__44__P
1500.4092407982278 3978.3625765149495 False False NaN NaN 10.0 1000.0 True False EGFR_ssm cside_mot_3h_hb1_1541_000000003_0001_2_11_H_._ems_3hC_921_0001_0001_0002_0001__44__S
2146.7387043464482 3978.3625765149495 False False NaN NaN 10.0 1000.0 True False EGFR_ssm cside_mot_3h_hb1_1541_000000003_0001_2_11_H_._ems_3hC_921_0001_0001_0002_0001__44__R
1146.9187114505621 3938.972848034608 False False NaN NaN 10.0 1000.0 True False EGFR_ssm cside_mot_3h_hb1_1541_000000003_0001_2_11_H_._ems_3hC_921_0001_0001_0002_0001__44__T
2324.6104012328883 3978.3625765149495 False False NaN NaN 10.0 1000.0 True False EGFR_ssm cside_mot_3h_hb1_1541_000000003_0001_2_11_H_._ems_3hC_921_0001_0001_0002_0001__44__W
1169.9717775507188 3978.3625765149495 False False NaN NaN 10.0 1000.0 True False EGFR_ssm cside_mot_3h_hb1_1541_000000003_0001_2_11_H_._ems_3hC_921_0001_0001_0002_0001__44__V
2418.998905210653 3978.3625765149495 False False NaN NaN 10.0 1000.0 True False EGFR_ssm cside_mot_3h_hb1_1541_000000003_0001_2_11_H_._ems_3hC_921_0001_0001_0002_0001__44__Y
238.09790847917392 1028.0104431380992 False False NaN NaN 10.0 1000.0 True False EGFR_ssm cside_mot_3h_hb1_1541_000000003_0001_2_11_H_._ems_3hC_921_0001_0001_0002_0001__45__A
27970.07444823857 inf False False NaN NaN 10.0 1000.0 True False EGFR_ssm cside_mot_3h_hb1_1541_000000003_0001_2_11_H_._ems_3hC_921_0001_0001_0002_0001__45__C
178.41679792765916 612.7539080616172 False False NaN NaN 10.0 1000.0 True True EGFR_ssm cside_mot_3h_hb1_1541_000000003_0001_2_11_H_._ems_3hC_921_0001_0001_0002_0001__45__E
189.39302620591704 755.1529777115373 False False NaN NaN 10.0 1000.0 True True EGFR_ssm cside_mot_3h_hb1_1541_000000003_0001_2_11_H_._ems_3hC_921_0001_0001_0002_0001__45__D
1059.160187575627 2981.154754490903 False False NaN NaN 10.0 1000.0 True False EGFR_ssm cside_mot_3h_hb1_1541_000000003_0001_2_11_H_._ems_3hC_921_0001_0001_0002_0001__45__G
2492.296991037439 3978.3625765149495 False False NaN NaN 10.0 1000.0 True False EGFR_ssm cside_mot_3h_hb1_1541_000000003_0001_2_11_H_._ems_3hC_921_0001_0001_0002_0001__45__F
1943.4145441793557 3978.3625765149495 False False NaN NaN 10.0 1000.0 True False EGFR_ssm cside_mot_3h_hb1_1541_000000003_0001_2_11_H_._ems_3hC_921_0001_0001_0002_0001__45__I
1181.6714953262258 3978.3625765149495 False False NaN NaN 10.0 1000.0 True False EGFR_ssm cside_mot_3h_hb1_1541_000000003_0001_2_11_H_._ems_3hC_921_0001_0001_0002_0001__45__H
1707.6056748524763 3978.3625765149495 False False NaN NaN 10.0 1000.0 True False EGFR_ssm cside_mot_3h_hb1_1541_000000003_0001_2_11_H_._ems_3hC_921_0001_0001_0002_0001__45__K
1146.9187114505621 3938.972848034608 False False NaN NaN 10.0 1000.0 True False EGFR_ssm cside_mot_3h_hb1_1541_000000003_0001_2_11_H_._ems_3hC_921_0001_0001_0002_0001__45__M
2395.048421000645 3978.3625765149495 False False NaN NaN 10.0 1000.0 True False EGFR_ssm cside_mot_3h_hb1_1541_000000003_0001_2_11_H_._ems_3hC_921_0001_0001_0002_0001__45__L
588.8444616522447 1849.0922555825673 False False NaN NaN 10.0 1000.0 True False EGFR_ssm cside_mot_3h_hb1_1541_000000003_0001_2_11_H_._ems_3hC_921_0001_0001_0002_0001__45__N
308.39781953818175 894.3310178682412 False False NaN NaN 10.0 1000.0 True False EGFR_ssm cside_mot_3h_hb1_1541_000000003_0001_2_11_H_._ems_3hC_921_0001_0001_0002_0001__45__Q
903.2743280469243 2981.154754490903 False False NaN NaN 10.0 1000.0 True False EGFR_ssm cside_mot_3h_hb1_1541_000000003_0001_2_11_H_._ems_3hC_921_0001_0001_0002_0001__45__P
676.8615242770458 2146.7387043464482 False False NaN NaN 10.0 1000.0 True False EGFR_ssm cside_mot_3h_hb1_1541_000000003_0001_2_11_H_._ems_3hC_921_0001_0001_0002_0001__45__S
1181.6714953262258 3978.3625765149495 False False NaN NaN 10.0 1000.0 True False EGFR_ssm cside_mot_3h_hb1_1541_000000003_0001_2_11_H_._ems_3hC_921_0001_0001_0002_0001__45__T
2125.4838656895513 3978.3625765149495 False False NaN NaN 10.0 1000.0 True False EGFR_ssm cside_mot_3h_hb1_1541_000000003_0001_2_11_H_._ems_3hC_921_0001_0001_0002_0001__45__W
740.273480748493 2371.3350702976686 False False NaN NaN 10.0 1000.0 True False EGFR_ssm cside_mot_3h_hb1_1541_000000003_0001_2_11_H_._ems_3hC_921_0001_0001_0002_0001__45__V
2371.3350702976686 3978.3625765149495 False False NaN NaN 10.0 1000.0 True False EGFR_ssm cside_mot_3h_hb1_1541_000000003_0001_2_11_H_._ems_3hC_921_0001_0001_0002_0001__45__Y
15550.077905161292 575958.579944068 False False NaN NaN 10.0 1000.0 False False EGFR_ssm cside_mot_3h_hb1_1541_000000003_0001_2_11_H_._ems_3hC_921_0001_0001_0002_0001__46__C
314.5966157108991 1158.3878985650686 False False NaN NaN 10.0 1000.0 True False EGFR_ssm cside_mot_3h_hb1_1541_000000003_0001_2_11_H_._ems_3hC_921_0001_0001_0002_0001__46__E
1867.5831781383924 5692.116984286569 False False NaN NaN 10.0 1000.0 True False EGFR_ssm cside_mot_3h_hb1_1541_000000003_0001_2_11_H_._ems_3hC_921_0001_0001_0002_0001__46__D
1193.488210279488 3978.3625765149495 False False NaN NaN 10.0 1000.0 True False EGFR_ssm cside_mot_3h_hb1_1541_000000003_0001_2_11_H_._ems_3hC_921_0001_0001_0002_0001__46__G
88710.08208897486 inf False False NaN NaN 10.0 1000.0 False False EGFR_ssm cside_mot_3h_hb1_1541_000000003_0001_2_11_H_._ems_3hC_921_0001_0001_0002_0001__46__F
15243.67993839947 inf False False NaN NaN 10.0 1000.0 False False EGFR_ssm cside_mot_3h_hb1_1541_000000003_0001_2_11_H_._ems_3hC_921_0001_0001_0002_0001__46__I
24822.020899698007 140202.63473894473 False False NaN NaN 10.0 1000.0 False False EGFR_ssm cside_mot_3h_hb1_1541_000000003_0001_2_11_H_._ems_3hC_921_0001_0001_0002_0001__46__H
55573.58496437321 inf False False NaN NaN 10.0 1000.0 True False EGFR_ssm cside_mot_3h_hb1_1541_000000003_0001_2_11_H_._ems_3hC_921_0001_0001_0002_0001__46__K
51321.27332779394 inf False False NaN NaN 10.0 1000.0 False False EGFR_ssm cside_mot_3h_hb1_1541_000000003_0001_2_11_H_._ems_3hC_921_0001_0001_0002_0001__46__M
33456.333946028644 inf False False NaN NaN 10.0 1000.0 False False EGFR_ssm cside_mot_3h_hb1_1541_000000003_0001_2_11_H_._ems_3hC_921_0001_0001_0002_0001__46__L
6350.514744884566 53939.174051440496 False False NaN NaN 10.0 1000.0 False False EGFR_ssm cside_mot_3h_hb1_1541_000000003_0001_2_11_H_._ems_3hC_921_0001_0001_0002_0001__46__N
1413.4533762253527 3978.3625765149495 False False NaN NaN 10.0 1000.0 True False EGFR_ssm cside_mot_3h_hb1_1541_000000003_0001_2_11_H_._ems_3hC_921_0001_0001_0002_0001__46__Q
53405.122823208374 inf False False NaN NaN 10.0 1000.0 True False EGFR_ssm cside_mot_3h_hb1_1541_000000003_0001_2_11_H_._ems_3hC_921_0001_0001_0002_0001__46__P
2083.6034366136187 3978.3625765149495 False False NaN NaN 10.0 1000.0 True False EGFR_ssm cside_mot_3h_hb1_1541_000000003_0001_2_11_H_._ems_3hC_921_0001_0001_0002_0001__46__S
17006.891193969397 inf False False NaN NaN 10.0 1000.0 True False EGFR_ssm cside_mot_3h_hb1_1541_000000003_0001_2_11_H_._ems_3hC_921_0001_0001_0002_0001__46__R
1982.4771765173616 6414.019892333406 False False NaN NaN 10.0 1000.0 True False EGFR_ssm cside_mot_3h_hb1_1541_000000003_0001_2_11_H_._ems_3hC_921_0001_0001_0002_0001__46__T
1867.5831781383924 8390.877767570124 False False NaN NaN 10.0 1000.0 True False EGFR_ssm cside_mot_3h_hb1_1541_000000003_0001_2_11_H_._ems_3hC_921_0001_0001_0002_0001__46__W
14648.87679838893 inf False False NaN NaN 10.0 1000.0 True False EGFR_ssm cside_mot_3h_hb1_1541_000000003_0001_2_11_H_._ems_3hC_921_0001_0001_0002_0001__46__V
10548.701220871191 26349.075363668566 False False NaN NaN 10.0 1000.0 False False EGFR_ssm cside_mot_3h_hb1_1541_000000003_0001_2_11_H_._ems_3hC_921_0001_0001_0002_0001__46__Y
1830.7844114678887 3978.3625765149495 False False NaN NaN 10.0 1000.0 True False EGFR_ssm cside_mot_3h_hb1_1541_000000003_0001_2_11_H_._ems_3hC_921_0001_0001_0002_0001__47__A
2278.8063927388366 3978.3625765149495 False False NaN NaN 10.0 1000.0 True False EGFR_ssm cside_mot_3h_hb1_1541_000000003_0001_2_11_H_._ems_3hC_921_0001_0001_0002_0001__47__C
2042.548217443015 3978.3625765149495 False False NaN NaN 10.0 1000.0 True False EGFR_ssm cside_mot_3h_hb1_1541_000000003_0001_2_11_H_._ems_3hC_921_0001_0001_0002_0001__47__E
25320.94351978193 1410310.9980951848 False False NaN NaN 10.0 1000.0 False False EGFR_ssm cside_mot_3h_hb1_1541_000000003_0001_2_11_H_._ems_3hC_921_0001_0001_0002_0001__47__D
0.0 516245.3355117428 True False NaN NaN 10.0 1000.0 True False EGFR_ssm cside_mot_3h_hb1_1541_000000003_0001_2_11_H_._ems_3hC_921_0001_0001_0002_0001__47__G
1690.6986879727492 3978.3625765149495 False False NaN NaN 10.0 1000.0 True False EGFR_ssm cside_mot_3h_hb1_1541_000000003_0001_2_11_H_._ems_3hC_921_0001_0001_0002_0001__47__F
1657.3852445571497 3978.3625765149495 False False NaN NaN 10.0 1000.0 True False EGFR_ssm cside_mot_3h_hb1_1541_000000003_0001_2_11_H_._ems_3hC_921_0001_0001_0002_0001__47__I
1427.5879099876058 inf False False NaN NaN 10.0 1000.0 False False EGFR_ssm cside_mot_3h_hb1_1541_000000003_0001_2_11_H_._ems_3hC_921_0001_0001_0002_0001__47__H
24576.258316532665 208742.618216331 False False NaN NaN 10.0 1000.0 False False EGFR_ssm cside_mot_3h_hb1_1541_000000003_0001_2_11_H_._ems_3hC_921_0001_0001_0002_0001__47__K
1500.4092407982278 3978.3625765149495 False False NaN NaN 10.0 1000.0 True False EGFR_ssm cside_mot_3h_hb1_1541_000000003_0001_2_11_H_._ems_3hC_921_0001_0001_0002_0001__47__M
2324.6104012328883 3978.3625765149495 False False NaN NaN 10.0 1000.0 True False EGFR_ssm cside_mot_3h_hb1_1541_000000003_0001_2_11_H_._ems_3hC_921_0001_0001_0002_0001__47__L
23151.947047466158 98971.03061675113 False False NaN NaN 10.0 1000.0 False False EGFR_ssm cside_mot_3h_hb1_1541_000000003_0001_2_11_H_._ems_3hC_921_0001_0001_0002_0001__47__N
2168.206091389912 3978.3625765149495 False False NaN NaN 10.0 1000.0 True False EGFR_ssm cside_mot_3h_hb1_1541_000000003_0001_2_11_H_._ems_3hC_921_0001_0001_0002_0001__47__Q
79512.95055929957 inf False False NaN NaN 10.0 1000.0 False False EGFR_ssm cside_mot_3h_hb1_1541_000000003_0001_2_11_H_._ems_3hC_921_0001_0001_0002_0001__47__P
11197.658908624146 50310.0414937692 False False NaN NaN 10.0 1000.0 False False EGFR_ssm cside_mot_3h_hb1_1541_000000003_0001_2_11_H_._ems_3hC_921_0001_0001_0002_0001__47__S
58408.39631764248 inf False False NaN NaN 10.0 1000.0 True False EGFR_ssm cside_mot_3h_hb1_1541_000000003_0001_2_11_H_._ems_3hC_921_0001_0001_0002_0001__47__R
3228.1634164155075 10444.258634525944 False False NaN NaN 10.0 1000.0 False False EGFR_ssm cside_mot_3h_hb1_1541_000000003_0001_2_11_H_._ems_3hC_921_0001_0001_0002_0001__47__T
2042.548217443015 4482.918530157363 False False NaN NaN 10.0 1000.0 True False EGFR_ssm cside_mot_3h_hb1_1541_000000003_0001_2_11_H_._ems_3hC_921_0001_0001_0002_0001__47__W
2278.8063927388366 3978.3625765149495 False False NaN NaN 10.0 1000.0 True False EGFR_ssm cside_mot_3h_hb1_1541_000000003_0001_2_11_H_._ems_3hC_921_0001_0001_0002_0001__47__Y
17176.960105909104 45094.083420170224 False False NaN NaN 10.0 1000.0 False False EGFR_ssm cside_mot_3h_hb1_1541_000000003_0001_2_11_H_._ems_3hC_921_0001_0001_0002_0001__48__A
6876.69747568825 174512.44303842977 False False NaN NaN 10.0 1000.0 False False EGFR_ssm cside_mot_3h_hb1_1541_000000003_0001_2_11_H_._ems_3hC_921_0001_0001_0002_0001__48__C
2062.9736996174447 3978.3625765149495 False False NaN NaN 10.0 1000.0 True False EGFR_ssm cside_mot_3h_hb1_1541_000000003_0001_2_11_H_._ems_3hC_921_0001_0001_0002_0001__48__D
18974.050180292776 2587728.4075300326 False False NaN NaN 10.0 1000.0 False False EGFR_ssm cside_mot_3h_hb1_1541_000000003_0001_2_11_H_._ems_3hC_921_0001_0001_0002_0001__48__G
81111.1608655416 inf False False NaN NaN 10.0 1000.0 False False EGFR_ssm cside_mot_3h_hb1_1541_000000003_0001_2_11_H_._ems_3hC_921_0001_0001_0002_0001__48__F
14503.838414246455 89597.18290986466 False False NaN NaN 10.0 1000.0 False False EGFR_ssm cside_mot_3h_hb1_1541_000000003_0001_2_11_H_._ems_3hC_921_0001_0001_0002_0001__48__I
17522.21700403787 350205.17801870743 False False NaN NaN 10.0 1000.0 False False EGFR_ssm cside_mot_3h_hb1_1541_000000003_0001_2_11_H_._ems_3hC_921_0001_0001_0002_0001__48__H
35514.5726489457 inf False False NaN NaN 10.0 1000.0 False False EGFR_ssm cside_mot_3h_hb1_1541_000000003_0001_2_11_H_._ems_3hC_921_0001_0001_0002_0001__48__K
10548.701220871191 50813.141908706835 False False NaN NaN 10.0 1000.0 False False EGFR_ssm cside_mot_3h_hb1_1541_000000003_0001_2_11_H_._ems_3hC_921_0001_0001_0002_0001__48__M
22471.051709613163 593410.7008749533 False False NaN NaN 10.0 1000.0 False False EGFR_ssm cside_mot_3h_hb1_1541_000000003_0001_2_11_H_._ems_3hC_921_0001_0001_0002_0001__48__L
31832.55378275916 242343.69941181212 False False NaN NaN 10.0 1000.0 False False EGFR_ssm cside_mot_3h_hb1_1541_000000003_0001_2_11_H_._ems_3hC_921_0001_0001_0002_0001__48__N
8818.89686287685 17874.41356581902 False False NaN NaN 10.0 1000.0 False False EGFR_ssm cside_mot_3h_hb1_1541_000000003_0001_2_11_H_._ems_3hC_921_0001_0001_0002_0001__48__Q
150316.20116216896 inf False False NaN NaN 10.0 1000.0 False False EGFR_ssm cside_mot_3h_hb1_1541_000000003_0001_2_11_H_._ems_3hC_921_0001_0001_0002_0001__48__P
23617.30118312026 157983.83811429286 False False NaN NaN 10.0 1000.0 False False EGFR_ssm cside_mot_3h_hb1_1541_000000003_0001_2_11_H_._ems_3hC_921_0001_0001_0002_0001__48__S
128192.85240517936 inf False False NaN NaN 10.0 1000.0 False False EGFR_ssm cside_mot_3h_hb1_1541_000000003_0001_2_11_H_._ems_3hC_921_0001_0001_0002_0001__48__R
49318.73492184023 254705.66366022796 False False NaN NaN 10.0 1000.0 False False EGFR_ssm cside_mot_3h_hb1_1541_000000003_0001_2_11_H_._ems_3hC_921_0001_0001_0002_0001__48__T
38076.42885190736 975942.1220816297 False False NaN NaN 10.0 1000.0 False False EGFR_ssm cside_mot_3h_hb1_1541_000000003_0001_2_11_H_._ems_3hC_921_0001_0001_0002_0001__48__W
14503.838414246455 97991.1194225258 False False NaN NaN 10.0 1000.0 False False EGFR_ssm cside_mot_3h_hb1_1541_000000003_0001_2_11_H_._ems_3hC_921_0001_0001_0002_0001__48__V
22922.71984897642 196644.98888518248 False False NaN NaN 10.0 1000.0 False False EGFR_ssm cside_mot_3h_hb1_1541_000000003_0001_2_11_H_._ems_3hC_921_0001_0001_0002_0001__48__Y
10977.020790730468 24822.020899698007 False False NaN NaN 10.0 1000.0 False False EGFR_ssm cside_mot_3h_hb1_1541_000000003_0001_2_11_H_._ems_3hC_921_0001_0001_0002_0001__49__A
454.6161673545383 inf False False NaN NaN 10.0 1000.0 True False EGFR_ssm cside_mot_3h_hb1_1541_000000003_0001_2_11_H_._ems_3hC_921_0001_0001_0002_0001__49__C
178.41679792765916 577.2418994728409 False False NaN NaN 10.0 1000.0 True True EGFR_ssm cside_mot_3h_hb1_1541_000000003_0001_2_11_H_._ems_3hC_921_0001_0001_0002_0001__49__E
445.6584328541693 1385.6027607345868 False False NaN NaN 10.0 1000.0 True False EGFR_ssm cside_mot_3h_hb1_1541_000000003_0001_2_11_H_._ems_3hC_921_0001_0001_0002_0001__49__D
5524.712665800157 21810.18140292322 False False NaN NaN 10.0 1000.0 False False EGFR_ssm cside_mot_3h_hb1_1541_000000003_0001_2_11_H_._ems_3hC_921_0001_0001_0002_0001__49__G
69173.3225883707 inf False False NaN NaN 10.0 1000.0 False False EGFR_ssm cside_mot_3h_hb1_1541_000000003_0001_2_11_H_._ems_3hC_921_0001_0001_0002_0001__49__F
1943.4145441793557 4181.299050858942 False False NaN NaN 10.0 1000.0 True False EGFR_ssm cside_mot_3h_hb1_1541_000000003_0001_2_11_H_._ems_3hC_921_0001_0001_0002_0001__49__I
2233.9049041651188 3978.3625765149495 False False NaN NaN 10.0 1000.0 True False EGFR_ssm cside_mot_3h_hb1_1541_000000003_0001_2_11_H_._ems_3hC_921_0001_0001_0002_0001__49__H
48346.96100562706 inf False False NaN NaN 10.0 1000.0 True False EGFR_ssm cside_mot_3h_hb1_1541_000000003_0001_2_11_H_._ems_3hC_921_0001_0001_0002_0001__49__K
1413.4533762253527 13261.437066486216 False False NaN NaN 10.0 1000.0 True False EGFR_ssm cside_mot_3h_hb1_1541_000000003_0001_2_11_H_._ems_3hC_921_0001_0001_0002_0001__49__M
18786.188297319568 317036.1791262698 False False NaN NaN 10.0 1000.0 False False EGFR_ssm cside_mot_3h_hb1_1541_000000003_0001_2_11_H_._ems_3hC_921_0001_0001_0002_0001__49__L
2042.548217443015 3978.3625765149495 False False NaN NaN 10.0 1000.0 True False EGFR_ssm cside_mot_3h_hb1_1541_000000003_0001_2_11_H_._ems_3hC_921_0001_0001_0002_0001__49__N
482.58422243583874 1500.4092407982278 False False NaN NaN 10.0 1000.0 True False EGFR_ssm cside_mot_3h_hb1_1541_000000003_0001_2_11_H_._ems_3hC_921_0001_0001_0002_0001__49__Q
130769.52873852341 inf False False NaN NaN 10.0 1000.0 True False EGFR_ssm cside_mot_3h_hb1_1541_000000003_0001_2_11_H_._ems_3hC_921_0001_0001_0002_0001__49__P
10340.850133193997 20141.33660489533 False False NaN NaN 10.0 1000.0 False False EGFR_ssm cside_mot_3h_hb1_1541_000000003_0001_2_11_H_._ems_3hC_921_0001_0001_0002_0001__49__R
2324.6104012328883 3978.3625765149495 False False NaN NaN 10.0 1000.0 True False EGFR_ssm cside_mot_3h_hb1_1541_000000003_0001_2_11_H_._ems_3hC_921_0001_0001_0002_0001__49__T
16181.473423923255 inf False False NaN NaN 10.0 1000.0 False False EGFR_ssm cside_mot_3h_hb1_1541_000000003_0001_2_11_H_._ems_3hC_921_0001_0001_0002_0001__49__W
1943.4145441793557 3978.3625765149495 False False NaN NaN 10.0 1000.0 True False EGFR_ssm cside_mot_3h_hb1_1541_000000003_0001_2_11_H_._ems_3hC_921_0001_0001_0002_0001__49__V
75653.8441775454 inf False False NaN NaN 10.0 1000.0 False False EGFR_ssm cside_mot_3h_hb1_1541_000000003_0001_2_11_H_._ems_3hC_921_0001_0001_0002_0001__49__Y
1905.1216000189752 3978.3625765149495 False False NaN NaN 10.0 1000.0 True False EGFR_ssm cside_mot_3h_hb1_1541_000000003_0001_2_11_H_._ems_3hC_921_0001_0001_0002_0001__50__A
2042.548217443015 3978.3625765149495 False False NaN NaN 10.0 1000.0 True False EGFR_ssm cside_mot_3h_hb1_1541_000000003_0001_2_11_H_._ems_3hC_921_0001_0001_0002_0001__50__C
101969.95181546932 inf False False NaN NaN 10.0 1000.0 True False EGFR_ssm cside_mot_3h_hb1_1541_000000003_0001_2_11_H_._ems_3hC_921_0001_0001_0002_0001__50__E
27147.478696263097 inf False False NaN NaN 10.0 1000.0 True False EGFR_ssm cside_mot_3h_hb1_1541_000000003_0001_2_11_H_._ems_3hC_921_0001_0001_0002_0001__50__D
16671.78825014156 inf False False NaN NaN 10.0 1000.0 True False EGFR_ssm cside_mot_3h_hb1_1541_000000003_0001_2_11_H_._ems_3hC_921_0001_0001_0002_0001__50__G
4438.533198175604 inf False False NaN NaN 10.0 1000.0 True False EGFR_ssm cside_mot_3h_hb1_1541_000000003_0001_2_11_H_._ems_3hC_921_0001_0001_0002_0001__50__F
2567.8160821628653 8559.53441069828 False False NaN NaN 10.0 1000.0 False False EGFR_ssm cside_mot_3h_hb1_1541_000000003_0001_2_11_H_._ems_3hC_921_0001_0001_0002_0001__50__I
138814.48984053926 inf False False NaN NaN 10.0 1000.0 False False EGFR_ssm cside_mot_3h_hb1_1541_000000003_0001_2_11_H_._ems_3hC_921_0001_0001_0002_0001__50__H
78725.69362306898 inf False False NaN NaN 10.0 1000.0 False False EGFR_ssm cside_mot_3h_hb1_1541_000000003_0001_2_11_H_._ems_3hC_921_0001_0001_0002_0001__50__K
91398.0862863529 inf False False NaN NaN 10.0 1000.0 False False EGFR_ssm cside_mot_3h_hb1_1541_000000003_0001_2_11_H_._ems_3hC_921_0001_0001_0002_0001__50__M
74163.16456969458 inf False False NaN NaN 10.0 1000.0 True False EGFR_ssm cside_mot_3h_hb1_1541_000000003_0001_2_11_H_._ems_3hC_921_0001_0001_0002_0001__50__L
125666.94677500188 inf False False NaN NaN 10.0 1000.0 True False EGFR_ssm cside_mot_3h_hb1_1541_000000003_0001_2_11_H_._ems_3hC_921_0001_0001_0002_0001__50__N
150316.20116216896 inf False False NaN NaN 10.0 1000.0 False False EGFR_ssm cside_mot_3h_hb1_1541_000000003_0001_2_11_H_._ems_3hC_921_0001_0001_0002_0001__50__Q
150316.20116216896 inf False False NaN NaN 10.0 1000.0 False False EGFR_ssm cside_mot_3h_hb1_1541_000000003_0001_2_11_H_._ems_3hC_921_0001_0001_0002_0001__50__P
81111.1608655416 inf False False NaN NaN 10.0 1000.0 True False EGFR_ssm cside_mot_3h_hb1_1541_000000003_0001_2_11_H_._ems_3hC_921_0001_0001_0002_0001__50__S
120763.46580194493 inf False False NaN NaN 10.0 1000.0 False False EGFR_ssm cside_mot_3h_hb1_1541_000000003_0001_2_11_H_._ems_3hC_921_0001_0001_0002_0001__50__R
1886.2590099197778 3978.3625765149495 False False NaN NaN 10.0 1000.0 True False EGFR_ssm cside_mot_3h_hb1_1541_000000003_0001_2_11_H_._ems_3hC_921_0001_0001_0002_0001__50__T
150316.20116216896 inf False False NaN NaN 10.0 1000.0 False False EGFR_ssm cside_mot_3h_hb1_1541_000000003_0001_2_11_H_._ems_3hC_921_0001_0001_0002_0001__50__W
119567.7879227179 inf False False NaN NaN 10.0 1000.0 False False EGFR_ssm cside_mot_3h_hb1_1541_000000003_0001_2_11_H_._ems_3hC_921_0001_0001_0002_0001__50__Y
2371.3350702976686 3978.3625765149495 False False NaN NaN 10.0 1000.0 True False EGFR_ssm cside_mot_3h_hb1_1541_000000003_0001_2_11_H_._ems_3hC_921_0001_0001_0002_0001__51__A
2395.048421000645 3978.3625765149495 False False NaN NaN 10.0 1000.0 True False EGFR_ssm cside_mot_3h_hb1_1541_000000003_0001_2_11_H_._ems_3hC_921_0001_0001_0002_0001__51__C
2301.5944566662247 3978.3625765149495 False False NaN NaN 10.0 1000.0 True False EGFR_ssm cside_mot_3h_hb1_1541_000000003_0001_2_11_H_._ems_3hC_921_0001_0001_0002_0001__51__E
20959.15563781385 247214.80776998945 False False NaN NaN 10.0 1000.0 False False EGFR_ssm cside_mot_3h_hb1_1541_000000003_0001_2_11_H_._ems_3hC_921_0001_0001_0002_0001__51__D
2211.787033826849 3978.3625765149495 False False NaN NaN 10.0 1000.0 True False EGFR_ssm cside_mot_3h_hb1_1541_000000003_0001_2_11_H_._ems_3hC_921_0001_0001_0002_0001__51__G
2233.9049041651188 3978.3625765149495 False False NaN NaN 10.0 1000.0 True False EGFR_ssm cside_mot_3h_hb1_1541_000000003_0001_2_11_H_._ems_3hC_921_0001_0001_0002_0001__51__F
2371.3350702976686 3978.3625765149495 False False NaN NaN 10.0 1000.0 True False EGFR_ssm cside_mot_3h_hb1_1541_000000003_0001_2_11_H_._ems_3hC_921_0001_0001_0002_0001__51__I
2104.4394709797543 3978.3625765149495 False False NaN NaN 10.0 1000.0 True False EGFR_ssm cside_mot_3h_hb1_1541_000000003_0001_2_11_H_._ems_3hC_921_0001_0001_0002_0001__51__H
1924.1728160191644 3978.3625765149495 False False NaN NaN 10.0 1000.0 True False EGFR_ssm cside_mot_3h_hb1_1541_000000003_0001_2_11_H_._ems_3hC_921_0001_0001_0002_0001__51__K
2278.8063927388366 3978.3625765149495 False False NaN NaN 10.0 1000.0 True False EGFR_ssm cside_mot_3h_hb1_1541_000000003_0001_2_11_H_._ems_3hC_921_0001_0001_0002_0001__51__M
1530.5674665382714 3978.3625765149495 False False NaN NaN 10.0 1000.0 True False EGFR_ssm cside_mot_3h_hb1_1541_000000003_0001_2_11_H_._ems_3hC_921_0001_0001_0002_0001__51__L
2278.8063927388366 3978.3625765149495 False False NaN NaN 10.0 1000.0 True False EGFR_ssm cside_mot_3h_hb1_1541_000000003_0001_2_11_H_._ems_3hC_921_0001_0001_0002_0001__51__N
2168.206091389912 3978.3625765149495 False False NaN NaN 10.0 1000.0 True False EGFR_ssm cside_mot_3h_hb1_1541_000000003_0001_2_11_H_._ems_3hC_921_0001_0001_0002_0001__51__Q
143020.70769719747 inf False False NaN NaN 10.0 1000.0 False False EGFR_ssm cside_mot_3h_hb1_1541_000000003_0001_2_11_H_._ems_3hC_921_0001_0001_0002_0001__51__P
2083.6034366136187 3978.3625765149495 False False NaN NaN 10.0 1000.0 True False EGFR_ssm cside_mot_3h_hb1_1541_000000003_0001_2_11_H_._ems_3hC_921_0001_0001_0002_0001__51__S
533.07320947699 1385.6027607345868 False False NaN NaN 10.0 1000.0 True False EGFR_ssm cside_mot_3h_hb1_1541_000000003_0001_2_11_H_._ems_3hC_921_0001_0001_0002_0001__51__T
1576.9451913418482 3978.3625765149495 False False NaN NaN 10.0 1000.0 True False EGFR_ssm cside_mot_3h_hb1_1541_000000003_0001_2_11_H_._ems_3hC_921_0001_0001_0002_0001__51__W
1028.0104431380992 2125.4838656895513 False False NaN NaN 10.0 1000.0 True False EGFR_ssm cside_mot_3h_hb1_1541_000000003_0001_2_11_H_._ems_3hC_921_0001_0001_0002_0001__51__V
1385.6027607345868 3978.3625765149495 False False NaN NaN 10.0 1000.0 True False EGFR_ssm cside_mot_3h_hb1_1541_000000003_0001_2_11_H_._ems_3hC_921_0001_0001_0002_0001__51__Y
10036.72726047436 230581.7145980231 False False NaN NaN 10.0 1000.0 False False EGFR_ssm cside_mot_3h_hb1_1541_000000003_0001_2_11_H_._ems_3hC_921_0001_0001_0002_0001__52__A
111523.03455691261 inf False False NaN NaN 10.0 1000.0 False False EGFR_ssm cside_mot_3h_hb1_1541_000000003_0001_2_11_H_._ems_3hC_921_0001_0001_0002_0001__52__C
2146.7387043464482 3978.3625765149495 False False NaN NaN 10.0 1000.0 True False EGFR_ssm cside_mot_3h_hb1_1541_000000003_0001_2_11_H_._ems_3hC_921_0001_0001_0002_0001__52__D
27693.143018057974 2017828.9512304747 False False NaN NaN 10.0 1000.0 False False EGFR_ssm cside_mot_3h_hb1_1541_000000003_0001_2_11_H_._ems_3hC_921_0001_0001_0002_0001__52__G
51834.48606107191 inf False False NaN NaN 10.0 1000.0 False False EGFR_ssm cside_mot_3h_hb1_1541_000000003_0001_2_11_H_._ems_3hC_921_0001_0001_0002_0001__52__F
58992.48028081895 inf False False NaN NaN 10.0 1000.0 False False EGFR_ssm cside_mot_3h_hb1_1541_000000003_0001_2_11_H_._ems_3hC_921_0001_0001_0002_0001__52__I
73428.87581157874 inf False False NaN NaN 10.0 1000.0 False False EGFR_ssm cside_mot_3h_hb1_1541_000000003_0001_2_11_H_._ems_3hC_921_0001_0001_0002_0001__52__H
66474.2033699934 inf False False NaN NaN 10.0 1000.0 True False EGFR_ssm cside_mot_3h_hb1_1541_000000003_0001_2_11_H_._ems_3hC_921_0001_0001_0002_0001__52__K
15550.077905161292 360816.74511785235 False False NaN NaN 10.0 1000.0 False False EGFR_ssm cside_mot_3h_hb1_1541_000000003_0001_2_11_H_._ems_3hC_921_0001_0001_0002_0001__52__M
88710.08208897486 inf False False NaN NaN 10.0 1000.0 False False EGFR_ssm cside_mot_3h_hb1_1541_000000003_0001_2_11_H_._ems_3hC_921_0001_0001_0002_0001__52__L
72701.85723918695 inf False False NaN NaN 10.0 1000.0 False False EGFR_ssm cside_mot_3h_hb1_1541_000000003_0001_2_11_H_._ems_3hC_921_0001_0001_0002_0001__52__N
14795.365566372802 75653.8441775454 False False NaN NaN 10.0 1000.0 False False EGFR_ssm cside_mot_3h_hb1_1541_000000003_0001_2_11_H_._ems_3hC_921_0001_0001_0002_0001__52__Q
138814.48984053926 inf False False NaN NaN 10.0 1000.0 False False EGFR_ssm cside_mot_3h_hb1_1541_000000003_0001_2_11_H_._ems_3hC_921_0001_0001_0002_0001__52__P
30896.363084922905 inf False False NaN NaN 10.0 1000.0 False False EGFR_ssm cside_mot_3h_hb1_1541_000000003_0001_2_11_H_._ems_3hC_921_0001_0001_0002_0001__52__S
60780.01142580806 inf False False NaN NaN 10.0 1000.0 False False EGFR_ssm cside_mot_3h_hb1_1541_000000003_0001_2_11_H_._ems_3hC_921_0001_0001_0002_0001__52__R
83568.91015092826 inf False False NaN NaN 10.0 1000.0 False False EGFR_ssm cside_mot_3h_hb1_1541_000000003_0001_2_11_H_._ems_3hC_921_0001_0001_0002_0001__52__T
42905.47308836836 636216.5907266353 False False NaN NaN 10.0 1000.0 False False EGFR_ssm cside_mot_3h_hb1_1541_000000003_0001_2_11_H_._ems_3hC_921_0001_0001_0002_0001__52__W
14360.236053709352 inf False False NaN NaN 10.0 1000.0 True False EGFR_ssm cside_mot_3h_hb1_1541_000000003_0001_2_11_H_._ems_3hC_921_0001_0001_0002_0001__52__V
33790.89728548896 inf False False NaN NaN 10.0 1000.0 True False EGFR_ssm cside_mot_3h_hb1_1541_000000003_0001_2_11_H_._ems_3hC_921_0001_0001_0002_0001__52__Y
67810.33485773024 inf False False NaN NaN 10.0 1000.0 False False EGFR_ssm cside_mot_3h_hb1_1541_000000003_0001_2_11_H_._ems_3hC_921_0001_0001_0002_0001__53__A
77946.23130996923 inf False False NaN NaN 10.0 1000.0 False False EGFR_ssm cside_mot_3h_hb1_1541_000000003_0001_2_11_H_._ems_3hC_921_0001_0001_0002_0001__53__C
38841.765071830756 inf False False NaN NaN 10.0 1000.0 False False EGFR_ssm cside_mot_3h_hb1_1541_000000003_0001_2_11_H_._ems_3hC_921_0001_0001_0002_0001__53__E
77946.23130996923 inf False False NaN NaN 10.0 1000.0 False False EGFR_ssm cside_mot_3h_hb1_1541_000000003_0001_2_11_H_._ems_3hC_921_0001_0001_0002_0001__53__D
51321.27332779394 inf False False NaN NaN 10.0 1000.0 False False EGFR_ssm cside_mot_3h_hb1_1541_000000003_0001_2_11_H_._ems_3hC_921_0001_0001_0002_0001__53__G
31205.326715772157 inf False False NaN NaN 10.0 1000.0 True False EGFR_ssm cside_mot_3h_hb1_1541_000000003_0001_2_11_H_._ems_3hC_921_0001_0001_0002_0001__53__F
29396.829347143947 inf False False NaN NaN 10.0 1000.0 True False EGFR_ssm cside_mot_3h_hb1_1541_000000003_0001_2_11_H_._ems_3hC_921_0001_0001_0002_0001__53__I
65816.04294058759 inf False False NaN NaN 10.0 1000.0 False False EGFR_ssm cside_mot_3h_hb1_1541_000000003_0001_2_11_H_._ems_3hC_921_0001_0001_0002_0001__53__H
129474.78092923124 inf False False NaN NaN 10.0 1000.0 False False EGFR_ssm cside_mot_3h_hb1_1541_000000003_0001_2_11_H_._ems_3hC_921_0001_0001_0002_0001__53__K
1485.5537037606218 3978.3625765149495 False False NaN NaN 10.0 1000.0 True False EGFR_ssm cside_mot_3h_hb1_1541_000000003_0001_2_11_H_._ems_3hC_921_0001_0001_0002_0001__53__M
87831.76444452965 inf False False NaN NaN 10.0 1000.0 False False EGFR_ssm cside_mot_3h_hb1_1541_000000003_0001_2_11_H_._ems_3hC_921_0001_0001_0002_0001__53__N
29987.70561702153 219390.5896295512 False False NaN NaN 10.0 1000.0 False False EGFR_ssm cside_mot_3h_hb1_1541_000000003_0001_2_11_H_._ems_3hC_921_0001_0001_0002_0001__53__Q
117211.83013696494 inf False False NaN NaN 10.0 1000.0 False False EGFR_ssm cside_mot_3h_hb1_1541_000000003_0001_2_11_H_._ems_3hC_921_0001_0001_0002_0001__53__P
80308.08006489262 inf False False NaN NaN 10.0 1000.0 True False EGFR_ssm cside_mot_3h_hb1_1541_000000003_0001_2_11_H_._ems_3hC_921_0001_0001_0002_0001__53__S
97020.91031933259 inf False False NaN NaN 10.0 1000.0 False False EGFR_ssm cside_mot_3h_hb1_1541_000000003_0001_2_11_H_._ems_3hC_921_0001_0001_0002_0001__53__R
112638.26490248181 inf False False NaN NaN 10.0 1000.0 False False EGFR_ssm cside_mot_3h_hb1_1541_000000003_0001_2_11_H_._ems_3hC_921_0001_0001_0002_0001__53__T
96060.30724686387 inf False False NaN NaN 10.0 1000.0 False False EGFR_ssm cside_mot_3h_hb1_1541_000000003_0001_2_11_H_._ems_3hC_921_0001_0001_0002_0001__53__W
20751.63924536023 inf False False NaN NaN 10.0 1000.0 True False EGFR_ssm cside_mot_3h_hb1_1541_000000003_0001_2_11_H_._ems_3hC_921_0001_0001_0002_0001__53__V
20751.63924536023 inf False False NaN NaN 10.0 1000.0 False False EGFR_ssm cside_mot_3h_hb1_1541_000000003_0001_2_11_H_._ems_3hC_921_0001_0001_0002_0001__53__Y
90493.1547389632 inf False False NaN NaN 10.0 1000.0 False False EGFR_ssm cside_mot_3h_hb1_1541_000000003_0001_2_11_H_._ems_3hC_921_0001_0001_0002_0001__54__C
24092.008936900966 inf False False NaN NaN 10.0 1000.0 True False EGFR_ssm cside_mot_3h_hb1_1541_000000003_0001_2_11_H_._ems_3hC_921_0001_0001_0002_0001__54__E
110418.8460959532 inf False False NaN NaN 10.0 1000.0 False False EGFR_ssm cside_mot_3h_hb1_1541_000000003_0001_2_11_H_._ems_3hC_921_0001_0001_0002_0001__54__D
73428.87581157874 inf False False NaN NaN 10.0 1000.0 True False EGFR_ssm cside_mot_3h_hb1_1541_000000003_0001_2_11_H_._ems_3hC_921_0001_0001_0002_0001__54__G
80308.08006489262 inf False False NaN NaN 10.0 1000.0 False False EGFR_ssm cside_mot_3h_hb1_1541_000000003_0001_2_11_H_._ems_3hC_921_0001_0001_0002_0001__54__F
13937.903635645675 339905.69553820416 False False NaN NaN 10.0 1000.0 False False EGFR_ssm cside_mot_3h_hb1_1541_000000003_0001_2_11_H_._ems_3hC_921_0001_0001_0002_0001__54__I
97991.1194225258 inf False False NaN NaN 10.0 1000.0 False False EGFR_ssm cside_mot_3h_hb1_1541_000000003_0001_2_11_H_._ems_3hC_921_0001_0001_0002_0001__54__H
14795.365566372802 inf False False NaN NaN 10.0 1000.0 False False EGFR_ssm cside_mot_3h_hb1_1541_000000003_0001_2_11_H_._ems_3hC_921_0001_0001_0002_0001__54__K
81111.1608655416 inf False False NaN NaN 10.0 1000.0 False False EGFR_ssm cside_mot_3h_hb1_1541_000000003_0001_2_11_H_._ems_3hC_921_0001_0001_0002_0001__54__M
56129.32081401698 inf False False NaN NaN 10.0 1000.0 False False EGFR_ssm cside_mot_3h_hb1_1541_000000003_0001_2_11_H_._ems_3hC_921_0001_0001_0002_0001__54__L
120763.46580194493 inf False False NaN NaN 10.0 1000.0 False False EGFR_ssm cside_mot_3h_hb1_1541_000000003_0001_2_11_H_._ems_3hC_921_0001_0001_0002_0001__54__N
111523.03455691261 inf False False NaN NaN 10.0 1000.0 False False EGFR_ssm cside_mot_3h_hb1_1541_000000003_0001_2_11_H_._ems_3hC_921_0001_0001_0002_0001__54__Q
117211.83013696494 inf False False NaN NaN 10.0 1000.0 True False EGFR_ssm cside_mot_3h_hb1_1541_000000003_0001_2_11_H_._ems_3hC_921_0001_0001_0002_0001__54__P
9741.548596453227 14360.236053709352 False False NaN NaN 10.0 1000.0 False False EGFR_ssm cside_mot_3h_hb1_1541_000000003_0001_2_11_H_._ems_3hC_921_0001_0001_0002_0001__54__S
57257.52016237869 inf False False NaN NaN 10.0 1000.0 False False EGFR_ssm cside_mot_3h_hb1_1541_000000003_0001_2_11_H_._ems_3hC_921_0001_0001_0002_0001__54__R
36228.41555918949 inf False False NaN NaN 10.0 1000.0 False False EGFR_ssm cside_mot_3h_hb1_1541_000000003_0001_2_11_H_._ems_3hC_921_0001_0001_0002_0001__54__T
74904.79621539157 inf False False NaN NaN 10.0 1000.0 False False EGFR_ssm cside_mot_3h_hb1_1541_000000003_0001_2_11_H_._ems_3hC_921_0001_0001_0002_0001__54__W
38841.765071830756 inf False False NaN NaN 10.0 1000.0 False False EGFR_ssm cside_mot_3h_hb1_1541_000000003_0001_2_11_H_._ems_3hC_921_0001_0001_0002_0001__54__V
144450.91477416953 inf False False NaN NaN 10.0 1000.0 False False EGFR_ssm cside_mot_3h_hb1_1541_000000003_0001_2_11_H_._ems_3hC_921_0001_0001_0002_0001__54__Y
2233.9049041651188 3978.3625765149495 False False NaN NaN 10.0 1000.0 True False EGFR_ssm cside_mot_3h_hb1_1541_000000003_0001_2_11_H_._ems_3hC_921_0001_0001_0002_0001__55__A
2042.548217443015 3978.3625765149495 False False NaN NaN 10.0 1000.0 True False EGFR_ssm cside_mot_3h_hb1_1541_000000003_0001_2_11_H_._ems_3hC_921_0001_0001_0002_0001__55__C
2146.7387043464482 3978.3625765149495 False False NaN NaN 10.0 1000.0 True False EGFR_ssm cside_mot_3h_hb1_1541_000000003_0001_2_11_H_._ems_3hC_921_0001_0001_0002_0001__55__E
59582.40508362707 inf False False NaN NaN 10.0 1000.0 False False EGFR_ssm cside_mot_3h_hb1_1541_000000003_0001_2_11_H_._ems_3hC_921_0001_0001_0002_0001__55__D
2893.479434156528 8645.129754805268 False False NaN NaN 10.0 1000.0 False False EGFR_ssm cside_mot_3h_hb1_1541_000000003_0001_2_11_H_._ems_3hC_921_0001_0001_0002_0001__55__G
2371.3350702976686 3978.3625765149495 False False NaN NaN 10.0 1000.0 True False EGFR_ssm cside_mot_3h_hb1_1541_000000003_0001_2_11_H_._ems_3hC_921_0001_0001_0002_0001__55__F
2104.4394709797543 3978.3625765149495 False False NaN NaN 10.0 1000.0 True False EGFR_ssm cside_mot_3h_hb1_1541_000000003_0001_2_11_H_._ems_3hC_921_0001_0001_0002_0001__55__I
1982.4771765173616 3978.3625765149495 False False NaN NaN 10.0 1000.0 True False EGFR_ssm cside_mot_3h_hb1_1541_000000003_0001_2_11_H_._ems_3hC_921_0001_0001_0002_0001__55__H
2395.048421000645 3978.3625765149495 False False NaN NaN 10.0 1000.0 True False EGFR_ssm cside_mot_3h_hb1_1541_000000003_0001_2_11_H_._ems_3hC_921_0001_0001_0002_0001__55__K
2083.6034366136187 3978.3625765149495 False False NaN NaN 10.0 1000.0 True False EGFR_ssm cside_mot_3h_hb1_1541_000000003_0001_2_11_H_._ems_3hC_921_0001_0001_0002_0001__55__M
2022.3249677653598 3978.3625765149495 False False NaN NaN 10.0 1000.0 True False EGFR_ssm cside_mot_3h_hb1_1541_000000003_0001_2_11_H_._ems_3hC_921_0001_0001_0002_0001__55__L
2189.8881523038112 4438.533198175604 False False NaN NaN 10.0 1000.0 True False EGFR_ssm cside_mot_3h_hb1_1541_000000003_0001_2_11_H_._ems_3hC_921_0001_0001_0002_0001__55__N
2256.2439532067697 3978.3625765149495 False False NaN NaN 10.0 1000.0 True False EGFR_ssm cside_mot_3h_hb1_1541_000000003_0001_2_11_H_._ems_3hC_921_0001_0001_0002_0001__55__Q
108243.15860793377 inf False False NaN NaN 10.0 1000.0 False False EGFR_ssm cside_mot_3h_hb1_1541_000000003_0001_2_11_H_._ems_3hC_921_0001_0001_0002_0001__55__P
2083.6034366136187 3978.3625765149495 False False NaN NaN 10.0 1000.0 True False EGFR_ssm cside_mot_3h_hb1_1541_000000003_0001_2_11_H_._ems_3hC_921_0001_0001_0002_0001__55__S
1812.6578331365238 4951.930994827699 False False NaN NaN 10.0 1000.0 True False EGFR_ssm cside_mot_3h_hb1_1541_000000003_0001_2_11_H_._ems_3hC_921_0001_0001_0002_0001__55__T
1530.5674665382714 3978.3625765149495 False False NaN NaN 10.0 1000.0 True False EGFR_ssm cside_mot_3h_hb1_1541_000000003_0001_2_11_H_._ems_3hC_921_0001_0001_0002_0001__55__W
2022.3249677653598 3978.3625765149495 False False NaN NaN 10.0 1000.0 True False EGFR_ssm cside_mot_3h_hb1_1541_000000003_0001_2_11_H_._ems_3hC_921_0001_0001_0002_0001__55__V
2371.3350702976686 3978.3625765149495 False False NaN NaN 10.0 1000.0 True False EGFR_ssm cside_mot_3h_hb1_1541_000000003_0001_2_11_H_._ems_3hC_921_0001_0001_0002_0001__55__Y
40018.709395272235 inf False False NaN NaN 10.0 1000.0 False False EGFR_ssm cside_mot_3h_hb1_1541_000000003_0001_2_11_H_._ems_3hC_921_0001_0001_0002_0001__56__A
94167.5396989157 inf False False NaN NaN 10.0 1000.0 False False EGFR_ssm cside_mot_3h_hb1_1541_000000003_0001_2_11_H_._ems_3hC_921_0001_0001_0002_0001__56__C
35162.943216777894 inf False False NaN NaN 10.0 1000.0 True False EGFR_ssm cside_mot_3h_hb1_1541_000000003_0001_2_11_H_._ems_3hC_921_0001_0001_0002_0001__56__E
50310.0414937692 inf False False NaN NaN 10.0 1000.0 True False EGFR_ssm cside_mot_3h_hb1_1541_000000003_0001_2_11_H_._ems_3hC_921_0001_0001_0002_0001__56__G
44647.60734670316 inf False False NaN NaN 10.0 1000.0 False False EGFR_ssm cside_mot_3h_hb1_1541_000000003_0001_2_11_H_._ems_3hC_921_0001_0001_0002_0001__56__F
40823.08545411727 inf False False NaN NaN 10.0 1000.0 False False EGFR_ssm cside_mot_3h_hb1_1541_000000003_0001_2_11_H_._ems_3hC_921_0001_0001_0002_0001__56__I
49811.92227105858 inf False False NaN NaN 10.0 1000.0 True False EGFR_ssm cside_mot_3h_hb1_1541_000000003_0001_2_11_H_._ems_3hC_921_0001_0001_0002_0001__56__H
46460.479241884816 inf False False NaN NaN 10.0 1000.0 False False EGFR_ssm cside_mot_3h_hb1_1541_000000003_0001_2_11_H_._ems_3hC_921_0001_0001_0002_0001__56__K
58408.39631764248 inf False False NaN NaN 10.0 1000.0 False False EGFR_ssm cside_mot_3h_hb1_1541_000000003_0001_2_11_H_._ems_3hC_921_0001_0001_0002_0001__56__M
28249.775192720976 inf False False NaN NaN 10.0 1000.0 False False EGFR_ssm cside_mot_3h_hb1_1541_000000003_0001_2_11_H_._ems_3hC_921_0001_0001_0002_0001__56__L
33125.08311487988 inf False False NaN NaN 10.0 1000.0 True False EGFR_ssm cside_mot_3h_hb1_1541_000000003_0001_2_11_H_._ems_3hC_921_0001_0001_0002_0001__56__N
11536.959171214368 inf False False NaN NaN 10.0 1000.0 False False EGFR_ssm cside_mot_3h_hb1_1541_000000003_0001_2_11_H_._ems_3hC_921_0001_0001_0002_0001__56__Q
47868.27822339318 inf False False NaN NaN 10.0 1000.0 False False EGFR_ssm cside_mot_3h_hb1_1541_000000003_0001_2_11_H_._ems_3hC_921_0001_0001_0002_0001__56__P
21594.239012795253 inf False False NaN NaN 10.0 1000.0 False False EGFR_ssm cside_mot_3h_hb1_1541_000000003_0001_2_11_H_._ems_3hC_921_0001_0001_0002_0001__56__S
37326.1727790485 inf False False NaN NaN 10.0 1000.0 False False EGFR_ssm cside_mot_3h_hb1_1541_000000003_0001_2_11_H_._ems_3hC_921_0001_0001_0002_0001__56__R
49318.73492184023 inf False False NaN NaN 10.0 1000.0 False False EGFR_ssm cside_mot_3h_hb1_1541_000000003_0001_2_11_H_._ems_3hC_921_0001_0001_0002_0001__56__T
48830.43061568336 inf False False NaN NaN 10.0 1000.0 False False EGFR_ssm cside_mot_3h_hb1_1541_000000003_0001_2_11_H_._ems_3hC_921_0001_0001_0002_0001__56__W
35514.5726489457 947239.8086400279 False False NaN NaN 10.0 1000.0 False False EGFR_ssm cside_mot_3h_hb1_1541_000000003_0001_2_11_H_._ems_3hC_921_0001_0001_0002_0001__56__V
59.12392411138477 inf False False NaN NaN 10.0 1000.0 True False EGFR_ssm cside_mot_3h_hb1_1541_000000003_0001_2_11_H_._ems_3hC_921_0001_0001_0002_0001__56__Y
4438.533198175604 11197.658908624146 False False NaN NaN 10.0 1000.0 False False EGFR_ssm cside_mot_3h_hb1_1541_000000003_0001_2_11_H_._ems_3hC_921_0001_0001_0002_0001__57__C
482.58422243583874 1500.4092407982278 False False NaN NaN 10.0 1000.0 True False EGFR_ssm cside_mot_3h_hb1_1541_000000003_0001_2_11_H_._ems_3hC_921_0001_0001_0002_0001__57__E
8645.129754805268 16343.288158162499 False False NaN NaN 10.0 1000.0 False False EGFR_ssm cside_mot_3h_hb1_1541_000000003_0001_2_11_H_._ems_3hC_921_0001_0001_0002_0001__57__D
39622.484549774534 inf False False NaN NaN 10.0 1000.0 True False EGFR_ssm cside_mot_3h_hb1_1541_000000003_0001_2_11_H_._ems_3hC_921_0001_0001_0002_0001__57__G
86101.13169741156 inf False False NaN NaN 10.0 1000.0 False False EGFR_ssm cside_mot_3h_hb1_1541_000000003_0001_2_11_H_._ems_3hC_921_0001_0001_0002_0001__57__F
88710.08208897486 inf False False NaN NaN 10.0 1000.0 False False EGFR_ssm cside_mot_3h_hb1_1541_000000003_0001_2_11_H_._ems_3hC_921_0001_0001_0002_0001__57__I
5692.116984286569 15862.634471055057 False False NaN NaN 10.0 1000.0 False False EGFR_ssm cside_mot_3h_hb1_1541_000000003_0001_2_11_H_._ems_3hC_921_0001_0001_0002_0001__57__H
56129.32081401698 inf False False NaN NaN 10.0 1000.0 True False EGFR_ssm cside_mot_3h_hb1_1541_000000003_0001_2_11_H_._ems_3hC_921_0001_0001_0002_0001__57__K
44647.60734670316 inf False False NaN NaN 10.0 1000.0 False False EGFR_ssm cside_mot_3h_hb1_1541_000000003_0001_2_11_H_._ems_3hC_921_0001_0001_0002_0001__57__M
74163.16456969458 inf False False NaN NaN 10.0 1000.0 False False EGFR_ssm cside_mot_3h_hb1_1541_000000003_0001_2_11_H_._ems_3hC_921_0001_0001_0002_0001__57__L
1371.8839215193932 3978.3625765149495 False False NaN NaN 10.0 1000.0 True False EGFR_ssm cside_mot_3h_hb1_1541_000000003_0001_2_11_H_._ems_3hC_921_0001_0001_0002_0001__57__N
2347.856505245217 3978.3625765149495 False False NaN NaN 10.0 1000.0 True False EGFR_ssm cside_mot_3h_hb1_1541_000000003_0001_2_11_H_._ems_3hC_921_0001_0001_0002_0001__57__Q
145895.42392191108 inf False False NaN NaN 10.0 1000.0 False False EGFR_ssm cside_mot_3h_hb1_1541_000000003_0001_2_11_H_._ems_3hC_921_0001_0001_0002_0001__57__P
2256.2439532067697 48830.43061568336 False False NaN NaN 10.0 1000.0 False False EGFR_ssm cside_mot_3h_hb1_1541_000000003_0001_2_11_H_._ems_3hC_921_0001_0001_0002_0001__57__S
71269.34343612082 inf False False NaN NaN 10.0 1000.0 False False EGFR_ssm cside_mot_3h_hb1_1541_000000003_0001_2_11_H_._ems_3hC_921_0001_0001_0002_0001__57__R
14218.055498722146 53939.174051440496 False False NaN NaN 10.0 1000.0 False False EGFR_ssm cside_mot_3h_hb1_1541_000000003_0001_2_11_H_._ems_3hC_921_0001_0001_0002_0001__57__T
88710.08208897486 inf False False NaN NaN 10.0 1000.0 False False EGFR_ssm cside_mot_3h_hb1_1541_000000003_0001_2_11_H_._ems_3hC_921_0001_0001_0002_0001__57__W
55573.58496437321 inf False False NaN NaN 10.0 1000.0 True False EGFR_ssm cside_mot_3h_hb1_1541_000000003_0001_2_11_H_._ems_3hC_921_0001_0001_0002_0001__57__V
45094.083420170224 inf False False NaN NaN 10.0 1000.0 False False EGFR_ssm cside_mot_3h_hb1_1541_000000003_0001_2_11_H_._ems_3hC_921_0001_0001_0002_0001__57__Y
56129.32081401698 inf False False NaN NaN 10.0 1000.0 False False EGFR_ssm cside_mot_3h_hb1_1541_000000003_0001_2_11_H_._ems_3hC_921_0001_0001_0002_0001__58__A
5982.4721568300865 40018.709395272235 False False NaN NaN 10.0 1000.0 False False EGFR_ssm cside_mot_3h_hb1_1541_000000003_0001_2_11_H_._ems_3hC_921_0001_0001_0002_0001__58__C
137440.08895102885 inf False False NaN NaN 10.0 1000.0 False False EGFR_ssm cside_mot_3h_hb1_1541_000000003_0001_2_11_H_._ems_3hC_921_0001_0001_0002_0001__58__E
84404.5992524376 inf False False NaN NaN 10.0 1000.0 False False EGFR_ssm cside_mot_3h_hb1_1541_000000003_0001_2_11_H_._ems_3hC_921_0001_0001_0002_0001__58__D
114902.29402702165 inf False False NaN NaN 10.0 1000.0 False False EGFR_ssm cside_mot_3h_hb1_1541_000000003_0001_2_11_H_._ems_3hC_921_0001_0001_0002_0001__58__G
4098.910940945931 21380.434666133897 False False NaN NaN 10.0 1000.0 False False EGFR_ssm cside_mot_3h_hb1_1541_000000003_0001_2_11_H_._ems_3hC_921_0001_0001_0002_0001__58__F
1830.7844114678887 7748.834840250847 False False NaN NaN 10.0 1000.0 False False EGFR_ssm cside_mot_3h_hb1_1541_000000003_0001_2_11_H_._ems_3hC_921_0001_0001_0002_0001__58__I
67810.33485773024 inf False False NaN NaN 10.0 1000.0 False False EGFR_ssm cside_mot_3h_hb1_1541_000000003_0001_2_11_H_._ems_3hC_921_0001_0001_0002_0001__58__H
140202.63473894473 inf False False NaN NaN 10.0 1000.0 False False EGFR_ssm cside_mot_3h_hb1_1541_000000003_0001_2_11_H_._ems_3hC_921_0001_0001_0002_0001__58__K
58408.39631764248 inf False False NaN NaN 10.0 1000.0 False False EGFR_ssm cside_mot_3h_hb1_1541_000000003_0001_2_11_H_._ems_3hC_921_0001_0001_0002_0001__58__M
124422.7195792097 inf False False NaN NaN 10.0 1000.0 False False EGFR_ssm cside_mot_3h_hb1_1541_000000003_0001_2_11_H_._ems_3hC_921_0001_0001_0002_0001__58__N
141604.66108633403 inf False False NaN NaN 10.0 1000.0 False False EGFR_ssm cside_mot_3h_hb1_1541_000000003_0001_2_11_H_._ems_3hC_921_0001_0001_0002_0001__58__Q
100960.34833214778 inf False False NaN NaN 10.0 1000.0 False False EGFR_ssm cside_mot_3h_hb1_1541_000000003_0001_2_11_H_._ems_3hC_921_0001_0001_0002_0001__58__P
69173.3225883707 inf False False NaN NaN 10.0 1000.0 True False EGFR_ssm cside_mot_3h_hb1_1541_000000003_0001_2_11_H_._ems_3hC_921_0001_0001_0002_0001__58__S
150316.20116216896 inf False False NaN NaN 10.0 1000.0 False False EGFR_ssm cside_mot_3h_hb1_1541_000000003_0001_2_11_H_._ems_3hC_921_0001_0001_0002_0001__58__R
104019.54784696022 inf False False NaN NaN 10.0 1000.0 False False EGFR_ssm cside_mot_3h_hb1_1541_000000003_0001_2_11_H_._ems_3hC_921_0001_0001_0002_0001__58__T
20751.63924536023 117211.83013696494 False False NaN NaN 10.0 1000.0 False False EGFR_ssm cside_mot_3h_hb1_1541_000000003_0001_2_11_H_._ems_3hC_921_0001_0001_0002_0001__58__W
1794.710725877745 7155.918968758065 False False NaN NaN 10.0 1000.0 True False EGFR_ssm cside_mot_3h_hb1_1541_000000003_0001_2_11_H_._ems_3hC_921_0001_0001_0002_0001__58__V
1982.4771765173616 9838.964082417768 False False NaN NaN 10.0 1000.0 True False EGFR_ssm cside_mot_3h_hb1_1541_000000003_0001_2_11_H_._ems_3hC_921_0001_0001_0002_0001__58__Y
2301.5944566662247 3978.3625765149495 False False NaN NaN 10.0 1000.0 True False EGFR_ssm cside_mot_3h_hb1_1541_000000003_0001_2_11_H_._ems_3hC_921_0001_0001_0002_0001__59__A
2104.4394709797543 3978.3625765149495 False False NaN NaN 10.0 1000.0 True False EGFR_ssm cside_mot_3h_hb1_1541_000000003_0001_2_11_H_._ems_3hC_921_0001_0001_0002_0001__59__C
2347.856505245217 3978.3625765149495 False False NaN NaN 10.0 1000.0 True False EGFR_ssm cside_mot_3h_hb1_1541_000000003_0001_2_11_H_._ems_3hC_921_0001_0001_0002_0001__59__D
1673.9590970027223 7904.586420539886 False False NaN NaN 10.0 1000.0 True False EGFR_ssm cside_mot_3h_hb1_1541_000000003_0001_2_11_H_._ems_3hC_921_0001_0001_0002_0001__59__G
2324.6104012328883 3978.3625765149495 False False NaN NaN 10.0 1000.0 True False EGFR_ssm cside_mot_3h_hb1_1541_000000003_0001_2_11_H_._ems_3hC_921_0001_0001_0002_0001__59__F
2256.2439532067697 3978.3625765149495 False False NaN NaN 10.0 1000.0 True False EGFR_ssm cside_mot_3h_hb1_1541_000000003_0001_2_11_H_._ems_3hC_921_0001_0001_0002_0001__59__I
2042.548217443015 3978.3625765149495 False False NaN NaN 10.0 1000.0 True False EGFR_ssm cside_mot_3h_hb1_1541_000000003_0001_2_11_H_._ems_3hC_921_0001_0001_0002_0001__59__H
3861.3595216494555 9645.097620250732 False False NaN NaN 10.0 1000.0 False False EGFR_ssm cside_mot_3h_hb1_1541_000000003_0001_2_11_H_._ems_3hC_921_0001_0001_0002_0001__59__K
2371.3350702976686 3978.3625765149495 False False NaN NaN 10.0 1000.0 True False EGFR_ssm cside_mot_3h_hb1_1541_000000003_0001_2_11_H_._ems_3hC_921_0001_0001_0002_0001__59__M
2002.3019482825348 3978.3625765149495 False False NaN NaN 10.0 1000.0 True False EGFR_ssm cside_mot_3h_hb1_1541_000000003_0001_2_11_H_._ems_3hC_921_0001_0001_0002_0001__59__L
1849.0922555825673 6478.160091256744 False False NaN NaN 10.0 1000.0 True False EGFR_ssm cside_mot_3h_hb1_1541_000000003_0001_2_11_H_._ems_3hC_921_0001_0001_0002_0001__59__N
1657.3852445571497 3978.3625765149495 False False NaN NaN 10.0 1000.0 True False EGFR_ssm cside_mot_3h_hb1_1541_000000003_0001_2_11_H_._ems_3hC_921_0001_0001_0002_0001__59__Q
136079.29599111783 inf False False NaN NaN 10.0 1000.0 False False EGFR_ssm cside_mot_3h_hb1_1541_000000003_0001_2_11_H_._ems_3hC_921_0001_0001_0002_0001__59__P
2125.4838656895513 3978.3625765149495 False False NaN NaN 10.0 1000.0 True False EGFR_ssm cside_mot_3h_hb1_1541_000000003_0001_2_11_H_._ems_3hC_921_0001_0001_0002_0001__59__S
2125.4838656895513 9937.353723241951 False False NaN NaN 10.0 1000.0 False False EGFR_ssm cside_mot_3h_hb1_1541_000000003_0001_2_11_H_._ems_3hC_921_0001_0001_0002_0001__59__R
2002.3019482825348 3978.3625765149495 False False NaN NaN 10.0 1000.0 True False EGFR_ssm cside_mot_3h_hb1_1541_000000003_0001_2_11_H_._ems_3hC_921_0001_0001_0002_0001__59__T
2042.548217443015 3978.3625765149495 False False NaN NaN 10.0 1000.0 True False EGFR_ssm cside_mot_3h_hb1_1541_000000003_0001_2_11_H_._ems_3hC_921_0001_0001_0002_0001__59__W
2062.9736996174447 3978.3625765149495 False False NaN NaN 10.0 1000.0 True False EGFR_ssm cside_mot_3h_hb1_1541_000000003_0001_2_11_H_._ems_3hC_921_0001_0001_0002_0001__59__V
2104.4394709797543 3978.3625765149495 False False NaN NaN 10.0 1000.0 True False EGFR_ssm cside_mot_3h_hb1_1541_000000003_0001_2_11_H_._ems_3hC_921_0001_0001_0002_0001__59__Y
1905.1216000189752 3978.3625765149495 False False NaN NaN 10.0 1000.0 True False EGFR_ssm cside_mot_3h_hb1_1541_000000003_0001_2_11_H_._ems_3hC_921_0001_0001_0002_0001__60__A
2395.048421000645 3978.3625765149495 False False NaN NaN 10.0 1000.0 True False EGFR_ssm cside_mot_3h_hb1_1541_000000003_0001_2_11_H_._ems_3hC_921_0001_0001_0002_0001__60__C
2211.787033826849 3978.3625765149495 False False NaN NaN 10.0 1000.0 True False EGFR_ssm cside_mot_3h_hb1_1541_000000003_0001_2_11_H_._ems_3hC_921_0001_0001_0002_0001__60__D
41643.629471745 inf False False NaN NaN 10.0 1000.0 True False EGFR_ssm cside_mot_3h_hb1_1541_000000003_0001_2_11_H_._ems_3hC_921_0001_0001_0002_0001__60__G
252.74572766659597 1048.6734530451747 False False NaN NaN 10.0 1000.0 True False EGFR_ssm cside_mot_3h_hb1_1541_000000003_0001_2_11_H_._ems_3hC_921_0001_0001_0002_0001__60__F
51321.27332779394 inf False False NaN NaN 10.0 1000.0 False False EGFR_ssm cside_mot_3h_hb1_1541_000000003_0001_2_11_H_._ems_3hC_921_0001_0001_0002_0001__60__I
2324.6104012328883 12246.714636905072 False False NaN NaN 10.0 1000.0 False False EGFR_ssm cside_mot_3h_hb1_1541_000000003_0001_2_11_H_._ems_3hC_921_0001_0001_0002_0001__60__H
68488.43820630759 inf False False NaN NaN 10.0 1000.0 True False EGFR_ssm cside_mot_3h_hb1_1541_000000003_0001_2_11_H_._ems_3hC_921_0001_0001_0002_0001__60__K
10340.850133193997 360816.74511785235 False False NaN NaN 10.0 1000.0 False False EGFR_ssm cside_mot_3h_hb1_1541_000000003_0001_2_11_H_._ems_3hC_921_0001_0001_0002_0001__60__M
58992.48028081895 inf False False NaN NaN 10.0 1000.0 True False EGFR_ssm cside_mot_3h_hb1_1541_000000003_0001_2_11_H_._ems_3hC_921_0001_0001_0002_0001__60__L
37326.1727790485 564609.9205411903 False False NaN NaN 10.0 1000.0 False False EGFR_ssm cside_mot_3h_hb1_1541_000000003_0001_2_11_H_._ems_3hC_921_0001_0001_0002_0001__60__N
10036.72726047436 35162.943216777894 False False NaN NaN 10.0 1000.0 False False EGFR_ssm cside_mot_3h_hb1_1541_000000003_0001_2_11_H_._ems_3hC_921_0001_0001_0002_0001__60__Q
110418.8460959532 inf False False NaN NaN 10.0 1000.0 False False EGFR_ssm cside_mot_3h_hb1_1541_000000003_0001_2_11_H_._ems_3hC_921_0001_0001_0002_0001__60__P
2211.787033826849 3978.3625765149495 False False NaN NaN 10.0 1000.0 True False EGFR_ssm cside_mot_3h_hb1_1541_000000003_0001_2_11_H_._ems_3hC_921_0001_0001_0002_0001__60__S
52352.83092168257 inf False False NaN NaN 10.0 1000.0 True False EGFR_ssm cside_mot_3h_hb1_1541_000000003_0001_2_11_H_._ems_3hC_921_0001_0001_0002_0001__60__R
29396.829347143947 815904.5117086226 False False NaN NaN 10.0 1000.0 False False EGFR_ssm cside_mot_3h_hb1_1541_000000003_0001_2_11_H_._ems_3hC_921_0001_0001_0002_0001__60__T
6542.941692169304 30287.582673191762 False False NaN NaN 10.0 1000.0 False False EGFR_ssm cside_mot_3h_hb1_1541_000000003_0001_2_11_H_._ems_3hC_921_0001_0001_0002_0001__60__W
2083.6034366136187 6287.638361271844 False False NaN NaN 10.0 1000.0 True False EGFR_ssm cside_mot_3h_hb1_1541_000000003_0001_2_11_H_._ems_3hC_921_0001_0001_0002_0001__60__V
1576.9451913418482 3978.3625765149495 False False NaN NaN 10.0 1000.0 True False EGFR_ssm cside_mot_3h_hb1_1541_000000003_0001_2_11_H_._ems_3hC_921_0001_0001_0002_0001__60__Y
128192.85240517936 inf False False NaN NaN 10.0 1000.0 False False EGFR_ssm cside_mot_3h_hb1_1541_000000003_0001_2_11_H_._ems_3hC_921_0001_0001_0002_0001__61__A
41643.629471745 232887.53174400306 False False NaN NaN 10.0 1000.0 False False EGFR_ssm cside_mot_3h_hb1_1541_000000003_0001_2_11_H_._ems_3hC_921_0001_0001_0002_0001__61__C
65164.39895107678 inf False False NaN NaN 10.0 1000.0 False False EGFR_ssm cside_mot_3h_hb1_1541_000000003_0001_2_11_H_._ems_3hC_921_0001_0001_0002_0001__61__E
125666.94677500188 inf False False NaN NaN 10.0 1000.0 False False EGFR_ssm cside_mot_3h_hb1_1541_000000003_0001_2_11_H_._ems_3hC_921_0001_0001_0002_0001__61__D
98971.03061675113 inf False False NaN NaN 10.0 1000.0 False False EGFR_ssm cside_mot_3h_hb1_1541_000000003_0001_2_11_H_._ems_3hC_921_0001_0001_0002_0001__61__G
112638.26490248181 inf False False NaN NaN 10.0 1000.0 False False EGFR_ssm cside_mot_3h_hb1_1541_000000003_0001_2_11_H_._ems_3hC_921_0001_0001_0002_0001__61__F
78725.69362306898 inf False False NaN NaN 10.0 1000.0 False False EGFR_ssm cside_mot_3h_hb1_1541_000000003_0001_2_11_H_._ems_3hC_921_0001_0001_0002_0001__61__I
124422.7195792097 inf False False NaN NaN 10.0 1000.0 False False EGFR_ssm cside_mot_3h_hb1_1541_000000003_0001_2_11_H_._ems_3hC_921_0001_0001_0002_0001__61__H
133397.99626616793 inf False False NaN NaN 10.0 1000.0 False False EGFR_ssm cside_mot_3h_hb1_1541_000000003_0001_2_11_H_._ems_3hC_921_0001_0001_0002_0001__61__K
6741.199368383728 inf False False NaN NaN 10.0 1000.0 False False EGFR_ssm cside_mot_3h_hb1_1541_000000003_0001_2_11_H_._ems_3hC_921_0001_0001_0002_0001__61__M
22028.283216952426 inf False False NaN NaN 10.0 1000.0 False False EGFR_ssm cside_mot_3h_hb1_1541_000000003_0001_2_11_H_._ems_3hC_921_0001_0001_0002_0001__61__N
81111.1608655416 inf False False NaN NaN 10.0 1000.0 False False EGFR_ssm cside_mot_3h_hb1_1541_000000003_0001_2_11_H_._ems_3hC_921_0001_0001_0002_0001__61__Q
86962.14301438573 inf False False NaN NaN 10.0 1000.0 True False EGFR_ssm cside_mot_3h_hb1_1541_000000003_0001_2_11_H_._ems_3hC_921_0001_0001_0002_0001__61__P
90493.1547389632 inf False False NaN NaN 10.0 1000.0 False False EGFR_ssm cside_mot_3h_hb1_1541_000000003_0001_2_11_H_._ems_3hC_921_0001_0001_0002_0001__61__S
86101.13169741156 inf False False NaN NaN 10.0 1000.0 True False EGFR_ssm cside_mot_3h_hb1_1541_000000003_0001_2_11_H_._ems_3hC_921_0001_0001_0002_0001__61__R
117211.83013696494 inf False False NaN NaN 10.0 1000.0 False False EGFR_ssm cside_mot_3h_hb1_1541_000000003_0001_2_11_H_._ems_3hC_921_0001_0001_0002_0001__61__T
55573.58496437321 inf False False NaN NaN 10.0 1000.0 False False EGFR_ssm cside_mot_3h_hb1_1541_000000003_0001_2_11_H_._ems_3hC_921_0001_0001_0002_0001__61__W
55573.58496437321 inf False False NaN NaN 10.0 1000.0 True False EGFR_ssm cside_mot_3h_hb1_1541_000000003_0001_2_11_H_._ems_3hC_921_0001_0001_0002_0001__61__V
40823.08545411727 662049.5355386662 False False NaN NaN 10.0 1000.0 False False EGFR_ssm cside_mot_3h_hb1_1541_000000003_0001_2_11_H_._ems_3hC_921_0001_0001_0002_0001__61__Y
2168.206091389912 3978.3625765149495 False False NaN NaN 10.0 1000.0 True False EGFR_ssm cside_mot_3h_hb1_1541_000000003_0001_2_11_H_._ems_3hC_921_0001_0001_0002_0001__62__A
1867.5831781383924 3978.3625765149495 False False NaN NaN 10.0 1000.0 True False EGFR_ssm cside_mot_3h_hb1_1541_000000003_0001_2_11_H_._ems_3hC_921_0001_0001_0002_0001__62__C
1924.1728160191644 3978.3625765149495 False False NaN NaN 10.0 1000.0 True False EGFR_ssm cside_mot_3h_hb1_1541_000000003_0001_2_11_H_._ems_3hC_921_0001_0001_0002_0001__62__E
19163.790682095718 1239187.5273688093 False False NaN NaN 10.0 1000.0 False False EGFR_ssm cside_mot_3h_hb1_1541_000000003_0001_2_11_H_._ems_3hC_921_0001_0001_0002_0001__62__D
5749.038154129428 14648.87679838893 False False NaN NaN 10.0 1000.0 False False EGFR_ssm cside_mot_3h_hb1_1541_000000003_0001_2_11_H_._ems_3hC_921_0001_0001_0002_0001__62__G
7227.4781584456505 17348.729706968174 False False NaN NaN 10.0 1000.0 False False EGFR_ssm cside_mot_3h_hb1_1541_000000003_0001_2_11_H_._ems_3hC_921_0001_0001_0002_0001__62__F
2443.188894262759 15243.67993839947 False False NaN NaN 10.0 1000.0 False False EGFR_ssm cside_mot_3h_hb1_1541_000000003_0001_2_11_H_._ems_3hC_921_0001_0001_0002_0001__62__I
762.7045074886532 12617.802337117913 False False NaN NaN 10.0 1000.0 True False EGFR_ssm cside_mot_3h_hb1_1541_000000003_0001_2_11_H_._ems_3hC_921_0001_0001_0002_0001__62__H
2371.3350702976686 3978.3625765149495 False False NaN NaN 10.0 1000.0 True False EGFR_ssm cside_mot_3h_hb1_1541_000000003_0001_2_11_H_._ems_3hC_921_0001_0001_0002_0001__62__K
2301.5944566662247 3978.3625765149495 False False NaN NaN 10.0 1000.0 True False EGFR_ssm cside_mot_3h_hb1_1541_000000003_0001_2_11_H_._ems_3hC_921_0001_0001_0002_0001__62__M
2083.6034366136187 3978.3625765149495 False False NaN NaN 10.0 1000.0 True False EGFR_ssm cside_mot_3h_hb1_1541_000000003_0001_2_11_H_._ems_3hC_921_0001_0001_0002_0001__62__L
2753.0463993957273 7372.750469430405 False False NaN NaN 10.0 1000.0 False False EGFR_ssm cside_mot_3h_hb1_1541_000000003_0001_2_11_H_._ems_3hC_921_0001_0001_0002_0001__62__N
79512.95055929957 inf False False NaN NaN 10.0 1000.0 False False EGFR_ssm cside_mot_3h_hb1_1541_000000003_0001_2_11_H_._ems_3hC_921_0001_0001_0002_0001__62__P
1943.4145441793557 3978.3625765149495 False False NaN NaN 10.0 1000.0 True False EGFR_ssm cside_mot_3h_hb1_1541_000000003_0001_2_11_H_._ems_3hC_921_0001_0001_0002_0001__62__S
2211.787033826849 3978.3625765149495 False False NaN NaN 10.0 1000.0 True False EGFR_ssm cside_mot_3h_hb1_1541_000000003_0001_2_11_H_._ems_3hC_921_0001_0001_0002_0001__62__R
1608.64178968782 6287.638361271844 False False NaN NaN 10.0 1000.0 True False EGFR_ssm cside_mot_3h_hb1_1541_000000003_0001_2_11_H_._ems_3hC_921_0001_0001_0002_0001__62__T
5470.012540396191 13799.904589748183 False False NaN NaN 10.0 1000.0 False False EGFR_ssm cside_mot_3h_hb1_1541_000000003_0001_2_11_H_._ems_3hC_921_0001_0001_0002_0001__62__W
1962.8486896211507 5204.529242965602 False False NaN NaN 10.0 1000.0 True False EGFR_ssm cside_mot_3h_hb1_1541_000000003_0001_2_11_H_._ems_3hC_921_0001_0001_0002_0001__62__V
1905.1216000189752 5579.959792458152 False False NaN NaN 10.0 1000.0 True False EGFR_ssm cside_mot_3h_hb1_1541_000000003_0001_2_11_H_._ems_3hC_921_0001_0001_0002_0001__62__Y
2347.856505245217 3978.3625765149495 False False NaN NaN 10.0 1000.0 True False EGFR_ssm cside_mot_3h_hb1_1541_000000003_0001_2_11_H_._ems_3hC_921_0001_0001_0002_0001__63__A
1849.0922555825673 3978.3625765149495 False False NaN NaN 10.0 1000.0 True False EGFR_ssm cside_mot_3h_hb1_1541_000000003_0001_2_11_H_._ems_3hC_921_0001_0001_0002_0001__63__C
2146.7387043464482 3978.3625765149495 False False NaN NaN 10.0 1000.0 True False EGFR_ssm cside_mot_3h_hb1_1541_000000003_0001_2_11_H_._ems_3hC_921_0001_0001_0002_0001__63__E
1905.1216000189752 4018.146202280102 False False NaN NaN 10.0 1000.0 True False EGFR_ssm cside_mot_3h_hb1_1541_000000003_0001_2_11_H_._ems_3hC_921_0001_0001_0002_0001__63__D
2168.206091389912 3978.3625765149495 False False NaN NaN 10.0 1000.0 True False EGFR_ssm cside_mot_3h_hb1_1541_000000003_0001_2_11_H_._ems_3hC_921_0001_0001_0002_0001__63__G
2002.3019482825348 3978.3625765149495 False False NaN NaN 10.0 1000.0 True False EGFR_ssm cside_mot_3h_hb1_1541_000000003_0001_2_11_H_._ems_3hC_921_0001_0001_0002_0001__63__F
2062.9736996174447 3978.3625765149495 False False NaN NaN 10.0 1000.0 True False EGFR_ssm cside_mot_3h_hb1_1541_000000003_0001_2_11_H_._ems_3hC_921_0001_0001_0002_0001__63__I
2233.9049041651188 3978.3625765149495 False False NaN NaN 10.0 1000.0 True False EGFR_ssm cside_mot_3h_hb1_1541_000000003_0001_2_11_H_._ems_3hC_921_0001_0001_0002_0001__63__H
2211.787033826849 3978.3625765149495 False False NaN NaN 10.0 1000.0 True False EGFR_ssm cside_mot_3h_hb1_1541_000000003_0001_2_11_H_._ems_3hC_921_0001_0001_0002_0001__63__K
2301.5944566662247 3978.3625765149495 False False NaN NaN 10.0 1000.0 True False EGFR_ssm cside_mot_3h_hb1_1541_000000003_0001_2_11_H_._ems_3hC_921_0001_0001_0002_0001__63__M
2324.6104012328883 3978.3625765149495 False False NaN NaN 10.0 1000.0 True False EGFR_ssm cside_mot_3h_hb1_1541_000000003_0001_2_11_H_._ems_3hC_921_0001_0001_0002_0001__63__L
2233.9049041651188 3978.3625765149495 False False NaN NaN 10.0 1000.0 True False EGFR_ssm cside_mot_3h_hb1_1541_000000003_0001_2_11_H_._ems_3hC_921_0001_0001_0002_0001__63__N
1830.7844114678887 3978.3625765149495 False False NaN NaN 10.0 1000.0 True False EGFR_ssm cside_mot_3h_hb1_1541_000000003_0001_2_11_H_._ems_3hC_921_0001_0001_0002_0001__63__Q
1776.941312750243 8474.786545245832 False False NaN NaN 10.0 1000.0 True False EGFR_ssm cside_mot_3h_hb1_1541_000000003_0001_2_11_H_._ems_3hC_921_0001_0001_0002_0001__63__P
2418.998905210653 3978.3625765149495 False False NaN NaN 10.0 1000.0 True False EGFR_ssm cside_mot_3h_hb1_1541_000000003_0001_2_11_H_._ems_3hC_921_0001_0001_0002_0001__63__R
2146.7387043464482 3978.3625765149495 False False NaN NaN 10.0 1000.0 True False EGFR_ssm cside_mot_3h_hb1_1541_000000003_0001_2_11_H_._ems_3hC_921_0001_0001_0002_0001__63__T
2104.4394709797543 3978.3625765149495 False False NaN NaN 10.0 1000.0 True False EGFR_ssm cside_mot_3h_hb1_1541_000000003_0001_2_11_H_._ems_3hC_921_0001_0001_0002_0001__63__W
1982.4771765173616 3978.3625765149495 False False NaN NaN 10.0 1000.0 True False EGFR_ssm cside_mot_3h_hb1_1541_000000003_0001_2_11_H_._ems_3hC_921_0001_0001_0002_0001__63__V
1886.2590099197778 3978.3625765149495 False False NaN NaN 10.0 1000.0 True False EGFR_ssm cside_mot_3h_hb1_1541_000000003_0001_2_11_H_._ems_3hC_921_0001_0001_0002_0001__63__Y
2083.6034366136187 3978.3625765149495 False False NaN NaN 10.0 1000.0 True False EGFR_ssm cside_mot_3h_hb1_1541_000000003_0001_2_11_H_._ems_3hC_921_0001_0001_0002_0001__64__A
2083.6034366136187 3978.3625765149495 False False NaN NaN 10.0 1000.0 True False EGFR_ssm cside_mot_3h_hb1_1541_000000003_0001_2_11_H_._ems_3hC_921_0001_0001_0002_0001__64__C
2002.3019482825348 3978.3625765149495 False False NaN NaN 10.0 1000.0 True False EGFR_ssm cside_mot_3h_hb1_1541_000000003_0001_2_11_H_._ems_3hC_921_0001_0001_0002_0001__64__E
2233.9049041651188 3978.3625765149495 False False NaN NaN 10.0 1000.0 True False EGFR_ssm cside_mot_3h_hb1_1541_000000003_0001_2_11_H_._ems_3hC_921_0001_0001_0002_0001__64__D
939.9508878956849 3260.445050579665 False False NaN NaN 10.0 1000.0 True False EGFR_ssm cside_mot_3h_hb1_1541_000000003_0001_2_11_H_._ems_3hC_921_0001_0001_0002_0001__64__F
1017.8321219189104 3461.0281211176125 False False NaN NaN 10.0 1000.0 True False EGFR_ssm cside_mot_3h_hb1_1541_000000003_0001_2_11_H_._ems_3hC_921_0001_0001_0002_0001__64__I
2146.7387043464482 3978.3625765149495 False False NaN NaN 10.0 1000.0 True False EGFR_ssm cside_mot_3h_hb1_1541_000000003_0001_2_11_H_._ems_3hC_921_0001_0001_0002_0001__64__H
2168.206091389912 3978.3625765149495 False False NaN NaN 10.0 1000.0 True False EGFR_ssm cside_mot_3h_hb1_1541_000000003_0001_2_11_H_._ems_3hC_921_0001_0001_0002_0001__64__K
187.5178477286306 859.4345296326901 False False NaN NaN 10.0 1000.0 True False EGFR_ssm cside_mot_3h_hb1_1541_000000003_0001_2_11_H_._ems_3hC_921_0001_0001_0002_0001__64__M
793.6733689377676 2042.548217443015 False False NaN NaN 10.0 1000.0 True False EGFR_ssm cside_mot_3h_hb1_1541_000000003_0001_2_11_H_._ems_3hC_921_0001_0001_0002_0001__64__L
2278.8063927388366 3978.3625765149495 False False NaN NaN 10.0 1000.0 True False EGFR_ssm cside_mot_3h_hb1_1541_000000003_0001_2_11_H_._ems_3hC_921_0001_0001_0002_0001__64__N
1624.7282075846979 3978.3625765149495 False False NaN NaN 10.0 1000.0 True False EGFR_ssm cside_mot_3h_hb1_1541_000000003_0001_2_11_H_._ems_3hC_921_0001_0001_0002_0001__64__Q
2104.4394709797543 3978.3625765149495 False False NaN NaN 10.0 1000.0 True False EGFR_ssm cside_mot_3h_hb1_1541_000000003_0001_2_11_H_._ems_3hC_921_0001_0001_0002_0001__64__P
1962.8486896211507 3978.3625765149495 False False NaN NaN 10.0 1000.0 True False EGFR_ssm cside_mot_3h_hb1_1541_000000003_0001_2_11_H_._ems_3hC_921_0001_0001_0002_0001__64__S
2371.3350702976686 3978.3625765149495 False False NaN NaN 10.0 1000.0 True False EGFR_ssm cside_mot_3h_hb1_1541_000000003_0001_2_11_H_._ems_3hC_921_0001_0001_0002_0001__64__R
2278.8063927388366 3978.3625765149495 False False NaN NaN 10.0 1000.0 True False EGFR_ssm cside_mot_3h_hb1_1541_000000003_0001_2_11_H_._ems_3hC_921_0001_0001_0002_0001__64__T
2395.048421000645 3978.3625765149495 False False NaN NaN 10.0 1000.0 True False EGFR_ssm cside_mot_3h_hb1_1541_000000003_0001_2_11_H_._ems_3hC_921_0001_0001_0002_0001__64__W
2002.3019482825348 3978.3625765149495 False False NaN NaN 10.0 1000.0 True False EGFR_ssm cside_mot_3h_hb1_1541_000000003_0001_2_11_H_._ems_3hC_921_0001_0001_0002_0001__64__V
1500.4092407982278 3978.3625765149495 False False NaN NaN 10.0 1000.0 True False EGFR_ssm cside_mot_3h_hb1_1541_000000003_0001_2_11_H_._ems_3hC_921_0001_0001_0002_0001__64__Y
2324.6104012328883 3978.3625765149495 False False NaN NaN 10.0 1000.0 True False EGFR_ssm cside_mot_3h_hb1_1541_000000003_0001_2_11_H_._ems_3hC_921_0001_0001_0002_0001__65__A
2418.998905210653 3978.3625765149495 False False NaN NaN 10.0 1000.0 True False EGFR_ssm cside_mot_3h_hb1_1541_000000003_0001_2_11_H_._ems_3hC_921_0001_0001_0002_0001__65__C
2125.4838656895513 3978.3625765149495 False False NaN NaN 10.0 1000.0 True False EGFR_ssm cside_mot_3h_hb1_1541_000000003_0001_2_11_H_._ems_3hC_921_0001_0001_0002_0001__65__E
2324.6104012328883 3978.3625765149495 False False NaN NaN 10.0 1000.0 True False EGFR_ssm cside_mot_3h_hb1_1541_000000003_0001_2_11_H_._ems_3hC_921_0001_0001_0002_0001__65__D
2395.048421000645 3978.3625765149495 False False NaN NaN 10.0 1000.0 True False EGFR_ssm cside_mot_3h_hb1_1541_000000003_0001_2_11_H_._ems_3hC_921_0001_0001_0002_0001__65__F
2022.3249677653598 3978.3625765149495 False False NaN NaN 10.0 1000.0 True False EGFR_ssm cside_mot_3h_hb1_1541_000000003_0001_2_11_H_._ems_3hC_921_0001_0001_0002_0001__65__I
1982.4771765173616 3978.3625765149495 False False NaN NaN 10.0 1000.0 True False EGFR_ssm cside_mot_3h_hb1_1541_000000003_0001_2_11_H_._ems_3hC_921_0001_0001_0002_0001__65__H
1905.1216000189752 3978.3625765149495 False False NaN NaN 10.0 1000.0 True False EGFR_ssm cside_mot_3h_hb1_1541_000000003_0001_2_11_H_._ems_3hC_921_0001_0001_0002_0001__65__K
2104.4394709797543 3978.3625765149495 False False NaN NaN 10.0 1000.0 True False EGFR_ssm cside_mot_3h_hb1_1541_000000003_0001_2_11_H_._ems_3hC_921_0001_0001_0002_0001__65__M
2395.048421000645 3978.3625765149495 False False NaN NaN 10.0 1000.0 True False EGFR_ssm cside_mot_3h_hb1_1541_000000003_0001_2_11_H_._ems_3hC_921_0001_0001_0002_0001__65__L
1886.2590099197778 3978.3625765149495 False False NaN NaN 10.0 1000.0 True False EGFR_ssm cside_mot_3h_hb1_1541_000000003_0001_2_11_H_._ems_3hC_921_0001_0001_0002_0001__65__N
2278.8063927388366 3978.3625765149495 False False NaN NaN 10.0 1000.0 True False EGFR_ssm cside_mot_3h_hb1_1541_000000003_0001_2_11_H_._ems_3hC_921_0001_0001_0002_0001__65__Q
2083.6034366136187 3978.3625765149495 False False NaN NaN 10.0 1000.0 True False EGFR_ssm cside_mot_3h_hb1_1541_000000003_0001_2_11_H_._ems_3hC_921_0001_0001_0002_0001__65__P
2324.6104012328883 3978.3625765149495 False False NaN NaN 10.0 1000.0 True False EGFR_ssm cside_mot_3h_hb1_1541_000000003_0001_2_11_H_._ems_3hC_921_0001_0001_0002_0001__65__S
2211.787033826849 4307.99659339902 False False NaN NaN 10.0 1000.0 True False EGFR_ssm cside_mot_3h_hb1_1541_000000003_0001_2_11_H_._ems_3hC_921_0001_0001_0002_0001__65__R
2022.3249677653598 3978.3625765149495 False False NaN NaN 10.0 1000.0 True False EGFR_ssm cside_mot_3h_hb1_1541_000000003_0001_2_11_H_._ems_3hC_921_0001_0001_0002_0001__65__T
2042.548217443015 3978.3625765149495 False False NaN NaN 10.0 1000.0 True False EGFR_ssm cside_mot_3h_hb1_1541_000000003_0001_2_11_H_._ems_3hC_921_0001_0001_0002_0001__65__W
2418.998905210653 3978.3625765149495 False False NaN NaN 10.0 1000.0 True False EGFR_ssm cside_mot_3h_hb1_1541_000000003_0001_2_11_H_._ems_3hC_921_0001_0001_0002_0001__65__V
2146.7387043464482 3978.3625765149495 False False NaN NaN 10.0 1000.0 True False EGFR_ssm cside_mot_3h_hb1_1541_000000003_0001_2_11_H_._ems_3hC_921_0001_0001_0002_0001__65__Y
11536.959171214368 106110.34075868408 False False NaN NaN 10.0 1000.0 False False EGFR_ssm cside_mot_bf5a27bd715de8d76fa148d2778c2cdd_0001_1_000000009_0001_37_42_H_._bcov_4helix_00412_0001_0001__1__A
17697.43917407826 379222.0253632329 False False NaN NaN 10.0 1000.0 False False EGFR_ssm cside_mot_bf5a27bd715de8d76fa148d2778c2cdd_0001_1_000000009_0001_37_42_H_._bcov_4helix_00412_0001_0001__1__C
11086.79099863776 inf False False NaN NaN 10.0 1000.0 False False EGFR_ssm cside_mot_bf5a27bd715de8d76fa148d2778c2cdd_0001_1_000000009_0001_37_42_H_._bcov_4helix_00412_0001_0001__1__E
1028.0104431380992 16671.78825014156 False False NaN NaN 10.0 1000.0 True False EGFR_ssm cside_mot_bf5a27bd715de8d76fa148d2778c2cdd_0001_1_000000009_0001_37_42_H_._bcov_4helix_00412_0001_0001__1__D
7748.834840250847 44647.60734670316 False False NaN NaN 10.0 1000.0 False False EGFR_ssm cside_mot_bf5a27bd715de8d76fa148d2778c2cdd_0001_1_000000009_0001_37_42_H_._bcov_4helix_00412_0001_0001__1__G
4664.942998985055 inf False False NaN NaN 10.0 1000.0 False False EGFR_ssm cside_mot_bf5a27bd715de8d76fa148d2778c2cdd_0001_1_000000009_0001_37_42_H_._bcov_4helix_00412_0001_0001__1__F
13799.904589748183 40823.08545411727 False False NaN NaN 10.0 1000.0 False False EGFR_ssm cside_mot_bf5a27bd715de8d76fa148d2778c2cdd_0001_1_000000009_0001_37_42_H_._bcov_4helix_00412_0001_0001__1__I
4394.587324926346 21380.434666133897 False False NaN NaN 10.0 1000.0 False False EGFR_ssm cside_mot_bf5a27bd715de8d76fa148d2778c2cdd_0001_1_000000009_0001_37_42_H_._bcov_4helix_00412_0001_0001__1__H
23853.474194951435 402551.8214747954 False False NaN NaN 10.0 1000.0 False False EGFR_ssm cside_mot_bf5a27bd715de8d76fa148d2778c2cdd_0001_1_000000009_0001_37_42_H_._bcov_4helix_00412_0001_0001__1__K
31205.326715772157 inf False False NaN NaN 10.0 1000.0 True False EGFR_ssm cside_mot_bf5a27bd715de8d76fa148d2778c2cdd_0001_1_000000009_0001_37_42_H_._bcov_4helix_00412_0001_0001__1__M
15396.116737783474 136079.29599111783 False False NaN NaN 10.0 1000.0 False False EGFR_ssm cside_mot_bf5a27bd715de8d76fa148d2778c2cdd_0001_1_000000009_0001_37_42_H_._bcov_4helix_00412_0001_0001__1__L
8063.468607592735 16671.78825014156 False False NaN NaN 10.0 1000.0 False False EGFR_ssm cside_mot_bf5a27bd715de8d76fa148d2778c2cdd_0001_1_000000009_0001_37_42_H_._bcov_4helix_00412_0001_0001__1__N
6674.454820181916 11536.959171214368 False False NaN NaN 10.0 1000.0 False False EGFR_ssm cside_mot_bf5a27bd715de8d76fa148d2778c2cdd_0001_1_000000009_0001_37_42_H_._bcov_4helix_00412_0001_0001__1__Q
850.9252768640498 27418.953483225745 False False NaN NaN 10.0 1000.0 True False EGFR_ssm cside_mot_bf5a27bd715de8d76fa148d2778c2cdd_0001_1_000000009_0001_37_42_H_._bcov_4helix_00412_0001_0001__1__P
7372.750469430405 15705.578684212916 False False NaN NaN 10.0 1000.0 False False EGFR_ssm cside_mot_bf5a27bd715de8d76fa148d2778c2cdd_0001_1_000000009_0001_37_42_H_._bcov_4helix_00412_0001_0001__1__R
663.5246782443343 14795.365566372802 False False NaN NaN 10.0 1000.0 True False EGFR_ssm cside_mot_bf5a27bd715de8d76fa148d2778c2cdd_0001_1_000000009_0001_37_42_H_._bcov_4helix_00412_0001_0001__1__T
29105.77163083562 inf False False NaN NaN 10.0 1000.0 False False EGFR_ssm cside_mot_bf5a27bd715de8d76fa148d2778c2cdd_0001_1_000000009_0001_37_42_H_._bcov_4helix_00412_0001_0001__1__W
8645.129754805268 18053.157701477227 False False NaN NaN 10.0 1000.0 False False EGFR_ssm cside_mot_bf5a27bd715de8d76fa148d2778c2cdd_0001_1_000000009_0001_37_42_H_._bcov_4helix_00412_0001_0001__1__V
24576.258316532665 467350.1676598832 False False NaN NaN 10.0 1000.0 False False EGFR_ssm cside_mot_bf5a27bd715de8d76fa148d2778c2cdd_0001_1_000000009_0001_37_42_H_._bcov_4helix_00412_0001_0001__1__Y
6163.747045654197 22028.283216952426 False False NaN NaN 10.0 1000.0 False False EGFR_ssm cside_mot_bf5a27bd715de8d76fa148d2778c2cdd_0001_1_000000009_0001_37_42_H_._bcov_4helix_00412_0001_0001__2__A
16671.78825014156 inf False False NaN NaN 10.0 1000.0 False False EGFR_ssm cside_mot_bf5a27bd715de8d76fa148d2778c2cdd_0001_1_000000009_0001_37_42_H_._bcov_4helix_00412_0001_0001__2__C
12369.181783274109 95109.21509590493 False False NaN NaN 10.0 1000.0 False False EGFR_ssm cside_mot_bf5a27bd715de8d76fa148d2778c2cdd_0001_1_000000009_0001_37_42_H_._bcov_4helix_00412_0001_0001__2__E
2492.296991037439 22028.283216952426 False False NaN NaN 10.0 1000.0 False False EGFR_ssm cside_mot_bf5a27bd715de8d76fa148d2778c2cdd_0001_1_000000009_0001_37_42_H_._bcov_4helix_00412_0001_0001__2__D
7904.586420539886 41643.629471745 False False NaN NaN 10.0 1000.0 False False EGFR_ssm cside_mot_bf5a27bd715de8d76fa148d2778c2cdd_0001_1_000000009_0001_37_42_H_._bcov_4helix_00412_0001_0001__2__G
10238.465478409891 55573.58496437321 False False NaN NaN 10.0 1000.0 False False EGFR_ssm cside_mot_bf5a27bd715de8d76fa148d2778c2cdd_0001_1_000000009_0001_37_42_H_._bcov_4helix_00412_0001_0001__2__F
6163.747045654197 16671.78825014156 False False NaN NaN 10.0 1000.0 False False EGFR_ssm cside_mot_bf5a27bd715de8d76fa148d2778c2cdd_0001_1_000000009_0001_37_42_H_._bcov_4helix_00412_0001_0001__2__I
6945.464450445125 24822.020899698007 False False NaN NaN 10.0 1000.0 False False EGFR_ssm cside_mot_bf5a27bd715de8d76fa148d2778c2cdd_0001_1_000000009_0001_37_42_H_._bcov_4helix_00412_0001_0001__2__H
4711.592428974908 776305.1472542933 False False NaN NaN 10.0 1000.0 False False EGFR_ssm cside_mot_bf5a27bd715de8d76fa148d2778c2cdd_0001_1_000000009_0001_37_42_H_._bcov_4helix_00412_0001_0001__2__K
4482.918530157363 11886.54057106134 False False NaN NaN 10.0 1000.0 False False EGFR_ssm cside_mot_bf5a27bd715de8d76fa148d2778c2cdd_0001_1_000000009_0001_37_42_H_._bcov_4helix_00412_0001_0001__2__M
10548.701220871191 25070.24110869496 False False NaN NaN 10.0 1000.0 False False EGFR_ssm cside_mot_bf5a27bd715de8d76fa148d2778c2cdd_0001_1_000000009_0001_37_42_H_._bcov_4helix_00412_0001_0001__2__N
7227.4781584456505 24332.92902626995 False False NaN NaN 10.0 1000.0 False False EGFR_ssm cside_mot_bf5a27bd715de8d76fa148d2778c2cdd_0001_1_000000009_0001_37_42_H_._bcov_4helix_00412_0001_0001__2__Q
7983.63228474529 26612.566117305272 False False NaN NaN 10.0 1000.0 False False EGFR_ssm cside_mot_bf5a27bd715de8d76fa148d2778c2cdd_0001_1_000000009_0001_37_42_H_._bcov_4helix_00412_0001_0001__2__P
10868.337416564813 27693.143018057974 False False NaN NaN 10.0 1000.0 False False EGFR_ssm cside_mot_bf5a27bd715de8d76fa148d2778c2cdd_0001_1_000000009_0001_37_42_H_._bcov_4helix_00412_0001_0001__2__S
14503.838414246455 89597.18290986466 False False NaN NaN 10.0 1000.0 False False EGFR_ssm cside_mot_bf5a27bd715de8d76fa148d2778c2cdd_0001_1_000000009_0001_37_42_H_._bcov_4helix_00412_0001_0001__2__R
6741.199368383728 13799.904589748183 False False NaN NaN 10.0 1000.0 False False EGFR_ssm cside_mot_bf5a27bd715de8d76fa148d2778c2cdd_0001_1_000000009_0001_37_42_H_._bcov_4helix_00412_0001_0001__2__T
8731.581052353311 44205.55182841902 False False NaN NaN 10.0 1000.0 False False EGFR_ssm cside_mot_bf5a27bd715de8d76fa148d2778c2cdd_0001_1_000000009_0001_37_42_H_._bcov_4helix_00412_0001_0001__2__W
5524.712665800157 12743.9803604891 False False NaN NaN 10.0 1000.0 False False EGFR_ssm cside_mot_bf5a27bd715de8d76fa148d2778c2cdd_0001_1_000000009_0001_37_42_H_._bcov_4helix_00412_0001_0001__2__V
10137.094533079111 47394.33487464668 False False NaN NaN 10.0 1000.0 False False EGFR_ssm cside_mot_bf5a27bd715de8d76fa148d2778c2cdd_0001_1_000000009_0001_37_42_H_._bcov_4helix_00412_0001_0001__2__Y
10977.020790730468 62001.68965546678 False False NaN NaN 10.0 1000.0 False False EGFR_ssm cside_mot_bf5a27bd715de8d76fa148d2778c2cdd_0001_1_000000009_0001_37_42_H_._bcov_4helix_00412_0001_0001__3__A
48346.96100562706 inf False False NaN NaN 10.0 1000.0 False False EGFR_ssm cside_mot_bf5a27bd715de8d76fa148d2778c2cdd_0001_1_000000009_0001_37_42_H_._bcov_4helix_00412_0001_0001__3__C
7446.477974124701 226038.34388591629 False False NaN NaN 10.0 1000.0 False False EGFR_ssm cside_mot_bf5a27bd715de8d76fa148d2778c2cdd_0001_1_000000009_0001_37_42_H_._bcov_4helix_00412_0001_0001__3__D
12743.9803604891 96060.30724686387 False False NaN NaN 10.0 1000.0 False False EGFR_ssm cside_mot_bf5a27bd715de8d76fa148d2778c2cdd_0001_1_000000009_0001_37_42_H_._bcov_4helix_00412_0001_0001__3__G
14795.365566372802 36228.41555918949 False False NaN NaN 10.0 1000.0 False False EGFR_ssm cside_mot_bf5a27bd715de8d76fa148d2778c2cdd_0001_1_000000009_0001_37_42_H_._bcov_4helix_00412_0001_0001__3__F
14218.055498722146 230581.7145980231 False False NaN NaN 10.0 1000.0 False False EGFR_ssm cside_mot_bf5a27bd715de8d76fa148d2778c2cdd_0001_1_000000009_0001_37_42_H_._bcov_4helix_00412_0001_0001__3__I
5923.239759237706 23383.466517940833 False False NaN NaN 10.0 1000.0 False False EGFR_ssm cside_mot_bf5a27bd715de8d76fa148d2778c2cdd_0001_1_000000009_0001_37_42_H_._bcov_4helix_00412_0001_0001__3__H
10760.730115410697 30590.4584999237 False False NaN NaN 10.0 1000.0 False False EGFR_ssm cside_mot_bf5a27bd715de8d76fa148d2778c2cdd_0001_1_000000009_0001_37_42_H_._bcov_4helix_00412_0001_0001__3__K
9086.118256718884 24822.020899698007 False False NaN NaN 10.0 1000.0 False False EGFR_ssm cside_mot_bf5a27bd715de8d76fa148d2778c2cdd_0001_1_000000009_0001_37_42_H_._bcov_4helix_00412_0001_0001__3__M
12871.420164094001 51321.27332779394 False False NaN NaN 10.0 1000.0 False False EGFR_ssm cside_mot_bf5a27bd715de8d76fa148d2778c2cdd_0001_1_000000009_0001_37_42_H_._bcov_4helix_00412_0001_0001__3__L
7520.942753865953 16181.473423923255 False False NaN NaN 10.0 1000.0 False False EGFR_ssm cside_mot_bf5a27bd715de8d76fa148d2778c2cdd_0001_1_000000009_0001_37_42_H_._bcov_4helix_00412_0001_0001__3__N
35869.71837543518 inf False False NaN NaN 10.0 1000.0 False False EGFR_ssm cside_mot_bf5a27bd715de8d76fa148d2778c2cdd_0001_1_000000009_0001_37_42_H_._bcov_4helix_00412_0001_0001__3__Q
5001.450304775979 52876.359230899434 False False NaN NaN 10.0 1000.0 False False EGFR_ssm cside_mot_bf5a27bd715de8d76fa148d2778c2cdd_0001_1_000000009_0001_37_42_H_._bcov_4helix_00412_0001_0001__3__P
5635.759390382737 20342.74997094426 False False NaN NaN 10.0 1000.0 False False EGFR_ssm cside_mot_bf5a27bd715de8d76fa148d2778c2cdd_0001_1_000000009_0001_37_42_H_._bcov_4helix_00412_0001_0001__3__S
19548.98287480583 77174.48644551403 False False NaN NaN 10.0 1000.0 False False EGFR_ssm cside_mot_bf5a27bd715de8d76fa148d2778c2cdd_0001_1_000000009_0001_37_42_H_._bcov_4helix_00412_0001_0001__3__R
4806.2954367973025 20959.15563781385 False False NaN NaN 10.0 1000.0 False False EGFR_ssm cside_mot_bf5a27bd715de8d76fa148d2778c2cdd_0001_1_000000009_0001_37_42_H_._bcov_4helix_00412_0001_0001__3__T
13261.437066486216 27970.07444823857 False False NaN NaN 10.0 1000.0 False False EGFR_ssm cside_mot_bf5a27bd715de8d76fa148d2778c2cdd_0001_1_000000009_0001_37_42_H_._bcov_4helix_00412_0001_0001__3__W
10654.18823307991 15092.752414256916 False False NaN NaN 10.0 1000.0 False False EGFR_ssm cside_mot_bf5a27bd715de8d76fa148d2778c2cdd_0001_1_000000009_0001_37_42_H_._bcov_4helix_00412_0001_0001__3__V
8307.799769871404 inf False False NaN NaN 10.0 1000.0 False False EGFR_ssm cside_mot_bf5a27bd715de8d76fa148d2778c2cdd_0001_1_000000009_0001_37_42_H_._bcov_4helix_00412_0001_0001__3__Y
12125.460036539667 37699.43450683901 False False NaN NaN 10.0 1000.0 False False EGFR_ssm cside_mot_bf5a27bd715de8d76fa148d2778c2cdd_0001_1_000000009_0001_37_42_H_._bcov_4helix_00412_0001_0001__4__A
463.7539523183643 22471.051709613163 False False NaN NaN 10.0 1000.0 True False EGFR_ssm cside_mot_bf5a27bd715de8d76fa148d2778c2cdd_0001_1_000000009_0001_37_42_H_._bcov_4helix_00412_0001_0001__4__C
4265.343161781212 15396.116737783474 False False NaN NaN 10.0 1000.0 False False EGFR_ssm cside_mot_bf5a27bd715de8d76fa148d2778c2cdd_0001_1_000000009_0001_37_42_H_._bcov_4helix_00412_0001_0001__4__D
6674.454820181916 51834.48606107191 False False NaN NaN 10.0 1000.0 False False EGFR_ssm cside_mot_bf5a27bd715de8d76fa148d2778c2cdd_0001_1_000000009_0001_37_42_H_._bcov_4helix_00412_0001_0001__4__G
10444.258634525944 27693.143018057974 False False NaN NaN 10.0 1000.0 False False EGFR_ssm cside_mot_bf5a27bd715de8d76fa148d2778c2cdd_0001_1_000000009_0001_37_42_H_._bcov_4helix_00412_0001_0001__4__F
12617.802337117913 38076.42885190736 False False NaN NaN 10.0 1000.0 False False EGFR_ssm cside_mot_bf5a27bd715de8d76fa148d2778c2cdd_0001_1_000000009_0001_37_42_H_._bcov_4helix_00412_0001_0001__4__I
5579.959792458152 31517.3799829299 False False NaN NaN 10.0 1000.0 False False EGFR_ssm cside_mot_bf5a27bd715de8d76fa148d2778c2cdd_0001_1_000000009_0001_37_42_H_._bcov_4helix_00412_0001_0001__4__H
9176.97943928608 18053.157701477227 False False NaN NaN 10.0 1000.0 False False EGFR_ssm cside_mot_bf5a27bd715de8d76fa148d2778c2cdd_0001_1_000000009_0001_37_42_H_._bcov_4helix_00412_0001_0001__4__K
8731.581052353311 inf False False NaN NaN 10.0 1000.0 False False EGFR_ssm cside_mot_bf5a27bd715de8d76fa148d2778c2cdd_0001_1_000000009_0001_37_42_H_._bcov_4helix_00412_0001_0001__4__M
15396.116737783474 45545.02425437196 False False NaN NaN 10.0 1000.0 False False EGFR_ssm cside_mot_bf5a27bd715de8d76fa148d2778c2cdd_0001_1_000000009_0001_37_42_H_._bcov_4helix_00412_0001_0001__4__L
6287.638361271844 15092.752414256916 False False NaN NaN 10.0 1000.0 False False EGFR_ssm cside_mot_bf5a27bd715de8d76fa148d2778c2cdd_0001_1_000000009_0001_37_42_H_._bcov_4helix_00412_0001_0001__4__N
5362.2316835567035 31517.3799829299 False False NaN NaN 10.0 1000.0 False False EGFR_ssm cside_mot_bf5a27bd715de8d76fa148d2778c2cdd_0001_1_000000009_0001_37_42_H_._bcov_4helix_00412_0001_0001__4__Q
6608.371109091002 17006.891193969397 False False NaN NaN 10.0 1000.0 False False EGFR_ssm cside_mot_bf5a27bd715de8d76fa148d2778c2cdd_0001_1_000000009_0001_37_42_H_._bcov_4helix_00412_0001_0001__4__P
1741.928548917012 3978.3625765149495 False False NaN NaN 10.0 1000.0 True False EGFR_ssm cside_mot_bf5a27bd715de8d76fa148d2778c2cdd_0001_1_000000009_0001_37_42_H_._bcov_4helix_00412_0001_0001__4__S
5635.759390382737 inf False False NaN NaN 10.0 1000.0 False False EGFR_ssm cside_mot_bf5a27bd715de8d76fa148d2778c2cdd_0001_1_000000009_0001_37_42_H_._bcov_4helix_00412_0001_0001__4__R
4902.901975076926 23151.947047466158 False False NaN NaN 10.0 1000.0 False False EGFR_ssm cside_mot_bf5a27bd715de8d76fa148d2778c2cdd_0001_1_000000009_0001_37_42_H_._bcov_4helix_00412_0001_0001__4__T
23151.947047466158 235216.40706144326 False False NaN NaN 10.0 1000.0 False False EGFR_ssm cside_mot_bf5a27bd715de8d76fa148d2778c2cdd_0001_1_000000009_0001_37_42_H_._bcov_4helix_00412_0001_0001__4__W
8731.581052353311 117211.83013696494 False False NaN NaN 10.0 1000.0 False False EGFR_ssm cside_mot_bf5a27bd715de8d76fa148d2778c2cdd_0001_1_000000009_0001_37_42_H_._bcov_4helix_00412_0001_0001__4__V
11886.54057106134 52352.83092168257 False False NaN NaN 10.0 1000.0 False False EGFR_ssm cside_mot_bf5a27bd715de8d76fa148d2778c2cdd_0001_1_000000009_0001_37_42_H_._bcov_4helix_00412_0001_0001__4__Y
11886.54057106134 45094.083420170224 False False NaN NaN 10.0 1000.0 False False EGFR_ssm cside_mot_bf5a27bd715de8d76fa148d2778c2cdd_0001_1_000000009_0001_37_42_H_._bcov_4helix_00412_0001_0001__5__A
6542.941692169304 16671.78825014156 False False NaN NaN 10.0 1000.0 False False EGFR_ssm cside_mot_bf5a27bd715de8d76fa148d2778c2cdd_0001_1_000000009_0001_37_42_H_._bcov_4helix_00412_0001_0001__5__C
13130.135709392285 119567.7879227179 False False NaN NaN 10.0 1000.0 False False EGFR_ssm cside_mot_bf5a27bd715de8d76fa148d2778c2cdd_0001_1_000000009_0001_37_42_H_._bcov_4helix_00412_0001_0001__5__E
15092.752414256916 inf False False NaN NaN 10.0 1000.0 False False EGFR_ssm cside_mot_bf5a27bd715de8d76fa148d2778c2cdd_0001_1_000000009_0001_37_42_H_._bcov_4helix_00412_0001_0001__5__D
6350.514744884566 22922.71984897642 False False NaN NaN 10.0 1000.0 False False EGFR_ssm cside_mot_bf5a27bd715de8d76fa148d2778c2cdd_0001_1_000000009_0001_37_42_H_._bcov_4helix_00412_0001_0001__5__G
39622.484549774534 inf False False NaN NaN 10.0 1000.0 False False EGFR_ssm cside_mot_bf5a27bd715de8d76fa148d2778c2cdd_0001_1_000000009_0001_37_42_H_._bcov_4helix_00412_0001_0001__5__F
5309.140280749208 35162.943216777894 False False NaN NaN 10.0 1000.0 False False EGFR_ssm cside_mot_bf5a27bd715de8d76fa148d2778c2cdd_0001_1_000000009_0001_37_42_H_._bcov_4helix_00412_0001_0001__5__I
64519.20688225419 inf False False NaN NaN 10.0 1000.0 False False EGFR_ssm cside_mot_bf5a27bd715de8d76fa148d2778c2cdd_0001_1_000000009_0001_37_42_H_._bcov_4helix_00412_0001_0001__5__H
24332.92902626995 inf False False NaN NaN 10.0 1000.0 False False EGFR_ssm cside_mot_bf5a27bd715de8d76fa148d2778c2cdd_0001_1_000000009_0001_37_42_H_._bcov_4helix_00412_0001_0001__5__K
2301.5944566662247 8559.53441069828 False False NaN NaN 10.0 1000.0 False False EGFR_ssm cside_mot_bf5a27bd715de8d76fa148d2778c2cdd_0001_1_000000009_0001_37_42_H_._bcov_4helix_00412_0001_0001__5__M
2567.8160821628653 11197.658908624146 False False NaN NaN 10.0 1000.0 False False EGFR_ssm cside_mot_bf5a27bd715de8d76fa148d2778c2cdd_0001_1_000000009_0001_37_42_H_._bcov_4helix_00412_0001_0001__5__L
40823.08545411727 1621116.1249558295 False False NaN NaN 10.0 1000.0 False False EGFR_ssm cside_mot_bf5a27bd715de8d76fa148d2778c2cdd_0001_1_000000009_0001_37_42_H_._bcov_4helix_00412_0001_0001__5__N
7155.918968758065 27970.07444823857 False False NaN NaN 10.0 1000.0 False False EGFR_ssm cside_mot_bf5a27bd715de8d76fa148d2778c2cdd_0001_1_000000009_0001_37_42_H_._bcov_4helix_00412_0001_0001__5__Q
11536.959171214368 731314.5650742219 False False NaN NaN 10.0 1000.0 False False EGFR_ssm cside_mot_bf5a27bd715de8d76fa148d2778c2cdd_0001_1_000000009_0001_37_42_H_._bcov_4helix_00412_0001_0001__5__P
11309.635497710395 45545.02425437196 False False NaN NaN 10.0 1000.0 False False EGFR_ssm cside_mot_bf5a27bd715de8d76fa148d2778c2cdd_0001_1_000000009_0001_37_42_H_._bcov_4helix_00412_0001_0001__5__S
57257.52016237869 2413621.0063818023 False False NaN NaN 10.0 1000.0 False False EGFR_ssm cside_mot_bf5a27bd715de8d76fa148d2778c2cdd_0001_1_000000009_0001_37_42_H_._bcov_4helix_00412_0001_0001__5__R
7904.586420539886 14218.055498722146 False False NaN NaN 10.0 1000.0 False False EGFR_ssm cside_mot_bf5a27bd715de8d76fa148d2778c2cdd_0001_1_000000009_0001_37_42_H_._bcov_4helix_00412_0001_0001__5__T
32797.11199493056 506073.26292691205 False False NaN NaN 10.0 1000.0 False False EGFR_ssm cside_mot_bf5a27bd715de8d76fa148d2778c2cdd_0001_1_000000009_0001_37_42_H_._bcov_4helix_00412_0001_0001__5__W
28249.775192720976 360816.74511785235 False False NaN NaN 10.0 1000.0 False False EGFR_ssm cside_mot_bf5a27bd715de8d76fa148d2778c2cdd_0001_1_000000009_0001_37_42_H_._bcov_4helix_00412_0001_0001__5__Y
10977.020790730468 77946.23130996923 False False NaN NaN 10.0 1000.0 False False EGFR_ssm cside_mot_bf5a27bd715de8d76fa148d2778c2cdd_0001_1_000000009_0001_37_42_H_._bcov_4helix_00412_0001_0001__6__A
6674.454820181916 inf False False NaN NaN 10.0 1000.0 False False EGFR_ssm cside_mot_bf5a27bd715de8d76fa148d2778c2cdd_0001_1_000000009_0001_37_42_H_._bcov_4helix_00412_0001_0001__6__C
19548.98287480583 inf False False NaN NaN 10.0 1000.0 False False EGFR_ssm cside_mot_bf5a27bd715de8d76fa148d2778c2cdd_0001_1_000000009_0001_37_42_H_._bcov_4helix_00412_0001_0001__6__E
26612.566117305272 inf False False NaN NaN 10.0 1000.0 False False EGFR_ssm cside_mot_bf5a27bd715de8d76fa148d2778c2cdd_0001_1_000000009_0001_37_42_H_._bcov_4helix_00412_0001_0001__6__D
4806.2954367973025 249686.9558476895 False False NaN NaN 10.0 1000.0 False False EGFR_ssm cside_mot_bf5a27bd715de8d76fa148d2778c2cdd_0001_1_000000009_0001_37_42_H_._bcov_4helix_00412_0001_0001__6__G
46925.08403430361 inf False False NaN NaN 10.0 1000.0 False False EGFR_ssm cside_mot_bf5a27bd715de8d76fa148d2778c2cdd_0001_1_000000009_0001_37_42_H_._bcov_4helix_00412_0001_0001__6__F
21594.239012795253 217218.4055738129 False False NaN NaN 10.0 1000.0 False False EGFR_ssm cside_mot_bf5a27bd715de8d76fa148d2778c2cdd_0001_1_000000009_0001_37_42_H_._bcov_4helix_00412_0001_0001__6__I
10760.730115410697 278567.83321448776 False False NaN NaN 10.0 1000.0 False False EGFR_ssm cside_mot_bf5a27bd715de8d76fa148d2778c2cdd_0001_1_000000009_0001_37_42_H_._bcov_4helix_00412_0001_0001__6__H
19163.790682095718 inf False False NaN NaN 10.0 1000.0 False False EGFR_ssm cside_mot_bf5a27bd715de8d76fa148d2778c2cdd_0001_1_000000009_0001_37_42_H_._bcov_4helix_00412_0001_0001__6__M
10760.730115410697 33456.333946028644 False False NaN NaN 10.0 1000.0 False False EGFR_ssm cside_mot_bf5a27bd715de8d76fa148d2778c2cdd_0001_1_000000009_0001_37_42_H_._bcov_4helix_00412_0001_0001__6__L
8907.085831505625 inf False False NaN NaN 10.0 1000.0 False False EGFR_ssm cside_mot_bf5a27bd715de8d76fa148d2778c2cdd_0001_1_000000009_0001_37_42_H_._bcov_4helix_00412_0001_0001__6__N
7826.323188653361 20342.74997094426 False False NaN NaN 10.0 1000.0 False False EGFR_ssm cside_mot_bf5a27bd715de8d76fa148d2778c2cdd_0001_1_000000009_0001_37_42_H_._bcov_4helix_00412_0001_0001__6__Q
12125.460036539667 47394.33487464668 False False NaN NaN 10.0 1000.0 False False EGFR_ssm cside_mot_bf5a27bd715de8d76fa148d2778c2cdd_0001_1_000000009_0001_37_42_H_._bcov_4helix_00412_0001_0001__6__P
8645.129754805268 27147.478696263097 False False NaN NaN 10.0 1000.0 False False EGFR_ssm cside_mot_bf5a27bd715de8d76fa148d2778c2cdd_0001_1_000000009_0001_37_42_H_._bcov_4helix_00412_0001_0001__6__S
1545.8731412036552 11768.852050555774 False False NaN NaN 10.0 1000.0 True False EGFR_ssm cside_mot_bf5a27bd715de8d76fa148d2778c2cdd_0001_1_000000009_0001_37_42_H_._bcov_4helix_00412_0001_0001__6__R
987.8978297787831 33456.333946028644 False False NaN NaN 10.0 1000.0 True False EGFR_ssm cside_mot_bf5a27bd715de8d76fa148d2778c2cdd_0001_1_000000009_0001_37_42_H_._bcov_4helix_00412_0001_0001__6__T
56129.32081401698 inf False False NaN NaN 10.0 1000.0 False False EGFR_ssm cside_mot_bf5a27bd715de8d76fa148d2778c2cdd_0001_1_000000009_0001_37_42_H_._bcov_4helix_00412_0001_0001__6__W
13130.135709392285 51834.48606107191 False False NaN NaN 10.0 1000.0 False False EGFR_ssm cside_mot_bf5a27bd715de8d76fa148d2778c2cdd_0001_1_000000009_0001_37_42_H_._bcov_4helix_00412_0001_0001__6__V
30287.582673191762 inf False False NaN NaN 10.0 1000.0 False False EGFR_ssm cside_mot_bf5a27bd715de8d76fa148d2778c2cdd_0001_1_000000009_0001_37_42_H_._bcov_4helix_00412_0001_0001__6__Y
6876.69747568825 34470.094320927274 False False NaN NaN 10.0 1000.0 False False EGFR_ssm cside_mot_bf5a27bd715de8d76fa148d2778c2cdd_0001_1_000000009_0001_37_42_H_._bcov_4helix_00412_0001_0001__7__A
868.0288749290177 5864.593821027438 False False NaN NaN 10.0 1000.0 True False EGFR_ssm cside_mot_bf5a27bd715de8d76fa148d2778c2cdd_0001_1_000000009_0001_37_42_H_._bcov_4helix_00412_0001_0001__7__C
2893.479434156528 10444.258634525944 False False NaN NaN 10.0 1000.0 False False EGFR_ssm cside_mot_bf5a27bd715de8d76fa148d2778c2cdd_0001_1_000000009_0001_37_42_H_._bcov_4helix_00412_0001_0001__7__D
23617.30118312026 inf False False NaN NaN 10.0 1000.0 False False EGFR_ssm cside_mot_bf5a27bd715de8d76fa148d2778c2cdd_0001_1_000000009_0001_37_42_H_._bcov_4helix_00412_0001_0001__7__G
17522.21700403787 353707.2297988941 False False NaN NaN 10.0 1000.0 False False EGFR_ssm cside_mot_bf5a27bd715de8d76fa148d2778c2cdd_0001_1_000000009_0001_37_42_H_._bcov_4helix_00412_0001_0001__7__F
5579.959792458152 26612.566117305272 False False NaN NaN 10.0 1000.0 False False EGFR_ssm cside_mot_bf5a27bd715de8d76fa148d2778c2cdd_0001_1_000000009_0001_37_42_H_._bcov_4helix_00412_0001_0001__7__I
6674.454820181916 23151.947047466158 False False NaN NaN 10.0 1000.0 False False EGFR_ssm cside_mot_bf5a27bd715de8d76fa148d2778c2cdd_0001_1_000000009_0001_37_42_H_._bcov_4helix_00412_0001_0001__7__H
8144.103293668667 19163.790682095718 False False NaN NaN 10.0 1000.0 False False EGFR_ssm cside_mot_bf5a27bd715de8d76fa148d2778c2cdd_0001_1_000000009_0001_37_42_H_._bcov_4helix_00412_0001_0001__7__K
21810.18140292322 284167.04666209884 False False NaN NaN 10.0 1000.0 False False EGFR_ssm cside_mot_bf5a27bd715de8d76fa148d2778c2cdd_0001_1_000000009_0001_37_42_H_._bcov_4helix_00412_0001_0001__7__M
11886.54057106134 29987.70561702153 False False NaN NaN 10.0 1000.0 False False EGFR_ssm cside_mot_bf5a27bd715de8d76fa148d2778c2cdd_0001_1_000000009_0001_37_42_H_._bcov_4helix_00412_0001_0001__7__L
8063.468607592735 16838.506132642957 False False NaN NaN 10.0 1000.0 False False EGFR_ssm cside_mot_bf5a27bd715de8d76fa148d2778c2cdd_0001_1_000000009_0001_37_42_H_._bcov_4helix_00412_0001_0001__7__N
8645.129754805268 17874.41356581902 False False NaN NaN 10.0 1000.0 False False EGFR_ssm cside_mot_bf5a27bd715de8d76fa148d2778c2cdd_0001_1_000000009_0001_37_42_H_._bcov_4helix_00412_0001_0001__7__Q
16021.260815765589 40018.709395272235 False False NaN NaN 10.0 1000.0 False False EGFR_ssm cside_mot_bf5a27bd715de8d76fa148d2778c2cdd_0001_1_000000009_0001_37_42_H_._bcov_4helix_00412_0001_0001__7__P
2922.4142284980926 20546.177470653718 False False NaN NaN 10.0 1000.0 False False EGFR_ssm cside_mot_bf5a27bd715de8d76fa148d2778c2cdd_0001_1_000000009_0001_37_42_H_._bcov_4helix_00412_0001_0001__7__S
8731.581052353311 26612.566117305272 False False NaN NaN 10.0 1000.0 False False EGFR_ssm cside_mot_bf5a27bd715de8d76fa148d2778c2cdd_0001_1_000000009_0001_37_42_H_._bcov_4helix_00412_0001_0001__7__R
7904.586420539886 18053.157701477227 False False NaN NaN 10.0 1000.0 False False EGFR_ssm cside_mot_bf5a27bd715de8d76fa148d2778c2cdd_0001_1_000000009_0001_37_42_H_._bcov_4helix_00412_0001_0001__7__T
19163.790682095718 82741.49519893897 False False NaN NaN 10.0 1000.0 False False EGFR_ssm cside_mot_bf5a27bd715de8d76fa148d2778c2cdd_0001_1_000000009_0001_37_42_H_._bcov_4helix_00412_0001_0001__7__W
565.8679536053726 13799.904589748183 False False NaN NaN 10.0 1000.0 True False EGFR_ssm cside_mot_bf5a27bd715de8d76fa148d2778c2cdd_0001_1_000000009_0001_37_42_H_._bcov_4helix_00412_0001_0001__7__V
7596.152181404617 17874.41356581902 False False NaN NaN 10.0 1000.0 False False EGFR_ssm cside_mot_bf5a27bd715de8d76fa148d2778c2cdd_0001_1_000000009_0001_37_42_H_._bcov_4helix_00412_0001_0001__7__Y
1776.941312750243 5204.529242965602 False False NaN NaN 10.0 1000.0 True False EGFR_ssm cside_mot_bf5a27bd715de8d76fa148d2778c2cdd_0001_1_000000009_0001_37_42_H_._bcov_4helix_00412_0001_0001__8__A
1385.6027607345868 3978.3625765149495 False False NaN NaN 10.0 1000.0 True False EGFR_ssm cside_mot_bf5a27bd715de8d76fa148d2778c2cdd_0001_1_000000009_0001_37_42_H_._bcov_4helix_00412_0001_0001__8__C
11309.635497710395 34814.79526413657 False False NaN NaN 10.0 1000.0 False False EGFR_ssm cside_mot_bf5a27bd715de8d76fa148d2778c2cdd_0001_1_000000009_0001_37_42_H_._bcov_4helix_00412_0001_0001__8__E
9937.353723241951 23853.474194951435 False False NaN NaN 10.0 1000.0 False False EGFR_ssm cside_mot_bf5a27bd715de8d76fa148d2778c2cdd_0001_1_000000009_0001_37_42_H_._bcov_4helix_00412_0001_0001__8__D
4711.592428974908 31517.3799829299 False False NaN NaN 10.0 1000.0 False False EGFR_ssm cside_mot_bf5a27bd715de8d76fa148d2778c2cdd_0001_1_000000009_0001_37_42_H_._bcov_4helix_00412_0001_0001__8__G
1673.9590970027223 12743.9803604891 False False NaN NaN 10.0 1000.0 True False EGFR_ssm cside_mot_bf5a27bd715de8d76fa148d2778c2cdd_0001_1_000000009_0001_37_42_H_._bcov_4helix_00412_0001_0001__8__F
1886.2590099197778 7446.477974124701 False False NaN NaN 10.0 1000.0 True False EGFR_ssm cside_mot_bf5a27bd715de8d76fa148d2778c2cdd_0001_1_000000009_0001_37_42_H_._bcov_4helix_00412_0001_0001__8__I
5204.529242965602 29690.797640615405 False False NaN NaN 10.0 1000.0 False False EGFR_ssm cside_mot_bf5a27bd715de8d76fa148d2778c2cdd_0001_1_000000009_0001_37_42_H_._bcov_4helix_00412_0001_0001__8__H
1091.2538004193555 21810.18140292322 False False NaN NaN 10.0 1000.0 True False EGFR_ssm cside_mot_bf5a27bd715de8d76fa148d2778c2cdd_0001_1_000000009_0001_37_42_H_._bcov_4helix_00412_0001_0001__8__K
1091.2538004193555 11536.959171214368 False False NaN NaN 10.0 1000.0 True False EGFR_ssm cside_mot_bf5a27bd715de8d76fa148d2778c2cdd_0001_1_000000009_0001_37_42_H_._bcov_4helix_00412_0001_0001__8__M
4854.358391165279 11768.852050555774 False False NaN NaN 10.0 1000.0 False False EGFR_ssm cside_mot_bf5a27bd715de8d76fa148d2778c2cdd_0001_1_000000009_0001_37_42_H_._bcov_4helix_00412_0001_0001__8__N
4527.747715458932 12125.460036539667 False False NaN NaN 10.0 1000.0 False False EGFR_ssm cside_mot_bf5a27bd715de8d76fa148d2778c2cdd_0001_1_000000009_0001_37_42_H_._bcov_4helix_00412_0001_0001__8__Q
50813.141908706835 inf False False NaN NaN 10.0 1000.0 False False EGFR_ssm cside_mot_bf5a27bd715de8d76fa148d2778c2cdd_0001_1_000000009_0001_37_42_H_._bcov_4helix_00412_0001_0001__8__P
1385.6027607345868 10340.850133193997 False False NaN NaN 10.0 1000.0 True False EGFR_ssm cside_mot_bf5a27bd715de8d76fa148d2778c2cdd_0001_1_000000009_0001_37_42_H_._bcov_4helix_00412_0001_0001__8__S
5579.959792458152 20959.15563781385 False False NaN NaN 10.0 1000.0 False False EGFR_ssm cside_mot_bf5a27bd715de8d76fa148d2778c2cdd_0001_1_000000009_0001_37_42_H_._bcov_4helix_00412_0001_0001__8__R
8063.468607592735 12369.181783274109 False False NaN NaN 10.0 1000.0 False False EGFR_ssm cside_mot_bf5a27bd715de8d76fa148d2778c2cdd_0001_1_000000009_0001_37_42_H_._bcov_4helix_00412_0001_0001__8__T
4482.918530157363 14360.236053709352 False False NaN NaN 10.0 1000.0 False False EGFR_ssm cside_mot_bf5a27bd715de8d76fa148d2778c2cdd_0001_1_000000009_0001_37_42_H_._bcov_4helix_00412_0001_0001__8__W
4181.299050858942 11768.852050555774 False False NaN NaN 10.0 1000.0 False False EGFR_ssm cside_mot_bf5a27bd715de8d76fa148d2778c2cdd_0001_1_000000009_0001_37_42_H_._bcov_4helix_00412_0001_0001__8__V
8996.156689820671 14360.236053709352 False False NaN NaN 10.0 1000.0 False False EGFR_ssm cside_mot_bf5a27bd715de8d76fa148d2778c2cdd_0001_1_000000009_0001_37_42_H_._bcov_4helix_00412_0001_0001__8__Y
83568.91015092826 inf False False NaN NaN 10.0 1000.0 False False EGFR_ssm cside_mot_bf5a27bd715de8d76fa148d2778c2cdd_0001_1_000000009_0001_37_42_H_._bcov_4helix_00412_0001_0001__9__A
43334.527819252 inf False False NaN NaN 10.0 1000.0 False False EGFR_ssm cside_mot_bf5a27bd715de8d76fa148d2778c2cdd_0001_1_000000009_0001_37_42_H_._bcov_4helix_00412_0001_0001__9__C
84404.5992524376 inf False False NaN NaN 10.0 1000.0 False False EGFR_ssm cside_mot_bf5a27bd715de8d76fa148d2778c2cdd_0001_1_000000009_0001_37_42_H_._bcov_4helix_00412_0001_0001__9__E
70563.70637239693 inf False False NaN NaN 10.0 1000.0 False False EGFR_ssm cside_mot_bf5a27bd715de8d76fa148d2778c2cdd_0001_1_000000009_0001_37_42_H_._bcov_4helix_00412_0001_0001__9__D
58992.48028081895 inf False False NaN NaN 10.0 1000.0 False False EGFR_ssm cside_mot_bf5a27bd715de8d76fa148d2778c2cdd_0001_1_000000009_0001_37_42_H_._bcov_4helix_00412_0001_0001__9__G
57830.095364002416 inf False False NaN NaN 10.0 1000.0 False False EGFR_ssm cside_mot_bf5a27bd715de8d76fa148d2778c2cdd_0001_1_000000009_0001_37_42_H_._bcov_4helix_00412_0001_0001__9__F
77946.23130996923 inf False False NaN NaN 10.0 1000.0 False False EGFR_ssm cside_mot_bf5a27bd715de8d76fa148d2778c2cdd_0001_1_000000009_0001_37_42_H_._bcov_4helix_00412_0001_0001__9__H
58408.39631764248 inf False False NaN NaN 10.0 1000.0 False False EGFR_ssm cside_mot_bf5a27bd715de8d76fa148d2778c2cdd_0001_1_000000009_0001_37_42_H_._bcov_4helix_00412_0001_0001__9__K
24092.008936900966 343304.75249358645 False False NaN NaN 10.0 1000.0 False False EGFR_ssm cside_mot_bf5a27bd715de8d76fa148d2778c2cdd_0001_1_000000009_0001_37_42_H_._bcov_4helix_00412_0001_0001__9__M
29690.797640615405 inf False False NaN NaN 10.0 1000.0 False False EGFR_ssm cside_mot_bf5a27bd715de8d76fa148d2778c2cdd_0001_1_000000009_0001_37_42_H_._bcov_4helix_00412_0001_0001__9__L
93235.18782070855 inf False False NaN NaN 10.0 1000.0 False False EGFR_ssm cside_mot_bf5a27bd715de8d76fa148d2778c2cdd_0001_1_000000009_0001_37_42_H_._bcov_4helix_00412_0001_0001__9__N
101969.95181546932 inf False False NaN NaN 10.0 1000.0 False False EGFR_ssm cside_mot_bf5a27bd715de8d76fa148d2778c2cdd_0001_1_000000009_0001_37_42_H_._bcov_4helix_00412_0001_0001__9__Q
86962.14301438573 inf False False NaN NaN 10.0 1000.0 False False EGFR_ssm cside_mot_bf5a27bd715de8d76fa148d2778c2cdd_0001_1_000000009_0001_37_42_H_._bcov_4helix_00412_0001_0001__9__P
84404.5992524376 inf False False NaN NaN 10.0 1000.0 False False EGFR_ssm cside_mot_bf5a27bd715de8d76fa148d2778c2cdd_0001_1_000000009_0001_37_42_H_._bcov_4helix_00412_0001_0001__9__S
125666.94677500188 inf False False NaN NaN 10.0 1000.0 False False EGFR_ssm cside_mot_bf5a27bd715de8d76fa148d2778c2cdd_0001_1_000000009_0001_37_42_H_._bcov_4helix_00412_0001_0001__9__R
44647.60734670316 inf False False NaN NaN 10.0 1000.0 False False EGFR_ssm cside_mot_bf5a27bd715de8d76fa148d2778c2cdd_0001_1_000000009_0001_37_42_H_._bcov_4helix_00412_0001_0001__9__T
50813.141908706835 inf False False NaN NaN 10.0 1000.0 False False EGFR_ssm cside_mot_bf5a27bd715de8d76fa148d2778c2cdd_0001_1_000000009_0001_37_42_H_._bcov_4helix_00412_0001_0001__9__W
4664.942998985055 15092.752414256916 False False NaN NaN 10.0 1000.0 False False EGFR_ssm cside_mot_bf5a27bd715de8d76fa148d2778c2cdd_0001_1_000000009_0001_37_42_H_._bcov_4helix_00412_0001_0001__9__V
100960.34833214778 inf False False NaN NaN 10.0 1000.0 False False EGFR_ssm cside_mot_bf5a27bd715de8d76fa148d2778c2cdd_0001_1_000000009_0001_37_42_H_._bcov_4helix_00412_0001_0001__9__Y
23151.947047466158 inf False False NaN NaN 10.0 1000.0 False False EGFR_ssm cside_mot_bf5a27bd715de8d76fa148d2778c2cdd_0001_1_000000009_0001_37_42_H_._bcov_4helix_00412_0001_0001__10__A
12125.460036539667 inf False False NaN NaN 10.0 1000.0 False False EGFR_ssm cside_mot_bf5a27bd715de8d76fa148d2778c2cdd_0001_1_000000009_0001_37_42_H_._bcov_4helix_00412_0001_0001__10__C
11422.731852687486 62621.70655202137 False False NaN NaN 10.0 1000.0 False False EGFR_ssm cside_mot_bf5a27bd715de8d76fa148d2778c2cdd_0001_1_000000009_0001_37_42_H_._bcov_4helix_00412_0001_0001__10__E
34470.094320927274 inf False False NaN NaN 10.0 1000.0 False False EGFR_ssm cside_mot_bf5a27bd715de8d76fa148d2778c2cdd_0001_1_000000009_0001_37_42_H_._bcov_4helix_00412_0001_0001__10__D
20546.177470653718 inf False False NaN NaN 10.0 1000.0 False False EGFR_ssm cside_mot_bf5a27bd715de8d76fa148d2778c2cdd_0001_1_000000009_0001_37_42_H_._bcov_4helix_00412_0001_0001__10__G
25320.94351978193 inf False False NaN NaN 10.0 1000.0 False False EGFR_ssm cside_mot_bf5a27bd715de8d76fa148d2778c2cdd_0001_1_000000009_0001_37_42_H_._bcov_4helix_00412_0001_0001__10__F
14795.365566372802 83568.91015092826 False False NaN NaN 10.0 1000.0 False False EGFR_ssm cside_mot_bf5a27bd715de8d76fa148d2778c2cdd_0001_1_000000009_0001_37_42_H_._bcov_4helix_00412_0001_0001__10__I
3392.8321940178494 12617.802337117913 False False NaN NaN 10.0 1000.0 False False EGFR_ssm cside_mot_bf5a27bd715de8d76fa148d2778c2cdd_0001_1_000000009_0001_37_42_H_._bcov_4helix_00412_0001_0001__10__H
6876.69747568825 30896.363084922905 False False NaN NaN 10.0 1000.0 False False EGFR_ssm cside_mot_bf5a27bd715de8d76fa148d2778c2cdd_0001_1_000000009_0001_37_42_H_._bcov_4helix_00412_0001_0001__10__K
10868.337416564813 inf False False NaN NaN 10.0 1000.0 False False EGFR_ssm cside_mot_bf5a27bd715de8d76fa148d2778c2cdd_0001_1_000000009_0001_37_42_H_._bcov_4helix_00412_0001_0001__10__M
21810.18140292322 inf False False NaN NaN 10.0 1000.0 False False EGFR_ssm cside_mot_bf5a27bd715de8d76fa148d2778c2cdd_0001_1_000000009_0001_37_42_H_._bcov_4helix_00412_0001_0001__10__L
14218.055498722146 53405.122823208374 False False NaN NaN 10.0 1000.0 False False EGFR_ssm cside_mot_bf5a27bd715de8d76fa148d2778c2cdd_0001_1_000000009_0001_37_42_H_._bcov_4helix_00412_0001_0001__10__N
21594.239012795253 559019.7233081087 False False NaN NaN 10.0 1000.0 False False EGFR_ssm cside_mot_bf5a27bd715de8d76fa148d2778c2cdd_0001_1_000000009_0001_37_42_H_._bcov_4helix_00412_0001_0001__10__Q
35162.943216777894 inf False False NaN NaN 10.0 1000.0 False False EGFR_ssm cside_mot_bf5a27bd715de8d76fa148d2778c2cdd_0001_1_000000009_0001_37_42_H_._bcov_4helix_00412_0001_0001__10__P
12617.802337117913 32472.388113792607 False False NaN NaN 10.0 1000.0 False False EGFR_ssm cside_mot_bf5a27bd715de8d76fa148d2778c2cdd_0001_1_000000009_0001_37_42_H_._bcov_4helix_00412_0001_0001__10__S
5415.854000392274 inf False False NaN NaN 10.0 1000.0 False False EGFR_ssm cside_mot_bf5a27bd715de8d76fa148d2778c2cdd_0001_1_000000009_0001_37_42_H_._bcov_4helix_00412_0001_0001__10__T
29396.829347143947 215067.72829090373 False False NaN NaN 10.0 1000.0 False False EGFR_ssm cside_mot_bf5a27bd715de8d76fa148d2778c2cdd_0001_1_000000009_0001_37_42_H_._bcov_4helix_00412_0001_0001__10__W
55573.58496437321 inf False False NaN NaN 10.0 1000.0 False False EGFR_ssm cside_mot_bf5a27bd715de8d76fa148d2778c2cdd_0001_1_000000009_0001_37_42_H_._bcov_4helix_00412_0001_0001__10__V
7372.750469430405 74904.79621539157 False False NaN NaN 10.0 1000.0 False False EGFR_ssm cside_mot_bf5a27bd715de8d76fa148d2778c2cdd_0001_1_000000009_0001_37_42_H_._bcov_4helix_00412_0001_0001__10__Y
1724.6817316010006 8731.581052353311 False False NaN NaN 10.0 1000.0 True False EGFR_ssm cside_mot_bf5a27bd715de8d76fa148d2778c2cdd_0001_1_000000009_0001_37_42_H_._bcov_4helix_00412_0001_0001__11__A
1690.6986879727492 7672.113703218655 False False NaN NaN 10.0 1000.0 True False EGFR_ssm cside_mot_bf5a27bd715de8d76fa148d2778c2cdd_0001_1_000000009_0001_37_42_H_._bcov_4helix_00412_0001_0001__11__C
2418.998905210653 16021.260815765589 False False NaN NaN 10.0 1000.0 False False EGFR_ssm cside_mot_bf5a27bd715de8d76fa148d2778c2cdd_0001_1_000000009_0001_37_42_H_._bcov_4helix_00412_0001_0001__11__E
7155.918968758065 12743.9803604891 False False NaN NaN 10.0 1000.0 False False EGFR_ssm cside_mot_bf5a27bd715de8d76fa148d2778c2cdd_0001_1_000000009_0001_37_42_H_._bcov_4helix_00412_0001_0001__11__D
9645.097620250732 22922.71984897642 False False NaN NaN 10.0 1000.0 False False EGFR_ssm cside_mot_bf5a27bd715de8d76fa148d2778c2cdd_0001_1_000000009_0001_37_42_H_._bcov_4helix_00412_0001_0001__11__G
1905.1216000189752 11197.658908624146 False False NaN NaN 10.0 1000.0 True False EGFR_ssm cside_mot_bf5a27bd715de8d76fa148d2778c2cdd_0001_1_000000009_0001_37_42_H_._bcov_4helix_00412_0001_0001__11__F
3164.5558439520723 9741.548596453227 False False NaN NaN 10.0 1000.0 False False EGFR_ssm cside_mot_bf5a27bd715de8d76fa148d2778c2cdd_0001_1_000000009_0001_37_42_H_._bcov_4helix_00412_0001_0001__11__I
8645.129754805268 19941.917430589423 False False NaN NaN 10.0 1000.0 False False EGFR_ssm cside_mot_bf5a27bd715de8d76fa148d2778c2cdd_0001_1_000000009_0001_37_42_H_._bcov_4helix_00412_0001_0001__11__H
12492.873601106858 38457.19314042646 False False NaN NaN 10.0 1000.0 False False EGFR_ssm cside_mot_bf5a27bd715de8d76fa148d2778c2cdd_0001_1_000000009_0001_37_42_H_._bcov_4helix_00412_0001_0001__11__M
2893.479434156528 13799.904589748183 False False NaN NaN 10.0 1000.0 False False EGFR_ssm cside_mot_bf5a27bd715de8d76fa148d2778c2cdd_0001_1_000000009_0001_37_42_H_._bcov_4helix_00412_0001_0001__11__L
9741.548596453227 51321.27332779394 False False NaN NaN 10.0 1000.0 False False EGFR_ssm cside_mot_bf5a27bd715de8d76fa148d2778c2cdd_0001_1_000000009_0001_37_42_H_._bcov_4helix_00412_0001_0001__11__N
7672.113703218655 12617.802337117913 False False NaN NaN 10.0 1000.0 False False EGFR_ssm cside_mot_bf5a27bd715de8d76fa148d2778c2cdd_0001_1_000000009_0001_37_42_H_._bcov_4helix_00412_0001_0001__11__Q
36228.41555918949 inf False False NaN NaN 10.0 1000.0 False False EGFR_ssm cside_mot_bf5a27bd715de8d76fa148d2778c2cdd_0001_1_000000009_0001_37_42_H_._bcov_4helix_00412_0001_0001__11__P
9361.436726015727 36590.69971478141 False False NaN NaN 10.0 1000.0 False False EGFR_ssm cside_mot_bf5a27bd715de8d76fa148d2778c2cdd_0001_1_000000009_0001_37_42_H_._bcov_4helix_00412_0001_0001__11__S
8225.544326605359 21380.434666133897 False False NaN NaN 10.0 1000.0 False False EGFR_ssm cside_mot_bf5a27bd715de8d76fa148d2778c2cdd_0001_1_000000009_0001_37_42_H_._bcov_4helix_00412_0001_0001__11__R
20546.177470653718 219390.5896295512 False False NaN NaN 10.0 1000.0 False False EGFR_ssm cside_mot_bf5a27bd715de8d76fa148d2778c2cdd_0001_1_000000009_0001_37_42_H_._bcov_4helix_00412_0001_0001__11__T
7983.63228474529 19355.428588916653 False False NaN NaN 10.0 1000.0 False False EGFR_ssm cside_mot_bf5a27bd715de8d76fa148d2778c2cdd_0001_1_000000009_0001_37_42_H_._bcov_4helix_00412_0001_0001__11__W
6542.941692169304 83568.91015092826 False False NaN NaN 10.0 1000.0 False False EGFR_ssm cside_mot_bf5a27bd715de8d76fa148d2778c2cdd_0001_1_000000009_0001_37_42_H_._bcov_4helix_00412_0001_0001__11__V
4806.2954367973025 13799.904589748183 False False NaN NaN 10.0 1000.0 False False EGFR_ssm cside_mot_bf5a27bd715de8d76fa148d2778c2cdd_0001_1_000000009_0001_37_42_H_._bcov_4helix_00412_0001_0001__11__Y
36228.41555918949 inf False False NaN NaN 10.0 1000.0 False False EGFR_ssm cside_mot_bf5a27bd715de8d76fa148d2778c2cdd_0001_1_000000009_0001_37_42_H_._bcov_4helix_00412_0001_0001__12__A
29396.829347143947 inf False False NaN NaN 10.0 1000.0 False False EGFR_ssm cside_mot_bf5a27bd715de8d76fa148d2778c2cdd_0001_1_000000009_0001_37_42_H_._bcov_4helix_00412_0001_0001__12__C
59582.40508362707 inf False False NaN NaN 10.0 1000.0 False False EGFR_ssm cside_mot_bf5a27bd715de8d76fa148d2778c2cdd_0001_1_000000009_0001_37_42_H_._bcov_4helix_00412_0001_0001__12__E
86962.14301438573 inf False False NaN NaN 10.0 1000.0 False False EGFR_ssm cside_mot_bf5a27bd715de8d76fa148d2778c2cdd_0001_1_000000009_0001_37_42_H_._bcov_4helix_00412_0001_0001__12__D
74904.79621539157 inf False False NaN NaN 10.0 1000.0 False False EGFR_ssm cside_mot_bf5a27bd715de8d76fa148d2778c2cdd_0001_1_000000009_0001_37_42_H_._bcov_4helix_00412_0001_0001__12__G
14648.87679838893 196644.98888518248 False False NaN NaN 10.0 1000.0 False False EGFR_ssm cside_mot_bf5a27bd715de8d76fa148d2778c2cdd_0001_1_000000009_0001_37_42_H_._bcov_4helix_00412_0001_0001__12__F
15243.67993839947 159563.67649543588 False False NaN NaN 10.0 1000.0 False False EGFR_ssm cside_mot_bf5a27bd715de8d76fa148d2778c2cdd_0001_1_000000009_0001_37_42_H_._bcov_4helix_00412_0001_0001__12__I
86962.14301438573 inf False False NaN NaN 10.0 1000.0 False False EGFR_ssm cside_mot_bf5a27bd715de8d76fa148d2778c2cdd_0001_1_000000009_0001_37_42_H_._bcov_4helix_00412_0001_0001__12__H
52876.359230899434 inf False False NaN NaN 10.0 1000.0 False False EGFR_ssm cside_mot_bf5a27bd715de8d76fa148d2778c2cdd_0001_1_000000009_0001_37_42_H_._bcov_4helix_00412_0001_0001__12__K
4618.755444539664 25829.894484529534 False False NaN NaN 10.0 1000.0 False False EGFR_ssm cside_mot_bf5a27bd715de8d76fa148d2778c2cdd_0001_1_000000009_0001_37_42_H_._bcov_4helix_00412_0001_0001__12__M
59582.40508362707 inf False False NaN NaN 10.0 1000.0 False False EGFR_ssm cside_mot_bf5a27bd715de8d76fa148d2778c2cdd_0001_1_000000009_0001_37_42_H_._bcov_4helix_00412_0001_0001__12__N
80308.08006489262 inf False False NaN NaN 10.0 1000.0 False False EGFR_ssm cside_mot_bf5a27bd715de8d76fa148d2778c2cdd_0001_1_000000009_0001_37_42_H_._bcov_4helix_00412_0001_0001__12__Q
107171.44416627099 inf False False NaN NaN 10.0 1000.0 False False EGFR_ssm cside_mot_bf5a27bd715de8d76fa148d2778c2cdd_0001_1_000000009_0001_37_42_H_._bcov_4helix_00412_0001_0001__12__P
20751.63924536023 inf False False NaN NaN 10.0 1000.0 False False EGFR_ssm cside_mot_bf5a27bd715de8d76fa148d2778c2cdd_0001_1_000000009_0001_37_42_H_._bcov_4helix_00412_0001_0001__12__S
43767.87309744455 inf False False NaN NaN 10.0 1000.0 False False EGFR_ssm cside_mot_bf5a27bd715de8d76fa148d2778c2cdd_0001_1_000000009_0001_37_42_H_._bcov_4helix_00412_0001_0001__12__R
48830.43061568336 inf False False NaN NaN 10.0 1000.0 False False EGFR_ssm cside_mot_bf5a27bd715de8d76fa148d2778c2cdd_0001_1_000000009_0001_37_42_H_._bcov_4helix_00412_0001_0001__12__T
1794.710725877745 7299.752940030099 False False NaN NaN 10.0 1000.0 True False EGFR_ssm cside_mot_bf5a27bd715de8d76fa148d2778c2cdd_0001_1_000000009_0001_37_42_H_._bcov_4helix_00412_0001_0001__12__W
71982.03687048207 inf False False NaN NaN 10.0 1000.0 False False EGFR_ssm cside_mot_bf5a27bd715de8d76fa148d2778c2cdd_0001_1_000000009_0001_37_42_H_._bcov_4helix_00412_0001_0001__12__V
23383.466517940833 252183.8254061661 False False NaN NaN 10.0 1000.0 False False EGFR_ssm cside_mot_bf5a27bd715de8d76fa148d2778c2cdd_0001_1_000000009_0001_37_42_H_._bcov_4helix_00412_0001_0001__12__Y
65164.39895107678 inf False False NaN NaN 10.0 1000.0 False False EGFR_ssm cside_mot_bf5a27bd715de8d76fa148d2778c2cdd_0001_1_000000009_0001_37_42_H_._bcov_4helix_00412_0001_0001__13__A
38841.765071830756 226038.34388591629 False False NaN NaN 10.0 1000.0 False False EGFR_ssm cside_mot_bf5a27bd715de8d76fa148d2778c2cdd_0001_1_000000009_0001_37_42_H_._bcov_4helix_00412_0001_0001__13__C
35869.71837543518 inf False False NaN NaN 10.0 1000.0 False False EGFR_ssm cside_mot_bf5a27bd715de8d76fa148d2778c2cdd_0001_1_000000009_0001_37_42_H_._bcov_4helix_00412_0001_0001__13__E
35514.5726489457 inf False False NaN NaN 10.0 1000.0 False False EGFR_ssm cside_mot_bf5a27bd715de8d76fa148d2778c2cdd_0001_1_000000009_0001_37_42_H_._bcov_4helix_00412_0001_0001__13__D
77174.48644551403 inf False False NaN NaN 10.0 1000.0 False False EGFR_ssm cside_mot_bf5a27bd715de8d76fa148d2778c2cdd_0001_1_000000009_0001_37_42_H_._bcov_4helix_00412_0001_0001__13__G
38841.765071830756 inf False False NaN NaN 10.0 1000.0 False False EGFR_ssm cside_mot_bf5a27bd715de8d76fa148d2778c2cdd_0001_1_000000009_0001_37_42_H_._bcov_4helix_00412_0001_0001__13__F
13130.135709392285 360816.74511785235 False False NaN NaN 10.0 1000.0 False False EGFR_ssm cside_mot_bf5a27bd715de8d76fa148d2778c2cdd_0001_1_000000009_0001_37_42_H_._bcov_4helix_00412_0001_0001__13__I
78725.69362306898 inf False False NaN NaN 10.0 1000.0 False False EGFR_ssm cside_mot_bf5a27bd715de8d76fa148d2778c2cdd_0001_1_000000009_0001_37_42_H_._bcov_4helix_00412_0001_0001__13__H
93235.18782070855 inf False False NaN NaN 10.0 1000.0 False False EGFR_ssm cside_mot_bf5a27bd715de8d76fa148d2778c2cdd_0001_1_000000009_0001_37_42_H_._bcov_4helix_00412_0001_0001__13__K
51321.27332779394 inf False False NaN NaN 10.0 1000.0 False False EGFR_ssm cside_mot_bf5a27bd715de8d76fa148d2778c2cdd_0001_1_000000009_0001_37_42_H_._bcov_4helix_00412_0001_0001__13__M
37326.1727790485 inf False False NaN NaN 10.0 1000.0 False False EGFR_ssm cside_mot_bf5a27bd715de8d76fa148d2778c2cdd_0001_1_000000009_0001_37_42_H_._bcov_4helix_00412_0001_0001__13__L
57830.095364002416 inf False False NaN NaN 10.0 1000.0 False False EGFR_ssm cside_mot_bf5a27bd715de8d76fa148d2778c2cdd_0001_1_000000009_0001_37_42_H_._bcov_4helix_00412_0001_0001__13__N
54478.565791954934 inf False False NaN NaN 10.0 1000.0 False False EGFR_ssm cside_mot_bf5a27bd715de8d76fa148d2778c2cdd_0001_1_000000009_0001_37_42_H_._bcov_4helix_00412_0001_0001__13__Q
55573.58496437321 inf False False NaN NaN 10.0 1000.0 False False EGFR_ssm cside_mot_bf5a27bd715de8d76fa148d2778c2cdd_0001_1_000000009_0001_37_42_H_._bcov_4helix_00412_0001_0001__13__P
55573.58496437321 inf False False NaN NaN 10.0 1000.0 False False EGFR_ssm cside_mot_bf5a27bd715de8d76fa148d2778c2cdd_0001_1_000000009_0001_37_42_H_._bcov_4helix_00412_0001_0001__13__S
42905.47308836836 1099716.01112169 False False NaN NaN 10.0 1000.0 False False EGFR_ssm cside_mot_bf5a27bd715de8d76fa148d2778c2cdd_0001_1_000000009_0001_37_42_H_._bcov_4helix_00412_0001_0001__13__R
48346.96100562706 inf False False NaN NaN 10.0 1000.0 False False EGFR_ssm cside_mot_bf5a27bd715de8d76fa148d2778c2cdd_0001_1_000000009_0001_37_42_H_._bcov_4helix_00412_0001_0001__13__T
70563.70637239693 inf False False NaN NaN 10.0 1000.0 False False EGFR_ssm cside_mot_bf5a27bd715de8d76fa148d2778c2cdd_0001_1_000000009_0001_37_42_H_._bcov_4helix_00412_0001_0001__13__W
40823.08545411727 inf False False NaN NaN 10.0 1000.0 False False EGFR_ssm cside_mot_bf5a27bd715de8d76fa148d2778c2cdd_0001_1_000000009_0001_37_42_H_._bcov_4helix_00412_0001_0001__13__Y
13000.134365734926 40823.08545411727 False False NaN NaN 10.0 1000.0 False False EGFR_ssm cside_mot_bf5a27bd715de8d76fa148d2778c2cdd_0001_1_000000009_0001_37_42_H_._bcov_4helix_00412_0001_0001__14__A
12005.40597677194 inf False False NaN NaN 10.0 1000.0 True False EGFR_ssm cside_mot_bf5a27bd715de8d76fa148d2778c2cdd_0001_1_000000009_0001_37_42_H_._bcov_4helix_00412_0001_0001__14__C
23617.30118312026 inf False False NaN NaN 10.0 1000.0 False False EGFR_ssm cside_mot_bf5a27bd715de8d76fa148d2778c2cdd_0001_1_000000009_0001_37_42_H_._bcov_4helix_00412_0001_0001__14__E
9645.097620250732 16021.260815765589 False False NaN NaN 10.0 1000.0 False False EGFR_ssm cside_mot_bf5a27bd715de8d76fa148d2778c2cdd_0001_1_000000009_0001_37_42_H_._bcov_4helix_00412_0001_0001__14__D
14218.055498722146 inf False False NaN NaN 10.0 1000.0 False False EGFR_ssm cside_mot_bf5a27bd715de8d76fa148d2778c2cdd_0001_1_000000009_0001_37_42_H_._bcov_4helix_00412_0001_0001__14__G
17006.891193969397 81922.27247419693 False False NaN NaN 10.0 1000.0 False False EGFR_ssm cside_mot_bf5a27bd715de8d76fa148d2778c2cdd_0001_1_000000009_0001_37_42_H_._bcov_4helix_00412_0001_0001__14__F
34470.094320927274 326642.692389975 False False NaN NaN 10.0 1000.0 False False EGFR_ssm cside_mot_bf5a27bd715de8d76fa148d2778c2cdd_0001_1_000000009_0001_37_42_H_._bcov_4helix_00412_0001_0001__14__I
22471.051709613163 239944.25684337819 False False NaN NaN 10.0 1000.0 False False EGFR_ssm cside_mot_bf5a27bd715de8d76fa148d2778c2cdd_0001_1_000000009_0001_37_42_H_._bcov_4helix_00412_0001_0001__14__H
13130.135709392285 379222.0253632329 False False NaN NaN 10.0 1000.0 False False EGFR_ssm cside_mot_bf5a27bd715de8d76fa148d2778c2cdd_0001_1_000000009_0001_37_42_H_._bcov_4helix_00412_0001_0001__14__K
12369.181783274109 179800.34457493728 False False NaN NaN 10.0 1000.0 False False EGFR_ssm cside_mot_bf5a27bd715de8d76fa148d2778c2cdd_0001_1_000000009_0001_37_42_H_._bcov_4helix_00412_0001_0001__14__M
11652.3287629265 27693.143018057974 False False NaN NaN 10.0 1000.0 False False EGFR_ssm cside_mot_bf5a27bd715de8d76fa148d2778c2cdd_0001_1_000000009_0001_37_42_H_._bcov_4helix_00412_0001_0001__14__L
11886.54057106134 30590.4584999237 False False NaN NaN 10.0 1000.0 False False EGFR_ssm cside_mot_bf5a27bd715de8d76fa148d2778c2cdd_0001_1_000000009_0001_37_42_H_._bcov_4helix_00412_0001_0001__14__N
5051.464807823733 26088.19342937485 False False NaN NaN 10.0 1000.0 False False EGFR_ssm cside_mot_bf5a27bd715de8d76fa148d2778c2cdd_0001_1_000000009_0001_37_42_H_._bcov_4helix_00412_0001_0001__14__Q
17006.891193969397 265047.73497454426 False False NaN NaN 10.0 1000.0 False False EGFR_ssm cside_mot_bf5a27bd715de8d76fa148d2778c2cdd_0001_1_000000009_0001_37_42_H_._bcov_4helix_00412_0001_0001__14__S
5692.116984286569 inf False False NaN NaN 10.0 1000.0 True False EGFR_ssm cside_mot_bf5a27bd715de8d76fa148d2778c2cdd_0001_1_000000009_0001_37_42_H_._bcov_4helix_00412_0001_0001__14__R
7014.919094949581 120763.46580194493 False False NaN NaN 10.0 1000.0 False False EGFR_ssm cside_mot_bf5a27bd715de8d76fa148d2778c2cdd_0001_1_000000009_0001_37_42_H_._bcov_4helix_00412_0001_0001__14__T
47394.33487464668 inf False False NaN NaN 10.0 1000.0 False False EGFR_ssm cside_mot_bf5a27bd715de8d76fa148d2778c2cdd_0001_1_000000009_0001_37_42_H_._bcov_4helix_00412_0001_0001__14__W
22028.283216952426 inf False False NaN NaN 10.0 1000.0 False False EGFR_ssm cside_mot_bf5a27bd715de8d76fa148d2778c2cdd_0001_1_000000009_0001_37_42_H_._bcov_4helix_00412_0001_0001__14__V
42060.06576646248 inf False False NaN NaN 10.0 1000.0 False False EGFR_ssm cside_mot_bf5a27bd715de8d76fa148d2778c2cdd_0001_1_000000009_0001_37_42_H_._bcov_4helix_00412_0001_0001__14__Y
77174.48644551403 inf False False NaN NaN 10.0 1000.0 False False EGFR_ssm cside_mot_bf5a27bd715de8d76fa148d2778c2cdd_0001_1_000000009_0001_37_42_H_._bcov_4helix_00412_0001_0001__15__A
84404.5992524376 inf False False NaN NaN 10.0 1000.0 False False EGFR_ssm cside_mot_bf5a27bd715de8d76fa148d2778c2cdd_0001_1_000000009_0001_37_42_H_._bcov_4helix_00412_0001_0001__15__C
12125.460036539667 37699.43450683901 False False NaN NaN 10.0 1000.0 False False EGFR_ssm cside_mot_bf5a27bd715de8d76fa148d2778c2cdd_0001_1_000000009_0001_37_42_H_._bcov_4helix_00412_0001_0001__15__E
70563.70637239693 inf False False NaN NaN 10.0 1000.0 False False EGFR_ssm cside_mot_bf5a27bd715de8d76fa148d2778c2cdd_0001_1_000000009_0001_37_42_H_._bcov_4helix_00412_0001_0001__15__G
28817.595674094657 219390.5896295512 False False NaN NaN 10.0 1000.0 False False EGFR_ssm cside_mot_bf5a27bd715de8d76fa148d2778c2cdd_0001_1_000000009_0001_37_42_H_._bcov_4helix_00412_0001_0001__15__F
46460.479241884816 inf False False NaN NaN 10.0 1000.0 False False EGFR_ssm cside_mot_bf5a27bd715de8d76fa148d2778c2cdd_0001_1_000000009_0001_37_42_H_._bcov_4helix_00412_0001_0001__15__I
19355.428588916653 317036.1791262698 False False NaN NaN 10.0 1000.0 False False EGFR_ssm cside_mot_bf5a27bd715de8d76fa148d2778c2cdd_0001_1_000000009_0001_37_42_H_._bcov_4helix_00412_0001_0001__15__H
32472.388113792607 inf False False NaN NaN 10.0 1000.0 False False EGFR_ssm cside_mot_bf5a27bd715de8d76fa148d2778c2cdd_0001_1_000000009_0001_37_42_H_._bcov_4helix_00412_0001_0001__15__K
42480.66642412706 inf False False NaN NaN 10.0 1000.0 False False EGFR_ssm cside_mot_bf5a27bd715de8d76fa148d2778c2cdd_0001_1_000000009_0001_37_42_H_._bcov_4helix_00412_0001_0001__15__M
32150.879320586777 inf False False NaN NaN 10.0 1000.0 False False EGFR_ssm cside_mot_bf5a27bd715de8d76fa148d2778c2cdd_0001_1_000000009_0001_37_42_H_._bcov_4helix_00412_0001_0001__15__L
35162.943216777894 inf False False NaN NaN 10.0 1000.0 False False EGFR_ssm cside_mot_bf5a27bd715de8d76fa148d2778c2cdd_0001_1_000000009_0001_37_42_H_._bcov_4helix_00412_0001_0001__15__N
53405.122823208374 inf False False NaN NaN 10.0 1000.0 False False EGFR_ssm cside_mot_bf5a27bd715de8d76fa148d2778c2cdd_0001_1_000000009_0001_37_42_H_._bcov_4helix_00412_0001_0001__15__Q
79512.95055929957 inf False False NaN NaN 10.0 1000.0 False False EGFR_ssm cside_mot_bf5a27bd715de8d76fa148d2778c2cdd_0001_1_000000009_0001_37_42_H_._bcov_4helix_00412_0001_0001__15__P
45545.02425437196 inf False False NaN NaN 10.0 1000.0 False False EGFR_ssm cside_mot_bf5a27bd715de8d76fa148d2778c2cdd_0001_1_000000009_0001_37_42_H_._bcov_4helix_00412_0001_0001__15__S
138814.48984053926 inf False False NaN NaN 10.0 1000.0 False False EGFR_ssm cside_mot_bf5a27bd715de8d76fa148d2778c2cdd_0001_1_000000009_0001_37_42_H_._bcov_4helix_00412_0001_0001__15__R
57830.095364002416 inf False False NaN NaN 10.0 1000.0 False False EGFR_ssm cside_mot_bf5a27bd715de8d76fa148d2778c2cdd_0001_1_000000009_0001_37_42_H_._bcov_4helix_00412_0001_0001__15__T
60178.229134463385 inf False False NaN NaN 10.0 1000.0 False False EGFR_ssm cside_mot_bf5a27bd715de8d76fa148d2778c2cdd_0001_1_000000009_0001_37_42_H_._bcov_4helix_00412_0001_0001__15__W
71269.34343612082 inf False False NaN NaN 10.0 1000.0 False False EGFR_ssm cside_mot_bf5a27bd715de8d76fa148d2778c2cdd_0001_1_000000009_0001_37_42_H_._bcov_4helix_00412_0001_0001__15__V
25070.24110869496 inf False False NaN NaN 10.0 1000.0 False False EGFR_ssm cside_mot_bf5a27bd715de8d76fa148d2778c2cdd_0001_1_000000009_0001_37_42_H_._bcov_4helix_00412_0001_0001__15__Y
1217.4773233061062 3978.3625765149495 False False NaN NaN 10.0 1000.0 True False EGFR_ssm cside_mot_bf5a27bd715de8d76fa148d2778c2cdd_0001_1_000000009_0001_37_42_H_._bcov_4helix_00412_0001_0001__16__A
38457.19314042646 inf False False NaN NaN 10.0 1000.0 False False EGFR_ssm cside_mot_bf5a27bd715de8d76fa148d2778c2cdd_0001_1_000000009_0001_37_42_H_._bcov_4helix_00412_0001_0001__16__C
921.4301420406671 4902.901975076926 False False NaN NaN 10.0 1000.0 True False EGFR_ssm cside_mot_bf5a27bd715de8d76fa148d2778c2cdd_0001_1_000000009_0001_37_42_H_._bcov_4helix_00412_0001_0001__16__E
1608.64178968782 7596.152181404617 False False NaN NaN 10.0 1000.0 True False EGFR_ssm cside_mot_bf5a27bd715de8d76fa148d2778c2cdd_0001_1_000000009_0001_37_42_H_._bcov_4helix_00412_0001_0001__16__D
4265.343161781212 26878.691778478344 False False NaN NaN 10.0 1000.0 False False EGFR_ssm cside_mot_bf5a27bd715de8d76fa148d2778c2cdd_0001_1_000000009_0001_37_42_H_._bcov_4helix_00412_0001_0001__16__G
67138.94540369337 inf False False NaN NaN 10.0 1000.0 False False EGFR_ssm cside_mot_bf5a27bd715de8d76fa148d2778c2cdd_0001_1_000000009_0001_37_42_H_._bcov_4helix_00412_0001_0001__16__F
23853.474194951435 inf False False NaN NaN 10.0 1000.0 False False EGFR_ssm cside_mot_bf5a27bd715de8d76fa148d2778c2cdd_0001_1_000000009_0001_37_42_H_._bcov_4helix_00412_0001_0001__16__I
16671.78825014156 inf False False NaN NaN 10.0 1000.0 False False EGFR_ssm cside_mot_bf5a27bd715de8d76fa148d2778c2cdd_0001_1_000000009_0001_37_42_H_._bcov_4helix_00412_0001_0001__16__H
939.9508878956849 39230.18272254902 False False NaN NaN 10.0 1000.0 True False EGFR_ssm cside_mot_bf5a27bd715de8d76fa148d2778c2cdd_0001_1_000000009_0001_37_42_H_._bcov_4helix_00412_0001_0001__16__K
50813.141908706835 inf False False NaN NaN 10.0 1000.0 False False EGFR_ssm cside_mot_bf5a27bd715de8d76fa148d2778c2cdd_0001_1_000000009_0001_37_42_H_._bcov_4helix_00412_0001_0001__16__M
36228.41555918949 inf False False NaN NaN 10.0 1000.0 False False EGFR_ssm cside_mot_bf5a27bd715de8d76fa148d2778c2cdd_0001_1_000000009_0001_37_42_H_._bcov_4helix_00412_0001_0001__16__L
18786.188297319568 inf False False NaN NaN 10.0 1000.0 False False EGFR_ssm cside_mot_bf5a27bd715de8d76fa148d2778c2cdd_0001_1_000000009_0001_37_42_H_._bcov_4helix_00412_0001_0001__16__N
11422.731852687486 124422.7195792097 False False NaN NaN 10.0 1000.0 False False EGFR_ssm cside_mot_bf5a27bd715de8d76fa148d2778c2cdd_0001_1_000000009_0001_37_42_H_._bcov_4helix_00412_0001_0001__16__Q
1358.3009123954391 34470.094320927274 False False NaN NaN 10.0 1000.0 False False EGFR_ssm cside_mot_bf5a27bd715de8d76fa148d2778c2cdd_0001_1_000000009_0001_37_42_H_._bcov_4helix_00412_0001_0001__16__S
19163.790682095718 inf False False NaN NaN 10.0 1000.0 False False EGFR_ssm cside_mot_bf5a27bd715de8d76fa148d2778c2cdd_0001_1_000000009_0001_37_42_H_._bcov_4helix_00412_0001_0001__16__R
9741.548596453227 40823.08545411727 False False NaN NaN 10.0 1000.0 False False EGFR_ssm cside_mot_bf5a27bd715de8d76fa148d2778c2cdd_0001_1_000000009_0001_37_42_H_._bcov_4helix_00412_0001_0001__16__T
42480.66642412706 inf False False NaN NaN 10.0 1000.0 False False EGFR_ssm cside_mot_bf5a27bd715de8d76fa148d2778c2cdd_0001_1_000000009_0001_37_42_H_._bcov_4helix_00412_0001_0001__16__W
23151.947047466158 inf False False NaN NaN 10.0 1000.0 False False EGFR_ssm cside_mot_bf5a27bd715de8d76fa148d2778c2cdd_0001_1_000000009_0001_37_42_H_._bcov_4helix_00412_0001_0001__16__V
52876.359230899434 inf False False NaN NaN 10.0 1000.0 False False EGFR_ssm cside_mot_bf5a27bd715de8d76fa148d2778c2cdd_0001_1_000000009_0001_37_42_H_._bcov_4helix_00412_0001_0001__16__Y
2347.856505245217 3978.3625765149495 False False NaN NaN 10.0 1000.0 True False EGFR_ssm cside_mot_bf5a27bd715de8d76fa148d2778c2cdd_0001_1_000000009_0001_37_42_H_._bcov_4helix_00412_0001_0001__17__A
37326.1727790485 inf False False NaN NaN 10.0 1000.0 False False EGFR_ssm cside_mot_bf5a27bd715de8d76fa148d2778c2cdd_0001_1_000000009_0001_37_42_H_._bcov_4helix_00412_0001_0001__17__C
24332.92902626995 inf False False NaN NaN 10.0 1000.0 True False EGFR_ssm cside_mot_bf5a27bd715de8d76fa148d2778c2cdd_0001_1_000000009_0001_37_42_H_._bcov_4helix_00412_0001_0001__17__E
8225.544326605359 27147.478696263097 False False NaN NaN 10.0 1000.0 False False EGFR_ssm cside_mot_bf5a27bd715de8d76fa148d2778c2cdd_0001_1_000000009_0001_37_42_H_._bcov_4helix_00412_0001_0001__17__D
1624.7282075846979 3978.3625765149495 False False NaN NaN 10.0 1000.0 True False EGFR_ssm cside_mot_bf5a27bd715de8d76fa148d2778c2cdd_0001_1_000000009_0001_37_42_H_._bcov_4helix_00412_0001_0001__17__G
4307.99659339902 13000.134365734926 False False NaN NaN 10.0 1000.0 False False EGFR_ssm cside_mot_bf5a27bd715de8d76fa148d2778c2cdd_0001_1_000000009_0001_37_42_H_._bcov_4helix_00412_0001_0001__17__F
459.16232902808355 1441.8637890874816 False False NaN NaN 10.0 1000.0 True False EGFR_ssm cside_mot_bf5a27bd715de8d76fa148d2778c2cdd_0001_1_000000009_0001_37_42_H_._bcov_4helix_00412_0001_0001__17__I
2395.048421000645 3978.3625765149495 False False NaN NaN 10.0 1000.0 True False EGFR_ssm cside_mot_bf5a27bd715de8d76fa148d2778c2cdd_0001_1_000000009_0001_37_42_H_._bcov_4helix_00412_0001_0001__17__H
7826.323188653361 13261.437066486216 False False NaN NaN 10.0 1000.0 False False EGFR_ssm cside_mot_bf5a27bd715de8d76fa148d2778c2cdd_0001_1_000000009_0001_37_42_H_._bcov_4helix_00412_0001_0001__17__K
432.5516842691306 1344.8523885103348 False False NaN NaN 10.0 1000.0 True False EGFR_ssm cside_mot_bf5a27bd715de8d76fa148d2778c2cdd_0001_1_000000009_0001_37_42_H_._bcov_4helix_00412_0001_0001__17__M
1028.0104431380992 3071.4867247067327 False False NaN NaN 10.0 1000.0 True False EGFR_ssm cside_mot_bf5a27bd715de8d76fa148d2778c2cdd_0001_1_000000009_0001_37_42_H_._bcov_4helix_00412_0001_0001__17__L
205.08550842627199 1169.9717775507188 False False NaN NaN 10.0 1000.0 True False EGFR_ssm cside_mot_bf5a27bd715de8d76fa148d2778c2cdd_0001_1_000000009_0001_37_42_H_._bcov_4helix_00412_0001_0001__17__N
1794.710725877745 4951.930994827699 False False NaN NaN 10.0 1000.0 True False EGFR_ssm cside_mot_bf5a27bd715de8d76fa148d2778c2cdd_0001_1_000000009_0001_37_42_H_._bcov_4helix_00412_0001_0001__17__Q
3228.1634164155075 12492.873601106858 False False NaN NaN 10.0 1000.0 False False EGFR_ssm cside_mot_bf5a27bd715de8d76fa148d2778c2cdd_0001_1_000000009_0001_37_42_H_._bcov_4helix_00412_0001_0001__17__P
1707.6056748524763 3978.3625765149495 False False NaN NaN 10.0 1000.0 True False EGFR_ssm cside_mot_bf5a27bd715de8d76fa148d2778c2cdd_0001_1_000000009_0001_37_42_H_._bcov_4helix_00412_0001_0001__17__S
644.0105156108109 2022.3249677653598 False False NaN NaN 10.0 1000.0 True False EGFR_ssm cside_mot_bf5a27bd715de8d76fa148d2778c2cdd_0001_1_000000009_0001_37_42_H_._bcov_4helix_00412_0001_0001__17__T
17697.43917407826 239944.25684337819 False False NaN NaN 10.0 1000.0 False False EGFR_ssm cside_mot_bf5a27bd715de8d76fa148d2778c2cdd_0001_1_000000009_0001_37_42_H_._bcov_4helix_00412_0001_0001__17__W
2278.8063927388366 3978.3625765149495 False False NaN NaN 10.0 1000.0 True False EGFR_ssm cside_mot_bf5a27bd715de8d76fa148d2778c2cdd_0001_1_000000009_0001_37_42_H_._bcov_4helix_00412_0001_0001__17__V
302.32116413898797 1135.563080644121 False False NaN NaN 10.0 1000.0 True False EGFR_ssm cside_mot_bf5a27bd715de8d76fa148d2778c2cdd_0001_1_000000009_0001_37_42_H_._bcov_4helix_00412_0001_0001__17__Y
25070.24110869496 inf False False NaN NaN 10.0 1000.0 False False EGFR_ssm cside_mot_bf5a27bd715de8d76fa148d2778c2cdd_0001_1_000000009_0001_37_42_H_._bcov_4helix_00412_0001_0001__18__A
16021.260815765589 inf False False NaN NaN 10.0 1000.0 False False EGFR_ssm cside_mot_bf5a27bd715de8d76fa148d2778c2cdd_0001_1_000000009_0001_37_42_H_._bcov_4helix_00412_0001_0001__18__C
77946.23130996923 inf False False NaN NaN 10.0 1000.0 False False EGFR_ssm cside_mot_bf5a27bd715de8d76fa148d2778c2cdd_0001_1_000000009_0001_37_42_H_._bcov_4helix_00412_0001_0001__18__E
97020.91031933259 inf False False NaN NaN 10.0 1000.0 False False EGFR_ssm cside_mot_bf5a27bd715de8d76fa148d2778c2cdd_0001_1_000000009_0001_37_42_H_._bcov_4helix_00412_0001_0001__18__D
50813.141908706835 inf False False NaN NaN 10.0 1000.0 False False EGFR_ssm cside_mot_bf5a27bd715de8d76fa148d2778c2cdd_0001_1_000000009_0001_37_42_H_._bcov_4helix_00412_0001_0001__18__G
6741.199368383728 15705.578684212916 False False NaN NaN 10.0 1000.0 False False EGFR_ssm cside_mot_bf5a27bd715de8d76fa148d2778c2cdd_0001_1_000000009_0001_37_42_H_._bcov_4helix_00412_0001_0001__18__F
17522.21700403787 inf False False NaN NaN 10.0 1000.0 False False EGFR_ssm cside_mot_bf5a27bd715de8d76fa148d2778c2cdd_0001_1_000000009_0001_37_42_H_._bcov_4helix_00412_0001_0001__18__I
57830.095364002416 inf False False NaN NaN 10.0 1000.0 False False EGFR_ssm cside_mot_bf5a27bd715de8d76fa148d2778c2cdd_0001_1_000000009_0001_37_42_H_._bcov_4helix_00412_0001_0001__18__H
65816.04294058759 inf False False NaN NaN 10.0 1000.0 False False EGFR_ssm cside_mot_bf5a27bd715de8d76fa148d2778c2cdd_0001_1_000000009_0001_37_42_H_._bcov_4helix_00412_0001_0001__18__K
1427.5879099876058 11086.79099863776 False False NaN NaN 10.0 1000.0 True False EGFR_ssm cside_mot_bf5a27bd715de8d76fa148d2778c2cdd_0001_1_000000009_0001_37_42_H_._bcov_4helix_00412_0001_0001__18__M
33125.08311487988 702778.9226703261 False False NaN NaN 10.0 1000.0 False False EGFR_ssm cside_mot_bf5a27bd715de8d76fa148d2778c2cdd_0001_1_000000009_0001_37_42_H_._bcov_4helix_00412_0001_0001__18__N
36956.606711929184 inf False False NaN NaN 10.0 1000.0 False False EGFR_ssm cside_mot_bf5a27bd715de8d76fa148d2778c2cdd_0001_1_000000009_0001_37_42_H_._bcov_4helix_00412_0001_0001__18__Q
37326.1727790485 265047.73497454426 False False NaN NaN 10.0 1000.0 False False EGFR_ssm cside_mot_bf5a27bd715de8d76fa148d2778c2cdd_0001_1_000000009_0001_37_42_H_._bcov_4helix_00412_0001_0001__18__P
31205.326715772157 inf False False NaN NaN 10.0 1000.0 False False EGFR_ssm cside_mot_bf5a27bd715de8d76fa148d2778c2cdd_0001_1_000000009_0001_37_42_H_._bcov_4helix_00412_0001_0001__18__S
10548.701220871191 inf False False NaN NaN 10.0 1000.0 False False EGFR_ssm cside_mot_bf5a27bd715de8d76fa148d2778c2cdd_0001_1_000000009_0001_37_42_H_._bcov_4helix_00412_0001_0001__18__R
33790.89728548896 inf False False NaN NaN 10.0 1000.0 False False EGFR_ssm cside_mot_bf5a27bd715de8d76fa148d2778c2cdd_0001_1_000000009_0001_37_42_H_._bcov_4helix_00412_0001_0001__18__T
63247.92361754163 inf False False NaN NaN 10.0 1000.0 False False EGFR_ssm cside_mot_bf5a27bd715de8d76fa148d2778c2cdd_0001_1_000000009_0001_37_42_H_._bcov_4helix_00412_0001_0001__18__W
2002.3019482825348 13937.903635645675 False False NaN NaN 10.0 1000.0 True False EGFR_ssm cside_mot_bf5a27bd715de8d76fa148d2778c2cdd_0001_1_000000009_0001_37_42_H_._bcov_4helix_00412_0001_0001__18__V
8063.468607592735 45545.02425437196 False False NaN NaN 10.0 1000.0 False False EGFR_ssm cside_mot_bf5a27bd715de8d76fa148d2778c2cdd_0001_1_000000009_0001_37_42_H_._bcov_4helix_00412_0001_0001__18__Y
9937.353723241951 167703.02762760824 False False NaN NaN 10.0 1000.0 False False EGFR_ssm cside_mot_bf5a27bd715de8d76fa148d2778c2cdd_0001_1_000000009_0001_37_42_H_._bcov_4helix_00412_0001_0001__19__A
5256.574535395262 12492.873601106858 False False NaN NaN 10.0 1000.0 False False EGFR_ssm cside_mot_bf5a27bd715de8d76fa148d2778c2cdd_0001_1_000000009_0001_37_42_H_._bcov_4helix_00412_0001_0001__19__C
29105.77163083562 inf False False NaN NaN 10.0 1000.0 False False EGFR_ssm cside_mot_bf5a27bd715de8d76fa148d2778c2cdd_0001_1_000000009_0001_37_42_H_._bcov_4helix_00412_0001_0001__19__E
43334.527819252 inf False False NaN NaN 10.0 1000.0 False False EGFR_ssm cside_mot_bf5a27bd715de8d76fa148d2778c2cdd_0001_1_000000009_0001_37_42_H_._bcov_4helix_00412_0001_0001__19__D
15862.634471055057 inf False False NaN NaN 10.0 1000.0 False False EGFR_ssm cside_mot_bf5a27bd715de8d76fa148d2778c2cdd_0001_1_000000009_0001_37_42_H_._bcov_4helix_00412_0001_0001__19__G
29987.70561702153 217218.4055738129 False False NaN NaN 10.0 1000.0 False False EGFR_ssm cside_mot_bf5a27bd715de8d76fa148d2778c2cdd_0001_1_000000009_0001_37_42_H_._bcov_4helix_00412_0001_0001__19__F
4351.0765593330125 11197.658908624146 False False NaN NaN 10.0 1000.0 False False EGFR_ssm cside_mot_bf5a27bd715de8d76fa148d2778c2cdd_0001_1_000000009_0001_37_42_H_._bcov_4helix_00412_0001_0001__19__I
26878.691778478344 649004.5442002404 False False NaN NaN 10.0 1000.0 False False EGFR_ssm cside_mot_bf5a27bd715de8d76fa148d2778c2cdd_0001_1_000000009_0001_37_42_H_._bcov_4helix_00412_0001_0001__19__H
18416.02617127691 inf False False NaN NaN 10.0 1000.0 False False EGFR_ssm cside_mot_bf5a27bd715de8d76fa148d2778c2cdd_0001_1_000000009_0001_37_42_H_._bcov_4helix_00412_0001_0001__19__K
14648.87679838893 inf False False NaN NaN 10.0 1000.0 False False EGFR_ssm cside_mot_bf5a27bd715de8d76fa148d2778c2cdd_0001_1_000000009_0001_37_42_H_._bcov_4helix_00412_0001_0001__19__M
2042.548217443015 3978.3625765149495 False False NaN NaN 10.0 1000.0 True False EGFR_ssm cside_mot_bf5a27bd715de8d76fa148d2778c2cdd_0001_1_000000009_0001_37_42_H_._bcov_4helix_00412_0001_0001__19__L
5982.4721568300865 17874.41356581902 False False NaN NaN 10.0 1000.0 False False EGFR_ssm cside_mot_bf5a27bd715de8d76fa148d2778c2cdd_0001_1_000000009_0001_37_42_H_._bcov_4helix_00412_0001_0001__19__N
8818.89686287685 22248.566049121968 False False NaN NaN 10.0 1000.0 False False EGFR_ssm cside_mot_bf5a27bd715de8d76fa148d2778c2cdd_0001_1_000000009_0001_37_42_H_._bcov_4helix_00412_0001_0001__19__Q
44205.55182841902 inf False False NaN NaN 10.0 1000.0 False False EGFR_ssm cside_mot_bf5a27bd715de8d76fa148d2778c2cdd_0001_1_000000009_0001_37_42_H_._bcov_4helix_00412_0001_0001__19__P
4438.533198175604 13663.271871037796 False False NaN NaN 10.0 1000.0 False False EGFR_ssm cside_mot_bf5a27bd715de8d76fa148d2778c2cdd_0001_1_000000009_0001_37_42_H_._bcov_4helix_00412_0001_0001__19__S
13527.991951522585 45094.083420170224 False False NaN NaN 10.0 1000.0 False False EGFR_ssm cside_mot_bf5a27bd715de8d76fa148d2778c2cdd_0001_1_000000009_0001_37_42_H_._bcov_4helix_00412_0001_0001__19__R
27147.478696263097 281353.51154663233 False False NaN NaN 10.0 1000.0 False False EGFR_ssm cside_mot_bf5a27bd715de8d76fa148d2778c2cdd_0001_1_000000009_0001_37_42_H_._bcov_4helix_00412_0001_0001__19__T
10868.337416564813 33125.08311487988 False False NaN NaN 10.0 1000.0 False False EGFR_ssm cside_mot_bf5a27bd715de8d76fa148d2778c2cdd_0001_1_000000009_0001_37_42_H_._bcov_4helix_00412_0001_0001__19__W
11197.658908624146 394619.9602733015 False False NaN NaN 10.0 1000.0 False False EGFR_ssm cside_mot_bf5a27bd715de8d76fa148d2778c2cdd_0001_1_000000009_0001_37_42_H_._bcov_4helix_00412_0001_0001__19__Y
19163.790682095718 inf False False NaN NaN 10.0 1000.0 False False EGFR_ssm cside_mot_bf5a27bd715de8d76fa148d2778c2cdd_0001_1_000000009_0001_37_42_H_._bcov_4helix_00412_0001_0001__20__A
22028.283216952426 inf False False NaN NaN 10.0 1000.0 False False EGFR_ssm cside_mot_bf5a27bd715de8d76fa148d2778c2cdd_0001_1_000000009_0001_37_42_H_._bcov_4helix_00412_0001_0001__20__C
26349.075363668566 inf False False NaN NaN 10.0 1000.0 False False EGFR_ssm cside_mot_bf5a27bd715de8d76fa148d2778c2cdd_0001_1_000000009_0001_37_42_H_._bcov_4helix_00412_0001_0001__20__E
23853.474194951435 inf False False NaN NaN 10.0 1000.0 False False EGFR_ssm cside_mot_bf5a27bd715de8d76fa148d2778c2cdd_0001_1_000000009_0001_37_42_H_._bcov_4helix_00412_0001_0001__20__D
32797.11199493056 inf False False NaN NaN 10.0 1000.0 False False EGFR_ssm cside_mot_bf5a27bd715de8d76fa148d2778c2cdd_0001_1_000000009_0001_37_42_H_._bcov_4helix_00412_0001_0001__20__G
29987.70561702153 inf False False NaN NaN 10.0 1000.0 False False EGFR_ssm cside_mot_bf5a27bd715de8d76fa148d2778c2cdd_0001_1_000000009_0001_37_42_H_._bcov_4helix_00412_0001_0001__20__F
57257.52016237869 inf False False NaN NaN 10.0 1000.0 False False EGFR_ssm cside_mot_bf5a27bd715de8d76fa148d2778c2cdd_0001_1_000000009_0001_37_42_H_._bcov_4helix_00412_0001_0001__20__I
7520.942753865953 77946.23130996923 False False NaN NaN 10.0 1000.0 False False EGFR_ssm cside_mot_bf5a27bd715de8d76fa148d2778c2cdd_0001_1_000000009_0001_37_42_H_._bcov_4helix_00412_0001_0001__20__H
24332.92902626995 inf False False NaN NaN 10.0 1000.0 False False EGFR_ssm cside_mot_bf5a27bd715de8d76fa148d2778c2cdd_0001_1_000000009_0001_37_42_H_._bcov_4helix_00412_0001_0001__20__K
31832.55378275916 inf False False NaN NaN 10.0 1000.0 False False EGFR_ssm cside_mot_bf5a27bd715de8d76fa148d2778c2cdd_0001_1_000000009_0001_37_42_H_._bcov_4helix_00412_0001_0001__20__M
18416.02617127691 inf False False NaN NaN 10.0 1000.0 True False EGFR_ssm cside_mot_bf5a27bd715de8d76fa148d2778c2cdd_0001_1_000000009_0001_37_42_H_._bcov_4helix_00412_0001_0001__20__L
32150.879320586777 inf False False NaN NaN 10.0 1000.0 False False EGFR_ssm cside_mot_bf5a27bd715de8d76fa148d2778c2cdd_0001_1_000000009_0001_37_42_H_._bcov_4helix_00412_0001_0001__20__N
26878.691778478344 inf False False NaN NaN 10.0 1000.0 False False EGFR_ssm cside_mot_bf5a27bd715de8d76fa148d2778c2cdd_0001_1_000000009_0001_37_42_H_._bcov_4helix_00412_0001_0001__20__Q
36956.606711929184 inf False False NaN NaN 10.0 1000.0 False False EGFR_ssm cside_mot_bf5a27bd715de8d76fa148d2778c2cdd_0001_1_000000009_0001_37_42_H_._bcov_4helix_00412_0001_0001__20__P
32797.11199493056 inf False False NaN NaN 10.0 1000.0 False False EGFR_ssm cside_mot_bf5a27bd715de8d76fa148d2778c2cdd_0001_1_000000009_0001_37_42_H_._bcov_4helix_00412_0001_0001__20__S
50310.0414937692 inf False False NaN NaN 10.0 1000.0 False False EGFR_ssm cside_mot_bf5a27bd715de8d76fa148d2778c2cdd_0001_1_000000009_0001_37_42_H_._bcov_4helix_00412_0001_0001__20__R
49811.92227105858 inf False False NaN NaN 10.0 1000.0 False False EGFR_ssm cside_mot_bf5a27bd715de8d76fa148d2778c2cdd_0001_1_000000009_0001_37_42_H_._bcov_4helix_00412_0001_0001__20__T
23617.30118312026 inf False False NaN NaN 10.0 1000.0 False False EGFR_ssm cside_mot_bf5a27bd715de8d76fa148d2778c2cdd_0001_1_000000009_0001_37_42_H_._bcov_4helix_00412_0001_0001__20__V
74163.16456969458 inf False False NaN NaN 10.0 1000.0 False False EGFR_ssm cside_mot_bf5a27bd715de8d76fa148d2778c2cdd_0001_1_000000009_0001_37_42_H_._bcov_4helix_00412_0001_0001__20__Y
7014.919094949581 inf False False NaN NaN 10.0 1000.0 False False EGFR_ssm cside_mot_bf5a27bd715de8d76fa148d2778c2cdd_0001_1_000000009_0001_37_42_H_._bcov_4helix_00412_0001_0001__21__C
43767.87309744455 inf False False NaN NaN 10.0 1000.0 False False EGFR_ssm cside_mot_bf5a27bd715de8d76fa148d2778c2cdd_0001_1_000000009_0001_37_42_H_._bcov_4helix_00412_0001_0001__21__E
35514.5726489457 inf False False NaN NaN 10.0 1000.0 False False EGFR_ssm cside_mot_bf5a27bd715de8d76fa148d2778c2cdd_0001_1_000000009_0001_37_42_H_._bcov_4helix_00412_0001_0001__21__D
46000.47449691563 inf False False NaN NaN 10.0 1000.0 False False EGFR_ssm cside_mot_bf5a27bd715de8d76fa148d2778c2cdd_0001_1_000000009_0001_37_42_H_._bcov_4helix_00412_0001_0001__21__G
28817.595674094657 inf False False NaN NaN 10.0 1000.0 False False EGFR_ssm cside_mot_bf5a27bd715de8d76fa148d2778c2cdd_0001_1_000000009_0001_37_42_H_._bcov_4helix_00412_0001_0001__21__F
9741.548596453227 58408.39631764248 False False NaN NaN 10.0 1000.0 False False EGFR_ssm cside_mot_bf5a27bd715de8d76fa148d2778c2cdd_0001_1_000000009_0001_37_42_H_._bcov_4helix_00412_0001_0001__21__I
70563.70637239693 inf False False NaN NaN 10.0 1000.0 False False EGFR_ssm cside_mot_bf5a27bd715de8d76fa148d2778c2cdd_0001_1_000000009_0001_37_42_H_._bcov_4helix_00412_0001_0001__21__H
47868.27822339318 inf False False NaN NaN 10.0 1000.0 False False EGFR_ssm cside_mot_bf5a27bd715de8d76fa148d2778c2cdd_0001_1_000000009_0001_37_42_H_._bcov_4helix_00412_0001_0001__21__K
72701.85723918695 inf False False NaN NaN 10.0 1000.0 False False EGFR_ssm cside_mot_bf5a27bd715de8d76fa148d2778c2cdd_0001_1_000000009_0001_37_42_H_._bcov_4helix_00412_0001_0001__21__M
15550.077905161292 48830.43061568336 False False NaN NaN 10.0 1000.0 False False EGFR_ssm cside_mot_bf5a27bd715de8d76fa148d2778c2cdd_0001_1_000000009_0001_37_42_H_._bcov_4helix_00412_0001_0001__21__L
23617.30118312026 215067.72829090373 False False NaN NaN 10.0 1000.0 False False EGFR_ssm cside_mot_bf5a27bd715de8d76fa148d2778c2cdd_0001_1_000000009_0001_37_42_H_._bcov_4helix_00412_0001_0001__21__N
31205.326715772157 inf False False NaN NaN 10.0 1000.0 False False EGFR_ssm cside_mot_bf5a27bd715de8d76fa148d2778c2cdd_0001_1_000000009_0001_37_42_H_._bcov_4helix_00412_0001_0001__21__Q
67810.33485773024 inf False False NaN NaN 10.0 1000.0 False False EGFR_ssm cside_mot_bf5a27bd715de8d76fa148d2778c2cdd_0001_1_000000009_0001_37_42_H_._bcov_4helix_00412_0001_0001__21__P
48830.43061568336 inf False False NaN NaN 10.0 1000.0 False False EGFR_ssm cside_mot_bf5a27bd715de8d76fa148d2778c2cdd_0001_1_000000009_0001_37_42_H_._bcov_4helix_00412_0001_0001__21__S
51321.27332779394 inf False False NaN NaN 10.0 1000.0 False False EGFR_ssm cside_mot_bf5a27bd715de8d76fa148d2778c2cdd_0001_1_000000009_0001_37_42_H_._bcov_4helix_00412_0001_0001__21__R
3196.201402391595 8731.581052353311 False False NaN NaN 10.0 1000.0 False False EGFR_ssm cside_mot_bf5a27bd715de8d76fa148d2778c2cdd_0001_1_000000009_0001_37_42_H_._bcov_4helix_00412_0001_0001__21__T
7227.4781584456505 22695.76222670931 False False NaN NaN 10.0 1000.0 False False EGFR_ssm cside_mot_bf5a27bd715de8d76fa148d2778c2cdd_0001_1_000000009_0001_37_42_H_._bcov_4helix_00412_0001_0001__21__W
26349.075363668566 423086.0100560709 False False NaN NaN 10.0 1000.0 False False EGFR_ssm cside_mot_bf5a27bd715de8d76fa148d2778c2cdd_0001_1_000000009_0001_37_42_H_._bcov_4helix_00412_0001_0001__21__V
52876.359230899434 inf False False NaN NaN 10.0 1000.0 False False EGFR_ssm cside_mot_bf5a27bd715de8d76fa148d2778c2cdd_0001_1_000000009_0001_37_42_H_._bcov_4helix_00412_0001_0001__21__Y
78725.69362306898 inf False False NaN NaN 10.0 1000.0 False False EGFR_ssm cside_mot_bf5a27bd715de8d76fa148d2778c2cdd_0001_1_000000009_0001_37_42_H_._bcov_4helix_00412_0001_0001__22__A
67138.94540369337 inf False False NaN NaN 10.0 1000.0 False False EGFR_ssm cside_mot_bf5a27bd715de8d76fa148d2778c2cdd_0001_1_000000009_0001_37_42_H_._bcov_4helix_00412_0001_0001__22__C
70563.70637239693 inf False False NaN NaN 10.0 1000.0 False False EGFR_ssm cside_mot_bf5a27bd715de8d76fa148d2778c2cdd_0001_1_000000009_0001_37_42_H_._bcov_4helix_00412_0001_0001__22__E
40018.709395272235 inf False False NaN NaN 10.0 1000.0 False False EGFR_ssm cside_mot_bf5a27bd715de8d76fa148d2778c2cdd_0001_1_000000009_0001_37_42_H_._bcov_4helix_00412_0001_0001__22__D
31517.3799829299 inf False False NaN NaN 10.0 1000.0 False False EGFR_ssm cside_mot_bf5a27bd715de8d76fa148d2778c2cdd_0001_1_000000009_0001_37_42_H_._bcov_4helix_00412_0001_0001__22__G
64519.20688225419 inf False False NaN NaN 10.0 1000.0 False False EGFR_ssm cside_mot_bf5a27bd715de8d76fa148d2778c2cdd_0001_1_000000009_0001_37_42_H_._bcov_4helix_00412_0001_0001__22__F
1905.1216000189752 4394.587324926346 False False NaN NaN 10.0 1000.0 True False EGFR_ssm cside_mot_bf5a27bd715de8d76fa148d2778c2cdd_0001_1_000000009_0001_37_42_H_._bcov_4helix_00412_0001_0001__22__I
101969.95181546932 inf False False NaN NaN 10.0 1000.0 False False EGFR_ssm cside_mot_bf5a27bd715de8d76fa148d2778c2cdd_0001_1_000000009_0001_37_42_H_._bcov_4helix_00412_0001_0001__22__H
43334.527819252 inf False False NaN NaN 10.0 1000.0 False False EGFR_ssm cside_mot_bf5a27bd715de8d76fa148d2778c2cdd_0001_1_000000009_0001_37_42_H_._bcov_4helix_00412_0001_0001__22__K
53939.174051440496 inf False False NaN NaN 10.0 1000.0 False False EGFR_ssm cside_mot_bf5a27bd715de8d76fa148d2778c2cdd_0001_1_000000009_0001_37_42_H_._bcov_4helix_00412_0001_0001__22__M
48346.96100562706 inf False False NaN NaN 10.0 1000.0 False False EGFR_ssm cside_mot_bf5a27bd715de8d76fa148d2778c2cdd_0001_1_000000009_0001_37_42_H_._bcov_4helix_00412_0001_0001__22__N
74904.79621539157 inf False False NaN NaN 10.0 1000.0 False False EGFR_ssm cside_mot_bf5a27bd715de8d76fa148d2778c2cdd_0001_1_000000009_0001_37_42_H_._bcov_4helix_00412_0001_0001__22__Q
39230.18272254902 249686.9558476895 False False NaN NaN 10.0 1000.0 False False EGFR_ssm cside_mot_bf5a27bd715de8d76fa148d2778c2cdd_0001_1_000000009_0001_37_42_H_._bcov_4helix_00412_0001_0001__22__P
97020.91031933259 inf False False NaN NaN 10.0 1000.0 False False EGFR_ssm cside_mot_bf5a27bd715de8d76fa148d2778c2cdd_0001_1_000000009_0001_37_42_H_._bcov_4helix_00412_0001_0001__22__S
71982.03687048207 inf False False NaN NaN 10.0 1000.0 False False EGFR_ssm cside_mot_bf5a27bd715de8d76fa148d2778c2cdd_0001_1_000000009_0001_37_42_H_._bcov_4helix_00412_0001_0001__22__R
49811.92227105858 inf False False NaN NaN 10.0 1000.0 False False EGFR_ssm cside_mot_bf5a27bd715de8d76fa148d2778c2cdd_0001_1_000000009_0001_37_42_H_._bcov_4helix_00412_0001_0001__22__T
50813.141908706835 inf False False NaN NaN 10.0 1000.0 False False EGFR_ssm cside_mot_bf5a27bd715de8d76fa148d2778c2cdd_0001_1_000000009_0001_37_42_H_._bcov_4helix_00412_0001_0001__22__W
29396.829347143947 226038.34388591629 False False NaN NaN 10.0 1000.0 False False EGFR_ssm cside_mot_bf5a27bd715de8d76fa148d2778c2cdd_0001_1_000000009_0001_37_42_H_._bcov_4helix_00412_0001_0001__22__V
57257.52016237869 inf False False NaN NaN 10.0 1000.0 False False EGFR_ssm cside_mot_bf5a27bd715de8d76fa148d2778c2cdd_0001_1_000000009_0001_37_42_H_._bcov_4helix_00412_0001_0001__22__Y
35869.71837543518 inf False False NaN NaN 10.0 1000.0 False False EGFR_ssm cside_mot_bf5a27bd715de8d76fa148d2778c2cdd_0001_1_000000009_0001_37_42_H_._bcov_4helix_00412_0001_0001__23__A
16021.260815765589 65164.39895107678 False False NaN NaN 10.0 1000.0 False False EGFR_ssm cside_mot_bf5a27bd715de8d76fa148d2778c2cdd_0001_1_000000009_0001_37_42_H_._bcov_4helix_00412_0001_0001__23__C
8645.129754805268 inf False False NaN NaN 10.0 1000.0 False False EGFR_ssm cside_mot_bf5a27bd715de8d76fa148d2778c2cdd_0001_1_000000009_0001_37_42_H_._bcov_4helix_00412_0001_0001__23__D
17697.43917407826 inf False False NaN NaN 10.0 1000.0 False False EGFR_ssm cside_mot_bf5a27bd715de8d76fa148d2778c2cdd_0001_1_000000009_0001_37_42_H_._bcov_4helix_00412_0001_0001__23__G
28817.595674094657 inf False False NaN NaN 10.0 1000.0 False False EGFR_ssm cside_mot_bf5a27bd715de8d76fa148d2778c2cdd_0001_1_000000009_0001_37_42_H_._bcov_4helix_00412_0001_0001__23__F
13799.904589748183 167703.02762760824 False False NaN NaN 10.0 1000.0 False False EGFR_ssm cside_mot_bf5a27bd715de8d76fa148d2778c2cdd_0001_1_000000009_0001_37_42_H_._bcov_4helix_00412_0001_0001__23__I
32472.388113792607 inf False False NaN NaN 10.0 1000.0 False False EGFR_ssm cside_mot_bf5a27bd715de8d76fa148d2778c2cdd_0001_1_000000009_0001_37_42_H_._bcov_4helix_00412_0001_0001__23__H
70563.70637239693 inf False False NaN NaN 10.0 1000.0 False False EGFR_ssm cside_mot_bf5a27bd715de8d76fa148d2778c2cdd_0001_1_000000009_0001_37_42_H_._bcov_4helix_00412_0001_0001__23__K
40018.709395272235 inf False False NaN NaN 10.0 1000.0 False False EGFR_ssm cside_mot_bf5a27bd715de8d76fa148d2778c2cdd_0001_1_000000009_0001_37_42_H_._bcov_4helix_00412_0001_0001__23__M
28532.272944648153 874760.0709464217 False False NaN NaN 10.0 1000.0 False False EGFR_ssm cside_mot_bf5a27bd715de8d76fa148d2778c2cdd_0001_1_000000009_0001_37_42_H_._bcov_4helix_00412_0001_0001__23__L
38076.42885190736 inf False False NaN NaN 10.0 1000.0 False False EGFR_ssm cside_mot_bf5a27bd715de8d76fa148d2778c2cdd_0001_1_000000009_0001_37_42_H_._bcov_4helix_00412_0001_0001__23__N
44205.55182841902 inf False False NaN NaN 10.0 1000.0 False False EGFR_ssm cside_mot_bf5a27bd715de8d76fa148d2778c2cdd_0001_1_000000009_0001_37_42_H_._bcov_4helix_00412_0001_0001__23__Q
91398.0862863529 inf False False NaN NaN 10.0 1000.0 False False EGFR_ssm cside_mot_bf5a27bd715de8d76fa148d2778c2cdd_0001_1_000000009_0001_37_42_H_._bcov_4helix_00412_0001_0001__23__P
34128.80625834387 inf False False NaN NaN 10.0 1000.0 False False EGFR_ssm cside_mot_bf5a27bd715de8d76fa148d2778c2cdd_0001_1_000000009_0001_37_42_H_._bcov_4helix_00412_0001_0001__23__S
44647.60734670316 inf False False NaN NaN 10.0 1000.0 False False EGFR_ssm cside_mot_bf5a27bd715de8d76fa148d2778c2cdd_0001_1_000000009_0001_37_42_H_._bcov_4helix_00412_0001_0001__23__R
32472.388113792607 275809.7358559283 False False NaN NaN 10.0 1000.0 False False EGFR_ssm cside_mot_bf5a27bd715de8d76fa148d2778c2cdd_0001_1_000000009_0001_37_42_H_._bcov_4helix_00412_0001_0001__23__T
57830.095364002416 inf False False NaN NaN 10.0 1000.0 False False EGFR_ssm cside_mot_bf5a27bd715de8d76fa148d2778c2cdd_0001_1_000000009_0001_37_42_H_._bcov_4helix_00412_0001_0001__23__W
21380.434666133897 212938.34484247916 False False NaN NaN 10.0 1000.0 False False EGFR_ssm cside_mot_bf5a27bd715de8d76fa148d2778c2cdd_0001_1_000000009_0001_37_42_H_._bcov_4helix_00412_0001_0001__23__V
40418.896489224986 inf False False NaN NaN 10.0 1000.0 False False EGFR_ssm cside_mot_bf5a27bd715de8d76fa148d2778c2cdd_0001_1_000000009_0001_37_42_H_._bcov_4helix_00412_0001_0001__23__Y
44647.60734670316 inf False False NaN NaN 10.0 1000.0 False False EGFR_ssm cside_mot_bf5a27bd715de8d76fa148d2778c2cdd_0001_1_000000009_0001_37_42_H_._bcov_4helix_00412_0001_0001__24__A
41643.629471745 inf False False NaN NaN 10.0 1000.0 False False EGFR_ssm cside_mot_bf5a27bd715de8d76fa148d2778c2cdd_0001_1_000000009_0001_37_42_H_._bcov_4helix_00412_0001_0001__24__C
33456.333946028644 inf False False NaN NaN 10.0 1000.0 False False EGFR_ssm cside_mot_bf5a27bd715de8d76fa148d2778c2cdd_0001_1_000000009_0001_37_42_H_._bcov_4helix_00412_0001_0001__24__E
55023.351449874426 inf False False NaN NaN 10.0 1000.0 False False EGFR_ssm cside_mot_bf5a27bd715de8d76fa148d2778c2cdd_0001_1_000000009_0001_37_42_H_._bcov_4helix_00412_0001_0001__24__G
56129.32081401698 inf False False NaN NaN 10.0 1000.0 False False EGFR_ssm cside_mot_bf5a27bd715de8d76fa148d2778c2cdd_0001_1_000000009_0001_37_42_H_._bcov_4helix_00412_0001_0001__24__F
58408.39631764248 inf False False NaN NaN 10.0 1000.0 False False EGFR_ssm cside_mot_bf5a27bd715de8d76fa148d2778c2cdd_0001_1_000000009_0001_37_42_H_._bcov_4helix_00412_0001_0001__24__I
63880.40285371709 inf False False NaN NaN 10.0 1000.0 False False EGFR_ssm cside_mot_bf5a27bd715de8d76fa148d2778c2cdd_0001_1_000000009_0001_37_42_H_._bcov_4helix_00412_0001_0001__24__H
51321.27332779394 inf False False NaN NaN 10.0 1000.0 False False EGFR_ssm cside_mot_bf5a27bd715de8d76fa148d2778c2cdd_0001_1_000000009_0001_37_42_H_._bcov_4helix_00412_0001_0001__24__K
75653.8441775454 inf False False NaN NaN 10.0 1000.0 False False EGFR_ssm cside_mot_bf5a27bd715de8d76fa148d2778c2cdd_0001_1_000000009_0001_37_42_H_._bcov_4helix_00412_0001_0001__24__M
77946.23130996923 inf False False NaN NaN 10.0 1000.0 False False EGFR_ssm cside_mot_bf5a27bd715de8d76fa148d2778c2cdd_0001_1_000000009_0001_37_42_H_._bcov_4helix_00412_0001_0001__24__L
62621.70655202137 inf False False NaN NaN 10.0 1000.0 False False EGFR_ssm cside_mot_bf5a27bd715de8d76fa148d2778c2cdd_0001_1_000000009_0001_37_42_H_._bcov_4helix_00412_0001_0001__24__N
52876.359230899434 inf False False NaN NaN 10.0 1000.0 False False EGFR_ssm cside_mot_bf5a27bd715de8d76fa148d2778c2cdd_0001_1_000000009_0001_37_42_H_._bcov_4helix_00412_0001_0001__24__Q
46925.08403430361 inf False False NaN NaN 10.0 1000.0 False False EGFR_ssm cside_mot_bf5a27bd715de8d76fa148d2778c2cdd_0001_1_000000009_0001_37_42_H_._bcov_4helix_00412_0001_0001__24__P
37326.1727790485 inf False False NaN NaN 10.0 1000.0 False False EGFR_ssm cside_mot_bf5a27bd715de8d76fa148d2778c2cdd_0001_1_000000009_0001_37_42_H_._bcov_4helix_00412_0001_0001__24__S
53405.122823208374 inf False False NaN NaN 10.0 1000.0 False False EGFR_ssm cside_mot_bf5a27bd715de8d76fa148d2778c2cdd_0001_1_000000009_0001_37_42_H_._bcov_4helix_00412_0001_0001__24__R
27693.143018057974 inf False False NaN NaN 10.0 1000.0 False False EGFR_ssm cside_mot_bf5a27bd715de8d76fa148d2778c2cdd_0001_1_000000009_0001_37_42_H_._bcov_4helix_00412_0001_0001__24__T
83568.91015092826 inf False False NaN NaN 10.0 1000.0 False False EGFR_ssm cside_mot_bf5a27bd715de8d76fa148d2778c2cdd_0001_1_000000009_0001_37_42_H_._bcov_4helix_00412_0001_0001__24__W
62001.68965546678 inf False False NaN NaN 10.0 1000.0 False False EGFR_ssm cside_mot_bf5a27bd715de8d76fa148d2778c2cdd_0001_1_000000009_0001_37_42_H_._bcov_4helix_00412_0001_0001__24__V
63247.92361754163 inf False False NaN NaN 10.0 1000.0 False False EGFR_ssm cside_mot_bf5a27bd715de8d76fa148d2778c2cdd_0001_1_000000009_0001_37_42_H_._bcov_4helix_00412_0001_0001__24__Y
49811.92227105858 inf False False NaN NaN 10.0 1000.0 False False EGFR_ssm cside_mot_bf5a27bd715de8d76fa148d2778c2cdd_0001_1_000000009_0001_37_42_H_._bcov_4helix_00412_0001_0001__25__A
36956.606711929184 inf False False NaN NaN 10.0 1000.0 False False EGFR_ssm cside_mot_bf5a27bd715de8d76fa148d2778c2cdd_0001_1_000000009_0001_37_42_H_._bcov_4helix_00412_0001_0001__25__C
53405.122823208374 inf False False NaN NaN 10.0 1000.0 False False EGFR_ssm cside_mot_bf5a27bd715de8d76fa148d2778c2cdd_0001_1_000000009_0001_37_42_H_._bcov_4helix_00412_0001_0001__25__E
42905.47308836836 inf False False NaN NaN 10.0 1000.0 False False EGFR_ssm cside_mot_bf5a27bd715de8d76fa148d2778c2cdd_0001_1_000000009_0001_37_42_H_._bcov_4helix_00412_0001_0001__25__D
35869.71837543518 inf False False NaN NaN 10.0 1000.0 False False EGFR_ssm cside_mot_bf5a27bd715de8d76fa148d2778c2cdd_0001_1_000000009_0001_37_42_H_._bcov_4helix_00412_0001_0001__25__G
43334.527819252 inf False False NaN NaN 10.0 1000.0 False False EGFR_ssm cside_mot_bf5a27bd715de8d76fa148d2778c2cdd_0001_1_000000009_0001_37_42_H_._bcov_4helix_00412_0001_0001__25__F
48346.96100562706 inf False False NaN NaN 10.0 1000.0 False False EGFR_ssm cside_mot_bf5a27bd715de8d76fa148d2778c2cdd_0001_1_000000009_0001_37_42_H_._bcov_4helix_00412_0001_0001__25__I
14077.282672002115 inf False False NaN NaN 10.0 1000.0 False False EGFR_ssm cside_mot_bf5a27bd715de8d76fa148d2778c2cdd_0001_1_000000009_0001_37_42_H_._bcov_4helix_00412_0001_0001__25__H
67138.94540369337 inf False False NaN NaN 10.0 1000.0 False False EGFR_ssm cside_mot_bf5a27bd715de8d76fa148d2778c2cdd_0001_1_000000009_0001_37_42_H_._bcov_4helix_00412_0001_0001__25__K
1690.6986879727492 7748.834840250847 False False NaN NaN 10.0 1000.0 False False EGFR_ssm cside_mot_bf5a27bd715de8d76fa148d2778c2cdd_0001_1_000000009_0001_37_42_H_._bcov_4helix_00412_0001_0001__25__M
35869.71837543518 inf False False NaN NaN 10.0 1000.0 False False EGFR_ssm cside_mot_bf5a27bd715de8d76fa148d2778c2cdd_0001_1_000000009_0001_37_42_H_._bcov_4helix_00412_0001_0001__25__N
20546.177470653718 inf False False NaN NaN 10.0 1000.0 False False EGFR_ssm cside_mot_bf5a27bd715de8d76fa148d2778c2cdd_0001_1_000000009_0001_37_42_H_._bcov_4helix_00412_0001_0001__25__Q
71982.03687048207 inf False False NaN NaN 10.0 1000.0 False False EGFR_ssm cside_mot_bf5a27bd715de8d76fa148d2778c2cdd_0001_1_000000009_0001_37_42_H_._bcov_4helix_00412_0001_0001__25__P
58408.39631764248 inf False False NaN NaN 10.0 1000.0 False False EGFR_ssm cside_mot_bf5a27bd715de8d76fa148d2778c2cdd_0001_1_000000009_0001_37_42_H_._bcov_4helix_00412_0001_0001__25__S
61387.811540066075 inf False False NaN NaN 10.0 1000.0 False False EGFR_ssm cside_mot_bf5a27bd715de8d76fa148d2778c2cdd_0001_1_000000009_0001_37_42_H_._bcov_4helix_00412_0001_0001__25__R
44205.55182841902 inf False False NaN NaN 10.0 1000.0 False False EGFR_ssm cside_mot_bf5a27bd715de8d76fa148d2778c2cdd_0001_1_000000009_0001_37_42_H_._bcov_4helix_00412_0001_0001__25__T
35162.943216777894 inf False False NaN NaN 10.0 1000.0 False False EGFR_ssm cside_mot_bf5a27bd715de8d76fa148d2778c2cdd_0001_1_000000009_0001_37_42_H_._bcov_4helix_00412_0001_0001__25__W
86101.13169741156 inf False False NaN NaN 10.0 1000.0 False False EGFR_ssm cside_mot_bf5a27bd715de8d76fa148d2778c2cdd_0001_1_000000009_0001_37_42_H_._bcov_4helix_00412_0001_0001__25__V
32797.11199493056 inf False False NaN NaN 10.0 1000.0 False False EGFR_ssm cside_mot_bf5a27bd715de8d76fa148d2778c2cdd_0001_1_000000009_0001_37_42_H_._bcov_4helix_00412_0001_0001__25__Y
2347.856505245217 12617.802337117913 False False NaN NaN 10.0 1000.0 False False EGFR_ssm cside_mot_bf5a27bd715de8d76fa148d2778c2cdd_0001_1_000000009_0001_37_42_H_._bcov_4helix_00412_0001_0001__26__A
7520.942753865953 36228.41555918949 False False NaN NaN 10.0 1000.0 False False EGFR_ssm cside_mot_bf5a27bd715de8d76fa148d2778c2cdd_0001_1_000000009_0001_37_42_H_._bcov_4helix_00412_0001_0001__26__C
50813.141908706835 inf False False NaN NaN 10.0 1000.0 False False EGFR_ssm cside_mot_bf5a27bd715de8d76fa148d2778c2cdd_0001_1_000000009_0001_37_42_H_._bcov_4helix_00412_0001_0001__26__E
40823.08545411727 inf False False NaN NaN 10.0 1000.0 False False EGFR_ssm cside_mot_bf5a27bd715de8d76fa148d2778c2cdd_0001_1_000000009_0001_37_42_H_._bcov_4helix_00412_0001_0001__26__D
1545.8731412036552 9838.964082417768 False False NaN NaN 10.0 1000.0 True False EGFR_ssm cside_mot_bf5a27bd715de8d76fa148d2778c2cdd_0001_1_000000009_0001_37_42_H_._bcov_4helix_00412_0001_0001__26__G
5051.464807823733 13000.134365734926 False False NaN NaN 10.0 1000.0 False False EGFR_ssm cside_mot_bf5a27bd715de8d76fa148d2778c2cdd_0001_1_000000009_0001_37_42_H_._bcov_4helix_00412_0001_0001__26__F
25574.152954979763 259825.24749979842 False False NaN NaN 10.0 1000.0 False False EGFR_ssm cside_mot_bf5a27bd715de8d76fa148d2778c2cdd_0001_1_000000009_0001_37_42_H_._bcov_4helix_00412_0001_0001__26__I
5470.012540396191 45545.02425437196 False False NaN NaN 10.0 1000.0 False False EGFR_ssm cside_mot_bf5a27bd715de8d76fa148d2778c2cdd_0001_1_000000009_0001_37_42_H_._bcov_4helix_00412_0001_0001__26__H
23853.474194951435 inf False False NaN NaN 10.0 1000.0 False False EGFR_ssm cside_mot_bf5a27bd715de8d76fa148d2778c2cdd_0001_1_000000009_0001_37_42_H_._bcov_4helix_00412_0001_0001__26__K
4711.592428974908 7826.323188653361 False False NaN NaN 10.0 1000.0 False False EGFR_ssm cside_mot_bf5a27bd715de8d76fa148d2778c2cdd_0001_1_000000009_0001_37_42_H_._bcov_4helix_00412_0001_0001__26__M
69173.3225883707 inf False False NaN NaN 10.0 1000.0 False False EGFR_ssm cside_mot_bf5a27bd715de8d76fa148d2778c2cdd_0001_1_000000009_0001_37_42_H_._bcov_4helix_00412_0001_0001__26__N
10137.094533079111 18600.186432989693 False False NaN NaN 10.0 1000.0 False False EGFR_ssm cside_mot_bf5a27bd715de8d76fa148d2778c2cdd_0001_1_000000009_0001_37_42_H_._bcov_4helix_00412_0001_0001__26__Q
53405.122823208374 inf False False NaN NaN 10.0 1000.0 False False EGFR_ssm cside_mot_bf5a27bd715de8d76fa148d2778c2cdd_0001_1_000000009_0001_37_42_H_._bcov_4helix_00412_0001_0001__26__P
7446.477974124701 13527.991951522585 False False NaN NaN 10.0 1000.0 False False EGFR_ssm cside_mot_bf5a27bd715de8d76fa148d2778c2cdd_0001_1_000000009_0001_37_42_H_._bcov_4helix_00412_0001_0001__26__S
73428.87581157874 inf False False NaN NaN 10.0 1000.0 False False EGFR_ssm cside_mot_bf5a27bd715de8d76fa148d2778c2cdd_0001_1_000000009_0001_37_42_H_._bcov_4helix_00412_0001_0001__26__R
6876.69747568825 575958.579944068 False False NaN NaN 10.0 1000.0 False False EGFR_ssm cside_mot_bf5a27bd715de8d76fa148d2778c2cdd_0001_1_000000009_0001_37_42_H_._bcov_4helix_00412_0001_0001__26__T
2042.548217443015 3978.3625765149495 False False NaN NaN 10.0 1000.0 True False EGFR_ssm cside_mot_bf5a27bd715de8d76fa148d2778c2cdd_0001_1_000000009_0001_37_42_H_._bcov_4helix_00412_0001_0001__26__W
16021.260815765589 81922.27247419693 False False NaN NaN 10.0 1000.0 False False EGFR_ssm cside_mot_bf5a27bd715de8d76fa148d2778c2cdd_0001_1_000000009_0001_37_42_H_._bcov_4helix_00412_0001_0001__26__V
1091.2538004193555 9086.118256718884 False False NaN NaN 10.0 1000.0 True False EGFR_ssm cside_mot_bf5a27bd715de8d76fa148d2778c2cdd_0001_1_000000009_0001_37_42_H_._bcov_4helix_00412_0001_0001__26__Y
7299.752940030099 17522.21700403787 False False NaN NaN 10.0 1000.0 False False EGFR_ssm cside_mot_bf5a27bd715de8d76fa148d2778c2cdd_0001_1_000000009_0001_37_42_H_._bcov_4helix_00412_0001_0001__27__A
4438.533198175604 14077.282672002115 False False NaN NaN 10.0 1000.0 False False EGFR_ssm cside_mot_bf5a27bd715de8d76fa148d2778c2cdd_0001_1_000000009_0001_37_42_H_._bcov_4helix_00412_0001_0001__27__C
4438.533198175604 12492.873601106858 False False NaN NaN 10.0 1000.0 False False EGFR_ssm cside_mot_bf5a27bd715de8d76fa148d2778c2cdd_0001_1_000000009_0001_37_42_H_._bcov_4helix_00412_0001_0001__27__D
12492.873601106858 28249.775192720976 False False NaN NaN 10.0 1000.0 False False EGFR_ssm cside_mot_bf5a27bd715de8d76fa148d2778c2cdd_0001_1_000000009_0001_37_42_H_._bcov_4helix_00412_0001_0001__27__G
18600.186432989693 262423.4999747966 False False NaN NaN 10.0 1000.0 False False EGFR_ssm cside_mot_bf5a27bd715de8d76fa148d2778c2cdd_0001_1_000000009_0001_37_42_H_._bcov_4helix_00412_0001_0001__27__F
17006.891193969397 74904.79621539157 False False NaN NaN 10.0 1000.0 False False EGFR_ssm cside_mot_bf5a27bd715de8d76fa148d2778c2cdd_0001_1_000000009_0001_37_42_H_._bcov_4helix_00412_0001_0001__27__I
6808.61136206757 34128.80625834387 False False NaN NaN 10.0 1000.0 False False EGFR_ssm cside_mot_bf5a27bd715de8d76fa148d2778c2cdd_0001_1_000000009_0001_37_42_H_._bcov_4helix_00412_0001_0001__27__H
10137.094533079111 34814.79526413657 False False NaN NaN 10.0 1000.0 False False EGFR_ssm cside_mot_bf5a27bd715de8d76fa148d2778c2cdd_0001_1_000000009_0001_37_42_H_._bcov_4helix_00412_0001_0001__27__K
997.7768080765708 29987.70561702153 False False NaN NaN 10.0 1000.0 True False EGFR_ssm cside_mot_bf5a27bd715de8d76fa148d2778c2cdd_0001_1_000000009_0001_37_42_H_._bcov_4helix_00412_0001_0001__27__M
14943.319222036542 202603.52869339247 False False NaN NaN 10.0 1000.0 False False EGFR_ssm cside_mot_bf5a27bd715de8d76fa148d2778c2cdd_0001_1_000000009_0001_37_42_H_._bcov_4helix_00412_0001_0001__27__L
747.6762155559777 753474.1277105361 False False NaN NaN 10.0 1000.0 True False EGFR_ssm cside_mot_bf5a27bd715de8d76fa148d2778c2cdd_0001_1_000000009_0001_37_42_H_._bcov_4helix_00412_0001_0001__27__N
6287.638361271844 20959.15563781385 False False NaN NaN 10.0 1000.0 False False EGFR_ssm cside_mot_bf5a27bd715de8d76fa148d2778c2cdd_0001_1_000000009_0001_37_42_H_._bcov_4helix_00412_0001_0001__27__Q
30287.582673191762 inf False False NaN NaN 10.0 1000.0 False False EGFR_ssm cside_mot_bf5a27bd715de8d76fa148d2778c2cdd_0001_1_000000009_0001_37_42_H_._bcov_4helix_00412_0001_0001__27__P
7085.068285899069 14795.365566372802 False False NaN NaN 10.0 1000.0 False False EGFR_ssm cside_mot_bf5a27bd715de8d76fa148d2778c2cdd_0001_1_000000009_0001_37_42_H_._bcov_4helix_00412_0001_0001__27__S
3938.972848034608 13130.135709392285 False False NaN NaN 10.0 1000.0 False False EGFR_ssm cside_mot_bf5a27bd715de8d76fa148d2778c2cdd_0001_1_000000009_0001_37_42_H_._bcov_4helix_00412_0001_0001__27__R
8818.89686287685 54478.565791954934 False False NaN NaN 10.0 1000.0 False False EGFR_ssm cside_mot_bf5a27bd715de8d76fa148d2778c2cdd_0001_1_000000009_0001_37_42_H_._bcov_4helix_00412_0001_0001__27__T
28817.595674094657 inf False False NaN NaN 10.0 1000.0 False False EGFR_ssm cside_mot_bf5a27bd715de8d76fa148d2778c2cdd_0001_1_000000009_0001_37_42_H_._bcov_4helix_00412_0001_0001__27__W
26349.075363668566 215067.72829090373 False False NaN NaN 10.0 1000.0 False False EGFR_ssm cside_mot_bf5a27bd715de8d76fa148d2778c2cdd_0001_1_000000009_0001_37_42_H_._bcov_4helix_00412_0001_0001__27__V
10654.18823307991 51834.48606107191 False False NaN NaN 10.0 1000.0 False False EGFR_ssm cside_mot_bf5a27bd715de8d76fa148d2778c2cdd_0001_1_000000009_0001_37_42_H_._bcov_4helix_00412_0001_0001__27__Y
32472.388113792607 inf False False NaN NaN 10.0 1000.0 False False EGFR_ssm cside_mot_bf5a27bd715de8d76fa148d2778c2cdd_0001_1_000000009_0001_37_42_H_._bcov_4helix_00412_0001_0001__28__A
10340.850133193997 34470.094320927274 False False NaN NaN 10.0 1000.0 False False EGFR_ssm cside_mot_bf5a27bd715de8d76fa148d2778c2cdd_0001_1_000000009_0001_37_42_H_._bcov_4helix_00412_0001_0001__28__C
1867.5831781383924 3978.3625765149495 False False NaN NaN 10.0 1000.0 True False EGFR_ssm cside_mot_bf5a27bd715de8d76fa148d2778c2cdd_0001_1_000000009_0001_37_42_H_._bcov_4helix_00412_0001_0001__28__E
29396.829347143947 inf False False NaN NaN 10.0 1000.0 False False EGFR_ssm cside_mot_bf5a27bd715de8d76fa148d2778c2cdd_0001_1_000000009_0001_37_42_H_._bcov_4helix_00412_0001_0001__28__D
25320.94351978193 inf False False NaN NaN 10.0 1000.0 False False EGFR_ssm cside_mot_bf5a27bd715de8d76fa148d2778c2cdd_0001_1_000000009_0001_37_42_H_._bcov_4helix_00412_0001_0001__28__G
4018.146202280102 10760.730115410697 False False NaN NaN 10.0 1000.0 False False EGFR_ssm cside_mot_bf5a27bd715de8d76fa148d2778c2cdd_0001_1_000000009_0001_37_42_H_._bcov_4helix_00412_0001_0001__28__F
4307.99659339902 13130.135709392285 False False NaN NaN 10.0 1000.0 False False EGFR_ssm cside_mot_bf5a27bd715de8d76fa148d2778c2cdd_0001_1_000000009_0001_37_42_H_._bcov_4helix_00412_0001_0001__28__I
2022.3249677653598 4265.343161781212 False False NaN NaN 10.0 1000.0 True False EGFR_ssm cside_mot_bf5a27bd715de8d76fa148d2778c2cdd_0001_1_000000009_0001_37_42_H_._bcov_4helix_00412_0001_0001__28__H
34128.80625834387 inf False False NaN NaN 10.0 1000.0 False False EGFR_ssm cside_mot_bf5a27bd715de8d76fa148d2778c2cdd_0001_1_000000009_0001_37_42_H_._bcov_4helix_00412_0001_0001__28__K
45094.083420170224 inf False False NaN NaN 10.0 1000.0 False False EGFR_ssm cside_mot_bf5a27bd715de8d76fa148d2778c2cdd_0001_1_000000009_0001_37_42_H_._bcov_4helix_00412_0001_0001__28__M
8907.085831505625 inf False False NaN NaN 10.0 1000.0 True False EGFR_ssm cside_mot_bf5a27bd715de8d76fa148d2778c2cdd_0001_1_000000009_0001_37_42_H_._bcov_4helix_00412_0001_0001__28__N
16343.288158162499 101969.95181546932 False False NaN NaN 10.0 1000.0 False False EGFR_ssm cside_mot_bf5a27bd715de8d76fa148d2778c2cdd_0001_1_000000009_0001_37_42_H_._bcov_4helix_00412_0001_0001__28__Q
20959.15563781385 232887.53174400306 False False NaN NaN 10.0 1000.0 False False EGFR_ssm cside_mot_bf5a27bd715de8d76fa148d2778c2cdd_0001_1_000000009_0001_37_42_H_._bcov_4helix_00412_0001_0001__28__P
24332.92902626995 inf False False NaN NaN 10.0 1000.0 False False EGFR_ssm cside_mot_bf5a27bd715de8d76fa148d2778c2cdd_0001_1_000000009_0001_37_42_H_._bcov_4helix_00412_0001_0001__28__S
50310.0414937692 inf False False NaN NaN 10.0 1000.0 False False EGFR_ssm cside_mot_bf5a27bd715de8d76fa148d2778c2cdd_0001_1_000000009_0001_37_42_H_._bcov_4helix_00412_0001_0001__28__R
30287.582673191762 inf False False NaN NaN 10.0 1000.0 False False EGFR_ssm cside_mot_bf5a27bd715de8d76fa148d2778c2cdd_0001_1_000000009_0001_37_42_H_._bcov_4helix_00412_0001_0001__28__T
23853.474194951435 212938.34484247916 False False NaN NaN 10.0 1000.0 False False EGFR_ssm cside_mot_bf5a27bd715de8d76fa148d2778c2cdd_0001_1_000000009_0001_37_42_H_._bcov_4helix_00412_0001_0001__28__W
33125.08311487988 inf False False NaN NaN 10.0 1000.0 False False EGFR_ssm cside_mot_bf5a27bd715de8d76fa148d2778c2cdd_0001_1_000000009_0001_37_42_H_._bcov_4helix_00412_0001_0001__28__V
2168.206091389912 13663.271871037796 False False NaN NaN 10.0 1000.0 False False EGFR_ssm cside_mot_bf5a27bd715de8d76fa148d2778c2cdd_0001_1_000000009_0001_37_42_H_._bcov_4helix_00412_0001_0001__28__Y
37326.1727790485 inf False False NaN NaN 10.0 1000.0 False False EGFR_ssm cside_mot_bf5a27bd715de8d76fa148d2778c2cdd_0001_1_000000009_0001_37_42_H_._bcov_4helix_00412_0001_0001__29__A
11652.3287629265 69173.3225883707 False False NaN NaN 10.0 1000.0 False False EGFR_ssm cside_mot_bf5a27bd715de8d76fa148d2778c2cdd_0001_1_000000009_0001_37_42_H_._bcov_4helix_00412_0001_0001__29__C
36228.41555918949 inf False False NaN NaN 10.0 1000.0 False False EGFR_ssm cside_mot_bf5a27bd715de8d76fa148d2778c2cdd_0001_1_000000009_0001_37_42_H_._bcov_4helix_00412_0001_0001__29__E
33125.08311487988 inf False False NaN NaN 10.0 1000.0 False False EGFR_ssm cside_mot_bf5a27bd715de8d76fa148d2778c2cdd_0001_1_000000009_0001_37_42_H_._bcov_4helix_00412_0001_0001__29__D
33790.89728548896 inf False False NaN NaN 10.0 1000.0 False False EGFR_ssm cside_mot_bf5a27bd715de8d76fa148d2778c2cdd_0001_1_000000009_0001_37_42_H_._bcov_4helix_00412_0001_0001__29__G
3785.275484412754 12369.181783274109 False False NaN NaN 10.0 1000.0 False False EGFR_ssm cside_mot_bf5a27bd715de8d76fa148d2778c2cdd_0001_1_000000009_0001_37_42_H_._bcov_4helix_00412_0001_0001__29__F
46000.47449691563 inf False False NaN NaN 10.0 1000.0 False False EGFR_ssm cside_mot_bf5a27bd715de8d76fa148d2778c2cdd_0001_1_000000009_0001_37_42_H_._bcov_4helix_00412_0001_0001__29__I
2125.4838656895513 8307.799769871404 False False NaN NaN 10.0 1000.0 False False EGFR_ssm cside_mot_bf5a27bd715de8d76fa148d2778c2cdd_0001_1_000000009_0001_37_42_H_._bcov_4helix_00412_0001_0001__29__H
26349.075363668566 249686.9558476895 False False NaN NaN 10.0 1000.0 False False EGFR_ssm cside_mot_bf5a27bd715de8d76fa148d2778c2cdd_0001_1_000000009_0001_37_42_H_._bcov_4helix_00412_0001_0001__29__K
2233.9049041651188 7596.152181404617 False False NaN NaN 10.0 1000.0 False False EGFR_ssm cside_mot_bf5a27bd715de8d76fa148d2778c2cdd_0001_1_000000009_0001_37_42_H_._bcov_4helix_00412_0001_0001__29__M
14360.236053709352 71982.03687048207 False False NaN NaN 10.0 1000.0 False False EGFR_ssm cside_mot_bf5a27bd715de8d76fa148d2778c2cdd_0001_1_000000009_0001_37_42_H_._bcov_4helix_00412_0001_0001__29__N
15243.67993839947 126923.61624275199 False False NaN NaN 10.0 1000.0 False False EGFR_ssm cside_mot_bf5a27bd715de8d76fa148d2778c2cdd_0001_1_000000009_0001_37_42_H_._bcov_4helix_00412_0001_0001__29__Q
63247.92361754163 inf False False NaN NaN 10.0 1000.0 False False EGFR_ssm cside_mot_bf5a27bd715de8d76fa148d2778c2cdd_0001_1_000000009_0001_37_42_H_._bcov_4helix_00412_0001_0001__29__P
7014.919094949581 54478.565791954934 False False NaN NaN 10.0 1000.0 False False EGFR_ssm cside_mot_bf5a27bd715de8d76fa148d2778c2cdd_0001_1_000000009_0001_37_42_H_._bcov_4helix_00412_0001_0001__29__S
16838.506132642957 239944.25684337819 False False NaN NaN 10.0 1000.0 False False EGFR_ssm cside_mot_bf5a27bd715de8d76fa148d2778c2cdd_0001_1_000000009_0001_37_42_H_._bcov_4helix_00412_0001_0001__29__R
18600.186432989693 235216.40706144326 False False NaN NaN 10.0 1000.0 False False EGFR_ssm cside_mot_bf5a27bd715de8d76fa148d2778c2cdd_0001_1_000000009_0001_37_42_H_._bcov_4helix_00412_0001_0001__29__T
2146.7387043464482 3978.3625765149495 False False NaN NaN 10.0 1000.0 True False EGFR_ssm cside_mot_bf5a27bd715de8d76fa148d2778c2cdd_0001_1_000000009_0001_37_42_H_._bcov_4helix_00412_0001_0001__29__W
20546.177470653718 inf False False NaN NaN 10.0 1000.0 False False EGFR_ssm cside_mot_bf5a27bd715de8d76fa148d2778c2cdd_0001_1_000000009_0001_37_42_H_._bcov_4helix_00412_0001_0001__29__V
1849.0922555825673 3978.3625765149495 False False NaN NaN 10.0 1000.0 True False EGFR_ssm cside_mot_bf5a27bd715de8d76fa148d2778c2cdd_0001_1_000000009_0001_37_42_H_._bcov_4helix_00412_0001_0001__29__Y
3637.5753389733304 10654.18823307991 False False NaN NaN 10.0 1000.0 False False EGFR_ssm cside_mot_bf5a27bd715de8d76fa148d2778c2cdd_0001_1_000000009_0001_37_42_H_._bcov_4helix_00412_0001_0001__30__A
1905.1216000189752 5051.464807823733 False False NaN NaN 10.0 1000.0 True False EGFR_ssm cside_mot_bf5a27bd715de8d76fa148d2778c2cdd_0001_1_000000009_0001_37_42_H_._bcov_4helix_00412_0001_0001__30__C
4394.587324926346 13130.135709392285 False False NaN NaN 10.0 1000.0 False False EGFR_ssm cside_mot_bf5a27bd715de8d76fa148d2778c2cdd_0001_1_000000009_0001_37_42_H_._bcov_4helix_00412_0001_0001__30__E
3293.049501085464 8390.877767570124 False False NaN NaN 10.0 1000.0 False False EGFR_ssm cside_mot_bf5a27bd715de8d76fa148d2778c2cdd_0001_1_000000009_0001_37_42_H_._bcov_4helix_00412_0001_0001__30__D
5101.979455901974 14943.319222036542 False False NaN NaN 10.0 1000.0 False False EGFR_ssm cside_mot_bf5a27bd715de8d76fa148d2778c2cdd_0001_1_000000009_0001_37_42_H_._bcov_4helix_00412_0001_0001__30__G
217.70239979073884 inf False False NaN NaN 10.0 1000.0 False False EGFR_ssm cside_mot_bf5a27bd715de8d76fa148d2778c2cdd_0001_1_000000009_0001_37_42_H_._bcov_4helix_00412_0001_0001__30__F
4098.910940945931 8818.89686287685 False False NaN NaN 10.0 1000.0 False False EGFR_ssm cside_mot_bf5a27bd715de8d76fa148d2778c2cdd_0001_1_000000009_0001_37_42_H_._bcov_4helix_00412_0001_0001__30__I
3565.9007342155983 9268.749233678931 False False NaN NaN 10.0 1000.0 False False EGFR_ssm cside_mot_bf5a27bd715de8d76fa148d2778c2cdd_0001_1_000000009_0001_37_42_H_._bcov_4helix_00412_0001_0001__30__H
1038.29054756948 11886.54057106134 False False NaN NaN 10.0 1000.0 True False EGFR_ssm cside_mot_bf5a27bd715de8d76fa148d2778c2cdd_0001_1_000000009_0001_37_42_H_._bcov_4helix_00412_0001_0001__30__M
2125.4838656895513 8225.544326605359 False False NaN NaN 10.0 1000.0 False False EGFR_ssm cside_mot_bf5a27bd715de8d76fa148d2778c2cdd_0001_1_000000009_0001_37_42_H_._bcov_4helix_00412_0001_0001__30__L
1886.2590099197778 7983.63228474529 False False NaN NaN 10.0 1000.0 True False EGFR_ssm cside_mot_bf5a27bd715de8d76fa148d2778c2cdd_0001_1_000000009_0001_37_42_H_._bcov_4helix_00412_0001_0001__30__N
8063.468607592735 11886.54057106134 False False NaN NaN 10.0 1000.0 False False EGFR_ssm cside_mot_bf5a27bd715de8d76fa148d2778c2cdd_0001_1_000000009_0001_37_42_H_._bcov_4helix_00412_0001_0001__30__Q
75653.8441775454 inf False False NaN NaN 10.0 1000.0 False False EGFR_ssm cside_mot_bf5a27bd715de8d76fa148d2778c2cdd_0001_1_000000009_0001_37_42_H_._bcov_4helix_00412_0001_0001__30__P
2189.8881523038112 7672.113703218655 False False NaN NaN 10.0 1000.0 False False EGFR_ssm cside_mot_bf5a27bd715de8d76fa148d2778c2cdd_0001_1_000000009_0001_37_42_H_._bcov_4helix_00412_0001_0001__30__S
2278.8063927388366 11086.79099863776 False False NaN NaN 10.0 1000.0 False False EGFR_ssm cside_mot_bf5a27bd715de8d76fa148d2778c2cdd_0001_1_000000009_0001_37_42_H_._bcov_4helix_00412_0001_0001__30__R
7904.586420539886 13394.051437151064 False False NaN NaN 10.0 1000.0 False False EGFR_ssm cside_mot_bf5a27bd715de8d76fa148d2778c2cdd_0001_1_000000009_0001_37_42_H_._bcov_4helix_00412_0001_0001__30__T
1759.3478344061816 4951.930994827699 False False NaN NaN 10.0 1000.0 True False EGFR_ssm cside_mot_bf5a27bd715de8d76fa148d2778c2cdd_0001_1_000000009_0001_37_42_H_._bcov_4helix_00412_0001_0001__30__W
2125.4838656895513 5923.239759237706 False False NaN NaN 10.0 1000.0 True False EGFR_ssm cside_mot_bf5a27bd715de8d76fa148d2778c2cdd_0001_1_000000009_0001_37_42_H_._bcov_4helix_00412_0001_0001__30__V
1470.8452512481408 3978.3625765149495 False False NaN NaN 10.0 1000.0 True False EGFR_ssm cside_mot_bf5a27bd715de8d76fa148d2778c2cdd_0001_1_000000009_0001_37_42_H_._bcov_4helix_00412_0001_0001__30__Y
1673.9590970027223 8474.786545245832 False False NaN NaN 10.0 1000.0 False False EGFR_ssm cside_mot_bf5a27bd715de8d76fa148d2778c2cdd_0001_1_000000009_0001_37_42_H_._bcov_4helix_00412_0001_0001__31__A
1943.4145441793557 4438.533198175604 False False NaN NaN 10.0 1000.0 True False EGFR_ssm cside_mot_bf5a27bd715de8d76fa148d2778c2cdd_0001_1_000000009_0001_37_42_H_._bcov_4helix_00412_0001_0001__31__C
1673.9590970027223 12871.420164094001 False False NaN NaN 10.0 1000.0 True False EGFR_ssm cside_mot_bf5a27bd715de8d76fa148d2778c2cdd_0001_1_000000009_0001_37_42_H_._bcov_4helix_00412_0001_0001__31__E
2002.3019482825348 8144.103293668667 False False NaN NaN 10.0 1000.0 False False EGFR_ssm cside_mot_bf5a27bd715de8d76fa148d2778c2cdd_0001_1_000000009_0001_37_42_H_._bcov_4helix_00412_0001_0001__31__D
1292.3767115891997 3978.3625765149495 False False NaN NaN 10.0 1000.0 True False EGFR_ssm cside_mot_bf5a27bd715de8d76fa148d2778c2cdd_0001_1_000000009_0001_37_42_H_._bcov_4helix_00412_0001_0001__31__G
6876.69747568825 17697.43917407826 False False NaN NaN 10.0 1000.0 False False EGFR_ssm cside_mot_bf5a27bd715de8d76fa148d2778c2cdd_0001_1_000000009_0001_37_42_H_._bcov_4helix_00412_0001_0001__31__F
8307.799769871404 20959.15563781385 False False NaN NaN 10.0 1000.0 False False EGFR_ssm cside_mot_bf5a27bd715de8d76fa148d2778c2cdd_0001_1_000000009_0001_37_42_H_._bcov_4helix_00412_0001_0001__31__I
6350.514744884566 19355.428588916653 False False NaN NaN 10.0 1000.0 False False EGFR_ssm cside_mot_bf5a27bd715de8d76fa148d2778c2cdd_0001_1_000000009_0001_37_42_H_._bcov_4helix_00412_0001_0001__31__H
4854.358391165279 18786.188297319568 False False NaN NaN 10.0 1000.0 False False EGFR_ssm cside_mot_bf5a27bd715de8d76fa148d2778c2cdd_0001_1_000000009_0001_37_42_H_._bcov_4helix_00412_0001_0001__31__M
2042.548217443015 9937.353723241951 False False NaN NaN 10.0 1000.0 False False EGFR_ssm cside_mot_bf5a27bd715de8d76fa148d2778c2cdd_0001_1_000000009_0001_37_42_H_._bcov_4helix_00412_0001_0001__31__L
1794.710725877745 8063.468607592735 False False NaN NaN 10.0 1000.0 False False EGFR_ssm cside_mot_bf5a27bd715de8d76fa148d2778c2cdd_0001_1_000000009_0001_37_42_H_._bcov_4helix_00412_0001_0001__31__N
2301.5944566662247 10760.730115410697 False False NaN NaN 10.0 1000.0 False False EGFR_ssm cside_mot_bf5a27bd715de8d76fa148d2778c2cdd_0001_1_000000009_0001_37_42_H_._bcov_4helix_00412_0001_0001__31__Q
26612.566117305272 inf False False NaN NaN 10.0 1000.0 False False EGFR_ssm cside_mot_bf5a27bd715de8d76fa148d2778c2cdd_0001_1_000000009_0001_37_42_H_._bcov_4helix_00412_0001_0001__31__P
5579.959792458152 13000.134365734926 False False NaN NaN 10.0 1000.0 False False EGFR_ssm cside_mot_bf5a27bd715de8d76fa148d2778c2cdd_0001_1_000000009_0001_37_42_H_._bcov_4helix_00412_0001_0001__31__S
13000.134365734926 29690.797640615405 False False NaN NaN 10.0 1000.0 False False EGFR_ssm cside_mot_bf5a27bd715de8d76fa148d2778c2cdd_0001_1_000000009_0001_37_42_H_._bcov_4helix_00412_0001_0001__31__R
5635.759390382737 16506.721039744105 False False NaN NaN 10.0 1000.0 False False EGFR_ssm cside_mot_bf5a27bd715de8d76fa148d2778c2cdd_0001_1_000000009_0001_37_42_H_._bcov_4helix_00412_0001_0001__31__T
16021.260815765589 134731.97622882944 False False NaN NaN 10.0 1000.0 False False EGFR_ssm cside_mot_bf5a27bd715de8d76fa148d2778c2cdd_0001_1_000000009_0001_37_42_H_._bcov_4helix_00412_0001_0001__31__W
7372.750469430405 20546.177470653718 False False NaN NaN 10.0 1000.0 False False EGFR_ssm cside_mot_bf5a27bd715de8d76fa148d2778c2cdd_0001_1_000000009_0001_37_42_H_._bcov_4helix_00412_0001_0001__31__V
4806.2954367973025 14943.319222036542 False False NaN NaN 10.0 1000.0 False False EGFR_ssm cside_mot_bf5a27bd715de8d76fa148d2778c2cdd_0001_1_000000009_0001_37_42_H_._bcov_4helix_00412_0001_0001__31__Y
14218.055498722146 50310.0414937692 False False NaN NaN 10.0 1000.0 False False EGFR_ssm cside_mot_bf5a27bd715de8d76fa148d2778c2cdd_0001_1_000000009_0001_37_42_H_._bcov_4helix_00412_0001_0001__32__A
43767.87309744455 313897.20705571247 False False NaN NaN 10.0 1000.0 False False EGFR_ssm cside_mot_bf5a27bd715de8d76fa148d2778c2cdd_0001_1_000000009_0001_37_42_H_._bcov_4helix_00412_0001_0001__32__C
11422.731852687486 97991.1194225258 False False NaN NaN 10.0 1000.0 False False EGFR_ssm cside_mot_bf5a27bd715de8d76fa148d2778c2cdd_0001_1_000000009_0001_37_42_H_._bcov_4helix_00412_0001_0001__32__E
4951.930994827699 inf False False NaN NaN 10.0 1000.0 False False EGFR_ssm cside_mot_bf5a27bd715de8d76fa148d2778c2cdd_0001_1_000000009_0001_37_42_H_._bcov_4helix_00412_0001_0001__32__D
86101.13169741156 inf False False NaN NaN 10.0 1000.0 False False EGFR_ssm cside_mot_bf5a27bd715de8d76fa148d2778c2cdd_0001_1_000000009_0001_37_42_H_._bcov_4helix_00412_0001_0001__32__F
99960.7409229187 inf False False NaN NaN 10.0 1000.0 False False EGFR_ssm cside_mot_bf5a27bd715de8d76fa148d2778c2cdd_0001_1_000000009_0001_37_42_H_._bcov_4helix_00412_0001_0001__32__I
57830.095364002416 inf False False NaN NaN 10.0 1000.0 False False EGFR_ssm cside_mot_bf5a27bd715de8d76fa148d2778c2cdd_0001_1_000000009_0001_37_42_H_._bcov_4helix_00412_0001_0001__32__H
28249.775192720976 inf False False NaN NaN 10.0 1000.0 False False EGFR_ssm cside_mot_bf5a27bd715de8d76fa148d2778c2cdd_0001_1_000000009_0001_37_42_H_._bcov_4helix_00412_0001_0001__32__K
67810.33485773024 inf False False NaN NaN 10.0 1000.0 False False EGFR_ssm cside_mot_bf5a27bd715de8d76fa148d2778c2cdd_0001_1_000000009_0001_37_42_H_._bcov_4helix_00412_0001_0001__32__M
65816.04294058759 inf False False NaN NaN 10.0 1000.0 False False EGFR_ssm cside_mot_bf5a27bd715de8d76fa148d2778c2cdd_0001_1_000000009_0001_37_42_H_._bcov_4helix_00412_0001_0001__32__L
18053.157701477227 inf False False NaN NaN 10.0 1000.0 False False EGFR_ssm cside_mot_bf5a27bd715de8d76fa148d2778c2cdd_0001_1_000000009_0001_37_42_H_._bcov_4helix_00412_0001_0001__32__N
10340.850133193997 398566.1598760348 False False NaN NaN 10.0 1000.0 False False EGFR_ssm cside_mot_bf5a27bd715de8d76fa148d2778c2cdd_0001_1_000000009_0001_37_42_H_._bcov_4helix_00412_0001_0001__32__Q
74163.16456969458 inf False False NaN NaN 10.0 1000.0 False False EGFR_ssm cside_mot_bf5a27bd715de8d76fa148d2778c2cdd_0001_1_000000009_0001_37_42_H_._bcov_4helix_00412_0001_0001__32__P
34814.79526413657 511133.99555618066 False False NaN NaN 10.0 1000.0 False False EGFR_ssm cside_mot_bf5a27bd715de8d76fa148d2778c2cdd_0001_1_000000009_0001_37_42_H_._bcov_4helix_00412_0001_0001__32__S
16021.260815765589 242343.69941181212 False False NaN NaN 10.0 1000.0 False False EGFR_ssm cside_mot_bf5a27bd715de8d76fa148d2778c2cdd_0001_1_000000009_0001_37_42_H_._bcov_4helix_00412_0001_0001__32__R
75653.8441775454 inf False False NaN NaN 10.0 1000.0 False False EGFR_ssm cside_mot_bf5a27bd715de8d76fa148d2778c2cdd_0001_1_000000009_0001_37_42_H_._bcov_4helix_00412_0001_0001__32__T
75653.8441775454 inf False False NaN NaN 10.0 1000.0 False False EGFR_ssm cside_mot_bf5a27bd715de8d76fa148d2778c2cdd_0001_1_000000009_0001_37_42_H_._bcov_4helix_00412_0001_0001__32__W
59582.40508362707 inf False False NaN NaN 10.0 1000.0 False False EGFR_ssm cside_mot_bf5a27bd715de8d76fa148d2778c2cdd_0001_1_000000009_0001_37_42_H_._bcov_4helix_00412_0001_0001__32__V
inf inf True False NaN NaN 10.0 1000.0 True False EGFR_ssm cside_mot_bf5a27bd715de8d76fa148d2778c2cdd_0001_1_000000009_0001_37_42_H_._bcov_4helix_00412_0001_0001__32__Y
39230.18272254902 629917.4165610258 False False NaN NaN 10.0 1000.0 False False EGFR_ssm cside_mot_bf5a27bd715de8d76fa148d2778c2cdd_0001_1_000000009_0001_37_42_H_._bcov_4helix_00412_0001_0001__33__A
14503.838414246455 inf False False NaN NaN 10.0 1000.0 True False EGFR_ssm cside_mot_bf5a27bd715de8d76fa148d2778c2cdd_0001_1_000000009_0001_37_42_H_._bcov_4helix_00412_0001_0001__33__C
2256.2439532067697 3978.3625765149495 False False NaN NaN 10.0 1000.0 True False EGFR_ssm cside_mot_bf5a27bd715de8d76fa148d2778c2cdd_0001_1_000000009_0001_37_42_H_._bcov_4helix_00412_0001_0001__33__E
53939.174051440496 inf False False NaN NaN 10.0 1000.0 False False EGFR_ssm cside_mot_bf5a27bd715de8d76fa148d2778c2cdd_0001_1_000000009_0001_37_42_H_._bcov_4helix_00412_0001_0001__33__G
18416.02617127691 inf False False NaN NaN 10.0 1000.0 False False EGFR_ssm cside_mot_bf5a27bd715de8d76fa148d2778c2cdd_0001_1_000000009_0001_37_42_H_._bcov_4helix_00412_0001_0001__33__F
86962.14301438573 inf False False NaN NaN 10.0 1000.0 False False EGFR_ssm cside_mot_bf5a27bd715de8d76fa148d2778c2cdd_0001_1_000000009_0001_37_42_H_._bcov_4helix_00412_0001_0001__33__I
48346.96100562706 inf False False NaN NaN 10.0 1000.0 False False EGFR_ssm cside_mot_bf5a27bd715de8d76fa148d2778c2cdd_0001_1_000000009_0001_37_42_H_._bcov_4helix_00412_0001_0001__33__H
69865.05581425433 inf False False NaN NaN 10.0 1000.0 False False EGFR_ssm cside_mot_bf5a27bd715de8d76fa148d2778c2cdd_0001_1_000000009_0001_37_42_H_._bcov_4helix_00412_0001_0001__33__K
54478.565791954934 inf False False NaN NaN 10.0 1000.0 False False EGFR_ssm cside_mot_bf5a27bd715de8d76fa148d2778c2cdd_0001_1_000000009_0001_37_42_H_._bcov_4helix_00412_0001_0001__33__M
63247.92361754163 inf False False NaN NaN 10.0 1000.0 False False EGFR_ssm cside_mot_bf5a27bd715de8d76fa148d2778c2cdd_0001_1_000000009_0001_37_42_H_._bcov_4helix_00412_0001_0001__33__L
15243.67993839947 1099716.01112169 False False NaN NaN 10.0 1000.0 False False EGFR_ssm cside_mot_bf5a27bd715de8d76fa148d2778c2cdd_0001_1_000000009_0001_37_42_H_._bcov_4helix_00412_0001_0001__33__N
27693.143018057974 inf False False NaN NaN 10.0 1000.0 False False EGFR_ssm cside_mot_bf5a27bd715de8d76fa148d2778c2cdd_0001_1_000000009_0001_37_42_H_._bcov_4helix_00412_0001_0001__33__Q
90493.1547389632 inf False False NaN NaN 10.0 1000.0 False False EGFR_ssm cside_mot_bf5a27bd715de8d76fa148d2778c2cdd_0001_1_000000009_0001_37_42_H_._bcov_4helix_00412_0001_0001__33__P
34814.79526413657 inf False False NaN NaN 10.0 1000.0 False False EGFR_ssm cside_mot_bf5a27bd715de8d76fa148d2778c2cdd_0001_1_000000009_0001_37_42_H_._bcov_4helix_00412_0001_0001__33__S
71982.03687048207 inf False False NaN NaN 10.0 1000.0 False False EGFR_ssm cside_mot_bf5a27bd715de8d76fa148d2778c2cdd_0001_1_000000009_0001_37_42_H_._bcov_4helix_00412_0001_0001__33__R
38841.765071830756 inf False False NaN NaN 10.0 1000.0 False False EGFR_ssm cside_mot_bf5a27bd715de8d76fa148d2778c2cdd_0001_1_000000009_0001_37_42_H_._bcov_4helix_00412_0001_0001__33__T
76410.38261932091 inf False False NaN NaN 10.0 1000.0 False False EGFR_ssm cside_mot_bf5a27bd715de8d76fa148d2778c2cdd_0001_1_000000009_0001_37_42_H_._bcov_4helix_00412_0001_0001__33__W
42480.66642412706 inf False False NaN NaN 10.0 1000.0 False False EGFR_ssm cside_mot_bf5a27bd715de8d76fa148d2778c2cdd_0001_1_000000009_0001_37_42_H_._bcov_4helix_00412_0001_0001__33__V
65816.04294058759 inf False False NaN NaN 10.0 1000.0 False False EGFR_ssm cside_mot_bf5a27bd715de8d76fa148d2778c2cdd_0001_1_000000009_0001_37_42_H_._bcov_4helix_00412_0001_0001__33__Y
6478.160091256744 98971.03061675113 False False NaN NaN 10.0 1000.0 False False EGFR_ssm cside_mot_bf5a27bd715de8d76fa148d2778c2cdd_0001_1_000000009_0001_37_42_H_._bcov_4helix_00412_0001_0001__34__A
5152.999250460997 30590.4584999237 False False NaN NaN 10.0 1000.0 False False EGFR_ssm cside_mot_bf5a27bd715de8d76fa148d2778c2cdd_0001_1_000000009_0001_37_42_H_._bcov_4helix_00412_0001_0001__34__C
1069.751789451383 8307.799769871404 False False NaN NaN 10.0 1000.0 True False EGFR_ssm cside_mot_bf5a27bd715de8d76fa148d2778c2cdd_0001_1_000000009_0001_37_42_H_._bcov_4helix_00412_0001_0001__34__E
8225.544326605359 26088.19342937485 False False NaN NaN 10.0 1000.0 False False EGFR_ssm cside_mot_bf5a27bd715de8d76fa148d2778c2cdd_0001_1_000000009_0001_37_42_H_._bcov_4helix_00412_0001_0001__34__D
13663.271871037796 159563.67649543588 False False NaN NaN 10.0 1000.0 False False EGFR_ssm cside_mot_bf5a27bd715de8d76fa148d2778c2cdd_0001_1_000000009_0001_37_42_H_._bcov_4helix_00412_0001_0001__34__G
37699.43450683901 226038.34388591629 False False NaN NaN 10.0 1000.0 False False EGFR_ssm cside_mot_bf5a27bd715de8d76fa148d2778c2cdd_0001_1_000000009_0001_37_42_H_._bcov_4helix_00412_0001_0001__34__F
15862.634471055057 inf False False NaN NaN 10.0 1000.0 True False EGFR_ssm cside_mot_bf5a27bd715de8d76fa148d2778c2cdd_0001_1_000000009_0001_37_42_H_._bcov_4helix_00412_0001_0001__34__I
17697.43917407826 215067.72829090373 False False NaN NaN 10.0 1000.0 False False EGFR_ssm cside_mot_bf5a27bd715de8d76fa148d2778c2cdd_0001_1_000000009_0001_37_42_H_._bcov_4helix_00412_0001_0001__34__H
29690.797640615405 491189.7231264572 False False NaN NaN 10.0 1000.0 False False EGFR_ssm cside_mot_bf5a27bd715de8d76fa148d2778c2cdd_0001_1_000000009_0001_37_42_H_._bcov_4helix_00412_0001_0001__34__K
4394.587324926346 9455.051093275873 False False NaN NaN 10.0 1000.0 False False EGFR_ssm cside_mot_bf5a27bd715de8d76fa148d2778c2cdd_0001_1_000000009_0001_37_42_H_._bcov_4helix_00412_0001_0001__34__M
10036.72726047436 39230.18272254902 False False NaN NaN 10.0 1000.0 False False EGFR_ssm cside_mot_bf5a27bd715de8d76fa148d2778c2cdd_0001_1_000000009_0001_37_42_H_._bcov_4helix_00412_0001_0001__34__L
10340.850133193997 29690.797640615405 False False NaN NaN 10.0 1000.0 False False EGFR_ssm cside_mot_bf5a27bd715de8d76fa148d2778c2cdd_0001_1_000000009_0001_37_42_H_._bcov_4helix_00412_0001_0001__34__N
8559.53441069828 38076.42885190736 False False NaN NaN 10.0 1000.0 False False EGFR_ssm cside_mot_bf5a27bd715de8d76fa148d2778c2cdd_0001_1_000000009_0001_37_42_H_._bcov_4helix_00412_0001_0001__34__Q
7748.834840250847 453605.46836301533 False False NaN NaN 10.0 1000.0 False False EGFR_ssm cside_mot_bf5a27bd715de8d76fa148d2778c2cdd_0001_1_000000009_0001_37_42_H_._bcov_4helix_00412_0001_0001__34__S
23383.466517940833 326642.692389975 False False NaN NaN 10.0 1000.0 False False EGFR_ssm cside_mot_bf5a27bd715de8d76fa148d2778c2cdd_0001_1_000000009_0001_37_42_H_._bcov_4helix_00412_0001_0001__34__R
9455.051093275873 174512.44303842977 False False NaN NaN 10.0 1000.0 False False EGFR_ssm cside_mot_bf5a27bd715de8d76fa148d2778c2cdd_0001_1_000000009_0001_37_42_H_._bcov_4helix_00412_0001_0001__34__T
59582.40508362707 inf False False NaN NaN 10.0 1000.0 False False EGFR_ssm cside_mot_bf5a27bd715de8d76fa148d2778c2cdd_0001_1_000000009_0001_37_42_H_._bcov_4helix_00412_0001_0001__34__W
11536.959171214368 25070.24110869496 False False NaN NaN 10.0 1000.0 False False EGFR_ssm cside_mot_bf5a27bd715de8d76fa148d2778c2cdd_0001_1_000000009_0001_37_42_H_._bcov_4helix_00412_0001_0001__34__V
23383.466517940833 inf False False NaN NaN 10.0 1000.0 False False EGFR_ssm cside_mot_bf5a27bd715de8d76fa148d2778c2cdd_0001_1_000000009_0001_37_42_H_._bcov_4helix_00412_0001_0001__34__Y
24332.92902626995 inf False False NaN NaN 10.0 1000.0 False False EGFR_ssm cside_mot_bf5a27bd715de8d76fa148d2778c2cdd_0001_1_000000009_0001_37_42_H_._bcov_4helix_00412_0001_0001__35__A
24092.008936900966 inf False False NaN NaN 10.0 1000.0 False False EGFR_ssm cside_mot_bf5a27bd715de8d76fa148d2778c2cdd_0001_1_000000009_0001_37_42_H_._bcov_4helix_00412_0001_0001__35__C
44205.55182841902 inf False False NaN NaN 10.0 1000.0 False False EGFR_ssm cside_mot_bf5a27bd715de8d76fa148d2778c2cdd_0001_1_000000009_0001_37_42_H_._bcov_4helix_00412_0001_0001__35__E
2864.831122927256 10868.337416564813 False False NaN NaN 10.0 1000.0 False False EGFR_ssm cside_mot_bf5a27bd715de8d76fa148d2778c2cdd_0001_1_000000009_0001_37_42_H_._bcov_4helix_00412_0001_0001__35__D
72701.85723918695 inf False False NaN NaN 10.0 1000.0 False False EGFR_ssm cside_mot_bf5a27bd715de8d76fa148d2778c2cdd_0001_1_000000009_0001_37_42_H_._bcov_4helix_00412_0001_0001__35__G
41231.31630865839 inf False False NaN NaN 10.0 1000.0 False False EGFR_ssm cside_mot_bf5a27bd715de8d76fa148d2778c2cdd_0001_1_000000009_0001_37_42_H_._bcov_4helix_00412_0001_0001__35__F
7983.63228474529 18233.689278491976 False False NaN NaN 10.0 1000.0 False False EGFR_ssm cside_mot_bf5a27bd715de8d76fa148d2778c2cdd_0001_1_000000009_0001_37_42_H_._bcov_4helix_00412_0001_0001__35__I
27970.07444823857 799827.9695212445 False False NaN NaN 10.0 1000.0 False False EGFR_ssm cside_mot_bf5a27bd715de8d76fa148d2778c2cdd_0001_1_000000009_0001_37_42_H_._bcov_4helix_00412_0001_0001__35__H
27147.478696263097 inf False False NaN NaN 10.0 1000.0 False False EGFR_ssm cside_mot_bf5a27bd715de8d76fa148d2778c2cdd_0001_1_000000009_0001_37_42_H_._bcov_4helix_00412_0001_0001__35__K
26088.19342937485 inf False False NaN NaN 10.0 1000.0 False False EGFR_ssm cside_mot_bf5a27bd715de8d76fa148d2778c2cdd_0001_1_000000009_0001_37_42_H_._bcov_4helix_00412_0001_0001__35__M
29396.829347143947 inf False False NaN NaN 10.0 1000.0 False False EGFR_ssm cside_mot_bf5a27bd715de8d76fa148d2778c2cdd_0001_1_000000009_0001_37_42_H_._bcov_4helix_00412_0001_0001__35__N
42905.47308836836 inf False False NaN NaN 10.0 1000.0 False False EGFR_ssm cside_mot_bf5a27bd715de8d76fa148d2778c2cdd_0001_1_000000009_0001_37_42_H_._bcov_4helix_00412_0001_0001__35__Q
42060.06576646248 inf False False NaN NaN 10.0 1000.0 False False EGFR_ssm cside_mot_bf5a27bd715de8d76fa148d2778c2cdd_0001_1_000000009_0001_37_42_H_._bcov_4helix_00412_0001_0001__35__P
40018.709395272235 inf False False NaN NaN 10.0 1000.0 False False EGFR_ssm cside_mot_bf5a27bd715de8d76fa148d2778c2cdd_0001_1_000000009_0001_37_42_H_._bcov_4helix_00412_0001_0001__35__S
53939.174051440496 inf False False NaN NaN 10.0 1000.0 False False EGFR_ssm cside_mot_bf5a27bd715de8d76fa148d2778c2cdd_0001_1_000000009_0001_37_42_H_._bcov_4helix_00412_0001_0001__35__R
17006.891193969397 inf False False NaN NaN 10.0 1000.0 False False EGFR_ssm cside_mot_bf5a27bd715de8d76fa148d2778c2cdd_0001_1_000000009_0001_37_42_H_._bcov_4helix_00412_0001_0001__35__T
51834.48606107191 inf False False NaN NaN 10.0 1000.0 False False EGFR_ssm cside_mot_bf5a27bd715de8d76fa148d2778c2cdd_0001_1_000000009_0001_37_42_H_._bcov_4helix_00412_0001_0001__35__W
1279.5809025635645 12871.420164094001 False False NaN NaN 10.0 1000.0 True False EGFR_ssm cside_mot_bf5a27bd715de8d76fa148d2778c2cdd_0001_1_000000009_0001_37_42_H_._bcov_4helix_00412_0001_0001__35__V
47394.33487464668 inf False False NaN NaN 10.0 1000.0 False False EGFR_ssm cside_mot_bf5a27bd715de8d76fa148d2778c2cdd_0001_1_000000009_0001_37_42_H_._bcov_4helix_00412_0001_0001__35__Y
87831.76444452965 inf False False NaN NaN 10.0 1000.0 False False EGFR_ssm cside_mot_bf5a27bd715de8d76fa148d2778c2cdd_0001_1_000000009_0001_37_42_H_._bcov_4helix_00412_0001_0001__36__C
58992.48028081895 inf False False NaN NaN 10.0 1000.0 False False EGFR_ssm cside_mot_bf5a27bd715de8d76fa148d2778c2cdd_0001_1_000000009_0001_37_42_H_._bcov_4helix_00412_0001_0001__36__E
27147.478696263097 inf False False NaN NaN 10.0 1000.0 False False EGFR_ssm cside_mot_bf5a27bd715de8d76fa148d2778c2cdd_0001_1_000000009_0001_37_42_H_._bcov_4helix_00412_0001_0001__36__D
46000.47449691563 inf False False NaN NaN 10.0 1000.0 False False EGFR_ssm cside_mot_bf5a27bd715de8d76fa148d2778c2cdd_0001_1_000000009_0001_37_42_H_._bcov_4helix_00412_0001_0001__36__G
67138.94540369337 inf False False NaN NaN 10.0 1000.0 False False EGFR_ssm cside_mot_bf5a27bd715de8d76fa148d2778c2cdd_0001_1_000000009_0001_37_42_H_._bcov_4helix_00412_0001_0001__36__F
71982.03687048207 inf False False NaN NaN 10.0 1000.0 False False EGFR_ssm cside_mot_bf5a27bd715de8d76fa148d2778c2cdd_0001_1_000000009_0001_37_42_H_._bcov_4helix_00412_0001_0001__36__I
49318.73492184023 inf False False NaN NaN 10.0 1000.0 False False EGFR_ssm cside_mot_bf5a27bd715de8d76fa148d2778c2cdd_0001_1_000000009_0001_37_42_H_._bcov_4helix_00412_0001_0001__36__H
66474.2033699934 inf False False NaN NaN 10.0 1000.0 False False EGFR_ssm cside_mot_bf5a27bd715de8d76fa148d2778c2cdd_0001_1_000000009_0001_37_42_H_._bcov_4helix_00412_0001_0001__36__K
73428.87581157874 inf False False NaN NaN 10.0 1000.0 False False EGFR_ssm cside_mot_bf5a27bd715de8d76fa148d2778c2cdd_0001_1_000000009_0001_37_42_H_._bcov_4helix_00412_0001_0001__36__M
32472.388113792607 1302398.5452231872 False False NaN NaN 10.0 1000.0 False False EGFR_ssm cside_mot_bf5a27bd715de8d76fa148d2778c2cdd_0001_1_000000009_0001_37_42_H_._bcov_4helix_00412_0001_0001__36__L
61387.811540066075 inf False False NaN NaN 10.0 1000.0 False False EGFR_ssm cside_mot_bf5a27bd715de8d76fa148d2778c2cdd_0001_1_000000009_0001_37_42_H_._bcov_4helix_00412_0001_0001__36__N
89597.18290986466 inf False False NaN NaN 10.0 1000.0 False False EGFR_ssm cside_mot_bf5a27bd715de8d76fa148d2778c2cdd_0001_1_000000009_0001_37_42_H_._bcov_4helix_00412_0001_0001__36__Q
42060.06576646248 inf False False NaN NaN 10.0 1000.0 False False EGFR_ssm cside_mot_bf5a27bd715de8d76fa148d2778c2cdd_0001_1_000000009_0001_37_42_H_._bcov_4helix_00412_0001_0001__36__P
61387.811540066075 inf False False NaN NaN 10.0 1000.0 False False EGFR_ssm cside_mot_bf5a27bd715de8d76fa148d2778c2cdd_0001_1_000000009_0001_37_42_H_._bcov_4helix_00412_0001_0001__36__S
60178.229134463385 inf False False NaN NaN 10.0 1000.0 False False EGFR_ssm cside_mot_bf5a27bd715de8d76fa148d2778c2cdd_0001_1_000000009_0001_37_42_H_._bcov_4helix_00412_0001_0001__36__R
57257.52016237869 inf False False NaN NaN 10.0 1000.0 False False EGFR_ssm cside_mot_bf5a27bd715de8d76fa148d2778c2cdd_0001_1_000000009_0001_37_42_H_._bcov_4helix_00412_0001_0001__36__T
18233.689278491976 inf False False NaN NaN 10.0 1000.0 False False EGFR_ssm cside_mot_bf5a27bd715de8d76fa148d2778c2cdd_0001_1_000000009_0001_37_42_H_._bcov_4helix_00412_0001_0001__36__W
32150.879320586777 inf False False NaN NaN 10.0 1000.0 False False EGFR_ssm cside_mot_bf5a27bd715de8d76fa148d2778c2cdd_0001_1_000000009_0001_37_42_H_._bcov_4helix_00412_0001_0001__36__V
71269.34343612082 inf False False NaN NaN 10.0 1000.0 False False EGFR_ssm cside_mot_bf5a27bd715de8d76fa148d2778c2cdd_0001_1_000000009_0001_37_42_H_._bcov_4helix_00412_0001_0001__36__Y
36956.606711929184 inf False False NaN NaN 10.0 1000.0 False False EGFR_ssm cside_mot_bf5a27bd715de8d76fa148d2778c2cdd_0001_1_000000009_0001_37_42_H_._bcov_4helix_00412_0001_0001__37__A
38457.19314042646 inf False False NaN NaN 10.0 1000.0 False False EGFR_ssm cside_mot_bf5a27bd715de8d76fa148d2778c2cdd_0001_1_000000009_0001_37_42_H_._bcov_4helix_00412_0001_0001__37__C
5101.979455901974 14503.838414246455 False False NaN NaN 10.0 1000.0 False False EGFR_ssm cside_mot_bf5a27bd715de8d76fa148d2778c2cdd_0001_1_000000009_0001_37_42_H_._bcov_4helix_00412_0001_0001__37__D
53405.122823208374 inf False False NaN NaN 10.0 1000.0 False False EGFR_ssm cside_mot_bf5a27bd715de8d76fa148d2778c2cdd_0001_1_000000009_0001_37_42_H_._bcov_4helix_00412_0001_0001__37__G
37699.43450683901 inf False False NaN NaN 10.0 1000.0 False False EGFR_ssm cside_mot_bf5a27bd715de8d76fa148d2778c2cdd_0001_1_000000009_0001_37_42_H_._bcov_4helix_00412_0001_0001__37__F
64519.20688225419 inf False False NaN NaN 10.0 1000.0 False False EGFR_ssm cside_mot_bf5a27bd715de8d76fa148d2778c2cdd_0001_1_000000009_0001_37_42_H_._bcov_4helix_00412_0001_0001__37__I
35514.5726489457 inf False False NaN NaN 10.0 1000.0 False False EGFR_ssm cside_mot_bf5a27bd715de8d76fa148d2778c2cdd_0001_1_000000009_0001_37_42_H_._bcov_4helix_00412_0001_0001__37__H
33125.08311487988 inf False False NaN NaN 10.0 1000.0 False False EGFR_ssm cside_mot_bf5a27bd715de8d76fa148d2778c2cdd_0001_1_000000009_0001_37_42_H_._bcov_4helix_00412_0001_0001__37__K
44647.60734670316 inf False False NaN NaN 10.0 1000.0 False False EGFR_ssm cside_mot_bf5a27bd715de8d76fa148d2778c2cdd_0001_1_000000009_0001_37_42_H_._bcov_4helix_00412_0001_0001__37__M
57830.095364002416 inf False False NaN NaN 10.0 1000.0 False False EGFR_ssm cside_mot_bf5a27bd715de8d76fa148d2778c2cdd_0001_1_000000009_0001_37_42_H_._bcov_4helix_00412_0001_0001__37__L
13799.904589748183 208742.618216331 False False NaN NaN 10.0 1000.0 False False EGFR_ssm cside_mot_bf5a27bd715de8d76fa148d2778c2cdd_0001_1_000000009_0001_37_42_H_._bcov_4helix_00412_0001_0001__37__N
42060.06576646248 inf False False NaN NaN 10.0 1000.0 False False EGFR_ssm cside_mot_bf5a27bd715de8d76fa148d2778c2cdd_0001_1_000000009_0001_37_42_H_._bcov_4helix_00412_0001_0001__37__Q
38457.19314042646 inf False False NaN NaN 10.0 1000.0 False False EGFR_ssm cside_mot_bf5a27bd715de8d76fa148d2778c2cdd_0001_1_000000009_0001_37_42_H_._bcov_4helix_00412_0001_0001__37__P
40418.896489224986 inf False False NaN NaN 10.0 1000.0 False False EGFR_ssm cside_mot_bf5a27bd715de8d76fa148d2778c2cdd_0001_1_000000009_0001_37_42_H_._bcov_4helix_00412_0001_0001__37__S
31517.3799829299 inf False False NaN NaN 10.0 1000.0 False False EGFR_ssm cside_mot_bf5a27bd715de8d76fa148d2778c2cdd_0001_1_000000009_0001_37_42_H_._bcov_4helix_00412_0001_0001__37__R
51321.27332779394 inf False False NaN NaN 10.0 1000.0 False False EGFR_ssm cside_mot_bf5a27bd715de8d76fa148d2778c2cdd_0001_1_000000009_0001_37_42_H_._bcov_4helix_00412_0001_0001__37__T
74163.16456969458 inf False False NaN NaN 10.0 1000.0 False False EGFR_ssm cside_mot_bf5a27bd715de8d76fa148d2778c2cdd_0001_1_000000009_0001_37_42_H_._bcov_4helix_00412_0001_0001__37__W
57830.095364002416 inf False False NaN NaN 10.0 1000.0 True False EGFR_ssm cside_mot_bf5a27bd715de8d76fa148d2778c2cdd_0001_1_000000009_0001_37_42_H_._bcov_4helix_00412_0001_0001__37__V
57830.095364002416 inf False False NaN NaN 10.0 1000.0 False False EGFR_ssm cside_mot_bf5a27bd715de8d76fa148d2778c2cdd_0001_1_000000009_0001_37_42_H_._bcov_4helix_00412_0001_0001__37__Y
63247.92361754163 inf False False NaN NaN 10.0 1000.0 False False EGFR_ssm cside_mot_bf5a27bd715de8d76fa148d2778c2cdd_0001_1_000000009_0001_37_42_H_._bcov_4helix_00412_0001_0001__38__A
37699.43450683901 inf False False NaN NaN 10.0 1000.0 False False EGFR_ssm cside_mot_bf5a27bd715de8d76fa148d2778c2cdd_0001_1_000000009_0001_37_42_H_._bcov_4helix_00412_0001_0001__38__C
27693.143018057974 inf False False NaN NaN 10.0 1000.0 False False EGFR_ssm cside_mot_bf5a27bd715de8d76fa148d2778c2cdd_0001_1_000000009_0001_37_42_H_._bcov_4helix_00412_0001_0001__38__D
75653.8441775454 inf False False NaN NaN 10.0 1000.0 False False EGFR_ssm cside_mot_bf5a27bd715de8d76fa148d2778c2cdd_0001_1_000000009_0001_37_42_H_._bcov_4helix_00412_0001_0001__38__G
60780.01142580806 inf False False NaN NaN 10.0 1000.0 False False EGFR_ssm cside_mot_bf5a27bd715de8d76fa148d2778c2cdd_0001_1_000000009_0001_37_42_H_._bcov_4helix_00412_0001_0001__38__F
38457.19314042646 inf False False NaN NaN 10.0 1000.0 False False EGFR_ssm cside_mot_bf5a27bd715de8d76fa148d2778c2cdd_0001_1_000000009_0001_37_42_H_._bcov_4helix_00412_0001_0001__38__I
34470.094320927274 inf False False NaN NaN 10.0 1000.0 False False EGFR_ssm cside_mot_bf5a27bd715de8d76fa148d2778c2cdd_0001_1_000000009_0001_37_42_H_._bcov_4helix_00412_0001_0001__38__H
62621.70655202137 inf False False NaN NaN 10.0 1000.0 False False EGFR_ssm cside_mot_bf5a27bd715de8d76fa148d2778c2cdd_0001_1_000000009_0001_37_42_H_._bcov_4helix_00412_0001_0001__38__K
15243.67993839947 inf False False NaN NaN 10.0 1000.0 False False EGFR_ssm cside_mot_bf5a27bd715de8d76fa148d2778c2cdd_0001_1_000000009_0001_37_42_H_._bcov_4helix_00412_0001_0001__38__M
40418.896489224986 inf False False NaN NaN 10.0 1000.0 False False EGFR_ssm cside_mot_bf5a27bd715de8d76fa148d2778c2cdd_0001_1_000000009_0001_37_42_H_._bcov_4helix_00412_0001_0001__38__L
19355.428588916653 inf False False NaN NaN 10.0 1000.0 False False EGFR_ssm cside_mot_bf5a27bd715de8d76fa148d2778c2cdd_0001_1_000000009_0001_37_42_H_._bcov_4helix_00412_0001_0001__38__N
71982.03687048207 inf False False NaN NaN 10.0 1000.0 False False EGFR_ssm cside_mot_bf5a27bd715de8d76fa148d2778c2cdd_0001_1_000000009_0001_37_42_H_._bcov_4helix_00412_0001_0001__38__Q
71269.34343612082 inf False False NaN NaN 10.0 1000.0 False False EGFR_ssm cside_mot_bf5a27bd715de8d76fa148d2778c2cdd_0001_1_000000009_0001_37_42_H_._bcov_4helix_00412_0001_0001__38__P
45094.083420170224 inf False False NaN NaN 10.0 1000.0 False False EGFR_ssm cside_mot_bf5a27bd715de8d76fa148d2778c2cdd_0001_1_000000009_0001_37_42_H_._bcov_4helix_00412_0001_0001__38__S
69865.05581425433 inf False False NaN NaN 10.0 1000.0 False False EGFR_ssm cside_mot_bf5a27bd715de8d76fa148d2778c2cdd_0001_1_000000009_0001_37_42_H_._bcov_4helix_00412_0001_0001__38__R
40823.08545411727 inf False False NaN NaN 10.0 1000.0 False False EGFR_ssm cside_mot_bf5a27bd715de8d76fa148d2778c2cdd_0001_1_000000009_0001_37_42_H_._bcov_4helix_00412_0001_0001__38__T
28532.272944648153 inf False False NaN NaN 10.0 1000.0 False False EGFR_ssm cside_mot_bf5a27bd715de8d76fa148d2778c2cdd_0001_1_000000009_0001_37_42_H_._bcov_4helix_00412_0001_0001__38__W
31205.326715772157 inf False False NaN NaN 10.0 1000.0 False False EGFR_ssm cside_mot_bf5a27bd715de8d76fa148d2778c2cdd_0001_1_000000009_0001_37_42_H_._bcov_4helix_00412_0001_0001__38__V
34814.79526413657 inf False False NaN NaN 10.0 1000.0 False False EGFR_ssm cside_mot_bf5a27bd715de8d76fa148d2778c2cdd_0001_1_000000009_0001_37_42_H_._bcov_4helix_00412_0001_0001__38__Y
47868.27822339318 inf False False NaN NaN 10.0 1000.0 False False EGFR_ssm cside_mot_bf5a27bd715de8d76fa148d2778c2cdd_0001_1_000000009_0001_37_42_H_._bcov_4helix_00412_0001_0001__39__A
27693.143018057974 inf False False NaN NaN 10.0 1000.0 False False EGFR_ssm cside_mot_bf5a27bd715de8d76fa148d2778c2cdd_0001_1_000000009_0001_37_42_H_._bcov_4helix_00412_0001_0001__39__C
28532.272944648153 inf False False NaN NaN 10.0 1000.0 False False EGFR_ssm cside_mot_bf5a27bd715de8d76fa148d2778c2cdd_0001_1_000000009_0001_37_42_H_._bcov_4helix_00412_0001_0001__39__E
32797.11199493056 inf False False NaN NaN 10.0 1000.0 False False EGFR_ssm cside_mot_bf5a27bd715de8d76fa148d2778c2cdd_0001_1_000000009_0001_37_42_H_._bcov_4helix_00412_0001_0001__39__D
7372.750469430405 inf False False NaN NaN 10.0 1000.0 False False EGFR_ssm cside_mot_bf5a27bd715de8d76fa148d2778c2cdd_0001_1_000000009_0001_37_42_H_._bcov_4helix_00412_0001_0001__39__G
48346.96100562706 inf False False NaN NaN 10.0 1000.0 False False EGFR_ssm cside_mot_bf5a27bd715de8d76fa148d2778c2cdd_0001_1_000000009_0001_37_42_H_._bcov_4helix_00412_0001_0001__39__F
47868.27822339318 inf False False NaN NaN 10.0 1000.0 False False EGFR_ssm cside_mot_bf5a27bd715de8d76fa148d2778c2cdd_0001_1_000000009_0001_37_42_H_._bcov_4helix_00412_0001_0001__39__I
53939.174051440496 inf False False NaN NaN 10.0 1000.0 False False EGFR_ssm cside_mot_bf5a27bd715de8d76fa148d2778c2cdd_0001_1_000000009_0001_37_42_H_._bcov_4helix_00412_0001_0001__39__H
58992.48028081895 inf False False NaN NaN 10.0 1000.0 False False EGFR_ssm cside_mot_bf5a27bd715de8d76fa148d2778c2cdd_0001_1_000000009_0001_37_42_H_._bcov_4helix_00412_0001_0001__39__K
27693.143018057974 inf False False NaN NaN 10.0 1000.0 False False EGFR_ssm cside_mot_bf5a27bd715de8d76fa148d2778c2cdd_0001_1_000000009_0001_37_42_H_._bcov_4helix_00412_0001_0001__39__M
49318.73492184023 inf False False NaN NaN 10.0 1000.0 False False EGFR_ssm cside_mot_bf5a27bd715de8d76fa148d2778c2cdd_0001_1_000000009_0001_37_42_H_._bcov_4helix_00412_0001_0001__39__L
31205.326715772157 inf False False NaN NaN 10.0 1000.0 False False EGFR_ssm cside_mot_bf5a27bd715de8d76fa148d2778c2cdd_0001_1_000000009_0001_37_42_H_._bcov_4helix_00412_0001_0001__39__N
38841.765071830756 inf False False NaN NaN 10.0 1000.0 False False EGFR_ssm cside_mot_bf5a27bd715de8d76fa148d2778c2cdd_0001_1_000000009_0001_37_42_H_._bcov_4helix_00412_0001_0001__39__Q
84404.5992524376 inf False False NaN NaN 10.0 1000.0 False False EGFR_ssm cside_mot_bf5a27bd715de8d76fa148d2778c2cdd_0001_1_000000009_0001_37_42_H_._bcov_4helix_00412_0001_0001__39__P
29690.797640615405 inf False False NaN NaN 10.0 1000.0 False False EGFR_ssm cside_mot_bf5a27bd715de8d76fa148d2778c2cdd_0001_1_000000009_0001_37_42_H_._bcov_4helix_00412_0001_0001__39__S
34128.80625834387 inf False False NaN NaN 10.0 1000.0 False False EGFR_ssm cside_mot_bf5a27bd715de8d76fa148d2778c2cdd_0001_1_000000009_0001_37_42_H_._bcov_4helix_00412_0001_0001__39__R
27418.953483225745 inf False False NaN NaN 10.0 1000.0 False False EGFR_ssm cside_mot_bf5a27bd715de8d76fa148d2778c2cdd_0001_1_000000009_0001_37_42_H_._bcov_4helix_00412_0001_0001__39__T
45094.083420170224 inf False False NaN NaN 10.0 1000.0 False False EGFR_ssm cside_mot_bf5a27bd715de8d76fa148d2778c2cdd_0001_1_000000009_0001_37_42_H_._bcov_4helix_00412_0001_0001__39__W
49811.92227105858 inf False False NaN NaN 10.0 1000.0 False False EGFR_ssm cside_mot_bf5a27bd715de8d76fa148d2778c2cdd_0001_1_000000009_0001_37_42_H_._bcov_4helix_00412_0001_0001__39__Y
28532.272944648153 inf False False NaN NaN 10.0 1000.0 False False EGFR_ssm cside_mot_bf5a27bd715de8d76fa148d2778c2cdd_0001_1_000000009_0001_37_42_H_._bcov_4helix_00412_0001_0001__40__A
22695.76222670931 inf False False NaN NaN 10.0 1000.0 False False EGFR_ssm cside_mot_bf5a27bd715de8d76fa148d2778c2cdd_0001_1_000000009_0001_37_42_H_._bcov_4helix_00412_0001_0001__40__C
95109.21509590493 inf False False NaN NaN 10.0 1000.0 False False EGFR_ssm cside_mot_bf5a27bd715de8d76fa148d2778c2cdd_0001_1_000000009_0001_37_42_H_._bcov_4helix_00412_0001_0001__40__E
87831.76444452965 inf False False NaN NaN 10.0 1000.0 False False EGFR_ssm cside_mot_bf5a27bd715de8d76fa148d2778c2cdd_0001_1_000000009_0001_37_42_H_._bcov_4helix_00412_0001_0001__40__D
52352.83092168257 inf False False NaN NaN 10.0 1000.0 False False EGFR_ssm cside_mot_bf5a27bd715de8d76fa148d2778c2cdd_0001_1_000000009_0001_37_42_H_._bcov_4helix_00412_0001_0001__40__G
25574.152954979763 406577.33968954295 False False NaN NaN 10.0 1000.0 False False EGFR_ssm cside_mot_bf5a27bd715de8d76fa148d2778c2cdd_0001_1_000000009_0001_37_42_H_._bcov_4helix_00412_0001_0001__40__F
32472.388113792607 inf False False NaN NaN 10.0 1000.0 False False EGFR_ssm cside_mot_bf5a27bd715de8d76fa148d2778c2cdd_0001_1_000000009_0001_37_42_H_._bcov_4helix_00412_0001_0001__40__I
26088.19342937485 inf False False NaN NaN 10.0 1000.0 False False EGFR_ssm cside_mot_bf5a27bd715de8d76fa148d2778c2cdd_0001_1_000000009_0001_37_42_H_._bcov_4helix_00412_0001_0001__40__H
55573.58496437321 inf False False NaN NaN 10.0 1000.0 False False EGFR_ssm cside_mot_bf5a27bd715de8d76fa148d2778c2cdd_0001_1_000000009_0001_37_42_H_._bcov_4helix_00412_0001_0001__40__K
51321.27332779394 inf False False NaN NaN 10.0 1000.0 False False EGFR_ssm cside_mot_bf5a27bd715de8d76fa148d2778c2cdd_0001_1_000000009_0001_37_42_H_._bcov_4helix_00412_0001_0001__40__M
26612.566117305272 inf False False NaN NaN 10.0 1000.0 False False EGFR_ssm cside_mot_bf5a27bd715de8d76fa148d2778c2cdd_0001_1_000000009_0001_37_42_H_._bcov_4helix_00412_0001_0001__40__N
62621.70655202137 inf False False NaN NaN 10.0 1000.0 False False EGFR_ssm cside_mot_bf5a27bd715de8d76fa148d2778c2cdd_0001_1_000000009_0001_37_42_H_._bcov_4helix_00412_0001_0001__40__Q
57830.095364002416 inf False False NaN NaN 10.0 1000.0 False False EGFR_ssm cside_mot_bf5a27bd715de8d76fa148d2778c2cdd_0001_1_000000009_0001_37_42_H_._bcov_4helix_00412_0001_0001__40__P
23617.30118312026 inf False False NaN NaN 10.0 1000.0 False False EGFR_ssm cside_mot_bf5a27bd715de8d76fa148d2778c2cdd_0001_1_000000009_0001_37_42_H_._bcov_4helix_00412_0001_0001__40__S
106110.34075868408 inf False False NaN NaN 10.0 1000.0 False False EGFR_ssm cside_mot_bf5a27bd715de8d76fa148d2778c2cdd_0001_1_000000009_0001_37_42_H_._bcov_4helix_00412_0001_0001__40__R
63880.40285371709 inf False False NaN NaN 10.0 1000.0 False False EGFR_ssm cside_mot_bf5a27bd715de8d76fa148d2778c2cdd_0001_1_000000009_0001_37_42_H_._bcov_4helix_00412_0001_0001__40__T
64519.20688225419 inf False False NaN NaN 10.0 1000.0 False False EGFR_ssm cside_mot_bf5a27bd715de8d76fa148d2778c2cdd_0001_1_000000009_0001_37_42_H_._bcov_4helix_00412_0001_0001__40__W
61387.811540066075 inf False False NaN NaN 10.0 1000.0 True False EGFR_ssm cside_mot_bf5a27bd715de8d76fa148d2778c2cdd_0001_1_000000009_0001_37_42_H_._bcov_4helix_00412_0001_0001__40__V
40823.08545411727 inf False False NaN NaN 10.0 1000.0 False False EGFR_ssm cside_mot_bf5a27bd715de8d76fa148d2778c2cdd_0001_1_000000009_0001_37_42_H_._bcov_4helix_00412_0001_0001__40__Y
12369.181783274109 28249.775192720976 False False NaN NaN 10.0 1000.0 False False EGFR_ssm cside_mot_bf5a27bd715de8d76fa148d2778c2cdd_0001_1_000000009_0001_37_42_H_._bcov_4helix_00412_0001_0001__41__A
1690.6986879727492 3978.3625765149495 False False NaN NaN 10.0 1000.0 True False EGFR_ssm cside_mot_bf5a27bd715de8d76fa148d2778c2cdd_0001_1_000000009_0001_37_42_H_._bcov_4helix_00412_0001_0001__41__C
1371.8839215193932 6741.199368383728 False False NaN NaN 10.0 1000.0 True False EGFR_ssm cside_mot_bf5a27bd715de8d76fa148d2778c2cdd_0001_1_000000009_0001_37_42_H_._bcov_4helix_00412_0001_0001__41__E
6808.61136206757 20751.63924536023 False False NaN NaN 10.0 1000.0 False False EGFR_ssm cside_mot_bf5a27bd715de8d76fa148d2778c2cdd_0001_1_000000009_0001_37_42_H_._bcov_4helix_00412_0001_0001__41__D
6808.61136206757 15092.752414256916 False False NaN NaN 10.0 1000.0 False False EGFR_ssm cside_mot_bf5a27bd715de8d76fa148d2778c2cdd_0001_1_000000009_0001_37_42_H_._bcov_4helix_00412_0001_0001__41__G
1657.3852445571497 3978.3625765149495 False False NaN NaN 10.0 1000.0 True False EGFR_ssm cside_mot_bf5a27bd715de8d76fa148d2778c2cdd_0001_1_000000009_0001_37_42_H_._bcov_4helix_00412_0001_0001__41__F
13000.134365734926 35869.71837543518 False False NaN NaN 10.0 1000.0 False False EGFR_ssm cside_mot_bf5a27bd715de8d76fa148d2778c2cdd_0001_1_000000009_0001_37_42_H_._bcov_4helix_00412_0001_0001__41__I
978.1166631473103 8474.786545245832 False False NaN NaN 10.0 1000.0 True False EGFR_ssm cside_mot_bf5a27bd715de8d76fa148d2778c2cdd_0001_1_000000009_0001_37_42_H_._bcov_4helix_00412_0001_0001__41__H
30590.4584999237 inf False False NaN NaN 10.0 1000.0 True False EGFR_ssm cside_mot_bf5a27bd715de8d76fa148d2778c2cdd_0001_1_000000009_0001_37_42_H_._bcov_4helix_00412_0001_0001__41__K
2301.5944566662247 8559.53441069828 False False NaN NaN 10.0 1000.0 False False EGFR_ssm cside_mot_bf5a27bd715de8d76fa148d2778c2cdd_0001_1_000000009_0001_37_42_H_._bcov_4helix_00412_0001_0001__41__M
5806.528535670726 18416.02617127691 False False NaN NaN 10.0 1000.0 False False EGFR_ssm cside_mot_bf5a27bd715de8d76fa148d2778c2cdd_0001_1_000000009_0001_37_42_H_._bcov_4helix_00412_0001_0001__41__L
4482.918530157363 8645.129754805268 False False NaN NaN 10.0 1000.0 False False EGFR_ssm cside_mot_bf5a27bd715de8d76fa148d2778c2cdd_0001_1_000000009_0001_37_42_H_._bcov_4helix_00412_0001_0001__41__N
2278.8063927388366 5362.2316835567035 False False NaN NaN 10.0 1000.0 True False EGFR_ssm cside_mot_bf5a27bd715de8d76fa148d2778c2cdd_0001_1_000000009_0001_37_42_H_._bcov_4helix_00412_0001_0001__41__Q
33125.08311487988 inf False False NaN NaN 10.0 1000.0 False False EGFR_ssm cside_mot_bf5a27bd715de8d76fa148d2778c2cdd_0001_1_000000009_0001_37_42_H_._bcov_4helix_00412_0001_0001__41__P
38457.19314042646 inf False False NaN NaN 10.0 1000.0 False False EGFR_ssm cside_mot_bf5a27bd715de8d76fa148d2778c2cdd_0001_1_000000009_0001_37_42_H_._bcov_4helix_00412_0001_0001__41__S
60178.229134463385 inf False False NaN NaN 10.0 1000.0 False False EGFR_ssm cside_mot_bf5a27bd715de8d76fa148d2778c2cdd_0001_1_000000009_0001_37_42_H_._bcov_4helix_00412_0001_0001__41__T
5864.593821027438 10760.730115410697 False False NaN NaN 10.0 1000.0 False False EGFR_ssm cside_mot_bf5a27bd715de8d76fa148d2778c2cdd_0001_1_000000009_0001_37_42_H_._bcov_4helix_00412_0001_0001__41__W
18053.157701477227 71982.03687048207 False False NaN NaN 10.0 1000.0 False False EGFR_ssm cside_mot_bf5a27bd715de8d76fa148d2778c2cdd_0001_1_000000009_0001_37_42_H_._bcov_4helix_00412_0001_0001__41__V
3899.973116865946 14218.055498722146 False False NaN NaN 10.0 1000.0 False False EGFR_ssm cside_mot_bf5a27bd715de8d76fa148d2778c2cdd_0001_1_000000009_0001_37_42_H_._bcov_4helix_00412_0001_0001__41__Y
59582.40508362707 inf False False NaN NaN 10.0 1000.0 False False EGFR_ssm cside_mot_bf5a27bd715de8d76fa148d2778c2cdd_0001_1_000000009_0001_37_42_H_._bcov_4helix_00412_0001_0001__42__A
26612.566117305272 inf False False NaN NaN 10.0 1000.0 False False EGFR_ssm cside_mot_bf5a27bd715de8d76fa148d2778c2cdd_0001_1_000000009_0001_37_42_H_._bcov_4helix_00412_0001_0001__42__C
36228.41555918949 inf False False NaN NaN 10.0 1000.0 False False EGFR_ssm cside_mot_bf5a27bd715de8d76fa148d2778c2cdd_0001_1_000000009_0001_37_42_H_._bcov_4helix_00412_0001_0001__42__E
61387.811540066075 inf False False NaN NaN 10.0 1000.0 False False EGFR_ssm cside_mot_bf5a27bd715de8d76fa148d2778c2cdd_0001_1_000000009_0001_37_42_H_._bcov_4helix_00412_0001_0001__42__D
22695.76222670931 inf False False NaN NaN 10.0 1000.0 False False EGFR_ssm cside_mot_bf5a27bd715de8d76fa148d2778c2cdd_0001_1_000000009_0001_37_42_H_._bcov_4helix_00412_0001_0001__42__G
44205.55182841902 inf False False NaN NaN 10.0 1000.0 False False EGFR_ssm cside_mot_bf5a27bd715de8d76fa148d2778c2cdd_0001_1_000000009_0001_37_42_H_._bcov_4helix_00412_0001_0001__42__I
43334.527819252 inf False False NaN NaN 10.0 1000.0 False False EGFR_ssm cside_mot_bf5a27bd715de8d76fa148d2778c2cdd_0001_1_000000009_0001_37_42_H_._bcov_4helix_00412_0001_0001__42__H
25070.24110869496 inf False False NaN NaN 10.0 1000.0 False False EGFR_ssm cside_mot_bf5a27bd715de8d76fa148d2778c2cdd_0001_1_000000009_0001_37_42_H_._bcov_4helix_00412_0001_0001__42__K
52352.83092168257 inf False False NaN NaN 10.0 1000.0 False False EGFR_ssm cside_mot_bf5a27bd715de8d76fa148d2778c2cdd_0001_1_000000009_0001_37_42_H_._bcov_4helix_00412_0001_0001__42__M
43334.527819252 inf False False NaN NaN 10.0 1000.0 False False EGFR_ssm cside_mot_bf5a27bd715de8d76fa148d2778c2cdd_0001_1_000000009_0001_37_42_H_._bcov_4helix_00412_0001_0001__42__L
19744.47270355387 inf False False NaN NaN 10.0 1000.0 False False EGFR_ssm cside_mot_bf5a27bd715de8d76fa148d2778c2cdd_0001_1_000000009_0001_37_42_H_._bcov_4helix_00412_0001_0001__42__N
18786.188297319568 inf False False NaN NaN 10.0 1000.0 False False EGFR_ssm cside_mot_bf5a27bd715de8d76fa148d2778c2cdd_0001_1_000000009_0001_37_42_H_._bcov_4helix_00412_0001_0001__42__Q
76410.38261932091 inf False False NaN NaN 10.0 1000.0 False False EGFR_ssm cside_mot_bf5a27bd715de8d76fa148d2778c2cdd_0001_1_000000009_0001_37_42_H_._bcov_4helix_00412_0001_0001__42__P
43767.87309744455 inf False False NaN NaN 10.0 1000.0 False False EGFR_ssm cside_mot_bf5a27bd715de8d76fa148d2778c2cdd_0001_1_000000009_0001_37_42_H_._bcov_4helix_00412_0001_0001__42__S
38457.19314042646 inf False False NaN NaN 10.0 1000.0 False False EGFR_ssm cside_mot_bf5a27bd715de8d76fa148d2778c2cdd_0001_1_000000009_0001_37_42_H_._bcov_4helix_00412_0001_0001__42__R
57257.52016237869 inf False False NaN NaN 10.0 1000.0 False False EGFR_ssm cside_mot_bf5a27bd715de8d76fa148d2778c2cdd_0001_1_000000009_0001_37_42_H_._bcov_4helix_00412_0001_0001__42__T
949.3503967746416 3978.3625765149495 False False NaN NaN 10.0 1000.0 True False EGFR_ssm cside_mot_bf5a27bd715de8d76fa148d2778c2cdd_0001_1_000000009_0001_37_42_H_._bcov_4helix_00412_0001_0001__42__W
43334.527819252 inf False False NaN NaN 10.0 1000.0 False False EGFR_ssm cside_mot_bf5a27bd715de8d76fa148d2778c2cdd_0001_1_000000009_0001_37_42_H_._bcov_4helix_00412_0001_0001__42__V
147.68270515846876 507.2008677997608 False False NaN NaN 10.0 1000.0 True True EGFR_ssm cside_mot_bf5a27bd715de8d76fa148d2778c2cdd_0001_1_000000009_0001_37_42_H_._bcov_4helix_00412_0001_0001__42__Y
69865.05581425433 inf False False NaN NaN 10.0 1000.0 False False EGFR_ssm cside_mot_bf5a27bd715de8d76fa148d2778c2cdd_0001_1_000000009_0001_37_42_H_._bcov_4helix_00412_0001_0001__43__A
67810.33485773024 inf False False NaN NaN 10.0 1000.0 False False EGFR_ssm cside_mot_bf5a27bd715de8d76fa148d2778c2cdd_0001_1_000000009_0001_37_42_H_._bcov_4helix_00412_0001_0001__43__C
17874.41356581902 inf False False NaN NaN 10.0 1000.0 False False EGFR_ssm cside_mot_bf5a27bd715de8d76fa148d2778c2cdd_0001_1_000000009_0001_37_42_H_._bcov_4helix_00412_0001_0001__43__E
36590.69971478141 inf False False NaN NaN 10.0 1000.0 False False EGFR_ssm cside_mot_bf5a27bd715de8d76fa148d2778c2cdd_0001_1_000000009_0001_37_42_H_._bcov_4helix_00412_0001_0001__43__D
51321.27332779394 inf False False NaN NaN 10.0 1000.0 False False EGFR_ssm cside_mot_bf5a27bd715de8d76fa148d2778c2cdd_0001_1_000000009_0001_37_42_H_._bcov_4helix_00412_0001_0001__43__G
11886.54057106134 47394.33487464668 False False NaN NaN 10.0 1000.0 False False EGFR_ssm cside_mot_bf5a27bd715de8d76fa148d2778c2cdd_0001_1_000000009_0001_37_42_H_._bcov_4helix_00412_0001_0001__43__F
44205.55182841902 inf False False NaN NaN 10.0 1000.0 False False EGFR_ssm cside_mot_bf5a27bd715de8d76fa148d2778c2cdd_0001_1_000000009_0001_37_42_H_._bcov_4helix_00412_0001_0001__43__I
1794.710725877745 3978.3625765149495 False False NaN NaN 10.0 1000.0 True False EGFR_ssm cside_mot_bf5a27bd715de8d76fa148d2778c2cdd_0001_1_000000009_0001_37_42_H_._bcov_4helix_00412_0001_0001__43__H
48346.96100562706 inf False False NaN NaN 10.0 1000.0 False False EGFR_ssm cside_mot_bf5a27bd715de8d76fa148d2778c2cdd_0001_1_000000009_0001_37_42_H_._bcov_4helix_00412_0001_0001__43__K
70563.70637239693 inf False False NaN NaN 10.0 1000.0 False False EGFR_ssm cside_mot_bf5a27bd715de8d76fa148d2778c2cdd_0001_1_000000009_0001_37_42_H_._bcov_4helix_00412_0001_0001__43__M
69173.3225883707 inf False False NaN NaN 10.0 1000.0 False False EGFR_ssm cside_mot_bf5a27bd715de8d76fa148d2778c2cdd_0001_1_000000009_0001_37_42_H_._bcov_4helix_00412_0001_0001__43__L
41643.629471745 inf False False NaN NaN 10.0 1000.0 True False EGFR_ssm cside_mot_bf5a27bd715de8d76fa148d2778c2cdd_0001_1_000000009_0001_37_42_H_._bcov_4helix_00412_0001_0001__43__N
41231.31630865839 inf False False NaN NaN 10.0 1000.0 False False EGFR_ssm cside_mot_bf5a27bd715de8d76fa148d2778c2cdd_0001_1_000000009_0001_37_42_H_._bcov_4helix_00412_0001_0001__43__Q
117211.83013696494 inf False False NaN NaN 10.0 1000.0 False False EGFR_ssm cside_mot_bf5a27bd715de8d76fa148d2778c2cdd_0001_1_000000009_0001_37_42_H_._bcov_4helix_00412_0001_0001__43__P
59582.40508362707 inf False False NaN NaN 10.0 1000.0 False False EGFR_ssm cside_mot_bf5a27bd715de8d76fa148d2778c2cdd_0001_1_000000009_0001_37_42_H_._bcov_4helix_00412_0001_0001__43__S
61387.811540066075 inf False False NaN NaN 10.0 1000.0 False False EGFR_ssm cside_mot_bf5a27bd715de8d76fa148d2778c2cdd_0001_1_000000009_0001_37_42_H_._bcov_4helix_00412_0001_0001__43__R
37699.43450683901 inf False False NaN NaN 10.0 1000.0 False False EGFR_ssm cside_mot_bf5a27bd715de8d76fa148d2778c2cdd_0001_1_000000009_0001_37_42_H_._bcov_4helix_00412_0001_0001__43__T
47394.33487464668 inf False False NaN NaN 10.0 1000.0 True False EGFR_ssm cside_mot_bf5a27bd715de8d76fa148d2778c2cdd_0001_1_000000009_0001_37_42_H_._bcov_4helix_00412_0001_0001__43__W
41231.31630865839 inf False False NaN NaN 10.0 1000.0 False False EGFR_ssm cside_mot_bf5a27bd715de8d76fa148d2778c2cdd_0001_1_000000009_0001_37_42_H_._bcov_4helix_00412_0001_0001__43__V
71982.03687048207 inf False False NaN NaN 10.0 1000.0 False False EGFR_ssm cside_mot_bf5a27bd715de8d76fa148d2778c2cdd_0001_1_000000009_0001_37_42_H_._bcov_4helix_00412_0001_0001__44__A
77946.23130996923 inf False False NaN NaN 10.0 1000.0 False False EGFR_ssm cside_mot_bf5a27bd715de8d76fa148d2778c2cdd_0001_1_000000009_0001_37_42_H_._bcov_4helix_00412_0001_0001__44__C
12125.460036539667 292777.59234300716 False False NaN NaN 10.0 1000.0 False False EGFR_ssm cside_mot_bf5a27bd715de8d76fa148d2778c2cdd_0001_1_000000009_0001_37_42_H_._bcov_4helix_00412_0001_0001__44__E
22471.051709613163 inf False False NaN NaN 10.0 1000.0 False False EGFR_ssm cside_mot_bf5a27bd715de8d76fa148d2778c2cdd_0001_1_000000009_0001_37_42_H_._bcov_4helix_00412_0001_0001__44__D
25320.94351978193 inf False False NaN NaN 10.0 1000.0 False False EGFR_ssm cside_mot_bf5a27bd715de8d76fa148d2778c2cdd_0001_1_000000009_0001_37_42_H_._bcov_4helix_00412_0001_0001__44__G
60178.229134463385 inf False False NaN NaN 10.0 1000.0 False False EGFR_ssm cside_mot_bf5a27bd715de8d76fa148d2778c2cdd_0001_1_000000009_0001_37_42_H_._bcov_4helix_00412_0001_0001__44__F
24092.008936900966 inf False False NaN NaN 10.0 1000.0 False False EGFR_ssm cside_mot_bf5a27bd715de8d76fa148d2778c2cdd_0001_1_000000009_0001_37_42_H_._bcov_4helix_00412_0001_0001__44__I
15243.67993839947 257252.7202968304 False False NaN NaN 10.0 1000.0 False False EGFR_ssm cside_mot_bf5a27bd715de8d76fa148d2778c2cdd_0001_1_000000009_0001_37_42_H_._bcov_4helix_00412_0001_0001__44__H
28817.595674094657 inf False False NaN NaN 10.0 1000.0 False False EGFR_ssm cside_mot_bf5a27bd715de8d76fa148d2778c2cdd_0001_1_000000009_0001_37_42_H_._bcov_4helix_00412_0001_0001__44__K
27693.143018057974 832304.1923939656 False False NaN NaN 10.0 1000.0 False False EGFR_ssm cside_mot_bf5a27bd715de8d76fa148d2778c2cdd_0001_1_000000009_0001_37_42_H_._bcov_4helix_00412_0001_0001__44__M
27970.07444823857 inf False False NaN NaN 10.0 1000.0 False False EGFR_ssm cside_mot_bf5a27bd715de8d76fa148d2778c2cdd_0001_1_000000009_0001_37_42_H_._bcov_4helix_00412_0001_0001__44__N
27418.953483225745 inf False False NaN NaN 10.0 1000.0 False False EGFR_ssm cside_mot_bf5a27bd715de8d76fa148d2778c2cdd_0001_1_000000009_0001_37_42_H_._bcov_4helix_00412_0001_0001__44__Q
106110.34075868408 inf False False NaN NaN 10.0 1000.0 False False EGFR_ssm cside_mot_bf5a27bd715de8d76fa148d2778c2cdd_0001_1_000000009_0001_37_42_H_._bcov_4helix_00412_0001_0001__44__P
50813.141908706835 inf False False NaN NaN 10.0 1000.0 False False EGFR_ssm cside_mot_bf5a27bd715de8d76fa148d2778c2cdd_0001_1_000000009_0001_37_42_H_._bcov_4helix_00412_0001_0001__44__S
35162.943216777894 inf False False NaN NaN 10.0 1000.0 False False EGFR_ssm cside_mot_bf5a27bd715de8d76fa148d2778c2cdd_0001_1_000000009_0001_37_42_H_._bcov_4helix_00412_0001_0001__44__R
55573.58496437321 inf False False NaN NaN 10.0 1000.0 False False EGFR_ssm cside_mot_bf5a27bd715de8d76fa148d2778c2cdd_0001_1_000000009_0001_37_42_H_._bcov_4helix_00412_0001_0001__44__T
4527.747715458932 18233.689278491976 False False NaN NaN 10.0 1000.0 False False EGFR_ssm cside_mot_bf5a27bd715de8d76fa148d2778c2cdd_0001_1_000000009_0001_37_42_H_._bcov_4helix_00412_0001_0001__44__W
46925.08403430361 inf False False NaN NaN 10.0 1000.0 False False EGFR_ssm cside_mot_bf5a27bd715de8d76fa148d2778c2cdd_0001_1_000000009_0001_37_42_H_._bcov_4helix_00412_0001_0001__44__V
8390.877767570124 435905.93924678006 False False NaN NaN 10.0 1000.0 False False EGFR_ssm cside_mot_bf5a27bd715de8d76fa148d2778c2cdd_0001_1_000000009_0001_37_42_H_._bcov_4helix_00412_0001_0001__44__Y
40823.08545411727 inf False False NaN NaN 10.0 1000.0 False False EGFR_ssm cside_mot_bf5a27bd715de8d76fa148d2778c2cdd_0001_1_000000009_0001_37_42_H_._bcov_4helix_00412_0001_0001__45__C
24092.008936900966 inf False False NaN NaN 10.0 1000.0 True False EGFR_ssm cside_mot_bf5a27bd715de8d76fa148d2778c2cdd_0001_1_000000009_0001_37_42_H_._bcov_4helix_00412_0001_0001__45__E
718.5021471865917 inf False False NaN NaN 10.0 1000.0 True False EGFR_ssm cside_mot_bf5a27bd715de8d76fa148d2778c2cdd_0001_1_000000009_0001_37_42_H_._bcov_4helix_00412_0001_0001__45__D
45094.083420170224 inf False False NaN NaN 10.0 1000.0 False False EGFR_ssm cside_mot_bf5a27bd715de8d76fa148d2778c2cdd_0001_1_000000009_0001_37_42_H_._bcov_4helix_00412_0001_0001__45__G
49318.73492184023 inf False False NaN NaN 10.0 1000.0 False False EGFR_ssm cside_mot_bf5a27bd715de8d76fa148d2778c2cdd_0001_1_000000009_0001_37_42_H_._bcov_4helix_00412_0001_0001__45__F
41643.629471745 inf False False NaN NaN 10.0 1000.0 False False EGFR_ssm cside_mot_bf5a27bd715de8d76fa148d2778c2cdd_0001_1_000000009_0001_37_42_H_._bcov_4helix_00412_0001_0001__45__I
24092.008936900966 inf False False NaN NaN 10.0 1000.0 False False EGFR_ssm cside_mot_bf5a27bd715de8d76fa148d2778c2cdd_0001_1_000000009_0001_37_42_H_._bcov_4helix_00412_0001_0001__45__H
22471.051709613163 617505.5549073864 False False NaN NaN 10.0 1000.0 False False EGFR_ssm cside_mot_bf5a27bd715de8d76fa148d2778c2cdd_0001_1_000000009_0001_37_42_H_._bcov_4helix_00412_0001_0001__45__K
1385.6027607345868 4902.901975076926 False False NaN NaN 10.0 1000.0 True False EGFR_ssm cside_mot_bf5a27bd715de8d76fa148d2778c2cdd_0001_1_000000009_0001_37_42_H_._bcov_4helix_00412_0001_0001__45__M
5051.464807823733 14648.87679838893 False False NaN NaN 10.0 1000.0 False False EGFR_ssm cside_mot_bf5a27bd715de8d76fa148d2778c2cdd_0001_1_000000009_0001_37_42_H_._bcov_4helix_00412_0001_0001__45__L
2467.620783205386 10977.020790730468 False False NaN NaN 10.0 1000.0 False False EGFR_ssm cside_mot_bf5a27bd715de8d76fa148d2778c2cdd_0001_1_000000009_0001_37_42_H_._bcov_4helix_00412_0001_0001__45__N
5001.450304775979 60780.01142580806 False False NaN NaN 10.0 1000.0 False False EGFR_ssm cside_mot_bf5a27bd715de8d76fa148d2778c2cdd_0001_1_000000009_0001_37_42_H_._bcov_4helix_00412_0001_0001__45__Q
51321.27332779394 inf False False NaN NaN 10.0 1000.0 False False EGFR_ssm cside_mot_bf5a27bd715de8d76fa148d2778c2cdd_0001_1_000000009_0001_37_42_H_._bcov_4helix_00412_0001_0001__45__P
14218.055498722146 41231.31630865839 False False NaN NaN 10.0 1000.0 False False EGFR_ssm cside_mot_bf5a27bd715de8d76fa148d2778c2cdd_0001_1_000000009_0001_37_42_H_._bcov_4helix_00412_0001_0001__45__S
7826.323188653361 23151.947047466158 False False NaN NaN 10.0 1000.0 False False EGFR_ssm cside_mot_bf5a27bd715de8d76fa148d2778c2cdd_0001_1_000000009_0001_37_42_H_._bcov_4helix_00412_0001_0001__45__R
26088.19342937485 301649.0461685927 False False NaN NaN 10.0 1000.0 False False EGFR_ssm cside_mot_bf5a27bd715de8d76fa148d2778c2cdd_0001_1_000000009_0001_37_42_H_._bcov_4helix_00412_0001_0001__45__T
64519.20688225419 inf False False NaN NaN 10.0 1000.0 False False EGFR_ssm cside_mot_bf5a27bd715de8d76fa148d2778c2cdd_0001_1_000000009_0001_37_42_H_._bcov_4helix_00412_0001_0001__45__W
34814.79526413657 inf False False NaN NaN 10.0 1000.0 False False EGFR_ssm cside_mot_bf5a27bd715de8d76fa148d2778c2cdd_0001_1_000000009_0001_37_42_H_._bcov_4helix_00412_0001_0001__45__V
10654.18823307991 38457.19314042646 False False NaN NaN 10.0 1000.0 False False EGFR_ssm cside_mot_bf5a27bd715de8d76fa148d2778c2cdd_0001_1_000000009_0001_37_42_H_._bcov_4helix_00412_0001_0001__45__Y
23383.466517940833 inf False False NaN NaN 10.0 1000.0 False False EGFR_ssm cside_mot_bf5a27bd715de8d76fa148d2778c2cdd_0001_1_000000009_0001_37_42_H_._bcov_4helix_00412_0001_0001__46__A
6741.199368383728 22922.71984897642 False False NaN NaN 10.0 1000.0 False False EGFR_ssm cside_mot_bf5a27bd715de8d76fa148d2778c2cdd_0001_1_000000009_0001_37_42_H_._bcov_4helix_00412_0001_0001__46__C
33456.333946028644 inf False False NaN NaN 10.0 1000.0 False False EGFR_ssm cside_mot_bf5a27bd715de8d76fa148d2778c2cdd_0001_1_000000009_0001_37_42_H_._bcov_4helix_00412_0001_0001__46__E
49318.73492184023 inf False False NaN NaN 10.0 1000.0 False False EGFR_ssm cside_mot_bf5a27bd715de8d76fa148d2778c2cdd_0001_1_000000009_0001_37_42_H_._bcov_4helix_00412_0001_0001__46__D
16838.506132642957 346737.80001852196 False False NaN NaN 10.0 1000.0 False False EGFR_ssm cside_mot_bf5a27bd715de8d76fa148d2778c2cdd_0001_1_000000009_0001_37_42_H_._bcov_4helix_00412_0001_0001__46__G
40018.709395272235 inf False False NaN NaN 10.0 1000.0 False False EGFR_ssm cside_mot_bf5a27bd715de8d76fa148d2778c2cdd_0001_1_000000009_0001_37_42_H_._bcov_4helix_00412_0001_0001__46__F
26349.075363668566 444667.64862564014 False False NaN NaN 10.0 1000.0 False False EGFR_ssm cside_mot_bf5a27bd715de8d76fa148d2778c2cdd_0001_1_000000009_0001_37_42_H_._bcov_4helix_00412_0001_0001__46__I
29105.77163083562 inf False False NaN NaN 10.0 1000.0 False False EGFR_ssm cside_mot_bf5a27bd715de8d76fa148d2778c2cdd_0001_1_000000009_0001_37_42_H_._bcov_4helix_00412_0001_0001__46__H
49811.92227105858 inf False False NaN NaN 10.0 1000.0 False False EGFR_ssm cside_mot_bf5a27bd715de8d76fa148d2778c2cdd_0001_1_000000009_0001_37_42_H_._bcov_4helix_00412_0001_0001__46__K
27147.478696263097 inf False False NaN NaN 10.0 1000.0 False False EGFR_ssm cside_mot_bf5a27bd715de8d76fa148d2778c2cdd_0001_1_000000009_0001_37_42_H_._bcov_4helix_00412_0001_0001__46__M
4902.901975076926 15550.077905161292 False False NaN NaN 10.0 1000.0 False False EGFR_ssm cside_mot_bf5a27bd715de8d76fa148d2778c2cdd_0001_1_000000009_0001_37_42_H_._bcov_4helix_00412_0001_0001__46__L
8225.544326605359 inf False False NaN NaN 10.0 1000.0 False False EGFR_ssm cside_mot_bf5a27bd715de8d76fa148d2778c2cdd_0001_1_000000009_0001_37_42_H_._bcov_4helix_00412_0001_0001__46__N
22695.76222670931 564609.9205411903 False False NaN NaN 10.0 1000.0 False False EGFR_ssm cside_mot_bf5a27bd715de8d76fa148d2778c2cdd_0001_1_000000009_0001_37_42_H_._bcov_4helix_00412_0001_0001__46__Q
72701.85723918695 inf False False NaN NaN 10.0 1000.0 False False EGFR_ssm cside_mot_bf5a27bd715de8d76fa148d2778c2cdd_0001_1_000000009_0001_37_42_H_._bcov_4helix_00412_0001_0001__46__P
45094.083420170224 inf False False NaN NaN 10.0 1000.0 False False EGFR_ssm cside_mot_bf5a27bd715de8d76fa148d2778c2cdd_0001_1_000000009_0001_37_42_H_._bcov_4helix_00412_0001_0001__46__R
2125.4838656895513 3978.3625765149495 False False NaN NaN 10.0 1000.0 True False EGFR_ssm cside_mot_bf5a27bd715de8d76fa148d2778c2cdd_0001_1_000000009_0001_37_42_H_._bcov_4helix_00412_0001_0001__46__T
44205.55182841902 inf False False NaN NaN 10.0 1000.0 False False EGFR_ssm cside_mot_bf5a27bd715de8d76fa148d2778c2cdd_0001_1_000000009_0001_37_42_H_._bcov_4helix_00412_0001_0001__46__W
18416.02617127691 inf False False NaN NaN 10.0 1000.0 False False EGFR_ssm cside_mot_bf5a27bd715de8d76fa148d2778c2cdd_0001_1_000000009_0001_37_42_H_._bcov_4helix_00412_0001_0001__46__V
28532.272944648153 inf False False NaN NaN 10.0 1000.0 False False EGFR_ssm cside_mot_bf5a27bd715de8d76fa148d2778c2cdd_0001_1_000000009_0001_37_42_H_._bcov_4helix_00412_0001_0001__46__Y
65816.04294058759 inf False False NaN NaN 10.0 1000.0 False False EGFR_ssm cside_mot_bf5a27bd715de8d76fa148d2778c2cdd_0001_1_000000009_0001_37_42_H_._bcov_4helix_00412_0001_0001__47__C
85248.64524496204 inf False False NaN NaN 10.0 1000.0 False False EGFR_ssm cside_mot_bf5a27bd715de8d76fa148d2778c2cdd_0001_1_000000009_0001_37_42_H_._bcov_4helix_00412_0001_0001__47__E
56690.61402215708 inf False False NaN NaN 10.0 1000.0 False False EGFR_ssm cside_mot_bf5a27bd715de8d76fa148d2778c2cdd_0001_1_000000009_0001_37_42_H_._bcov_4helix_00412_0001_0001__47__D
23383.466517940833 265047.73497454426 False False NaN NaN 10.0 1000.0 False False EGFR_ssm cside_mot_bf5a27bd715de8d76fa148d2778c2cdd_0001_1_000000009_0001_37_42_H_._bcov_4helix_00412_0001_0001__47__G
55023.351449874426 inf False False NaN NaN 10.0 1000.0 False False EGFR_ssm cside_mot_bf5a27bd715de8d76fa148d2778c2cdd_0001_1_000000009_0001_37_42_H_._bcov_4helix_00412_0001_0001__47__F
58408.39631764248 inf False False NaN NaN 10.0 1000.0 False False EGFR_ssm cside_mot_bf5a27bd715de8d76fa148d2778c2cdd_0001_1_000000009_0001_37_42_H_._bcov_4helix_00412_0001_0001__47__I
129474.78092923124 inf False False NaN NaN 10.0 1000.0 False False EGFR_ssm cside_mot_bf5a27bd715de8d76fa148d2778c2cdd_0001_1_000000009_0001_37_42_H_._bcov_4helix_00412_0001_0001__47__H
60178.229134463385 inf False False NaN NaN 10.0 1000.0 False False EGFR_ssm cside_mot_bf5a27bd715de8d76fa148d2778c2cdd_0001_1_000000009_0001_37_42_H_._bcov_4helix_00412_0001_0001__47__K
42905.47308836836 inf False False NaN NaN 10.0 1000.0 False False EGFR_ssm cside_mot_bf5a27bd715de8d76fa148d2778c2cdd_0001_1_000000009_0001_37_42_H_._bcov_4helix_00412_0001_0001__47__M
64519.20688225419 inf False False NaN NaN 10.0 1000.0 False False EGFR_ssm cside_mot_bf5a27bd715de8d76fa148d2778c2cdd_0001_1_000000009_0001_37_42_H_._bcov_4helix_00412_0001_0001__47__L
56690.61402215708 inf False False NaN NaN 10.0 1000.0 False False EGFR_ssm cside_mot_bf5a27bd715de8d76fa148d2778c2cdd_0001_1_000000009_0001_37_42_H_._bcov_4helix_00412_0001_0001__47__N
35162.943216777894 inf False False NaN NaN 10.0 1000.0 False False EGFR_ssm cside_mot_bf5a27bd715de8d76fa148d2778c2cdd_0001_1_000000009_0001_37_42_H_._bcov_4helix_00412_0001_0001__47__Q
118383.94843833445 inf False False NaN NaN 10.0 1000.0 False False EGFR_ssm cside_mot_bf5a27bd715de8d76fa148d2778c2cdd_0001_1_000000009_0001_37_42_H_._bcov_4helix_00412_0001_0001__47__P
12492.873601106858 53405.122823208374 False False NaN NaN 10.0 1000.0 False False EGFR_ssm cside_mot_bf5a27bd715de8d76fa148d2778c2cdd_0001_1_000000009_0001_37_42_H_._bcov_4helix_00412_0001_0001__47__S
69865.05581425433 inf False False NaN NaN 10.0 1000.0 False False EGFR_ssm cside_mot_bf5a27bd715de8d76fa148d2778c2cdd_0001_1_000000009_0001_37_42_H_._bcov_4helix_00412_0001_0001__47__R
42905.47308836836 inf False False NaN NaN 10.0 1000.0 False False EGFR_ssm cside_mot_bf5a27bd715de8d76fa148d2778c2cdd_0001_1_000000009_0001_37_42_H_._bcov_4helix_00412_0001_0001__47__T
73428.87581157874 inf False False NaN NaN 10.0 1000.0 False False EGFR_ssm cside_mot_bf5a27bd715de8d76fa148d2778c2cdd_0001_1_000000009_0001_37_42_H_._bcov_4helix_00412_0001_0001__47__W
63247.92361754163 inf False False NaN NaN 10.0 1000.0 False False EGFR_ssm cside_mot_bf5a27bd715de8d76fa148d2778c2cdd_0001_1_000000009_0001_37_42_H_._bcov_4helix_00412_0001_0001__47__V
49318.73492184023 inf False False NaN NaN 10.0 1000.0 False False EGFR_ssm cside_mot_bf5a27bd715de8d76fa148d2778c2cdd_0001_1_000000009_0001_37_42_H_._bcov_4helix_00412_0001_0001__47__Y
34814.79526413657 1382522.2998678416 False False NaN NaN 10.0 1000.0 False False EGFR_ssm cside_mot_bf5a27bd715de8d76fa148d2778c2cdd_0001_1_000000009_0001_37_42_H_._bcov_4helix_00412_0001_0001__48__A
24576.258316532665 inf False False NaN NaN 10.0 1000.0 False False EGFR_ssm cside_mot_bf5a27bd715de8d76fa148d2778c2cdd_0001_1_000000009_0001_37_42_H_._bcov_4helix_00412_0001_0001__48__C
9268.749233678931 91398.0862863529 False False NaN NaN 10.0 1000.0 False False EGFR_ssm cside_mot_bf5a27bd715de8d76fa148d2778c2cdd_0001_1_000000009_0001_37_42_H_._bcov_4helix_00412_0001_0001__48__E
10868.337416564813 inf False False NaN NaN 10.0 1000.0 False False EGFR_ssm cside_mot_bf5a27bd715de8d76fa148d2778c2cdd_0001_1_000000009_0001_37_42_H_._bcov_4helix_00412_0001_0001__48__D
45545.02425437196 inf False False NaN NaN 10.0 1000.0 False False EGFR_ssm cside_mot_bf5a27bd715de8d76fa148d2778c2cdd_0001_1_000000009_0001_37_42_H_._bcov_4helix_00412_0001_0001__48__G
22471.051709613163 217218.4055738129 False False NaN NaN 10.0 1000.0 False False EGFR_ssm cside_mot_bf5a27bd715de8d76fa148d2778c2cdd_0001_1_000000009_0001_37_42_H_._bcov_4helix_00412_0001_0001__48__F
6225.384516110732 11886.54057106134 False False NaN NaN 10.0 1000.0 False False EGFR_ssm cside_mot_bf5a27bd715de8d76fa148d2778c2cdd_0001_1_000000009_0001_37_42_H_._bcov_4helix_00412_0001_0001__48__I
16021.260815765589 80308.08006489262 False False NaN NaN 10.0 1000.0 False False EGFR_ssm cside_mot_bf5a27bd715de8d76fa148d2778c2cdd_0001_1_000000009_0001_37_42_H_._bcov_4helix_00412_0001_0001__48__H
8307.799769871404 59582.40508362707 False False NaN NaN 10.0 1000.0 False False EGFR_ssm cside_mot_bf5a27bd715de8d76fa148d2778c2cdd_0001_1_000000009_0001_37_42_H_._bcov_4helix_00412_0001_0001__48__K
7014.919094949581 22028.283216952426 False False NaN NaN 10.0 1000.0 False False EGFR_ssm cside_mot_bf5a27bd715de8d76fa148d2778c2cdd_0001_1_000000009_0001_37_42_H_._bcov_4helix_00412_0001_0001__48__M
18233.689278491976 77946.23130996923 False False NaN NaN 10.0 1000.0 False False EGFR_ssm cside_mot_bf5a27bd715de8d76fa148d2778c2cdd_0001_1_000000009_0001_37_42_H_._bcov_4helix_00412_0001_0001__48__L
22028.283216952426 inf False False NaN NaN 10.0 1000.0 False False EGFR_ssm cside_mot_bf5a27bd715de8d76fa148d2778c2cdd_0001_1_000000009_0001_37_42_H_._bcov_4helix_00412_0001_0001__48__N
8645.129754805268 18053.157701477227 False False NaN NaN 10.0 1000.0 False False EGFR_ssm cside_mot_bf5a27bd715de8d76fa148d2778c2cdd_0001_1_000000009_0001_37_42_H_._bcov_4helix_00412_0001_0001__48__Q
53405.122823208374 inf False False NaN NaN 10.0 1000.0 False False EGFR_ssm cside_mot_bf5a27bd715de8d76fa148d2778c2cdd_0001_1_000000009_0001_37_42_H_._bcov_4helix_00412_0001_0001__48__P
11086.79099863776 inf False False NaN NaN 10.0 1000.0 False False EGFR_ssm cside_mot_bf5a27bd715de8d76fa148d2778c2cdd_0001_1_000000009_0001_37_42_H_._bcov_4helix_00412_0001_0001__48__S
42060.06576646248 inf False False NaN NaN 10.0 1000.0 False False EGFR_ssm cside_mot_bf5a27bd715de8d76fa148d2778c2cdd_0001_1_000000009_0001_37_42_H_._bcov_4helix_00412_0001_0001__48__T
7904.586420539886 inf False False NaN NaN 10.0 1000.0 False False EGFR_ssm cside_mot_bf5a27bd715de8d76fa148d2778c2cdd_0001_1_000000009_0001_37_42_H_._bcov_4helix_00412_0001_0001__48__W
2022.3249677653598 8645.129754805268 False False NaN NaN 10.0 1000.0 True False EGFR_ssm cside_mot_bf5a27bd715de8d76fa148d2778c2cdd_0001_1_000000009_0001_37_42_H_._bcov_4helix_00412_0001_0001__48__V
24092.008936900966 724073.8268061599 False False NaN NaN 10.0 1000.0 False False EGFR_ssm cside_mot_bf5a27bd715de8d76fa148d2778c2cdd_0001_1_000000009_0001_37_42_H_._bcov_4helix_00412_0001_0001__48__Y
11768.852050555774 69173.3225883707 False False NaN NaN 10.0 1000.0 False False EGFR_ssm cside_mot_bf5a27bd715de8d76fa148d2778c2cdd_0001_1_000000009_0001_37_42_H_._bcov_4helix_00412_0001_0001__49__A
46460.479241884816 inf False False NaN NaN 10.0 1000.0 False False EGFR_ssm cside_mot_bf5a27bd715de8d76fa148d2778c2cdd_0001_1_000000009_0001_37_42_H_._bcov_4helix_00412_0001_0001__49__C
5415.854000392274 15862.634471055057 False False NaN NaN 10.0 1000.0 False False EGFR_ssm cside_mot_bf5a27bd715de8d76fa148d2778c2cdd_0001_1_000000009_0001_37_42_H_._bcov_4helix_00412_0001_0001__49__D
17522.21700403787 346737.80001852196 False False NaN NaN 10.0 1000.0 False False EGFR_ssm cside_mot_bf5a27bd715de8d76fa148d2778c2cdd_0001_1_000000009_0001_37_42_H_._bcov_4helix_00412_0001_0001__49__G
47394.33487464668 inf False False NaN NaN 10.0 1000.0 False False EGFR_ssm cside_mot_bf5a27bd715de8d76fa148d2778c2cdd_0001_1_000000009_0001_37_42_H_._bcov_4helix_00412_0001_0001__49__F
13527.991951522585 24332.92902626995 False False NaN NaN 10.0 1000.0 False False EGFR_ssm cside_mot_bf5a27bd715de8d76fa148d2778c2cdd_0001_1_000000009_0001_37_42_H_._bcov_4helix_00412_0001_0001__49__I
55023.351449874426 inf False False NaN NaN 10.0 1000.0 False False EGFR_ssm cside_mot_bf5a27bd715de8d76fa148d2778c2cdd_0001_1_000000009_0001_37_42_H_._bcov_4helix_00412_0001_0001__49__H
34470.094320927274 inf False False NaN NaN 10.0 1000.0 False False EGFR_ssm cside_mot_bf5a27bd715de8d76fa148d2778c2cdd_0001_1_000000009_0001_37_42_H_._bcov_4helix_00412_0001_0001__49__K
6042.2968783983815 40418.896489224986 False False NaN NaN 10.0 1000.0 False False EGFR_ssm cside_mot_bf5a27bd715de8d76fa148d2778c2cdd_0001_1_000000009_0001_37_42_H_._bcov_4helix_00412_0001_0001__49__M
12369.181783274109 126923.61624275199 False False NaN NaN 10.0 1000.0 False False EGFR_ssm cside_mot_bf5a27bd715de8d76fa148d2778c2cdd_0001_1_000000009_0001_37_42_H_._bcov_4helix_00412_0001_0001__49__L
36228.41555918949 inf False False NaN NaN 10.0 1000.0 False False EGFR_ssm cside_mot_bf5a27bd715de8d76fa148d2778c2cdd_0001_1_000000009_0001_37_42_H_._bcov_4helix_00412_0001_0001__49__N
1724.6817316010006 6876.69747568825 False False NaN NaN 10.0 1000.0 True False EGFR_ssm cside_mot_bf5a27bd715de8d76fa148d2778c2cdd_0001_1_000000009_0001_37_42_H_._bcov_4helix_00412_0001_0001__49__Q
134731.97622882944 inf False False NaN NaN 10.0 1000.0 False False EGFR_ssm cside_mot_bf5a27bd715de8d76fa148d2778c2cdd_0001_1_000000009_0001_37_42_H_._bcov_4helix_00412_0001_0001__49__P
11652.3287629265 37699.43450683901 False False NaN NaN 10.0 1000.0 False False EGFR_ssm cside_mot_bf5a27bd715de8d76fa148d2778c2cdd_0001_1_000000009_0001_37_42_H_._bcov_4helix_00412_0001_0001__49__S
40018.709395272235 inf False False NaN NaN 10.0 1000.0 False False EGFR_ssm cside_mot_bf5a27bd715de8d76fa148d2778c2cdd_0001_1_000000009_0001_37_42_H_._bcov_4helix_00412_0001_0001__49__R
5749.038154129428 inf False False NaN NaN 10.0 1000.0 False False EGFR_ssm cside_mot_bf5a27bd715de8d76fa148d2778c2cdd_0001_1_000000009_0001_37_42_H_._bcov_4helix_00412_0001_0001__49__T
1867.5831781383924 7596.152181404617 False False NaN NaN 10.0 1000.0 True False EGFR_ssm cside_mot_bf5a27bd715de8d76fa148d2778c2cdd_0001_1_000000009_0001_37_42_H_._bcov_4helix_00412_0001_0001__49__W
7227.4781584456505 21168.747194192 False False NaN NaN 10.0 1000.0 False False EGFR_ssm cside_mot_bf5a27bd715de8d76fa148d2778c2cdd_0001_1_000000009_0001_37_42_H_._bcov_4helix_00412_0001_0001__49__V
13130.135709392285 56690.61402215708 False False NaN NaN 10.0 1000.0 False False EGFR_ssm cside_mot_bf5a27bd715de8d76fa148d2778c2cdd_0001_1_000000009_0001_37_42_H_._bcov_4helix_00412_0001_0001__49__Y
27693.143018057974 inf False False NaN NaN 10.0 1000.0 False False EGFR_ssm cside_mot_bf5a27bd715de8d76fa148d2778c2cdd_0001_1_000000009_0001_37_42_H_._bcov_4helix_00412_0001_0001__50__A
70563.70637239693 inf False False NaN NaN 10.0 1000.0 False False EGFR_ssm cside_mot_bf5a27bd715de8d76fa148d2778c2cdd_0001_1_000000009_0001_37_42_H_._bcov_4helix_00412_0001_0001__50__C
30896.363084922905 inf False False NaN NaN 10.0 1000.0 False False EGFR_ssm cside_mot_bf5a27bd715de8d76fa148d2778c2cdd_0001_1_000000009_0001_37_42_H_._bcov_4helix_00412_0001_0001__50__E
43334.527819252 inf False False NaN NaN 10.0 1000.0 False False EGFR_ssm cside_mot_bf5a27bd715de8d76fa148d2778c2cdd_0001_1_000000009_0001_37_42_H_._bcov_4helix_00412_0001_0001__50__D
12369.181783274109 262423.4999747966 False False NaN NaN 10.0 1000.0 False False EGFR_ssm cside_mot_bf5a27bd715de8d76fa148d2778c2cdd_0001_1_000000009_0001_37_42_H_._bcov_4helix_00412_0001_0001__50__G
13394.051437151064 inf False False NaN NaN 10.0 1000.0 False False EGFR_ssm cside_mot_bf5a27bd715de8d76fa148d2778c2cdd_0001_1_000000009_0001_37_42_H_._bcov_4helix_00412_0001_0001__50__F
56129.32081401698 inf False False NaN NaN 10.0 1000.0 False False EGFR_ssm cside_mot_bf5a27bd715de8d76fa148d2778c2cdd_0001_1_000000009_0001_37_42_H_._bcov_4helix_00412_0001_0001__50__I
33790.89728548896 inf False False NaN NaN 10.0 1000.0 False False EGFR_ssm cside_mot_bf5a27bd715de8d76fa148d2778c2cdd_0001_1_000000009_0001_37_42_H_._bcov_4helix_00412_0001_0001__50__H
41231.31630865839 inf False False NaN NaN 10.0 1000.0 False False EGFR_ssm cside_mot_bf5a27bd715de8d76fa148d2778c2cdd_0001_1_000000009_0001_37_42_H_._bcov_4helix_00412_0001_0001__50__K
46000.47449691563 inf False False NaN NaN 10.0 1000.0 False False EGFR_ssm cside_mot_bf5a27bd715de8d76fa148d2778c2cdd_0001_1_000000009_0001_37_42_H_._bcov_4helix_00412_0001_0001__50__M
38841.765071830756 inf False False NaN NaN 10.0 1000.0 False False EGFR_ssm cside_mot_bf5a27bd715de8d76fa148d2778c2cdd_0001_1_000000009_0001_37_42_H_._bcov_4helix_00412_0001_0001__50__L
32797.11199493056 inf False False NaN NaN 10.0 1000.0 False False EGFR_ssm cside_mot_bf5a27bd715de8d76fa148d2778c2cdd_0001_1_000000009_0001_37_42_H_._bcov_4helix_00412_0001_0001__50__N
100960.34833214778 inf False False NaN NaN 10.0 1000.0 False False EGFR_ssm cside_mot_bf5a27bd715de8d76fa148d2778c2cdd_0001_1_000000009_0001_37_42_H_._bcov_4helix_00412_0001_0001__50__P
35162.943216777894 inf False False NaN NaN 10.0 1000.0 False False EGFR_ssm cside_mot_bf5a27bd715de8d76fa148d2778c2cdd_0001_1_000000009_0001_37_42_H_._bcov_4helix_00412_0001_0001__50__S
91398.0862863529 inf False False NaN NaN 10.0 1000.0 False False EGFR_ssm cside_mot_bf5a27bd715de8d76fa148d2778c2cdd_0001_1_000000009_0001_37_42_H_._bcov_4helix_00412_0001_0001__50__R
19941.917430589423 inf False False NaN NaN 10.0 1000.0 False False EGFR_ssm cside_mot_bf5a27bd715de8d76fa148d2778c2cdd_0001_1_000000009_0001_37_42_H_._bcov_4helix_00412_0001_0001__50__T
48346.96100562706 inf False False NaN NaN 10.0 1000.0 False False EGFR_ssm cside_mot_bf5a27bd715de8d76fa148d2778c2cdd_0001_1_000000009_0001_37_42_H_._bcov_4helix_00412_0001_0001__50__W
24332.92902626995 inf False False NaN NaN 10.0 1000.0 False False EGFR_ssm cside_mot_bf5a27bd715de8d76fa148d2778c2cdd_0001_1_000000009_0001_37_42_H_._bcov_4helix_00412_0001_0001__50__V
51834.48606107191 inf False False NaN NaN 10.0 1000.0 False False EGFR_ssm cside_mot_bf5a27bd715de8d76fa148d2778c2cdd_0001_1_000000009_0001_37_42_H_._bcov_4helix_00412_0001_0001__50__Y
16181.473423923255 346737.80001852196 False False NaN NaN 10.0 1000.0 False False EGFR_ssm cside_mot_bf5a27bd715de8d76fa148d2778c2cdd_0001_1_000000009_0001_37_42_H_._bcov_4helix_00412_0001_0001__51__A
11309.635497710395 564609.9205411903 False False NaN NaN 10.0 1000.0 False False EGFR_ssm cside_mot_bf5a27bd715de8d76fa148d2778c2cdd_0001_1_000000009_0001_37_42_H_._bcov_4helix_00412_0001_0001__51__C
13937.903635645675 inf False False NaN NaN 10.0 1000.0 False False EGFR_ssm cside_mot_bf5a27bd715de8d76fa148d2778c2cdd_0001_1_000000009_0001_37_42_H_._bcov_4helix_00412_0001_0001__51__E
16021.260815765589 inf False False NaN NaN 10.0 1000.0 False False EGFR_ssm cside_mot_bf5a27bd715de8d76fa148d2778c2cdd_0001_1_000000009_0001_37_42_H_._bcov_4helix_00412_0001_0001__51__D
42060.06576646248 244767.13640593042 False False NaN NaN 10.0 1000.0 False False EGFR_ssm cside_mot_bf5a27bd715de8d76fa148d2778c2cdd_0001_1_000000009_0001_37_42_H_._bcov_4helix_00412_0001_0001__51__F
44205.55182841902 inf False False NaN NaN 10.0 1000.0 False False EGFR_ssm cside_mot_bf5a27bd715de8d76fa148d2778c2cdd_0001_1_000000009_0001_37_42_H_._bcov_4helix_00412_0001_0001__51__I
10654.18823307991 35869.71837543518 False False NaN NaN 10.0 1000.0 False False EGFR_ssm cside_mot_bf5a27bd715de8d76fa148d2778c2cdd_0001_1_000000009_0001_37_42_H_._bcov_4helix_00412_0001_0001__51__H
4758.708353264661 12005.40597677194 False False NaN NaN 10.0 1000.0 False False EGFR_ssm cside_mot_bf5a27bd715de8d76fa148d2778c2cdd_0001_1_000000009_0001_37_42_H_._bcov_4helix_00412_0001_0001__51__K
31205.326715772157 inf False False NaN NaN 10.0 1000.0 False False EGFR_ssm cside_mot_bf5a27bd715de8d76fa148d2778c2cdd_0001_1_000000009_0001_37_42_H_._bcov_4helix_00412_0001_0001__51__M
49318.73492184023 inf False False NaN NaN 10.0 1000.0 False False EGFR_ssm cside_mot_bf5a27bd715de8d76fa148d2778c2cdd_0001_1_000000009_0001_37_42_H_._bcov_4helix_00412_0001_0001__51__L
27970.07444823857 inf False False NaN NaN 10.0 1000.0 False False EGFR_ssm cside_mot_bf5a27bd715de8d76fa148d2778c2cdd_0001_1_000000009_0001_37_42_H_._bcov_4helix_00412_0001_0001__51__N
23151.947047466158 inf False False NaN NaN 10.0 1000.0 False False EGFR_ssm cside_mot_bf5a27bd715de8d76fa148d2778c2cdd_0001_1_000000009_0001_37_42_H_._bcov_4helix_00412_0001_0001__51__Q
62621.70655202137 inf False False NaN NaN 10.0 1000.0 False False EGFR_ssm cside_mot_bf5a27bd715de8d76fa148d2778c2cdd_0001_1_000000009_0001_37_42_H_._bcov_4helix_00412_0001_0001__51__P
12005.40597677194 132077.22402590874 False False NaN NaN 10.0 1000.0 False False EGFR_ssm cside_mot_bf5a27bd715de8d76fa148d2778c2cdd_0001_1_000000009_0001_37_42_H_._bcov_4helix_00412_0001_0001__51__S
5204.529242965602 14503.838414246455 False False NaN NaN 10.0 1000.0 False False EGFR_ssm cside_mot_bf5a27bd715de8d76fa148d2778c2cdd_0001_1_000000009_0001_37_42_H_._bcov_4helix_00412_0001_0001__51__R
90493.1547389632 inf False False NaN NaN 10.0 1000.0 False False EGFR_ssm cside_mot_bf5a27bd715de8d76fa148d2778c2cdd_0001_1_000000009_0001_37_42_H_._bcov_4helix_00412_0001_0001__51__T
46925.08403430361 inf False False NaN NaN 10.0 1000.0 False False EGFR_ssm cside_mot_bf5a27bd715de8d76fa148d2778c2cdd_0001_1_000000009_0001_37_42_H_._bcov_4helix_00412_0001_0001__51__W
48830.43061568336 inf False False NaN NaN 10.0 1000.0 False False EGFR_ssm cside_mot_bf5a27bd715de8d76fa148d2778c2cdd_0001_1_000000009_0001_37_42_H_._bcov_4helix_00412_0001_0001__51__V
55023.351449874426 inf False False NaN NaN 10.0 1000.0 False False EGFR_ssm cside_mot_bf5a27bd715de8d76fa148d2778c2cdd_0001_1_000000009_0001_37_42_H_._bcov_4helix_00412_0001_0001__51__Y
51834.48606107191 inf False False NaN NaN 10.0 1000.0 False False EGFR_ssm cside_mot_bf5a27bd715de8d76fa148d2778c2cdd_0001_1_000000009_0001_37_42_H_._bcov_4helix_00412_0001_0001__52__A
9549.601604208638 51321.27332779394 False False NaN NaN 10.0 1000.0 False False EGFR_ssm cside_mot_bf5a27bd715de8d76fa148d2778c2cdd_0001_1_000000009_0001_37_42_H_._bcov_4helix_00412_0001_0001__52__C
1441.8637890874816 3978.3625765149495 False False NaN NaN 10.0 1000.0 True False EGFR_ssm cside_mot_bf5a27bd715de8d76fa148d2778c2cdd_0001_1_000000009_0001_37_42_H_._bcov_4helix_00412_0001_0001__52__E
124422.7195792097 inf False False NaN NaN 10.0 1000.0 False False EGFR_ssm cside_mot_bf5a27bd715de8d76fa148d2778c2cdd_0001_1_000000009_0001_37_42_H_._bcov_4helix_00412_0001_0001__52__G
68488.43820630759 inf False False NaN NaN 10.0 1000.0 False False EGFR_ssm cside_mot_bf5a27bd715de8d76fa148d2778c2cdd_0001_1_000000009_0001_37_42_H_._bcov_4helix_00412_0001_0001__52__F
13527.991951522585 360816.74511785235 False False NaN NaN 10.0 1000.0 False False EGFR_ssm cside_mot_bf5a27bd715de8d76fa148d2778c2cdd_0001_1_000000009_0001_37_42_H_._bcov_4helix_00412_0001_0001__52__I
59582.40508362707 inf False False NaN NaN 10.0 1000.0 False False EGFR_ssm cside_mot_bf5a27bd715de8d76fa148d2778c2cdd_0001_1_000000009_0001_37_42_H_._bcov_4helix_00412_0001_0001__52__H
38841.765071830756 inf False False NaN NaN 10.0 1000.0 False False EGFR_ssm cside_mot_bf5a27bd715de8d76fa148d2778c2cdd_0001_1_000000009_0001_37_42_H_._bcov_4helix_00412_0001_0001__52__K
32472.388113792607 inf False False NaN NaN 10.0 1000.0 False False EGFR_ssm cside_mot_bf5a27bd715de8d76fa148d2778c2cdd_0001_1_000000009_0001_37_42_H_._bcov_4helix_00412_0001_0001__52__M
56129.32081401698 inf False False NaN NaN 10.0 1000.0 False False EGFR_ssm cside_mot_bf5a27bd715de8d76fa148d2778c2cdd_0001_1_000000009_0001_37_42_H_._bcov_4helix_00412_0001_0001__52__L
82741.49519893897 inf False False NaN NaN 10.0 1000.0 True False EGFR_ssm cside_mot_bf5a27bd715de8d76fa148d2778c2cdd_0001_1_000000009_0001_37_42_H_._bcov_4helix_00412_0001_0001__52__N
50813.141908706835 inf False False NaN NaN 10.0 1000.0 False False EGFR_ssm cside_mot_bf5a27bd715de8d76fa148d2778c2cdd_0001_1_000000009_0001_37_42_H_._bcov_4helix_00412_0001_0001__52__Q
89597.18290986466 inf False False NaN NaN 10.0 1000.0 False False EGFR_ssm cside_mot_bf5a27bd715de8d76fa148d2778c2cdd_0001_1_000000009_0001_37_42_H_._bcov_4helix_00412_0001_0001__52__P
24332.92902626995 inf False False NaN NaN 10.0 1000.0 False False EGFR_ssm cside_mot_bf5a27bd715de8d76fa148d2778c2cdd_0001_1_000000009_0001_37_42_H_._bcov_4helix_00412_0001_0001__52__S
67138.94540369337 inf False False NaN NaN 10.0 1000.0 False False EGFR_ssm cside_mot_bf5a27bd715de8d76fa148d2778c2cdd_0001_1_000000009_0001_37_42_H_._bcov_4helix_00412_0001_0001__52__R
57257.52016237869 inf False False NaN NaN 10.0 1000.0 False False EGFR_ssm cside_mot_bf5a27bd715de8d76fa148d2778c2cdd_0001_1_000000009_0001_37_42_H_._bcov_4helix_00412_0001_0001__52__T
47394.33487464668 inf False False NaN NaN 10.0 1000.0 False False EGFR_ssm cside_mot_bf5a27bd715de8d76fa148d2778c2cdd_0001_1_000000009_0001_37_42_H_._bcov_4helix_00412_0001_0001__52__W
47394.33487464668 inf False False NaN NaN 10.0 1000.0 False False EGFR_ssm cside_mot_bf5a27bd715de8d76fa148d2778c2cdd_0001_1_000000009_0001_37_42_H_._bcov_4helix_00412_0001_0001__52__V
23617.30118312026 inf False False NaN NaN 10.0 1000.0 True False EGFR_ssm cside_mot_bf5a27bd715de8d76fa148d2778c2cdd_0001_1_000000009_0001_37_42_H_._bcov_4helix_00412_0001_0001__52__Y
5152.999250460997 11422.731852687486 False False NaN NaN 10.0 1000.0 False False EGFR_ssm cside_mot_bf5a27bd715de8d76fa148d2778c2cdd_0001_1_000000009_0001_37_42_H_._bcov_4helix_00412_0001_0001__53__A
1886.2590099197778 8390.877767570124 False False NaN NaN 10.0 1000.0 False False EGFR_ssm cside_mot_bf5a27bd715de8d76fa148d2778c2cdd_0001_1_000000009_0001_37_42_H_._bcov_4helix_00412_0001_0001__53__C
8390.877767570124 16671.78825014156 False False NaN NaN 10.0 1000.0 False False EGFR_ssm cside_mot_bf5a27bd715de8d76fa148d2778c2cdd_0001_1_000000009_0001_37_42_H_._bcov_4helix_00412_0001_0001__53__E
8225.544326605359 16838.506132642957 False False NaN NaN 10.0 1000.0 False False EGFR_ssm cside_mot_bf5a27bd715de8d76fa148d2778c2cdd_0001_1_000000009_0001_37_42_H_._bcov_4helix_00412_0001_0001__53__D
10444.258634525944 35869.71837543518 False False NaN NaN 10.0 1000.0 False False EGFR_ssm cside_mot_bf5a27bd715de8d76fa148d2778c2cdd_0001_1_000000009_0001_37_42_H_._bcov_4helix_00412_0001_0001__53__G
3392.8321940178494 16343.288158162499 False False NaN NaN 10.0 1000.0 False False EGFR_ssm cside_mot_bf5a27bd715de8d76fa148d2778c2cdd_0001_1_000000009_0001_37_42_H_._bcov_4helix_00412_0001_0001__53__F
1943.4145441793557 12492.873601106858 False False NaN NaN 10.0 1000.0 True False EGFR_ssm cside_mot_bf5a27bd715de8d76fa148d2778c2cdd_0001_1_000000009_0001_37_42_H_._bcov_4helix_00412_0001_0001__53__I
4902.901975076926 15243.67993839947 False False NaN NaN 10.0 1000.0 False False EGFR_ssm cside_mot_bf5a27bd715de8d76fa148d2778c2cdd_0001_1_000000009_0001_37_42_H_._bcov_4helix_00412_0001_0001__53__H
2347.856505245217 10238.465478409891 False False NaN NaN 10.0 1000.0 False False EGFR_ssm cside_mot_bf5a27bd715de8d76fa148d2778c2cdd_0001_1_000000009_0001_37_42_H_._bcov_4helix_00412_0001_0001__53__M
38841.765071830756 inf False False NaN NaN 10.0 1000.0 False False EGFR_ssm cside_mot_bf5a27bd715de8d76fa148d2778c2cdd_0001_1_000000009_0001_37_42_H_._bcov_4helix_00412_0001_0001__53__L
[truncated: 2,004,971 more chars]
